# Supplementary material for: Thermodynamically controlled multiphase separation of heterogeneous liquid crystal colloids
Source: Nat Commun. 2023 Aug 29;14:5277. doi: 10.1038/s41467-023-41054-7 (PMC10465492; doi:10.1038/s41467-023-41054-7)
Supplement: Supplementary file 11 — Source Data [file 41467_2023_41054_MOESM11_ESM.zip]

Archive with 302 entries (276 files):
- Source data/
- __MACOSX/._Source data
- Source data/.DS_Store
- __MACOSX/Source data/._.DS_Store
- Source data/Supplementary Figure 7_The size-exclusion chromatography/
- __MACOSX/Source data/._Supplementary Figure 7_The size-exclusion chromatography
- Source data/Supplementary Figure 24_Rheology/
- __MACOSX/Source data/._Supplementary Figure 24_Rheology
- Source data/Supplementary Figure 8_UV-vis/
- __MACOSX/Source data/._Supplementary Figure 8_UV-vis
- Source data/Supplementary Table 3_Surface tension measurments/
- __MACOSX/Source data/._Supplementary Table 3_Surface tension measurments
- Source data/Figure 4e and f_Small angle X-ray scattering data/
- __MACOSX/Source data/._Figure 4e and f_Small angle X-ray scattering data
- Source data/Supplementary Figure 7_The size-exclusion chromatography/Concerntration calculation.xlsx
- __MACOSX/Source data/Supplementary Figure 7_The size-exclusion chromatography/._Concerntration calculation.xlsx
- Source data/Supplementary Figure 7_The size-exclusion chromatography/10-11-2021/
- __MACOSX/Source data/Supplementary Figure 7_The size-exclusion chromatography/._10-11-2021
- Source data/Supplementary Figure 7_The size-exclusion chromatography/13-1-2022/
- __MACOSX/Source data/Supplementary Figure 7_The size-exclusion chromatography/._13-1-2022
- Source data/Supplementary Figure 7_The size-exclusion chromatography/Origin/
- __MACOSX/Source data/Supplementary Figure 7_The size-exclusion chromatography/._Origin
- Source data/Supplementary Figure 24_Rheology/.DS_Store
- __MACOSX/Source data/Supplementary Figure 24_Rheology/._.DS_Store
- Source data/Supplementary Figure 24_Rheology/Viscoelastic properties/
- __MACOSX/Source data/Supplementary Figure 24_Rheology/._Viscoelastic properties
- Source data/Supplementary Figure 8_UV-vis/Reference samples.xls
- __MACOSX/Source data/Supplementary Figure 8_UV-vis/._Reference samples.xls
- Source data/Supplementary Figure 8_UV-vis/23-12-2021.xls
- __MACOSX/Source data/Supplementary Figure 8_UV-vis/._23-12-2021.xls
- Source data/Supplementary Table 3_Surface tension measurments/Surface tension plus interface tension.xlsx
- __MACOSX/Source data/Supplementary Table 3_Surface tension measurments/._Surface tension plus interface tension.xlsx
- Source data/Figure 4e and f_Small angle X-ray scattering data/CNC-PEG-dxtran-(6 w%-3.75wt%-3.5wt%)/
- __MACOSX/Source data/Figure 4e and f_Small angle X-ray scattering data/._CNC-PEG-dxtran-(6 w%-3.75wt%-3.5wt%)
- Source data/Figure 4e and f_Small angle X-ray scattering data/.DS_Store
- __MACOSX/Source data/Figure 4e and f_Small angle X-ray scattering data/._.DS_Store
- Source data/Figure 4e and f_Small angle X-ray scattering data/CNC-(6 wt%)/
- __MACOSX/Source data/Figure 4e and f_Small angle X-ray scattering data/._CNC-(6 wt%)
- Source data/Figure 4e and f_Small angle X-ray scattering data/CNC-PEG-dxtran-(6 w%-3.75wt%-4.25wt%)/
- __MACOSX/Source data/Figure 4e and f_Small angle X-ray scattering data/._CNC-PEG-dxtran-(6 w%-3.75wt%-4.25wt%)
- Source data/Supplementary Figure 7_The size-exclusion chromatography/10-11-2021/Han-10-P.xlsx
- __MACOSX/Source data/Supplementary Figure 7_The size-exclusion chromatography/10-11-2021/._Han-10-P.xlsx
- Source data/Supplementary Figure 7_The size-exclusion chromatography/10-11-2021/Han-15-CNC.xlsx
- __MACOSX/Source data/Supplementary Figure 7_The size-exclusion chromatography/10-11-2021/._Han-15-CNC.xlsx
- Source data/Supplementary Figure 7_The size-exclusion chromatography/10-11-2021/Han-12-D.xlsx
- __MACOSX/Source data/Supplementary Figure 7_The size-exclusion chromatography/10-11-2021/._Han-12-D.xlsx
- Source data/Supplementary Figure 7_The size-exclusion chromatography/10-11-2021/Han-3-D-2.xlsx
- __MACOSX/Source data/Supplementary Figure 7_The size-exclusion chromatography/10-11-2021/._Han-3-D-2.xlsx
- Source data/Supplementary Figure 7_The size-exclusion chromatography/10-11-2021/Han-9-D.xlsx
- __MACOSX/Source data/Supplementary Figure 7_The size-exclusion chromatography/10-11-2021/._Han-9-D.xlsx
- Source data/Supplementary Figure 7_The size-exclusion chromatography/10-11-2021/Han-7-P.xlsx
- __MACOSX/Source data/Supplementary Figure 7_The size-exclusion chromatography/10-11-2021/._Han-7-P.xlsx
- Source data/Supplementary Figure 7_The size-exclusion chromatography/10-11-2021/Han-5-D.xlsx
- __MACOSX/Source data/Supplementary Figure 7_The size-exclusion chromatography/10-11-2021/._Han-5-D.xlsx
- Source data/Supplementary Figure 7_The size-exclusion chromatography/10-11-2021/Han-10-D.xlsx
- __MACOSX/Source data/Supplementary Figure 7_The size-exclusion chromatography/10-11-2021/._Han-10-D.xlsx
- Source data/Supplementary Figure 7_The size-exclusion chromatography/10-11-2021/Han-12-P.xlsx
- __MACOSX/Source data/Supplementary Figure 7_The size-exclusion chromatography/10-11-2021/._Han-12-P.xlsx
- Source data/Supplementary Figure 7_The size-exclusion chromatography/10-11-2021/Han-7-D.xlsx
- __MACOSX/Source data/Supplementary Figure 7_The size-exclusion chromatography/10-11-2021/._Han-7-D.xlsx
- Source data/Supplementary Figure 7_The size-exclusion chromatography/10-11-2021/Han-9-P.xlsx
- __MACOSX/Source data/Supplementary Figure 7_The size-exclusion chromatography/10-11-2021/._Han-9-P.xlsx
- Source data/Supplementary Figure 7_The size-exclusion chromatography/10-11-2021/Han-5-P.xlsx
- __MACOSX/Source data/Supplementary Figure 7_The size-exclusion chromatography/10-11-2021/._Han-5-P.xlsx
- Source data/Supplementary Figure 7_The size-exclusion chromatography/10-11-2021/Han-1-P.xlsx
- __MACOSX/Source data/Supplementary Figure 7_The size-exclusion chromatography/10-11-2021/._Han-1-P.xlsx
- Source data/Supplementary Figure 7_The size-exclusion chromatography/10-11-2021/Han-3-D.xlsx
- __MACOSX/Source data/Supplementary Figure 7_The size-exclusion chromatography/10-11-2021/._Han-3-D.xlsx
- Source data/Supplementary Figure 7_The size-exclusion chromatography/10-11-2021/Han-16-P.xlsx
- __MACOSX/Source data/Supplementary Figure 7_The size-exclusion chromatography/10-11-2021/._Han-16-P.xlsx
- Source data/Supplementary Figure 7_The size-exclusion chromatography/10-11-2021/Han-14-D.xlsx
- __MACOSX/Source data/Supplementary Figure 7_The size-exclusion chromatography/10-11-2021/._Han-14-D.xlsx
- Source data/Supplementary Figure 7_The size-exclusion chromatography/10-11-2021/Han-1-D.xlsx
- __MACOSX/Source data/Supplementary Figure 7_The size-exclusion chromatography/10-11-2021/._Han-1-D.xlsx
- Source data/Supplementary Figure 7_The size-exclusion chromatography/10-11-2021/Han-3-P.xlsx
- __MACOSX/Source data/Supplementary Figure 7_The size-exclusion chromatography/10-11-2021/._Han-3-P.xlsx
- Source data/Supplementary Figure 7_The size-exclusion chromatography/10-11-2021/Han-14-P.xlsx
- __MACOSX/Source data/Supplementary Figure 7_The size-exclusion chromatography/10-11-2021/._Han-14-P.xlsx
- Source data/Supplementary Figure 7_The size-exclusion chromatography/10-11-2021/Han-1_2_Dextran.xlsx
- __MACOSX/Source data/Supplementary Figure 7_The size-exclusion chromatography/10-11-2021/._Han-1_2_Dextran.xlsx
- Source data/Supplementary Figure 7_The size-exclusion chromatography/10-11-2021/Han-6-P.xlsx
- __MACOSX/Source data/Supplementary Figure 7_The size-exclusion chromatography/10-11-2021/._Han-6-P.xlsx
- Source data/Supplementary Figure 7_The size-exclusion chromatography/10-11-2021/Han-8-D.xlsx
- __MACOSX/Source data/Supplementary Figure 7_The size-exclusion chromatography/10-11-2021/._Han-8-D.xlsx
- Source data/Supplementary Figure 7_The size-exclusion chromatography/10-11-2021/Han-4-D.xlsx
- __MACOSX/Source data/Supplementary Figure 7_The size-exclusion chromatography/10-11-2021/._Han-4-D.xlsx
- Source data/Supplementary Figure 7_The size-exclusion chromatography/10-11-2021/Han-11-P.xlsx
- __MACOSX/Source data/Supplementary Figure 7_The size-exclusion chromatography/10-11-2021/._Han-11-P.xlsx
- Source data/Supplementary Figure 7_The size-exclusion chromatography/10-11-2021/Han-13-D.xlsx
- __MACOSX/Source data/Supplementary Figure 7_The size-exclusion chromatography/10-11-2021/._Han-13-D.xlsx
- Source data/Supplementary Figure 7_The size-exclusion chromatography/10-11-2021/Han-8-P.xlsx
- __MACOSX/Source data/Supplementary Figure 7_The size-exclusion chromatography/10-11-2021/._Han-8-P.xlsx
- Source data/Supplementary Figure 7_The size-exclusion chromatography/10-11-2021/Han-6-D.xlsx
- __MACOSX/Source data/Supplementary Figure 7_The size-exclusion chromatography/10-11-2021/._Han-6-D.xlsx
- Source data/Supplementary Figure 7_The size-exclusion chromatography/10-11-2021/Han-4-P.xlsx
- __MACOSX/Source data/Supplementary Figure 7_The size-exclusion chromatography/10-11-2021/._Han-4-P.xlsx
- Source data/Supplementary Figure 7_The size-exclusion chromatography/10-11-2021/Han-11-D.xlsx
- __MACOSX/Source data/Supplementary Figure 7_The size-exclusion chromatography/10-11-2021/._Han-11-D.xlsx
- Source data/Supplementary Figure 7_The size-exclusion chromatography/10-11-2021/Han-13-P.xlsx
- __MACOSX/Source data/Supplementary Figure 7_The size-exclusion chromatography/10-11-2021/._Han-13-P.xlsx
- Source data/Supplementary Figure 7_The size-exclusion chromatography/10-11-2021/Han-1-P-2.xlsx
- __MACOSX/Source data/Supplementary Figure 7_The size-exclusion chromatography/10-11-2021/._Han-1-P-2.xlsx
- Source data/Supplementary Figure 7_The size-exclusion chromatography/10-11-2021/Han-1-D-2.xlsx
- __MACOSX/Source data/Supplementary Figure 7_The size-exclusion chromatography/10-11-2021/._Han-1-D-2.xlsx
- Source data/Supplementary Figure 7_The size-exclusion chromatography/10-11-2021/Han-2-D.xlsx
- __MACOSX/Source data/Supplementary Figure 7_The size-exclusion chromatography/10-11-2021/._Han-2-D.xlsx
- Source data/Supplementary Figure 7_The size-exclusion chromatography/10-11-2021/Han-6-P-2.xlsx
- __MACOSX/Source data/Supplementary Figure 7_The size-exclusion chromatography/10-11-2021/._Han-6-P-2.xlsx
- Source data/Supplementary Figure 7_The size-exclusion chromatography/10-11-2021/Han-7-D-2.xlsx
- __MACOSX/Source data/Supplementary Figure 7_The size-exclusion chromatography/10-11-2021/._Han-7-D-2.xlsx
- Source data/Supplementary Figure 7_The size-exclusion chromatography/10-11-2021/Han-17-D.xlsx
- __MACOSX/Source data/Supplementary Figure 7_The size-exclusion chromatography/10-11-2021/._Han-17-D.xlsx
- Source data/Supplementary Figure 7_The size-exclusion chromatography/10-11-2021/Han-2-P.xlsx
- __MACOSX/Source data/Supplementary Figure 7_The size-exclusion chromatography/10-11-2021/._Han-2-P.xlsx
- Source data/Supplementary Figure 7_The size-exclusion chromatography/13-1-2022/han-7.xlsx
- __MACOSX/Source data/Supplementary Figure 7_The size-exclusion chromatography/13-1-2022/._han-7.xlsx
- Source data/Supplementary Figure 7_The size-exclusion chromatography/13-1-2022/han-15.xlsx
- __MACOSX/Source data/Supplementary Figure 7_The size-exclusion chromatography/13-1-2022/._han-15.xlsx
- Source data/Supplementary Figure 7_The size-exclusion chromatography/13-1-2022/han-23.xlsx
- __MACOSX/Source data/Supplementary Figure 7_The size-exclusion chromatography/13-1-2022/._han-23.xlsx
- Source data/Supplementary Figure 7_The size-exclusion chromatography/13-1-2022/han-19.xlsx
- __MACOSX/Source data/Supplementary Figure 7_The size-exclusion chromatography/13-1-2022/._han-19.xlsx
- Source data/Supplementary Figure 7_The size-exclusion chromatography/13-1-2022/PEG.xlsx
- __MACOSX/Source data/Supplementary Figure 7_The size-exclusion chromatography/13-1-2022/._PEG.xlsx
- Source data/Supplementary Figure 7_The size-exclusion chromatography/13-1-2022/han-18.xlsx
- __MACOSX/Source data/Supplementary Figure 7_The size-exclusion chromatography/13-1-2022/._han-18.xlsx
- Source data/Supplementary Figure 7_The size-exclusion chromatography/13-1-2022/han-0-1.xlsx
- __MACOSX/Source data/Supplementary Figure 7_The size-exclusion chromatography/13-1-2022/._han-0-1.xlsx
- Source data/Supplementary Figure 7_The size-exclusion chromatography/13-1-2022/han-22.xlsx
- __MACOSX/Source data/Supplementary Figure 7_The size-exclusion chromatography/13-1-2022/._han-22.xlsx
- Source data/Supplementary Figure 7_The size-exclusion chromatography/13-1-2022/han-3,5-n2.xlsx
- __MACOSX/Source data/Supplementary Figure 7_The size-exclusion chromatography/13-1-2022/._han-3,5-n2.xlsx
- Source data/Supplementary Figure 7_The size-exclusion chromatography/13-1-2022/han-14.xlsx
- __MACOSX/Source data/Supplementary Figure 7_The size-exclusion chromatography/13-1-2022/._han-14.xlsx
- Source data/Supplementary Figure 7_The size-exclusion chromatography/13-1-2022/han-6.xlsx
- __MACOSX/Source data/Supplementary Figure 7_The size-exclusion chromatography/13-1-2022/._han-6.xlsx
- Source data/Supplementary Figure 7_The size-exclusion chromatography/13-1-2022/han-25.xlsx
- __MACOSX/Source data/Supplementary Figure 7_The size-exclusion chromatography/13-1-2022/._han-25.xlsx
- Source data/Supplementary Figure 7_The size-exclusion chromatography/13-1-2022/han-1.xlsx
- __MACOSX/Source data/Supplementary Figure 7_The size-exclusion chromatography/13-1-2022/._han-1.xlsx
- Source data/Supplementary Figure 7_The size-exclusion chromatography/13-1-2022/han-13.xlsx
- __MACOSX/Source data/Supplementary Figure 7_The size-exclusion chromatography/13-1-2022/._han-13.xlsx
- Source data/Supplementary Figure 7_The size-exclusion chromatography/13-1-2022/han-4,5-n3.xlsx
- __MACOSX/Source data/Supplementary Figure 7_The size-exclusion chromatography/13-1-2022/._han-4,5-n3.xlsx
- Source data/Supplementary Figure 7_The size-exclusion chromatography/13-1-2022/han-12.xlsx
- __MACOSX/Source data/Supplementary Figure 7_The size-exclusion chromatography/13-1-2022/._han-12.xlsx
- Source data/Supplementary Figure 7_The size-exclusion chromatography/13-1-2022/han-24.xlsx
- __MACOSX/Source data/Supplementary Figure 7_The size-exclusion chromatography/13-1-2022/._han-24.xlsx
- Source data/Supplementary Figure 7_The size-exclusion chromatography/13-1-2022/han-4,5-i4.xlsx
- __MACOSX/Source data/Supplementary Figure 7_The size-exclusion chromatography/13-1-2022/._han-4,5-i4.xlsx
- Source data/Supplementary Figure 7_The size-exclusion chromatography/13-1-2022/han-27.xlsx
- __MACOSX/Source data/Supplementary Figure 7_The size-exclusion chromatography/13-1-2022/._han-27.xlsx
- Source data/Supplementary Figure 7_The size-exclusion chromatography/13-1-2022/Dextran.xlsx
- __MACOSX/Source data/Supplementary Figure 7_The size-exclusion chromatography/13-1-2022/._Dextran.xlsx
- Source data/Supplementary Figure 7_The size-exclusion chromatography/13-1-2022/han-11.xlsx
- __MACOSX/Source data/Supplementary Figure 7_The size-exclusion chromatography/13-1-2022/._han-11.xlsx
- Source data/Supplementary Figure 7_The size-exclusion chromatography/13-1-2022/han-3.xlsx
- __MACOSX/Source data/Supplementary Figure 7_The size-exclusion chromatography/13-1-2022/._han-3.xlsx
- Source data/Supplementary Figure 7_The size-exclusion chromatography/13-1-2022/h-0-2.xlsx
- __MACOSX/Source data/Supplementary Figure 7_The size-exclusion chromatography/13-1-2022/._h-0-2.xlsx
- Source data/Supplementary Figure 7_The size-exclusion chromatography/13-1-2022/han-2.xlsx
- __MACOSX/Source data/Supplementary Figure 7_The size-exclusion chromatography/13-1-2022/._han-2.xlsx
- Source data/Supplementary Figure 7_The size-exclusion chromatography/13-1-2022/han-10.xlsx
- __MACOSX/Source data/Supplementary Figure 7_The size-exclusion chromatography/13-1-2022/._han-10.xlsx
- Source data/Supplementary Figure 7_The size-exclusion chromatography/13-1-2022/han-26.xlsx
- __MACOSX/Source data/Supplementary Figure 7_The size-exclusion chromatography/13-1-2022/._han-26.xlsx
- Source data/Supplementary Figure 7_The size-exclusion chromatography/13-1-2022/han-17.xlsx
- __MACOSX/Source data/Supplementary Figure 7_The size-exclusion chromatography/13-1-2022/._han-17.xlsx
- Source data/Supplementary Figure 7_The size-exclusion chromatography/13-1-2022/han-5.xlsx
- __MACOSX/Source data/Supplementary Figure 7_The size-exclusion chromatography/13-1-2022/._han-5.xlsx
- Source data/Supplementary Figure 7_The size-exclusion chromatography/13-1-2022/han-0-2.txt
- __MACOSX/Source data/Supplementary Figure 7_The size-exclusion chromatography/13-1-2022/._han-0-2.txt
- Source data/Supplementary Figure 7_The size-exclusion chromatography/13-1-2022/han-9.xlsx
- __MACOSX/Source data/Supplementary Figure 7_The size-exclusion chromatography/13-1-2022/._han-9.xlsx
- Source data/Supplementary Figure 7_The size-exclusion chromatography/13-1-2022/han-21.xlsx
- __MACOSX/Source data/Supplementary Figure 7_The size-exclusion chromatography/13-1-2022/._han-21.xlsx
- Source data/Supplementary Figure 7_The size-exclusion chromatography/13-1-2022/han-20.xlsx
- __MACOSX/Source data/Supplementary Figure 7_The size-exclusion chromatography/13-1-2022/._han-20.xlsx
- Source data/Supplementary Figure 7_The size-exclusion chromatography/13-1-2022/han-8.xlsx
- __MACOSX/Source data/Supplementary Figure 7_The size-exclusion chromatography/13-1-2022/._han-8.xlsx
- Source data/Supplementary Figure 7_The size-exclusion chromatography/13-1-2022/han-0-3.xlsx
- __MACOSX/Source data/Supplementary Figure 7_The size-exclusion chromatography/13-1-2022/._han-0-3.xlsx
- Source data/Supplementary Figure 7_The size-exclusion chromatography/13-1-2022/han-4.xlsx
- __MACOSX/Source data/Supplementary Figure 7_The size-exclusion chromatography/13-1-2022/._han-4.xlsx
- Source data/Supplementary Figure 7_The size-exclusion chromatography/13-1-2022/han-16.xlsx
- __MACOSX/Source data/Supplementary Figure 7_The size-exclusion chromatography/13-1-2022/._han-16.xlsx
- Source data/Supplementary Figure 7_The size-exclusion chromatography/Origin/PEG-DEXTRAN-3.5.opju
- __MACOSX/Source data/Supplementary Figure 7_The size-exclusion chromatography/Origin/._PEG-DEXTRAN-3.5.opju
- Source data/Supplementary Figure 7_The size-exclusion chromatography/Origin/PEG-DEXTRAN-4.25.opju
- __MACOSX/Source data/Supplementary Figure 7_The size-exclusion chromatography/Origin/._PEG-DEXTRAN-4.25.opju
- Source data/Supplementary Figure 7_The size-exclusion chromatography/Origin/PEG-DEXTRAN-4.25-50.opju
- __MACOSX/Source data/Supplementary Figure 7_The size-exclusion chromatography/Origin/._PEG-DEXTRAN-4.25-50.opju
- Source data/Supplementary Figure 7_The size-exclusion chromatography/Origin/PEG-DEXTRAN.opju
- __MACOSX/Source data/Supplementary Figure 7_The size-exclusion chromatography/Origin/._PEG-DEXTRAN.opju
- Source data/Supplementary Figure 7_The size-exclusion chromatography/Origin/PEG-DEXTRAN-3.5-50.opju
- __MACOSX/Source data/Supplementary Figure 7_The size-exclusion chromatography/Origin/._PEG-DEXTRAN-3.5-50.opju
- Source data/Supplementary Figure 7_The size-exclusion chromatography/Origin/Table/
- __MACOSX/Source data/Supplementary Figure 7_The size-exclusion chromatography/Origin/._Table
- Source data/Supplementary Figure 7_The size-exclusion chromatography/Origin/PEG-DEXTRAN-Reference.opju
- __MACOSX/Source data/Supplementary Figure 7_The size-exclusion chromatography/Origin/._PEG-DEXTRAN-Reference.opju
- Source data/Supplementary Figure 7_The size-exclusion chromatography/Origin/Percentage/
- __MACOSX/Source data/Supplementary Figure 7_The size-exclusion chromatography/Origin/._Percentage
- Source data/Supplementary Figure 7_The size-exclusion chromatography/Origin/Reference-PEG-DEXTRAN-rich phase.opju
- __MACOSX/Source data/Supplementary Figure 7_The size-exclusion chromatography/Origin/._Reference-PEG-DEXTRAN-rich phase.opju
- Source data/Supplementary Figure 24_Rheology/Viscoelastic properties/PEG-dextran-(3.75-4.25).xlsx
- __MACOSX/Source data/Supplementary Figure 24_Rheology/Viscoelastic properties/._PEG-dextran-(3.75-4.25).xlsx
- Source data/Supplementary Figure 24_Rheology/Viscoelastic properties/after one hour - 21 degrees.csv
- __MACOSX/Source data/Supplementary Figure 24_Rheology/Viscoelastic properties/._after one hour - 21 degrees.csv
- Source data/Supplementary Figure 24_Rheology/Viscoelastic properties/after one hour - 50 degrees.csv
- __MACOSX/Source data/Supplementary Figure 24_Rheology/Viscoelastic properties/._after one hour - 50 degrees.csv
- Source data/Supplementary Figure 24_Rheology/Viscoelastic properties/21 DEGREES/
- __MACOSX/Source data/Supplementary Figure 24_Rheology/Viscoelastic properties/._21 DEGREES
- Source data/Supplementary Figure 24_Rheology/Viscoelastic properties/50 degrees/
- __MACOSX/Source data/Supplementary Figure 24_Rheology/Viscoelastic properties/._50 degrees
- Source data/Supplementary Figure 24_Rheology/Viscoelastic properties/PEG-dextran/
- __MACOSX/Source data/Supplementary Figure 24_Rheology/Viscoelastic properties/._PEG-dextran
- Source data/Figure 4e and f_Small angle X-ray scattering data/CNC-PEG-dxtran-(6 w%-3.75wt%-3.5wt%)/3.5-6wt%/
- __MACOSX/Source data/Figure 4e and f_Small angle X-ray scattering data/CNC-PEG-dxtran-(6 w%-3.75wt%-3.5wt%)/._3.5-6wt%
- Source data/Figure 4e and f_Small angle X-ray scattering data/CNC-PEG-dxtran-(6 w%-3.75wt%-3.5wt%)/__MACOSX/
- __MACOSX/Source data/Figure 4e and f_Small angle X-ray scattering data/CNC-PEG-dxtran-(6 w%-3.75wt%-3.5wt%)/.___MACOSX
- Source data/Figure 4e and f_Small angle X-ray scattering data/CNC-(6 wt%)/CNC.txt
- __MACOSX/Source data/Figure 4e and f_Small angle X-ray scattering data/CNC-(6 wt%)/._CNC.txt
- Source data/Figure 4e and f_Small angle X-ray scattering data/CNC-PEG-dxtran-(6 w%-3.75wt%-4.25wt%)/__MACOSX/
- __MACOSX/Source data/Figure 4e and f_Small angle X-ray scattering data/CNC-PEG-dxtran-(6 w%-3.75wt%-4.25wt%)/.___MACOSX
- Source data/Figure 4e and f_Small angle X-ray scattering data/CNC-PEG-dxtran-(6 w%-3.75wt%-4.25wt%)/4.25-6wt%/
- __MACOSX/Source data/Figure 4e and f_Small angle X-ray scattering data/CNC-PEG-dxtran-(6 w%-3.75wt%-4.25wt%)/._4.25-6wt%
- Source data/Supplementary Figure 7_The size-exclusion chromatography/Origin/Table/4.25-CNC.opju
- __MACOSX/Source data/Supplementary Figure 7_The size-exclusion chromatography/Origin/Table/._4.25-CNC.opju
- Source data/Supplementary Figure 7_The size-exclusion chromatography/Origin/Table/3.5-RT.opju
- __MACOSX/Source data/Supplementary Figure 7_The size-exclusion chromatography/Origin/Table/._3.5-RT.opju
- Source data/Supplementary Figure 7_The size-exclusion chromatography/Origin/Table/4.25-RT.opju
- __MACOSX/Source data/Supplementary Figure 7_The size-exclusion chromatography/Origin/Table/._4.25-RT.opju
- Source data/Supplementary Figure 7_The size-exclusion chromatography/Origin/Percentage/Concerntration.opju
- __MACOSX/Source data/Supplementary Figure 7_The size-exclusion chromatography/Origin/Percentage/._Concerntration.opju
- Source data/Supplementary Figure 7_The size-exclusion chromatography/Origin/Percentage/3d graph/
- __MACOSX/Source data/Supplementary Figure 7_The size-exclusion chromatography/Origin/Percentage/._3d graph
- Source data/Supplementary Figure 7_The size-exclusion chromatography/Origin/Percentage/μû░σ╗║μûçΣ╗╢σñ╣/
- __MACOSX/Source data/Supplementary Figure 7_The size-exclusion chromatography/Origin/Percentage/._μû░σ╗║μûçΣ╗╢σñ╣
- Source data/Supplementary Figure 7_The size-exclusion chromatography/Origin/Percentage/4.25.opju
- __MACOSX/Source data/Supplementary Figure 7_The size-exclusion chromatography/Origin/Percentage/._4.25.opju
- Source data/Supplementary Figure 7_The size-exclusion chromatography/Origin/Percentage/PEG-DEXTRAN-4.25-3d.opju
- __MACOSX/Source data/Supplementary Figure 7_The size-exclusion chromatography/Origin/Percentage/._PEG-DEXTRAN-4.25-3d.opju
- Source data/Supplementary Figure 7_The size-exclusion chromatography/Origin/Percentage/In summary.pptx
- __MACOSX/Source data/Supplementary Figure 7_The size-exclusion chromatography/Origin/Percentage/._In summary.pptx
- Source data/Supplementary Figure 7_The size-exclusion chromatography/Origin/Percentage/4.25-without CNC.opju
- __MACOSX/Source data/Supplementary Figure 7_The size-exclusion chromatography/Origin/Percentage/._4.25-without CNC.opju
- Source data/Supplementary Figure 7_The size-exclusion chromatography/Origin/Percentage/3.5.opju
- __MACOSX/Source data/Supplementary Figure 7_The size-exclusion chromatography/Origin/Percentage/._3.5.opju
- Source data/Supplementary Figure 24_Rheology/Viscoelastic properties/21 DEGREES/N2.csv
- __MACOSX/Source data/Supplementary Figure 24_Rheology/Viscoelastic properties/21 DEGREES/._N2.csv
- Source data/Supplementary Figure 24_Rheology/Viscoelastic properties/21 DEGREES/N1.csv
- __MACOSX/Source data/Supplementary Figure 24_Rheology/Viscoelastic properties/21 DEGREES/._N1.csv
- Source data/Supplementary Figure 24_Rheology/Viscoelastic properties/21 DEGREES/I3.csv
- __MACOSX/Source data/Supplementary Figure 24_Rheology/Viscoelastic properties/21 DEGREES/._I3.csv
- Source data/Supplementary Figure 24_Rheology/Viscoelastic properties/21 DEGREES/Han-test-2DEGREES 2.csv
- __MACOSX/Source data/Supplementary Figure 24_Rheology/Viscoelastic properties/21 DEGREES/._Han-test-2DEGREES 2.csv
- Source data/Supplementary Figure 24_Rheology/Viscoelastic properties/50 degrees/N3.csv
- __MACOSX/Source data/Supplementary Figure 24_Rheology/Viscoelastic properties/50 degrees/._N3.csv
- Source data/Supplementary Figure 24_Rheology/Viscoelastic properties/50 degrees/N1.csv
- __MACOSX/Source data/Supplementary Figure 24_Rheology/Viscoelastic properties/50 degrees/._N1.csv
- Source data/Supplementary Figure 24_Rheology/Viscoelastic properties/50 degrees/I2.csv
- __MACOSX/Source data/Supplementary Figure 24_Rheology/Viscoelastic properties/50 degrees/._I2.csv
- Source data/Supplementary Figure 24_Rheology/Viscoelastic properties/50 degrees/I4.csv
- __MACOSX/Source data/Supplementary Figure 24_Rheology/Viscoelastic properties/50 degrees/._I4.csv
- Source data/Supplementary Figure 24_Rheology/Viscoelastic properties/PEG-dextran/Dextran-rich.csv
- __MACOSX/Source data/Supplementary Figure 24_Rheology/Viscoelastic properties/PEG-dextran/._Dextran-rich.csv
- Source data/Supplementary Figure 24_Rheology/Viscoelastic properties/PEG-dextran/Dextran-rich.RhPts
- __MACOSX/Source data/Supplementary Figure 24_Rheology/Viscoelastic properties/PEG-dextran/._Dextran-rich.RhPts
- Source data/Supplementary Figure 24_Rheology/Viscoelastic properties/PEG-dextran/PEG-rich.csv
- __MACOSX/Source data/Supplementary Figure 24_Rheology/Viscoelastic properties/PEG-dextran/._PEG-rich.csv
- Source data/Figure 4e and f_Small angle X-ray scattering data/CNC-PEG-dxtran-(6 w%-3.75wt%-3.5wt%)/3.5-6wt%/N1-3.5-6wt%-21de.txt
- __MACOSX/Source data/Figure 4e and f_Small angle X-ray scattering data/CNC-PEG-dxtran-(6 w%-3.75wt%-3.5wt%)/3.5-6wt%/._N1-3.5-6wt%-21de.txt
- Source data/Figure 4e and f_Small angle X-ray scattering data/CNC-PEG-dxtran-(6 w%-3.75wt%-3.5wt%)/3.5-6wt%/I1-3.5-6wt%-50de.txt
- __MACOSX/Source data/Figure 4e and f_Small angle X-ray scattering data/CNC-PEG-dxtran-(6 w%-3.75wt%-3.5wt%)/3.5-6wt%/._I1-3.5-6wt%-50de.txt
- Source data/Figure 4e and f_Small angle X-ray scattering data/CNC-PEG-dxtran-(6 w%-3.75wt%-3.5wt%)/3.5-6wt%/N2-3.5-6wt%-21de.txt
- __MACOSX/Source data/Figure 4e and f_Small angle X-ray scattering data/CNC-PEG-dxtran-(6 w%-3.75wt%-3.5wt%)/3.5-6wt%/._N2-3.5-6wt%-21de.txt
- Source data/Figure 4e and f_Small angle X-ray scattering data/CNC-PEG-dxtran-(6 w%-3.75wt%-3.5wt%)/3.5-6wt%/N2-3.5-6wt%-50de.txt
- __MACOSX/Source data/Figure 4e and f_Small angle X-ray scattering data/CNC-PEG-dxtran-(6 w%-3.75wt%-3.5wt%)/3.5-6wt%/._N2-3.5-6wt%-50de.txt
- Source data/Figure 4e and f_Small angle X-ray scattering data/CNC-PEG-dxtran-(6 w%-3.75wt%-3.5wt%)/3.5-6wt%/I3-3.5-6wt%-21de.txt
- __MACOSX/Source data/Figure 4e and f_Small angle X-ray scattering data/CNC-PEG-dxtran-(6 w%-3.75wt%-3.5wt%)/3.5-6wt%/._I3-3.5-6wt%-21de.txt
- Source data/Figure 4e and f_Small angle X-ray scattering data/CNC-PEG-dxtran-(6 w%-3.75wt%-3.5wt%)/__MACOSX/3.5-6wt%/
- __MACOSX/Source data/Figure 4e and f_Small angle X-ray scattering data/CNC-PEG-dxtran-(6 w%-3.75wt%-3.5wt%)/__MACOSX/._3.5-6wt%
- Source data/Figure 4e and f_Small angle X-ray scattering data/CNC-PEG-dxtran-(6 w%-3.75wt%-4.25wt%)/__MACOSX/4.25-6wt%/
- __MACOSX/Source data/Figure 4e and f_Small angle X-ray scattering data/CNC-PEG-dxtran-(6 w%-3.75wt%-4.25wt%)/__MACOSX/._4.25-6wt%
- Source data/Figure 4e and f_Small angle X-ray scattering data/CNC-PEG-dxtran-(6 w%-3.75wt%-4.25wt%)/4.25-6wt%/I3-4.25-6wt%-21de.txt
- __MACOSX/Source data/Figure 4e and f_Small angle X-ray scattering data/CNC-PEG-dxtran-(6 w%-3.75wt%-4.25wt%)/4.25-6wt%/._I3-4.25-6wt%-21de.txt
- Source data/Figure 4e and f_Small angle X-ray scattering data/CNC-PEG-dxtran-(6 w%-3.75wt%-4.25wt%)/4.25-6wt%/I4-4.25-6wt%-50de.txt
- __MACOSX/Source data/Figure 4e and f_Small angle X-ray scattering data/CNC-PEG-dxtran-(6 w%-3.75wt%-4.25wt%)/4.25-6wt%/._I4-4.25-6wt%-50de.txt
- Source data/Figure 4e and f_Small angle X-ray scattering data/CNC-PEG-dxtran-(6 w%-3.75wt%-4.25wt%)/4.25-6wt%/N1-4.25-6wt%-50de.txt
- __MACOSX/Source data/Figure 4e and f_Small angle X-ray scattering data/CNC-PEG-dxtran-(6 w%-3.75wt%-4.25wt%)/4.25-6wt%/._N1-4.25-6wt%-50de.txt
- Source data/Figure 4e and f_Small angle X-ray scattering data/CNC-PEG-dxtran-(6 w%-3.75wt%-4.25wt%)/4.25-6wt%/I2-4.25-6wt%-50de.txt
- __MACOSX/Source data/Figure 4e and f_Small angle X-ray scattering data/CNC-PEG-dxtran-(6 w%-3.75wt%-4.25wt%)/4.25-6wt%/._I2-4.25-6wt%-50de.txt
- Source data/Figure 4e and f_Small angle X-ray scattering data/CNC-PEG-dxtran-(6 w%-3.75wt%-4.25wt%)/4.25-6wt%/N3-4.25-6wt%-50de.txt
- __MACOSX/Source data/Figure 4e and f_Small angle X-ray scattering data/CNC-PEG-dxtran-(6 w%-3.75wt%-4.25wt%)/4.25-6wt%/._N3-4.25-6wt%-50de.txt
- Source data/Figure 4e and f_Small angle X-ray scattering data/CNC-PEG-dxtran-(6 w%-3.75wt%-4.25wt%)/4.25-6wt%/N1-4.25-6wt%-21de.txt
- __MACOSX/Source data/Figure 4e and f_Small angle X-ray scattering data/CNC-PEG-dxtran-(6 w%-3.75wt%-4.25wt%)/4.25-6wt%/._N1-4.25-6wt%-21de.txt
- Source data/Figure 4e and f_Small angle X-ray scattering data/CNC-PEG-dxtran-(6 w%-3.75wt%-4.25wt%)/4.25-6wt%/N2-4.25-6wt%-21de.txt
- __MACOSX/Source data/Figure 4e and f_Small angle X-ray scattering data/CNC-PEG-dxtran-(6 w%-3.75wt%-4.25wt%)/4.25-6wt%/._N2-4.25-6wt%-21de.txt
- Source data/Supplementary Figure 7_The size-exclusion chromatography/Origin/Percentage/3d graph/Graph2.tif
- __MACOSX/Source data/Supplementary Figure 7_The size-exclusion chromatography/Origin/Percentage/3d graph/._Graph2.tif
[truncated: 2 more entries]
