# Supplementary material for: Thermodynamically controlled multiphase separation of heterogeneous liquid crystal colloids
Source: Nat Commun. 2023 Aug 29;14:5277. doi: 10.1038/s41467-023-41054-7 (PMC10465492; doi:10.1038/s41467-023-41054-7)
Supplement: Supplementary file 11 — Source Data [file 41467_2023_41054_MOESM11_ESM.zip › Source data/Supplementary Figure 7_The size-exclusion chromatography/Concerntration calculation.xlsx]

## Sheet: Sheet1
								concerntration (mg/mL)			total mass			Percent
PEG	Concerntration	Peak area (RI)			dextran	peg	Volume fraction	Dextran (C)	PEG (C)		D	P		D	P
PEG	1	1572.13		1	257.242	356.535	0.554	31.3597	40.8212		274.586	176.473		34.799	70.4823
Dextran	1	1476.53		2	598.694	185.473	0.446	72.9852	21.2356		274.586	176.473		65.201	29.5177
				3	67.9041	392.189	0.35	8.278	44.9034		281.553	171.092		5.65974	50.522
			4.25	4	91.1693	440.064	0.17	11.1142	50.3848		281.553	171.092		3.69088	27.5348
				5	793.033	124.205	0.48	96.6765	14.2208		281.553	171.092		90.6494	21.9431
				6	146.44	368.853	0.37	17.8521	42.2316		217.269	194.122		16.7207	44.2717
			3.5	7	111.334	436.728	0.27	13.5725	50.0029		217.269	194.122		9.27657	38.2513
				8	666.117	149.656	0.36	81.2045	17.1347		217.269	194.122		74.0027	17.477
				9	119.616	492.876	0.14	14.582	56.4315		241.042	216.826		4.65818	20.0401
			4.25	10	129.211	474.806	0.38	15.7517	54.3625		241.042	216.826		13.6579	52.4003
				11	577.963	219.929	0.1	70.4579	25.1806		241.042	216.826		16.0768	6.38728
				12	620.68	191.845	0.38	75.6654	21.9651		241.042	216.826		65.6072	21.1723
			3.5	13	220.114	377.534	0.7037	26.8335	43.2254		212.838	203.114		48.7954	82.3664
				14	548.573	191.956	0.2963	66.875	21.9779		212.838	203.114		51.2046	17.6336
