# Supplementary material for: Thermodynamically controlled multiphase separation of heterogeneous liquid crystal colloids
Source: Nat Commun. 2023 Aug 29;14:5277. doi: 10.1038/s41467-023-41054-7 (PMC10465492; doi:10.1038/s41467-023-41054-7)
Supplement: Supplementary file 11 — Source Data [file 41467_2023_41054_MOESM11_ESM.zip › Source data/Supplementary Figure 8_UV-vis/Reference samples.xls]

## Sheet: Sheet1
	3,5-rt-I3			3,5-RT-N2			3,5-RT-N1			4,25-RT-N1					4,25-RT-N2			4,25-RT-I3
	RawData - ...	RawData - ...		RawData - ...	RawData - ...		RawData - ...	RawData - ...		RawData - ...	RawData - ...	RawData - ...			RawData - ...	RawData - ...		RawData - ...	RawData - ...
250	0.1074	0.0742		0.0753	0.1435		0.2066	0.2012		0.2019	0.1392	0.2003			0.1756	0.1163		0.1277	0.1669
251	0.1153	0.1084		0.109	0.116		0.1472	0.1666		0.1985	0.2232	0.1785			0.1628	0.1207		0.1124	0.0895
252	0.0882	0.0532		0.1014	0.087		0.1461	0.1718		0.1732	0.1848	0.2036			0.1046	0.0867		0.102	0.0838
253	0.0616	0.0874		0.0645	0.0867		0.1127	0.139		0.0877	0.1494	0.1508			0.0763	0.11		0.0643	0.0884
254	0.0384	0.0607		0.0881	0.1123		0.1115	0.1383		0.1307	0.1344	0.1586			0.0845	0.0776		0.0936	0.0566
255	0.0328	0.0656		0.0784	0.0335		0.1266	0.1497		0.1369	0.1451	0.1778			0.0589	0.0616		0.0874	0.1024
256	0.0712	0.0322		0.1282	0.1059		0.1117	0.113		0.136	0.1094	0.1443			0.0882	0.0559		0.0506	0.0409
257	0.0801	0.083		0.0573	0.1082		0.1374	0.1646		0.1099	0.1268	0.1466			0.0889	0.1461		0.0816	0.0769
258	0.0958	0.1248		0.1045	0.0819		0.1763	0.1642		0.1449	0.1219	0.1292			0.0911	0.1372		0.0816	0.0633
259	0.0859	0.0491		0.1369	0.0692		0.1006	0.1688		0.1333	0.1443	0.1444			0.1171	0.1236		0.0544	0.0703
260	0.1026	0.0616		0.1278	0.1253		0.1301	0.1018		0.1696	0.1367	0.1191			0.1001	0.0788		-0.002	0.0929
261	0.1417	0.115		0.1154	0.0995		0.1551	0.1623		0.1691	0.1708	0.2142			0.1297	0.1082		0.0876	0.1115
262	0.1794	0.2403		0.2427	0.2404		0.2493	0.3018		0.2965	0.2974	0.3027			0.221	0.189		0.2209	0.2026
263	0.3552	0.3822		0.3871	0.3752		0.4921	0.49		0.4465	0.4729	0.4777			0.3553	0.3323		0.3658	0.3613
264	0.5346	0.4756		0.5364	0.5406		0.6689	0.6821		0.7184	0.6989	0.7002			0.4808	0.4763		0.4625	0.4723
265	0.6417	0.5945		0.6678	0.6694		0.9341	0.9208		0.9648	0.9229	0.9646			0.5936	0.6071		0.6088	0.6491
266	0.7114	0.6978		0.7812	0.7675		1.1494	1.1237		1.1353	1.1574	1.1683			0.6605	0.6661		0.71	0.7215
267	0.7085	0.7259		0.8453	0.8325		1.2711	1.2669		1.2738	1.2599	1.2618			0.7238	0.7096		0.7356	0.7215
268	0.708	0.7034		0.8687	0.8579		1.3	1.3231		1.3299	1.3417	1.3074			0.7117	0.7079		0.715	0.7193
269	0.7048	0.6883		0.8609	0.8408		1.3196	1.3227		1.3217	1.339	1.3255			0.7039	0.7246		0.7068	0.7098
270	0.6778	0.6769		0.8414	0.8372		1.3332	1.3377		1.3403	1.3247	1.3309			0.7151	0.7173		0.7012	0.6978
271	0.6588	0.6617		0.84	0.8394		1.3268	1.3213		1.3193	1.3227	1.3102			0.7096	0.7036		0.6846	0.6827
272	0.6455	0.6372		0.8316	0.8334		1.2975	1.3082		1.3068	1.3016	1.3097			0.7038	0.6972		0.6583	0.6595
273	0.6291	0.6177		0.8215	0.819		1.2829	1.2806		1.2938	1.2871	1.2786			0.687	0.6917		0.6396	0.6442
274	0.6073	0.6111		0.8032	0.7959		1.2592	1.2577		1.2664	1.2569	1.2553			0.6785	0.6782		0.6265	0.6287
275	0.5867	0.5899		0.7929	0.7907		1.2417	1.2307		1.2417	1.2429	1.2319			0.6654	0.6635		0.6154	0.6102
276	0.5809	0.5745		0.7807	0.7777		1.2078	1.2175		1.2245	1.2188	1.2131			0.6575	0.6563		0.5961	0.5964
277	0.5661	0.5607		0.7637	0.7638		1.1873	1.1883		1.1902	1.194	1.1882			0.6457	0.6478		0.5775	0.5815
278	0.5506	0.5515		0.75	0.7533		1.1674	1.1616		1.1787	1.1692	1.1714			0.6336	0.6342		0.5699	0.5669
279	0.5368	0.5395		0.7407	0.7402		1.1475	1.1456		1.1598	1.1582	1.1521			0.6251	0.6231		0.5578	0.5559
280	0.5269	0.5254		0.73	0.7263		1.1243	1.1234		1.1423	1.138	1.1295			0.6143	0.6151		0.5457	0.5459
281	0.5158	0.5119		0.7176	0.7149		1.1009	1.1052		1.1194	1.1164	1.1102			0.6035	0.6043		0.5303	0.5347
282	0.5051	0.5033		0.7016	0.7003		1.0832	1.0822		1.1064	1.0966	1.0924			0.5926	0.5964		0.5237	0.5199
283	0.4905	0.4946		0.6908	0.6902		1.0658	1.0672		1.0822	1.0802	1.0757			0.5834	0.5837		0.5153	0.514
284	0.4873	0.4821		0.6797	0.6778		1.0486	1.0504		1.0693	1.0665	1.0616			0.5776	0.5747		0.5046	0.5052
285	0.4775	0.4725		0.6717	0.6688		1.0308	1.0311		1.0495	1.0492	1.0429			0.5668	0.5684		0.4956	0.4967
286	0.4695	0.4664		0.6587	0.6558		1.015	1.0146		1.0346	1.031	1.028			0.5579	0.5587		0.4869	0.4863
287	0.4597	0.4604		0.6474	0.6475		1.001	0.9977		1.0219	1.0178	1.0159			0.5513	0.5487		0.4791	0.4792
288	0.4526	0.4529		0.6393	0.6358		0.9837	0.9843		1.0047	1.005	1.0003			0.5434	0.5431		0.4733	0.4726
289	0.4456	0.444		0.6315	0.6262		0.9674	0.9675		0.99	0.9885	0.9861			0.5329	0.5354		0.4636	0.4671
290	0.4399	0.4367		0.6194	0.6172		0.9539	0.9521		0.976	0.9749	0.9695			0.5245	0.5267		0.4567	0.4572
291	0.4313	0.4309		0.6094	0.6077		0.9419	0.9377		0.966	0.96	0.959			0.5196	0.518		0.4504	0.4502
292	0.4241	0.4258		0.601	0.6006		0.9262	0.9262		0.9494	0.9481	0.9464			0.512	0.5088		0.4453	0.4445
293	0.4167	0.4169		0.5921	0.5898		0.9109	0.9129		0.9368	0.9324	0.9303			0.5028	0.5026		0.4375	0.4379
294	0.4117	0.412		0.584	0.5795		0.8987	0.8985		0.9259	0.9203	0.9193			0.4963	0.4969		0.432	0.4323
295	0.407	0.4048		0.5734	0.5733		0.8875	0.885		0.9136	0.9064	0.9048			0.4874	0.4884		0.4255	0.4261
296	0.3988	0.4002		0.5662	0.5652		0.8723	0.8709		0.8996	0.8966	0.8942			0.4818	0.4801		0.4184	0.4184
297	0.3939	0.3929		0.5579	0.5552		0.8601	0.8599		0.8849	0.8823	0.8804			0.4738	0.4728		0.4141	0.4144
298	0.3885	0.3875		0.5498	0.5476		0.8472	0.8473		0.8726	0.8714	0.8673			0.4654	0.4665		0.4061	0.4091
299	0.3818	0.3803		0.5396	0.5383		0.8357	0.8358		0.8633	0.8582	0.8544			0.4587	0.4594		0.4035	0.4022
300	0.3754	0.3772		0.532	0.5309		0.8221	0.8225		0.8482	0.8461	0.8439			0.4522	0.4516		0.3968	0.3966
301	0.3699	0.3697		0.5227	0.5209		0.8088	0.8091		0.8386	0.8347	0.8319			0.4433	0.4456		0.3916	0.3906
302	0.3656	0.3628		0.5143	0.5143		0.7996	0.7953		0.8276	0.8227	0.819			0.4383	0.439		0.3851	0.3859
303	0.3601	0.3597		0.5053	0.5058		0.7858	0.7848		0.8147	0.8111	0.8089			0.4316	0.4334		0.3819	0.3794
304	0.3548	0.3546		0.4996	0.4988		0.7751	0.7735		0.802	0.8013	0.7975			0.4256	0.4245		0.3749	0.3757
305	0.3515	0.3511		0.494	0.4934		0.7668	0.7653		0.7929	0.7883	0.7875			0.4217	0.4219		0.3728	0.3715
306	0.3446	0.3426		0.4844	0.4843		0.7502	0.7518		0.7814	0.7757	0.7758			0.4136	0.4124		0.3645	0.3646
307	0.3413	0.3388		0.4785	0.4735		0.744	0.7425		0.7705	0.7631	0.7634			0.4069	0.4066		0.3612	0.3603
308	0.3355	0.3366		0.4713	0.4702		0.7312	0.7312		0.7582	0.7539	0.7535			0.4011	0.4003		0.3567	0.3574
309	0.3305	0.3298		0.4626	0.4623		0.7187	0.7166		0.747	0.7455	0.7414			0.3958	0.3953		0.3505	0.351
310	0.3239	0.3253		0.4552	0.4554		0.7083	0.7066		0.7333	0.7315	0.7309			0.3894	0.3874		0.3457	0.3456
311	0.3197	0.3202		0.4465	0.4464		0.6987	0.6962		0.7243	0.7211	0.7199			0.3818	0.3821		0.3428	0.343
312	0.3152	0.3143		0.4406	0.4392		0.686	0.6868		0.7117	0.7109	0.7084			0.3776	0.376		0.3365	0.3367
313	0.3142	0.3126		0.4331	0.4344		0.6768	0.6777		0.7046	0.7011	0.7007			0.3712	0.3705		0.3325	0.3326
314	0.3087	0.3072		0.4293	0.4273		0.6654	0.6671		0.695	0.6915	0.6914			0.3683	0.3646		0.3293	0.3291
315	0.3047	0.3029		0.4223	0.4204		0.657	0.6588		0.6862	0.6822	0.6803			0.3602	0.361		0.325	0.3239
316	0.3004	0.2985		0.4144	0.4145		0.6474	0.6485		0.677	0.6727	0.6707			0.3555	0.3541		0.3204	0.322
317	0.2972	0.2949		0.4086	0.4079		0.6391	0.6362		0.6663	0.6653	0.663			0.3507	0.3506		0.316	0.316
318	0.2903	0.2903		0.4035	0.4003		0.6267	0.6265		0.658	0.6542	0.6525			0.3471	0.3454		0.3122	0.3128
319	0.2853	0.2872		0.3961	0.3943		0.6215	0.6198		0.6475	0.6439	0.6413			0.3392	0.3384		0.3072	0.3066
320	0.282	0.2816		0.3891	0.3894		0.612	0.6112		0.6395	0.6363	0.6333			0.335	0.3348		0.3051	0.3038
321	0.2808	0.28		0.3849	0.3854		0.6015	0.6013		0.6312	0.6278	0.6265			0.3311	0.3307		0.3002	0.3007
322	0.2773	0.2754		0.3809	0.3788		0.5942	0.5929		0.6243	0.6216	0.617			0.3279	0.3252		0.2989	0.2994
323	0.2721	0.2724		0.3757	0.3739		0.5871	0.5868		0.6142	0.6118	0.6102			0.3233	0.3226		0.2947	0.295
324	0.2711	0.2689		0.3705	0.3693		0.5789	0.5788		0.6065	0.6051	0.6027			0.317	0.3186		0.2916	0.2918
325	0.2665	0.2669		0.3667	0.3644		0.57	0.5701		0.5969	0.5966	0.5963			0.3146	0.3146		0.2879	0.2876
326	0.2628	0.2623		0.3597	0.3587		0.5634	0.5641		0.5918	0.5904	0.5861			0.3104	0.3096		0.2846	0.2865
327	0.2591	0.2595		0.356	0.3557		0.5572	0.5572		0.5864	0.581	0.5799			0.3051	0.3061		0.2818	0.2853
328	0.2565	0.2567		0.3502	0.3494		0.5492	0.5493		0.5788	0.5746	0.5729			0.3014	0.3027		0.2809	0.2781
329	0.2532	0.2534		0.3458	0.3455		0.5407	0.5398		0.5719	0.5674	0.5673			0.2987	0.2975		0.2756	0.2764
330	0.2494	0.2488		0.3409	0.3401		0.5317	0.5326		0.5638	0.5616	0.5583			0.2945	0.2932		0.273	0.2718
331	0.2452	0.2455		0.3377	0.3355		0.5268	0.5249		0.5577	0.5538	0.5525			0.29	0.2892		0.2704	0.2711
332	0.2431	0.2423		0.3321	0.3318		0.5195	0.5192		0.5479	0.5474	0.5463			0.2855	0.2879		0.2659	0.2663
333	0.2416	0.239		0.3275	0.3277		0.5121	0.5118		0.5406	0.5391	0.5375			0.2835	0.284		0.2626	0.2649
334	0.2382	0.2379		0.3239	0.3228		0.5046	0.5046		0.5343	0.5345	0.5309			0.2818	0.2788		0.2613	0.2621
335	0.233	0.2325		0.3199	0.3175		0.4989	0.4995		0.5283	0.5237	0.5253			0.2745	0.2743		0.2591	0.2589
336	0.2325	0.2308		0.316	0.3135		0.4933	0.4907		0.5224	0.5215	0.5182			0.2718	0.2712		0.2553	0.2547
337	0.2283	0.2284		0.3114	0.3108		0.4851	0.4841		0.5164	0.5143	0.5113			0.2672	0.2678		0.2519	0.2529
338	0.2255	0.2259		0.3073	0.3067		0.478	0.4766		0.5089	0.5065	0.5025			0.2634	0.2648		0.2509	0.2502
339	0.2235	0.2217		0.302	0.3016		0.4727	0.4717		0.5011	0.4996	0.4973			0.2592	0.2623		0.2477	0.2449
340	0.2189	0.2195		0.297	0.2971		0.4644	0.4624		0.4948	0.4926	0.4898			0.2588	0.2568		0.2428	0.2427
341	0.2168	0.2176		0.2923	0.2922		0.4573	0.4597		0.4914	0.4855	0.4837			0.2538	0.2536		0.2401	0.2401
342	0.214	0.2132		0.2914	0.2912		0.4523	0.4533		0.4817	0.4805	0.4767			0.252	0.2489		0.237	0.2407
343	0.2132	0.2112		0.2888	0.2856		0.4475	0.4452		0.4759	0.4744	0.4753			0.2483	0.2493		0.2398	0.2353
344	0.2091	0.2081		0.2831	0.2822		0.4412	0.4398		0.4691	0.4687	0.4659			0.2447	0.2445		0.2314	0.2332
345	0.2065	0.2066		0.2802	0.2794		0.4347	0.4334		0.4643	0.4643	0.4595			0.2408	0.2426		0.2309	0.2302
346	0.2034	0.2037		0.2768	0.2763		0.4307	0.4304		0.4603	0.4582	0.4541			0.2398	0.2377		0.2288	0.2296
347	0.2038	0.2019		0.2751	0.2723		0.427	0.4255		0.4518	0.4535	0.452			0.2359	0.2358		0.2282	0.2269
348	0.2	0.201		0.2688	0.2697		0.4192	0.4185		0.448	0.4464	0.4439			0.2341	0.2318		0.2239	0.2259
349	0.1955	0.1979		0.2653	0.2665		0.413	0.4108		0.4429	0.4413	0.4397			0.2301	0.2279		0.2209	0.2232
350	0.196	0.1934		0.2639	0.262		0.4073	0.4079		0.4375	0.4344	0.4339			0.2267	0.2251		0.22	0.2216
351	0.1935	0.1938		0.261	0.2585		0.404	0.4031		0.4332	0.432	0.4296			0.2239	0.226		0.2159	0.2183
352	0.1898	0.1894		0.2542	0.2542		0.3977	0.3957		0.4276	0.4232	0.4229			0.2222	0.2213		0.2137	0.2123
353	0.1854	0.1875		0.254	0.253		0.3908	0.3898		0.423	0.4208	0.4178			0.2197	0.2177		0.2121	0.2136
354	0.1834	0.1852		0.252	0.2527		0.3871	0.3869		0.4188	0.4162	0.4132			0.2158	0.2151		0.2095	0.2131
355	0.1844	0.1831		0.2498	0.2481		0.3808	0.3825		0.4114	0.4076	0.4097			0.2148	0.2126		0.2088	0.21
356	0.1853	0.1828		0.246	0.2459		0.3789	0.3778		0.4095	0.406	0.4054			0.2106	0.2115		0.2086	0.2061
357	0.1804	0.1809		0.241	0.2392		0.374	0.3725		0.4039	0.401	0.399			0.2107	0.2075		0.2049	0.2054
358	0.1794	0.1769		0.2401	0.2394		0.3703	0.3694		0.4007	0.3975	0.3963			0.2084	0.206		0.2047	0.2041
359	0.1759	0.1761		0.2382	0.2362		0.3639	0.3636		0.3936	0.3913	0.3914			0.2029	0.2041		0.2	0.2024
360	0.1755	0.1751		0.2344	0.2325		0.358	0.3583		0.3904	0.3855	0.3846			0.2003	0.2021		0.1973	0.1981
361	0.17	0.1725		0.23	0.2286		0.3562	0.3552		0.3859	0.3813	0.3841			0.1993	0.1983		0.199	0.1995
362	0.1674	0.1698		0.2292	0.225		0.3505	0.3497		0.3823	0.3801	0.3807			0.1977	0.197		0.1974	0.1972
363	0.1705	0.1689		0.2274	0.2239		0.3499	0.3488		0.3809	0.3768	0.3745			0.1956	0.1938		0.1937	0.1959
364	0.1676	0.1673		0.2239	0.2234		0.3466	0.3433		0.3761	0.3718	0.3708			0.1911	0.1934		0.1923	0.1912
365	0.1667	0.1677		0.2222	0.2229		0.3376	0.3403		0.3689	0.3654	0.3649			0.1887	0.1894		0.1902	0.1884
366	0.1651	0.163		0.2143	0.2176		0.3337	0.3373		0.3624	0.3612	0.3615			0.1877	0.1886		0.189	0.189
367	0.159	0.1605		0.2131	0.2116		0.3329	0.3304		0.3622	0.3597	0.3586			0.1865	0.1852		0.1866	0.1886
368	0.1596	0.1575		0.215	0.2119		0.3312	0.3262		0.3575	0.3571	0.3535			0.183	0.1825		0.1848	0.1824
369	0.1594	0.1599		0.2112	0.2097		0.3234	0.3218		0.3519	0.3493	0.3482			0.1768	0.1806		0.1824	0.1811
370	0.1586	0.1563		0.2034	0.2059		0.3217	0.3198		0.3492	0.346	0.3434			0.1791	0.1779		0.1812	0.1822
371	0.153	0.1539		0.2026	0.2055		0.3175	0.3152		0.3492	0.341	0.3439			0.1786	0.1761		0.1792	0.1804
372	0.1569	0.1568		0.2063	0.2056		0.3147	0.3114		0.3467	0.3423	0.3432			0.1739	0.1749		0.1782	0.1808
373	0.1551	0.1537		0.2025	0.2008		0.3098	0.3113		0.3409	0.3394	0.3342			0.1775	0.1768		0.1765	0.1792
374	0.15	0.1499		0.1967	0.1954		0.304	0.308		0.337	0.3326	0.3323			0.1751	0.1713		0.1786	0.1785
375	0.1462	0.1474		0.1971	0.196		0.3069	0.3023		0.3368	0.3287	0.3286			0.1693	0.1681		0.1747	0.1754
376	0.149	0.1487		0.1945	0.1923		0.3014	0.2958		0.3275	0.3276	0.3252			0.1658	0.1685		0.1706	0.1688
377	0.1485	0.1451		0.1907	0.1882		0.2935	0.2947		0.3248	0.3203	0.3193			0.1659	0.1642		0.1682	0.1689
378	0.1418	0.1404		0.1887	0.1905		0.2924	0.2909		0.3206	0.319	0.3166			0.1623	0.1611		0.1704	0.171
379	0.1435	0.1434		0.1889	0.1893		0.2913	0.2873		0.3218	0.3197	0.3143			0.161	0.1631		0.1667	0.1666
380	0.1436	0.1436		0.1856	0.1844		0.285	0.2879		0.3159	0.3114	0.3098			0.1609	0.1629		0.1651	0.1652
381	0.1394	0.1407		0.1823	0.1792		0.282	0.2841		0.3109	0.3079	0.3059			0.1598	0.1571		0.1668	0.1672
382	0.1384	0.1364		0.1816	0.1813		0.2812	0.2812		0.3065	0.3073	0.3029			0.1591	0.1548		0.1656	0.1646
383	0.1371	0.1374		0.1804	0.1786		0.2773	0.2715		0.3053	0.3034	0.3017			0.1537	0.1554		0.1588	0.1609
384	0.1381	0.1361		0.1758	0.1732		0.2727	0.2722		0.3029	0.3002	0.297			0.1547	0.1544		0.1625	0.1592
385	0.1329	0.132		0.1763	0.1762		0.2695	0.2725		0.2962	0.2939	0.2926			0.1524	0.1494		0.1606	0.1579
386	0.1315	0.1292		0.1767	0.1718		0.2657	0.2656		0.298	0.2937	0.2927			0.1463	0.151		0.1566	0.1556
387	0.1341	0.1323		0.1731	0.1713		0.2644	0.2649		0.2913	0.2918	0.2912			0.1468	0.1528		0.1587	0.1564
388	0.1322	0.1349		0.1697	0.1691		0.2652	0.2634		0.2923	0.2859	0.2858			0.1495	0.1471		0.1548	0.1554
389	0.1271	0.1308		0.1715	0.1694		0.2586	0.2562		0.2881	0.2857	0.2823			0.148	0.1434		0.1559	0.157
390	0.1266	0.1227		0.1668	0.1627		0.2554	0.2516		0.2836	0.2837	0.278			0.1395	0.1425		0.1513	0.151
391	0.1278	0.1219		0.1644	0.16		0.2523	0.2497		0.2786	0.277	0.2785			0.1408	0.1417		0.1474	0.1492
392	0.1264	0.1254		0.1605	0.1628		0.2514	0.2517		0.2777	0.2753	0.2759			0.1404	0.1425		0.147	0.152
393	0.1268	0.1245		0.1634	0.1621		0.2542	0.2504		0.275	0.2719	0.2704			0.1421	0.1441		0.1493	0.1501
394	0.1162	0.1148		0.1508	0.1503		0.2357	0.2401		0.2644	0.2606	0.2576			0.1323	0.1291		0.1368	0.136
395	0.1132	0.1148		0.151	0.1518		0.2351	0.2363		0.2642	0.2605	0.2574			0.1315	0.1262		0.134	0.1336
396	0.1116	0.1134		0.1509	0.1504		0.2345	0.2303		0.2594	0.2554	0.2565			0.1286	0.1276		0.1329	0.1328
397	0.1106	0.111		0.1494	0.148		0.2319	0.2282		0.2554	0.2513	0.2533			0.1269	0.1289		0.1346	0.1341
398	0.1112	0.1078		0.1448	0.1435		0.2267	0.2274		0.2533	0.2506	0.2464			0.1244	0.127		0.1337	0.1339
399	0.1108	0.1087		0.1426	0.1433		0.2227	0.2266		0.2527	0.25	0.2464			0.1261	0.1228		0.1304	0.1304
400	0.108	0.1098		0.1435	0.1438		0.224	0.2234		0.2505	0.2466	0.2469			0.1255	0.1214		0.1277	0.1283
401	0.1036	0.1068		0.1438	0.144		0.2239	0.2183		0.2454	0.2406	0.2424			0.1236	0.1198		0.1279	0.1281
402	0.1051	0.1038		0.1423	0.1398		0.2182	0.2168		0.2435	0.2413	0.2379			0.1189	0.1232		0.1298	0.1284
403	0.1062	0.1047		0.1401	0.1367		0.2141	0.2175		0.2446	0.241	0.2371			0.1181	0.1208		0.1278	0.129
404	0.107	0.1069		0.1358	0.1365		0.2146	0.2154		0.2417	0.2383	0.2378			0.1181	0.1181		0.124	0.126
405	0.103	0.1044		0.1349	0.1361		0.2146	0.2104		0.2377	0.233	0.2337			0.119	0.1146		0.1227	0.1233
406	0.101	0.1007		0.1353	0.1359		0.2094	0.2078		0.2333	0.231	0.2294			0.1167	0.1146		0.1242	0.1231
407	0.1024	0.1005		0.1353	0.1314		0.2061	0.2087		0.2352	0.2328	0.2283			0.1141	0.1157		0.125	0.1246
408	0.1032	0.1026		0.1327	0.1312		0.2083	0.2077		0.2348	0.2304	0.2316			0.1125	0.1164		0.125	0.1264
409	0.0992	0.103		0.1302	0.1332		0.2065	0.2042		0.2279	0.2251	0.2252			0.1136	0.1139		0.1218	0.1214
410	0.0983	0.0999		0.1318	0.1318		0.2017	0.1998		0.2268	0.2235	0.2233			0.1152	0.1106		0.1215	0.1205
411	0.1012	0.0967		0.1318	0.1275		0.2005	0.2016		0.228	0.2266	0.2231			0.1128	0.113		0.1238	0.1228
412	0.1005	0.1		0.1277	0.1274		0.2005	0.1979		0.2269	0.2214	0.221			0.1091	0.1114		0.1217	0.1222
413	0.0945	0.0973		0.1248	0.1286		0.1955	0.1936		0.2198	0.2174	0.2162			0.1094	0.1072		0.1173	0.1185
414	0.0946	0.0934		0.1268	0.1251		0.1913	0.1935		0.2176	0.217	0.2161			0.11	0.105		0.1175	0.1167
415	0.0972	0.0943		0.1255	0.122		0.1933	0.193		0.2183	0.2165	0.2151			0.106	0.1088		0.1197	0.1191
416	0.0952	0.0922		0.1236	0.1211		0.1907	0.1904		0.2141	0.2136	0.2132			0.1072	0.1068		0.1187	0.1162
417	0.0946	0.0926		0.1226	0.1193		0.1884	0.1869		0.2134	0.2096	0.2087			0.1043	0.1065		0.1167	0.1168
418	0.0927	0.0937		0.1198	0.1202		0.1849	0.1837		0.2094	0.2069	0.2054			0.1022	0.1028		0.1137	0.1152
419	0.0904	0.0908		0.1176	0.1191		0.1833	0.1847		0.2078	0.2063	0.2049			0.1035	0.1014		0.1119	0.1124
420	0.0896	0.0887		0.1191	0.1171		0.1836	0.183		0.2067	0.2058	0.2054			0.1032	0.1012		0.1127	0.1128
421	0.0909	0.0891		0.1165	0.1145		0.1807	0.1782		0.2055	0.2019	0.1998			0.099	0.1017		0.1133	0.1121
422	0.0894	0.0903		0.115	0.1149		0.1778	0.1768		0.2019	0.1995	0.1979			0.0976	0.0992		0.1129	0.1122
423	0.0865	0.0888		0.1131	0.1141		0.1751	0.177		0.2001	0.1995	0.1979			0.0997	0.0969		0.1092	0.11
424	0.0866	0.0876		0.1139	0.1132		0.1758	0.1743		0.2015	0.1983	0.1961			0.0994	0.0977		0.1089	0.109
425	0.0882	0.0846		0.1143	0.1103		0.1734	0.1716		0.1985	0.195	0.1917			0.0964	0.0978		0.109	0.109
426	0.0862	0.086		0.1111	0.1112		0.1695	0.1699		0.1947	0.1918	0.1921			0.0947	0.0952		0.1088	0.1093
427	0.0847	0.0853		0.1086	0.111		0.1695	0.1694		0.1938	0.192	0.1909			0.0954	0.093		0.1057	0.1084
428	0.084	0.0838		0.1089	0.1092		0.1686	0.1673		0.1943	0.1905	0.1889			0.0952	0.0941		0.1075	0.1065
429	0.086	0.0836		0.1091	0.1077		0.167	0.1648		0.191	0.1879	0.1859			0.0928	0.0954		0.1083	0.1078
430	0.0839	0.0837		0.1098	0.1077		0.1628	0.1653		0.1881	0.1857	0.1862			0.0918	0.0925		0.1062	0.1076
431	0.0817	0.0842		0.1078	0.1071		0.1639	0.1639		0.1875	0.1862	0.1865			0.0933	0.0907		0.1049	0.1061
432	0.0806	0.0816		0.105	0.1061		0.1639	0.1622		0.1879	0.1846	0.1819			0.093	0.0897		0.1031	0.1037
433	0.0824	0.0804		0.1039	0.1035		0.1614	0.1582		0.186	0.1822	0.1801			0.0908	0.0924		0.1042	0.1037
434	0.0822	0.0797		0.103	0.1018		0.1577	0.1586		0.1815	0.18	0.1801			0.0887	0.09		0.1043	0.1038
435	0.08	0.0809		0.1032	0.1011		0.1571	0.1575		0.1812	0.1798	0.1795			0.0897	0.0878		0.1037	0.1046
436	0.0782	0.08		0.1028	0.1024		0.1577	0.1549		0.1823	0.1792	0.1762			0.0897	0.0868		0.1008	0.1017
437	0.0777	0.0781		0.1001	0.101		0.1538	0.1529		0.1791	0.1761	0.175			0.0873	0.0882		0.1008	0.1015
438	0.0805	0.0777		0.0997	0.0977		0.1539	0.1543		0.1769	0.1757	0.176			0.0866	0.0881		0.1022	0.103
439	0.079	0.0793		0.1021	0.0994		0.1536	0.1524		0.1781	0.1755	0.173			0.0868	0.085		0.1028	0.1034
440	0.077	0.0768		0.0982	0.0991		0.1509	0.1485		0.1746	0.1722	0.1707			0.0871	0.0851		0.0996	0.1003
441	0.0756	0.0751		0.0968	0.0971		0.1473	0.1479		0.1734	0.172	0.1706			0.0843	0.0859		0.1008	0.1
442	0.0784	0.0768		0.0976	0.0946		0.1489	0.149		0.1722	0.1719	0.1711			0.0822	0.0862		0.1021	0.1012
443	0.0777	0.0769		0.0979	0.0965		0.147	0.1461		0.1727	0.1681	0.1673			0.0839	0.0828		0.1	0.0982
444	0.0749	0.074		0.0957	0.0961		0.1442	0.1422		0.1699	0.167	0.1651			0.0844	0.0816		0.0973	0.0967
445	0.0731	0.073		0.0929	0.0947		0.1423	0.1445		0.1678	0.1676	0.1667			0.0821	0.0827		0.0988	0.0995
446	0.0764	0.0751		0.0959	0.0939		0.1446	0.1439		0.1694	0.1672	0.1664			0.0811	0.0837		0.0997	0.1001
447	0.0768	0.0757		0.0971	0.0939		0.1439	0.1413		0.1686	0.1646	0.1631			0.0842	0.0805		0.0976	0.0977
448	0.0742	0.0735		0.0929	0.0946		0.1393	0.1385		0.1642	0.1619	0.1611			0.0814	0.0791		0.0965	0.0956
449	0.0725	0.0721		0.0905	0.0917		0.1387	0.1396		0.1643	0.1639	0.1618			0.0785	0.0815		0.0972	0.0958
450	0.0727	0.0735		0.0911	0.0901		0.1395	0.1398		0.1668	0.1626	0.1614			0.0777	0.0806		0.0982	0.0981
451	0.0749	0.0741		0.0926	0.0901		0.1392	0.1365		0.1632	0.1599	0.1577			0.0808	0.078		0.0957	0.0984
452	0.0708	0.0704		0.0912	0.0915		0.1344	0.1332		0.1601	0.1564	0.157			0.0785	0.0762		0.0944	0.0946
453	0.0702	0.0692		0.0877	0.0886		0.1344	0.1345		0.1608	0.1588	0.1572			0.0765	0.0791		0.0952	0.0938
454	0.0713	0.0705		0.0865	0.0867		0.1351	0.1346		0.1619	0.1555	0.1564			0.0753	0.0781		0.0969	0.0957
455	0.0724	0.0718		0.0881	0.0869		0.1342	0.1316		0.1575	0.1536	0.1534			0.0766	0.0756		0.0949	0.0954
456	0.0704	0.071		0.0886	0.0892		0.1307	0.1306		0.156	0.1545	0.1528			0.0776	0.0748		0.0934	0.0933
457	0.0682	0.0683		0.0868	0.0863		0.1298	0.1283		0.1565	0.1541	0.1533			0.0742	0.0757		0.0928	0.0921
458	0.0684	0.0685		0.0846	0.0838		0.13	0.1298		0.1559	0.1507	0.1505			0.0734	0.0752		0.0934	0.0927
459	0.0694	0.0695		0.0834	0.0838		0.1286	0.1262		0.153	0.1499	0.1475			0.0736	0.0728		0.0917	0.0929
460	0.0681	0.0672		0.0847	0.0853		0.1257	0.1248		0.1519	0.1495	0.1484			0.074	0.0715		0.0904	0.0912
461	0.0664	0.0664		0.0849	0.0837		0.1253	0.1249		0.1529	0.1481	0.1484			0.073	0.0724		0.0909	0.0906
462	0.0665	0.0671		0.0819	0.0817		0.126	0.1251		0.1523	0.1468	0.1449			0.0708	0.0738		0.0922	0.0911
463	0.0675	0.068		0.0829	0.0823		0.1242	0.1237		0.1497	0.1463	0.1446			0.0716	0.0717		0.0908	0.0918
464	0.0665	0.0658		0.082	0.0825		0.1218	0.1217		0.1482	0.1456	0.1454			0.0721	0.0709		0.0891	0.09
465	0.0649	0.0651		0.0826	0.081		0.1212	0.1208		0.1488	0.1443	0.1444			0.0713	0.0707		0.0898	0.0896
466	0.0653	0.0658		0.0803	0.0794		0.1224	0.1217		0.1481	0.1431	0.1415			0.0693	0.0714		0.0894	0.0893
467	0.0648	0.0651		0.0795	0.0794		0.1204	0.1195		0.146	0.1418	0.1406			0.069	0.0691		0.088	0.0894
468	0.065	0.0635		0.0804	0.0799		0.1186	0.1167		0.1439	0.141	0.1403			0.069	0.0683		0.0867	0.0873
469	0.0638	0.0631		0.0788	0.0786		0.1176	0.1163		0.1443	0.1397	0.1389			0.0701	0.0677		0.0878	0.0867
470	0.0628	0.0643		0.0771	0.0772		0.1184	0.1172		0.1443	0.1381	0.137			0.0685	0.0691		0.0888	0.0886
471	0.0636	0.0646		0.0779	0.0766		0.1163	0.1171		0.1425	0.1392	0.137			0.0668	0.0689		0.0874	0.0877
472	0.0646	0.063		0.0788	0.0767		0.1147	0.114		0.1392	0.139	0.1376			0.0659	0.0676		0.0859	0.0855
473	0.0621	0.0611		0.0777	0.0783		0.1147	0.1121		0.1397	0.1366	0.1369			0.0679	0.0657		0.0868	0.0851
474	0.0611	0.063		0.0767	0.0768		0.1155	0.1126		0.1406	0.1354	0.1343			0.0677	0.0678		0.0876	0.0866
475	0.0618	0.0631		0.0751	0.0739		0.1134	0.1128		0.1396	0.136	0.1328			0.0656	0.067		0.0852	0.0865
476	0.0632	0.0616		0.0768	0.0746		0.1099	0.1102		0.1375	0.1347	0.1339			0.0645	0.0648		0.084	0.0845
477	0.0618	0.0595		0.0738	0.0755		0.1125	0.1086		0.1367	0.1318	0.1328			0.0668	0.0643		0.0852	0.0843
478	0.0599	0.0604		0.0727	0.0743		0.1112	0.1093		0.1373	0.1313	0.1293			0.066	0.0657		0.0856	0.0864
479	0.06	0.0625		0.0738	0.0714		0.1094	0.1098		0.1342	0.1329	0.1301			0.0627	0.0656		0.0837	0.0839
480	0.0613	0.0609		0.0746	0.0724		0.1067	0.1072		0.133	0.132	0.1307			0.0629	0.0631		0.0821	0.083
481	0.0611	0.0588		0.0726	0.0728		0.1084	0.1055		0.1344	0.1291	0.1294			0.0637	0.0625		0.0825	0.0841
482	0.0583	0.0602		0.071	0.0724		0.1089	0.1065		0.135	0.1285	0.1276			0.0649	0.0652		0.0852	0.085
483	0.0589	0.0622		0.0724	0.0708		0.1066	0.1068		0.1329	0.1309	0.128			0.063	0.0644		0.0859	0.083
484	0.0598	0.0609		0.073	0.07		0.1043	0.1044		0.131	0.1293	0.1289			0.0612	0.0606		0.0829	0.082
485	0.0613	0.0577		0.0717	0.0701		0.1056	0.102		0.131	0.1257	0.1265			0.062	0.0612		0.0807	0.0832
486	0.0591	0.0578		0.0699	0.0713		0.1056	0.1043		0.132	0.126	0.1242			0.0637	0.0628		0.0823	0.0845
487	0.0578	0.0607		0.0701	0.0685		0.1031	0.1033		0.1297	0.1273	0.1247			0.0613	0.061		0.0838	0.0833
488	0.0591	0.0585		0.0702	0.0676		0.1012	0.1014		0.1274	0.1251	0.1252			0.0598	0.0591		0.0821	0.0806
489	0.0587	0.0577		0.0698	0.0696		0.103	0.0987		0.1287	0.1226	0.1237			0.0607	0.0603		0.0803	0.0822
490	0.0566	0.0565		0.067	0.069		0.1037	0.1004		0.1287	0.1244	0.1215			0.0619	0.062		0.0818	0.0832
491	0.0562	0.0589		0.0676	0.067		0.0997	0.1015		0.1272	0.1246	0.1216			0.061	0.0593		0.0839	0.0821
492	0.0574	0.0574		0.0679	0.0663		0.0985	0.0993		0.1246	0.1232	0.1234			0.0587	0.0598		0.081	0.08
493	0.0577	0.0556		0.0687	0.0677		0.0999	0.0962		0.1258	0.12	0.1203			0.0594	0.0601		0.0795	0.0813
494	0.057	0.0545		0.0661	0.0664		0.1003	0.0968		0.1253	0.1216	0.1187			0.0598	0.06		0.0809	0.0823
495	0.0555	0.0565		0.0656	0.0644		0.0962	0.0981		0.1244	0.1217	0.1197			0.0585	0.0576		0.0822	0.0802
496	0.0562	0.0568		0.0669	0.0635		0.0959	0.0948		0.1219	0.1188	0.1192			0.0566	0.0564		0.0798	0.079
497	0.0574	0.0553		0.067	0.0646		0.0967	0.094		0.1214	0.1178	0.1175			0.0589	0.0588		0.0789	0.0812
498	0.0555	0.0535		0.0643	0.065		0.0962	0.0945		0.1228	0.1184	0.1161			0.0589	0.0591		0.08	0.0809
499	0.0538	0.0539		0.0652	0.0643		0.0937	0.0961		0.1222	0.1191	0.1175			0.0576	0.0575		0.0818	0.0791
500	0.0547	0.0565		0.0653	0.0621		0.0936	0.0922		0.1188	0.1162	0.1167			0.0556	0.056		0.0794	0.0779
501	0.0548	0.0544		0.0632	0.0627		0.0941	0.0906		0.1189	0.1144	0.1148			0.0562	0.0571		0.077	0.0789
502	0.0536	0.0526		0.0617	0.0629		0.0917	0.0912		0.1201	0.1149	0.1124			0.0568	0.0554		0.0781	0.0791
503	0.0525	0.0522		0.0627	0.063		0.0905	0.0909		0.1179	0.1157	0.1134			0.0549	0.0538		0.0785	0.0775
504	0.0534	0.054		0.0641	0.0612		0.0907	0.0889		0.116	0.1121	0.1136			0.0556	0.0544		0.0785	0.0766
505	0.0539	0.0526		0.0614	0.0602		0.0915	0.0882		0.1167	0.1121	0.1118			0.0558	0.0554		0.0757	0.077
506	0.0518	0.051		0.0603	0.0612		0.0886	0.089		0.1167	0.1127	0.1098			0.0551	0.0546		0.077	0.0782
507	0.0509	0.0521		0.0607	0.0608		0.0876	0.0883		0.1141	0.1121	0.1109			0.052	0.0532		0.0775	0.0759
508	0.0516	0.0526		0.0616	0.059		0.0876	0.0864		0.1136	0.1098	0.1104			0.0534	0.0533		0.0767	0.0762
509	0.0527	0.0508		0.0602	0.0594		0.0885	0.0867		0.1145	0.1099	0.1087			0.0544	0.0546		0.0754	0.0773
510	0.0511	0.0503		0.0594	0.06		0.0866	0.0873		0.1139	0.1101	0.1079			0.0538	0.0536		0.0757	0.0763
511	0.051	0.0515		0.0601	0.0591		0.0857	0.0854		0.112	0.1095	0.1077			0.0526	0.0524		0.0765	0.0746
512	0.0512	0.051		0.0596	0.0578		0.0864	0.0844		0.1115	0.1073	0.1086			0.0522	0.053		0.0763	0.0753
513	0.0516	0.0502		0.0583	0.0577		0.0854	0.084		0.1116	0.1073	0.1062			0.0524	0.0529		0.0746	0.0756
514	0.0499	0.0494		0.0569	0.0585		0.0847	0.0849		0.1117	0.1087	0.1059			0.0525	0.0524		0.075	0.0751
515	0.0492	0.0511		0.0582	0.0575		0.0837	0.0834		0.1108	0.1068	0.1061			0.0512	0.0514		0.0762	0.0746
516	0.0504	0.0505		0.0584	0.0571		0.085	0.0825		0.11	0.1065	0.1057			0.0511	0.0525		0.0745	0.0755
517	0.0504	0.049		0.0581	0.057		0.0834	0.0827		0.1103	0.1056	0.1042			0.0518	0.0519		0.0744	0.0751
518	0.0497	0.0486		0.0565	0.0572		0.082	0.0824		0.11	0.1062	0.1045			0.0509	0.0502		0.0736	0.0734
519	0.0482	0.0502		0.0569	0.0561		0.0815	0.0812		0.1083	0.1039	0.1042			0.0506	0.0504		0.0748	0.0741
520	0.0497	0.0499		0.0569	0.0554		0.0816	0.0794		0.1064	0.1037	0.1032			0.0495	0.0506		0.0738	0.0741
521	0.0497	0.0484		0.0564	0.0557		0.0804	0.0805		0.1074	0.1032	0.102			0.0513	0.0507		0.0728	0.0739
522	0.049	0.0483		0.0553	0.056		0.0798	0.0799		0.1068	0.1037	0.1025			0.0499	0.0497		0.0735	0.073
523	0.0482	0.0487		0.0554	0.0554		0.0808	0.0788		0.1064	0.1023	0.1026			0.0493	0.0498		0.0739	0.0737
524	0.0486	0.0491		0.0553	0.0539		0.08	0.0776		0.1053	0.1017	0.1			0.0488	0.0498		0.0728	0.0733
525	0.0488	0.0474		0.0548	0.0547		0.0787	0.0784		0.1054	0.1025	0.1008			0.0499	0.0492		0.0723	0.0713
526	0.0482	0.0474		0.0543	0.055		0.0779	0.0785		0.1055	0.1015	0.1012			0.0493	0.0479		0.0738	0.0723
527	0.0471	0.0481		0.0538	0.0539		0.0788	0.0767		0.1037	0.1004	0.1001			0.0482	0.0491		0.0726	0.0737
528	0.0482	0.049		0.0547	0.0516		0.0773	0.0756		0.1025	0.0992	0.0983			0.0473	0.0491		0.0713	0.0737
529	0.0484	0.0474		0.0543	0.053		0.0773	0.0775		0.1035	0.1002	0.099			0.0491	0.0485		0.0722	0.0715
530	0.0468	0.0466		0.0533	0.0536		0.0769	0.0766		0.1043	0.1001	0.0995			0.0487	0.0471		0.0733	0.0723
531	0.0471	0.0478		0.0515	0.0531		0.0784	0.0753		0.1031	0.0999	0.0989			0.0466	0.0488		0.0721	0.0734
532	0.0478	0.049		0.0541	0.052		0.0769	0.0754		0.1023	0.0984	0.0978			0.0476	0.0492		0.072	0.0737
533	0.0494	0.0475		0.0536	0.0511		0.075	0.0759		0.1029	0.0985	0.0977			0.0485	0.048		0.0722	0.0713
534	0.0482	0.0468		0.0524	0.0526		0.0743	0.0757		0.1034	0.0988	0.0982			0.048	0.047		0.0735	0.0715
535	0.0469	0.0472		0.0519	0.0527		0.0758	0.0732		0.1014	0.0994	0.0969			0.046	0.0481		0.0721	0.0724
536	0.0466	0.0462		0.0512	0.0525		0.0751	0.0722		0.1026	0.0994	0.0977			0.0465	0.0464		0.0737	0.0733
537	0.0452	0.0485		0.0534	0.0508		0.0755	0.072		0.1008	0.0986	0.0956			0.0461	0.0489		0.0712	0.0739
538	0.0474	0.048		0.0529	0.0491		0.0726	0.0733		0.0998	0.0956	0.0954			0.0478	0.048		0.0715	0.0719
539	0.0486	0.0461		0.0503	0.0518		0.0728	0.0744		0.102	0.097	0.0973			0.0477	0.0454		0.0737	0.0711
540	0.0471	0.0466		0.0497	0.0518		0.0737	0.0713		0.1005	0.0977	0.0962			0.045	0.0458		0.0732	0.0729
541	0.0455	0.0478		0.0505	0.0497		0.0731	0.0701		0.0985	0.0962	0.094			0.0457	0.047		0.0706	0.0724
542	0.0458	0.0459		0.0518	0.0485		0.0709	0.0724		0.0991	0.0944	0.0943			0.0469	0.0454		0.0714	0.0708
543	0.0479	0.045		0.0497	0.0502		0.0713	0.0721		0.0996	0.095	0.096			0.0462	0.0451		0.0731	0.0711
544	0.0467	0.0466		0.0488	0.0508		0.0718	0.0697		0.0996	0.096	0.0943			0.0449	0.0456		0.0719	0.0734
545	0.045	0.0463		0.0514	0.0501		0.0714	0.0688		0.097	0.0947	0.0931			0.0449	0.0473		0.0703	0.0712
546	0.0459	0.0456		0.05	0.0484		0.0694	0.0707		0.0964	0.0929	0.0939			0.0461	0.0452		0.071	0.0704
547	0.0469	0.0441		0.0476	0.0485		0.0702	0.0688		0.097	0.0935	0.093			0.044	0.0443		0.0714	0.0704
548	0.0445	0.0451		0.0493	0.0499		0.0714	0.0679		0.0974	0.0939	0.0911			0.0435	0.0454		0.0706	0.0718
549	0.0444	0.0464		0.0493	0.0487		0.0695	0.0674		0.0948	0.0916	0.0908			0.0454	0.0464		0.0694	0.0699
550	0.0448	0.0443		0.0474	0.0474		0.0684	0.0685		0.0949	0.0919	0.0926			0.0453	0.0446		0.0696	0.0687
551	0.0457	0.0452		0.0486	0.0484		0.0683	0.0673		0.0956	0.0923	0.0899			0.0431	0.0435		0.071	0.0706
552	0.0434	0.0452		0.0481	0.0486		0.0695	0.066		0.0948	0.0902	0.089			0.0435	0.0442		0.0696	0.0704
553	0.0425	0.0446		0.0478	0.0465		0.0675	0.0667		0.093	0.0892	0.0895			0.0445	0.0444		0.0685	0.0689
554	0.0443	0.0426		0.0462	0.0467		0.0671	0.0656		0.0932	0.091	0.09			0.0429	0.0426		0.0692	0.069
555	0.0446	0.0445		0.0471	0.0469		0.0684	0.0647		0.0943	0.0896	0.0873			0.0421	0.0428		0.0697	0.07
556	0.0433	0.0438		0.0479	0.0464		0.0673	0.0654		0.0933	0.0885	0.088			0.0432	0.0441		0.0685	0.0682
557	0.0437	0.0429		0.0475	0.0461		0.0663	0.0662		0.0919	0.0892	0.0881			0.0435	0.0431		0.0681	0.0682
558	0.0443	0.0431		0.0461	0.0462		0.0662	0.0639		0.0913	0.0889	0.0877			0.0418	0.0424		0.068	0.0685
559	0.0431	0.0432		0.0462	0.0463		0.0658	0.0642		0.0918	0.087	0.0857			0.0423	0.0428		0.0685	0.0682
560	0.042	0.0417		0.0451	0.0441		0.0639	0.0632		0.0902	0.0865	0.0853			0.0422	0.0417		0.0674	0.0664
561	0.0425	0.0416		0.0441	0.0443		0.0643	0.0619		0.0894	0.0875	0.0863			0.0416	0.0407		0.0663	0.0667
562	0.0422	0.0424		0.0456	0.0444		0.0642	0.0618		0.0889	0.0866	0.0845			0.0408	0.0414		0.0663	0.0673
563	0.0408	0.0411		0.0451	0.0447		0.0636	0.0627		0.0895	0.0854	0.0845			0.0415	0.0416		0.0666	0.0663
564	0.0415	0.0411		0.0446	0.0426		0.062	0.0621		0.0879	0.0859	0.0844			0.041	0.0409		0.0652	0.066
565	0.0426	0.0407		0.0437	0.0439		0.0637	0.0608		0.088	0.086	0.0845			0.0405	0.0402		0.0667	0.0664
566	0.0418	0.0419		0.0449	0.0444		0.0629	0.0616		0.0889	0.0843	0.0826			0.0408	0.0402		0.0665	0.0668
567	0.0413	0.0411		0.0443	0.0442		0.0623	0.0609		0.0882	0.085	0.0836			0.0412	0.0408		0.0659	0.0654
568	0.0412	0.0412		0.0439	0.043		0.0626	0.0606		0.0867	0.0849	0.0833			0.0419	0.0409		0.0665	0.0666
569	0.0417	0.0407		0.043	0.043		0.0622	0.0587		0.0865	0.0834	0.0823			0.0396	0.0396		0.066	0.066
570	0.0399	0.0412		0.0434	0.0431		0.0609	0.0598		0.0868	0.0831	0.0811			0.0401	0.0396		0.0655	0.065
571	0.0401	0.0403		0.0432	0.0413		0.0608	0.0599		0.0862	0.0832	0.0813			0.0403	0.0405		0.0646	0.0647
572	0.0399	0.0404		0.0425	0.0423		0.0614	0.0593		0.0854	0.0826	0.0824			0.0398	0.0393		0.0654	0.0659
573	0.0411	0.0415		0.0433	0.0428		0.0604	0.0584		0.0855	0.0825	0.081			0.0393	0.0398		0.0657	0.0661
574	0.0406	0.0401		0.0431	0.0438		0.0602	0.0589		0.0857	0.0831	0.081			0.0405	0.0399		0.0653	0.0652
575	0.0396	0.0398		0.0429	0.0414		0.0606	0.0587		0.0843	0.0823	0.0808			0.0398	0.0392		0.0647	0.0653
576	0.0398	0.0396		0.0415	0.0412		0.0596	0.0576		0.0838	0.0815	0.0801			0.0387	0.0385		0.0651	0.0646
577	0.04	0.0403		0.0428	0.0416		0.0585	0.0575		0.0838	0.0809	0.0791			0.0393	0.0384		0.0648	0.0644
578	0.0392	0.0394		0.0422	0.042		0.0591	0.0575		0.0841	0.0816	0.0793			0.0394	0.0393		0.0643	0.0644
579	0.0387	0.0392		0.0417	0.0404		0.0581	0.0565		0.0829	0.08	0.0789			0.0386	0.0385		0.0638	0.0641
580	0.0393	0.0393		0.0412	0.0407		0.0584	0.0556		0.0823	0.0796	0.0786			0.0378	0.0381		0.0639	0.0633
581	0.0386	0.039		0.0413	0.0408		0.0574	0.0564		0.0823	0.0796	0.0781			0.0385	0.0376		0.0637	0.0639
582	0.039	0.0389		0.0412	0.0408		0.0578	0.0556		0.0823	0.0798	0.0774			0.0379	0.0382		0.0631	0.0637
583	0.0388	0.039		0.041	0.0401		0.0575	0.0559		0.0822	0.0787	0.0777			0.0385	0.0372		0.0636	0.0636
584	0.039	0.0385		0.0411	0.0399		0.057	0.0554		0.0811	0.0793	0.0773			0.0376	0.0378		0.0635	0.0636
585	0.0383	0.0382		0.04	0.0408		0.0567	0.0552		0.0814	0.078	0.0771			0.038	0.0372		0.0633	0.063
586	0.0384	0.0389		0.0406	0.0397		0.0563	0.0548		0.0808	0.0776	0.0764			0.0376	0.0374		0.0628	0.063
587	0.0379	0.0378		0.0398	0.04		0.0562	0.0551		0.0806	0.0777	0.076			0.037	0.0369		0.0632	0.0622
588	0.0382	0.0384		0.0402	0.0393		0.0555	0.0543		0.0801	0.0772	0.076			0.037	0.0367		0.0623	0.0625
589	0.0382	0.0379		0.0401	0.0397		0.0561	0.054		0.0806	0.0771	0.0762			0.0366	0.0371		0.0623	0.0619
590	0.0372	0.0377		0.04	0.0389		0.055	0.0535		0.0789	0.0769	0.075			0.0368	0.0361		0.0621	0.0621
591	0.0376	0.0374		0.0388	0.039		0.0549	0.0529		0.0792	0.0765	0.0748			0.0359	0.0364		0.0614	0.0615
592	0.0373	0.0373		0.0391	0.0382		0.0543	0.0529		0.0785	0.0756	0.0742			0.0365	0.036		0.0618	0.0616
593	0.0374	0.037		0.039	0.0385		0.0545	0.0521		0.0781	0.0761	0.0744			0.0359	0.0362		0.0611	0.0617
594	0.0367	0.0372		0.0391	0.0381		0.0541	0.0526		0.0788	0.0756	0.0745			0.0366	0.0357		0.0613	0.0618
595	0.0375	0.0374		0.0388	0.0377		0.0536	0.0518		0.0778	0.0756	0.0738			0.0358	0.0359		0.0618	0.0618
596	0.0372	0.0367		0.0386	0.0384		0.0533	0.0521		0.078	0.075	0.0735			0.0361	0.0353		0.0617	0.0614
597	0.0372	0.037		0.0392	0.0378		0.0531	0.0517		0.0771	0.0748	0.0734			0.0356	0.0355		0.0611	0.0613
598	0.0361	0.0365		0.0383	0.038		0.0531	0.0516		0.0772	0.0749	0.0733			0.0352	0.0352		0.0613	0.061
599	0.0371	0.0368		0.038	0.0372		0.0524	0.0511		0.0767	0.0742	0.0724			0.0358	0.0356		0.0612	0.0613
600	0.0364	0.0356		0.0375	0.0369		0.052	0.0507		0.077	0.074	0.0724			0.0349	0.035		0.061	0.0609
601	0.0363	0.0367		0.0375	0.0369		0.0516	0.0511		0.0766	0.0734	0.0723			0.0351	0.0346		0.0613	0.0613
602	0.0364	0.0364		0.0372	0.0374		0.0521	0.0502		0.0766	0.0737	0.0725			0.035	0.0353		0.0612	0.0608
603	0.0365	0.0367		0.038	0.037		0.0516	0.0503		0.0758	0.0737	0.0719			0.0346	0.035		0.0615	0.0617
604	0.0367	0.0363		0.0375	0.0368		0.0517	0.05		0.0759	0.0735	0.0719			0.0346	0.0355		0.0614	0.061
605	0.0365	0.0365		0.0376	0.0369		0.0514	0.0498		0.0765	0.0726	0.0717			0.0358	0.0344		0.0618	0.061
606	0.0364	0.0363		0.0374	0.0365		0.0515	0.0495		0.0761	0.0735	0.0711			0.0356	0.0352		0.0611	0.0614
607	0.0356	0.0362		0.0375	0.0369		0.0512	0.0494		0.0762	0.0728	0.0717			0.0352	0.0344		0.0611	0.0615
608	0.0363	0.0355		0.0373	0.0356		0.0507	0.049		0.0748	0.0726	0.0713			0.0344	0.0349		0.0604	0.0612
609	0.0358	0.0354		0.0359	0.0363		0.0498	0.0486		0.0749	0.0717	0.0705			0.0351	0.0338		0.0612	0.0607
610	0.0358	0.035		0.037	0.0358		0.0502	0.0486		0.0742	0.0717	0.0703			0.034	0.034		0.0599	0.0607
611	0.0355	0.0356		0.0368	0.0361		0.0504	0.049		0.0747	0.0724	0.0705			0.0338	0.0335		0.0605	0.0596
612	0.0359	0.0362		0.0364	0.0355		0.0493	0.0481		0.0732	0.0719	0.0699			0.0341	0.0338		0.0609	0.0605
613	0.0354	0.0345		0.0364	0.0357		0.0501	0.0473		0.0742	0.0712	0.0696			0.034	0.0336		0.0606	0.0605
614	0.0343	0.0354		0.0371	0.0353		0.0494	0.0481		0.0734	0.071	0.0689			0.034	0.0335		0.0605	0.0607
615	0.0352	0.0351		0.0363	0.0351		0.049	0.0476		0.0735	0.0709	0.0697			0.0334	0.0334		0.0604	0.0602
616	0.0349	0.036		0.0359	0.0352		0.0483	0.0468		0.0735	0.07	0.0689			0.0341	0.0333		0.06	0.06
617	0.0355	0.0345		0.0363	0.0358		0.049	0.0467		0.0734	0.0707	0.0686			0.0337	0.0339		0.06	0.0607
618	0.0346	0.0344		0.0357	0.035		0.0484	0.0472		0.0731	0.0699	0.0684			0.0337	0.0334		0.0607	0.0605
619	0.0357	0.0352		0.0354	0.0345		0.0487	0.0464		0.0726	0.0702	0.0684			0.0336	0.0332		0.0603	0.0599
620	0.0347	0.0353		0.0355	0.0354		0.0486	0.0468		0.073	0.0694	0.0682			0.0339	0.0325		0.0605	0.0596
621	0.0349	0.0347		0.0363	0.035		0.0482	0.0462		0.0728	0.0696	0.0674			0.033	0.0337		0.0595	0.0606
622	0.0346	0.0343		0.0356	0.0349		0.0482	0.0467		0.0727	0.0697	0.0684			0.0337	0.0323		0.06	0.0594
623	0.0347	0.0353		0.0353	0.0341		0.0474	0.0461		0.072	0.0688	0.0676			0.0336	0.033		0.06	0.0594
624	0.0346	0.0344		0.0345	0.0349		0.0478	0.0456		0.0727	0.0685	0.0674			0.0325	0.0327		0.0593	0.0597
625	0.034	0.0333		0.035	0.0338		0.0467	0.0447		0.0707	0.0682	0.0666			0.0323	0.0323		0.0594	0.0597
626	0.034	0.0334		0.0341	0.0334		0.0464	0.045		0.0711	0.0685	0.0668			0.0319	0.0321		0.0591	0.0587
627	0.0344	0.0341		0.0343	0.0345		0.0462	0.0452		0.0711	0.0681	0.0656			0.0329	0.0318		0.0589	0.0597
628	0.0345	0.0333		0.0345	0.0345		0.0467	0.0443		0.071	0.0681	0.0665			0.032	0.0324		0.0594	0.0595
629	0.0335	0.0341		0.0338	0.0338		0.0457	0.0452		0.0712	0.0679	0.0667			0.0332	0.0317		0.0597	0.0594
630	0.0348	0.0342		0.0336	0.0334		0.0467	0.0444		0.0712	0.0684	0.066			0.0323	0.0325		0.0585	0.0601
631	0.0341	0.0335		0.0341	0.0341		0.0464	0.0442		0.0708	0.067	0.0664			0.0324	0.0323		0.0591	0.0594
632	0.034	0.0333		0.0345	0.0334		0.0456	0.0442		0.0697	0.0676	0.0661			0.033	0.0322		0.0593	0.06
633	0.0328	0.0336		0.0341	0.0331		0.0449	0.0442		0.0693	0.0678	0.0664			0.0321	0.0311		0.0593	0.0582
634	0.0338	0.0338		0.0333	0.0326		0.0442	0.0426		0.0699	0.0666	0.0647			0.0314	0.0319		0.0587	0.0587
635	0.0337	0.0324		0.0328	0.0333		0.0456	0.0439		0.0698	0.067	0.0652			0.033	0.0313		0.0599	0.059
636	0.033	0.0335		0.0344	0.0328		0.0444	0.0438		0.0692	0.0669	0.0657			0.0327	0.0318		0.059	0.0595
637	0.0333	0.0334		0.0336	0.0328		0.0448	0.0434		0.0705	0.0661	0.0653			0.0316	0.0317		0.0587	0.0588
638	0.0333	0.0335		0.033	0.0326		0.0444	0.0425		0.0697	0.0654	0.064			0.0317	0.0314		0.0582	0.0589
639	0.0328	0.0323		0.0326	0.0323		0.0441	0.0424		0.0679	0.0659	0.0642			0.0314	0.0305		0.0582	0.0576
640	0.0325	0.0328		0.0324	0.0317		0.043	0.0421		0.0676	0.0648	0.0637			0.0311	0.0303		0.0578	0.0581
641	0.0331	0.033		0.0325	0.0326		0.0442	0.0418		0.069	0.0648	0.0635			0.0308	0.0315		0.0584	0.0589
642	0.0318	0.0323		0.0328	0.0329		0.0439	0.0427		0.0684	0.0654	0.0643			0.032	0.031		0.0585	0.0577
643	0.0329	0.0327		0.033	0.0316		0.0432	0.042		0.0684	0.0642	0.0632			0.0309	0.0306		0.0576	0.0581
644	0.0325	0.0326		0.0321	0.0323		0.0433	0.042		0.0687	0.0649	0.0636			0.0313	0.031		0.0588	0.0575
645	0.032	0.0327		0.0332	0.0318		0.0424	0.0414		0.0673	0.0645	0.0627			0.0317	0.0309		0.0576	0.0579
646	0.0325	0.0325		0.0319	0.0316		0.0433	0.0413		0.0683	0.0641	0.0623			0.0306	0.0303		0.0574	0.0574
647	0.0315	0.0326		0.0321	0.0311		0.0421	0.0411		0.0668	0.0636	0.0619			0.0309	0.0304		0.0567	0.059
648	0.0313	0.0316		0.0314	0.031		0.0425	0.0408		0.0667	0.0637	0.0622			0.0305	0.0296		0.0574	0.0576
649	0.0321	0.0329		0.0322	0.0308		0.0418	0.0408		0.0676	0.0623	0.062			0.0301	0.0295		0.0578	0.0579
650	0.0323	0.0323		0.0312	0.0313		0.0424	0.0398		0.0667	0.0636	0.0619			0.0298	0.0305		0.0574	0.0573
651	0.0306	0.0311		0.0311	0.0308		0.0412	0.041		0.0662	0.0629	0.0623			0.0301	0.0293		0.0575	0.0563
652	0.0318	0.0318		0.032	0.0303		0.0415	0.0404		0.0658	0.0627	0.0609			0.0298	0.0297		0.0564	0.0574
653	0.032	0.0316		0.0311	0.0313		0.0422	0.0402		0.0661	0.0625	0.0619			0.0305	0.03		0.0565	0.0571
654	0.0317	0.0316		0.0319	0.0307		0.0417	0.0405		0.0654	0.0625	0.0616			0.0299	0.0293		0.0566	0.057
655	0.0306	0.031		0.0311	0.0303		0.0408	0.0406		0.0655	0.0609	0.0609			0.0296	0.0295		0.0569	0.0569
656	0.0306	0.0308		0.0306	0.0291		0.0401	0.0387		0.0645	0.061	0.0593			0.0287	0.0293		0.0551	0.0564
657	0.031	0.0306		0.0312	0.0304		0.0406	0.0392		0.0647	0.0614	0.0603			0.0295	0.0289		0.0557	0.0559
658	0.0308	0.0321		0.0312	0.031		0.0399	0.0394		0.0643	0.0617	0.06			0.0305	0.0292		0.0563	0.0564
659	0.0315	0.031		0.0303	0.0308		0.0413	0.0399		0.065	0.0619	0.0603			0.0297	0.0294		0.0562	0.0565
660	0.0311	0.0313		0.0311	0.0309		0.0404	0.0397		0.0645	0.0614	0.061			0.0298	0.0289		0.056	0.0567
661	0.0313	0.0313		0.0308	0.0299		0.041	0.0395		0.0642	0.0611	0.0603			0.0293	0.0292		0.0561	0.0561
662	0.03	0.0305		0.0305	0.0298		0.0399	0.0384		0.0639	0.0601	0.0595			0.0291	0.0289		0.0558	0.0556
663	0.0309	0.0308		0.0303	0.0296		0.0396	0.038		0.063	0.0606	0.0586			0.0282	0.0283		0.0553	0.0558
664	0.0303	0.0299		0.0297	0.0297		0.039	0.0381		0.0626	0.0608	0.0591			0.0288	0.0274		0.0555	0.055
665	0.0303	0.0302		0.0304	0.029		0.0395	0.0377		0.0622	0.0594	0.0586			0.0285	0.0288		0.0554	0.0554
666	0.0301	0.0297		0.0293	0.0303		0.0397	0.0378		0.0638	0.0602	0.0586			0.0283	0.0278		0.0555	0.0543
667	0.0303	0.0299		0.03	0.0293		0.0389	0.0376		0.0623	0.0591	0.0587			0.0291	0.0279		0.0549	0.0558
668	0.0298	0.0298		0.0292	0.0295		0.039	0.0379		0.0621	0.0591	0.0581			0.0276	0.0285		0.0554	0.0544
669	0.0301	0.0305		0.0295	0.0287		0.0385	0.0372		0.0619	0.0594	0.0581			0.0281	0.0276		0.0545	0.0555
670	0.0305	0.03		0.0293	0.0292		0.039	0.0374		0.0618	0.0596	0.0581			0.0281	0.0279		0.0549	0.0548
671	0.0299	0.0306		0.0295	0.0287		0.0381	0.0375		0.0621	0.0588	0.0583			0.0289	0.0275		0.0551	0.0545
672	0.0305	0.0303		0.0293	0.0292		0.0394	0.0372		0.0624	0.0588	0.0577			0.0277	0.0282		0.0548	0.0544
673	0.0291	0.03		0.0291	0.029		0.0378	0.0373		0.0615	0.0583	0.0574			0.0279	0.0275		0.0548	0.0543
674	0.0296	0.0297		0.0293	0.0277		0.0375	0.0364		0.0608	0.0586	0.0567			0.0274	0.0276		0.0542	0.0549
675	0.0293	0.0292		0.0285	0.0285		0.0376	0.0366		0.0606	0.0585	0.0573			0.0283	0.0265		0.0543	0.0543
676	0.0298	0.0293		0.0291	0.0279		0.0371	0.0357		0.0596	0.0577	0.0558			0.028	0.0271		0.0541	0.0542
677	0.0284	0.0287		0.0285	0.0282		0.0372	0.0362		0.0608	0.0584	0.0567			0.0272	0.0267		0.054	0.0542
678	0.0294	0.0294		0.0288	0.0272		0.0368	0.0354		0.06	0.0569	0.0562			0.027	0.0273		0.0542	0.0532
679	0.029	0.0284		0.0278	0.0275		0.0374	0.0363		0.06	0.0573	0.0559			0.0272	0.0266		0.0538	0.0526
680	0.0283	0.0295		0.0287	0.0271		0.0368	0.0346		0.0596	0.0567	0.0562			0.0266	0.0263		0.0538	0.0542
681	0.0294	0.0295		0.0286	0.0279		0.0376	0.0354		0.0609	0.0579	0.0554			0.0272	0.027		0.0548	0.0538
682	0.0296	0.0296		0.0288	0.0283		0.0365	0.0364		0.0605	0.0571	0.056			0.0279	0.0276		0.054	0.0546
683	0.0287	0.0293		0.0287	0.0277		0.0372	0.0347		0.0609	0.0567	0.0555			0.0266	0.0269		0.0542	0.054
684	0.029	0.0287		0.0282	0.0281		0.0369	0.0354		0.0602	0.0562	0.0557			0.0275	0.0267		0.0539	0.0535
685	0.0287	0.0293		0.0285	0.0266		0.0365	0.035		0.0596	0.0563	0.0547			0.0273	0.0271		0.0532	0.0542
686	0.0287	0.0291		0.0278	0.0275		0.0356	0.0348		0.0598	0.0562	0.0556			0.0263	0.0264		0.0528	0.0531
687	0.0293	0.0288		0.0274	0.0268		0.036	0.0354		0.0593	0.056	0.0549			0.0266	0.0267		0.0539	0.0534
688	0.0288	0.0286		0.0279	0.0282		0.0362	0.0349		0.0596	0.0571	0.0554			0.027	0.0263		0.0538	0.0534
689	0.0293	0.0291		0.0284	0.027		0.0364	0.0344		0.0592	0.0563	0.0547			0.0278	0.0266		0.0528	0.0541
690	0.0287	0.0282		0.0275	0.0277		0.0366	0.0345		0.0591	0.0562	0.0546			0.0272	0.0267		0.0536	0.0524
691	0.0281	0.029		0.0272	0.0267		0.0353	0.0345		0.0586	0.0556	0.0549			0.0267	0.0265		0.0521	0.0532
692	0.027	0.0279		0.0273	0.0263		0.0355	0.0338		0.0584	0.0546	0.0535			0.0258	0.0249		0.0528	0.0526
693	0.0274	0.0272		0.0263	0.0257		0.0341	0.0334		0.0574	0.0545	0.0539			0.0258	0.0255		0.0525	0.052
694	0.0279	0.0279		0.027	0.0267		0.0345	0.0331		0.0581	0.0552	0.0538			0.0271	0.0255		0.0529	0.053
695	0.0278	0.0281		0.0272	0.027		0.0355	0.0344		0.0587	0.0551	0.0535			0.0258	0.0256		0.052	0.0531
696	0.0278	0.0275		0.0267	0.0262		0.0346	0.0328		0.0579	0.0543	0.0537			0.0261	0.0266		0.0529	0.0526
697	0.027	0.027		0.0259	0.0267		0.0339	0.0343		0.0576	0.0546	0.0526			0.0252	0.0246		0.0525	0.0522
698	0.0272	0.0276		0.0266	0.0253		0.0346	0.0329		0.0571	0.0535	0.0534			0.0261	0.0254		0.0516	0.052
699	0.0277	0.0279		0.0267	0.0262		0.0348	0.0334		0.0573	0.0546	0.0533			0.0258	0.0249		0.0525	0.0518
700	0.0276	0.028		0.0267	0.0264		0.0341	0.0328		0.0571	0.0532	0.0525			0.0263	0.0256		0.0518	0.0521
701	0.027	0.027		0.0263	0.0255		0.0339	0.0327		0.0566	0.0536	0.0514			0.0249	0.0254		0.052	0.0513
702	0.027	0.0265		0.0263	0.0256		0.0338	0.033		0.0562	0.0532	0.0523			0.0255	0.0249		0.0515	0.0519
703	0.0277	0.0272		0.0262	0.0251		0.0344	0.0319		0.0565	0.0534	0.0519			0.025	0.0254		0.052	0.0516
704	0.0273	0.0271		0.0253	0.0258		0.033	0.0335		0.0564	0.0528	0.0519			0.0257	0.0244		0.0516	0.0508
705	0.0269	0.0266		0.026	0.0257		0.0334	0.0318		0.0566	0.0533	0.052			0.0252	0.0251		0.051	0.0515
706	0.0268	0.0273		0.0258	0.0264		0.0331	0.0321		0.0564	0.0531	0.0512			0.0255	0.0247		0.052	0.0513
707	0.0273	0.0271		0.0269	0.0255		0.0333	0.0322		0.0563	0.053	0.0519			0.0264	0.0247		0.0515	0.0518
708	0.0268	0.0267		0.0255	0.0255		0.0337	0.0317		0.0569	0.0536	0.0513			0.0254	0.0244		0.0509	0.0513
709	0.0271	0.0274		0.0264	0.0251		0.0321	0.032		0.0553	0.0528	0.0518			0.0258	0.0246		0.0519	0.051
710	0.0267	0.0266		0.0256	0.0246		0.0323	0.0312		0.0561	0.0522	0.0507			0.0246	0.0251		0.0513	0.0508
711	0.0266	0.0269		0.026	0.0248		0.0328	0.0316		0.0549	0.0521	0.0512			0.0252	0.0245		0.0509	0.0515
712	0.0267	0.0267		0.0259	0.0246		0.0337	0.031		0.0554	0.0525	0.0499			0.0255	0.0252		0.0515	0.0507
713	0.0263	0.0265		0.0259	0.0242		0.0314	0.0309		0.0549	0.0512	0.0509			0.0253	0.0241		0.0508	0.0504
714	0.0264	0.0265		0.0255	0.0235		0.0321	0.0305		0.0546	0.0511	0.0499			0.0241	0.0244		0.0502	0.0511
715	0.0255	0.0256		0.0251	0.0245		0.032	0.0304		0.0542	0.0511	0.0495			0.0236	0.0236		0.0508	0.0493
716	0.026	0.0262		0.0255	0.024		0.0321	0.0308		0.0552	0.0503	0.0501			0.0243	0.0237		0.0499	0.0499
717	0.0272	0.0253		0.0244	0.0251		0.0324	0.0315		0.0548	0.0515	0.0494			0.0233	0.0238		0.0502	0.0497
718	0.0266	0.0257		0.0251	0.0244		0.0322	0.0308		0.0541	0.0512	0.0502			0.0244	0.0238		0.0499	0.05
719	0.0251	0.026		0.0247	0.0243		0.0315	0.0298		0.0544	0.0513	0.0489			0.0246	0.0235		0.0504	0.0502
720	0.0258	0.0261		0.0253	0.0247		0.0315	0.0308		0.054	0.051	0.0504			0.0244	0.0236		0.0495	0.0498
721	0.0253	0.0259		0.025	0.0246		0.0312	0.0299		0.0537	0.0507	0.0494			0.0247	0.0243		0.0503	0.0504
722	0.026	0.0257		0.0246	0.024		0.0303	0.0305		0.0539	0.0507	0.0498			0.0249	0.0237		0.0504	0.0493
723	0.0263	0.0255		0.0243	0.0244		0.0317	0.0299		0.0537	0.0508	0.0493			0.0235	0.0241		0.0505	0.0502
724	0.026	0.0258		0.0249	0.0249		0.0315	0.0303		0.0541	0.0502	0.049			0.0242	0.0238		0.05	0.0499
725	0.0257	0.0261		0.0249	0.0242		0.0317	0.0299		0.0539	0.0508	0.0493			0.0236	0.0243		0.0497	0.0504
726	0.0259	0.0253		0.0255	0.0245		0.0313	0.031		0.054	0.0503	0.0494			0.0241	0.0246		0.0506	0.0501
727	0.0258	0.0257		0.0255	0.023		0.0304	0.0296		0.0524	0.0496	0.0493			0.024	0.0233		0.0498	0.05
728	0.0243	0.0235		0.023	0.0229		0.0296	0.0287		0.0527	0.0491	0.0479			0.0229	0.0222		0.0493	0.0482
729	0.0244	0.0247		0.0238	0.0233		0.0296	0.0286		0.0522	0.0492	0.0479			0.0232	0.0224		0.0488	0.0486
730	0.0241	0.0253		0.0236	0.0228		0.0301	0.0284		0.0529	0.0504	0.0482			0.0228	0.0224		0.0484	0.049
731	0.0245	0.0245		0.024	0.024		0.0294	0.0278		0.0523	0.0491	0.0479			0.0233	0.0233		0.0489	0.0493
732	0.0242	0.0245		0.0231	0.0226		0.0297	0.0291		0.0534	0.0494	0.048			0.0236	0.0238		0.0495	0.05
733	0.0253	0.0252		0.0244	0.0242		0.0305	0.0289		0.0536	0.0497	0.0488			0.0238	0.0231		0.0496	0.05
734	0.0256	0.0251		0.0238	0.024		0.0315	0.0281		0.0529	0.0497	0.0481			0.0237	0.024		0.0497	0.0485
735	0.0243	0.0251		0.0234	0.0226		0.0289	0.0295		0.0525	0.0489	0.048			0.0234	0.0222		0.05	0.0495
736	0.0257	0.0244		0.0226	0.0231		0.0297	0.0282		0.0532	0.0498	0.0474			0.023	0.0227		0.0484	0.0499
737	0.024	0.0244		0.0239	0.023		0.0298	0.0283		0.0526	0.0484	0.047			0.0231	0.0233		0.0497	0.0491
738	0.0252	0.0259		0.024	0.0226		0.0294	0.0287		0.0541	0.0486	0.049			0.0247	0.0233		0.0486	0.0504
739	0.0257	0.0249		0.0227	0.0242		0.0319	0.0278		0.053	0.0497	0.0469			0.0235	0.0234		0.05	0.0494
740	0.0255	0.0241		0.0242	0.023		0.029	0.0292		0.0523	0.0477	0.0482			0.0237	0.0229		0.0496	0.0488
741	0.0244	0.025		0.0234	0.0225		0.0295	0.0285		0.0529	0.0481	0.0468			0.0225	0.0229		0.0482	0.0498
742	0.0247	0.0238		0.0227	0.0239		0.0301	0.0268		0.0517	0.0478	0.0463			0.022	0.0224		0.0491	0.0483
743	0.0235	0.0247		0.0237	0.0217		0.0288	0.0275		0.0526	0.0477	0.0459			0.0219	0.023		0.0495	0.0474
744	0.024	0.0248		0.0231	0.0229		0.0297	0.0284		0.0534	0.0481	0.0474			0.0235	0.0223		0.0487	0.0491
745	0.0251	0.0248		0.0241	0.0228		0.0299	0.0264		0.052	0.0485	0.0461			0.0229	0.0231		0.0491	0.049
746	0.0232	0.0243		0.0227	0.0221		0.0288	0.028		0.0526	0.0474	0.0463			0.0235	0.0218		0.0489	0.0482
747	0.0239	0.0247		0.023	0.022		0.0292	0.0276		0.052	0.0482	0.0457			0.0231	0.0223		0.0478	0.0494
748	0.0238	0.0235		0.023	0.0229		0.0285	0.0272		0.0517	0.0475	0.0454			0.023	0.0226		0.0495	0.0476
749	0.0235	0.0248		0.0233	0.0217		0.0276	0.0275		0.0518	0.0471	0.0462			0.0229	0.0224		0.0484	0.0485
750	0.0246	0.0245		0.0226	0.0225		0.0291	0.0275		0.0512	0.0485	0.046			0.0237	0.023		0.0484	0.0484
751	0.0245	0.0239		0.0242	0.0229		0.0283	0.0268		0.051	0.0481	0.046			0.0241	0.0219		0.0492	0.0485
752	0.024	0.0246		0.0236	0.0222		0.0291	0.0275		0.0531	0.0479	0.0457			0.0226	0.0232		0.0478	0.0492
753	0.0244	0.0238		0.023	0.0236		0.029	0.0259		0.0518	0.0482	0.0453			0.0218	0.0226		0.0484	0.0484
754	0.0235	0.024		0.0232	0.0219		0.0281	0.0265		0.0508	0.0481	0.0456			0.0225	0.0231		0.0474	0.0476
755	0.0228	0.0243		0.0228	0.0221		0.0282	0.0265		0.0511	0.0469	0.0451			0.023	0.0218		0.0476	0.0484
756	0.0239	0.0242		0.0227	0.0213		0.0264	0.0257		0.0507	0.0472	0.0446			0.0211	0.0226		0.048	0.0479
757	0.0222	0.0236		0.0215	0.0203		0.0281	0.026		0.0511	0.0464	0.0448			0.022	0.0221		0.0477	0.0475
758	0.0232	0.0234		0.0224	0.0209		0.0282	0.0272		0.0517	0.0475	0.0455			0.0218	0.0218		0.0481	0.0483
759	0.0239	0.0233		0.0231	0.0224		0.0282	0.0259		0.0509	0.046	0.0435			0.0221	0.0227		0.0482	0.0472
760	0.0232	0.0227		0.0221	0.0211		0.0273	0.0249		0.0518	0.0463	0.0448			0.0222	0.022		0.0484	0.0478
761	0.0231	0.0235		0.0232	0.0214		0.0281	0.0265		0.0523	0.0467	0.0468			0.0238	0.0214		0.0497	0.0479
762	0.0238	0.024		0.0228	0.0227		0.0287	0.0252		0.0511	0.0483	0.0445			0.0224	0.0223		0.049	0.0492
763	0.0234	0.0232		0.0227	0.0232		0.0272	0.0257		0.051	0.0465	0.0445			0.023	0.0217		0.0474	0.0484
764	0.0233	0.0239		0.0224	0.0216		0.0274	0.0257		0.0509	0.0467	0.0446			0.0216	0.0219		0.0476	0.0483
765	0.0242	0.0227		0.0229	0.0228		0.0275	0.0257		0.0526	0.0465	0.0454			0.0231	0.0225		0.0486	0.0485
766	0.0235	0.0238		0.024	0.0223		0.0272	0.0268		0.0514	0.0471	0.0459			0.0234	0.0214		0.0489	0.0497
767	0.0233	0.024		0.0223	0.0224		0.0287	0.0245		0.0518	0.0481	0.044			0.0217	0.0231		0.0502	0.0483
768	0.0247	0.0243		0.0237	0.0227		0.0269	0.0264		0.0517	0.0473	0.0459			0.0235	0.023		0.0485	0.0482
769	0.0219	0.0244		0.0213	0.0199		0.0268	0.0248		0.051	0.046	0.0428			0.0216	0.0218		0.0472	0.0486
770	0.0234	0.0224		0.0212	0.0207		0.0255	0.0236		0.0495	0.0453	0.0437			0.0211	0.0204		0.0483	0.0462
771	0.0217	0.0223		0.0212	0.0205		0.026	0.023		0.0501	0.0464	0.0431			0.0214	0.021		0.0473	0.0466
772	0.0229	0.0234		0.0226	0.0214		0.0275	0.025		0.05	0.0471	0.0437			0.0218	0.0219		0.0488	0.0483
773	0.024	0.0237		0.0218	0.0225		0.0268	0.0249		0.0508	0.047	0.0452			0.0228	0.0219		0.0488	0.0475
774	0.0217	0.0232		0.0219	0.0203		0.028	0.0256		0.0508	0.0467	0.0427			0.0226	0.0213		0.0484	0.0488
775	0.0239	0.0231		0.0218	0.0217		0.0262	0.0247		0.0501	0.0471	0.0436			0.0219	0.0221		0.0471	0.0469
776	0.0225	0.0234		0.0228	0.0208		0.0278	0.0257		0.0516	0.0472	0.0445			0.0223	0.0223		0.047	0.0478
777	0.0228	0.0238		0.0225	0.02		0.0268	0.0256		0.0504	0.0461	0.0433			0.0207	0.0222		0.0477	0.0473
778	0.0227	0.0215		0.021	0.021		0.0255	0.0243		0.0499	0.0452	0.0442			0.0214	0.0205		0.0465	0.0459
779	0.0228	0.0225		0.0221	0.0205		0.0259	0.025		0.0489	0.0455	0.0434			0.021	0.0205		0.0474	0.0465
780	0.0221	0.0225		0.0207	0.0197		0.0269	0.0237		0.0489	0.0458	0.0426			0.0211	0.0221		0.0468	0.0463
781	0.0225	0.023		0.0207	0.0211		0.0258	0.0242		0.0494	0.0446	0.0436			0.0211	0.021		0.0468	0.0468
782	0.0217	0.024		0.0225	0.0207		0.026	0.0244		0.0506	0.046	0.0432			0.0213	0.0214		0.0471	0.0471
783	0.0232	0.0218		0.0214	0.0205		0.0271	0.0248		0.0492	0.045	0.0428			0.0214	0.0215		0.0463	0.046
784	0.0232	0.0229		0.0219	0.0211		0.0259	0.024		0.051	0.0455	0.0424			0.0212	0.0211		0.046	0.0479
785	0.0224	0.0212		0.0193	0.0196		0.0257	0.0239		0.0487	0.0445	0.0433			0.0214	0.0215		0.0459	0.0468
786	0.0223	0.0216		0.0201	0.0201		0.0264	0.0248		0.0485	0.0451	0.0427			0.0212	0.0204		0.0461	0.0471
787	0.0222	0.023		0.0218	0.0205		0.0265	0.0242		0.0496	0.0464	0.042			0.0215	0.0216		0.0473	0.0466
788	0.0238	0.0214		0.0208	0.0202		0.0254	0.0246		0.0497	0.0452	0.0415			0.0202	0.0199		0.046	0.0461
789	0.0224	0.0219		0.0195	0.0192		0.0263	0.0232		0.0482	0.044	0.041			0.0202	0.0205		0.0445	0.0442
790	0.0222	0.0215		0.0201	0.0199		0.0261	0.0229		0.0477	0.0449	0.0423			0.021	0.0207		0.0458	0.0453
791	0.0233	0.0228		0.0198	0.0215		0.0258	0.0244		0.048	0.0436	0.0417			0.0197	0.0204		0.0448	0.0444
792	0.0203	0.0216		0.0219	0.0193		0.0261	0.0227		0.0488	0.0443	0.0418			0.0207	0.0209		0.0461	0.0467
793	0.022	0.0222		0.0199	0.0198		0.0242	0.0235		0.0481	0.043	0.043			0.0202	0.0197		0.0456	0.0455
794	0.0216	0.0224		0.0208	0.0202		0.0252	0.0232		0.0489	0.0443	0.0407			0.0206	0.02		0.0463	0.0463
795	0.0228	0.0228		0.0212	0.0203		0.0253	0.0248		0.0483	0.0452	0.0422			0.0198	0.0196		0.0457	0.0471
796	0.0227	0.0227		0.0197	0.0199		0.0256	0.0237		0.0492	0.0444	0.0413			0.0214	0.0198		0.0455	0.0449
797	0.0212	0.0208		0.0211	0.0185		0.0249	0.0228		0.0475	0.0443	0.0411			0.0212	0.02		0.045	0.0445
798	0.0231	0.0235		0.0201	0.019		0.0249	0.0237		0.0481	0.0435	0.0415			0.0207	0.0207		0.0464	0.0458
799	0.0219	0.0224		0.0207	0.0192		0.0257	0.024		0.0481	0.0442	0.0412			0.0209	0.0204		0.0459	0.0458
800	0.0205	0.0224		0.0209	0.0189		0.0246	0.0229		0.049	0.0446	0.0412			0.02	0.0191		0.0446	0.0446

## Sheet: Sheet2
3,5-50-I1				3,5-50-N2					4,25-50-I4					4,25-50-N3				4,25-50-I2					4,25-50-N1
RawData - ...	RawData - ...			RawData - ...	RawData - ...				RawData - ...	RawData - ...				RawData - ...	RawData - ...								RawData - ...	RawData - ...
0.0928	0.0793			0.1204	0.1145				0.049	0.0072				0.1211	0.1361			RawData - ...	RawData - ...				0.2075	0.153
0.0374	0.0512			0.0765	0.1098				0.0818	0.1034				0.1369	0.1413			0.1411	0.1433				0.1283	0.2086
0.0349	0.0985			0.1043	0.1219				0.0674	0.1007				0.1384	0.0746			0.1493	0.1645				0.1583	0.1727
0.0459	0.0757			0.1045	0.0934				0.0374	0.0361				0.1835	0.1945			0.1201	0.1239				0.1932	0.1768
0.1096	0.0849			0.0863	0.0819				0.0988	0.045				0.1495	0.2033			0.1393	0.1453				0.1836	0.1828
0.094	0.1051			0.1586	0.1146				0.0751	0.1238				0.147	0.1241			0.1072	0.1506				0.1971	0.1936
0.0511	0.1195			0.1625	0.15				0.0617	0.0564				0.1836	0.1108			0.1458	0.1564				0.2037	0.167
0.0906	0.0927			0.1516	0.096				0.0937	0.0515				0.1587	0.1446			0.1232	0.1172				0.2228	0.2278
0.1025	0.0807			0.1263	0.134				0.1079	0.1202				0.1752	0.1259			0.1358	0.1475				0.1543	0.2166
0.1697	0.1076			0.1587	0.1089				0.0509	0.0912				0.1591	0.1964			0.1105	0.2041				0.1919	0.2596
0.1126	0.1055			0.1369	0.1209				0.0977	0.1155				0.1771	0.1572			0.1587	0.1311				0.1807	0.1664
0.111	0.0748			0.1233	0.1336				0.0907	0.0894				0.2002	0.1665			0.1687	0.1272				0.1989	0.1878
0.1803	0.17			0.1581	0.1997				0.1769	0.1359				0.2623	0.2358			0.1838	0.1221				0.2753	0.2812
0.2303	0.2147			0.2797	0.2988				0.23	0.2281				0.2973	0.3035			0.2603	0.2508				0.4202	0.3727
0.4249	0.3576			0.4862	0.4918				0.3738	0.4032				0.4461	0.4355			0.3465	0.3488				0.6322	0.6096
0.5126	0.508			0.6603	0.6236				0.5338	0.5203				0.5971	0.5527			0.5105	0.4968				0.8861	0.8672
0.6117	0.6096			0.7811	0.7903				0.602	0.5793				0.6751	0.6393			0.6803	0.6875				1.0777	1.1011
0.66	0.6681			0.8704	0.8577				0.6559	0.6314				0.7472	0.7282			0.8071	0.8223				1.2886	1.312
0.7077	0.6955			0.8993	0.8954				0.6526	0.6569				0.8091	0.7662			0.9083	0.9092				1.4582	1.4825
0.7127	0.6969			0.9163	0.9149				0.6693	0.672				0.8319	0.7787			0.9703	0.9763				1.5762	1.5646
0.7181	0.7069			0.9164	0.9017				0.6796	0.6682				0.8314	0.7907			0.9905	1.0065				1.609	1.6147
0.7146	0.7219			0.9032	0.9049				0.6688	0.6604				0.8554	0.8115			1.0182	1.0219				1.6551	1.6353
0.7185	0.7159			0.9043	0.9054				0.6598	0.6577				0.8609	0.8168			1.0405	1.034				1.6584	1.6429
0.7171	0.7174			0.8972	0.8918				0.6511	0.6571				0.8609	0.8132			1.0311	1.0341				1.6476	1.6376
0.7161	0.7102			0.8813	0.8823				0.6463	0.6453				0.8624	0.8213			1.0285	1.0298				1.6458	1.6324
0.716	0.7082			0.871	0.8743				0.6378	0.6288				0.864	0.8183			1.0219	1.0299				1.6206	1.6219
0.7045	0.7014			0.8619	0.8639				0.6186	0.6204				0.8584	0.8208			1.0246	1.0153				1.6167	1.6217
0.7015	0.6924			0.8523	0.8478				0.6118	0.6121				0.8525	0.8105			1.01	1.0098				1.6004	1.5923
0.6903	0.683			0.84	0.8325				0.603	0.6033				0.849	0.8074			0.9997	0.9972				1.5759	1.5779
0.6873	0.6786			0.8251	0.8257				0.5952	0.5967				0.8468	0.81			0.9867	0.9877				1.5624	1.5538
0.6749	0.6716			0.8165	0.8192				0.5849	0.5822				0.8409	0.8047			0.9829	0.982				1.5394	1.5401
0.6662	0.667			0.8076	0.806				0.5752	0.5764				0.8311	0.7947			0.9662	0.9701				1.524	1.5158
0.6589	0.6573			0.7989	0.7932				0.5672	0.5656				0.8247	0.787			0.9536	0.9551				1.5042	1.4955
0.6536	0.6443			0.783	0.7822				0.5602	0.5583				0.8207	0.7818			0.9415	0.9452				1.4791	1.472
0.6429	0.6387			0.7747	0.7759				0.5489	0.5496				0.8125	0.773			0.9324	0.9317				1.4522	1.45
0.6345	0.6325			0.7638	0.7617				0.5408	0.5388				0.8036	0.7666			0.9201	0.9184				1.4333	1.4305
0.6243	0.6228			0.7546	0.75				0.5295	0.5311				0.7954	0.7598			0.9124	0.907				1.4091	1.398
0.6193	0.6137			0.7396	0.7373				0.5246	0.5236				0.7882	0.7551			0.896	0.8977				1.3876	1.382
0.6123	0.6043			0.7313	0.7323				0.5145	0.5137				0.7808	0.7449			0.8832	0.8862				1.3555	1.3572
0.6028	0.5964			0.7256	0.724				0.5079	0.5073				0.7722	0.7393			0.8728	0.8757				1.3377	1.3406
0.5945	0.591			0.7162	0.713				0.4968	0.4968				0.7625	0.7307			0.8641	0.8611				1.3179	1.312
0.5848	0.5825			0.7049	0.7024				0.4889	0.4878				0.7563	0.7214			0.8516	0.8506				1.2946	1.2922
0.5809	0.5741			0.6945	0.6933				0.4834	0.4835				0.7486	0.7166			0.837	0.8393				1.2686	1.2686
0.5716	0.5662			0.6875	0.6861				0.4771	0.475				0.7377	0.7101			0.8298	0.8286				1.2473	1.2489
0.5632	0.5592			0.6782	0.6759				0.4679	0.4674				0.7294	0.6998			0.8193	0.8164				1.2291	1.2285
0.5559	0.5524			0.669	0.6659				0.4595	0.4595				0.72	0.6914			0.8076	0.8055				1.2109	1.2043
0.5475	0.5439			0.6586	0.6586				0.4534	0.4522				0.7132	0.6841			0.797	0.7959				1.1871	1.1841
0.5412	0.5363			0.6503	0.6506				0.4452	0.4449				0.7056	0.6763			0.7854	0.7825				1.1671	1.1687
0.5334	0.5316			0.6432	0.64				0.4376	0.438				0.697	0.6681			0.7721	0.775				1.1502	1.1493
0.5245	0.5226			0.6349	0.6304				0.4297	0.4295				0.688	0.6599			0.762	0.7609				1.1305	1.1289
0.5171	0.5132			0.6245	0.6236				0.4266	0.4249				0.681	0.655			0.7501	0.7516				1.1139	1.112
0.5077	0.5063			0.6152	0.6147				0.4189	0.4191				0.6736	0.6479			0.7432	0.7417				1.0975	1.0983
0.5003	0.4985			0.6069	0.605				0.4119	0.4129				0.6677	0.6399			0.7334	0.7307				1.0817	1.0805
0.4942	0.4922			0.6003	0.5959				0.4048	0.4037				0.6581	0.633			0.7222	0.7217				1.0668	1.0625
0.486	0.481			0.59	0.5885				0.3985	0.3969				0.6496	0.6252			0.7114	0.7105				1.052	1.0509
0.4812	0.476			0.5828	0.5814				0.3934	0.3918				0.6401	0.6182			0.7025	0.7015				1.0374	1.0349
0.4733	0.4686			0.5756	0.5739				0.3867	0.3846				0.6329	0.6096			0.6932	0.691				1.0204	1.0217
0.4637	0.462			0.5675	0.5666				0.3799	0.3791				0.6245	0.6042			0.6858	0.6809				1.0089	1.0067
0.4593	0.4555			0.5587	0.5565				0.3743	0.3718				0.6187	0.5974			0.6733	0.6744				0.9921	0.9915
0.4536	0.4482			0.5513	0.5508				0.366	0.3661				0.6125	0.5885			0.6637	0.6611				0.9804	0.9773
0.4442	0.4426			0.544	0.5435				0.3611	0.3606				0.6053	0.584			0.6536	0.653				0.9657	0.9684
0.4374	0.4372			0.5356	0.5349				0.3563	0.3554				0.6001	0.5786			0.6471	0.645				0.9556	0.9545
0.4331	0.4289			0.5283	0.5273				0.351	0.3504				0.5932	0.5712			0.6381	0.6357				0.9423	0.9417
0.4244	0.4229			0.5207	0.5189				0.3456	0.3439				0.5853	0.5653			0.6289	0.6279				0.9312	0.931
0.419	0.4154			0.5141	0.5132				0.3392	0.3399				0.5793	0.5595			0.6197	0.6194				0.9206	0.9215
0.4136	0.4105			0.5077	0.505				0.3356	0.3323				0.5709	0.554			0.6108	0.6092				0.9053	0.907
0.4066	0.4042			0.5001	0.4985				0.3293	0.3291				0.5663	0.5457			0.6055	0.6018				0.898	0.8957
0.4011	0.3986			0.491	0.4892				0.3242	0.3248				0.5605	0.5406			0.594	0.5918				0.8847	0.8842
0.3947	0.392			0.4834	0.4855				0.3196	0.3196				0.5541	0.5354			0.5866	0.5855				0.8772	0.8763
0.3891	0.3879			0.4782	0.478				0.3135	0.3136				0.5479	0.5299			0.5809	0.5783				0.8634	0.866
0.3832	0.3802			0.4723	0.4736				0.3104	0.3078				0.5429	0.5231			0.5731	0.5706				0.8558	0.8553
0.3794	0.3766			0.4663	0.4643				0.3055	0.3058				0.5356	0.5179			0.5617	0.563				0.845	0.8469
0.3735	0.371			0.4619	0.4604				0.3015	0.2996				0.5312	0.5141			0.5559	0.5546				0.837	0.8385
0.3669	0.3628			0.4531	0.4531				0.2951	0.2966				0.5275	0.5092			0.5469	0.5495				0.8266	0.827
0.3606	0.3595			0.4476	0.4471				0.2928	0.2926				0.5204	0.5033			0.5423	0.5406				0.8191	0.8161
0.3576	0.3544			0.4434	0.4411				0.2874	0.2876				0.515	0.4958			0.5342	0.533				0.807	0.8058
0.353	0.3502			0.4372	0.4342				0.2825	0.2852				0.5072	0.4913			0.5285	0.5259				0.7968	0.7989
0.3499	0.3452			0.4319	0.4317				0.2801	0.2791				0.5047	0.4876			0.5197	0.5186				0.7889	0.79
0.3456	0.3412			0.4258	0.4258				0.2741	0.2738				0.5003	0.4828			0.5134	0.5131				0.7807	0.7803
0.3386	0.3356			0.4191	0.4181				0.272	0.2726				0.4936	0.4777			0.5082	0.5039				0.7736	0.7733
0.3346	0.332			0.4155	0.4118				0.2682	0.2693				0.4899	0.4737			0.5016	0.5009				0.761	0.7624
0.332	0.3296			0.4104	0.4088				0.264	0.2648				0.4828	0.4658			0.4962	0.4947				0.7536	0.7546
0.3255	0.3253			0.4049	0.4032				0.2617	0.2605				0.4802	0.4648			0.4892	0.4869				0.7484	0.7456
0.3217	0.3201			0.3991	0.3985				0.2592	0.2578				0.4755	0.4599			0.4849	0.4817				0.7391	0.7377
0.3198	0.3159			0.3944	0.3953				0.2545	0.2557				0.471	0.4555			0.4756	0.4755				0.7297	0.731
0.3138	0.3127			0.3908	0.3898				0.2498	0.2512				0.465	0.451			0.471	0.4705				0.7228	0.7231
0.3103	0.3078			0.3828	0.3833				0.2472	0.2457				0.4611	0.4468			0.4648	0.4624				0.7177	0.7145
0.305	0.3032			0.3797	0.3785				0.2447	0.2436				0.4542	0.4407			0.4581	0.457				0.7083	0.7077
0.3022	0.2988			0.3747	0.3738				0.2383	0.2412				0.4503	0.4372			0.4523	0.4536				0.6996	0.7011
0.2989	0.2968			0.3695	0.3706				0.2357	0.237				0.4483	0.4326			0.4472	0.4467				0.6887	0.6908
0.2938	0.2932			0.3653	0.3637				0.2314	0.2307				0.4423	0.4279			0.4399	0.4398				0.6827	0.6825
0.2906	0.2883			0.362	0.36				0.2306	0.2284				0.4354	0.4232			0.4336	0.432				0.6754	0.6714
0.2871	0.2849			0.3552	0.3559				0.2257	0.2265				0.4342	0.4182			0.4282	0.4282				0.665	0.6688
0.2835	0.2817			0.3512	0.3505				0.2231	0.2237				0.428	0.4171			0.4236	0.4222				0.6587	0.6628
0.2798	0.278			0.3481	0.3449				0.2223	0.2198				0.4262	0.4122			0.4188	0.4187				0.6547	0.6573
0.2748	0.2745			0.3422	0.3414				0.2207	0.2173				0.4217	0.4073			0.4141	0.4129				0.6471	0.6471
0.274	0.2702			0.337	0.3378				0.216	0.2161				0.4151	0.4026			0.4103	0.409				0.6412	0.6407
0.2697	0.2691			0.3374	0.3333				0.2107	0.2135				0.4155	0.4013			0.4046	0.4058				0.6327	0.6379
0.2659	0.2655			0.3308	0.3333				0.2105	0.207				0.4108	0.3965			0.4028	0.4				0.6288	0.6299
0.2631	0.2598			0.325	0.325				0.2074	0.2067				0.4066	0.3931			0.3936	0.3929				0.6224	0.6189
0.2599	0.2559			0.3226	0.3205				0.2045	0.2062				0.401	0.3871			0.3894	0.3883				0.6164	0.6121
0.2547	0.2538			0.3206	0.3195				0.1998	0.2033				0.3981	0.3857			0.3847	0.3873				0.6074	0.6106
0.2514	0.2519			0.3162	0.315				0.1986	0.1965				0.3958	0.3814			0.383	0.3789				0.5996	0.6054
0.2495	0.248			0.3107	0.3107				0.1939	0.1946				0.3914	0.378			0.3752	0.3767				0.5939	0.5962
0.2467	0.2429			0.3055	0.3067				0.194	0.1927				0.3891	0.374			0.3717	0.3712				0.5906	0.5931
0.2459	0.2404			0.3029	0.3021				0.1919	0.1923				0.3821	0.3707			0.3643	0.3663				0.5864	0.5854
0.2394	0.2395			0.3008	0.3004				0.1886	0.1894				0.3788	0.3678			0.361	0.3624				0.5778	0.5792
0.2358	0.2376			0.2957	0.2947				0.1848	0.1862				0.3766	0.3646			0.3582	0.3585				0.5745	0.5778
0.2355	0.2336			0.2957	0.2937				0.1823	0.1828				0.3745	0.3605			0.3548	0.3524				0.5686	0.5694
0.2345	0.2304			0.2912	0.29				0.1821	0.1814				0.3708	0.3584			0.3514	0.3502				0.5685	0.5603
0.2331	0.2274			0.2892	0.2871				0.1813	0.1812				0.3649	0.3558			0.3465	0.3447				0.562	0.5582
0.2253	0.2265			0.2853	0.2842				0.1783	0.1796				0.3637	0.3514			0.343	0.3428				0.5512	0.5563
0.224	0.2237			0.2805	0.2822				0.1743	0.1771				0.3605	0.3496			0.3387	0.3386				0.5485	0.5527
0.2228	0.2196			0.2776	0.2786				0.1713	0.1726				0.3599	0.3465			0.3363	0.336				0.5446	0.5446
0.2189	0.216			0.2727	0.2742				0.1691	0.1694				0.3505	0.3404			0.3313	0.3314				0.5385	0.5363
0.2204	0.2164			0.2701	0.2713				0.1674	0.1661				0.3503	0.3397			0.3263	0.3255				0.533	0.5298
0.2148	0.2121			0.268	0.2654				0.1685	0.1687				0.3461	0.337			0.3247	0.3207				0.5297	0.5246
0.2093	0.2101			0.2641	0.263				0.1653	0.1648				0.3435	0.3321			0.3221	0.3197				0.5187	0.5245
0.2119	0.2073			0.2639	0.2636				0.1588	0.1612				0.3397	0.3267			0.3156	0.3159				0.5155	0.5184
0.2079	0.2027			0.2571	0.2579				0.1599	0.1599				0.3373	0.3249			0.3097	0.3127				0.5158	0.513
0.202	0.2028			0.2552	0.253				0.1599	0.1604				0.3367	0.3254			0.311	0.3074				0.5088	0.5103
0.2005	0.2012			0.2537	0.2533				0.1563	0.1571				0.3327	0.3242			0.3067	0.3052				0.5012	0.5054
0.2008	0.1963			0.2528	0.253				0.1522	0.1528				0.3247	0.3172			0.3037	0.3035				0.5009	0.4957
0.1995	0.1939			0.2458	0.2467				0.153	0.1518				0.324	0.3152			0.297	0.303				0.4951	0.4928
0.1945	0.1925			0.247	0.2427				0.1545	0.1527				0.3253	0.3133			0.2961	0.2944				0.4894	0.4898
0.1918	0.1914			0.243	0.2421				0.1503	0.1505				0.3249	0.312			0.2938	0.2901				0.485	0.487
0.1915	0.1857			0.239	0.238				0.1451	0.1447				0.317	0.3083			0.2919	0.2917				0.4841	0.4809
0.1887	0.1879			0.2365	0.2327				0.147	0.1444				0.314	0.303			0.2858	0.2885				0.476	0.4741
0.1878	0.1891			0.2388	0.235				0.142	0.1446				0.3122	0.3022			0.2837	0.2818				0.4698	0.4731
0.1851	0.1836			0.235	0.2334				0.1377	0.1401				0.3076	0.2975			0.282	0.2777				0.4673	0.4651
0.1856	0.18			0.2293	0.2293				0.1387	0.1386				0.3053	0.2944			0.2743	0.2764				0.4635	0.4603
0.179	0.1785			0.2274	0.2256				0.1401	0.1403				0.3068	0.2965			0.2738	0.2771				0.461	0.4608
0.1785	0.177			0.2268	0.2239				0.1398	0.1382				0.3038	0.2938			0.2724	0.2714				0.4528	0.4586
0.1777	0.1721			0.2206	0.2229				0.1358	0.1354				0.2989	0.2894			0.2684	0.2653				0.4507	0.4533
0.1756	0.1699			0.2204	0.2158				0.1355	0.1334				0.3006	0.2887			0.2648	0.2666				0.4458	0.4459
0.1705	0.1754			0.2197	0.2167				0.1346	0.132				0.2972	0.2867			0.2636	0.2652				0.4428	0.4457
0.1715	0.1686			0.2144	0.2175				0.1304	0.1316				0.2954	0.2846			0.2626	0.2607				0.4395	0.4416
0.1711	0.1659			0.2116	0.2113				0.1273	0.1306				0.2914	0.2789			0.2576	0.2577				0.4344	0.4341
0.1673	0.1626			0.2092	0.2074				0.1268	0.1267				0.2884	0.2764			0.2527	0.254				0.431	0.4308
0.1592	0.1628			0.207	0.2062				0.1271	0.1225				0.2867	0.2791			0.2507	0.2511				0.4255	0.4285
0.1624	0.1605			0.2045	0.2084				0.125	0.1223				0.2842	0.2734			0.2528	0.2442				0.4207	0.4263
0.1633	0.159			0.2028	0.2041				0.1211	0.1268				0.2794	0.2689			0.2448	0.2451				0.4197	0.4206
0.1598	0.1566			0.2001	0.1985				0.1235	0.1255				0.2811	0.2699			0.2419	0.2444				0.4186	0.4188
0.1574	0.1535			0.2008	0.2				0.1185	0.1158				0.28	0.274			0.2382	0.2437				0.4075	0.4101
0.1539	0.1541			0.1997	0.1969				0.1177	0.1169				0.277	0.2711			0.2351	0.2358				0.4059	0.4106
0.1534	0.154			0.196	0.1942				0.115	0.1167				0.2739	0.2669			0.2326	0.2322				0.4054	0.4059
0.1531	0.1501			0.1934	0.1966				0.1132	0.1176				0.2764	0.269			0.2334	0.2284				0.4026	0.4001
0.1537	0.1479			0.1936	0.1942				0.1145	0.1144				0.2736	0.2683			0.2321	0.229				0.3977	0.3969
0.1489	0.149			0.1929	0.191				0.1143	0.1111				0.2681	0.2623			0.2293	0.2297				0.3924	0.3969
0.1459	0.1498			0.1893	0.1871				0.1135	0.1099				0.2661	0.2602			0.2242	0.2253				0.3926	0.393
0.1476	0.1471			0.1863	0.1882				0.11	0.1124				0.2667	0.26			0.2213	0.2201				0.389	0.3873
0.1469	0.1417			0.1862	0.1861				0.1061	0.1113				0.2649	0.2595			0.222	0.2181				0.3838	0.3823
0.1414	0.1395			0.1842	0.1823				0.1071	0.1085				0.2592	0.2544			0.2199	0.2196				0.3794	0.3814
0.1384	0.1395			0.1801	0.1793				0.1095	0.104				0.2581	0.2512			0.2145	0.2168				0.379	0.3809
0.1393	0.1412			0.1774	0.1813				0.1044	0.1053				0.2595	0.2505			0.2121	0.2112				0.3767	0.3754
0.1404	0.1404			0.179	0.1808				0.0998	0.1064				0.2563	0.2514			0.2128	0.2097				0.3696	0.37
0.1388	0.1373			0.1784	0.1763				0.1021	0.103				0.2519	0.2477			0.2077	0.21				0.3669	0.3685
0.1349	0.1327			0.1726	0.1723				0.1037	0.0999				0.2504	0.2442			0.2059	0.2068				0.3671	0.3698
0.1337	0.1334			0.1725	0.1732				0.104	0.101				0.2519	0.2447			0.2065	0.2023				0.367	0.3653
0.1363	0.1338			0.1747	0.173				0.1004	0.1043				0.2522	0.2452			0.2061	0.2027				0.3593	0.3604
0.134	0.1307			0.1717	0.1688				0.0981	0.1017				0.2468	0.2402			0.2014	0.203				0.3565	0.3598
0.1283	0.1266			0.1656	0.1679				0.099	0.0978				0.2435	0.2368			0.1978	0.1991				0.3555	0.3576
0.128	0.1275			0.1668	0.167				0.0993	0.0952				0.2444	0.2382			0.1984	0.1955				0.3532	0.3516
0.1305	0.1278			0.1666	0.164				0.0939	0.0975				0.2402	0.2342			0.196	0.1944				0.347	0.3471
0.1283	0.1248			0.1632	0.1608				0.093	0.0967				0.2357	0.2293			0.191	0.1937				0.3431	0.3463
0.1243	0.1238			0.1612	0.1651				0.0935	0.0926				0.2356	0.23			0.1884	0.1887				0.3443	0.345
0.1219	0.1225			0.1588	0.1617				0.0912	0.0918				0.2327	0.226			0.1895	0.1865				0.3382	0.3419
0.1229	0.1207			0.1592	0.1601				0.093	0.0893				0.2357	0.2285			0.1868	0.1842				0.3388	0.3381
0.1231	0.1219			0.1593	0.1555				0.091	0.0913				0.2323	0.2266			0.1857	0.1852				0.3343	0.3335
0.1228	0.1214			0.1546	0.1551				0.0891	0.0913				0.2306	0.2241			0.1815	0.1837				0.3302	0.3318
0.1205	0.1189			0.1542	0.1564				0.086	0.0883				0.2272	0.222			0.1821	0.182				0.3302	0.3305
0.1183	0.1159			0.1539	0.1528				0.0871	0.086				0.2285	0.2224			0.1817	0.1784				0.3275	0.3282
0.1179	0.1151			0.1526	0.1494				0.0872	0.0874				0.226	0.219			0.1774	0.1766				0.3239	0.3245
0.118	0.1143			0.1491	0.1496				0.0846	0.0876				0.2227	0.2162			0.1741	0.1767				0.3202	0.322
0.116	0.1155			0.148	0.1501				0.0837	0.086				0.2225	0.2174			0.1742	0.1735				0.3193	0.3203
0.1154	0.1146			0.1483	0.1495				0.0853	0.0831				0.2224	0.2173			0.1748	0.1717				0.3176	0.319
0.1151	0.1124			0.1482	0.1455				0.0849	0.0836				0.2208	0.2135			0.1716	0.1719				0.3148	0.3151
0.1134	0.1097			0.1456	0.1435				0.0828	0.0839				0.2169	0.2112			0.1689	0.17				0.3105	0.3118
0.1121	0.1098			0.1421	0.1432				0.0805	0.0826				0.2163	0.2118			0.168	0.1674				0.3102	0.3107
0.1087	0.1101			0.1425	0.1422				0.0816	0.0804				0.2178	0.211			0.1683	0.1659				0.3086	0.3102
0.1085	0.1094			0.1436	0.1399				0.0818	0.0797				0.2154	0.2083			0.1652	0.1668				0.3045	0.3052
0.1083	0.1071			0.142	0.1396				0.0797	0.0812				0.2108	0.2052			0.1633	0.1645				0.3017	0.3011
0.1083	0.1042			0.1377	0.1388				0.077	0.0791				0.2104	0.2061			0.1634	0.1596				0.299	0.2994
0.1082	0.1053			0.1371	0.1396				0.0755	0.0779				0.2115	0.2052			0.1615	0.1592				0.3002	0.3006
0.106	0.1057			0.1379	0.1362				0.0777	0.0764				0.2087	0.2023			0.1581	0.16				0.2978	0.2981
0.1043	0.105			0.137	0.1352				0.0768	0.0767				0.2057	0.2001			0.1572	0.1576				0.2935	0.2923
0.1045	0.1009			0.1339	0.1343				0.0748	0.077				0.207	0.2015			0.1561	0.1541				0.2899	0.2902
0.1046	0.1007			0.1326	0.134				0.0728	0.0742				0.2041	0.1998			0.156	0.1552				0.2911	0.2902
0.1026	0.1024			0.1345	0.131				0.0748	0.0749				0.2023	0.1963			0.1519	0.1534				0.2872	0.2883
0.1001	0.1015			0.1319	0.13				0.0759	0.0752				0.2043	0.1972			0.1521	0.15				0.283	0.283
0.1014	0.0976			0.128	0.1317				0.0735	0.0729				0.2014	0.1966			0.1524	0.1499				0.2819	0.2823
0.101	0.0974			0.1293	0.1287				0.0705	0.0706				0.1981	0.1921			0.149	0.1496				0.2809	0.2817
0.0984	0.0984			0.1304	0.1264				0.0709	0.0727				0.1987	0.1921			0.1458	0.1449				0.277	0.2797
0.0978	0.0982			0.1277	0.1265				0.0718	0.0715				0.1988	0.1922			0.1457	0.1448				0.2746	0.275
0.0979	0.0945			0.1252	0.1277				0.0699	0.07				0.195	0.1893			0.1453	0.146				0.2729	0.2725
0.0983	0.0961			0.1259	0.1248				0.0678	0.0682				0.1932	0.1878			0.1419	0.1431				0.2724	0.2732
0.0948	0.096			0.1263	0.1234				0.0692	0.0711				0.1955	0.1889			0.1401	0.1391				0.269	0.2715
0.0931	0.0932			0.1231	0.1218				0.0697	0.0699				0.1943	0.189			0.1428	0.1408				0.2663	0.2679
0.0944	0.0903			0.1216	0.1239				0.0673	0.0678				0.1908	0.185			0.1397	0.1414				0.2672	0.265
0.0938	0.0912			0.1212	0.1215				0.0638	0.0663				0.1898	0.1829			0.1358	0.1377				0.2643	0.2641
0.0903	0.0936			0.123	0.1193				0.0649	0.0684				0.1885	0.184			0.1367	0.1336				0.258	0.2623
0.0918	0.0914			0.1205	0.1183				0.0679	0.067				0.186	0.1826			0.1365	0.1329				0.257	0.2586
0.0925	0.089			0.1179	0.1191				0.0642	0.0626				0.1855	0.1795			0.1345	0.1357				0.257	0.2566
0.0922	0.0899			0.1183	0.1199				0.0626	0.0631				0.1858	0.1799			0.1302	0.1317				0.255	0.2574
0.089	0.0912			0.1199	0.1177				0.0631	0.0649				0.1856	0.1794			0.1318	0.1287				0.251	0.2558
0.0876	0.0869			0.118	0.1144				0.0643	0.0648				0.1821	0.1757			0.1325	0.1292				0.2503	0.2518
0.0891	0.0854			0.1159	0.1142				0.0633	0.0625				0.1819	0.1753			0.1292	0.1304				0.2502	0.2506
0.0873	0.0858			0.113	0.1144				0.0613	0.0618				0.1821	0.175			0.1264	0.1269				0.2465	0.2501
0.0846	0.0864			0.1135	0.1126				0.0604	0.0618				0.181	0.1743			0.1263	0.1254				0.2435	0.2468
0.0846	0.0838			0.1145	0.1109				0.0607	0.0625				0.1777	0.1707			0.1265	0.1251				0.2436	0.2433
0.0863	0.0829			0.1121	0.1108				0.0598	0.0596				0.1759	0.1713			0.1237	0.1248				0.2414	0.2425
0.0851	0.0837			0.11	0.1122				0.0583	0.0587				0.1763	0.1712			0.1219	0.1221				0.2376	0.242
0.083	0.0839			0.1101	0.1101				0.0587	0.0599				0.1759	0.1694			0.1222	0.1199				0.2358	0.2386
0.0829	0.0823			0.1102	0.1082				0.0587	0.0603				0.1729	0.167			0.1225	0.1206				0.236	0.2364
0.0834	0.0799			0.1086	0.1067				0.0586	0.0578				0.1724	0.1667			0.12	0.1199				0.2337	0.2361
0.0821	0.0801			0.107	0.1078				0.0565	0.0566				0.1739	0.1667			0.1181	0.1178				0.2307	0.2348
0.0801	0.0805			0.1069	0.1071				0.0565	0.0582				0.172	0.1653			0.1169	0.116				0.229	0.2321
0.0789	0.0789			0.1066	0.1054				0.0568	0.0578				0.17	0.1637			0.1177	0.1172				0.2298	0.2313
0.0801	0.0772			0.1046	0.1039				0.0568	0.056				0.1704	0.1636			0.1175	0.1157				0.2272	0.2301
0.0804	0.0789			0.1034	0.1035				0.0542	0.0539				0.1655	0.1631			0.1158	0.1138				0.2234	0.2264
0.0779	0.0788			0.1041	0.1045				0.0533	0.055				0.1629	0.1607			0.1127	0.1114				0.2228	0.2243
0.0777	0.0765			0.1041	0.104				0.0546	0.0562				0.1613	0.1586			0.1122	0.1125				0.2229	0.2236
0.0778	0.0752			0.103	0.1014				0.0555	0.0562				0.1619	0.16			0.1133	0.1122				0.2204	0.2242
0.0788	0.0765			0.1001	0.0994				0.0535	0.054				0.1622	0.1601			0.1125	0.1109				0.2173	0.2231
0.0758	0.0763			0.1004	0.1015				0.0515	0.0533				0.1592	0.1567			0.1097	0.1076				0.2177	0.2199
0.0748	0.0741			0.1012	0.1003				0.0526	0.0536				0.1576	0.1566			0.1082	0.1072				0.2165	0.2165
0.0762	0.0726			0.1005	0.0981				0.053	0.0544				0.1581	0.1565			0.1085	0.1089				0.2127	0.2172
0.076	0.075			0.0973	0.097				0.0518	0.051				0.1572	0.1537			0.1081	0.107				0.2113	0.2163
0.0733	0.0736			0.0979	0.0981				0.0504	0.0511				0.1552	0.1519			0.1059	0.1038				0.2124	0.2127
0.073	0.0708			0.0989	0.0983				0.0513	0.0522				0.1555	0.154			0.104	0.1046				0.2094	0.2116
0.0748	0.0714			0.0983	0.0959				0.0529	0.0537				0.1569	0.1541			0.1055	0.1062				0.207	0.2131
0.0732	0.0717			0.0957	0.0939				0.0508	0.051				0.1534	0.1501			0.1058	0.1036				0.2065	0.209
0.0706	0.0714			0.0967	0.0949				0.0489	0.0486				0.1519	0.1492			0.103	0.1006				0.2069	0.2066
0.0702	0.0681			0.0967	0.0954				0.0502	0.0502				0.1529	0.1522			0.1008	0.1013				0.2033	0.2077
0.0726	0.0685			0.0953	0.0942				0.0514	0.051				0.1532	0.1501			0.1008	0.1026				0.2018	0.207
0.0721	0.0704			0.093	0.092				0.0499	0.0508				0.1496	0.1456			0.101	0.0998				0.2012	0.2025
0.0696	0.0691			0.0926	0.0939				0.047	0.0479				0.1464	0.1453			0.0993	0.0957				0.199	0.202
0.0684	0.067			0.0937	0.0927				0.0467	0.0481				0.1482	0.1462			0.0961	0.0954				0.1965	0.2013
0.0701	0.0675			0.092	0.0913				0.0486	0.0492				0.1489	0.1454			0.096	0.0975				0.1968	0.1987
0.0702	0.0686			0.0903	0.0899				0.0475	0.0479				0.1462	0.1417			0.0976	0.0951				0.1962	0.1969
0.0678	0.0666			0.0913	0.0909				0.0452	0.0458				0.1438	0.144			0.0952	0.0924				0.1937	0.1987
0.0667	0.0643			0.092	0.0911				0.0444	0.0462				0.1452	0.1447			0.0927	0.0933				0.1916	0.1964
0.0686	0.0658			0.0891	0.0888				0.0465	0.0472				0.1458	0.1427			0.0929	0.094				0.1917	0.1937
0.0674	0.0664			0.088	0.0884				0.047	0.0476				0.1447	0.1405			0.0938	0.0932				0.1926	0.1936
0.0649	0.0634			0.0896	0.0892				0.0449	0.0452				0.1417	0.1413			0.0928	0.0899				0.1887	0.1929
0.0655	0.0627			0.0897	0.0892				0.0432	0.0436				0.144	0.1414			0.09	0.0895				0.186	0.1892
0.0669	0.064			0.0873	0.0863				0.0451	0.0462				0.143	0.1394			0.0907	0.0901				0.1867	0.1888
0.0668	0.0652			0.0869	0.0866				0.0456	0.046				0.1408	0.1379			0.0913	0.0892				0.1881	0.1887
0.0633	0.063			0.0877	0.0868				0.0439	0.0441				0.1389	0.1389			0.0877	0.0865				0.1845	0.1886
0.0637	0.0614			0.087	0.0855				0.043	0.042				0.1406	0.139			0.0871	0.0869				0.1834	0.1864
0.0644	0.0605			0.0844	0.0831				0.0443	0.0452				0.1409	0.1368			0.0873	0.0882				0.1839	0.1842
0.0648	0.0625			0.0835	0.0843				0.0445	0.0454				0.1381	0.1361			0.0879	0.0878				0.1818	0.1853
0.0616	0.0613			0.0853	0.0849				0.0418	0.0428				0.1374	0.1365			0.0861	0.085				0.1782	0.1815
0.0614	0.0597			0.0845	0.0825				0.0408	0.041				0.1382	0.1355			0.0847	0.084				0.179	0.1805
0.0624	0.0594			0.0825	0.0811				0.0409	0.0417				0.1353	0.1328			0.086	0.0845				0.1774	0.1797
0.063	0.0616			0.0822	0.0829				0.0422	0.0426				0.1341	0.1331			0.0839	0.0819				0.1756	0.1801
0.0612	0.0596			0.0833	0.0834				0.0395	0.0413				0.1357	0.1334			0.082	0.0812				0.1749	0.1768
0.06	0.0576			0.0822	0.0807				0.0388	0.0399				0.1353	0.1322			0.0817	0.0805				0.1748	0.1765
0.0616	0.0587			0.0813	0.0805				0.0399	0.0403				0.1333	0.131			0.0831	0.0809				0.1722	0.1759
0.0615	0.059			0.0801	0.0808				0.0404	0.0404				0.1328	0.1321			0.0814	0.08				0.1713	0.1749
0.0596	0.0582			0.081	0.0814				0.0384	0.0392				0.1337	0.1317			0.0797	0.0789				0.1713	0.1736
0.0591	0.0567			0.0804	0.079				0.0394	0.0397				0.1332	0.1301			0.0793	0.0786				0.1703	0.1739
0.0602	0.0578			0.079	0.0786				0.0395	0.0408				0.1305	0.1292			0.0806	0.079				0.1689	0.173
0.0599	0.0576			0.0798	0.0793				0.0385	0.0403				0.1304	0.1302			0.0799	0.078				0.1677	0.1706
0.059	0.0568			0.0797	0.0792				0.0368	0.0386				0.1312	0.1293			0.0778	0.0772				0.1685	0.1704
0.058	0.056			0.0782	0.0774				0.0375	0.0383				0.1299	0.127			0.0772	0.077				0.1654	0.1695
0.0585	0.0564			0.077	0.0772				0.0381	0.0386				0.1283	0.1269			0.077	0.0769				0.1643	0.1687
0.0587	0.056			0.0781	0.0773				0.0373	0.0388				0.1293	0.1278			0.0759	0.0755				0.1637	0.1666
0.0575	0.0547			0.0764	0.0766				0.0365	0.0375				0.128	0.1277			0.0746	0.0746				0.1639	0.167
0.0563	0.0538			0.0759	0.0752				0.0376	0.0381				0.1275	0.1258			0.0755	0.0747				0.1625	0.1663
0.0572	0.0547			0.0753	0.0756				0.0375	0.0383				0.1265	0.1253			0.0752	0.0742				0.1604	0.1645
0.0573	0.0547			0.0764	0.0765				0.0356	0.0371				0.1273	0.126			0.0736	0.0726				0.1603	0.1635
0.0563	0.0539			0.0756	0.0751				0.0362	0.0362				0.1257	0.1246			0.0725	0.072				0.1596	0.1642
0.0552	0.0534			0.0748	0.0739				0.0363	0.0376				0.1252	0.1232			0.0737	0.0726				0.1586	0.1624
0.0553	0.0537			0.0751	0.0747				0.0365	0.037				0.1261	0.1229			0.0726	0.0714				0.1584	0.1616
0.0564	0.0543			0.0757	0.0748				0.0349	0.0359				0.126	0.1236			0.0717	0.0703				0.1581	0.1618
0.0562	0.0523			0.0743	0.0732				0.036	0.0366				0.124	0.123			0.072	0.0709				0.1564	0.1598
0.0543	0.0523			0.0731	0.0724				0.0363	0.0368				0.1226	0.1219			0.0721	0.0711				0.1555	0.1584
0.0532	0.0525			0.0746	0.0731				0.0355	0.0357				0.1233	0.1208			0.0695	0.0688				0.1552	0.1578
0.054	0.0522			0.0736	0.0726				0.0334	0.0349				0.1228	0.1205			0.0685	0.068				0.153	0.1581
0.0546	0.0505			0.0729	0.0708				0.0346	0.0356				0.1214	0.1209			0.0683	0.0682				0.1511	0.1555
0.0545	0.0517			0.0718	0.0725				0.0348	0.0352				0.1197	0.1187			0.0681	0.0682				0.1512	0.1539
0.0526	0.0527			0.0733	0.0742				0.0336	0.0353				0.1217	0.1178			0.0675	0.0666				0.1521	0.1551
0.0527	0.0518			0.0727	0.0726				0.0331	0.0332				0.1212	0.1192			0.0656	0.0653				0.1497	0.1561
0.0538	0.0496			0.0716	0.0704				0.0335	0.0343				0.1201	0.1192			0.0662	0.0663				0.1488	0.1531
0.0533	0.0488			0.0704	0.0689				0.035	0.0353				0.1183	0.1177			0.0678	0.0659				0.1484	0.1512
0.0539	0.0483			0.0695	0.0693				0.0349	0.0355				0.1181	0.1189			0.0665	0.0652				0.148	0.1509
0.0515	0.05			0.071	0.0693				0.0346	0.0356				0.1195	0.115			0.0668	0.0636				0.1484	0.152
0.05	0.0512			0.0726	0.0713				0.0325	0.033				0.1194	0.1162			0.0636	0.0616				0.1456	0.1509
0.051	0.0493			0.071	0.0711				0.0314	0.0319				0.1167	0.1167			0.0623	0.0637				0.1437	0.148
0.0518	0.0476			0.0683	0.0676				0.0325	0.033				0.1154	0.1162			0.0621	0.0631				0.1438	0.1469
0.0504	0.0473			0.0697	0.0686				0.032	0.034				0.1167	0.1139			0.0627	0.0617				0.1443	0.1486
0.0502	0.0493			0.0706	0.0702				0.0308	0.0324				0.1169	0.1132			0.0621	0.0596				0.141	0.1476
0.0516	0.0484			0.0683	0.0702				0.0305	0.0301				0.1148	0.1147			0.0602	0.061				0.1412	0.1449
0.0504	0.0456			0.0671	0.0663				0.0314	0.0318				0.1136	0.1145			0.0612	0.0605				0.1425	0.1432
0.0489	0.0472			0.0672	0.0671				0.0316	0.0326				0.1147	0.1124			0.0607	0.0599				0.1411	0.1461
0.0483	0.0471			0.0678	0.0676				0.0293	0.0319				0.1155	0.1137			0.0583	0.0585				0.1392	0.1441
0.0503	0.0459			0.066	0.0658				0.0315	0.0311				0.1133	0.1147			0.0596	0.06				0.1398	0.1425
0.0494	0.0453			0.0676	0.0652				0.0319	0.0332				0.1123	0.1125			0.0606	0.0599				0.1404	0.1421
0.0479	0.0474			0.0681	0.0673				0.031	0.0311				0.1132	0.1108			0.0596	0.0567				0.1383	0.1422
0.0488	0.0471			0.0666	0.0665				0.028	0.0291				0.1127	0.1112			0.0574	0.0571				0.1362	0.1409
0.049	0.045			0.0656	0.0647				0.0306	0.0299				0.1106	0.112			0.0571	0.0565				0.1367	0.1386
0.0477	0.0444			0.0659	0.0654				0.0299	0.032				0.111	0.1094			0.0582	0.056				0.1371	0.1403
0.0464	0.0448			0.0668	0.0656				0.0287	0.03				0.1122	0.1089			0.0565	0.0555				0.1343	0.1394
0.0471	0.0447			0.0644	0.0644				0.0286	0.029				0.1111	0.1091			0.0557	0.0558				0.1349	0.1377
0.0472	0.0427			0.064	0.0626				0.0298	0.0301				0.11	0.1106			0.0566	0.0555				0.1349	0.1371
0.0472	0.0437			0.0645	0.0646				0.0284	0.0306				0.1106	0.1091			0.0562	0.054				0.1333	0.1377
0.0454	0.0441			0.0651	0.0641				0.0278	0.0302				0.1106	0.1082			0.0543	0.0545				0.1329	0.136
0.0464	0.0439			0.0632	0.0627				0.0282	0.0272				0.108	0.107			0.0555	0.0554				0.1322	0.1345
0.0461	0.0425			0.0627	0.0624				0.0282	0.0287				0.108	0.1084			0.0546	0.0538				0.1323	0.1349
0.0457	0.0426			0.063	0.062				0.0279	0.0289				0.1085	0.1079			0.0541	0.0527				0.131	0.1351
0.0444	0.0426			0.0626	0.0616				0.027	0.0284				0.1074	0.1063			0.0542	0.0537				0.1304	0.1325
0.0452	0.0424			0.0612	0.061				0.0279	0.0276				0.1071	0.1066			0.0536	0.053				0.1301	0.133
0.0455	0.0415			0.0616	0.0614				0.0273	0.0287				0.108	0.1065			0.0536	0.0523				0.1297	0.1335
0.0439	0.0418			0.0622	0.0614				0.0266	0.0284				0.1062	0.1055			0.052	0.0518				0.1279	0.1313
0.0446	0.0425			0.062	0.061				0.0268	0.0273				0.1057	0.1053			0.0535	0.0527				0.1286	0.1302
0.0452	0.0417			0.0608	0.0598				0.0275	0.0271				0.1067	0.1062			0.0521	0.0512				0.1273	0.1307
0.0443	0.0417			0.0609	0.0608				0.0256	0.0282				0.1057	0.1047			0.051	0.0503				0.1261	0.1299
0.0432	0.042			0.0609	0.0605				0.0258	0.0276				0.1047	0.1044			0.051	0.0501				0.1253	0.1286
0.0441	0.0412			0.06	0.0592				0.0264	0.0266				0.1049	0.1042			0.0516	0.0503				0.1259	0.1291
0.0438	0.0399			0.0599	0.0592				0.0259	0.0267				0.1059	0.1044			0.0498	0.049				0.1249	0.1283
0.043	0.0412			0.0602	0.0597				0.0256	0.0268				0.1038	0.1036			0.0502	0.0488				0.1234	0.1273
0.0423	0.0404			0.06	0.0585				0.026	0.0258				0.1029	0.103			0.0502	0.0493				0.1236	0.1264
0.0432	0.0394			0.0584	0.0579				0.0264	0.0265				0.1035	0.1035			0.0495	0.0487				0.1235	0.1268
0.0432	0.0392			0.0603	0.0591				0.0249	0.0274				0.1043	0.1024			0.0489	0.0488				0.1226	0.1264
0.0422	0.0401			0.059	0.058				0.0247	0.0266				0.1022	0.1014			0.0492	0.048				0.1213	0.1246
0.0419	0.0394			0.0581	0.0579				0.025	0.0255				0.1013	0.1013			0.0493	0.0485				0.1213	0.1236
0.0421	0.0389			0.0583	0.0572				0.0249	0.0249				0.1016	0.1018			0.0471	0.0469				0.1204	0.1239
0.0411	0.0384			0.058	0.0575				0.0237	0.0254				0.1016	0.1001			0.0479	0.0462				0.1197	0.1237
0.0403	0.0387			0.0572	0.0562				0.0245	0.0252				0.1008	0.1003			0.047	0.0463				0.1191	0.1225
0.0419	0.0381			0.0566	0.0571				0.0245	0.0247				0.1006	0.1001			0.047	0.0462				0.1188	0.1224
0.0409	0.0384			0.0577	0.0566				0.024	0.0245				0.1008	0.1003			0.0461	0.0458				0.1181	0.122
0.0408	0.0383			0.0568	0.0568				0.0234	0.0246				0.0997	0.0991			0.0463	0.0455				0.1174	0.1213
0.0407	0.0379			0.0568	0.0562				0.0238	0.0244				0.0997	0.0991			0.0458	0.0455				0.1168	0.1202
0.0401	0.0381			0.0559	0.0551				0.0238	0.0241				0.0995	0.099			0.0457	0.0446				0.1162	0.1203
0.0392	0.037			0.056	0.0554				0.0234	0.0243				0.0992	0.098			0.0451	0.0445				0.1151	0.119
0.0397	0.0378			0.0557	0.0551				0.023	0.0235				0.0984	0.098			0.0449	0.0442				0.1145	0.1189
0.0392	0.0371			0.0555	0.0548				0.0233	0.0243				0.0983	0.0983			0.0448	0.0441				0.114	0.1182
0.039	0.0368			0.0549	0.0544				0.0233	0.0241				0.0978	0.0977			0.0448	0.0436				0.1126	0.118
0.0389	0.0363			0.0546	0.0543				0.0225	0.0246				0.0977	0.0974			0.0447	0.0436				0.1121	0.1172
0.0387	0.0372			0.0552	0.0539				0.0224	0.0242				0.0972	0.0969			0.0442	0.0431				0.1112	0.1169
0.0386	0.0363			0.0543	0.0543				0.0229	0.0241				0.0973	0.0967			0.0441	0.0433				0.1111	0.1169
0.0382	0.0366			0.0544	0.0538				0.023	0.0235				0.0972	0.0967			0.0432	0.043				0.1107	0.1164
0.0378	0.0359			0.054	0.053				0.0226	0.0232				0.096	0.0954			0.0433	0.0425				0.1095	0.1153
0.0376	0.0354			0.0536	0.053				0.0223	0.0231				0.0957	0.0961			0.0426	0.0419				0.1086	0.114
0.0383	0.0357			0.0538	0.053				0.0217	0.0233				0.0954	0.0953			0.0421	0.0415				0.1084	0.1143
0.0379	0.0351			0.0536	0.0527				0.0222	0.0234				0.0956	0.0952			0.0419	0.0415				0.1073	0.1137
0.0381	0.0354			0.0532	0.0519				0.0216	0.0233				0.0951	0.0948			0.0425	0.0406				0.1068	0.1134
0.0373	0.0351			0.0528	0.0524				0.0215	0.0229				0.0954	0.0948			0.0417	0.0413				0.1068	0.1127
0.037	0.0348			0.0531	0.052				0.0216	0.0224				0.0947	0.0949			0.0413	0.0408				0.1061	0.1125
0.0368	0.0345			0.0529	0.0521				0.0216	0.023				0.0947	0.0939			0.0409	0.0405				0.1059	0.1121
0.0375	0.0347			0.0528	0.0516				0.0213	0.0224				0.0937	0.0939			0.0403	0.0398				0.1048	0.1111
0.0367	0.0344			0.0528	0.0523				0.0212	0.0221				0.0941	0.0937			0.04	0.0396				0.1045	0.1105
0.036	0.0341			0.0527	0.0515				0.0205	0.0221				0.0935	0.0933			0.0395	0.0392				0.1031	0.1096
0.0361	0.0344			0.0523	0.0516				0.0204	0.0223				0.0935	0.0931			0.0397	0.0393				0.1036	0.109
0.0359	0.0341			0.0522	0.0511				0.0208	0.022				0.0934	0.0931			0.0386	0.0386				0.1025	0.1082
0.0357	0.0341			0.052	0.0518				0.0211	0.0215				0.0931	0.0925			0.039	0.0387				0.1023	0.1084
0.0355	0.034			0.052	0.0507				0.0207	0.0223				0.0924	0.0921			0.0389	0.0388				0.1015	0.1078
0.0356	0.0339			0.0516	0.0511				0.0208	0.0223				0.0924	0.0924			0.0381	0.0382				0.1011	0.1071
0.0359	0.0332			0.0518	0.0512				0.0204	0.0209				0.0923	0.0923			0.0383	0.0372				0.1006	0.1068
0.035	0.0331			0.0511	0.0506				0.0196	0.0203				0.0913	0.0911			0.0378	0.0369				0.0992	0.1055
0.0352	0.0328			0.0509	0.0501				0.0195	0.0213				0.0917	0.0913			0.037	0.0367				0.0997	0.1048
0.035	0.0331			0.0506	0.0501				0.0196	0.0206				0.0911	0.0912			0.0362	0.0357				0.0986	0.1052
0.0345	0.0321			0.0508	0.0502				0.0198	0.0213				0.091	0.0913			0.0369	0.0359				0.0987	0.1047
0.0347	0.0332			0.0509	0.0492				0.0205	0.0214				0.0909	0.0913			0.0368	0.0372				0.0988	0.1042
0.0349	0.0323			0.05	0.0498				0.0196	0.0218				0.0912	0.0913			0.0364	0.0364				0.0982	0.1043
0.0345	0.0327			0.0508	0.0499				0.0203	0.0207				0.0909	0.0907			0.0362	0.0361				0.0969	0.1033
0.0341	0.0323			0.0501	0.0502				0.0194	0.0204				0.0898	0.0898			0.0363	0.0357				0.0966	0.1026
0.034	0.0319			0.0505	0.0492				0.0193	0.02				0.0899	0.09			0.0357	0.0353				0.096	0.102
0.0347	0.0318			0.0499	0.0489				0.0187	0.0207				0.0887	0.0893			0.0354	0.0344				0.096	0.101
0.034	0.0319			0.0499	0.0493				0.0191	0.02				0.0891	0.0891			0.035	0.0348				0.0953	0.1003
0.034	0.0321			0.0492	0.0493				0.0187	0.0201				0.0887	0.0882			0.0348	0.0338				0.0948	0.1005
0.0328	0.0316			0.0494	0.0484				0.0193	0.0201				0.0893	0.0889			0.0345	0.0345				0.0945	0.1004
0.0335	0.0312			0.0496	0.0485				0.0193	0.0199				0.0886	0.0884			0.0347	0.0343				0.0946	0.1
0.0336	0.0315			0.0491	0.0497				0.0189	0.0193				0.0879	0.0882			0.0344	0.035				0.0934	0.0987
0.033	0.0319			0.0492	0.0476				0.0184	0.0198				0.0878	0.0884			0.0336	0.034				0.093	0.0984
0.033	0.0311			0.0483	0.0483				0.0186	0.0209				0.0885	0.0882			0.0341	0.0336				0.0932	0.0983
0.033	0.0311			0.0493	0.0484				0.0189	0.0189				0.0871	0.0874			0.0337	0.0335				0.0919	0.0971
0.0323	0.0313			0.048	0.0475				0.0178	0.0189				0.0871	0.0869			0.0328	0.0329				0.0915	0.0967
0.0325	0.03			0.0482	0.0469				0.0179	0.0189				0.0874	0.0878			0.0324	0.0324				0.091	0.0964
0.0332	0.0304			0.0481	0.048				0.0191	0.0194				0.0871	0.0867			0.0323	0.0325				0.0912	0.0969
0.0322	0.0306			0.0486	0.0475				0.0179	0.0189				0.0864	0.0865			0.0326	0.0322				0.0896	0.0947
0.0325	0.0304			0.0476	0.0476				0.0178	0.0197				0.087	0.0869			0.0326	0.0317				0.09	0.0961
0.0324	0.0299			0.0476	0.0468				0.018	0.0191				0.0865	0.0869			0.0328	0.0327				0.0897	0.0947
0.0318	0.0297			0.0481	0.0474				0.0171	0.0181				0.0853	0.0851			0.0324	0.0314				0.0888	0.094
0.0317	0.0298			0.0476	0.047				0.017	0.0183				0.0857	0.0853			0.0306	0.0315				0.088	0.0931
0.0321	0.0294			0.047	0.0462				0.0169	0.0187				0.0848	0.0855			0.0313	0.0303				0.088	0.0935
0.0316	0.0296			0.0473	0.0468				0.0178	0.0178				0.0846	0.0842			0.0318	0.0309				0.0876	0.0922
0.0317	0.0303			0.0471	0.0467				0.0167	0.018				0.084	0.0839			0.0309	0.0303				0.0861	0.0909
0.0316	0.0301			0.0468	0.0462				0.017	0.0185				0.0845	0.0845			0.0303	0.0296				0.0865	0.0916
0.0319	0.0295			0.0472	0.0461				0.018	0.0184				0.0845	0.0854			0.0308	0.0292				0.0865	0.0918
0.031	0.0296			0.0464	0.0463				0.0171	0.0178				0.084	0.0844			0.0313	0.0309				0.0861	0.0909
0.0311	0.0287			0.0465	0.0454				0.0169	0.0183				0.0845	0.0847			0.0297	0.0303				0.0856	0.0901
0.0309	0.0289			0.0459	0.0452				0.0168	0.018				0.0835	0.0836			0.0302	0.0293				0.0846	0.0896
0.0303	0.0289			0.0457	0.045				0.0165	0.017				0.0834	0.0833			0.0301	0.0296				0.0833	0.0889
0.0307	0.0285			0.0456	0.0449				0.0162	0.0173				0.0833	0.0838			0.0296	0.0285				0.0842	0.0894
0.0304	0.029			0.0466	0.0457				0.0171	0.0185				0.083	0.0831			0.0299	0.0293				0.0833	0.0886
0.0302	0.0294			0.0464	0.0444				0.0161	0.0183				0.0831	0.083			0.0297	0.0296				0.0832	0.0885
0.0306	0.0284			0.0457	0.0444				0.0167	0.0181				0.0828	0.083			0.0294	0.0289				0.0832	0.0881
0.0301	0.0282			0.0458	0.0447				0.0168	0.0175				0.0825	0.0824			0.0296	0.0287				0.0819	0.0879
0.03	0.0284			0.0447	0.0451				0.0161	0.0168				0.0823	0.0824			0.0291	0.0286				0.082	0.0874
0.0305	0.0282			0.0448	0.0438				0.0159	0.0167				0.0822	0.0824			0.0289	0.0284				0.0809	0.0859
0.0302	0.0282			0.0447	0.0446				0.0154	0.017				0.0809	0.0818			0.029	0.0276				0.0807	0.0862
0.0297	0.0284			0.0452	0.0441				0.0159	0.0162				0.0822	0.0809			0.0272	0.0281				0.0794	0.0853
0.0296	0.0275			0.0444	0.0441				0.0152	0.0167				0.0815	0.0811			0.0279	0.0267				0.0802	0.0852
0.0299	0.0273			0.0446	0.0433				0.0165	0.0177				0.0822	0.0814			0.0278	0.0283				0.0797	0.0851
0.0302	0.0281			0.0443	0.0442				0.0159	0.0171				0.081	0.0808			0.028	0.0273				0.0786	0.0846
0.0289	0.0269			0.0448	0.0444				0.0158	0.0167				0.0819	0.0814			0.0276	0.0268				0.0793	0.0838
0.0294	0.0277			0.0441	0.0437				0.0166	0.0175				0.0812	0.0809			0.0282	0.0263				0.0787	0.0842
0.0292	0.0272			0.0441	0.0434				0.0165	0.0172				0.0805	0.08			0.0275	0.0271				0.0785	0.0837
0.0296	0.0269			0.0443	0.0426				0.0157	0.0162				0.0804	0.081			0.0271	0.0275				0.0772	0.0832
0.0294	0.0268			0.0437	0.0424				0.0152	0.0158				0.0801	0.0801			0.027	0.0265				0.0775	0.0827
0.0299	0.0272			0.0437	0.0422				0.0162	0.0159				0.0797	0.0804			0.0267	0.0264				0.0768	0.0819
0.0285	0.0272			0.0433	0.0427				0.0151	0.0159				0.0793	0.0796			0.0268	0.0265				0.0772	0.0816
0.0287	0.0267			0.0437	0.0422				0.0157	0.0155				0.079	0.0797			0.0258	0.0262				0.0762	0.0808
0.0291	0.0267			0.0422	0.0421				0.0154	0.0165				0.079	0.0785			0.0266	0.0255				0.0762	0.0815
0.0286	0.0264			0.0428	0.0417				0.0157	0.0159				0.0792	0.0789			0.0255	0.026				0.0752	0.0804
0.0282	0.026			0.0422	0.0409				0.015	0.0158				0.0784	0.0781			0.0267	0.0249				0.0743	0.0797
0.0283	0.0261			0.042	0.0407				0.015	0.0157				0.0782	0.0789			0.0255	0.0257				0.0746	0.0802
0.0294	0.0266			0.0427	0.0417				0.0148	0.0164				0.0785	0.0785			0.0261	0.025				0.0741	0.0793
0.0285	0.0259			0.0427	0.0415				0.0155	0.0165				0.0783	0.0792			0.0266	0.0257				0.0744	0.0792
0.029	0.0262			0.0415	0.041				0.0146	0.0153				0.0779	0.0784			0.0262	0.0249				0.0734	0.0788
0.0275	0.0252			0.0415	0.0402				0.0147	0.0156				0.0773	0.078			0.0259	0.0247				0.0736	0.0786
0.0283	0.0258			0.0422	0.0405				0.0153	0.0162				0.0775	0.0775			0.0252	0.0246				0.0729	0.0774
0.028	0.0251			0.0406	0.041				0.0146	0.015				0.0772	0.0772			0.0251	0.0236				0.0734	0.0777
0.0285	0.0251			0.0414	0.0409				0.0156	0.0146				0.0771	0.0762			0.025	0.0242				0.072	0.0759
0.0276	0.0253			0.0409	0.041				0.0151	0.0152				0.0764	0.0773			0.0245	0.0238				0.0723	0.077
0.0281	0.0255			0.0414	0.0409				0.0144	0.0158				0.0766	0.0769			0.0242	0.0234				0.0719	0.0766
0.0282	0.0257			0.0408	0.041				0.0141	0.0155				0.0766	0.0768			0.0246	0.0239				0.0713	0.0764
0.0283	0.0258			0.0417	0.0406				0.0148	0.0156				0.0775	0.077			0.024	0.0239				0.0717	0.0764
0.0282	0.0256			0.0416	0.0406				0.0146	0.0159				0.0773	0.0772			0.0244	0.0237				0.0712	0.0757
0.0275	0.0251			0.0405	0.0397				0.0145	0.015				0.0765	0.0765			0.024	0.024				0.0712	0.0753
0.028	0.0251			0.0409	0.0395				0.0144	0.0152				0.076	0.0754			0.0246	0.0233				0.0703	0.0755
0.0274	0.0253			0.0405	0.0406				0.0144	0.0144				0.0761	0.0755			0.0241	0.0228				0.0705	0.075
0.0273	0.0255			0.0408	0.0395				0.0143	0.0153				0.0764	0.0764			0.0234	0.0231				0.0695	0.0745
0.0275	0.0248			0.041	0.0397				0.015	0.0153				0.0759	0.076			0.0232	0.0225				0.0693	0.0743
0.0278	0.0248			0.0408	0.0389				0.0146	0.015				0.0762	0.0761			0.0234	0.0223				0.0692	0.074
0.0273	0.024			0.0399	0.0395				0.0145	0.0156				0.0758	0.0763			0.0233	0.0226				0.0698	0.0749
0.0259	0.0238			0.0397	0.0391				0.0148	0.0147				0.0757	0.0757			0.0234	0.0234				0.0687	0.0735
0.0267	0.0235			0.0399	0.0394				0.0141	0.0147				0.075	0.0749			0.0242	0.0223				0.0683	0.0729
0.0265	0.0237			0.0395	0.0384				0.0147	0.0143				0.0743	0.0746			0.0225	0.0224				0.0674	0.0715
0.0264	0.0239			0.0399	0.0386				0.014	0.0162				0.0752	0.0738			0.0228	0.0216				0.0675	0.0722
0.0266	0.0234			0.0393	0.0385				0.0136	0.0144				0.0745	0.0745			0.0225	0.0224				0.0673	0.0716
0.0268	0.0237			0.0389	0.039				0.0137	0.0144				0.0737	0.0733			0.0215	0.0221				0.067	0.0713
0.0269	0.0238			0.0395	0.0392				0.0141	0.0145				0.0738	0.0739			0.0222	0.021				0.0677	0.0712
0.0263	0.0233			0.0391	0.0382				0.0132	0.014				0.0734	0.0741			0.0224	0.0211				0.0666	0.071
0.026	0.0238			0.0394	0.0389				0.0137	0.0139				0.073	0.0734			0.0217	0.0212				0.0655	0.0701
0.0262	0.0234			0.0385	0.0379				0.014	0.0139				0.0737	0.0727			0.0215	0.0213				0.066	0.0698
0.0253	0.0225			0.0385	0.0374				0.0135	0.0146				0.0744	0.0735			0.0217	0.0205				0.0667	0.0703
0.0261	0.0232			0.0391	0.0375				0.013	0.0136				0.0734	0.0732			0.0215	0.0213				0.0649	0.0694
0.0262	0.0234			0.0384	0.038				0.0127	0.014				0.073	0.0728			0.0217	0.0211				0.0653	0.0698
0.0255	0.0227			0.0381	0.0371				0.0135	0.0136				0.0727	0.0726			0.0206	0.0209				0.0645	0.0686
0.0257	0.0236			0.038	0.0379				0.0125	0.0141				0.073	0.0724			0.0209	0.0201				0.0654	0.069
0.0248	0.0236			0.0385	0.0372				0.0131	0.0139				0.0726	0.0728			0.0211	0.0209				0.0654	0.0689
0.0255	0.0232			0.0379	0.037				0.0126	0.0135				0.0723	0.072			0.0203	0.0201				0.0635	0.0682
0.0251	0.0225			0.0374	0.0364				0.0132	0.0147				0.0722	0.0724			0.0203	0.0202				0.0651	0.0679
0.0248	0.0227			0.0372	0.0361				0.0132	0.0143				0.073	0.0727			0.0205	0.02				0.0633	0.0675
0.0244	0.0228			0.0373	0.0369				0.013	0.0141				0.0711	0.0715			0.0203	0.02				0.0633	0.0676
0.0249	0.0229			0.0382	0.0372				0.0132	0.0143				0.072	0.0709			0.0207	0.0199				0.0635	0.0668
0.0254	0.0227			0.037	0.0363				0.0122	0.013				0.071	0.0709			0.0206	0.0202				0.0628	0.0663
0.0239	0.0222			0.037	0.0357				0.0127	0.0132				0.0715	0.0707			0.0198	0.0196				0.0621	0.0666
0.0242	0.0217			0.0371	0.0368				0.0123	0.0136				0.0705	0.0709			0.0209	0.0193				0.0624	0.0665
0.0238	0.0217			0.0365	0.0363				0.013	0.0129				0.0714	0.0715			0.0196	0.0195				0.0623	0.0654
0.0235	0.0221			0.0367	0.0363				0.0117	0.0128				0.0711	0.0704			0.0195	0.0193				0.062	0.0659
0.0235	0.0227			0.0367	0.0367				0.0126	0.0129				0.0705	0.0703			0.0198	0.0198				0.0618	0.0658
0.024	0.0232			0.0376	0.0361				0.0116	0.0127				0.0707	0.0692			0.0192	0.0194				0.0607	0.0645
0.0235	0.0219			0.0364	0.0365				0.0117	0.0121				0.07	0.07			0.019	0.0192				0.0605	0.0651
0.0235	0.0224			0.0361	0.0361				0.0121	0.0129				0.0704	0.0692			0.0193	0.0191				0.0607	0.0649
0.0233	0.0214			0.0363	0.0352				0.012	0.0127				0.0697	0.0696			0.0194	0.0179				0.0605	0.0646
0.0232	0.0213			0.0366	0.0351				0.0131	0.0129				0.0696	0.0699			0.0195	0.0182				0.0612	0.0644
0.0232	0.0218			0.0361	0.0349				0.0125	0.0143				0.07	0.0706			0.0193	0.0183				0.0609	0.0647
0.0232	0.0216			0.036	0.0348				0.0125	0.0134				0.0699	0.071			0.0193	0.0189				0.0601	0.0645
0.0236	0.0222			0.0364	0.0354				0.012	0.013				0.07	0.0697			0.0191	0.0186				0.0596	0.0641
0.0235	0.0207			0.036	0.0348				0.0123	0.0132				0.0696	0.0705			0.0192	0.0193				0.0593	0.0632
0.0231	0.0214			0.0356	0.0342				0.0115	0.0125				0.0699	0.0691			0.0193	0.018				0.0583	0.0629
0.0223	0.022			0.0353	0.0348				0.0119	0.0122				0.069	0.0684			0.0184	0.0182				0.0582	0.0624
0.022	0.021			0.0345	0.0337				0.0115	0.0125				0.0689	0.0685			0.0172	0.0179				0.057	0.0624
0.0233	0.0215			0.0347	0.0348				0.0121	0.0132				0.0692	0.0684			0.0174	0.0172				0.0578	0.0627
0.0229	0.0218			0.0359	0.0342				0.0128	0.0136				0.0694	0.0696			0.0193	0.0177				0.0589	0.0637
0.0227	0.0216			0.0351	0.0348				0.0123	0.0133				0.0692	0.0696			0.0196	0.0186				0.0575	0.0621
0.0226	0.0218			0.035	0.0349				0.0122	0.0122				0.0696	0.0683			0.0183	0.0182				0.0576	0.0614
0.0221	0.0199			0.0355	0.0339				0.0114	0.0133				0.0676	0.0682			0.0186	0.0183				0.0581	0.0618
0.022	0.0211			0.0348	0.0344				0.0118	0.0115				0.0682	0.0693			0.0178	0.0175				0.0572	0.062
0.0231	0.0225			0.0354	0.0344				0.0115	0.0126				0.069	0.0686			0.0187	0.0177				0.0569	0.061
0.0226	0.0197			0.0346	0.034				0.0116	0.013				0.0685	0.0688			0.017	0.0174				0.0561	0.0607
0.0222	0.0208			0.0343	0.034				0.011	0.0118				0.0685	0.0685			0.0172	0.0174				0.0564	0.0607
0.0215	0.0209			0.0346	0.0349				0.0117	0.0125				0.0684	0.0683			0.0189	0.017				0.0571	0.0598
0.0228	0.0204			0.0355	0.0339				0.0113	0.0121				0.0683	0.0688			0.0171	0.0177				0.0557	0.0602
0.0221	0.0219			0.0353	0.0353				0.01	0.012				0.0682	0.0677			0.0167	0.0165				0.0565	0.0612
0.022	0.021			0.0364	0.0346				0.0111	0.0115				0.0677	0.0677			0.0178	0.0179				0.0549	0.0592
0.0231	0.0214			0.0352	0.034				0.0103	0.0115				0.0671	0.0685			0.0168	0.0169				0.0557	0.0592
0.0206	0.0202			0.0339	0.0348				0.0096	0.0121				0.0692	0.0668			0.0162	0.0155				0.0554	0.0589
0.0219	0.0201			0.036	0.0344				0.011	0.0129				0.0679	0.0677			0.0167	0.0158				0.0556	0.0592
0.0224	0.0202			0.034	0.0336				0.0113	0.0123				0.0681	0.0692			0.0166	0.0168				0.0536	0.0596
0.0217	0.0221			0.0354	0.0336				0.0116	0.0127				0.0691	0.0684			0.0169	0.0166				0.0548	0.0586
0.0219	0.0199			0.0347	0.0342				0.0105	0.0126				0.0672	0.0667			0.0171	0.0174				0.0543	0.0579
0.0223	0.0211			0.0349	0.0334				0.009	0.0107				0.0678	0.0673			0.0157	0.016				0.0526	0.0569
0.0211	0.0204			0.0351	0.0341				0.0105	0.0107				0.0668	0.0667			0.0157	0.0159				0.054	0.0577
0.0214	0.0199			0.0347	0.0334				0.0101	0.011				0.0667	0.0664			0.0155	0.0157				0.0537	0.0576
0.0214	0.0203			0.0333	0.0335				0.0092	0.0111				0.0667	0.0684			0.0156	0.0159				0.0524	0.0577
0.0209	0.0203			0.0352	0.0333				0.0122	0.0129				0.0673	0.0677			0.0163	0.017				0.0543	0.0568
0.0229	0.0202			0.0342	0.0331				0.0116	0.0121				0.0674	0.0684			0.0178	0.016				0.0544	0.058
0.0208	0.0206			0.0349	0.0349				0.0114	0.0119				0.0684	0.0678			0.0166	0.0156				0.054	0.058
0.0213	0.021			0.0356	0.0337				0.0115	0.0128				0.0671	0.0672			0.0168	0.0171				0.0539	0.0574
0.0212	0.0197			0.0343	0.0327				0.0105	0.0121				0.067	0.0675			0.0164	0.0161				0.0528	0.0571
0.02	0.0201			0.0346	0.0328				0.0106	0.0114				0.0672	0.0658			0.0166	0.0157				0.0526	0.0557
0.0208	0.0176			0.0337	0.0328				0.0108	0.0122				0.0664	0.0655			0.0163	0.0157				0.0519	0.0557
0.0199	0.0193			0.0327	0.0321				0.0102	0.0117				0.0677	0.0673			0.0162	0.0151				0.0514	0.0567
0.0208	0.0201			0.0335	0.033				0.0116	0.0129				0.0666	0.0658			0.0166	0.0167				0.0535	0.0565
0.0213	0.0201			0.0345	0.0331				0.0113	0.0111				0.0667	0.067			0.0168	0.0165				0.053	0.0572
0.0223	0.0208			0.035	0.033				0.0107	0.0131				0.0682	0.0678			0.0161	0.0158				0.0529	0.0571
0.0207	0.0209			0.0341	0.0342				0.0102	0.012				0.0668	0.067			0.0172	0.0169				0.0521	0.0555
0.0205	0.0206			0.0363	0.0338				0.0103	0.0112				0.0658	0.0661			0.0159	0.0165				0.0521	0.0548
0.0213	0.0202			0.034	0.0332				0.0105	0.0111				0.0649	0.0674			0.0158	0.0154				0.0518	0.0555
0.0195	0.0199			0.0336	0.0339				0.0108	0.0119				0.0666	0.0667			0.0153	0.0159				0.052	0.0559
0.0215	0.0198			0.0336	0.0318				0.0106	0.0121				0.067	0.0679			0.0169	0.0157				0.0534	0.0559
0.021	0.0199			0.0335	0.0315				0.011	0.012				0.0671	0.067			0.0161	0.0161				0.0516	0.057
0.0198	0.0205			0.0339	0.0327				0.0111	0.0112				0.0667	0.0658			0.0157	0.0153				0.0518	0.0558
0.0216	0.0197			0.0329	0.0317				0.0095	0.0098				0.0645	0.0655			0.0165	0.0154				0.0509	0.0543
0.0198	0.0202			0.0335	0.0332				0.0103	0.0114				0.0661	0.066			0.0146	0.0135				0.0509	0.0541
0.02	0.0198			0.034	0.0319				0.0087	0.0121				0.0648	0.0661			0.0148	0.0147				0.052	0.054
0.02	0.0188			0.0334	0.0315				0.01	0.0115				0.067	0.0658			0.0148	0.014				0.0497	0.0545
0.0199	0.0192			0.0335	0.0316				0.0105	0.0119				0.0661	0.0672			0.0151	0.0148				0.0515	0.0541
0.0195	0.0185			0.0317	0.0312				0.0106	0.0123				0.0667	0.0657			0.0154	0.016				0.0516	0.0543
0.0197	0.0183			0.0331	0.0316				0.0119	0.0128				0.0675	0.0663			0.0164	0.0152				0.0511	0.0549
0.02	0.0184			0.033	0.032				0.0114	0.0111				0.0643	0.0662			0.0156	0.0163				0.0496	0.0531
0.0204	0.0201			0.0341	0.0326				0.0104	0.0127				0.0653	0.0642			0.0157	0.0156				0.0497	0.0538
0.0199	0.0189			0.0338	0.0331				0.0095	0.0103				0.0637	0.0656			0.0141	0.0147				0.0504	0.0532
0.0195	0.0185			0.0333	0.0312				0.0081	0.0089				0.0642	0.0649			0.014	0.0149				0.0484	0.0525
0.0194	0.0196			0.0328	0.0314				0.0098	0.0111				0.0641	0.0656			0.0147	0.0133				0.0484	0.0531
0.0196	0.018			0.0331	0.032				0.0086	0.0101				0.0642	0.0651			0.013	0.0133				0.0489	0.0523
0.0205	0.0187			0.0324	0.0318				0.009	0.0118				0.0645	0.0641			0.0144	0.0139				0.0485	0.0541
0.0193	0.0187			0.0328	0.032				0.0095	0.0102				0.0645	0.0672			0.0128	0.014				0.0491	0.0512
0.02	0.018			0.0319	0.031				0.0095	0.0108				0.0638	0.0654			0.0144	0.0142				0.0493	0.0529
0.0185	0.0178			0.0309	0.0308				0.011	0.0118				0.0649	0.0657			0.0149	0.0141				0.0485	0.0524
0.0188	0.0187			0.0316	0.0304				0.0105	0.0091				0.0642	0.0651			0.0144	0.0148				0.0491	0.0517
0.0194	0.0187			0.0323	0.0307				0.0097	0.0114				0.0646	0.0648			0.0141	0.0148				0.0482	0.0521
0.0186	0.0189			0.0319	0.0296				0.0098	0.01				0.0634	0.0648			0.0154	0.0137				0.0477	0.0507
0.0205	0.0183			0.0315	0.0306				0.009	0.0111				0.063	0.0638			0.0154	0.015				0.0491	0.0522
0.0189	0.0194			0.0335	0.032				0.0098	0.011				0.0637	0.0648			0.0151	0.0137				0.0479	0.0509
0.0199	0.0183			0.0311	0.03				0.0111	0.0117				0.0634	0.0646			0.0136	0.0135				0.049	0.0519
0.0195	0.0184			0.032	0.0302				0.0107	0.012				0.0636	0.0648			0.0146	0.0148				0.0483	0.0522
0.0183	0.0178			0.0317	0.0308				0.009	0.0088				0.0625	0.0645			0.0137	0.0141				0.0464	0.0506
0.0198	0.0179			0.0313	0.029				0.0105	0.0104				0.064	0.0639			0.0137	0.0138				0.0484	0.0509
0.0196	0.0194			0.0321	0.0309				0.0088	0.0102				0.064	0.0646			0.0146	0.0135				0.0474	0.051
0.0203	0.0186			0.0307	0.03				0.0089	0.0107				0.0624	0.0643			0.0134	0.0137				0.0472	0.0501
0.0191	0.0192			0.0327	0.0309				0.0091	0.0099				0.0621	0.0635			0.0147	0.0125				0.045	0.0511
0.0194	0.0166			0.031	0.0302				0.0087	0.0105				0.0631	0.0653			0.0142	0.0135				0.0466	0.0496
0.0191	0.0178			0.0305	0.0303				0.0092	0.0105				0.0618	0.0627			0.013	0.0131				0.0462	0.0507
0.0186	0.0182			0.0322	0.0303				0.0089	0.0105				0.0615	0.0632			0.012	0.0121				0.0467	0.0498
0.0185	0.0191			0.0316	0.0327				0.0089	0.0092				0.0604	0.0627			0.0131	0.0119				0.0466	0.0494
																		0.0124	0.0118

## Sheet: Sheet3
INITIAL												CNC				PEG-RICH			water		dextran
					3.5			4.25				RawData - ...	RawData - ...			RawData - ...	RawData - ...		RawData - ...		RawData - ...	RawData - ...
RawData - ...	RawData - ...				RawData - ...			RawData - ...				0.0555	0.0692			-0.0006	0		-0.0006		0.0099	0.0096
0.1204	0.1145				0.1567	0.1468		0.1225				0.0851	0.0829			-0.0001	0.0009		0.0005		0.0104	0.0094
0.0765	0.1098				0.1537	0.1433		0.1162				0.1203	0.1065			0.0004	0.0006		-0.0003		0.011	0.0085
0.1043	0.1219				0.0938	0.0828		0.1324				0.0884	0.0735			0.0018	0.0013		-0.0008		0.0122	0.011
0.1045	0.0934				0.1243	0.1121		0.1427				0.0981	0.0798			0.0005	0.0015		-0.0014		0.0113	0.011
0.0863	0.0819				0.0972	0.0859		0.0909				0.1202	0.1039			0.0009	0.0009		0.0001		0.0111	0.0114
0.1586	0.1146				0.0945	0.0834		0.1204				0.0301	0.0548			0.0009	0		-0.0018		0.0104	0.0103
0.1625	0.15				0.0499	0.0395		0.046				0.0622	0.065			0	0		0.0011		0.0104	0.0102
0.1516	0.096				0.0807	0.0703		0.0861				0.0854	0.1027			0.0007	0.0016		-0.0004		0.0113	0.011
0.1263	0.134				0.0842	0.0729		0.0937				0.0945	0.0559			0.0006	0.0002		-0.0002		0.0114	0.0102
0.1587	0.1089				0.0881	0.0767		0.1058				0.1113	0.1105			0.0009	0.0004		-0.001		0.0112	0.0111
0.1369	0.1209				0.093	0.0818		0.1092				0.0995	0.1357			0.0009	0.0007		-0.0004		0.0105	0.0112
0.1233	0.1336				0.1327	0.1222		0.1071				0.1545	0.1513			0.0004	0.0002		0.0009		0.011	0.0122
0.1581	0.1997				0.2517	0.2407		0.2576				0.2801	0.2761			0.0004	0.0014		0.0005		0.0127	0.0109
0.2797	0.2988				0.4411	0.4284		0.4347				0.4837	0.4339			0.001	0.0009		0.0016		0.0119	0.0116
0.4862	0.4918				0.5788	0.5669		0.6128				0.6848	0.6468			0.0007	0.0015		-0.0001		0.0109	0.0116
0.6603	0.6236				0.7833	0.7724		0.7957				0.8286	0.8232			0.0005	0.0002		0.0006		0.011	0.0102
0.7811	0.7903				0.934	0.923		0.9788				0.9171	0.918			0.001	0.0005		0.0013		0.0107	0.0109
0.8704	0.8577				1.0148	1.0041		1.0238				0.9992	0.9668			-0.0002	0.0001		0.0005		0.0103	0.0092
0.8993	0.8954				1.0292	1.0189		1.0413				0.9951	0.988			0.0011	-0.0001		0.0009		0.0108	0.0104
0.9163	0.9149				1.0315	1.0207		1.0298				0.9978	0.9901			0.0006	0.001		0.0002		0.0106	0.0113
0.9164	0.9017				1.0185	1.0079		1.0267				0.9861	1.0031			0.0003	-0.0011		-0.0008		0.0107	0.0105
0.9032	0.9049				1.0035	0.9928		1.0178				0.9854	0.9876			-0.0003	0.0015		-0.0005		0.0108	0.011
0.9043	0.9054				0.9774	0.9666		0.989				0.9751	0.9728			-0.0005	0.0008		0.0004		0.0116	0.0103
0.8972	0.8918				0.9491	0.9375		0.9628				0.959	0.9545			0.0019	0.0006		-0.0004		0.0121	0.0104
0.8813	0.8823				0.9317	0.9196		0.9503				0.9403	0.9439			0.0004	0.001		0.0017		0.0106	0.0112
0.871	0.8743				0.9182	0.9076		0.9351				0.9261	0.9302			0.0012	0.0005		0.0002		0.0122	0.0114
0.8619	0.8639				0.9007	0.8885		0.9107				0.9148	0.9126			0.0018	0.0026		0.0022		0.0115	0.0119
0.8523	0.8478				0.8769	0.8654		0.8932				0.8987	0.8969			0.0012	0.0015		-0.0001		0.0122	0.0112
0.84	0.8325				0.8618	0.8496		0.8744				0.8844	0.8848			0.0019	0.0009		-0.0008		0.0116	0.0108
0.8251	0.8257				0.842	0.8304		0.8607				0.8675	0.8731			-0.0008	0.0002		-0.0001		0.0106	0.0106
0.8165	0.8192				0.828	0.8174		0.84				0.8609	0.857			0.0006	0.0007		0.0002		0.0104	0.011
0.8076	0.806				0.8101	0.7997		0.8227				0.8445	0.8417			0	-0.0004		0.0011		0.0115	0.0097
0.7989	0.7932				0.7972	0.7857		0.8131				0.8261	0.827			-0.0009	0		0.0015		0.0114	0.011
0.783	0.7822				0.7811	0.7697		0.7963				0.8127	0.8168			-0.0003	0.0004		0.0018		0.0115	0.0105
0.7747	0.7759				0.7676	0.7561		0.7836				0.804	0.8025			-0.0002	-0.0001		-0.0001		0.0115	0.0116
0.7638	0.7617				0.7529	0.7414		0.7705				0.7903	0.785			0.0007	0.0011		0.0007		0.0113	0.011
0.7546	0.75				0.7417	0.7304		0.7594				0.7771	0.7722			0.0022	0.0012		-0.0005		0.0114	0.0121
0.7396	0.7373				0.7312	0.7198		0.7478				0.7631	0.7602			0.0009	0.0014		0.0011		0.0112	0.0111
0.7313	0.7323				0.7211	0.7099		0.737				0.7521	0.7502			0.0003	0.0007		0.001		0.0127	0.0112
0.7256	0.724				0.7081	0.6954		0.7224				0.7383	0.7389			0.0009	0.0018		-0.0001		0.0115	0.0117
0.7162	0.713				0.6964	0.6849		0.7122				0.7242	0.7241			0.0018	0.0012		0.0001		0.0119	0.0124
0.7049	0.7024				0.6877	0.6758		0.7011				0.7123	0.7107			0.0009	0.0016		0.001		0.0119	0.0096
0.6945	0.6933				0.677	0.6651		0.6928				0.7028	0.7027			0.0014	0.0007		-0.0006		0.0111	0.0112
0.6875	0.6861				0.6669	0.6558		0.6809				0.6926	0.6903			0.0002	-0.0005		0.0005		0.0112	0.0109
0.6782	0.6759				0.6581	0.6469		0.67				0.6817	0.678			0	0.002		0.0012		0.0106	0.0104
0.669	0.6659				0.6452	0.6346		0.6615				0.6671	0.6666			0.0014	0.0014		0		0.0114	0.0108
0.6586	0.6586				0.6369	0.6255		0.6522				0.6558	0.6557			0.0009	0.0008		0.0004		0.0108	0.0113
0.6503	0.6506				0.6301	0.6193		0.6435				0.6472	0.645			0.0002	0.0003		0.0016		0.0104	0.0107
0.6432	0.64				0.6192	0.6088		0.6355				0.6369	0.635			0	-0.0005		0.001		0.0113	0.0097
0.6349	0.6304				0.6096	0.5983		0.6255				0.6259	0.6236			0.0003	0		0.0012		0.0107	0.0099
0.6245	0.6236				0.601	0.5903		0.6174				0.6168	0.6156			0.0002	0.0005		0.0013		0.0112	0.0108
0.6152	0.6147				0.5919	0.5807		0.6078				0.6052	0.6063			0.002	0.0013		-0.0007		0.0109	0.0117
0.6069	0.605				0.5824	0.5715		0.5974				0.5957	0.596			0.001	0.0019		0.0012		0.0108	0.0115
0.6003	0.5959				0.5739	0.5631		0.5915				0.5858	0.5856			0.0004	-0.0003		-0.001		0.012	0.0112
0.59	0.5885				0.5695	0.5575		0.5838				0.5796	0.5783			-0.0001	-0.0001		0.0004		0.0103	0.011
0.5828	0.5814				0.5641	0.5538		0.5783				0.5683	0.5672			0.0007	0.0009		0.0013		0.0113	0.0103
0.5756	0.5739				0.5513	0.54		0.5662				0.557	0.559			0.0006	0.0017		0.0006		0.0119	0.0109
0.5675	0.5666				0.544	0.5321		0.5587				0.5494	0.5475			0	0.0008		-0.0006		0.0113	0.011
0.5587	0.5565				0.5368	0.5255		0.551				0.5389	0.5387			0.0006	0.0013		0.0006		0.0117	0.0113
0.5513	0.5508				0.5308	0.5191		0.5439				0.5316	0.5315			0.0009	0.0013		0.0003		0.0118	0.0114
0.544	0.5435				0.5199	0.5081		0.535				0.5226	0.5221			-0.0003	0		0.0006		0.0109	0.0104
0.5356	0.5349				0.5123	0.5014		0.5255				0.5142	0.5146			0	0.0006		0.001		0.0101	0.0098
0.5283	0.5273				0.5037	0.4936		0.5195				0.506	0.5035			0.0002	-0.0001		-0.0002		0.0104	0.0107
0.5207	0.5189				0.4984	0.488		0.5133				0.4974	0.4957			0.0001	0.0014		0.0011		0.0105	0.0107
0.5141	0.5132				0.4923	0.4818		0.5049				0.488	0.4894			0.0005	0.0019		-0.0002		0.0117	0.0108
0.5077	0.505				0.4846	0.4729		0.4985				0.4811	0.4801			0.001	0.0006		0.0005		0.0112	0.0113
0.5001	0.4985				0.4785	0.4673		0.4922				0.4737	0.4716			0.0006	0.0008		0.002		0.0121	0.0111
0.491	0.4892				0.4713	0.4592		0.4867				0.466	0.4658			0.0013	0.0009		0.0009		0.0122	0.0119
0.4834	0.4855				0.4641	0.4519		0.4777				0.4585	0.4571			-0.0001	0.0006		-0.0004		0.0115	0.0112
0.4782	0.478				0.4572	0.4457		0.4723				0.4515	0.4474			0.0004	0.0007		-0.0002		0.0116	0.0115
0.4723	0.4736				0.4499	0.4383		0.4654				0.4434	0.4428			0.0007	0.0014		-0.0011		0.0114	0.0106
0.4663	0.4643				0.4448	0.4334		0.4617				0.437	0.4361			0.0009	-0.0001		-0.0018		0.0105	0.0104
0.4619	0.4604				0.4375	0.427		0.4541				0.4296	0.4293			0.001	0.0012		0.0008		0.0117	0.0111
0.4531	0.4531				0.4324	0.4207		0.4466				0.4217	0.4215			0.0021	0.0006		0.0007		0.0118	0.0115
0.4476	0.4471				0.4278	0.416		0.4431				0.417	0.4141			0.0015	0.0016		0.0002		0.012	0.0109
0.4434	0.4411				0.4214	0.4094		0.437				0.409	0.4059			0.0011	0.0005		0.0003		0.0116	0.0102
0.4372	0.4342				0.4163	0.4047		0.4328				0.4029	0.4021			0.0005	0.0009		-0.0002		0.0106	0.0104
0.4319	0.4317				0.4116	0.401		0.4262				0.3975	0.3958			0.0004	0.0003		0.0017		0.0111	0.0105
0.4258	0.4258				0.4065	0.3954		0.4225				0.3923	0.3906			0.0005	0.0007		0.0003		0.0106	0.0113
0.4191	0.4181				0.3997	0.3891		0.4153				0.385	0.3856			0.0008	0.0002		0.0002		0.011	0.0105
0.4155	0.4118				0.3934	0.3824		0.4094				0.3799	0.378			0.0014	0.0009		-0.0001		0.0117	0.0108
0.4104	0.4088				0.3913	0.3796		0.4045				0.3741	0.3731			0.0014	0.0013		-0.0001		0.0116	0.0115
0.4049	0.4032				0.3854	0.3738		0.3997				0.3686	0.3683			0.0011	0.0002		-0.0001		0.011	0.0117
0.3991	0.3985				0.3824	0.3714		0.3963				0.3629	0.3641			0.0009	0.0004		0.0001		0.0111	0.0108
0.3944	0.3953				0.373	0.3619		0.3901				0.3564	0.3565			0.0003	0.0004		-0.0005		0.0113	0.0105
0.3908	0.3898				0.3695	0.3582		0.3861				0.3502	0.3522			0.0007	0.0007		-0.0003		0.0107	0.0108
0.3828	0.3833				0.3654	0.3547		0.3798				0.345	0.3449			0.0003	0.0006		-0.0001		0.0117	0.011
0.3797	0.3785				0.3591	0.3474		0.3731				0.3409	0.3381			0.0007	0.0007		0.0005		0.0109	0.0116
0.3747	0.3738				0.3542	0.3433		0.3709				0.3352	0.3348			0.0014	0.0007		-0.0004		0.0117	0.01
0.3695	0.3706				0.3524	0.3407		0.3666				0.3307	0.3305			0.0013	0.0005		0.0001		0.0116	0.0105
0.3653	0.3637				0.3464	0.3348		0.3611				0.3252	0.3243			-0.0001	0.0006		0.0011		0.0111	0.0109
0.362	0.36				0.3404	0.3293		0.3564				0.3193	0.3193			0.0012	0.0003		0.0001		0.0118	0.0106
0.3552	0.3559				0.336	0.3242		0.3503				0.3165	0.3148			0.0016	0.0017		0.0002		0.0115	0.0116
0.3512	0.3505				0.3341	0.3226		0.3485				0.3114	0.3137			0.0012	0.0005		0		0.0115	0.0112
0.3481	0.3449				0.3311	0.3196		0.3431				0.3081	0.3091			0.0018	0.0007		0.0009		0.0124	0.0114
0.3422	0.3414				0.3257	0.3133		0.34				0.3058	0.3019			0.0003	0.0008		0.0002		0.0113	0.0114
0.337	0.3378				0.3204	0.3091		0.3355				0.2975	0.2984			0.0003	0.0013		0.0002		0.011	0.0121
0.3374	0.3333				0.3172	0.3062		0.332				0.2957	0.2945			0.0011	0.0011		-0.0004		0.0117	0.011
0.3308	0.3333				0.3134	0.3017		0.3289				0.2922	0.2908			0.0011	0.0005		0.0008		0.0114	0.0106
0.325	0.325				0.3111	0.2997		0.3245				0.2882	0.2873			0.0009	0.0012		0.0001		0.012	0.011
0.3226	0.3205				0.3069	0.2949		0.3192				0.2833	0.2824			0.0009	0.001		-0.0002		0.0122	0.0117
0.3206	0.3195				0.3025	0.2903		0.3169				0.2764	0.2772			0.0007	0.0014		0.0006		0.0123	0.0114
0.3162	0.315				0.2995	0.2872		0.3145				0.273	0.2721			0.0008	0.0004		-0.0002		0.0119	0.0108
0.3107	0.3107				0.2955	0.2836		0.3081				0.2724	0.2701			0.001	0.0013		0.0002		0.0122	0.0118
0.3055	0.3067				0.2909	0.2787		0.3071				0.2677	0.2692			0.0002	0.0001		0.0002		0.0115	0.0111
0.3029	0.3021				0.2887	0.2772		0.3029				0.2614	0.2628			0.0016	0.0009		0.0008		0.0114	0.0113
0.3008	0.3004				0.2877	0.2763		0.3009				0.2598	0.2588			0.0004	0.0009		-0.0003		0.0119	0.0113
0.2957	0.2947				0.2831	0.2712		0.2967				0.2549	0.2538			0.0011	0.0014		0.0007		0.0123	0.0116
0.2957	0.2937				0.2768	0.2645		0.2925				0.252	0.252			0.0017	0.0017		0.0006		0.0122	0.0117
0.2912	0.29				0.2746	0.2624		0.2889				0.2486	0.2512			0.0009	0.0008		0.0001		0.0121	0.0122
0.2892	0.2871				0.2722	0.2601		0.2868				0.2468	0.249			0.0009	0.0015		0.0008		0.0117	0.0105
0.2853	0.2842				0.2692	0.2575		0.2826				0.2434	0.2404			0.0006	0.0005		0.001		0.0108	0.0111
0.2805	0.2822				0.2678	0.257		0.2818				0.2418	0.2404			0.001	0.0007		0		0.0122	0.011
0.2776	0.2786				0.2646	0.2524		0.2774				0.237	0.2369			0.0003	0.0006		0		0.0119	0.011
0.2727	0.2742				0.2625	0.2506		0.274				0.2339	0.2327			0.0012	0.0009		0.0005		0.012	0.0118
0.2701	0.2713				0.2568	0.2448		0.271				0.23	0.2305			0.0009	0.0013		0.0001		0.0126	0.0117
0.268	0.2654				0.2552	0.2426		0.2693				0.2269	0.2256			0.001	0.0012		0.001		0.0118	0.0117
0.2641	0.263				0.2524	0.2406		0.2686				0.2248	0.2228			0.0013	0.0007		0.001		0.0121	0.0119
0.2639	0.2636				0.2482	0.2361		0.2638				0.2235	0.2209			0.0011	0.0005		-0.0001		0.0118	0.0115
0.2571	0.2579				0.2442	0.2324		0.2593				0.2182	0.2189			-0.0002	0.0005		-0.0005		0.0118	0.0107
0.2552	0.253				0.2438	0.232		0.2576				0.2161	0.2164			0.0011	0.0006		-0.0007		0.0115	0.0119
0.2537	0.2533				0.2421	0.2306		0.2583				0.2146	0.2099			0.0013	0.0015		0		0.0119	0.0119
0.2528	0.253				0.2379	0.226		0.2556				0.2119	0.2108			0.0014	0.0005		-0.0006		0.0124	0.0121
0.2458	0.2467				0.2379	0.2255		0.2503				0.206	0.2099			0.0016	0.0015		0.0002		0.0123	0.0121
0.247	0.2427				0.2366	0.2243		0.2518				0.2034	0.2031			0.0008	0.0008		-0.0002		0.0124	0.0114
0.243	0.2421				0.2314	0.219		0.2461				0.2042	0.2002			0.0007	0.001		0.0006		0.0114	0.0114
0.239	0.238				0.2257	0.2143		0.2373				0.1993	0.2			0.0009	0.0007		0.0007		0.0118	0.0117
0.2365	0.2327				0.2263	0.2145		0.238				0.1934	0.1945			0.0015	0.0015		0.0012		0.0123	0.0123
0.2388	0.235				0.2223	0.21		0.2372				0.1944	0.191			0.0007	0.0012		-0.0002		0.0118	0.0114
0.235	0.2334				0.2181	0.2063		0.2355				0.1944	0.1927			0.0018	0.0018		0.0006		0.0123	0.0117
0.2293	0.2293				0.2193	0.207		0.229				0.1886	0.1901			0.0006	0.0009		0.0007		0.0117	0.0116
0.2274	0.2256				0.2156	0.2039		0.2299				0.1872	0.1858			0.0014	0.0012		-0.0005		0.0125	0.0117
0.2268	0.2239				0.2141	0.2016		0.2283				0.1864	0.1818			0.0014	0.0014		0.0005		0.0126	0.0121
0.2206	0.2229				0.2099	0.1973		0.2216				0.1817	0.1825			0.0013	0.0006		0.0006		0.0123	0.0126
0.2204	0.2158				0.2088	0.1965		0.2214				0.1774	0.1793			0.0012	0.0008		0.0006		0.0127	0.0123
0.2197	0.2167				0.2036	0.1909		0.2216				0.1778	0.1732			0.0015	0.0017		-0.0002		0.0129	0.0122
0.2144	0.2175				0.2017	0.1888		0.2166				0.1764	0.1741			0.0022	0.0016		0.0006		0.0128	0.0124
0.2116	0.2113				0.2025	0.1897		0.216				0.1726	0.1708			0.001	0.0009		0.0002		0.0125	0.0116
0.2092	0.2074				0.2033	0.1908		0.213				0.1644	0.1704			0.0011	0.0007		0.0006		0.0133	0.0121
0.207	0.2062				0.1956	0.1823		0.2133				0.168	0.1644			0.0012	0.0007		0.0011		0.013	0.0118
0.2045	0.2084				0.1922	0.1792		0.2065				0.1655	0.1612			0.0017	0.0007		0.0005		0.0129	0.0121
0.2028	0.2041				0.1942	0.1813		0.2042				0.1663	0.162			0.0011	0.0017		-0.0003		0.0125	0.0119
0.2001	0.1985				0.1924	0.1799		0.2035				0.1619	0.1587			0.0013	0.0009		-0.0008		0.0128	0.0118
0.2008	0.2				0.1937	0.1809		0.2065				0.1592	0.1603			0.0007	0.0013		-0.0001		0.012	0.0114
0.1997	0.1969				0.1785	0.1665		0.1908				0.1559	0.1605			0.0007	0.0007		-0.0001		0.0123	0.012
0.196	0.1942				0.176	0.1637		0.1874				0.1584	0.1574			0.0016	0.0015		0.0007		0.0128	0.0122
0.1934	0.1966				0.1774	0.1646		0.188				0.1574	0.1539			0.0013	0.0011		0.001		0.0125	0.0116
0.1936	0.1942				0.1764	0.1639		0.1893				0.1525	0.1509			0.0013	0.001		0.0005		0.0124	0.0122
0.1929	0.191				0.1723	0.1599		0.1838				0.1482	0.1515			0.0006	0.0011		-0.0003		0.0124	0.0121
0.1893	0.1871				0.1687	0.1563		0.1797				0.1482	0.1495			0.0011	0.0009		0.0008		0.0127	0.0115
0.1863	0.1882				0.1672	0.1545		0.1803				0.1483	0.1444			0.0002	0.0009		0.0009		0.0121	0.0117
0.1862	0.1861				0.1688	0.1567		0.1824				0.1467	0.1426			0.0004	0.0011		0		0.0126	0.0121
0.1842	0.1823				0.1671	0.1545		0.1773				0.1422	0.1418			0.0013	0.0018		0.0001		0.0125	0.0117
0.1801	0.1793				0.1638	0.1513		0.174				0.1396	0.1433			0.0014	0.0016		0.0009		0.0127	0.0119
0.1774	0.1813				0.1601	0.1474		0.1753				0.139	0.1389			0.0016	0.0013		0.0004		0.0127	0.0125
0.179	0.1808				0.1608	0.1481		0.1738				0.1406	0.1357			0.0016	0.0006		-0.0004		0.0136	0.0117
0.1784	0.1763				0.16	0.1464		0.1698				0.1366	0.1341			0.0008	0.0009		0.0015		0.0121	0.0123
0.1726	0.1723				0.1566	0.1445		0.1666				0.1332	0.1355			0.0006	0.0015		0.0004		0.0124	0.0114
0.1725	0.1732				0.154	0.1416		0.1688				0.1347	0.1348			0.0013	0.0003		0.0006		0.0121	0.0121
0.1747	0.173				0.1552	0.1431		0.1677				0.1342	0.1314			0.0009	0.0011		-0.0003		0.0117	0.0116
0.1717	0.1688				0.1551	0.1434		0.1653				0.1312	0.1286			0.0015	0.0014		0.0003		0.0129	0.0127
0.1656	0.1679				0.152	0.1391		0.1615				0.1263	0.1283			0.0017	0.0011		0.0003		0.0132	0.012
0.1668	0.167				0.1486	0.1354		0.1634				0.1261	0.1277			0.0014	0.0008		0.0013		0.0132	0.0119
0.1666	0.164				0.1495	0.1363		0.1597				0.1265	0.1222			0.0009	0.0018		0.0007		0.0131	0.013
0.1632	0.1608				0.149	0.1359		0.1571				0.1226	0.1217			0.0014	0.0011		0		0.014	0.012
0.1612	0.1651				0.1444	0.1304		0.1562				0.1222	0.1184			0.0015	0.001		0.0005		0.0125	0.0119
0.1588	0.1617				0.1448	0.1323		0.1553				0.1178	0.1184			0.0011	0.0005		0.0002		0.0126	0.0126
0.1592	0.1601				0.1411	0.1285		0.1558				0.1183	0.119			0.0013	0.002		0.001		0.0135	0.0134
0.1593	0.1555				0.1399	0.1264		0.152				0.1198	0.1192			0.0018	0.0013		-0.0004		0.0137	0.0122
0.1546	0.1551				0.1408	0.1271		0.1493				0.1173	0.1159			0.0027	0.001		0.0008		0.0135	0.0125
0.1542	0.1564				0.1391	0.1256		0.1506				0.1125	0.1117			0.0012	0.0023		0.0007		0.0133	0.0125
0.1539	0.1528				0.1351	0.1218		0.1489				0.1126	0.1134			0.0014	0.0016		0.0005		0.0132	0.0127
0.1526	0.1494				0.1336	0.1204		0.1459				0.1119	0.1122			0.0018	0.0017		-0.0002		0.0125	0.0119
0.1491	0.1496				0.1349	0.1224		0.144				0.1133	0.1106			0.001	0.0015		0.0005		0.0128	0.0121
0.148	0.1501				0.1331	0.1203		0.1449				0.1108	0.1081			0.0007	0.0019		0.0003		0.0133	0.0131
0.1483	0.1495				0.1302	0.1169		0.144				0.108	0.1074			0.0014	0.0002		0.0001		0.0133	0.0117
0.1482	0.1455				0.1289	0.1156		0.1413				0.1063	0.1073			0.0015	0.0009		0.0004		0.0123	0.0127
0.1456	0.1435				0.1295	0.1172		0.1395				0.1073	0.1059			0.0013	0.001		0.0006		0.0132	0.0121
0.1421	0.1432				0.1288	0.1156		0.1407				0.1067	0.1041			0.0013	0.0021		0.001		0.0129	0.0124
0.1425	0.1422				0.1272	0.1143		0.1391				0.1035	0.1025			0.0015	0.0009		0.0004		0.013	0.0119
0.1436	0.1399				0.1243	0.1113		0.1365				0.1001	0.1024			0.0023	0.001		0.0005		0.0133	0.0128
0.142	0.1396				0.1234	0.1101		0.1346				0.0995	0.1025			0.0007	0.0016		0.0002		0.0129	0.0118
0.1377	0.1388				0.1237	0.1108		0.136				0.1015	0.1006			0.0014	0.0008		0.0008		0.0133	0.0117
0.1371	0.1396				0.1226	0.1093		0.1354				0.0993	0.0973			0.0011	0.0008		-0.0003		0.0127	0.0125
0.1379	0.1362				0.1211	0.1084		0.1328				0.0963	0.0962			0.0022	0.0012		0.0004		0.0141	0.0129
0.137	0.1352				0.1185	0.1044		0.1306				0.0943	0.0958			0.0015	0.002		0.0002		0.0134	0.0127
0.1339	0.1343				0.1174	0.104		0.1289				0.0959	0.0959			0.0017	0.0009		0.0003		0.0126	0.0125
0.1326	0.134				0.118	0.1054		0.1315				0.0952	0.0934			0.0011	0.0011		0		0.0124	0.0119
0.1345	0.131				0.118	0.1056		0.1302				0.0916	0.0906			0.0017	0.0008		0.0004		0.0134	0.0123
0.1319	0.13				0.114	0.1006		0.1285				0.0903	0.0917			0.0009	0.0018		0.0005		0.013	0.012
0.128	0.1317				0.1154	0.1024		0.1258				0.0921	0.0919			0.0015	0.0016		0.0002		0.0127	0.0126
0.1293	0.1287				0.1148	0.1021		0.1266				0.09	0.089			0.0021	0.0018		0.0004		0.0137	0.013
0.1304	0.1264				0.1125	0.0988		0.127				0.087	0.0874			0.0016	0.0019		-0.0001		0.0139	0.0124
0.1277	0.1265				0.11	0.0961		0.1234				0.086	0.0874			0.0017	0.0015		0.0014		0.0135	0.0126
0.1252	0.1277				0.1108	0.0973		0.1215				0.0882	0.0876			0.0021	0.0015		0.0003		0.013	0.0126
0.1259	0.1248				0.1119	0.0989		0.1231				0.0878	0.0846			0.0023	0.0014		0.0003		0.0136	0.0126
0.1263	0.1234				0.1092	0.0956		0.1227				0.0836	0.0827			0.0008	0.0016		-0.0001		0.013	0.012
0.1231	0.1218				0.1072	0.0942		0.1192				0.0831	0.0845			0.0012	0.0009		-0.0003		0.0127	0.0125
0.1216	0.1239				0.1082	0.0955		0.1176				0.0826	0.0838			0.0011	0.0016		-0.0006		0.0126	0.0126
0.1212	0.1215				0.1076	0.095		0.1189				0.0823	0.0812			0.0017	0.0007		-0.0006		0.0128	0.0125
0.123	0.1193				0.105	0.0922		0.1192				0.0793	0.0782			0.0015	0.0016		0		0.0134	0.013
0.1205	0.1183				0.1028	0.0894		0.118				0.0785	0.0772			0.002	0.0022		0.0004		0.0134	0.0124
0.1179	0.1191				0.1045	0.0911		0.1147				0.0797	0.0789			0.002	0.0014		0.0004		0.0125	0.0126
0.1183	0.1199				0.1045	0.092		0.1139				0.0779	0.078			0.0015	0.0015		0		0.013	0.0119
0.1199	0.1177				0.1008	0.0878		0.1162				0.0756	0.0754			0.0013	0.0018		0.0005		0.0126	0.0125
0.118	0.1144				0.1	0.0874		0.1136				0.0758	0.0751			0.0017	0.0014		-0.0002		0.0128	0.0126
0.1159	0.1142				0.1002	0.0874		0.1122				0.0767	0.0747			0.0018	0.0011		0.0004		0.0132	0.0124
0.113	0.1144				0.1008	0.0876		0.1095				0.0746	0.0753			0.001	0.0014		-0.0004		0.0127	0.012
0.1135	0.1126				0.0989	0.0862		0.1111				0.0725	0.0736			0.0015	0.0011		0.0002		0.0131	0.0123
0.1145	0.1109				0.0959	0.0828		0.1104				0.0727	0.0707			0.0013	0.0015		0		0.0131	0.0127
0.1121	0.1108				0.097	0.0839		0.1081				0.0729	0.071			0.0019	0.0014		0.0011		0.0135	0.0123
0.11	0.1122				0.0973	0.0838		0.1076				0.071	0.0708			0.0017	0.002		0.0005		0.0128	0.0126
0.1101	0.1101				0.0952	0.0824		0.1081				0.0701	0.0695			0.002	0.0019		0.0006		0.0136	0.0126
0.1102	0.1082				0.0939	0.0803		0.1084				0.0694	0.0681			0.0018	0.0015		0.0001		0.0133	0.0127
0.1086	0.1067				0.0942	0.0809		0.1055				0.0699	0.0685			0.0013	0.0014		0.0005		0.0134	0.0128
0.107	0.1078				0.0942	0.0808		0.1052				0.069	0.0691			0.002	0.0014		0.0007		0.013	0.0132
0.1069	0.1071				0.0932	0.0802		0.1051				0.0681	0.0681			0.0021	0.0016		0.0002		0.0135	0.0131
0.1066	0.1054				0.091	0.0775		0.1052				0.066	0.065			0.002	0.0016		0.0008		0.0137	0.0132
0.1046	0.1039				0.0905	0.0768		0.1027				0.0667	0.0649			0.0016	0.0023		0.0002		0.013	0.0128
0.1034	0.1035				0.091	0.078		0.1018				0.0659	0.0652			0.0018	0.0016		0.0007		0.0135	0.0136
0.1041	0.1045				0.0905	0.077		0.1022				0.0644	0.0654			0.0019	0.0017		-0.0005		0.0136	0.0127
0.1041	0.104				0.0875	0.0739		0.1027				0.0631	0.0621			0.0013	0.0008		0		0.0137	0.0126
0.103	0.1014				0.0872	0.0735		0.1011				0.0643	0.0616			0.0015	0.0021		0.0005		0.0129	0.0134
0.1001	0.0994				0.0886	0.0757		0.0989				0.064	0.0629			0.0023	0.0022		0.0007		0.0139	0.0137
0.1004	0.1015				0.089	0.0751		0.1001				0.0621	0.0624			0.0024	0.0016		-0.0003		0.0143	0.0135
0.1012	0.1003				0.0853	0.071		0.1002				0.0609	0.059			0.0012	0.0018		-0.0001		0.0143	0.0128
0.1005	0.0981				0.0854	0.0711		0.0983				0.0622	0.0579			0.0013	0.0021		0.0009		0.0133	0.0136
0.0973	0.097				0.0868	0.0735		0.0956				0.0614	0.0597			0.0023	0.0017		0.0006		0.014	0.0127
0.0979	0.0981				0.086	0.072		0.0969				0.0581	0.0601			0.0025	0.0015		-0.0007		0.0144	0.0131
0.0989	0.0983				0.0832	0.0688		0.0976				0.0576	0.0574			0.0013	0.0011		-0.0004		0.0133	0.0128
0.0983	0.0959				0.0823	0.069		0.0949				0.0586	0.0557			0.001	0.0021		0.0009		0.0132	0.0135
0.0957	0.0939				0.084	0.0708		0.0936				0.0596	0.0575			0.0022	0.0017		0.0004		0.0139	0.0135
0.0967	0.0949				0.0839	0.07		0.0954				0.0573	0.0586			0.0024	0.0017		0.0003		0.0143	0.0132
0.0967	0.0954				0.0823	0.068		0.0962				0.0551	0.0553			0.0014	0.0024		0.0003		0.0136	0.014
0.0953	0.0942				0.0802	0.0666		0.0929				0.0553	0.052			0.0022	0.0024		0.0007		0.015	0.0134
0.093	0.092				0.0815	0.0665		0.092				0.0557	0.053			0.0024	0.0017		-0.0004		0.0144	0.0132
0.0926	0.0939				0.0811	0.0667		0.0935				0.0534	0.0531			0.0012	0.0015		-0.0005		0.0131	0.0129
0.0937	0.0927				0.0788	0.0657		0.0928				0.0517	0.0515			0.0013	0.0023		0.0002		0.0131	0.0144
0.092	0.0913				0.0779	0.0648		0.0906				0.0522	0.0507			0.0025	0.0016		0.0001		0.0144	0.0132
0.0903	0.0899				0.0791	0.0647		0.0902				0.0536	0.0509			0.0031	0.0011		-0.0008		0.0144	0.0132
0.0913	0.0909				0.0793	0.0649		0.0923				0.0507	0.0528			0.0008	0.0025		-0.0002		0.0132	0.0138
0.092	0.0911				0.0768	0.0636		0.0912				0.0501	0.0508			0.0013	0.0013		0.0017		0.0137	0.0141
0.0891	0.0888				0.0764	0.0627		0.0885				0.0514	0.0492			0.0018	0.0011		0.001		0.0145	0.0127
0.088	0.0884				0.0774	0.0629		0.0875				0.0512	0.0471			0.0014	0.0013		0.0003		0.0139	0.0126
0.0896	0.0892				0.0758	0.0619		0.0888				0.0489	0.0497			0.0006	0.0031		-0.0002		0.0141	0.0143
0.0897	0.0892				0.0734	0.0593		0.0885				0.0474	0.0476			0.0011	0.0014		0.0015		0.0153	0.0144
0.0873	0.0863				0.0747	0.0594		0.0852				0.0492	0.0453			0.0027	0.0016		-0.0003		0.0137	0.0127
0.0869	0.0866				0.075	0.0613		0.0848				0.0491	0.0467			0.0014	0.0016		-0.0001		0.014	0.0133
0.0877	0.0868				0.0739	0.0599		0.0869				0.0471	0.0481			0.0016	0.0022		0.0005		0.0142	0.015
0.087	0.0855				0.0721	0.0579		0.087				0.0454	0.0462			0.0026	0.001		0.0014		0.0158	0.0145
0.0844	0.0831				0.0721	0.0563		0.0828				0.0472	0.0448			0.0021	0.0015		-0.0007		0.014	0.0128
0.0835	0.0843				0.0726	0.0586		0.0831				0.047	0.0447			0.0003	0.0023		-0.0013		0.0128	0.0125
0.0853	0.0849				0.0711	0.0583		0.0844				0.044	0.0447			0.0015	0.0013		0.0004		0.0148	0.0149
0.0845	0.0825				0.0698	0.055		0.0824				0.0435	0.0431			0.0022	0.0003		0.0011		0.0154	0.0143
0.0825	0.0811				0.0704	0.055		0.081				0.0447	0.0417			0.0012	0.0015		-0.0005		0.0133	0.0126
0.0822	0.0829				0.0706	0.0573		0.081				0.0424	0.0425			0.0005	0.0018		-0.0006		0.0136	0.0129
0.0833	0.0834				0.0694	0.0558		0.082				0.0421	0.043			0.0029	0.0001		0.0016		0.0158	0.0154
0.0822	0.0807				0.0676	0.0518		0.0802				0.043	0.0417			0.0023	0.0009		0.0008		0.0145	0.0144
0.0813	0.0805				0.0677	0.0532		0.0793				0.0435	0.0403			0.0004	0.0025		0		0.0139	0.0125
0.0801	0.0808				0.0692	0.0553		0.0802				0.0419	0.0408			0.001	0.0022		-0.0007		0.0151	0.0137
0.081	0.0814				0.068	0.0529		0.08				0.0402	0.0408			0.0025	0.0005		0.0009		0.0164	0.0143
0.0804	0.079				0.0664	0.05		0.0786				0.0418	0.0402			0.0029	0.0009		0.0011		0.0154	0.0154
0.079	0.0786				0.0663	0.0509		0.0781				0.0411	0.0391			0.0012	0.0028		0.0007		0.0134	0.0126
0.0798	0.0793				0.067	0.0536		0.0779				0.04	0.0401			0.0022	0.0032		-0.0018		0.015	0.0145
0.0797	0.0792				0.0658	0.0508		0.0784				0.039	0.0393			0.002	0.0025		-0.0011		0.0142	0.0137
0.0782	0.0774				0.0653	0.0511		0.0782				0.0392	0.0376			0.0026	0.0018		0.0001		0.0157	0.0141
0.077	0.0772				0.0654	0.0497		0.0766				0.0394	0.0372			0.0042	0.0011		0.001		0.0157	0.0158
0.0781	0.0773				0.0651	0.0494		0.0769				0.038	0.0378			0.0024	0.0024		0.0017		0.0143	0.0141
0.0764	0.0766				0.0636	0.0493		0.0763				0.038	0.0379			0.0013	0.0023		0.001		0.0135	0.0133
0.0759	0.0752				0.0634	0.0499		0.0756				0.0378	0.0362			0.0021	0.0014		-0.0008		0.0139	0.0142
0.0753	0.0756				0.0638	0.0499		0.0747				0.0375	0.0361			0.003	0.0012		0.0005		0.0157	0.0148
0.0764	0.0765				0.064	0.0483		0.075				0.036	0.0362			0.0032	0.0034		0.0009		0.0146	0.0142
0.0756	0.0751				0.0634	0.0488		0.0748				0.0368	0.0356			0.0022	0.0027		0.0009		0.0138	0.013
0.0748	0.0739				0.062	0.0482		0.0743				0.0361	0.0346			0.0028	0.0018		-0.0007		0.0144	0.0147
0.0751	0.0747				0.0628	0.0484		0.0731				0.0359	0.0355			0.0037	0.0029		-0.0001		0.0155	0.0151
0.0757	0.0748				0.0623	0.0468		0.0736				0.0343	0.0349			0.0026	0.0033		0.0005		0.0141	0.0146
0.0743	0.0732				0.0612	0.0471		0.0735				0.0363	0.0343			0.0016	0.0026		0.0009		0.0136	0.0135
0.0731	0.0724				0.0603	0.0467		0.072				0.0358	0.0327			0.0019	0.0015		-0.0006		0.0147	0.0143
0.0746	0.0731				0.0612	0.0465		0.0722				0.0332	0.0334			0.0027	0.0021		0		0.0149	0.0143
0.0736	0.0726				0.0616	0.0467		0.0725				0.0327	0.0336			0.0029	0.0026		0.0003		0.0141	0.0144
0.0729	0.0708				0.0604	0.0463		0.0727				0.0338	0.0311			0.002	0.0026		0.0004		0.0143	0.0135
0.0718	0.0725				0.0596	0.0453		0.0715				0.0336	0.0314			0.0024	0.0018		-0.0006		0.0158	0.0142
0.0733	0.0742				0.0606	0.0448		0.071				0.0314	0.0329			0.0037	0.0028		0.0002		0.0146	0.0154
0.0727	0.0726				0.0606	0.046		0.0713				0.0314	0.0324			0.0025	0.0028		0.0008		0.0146	0.0142
0.0716	0.0704				0.0584	0.0438		0.0718				0.0327	0.0295			0.0023	0.0024		0.0009		0.0149	0.0132
0.0704	0.0689				0.0579	0.043		0.0698				0.0327	0.0299			0.0022	0.0016		0.0001		0.016	0.014
0.0695	0.0693				0.0568	0.0408		0.0703				0.0327	0.0286			0.0032	0.0024		-0.001		0.0149	0.015
0.071	0.0693				0.058	0.0431		0.0683				0.0291	0.0296			0.0025	0.0026		0.0003		0.0135	0.0138
0.0726	0.0713				0.0597	0.0462		0.0688				0.0282	0.0302			0.0019	0.0019		0.0003		0.015	0.0132
0.071	0.0711				0.058	0.043		0.0704				0.0295	0.0274			0.0015	0.0012		0.0005		0.015	0.0139
0.0683	0.0676				0.0566	0.0416		0.0688				0.0298	0.0265			0.0032	0.0026		-0.0008		0.0133	0.0149
0.0697	0.0686				0.0569	0.0436		0.0668				0.0268	0.0275			0.002	0.0031		0.0002		0.0142	0.0139
0.0706	0.0702				0.0573	0.0431		0.068				0.0269	0.0285			0.0012	0.0008		0.0006		0.0155	0.0125
0.0683	0.0702				0.0561	0.0406		0.0689				0.027	0.0262			0.0009	0.0014		0.0001		0.0143	0.0141
0.0671	0.0663				0.0549	0.0406		0.0684				0.0281	0.0255			0.0026	0.0023		-0.0017		0.0138	0.0147
0.0672	0.0671				0.0555	0.0417		0.0663				0.0271	0.0276			0.0029	0.0021		-0.0005		0.0141	0.0129
0.0678	0.0676				0.0565	0.0424		0.0679				0.0266	0.026			0.0013	0.0014		0.0011		0.0158	0.0126
0.066	0.0658				0.0553	0.0395		0.0658				0.0282	0.0247			0.0016	0.0015		0.0011		0.015	0.0147
0.0676	0.0652				0.0537	0.0387		0.065				0.0262	0.0265			0.0031	0.0026		-0.0017		0.0135	0.0152
0.0681	0.0673				0.0539	0.0404		0.0665				0.0249	0.0249			0.0025	0.0028		-0.0011		0.0138	0.0138
0.0666	0.0665				0.0551	0.0413		0.0666				0.025	0.0233			0.0004	0.0012		0.0022		0.0166	0.0129
0.0656	0.0647				0.0539	0.0373		0.0652				0.0275	0.0253			0.0023	0.0012		0.0015		0.0153	0.0153
0.0659	0.0654				0.0523	0.037		0.0652				0.0251	0.0251			0.0038	0.0034		0.0006		0.0131	0.0162
0.0668	0.0656				0.0531	0.04		0.0659				0.024	0.0233			0.003	0.0026		-0.0015		0.0145	0.0139
0.0644	0.0644				0.0535	0.039		0.0642				0.0249	0.0228			0.0004	0.0016		0.0004		0.016	0.0128
0.064	0.0626				0.0526	0.0366		0.0641				0.0254	0.0245			0.0012	0.0006		0.0015		0.0152	0.0151
0.0645	0.0646				0.0522	0.037		0.0644				0.0239	0.0243			0.0035	0.0025		0.0012		0.0132	0.0161
0.0651	0.0641				0.0532	0.04		0.0647				0.0232	0.022			0.0025	0.0034		-0.0011		0.0157	0.0133
0.0632	0.0627				0.0519	0.0362		0.0625				0.0243	0.0223			0.0012	0.0022		0.0004		0.0171	0.0142
0.0627	0.0624				0.0501	0.033		0.0615				0.024	0.0233			0.0016	0.0018		0.0007		0.0153	0.0167
0.063	0.062				0.0504	0.0351		0.0622				0.0228	0.0219			0.0042	0.0035		0.0021		0.0143	0.0159
0.0626	0.0616				0.0511	0.0368		0.0621				0.0231	0.0209			0.0033	0.0038		-0.0007		0.0166	0.0138
0.0612	0.061				0.0506	0.034		0.0608				0.0231	0.022			0.0018	0.0006		-0.0015		0.0161	0.0141
0.0616	0.0614				0.0493	0.0332		0.061				0.0223	0.0215			0.0012	0.0009		0.0012		0.0141	0.0159
0.0622	0.0614				0.05	0.0359		0.061				0.0225	0.0207			0.0031	0.0031		0.0018		0.0143	0.0162
0.062	0.061				0.0495	0.0352		0.0599				0.0225	0.0204			0.0029	0.0033		0.0014		0.0168	0.0137
0.0608	0.0598				0.049	0.0322		0.0604				0.0222	0.0215			0.0021	0.0005		-0.0012		0.0164	0.0144
0.0609	0.0608				0.0495	0.0331		0.0604				0.0204	0.02			0.001	0.0014		-0.0011		0.0141	0.0165
0.0609	0.0605				0.0495	0.0354		0.0604				0.0213	0.0199			0.0018	0.0037		-0.0003		0.0136	0.0164
0.06	0.0592				0.0483	0.0347		0.0587				0.0213	0.0201			0.0043	0.004		0.002		0.0167	0.0139
0.0599	0.0592				0.0479	0.0312		0.0587				0.0211	0.0201			0.0032	0.0008		0.0004		0.0166	0.0147
0.0602	0.0597				0.0486	0.032		0.0587				0.0205	0.0195			0.0015	0.0016		-0.0002		0.0144	0.0162
0.06	0.0585				0.0476	0.0332		0.0581				0.0211	0.019			0.0026	0.004		-0.0002		0.0152	0.0161
0.0584	0.0579				0.0472	0.032		0.0575				0.0211	0.0205			0.0042	0.0041		0.0015		0.0169	0.0145
0.0603	0.0591				0.0473	0.0304		0.0579				0.0196	0.019			0.0032	0.0013		0.0004		0.0167	0.0151
0.059	0.058				0.0478	0.0311		0.0581				0.0197	0.0183			0.0018	0.0018		-0.0002		0.0151	0.0174
0.0581	0.0579				0.0463	0.0312		0.0569				0.019	0.0185			0.0025	0.0031		-0.0008		0.0152	0.0158
0.0583	0.0572				0.0469	0.0317		0.0565				0.0194	0.0185			0.0042	0.0032		0.001		0.0175	0.0139
0.058	0.0575				0.0464	0.0289		0.0563				0.019	0.0175			0.0033	0.0024		0.0014		0.0162	0.0151
0.0572	0.0562				0.0461	0.0299		0.0566				0.0191	0.0179			0.0018	0.0013		0.0002		0.0144	0.0159
0.0566	0.0571				0.0456	0.0312		0.0557				0.0187	0.018			0.0027	0.0019		-0.0007		0.015	0.0152
0.0577	0.0566				0.0451	0.0301		0.0556				0.0181	0.0171			0.0035	0.0026		-0.001		0.0163	0.0148
0.0568	0.0568				0.0455	0.0292		0.0551				0.0179	0.017			0.0025	0.003		0.0008		0.0158	0.0151
0.0568	0.0562				0.0455	0.0297		0.0554				0.0179	0.0167			0.0016	0.0022		0.0014		0.0149	0.0158
0.0559	0.0551				0.0453	0.0304		0.0552				0.0181	0.0168			0.0019	0.0019		0.0006		0.0148	0.0163
0.056	0.0554				0.0448	0.03		0.0552				0.0175	0.0163			0.0026	0.0026		-0.0004		0.0166	0.0138
0.0557	0.0551				0.0447	0.0281		0.0547				0.0182	0.0173			0.0036	0.0031		-0.0004		0.0154	0.0141
0.0555	0.0548				0.0444	0.029		0.0542				0.0177	0.0165			0.0018	0.002		0.0004		0.0146	0.0154
0.0549	0.0544				0.0446	0.03		0.0545				0.0176	0.017			0.0022	0.0016		0.0014		0.0158	0.0167
0.0546	0.0543				0.0439	0.0281		0.054				0.0174	0.0164			0.003	0.002		-0.0011		0.0172	0.0147
0.0552	0.0539				0.0443	0.0271		0.0538				0.018	0.016			0.0039	0.0029		-0.002		0.017	0.0145
0.0543	0.0543				0.0434	0.0264		0.0529				0.017	0.0158			0.003	0.0026		0.0008		0.0159	0.0163
0.0544	0.0538				0.0429	0.027		0.0527				0.0169	0.0159			0.0011	0.0014		0.0016		0.0163	0.017
0.054	0.053				0.0431	0.0268		0.0524				0.0163	0.0151			0.003	0.0025		-0.0006		0.0178	0.0163
0.0536	0.053				0.0429	0.0251		0.0527				0.0164	0.0147			0.0045	0.0041		-0.0009		0.0171	0.0149
0.0538	0.053				0.0431	0.026		0.0527				0.0162	0.0154			0.003	0.0038		0.0008		0.0153	0.016
0.0536	0.0527				0.0424	0.0271		0.0526				0.0165	0.0149			0.0015	0.0018		0.0014		0.0149	0.0177
0.0532	0.0519				0.0424	0.0275		0.0523				0.0157	0.0143			0.0025	0.0024		-0.0007		0.0177	0.0151
0.0528	0.0524				0.0424	0.0247		0.0522				0.0154	0.014			0.0044	0.0052		-0.002		0.0185	0.0143
0.0531	0.052				0.0419	0.0234		0.0518				0.0153	0.0143			0.0054	0.004		0.0006		0.0166	0.0159
0.0529	0.0521				0.0414	0.0248		0.0516				0.0147	0.0136			0.0031	0.0018		0.0014		0.0156	0.0166
0.0528	0.0516				0.0421	0.0265		0.0516				0.0148	0.0141			0.002	0.0033		0.0017		0.0159	0.0184
0.0528	0.0523				0.0414	0.0255		0.0515				0.0142	0.0131			0.0032	0.0042		-0.0011		0.0175	0.0156
0.0527	0.0515				0.0412	0.0237		0.0515				0.0145	0.0132			0.0036	0.0029		0.0006		0.0172	0.0146
0.0523	0.0516				0.041	0.0238		0.0512				0.014	0.0127			0.003	0.0012		0.0024		0.017	0.0174
0.0522	0.0511				0.0419	0.0249		0.0515				0.0144	0.0131			0.0016	0.002		0.0005		0.0158	0.0181
0.052	0.0518				0.0409	0.0251		0.051				0.0129	0.0129			0.0025	0.0042		-0.001		0.0166	0.0159
0.052	0.0507				0.0411	0.0245		0.0509				0.0135	0.0121			0.0048	0.0038		-0.0002		0.0186	0.0151
0.0516	0.0511				0.0409	0.0223		0.0507				0.0126	0.0119			0.0038	0.0023		0.0023		0.0159	0.0166
0.0518	0.0512				0.0403	0.0244		0.0508				0.0126	0.0117			0.002	0.0013		0.0007		0.0161	0.0183
0.0511	0.0506				0.0398	0.0237		0.05				0.0126	0.0107			0.0032	0.0039		-0.0005		0.0177	0.0162
0.0509	0.0501				0.0395	0.0218		0.0502				0.0121	0.0112			0.0045	0.0028		0.0001		0.0171	0.0141
0.0506	0.0501				0.0399	0.0228		0.0501				0.0129	0.0119			0.0029	0.0018		0.0021		0.0156	0.0176
0.0508	0.0502				0.0394	0.0238		0.0501				0.0127	0.0114			0.0015	0.002		0.0014		0.0158	0.0183
0.0509	0.0492				0.0397	0.0239		0.0501				0.013	0.011			0.0029	0.0048		-0.0013		0.0179	0.0156
0.05	0.0498				0.0392	0.0213		0.0491				0.0122	0.0111			0.004	0.003		-0.0008		0.0178	0.0141
0.0508	0.0499				0.039	0.0212		0.0492				0.0124	0.0106			0.0047	0.0021		0.0013		0.0171	0.0171
0.0501	0.0502				0.0394	0.0223		0.0491				0.0121	0.0096			0.0029	0.0033		0.0013		0.0157	0.0189
0.0505	0.0492				0.0397	0.024		0.0495				0.012	0.0105			0.0032	0.0044		0.001		0.0159	0.0185
0.0499	0.0489				0.0391	0.0232		0.0491				0.0112	0.0105			0.0043	0.0036		-0.0002		0.0175	0.0164
0.0499	0.0493				0.0383	0.0208		0.0493				0.0118	0.0101			0.0036	0.0017		-0.0006		0.0178	0.0153
0.0492	0.0493				0.0392	0.0214		0.049				0.0116	0.0098			0.0019	0.0022		0.0004		0.0163	0.0162
0.0494	0.0484				0.0384	0.0221		0.0484				0.0116	0.0103			0.0022	0.0041		0.0005		0.016	0.0181
0.0496	0.0485				0.0378	0.0218		0.0482				0.0114	0.01			0.003	0.0047		0.0006		0.0169	0.0166
0.0491	0.0497				0.0375	0.0206		0.048				0.0113	0.0095			0.0047	0.0028		-0.002		0.0189	0.0157
0.0492	0.0476				0.0382	0.0193		0.0469				0.011	0.0096			0.0032	0.0022		-0.0005		0.018	0.0155
0.0483	0.0483				0.0371	0.0191		0.0468				0.0099	0.0092			0.0018	0.003		0.0004		0.0168	0.0166
0.0493	0.0484				0.037	0.0202		0.0478				0.01	0.0089			0.0041	0.0047		-0.0001		0.0169	0.0181
0.048	0.0475				0.0379	0.021		0.0471				0.0099	0.0085			0.004	0.0039		-0.0013		0.0169	0.0166
0.0482	0.0469				0.0365	0.0196		0.0472				0.0095	0.0091			0.0039	0.0012		-0.0023		0.0191	0.0161
0.0481	0.048				0.0366	0.0175		0.0471				0.0099	0.0085			0.002	0.0015		-0.0003		0.0175	0.0164
0.0486	0.0475				0.0374	0.0199		0.0477				0.0102	0.0084			0.0025	0.0046		0.0015		0.0168	0.0195
0.0476	0.0476				0.0375	0.0207		0.0461				0.0093	0.0087			0.0043	0.0051		0.0002		0.0173	0.0196
0.0476	0.0468				0.0363	0.019		0.0467				0.0098	0.0079			0.0045	0.0004		-0.002		0.0187	0.0156
0.0481	0.0474				0.0366	0.0179		0.0467				0.0095	0.0073			0.0038	0.0012		-0.001		0.0198	0.0173
0.0476	0.047				0.0363	0.0165		0.0464				0.0092	0.0071			0.0047	0.001		-0.0004		0.0204	0.0152
0.047	0.0462				0.0361	0.0157		0.0464				0.0081	0.0074			0.0023	0.0045		0.002		0.0166	0.0186
0.0473	0.0468				0.0361	0.0195		0.0472				0.0079	0.0068			0.003	0.0055		0.0024		0.018	0.0195
0.0471	0.0467				0.036	0.018		0.0459				0.009	0.0069			0.0057	0.0017		-0.0007		0.0204	0.0163
0.0468	0.0462				0.0354	0.015		0.0448				0.0089	0.008			0.0048	0.003		-0.0007		0.02	0.017
0.0472	0.0461				0.0354	0.0154		0.0455				0.0086	0.0071			0.0027	0.0047		0.0025		0.0177	0.0207
0.0464	0.0463				0.0358	0.0181		0.0457				0.0084	0.007			0.0046	0.0056		0.0026		0.0177	0.0192
0.0465	0.0454				0.0354	0.0177		0.0455				0.0081	0.0061			0.0058	0.0026		-0.0014		0.0195	0.0157
0.0459	0.0452				0.035	0.0155		0.0453				0.0079	0.0066			0.0042	0.0016		-0.0024		0.0192	0.0166
0.0457	0.045				0.035	0.0158		0.045				0.0079	0.0063			0.0004	0.0042		-0.0001		0.0168	0.0183
0.0456	0.0449				0.0345	0.0177		0.0447				0.0083	0.0065			0.002	0.0059		0.0014		0.0187	0.02
0.0466	0.0457				0.0345	0.0158		0.0448				0.0084	0.0064			0.0046	0.0042		0.0016		0.0196	0.018
0.0464	0.0444				0.0345	0.0149		0.0451				0.007	0.0069			0.006	0.0019		-0.0005		0.0195	0.0182
0.0457	0.0444				0.0337	0.0142		0.0444				0.0074	0.0065			0.0038	0.0029		-0.002		0.0182	0.0189
0.0458	0.0447				0.0344	0.0162		0.0447				0.0074	0.0067			0.0024	0.0047		-0.0009		0.0177	0.021
0.0447	0.0451				0.0342	0.0165		0.0441				0.0066	0.0064			0.0028	0.0052		0.0012		0.019	0.0191
0.0448	0.0438				0.0341	0.0151		0.0436				0.0069	0.0055			0.0054	0.003		0.0007		0.0204	0.0168
0.0447	0.0446				0.0339	0.0135		0.0439				0.0069	0.0056			0.0061	0.0019		0.0018		0.0204	0.0178
0.0452	0.0441				0.0341	0.0137		0.0441				0.0074	0.0057			0.0042	0.0029		-0.0012		0.0191	0.0199
0.0444	0.0441				0.0338	0.0147		0.0436				0.0066	0.0063			0.002	0.0049		-0.0013		0.0177	0.0213
0.0446	0.0433				0.0329	0.0152		0.0437				0.0069	0.0052			0.0025	0.0053		0.0016		0.0187	0.0199
0.0443	0.0442				0.0332	0.0145		0.0429				0.0075	0.0065			0.0117	0.0112		0.0123		0.0273	0.0255
0.0448	0.0444				0.033	0.0057		0.0426				0.0065	0.0064			0.0052	0.0066		0.0004		0.019	0.0217
0.0441	0.0437				0.033	0.014		0.0429				0.007	0.0057			0.0072	0.0092		0.0018		0.0201	0.0213
0.0441	0.0434				0.0333	0.0132		0.0435				0.0068	0.005			0.0102	0.005		-0.0034		0.023	0.0184
0.0443	0.0426				0.0333	0.0103		0.043				0.0065	0.0049			0.0094	0.004		-0.0022		0.0221	0.0186
0.0437	0.0424				0.0326	0.0105		0.0424				0.0058	0.0048			0.0064	0.0068		0.0002		0.0208	0.0206
0.0437	0.0422				0.0324	0.0116		0.0423				0.0065	0.0052			0.0057	0.0077		0.0027		0.0208	0.0232
0.0433	0.0427				0.032	0.0112		0.0411				0.0064	0.0049			0.0088	0.0089		-0.0033		0.0224	0.0236
0.0437	0.0422				0.0316	0.0092		0.0421				0.0061	0.0048			0.0096	0.0066		-0.0023		0.0262	0.0202
0.0422	0.0421				0.0317	0.0055		0.0412				0.0064	0.0052			0.0089	0.0077		-0.0007		0.021	0.0207
0.0428	0.0417				0.0321	0.0111		0.0421				0.0056	0.0049			0.0051	0.0087		0.0015		0.0229	0.0228
0.0422	0.0409				0.0322	0.0093		0.0416				0.0058	0.0049			0.0086	0.0086		-0.0012		0.0197	0.0226
0.042	0.0407				0.032	0.0123		0.0405				0.0065	0.0041			0.0073	0.0059		0		0.0222	0.0224
0.0427	0.0417				0.0317	0.0095		0.0409				0.0057	0.0048			0.0105	0.0089		0.0023		0.0246	0.0222
0.0427	0.0415				0.0315	0.0069		0.0405				0.0052	0.0046			0.0069	0.0103		0.0003		0.0224	0.0252
0.0415	0.041				0.0318	0.0094		0.041				0.0061	0.0043			0.0078	0.0094		-0.0031		0.0216	0.0221
0.0415	0.0402				0.032	0.0104		0.0416				0.0054	0.0039			0.0101	0.0071		-0.0021		0.0243	0.0189
0.0422	0.0405				0.0309	0.0066		0.0408				0.0055	0.0042			0.0083	0.0069		0.003		0.0221	0.0218
0.0406	0.041				0.0313	0.0092		0.0398				0.005	0.0034			0.0075	0.0123		-0.0013		0.0218	0.0233
0.0414	0.0409				0.031	0.0092		0.0404				0.0049	0.0038			0.009	0.0077		-0.0013		0.0225	0.0256
0.0409	0.041				0.031	0.0085		0.0399				0.0042	0.0037			0.0101	0.0057		0.0009		0.0255	0.0206
0.0414	0.0409				0.0308	0.0053		0.0399				0.0049	0.0033			0.0086	0.0072		0.0027		0.026	0.0224
0.0408	0.041				0.03	0.004		0.0394				0.0051	0.0041			0.009	0.0104		0.0016		0.0229	0.0237
0.0417	0.0406				0.0298	0.0069		0.0396				0.0053	0.0042			0.0116	0.0079		-0.0018		0.0225	0.0256
0.0416	0.0406				0.0305	0.008		0.0395				0.0052	0.0033			0.0113	0.0083		0.0009		0.0268	0.0238
0.0405	0.0397				0.0299	0.0031		0.0401				0.0045	0.003			0.0084	0.0076		0.0021		0.0247	0.0221
0.0409	0.0395				0.0304	0.0057		0.0405				0.0051	0.0041			0.0095	0.0097		0.0004		0.0239	0.0239
0.0405	0.0406				0.0301	0.0062		0.0392				0.0046	0.003			0.0095	0.011		-0.0016		0.0238	0.0249
0.0408	0.0395				0.0299	0.0061		0.0394				0.0042	0.0027			0.0103	0.0125		-0.0004		0.0255	0.0271
0.041	0.0397				0.0299	0.0044		0.0389				0.0044	0.0036			0.0094	0.0088		0.001		0.025	0.025
0.0408	0.0389				0.0293	0.0043		0.0393				0.005	0.0034			0.0112	0.0069		-0.0001		0.0242	0.0271
0.0399	0.0395				0.0299	0.0057		0.0392				0.0045	0.0036			0.0093	0.008		-0.0004		0.026	0.0276
0.0397	0.0391				0.0299	0.0039		0.0393				0.0049	0.0034			0.0108	0.0071		-0.0025		0.0264	0.024
0.0399	0.0394				0.0299	0.0035		0.0395				0.004	0.0028			0.0084	0.0076		-0.0022		0.0268	0.0256
0.0395	0.0384				0.0298	0.003		0.039				0.0036	0.0027			0.0057	0.0106		-0.0013		0.0263	0.0252
0.0399	0.0386				0.0288	0.0025		0.0388				0.0038	0.0031			0.0088	0.0101		-0.0004		0.0279	0.0268
0.0393	0.0385				0.0289	0.001		0.0387				0.0037	0.0022			0.0092	0.0088		0.001		0.0258	0.0262
0.0389	0.039				0.0284	0.0026		0.0383				0.0041	0.0026			0.0103	0.0095		0.0012		0.0259	0.0248
0.0395	0.0392				0.029	0.0031		0.0383				0.0036	0.0023			0.0087	0.0087		0.0006		0.0262	0.0239
0.0391	0.0382				0.029	0.0028		0.0386				0.0034	0.0019			0.0092	0.0064		-0.0004		0.0257	0.0233
0.0394	0.0389				0.0286	0.0029		0.039				0.0038	0.0024			0.0073	0.0091		-0.0024		0.0254	0.0231
0.0385	0.0379				0.0278	0.0024		0.0382				0.0037	0.0025			0.0076	0.0101		-0.0021		0.0265	0.026
0.0385	0.0374				0.0291	0.0026		0.0375				0.0035	0.0021			0.0089	0.0096		0.0013		0.0251	0.0275
0.0391	0.0375				0.0282	0.0031		0.0379				0.0031	0.0022			0.0123	0.0094		0.0034		0.0262	0.0276
0.0384	0.038				0.0281	0.0019		0.0382				0.0033	0.0016			0.0104	0.0111		0.0005		0.0287	0.0272
0.0381	0.0371				0.0274	-0.0013		0.0382				0.0026	0.0025			0.0105	0.0098		0.0003		0.0287	0.0262
0.038	0.0379				0.028	-0.0007		0.0378				0.0029	0.0026			0.011	0.0108		0.0007		0.0257	0.027
0.0385	0.0372				0.0278	0.0021		0.0381				0.0024	0.0009			0.0105	0.0089		0		0.0267	0.0271
0.0379	0.037				0.027	0.0003		0.0377				0.0028	0.0018			0.0107	0.0093		-0.001		0.0254	0.0254
0.0374	0.0364				0.0277	0.0023		0.0376				0.0034	0.0014			0.009	0.0086		-0.0016		0.0266	0.0265
0.0372	0.0361				0.0278	0.0012		0.0379				0.0027	0.0015			0.01	0.0094		0.0008		0.0281	0.0253
0.0373	0.0369				0.0275	-0.0006		0.0372				0.0024	0.0018			0.0096	0.0127		0.0007		0.0277	0.0273
0.0382	0.0372				0.0273	-0.0004		0.0375				0.0028	0.0014			0.0145	0.0111		-0.0011		0.0289	0.0291
0.037	0.0363				0.0273	-0.0016		0.0376				0.0027	0.0016			0.0129	0.0114		-0.0011		0.0299	0.0301
0.037	0.0357				0.0273	-0.0026		0.0374				0.0022	0.0012			0.0116	0.0105		-0.0001		0.0285	0.0282
0.0371	0.0368				0.0267	-0.0018		0.0374				0.0028	0.0018			0.0111	0.0108		0.0015		0.0266	0.0269
0.0365	0.0363				0.027	0.0004		0.0373				0.0025	0.0014			0.0106	0.0114		0.0008		0.0292	0.0282
0.0367	0.0363				0.0272	-0.002		0.0377				0.0027	0.0017			0.0123	0.0112		0.0007		0.0288	0.0275
0.0367	0.0367				0.0259	-0.0029		0.037				0.0022	0.0014			0.0106	0.011		0.0008		0.0297	0.0286
0.0376	0.0361				0.0263	-0.0034		0.0369				0.0023	0.0011			0.0119	0.0124		0.0012		0.029	0.0309
0.0364	0.0365				0.0262	-0.0028		0.0374				0.0013	0.0006			0.0143	0.0137		-0.0001		0.0298	0.0293
0.0361	0.0361				0.0264	-0.0034		0.0376				0.0024	0.0015			0.0133	0.0133		-0.0003		0.0313	0.0293
0.0363	0.0352				0.026	-0.0053		0.0361				0.0016	0.0008			0.0139	0.0127		-0.0008		0.0291	0.0298
0.0366	0.0351				0.0257	-0.0034		0.0369				0.0035	0.0022			0.0122	0.0131		0.001		0.03	0.0298
0.0361	0.0349				0.0265	-0.0035		0.0367				0.0023	0.0013			0.0115	0.0137		0.0001		0.0286	0.0291
0.036	0.0348				0.0258	-0.0028		0.0358				0.002	0.0008			0.0133	0.0139		0.0018		0.0303	0.0304
0.0364	0.0354				0.0263	-0.004		0.0367				0.003	0.0021			0.0142	0.0142		0.0011		0.0296	0.0303
0.036	0.0348				0.0259	-0.0037		0.0368				0.0019	0.0015			0.0141	0.0129		0.0006		0.0322	0.0313
0.0356	0.0342				0.0264	-0.0058		0.037				0.001	0.001			0.0135	0.0142		0.0016		0.0321	0.0309
0.0353	0.0348				0.0261	-0.006		0.036				0.0018	0.0013			0.0149	0.0145		-0.0002		0.0307	0.03
0.0345	0.0337				0.0268	-0.0039		0.0362				0.0021	0			0.0142	0.0157		-0.0008		0.0306	0.0309
0.0347	0.0348				0.0264	-0.0042		0.0356				0.0018	0.0016			0.0152	0.0149		0.0001		0.0329	0.0318
0.0359	0.0342				0.0248	-0.0081		0.0351				0.0034	0.0008			0.0158	0.0143		0.0008		0.0331	0.0323
0.0351	0.0348				0.0246	-0.0085		0.0347				0.0018	0.0004			0.0158	0.0154		0.0003		0.0322	0.0319
0.035	0.0349				0.0247	-0.0075		0.0348				0.0016	0.0014			0.0158	0.0172		-0.0011		0.0323	0.0316
0.0355	0.0339				0.0247	-0.0076		0.0349				0.0012	0.0004			0.0159	0.0168		-0.0014		0.0324	0.032
0.0348	0.0344				0.0249	-0.0075		0.0355				0.0009	0.0001			0.0181	0.0173		0.001		0.0332	0.0321
0.0354	0.0344				0.0252	-0.008		0.0356				0.0021	0.001			0.0181	0.0159		0.0015		0.0333	0.0332
0.0346	0.034				0.0245	-0.0088		0.035				0.002	-0.0009			0.0178	0.0166		0.0009		0.0339	0.0331
0.0343	0.034				0.0257	-0.0082		0.0354				0.001	0.0009			0.0174	0.0171		0.0005		0.0331	0.0328
0.0346	0.0349				0.0238	-0.0093		0.0339				0.0013	0.0001			0.0185	0.0193		-0.0004		0.0354	0.0337
0.0355	0.0339				0.0258	-0.0096		0.0357				0.0013	-0.0009			0.0182	0.0203		-0.0006		0.0341	0.0335
0.0353	0.0353				0.0248	-0.0093		0.0353				0.0007	-0.0005			0.0197	0.019		-0.0003		0.0345	0.0342
0.0364	0.0346				0.0244	-0.0101		0.0339				0.0015	-0.0005			0.0182	0.0183		0.0008		0.0341	0.0336
0.0352	0.034				0.0259	-0.0082		0.0354				0.0008	-0.0013			0.019	0.0174		-0.0005		0.0344	0.0347
0.0339	0.0348				0.0237	-0.0107		0.0347				0.0002	0.0009			0.0209	0.0196		0.0009		0.0337	0.0337
0.036	0.0344				0.0248	-0.0089		0.0341				0.0021	-0.0001			0.0214	0.0194		0.0016		0.036	0.0356
0.034	0.0336				0.0234	-0.0126		0.0341				0.002	-0.0014			0.0211	0.019		0.0005		0.0359	0.0356
0.0354	0.0336				0.0243	-0.0116		0.0351				0.0002	-0.0009			0.0234	0.0229		0.0013		0.039	0.0381
0.0347	0.0342				0.0239	-0.0151		0.0332				0.0007	-0.002			0.0205	0.0215		0.0002		0.0378	0.037
0.0349	0.0334				0.0245	-0.0133		0.0348				0.0001	-0.0011			0.0197	0.0209		-0.0003		0.0367	0.0359
0.0351	0.0341				0.0239	-0.0128		0.0338				-0.001	-0.0011			0.019	0.0197		0.0004		0.036	0.0376
0.0347	0.0334				0.0241	-0.0119		0.0341				0.001	-0.0013			0.0218	0.0217		0.0006		0.038	0.038
0.0333	0.0335				0.0242	-0.0138		0.0338				0.0009	-0.0002			0.0216	0.0223		0.0005		0.0379	0.0381
0.0352	0.0333				0.0241	-0.0138		0.0327				0.0014	-0.0007			0.0235	0.022		-0.0015		0.0396	0.0387
0.0342	0.0331				0.0245	-0.0151		0.034				0.0008	-0.0003			0.0206	0.0216		0.0002		0.0386	0.0378
0.0349	0.0349				0.0247	-0.0139		0.0349				0.0007	-0.0015			0.0215	0.0208		0.0002		0.0387	0.0394
0.0356	0.0337				0.0247	-0.014		0.0332				0.001	-0.0004			0.0219	0.0243		0.0001		0.0402	0.0398
0.0343	0.0327				0.0234	-0.0168		0.0329				-0.0008	-0.0022			0.0222	0.0226		-0.0007		0.042	0.0389
0.0346	0.0328				0.0237	-0.0183		0.0339				0.0004	-0.0016			0.023	0.0235		0.0027		0.0406	0.0391
0.0337	0.0328				0.0228	-0.0178		0.0323				0.0005	-0.002			0.0226	0.0208		0.0005		0.0396	0.0412
0.0327	0.0321				0.0233	-0.0163		0.0338				0.0013	-0.0016			0.0211	0.02		0.002		0.039	0.0407
0.0335	0.033				0.023	-0.016		0.0325				0.0004	-0.0021			0.0207	0.0193		-0.001		0.0387	0.0401
0.0345	0.0331				0.0234	-0.0153		0.032				0.0008	-0.0002			0.0206	0.0226		0.0013		0.0416	0.0395
0.035	0.033				0.0241	-0.0175		0.0331				0.0004	-0.0011			0.0233	0.024		0.0025		0.0434	0.0398
0.0341	0.0342				0.0243	-0.0191		0.0335				0.0003	-0.0019			0.0233	0.0223		0.0021		0.0435	0.0409
0.0363	0.0338				0.0242	-0.0193		0.0341				0.0012	-0.0017			0.0206	0.0219		0.0018		0.0416	0.0429
0.034	0.0332				0.024	-0.0176		0.0328				0.0013	-0.0008			0.0212	0.0196		-0.0001		0.0402	0.0426
0.0336	0.0339				0.0231	-0.0171		0.032				0.0008	-0.0008			0.0192	0.021		0.0029		0.0423	0.0421
0.0336	0.0318				0.0242	-0.0181		0.0333				0.0018	-0.0002			0.0211	0.0213		0.0019		0.0435	0.0423
0.0335	0.0315				0.0233	-0.0202		0.0334				-0.0001	-0.0016			0.0214	0.0229		0.0031		0.0427	0.0416
0.0339	0.0327				0.0249	-0.0178		0.0322				-0.0002	-0.0025			0.0216	0.0206		0.0034		0.0417	0.044
0.0329	0.0317				0.0243	-0.0174		0.0335				-0.0001	-0.0016			0.0191	0.0174		0.004		0.041	0.0454
0.0335	0.0332				0.021	-0.02		0.0323				-0.0005	-0.0019			0.0183	0.0191		0.0034		0.0403	0.0432
0.034	0.0319				0.0225	-0.0178		0.0318				-0.0004	-0.0012			0.0178	0.0209		0.0059		0.0403	0.0395
0.0334	0.0315				0.0215	-0.0188		0.0313				0.0003	-0.0002			0.019	0.0188		0.0097		0.0417	0.0427
0.0335	0.0316				0.0225	-0.0192		0.0313				-0.0003	-0.001			0.02	0.02		0.0064		0.0434	0.0424
0.0317	0.0312				0.023	-0.0204		0.0326				0.0011	0.0002			0.0156	0.014		0.0032		0.0417	0.044
0.0331	0.0316				0.023	-0.0187		0.0326				-0.0008	-0.0016			0.0129	0.0161		0.0071		0.04	0.0427
0.033	0.032				0.0231	-0.0169		0.0324				0.0002	-0.0026			0.0181	0.0218		0.0116		0.0373	0.0411
0.0341	0.0326				0.0236	-0.0137		0.0332				-0.0008	-0.0021			0.018	0.0197		0.0133		0.0373	0.0366
0.0338	0.0331				0.0216	-0.0157		0.0315				-0.0024	-0.0039			0.0186	0.0155		0.0081		0.0417	0.0409
0.0333	0.0312				0.0237	-0.018		0.0322				-0.0004	-0.0018			0.0129	0.0132		0.0096		0.0386	0.0421
0.0328	0.0314				0.0223	-0.0163		0.0309				-0.0012	-0.0025			0.0094	0.0182		0.0121		0.0283	0.039
0.0331	0.032				0.0224	-0.0059		0.031				-0.0004	-0.0027			0.0211	0.0212		0.0085		0.0298	0.0328
0.0324	0.0318				0.0246	-0.0052		0.0313				-0.0012	-0.0006			0.0188	0.0092		0.0151		0.0299	0.0276
0.0328	0.032				0.0217	-0.0082		0.0305				-0.0005	-0.0016			0.0136	0.0097		0.0031		0.042	0.0329
0.0319	0.031				0.0234	-0.0186		0.0314				-0.0006	-0.0024			0.0159	0.0315		-0.0096		0.0316	0.0511
0.0309	0.0308				0.0223	-0.0093		0.0294				-0.0008	-0.0023			0.0322	0.041		-0.0175		0.0544	0.061
0.0316	0.0304				0.0223	-0.0321		0.0315				-0.0012	-0.0022			0.0351	0.0504		-0.011		0.0766	0.0695
0.0323	0.0307				0.0231	-0.0535		0.0307				-0.0011	-0.0025			0.059	0.0476		0.019		0.0627	0.0461
0.0319	0.0296				0.0229	-0.0398		0.0319				-0.0018	-0.0016			0.0369	0.022		0.0199		0.029	0.0527
0.0315	0.0306				0.0219	-0.0071		0.0307				-0.0004	-0.001			-0.0105	-0.0045		-0.0749		0.0307	0.0582
0.0335	0.032				0.0208	-0.0099		0.0303				-0.0001	-0.0006			0.0045	0.0195		-0.0419		0.0794	0.0437
0.0311	0.03				0.0222	-0.0572		0.0311				-0.0013	-0.0028			0.0226	0.0019		-0.0057		0.0542	0.0413
0.032	0.0302				0.0206	-0.0336		0.0294				-0.001	-0.0021			0.0065	-0.0324		-0.0102		0.0162	0.0183
0.0317	0.0308				0.0214	0.0052		0.0304				-0.0021	-0.0032			-0.0807	-0.0244		-0.0368		0.0266	0.0206
0.0313	0.029				0.0222	-0.0044		0.0299				0.0012	-0.0014			-0.0246	-0.0574		-0.0549		0.0195	0.0048
0.0321	0.0309				0.0212	0.0017		0.0309				-0.0007	-0.0023			0.0255	-0.0376		0.0149		0.0495	0.0355
0.0307	0.03				0.0223	-0.0272		0.0303				-0.0018	-0.0031			-0.0367	-0.0249		0.0096		0.0095	0.0152
0.0327	0.0309				0.0214	0.0119		0.03				-0.0008	-0.0025			-0.0499	-0.0135		-0.0426		0.0114	0.0433
0.031	0.0302				0.0205	0.0091		0.0309				-0.0013	-0.0038			-0.0651	-0.0334		0.014		0.0126	0.066
0.0305	0.0303				0.0213	0.0087		0.0304				-0.0017	-0.0017			-0.0032	-0.0002		0.0176		0.0565	0.0696
0.0322	0.0303				0.0231	-0.0334		0.0294				-0.0014	-0.002			-0.0003	-0.0467		0.0453		0.0227	0.0441
0.0316	0.0327				0.022	-0.0007		0.0286
