# Supplementary material for: Thermodynamically controlled multiphase separation of heterogeneous liquid crystal colloids
Source: Nat Commun. 2023 Aug 29;14:5277. doi: 10.1038/s41467-023-41054-7 (PMC10465492; doi:10.1038/s41467-023-41054-7)
Supplement: Supplementary file 11 — Source Data [file 41467_2023_41054_MOESM11_ESM.zip › Source data/Supplementary Table 3_Surface tension measurments/Surface tension plus interface tension.xlsx]

## Sheet: Sheet1
				surface tension (experimental data)						interfacial tension
PEG	DEXTRAN	CNC							mN/m	(mN/m)	un/m
	0	6.5	isotropic	98.34					98.0947	0.000611908	0.611908
			anisotropic	97.85							0
											0
3.75	4.25	0	PEG-rich	85.23					83.8742	0.0215669	21.5669
			dextran-rich	82.54					0	82.54	82540
									0	0	0
									0		0
3.75	3.5	6	I3	83.02					82.8097	0.000532545	0.532545
	21 DEGREES		N2	82.6					82.189	0.00204527	2.04527
			N1	81.78					0		0
									0		0
3.75	3.5	6	N2	82.27					82.1649	0.000134181	0.134181
	50 DEGREES		I1	82.06					0	82.06	82060
									0	0	0
									0	81.2	81200
3.75	4.25	6	i3	81.2					80.9546	0.000741463	0.741463
			n2	80.71					79.8403	0.00937124	9.37124
			n1	78.98					0	78.98	78980
									0	81.39	81390
3.75	4.25	6	i4	81.39					81.1847	0.000517646	0.517646
			n3	80.98					80.569	0.0020864	2.0864
			i2	80.16					80.0249	0.000227741	0.227741
			n1	79.89					0	79.89	79890
3.75	3.5	4	i2	82.16					81.6132	0.00363938	3.63938
			n1	81.07					0
