# Supplementary material for: Thermodynamically controlled multiphase separation of heterogeneous liquid crystal colloids
Source: Nat Commun. 2023 Aug 29;14:5277. doi: 10.1038/s41467-023-41054-7 (PMC10465492; doi:10.1038/s41467-023-41054-7)
Supplement: Supplementary file 11 — Source Data [file 41467_2023_41054_MOESM11_ESM.zip › Source data/Supplementary Figure 7_The size-exclusion chromatography/10-11-2021/Han-10-P.xlsx]

## Sheet: Sample Details
Administrative Information
Export date	8. marraskuuta 2021 19:37:58
Culture name	fi-FI
Decimal separator	,
Workspace name	Leena
Workspace path	C:\ProgramData\Agilent Technologies\GPC\Workspaces\Leena\
File name	MDS_2_11_2021_Leena-0042.sample
Creation date	4. marraskuuta 2021 9:47:17
Created by	gpc-sec
Comments	Collected by Agilent GPC/SEC Software Version 1.1.3131.27789
Software version	Agilent GPC/SEC Software - 1.1.3131.27789
Sample Information
Sample name	Han-10
Information
Sample type	Sample
Injection date	4. marraskuuta 2021
Vial number	1
Injection number	1
Injection volume (µL)	100
Concentration (mg/mL)	1
dn/dc (mL/g)	0.1
UV extinction coefficient [(mg/mL)-¹][cm-¹]	1
Mark-Houwink K ((10e-5) dL/g)	14.1
Mark-Houwink Alpha	0.7
Mp	100000
Analysed	Yes
Instrument Conditions
Eluent
Refractive index (RIU)	1
Set flow rate (mL/min)	1
LS Wavelength (nm)	658
Set temperature (°C)	20
Actual temperature (°C)	0
Actual flow rate (mL/min)	0
Column information
Data origin	Collected by Agilent GPC/SEC Software Version 1.1.3131.27789
Instrument name
Collection Parameters
Collected by	gpc-sec
Number of channels	6
Run length (mins)	60.0167
Delay time (secs)	0
Sampling interval (secs)	1
Number of data points	3601
DLS Parameters
Viscosity (cP)	0.0089
Correlator run time (secs)	5
Collection fraction	0
Channel Information
Channel ID	Detector type	Detector name	Detector units	Channel Information
1	RI	RI	mV
2	LS 15°	LS 15°	mV
3	LS 90°	LS 90°	mV
4	VS DP	VS DP	mV
5	VS IP	VS IP	mV
6	UV 280nm	UV 280nm	mV

## Sheet: Raw Data
Collection Parameters
Collected by	gpc-sec
Number of channels	6
Run length (mins)	60.0167
Delay time (secs)	0
Sampling interval (secs)	1
Number of data points	3601
DLS Parameters
Viscosity (cP)	0.0089
Correlator run time (secs)	5
Collection fraction	0
Channel Information
Channel ID	Detector type	Detector name	Detector units	Channel Information
1	RI	RI	mV
2	LS 15°	LS 15°	mV
3	LS 90°	LS 90°	mV
4	VS DP	VS DP	mV
5	VS IP	VS IP	mV
6	UV 280nm	UV 280nm	mV
Raw Data
RT (mins)	Response Trace 1	Response Trace 2	Response Trace 3	Response Trace 4	Response Trace 5	Response Trace 6
0	-81.4143	59.0817	90.3825	5.42046	466.258	47.8188
0.0166667	-81.4166	59.0661	90.368	6.20125	464.908	47.8222
0.0333333	-81.4219	59.1137	90.4386	5.57594	458.916	47.8191
0.05	-81.4269	59.1218	90.4702	5.42458	456.406	47.8202
0.0666667	-81.4326	59.114	90.4334	5.2166	455.372	47.8217
0.0833333	-81.4329	59.0687	90.3887	5.54085	455.329	47.8178
0.1	-81.4339	59.0755	90.3921	6.94634	455.97	47.8155
0.116667	-81.4384	59.0746	90.3594	5.77446	457.089	47.8193
0.133333	-81.4353	59.063	90.3748	5.52422	457.711	47.8175
0.15	-81.4376	59.0495	90.3297	5.75417	458.849	47.8187
0.166667	-81.4396	59.0667	90.3623	5.67787	459.779	47.8201
0.183333	-81.437	59.0754	90.3849	6.05705	460.623	47.8172
0.2	-81.4341	59.0807	90.3671	5.6237	461.383	47.8172
0.216667	-81.4272	59.081	90.4058	5.37819	462.149	47.8234
0.233333	-81.43	59.0817	90.3704	5.14153	462.629	47.8216
0.25	-81.4295	59.0659	90.3547	5.83046	463.137	47.821
0.266667	-81.4277	59.0885	90.4302	5.09087	463.753	47.8211
0.283333	-81.4291	59.0792	90.3915	5.821	464.185	47.8204
0.3	-81.4298	59.0633	90.3437	5.62065	464.365	47.819
0.316667	-81.4336	59.1052	90.5084	5.25002	464.779	47.8188
0.333333	-81.4336	59.1529	90.4319	5.37453	464.909	47.8179
0.35	-81.4335	59.0969	90.4084	5.27199	465.134	47.8129
0.366667	-81.4336	59.0783	90.3889	5.45143	465.135	47.8107
0.383333	-81.4396	59.0971	90.3933	5.60646	465.041	47.8109
0.4	-81.4426	59.0836	90.361	0.883865	464.961	47.808
0.416667	-81.4416	59.0546	90.3504	0.981674	465.049	47.8019
0.433333	-81.4402	59.0656	90.3666	0.708084	465.301	47.8025
0.45	-81.4468	59.0749	90.3814	1.06987	465.478	47.7953
0.466667	-81.4459	59.0629	90.3535	0.893478	465.142	47.7894
0.483333	-81.4515	59.0553	90.3396	5.06523	465.11	47.7837
0.5	-81.4512	59.0951	90.3947	5.05211	465.235	47.7744
0.516667	-81.4568	59.0752	90.3489	5.53612	465.262	47.7724
0.533333	-81.4622	59.089	90.4047	5.24879	465.445	47.7648
0.55	-81.4669	59.2326	90.5634	5.72624	465.353	47.7581
0.566667	-81.4718	59.0795	90.4002	5.7769	465.32	47.7509
0.583333	-81.4813	59.0699	90.3576	5.68626	465.26	47.7399
0.6	-81.48	59.0736	90.4005	5.4174	465.295	47.7308
0.616667	-81.48	59.0635	90.3587	5.09865	465.295	47.7242
0.633333	-81.489	59.0971	90.4275	5.54436	465.344	47.7107
0.65	-81.4957	59.0885	90.4363	5.59563	465.457	47.6997
0.666667	-81.5019	59.0664	90.3675	5.53551	465.619	47.6858
0.683333	-81.5067	59.0679	90.3869	5.43114	465.451	47.6658
0.7	-81.509	59.0865	90.3767	5.55153	465.757	47.6536
0.716667	-81.52	59.0664	90.3706	5.56831	465.661	47.6365
0.733333	-81.5232	59.0722	90.3861	5.76195	465.712	47.6225
0.75	-81.5316	59.0691	90.3716	5.48363	465.671	47.6069
0.766667	-81.5435	59.0774	90.3765	5.34233	465.743	47.5854
0.783333	-81.5514	59.0655	90.3477	5.59273	465.745	47.5692
0.8	-81.5635	59.0734	90.3796	5.63087	465.731	47.5469
0.816667	-81.5771	59.0806	90.3568	5.76729	465.944	47.5289
0.833333	-81.5922	59.2419	90.7092	5.47051	465.927	47.51
0.85	-81.6097	59.0844	90.3811	5.5439	465.792	47.4882
0.866667	-81.6296	59.0615	90.3425	5.47295	465.867	47.4632
0.883333	-81.6494	59.0673	90.3613	5.21416	465.779	47.4384
0.9	-81.6724	59.0745	90.3828	5.29701	465.806	47.4195
0.916667	-81.6888	59.0682	90.355	5.10872	465.995	47.3982
0.933333	-81.7172	59.3295	90.5988	5.24162	465.98	47.3791
0.95	-81.7464	59.1297	90.4688	5.40916	466.047	47.3589
0.966667	-81.7745	59.0934	90.4044	5.27443	465.916	47.342
0.983333	-81.7977	59.0678	90.3706	5.35133	465.907	47.3252
1	-81.8319	59.064	90.3718	5.4229	465.991	47.3106
1.01667	-81.8688	59.0731	90.3787	5.45799	466.079	47.2918
1.03333	-81.898	59.1393	90.4095	5.47112	466.154	47.2851
1.05	-81.9387	59.0881	90.4028	5.13023	466.102	47.2704
1.06667	-81.9746	59.1238	90.4693	5.23262	465.807	47.261
1.08333	-82.0081	59.3545	90.6457	5.31319	465.978	47.2471
1.1	-82.0449	59.096	90.418	6.09871	466.144	47.243
1.11667	-82.0887	59.0945	90.3593	5.82817	465.963	47.2399
1.13333	-82.1288	59.0592	90.3431	5.42641	465.928	47.2363
1.15	-82.1656	59.0664	90.355	5.13191	466.074	47.2344
1.16667	-82.2013	59.0566	90.3355	5.12367	465.987	47.2324
1.18333	-82.2399	59.073	90.3555	5.51521	465.824	47.2323
1.2	-82.2746	59.0691	90.346	5.28511	465.753	47.2373
1.21667	-82.3122	59.0601	90.3754	5.37758	465.921	47.2459
1.23333	-82.3505	59.0696	90.3735	4.3261	465.812	47.2538
1.25	-82.387	59.0876	90.3565	18.3492	465.883	47.2643
1.26667	-82.421	59.0838	90.3832	4.78798	465.865	47.2764
1.28333	-82.4482	59.0963	90.452	4.64317	465.818	47.2845
1.3	-82.4802	59.0633	90.3527	7.54112	465.81	47.2988
1.31667	-82.5048	59.0707	90.3725	4.95079	465.761	47.3148
1.33333	-82.5265	59.0876	90.3783	4.59785	465.746	47.3312
1.35	-82.5434	59.127	90.4635	5.34233	465.827	47.345
1.36667	-82.559	59.0495	90.3201	5.57488	465.912	47.3606
1.38333	-82.57	59.0784	90.3964	5.0425	466.016	47.3792
1.4	-82.5765	59.1541	90.4647	5.19997	465.933	47.3956
1.41667	-82.5814	59.0534	90.3436	5.04616	465.993	47.412
1.43333	-82.5794	59.0876	90.3782	4.63005	465.885	47.4281
1.45	-82.5767	59.1019	90.4145	4.84474	465.742	47.4482
1.46667	-82.5692	59.0948	90.4247	5.37453	466.058	47.4676
1.48333	-82.5616	59.1111	90.4266	5.50575	466.124	47.4863
1.5	-82.5475	59.0585	90.323	5.23567	466.112	47.5027
1.51667	-82.5291	59.1145	90.4353	4.9662	466.149	47.5239
1.53333	-82.508	59.1631	90.3748	5.19341	466.167	47.5407
1.55	-82.4896	59.2008	90.4336	5.2935	466.175	47.555
1.56667	-82.4667	59.0675	90.3779	5.50865	466.032	47.5707
1.58333	-82.4374	59.0658	90.3431	5.52055	465.998	47.5893
1.6	-82.4035	59.1605	90.4681	4.85954	466.049	47.5971
1.61667	-82.3699	59.0897	90.4046	5.66841	465.989	47.6138
1.63333	-82.3344	59.064	90.3396	4.92638	466.061	47.6307
1.65	-82.2959	59.1177	90.4052	4.94057	466.051	47.6469
1.66667	-82.2617	59.0858	90.4276	5.08965	466.256	47.6606
1.68333	-82.2263	59.0784	90.3428	5.39131	466.487	47.6704
1.7	-82.1929	59.0684	90.3652	5.08904	466.38	47.6838
1.71667	-82.1542	59.0667	90.3616	5.19875	466.391	47.6943
1.73333	-82.1186	59.0578	90.3341	5.38109	466.45	47.7018
1.75	-82.0783	59.0711	90.3767	5.68337	466.429	47.7143
1.76667	-82.038	59.0612	90.3521	5.24757	466.238	47.7207
1.78333	-81.9965	59.0699	90.404	5.31792	466.109	47.7285
1.8	-81.9636	59.0505	90.3153	4.31664	466.25	47.7369
1.81667	-81.9276	59.2107	90.431	5.61775	466.194	47.7401
1.83333	-81.8951	59.0838	90.3841	5.30357	465.868	47.7506
1.85	-81.8595	59.0778	90.3605	5.25124	465.99	47.7547
1.86667	-81.8226	59.0693	90.3548	4.73442	466.106	47.7607
1.88333	-81.784	59.0458	90.3327	5.20531	466.081	47.7641
1.9	-81.7541	59.0716	90.3918	5.22255	466.084	47.7691
1.91667	-81.7243	59.1215	90.4191	5.50743	465.991	47.7749
1.93333	-81.6933	59.08	90.3977	4.78859	465.959	47.7775
1.95	-81.6645	59.0826	90.4061	5.27916	466.047	47.7819
1.96667	-81.6343	59.0842	90.4069	5.69817	466.062	47.7842
1.98333	-81.61	59.0876	90.4415	5.25948	466.006	47.7851
2	-81.5856	59.0575	90.3384	5.07362	465.918	47.7879
2.01667	-81.5609	59.074	90.3738	5.06157	466.076	47.7934
2.03333	-81.5351	59.0815	90.3677	5.93422	466.028	47.7938
2.05	-81.5192	59.0461	90.3367	5.17784	465.905	47.7984
2.06667	-81.499	59.0971	90.3925	3.88084	465.966	47.8019
2.08333	-81.4819	59.2684	90.5804	4.93111	466.084	47.8048
2.1	-81.4657	59.1116	90.4249	5.19875	465.914	47.8078
2.11667	-81.4451	59.0986	90.3942	5.76973	466.011	47.8078
2.13333	-81.4288	59.069	90.3843	5.66841	465.998	47.8092
2.15	-81.4175	59.0568	90.3512	5.12901	466.06	47.8078
2.16667	-81.4021	59.1277	90.4609	5.19997	465.99	47.8098
2.18333	-81.3883	59.0681	90.3695	5.75066	465.958	47.8092
2.2	-81.374	59.0833	90.3452	5.72502	465.981	47.8107
2.21667	-81.3638	59.0835	90.3799	5.28984	465.748	47.814
2.23333	-81.352	59.0815	90.3802	5.53902	465.935	47.812
2.25	-81.3393	59.0842	90.3796	4.90837	466.104	47.8124
2.26667	-81.3274	59.0754	90.3849	5.58678	466.118	47.8144
2.28333	-81.3155	59.0739	90.3669	5.07362	466.03	47.8153
2.3	-81.3123	59.0514	90.3404	5.16411	465.969	47.8124
2.31667	-81.3026	59.0568	90.3422	5.20943	466.163	47.814
2.33333	-81.2962	59.0781	90.4127	5.55931	466.015	47.8162
2.35	-81.2879	59.0867	90.4505	5.37636	465.943	47.8138
2.36667	-81.2808	59.0502	90.3248	5.65834	465.971	47.814
2.38333	-81.2733	59.076	90.3716	5.47295	465.896	47.8123
2.4	-81.2676	59.0626	90.3184	5.0927	466.061	47.8159
2.41667	-81.2626	59.0644	90.3765	4.92516	466.101	47.8175
2.43333	-81.2554	59.058	90.337	5.54741	466.042	47.8158
2.45	-81.2484	59.0882	90.397	1.04073	466.134	47.8146
2.46667	-81.2466	59.0595	90.3495	0.820694	466.133	47.8133
2.48333	-81.2431	59.1026	90.3683	1.00548	466.041	47.8159
2.5	-81.2371	59.092	90.4287	0.649033	466.128	47.8196
2.51667	-81.2327	59.0784	90.3828	0.915604	466.162	47.821
2.53333	-81.2298	59.0934	90.4003	1.07704	466.102	47.8199
2.55	-81.2229	59.1035	90.3848	5.65773	466	47.8193
2.56667	-81.2264	59.1068	90.3814	5.46989	466.125	47.8199
2.58333	-81.2249	59.0824	90.4099	5.64812	466.209	47.821
2.6	-81.2211	59.0687	90.3425	5.29045	466	47.8211
2.61667	-81.2168	59.0591	90.3477	5.34065	466.217	47.823
2.63333	-81.2063	59.0687	90.3936	5.44731	466.296	47.8228
2.65	-81.209	59.076	90.3788	5.35316	466.364	47.8181
2.66667	-81.2009	59.0723	90.3783	5.25291	466.202	47.8176
2.68333	-81.1967	59.0829	90.3916	5.03487	466.134	47.8181
2.7	-81.1956	59.0766	90.3568	5.62676	466.13	47.8196
2.71667	-81.19	59.0623	90.3663	5.45021	466.141	47.8156
2.73333	-81.1877	59.0662	90.3652	4.82918	466.183	47.8146
2.75	-81.188	59.0896	90.3777	5.84251	466.196	47.8129
2.76667	-81.1858	59.0498	90.3193	4.87679	466.124	47.8191
2.78333	-81.186	59.0598	90.3819	5.88417	466.096	47.8162
2.8	-81.184	59.0577	90.3619	5.59685	466.243	47.8165
2.81667	-81.1845	59.0798	90.409	5.07652	466.154	47.8184
2.83333	-81.1849	59.0771	90.3431	5.48058	466.21	47.8201
2.85	-81.1807	59.0774	90.3872	5.42885	466.195	47.8181
2.86667	-81.1776	59.0617	90.3626	5.08614	466.163	47.8176
2.88333	-81.1756	59.0568	90.341	5.7357	466.041	47.8191
2.9	-81.1741	59.083	90.4171	5.68398	466.182	47.8184
2.91667	-81.1729	59.0635	90.3487	5.31975	466.074	47.817
2.93333	-81.1747	59.051	90.3445	4.50966	466.096	47.8162
2.95	-81.1717	59.071	90.3619	4.90898	466.012	47.8176
2.96667	-81.1675	59.049	90.3272	5.88951	466.053	47.8153
2.98333	-81.1652	59.089	90.3956	5.70244	465.803	47.8173
3	-81.163	59.0728	90.361	5.2935	465.975	47.8164
3.01667	-81.1576	59.0833	90.3739	5.22194	465.989	47.8176
3.03333	-81.159	59.0559	90.3433	5.90797	466.152	47.8147
3.05	-81.159	59.0588	90.3535	5.86037	465.95	47.8216
3.06667	-81.1585	59.0658	90.3529	5.00328	465.899	47.8194
3.08333	-81.1535	59.078	90.3825	4.78508	465.892	47.8202
3.1	-81.1517	59.0887	90.4356	5.53307	466.025	47.8155
3.11667	-81.1511	59.1027	90.4278	5.45082	465.991	47.8194
3.13333	-81.154	59.0833	90.4325	5.67436	465.922	47.8204
3.15	-81.1541	59.1062	90.4105	5.74532	465.814	47.826
3.16667	-81.1532	59.0885	90.3936	5.36797	465.997	47.8225
3.18333	-81.1521	59.0667	90.3602	5.48363	465.904	47.8194
3.2	-81.1495	59.0676	90.3689	5.27733	465.866	47.8202
3.21667	-81.1465	59.1355	90.5203	5.52055	466.008	47.8179
3.23333	-81.1424	59.193	90.4853	4.87633	466.025	47.8187
3.25	-81.1475	59.0835	90.3765	5.6559	466.013	47.8161
3.26667	-81.1489	59.062	90.3727	4.83864	466.117	47.8165
3.28333	-81.1457	59.0815	90.3843	5.28755	466.161	47.8178
3.3	-81.1468	59.0632	90.3875	5.53673	466.084	47.8153
3.31667	-81.1448	59.0778	90.3709	5.03426	466.066	47.817
3.33333	-81.1483	59.0687	90.3684	5.00862	466.256	47.8147
3.35	-81.1477	59.0736	90.3861	5.56053	466.162	47.8149
3.36667	-81.146	59.047	90.3405	5.06996	465.884	47.8136
3.38333	-81.146	59.0676	90.4174	5.19096	466.177	47.8214
3.4	-81.1466	59.0577	90.3748	5.67192	466.049	47.822
3.41667	-81.146	59.0618	90.3571	4.79759	466.022	47.8194
3.43333	-81.1483	59.081	90.3941	4.7541	466.058	47.8208
3.45	-81.1488	59.0612	90.3574	5.4937	466.108	47.8182
3.46667	-81.1488	59.0945	90.4173	5.73814	465.95	47.8172
3.48333	-81.1511	59.1161	90.481	5.73875	466.042	47.8141
3.5	-81.1521	59.0745	90.3819	5.58022	465.963	47.8175
3.51667	-81.1501	59.1142	90.4997	5.58144	465.988	47.8152
3.53333	-81.1526	59.0667	90.3848	5.46806	465.839	47.8155
3.55	-81.1529	59.3504	90.4911	5.35194	466.114	47.8164
3.56667	-81.1498	59.1663	90.4699	5.46043	465.978	47.8146
3.58333	-81.1498	59.0688	90.4066	4.87144	466.064	47.8155
3.6	-81.153	59.1193	90.4598	5.00023	466.091	47.8162
3.61667	-81.1523	59.0675	90.4058	5.52177	466.09	47.8193
3.63333	-81.1503	59.1235	90.4742	5.04311	466.128	47.8188
3.65	-81.1472	59.0617	90.3616	5.31792	466.128	47.8204
3.66667	-81.1507	59.1224	90.4505	5.24345	466.232	47.8179
3.68333	-81.1474	59.0626	90.3501	5.36079	466.238	47.8175
3.7	-81.1489	59.1175	90.4362	5.15282	466.176	47.8208
3.71667	-81.1491	59.0736	90.3675	5.66597	466.01	47.8184
3.73333	-81.1483	59.1175	90.4777	5.29472	466.013	47.8156
3.75	-81.1472	59.0734	90.4391	5.36675	465.997	47.8135
3.76667	-81.1465	59.0522	90.3695	5.32982	466.132	47.815
3.78333	-81.1514	59.1476	90.4475	4.90135	466.066	47.8169
3.8	-81.1503	59.0572	90.3501	4.34044	466.097	47.8199
3.81667	-81.1524	59.065	90.3904	4.88457	466.015	47.8193
3.83333	-81.1567	59.0566	90.355	4.72908	466.053	47.8165
3.85	-81.1507	59.0989	90.4527	4.58122	466.014	47.8196
3.86667	-81.1504	59.0809	90.4084	4.58717	466.118	47.8213
3.88333	-81.1509	59.0769	90.3863	4.23134	466.087	47.8217
3.9	-81.1509	59.0801	90.4324	4.74937	466.116	47.8202
3.91667	-81.1524	59.0708	90.3661	4.59785	465.948	47.8262
3.93333	-81.1547	59.0746	90.4047	5.11055	465.999	47.8219
3.95	-81.1541	59.043	90.3309	4.24385	466.086	47.8199
3.96667	-81.153	59.0559	90.3776	3.71574	466.074	47.8214
3.98333	-81.155	59.0543	90.3454	4.88762	465.922	47.8216
4	-81.1543	59.0476	90.3698	4.54002	466.075	47.8228
4.01667	-81.1514	59.0897	90.4247	4.92149	466.106	47.822
4.03333	-81.1512	59.0725	90.3999	4.68193	465.881	47.8246
4.05	-81.1573	59.0493	90.3663	4.48769	465.947	47.8234
4.06667	-81.1573	59.0835	90.3858	4.25102	466.003	47.8255
4.08333	-81.1584	59.0611	90.3835	5.47112	465.8	47.8237
4.1	-81.1617	59.0888	90.3759	4.68437	465.883	47.8223
4.11667	-81.1572	59.0916	90.4141	4.89647	465.861	47.8219
4.13333	-81.1558	59.0708	90.4011	5.01213	465.806	47.8246
4.15	-81.1535	59.0524	90.3683	4.99245	466.018	47.823
4.16667	-81.1556	59.0717	90.382	5.10994	465.913	47.8257
4.18333	-81.1576	59.0859	90.4594	5.58022	465.984	47.8266
4.2	-81.1541	59.0574	90.3497	4.86977	466.175	47.8234
4.21667	-81.1507	59.0658	90.3692	5.3167	466.111	47.826
4.23333	-81.1556	59.0897	90.4084	5.49553	466.074	47.8277
4.25	-81.1512	59.0447	90.3854	5.33348	466.006	47.8283
4.26667	-81.1482	59.0763	90.4014	5.25658	465.995	47.8251
4.28333	-81.1506	59.0633	90.3883	5.18745	465.973	47.8259
4.3	-81.1517	59.127	90.51	4.90959	465.992	47.8249
4.31667	-81.153	59.0963	90.4228	5.06996	465.978	47.8292
4.33333	-81.15	59.0777	90.3803	4.68071	466.079	47.8329
4.35	-81.1535	59.0835	90.449	5.709	466.077	47.8344
4.36667	-81.1565	59.0655	90.4104	4.95674	466.04	47.8341
4.38333	-81.1605	59.0937	90.4136	5.20226	466.056	47.8315
4.4	-81.1601	59.0694	90.391	4.98955	465.957	47.8381
4.41667	-81.1626	59.0675	90.4144	4.87389	466.079	47.8408
4.43333	-81.1597	59.0693	90.4119	4.66698	466.044	47.8382
4.45	-81.1593	59.055	90.3547	5.19875	465.952	47.8416
4.46667	-81.1559	59.0601	90.3866	5.17128	466.038	47.8414
4.48333	-81.1547	59.072	90.3767	4.46739	465.933	47.8431
4.5	-81.1565	59.0566	90.3788	4.71764	465.891	47.841
4.51667	-81.1562	59.0676	90.3858	4.9717	465.826	47.8432
4.53333	-81.154	59.0846	90.4343	4.76601	466.115	47.8451
4.55	-81.1529	59.0578	90.3489	5.05272	466.025	47.8475
4.56667	-81.1553	59.0681	90.4243	0.163956	465.994	47.85
4.58333	-81.1565	59.0479	90.3666	5.20409	466.058	47.8474
4.6	-81.1509	59.0644	90.4008	5.55336	465.998	47.8483
4.61667	-81.1478	59.0607	90.3835	5.12962	466.08	47.8501
4.63333	-81.148	59.0823	90.4679	5.04799	465.87	47.849
4.65	-81.1486	59.0856	90.4368	-0.734177	466.025	47.8497
4.66667	-81.1512	59.0556	90.3767	5.04555	465.963	47.8501
4.68333	-81.1477	59.0611	90.4084	5.06706	465.847	47.8536
4.7	-81.1533	59.1003	90.5235	4.74159	465.948	47.8582
4.71667	-81.1559	59.0507	90.3787	5.08553	466.119	47.8581
4.73333	-81.1547	59.0577	90.377	5.62904	465.998	47.8588
4.75	-81.1543	59.0719	90.4079	0.984726	466.132	47.862
4.76667	-81.1556	59.1045	90.4311	0.997849	466.048	47.8605
4.78333	-81.1521	59.0688	90.3967	2.83592	466.087	47.8684
4.8	-81.1501	59.0508	90.3689	4.04839	466.003	47.8654
4.81667	-81.15	59.0511	90.364	3.9518	466.139	47.8718
4.83333	-81.15	59.0423	90.3503	5.10872	466.008	47.8713
4.85	-81.1495	59.044	90.3622	4.72069	466.126	47.8681
4.86667	-81.1524	59.0885	90.487	5.35423	466.042	47.8712
4.88333	-81.1517	59.0609	90.3931	4.62181	466.167	47.8761
4.9	-81.1492	59.0777	90.3832	4.41139	465.855	47.8741
4.91667	-81.1462	59.1264	90.4975	4.64088	466.09	47.8771
4.93333	-81.1416	59.0481	90.3567	4.59312	466.041	47.8834
4.95	-81.146	59.0926	90.4488	5.20653	466.126	47.882
4.96667	-81.1433	59.058	90.3835	4.50676	466.119	47.8823
4.98333	-81.1419	59.0917	90.4545	5.644	466.108	47.8837
5	-81.1413	59.1032	90.4466	5.20226	465.982	47.8822
5.01667	-81.1402	59.0986	90.4345	5.12306	466.065	47.887
5.03333	-81.1443	59.0827	90.4284	5.81795	466.045	47.8915
5.05	-81.1424	59.0589	90.3887	4.59679	465.985	47.8947
5.06667	-81.1417	59.2326	90.3906	4.58717	465.954	47.8996
5.08333	-81.143	59.0632	90.3793	5.44731	465.973	47.898
5.1	-81.1398	59.0536	90.3785	4.91859	466.1	47.8986
5.11667	-81.1428	59.081	90.4176	5.39726	465.861	47.906
5.13333	-81.1434	59.0615	90.3904	5.53612	466.02	47.9043
5.15	-81.1382	59.0446	90.3509	5.41039	465.822	47.9089
5.16667	-81.137	59.0635	90.4107	5.11055	466.112	47.9133
5.18333	-81.1363	59.0641	90.3922	5.41924	466.106	47.9205
5.2	-81.1352	59.0543	90.3829	5.36507	466.106	47.9229
5.21667	-81.1338	59.0513	90.3759	5.0927	466.032	47.9247
5.23333	-81.1337	59.0559	90.4264	5.36736	466.088	47.9252
5.25	-81.1335	59.065	90.3857	5.15465	466.068	47.9298
5.26667	-81.1338	59.081	90.3858	4.91447	465.956	47.9287
5.28333	-81.1338	59.0577	90.3895	5.47707	465.883	47.936
5.3	-81.1295	59.1247	90.4783	5.2256	466.129	47.9391
5.31667	-81.132	59.049	90.3832	5.25597	466.195	47.9404
5.33333	-81.1338	59.0693	90.4055	5.22377	465.988	47.9466
5.35	-81.1312	59.0604	90.3722	4.89418	466.011	47.9479
5.36667	-81.1306	59.083	90.4409	7.01302	466.144	47.953
5.38333	-81.1301	59.0484	90.3692	0.73967	466.003	47.9577
5.4	-81.1314	59.0882	90.4398	0.926895	465.988	47.9636
5.41667	-81.1308	59.0858	90.4694	0.811234	466.131	47.9673
5.43333	-81.1292	59.0861	90.4267	9.10759	466.034	47.9705
5.45	-81.1253	59.0983	90.411	0.808182	465.916	47.9755
5.46667	-81.1324	59.0519	90.3857	-2.93007	466.178	47.9798
5.48333	-81.1283	59.1033	90.4676	8.4507	466.053	47.9818
5.5	-81.1263	59.076	90.449	4.9221	466.033	47.9874
5.51667	-81.1231	59.0429	90.3873	5.70473	466.138	47.991
5.53333	-81.125	59.0598	90.3968	5.55092	466.128	47.9971
5.55	-81.1227	59.0852	90.5093	38.5845	466.218	48.0015
5.56667	-81.1196	59.0772	90.433	4.52873	466.219	48.0077
5.58333	-81.1233	59.0551	90.3931	5.34294	466.162	48.0108
5.6	-81.1245	59.0582	90.4156	5.08431	466.166	48.0131
5.61667	-81.1283	59.0572	90.4133	5.19402	466.253	48.0195
5.63333	-81.128	59.0516	90.4047	-14.9761	466.182	48.0236
5.65	-81.1262	59.0502	90.4147	4.72191	466.286	48.0271
5.66667	-81.126	59.0421	90.3841	4.49898	466.002	48.032
5.68333	-81.1259	59.0688	90.4319	4.88106	466.362	48.0381
5.7	-81.1242	59.0589	90.3956	5.01274	466.271	48.0439
5.71667	-81.1259	59.0601	90.4089	4.65691	466.132	48.0454
5.73333	-81.1277	59.1352	90.53	5.58556	466.147	48.0489
5.75	-81.1256	59.0302	90.3632	5.14748	466.285	48.0567
5.76667	-81.1285	59.0357	90.3745	4.97932	466.163	48.0613
5.78333	-81.1245	59.033	90.3645	4.97337	466.097	48.0653
5.8	-81.128	59.0339	90.3635	4.78752	466.07	48.0718
5.81667	-81.1301	59.0484	90.3785	9.03069	466.043	48.0747
5.83333	-81.1295	59.0755	90.4264	4.36073	465.863	48.0822
5.85	-81.1243	59.0582	90.409	5.05928	465.968	48.0875
5.86667	-81.1224	59.0469	90.3921	5.78285	466.048	48.0935
5.88333	-81.1202	59.0447	90.4057	5.08003	466.062	48.0997
5.9	-81.1245	59.4233	90.6623	5.3376	466.167	48.1069
5.91667	-81.1218	59.0536	90.3999	5.4615	466.218	48.1155
5.93333	-81.115	59.0455	90.4052	4.68666	466.151	48.1185
5.95	-81.1198	59.0784	90.4392	4.8066	466.148	48.124
5.96667	-81.1187	59.0647	90.411	5.16289	466.208	48.1316
5.98333	-81.1214	59.0858	90.4731	5.13374	466.121	48.1374
6	-81.1253	59.0865	90.5207	5.12779	466.054	48.1403
6.01667	-81.1271	59.034	90.3812	4.79454	466.204	48.1451
6.03333	-81.1231	59.0401	90.3809	5.20531	466.179	48.1507
6.05	-81.1243	59.0693	90.4337	5.33226	465.931	48.1571
6.06667	-81.1236	59.0824	90.4333	5.18028	466.076	48.1615
6.08333	-81.1219	59.0939	90.3808	5.62843	466.047	48.1683
6.1	-81.1228	59.0676	90.4034	4.8954	465.844	48.1747
6.11667	-81.1224	59.0678	90.442	4.68193	465.994	48.1788
6.13333	-81.1213	59.1151	90.5662	5.21599	465.974	48.1815
6.15	-81.1245	59.0417	90.3852	5.26787	465.958	48.191
6.16667	-81.1288	59.0725	90.4246	5.17433	465.841	48.1991
6.18333	-81.1295	59.0818	90.4798	5.28633	465.794	48.2034
6.2	-81.1321	59.107	90.4668	5.10216	465.907	48.2082
6.21667	-81.1305	59.0493	90.3892	6.70433	465.819	48.2156
6.23333	-81.1324	59.0597	90.4176	5.5027	465.992	48.2237
6.25	-81.134	59.0353	90.3901	5.48775	465.783	48.2287
6.26667	-81.1327	59.0383	90.3861	5.20821	465.92	48.2316
6.28333	-81.1317	59.0542	90.4054	4.92043	466.025	48.2369
6.3	-81.1321	59.0521	90.397	5.45738	465.918	48.2429
6.31667	-81.1338	59.1125	90.4423	3.05061	465.891	48.2475
6.33333	-81.132	59.0643	90.4432	9.2643	466.01	48.2574
6.35	-81.1274	59.0554	90.4022	4.90959	466.028	48.2604
6.36667	-81.1271	59.1134	90.5038	5.34355	465.923	48.267
6.38333	-81.1318	59.217	90.5552	-1.46248	465.945	48.2716
6.4	-81.1303	59.0563	90.4223	4.88289	466.002	48.2755
6.41667	-81.1274	59.0679	90.4215	5.38353	465.917	48.2839
6.43333	-81.1306	59.0392	90.4015	4.83635	465.814	48.2923
6.45	-81.1367	59.035	90.3919	5.70061	465.859	48.298
6.46667	-81.1315	59.0705	90.4453	5.00206	465.862	48.3013
6.48333	-81.1321	59.0328	90.3732	5.16945	465.82	48.3062
6.5	-81.1338	59.0734	90.4414	4.84764	465.867	48.3103
6.51667	-81.1343	59.0604	90.4472	4.90547	465.863	48.3186
6.53333	-81.1338	59.0434	90.3892	5.43297	465.923	48.3219
6.55	-81.1309	59.0377	90.4037	6.77406	465.927	48.3282
6.56667	-81.1285	59.0521	90.4281	5.20882	465.968	48.3373
6.58333	-81.1276	59.0435	90.3866	25.2724	465.958	48.344
6.6	-81.1288	59.1477	90.5718	6.28349	465.748	48.3472
6.61667	-81.126	59.0708	90.4446	6.14052	465.892	48.3558
6.63333	-81.1247	59.0694	90.4389	12.5623	465.958	48.3595
6.65	-81.1201	59.0429	90.3938	4.98467	465.995	48.3642
6.66667	-81.1184	59.112	90.4797	5.3054	466.015	48.368
6.68333	-81.1234	59.0473	90.4098	4.94545	465.96	48.3727
6.7	-81.1242	59.0568	90.4443	5.24467	465.865	48.3788
6.71667	-81.1257	59.0434	90.405	5.13252	465.945	48.3814
6.73333	-81.1233	59.0401	90.3935	5.19218	466.189	48.3845
6.75	-81.126	59.0562	90.4566	5.0277	466.11	48.391
6.76667	-81.126	59.0722	90.4078	5.17845	465.885	48.3994
6.78333	-81.1234	59.0328	90.3887	5.54802	465.947	48.4032
6.8	-81.1157	59.0688	90.4632	5.10933	466.013	48.4086
6.81667	-81.1086	59.0463	90.4112	5.31975	465.787	48.4147
6.83333	-81.1074	59.0714	90.4842	5.05455	465.865	48.4179
6.85	-81.1066	59.0658	90.4311	5.23689	466.04	48.42
6.86667	-81.1074	59.0475	90.3968	5.13847	466.034	48.4255
6.88333	-81.1074	59.056	90.435	5.52956	465.92	48.4309
6.9	-81.1082	59.055	90.4749	5.25475	465.902	48.4324
6.91667	-81.1102	59.0556	90.4282	5.23262	466.037	48.4367
6.93333	-81.1088	59.067	90.4348	5.07362	465.927	48.4426
6.95	-81.106	59.0772	90.4459	4.7422	466.007	48.4475
6.96667	-81.1121	59.082	90.5109	5.39009	465.938	48.4466
6.98333	-81.1094	59.0379	90.4055	3.33611	465.872	48.4505
7	-81.1036	59.0595	90.4255	4.36485	465.935	48.4533
7.01667	-81.1024	59.0665	90.4415	-4.72832	465.904	48.4519
7.03333	-81.1051	59.0546	90.3974	-5.36186	465.998	48.4557
7.05	-81.1028	59.0723	90.4292	-4.73488	465.926	48.4599
7.06667	-81.1082	59.099	90.4665	-5.1783	466.004	48.4618
7.08333	-81.1065	59.0623	90.4762	-3.70125	466.017	48.465
7.1	-81.1095	59.0484	90.3957	4.9865	465.782	48.4675
7.11667	-81.1074	59.0917	90.456	4.67247	466.047	48.4689
7.13333	-81.1024	59.0713	90.4469	5.01396	465.884	48.4718
7.15	-81.1019	59.0438	90.4112	4.78325	465.837	48.4739
7.16667	-81.0996	59.0801	90.4488	5.23445	465.912	48.4753
7.18333	-81.0947	59.0673	90.4311	1.62178	465.806	48.4739
7.2	-81.0983	59.0507	90.4142	0.982285	465.8	48.4745
7.21667	-81.0944	59.0797	90.4757	0.68306	465.809	48.4763
7.23333	-81.0937	59.0559	90.4444	-1.38084	465.964	48.4785
7.25	-81.0944	59.0429	90.3986	1.02165	465.968	48.4827
7.26667	-81.0911	59.1045	90.5323	-13.8633	465.827	48.4837
7.28333	-81.0893	59.0559	90.4099	5.4174	465.792	48.4861
7.3	-81.0848	59.0446	90.4095	4.96925	465.853	48.4852
7.31667	-81.0821	59.0447	90.4092	5.25887	465.777	48.4834
7.33333	-81.0774	59.062	90.4379	4.80537	465.89	48.4843
7.35	-81.0789	59.112	90.4798	6.30196	465.971	48.484
7.36667	-81.0787	59.0653	90.4565	4.28734	465.851	48.4821
7.38333	-81.0787	59.0612	90.4466	5.29823	465.902	48.4823
7.4	-81.0801	59.0383	90.3845	4.46022	465.99	48.4782
7.41667	-81.0796	59.0447	90.3944	5.4055	465.885	48.4827
7.43333	-81.0804	59.0478	90.4003	5.18684	466.023	48.4805
7.45	-81.0777	59.0463	90.4128	5.53963	465.919	48.4808
7.46667	-81.078	59.038	90.389	5.91225	466.018	48.4754
7.48333	-81.0767	59.0487	90.3971	5.27733	465.849	48.4713
7.5	-81.0743	59.0801	90.4414	4.79164	466.05	48.4705
7.51667	-81.0731	59.0482	90.4308	5.38826	465.891	48.4771
7.53333	-81.0781	59.1126	90.5351	4.84352	465.872	48.4734
7.55	-81.076	59.0536	90.4244	4.78325	465.825	48.4719
7.56667	-81.0745	59.0566	90.4258	5.53429	465.933	48.4681
7.58333	-81.0737	59.069	90.4491	5.57243	465.901	48.4682
7.6	-81.0738	60.122	90.9364	4.50081	465.926	48.469
7.61667	-81.0752	59.0827	90.4491	5.23323	466.038	48.4654
7.63333	-81.0746	59.0559	90.4398	5.08904	465.975	48.4646
7.65	-81.0709	59.0481	90.4195	4.61632	466.028	48.4628
7.66667	-81.0711	59.0571	90.4313	5.0515	465.841	48.4588
7.68333	-81.0735	59.0681	90.4427	5.21248	465.791	48.4591
7.7	-81.077	59.0694	90.4244	5.10811	465.592	48.4565
7.71667	-81.0783	59.0482	90.4035	5.7	465.668	48.4554
7.73333	-81.0743	59.0707	90.4487	5.04494	465.506	48.4547
7.75	-81.0738	59.1119	90.5434	4.72069	465.611	48.4531
7.76667	-81.0729	59.0658	90.4318	5.50331	465.735	48.4504
7.78333	-81.0702	59.1235	90.5611	4.10728	465.909	48.4476
7.8	-81.0703	59.0655	90.433	4.92806	465.841	48.4408
7.81667	-81.0693	59.0757	90.4743	5.18257	465.788	48.4412
7.83333	-81.0688	59.0977	90.5543	5.49675	465.98	48.4377
7.85	-81.068	59.0783	90.4559	4.47868	465.816	48.4364
7.86667	-81.0662	59.0554	90.4406	5.55748	465.877	48.4339
7.88333	-81.0668	59.0373	90.388	3.04039	465.973	48.4283
7.9	-81.0658	59.1245	90.5602	4.83269	465.998	48.4252
7.91667	-81.0685	59.1274	90.5167	5.22194	465.897	48.4203
7.93333	-81.0723	59.0524	90.4217	3.43208	465.897	48.417
7.95	-81.0734	59.1003	90.4391	5.27733	465.979	48.4132
7.96667	-81.0738	59.0961	90.4667	5.43709	465.958	48.4084
7.98333	-81.0754	59.0633	90.4282	5.15999	466.172	48.4072
8	-81.0752	59.053	90.4479	5.79948	466.123	48.4037
8.01667	-81.0769	59.0871	90.4592	5.32204	466.23	48.3996
8.03333	-81.0775	59.0501	90.4302	5.03838	466.027	48.3941
8.05	-81.0719	59.0691	90.46	5.16777	466	48.3936
8.06667	-81.069	59.0517	90.4179	5.0515	466.056	48.39
8.08333	-81.0687	59.0344	90.371	5.32036	466.029	48.3888
8.1	-81.0717	59.0772	90.4565	4.80949	466.059	48.3859
8.11667	-81.0725	59.1453	90.4777	5.02403	465.96	48.3816
8.13333	-81.0763	59.0931	90.4511	5.03655	465.892	48.373
8.15	-81.0784	59.0615	90.3988	5.08781	466.095	48.3707
8.16667	-81.0772	59.096	90.4977	5.13969	465.985	48.3672
8.18333	-81.0726	59.0733	90.447	5.37224	465.927	48.3639
8.2	-81.0749	59.0394	90.4032	5.08781	465.964	48.3614
8.21667	-81.0734	59.056	90.4246	5.2375	466.187	48.3576
8.23333	-81.0709	59.0755	90.4504	5.58434	465.978	48.3547
8.25	-81.0693	59.0633	90.4221	1.64513	466.021	48.3486
8.26667	-81.0716	59.049	90.3973	8.09486	465.953	48.3463
8.28333	-81.0677	59.0612	90.4322	5.63561	466.004	48.3451
8.3	-81.0712	59.0636	90.4362	5.71724	465.912	48.3398
8.31667	-81.0674	59.0537	90.413	4.80598	465.795	48.3338
8.33333	-81.0674	59.0864	90.4993	5.36324	465.952	48.3273
8.35	-81.0661	59.0864	90.4733	5.31548	465.833	48.3254
8.36667	-81.0673	59.0914	90.4223	4.68193	465.845	48.3199
8.38333	-81.0685	59.0476	90.4022	5.57488	465.893	48.3164
8.4	-81.0676	59.0479	90.4012	5.37987	465.968	48.3161
8.41667	-81.0673	59.1767	90.5872	5.25826	465.947	48.3126
8.43333	-81.0648	59.0798	90.4781	5.15404	465.964	48.31
8.45	-81.0633	59.0609	90.4197	5.07591	465.932	48.306
8.46667	-81.0662	59.1021	90.5468	5.20103	465.971	48.3073
8.48333	-81.0624	59.0916	90.4553	4.4828	466.031	48.2964
8.5	-81.0664	59.0554	90.4356	4.83864	466.038	48.2937
8.51667	-81.0659	59.0635	90.4304	5.11177	465.779	48.2912
8.53333	-81.0638	59.0994	90.4787	4.95674	465.948	48.2853
8.55	-81.0651	59.0733	90.4644	5.21782	465.909	48.2842
8.56667	-81.0645	59.1151	90.4713	5.35973	465.952	48.2833
8.58333	-81.0662	59.0585	90.4258	5.07362	465.894	48.2742
8.6	-81.0626	59.082	90.4566	5.59212	465.957	48.2769
8.61667	-81.0639	59.1201	90.5317	5.84724	465.856	48.2691
8.63333	-81.0629	59.0923	90.4723	6.28059	465.823	48.2681
8.65	-81.0632	59.058	90.4006	5.644	465.823	48.2642
8.66667	-81.063	59.0739	90.4433	4.59129	465.855	48.2609
8.68333	-81.0658	59.087	90.4466	5.40382	465.755	48.2616
8.7	-81.0654	59.1039	90.4482	5.32387	465.828	48.2606
8.71667	-81.0664	59.0574	90.4174	4.9752	465.939	48.2569
8.73333	-81.0654	59.1287	90.4484	4.86855	465.767	48.2528
8.75	-81.059	59.0745	90.4647	5.50575	465.779	48.2488
8.76667	-81.0629	59.1032	90.487	5.28755	465.939	48.245
8.78333	-81.0668	59.064	90.4499	5.34111	465.769	48.2423
8.8	-81.0636	59.06	90.4433	5.30251	465.92	48.24
8.81667	-81.0619	59.0643	90.4623	5.12062	466.006	48.2374
8.83333	-81.0647	59.0542	90.4127	5.44136	465.827	48.2345
8.85	-81.061	59.0681	90.4266	4.99367	465.806	48.2322
8.86667	-81.0622	59.1615	90.5547	5.38704	466.054	48.2244
8.88333	-81.0642	59.0609	90.4285	5.70595	465.954	48.2224
8.9	-81.0626	59.0679	90.4119	4.89708	465.637	48.2214
8.91667	-81.0671	59.0997	90.521	4.94835	465.983	48.2153
8.93333	-81.0702	59.2039	90.4702	5.47051	466.102	48.2134
8.95	-81.0613	59.1135	90.4844	5.30952	466.056	48.2105
8.96667	-81.0618	59.0745	90.4176	4.94545	465.967	48.2087
8.98333	-81.0624	59.1422	90.4868	-9.96162	465.876	48.2067
9	-81.0604	59.0583	90.4159	5.07301	465.888	48.2015
9.01667	-81.0595	59.0679	90.4327	4.79347	465.883	48.1989
9.03333	-81.0589	59.1053	90.4585	5.39833	465.878	48.1971
9.05	-81.0587	59.076	90.4719	5.0103	465.853	48.1934
9.06667	-81.0578	59.0658	90.4406	5.63805	465.705	48.1919
9.08333	-81.0545	59.0875	90.5018	5.28099	465.846	48.1947
9.1	-81.0485	59.0739	90.4743	5.38704	465.842	48.1953
9.11667	-81.0479	59.0559	90.4202	5.0103	465.787	48.1942
9.13333	-81.0477	59.0698	90.4327	5.38353	465.994	48.1908
9.15	-81.0474	59.0514	90.3936	5.16899	466.049	48.1829
9.16667	-81.0502	59.1181	90.4598	4.94652	465.947	48.182
9.18333	-81.0467	59.0813	90.44	5.42763	465.938	48.1823
9.2	-81.0491	59.0992	90.4678	5.1194	466.008	48.1792
9.21667	-81.0487	59.0629	90.4205	5.5677	465.994	48.1767
9.23333	-81.052	59.0501	90.4015	4.79637	465.832	48.1731
9.25	-81.0542	59.1172	90.4757	5.54207	465.899	48.1762
9.26667	-81.0525	59.058	90.4397	4.78142	465.83	48.1767
9.28333	-81.0534	59.0809	90.4591	5.33043	465.605	48.1724
9.3	-81.0601	59.0699	90.4691	5.04555	465.856	48.1721
9.31667	-81.0612	59.0614	90.4119	5.04433	465.91	48.1706
9.33333	-81.0633	59.0453	90.3983	5.69939	465.972	48.1655
9.35	-81.0639	59.0707	90.4314	-3.30071	465.759	48.1625
9.36667	-81.0662	59.0455	90.4003	-3.25066	465.856	48.1629
9.38333	-81.0647	59.0484	90.3938	-0.709763	465.776	48.1628
9.4	-81.0618	59.0598	90.4662	-13.5307	465.721	48.1623
9.41667	-81.0592	59.1924	90.4723	5.44548	465.681	48.1586
9.43333	-81.0626	59.0687	90.4607	1.36726	465.673	48.1568
9.45	-81.0619	59.0511	90.4235	1.31844	465.688	48.1568
9.46667	-81.061	59.06	90.4199	0.589523	465.929	48.1594
9.48333	-81.0615	59.0485	90.397	0.255051	465.954	48.1591
9.5	-81.0635	59.0658	90.4424	0.728378	465.857	48.1582
9.51667	-81.0647	59.067	90.4766	1.81557	465.835	48.1571
9.53333	-81.0664	59.0455	90.3901	4.89891	465.982	48.1599
9.55	-81.0633	59.051	90.427	4.83925	465.877	48.1568
9.56667	-81.0635	59.0775	90.462	4.35234	465.839	48.1512
9.58333	-81.0624	59.094	90.4485	3.78731	465.875	48.155
9.6	-81.0632	59.0502	90.3907	4.86198	465.909	48.1554
9.61667	-81.0598	59.0546	90.4113	4.16451	465.832	48.1579
9.63333	-81.0554	59.054	90.4226	4.19792	466.002	48.1556
9.65	-81.0586	59.0623	90.433	-5.46135	465.979	48.1551
9.66667	-81.0604	59.0438	90.3858	-7.00752	465.806	48.1593
9.68333	-81.0616	59.0925	90.4441	-8.74031	465.908	48.1577
9.7	-81.0595	59.0621	90.4209	-7.10823	466.055	48.1588
9.71667	-81.056	59.0565	90.4148	-7.1125	466.045	48.16
9.73333	-81.0551	59.0702	90.4372	-7.24068	465.916	48.1632
9.75	-81.059	59.0675	90.4446	-7.48497	465.96	48.1617
9.76667	-81.0603	59.069	90.4224	-7.41341	465.98	48.1635
9.78333	-81.0548	59.0565	90.4211	-7.22878	465.811	48.1617
9.8	-81.0557	59.1134	90.4903	-7.78236	465.755	48.1655
9.81667	-81.0535	59.1378	90.4694	-5.61455	465.866	48.1683
9.83333	-81.0526	59.1511	90.4649	-7.06841	465.657	48.1689
9.85	-81.05	59.0965	90.4627	-3.0558	465.703	48.1693
9.86667	-81.0511	59.0974	90.499	-2.43233	465.782	48.166
9.88333	-81.0532	59.0418	90.3971	-6.75789	465.758	48.1707
9.9	-81.0564	59.0443	90.4157	-9.07585	465.802	48.171
9.91667	-81.0561	59.0397	90.3735	5.04372	465.838	48.1725
9.93333	-81.0548	59.0502	90.4009	-4.09523	465.742	48.1767
9.95	-81.0584	59.0496	90.3907	-5.42275	465.825	48.1823
9.96667	-81.0592	59.069	90.4343	-5.71419	465.694	48.1864
9.98333	-81.0566	59.0521	90.3904	-12.2855	465.686	48.1896
10	-81.0609	59.0646	90.4006	3.61687	465.728	48.1876
10.0167	-81.06	59.058	90.4377	4.18846	465.875	48.1901
10.0333	-81.0571	59.0643	90.4163	4.15978	465.811	48.1966
10.05	-81.0607	59.0508	90.4076	4.28505	465.636	48.2011
10.0667	-81.0574	59.089	90.4694	4.44176	465.92	48.2056
10.0833	-81.0581	59.166	90.6944	3.54408	465.903	48.2111
10.1	-81.058	59.0659	90.4484	4.59312	465.869	48.215
10.1167	-81.0535	59.0983	90.4815	4.41902	465.917	48.2145
10.1333	-81.0574	59.0635	90.4314	4.56627	465.916	48.2201
10.15	-81.0587	59.0705	90.4345	5.11284	465.828	48.2285
10.1667	-81.0584	59.0806	90.4202	4.4912	465.938	48.2343
10.1833	-81.0557	59.0965	90.4841	4.9514	465.975	48.2409
10.2	-81.0537	59.1245	90.507	4.35112	465.946	48.2487
10.2167	-81.0525	59.0752	90.4365	5.17601	465.928	48.2546
10.2333	-81.0502	59.0688	90.4231	4.59251	465.957	48.2598
10.25	-81.0505	59.0823	90.4527	4.36012	465.802	48.2633
10.2667	-81.051	59.0492	90.4002	4.79454	465.788	48.2766
10.2833	-81.0468	59.0441	90.3881	5.21004	465.954	48.2848
10.3	-81.045	59.0644	90.4379	5.22072	465.929	48.2885
10.3167	-81.0433	59.074	90.4324	5.50148	465.788	48.3012
10.3333	-81.0455	59.0553	90.4108	5.43419	465.792	48.3097
10.35	-81.049	59.0861	90.4559	5.07713	465.895	48.3147
10.3667	-81.0477	59.0708	90.4211	5.21187	465.99	48.3256
10.3833	-81.0458	59.073	90.4289	4.57527	465.805	48.335
10.4	-81.0444	59.0443	90.4028	4.9984	465.896	48.3466
10.4167	-81.0426	59.0694	90.4325	4.51027	465.95	48.3569
10.4333	-81.0404	59.0553	90.4229	5.21065	465.756	48.37
10.45	-81.0424	59.0618	90.4171	4.92577	465.919	48.3767
10.4667	-81.0416	59.0557	90.3944	4.60274	465.852	48.3891
10.4833	-81.0426	59.0586	90.4353	4.83986	465.818	48.3968
10.5	-81.04	59.0707	90.4295	4.94835	465.946	48.4095
10.5167	-81.038	59.0812	90.4427	4.45122	465.821	48.4229
10.5333	-81.038	59.0575	90.4034	4.79576	465.818	48.4367
10.55	-81.0294	59.08	90.4215	5.34355	465.913	48.4475
10.5667	-81.0278	59.0492	90.4017	4.56932	465.786	48.4617
10.5833	-81.0255	59.096	90.4913	5.21416	465.796	48.4788
10.6	-81.0282	59.1222	90.4975	4.94301	465.627	48.4893
10.6167	-81.0288	59.0553	90.3956	4.91142	465.911	48.5059
10.6333	-81.0218	59.0617	90.4086	5.29884	465.773	48.5242
10.65	-81.0218	59.0595	90.3991	5.38643	465.718	48.5406
10.6667	-81.0215	59.0644	90.4279	5.13557	465.94	48.5523
10.6833	-81.0177	59.0638	90.4513	4.68315	465.936	48.5667
10.7	-81.0174	59.0632	90.4339	4.49837	465.926	48.5865
10.7167	-81.0134	59.0897	90.4052	0.156174	465.772	48.6025
10.7333	-81.0145	59.0656	90.4524	0.601425	465.791	48.6213
10.75	-81.0111	59.063	90.4102	0.487595	465.814	48.6381
10.7667	-81.0107	59.0856	90.433	0.477982	465.805	48.657
10.7833	-81.0067	59.0643	90.4363	0.0751495	465.906	48.6779
10.8	-81.0061	59.098	90.4612	4.80537	465.957	48.6976
10.8167	-81.003	59.0592	90.4362	5.57304	465.734	48.7173
10.8333	-80.9969	59.0536	90.4212	4.6122	465.795	48.7371
10.85	-81.0001	59.0513	90.3948	4.98711	465.737	48.7516
10.8667	-81.0004	59.0611	90.4188	4.62227	465.9	48.7765
10.8833	-81.0003	59.0394	90.386	4.96208	465.734	48.7937
10.9	-80.9966	59.063	90.4076	4.86671	465.841	48.8139
10.9167	-80.9962	59.0664	90.4072	5.1194	465.726	48.8358
10.9333	-80.9913	59.0646	90.4035	4.57054	465.903	48.8602
10.95	-80.9889	59.1044	90.565	4.76784	465.75	48.8746
10.9667	-80.9853	59.0672	90.4455	-4.50539	465.917	48.8976
10.9833	-80.9853	59.0711	90.4577	-7.66197	465.681	48.9182
11	-80.9872	59.0934	90.4594	-1.45958	466.021	48.9407
11.0167	-80.9867	59.0698	90.4256	-3.16841	465.846	48.9652
11.0333	-80.9823	59.0598	90.3906	-2.67372	465.824	48.9901
11.05	-80.9811	59.0466	90.3956	-3.16719	465.982	49.0026
11.0667	-80.9779	59.0434	90.378	-2.99385	465.828	49.0299
11.0833	-80.9779	59.0554	90.4054	1.81618	465.801	49.0498
11.1	-80.98	59.0594	90.4104	4.29573	465.751	49.0733
11.1167	-80.9747	59.0958	90.4929	4.515	465.734	49.0914
11.1333	-80.974	59.0531	90.3976	4.97337	465.928	49.1135
11.15	-80.9731	59.0665	90.4183	4.52522	465.743	49.1364
11.1667	-80.9744	59.0678	90.4472	4.17412	465.967	49.1535
11.1833	-80.9716	59.0492	90.3837	5.1194	465.976	49.1779
11.2	-80.9693	59.0836	90.4781	4.9717	465.607	49.2007
11.2167	-80.9724	59.0658	90.4228	4.83818	465.767	49.22
11.2333	-80.9704	59.1019	90.4522	4.47029	465.817	49.2399
11.25	-80.9698	59.0847	90.4592	4.44527	465.925	49.2587
11.2667	-80.9679	59.0543	90.4153	4.40544	465.857	49.2796
11.2833	-80.9683	59.0368	90.3637	4.8774	465.853	49.3
11.3	-80.9675	59.0792	90.4171	5.33348	465.839	49.3186
11.3167	-80.9641	59.0638	90.4148	5.34538	465.879	49.3385
11.3333	-80.9592	59.0539	90.3974	4.2408	465.83	49.3537
11.35	-80.9644	59.1048	90.4511	4.63127	465.776	49.371
11.3667	-80.9649	59.0943	90.4546	4.5359	465.597	49.3932
11.3833	-80.9654	59.0804	90.4751	5.24574	465.722	49.4094
11.4	-80.9657	59.0362	90.3671	4.96986	465.846	49.4283
11.4167	-80.9649	59.0478	90.402	5.35255	465.597	49.4418
11.4333	-80.9654	59.0733	90.4208	4.86382	465.638	49.4567
11.45	-80.9673	59.0632	90.4217	4.40773	465.825	49.4711
11.4667	-80.9681	59.0768	90.4353	4.84169	465.731	49.4872
11.4833	-80.9683	59.06	90.4372	4.59618	465.717	49.5022
11.5	-80.9675	59.0667	90.4255	5.06645	465.623	49.5165
11.5167	-80.9634	59.0768	90.4096	5.07179	465.777	49.526
11.5333	-80.9603	59.0395	90.3648	4.86916	465.768	49.5403
11.55	-80.9623	59.0661	90.4165	4.74937	465.85	49.5509
11.5667	-80.9661	59.0894	90.4626	5.71907	465.774	49.5586
11.5833	-80.9678	59.0939	90.4661	5.02525	465.565	49.5657
11.6	-80.9654	59.0701	90.4237	5.02235	465.9	49.5739
11.6167	-80.9666	59.0679	90.3925	5.23384	465.782	49.5846
11.6333	-80.9638	59.1526	90.4626	5.11711	465.762	49.589
11.65	-80.9606	59.1605	90.556	5.31975	465.745	49.5945
11.6667	-80.9629	59.0585	90.3977	4.46556	465.771	49.6014
11.6833	-80.9667	59.051	90.3869	5.25658	465.812	49.6049
11.7	-80.9643	59.0597	90.4408	40.6814	465.651	49.6108
11.7167	-80.96	59.0397	90.3803	5.44365	465.748	49.613
11.7333	-80.9597	59.0572	90.4014	5.09682	465.884	49.6151
11.75	-80.9574	59.0891	90.425	5.66063	465.594	49.6153
11.7667	-80.9611	59.0591	90.3835	4.8011	465.883	49.6146
11.7833	-80.9591	59.0629	90.4096	5.21843	465.789	49.6151
11.8	-80.9545	59.0815	90.406	4.8185	465.628	49.612
11.8167	-80.9557	59.0916	90.4211	5.43236	465.781	49.6087
11.8333	-80.9602	59.3061	90.5618	5.54863	465.933	49.6061
11.85	-80.964	59.0578	90.3916	4.97765	465.914	49.5992
11.8667	-80.9617	59.0812	90.4711	5.4229	465.911	49.6001
11.8833	-80.9657	59.0708	90.452	5.32158	465.821	49.5937
11.9	-80.9628	59.0603	90.3867	4.78264	465.773	49.5872
11.9167	-80.9615	59.1055	90.4414	5.58205	465.71	49.5765
11.9333	-80.9647	59.1079	90.4786	4.86549	465.816	49.5689
11.95	-80.9586	59.0871	90.4514	5.25536	465.825	49.5623
11.9667	-80.9592	59.0757	90.4473	5.25597	465.6	49.5565
11.9833	-80.9588	59.1106	90.5128	4.90959	465.906	49.5458
12	-80.9563	59.085	90.4372	4.95079	465.766	49.5309
12.0167	-80.9599	59.0707	90.4582	5.23384	465.88	49.5177
12.0333	-80.9615	59.0519	90.371	5.27382	465.749	49.5077
12.05	-80.9652	59.1753	90.6153	4.75822	465.699	49.4932
12.0667	-80.965	59.0739	90.4163	4.7892	465.706	49.4793
12.0833	-80.9663	59.0691	90.4249	5.14504	465.76	49.4651
12.1	-80.9655	59.0592	90.3965	4.81133	465.684	49.4532
12.1167	-80.9647	59.0807	90.4002	4.62593	465.663	49.4337
12.1333	-80.9652	59.0578	90.409	4.87206	465.564	49.4198
12.15	-80.964	59.0611	90.3793	5.17494	465.74	49.4019
12.1667	-80.9663	59.0537	90.3802	5.41573	465.806	49.3858
12.1833	-80.9664	59.1763	90.5535	4.74571	465.624	49.3676
12.2	-80.9673	59.0467	90.3805	3.66631	465.649	49.3502
12.2167	-80.971	59.0495	90.3878	4.9514	465.743	49.3325
12.2333	-80.9739	59.0704	90.4075	0.156784	465.871	49.3154
12.25	-80.9773	59.0633	90.4282	0.62233	465.763	49.2968
12.2667	-80.9788	59.0585	90.4044	0.513229	465.744	49.2767
12.2833	-80.9788	59.101	90.4305	1.79405	465.851	49.2571
12.3	-80.9769	59.069	90.3799	-5.57472	465.892	49.2333
12.3167	-80.9739	59.0537	90.3921	4.83391	465.746	49.2147
12.3333	-80.9768	59.0821	90.4081	4.62059	465.876	49.1926
12.35	-80.974	59.0675	90.4012	5.0872	465.651	49.1737
12.3667	-80.9759	59.0716	90.3979	5.41801	465.744	49.1529
12.3833	-80.9742	59.0649	90.4327	5.64034	465.854	49.1348
12.4	-80.9728	59.0478	90.386	5.12596	465.694	49.109
12.4167	-80.9698	59.0609	90.4235	4.65401	465.798	49.0856
12.4333	-80.9716	59.0403	90.3713	5.04433	465.826	49.063
12.45	-80.9718	59.0653	90.4166	4.89647	465.815	49.0376
12.4667	-80.9768	59.0517	90.3768	5.38414	465.779	49.018
12.4833	-80.9776	59.0568	90.3843	5.01335	465.835	48.9932
12.5	-80.9765	59.0923	90.4177	5.0956	465.793	48.9712
12.5167	-80.9786	59.0513	90.3768	4.99962	465.663	48.9529
12.5333	-80.9791	59.0501	90.379	4.78325	465.797	48.928
12.55	-80.975	59.1244	90.4672	4.53301	465.789	48.9063
12.5667	-80.9744	59.0687	90.4107	4.87984	465.559	48.8877
12.5833	-80.9774	59.0546	90.3756	5.24941	465.73	48.8648
12.6	-80.9742	59.0833	90.4603	4.89891	465.805	48.8435
12.6167	-80.9725	59.0588	90.3841	5.26482	465.862	48.8233
12.6333	-80.9762	59.0481	90.3762	5.27977	465.818	48.801
12.65	-80.9768	59.0437	90.3632	5.10994	465.652	48.7821
12.6667	-80.9719	59.0524	90.3779	4.98955	465.836	48.7542
12.6833	-80.9718	59.0389	90.35	5.17967	465.815	48.7324
12.7	-80.9725	59.0789	90.4699	4.53056	465.85	48.7142
12.7167	-80.9676	59.0733	90.4379	5.34477	465.825	48.698
12.7333	-80.9702	59.0711	90.4417	4.93889	465.565	48.6774
12.75	-80.9702	59.0577	90.3744	4.52995	465.743	48.6582
12.7667	-80.9699	59.0775	90.4629	4.95796	465.8	48.6324
12.7833	-80.9751	59.0556	90.3703	5.18257	465.742	48.6135
12.8	-80.9667	59.049	90.3834	4.89418	465.816	48.5931
12.8167	-80.9684	59.0693	90.4333	5.14931	465.779	48.5743
12.8333	-80.9719	59.0653	90.3979	5.40382	465.762	48.5561
12.85	-80.971	59.0585	90.3764	5.11589	465.814	48.5386
12.8667	-80.9699	59.1576	90.59	4.79225	465.944	48.5241
12.8833	-80.9667	59.0968	90.4595	4.6891	465.801	48.5088
12.9	-80.965	59.1029	90.4199	5.53673	465.586	48.4893
12.9167	-80.9657	59.0414	90.3716	5.29884	465.803	48.4724
12.9333	-80.9667	59.0531	90.405	5.64461	465.879	48.4553
12.95	-80.9693	59.0521	90.3739	5.33455	465.826	48.4403
12.9667	-80.9684	59.3203	90.4295	5.42229	465.754	48.4283
12.9833	-80.965	59.053	90.3936	5.31136	465.675	48.4148
13	-80.9603	59.0723	90.4614	4.9717	465.74	48.3993
13.0167	-80.9585	59.045	90.3875	5.24223	465.769	48.3823
13.0333	-80.9597	59.0635	90.4124	4.70406	465.723	48.3624
13.05	-80.9599	59.0553	90.4014	5.30418	465.803	48.35
13.0667	-80.9628	59.1125	90.4748	5.09087	465.798	48.3346
13.0833	-80.9589	59.0533	90.3884	5.14092	465.848	48.3244
13.1	-80.9545	59.0411	90.3658	5.30785	465.839	48.3074
13.1167	-80.9541	59.0531	90.406	4.87801	465.617	48.2945
13.1333	-80.9492	59.0781	90.4621	4.99489	465.796	48.2862
13.15	-80.9535	59.0478	90.3646	4.76357	465.835	48.2742
13.1667	-80.9554	59.078	90.4815	4.66698	465.653	48.2626
13.1833	-80.9536	59.0612	90.398	4.95201	465.626	48.2464
13.2	-80.9557	59.0572	90.4086	5.48241	465.806	48.2351
13.2167	-80.9504	59.0589	90.3971	5.18684	465.641	48.2237
13.2333	-80.9499	59.1743	90.5891	4.60274	465.672	48.2127
13.25	-80.9498	59.0478	90.3898	5.37636	465.774	48.2029
13.2667	-80.9507	59.0507	90.4084	4.79286	465.642	48.1948
13.2833	-80.9498	59.062	90.4116	-0.339584	465.649	48.1838
13.3	-80.9525	59.1001	90.4426	5.04189	465.732	48.1739
13.3167	-80.9579	59.1113	90.4963	5.10216	465.748	48.159
13.3333	-80.9554	59.0493	90.3771	5.47524	465.518	48.1529
13.35	-80.9568	59.099	90.4997	5.29594	465.607	48.1466
13.3667	-80.9586	59.0485	90.3664	4.85069	465.657	48.1348
13.3833	-80.9567	59.0749	90.4212	5.13084	465.744	48.1258
13.4	-80.955	59.0699	90.4107	5.07957	465.703	48.1216
13.4167	-80.9563	59.0603	90.4043	5.65056	465.701	48.1133
13.4333	-80.9586	59.0514	90.3819	5.56297	465.681	48.104
13.45	-80.9576	59.0664	90.4398	4.99016	465.624	48.0972
13.4667	-80.953	59.0591	90.4108	5.28038	465.671	48.0885
13.4833	-80.9545	59.1508	90.4235	5.93666	465.892	48.0811
13.5	-80.957	59.0536	90.3912	4.64684	465.479	48.0744
13.5167	-80.9538	59.0362	90.3596	4.82979	465.729	48.0666
13.5333	-80.9519	59.0553	90.4075	5.67558	465.714	48.0634
13.55	-80.9518	59.0992	90.525	5.34233	465.71	48.0593
13.5667	-80.9501	59.1709	90.5154	5.6881	465.639	48.0532
13.5833	-80.9522	59.0611	90.3863	5.00496	465.649	48.0454
13.6	-80.9574	59.1285	90.4902	5.36202	465.762	48.0381
13.6167	-80.9563	59.0711	90.3809	5.72624	465.767	48.0322
13.6333	-80.9591	59.0698	90.3985	4.71718	465.614	48.0294
13.65	-80.967	59.1039	90.4726	4.99489	465.747	48.0236
13.6667	-80.9728	59.1026	90.4821	5.33943	465.638	48.019
13.6833	-80.9713	59.0643	90.4031	5.41451	465.626	48.0158
13.7	-80.9747	59.0594	90.4212	5.77095	465.701	48.0117
13.7167	-80.9788	59.0643	90.4325	5.33409	465.551	48.0056
13.7333	-80.9803	59.0467	90.3816	1.19621	465.606	48.003
13.75	-80.9832	59.0458	90.382	0.628891	465.759	47.9995
13.7667	-80.9921	59.0583	90.3832	1.25114	465.659	47.9975
13.7833	-81.0018	59.0478	90.3893	0.769424	465.804	47.9923
13.8	-81.0082	59.0662	90.4415	2.17262	465.735	47.9884
13.8167	-81.0091	59.0421	90.3632	-14.6423	465.726	47.9821
13.8333	-81.0131	59.0704	90.4382	4.36897	465.753	47.9787
13.85	-81.0133	59.0473	90.3735	5.42824	465.8	47.9786
13.8667	-81.023	59.0516	90.3848	5.86754	465.746	47.9771
13.8833	-81.0275	59.0315	90.3454	12.5874	465.601	47.9713
13.9	-81.0294	59.0577	90.3838	4.9514	465.663	47.9629
13.9167	-81.032	59.0629	90.3947	6.98799	465.814	47.9604
13.9333	-81.0363	59.0511	90.3756	5.10933	465.725	47.9607
13.95	-81.0439	59.0829	90.4377	4.99123	465.698	47.9556
13.9667	-81.0517	59.0519	90.3887	5.07057	465.855	47.9511
13.9833	-81.054	59.0446	90.3906	5.18318	465.709	47.9496
14	-81.0661	59.0582	90.4128	6.02013	465.803	47.9453
14.0167	-81.072	59.0405	90.3664	5.62126	465.636	47.9462
14.0333	-81.0786	59.0685	90.4464	5.11818	465.74	47.9414
14.05	-81.0824	59.0357	90.3571	5.52528	465.7	47.9406
14.0667	-81.0896	59.0511	90.4015	4.94057	465.828	47.9388
14.0833	-81.0918	59.0528	90.3754	7.2509	465.751	47.9371
14.1	-81.0998	59.051	90.3971	5.71602	465.664	47.9348
14.1167	-81.1031	59.0865	90.4136	5.66063	465.67	47.933
14.1333	-81.1065	59.0575	90.4211	5.39482	465.638	47.9319
14.15	-81.1086	59.0444	90.3809	5.39421	465.637	47.9276
14.1667	-81.1169	59.098	90.3942	5.22438	465.682	47.9304
14.1833	-81.1225	59.0907	90.4382	5.15816	465.644	47.9298
14.2	-81.1279	59.0765	90.4318	5.48958	465.737	47.9256
14.2167	-81.133	59.128	90.5294	5.7	465.544	47.9261
14.2333	-81.1381	59.0467	90.3941	5.14442	465.799	47.9244
14.25	-81.143	59.078	90.4429	4.99733	465.877	47.9209
14.2667	-81.1411	59.0832	90.4792	5.53185	465.697	47.9144
14.2833	-81.1425	59.0876	90.491	4.93523	465.836	47.9169
14.3	-81.1408	59.0643	90.4145	5.28984	465.814	47.915
14.3167	-81.1439	59.0446	90.3632	5.27565	465.771	47.9133
14.3333	-81.1424	59.0363	90.3616	5.29594	465.665	47.9127
14.35	-81.1416	59.054	90.3838	5.22072	465.661	47.9108
14.3667	-81.142	59.0818	90.4299	5.00923	465.722	47.9136
14.3833	-81.1416	59.0644	90.4318	5.33226	465.635	47.9119
14.4	-81.139	59.0792	90.4499	-2.61299	465.734	47.9078
14.4167	-81.135	59.04	90.3735	-4.52141	465.62	47.9049
14.4333	-81.1369	59.055	90.398	-3.03307	465.719	47.9035
14.45	-81.1384	59.0923	90.4229	4.98055	465.66	47.8988
14.4667	-81.1373	59.0432	90.368	4.98467	465.716	47.9009
14.4833	-81.1292	59.0537	90.4076	4.46739	465.722	47.9028
14.5	-81.1257	59.0472	90.3768	5.00023	465.814	47.9023
14.5167	-81.1236	59.0693	90.3957	5.23567	465.745	47.8979
14.5333	-81.1205	59.0524	90.3729	5.33165	465.688	47.8968
14.55	-81.1134	59.1427	90.4324	5.05867	465.715	47.8959
14.5667	-81.1082	59.0571	90.4134	4.88991	465.693	47.8973
14.5833	-81.1033	59.0514	90.3857	5.43358	465.692	47.8936
14.6	-81.098	59.0542	90.373	5.3936	465.617	47.8924
14.6167	-81.0954	59.0365	90.3768	4.83986	465.604	47.8931
14.6333	-81.0922	59.1717	90.4963	4.64027	465.612	47.8916
14.65	-81.0857	59.1087	90.4952	4.82506	465.509	47.8921
14.6667	-81.078	59.5387	90.4774	5.69527	465.622	47.8906
14.6833	-81.0755	59.0395	90.3832	5.45387	465.697	47.8901
14.7	-81.0703	59.0632	90.4121	4.68727	465.578	47.8864
14.7167	-81.0662	59.0653	90.387	4.71352	465.606	47.887
14.7333	-81.0587	59.0815	90.4319	5.2256	465.688	47.8875
14.75	-81.0563	59.0606	90.4122	5.34065	465.806	47.8841
14.7667	-81.0459	59.1114	90.4572	5.34416	465.63	47.8852
14.7833	-81.0435	59.0614	90.3951	5.99983	465.81	47.8844
14.8	-81.0389	59.0383	90.3712	5.08308	465.622	47.8846
14.8167	-81.0305	59.0607	90.3997	5.16533	465.651	47.8802
14.8333	-81.0276	59.0649	90.4063	5.33882	465.751	47.8805
14.85	-81.0253	59.0505	90.3895	5.42641	465.672	47.8809
14.8667	-81.0214	59.0531	90.3848	5.45204	465.783	47.8834
14.8833	-81.0101	59.044	90.3669	5.34706	465.713	47.8822
14.9	-81.0047	59.0443	90.3986	5.39894	465.714	47.8819
14.9167	-81	59.0563	90.3809	5.47295	465.716	47.8796
14.9333	-80.9988	59.1178	90.5149	5.48958	465.679	47.8793
14.95	-80.9963	59.0586	90.3909	5.20165	465.82	47.8782
14.9667	-80.9904	59.0537	90.4055	5.29945	465.747	47.8786
14.9833	-80.9887	59.0461	90.3881	4.96147	465.594	47.8782
15	-80.9849	59.0434	90.3829	5.34233	465.81	47.8815
15.0167	-80.9757	59.044	90.3632	4.82079	465.769	47.8786
15.0333	-80.9736	59.0527	90.4049	4.78096	465.578	47.8803
15.05	-80.9683	59.0424	90.3886	5.42519	465.67	47.8742
15.0667	-80.9638	59.1375	90.6641	5.35194	465.803	47.8799
15.0833	-80.9621	59.0475	90.3956	5.50743	465.742	47.8786
15.1	-80.9563	59.06	90.4054	5.15221	465.701	47.8767
15.1167	-80.9582	59.0412	90.3845	5.23918	465.661	47.8777
15.1333	-80.9545	59.1723	90.4929	5.32509	465.861	47.8768
15.15	-80.9524	59.0551	90.3733	5.2964	465.786	47.8745
15.1667	-80.953	59.0546	90.3732	0.901871	465.801	47.8715
15.1833	-80.9441	59.0638	90.3941	0.747452	465.702	47.8716
15.2	-80.9431	59.0476	90.386	0.411301	465.461	47.8741
15.2167	-80.946	59.0363	90.35	0.553665	465.702	47.875
15.2333	-80.9463	59.049	90.3721	0.644302	465.734	47.8739
15.25	-80.9417	59.067	90.4022	4.57283	465.621	47.873
15.2667	-80.9423	59.0449	90.3852	5.04677	465.612	47.87
15.2833	-80.9365	59.0612	90.4125	4.45366	465.633	47.8735
15.3	-80.9419	59.0879	90.4206	4.7123	465.698	47.8767
15.3167	-80.9365	59.0948	90.471	4.87144	465.504	47.8729
15.3333	-80.9373	59.0635	90.4197	4.64317	465.623	47.8721
15.35	-80.94	59.0421	90.3664	5.00679	465.729	47.8732
15.3667	-80.939	59.0604	90.4462	4.81606	465.562	47.8721
15.3833	-80.9423	59.0563	90.3896	4.636	465.587	47.8687
15.4	-80.9438	59.0466	90.3887	4.77135	465.754	47.87
15.4167	-80.9417	59.0305	90.3442	5.41573	465.495	47.8683
15.4333	-80.938	59.1198	90.4731	5.49965	465.7	47.8678
15.45	-80.9388	59.0757	90.4066	5.40794	465.646	47.8683
15.4667	-80.9429	59.0469	90.4035	5.09026	465.645	47.8674
15.4833	-80.9417	59.0624	90.4186	4.97826	465.631	47.8677
15.5	-80.9463	59.0449	90.384	4.96391	465.728	47.8655
15.5167	-80.9466	59.0421	90.4046	4.78981	465.734	47.8671
15.5333	-80.9444	59.0612	90.4107	5.0193	465.657	47.8683
15.55	-80.9487	59.0514	90.4125	4.87511	465.733	47.8617
15.5667	-80.9516	59.0449	90.3816	5.42641	465.731	47.8619
15.5833	-80.948	59.0585	90.4157	5.28572	465.427	47.8599
15.6	-80.949	59.043	90.3574	5.10872	465.82	47.8626
15.6167	-80.9481	59.0849	90.5102	4.94896	465.654	47.8646
15.6333	-80.9444	59.1975	90.4588	5.06935	465.702	47.8671
15.65	-80.9446	59.0711	90.4318	5.07057	465.754	47.8652
15.6667	-80.9422	59.0931	90.4368	5.24406	465.706	47.8645
15.6833	-80.9394	59.0644	90.4221	4.93462	465.735	47.8663
15.7	-80.9483	59.0942	90.4366	5.25169	465.729	47.8672
15.7167	-80.9499	59.0736	90.4282	4.74327	465.684	47.8649
15.7333	-80.9498	59.1103	90.4546	5.56587	465.795	47.8678
15.75	-80.9489	59.0878	90.445	5.03365	465.594	47.8687
15.7667	-80.951	59.0769	90.4153	5.0312	465.591	47.8664
15.7833	-80.9512	59.0429	90.3729	4.87022	465.684	47.8642
15.8	-80.9518	59.0751	90.4537	5.19508	465.506	47.8709
15.8167	-80.9496	59.0342	90.3548	5.14931	465.693	47.8687
15.8333	-80.9542	59.0545	90.3661	4.89479	465.777	47.8678
15.85	-80.9574	59.101	90.4804	5.04799	465.614	47.8652
15.8667	-80.9576	59.0727	90.4345	5.03838	465.708	47.8681
15.8833	-80.958	59.025	90.344	4.67842	465.674	47.8677
15.9	-80.9574	59.053	90.409	5.34065	465.68	47.8643
15.9167	-80.9568	59.063	90.4505	4.71352	465.728	47.8625
15.9333	-80.9571	59.0902	90.4896	4.83162	465.745	47.8631
15.95	-80.9594	59.0928	90.4562	4.9633	465.67	47.866
15.9667	-80.9602	59.0495	90.4256	5.14214	465.402	47.8648
15.9833	-80.9606	59.0446	90.3921	4.91982	465.762	47.8645
16	-80.9617	59.0589	90.449	4.83208	465.595	47.8634
16.0167	-80.9557	59.0559	90.3719	5.23918	465.784	47.862
16.0333	-80.9535	59.0687	90.398	5.25826	465.706	47.8619
16.05	-80.9577	59.0382	90.3674	5.04799	465.744	47.8663
16.0667	-80.9548	59.0357	90.3668	5.25353	465.656	47.8674
16.0833	-80.9554	59.0525	90.4075	5.38704	465.583	47.8672
16.1	-80.9541	59.0305	90.36	5.28389	465.636	47.8696
16.1167	-80.9513	59.035	90.3738	4.85725	465.7	47.8675
16.1333	-80.953	59.0469	90.4154	5.19402	465.686	47.8661
16.15	-80.949	59.0643	90.4067	5.16182	465.637	47.8671
16.1667	-80.951	59.0611	90.438	4.85893	465.58	47.8643
16.1833	-80.9502	59.0395	90.3944	4.98299	465.607	47.8664
16.2	-80.9525	59.1116	90.4835	4.66881	465.562	47.8655
16.2167	-80.9519	59.0414	90.3985	5.01808	465.648	47.8657
16.2333	-80.9524	59.0397	90.3761	5.22438	465.677	47.8661
16.25	-80.9463	59.0987	90.4199	5.35606	465.54	47.8666
16.2667	-80.9429	59.0336	90.361	5.11055	465.639	47.8625
16.2833	-80.9382	59.0391	90.3832	5.34767	465.705	47.8619
16.3	-80.9385	59.0308	90.3751	5.82344	465.478	47.8625
16.3167	-80.9358	59.0232	90.3735	5.28343	465.623	47.8564
16.3333	-80.9342	59.1189	90.436	4.96147	465.706	47.8608
16.35	-80.9339	59.0533	90.42	4.96681	465.382	47.8619
16.3667	-80.9335	59.0282	90.3556	5.59868	465.525	47.8603
16.3833	-80.9307	59.0382	90.3899	4.61403	465.677	47.862
16.4	-80.9271	59.0598	90.4353	7.47078	465.681	47.8591
16.4167	-80.9214	59.0273	90.369	5.72975	465.529	47.8567
16.4333	-80.9203	59.0284	90.3651	0.542374	465.687	47.857
16.45	-80.9231	59.0717	90.4359	0.398178	465.758	47.8609
16.4667	-80.9219	59.0466	90.4119	0.340958	465.611	47.8606
16.4833	-80.9164	59.0363	90.3864	0.693131	465.744	47.8594
16.5	-80.9126	59.0598	90.3973	-0.733566	465.662	47.8617
16.5167	-80.9072	59.2091	90.5521	5.37163	465.691	47.8623
16.5333	-80.9098	59.0493	90.3696	5.00023	465.795	47.8577
16.55	-80.9065	59.0282	90.3655	4.70223	465.801	47.8564
16.5667	-80.9042	59.0511	90.4072	8.60817	465.523	47.8564
16.5833	-80.9029	59.0241	90.3628	5.02998	465.668	47.8599
16.6	-80.9048	59.1273	90.4499	5.4026	465.813	47.8614
16.6167	-80.9037	59.0511	90.4049	4.64088	465.692	47.8582
16.6333	-80.8985	59.0694	90.4279	5.02937	465.71	47.8616
16.65	-80.8962	59.0539	90.3907	4.74388	465.682	47.8611
16.6667	-80.8901	59.0368	90.4075	5.06813	465.727	47.8587
16.6833	-80.8904	59.0293	90.3797	5.42397	465.669	47.8567
16.7	-80.8884	59.027	90.3655	5.22728	465.742	47.8603
16.7167	-80.8888	59.2452	90.7989	4.5771	465.758	47.8606
16.7333	-80.8816	59.0575	90.4684	5.53902	465.538	47.8629
16.75	-80.8817	59.0223	90.3706	5.35423	465.788	47.8588
16.7667	-80.8794	59.0533	90.4064	4.88289	465.705	47.8599
16.7833	-80.8764	59.0707	90.4125	5.03243	465.889	47.8603
16.8	-80.873	59.0516	90.4626	5.27977	465.695	47.8584
16.8167	-80.8698	59.0466	90.3939	5.62019	465.75	47.8593
16.8333	-80.8712	59.0562	90.4231	5.25414	465.766	47.8585
16.85	-80.8686	59.0258	90.3806	5.33699	465.545	47.8556
16.8667	-80.8628	59.0536	90.3747	6.12495	465.556	47.8564
16.8833	-80.8576	59.0385	90.3993	5.05989	465.61	47.859
16.9	-80.861	59.0229	90.3758	5.62782	465.481	47.8568
16.9167	-80.863	59.0939	90.4302	4.96086	465.671	47.859
16.9333	-80.8627	59.0855	90.4412	5.35011	465.705	47.8587
16.95	-80.8631	59.0293	90.3788	5.19569	465.48	47.8582
16.9667	-80.8645	59.0484	90.3899	4.84642	465.78	47.86
16.9833	-80.8654	59.031	90.3758	5.40138	465.64	47.8596
17	-80.8636	59.022	90.3574	5.33165	465.747	47.8599
17.0167	-80.8617	59.0409	90.3999	5.12062	465.758	47.8599
17.0333	-80.8588	59.0627	90.4057	4.93462	465.749	47.8645
17.05	-80.8621	59.0739	90.4455	5.30846	465.731	47.8614
17.0667	-80.8631	59.0144	90.3484	5.32265	465.567	47.8613
17.0833	-80.8601	59.0286	90.3881	5.32982	465.656	47.8608
17.1	-80.8566	59.0516	90.3976	4.59251	465.76	47.862
17.1167	-80.855	59.0276	90.3671	5.20409	465.497	47.8588
17.1333	-80.8572	59.0231	90.3716	5.05623	465.756	47.8553
17.15	-80.854	59.0464	90.4217	5.33882	465.624	47.8561
17.1667	-80.8503	59.0455	90.3941	5.3054	465.736	47.8576
17.1833	-80.8451	59.0321	90.3845	5.3936	465.545	47.8587
17.2	-80.846	59.0394	90.3918	5.63087	465.605	47.8587
17.2167	-80.8413	59.0365	90.4139	4.99901	465.693	47.8559
17.2333	-80.8431	59.0266	90.3838	5.11345	465.711	47.8597
17.25	-80.844	59.0536	90.4325	5.46333	465.761	47.8576
17.2667	-80.8425	59.0363	90.3912	5.14381	465.73	47.8603
17.2833	-80.8459	59.0292	90.3791	5.60402	465.485	47.8617
17.3	-80.8459	59.0296	90.3902	5.56892	465.713	47.86
17.3167	-80.8434	59.0196	90.3629	4.98711	465.572	47.8581
17.3333	-80.8431	59.0308	90.3994	4.4709	465.456	47.8564
17.35	-80.8401	59.0292	90.3863	5.2047	465.669	47.8579
17.3667	-80.8396	59.0376	90.4034	5.61119	465.64	47.8588
17.3833	-80.8408	59.0833	90.5152	5.23262	465.85	47.8577
17.4	-80.8386	59.0304	90.3796	4.90837	465.857	47.8599
17.4167	-80.8375	59.0293	90.3898	4.72313	465.809	47.8617
17.4333	-80.8361	59.0221	90.371	5.75783	465.725	47.8576
17.45	-80.8341	59.0594	90.3921	4.90303	465.781	47.8577
17.4667	-80.832	59.0609	90.404	5.06523	465.726	47.857
17.4833	-80.8309	59.0919	90.4723	5.63316	465.875	47.8577
17.5	-80.8289	59.0521	90.3765	4.83452	465.589	47.8591
17.5167	-80.8254	59.0522	90.418	4.73198	465.804	47.8588
17.5333	-80.8314	59.065	90.3925	5.04845	465.789	47.8588
17.55	-80.8297	59.0157	90.3735	5.71007	465.867	47.8568
17.5667	-80.8338	59.0292	90.3921	5.21126	465.787	47.8602
17.5833	-80.8315	59.0659	90.4363	5.47462	465.644	47.8614
17.6	-80.8273	59.0504	90.4377	5.32387	465.785	47.8655
17.6167	-80.8273	59.1009	90.563	5.28694	465.648	47.8642
17.6333	-80.8286	59.045	90.4075	4.52522	465.827	47.8628
17.65	-80.83	59.0339	90.3976	4.98894	465.723	47.8613
17.6667	-80.8254	59.0423	90.4281	6.47789	465.667	47.8573
17.6833	-80.825	59.0354	90.3982	5.33638	465.678	47.857
17.7	-80.8231	59.1261	90.5511	4.99489	465.659	47.857
17.7167	-80.8205	59.0096	90.3651	5.32448	465.466	47.8579
17.7333	-80.8184	59.0261	90.3965	5.26726	465.859	47.8561
17.75	-80.8164	59.0121	90.4014	5.4026	465.808	47.8577
17.7667	-80.8138	59.0145	90.3848	5.06157	465.685	47.8558
17.7833	-80.8128	60.6155	91.1318	5.14381	465.78	47.8544
17.8	-80.8134	59.053	90.4141	5.46516	465.879	47.8545
17.8167	-80.8103	59.0345	90.3976	4.68498	465.784	47.8548
17.8333	-80.8103	59.035	90.4133	0.0733185	465.653	47.8564
17.85	-80.8073	59.0299	90.4028	1.04607	465.705	47.8539
17.8667	-80.8088	59.0333	90.3971	0.346909	465.904	47.8507
17.8833	-80.8085	59.0427	90.4191	0.563278	465.741	47.8504
17.9	-80.8093	59.0411	90.4139	-8.38142	465.735	47.8552
17.9167	-80.8077	59.0835	90.3939	4.60869	465.934	47.8516
17.9333	-80.8102	59.0441	90.3996	5.17723	465.755	47.8532
17.95	-80.8077	59.0614	90.4339	3.73192	465.711	47.8544
17.9667	-80.8051	59.0545	90.4926	4.52049	465.71	47.8548
17.9833	-80.8041	59.0391	90.4087	5.09621	465.742	47.8512
18	-80.8018	59.0472	90.4408	5.33943	465.777	47.8513
18.0167	-80.8028	59.0246	90.3935	5.22377	465.886	47.8518
18.0333	-80.8018	59.0408	90.4356	5.15587	465.826	47.855
18.05	-80.7989	59.0568	90.4087	5.22911	465.807	47.8529
18.0667	-80.7958	59.0333	90.3954	4.71352	465.872	47.851
18.0833	-80.7957	59.0467	90.4369	5.23567	465.821	47.8516
18.1	-80.798	59.0075	90.3674	4.72069	465.481	47.8498
18.1167	-80.7984	59.0644	90.4426	5.09743	465.781	47.8472
18.1333	-80.8027	59.0325	90.3875	5.45265	465.902	47.849
18.15	-80.8033	59.0354	90.3977	5.34355	465.941	47.8472
18.1667	-80.8056	59.0196	90.3938	4.88457	465.919	47.8475
18.1833	-80.8111	59.031	90.4377	5.52895	465.928	47.8503
18.2	-80.8106	59.017	90.4125	5.04845	465.987	47.849
18.2167	-80.8147	59.0261	90.3957	5.45738	465.907	47.8487
18.2333	-80.8144	59.0368	90.4095	5.44792	465.818	47.8448
18.25	-80.8146	59.0321	90.4371	5.39482	465.829	47.8478
18.2667	-80.8178	59.0386	90.4043	5.1194	465.675	47.8463
18.2833	-80.8201	59.0588	90.4647	4.88335	465.76	47.8463
18.3	-80.8155	59.0379	90.4212	5.25887	465.873	47.8457
18.3167	-80.8141	59.0388	90.4166	4.77791	465.706	47.8469
18.3333	-80.8111	59.0546	90.5232	4.81667	465.935	47.8429
18.35	-80.807	59.0163	90.379	4.8423	465.912	47.8443
18.3667	-80.8093	59.0304	90.4023	5.49019	465.764	47.8436
18.3833	-80.8122	59.0319	90.396	5.44792	465.936	47.8472
18.4	-80.8123	59.0493	90.5059	4.79286	465.828	47.8443
18.4167	-80.8129	59.0452	90.4238	4.87144	465.715	47.8446
18.4333	-80.8134	59.0369	90.4086	5.16899	465.668	47.8426
18.45	-80.812	59.0427	90.4462	1.53725	465.931	47.8454
18.4667	-80.8089	59.0362	90.4475	7.239	465.812	47.8468
18.4833	-80.8053	59.0101	90.3877	5.36385	465.492	47.85
18.5	-80.8062	59.0475	90.4348	5.18562	465.764	47.8463
18.5167	-80.8007	59.0592	90.4707	5.01457	465.865	47.844
18.5333	-80.7995	59.0418	90.3968	4.59969	465.729	47.8446
18.55	-80.7999	59.0623	90.4382	4.74693	465.798	47.8492
18.5667	-80.799	59.0365	90.4659	5.56053	465.676	47.846
18.5833	-80.7992	59.0157	90.3725	5.15877	465.832	47.8442
18.6	-80.8019	59.0604	90.4496	5.52055	465.684	47.8413
18.6167	-80.8006	59.0284	90.3915	4.70467	465.773	47.8414
18.6333	-80.7987	59.0243	90.3951	4.9633	465.633	47.8449
18.65	-80.8015	59.0276	90.4087	5.30724	465.564	47.8417
18.6667	-80.8022	59.0266	90.3899	5.54497	465.77	47.8428
18.6833	-80.8056	59.0295	90.4287	5.66063	465.749	47.844
18.7	-80.8004	59.0452	90.4667	5.22911	465.545	47.8439
18.7167	-80.7992	59.0275	90.4052	5.35011	465.605	47.8457
18.7333	-80.7989	59.0237	90.4128	4.6563	465.604	47.8487
18.75	-80.7989	59.0295	90.4437	4.99306	465.568	47.8487
18.7667	-80.8013	59.0264	90.4011	5.29106	465.634	47.848
18.7833	-80.8028	59.0165	90.3979	4.98421	465.768	47.8446
18.8	-80.8004	59.024	90.3808	4.57222	465.674	47.842
18.8167	-80.8053	59.0913	90.5053	4.56566	465.673	47.8432
18.8333	-80.8056	59.0205	90.4179	5.43892	465.827	47.8468
18.85	-80.8019	59.0354	90.4047	5.31319	465.752	47.8471
18.8667	-80.8009	59.0232	90.4166	5.17845	465.459	47.8446
18.8833	-80.8021	59.0168	90.3913	4.15627	465.622	47.8489
18.9	-80.8015	59.0134	90.3938	5.44853	465.787	47.8486
18.9167	-80.797	59.0417	90.4113	5.10277	465.748	47.8461
18.9333	-80.7935	59.0347	90.4075	4.51744	465.726	47.8451
18.95	-80.7937	59.0521	90.4867	5.08904	465.718	47.8468
18.9667	-80.7908	59.0246	90.3965	5.24406	465.656	47.8454
18.9833	-80.7884	59.0041	90.3884	4.98894	465.548	47.8451
19	-80.785	59.0624	90.4218	21.3134	465.686	47.848
19.0167	-80.7861	59.0148	90.4203	4.63188	465.681	47.8513
19.0333	-80.7844	59.02	90.4086	3.77663	465.479	47.8519
19.05	-80.7861	59.0514	90.4311	4.2498	465.738	47.849
19.0667	-80.787	59.0228	90.4136	3.90053	465.621	47.8469
19.0833	-80.7882	59.0231	90.3907	3.83797	465.48	47.8461
19.1	-80.7871	59.0162	90.3814	4.41429	465.749	47.8445
19.1167	-80.7851	59.0118	90.3954	4.70818	465.692	47.8469
19.1333	-80.7832	59.0046	90.4063	4.8011	465.565	47.8497
19.15	-80.7806	59.0575	90.481	4.31892	465.649	47.851
19.1667	-80.7777	59.0292	90.4044	3.283	465.77	47.8497
19.1833	-80.7813	59.0273	90.4298	4.21471	465.625	47.8449
19.2	-80.7807	59.0049	90.3816	4.39644	465.754	47.8471
19.2167	-80.7786	59.0131	90.3677	4.93767	465.711	47.8471
19.2333	-80.7745	58.9884	90.3623	4.92149	465.682	47.8432
19.25	-80.7699	59.0192	90.4038	4.67125	465.73	47.8422
19.2667	-80.7714	59.0038	90.3677	4.21639	465.74	47.8439
19.2833	-80.7699	58.9964	90.3519	4.15382	465.794	47.8471
19.3	-80.7691	59.0849	90.5569	0.41008	465.726	47.8463
19.3167	-80.7726	59.0391	90.4105	-0.0528717	465.767	47.8503
19.3333	-80.7723	59.0351	90.4203	0.186539	465.788	47.8495
19.35	-80.7696	59.0368	90.4302	0.531693	465.777	47.8472
19.3667	-80.771	59.0086	90.3799	-0.0165558	465.772	47.8446
19.3833	-80.7722	59.0014	90.3838	4.39461	465.769	47.8468
19.4	-80.7743	59.0182	90.4205	4.33388	465.649	47.8458
19.4167	-80.7728	59.0069	90.3967	4.20265	465.586	47.8451
19.4333	-80.7719	59.0266	90.4333	4.33205	465.596	47.8466
19.45	-80.7708	59.0438	90.5062	5.12001	465.611	47.8509
19.4667	-80.7702	58.998	90.3806	4.51393	465.398	47.851
19.4833	-80.7647	59.0083	90.3933	4.46022	465.654	47.8461
19.5	-80.7626	59.0063	90.3938	4.78264	465.733	47.8477
19.5167	-80.7616	59.0298	90.4131	4.89891	465.731	47.8449
19.5333	-80.7668	59.0141	90.4374	5.07057	465.6	47.8451
19.55	-80.7626	59.0434	90.4023	4.65752	465.625	47.8449
19.5667	-80.7636	59.0002	90.3912	4.6241	465.755	47.8471
19.5833	-80.7607	59.0034	90.3916	-3.76869	465.584	47.8481
19.6	-80.7591	58.9985	90.3973	-3.32039	465.537	47.8503
19.6167	-80.7603	59.0376	90.4443	-5.15862	465.673	47.8484
19.6333	-80.7601	59.0299	90.4147	-5.41374	465.529	47.8472
19.65	-80.7594	59.0534	90.4693	-4.95125	465.588	47.8472
19.6667	-80.7578	59.0685	90.4482	-5.37743	465.582	47.8451
19.6833	-80.7558	59.0315	90.4086	-1.88988	465.481	47.8432
19.7	-80.7542	59.0217	90.4334	-0.161362	465.616	47.8419
19.7167	-80.7533	58.9997	90.3768	4.49654	465.712	47.8442
19.7333	-80.7508	59.0446	90.3925	4.70757	465.716	47.8436
19.75	-80.7473	59.0174	90.3956	4.54903	465.82	47.8399
19.7667	-80.7481	59.0405	90.444	4.7863	465.643	47.8408
19.7833	-80.7485	58.9794	90.3622	4.73976	465.779	47.8425
19.8	-80.7482	59.0455	90.4656	4.45961	465.59	47.8455
19.8167	-80.7465	59.0075	90.4197	5.42763	465.806	47.8445
19.8333	-80.7465	58.9967	90.4017	4.83574	465.612	47.8387
19.85	-80.7455	59.0188	90.4618	4.02504	465.53	47.8387
19.8667	-80.7418	59.0601	90.4739	4.08714	465.705	47.8407
19.8833	-80.7449	59.0191	90.4852	5.00145	465.646	47.8455
19.9	-80.7467	59.0228	90.4276	4.73625	465.599	47.846
19.9167	-80.7453	58.9932	90.4011	4.65279	465.615	47.8436
19.9333	-80.7444	59.0333	90.4348	4.73671	465.638	47.8393
19.95	-80.7427	58.9788	90.3622	5.16838	465.765	47.8436
19.9667	-80.7375	59.0176	90.4232	4.87572	465.563	47.8465
19.9833	-80.7371	59.0084	90.4076	4.65218	465.752	47.8455
20	-80.7383	58.9932	90.3967	4.65401	465.618	47.8478
20.0167	-80.7409	58.9912	90.3933	4.64851	465.643	47.8428
20.0333	-80.7412	58.9944	90.3867	4.33983	465.71	47.8414
20.05	-80.7391	59.0061	90.444	4.33205	465.513	47.8442
20.0667	-80.7388	59.0211	90.4443	4.8066	465.468	47.8458
20.0833	-80.7356	58.9895	90.3941	4.3029	465.661	47.848
20.1	-80.7343	58.9883	90.3933	4.36729	465.563	47.8478
20.1167	-80.7381	58.9883	90.3779	4.73564	465.476	47.8451
20.1333	-80.7383	58.9843	90.3841	4.48936	465.561	47.8437
20.15	-80.742	58.9825	90.3707	4.84291	465.618	47.8426
20.1667	-80.7462	59.0109	90.4585	5.07713	465.438	47.849
20.1833	-80.7464	59.0214	90.5038	4.41368	465.558	47.8469
20.2	-80.7455	59.0095	90.4162	4.96925	465.452	47.8461
20.2167	-80.7467	59.0224	90.4232	4.57161	465.412	47.8475
20.2333	-80.7449	59.0217	90.4026	4.9221	465.345	47.8509
20.25	-80.7427	58.9903	90.3768	4.33922	465.607	47.8518
20.2667	-80.7412	58.9941	90.4044	4.64684	465.527	47.8533
20.2833	-80.7406	58.986	90.3983	4.5681	465.471	47.8497
20.3	-80.7375	59.0017	90.3993	4.6122	465.444	47.8483
20.3167	-80.7366	59.0125	90.4543	4.48341	465.656	47.8486
20.3333	-80.7356	59.0072	90.3994	5.21416	465.47	47.8483
20.35	-80.7352	58.9971	90.4296	4.05724	465.551	47.8471
20.3667	-80.7362	59.0081	90.4334	4.88335	465.445	47.8477
20.3833	-80.732	59	90.3881	4.77196	465.69	47.844
20.4	-80.7311	58.9756	90.3803	4.50676	465.476	47.8445
20.4167	-80.7331	58.977	90.3808	4.67247	465.668	47.8425
20.4333	-80.7352	59.0115	90.4417	4.95201	465.616	47.8426
20.45	-80.7369	58.971	90.3735	5.18806	465.543	47.8432
20.4667	-80.7371	59.0185	90.4575	4.8423	465.659	47.8458
20.4833	-80.7362	59.0524	90.5056	4.91493	465.514	47.8432
20.5	-80.7348	58.9867	90.3895	4.39766	465.638	47.8458
20.5167	-80.7327	59.0009	90.3936	5.05333	465.49	47.8478
20.5333	-80.7325	59.0002	90.4217	4.33144	465.484	47.8474
20.55	-80.7314	59.0749	90.4569	4.93523	465.461	47.8474
20.5667	-80.7343	59.0368	90.4777	0.891037	465.393	47.8446
20.5833	-80.7389	59.0083	90.4076	0.618057	465.584	47.8445
20.6	-80.7354	58.9898	90.3849	0.464249	465.571	47.841
20.6167	-80.7345	58.9883	90.4119	0.581741	465.32	47.8417
20.6333	-80.7317	58.9964	90.406	4.88289	465.474	47.8454
20.65	-80.7342	59.0752	90.4565	4.48586	465.564	47.8449
20.6667	-80.7345	58.9854	90.4022	4.84108	465.523	47.8414
20.6833	-80.7325	59.0159	90.4385	4.87801	465.606	47.8428
20.7	-80.7356	59.0003	90.4133	5.12596	465.477	47.844
20.7167	-80.7372	59.0005	90.3931	4.79393	465.574	47.8474
20.7333	-80.7383	59.009	90.4376	4.99779	465.599	47.8461
20.75	-80.7368	59.0014	90.4018	4.87389	465.514	47.8429
20.7667	-80.7314	58.9954	90.3983	4.90364	465.619	47.8451
20.7833	-80.7298	58.9803	90.3806	4.96864	465.483	47.8446
20.8	-80.7331	59.0186	90.4943	4.30412	465.721	47.8454
20.8167	-80.7325	58.9957	90.4589	5.13969	465.703	47.8468
20.8333	-80.7307	59.0429	90.4929	5.24879	465.478	47.8474
20.85	-80.7296	59.0005	90.4064	5.46516	465.579	47.8475
20.8667	-80.7278	58.9901	90.4023	4.51561	465.72	47.8465
20.8833	-80.7252	59.02	90.4302	4.66759	465.742	47.8449
20.9	-80.7223	58.9793	90.4005	4.99428	465.667	47.8429
20.9167	-80.7189	58.9668	90.3956	5.02525	465.745	47.8437
20.9333	-80.7217	58.9771	90.3982	4.8185	465.723	47.8457
20.95	-80.7169	58.9974	90.4513	4.8066	465.574	47.8442
20.9667	-80.7096	58.9971	90.4411	4.65874	465.648	47.8451
20.9833	-80.7128	58.9965	90.4084	5.26726	465.81	47.8445
21	-80.7116	58.9684	90.3693	4.282	465.479	47.844
21.0167	-80.7136	58.9745	90.4009	4.57344	465.59	47.8442
21.0333	-80.7169	59.0142	90.5087	5.13023	465.74	47.8445
21.05	-80.7153	58.9843	90.4211	4.81133	465.695	47.8414
21.0667	-80.7153	58.9973	90.4119	4.57344	465.588	47.8439
21.0833	-80.7142	58.9756	90.4206	4.85603	465.553	47.8416
21.1	-80.7139	58.9962	90.3988	4.67415	465.597	47.8451
21.1167	-80.7162	58.9964	90.4047	4.59908	465.636	47.8428
21.1333	-80.7104	59.011	90.4116	5.30785	465.636	47.8451
21.15	-80.7131	58.9848	90.4025	4.85115	465.636	47.8454
21.1667	-80.7116	58.9779	90.4009	4.71291	465.535	47.8449
21.1833	-80.7101	58.9887	90.4537	4.82857	465.557	47.844
21.2	-80.7108	58.988	90.4275	4.71291	465.505	47.8407
21.2167	-80.711	58.9732	90.4017	4.66652	465.26	47.8416
21.2333	-80.7095	59.006	90.4408	4.88762	465.607	47.8404
21.25	-80.709	59.0156	90.5024	5.26253	465.644	47.8407
21.2667	-80.7127	59.0038	90.4298	5.06813	465.634	47.8407
21.2833	-80.7209	58.9906	90.3933	5.0753	465.538	47.8384
21.3	-80.7217	58.9817	90.4351	5.02113	465.549	47.8381
21.3167	-80.7188	59.0043	90.4226	5.2523	465.641	47.839
21.3333	-80.7177	58.9834	90.4287	5.23628	465.612	47.8396
21.35	-80.7204	58.9704	90.3954	4.93706	465.702	47.8397
21.3667	-80.7154	58.9751	90.4063	4.89891	465.551	47.8382
21.3833	-80.7153	58.9602	90.3719	4.93767	465.482	47.839
21.4	-80.7131	58.9869	90.4113	5.54741	465.749	47.8382
21.4167	-80.7107	59.0325	90.4282	5.40138	465.636	47.837
21.4333	-80.7095	58.9732	90.4223	5.1313	465.671	47.8375
21.45	-80.7079	58.9719	90.4014	5.62553	465.865	47.8376
21.4667	-80.7064	59.0176	90.4391	5.34065	465.708	47.8358
21.4833	-80.7073	58.9947	90.4205	0.612717	465.717	47.8375
21.5	-80.709	58.9611	90.3725	4.82506	465.706	47.8356
21.5167	-80.7096	58.9637	90.3907	4.58473	465.765	47.8396
21.5333	-80.7046	58.9849	90.4157	12.0145	465.93	47.8388
21.55	-80.704	58.9636	90.3689	4.701	465.933	47.8408
21.5667	-80.7023	58.9788	90.4371	4.73137	465.904	47.8365
21.5833	-80.7038	58.9733	90.4023	5.08659	465.861	47.8397
21.6	-80.7069	58.9841	90.4128	5.02892	465.6	47.8394
21.6167	-80.7087	58.9817	90.4221	4.61403	465.794	47.8391
21.6333	-80.7073	58.9852	90.4206	4.37386	465.914	47.8376
21.65	-80.707	58.9829	90.4131	4.86259	465.813	47.8384
21.6667	-80.7061	58.9869	90.4498	4.93233	465.754	47.8367
21.6833	-80.7052	59.0459	90.5355	5.28343	465.736	47.8385
21.7	-80.7084	58.9721	90.404	4.66652	465.619	47.8394
21.7167	-80.7052	59.0472	90.4725	3.67409	465.581	47.8338
21.7333	-80.7035	58.9813	90.4281	-10.138	465.581	47.8329
21.75	-80.7052	58.9787	90.4511	-6.57661	465.637	47.8326
21.7667	-80.7098	58.978	90.4624	13.017	465.612	47.8361
21.7833	-80.7056	58.9756	90.4058	-9.6975	465.603	47.8352
21.8	-80.7105	59.1044	90.4778	0.181808	465.671	47.8378
21.8167	-80.7084	58.9919	90.4514	4.73671	465.545	47.8342
21.8333	-80.7102	58.9854	90.4116	4.76662	465.619	47.8353
21.85	-80.7085	58.9719	90.4144	4.47929	465.68	47.8375
21.8667	-80.7092	59.0325	90.5294	4.20982	465.807	47.8397
21.8833	-80.7104	58.966	90.4087	12.8019	465.996	47.8397
21.9	-80.7104	58.9881	90.4343	5.61409	466.51	47.8384
21.9167	-80.7087	58.9719	90.4214	-4.41185	466.883	47.8364
21.9333	-80.7105	58.9663	90.3931	1.90086	466.943	47.8352
21.95	-80.7121	58.9674	90.4156	4.48769	466.997	47.8344
21.9667	-80.7092	58.9831	90.4264	4.83574	466.898	47.8336
21.9833	-80.7053	58.9674	90.4084	1.21651	466.526	47.8387
22	-80.7011	59.2883	90.5792	0.996628	466.833	47.8358
22.0167	-80.6991	58.9756	90.3867	0.923843	466.784	47.8353
22.0333	-80.7024	58.9721	90.4044	-2.3835	466.618	47.84
22.05	-80.7053	59.0005	90.4496	6.36452	466.612	47.8382
22.0667	-80.702	59.0002	90.4429	6.85036	466.43	47.8393
22.0833	-80.7009	59.0034	90.4754	7.64427	466.307	47.8388
22.1	-80.7012	58.9652	90.4002	5.55641	466.297	47.8393
22.1167	-80.7017	58.9532	90.3741	7.48039	466.32	47.8384
22.1333	-80.7018	58.9698	90.3867	5.22499	466.208	47.8356
22.15	-80.697	58.9661	90.3944	4.94423	466.024	47.8315
22.1667	-80.6966	58.9777	90.4386	4.26292	466.225	47.8329
22.1833	-80.7027	58.9619	90.4002	5.34111	465.94	47.833
22.2	-80.7023	58.968	90.4337	4.82323	465.96	47.8297
22.2167	-80.6974	58.9912	90.4211	4.97993	465.904	47.8318
22.2333	-80.6965	58.9719	90.3889	4.95796	465.986	47.833
22.25	-80.6977	58.957	90.4058	4.87862	465.74	47.8304
22.2667	-80.7012	58.9495	90.3803	4.81422	465.891	47.8313
22.2833	-80.6989	58.971	90.4583	3.32649	465.692	47.8313
22.3	-80.6968	58.9581	90.3944	5.06706	465.76	47.8339
22.3167	-80.6982	58.9845	90.431	4.95369	465.697	47.833
22.3333	-80.7014	59.0067	90.4661	5.24223	465.819	47.8342
22.35	-80.7035	59.0037	90.4524	18.9507	465.776	47.8335
22.3667	-80.7021	58.9701	90.4252	4.96086	465.698	47.832
22.3833	-80.7043	58.9591	90.4084	5.02052	465.865	47.8327
22.4	-80.7053	59.0049	90.443	4.75761	465.848	47.8333
22.4167	-80.7014	58.977	90.4128	5.58373	465.816	47.8317
22.4333	-80.6998	58.9747	90.4217	5.23323	465.752	47.8332
22.45	-80.702	58.9622	90.4316	5.28221	465.67	47.8349
22.4667	-80.7034	58.9574	90.4247	5.23918	465.619	47.8358
22.4833	-80.6998	58.9957	90.4255	4.82979	465.696	47.83
22.5	-80.6971	58.9584	90.4113	4.96452	465.666	47.8297
22.5167	-80.6991	59.1515	90.5633	5.06218	465.615	47.832
22.5333	-80.6968	58.9639	90.4122	5.0164	465.391	47.83
22.55	-80.6977	58.9646	90.4462	5.50575	465.563	47.8321
22.5667	-80.7	58.9785	90.4342	-6.2571	465.573	47.8361
22.5833	-80.7017	59.0076	90.5422	-7.91542	465.443	47.8321
22.6	-80.7046	58.9578	90.4023	-4.94591	465.596	47.835
22.6167	-80.7055	58.9732	90.46	-2.60155	465.455	47.837
22.6333	-80.7021	58.9823	90.4649	-7.05711	465.46	47.8346
22.65	-80.704	58.9736	90.4173	-7.35985	465.476	47.833
22.6667	-80.7031	58.9616	90.4174	-5.29991	465.602	47.8289
22.6833	-80.7026	58.9991	90.4141	-5.65987	465.475	47.8283
22.7	-80.6991	59.1299	90.7684	-5.82207	465.491	47.8284
22.7167	-80.6991	59.0102	90.4142	-5.5735	465.503	47.8291
22.7333	-80.6971	58.9636	90.4107	-5.39345	465.402	47.8303
22.75	-80.6982	58.9582	90.4043	-5.17586	465.422	47.8321
22.7667	-80.6948	58.9634	90.4073	-5.61348	465.596	47.8298
22.7833	-80.6905	59.0246	90.4585	-2.60994	465.476	47.8271
22.8	-80.6866	58.9498	90.395	1.67549	465.583	47.8306
22.8167	-80.6896	58.971	90.4148	2.21855	465.383	47.8338
22.8333	-80.685	58.9646	90.3976	1.98479	465.387	47.8323
22.85	-80.6823	58.9608	90.3989	1.76369	465.494	47.8307
22.8667	-80.685	58.9623	90.387	2.11357	465.572	47.8317
22.8833	-80.6889	58.9576	90.4105	4.33861	465.443	47.8313
22.9	-80.6895	58.9645	90.402	5.02342	465.507	47.8326
22.9167	-80.6901	58.964	90.4084	4.66469	465.591	47.8347
22.9333	-80.6883	58.9802	90.4345	4.69322	465.666	47.8349
22.95	-80.6863	58.9675	90.4098	4.92744	465.584	47.8359
22.9667	-80.6948	58.9735	90.4395	4.8423	465.437	47.8361
22.9833	-80.695	58.9666	90.4223	4.74159	465.623	47.8396
23	-80.6915	58.9796	90.4389	4.97459	465.529	47.8382
23.0167	-80.687	58.959	90.4017	5.1487	465.632	47.8355
23.0333	-80.6936	58.9953	90.4652	5.00862	465.484	47.8399
23.05	-80.6901	58.9574	90.3973	5.31731	465.73	47.8387
23.0667	-80.6864	59.0032	90.4867	4.95201	465.577	47.8387
23.0833	-80.6841	58.9614	90.3747	4.45549	465.62	47.8373
23.1	-80.6802	58.9466	90.3883	5.12657	465.554	47.8385
23.1167	-80.6823	58.9573	90.3779	4.75227	465.687	47.8336
23.1333	-80.6803	58.9887	90.4743	5.01579	465.338	47.8342
23.15	-80.6808	58.9582	90.3738	4.71947	465.555	47.8382
23.1667	-80.6806	58.9936	90.4578	5.15404	465.626	47.8324
23.1833	-80.675	58.9636	90.4313	4.73793	465.558	47.8355
23.2	-80.6767	58.9507	90.4034	4.52812	465.442	47.8335
23.2167	-80.6777	58.9405	90.3794	5.2285	465.581	47.8342
23.2333	-80.6748	58.9909	90.4429	5.1635	465.601	47.8347
23.25	-80.6735	58.9895	90.4405	5.23979	465.506	47.8321
23.2667	-80.6741	58.9715	90.4255	4.79164	465.474	47.8341
23.2833	-80.6796	58.9806	90.44	4.88289	465.407	47.8326
23.3	-80.6808	58.9886	90.3962	4.98299	465.341	47.8339
23.3167	-80.6788	58.9901	90.4765	4.97704	465.502	47.8324
23.3333	-80.6742	58.9703	90.3857	4.78508	465.433	47.8301
23.35	-80.6745	58.9562	90.3967	4.4799	465.406	47.8297
23.3667	-80.673	58.9558	90.411	4.68376	465.419	47.8289
23.3833	-80.6722	58.9436	90.397	4.80705	465.407	47.8306
23.4	-80.6709	58.9954	90.4926	4.6563	465.495	47.8368
23.4167	-80.6754	58.9567	90.3996	5.10338	465.429	47.8338
23.4333	-80.6716	58.9791	90.426	4.96208	465.486	47.8323
23.45	-80.673	58.9471	90.387	5.33165	465.481	47.8327
23.4667	-80.6768	58.9588	90.4073	4.06975	465.295	47.8312
23.4833	-80.6806	58.946	90.3835	0.864792	465.284	47.8339
23.5	-80.6786	58.9495	90.389	0.784988	465.365	47.832
23.5167	-80.6786	58.9971	90.4644	0.836868	465.179	47.8355
23.5333	-80.6757	58.9533	90.402	0.63591	465.537	47.8344
23.55	-80.6745	58.9678	90.4217	-2.10503	465.603	47.8297
23.5667	-80.6684	58.9796	90.4946	5.16655	465.637	47.8284
23.5833	-80.6707	58.9538	90.4005	5.12535	465.561	47.8303
23.6	-80.6675	58.9703	90.4461	4.78752	465.402	47.8318
23.6167	-80.6687	58.9877	90.5062	5.12184	465.598	47.8312
23.6333	-80.6716	58.9455	90.3805	4.59374	465.588	47.8284
23.65	-80.671	58.9607	90.3936	4.67949	465.568	47.8323
23.6667	-80.6661	58.9384	90.3765	5.4348	465.596	47.8318
23.6833	-80.6646	58.969	90.4079	4.65401	465.509	47.8323
23.7	-80.6615	58.9668	90.418	4.59679	465.688	47.8313
23.7167	-80.6635	58.9614	90.3773	4.98711	465.685	47.8321
23.7333	-80.6667	58.9428	90.4083	4.68071	465.442	47.8309
23.75	-80.6649	58.9556	90.4281	4.85893	465.562	47.8362
23.7667	-80.6686	58.9628	90.4345	5.22667	465.581	47.8342
23.7833	-80.6686	58.9742	90.4128	4.66698	465.587	47.8333
23.8	-80.6643	58.9504	90.3967	4.68559	465.477	47.8346
23.8167	-80.6661	58.9834	90.4365	5.24284	465.58	47.8382
23.8333	-80.6654	58.9751	90.4548	-7.24953	465.483	47.8368
23.85	-80.6628	58.9581	90.4078	2.72148	465.348	47.8353
23.8667	-80.6603	58.9664	90.4304	4.45427	465.527	47.8347
23.8833	-80.6606	58.9268	90.3649	5.31548	465.491	47.8356
23.9	-80.6593	58.9414	90.3748	5.24635	465.353	47.8414
23.9167	-80.659	59.0138	90.5334	5.08125	465.557	47.8385
23.9333	-80.6545	58.9686	90.463	3.07442	465.458	47.8404
23.95	-80.6541	58.9375	90.3967	5.47356	465.624	47.8399
23.9667	-80.653	58.9446	90.3787	4.7094	465.605	47.8397
23.9833	-80.651	59.0131	90.5068	5.43053	465.545	47.8381
24	-80.6449	58.9687	90.4211	4.9395	465.487	47.8387
24.0167	-80.6413	58.9637	90.4371	5.15816	465.573	47.841
24.0333	-80.6411	58.9643	90.4224	4.96864	465.583	47.8432
24.05	-80.646	58.9655	90.4025	5.48424	465.53	47.8437
24.0667	-80.6463	58.9477	90.4002	5.46104	465.514	47.8429
24.0833	-80.6483	58.9535	90.4153	5.21721	465.626	47.8423
24.1	-80.6483	58.948	90.3996	5.11177	465.542	47.8431
24.1167	-80.6487	58.9648	90.4368	5.02052	465.461	47.8446
24.1333	-80.6471	58.9852	90.4604	4.92867	465.51	47.8437
24.15	-80.6437	58.9693	90.3912	5.4026	465.503	47.8457
24.1667	-80.6426	58.9639	90.3983	5.08431	465.601	47.8475
24.1833	-80.6353	58.9709	90.4606	5.94612	465.535	47.8452
24.2	-80.6405	58.953	90.4195	5.43831	465.584	47.8449
24.2167	-80.639	58.9372	90.3736	5.53551	465.654	47.846
24.2333	-80.6384	58.9718	90.4636	4.57939	465.586	47.8458
24.25	-80.6391	58.9512	90.4151	5.58617	465.571	47.8458
24.2667	-80.6361	58.9555	90.4307	-5.43816	465.582	47.8434
24.2833	-80.6391	58.9852	90.424	-4.18709	465.502	47.8466
24.3	-80.6384	58.9555	90.4263	-2.87514	465.731	47.8445
24.3167	-80.639	58.9808	90.476	-6.23924	465.608	47.8437
24.3333	-80.6335	58.969	90.434	-6.2571	465.61	47.8448
24.35	-80.6347	58.9512	90.3925	-5.98	465.501	47.8434
24.3667	-80.6338	58.9541	90.3935	-6.1982	465.542	47.8432
24.3833	-80.6268	58.9614	90.4305	-6.02226	465.532	47.8431
24.4	-80.6289	58.941	90.4092	-5.49309	465.555	47.8465
24.4167	-80.6249	58.952	90.4086	-12.8805	465.477	47.8477
24.4333	-80.6306	58.9718	90.5038	-10.4557	465.448	47.8492
24.45	-80.6281	58.9584	90.4145	49.293	465.457	47.8465
24.4667	-80.6246	58.944	90.3864	5.31548	465.606	47.8446
24.4833	-80.6178	58.9379	90.395	5.12901	465.492	47.8458
24.5	-80.6175	58.9848	90.4148	5.03304	465.454	47.8469
24.5167	-80.6133	58.9346	90.3764	4.86198	465.636	47.8498
24.5333	-80.6103	58.9433	90.3873	4.06151	465.7	47.8518
24.55	-80.6081	58.9904	90.4972	4.7982	465.71	47.8506
24.5667	-80.6074	58.9472	90.3873	5.26253	465.69	47.849
24.5833	-80.6046	58.9484	90.4049	5.53673	465.741	47.853
24.6	-80.6028	58.9388	90.3765	15.0776	465.765	47.851
24.6167	-80.5962	59.0357	90.5103	5.59029	465.561	47.8548
24.6333	-80.5959	58.9491	90.3944	4.60976	465.603	47.8581
24.65	-80.5979	58.9434	90.3989	1.33873	465.626	47.8587
24.6667	-80.5976	58.9335	90.382	0.90004	465.412	47.8535
24.6833	-80.5973	58.9852	90.4789	0.884476	465.595	47.8532
24.7	-80.5991	58.952	90.4112	0.432663	465.546	47.8581
24.7167	-80.595	58.9568	90.4206	0.580521	465.592	47.855
24.7333	-80.5975	58.9521	90.402	4.68376	465.569	47.8552
24.75	-80.5946	58.9701	90.4421	5.1368	465.631	47.8545
24.7667	-80.595	58.9571	90.4397	4.81606	465.608	47.8555
24.7833	-80.5932	58.9417	90.4049	5.36507	465.563	47.8529
24.8	-80.5911	58.9399	90.3947	-5.9269	465.709	47.8529
24.8167	-80.5862	58.9568	90.4307	5.45021	465.59	47.8524
24.8333	-80.5865	58.9372	90.3907	4.90425	465.537	47.8521
24.85	-80.5834	58.9356	90.3878	4.91264	465.699	47.8532
24.8667	-80.584	58.955	90.4116	4.76234	465.572	47.8571
24.8833	-80.5856	59.1117	90.4968	5.18974	465.378	47.8574
24.9	-80.5862	58.9516	90.4159	5.59563	465.458	47.8608
24.9167	-80.5807	58.9323	90.3823	7.75276	465.627	47.8599
24.9333	-80.5819	58.9437	90.388	5.20714	465.515	47.8564
24.95	-80.5775	58.9545	90.4437	5.6588	465.557	47.8594
24.9667	-80.5759	58.9576	90.4414	5.39894	465.48	47.8605
24.9833	-80.5727	58.961	90.4302	4.45839	465.614	47.8587
25	-80.5709	59.0115	90.5058	5.29945	465.55	47.8611
25.0167	-80.5676	58.9449	90.3968	5.0193	465.507	47.8565
25.0333	-80.5663	58.9423	90.4093	6.02898	465.525	47.8558
25.05	-80.5698	58.9613	90.4591	5.1606	465.482	47.8565
25.0667	-80.5685	58.9446	90.3967	5.45616	465.466	47.8577
25.0833	-80.5668	58.9402	90.3747	4.9955	465.569	47.8576
25.1	-80.5634	59.0607	90.4902	4.83513	465.521	47.8579
25.1167	-80.5636	58.9132	90.3614	4.7242	465.493	47.8603
25.1333	-80.5615	58.9399	90.402	5.39131	465.626	47.8593
25.15	-80.559	58.9547	90.4043	5.61363	465.409	47.862
25.1667	-80.554	58.9774	90.4366	5.32921	465.529	47.8614
25.1833	-80.5561	58.946	90.4188	4.88335	465.605	47.8648
25.2	-80.5553	58.962	90.4244	4.76128	465.482	47.8643
25.2167	-80.5552	58.9521	90.4241	5.08003	465.494	47.8635
25.2333	-80.5546	58.9367	90.379	4.63188	465.511	47.8626
25.25	-80.5557	58.9222	90.3683	5.01747	465.476	47.866
25.2667	-80.5509	58.9321	90.3831	5.54436	465.317	47.8602
25.2833	-80.5582	58.9478	90.3898	5.59456	465.542	47.8609
25.3	-80.5567	58.9925	90.5164	5.50331	465.427	47.8634
25.3167	-80.5561	58.9755	90.4531	5.06813	465.586	47.8642
25.3333	-80.5512	58.9404	90.4073	4.69383	465.373	47.8634
25.35	-80.5471	58.9446	90.4101	5.14381	465.424	47.8637
25.3667	-80.5447	58.953	90.4319	5.44899	465.445	47.8669
25.3833	-80.5439	58.9382	90.4122	5.81978	465.268	47.8651
25.4	-80.5444	58.9407	90.3751	5.2935	465.409	47.8686
25.4167	-80.5459	59.1988	90.6951	5.23033	465.346	47.8648
25.4333	-80.543	58.9521	90.3993	4.94118	465.178	47.8652
25.45	-80.5415	59.0295	90.5265	5.3257	465.503	47.8623
25.4667	-80.5439	58.932	90.3831	5.00862	465.371	47.8602
25.4833	-80.5418	58.9428	90.4524	4.35112	465.522	47.8619
25.5	-80.5405	58.9616	90.4449	4.74876	465.426	47.8626
25.5167	-80.5322	58.9753	90.4723	5.50926	465.401	47.8672
25.5333	-80.5373	58.9564	90.4043	4.58962	465.417	47.87
25.55	-80.5364	58.9234	90.3704	4.87984	465.426	47.8658
25.5667	-80.5357	58.9301	90.3814	5.27687	465.518	47.8642
25.5833	-80.5343	58.9536	90.4022	4.62944	465.449	47.8671
25.6	-80.5328	58.9492	90.3843	5.74883	465.478	47.8675
25.6167	-80.5341	58.9385	90.3877	4.91554	465.442	47.8678
25.6333	-80.5341	58.9213	90.3724	5.15877	465.534	47.8663
25.65	-80.5337	58.9375	90.3936	0.871964	465.356	47.8645
25.6667	-80.5308	58.946	90.4266	0.62645	465.45	47.8629
25.6833	-80.5308	58.9636	90.4249	0.637741	465.528	47.8655
25.7	-80.5323	58.9341	90.3826	0.731278	465.397	47.8669
25.7167	-80.532	58.9291	90.3817	4.99672	465.418	47.868
25.7333	-80.5299	59.007	90.44	4.71123	465.424	47.8695
25.75	-80.5279	58.9442	90.3816	4.70223	465.321	47.8692
25.7667	-80.5257	58.9713	90.4449	3.44582	465.403	47.866
25.7833	-80.528	58.9521	90.4221	5.15221	465.279	47.87
25.8	-80.5251	58.9401	90.3783	5.4229	465.32	47.8655
25.8167	-80.5224	58.9379	90.3957	4.89357	465.186	47.8649
25.8333	-80.5204	58.9312	90.3989	4.87328	465.453	47.8651
25.85	-80.5241	59.0237	90.5001	4.92638	465.448	47.866
25.8667	-80.5288	58.9452	90.3722	5.39421	465.297	47.8657
25.8833	-80.5245	59.0249	90.3974	4.88991	465.279	47.8696
25.9	-80.5222	58.9448	90.4238	5.40978	465.356	47.8672
25.9167	-80.5235	58.987	90.4775	4.95491	465.379	47.8646
25.9333	-80.5232	58.9272	90.3863	-11.4166	465.361	47.864
25.95	-80.5277	58.9568	90.4174	5.51338	465.44	47.8672
25.9667	-80.5239	58.9649	90.4649	5.48958	465.415	47.8686
25.9833	-80.5283	58.9629	90.452	5.14275	465.316	47.8655
26	-80.5268	58.953	90.4308	4.67308	465.393	47.8675
26.0167	-80.5254	58.941	90.4281	5.29823	465.456	47.8651
26.0333	-80.5297	58.9454	90.4139	5.33943	465.333	47.8642
26.05	-80.5241	58.9811	90.447	21.7873	465.292	47.8678
26.0667	-80.5242	58.9385	90.4057	6.83968	465.271	47.8646
26.0833	-80.5221	58.9365	90.4038	4.93706	465.503	47.864
26.1	-80.5251	58.9346	90.3906	5.11711	465.518	47.8642
26.1167	-80.5227	58.9188	90.3648	5.43831	465.425	47.8646
26.1333	-80.5228	58.9549	90.4232	5.89012	465.567	47.8649
26.15	-80.5227	58.9368	90.3872	5.93666	465.4	47.8649
26.1667	-80.5177	58.9459	90.4405	5.38109	465.577	47.8678
26.1833	-80.5138	58.9172	90.3776	5.56465	465.539	47.8652
26.2	-80.5143	58.9384	90.3843	4.89891	465.235	47.8667
26.2167	-80.5094	58.9722	90.4762	4.98421	465.478	47.8667
26.2333	-80.5108	58.9634	90.4475	5.35072	465.533	47.8663
26.25	-80.5071	58.9494	90.4237	5.26314	465.469	47.8666
26.2667	-80.5109	58.9375	90.3947	5.36919	465.532	47.8687
26.2833	-80.5097	59.0005	90.4971	5.26787	465.614	47.8684
26.3	-80.5088	59.233	90.4856	4.86076	465.643	47.8703
26.3167	-80.5064	58.9295	90.3841	-3.80196	465.408	47.868
26.3333	-80.5064	58.9466	90.4333	-4.72649	465.539	47.8671
26.35	-80.5084	58.9285	90.3884	-2.89009	465.483	47.8664
26.3667	-80.5084	58.9399	90.4115	-2.59682	465.485	47.8672
26.3833	-80.5084	58.9468	90.4075	4.26598	465.41	47.8704
26.4	-80.5113	58.9195	90.3564	4.10728	465.535	47.8716
26.4167	-80.5097	58.9501	90.4092	4.38271	465.441	47.8695
26.4333	-80.5044	58.922	90.3686	4.38866	465.414	47.8703
26.45	-80.5047	58.9613	90.4656	3.95958	465.37	47.869
26.4667	-80.505	59.0572	90.5581	4.50249	465.431	47.8648
26.4833	-80.5035	58.9361	90.3835	4.468	465.445	47.8642
26.5	-80.5055	58.9382	90.378	4.8542	465.463	47.8629
26.5167	-80.5045	58.9271	90.3802	4.9662	465.407	47.8638
26.5333	-80.5007	58.9405	90.3977	4.86382	465.377	47.8646
26.55	-80.4993	58.9288	90.38	4.5002	465.581	47.8648
26.5667	-80.4977	58.9785	90.4369	4.50844	465.435	47.8652
26.5833	-80.4998	58.926	90.3994	4.12163	465.322	47.8658
26.6	-80.5015	58.9329	90.3941	0.661087	465.549	47.8643
26.6167	-80.5012	58.9211	90.3538	-0.0469208	465.457	47.8652
26.6333	-80.5019	58.9451	90.4299	0.386887	465.555	47.8664
26.65	-80.5019	58.9135	90.3658	0.34935	465.54	47.866
26.6667	-80.5042	58.9513	90.4388	4.37492	465.592	47.8663
26.6833	-80.5035	58.9693	90.4804	4.58595	465.596	47.8637
26.7	-80.4997	58.9091	90.3545	4.51027	465.583	47.8628
26.7167	-80.4968	58.9251	90.3866	4.71947	465.617	47.8603
26.7333	-80.5013	58.9503	90.3994	4.62715	465.537	47.8626
26.75	-80.5012	58.9622	90.4894	4.61525	465.518	47.8622
26.7667	-80.496	58.9701	90.4643	4.26765	465.635	47.8616
26.7833	-80.4919	58.9483	90.4411	4.86015	465.606	47.8614
26.8	-80.4896	58.931	90.384	4.32365	465.425	47.8625
26.8167	-80.4884	58.9182	90.3637	4.99016	465.544	47.8608
26.8333	-80.4853	58.9376	90.4176	4.73503	465.439	47.862
26.85	-80.4876	58.9362	90.3968	4.37737	465.431	47.8629
26.8667	-80.4804	58.9324	90.3648	4.42925	465.516	47.8619
26.8833	-80.4847	58.9509	90.4275	4.64256	465.606	47.8643
26.9	-80.4855	58.9411	90.4545	4.25758	465.614	47.8657
26.9167	-80.4832	58.9405	90.3996	4.92271	465.575	47.8637
26.9333	-80.4826	58.951	90.4318	4.81194	465.567	47.8646
26.95	-80.4865	58.9303	90.3706	4.9955	465.51	47.8632
26.9667	-80.4858	58.9346	90.4394	5.04616	465.254	47.8657
26.9833	-80.4844	58.9448	90.4516	5.39955	465.536	47.868
27	-80.4845	58.9208	90.3913	4.87572	465.599	47.866
27.0167	-80.4815	58.9365	90.3875	4.59908	465.573	47.866
27.0333	-80.4833	58.9306	90.3959	4.2939	465.452	47.8658
27.05	-80.4862	58.9159	90.3727	4.25575	465.42	47.8651
27.0667	-80.4868	58.9156	90.3927	4.17656	465.452	47.8606
27.0833	-80.4914	58.9356	90.4095	5.1606	465.374	47.8606
27.1	-80.4922	58.952	90.3912	4.5121	465.341	47.8613
27.1167	-80.4891	58.9184	90.3832	4.87083	465.37	47.868
27.1333	-80.4861	58.9201	90.3835	3.8958	465.374	47.8669
27.15	-80.4847	58.9387	90.3944	5.26375	465.324	47.8631
27.1667	-80.4864	58.9472	90.4488	5.06401	465.389	47.8635
27.1833	-80.4839	58.9413	90.3985	5.15221	465.32	47.8617
27.2	-80.4827	58.9217	90.3738	4.48936	465.535	47.8632
27.2167	-80.482	58.9574	90.4157	5.2964	465.417	47.86
27.2333	-80.4849	58.9486	90.4243	5.03838	465.445	47.8606
27.25	-80.4868	58.9185	90.3761	4.88991	465.462	47.8608
27.2667	-80.4884	58.9465	90.4243	4.65157	465.525	47.8585
27.2833	-80.4865	58.9451	90.4292	4.72969	465.45	47.86
27.3	-80.4867	58.9826	90.5299	4.97398	465.381	47.8594
27.3167	-80.4841	59.3203	90.5772	3.90892	465.472	47.8611
27.3333	-80.4815	58.9413	90.4083	5.02113	465.389	47.8619
27.35	-80.478	58.9182	90.3898	4.74937	465.27	47.8634
27.3667	-80.474	58.9228	90.3718	4.43214	465.49	47.8609
27.3833	-80.4742	58.9202	90.3722	4.27132	465.457	47.862
27.4	-80.4714	58.9317	90.4066	4.9752	465.476	47.8637
27.4167	-80.4733	58.9547	90.3936	4.58656	465.429	47.8642
27.4333	-80.4699	58.9579	90.4604	4.66225	465.531	47.8613
27.45	-80.4697	58.9587	90.4684	4.43642	465.496	47.8596
27.4667	-80.4685	58.9317	90.3983	4.93584	465.405	47.8588
27.4833	-80.4731	58.9587	90.4711	4.59724	465.345	47.86
27.5	-80.4736	59.0902	90.6023	4.90364	465.319	47.8631
27.5167	-80.4682	58.9863	90.4357	3.97148	465.279	47.8642
27.5333	-80.4714	58.9152	90.3663	5.01091	465.352	47.8638
27.55	-80.4705	58.9353	90.4141	4.87083	465.297	47.8593
27.5667	-80.4728	58.9187	90.3611	4.43764	465.21	47.8599
27.5833	-80.4751	58.9245	90.3869	5.60814	465.305	47.8587
27.6	-80.4731	58.9407	90.4371	4.93767	465.32	47.8574
27.6167	-80.4748	58.9368	90.4113	4.70039	465.338	47.8568
27.6333	-80.4734	58.9278	90.4087	4.74281	465.425	47.8584
27.65	-80.472	58.9597	90.3957	4.23485	465.375	47.8561
27.6667	-80.4708	58.9323	90.4015	4.9662	465.353	47.8582
27.6833	-80.4705	58.941	90.4076	4.9514	465.386	47.8585
27.7	-80.4701	58.9184	90.3788	5.1606	465.34	47.8602
27.7167	-80.4717	58.923	90.3828	4.80232	465.421	47.8611
27.7333	-80.4687	58.9269	90.3774	0.715256	465.168	47.8628
27.75	-80.4685	58.9217	90.3893	0.984726	465.242	47.8611
27.7667	-80.4722	58.9271	90.3754	0.376663	465.308	47.8632
27.7833	-80.4707	58.9329	90.378	-0.124435	465.299	47.8667
27.8	-80.4711	58.9385	90.4054	0.729599	465.376	47.8645
27.8167	-80.4682	58.9645	90.447	4.45488	465.46	47.8623
27.8333	-80.4687	58.9187	90.3739	5.00557	465.441	47.8632
27.85	-80.4646	58.9272	90.3701	4.74098	465.332	47.8614
27.8667	-80.4646	58.978	90.4707	4.37798	465.301	47.8616
27.8833	-80.4606	58.9294	90.4186	4.20982	465.389	47.8616
27.9	-80.4604	58.9291	90.3956	4.69627	465.339	47.8625
27.9167	-80.4554	58.9173	90.3712	5.02937	465.407	47.8628
27.9333	-80.4546	58.9455	90.4249	5.06279	465.266	47.8609
27.95	-80.4534	58.9422	90.3982	4.85725	465.238	47.8606
27.9667	-80.4553	58.9349	90.3936	5.30418	465.505	47.8602
27.9833	-80.454	58.9086	90.3678	8.3149	465.465	47.8637
28	-80.4519	58.9269	90.3791	4.63661	465.261	47.8642
28.0167	-80.4551	58.9367	90.3954	4.79164	465.305	47.8663
28.0333	-80.4539	58.9585	90.4386	5.08308	465.443	47.8664
28.05	-80.4495	59.0147	90.4816	5.12596	465.44	47.8642
28.0667	-80.4493	58.9318	90.3696	5.27321	465.27	47.8613
28.0833	-80.4527	58.9796	90.4302	4.88106	465.432	47.8677
28.1	-80.451	58.9574	90.4565	5.14442	465.322	47.8651
28.1167	-80.4525	58.9196	90.3686	5.1487	465.145	47.8622
28.1333	-80.4514	58.95	90.4108	4.62715	465.318	47.862
28.15	-80.4545	59.0014	90.5013	3.84148	465.288	47.8651
28.1667	-80.4545	59.013	90.4397	4.88701	465.252	47.8663
28.1833	-80.4556	58.9185	90.3721	5.11116	465.236	47.8669
28.2	-80.4568	59.0012	90.3791	5.25536	465.227	47.8674
28.2167	-80.4565	58.9104	90.3629	5.32265	465.283	47.8675
28.2333	-80.4571	58.9159	90.3571	4.40605	465.289	47.8643
28.25	-80.456	58.9448	90.4089	5.02708	465.337	47.8629
28.2667	-80.4566	58.9933	90.4855	4.4709	465.272	47.8623
28.2833	-80.4542	58.9625	90.4766	5.05272	465.343	47.8642
28.3	-80.4498	58.9343	90.3774	4.29924	465.462	47.8629
28.3167	-80.4525	58.9448	90.3938	5.25353	465.443	47.8664
28.3333	-80.4473	58.9422	90.4301	4.90074	465.339	47.8683
28.35	-80.4501	58.9445	90.4188	4.08348	465.526	47.8687
28.3667	-80.4499	58.935	90.3854	4.59129	465.513	47.8698
28.3833	-80.4475	58.9347	90.3902	4.35051	465.494	47.8643
28.4	-80.447	59.0369	90.5985	4.64027	465.449	47.8642
28.4167	-80.444	58.9869	90.4479	5.15694	465.577	47.8622
28.4333	-80.4429	58.9387	90.3997	4.55742	465.61	47.8669
28.45	-80.4414	58.9549	90.4115	5.18028	465.509	47.8642
28.4667	-80.4376	58.9472	90.4049	5.35667	465.52	47.8721
28.4833	-80.4386	59.0031	90.585	4.96925	465.519	47.8687
28.5	-80.4345	58.9269	90.3909	4.50737	465.339	47.8664
28.5167	-80.4331	58.946	90.4325	4.73503	465.432	47.8675
28.5333	-80.4325	58.9341	90.4026	4.26231	465.455	47.8722
28.55	-80.4319	58.9333	90.3915	4.81361	465.617	47.8698
28.5667	-80.435	58.9684	90.4359	4.38576	465.551	47.8681
28.5833	-80.4354	58.9396	90.4116	4.73076	465.613	47.8693
28.6	-80.4328	58.941	90.4108	4.86382	465.609	47.8687
28.6167	-80.4296	59.0055	90.496	5.3466	465.583	47.87
28.6333	-80.4287	58.9535	90.4505	5.15526	465.52	47.8732
28.65	-80.4264	58.9761	90.4376	5.47768	465.559	47.8693
28.6667	-80.425	58.95	90.4253	4.40605	465.418	47.8719
28.6833	-80.4194	58.9518	90.3985	4.89647	465.652	47.8709
28.7	-80.4202	58.9739	90.4154	5.41206	465.545	47.8692
28.7167	-80.4174	58.957	90.4551	4.71657	465.386	47.8706
28.7333	-80.4185	59.0125	90.5418	-6.49742	465.625	47.8724
28.75	-80.4186	58.9419	90.4678	-6.49376	465.552	47.8739
28.7667	-80.4179	58.9669	90.4568	-7.0678	465.454	47.8707
28.7833	-80.4156	58.9185	90.3658	-6.77986	465.331	47.8738
28.8	-80.4151	58.9484	90.4376	-4.65736	465.416	47.8692
28.8167	-80.4166	58.9442	90.4076	4.27956	465.374	47.8654
28.8333	-80.416	58.9288	90.3832	0.550156	465.368	47.8686
28.85	-80.4145	58.9295	90.387	0.638962	465.523	47.8732
28.8667	-80.4163	58.9306	90.3808	0.208054	465.464	47.8713
28.8833	-80.4139	58.914	90.3756	0.500107	465.366	47.8718
28.9	-80.4119	58.9431	90.4049	5.14092	465.501	47.8675
28.9167	-80.407	58.95	90.4205	4.83757	465.422	47.8643
28.9333	-80.4089	58.9349	90.3988	4.96025	465.642	47.8664
28.95	-80.4096	58.9425	90.4137	4.99428	465.531	47.8727
28.9667	-80.4044	58.9549	90.4533	4.58473	465.402	47.8721
28.9833	-80.4055	58.9544	90.4441	4.70406	465.523	47.8736
29	-80.4018	58.9466	90.4002	4.43108	465.491	47.8704
29.0167	-80.4009	58.9823	90.4607	5.22499	465.467	47.8704
29.0333	-80.4	58.968	90.452	5.39543	465.444	47.8707
29.05	-80.4035	58.9243	90.37	5.1403	465.325	47.8707
29.0667	-80.4041	59.2045	90.5303	5.05455	465.386	47.873
29.0833	-80.4058	58.9542	90.4192	4.87862	465.305	47.871
29.1	-80.4049	58.9657	90.4556	5.51521	465.164	47.8712
29.1167	-80.4083	58.9372	90.3768	4.51332	465.319	47.871
29.1333	-80.4054	58.9315	90.4105	5.19341	465.465	47.8745
29.15	-80.4044	58.9387	90.409	5.15587	465.48	47.8729
29.1667	-80.4055	58.978	90.4731	5.20226	465.475	47.8745
29.1833	-80.4063	58.9434	90.3913	4.67842	465.457	47.8736
29.2	-80.4023	58.9382	90.3988	5.05623	465.397	47.8709
29.2167	-80.4035	59.4485	90.4977	5.62309	465.402	47.8687
29.2333	-80.4014	58.9687	90.4285	4.76662	465.407	47.87
29.25	-80.4003	58.9742	90.4424	4.59251	465.399	47.8719
29.2667	-80.3994	58.9413	90.4321	5.18257	465.31	47.8721
29.2833	-80.4008	58.9405	90.4215	4.84886	465.436	47.8718
29.3	-80.4008	58.9509	90.4293	5.33699	465.436	47.8692
29.3167	-80.4066	58.9925	90.4911	4.4799	465.547	47.8698
29.3333	-80.4057	58.9587	90.4054	4.48936	465.535	47.8692
29.35	-80.4057	58.9495	90.436	5.54802	465.618	47.8689
29.3667	-80.4046	58.9547	90.4113	4.80003	465.581	47.8703
29.3833	-80.4028	58.9553	90.4064	5.42824	465.526	47.8704
29.4	-80.4031	58.9324	90.3902	5.67558	465.645	47.8686
29.4167	-80.4037	58.9588	90.4562	5.2523	465.635	47.8713
29.4333	-80.4015	58.9275	90.3802	5.02708	465.508	47.8707
29.45	-80.4011	58.9253	90.3837	4.90791	465.566	47.8704
29.4667	-80.4052	58.964	90.482	5.18806	465.606	47.8735
29.4833	-80.4041	58.9861	90.489	4.94545	465.395	47.8733
29.5	-80.402	58.9689	90.4395	4.75884	465.516	47.8669
29.5167	-80.3983	59.3826	90.7609	4.98116	465.561	47.8677
29.5333	-80.3951	58.9706	90.4998	5.19814	465.489	47.8663
29.55	-80.4017	59.0232	90.4659	4.87389	465.517	47.864
29.5667	-80.3971	59.0083	90.4936	5.34111	465.465	47.8642
29.5833	-80.3954	58.9501	90.4006	5.31853	465.426	47.8642
29.6	-80.3939	58.9637	90.4392	5.02586	465.334	47.866
29.6167	-80.3922	58.9594	90.4261	5.16838	465.363	47.8646
29.6333	-80.3964	58.9701	90.422	5.17433	465.435	47.8649
29.65	-80.3986	58.95	90.4405	5.09682	465.315	47.8661
29.6667	-80.3957	58.9776	90.507	4.68666	465.411	47.862
29.6833	-80.3939	59.161	90.6702	5.31075	465.516	47.862
29.7	-80.3941	58.9852	90.4256	5.54436	465.472	47.8597
29.7167	-80.3956	59.042	90.734	0.755844	465.49	47.8599
29.7333	-80.3912	58.9706	90.4354	0.489883	465.496	47.8616
29.75	-80.3886	58.9399	90.418	0.553665	465.378	47.8643
29.7667	-80.3901	59.0472	90.4816	1.12587	465.316	47.8634
29.7833	-80.3927	58.9541	90.4197	5.23918	465.419	47.8628
29.8	-80.391	58.9425	90.4108	4.49837	465.314	47.8643
29.8167	-80.3931	58.9628	90.4137	5.23811	465.205	47.8642
29.8333	-80.3893	58.9416	90.4153	5.04372	465.319	47.8602
29.85	-80.3896	58.9358	90.3899	4.64378	465.339	47.8638
29.8667	-80.3883	58.9419	90.4176	5.35667	465.278	47.8628
29.8833	-80.3875	59.0005	90.5187	5.56297	465.4	47.8638
29.9	-80.3872	58.9529	90.4183	4.82262	465.449	47.8651
29.9167	-80.3849	58.9636	90.4258	4.97276	465.555	47.8649
29.9333	-80.3802	58.9582	90.4374	4.96208	465.538	47.862
29.95	-80.3814	59.2695	90.9705	5.32448	465.531	47.8654
29.9667	-80.3811	58.9327	90.3951	5.08553	465.62	47.8651
29.9833	-80.3834	58.9756	90.4525	5.17494	465.445	47.8652
30	-80.3776	58.9483	90.4047	5.28282	465.576	47.8646
30.0167	-80.3791	58.9768	90.4401	4.9424	465.554	47.864
30.0333	-80.3809	58.9596	90.4093	4.34761	465.378	47.8669
30.05	-80.3805	58.9596	90.4221	5.13084	465.464	47.8655
30.0667	-80.3803	58.9553	90.4197	5.17906	465.402	47.8642
30.0833	-80.3797	58.9457	90.4166	5.06462	465.344	47.8648
30.1	-80.3771	58.9544	90.427	5.4818	465.38	47.8661
30.1167	-80.3785	58.9834	90.5076	4.62227	465.426	47.8642
30.1333	-80.3771	58.9401	90.396	4.9836	465.518	47.8651
30.15	-80.3779	58.9704	90.462	5.21309	465.461	47.8623
30.1667	-80.379	58.9533	90.4168	4.82201	465.546	47.8637
30.1833	-80.3768	59.0286	90.4998	5.17601	465.57	47.8645
30.2	-80.3747	58.962	90.4376	5.81978	465.495	47.8637
30.2167	-80.3742	58.9878	90.5755	4.91447	465.484	47.8613
30.2333	-80.3709	58.9915	90.5386	4.7303	465.444	47.8616
30.25	-80.3712	58.9645	90.4745	4.58962	465.33	47.859
30.2667	-80.3744	58.955	90.4414	4.58717	465.387	47.8582
30.2833	-80.3741	58.9614	90.422	5.41145	465.461	47.8596
30.3	-80.3729	59.0298	90.5158	5.55092	465.55	47.8553
30.3167	-80.373	58.9478	90.4093	5.14626	465.342	47.8581
30.3333	-80.3715	58.9594	90.4253	5.16655	465.438	47.8584
30.35	-80.3771	59.0084	90.5058	4.82445	465.344	47.8581
30.3667	-80.3787	58.9834	90.4636	5.33287	465.385	47.8573
30.3833	-80.3785	58.9967	90.4308	5.61897	465.337	47.8603
30.4	-80.3773	58.9614	90.4214	4.6891	465.348	47.8596
30.4167	-80.3756	58.989	90.4713	4.77257	465.277	47.8576
30.4333	-80.3754	58.9686	90.4331	5.02998	465.426	47.8596
30.45	-80.3727	59.0498	90.4437	5.45738	465.335	47.8599
30.4667	-80.371	58.9736	90.4409	4.67308	465.425	47.86
30.4833	-80.3701	58.9663	90.4481	5.85442	465.35	47.8599
30.5	-80.3687	58.9855	90.4687	4.80598	465.492	47.8613
30.5167	-80.368	58.9938	90.4353	4.94057	465.402	47.8619
30.5333	-80.3718	58.9568	90.4527	5.18089	465.319	47.8584
30.55	-80.3693	58.9753	90.4781	4.56749	465.327	47.8611
30.5667	-80.3678	58.9698	90.4559	5.12245	465.432	47.8616
30.5833	-80.3719	58.9918	90.4731	5.08308	465.361	47.8642
30.6	-80.3733	58.9602	90.4269	4.68376	465.38	47.8625
30.6167	-80.3721	58.9889	90.4586	5.35606	465.38	47.8667
30.6333	-80.3683	58.9498	90.4095	4.54903	465.334	47.8625
30.65	-80.3663	58.9671	90.453	4.78859	465.324	47.8625
30.6667	-80.3664	58.966	90.4319	5.53246	465.399	47.864
30.6833	-80.3661	58.968	90.4485	5.23323	465.395	47.8645
30.7	-80.3637	59.002	90.4351	4.7982	465.399	47.8603
30.7167	-80.3651	58.9672	90.4527	5.08308	465.419	47.8643
30.7333	-80.3622	58.9698	90.4298	4.94652	465.372	47.8609
30.75	-80.3637	58.964	90.4557	5.73097	465.218	47.8671
30.7667	-80.3635	59.7317	90.6625	4.90669	465.355	47.8643
30.7833	-80.3645	58.9645	90.4397	5.37163	465.185	47.8655
30.8	-80.364	58.9809	90.5042	5.00023	465.149	47.8667
30.8167	-80.3626	58.971	90.4398	2.6899	465.369	47.866
30.8333	-80.3616	58.9513	90.4144	5.29533	465.238	47.8617
30.85	-80.3603	59.0182	90.4618	5.01274	465.125	47.8634
30.8667	-80.3654	58.9994	90.5204	4.63844	465.33	47.8635
30.8833	-80.3651	58.9878	90.5027	5.16182	465.387	47.8637
30.9	-80.3661	59.0089	90.5611	4.92577	465.212	47.8648
30.9167	-80.366	58.9639	90.4234	4.82384	465.186	47.8643
30.9333	-80.3631	58.9808	90.4546	5.06584	465.357	47.8605
30.95	-80.3655	58.9651	90.427	5.22499	465.315	47.8609
30.9667	-80.3637	59.0246	90.5331	5.46455	465.23	47.8617
30.9833	-80.3669	58.9529	90.4102	4.72725	465.308	47.8643
31	-80.3692	58.9687	90.4447	5.27138	465.335	47.8645
31.0167	-80.3677	58.9677	90.4125	5.17723	465.196	47.8655
31.0333	-80.368	58.957	90.4079	5.65651	465.238	47.8674
31.05	-80.3706	58.9776	90.4119	4.6241	465.321	47.8631
31.0667	-80.3739	58.9712	90.4415	0.329056	465.386	47.8625
31.0833	-80.3751	58.9729	90.4537	0.445175	465.335	47.8646
31.1	-80.3742	58.97	90.4281	1.06819	465.331	47.8674
31.1167	-80.373	58.9941	90.4733	5.08965	465.397	47.8664
31.1333	-80.3736	58.9767	90.434	4.86137	465.474	47.8637
31.15	-80.3745	58.9877	90.4606	4.65446	465.41	47.8629
31.1667	-80.3709	59.0742	90.5334	5.03838	465.462	47.8672
31.1833	-80.3727	58.9773	90.4491	5.15404	465.186	47.8658
31.2	-80.3687	59.0603	90.5203	2.7079	465.487	47.8654
31.2167	-80.3663	58.9771	90.4816	5.47112	465.447	47.8638
31.2333	-80.3643	59.0156	90.4638	5.36018	465.352	47.8643
31.25	-80.3631	59.0264	90.5367	4.7213	465.227	47.8674
31.2667	-80.3637	58.9794	90.4316	5.00435	465.425	47.8645
31.2833	-80.3666	58.9999	90.5271	4.98833	465.48	47.8619
31.3	-80.3651	58.9864	90.4667	5.05272	465.386	47.8609
31.3167	-80.362	58.9976	90.4861	5.30602	465.358	47.8667
31.3333	-80.361	58.9848	90.4798	4.90669	465.29	47.8649
31.35	-80.364	59.0047	90.4627	5.25719	465.214	47.8649
31.3667	-80.3663	58.9921	90.4775	-6.71074	465.234	47.8632
31.3833	-80.3637	58.9721	90.4696	-5.29213	465.398	47.866
31.4	-80.3649	58.9819	90.4795	-7.60063	465.18	47.862
31.4167	-80.3675	59.0102	90.4911	-7.61131	465.29	47.86
31.4333	-80.3622	59.0012	90.4903	-7.76573	465.354	47.8626
31.45	-80.3617	58.9904	90.4546	-7.8051	465.365	47.864
31.4667	-80.3602	59.0257	90.5113	-7.3896	465.254	47.864
31.4833	-80.3548	58.993	90.4723	-6.69701	465.34	47.8631
31.5	-80.3571	58.9925	90.4874	-5.51155	465.351	47.8611
31.5167	-80.3577	58.988	90.4369	4.52583	465.229	47.8608
31.5333	-80.3579	59.0049	90.5178	4.6682	465.32	47.8602
31.55	-80.3577	59.0246	90.5184	4.6241	465.256	47.8599
31.5667	-80.3538	58.9895	90.4575	4.92744	465.042	47.8614
31.5833	-80.3523	58.9838	90.4644	4.99016	465.348	47.8631
31.6	-80.3527	58.9953	90.4852	4.77669	465.373	47.8629
31.6167	-80.3516	58.98	90.453	4.87679	465.231	47.8646
31.6333	-80.3529	58.9961	90.4998	4.74327	465.33	47.8613
31.65	-80.3529	59.0371	90.5769	4.83635	465.387	47.8609
31.6667	-80.3519	59.0026	90.5029	4.70345	465.346	47.8602
31.6833	-80.3538	58.9823	90.4673	5.06813	465.342	47.8602
31.7	-80.3527	58.9899	90.4582	4.90425	465.438	47.8628
31.7167	-80.3521	58.9971	90.5044	4.95857	465.469	47.8646
31.7333	-80.3515	58.9771	90.4609	4.78508	465.191	47.8652
31.75	-80.3463	59.0032	90.5306	5.0074	465.349	47.866
31.7667	-80.3425	58.9909	90.4997	4.75761	465.402	47.866
31.7833	-80.3378	58.9764	90.4459	5.12184	465.365	47.866
31.8	-80.3404	59.011	90.5019	5.04494	465.281	47.8642
31.8167	-80.3371	58.9924	90.4618	5.31075	465.42	47.8632
31.8333	-80.3344	58.9976	90.4984	5.15938	465.331	47.8638
31.85	-80.3342	59.134	90.6043	4.5031	465.391	47.8655
31.8667	-80.3318	58.9938	90.4586	5.00557	465.281	47.8663
31.8833	-80.3346	58.9909	90.4517	4.43153	465.385	47.868
31.9	-80.3262	59.0012	90.512	4.81911	465.117	47.8683
31.9167	-80.3272	59.0493	90.5845	5.06096	465.411	47.8693
31.9333	-80.3275	59.0263	90.5996	4.83162	465.179	47.8652
31.95	-80.3259	58.9875	90.4615	5.1313	465.111	47.8631
31.9667	-80.3181	58.9944	90.4745	4.80705	465.155	47.864
31.9833	-80.3188	59.004	90.4818	5.3019	465.299	47.8645
32	-80.3181	59.0014	90.5183	4.94484	465.27	47.864
32.0167	-80.3234	59.0087	90.4943	5.06584	465.261	47.8628
32.0333	-80.3254	59.0167	90.5764	5.15221	465.231	47.8628
32.05	-80.3288	59.0142	90.517	4.99306	465.224	47.8628
32.0667	-80.3291	58.9985	90.5216	5.31548	465.122	47.8637
32.0833	-80.333	59.0041	90.5433	4.79103	465.184	47.8642
32.1	-80.3347	59.0211	90.5557	4.81072	465.383	47.8645
32.1167	-80.3295	59.0115	90.5631	4.79454	465.144	47.8664
32.1333	-80.33	59.0078	90.5433	4.43993	465.16	47.8646
32.15	-80.3352	58.9935	90.5105	5.91988	465.255	47.8584
32.1667	-80.3359	59.007	90.5419	5.20531	465.36	47.8581
32.1833	-80.3346	59.0334	90.6179	4.83925	465.25	47.8593
32.2	-80.3317	59.2484	90.7116	5.3495	465.236	47.8581
32.2167	-80.3292	59.0464	90.6162	6.64299	465.336	47.8573
32.2333	-80.3248	59.0792	90.651	5.11177	465.449	47.859
32.25	-80.3228	59.0379	90.6255	5.03181	465.496	47.8571
32.2667	-80.3227	59.024	90.6106	4.97704	465.435	47.8564
32.2833	-80.3265	59.0369	90.6368	4.96391	465.299	47.8619
32.3	-80.323	59.0488	90.6257	5.72807	465.458	47.8558
32.3167	-80.3162	59.0405	90.6503	4.63539	465.259	47.8582
32.3333	-80.3252	59.0701	90.698	5.35973	465.074	47.8594
32.35	-80.3216	59.0426	90.6735	5.51048	465.16	47.8573
32.3667	-80.3207	59.0488	90.6512	5.1403	465.368	47.8565
32.3833	-80.3243	59.0609	90.6805	5.16182	465.28	47.8587
32.4	-80.3254	59.1084	90.7623	7.28371	465.193	47.8602
32.4167	-80.3239	59.0534	90.6878	5.30602	465.176	47.8606
32.4333	-80.3243	59.085	90.7456	5.02937	465.361	47.8603
32.45	-80.3289	59.1251	90.8094	14.6455	465.13	47.8613
32.4667	-80.3262	59.0855	90.7655	5.42336	465.295	47.8567
32.4833	-80.3246	59.1041	90.8227	5.27626	465.31	47.8629
32.5	-80.3263	59.0778	90.7798	4.88991	465.129	47.8603
32.5167	-80.3237	59.0812	90.8122	3.98338	465.154	47.8643
32.5333	-80.3205	59.1154	90.8485	3.8308	465.148	47.8628
32.55	-80.322	59.1363	90.8515	3.97026	465.216	47.8587
32.5667	-80.3199	59.1186	90.8694	0.799942	465.314	47.8581
32.5833	-80.3191	59.1273	90.9087	0.966263	465.267	47.8581
32.6	-80.3178	59.1456	90.9042	0.637131	465.292	47.8561
32.6167	-80.3094	59.1694	90.9313	1.99196	465.287	47.8581
32.6333	-80.3071	59.1215	90.9235	4.86137	465.365	47.8603
32.65	-80.3089	59.1247	90.9365	5.14626	465.371	47.8625
32.6667	-80.3101	59.1331	90.9728	4.93233	465.177	47.8609
32.6833	-80.3121	59.1947	91.0154	5.523	465.345	47.8637
32.7	-80.3117	59.1502	90.9953	5.30891	465.218	47.8616
32.7167	-80.3117	59.1412	90.9547	4.71718	465.142	47.8597
32.7333	-80.3103	59.1686	91.0162	4.99733	465.312	47.8593
32.75	-80.3124	59.297	91.0658	4.84291	465.305	47.8599
32.7667	-80.3123	59.1898	91.067	5.1725	465.252	47.8614
32.7833	-80.3091	59.1647	91.0066	5.31258	465.201	47.8619
32.8	-80.305	59.1779	91.0774	5.51231	465.201	47.8556
32.8167	-80.301	59.176	91.0358	4.84947	465.276	47.8581
32.8333	-80.3042	59.1895	91.072	5.35423	465.198	47.86
32.85	-80.3019	59.1442	91.0226	5.27504	465.169	47.8602
32.8667	-80.304	59.1856	91.1219	5.20943	465.258	47.8581
32.8833	-80.3042	59.201	91.0825	5.4348	465.224	47.8616
32.9	-80.3034	59.175	91.0529	5.27626	465.186	47.8623
32.9167	-80.3028	59.1599	91.0511	4.96803	465.319	47.8587
32.9333	-80.2985	59.1915	91.0908	5.20348	465.155	47.8561
32.95	-80.2982	59.1773	91.1077	5.25658	465.355	47.8552
32.9667	-80.2966	59.2126	91.1381	5.11223	465.273	47.8561
[truncated: 1,622 more rows]

## Sheet: MW Results
Administrative Information
File name	MDS_2_11_2021_Leena-0042.sample
Analysed by	gpc-sec
Date of analysis	8. marraskuuta 2021 19:37:31
Analysis comments
Analysis Module	Triple Analysis
Recovery
Recovery Percentage	16.259
RegionKey	Region Number	Trace	Start (mins)	End (mins)	Peak Max RT (mins)	Bulk MW (g/mol)	Bulk IV (dL/g)	Peak Ht (mV)	Peak Ht (%)	Peak Area (mV.s)	Peak Area (%)	Concentration (mg/mL)
Peaks	Peak 1	RI	41.13	51.8	44.38	<no baseline defined>	100	<no baseline defined>	100
Peaks	Peak 1	LS 15°	41.13	51.8	51.12	<no baseline defined>	100	<no baseline defined>	100
Peaks	Peak 1	LS 90°	41.13	51.8	44.7	<no baseline defined>	100	<no baseline defined>	100
Peaks	Peak 1	VS DP	41.13	51.8	50.38	<no baseline defined>	100	<no baseline defined>	100
Peaks	Peak 1	VS IP	41.13	51.8	45.3	<no baseline defined>	100	<no baseline defined>	100
Peaks	Peak 1	UV 280nm	41.13	51.8	41.48	<no baseline defined>	100	<no baseline defined>	100
MW Averages
Peaks	Mp	Mn	Mw	Mz	Mz+1	Mv	PD
Peak 1	16756	14454	15780	16711	17636	16800	1.09174
Log Mi Curves
Peaks	Start (mins)	End (mins)	Curve Type	Coeff a	Coeff b	Coeff c	Coeff d	Coeff e	Coeff f	L Point Y/N
Peak 1	42.7865	46.4399	Polynomial	8.77034	-0.10243	0	0	0	0	No
MW Fit Region
Peaks	Start (mins)	End (mins)
Peak 1	42.7865	46.4399
Structural Plot Region
Peaks	Start (mins)	End (mins)
Peak 1	42.7833	46.4333
Structural Information
Peaks	Mark-Houwink & Alpha	Log Rg Equation	Log Rh Equation
Peak 1	K = -4.83, Alpha = 1.20	Log Rg = (0.32) x Log MW + (0.36)	Log Rh = (0.50) x Log MW + (-1.24)
Rg Averages
Peaks	Rgp	Rgn	Rgw	Rgz	Rgz+1
Peak 1	51.0323	48.5529	50.0106	50.9863	51.9201
Rh Averages [Derived]
Peaks	Rhp	Rhn	Rhw	Rhz	Rhz+1
Peak 1	7.70862	7.12372	7.46554	7.69762	7.92218
IV Averages
Peaks	IVp	IVn	IVw	IVz	IVz+1
Peak 1	1.77737	1.4881	1.65369	1.77167	1.89014
Method
Administrative Information
Created by	gpc-sec
Creation date	6. kesäkuuta 2018 8:46:40
Last modified by	gpc-sec
Last modified date	6. kesäkuuta 2018 8:46:40
Information
Calculation Method
Concentration options	Calculate Sample Concentration from Entered Sample Properties
Concentration Detector Used in Analysis	RI
MW calculation method	Use all angles
Use Constant Inlet Pressure	No
Flory Fox	2.86e+21
Use Angular Correction	No
Use IV To Calculate Rg	No
Sample Parameters
Injection volume (µL)	100
Concentration options	RI
Entered concentration (mg/mL)	1
Calculated concentration (mg/mL)	0.16259	RI
Calculated concentration (mg/mL)	0.0877713	UV 280nm
dn/dc (mL/g)	0.134
UV extinction coefficient [(mg/mL)-¹][cm-¹]	1
Mark-Houwink K ((10e-5) dL/g)	14.1
Mark-Houwink Alpha	0.7
Baseline regions	Start (mins)	End (mins)
Baseline region 1	32.0167	32.8428
Baseline region 2	58.4333	60
Peaks	Start (mins)	End (mins)
Peak 1	41.1332	51.8
	Trace	Peak Max RT (mins)	Peak Area (mV.s)	Peak Height (mV)
	RI	44.3833	474.806	5.4015
	LS 15°	51.1167	57.6889	0.536768
	LS 90°	44.7	126.344	1.63337
	VS DP	50.3833	1095.05	218.935
	VS IP	45.3	47.3564	0.530063
	UV 280nm	41.4833	4.145	0.0321573
Flowrate region	Start (mins)	End (mins)
IDD
Reference detector	RI
IDD LS 90° (secs)	26
IDD VS DP (secs)	38
IDD VS IP (secs)	38
IDD UV 280nm (secs)	33
Last modified by	gpc-sec
Last modified date	8. marraskuuta 2021 7:24:11
Comments
System Calibration
Detector Constants
K (RI)	1816.08	RI
K (UV 280nm)	3.93542	UV 280nm
K (LS 15°)	25059.9	RI
K (LS 15°)	25059.9	UV 280nm
K (LS 90°)	90199.7	RI
K (LS 90°)	90199.7	UV 280nm
K (VS DP)	4.28756	RI
K (VS DP)	4.28756	UV 280nm
Entered Parameters For Concentration
Concentration (mg/mL)	1.85
Injection volume (µL)	100
dn/dc (mL/g)	0.145
UV extinction coefficient [(mg/mL)-¹][cm-¹]	1
Refractive index (RIU)	1.333
Flow rate (mL/min)	0.5
Comments
Entered Parameters For LS
Mp	107000
Calculated concentration (mg/mL)	1.85
LS Wavelength (nm)	658
Comments
System Calibration Information
Created by	gpc-sec
Creation date	6. kesäkuuta 2018 8:46:40
Last modified by	gpc-sec
Last modified date	6. kesäkuuta 2018 8:46:40
Information
Sample file used for concentration calibration	MDS_2_11_2021_Leena-0004.sample
Sample file used for LS calibration	MDS_2_11_2021_Leena-0004.sample
Concentration Regions
Baseline regions	Start (mins)	End (mins)
Baseline region 1	28.2667	32.7333
Baseline region 2	43.8667	45.5167
Peaks	Start (mins)	End (mins)
Peak 1	36.2167	41.8333
Flowrate region	Start (mins)	End (mins)
LS Regions
Baseline regions	Start (mins)	End (mins)
Baseline region 1	28.2667	32.7333
Baseline region 2	43.8667	45.5167
Peaks	Start (mins)	End (mins)
Peak 1	36.2167	41.8333
Flowrate region	Start (mins)	End (mins)
Peak Information
Channel	Peak Max RT (mins)	Peak Height (mV)	Peak Area (mV.s)
Channel 1 - RI	39.0167	42.7238	5845.97
Channel 6 - UV 280nm	39.0167	0.578186	87.3663
Channel 2 - LS 15°	39.1	43.0611	5834.29
Channel 3 - LS 90°	39.0167	154.316	20999.7
Channel 4 - VS DP	41.25	69.4662	4969.85
Channel 5 - VS IP	39.6333	482.586	161565

## Sheet: Slice Table
Slice Table
RT (mins)	RI	LS 15°	LS 90°	VS DP	VS IP	UV 280nm	Concentration (mg/mL)	MW	LogM	Calculated MW	Log Calculated MW	Cum Ht	dwdlogM	IV	Rg	Rh	Peak
41.1333	0.137608	0.0735592	0.182484	1.7509	0.00224863	0.0185542	4.65715e-05	64138	4.80712	36063	4.55706	0.999857	0.167784	11.3278	54.6005	22.5854	1
41.15	0.134394	0.0744219	0.184569	1.6825	-0.0164385	0.0208586	4.69077e-05	72986	4.86324	35922	4.55536	0.999569	0.168996	10.5093	55.0637	22.9973	1
41.1667	0.139572	0.0951211	0.232736	1.52606	0.0788576	0.0207217	4.78972e-05	76256	4.88227	35781	4.55365	0.999278	0.17256	9.01034	61.4574	22.169	1
41.1833	0.140173	0.0845397	0.15929	1.28249	-0.151621	0.0196692	4.78677e-05	81842	4.91298	35641	4.55195	0.998983	0.172454	8.81949	65.4524	22.5362	1
41.2	0.1394	0.10707	0.222411	1.46448	-0.0528159	0.0228891	4.67932e-05	75400	4.87737	35501	4.55024	0.998692	0.168583	10.6166	62.3686	23.327	1
41.2167	0.133897	0.0662761	0.148507	1.7681	-0.117584	0.0227522	4.56141e-05	55519	4.74444	35362	4.54854	0.998408	0.164335	11.1643	55.8089	21.4206	1
41.2333	0.132514	0.0590517	0.156086	1.54604	0.071248	0.0221574	4.5036e-05	64486	4.80947	35223	4.54683	0.998129	0.162253	13.0039	54.9273	23.6912	1
41.25	0.13052	0.0847862	0.198759	2.26576	0.00419052	0.0206472	4.3648e-05	77054	4.8868	35085	4.54512	0.997857	0.157252	13.6378	61.6255	25.5419	1
41.2667	0.124407	0.0806135	0.160866	1.60791	-0.102845	0.0170007	4.32527e-05	69804	4.84388	34947	4.54341	0.997589	0.155828	0	65.7617	0	1
41.2833	0.128212	0.0669804	0.130908	-8.36771	0.112996	0.0206784	4.338e-05	62306	4.79453	34810	4.5417	0.997323	0.156286	0	64.5477	0	1
41.3	0.12515	0.0654017	0.138639	2.20262	-0.0828461	0.0196259	4.19136e-05	57203	4.75742	34673	4.53999	0.997061	0.151003	30.0325	62.4741	30.0892	1
41.3167	0.119647	0.0523789	0.112801	5.98951	0.0950001	0.0208622	4.16229e-05	64711	4.81098	34537	4.53828	0.996804	0.149956	28.9061	71.3677	30.9549	1
41.3333	0.123452	0.0778083	0.107104	1.84198	0.0702095	0.0222512	4.25862e-05	98299	4.99255	34402	4.53658	0.996545	0.153426	13.2607	74.2251	27.4439	1
41.35	0.125273	0.122921	0.200742	1.83385	0.0608302	0.0253185	4.26612e-05	96906	4.98635	34267	4.53488	0.996283	0.153697	12.8714	70.971	27.0437	1
41.3667	0.12389	0.0770923	0.141335	1.74043	0.091429	0.024266	4.1874e-05	67795	4.8312	34132	4.53316	0.996023	0.150861	15.4458	68.4255	25.5119	1
41.3833	0.120676	0.0610178	0.113207	2.46961	0.0696902	0.0259601	4.07212e-05	64251	4.80788	33998	4.53145	0.995769	0.146707	14.8406	70.5331	24.7277	1
41.4	0.117157	0.0656952	0.106443	1.46386	0.0333029	0.0256706	4.0352e-05	60177	4.77943	33865	4.52975	0.995519	0.145377	16.426	69.3627	25.0261	1
41.4167	0.11852	0.0522146	0.105171	2.851	0.214964	0.0266017	4.07928e-05	45627	4.65922	33732	4.52804	0.99527	0.146965	13.0273	63.8709	21.1235	1
41.4333	0.119731	0.0390393	0.0836051	0.608986	0.172473	0.0284484	4.06066e-05	64130	4.80706	33600	4.52634	0.995019	0.146294	41.3697	64.1863	34.7794	1
41.45	0.117433	0.0885775	0.178464	10.3271	0.149666	0.0283114	4.06032e-05	69872	4.8443	33468	4.52463	0.99477	0.146282	28.1873	65.2566	31.4914	1
41.4667	0.119712	0.0502252	0.0993724	-2.87681	0.099851	0.0289374	4.03647e-05	55568	4.74482	33337	4.52293	0.994521	0.145423	0	69.885	0	1
41.4833	0.11604	0.0585647	0.0929127	0.896343	-0.00565862	0.0321573	3.97605e-05	65777	4.81807	33206	4.52122	0.994274	0.143246	6.45341	74.8275	18.8811	1
41.5	0.116182	0.066599	0.0948454	0.773776	0.103828	0.0304945	3.94959e-05	66728	4.82431	33076	4.51951	0.994031	0.142293	0	66.9759	0	1
41.5167	0.114494	0.0619686	0.151557	-14.0691	-0.0488311	0.0295946	3.86042e-05	58266	4.76542	32946	4.5178	0.99379	0.139081	0	62.7453	0	1
41.5333	0.110975	0.048488	0.0828416	1.99196	0.00755504	0.0306783	3.75558e-05	49494	4.69455	32817	4.5161	0.993556	0.135303	14.9741	72.4247	22.7355	1
41.55	0.108371	0.041111	0.063412	1.66798	-0.00533371	0.0302362	3.68993e-05	46699	4.66931	32688	4.51439	0.993327	0.132938	13.8136	76.3599	21.7076	1
41.5667	0.10714	0.0409056	0.0525273	1.64856	-0.195224	0.0268949	3.61122e-05	38353	4.5838	32560	4.51268	0.993103	0.130102	14.1454	75.2228	20.4902	1
41.5833	0.103774	0.0252888	0.0453047	1.67507	-0.0445389	0.0279786	3.49332e-05	46113	4.66382	32432	4.51097	0.992884	0.125855	16.7081	72.9652	23.0316	1
41.6	0.100254	0.0522441	0.0789757	2.12349	0.0449588	0.0319615	3.4146e-05	59283	4.77293	32305	4.50927	0.992672	0.123019	17.572	72.4515	25.4678	1
41.6167	0.0991764	0.0453248	0.0801454	1.78165	0.00307836	0.0281624	3.39076e-05	78566	4.89523	32178	4.50756	0.992462	0.12216	16.3722	77.6136	27.3225	1
41.6333	0.0988615	0.080825	0.0890972	1.83135	0.022996	0.0268047	3.37997e-05	85752	4.93324	32052	4.50586	0.992254	0.121771	15.1875	79.14	27.4358	1
41.65	0.0985465	0.0554426	0.0815694	1.50966	0.0336058	0.0230057	3.28558e-05	74079	4.8697	31926	4.50414	0.992049	0.118371	15.7746	71.6934	26.4621	1
41.6667	0.0933487	0.0621036	0.114935	1.86332	-0.0526777	0.0227161	3.20164e-05	78410	4.89437	31801	4.50244	0.99185	0.115347	17.4781	72.1299	27.9059	1
41.6833	0.093644	0.0589991	0.0846718	1.77783	-0.117141	0.0234947	3.20653e-05	66147	4.82051	31676	4.50073	0.991653	0.115523	14.4399	73.5184	24.7418	1
41.7	0.0936342	0.0429245	0.0756182	1.23504	-0.0401556	0.0235103	3.21665e-05	55460	4.74398	31552	4.49903	0.991455	0.115887	15.6809	73.838	23.9804	1
41.7167	0.0942348	0.0427191	0.0575619	2.04707	-0.115911	0.024594	3.14316e-05	69749	4.84354	31428	4.49732	0.99126	0.113239	19.1058	78.8194	27.6466	1
41.7333	0.0893421	0.0605191	0.0736852	1.86011	-0.133072	0.0249148	3.08535e-05	82027	4.91396	31305	4.49561	0.991068	0.111157	26.2254	80.2933	32.4315	1
41.75	0.0908582	0.0577197	0.0663101	3.40533	0.057134	0.0223364	3.15816e-05	54016	4.73252	31182	4.4939	0.990876	0.11378	0	80.6553	0	1
41.7667	0.093595	0.0218088	0.0261285	-7.25343	0.139002	0.0217417	3.17611e-05	37016	4.56839	31060	4.4922	0.990681	0.114427	0	87.3671	0	1
41.7833	0.0919067	0.0293853	0.0120394	0.0864638	-0.151596	0.0197737	3.16271e-05	53886	4.73148	30938	4.49049	0.990486	0.113944	6.13156	82.0688	17.3682	1
41.8	0.0928124	0.0493215	0.0727185	1.1756	0.138097	0.0211626	3.15977e-05	64115	4.80696	30816	4.48878	0.990292	0.113838	12.5438	72.3403	23.3634	1
41.8167	0.0917345	0.0483532	0.0871634	1.40413	-0.0556088	0.019042	3.13853e-05	112774	5.05221	30695	4.48707	0.990098	0.113073	14.5382	77.8208	29.6242	1
41.8333	0.0915721	0.119101	0.135483	1.56538	0.0552513	0.0224145	3.14342e-05	222695	5.34771	30575	4.48537	0.989905	0.113249	12.8956	89.8598	35.7101	1
41.85	0.09202	0.16925	0.0331979	1.07264	-0.0890157	0.0244138	3.10389e-05	196718	5.29384	30455	4.48366	0.989713	0.111825	14.5322	88.5643	35.656	1
41.8667	0.0892636	0.0906142	0.140569	1.86315	0.168024	0.0253449	3.03824e-05	95886	4.98176	30336	4.48196	0.989524	0.10946	18.687	74.9447	30.5144	1
41.8833	0.0881857	0.0487523	0.0675809	1.83244	-0.00538762	0.0253606	2.97782e-05	66604	4.8235	30217	4.48025	0.989339	0.107283	19.0874	77.9269	27.2159	1
41.9	0.0857345	0.0450374	0.0565436	1.86674	0.0384863	0.0235451	2.90433e-05	84864	4.92872	30098	4.47854	0.989158	0.104635	19.7601	86.6898	29.8477	1
41.9167	0.0838936	0.0634477	0.0290268	1.86868	0.0852595	0.023103	2.84391e-05	122805	5.08922	29980	4.47683	0.988981	0.102458	19.8094	95.5499	33.7885	1
41.9333	0.0822054	0.0208229	-0.00978147	1.79799	0.0020277	0.0234238	2.89582e-05	41353	4.61651	29862	4.47512	0.988805	0.104329	19.0839	88.4841	23.2166	1
41.95	0.0869258	0.0302305	0.0441837	1.79826	-0.0754057	0.0229816	2.97909e-05	53675	4.72977	29745	4.47341	0.988624	0.107328	18.5895	76.3052	25.1046	1
41.9667	0.0870685	0.0458943	0.063664	1.80631	0.199944	0.0196403	2.93956e-05	46693	4.66925	29628	4.4717	0.988442	0.105904	19.2655	85.5172	24.2522	1
41.9833	0.0846173	0.0154765	-0.0106973	1.88043	0.090162	0.0230129	2.86607e-05	22321	4.34871	29512	4.47	0.988264	0.103257	19.4334	96.1059	19.0178	1
42	0.0827765	0.0178651	0.00390021	1.74596	0.326754	0.0219604	2.85529e-05	167574	5.22421	29396	4.46829	0.988088	0.102868	18.9764	90.3778	36.9443	1
42.0167	0.0839874	0.176046	0.103031	1.78193	0.114891	0.0196872	2.86279e-05	170815	5.23253	29281	4.46659	0.987912	0.103139	18.5477	85.7883	36.8988	1
42.0333	0.0832146	0.0418683	0.0813129	1.67432	0.0566838	0.0184821	2.88858e-05	46859	4.67079	29166	4.46488	0.987735	0.104068	17.3331	77.953	23.4403	1
42.05	0.0854936	0.0221317	0.00328958	1.58455	0.0759911	0.0192606	2.89347e-05	62726	4.79745	29052	4.46318	0.987557	0.104244	15.6892	88.9574	24.9894	1
42.0667	0.0835002	0.0544275	0.0459632	1.37074	0.213859	0.0160719	2.9062e-05	67502	4.82932	28938	4.46147	0.987379	0.104702	16.4869	90.9126	26.0351	1
42.0833	0.0862369	0.0235519	-0.00566244	1.74836	0.0470092	0.0150194	2.95289e-05	0	-INF	28824	4.45975	0.987199	0.106385	19.5148	97.7834	0	1
42.1	0.0862271	0.0689703	0.0159541	2.00192	-0.022337	0.0153402	2.91859e-05	0	-INF	28711	4.45805	0.987018	0.105149	21.5292	97.7834	0	1
42.1167	0.0842337	0.0153592	-0.00729023	2.08733	0.027793	0.0150507	2.86077e-05	43808	4.64155	28599	4.45635	0.98684	0.103066	19.5779	86.2132	23.8697	1
42.1333	0.0828506	0.0401782	0.0527784	1.55827	0.13728	0.0165922	2.81864e-05	44771	4.651	28486	4.45463	0.986666	0.101548	19.2152	82.973	23.8939	1
42.15	0.0817726	0.0176949	0.00634077	1.96747	0.127443	0.0132508	2.84965e-05	0	-INF	28375	4.45294	0.986491	0.102665	18.7444	97.7834	0	1
42.1667	0.084662	0.0246612	-0.0060698	1.50921	0.00224936	0.0179967	2.95904e-05	26901	4.42977	28263	4.45122	0.986313	0.106606	17.0698	96.1059	19.3823	1
42.1833	0.0881617	0.0168264	-0.0253468	1.77833	0.106243	0.0170968	2.91952e-05	203595	5.30877	28152	4.44951	0.986132	0.105182	18.525	87.0837	39.1065	1
42.2	0.0823535	0.243214	0.223931	1.74228	0.126008	0.0119244	2.82252e-05	227373	5.35674	28042	4.44781	0.985955	0.101688	20.1934	85.6492	41.7564	1
42.2167	0.0824963	0.0432711	0.020938	1.96716	-0.0747164	0.0140763	2.75687e-05	0	-INF	27932	4.4461	0.985784	0.0993225	19.1502	97.7834	0	1
42.2333	0.0785192	0.0206352	-0.0204643	1.46846	0.0222581	0.0156178	2.71212e-05	56471	4.75183	27822	4.44439	0.985616	0.0977103	19.2291	96.1059	25.8227	1
42.25	0.0798827	0.0591872	0.0107653	1.92527	-0.0853877	0.0156334	2.69872e-05	276549	5.44177	27713	4.44268	0.985449	0.0972276	21.5586	96.7602	45.5552	1
42.2667	0.0777367	0.0418919	0.00598408	1.86053	-0.0373939	0.015649	2.65658e-05	95465	4.97984	27605	4.44099	0.985285	0.0957095	19.7314	92.2429	31.0271	1
42.2833	0.0774217	0.0526729	0.0347722	1.55028	-0.0939228	0.016275	2.64318e-05	73655	4.8672	27496	4.43927	0.985122	0.0952268	17.9304	89.4185	27.5637	1
42.3	0.0769541	0.0285112	0.0150374	1.53376	0.017395	0.0150699	2.65591e-05	58015	4.76354	27388	4.43756	0.984959	0.0956853	20.2485	87.5472	26.5085	1
42.3167	0.078165	0.0383766	0.03406	1.96616	0.0138142	0.0126441	2.71828e-05	67999	4.8325	27281	4.43586	0.984793	0.0979321	22.7204	85.1992	29.0433	1
42.3333	0.0805966	0.0445799	0.039197	2.05233	-0.189504	0.0137278	2.75713e-05	88533	4.94711	27174	4.43415	0.984625	0.0993319	24.4714	92.143	32.5083	1
42.35	0.0804342	0.0469684	0.000846483	2.33794	0.0643306	0.0151167	2.75941e-05	131000	5.11727	27067	4.43244	0.984455	0.0994139	21.5712	95.6489	35.5185	1
42.3667	0.0807296	0.0377604	0.018038	1.5359	-0.0288194	0.0146746	2.80087e-05	102143	5.00921	26961	4.43074	0.984284	0.100908	19.3633	85.589	31.5357	1
42.3833	0.082856	0.0900452	0.091687	1.99332	-0.0343839	0.0131643	2.94161e-05	103639	5.01552	26855	4.42903	0.984108	0.105978	16.5722	89.6523	30.0867	1
42.4	0.0889497	0.0362815	-0.0160911	1.17937	0.0897513	0.0133325	3.00659e-05	45592	4.65889	26750	4.42732	0.983925	0.108319	16.9754	96.1059	23.0662	1
42.4167	0.086651	0.0351605	-0.00500309	2.14232	-0.0270498	0.0141111	2.98274e-05	0	-INF	26645	4.42562	0.983741	0.10746	23.4476	97.7834	0	1
42.4333	0.0875568	0.044263	0.0117306	2.409	0.00797406	0.0173311	2.94061e-05	47771	4.67916	26540	4.4239	0.983558	0.105942	20.7111	96.1059	25.034	1
42.45	0.08419	0.0289514	-0.0182276	1.55508	0.138823	0.0168889	2.8645e-05	0	-INF	26436	4.4222	0.98338	0.1032	20.8107	97.7834	0	1
42.4667	0.0831121	0.0348495	0.0227676	2.3253	0.0851934	0.0129372	2.9112e-05	73705	4.8675	26333	4.4205	0.983202	0.104882	22.9181	95.0574	29.9203	1
42.4833	0.086917	0.0235052	-0.00780091	2.01688	-0.0282508	0.0163098	2.94221e-05	100070	5.0003	26229	4.41878	0.983022	0.106	19.388	95.9674	31.3342	1
42.5	0.0849235	0.038406	0.0205295	1.69458	-0.171755	0.0144944	2.88962e-05	68130	4.83334	26126	4.41707	0.982843	0.104105	19.7332	86.7874	27.728	1
42.5167	0.0838456	0.0481188	0.0471814	2.01559	0.00548103	0.013747	2.90757e-05	72794	4.8621	26024	4.41537	0.982665	0.104752	21.0119	89.2216	28.9464	1
42.5333	0.085972	0.0405892	0.00837312	1.96031	0.00846142	0.0122368	2.91769e-05	86416	4.93659	25922	4.41367	0.982486	0.105116	19.7178	94.6996	30.0071	1
42.55	0.0844363	0.0327544	0.0119843	1.78357	-0.0239586	0.0133205	2.86771e-05	38077	4.58066	25820	4.41196	0.982308	0.103316	17.961	96.1059	22.1346	1
42.5667	0.0830532	0.0241567	-0.0349112	1.56808	-0.0633976	0.0111999	2.84125e-05	49695	4.69631	25719	4.41025	0.982132	0.102363	17.6665	96.1059	24.0563	1
42.5833	0.0828908	0.0494334	0.00944096	1.6982	-0.0225754	0.0133517	2.82002e-05	104177	5.01777	25618	4.40855	0.981958	0.101598	19.4669	86.9873	31.8002	1
42.6	0.0818129	0.0792879	0.0896512	1.87425	-0.00921904	0.0156562	2.87193e-05	79465	4.90018	25517	4.40683	0.981783	0.103468	19.2784	83.492	28.9616	1
42.6167	0.085923	0.0249138	0.0134589	1.72848	-0.0874154	0.0147563	2.90033e-05	27275	4.43576	25417	4.40512	0.981605	0.104491	18.2974	96.1059	19.9277	1
42.6333	0.0834717	0.016316	-0.0435073	1.72509	0.0902781	0.0162978	2.81901e-05	30171	4.47959	25318	4.40343	0.98143	0.101561	16.9883	96.1059	20.1057	1
42.65	0.0811731	0.0280125	-0.0116674	1.39164	-0.0428499	0.0158556	2.68804e-05	39081	4.59197	25218	4.40171	0.98126	0.0968429	19.3873	96.1059	22.9035	1
42.6667	0.0758227	0.026739	-0.0291134	1.99982	0.0489367	0.0160238	2.65374e-05	42047	4.62374	25119	4.4	0.981096	0.0956072	22.0681	96.1059	24.5042	1
42.6833	0.0791698	0.0314164	-0.00368216	1.81164	0.0325384	0.0140558	2.80232e-05	44969	4.65291	25021	4.3983	0.980928	0.10096	17.3013	96.1059	23.1067	1
42.7	0.0845006	0.0342628	-0.00159689	1.34346	-0.0624426	0.014224	2.85685e-05	71812	4.8562	24923	4.3966	0.980754	0.102925	18.6067	96.1059	27.6712	1
42.7167	0.0823546	0.0726621	-0.00180043	2.11552	-0.0171954	0.00950941	2.73634e-05	69444	4.84163	24825	4.39489	0.980582	0.0985829	20.515	96.1059	28.2689	1
42.7333	0.0774619	0.0263751	-0.026418	1.53763	0.0129457	0.0137975	2.64979e-05	37606	4.57526	24727	4.39317	0.980417	0.0954647	20.0817	96.1059	22.8784	1
42.75	0.0772995	0.0255594	-0.0180767	1.92531	-0.0033	0.0142709	2.68603e-05	56315	4.75062	24630	4.39146	0.980252	0.0967703	21.4938	96.1059	26.7744	1
42.7667	0.0795785	0.0532776	-0.00164813	1.83189	0.0343179	0.0138287	2.64912e-05	180918	5.25748	24534	4.38977	0.980088	0.0954405	21.2362	89.4709	39.3483	1
42.7833	0.0751437	0.146303	0.123423	1.82972	0.109015	0.0107926	2.5913e-05	170230	5.23104	24438	4.38807	0.979927	0.0933576	19.1352	86.0863	37.2418	1
42.8	0.076202	0.0495099	0.0385332	1.39724	-0.0807236	0.0100453	2.61187e-05	106218	5.0262	24342	4.38636	0.979767	0.0940985	18.4405	94.5071	31.4338	1
42.8167	0.0763448	0.0337405	-0.0144658	1.73671	-0.0461575	0.0132652	2.5018e-05	65404	4.8156	24246	4.38464	0.97961	0.0901332	23.2044	96.1059	28.8712	1
42.8333	0.0697737	0.0515405	0.00913438	2.04093	-0.0152535	0.0152645	2.33688e-05	210760	5.32379	24151	4.38294	0.979461	0.0841913	23.7621	96.4417	42.9831	1
42.85	0.0667121	0.0313461	0.00587908	1.5726	-0.013036	0.0134491	2.3287e-05	195357	5.29083	24056	4.38122	0.979318	0.0838968	22.9941	96.1652	41.4529	1
42.8667	0.0692963	0.0567754	0.0113213	1.91207	0.0270232	0.0162113	2.36494e-05	185336	5.26796	23962	4.37952	0.979173	0.0852025	22.3293	95.7707	40.3353	1
42.8833	0.0688287	0.0420742	0.0100496	1.5243	-0.0713147	0.0157691	2.43515e-05	115478	5.0625	23868	4.37782	0.979026	0.0877317	20.7808	92.0934	33.6352	1
42.9	0.0733965	0.0636888	0.036549	1.76886	0.0755561	0.0165477	2.47139e-05	71959	4.85709	23774	4.3761	0.978875	0.0890373	21.616	96.1059	29.109	1
42.9167	0.0709453	0.0289986	-0.0420848	1.70764	-0.0693212	0.0145796	2.49979e-05	34637	4.53954	23681	4.3744	0.978722	0.0900606	21.1463	96.1059	22.6464	1
42.9333	0.0750554	0.0161284	-0.035727	1.73125	-0.239375	0.0116961	2.57783e-05	46457	4.66705	23588	4.37269	0.978566	0.0928722	19.7848	96.1059	24.4269	1
42.95	0.0755033	0.046288	0.019764	1.58656	-0.10166	0.0146109	2.64803e-05	67498	4.82929	23496	4.37099	0.978405	0.0954014	19.7634	88.9361	27.6561	1
42.9667	0.0791556	0.0291453	0.0288683	1.81921	0.116622	0.0124903	2.66076e-05	55354	4.74315	23403	4.36927	0.978242	0.09586	18.5285	87.5944	25.3359	1
42.9833	0.0762467	0.0347383	0.017831	1.38918	-0.0786093	0.0147947	2.56376e-05	84899	4.9289	23312	4.36758	0.978081	0.0923653	53.2214	88.8682	41.5339	1
43	0.0734903	0.0572685	0.041889	7.48823	-0.0985171	0.0170991	2.56865e-05	141165	5.14973	23220	4.36586	0.977923	0.0925414	53.1076	95.6114	49.1701	1
43.0167	0.0765322	0.0286817	-0.0225541	1.38666	-0.123765	0.0178777	2.6911e-05	1940049	6.28781	23129	4.36416	0.977762	0.0969531	22.5899	97.6709	88.5759	1
43.0333	0.0806423	0.0615879	0.0340051	2.56887	-0.00313983	0.0143838	2.73779e-05	119791	5.07842	23038	4.36244	0.977595	0.0986352	20.5672	94.538	33.9318	1
43.05	0.0792592	0.0363581	-0.00587132	1.09514	-0.0807258	0.014552	2.71133e-05	102898	5.01241	22948	4.36074	0.977427	0.0976819	11.8372	91.3654	26.8303	1
43.0667	0.0790968	0.0724686	0.0589276	0.993325	0.0135021	0.0106003	2.74757e-05	107879	5.03294	22858	4.35904	0.977259	0.0989875	10.0306	93.081	25.7926	1
43.0833	0.0813758	0.0318274	-0.0195536	0.799957	-0.128171	0.0115315	2.82822e-05	47082	4.67285	22768	4.35732	0.977088	0.101893	10.9276	96.1059	20.1311	1
43.1	0.0838074	0.0375729	-0.00480348	1.21084	-0.0783459	0.0150566	3.00554e-05	103773	5.01608	22679	4.35562	0.976908	0.108282	0	94.2074	0	1
43.1167	0.0917321	0.0601031	0.0348184	-1.67021	-0.0569024	0.011105	3.24818e-05	78429	4.89448	22590	4.35392	0.976716	0.117023	0	93.514	0	1
43.1333	0.0979784	0.0261758	-0.00460022	0.277378	-0.107023	0.00974729	3.47775e-05	26244	4.41903	22501	4.3522	0.976509	0.125294	3.4928	96.1059	11.3277	1
43.15	0.10514	0.0213928	-0.0545474	0.512935	-0.106789	0.00823703	3.62633e-05	39080	4.59195	22413	4.3505	0.976291	0.130647	10.6598	96.1059	18.7632	1
43.1667	0.106656	0.0524679	0.0255103	2.00215	-0.0740537	0.0106941	3.7723e-05	74590	4.87268	22325	4.34879	0.976063	0.135906	16.1474	94.6447	26.7301	1
43.1833	0.113666	0.0301373	-0.00231168	1.96122	-0.0544412	0.00994673	4.05412e-05	57007	4.75593	22238	4.3471	0.975822	0.146059	12.6577	93.5403	22.5338	1
43.2	0.123116	0.0479372	0.0295282	1.37799	-0.00278531	0.00965717	4.35423e-05	65820	4.81836	22150	4.34537	0.975564	0.156871	8.90546	93.5809	21.0254	1
43.2167	0.131194	0.0484948	0.00384251	1.1451	-0.115314	0.00692621	4.68046e-05	31231	4.49459	22063	4.34366	0.975286	0.168624	9.60747	96.1059	16.8192	1
43.2333	0.14217	0.02769	-0.0187915	1.78074	-0.0253585	0.00755218	5.04066e-05	27042	4.43204	21977	4.34197	0.974987	0.181601	8.63206	96.1059	15.4688	1
43.25	0.152231	0.0433537	-0.00556726	1.05088	0.054984	0.00787298	5.47924e-05	27513	4.43954	21891	4.34027	0.974664	0.197402	7.98624	96.1059	15.16	1
43.2667	0.167785	0.0352138	2.75315e-05	1.79669	-0.0714301	0.0091093	5.96484e-05	20036	4.30181	21805	4.33856	0.974312	0.214897	9.60202	96.1059	14.5032	1
43.2833	0.180593	0.0270738	-0.00383812	1.92986	-0.0806568	0.00897233	6.4217e-05	12287	4.08945	21719	4.33684	0.973931	0.231357	9.25129	96.1059	12.17	1
43.3	0.194468	0.014051	-0.0263195	1.93607	0.0520233	0.00807242	6.91253e-05	32862	4.51669	21634	4.33514	0.973521	0.24904	8.64648	76.2684	16.5165	1
43.3167	0.20926	0.0941069	0.179776	1.95297	-0.154347	0.0073251	7.49741e-05	44133	4.64476	21549	4.33343	0.973078	0.270111	7.69146	76.36	17.5252	1
43.3333	0.228629	0.0633839	0.0428535	1.79882	-0.051574	0.0117658	8.26778e-05	58019	4.76357	21465	4.33173	0.972593	0.297866	6.49197	82.8283	18.1436	1
43.35	0.254253	0.156867	0.184099	1.69365	-0.0517979	0.00628822	9.14789e-05	46055	4.66328	21380	4.33001	0.972057	0.329574	5.68994	85.57	16.0769	1
43.3667	0.280031	0.0313874	-0.0222509	1.6933	-0.021962	0.00752454	0.000100201	125156	5.09745	21296	4.3283	0.971468	0.360999	5.81276	97.3139	22.5953	1
43.3833	0.305198	0.0540702	0.0343083	2.09701	0.0335086	0.00601428	0.000109368	21509	4.33262	21213	4.3266	0.970823	0.394024	5.11876	87.623	12.0412	1
43.4	0.33357	0.0479139	0.0400557	1.54643	0.0581565	0.00511437	0.000119815	40370	4.60606	21130	4.3249	0.970118	0.431662	4.35841	91.4698	14.0778	1
43.4167	0.366214	0.139872	0.0502281	1.85249	0.129038	0.00604552	0.00013068	46904	4.67121	21047	4.32319	0.969348	0.470805	4.24759	93.4948	14.6732	1
43.4333	0.397027	0.0681024	0.0228639	1.76044	0.0720518	0.00743443	0.000142224	23133	4.36423	20964	4.32147	0.968509	0.512396	3.5184	93.7193	10.8876	1
43.45	0.433638	0.0410416	0.0139629	1.49657	0.113027	0.00439829	0.000156198	136191	5.13415	20882	4.31977	0.967591	0.56274	3.33566	97.553	19.313	1
43.4667	0.478642	0.0329016	-0.00424605	1.89433	-0.0179652	0.00349838	0.000171661	11264	4.05169	20800	4.31806	0.966583	0.618449	3.11116	90.6393	8.22139	1
43.4833	0.52395	0.0447506	0.0457518	1.58103	0.0031732	0.00503988	0.00018749	14706	4.16749	20718	4.31635	0.965478	0.675476	2.22188	91.7487	8.03178	1
43.5	0.57109	0.0608721	0.00312884	1.13009	0.0732923	0.00520808	0.000204207	20593	4.31372	20637	4.31465	0.964274	0.735703	2.03502	94.7445	8.72642	1
43.5167	0.621587	0.0605142	0.0302385	1.57439	-0.00810844	0.00156159	0.000221969	12348	4.0916	20556	4.31294	0.962963	0.799695	2.36601	89.6753	7.73769	1
43.5333	0.67483	0.0529845	0.0375118	1.8429	-0.0757762	0.00493415	0.000240855	9291	3.96806	20476	4.31125	0.96154	0.867735	2.08431	80.794	6.74655	1
43.55	0.731888	0.0512533	0.0827794	1.4234	-0.0796623	0.00479718	0.000261073	9001	3.95429	20395	4.30952	0.959997	0.940575	1.45253	71.8726	5.9185	1
43.5667	0.792914	0.0621868	0.105769	1.04403	-0.0385349	0.00542315	0.000282231	10622	4.02621	20315	4.30782	0.958326	1.0168	0.947876	71.2939	5.42491	1
43.5833	0.855465	0.0827333	0.139593	0.696699	-0.0506607	0.00467583	0.000305192	9097	3.9589	20236	4.30612	0.956519	1.09953	0.512106	74.3714	4.19591	1
43.6	0.927019	0.0503319	0.0634005	0.320378	0.0566898	0.00621732	0.000329695	16052	4.20553	20156	4.3044	0.954567	1.1878	0.274741	87.4049	4.11994	1
43.6167	0.998573	0.179979	0.107753	0.269222	0.163125	0.00531741	0.000356026	18946	4.27752	20077	4.3027	0.952458	1.28267	0.35236	85.8397	4.73051	1
43.6333	1.08081	0.120417	0.145391	0.54735	0.0687541	0.00731668	0.000383742	10217	4.00932	19998	4.30099	0.950183	1.38252	0.753809	76.5759	4.96137	1
43.65	1.16045	0.0660426	0.11589	1.33497	-0.113965	0.00565383	0.000411537	5915	3.77195	19920	4.29929	0.947738	1.48266	0.984618	72.2818	4.5201	1
43.6667	1.24314	0.0513414	0.0766244	1.30182	0.0882952	0.00658497	0.000440925	6286	3.79837	19842	4.29759	0.945116	1.58853	0.83032	71.0488	4.35793	1
43.6833	1.33209	0.0827216	0.152104	1.08144	0.233335	0.00599024	0.000471175	6203	3.7926	19764	4.29587	0.942311	1.69752	0.728253	68.4088	4.15306	1
43.7	1.41982	0.0594755	0.110092	1.15205	-0.000501061	0.00615845	0.000502627	4895	3.68975	19686	4.29416	0.939316	1.81083	0.9382	65.7497	4.17596	1
43.7167	1.51579	0.060796	0.127741	1.91694	0.097389	0.00876806	0.000536718	4906	3.69073	19609	4.29246	0.93612	1.93365	1.14019	62.6579	4.45973	1
43.7333	1.61893	0.0685251	0.147221	2.06628	0.127072	0.00390087	0.000572141	5142	3.71113	19532	4.29075	0.93271	2.06127	0.95195	59.2115	4.26569	1
43.75	1.72268	0.0765595	0.184097	1.47939	0.24663	0.00559495	0.000608374	5135	3.71054	19456	4.28905	0.92908	2.19181	0.921325	60.6583	4.21753	1
43.7667	1.83055	0.0772696	0.15719	2.16981	0.199256	0.00347434	0.000645391	4588	3.66162	19379	4.28733	0.925224	2.32517	1.01503	60.6068	4.19541	1
43.7833	1.93887	0.0685193	0.1666	2.095	0.215817	0.00501584	0.000683609	5455	3.73679	19303	4.28562	0.921137	2.46286	0.856504	57.3302	4.19999	1
43.8	2.05376	0.115769	0.269393	1.7167	0.162492	0.00640475	0.000723448	6077	3.78369	19227	4.28391	0.91681	2.60639	0.641849	55.577	3.9547	1
43.8167	2.17155	0.10183	0.26156	1.30574	0.0749882	0.00489449	0.000764018	5784	3.76223	19152	4.28221	0.912236	2.75255	0.557047	55.7858	3.71062	1
43.8333	2.29071	0.116884	0.270207	1.46439	0.134121	0.00277387	0.000805162	7306	3.86368	19077	4.28051	0.90741	2.90078	0.544082	60.8305	3.97974	1
43.85	2.41186	0.172678	0.369948	1.38714	0.132371	0.00278949	0.000847718	7036	3.84733	19002	4.2788	0.902328	3.0541	0.541464	58.6414	3.92378	1
43.8667	2.53926	0.121661	0.309625	1.60027	0.0148071	0.00372064	0.000891449	5244	3.71966	18927	4.27708	0.896979	3.21165	0.54115	48.8505	3.55686	1
43.8833	2.66727	0.110927	0.319187	1.53965	0.198757	0.00465178	0.000934657	5206	3.7165	18853	4.27538	0.891364	3.36732	0.623417	48.8525	3.71964	1
43.9	2.79162	0.131168	0.33531	2.25342	0.139176	0.00283635	0.00097831	5304	3.7246	18779	4.27367	0.885481	3.52459	0.642516	48.8423	3.78067	1
43.9167	2.92222	0.126996	0.362725	1.83758	0.00528513	0.00361491	0.00102277	6022	3.77974	18706	4.27198	0.879327	3.68477	0.550337	48.8955	3.74567	1
43.9333	3.0513	0.179433	0.465213	1.82533	0.0291701	0.000883943	0.00106721	6040	3.78104	18632	4.27026	0.8729	3.84487	0.542766	47.5979	3.73213	1
43.95	3.18176	0.141539	0.417097	1.94477	0.162155	0.00364614	0.00111193	5302	3.72444	18559	4.26855	0.866198	4.00599	0.59353	40.4157	3.68158	1
43.9667	3.31251	0.153082	0.46267	2.35092	0.0778555	0.00091518	0.00115734	5624	3.75005	18486	4.26684	0.85922	4.16957	0.519465	42.3475	3.59148	1
43.9833	3.44694	0.171951	0.488407	1.562	0.103571	0.00566102	0.00120177	5549	3.74421	18414	4.26515	0.851965	4.32966	0.483211	39.2472	3.49026	1
44	3.57205	0.161522	0.519026	2.21732	0.0134732	0.00079383	0.00124574	5665	3.7532	18342	4.26345	0.844439	4.48806	0.515479	34.2124	3.59096	1
44.0167	3.70372	0.191986	0.598015	1.96185	0.102055	-0.000563843	0.0012895	6324	3.80099	18270	4.26174	0.836642	4.64571	0.428024	41.1629	3.50128	1
44.0333	3.82761	0.215432	0.609256	1.62948	-0.171759	0.00463976	0.00133174	5908	3.77144	18198	4.26002	0.828581	4.79789	0.381686	38.1132	3.2945	1
44.05	3.95044	0.178148	0.592725	1.67735	-0.0708168	0.0045028	0.00137304	5788	3.76253	18126	4.2583	0.820264	4.94669	0.4135	31.0217	3.36053	1
44.0667	4.06883	0.220362	0.697655	2.01728	0.0992474	0.00268736	0.00141382	6301	3.79941	18055	4.2566	0.811693	5.0936	0.42367	34.1405	3.48513	1
44.0833	4.18861	0.225955	0.713473	1.88052	-0.099646	0.00438144	0.00145402	6297	3.79913	17985	4.25491	0.802874	5.23845	0.266956	34.0852	2.9872	1
44.1	4.30365	0.232769	0.737531	0.645129	0.0133503	0.00149789	0.00149203	6154	3.78916	17914	4.25319	0.793814	5.37539	0.574702	28.2673	3.82772	1
44.1167	4.4106	0.227986	0.782646	4.93449	-0.0317345	-0.00108048	0.00152855	6134	3.78774	17844	4.25149	0.784525	5.50696	0.142521	24.8109	2.40223	1
44.1333	4.51695	0.242886	0.803347	-3.51663	0.175561	0.000155839	0.00156398	6407	3.80665	17774	4.24979	0.775015	5.63458	0	24.2307	0	1
44.15	4.61749	0.260381	0.897138	-2.72123	0.107283	-0.00471136	0.00159804	7068	3.8493	17704	4.24807	0.765291	5.75731	0	26.056	0	1
44.1667	4.7159	0.306715	0.999473	-2.46706	0.0933261	-0.00194915	0.00163043	7059	3.84874	17635	4.24638	0.755363	5.87401	0	26.3754	0	1
44.1833	4.80668	0.271109	0.929384	-2.82812	0.00460113	-0.00254389	0.00166105	6452	3.80969	17565	4.24465	0.745241	5.98431	0	16.7724	0	1
44.2	4.89471	0.267852	0.953595	-0.930576	0.143995	-0.00252827	0.00168994	7209	3.85788	17496	4.24294	0.734936	6.0884	0.0838823	28.3722	2.12449	1
44.2167	4.97542	0.343483	1.06203	1.8532	0.0221586	-0.00358077	0.00171606	8480	3.9284	17428	4.24125	0.724462	6.18251	0.303724	39.2446	3.44375	1
44.2333	5.04728	0.384171	1.13629	1.53868	0.0437547	-0.00112374	0.00173962	8220	3.91487	17359	4.23952	0.713835	6.2674	0.289568	32.7716	3.3544	1
44.25	5.11304	0.332544	1.1544	1.73929	-0.0406977	-0.00522799	0.00176063	7395	3.86894	17291	4.23782	0.703071	6.34306	0.274678	19.3381	3.18171	1
44.2667	5.16994	0.321962	1.10949	1.40798	0.138979	-0.00719602	0.00177951	7112	3.85199	17223	4.23611	0.692184	6.4111	0.24051	13.4627	3.00457	1
44.2833	5.22334	0.314738	1.13889	1.37788	0.134941	-0.00748558	0.00179691	7440	3.87157	17156	4.23442	0.681186	6.47377	0.229566	18.4459	3.00308	1
44.3	5.27155	0.35741	1.19453	1.3072	0.134869	-0.00670702	0.0018124	7760	3.88986	17089	4.23272	0.670086	6.52958	0.268473	19.4213	3.20869	1
44.3167	5.3138	0.349575	1.25002	1.85998	0.129152	-0.00577587	0.00182551	8462	3.92747	17022	4.23101	0.658899	6.57682	0.320695	26.8494	3.50425	1
44.3333	5.34813	0.425816	1.33099	1.95073	0.164939	-0.00820166	0.00183512	8532	3.93105	16955	4.2293	0.647642	6.61144	0.279187	27.1021	3.35523	1
44.35	5.36994	0.36015	1.2812	1.38413	0.102459	-0.0086438	0.00184167	8086	3.90773	16888	4.22758	0.636335	6.63505	0.252286	14.251	3.18627	1
44.3667	5.38641	0.388937	1.3579	1.64014	0.153657	-0.0116799	0.00184708	8946	3.95163	16822	4.22588	0.624991	6.65453	0.291893	25.5381	3.45959	1
44.3833	5.4015	0.440764	1.42529	1.86929	0.132834	-0.0118169	0.00184935	9132	3.96057	16756	4.22417	0.613624	6.6627	0.312048	26.1031	3.5618	1
44.4	5.39966	0.407141	1.40968	1.8874	0.239117	-0.00813919	0.00184893	8714	3.94022	16690	4.22246	0.602251	6.66118	0.320719	19.1276	3.53879	1
44.4167	5.39904	0.402816	1.39437	1.9722	-0.00921529	-0.00736063	0.00184725	8773	3.94315	16625	4.22076	0.590884	6.65515	0.310746	18.7597	3.5096	1
44.4333	5.38988	0.411919	1.43048	1.76388	0.211813	-0.0100916	0.00184294	9231	3.96525	16560	4.21906	0.579536	6.63961	0.299482	23.2088	3.52598	1
44.45	5.37385	0.442689	1.4727	1.82915	0.191448	-0.0106863	0.00183653	9710	3.98722	16495	4.21735	0.568221	6.61653	0.300244	25.8522	3.58898	1
44.4667	5.35247	0.452707	1.52544	1.75953	-0.0405573	-0.00685601	0.00182736	9724	3.98784	16430	4.21564	0.556954	6.58348	0.300787	23.7413	3.59287	1
44.4833	5.32027	0.439836	1.49823	1.81763	0.178335	-0.0120284	0.00181649	9497	3.97759	16365	4.21392	0.545748	6.54432	0.331594	20.4191	3.68246	1
44.5	5.28898	0.427271	1.48704	2.10339	0.185435	-0.00972394	0.00180415	9695	3.98655	16301	4.21221	0.534614	6.49988	0.361775	18.6589	3.81712	1
44.5167	5.24823	0.45209	1.56313	2.14531	0.148132	-0.00970832	0.00178991	10297	4.01271	16237	4.21051	0.523561	6.44857	0.325511	21.249	3.75981	1
44.5333	5.2058	0.474163	1.61374	1.64722	0.157216	-0.008472	0.00177429	10355	4.01515	16174	4.20882	0.512601	6.39227	0.322991	21.5281	3.75711	1
44.55	5.15696	0.449086	1.54869	2.08389	0.34849	-0.00525204	0.00175615	10103	4.00445	16110	4.2071	0.501744	6.32694	0.351207	20.0612	3.83188	1
44.5667	5.09988	0.442777	1.52666	1.93203	0.233673	-0.00569418	0.00173603	10460	4.01953	16047	4.20539	0.491004	6.25445	0.358211	22.6259	3.90209	1
44.5833	5.03945	0.469579	1.58185	2.11646	0.217274	-0.0076622	0.00171492	10641	4.02698	15984	4.20369	0.480392	6.17838	0.34229	20.7817	3.86544	1
44.6	4.97657	0.447554	1.57051	1.70551	0.345835	-0.00856211	0.00169224	11013	4.04191	15921	4.20197	0.469914	6.09667	0.347518	23.9452	3.92977	1
44.6167	4.90698	0.488547	1.59731	2.12356	0.227966	-0.0115983	0.00166739	11342	4.05469	15859	4.20028	0.459583	6.00715	0.369052	27.1362	4.04886	1
44.6333	4.83144	0.460723	1.55698	1.88182	0.0586742	-0.0115826	0.00164173	10798	4.03334	15797	4.19857	0.449406	5.91471	0.361514	19.3314	3.95576	1
44.65	4.75712	0.430458	1.52564	1.98218	0.421762	-0.0100411	0.00161683	10939	4.03898	15735	4.19687	0.439386	5.82499	0.402428	15.7605	4.11745	1
44.6667	4.686	0.459092	1.59319	2.25482	0.269408	-0.00743152	0.00159099	11460	4.05918	15673	4.19515	0.429521	5.73189	0.422657	20.9895	4.25074	1
44.6833	4.60619	0.457208	1.55331	2.12386	0.384083	-0.00909437	0.00156251	12329	4.09093	15611	4.19343	0.419823	5.62929	0.381559	28.4022	4.20956	1
44.7	4.51966	0.509493	1.63337	1.75807	0.213418	-0.00633217	0.00153358	12042	4.0807	15550	4.19173	0.410302	5.52508	0.407836	26.5565	4.2704	1
44.7167	4.43726	0.417582	1.458	2.3139	0.276213	-0.00784243	0.001504	11496	4.06055	15489	4.19002	0.400961	5.41852	0.452004	21.5696	4.35147	1
44.7333	4.34691	0.451251	1.51746	2.1126	0.340076	-0.0092001	0.00147322	11944	4.07715	15428	4.18831	0.391805	5.30763	0.455508	23.0408	4.41864	1
44.75	4.25749	0.432735	1.48811	2.25661	0.207863	-0.00781119	0.00144278	11808	4.07218	15368	4.18662	0.382838	5.19796	0.539332	21.5781	4.65677	1
44.7667	4.16913	0.423375	1.44365	2.80878	0.167814	-0.0100844	0.00141198	11807	4.07214	15308	4.18492	0.374059	5.08698	0.541522	22.9292	4.66293	1
44.7833	4.07757	0.414167	1.40561	2.16879	0.247546	-0.00869548	0.00138201	12265	4.08867	15248	4.18321	0.365467	4.97901	0.480718	25.4412	4.53864	1
44.8	3.99409	0.437002	1.45118	2.15654	0.260902	-0.00959539	0.00135136	13800	4.13988	15188	4.1815	0.357061	4.86859	0.411199	36.5986	4.48109	1
44.8167	3.89856	0.496458	1.43923	1.46177	0.381223	-0.00851166	0.00131888	13950	4.14457	15128	4.17978	0.348849	4.75158	0.426314	37.7182	4.55171	1
44.8333	3.80441	0.424079	1.38241	2.19934	0.250994	-0.00559687	0.00128745	12465	4.09569	15069	4.17808	0.340834	4.63834	0.58671	25.5591	4.87654	1
44.85	3.71498	0.381759	1.32041	2.71749	0.0778881	-0.00710713	0.00125526	13400	4.1271	15010	4.17638	0.333015	4.52236	0.631574	29.2402	5.11976	1
44.8667	3.6164	0.46212	1.44609	2.44356	0.356595	-0.00556563	0.00122226	14379	4.15773	14951	4.17467	0.325396	4.40347	0.53779	30.7909	4.96807	1
44.8833	3.52224	0.41919	1.41232	1.83652	0.277483	-0.00341378	0.00119057	13187	4.12015	14892	4.17295	0.317976	4.28929	0.55089	23.2592	4.86568	1
44.9	3.43129	0.369546	1.2664	2.43325	0.167091	-0.00248264	0.00115934	12788	4.1068	14834	4.17126	0.31075	4.1768	0.681843	25.0425	5.17093	1
44.9167	3.33988	0.374987	1.23812	2.71245	0.203488	-0.00643431	0.0011289	13044	4.11541	14775	4.16953	0.303713	4.06713	0.703414	26.4514	5.25953	1
44.9333	3.2535	0.364253	1.22845	2.45698	0.224473	-0.00275658	0.00109891	13066	4.11614	14718	4.16785	0.296862	3.95906	0.75027	25.6212	5.37684	1
44.95	3.16469	0.356723	1.18888	2.91089	0.308173	-0.00533495	0.00106862	13694	4.13653	14660	4.16613	0.290196	3.84996	0.775305	28.4308	5.52172	1
44.9667	3.07664	0.377575	1.23125	2.48376	0.316341	-0.00608227	0.00103897	13621	4.13421	14602	4.16441	0.283715	3.74312	0.714422	29.4432	5.36366	1
44.9833	2.99148	0.332356	1.09295	2.3499	0.419267	-0.00743995	0.00100978	12946	4.11214	14545	4.16271	0.277415	3.63797	0.738388	29.3216	5.33188	1
45	2.90618	0.323453	1.05582	2.50565	0.33222	-0.0065088	0.000982085	13004	4.11408	14488	4.16101	0.271289	3.53819	0.727042	28.878	5.31234	1
45.0167	2.82972	0.317297	1.04982	2.1423	0.0480302	-0.00573024	0.000956374	14688	4.16696	14431	4.1593	0.265328	3.44556	0.814351	36.8823	5.74555	1
45.0333	2.75601	0.385756	1.12164	2.92702	0.244339	-0.00388357	0.000929592	15270	4.18384	14374	4.15758	0.259528	3.34907	0.960495	40.1143	6.14967	1
45.05	2.6733	0.323753	1.00349	2.88609	0.290807	0.0017778	0.000901817	13618	4.13411	14318	4.15588	0.253896	3.249	1.01053	33.319	6.02042	1
45.0667	2.59379	0.291656	0.955065	3.04718	0.261592	-0.00141093	0.000875636	14013	4.14653	14262	4.15418	0.24843	3.15468	1.12487	34.8857	6.29919	1
45.0833	2.52038	0.322884	0.976071	3.36575	0.300125	0.00028316	0.000850944	14350	4.15685	14206	4.15247	0.24312	3.06572	1.11302	37.1155	6.32691	1
45.1	2.44957	0.288194	0.907356	2.8022	0.486821	0.000756543	0.000827061	13461	4.12908	14150	4.15076	0.23796	2.97968	1.06241	33.3731	6.09814	1
45.1167	2.3809	0.269678	0.867327	2.92042	0.354609	-0.000143366	0.000803414	13163	4.11935	14095	4.14907	0.232946	2.89448	1.11318	31.9731	6.14771	1
45.1333	2.31146	0.26047	0.837369	2.9039	0.44136	-0.000890687	0.000779506	13465	4.12921	14039	4.14734	0.228078	2.80835	1.19249	34.378	6.33812	1
45.15	2.24126	0.2653	0.821754	3.14983	0.372624	0.00263445	0.000756434	13405	4.12727	13984	4.14563	0.223355	2.72523	1.27732	34.2198	6.47533	1
45.1667	2.17671	0.242664	0.783251	3.14231	0.403986	0.00265007	0.000734145	13180	4.11992	13929	4.14392	0.218771	2.64493	1.20991	31.5003	6.32358	1
45.1833	2.11108	0.242458	0.782131	2.64179	0.306258	0.00541227	0.000712039	13436	4.12827	13875	4.14223	0.214324	2.56528	1.11265	34.5785	6.18894	1
45.2	2.0476	0.23676	0.727607	2.51754	0.465946	0.0040546	0.00069077	14036	4.14724	13820	4.14051	0.21001	2.48866	1.26369	40.8808	6.55191	1
45.2167	1.98686	0.247693	0.712144	3.16798	0.455347	0.00330728	0.000670231	14296	4.15521	13766	4.13881	0.205825	2.41466	1.35401	42.5982	6.74557	1
45.2333	1.92764	0.230703	0.683865	2.74207	0.357009	0.000576316	0.000650399	14223	4.15299	13712	4.1371	0.201763	2.34321	1.31022	39.2265	6.66068	1
45.25	1.87102	0.231871	0.713873	2.8078	0.480076	0.00089711	0.000631506	14032	4.14712	13658	4.13539	0.197821	2.27515	1.55449	36.6775	7.01956	1
45.2667	1.8173	0.211677	0.658586	3.58596	0.428887	-0.00198644	0.000613137	13542	4.13168	13605	4.1337	0.193994	2.20897	1.45489	38.1319	6.78544	1
45.2833	1.76374	0.203689	0.609707	2.22422	0.504805	0.00336975	0.000596021	13992	4.14588	13551	4.13197	0.190275	2.1473	1.35724	42.8118	6.70274	1
45.3	1.71734	0.212639	0.602331	3.04526	0.530063	-0.00165003	0.00057995	13749	4.13827	13498	4.13027	0.186659	2.0894	1.59563	42.0068	7.03301	1
45.3167	1.66987	0.185578	0.567185	2.98281	0.520073	0.00370617	0.000563305	15100	4.17898	13445	4.12856	0.183143	2.02943	1.52804	45.4484	7.15227	1
45.3333	1.62012	0.238474	0.630306	2.62373	0.449964	0.00250108	0.000546868	20203	4.30542	13393	4.12688	0.179729	1.97022	1.5457	56.0768	7.9114	1
45.35	1.57388	0.308154	0.692053	2.88141	0.399081	7.52945e-05	0.000531007	18362	4.26392	13340	4.12516	0.176414	1.91307	1.5892	54.6285	7.73464	1
45.3667	1.52748	0.174891	0.505539	2.61465	0.47393	-0.000519438	0.000514988	13992	4.14588	13288	4.12346	0.173198	1.85536	1.69075	44.9155	7.21207	1
45.3833	1.48032	0.184452	0.515712	3.0559	0.348584	-0.00523404	0.000498865	16245	4.21072	13236	4.12176	0.17008	1.79728	1.65595	46.5294	7.5277	1
45.4	1.43331	0.219342	0.609502	2.32237	0.179903	-0.00292961	0.000483735	16312	4.21251	13184	4.12005	0.167058	1.74277	1.77555	47.1115	7.71532	1
45.4167	1.39195	0.173665	0.477616	3.26975	0.400016	-0.00123552	0.000469467	13361	4.12584	13132	4.11833	0.164127	1.69136	1.99789	45.0019	7.50833	1
45.4333	1.34998	0.139127	0.410426	2.8391	0.501874	0.000458563	0.000455173	11979	4.07842	13080	4.11661	0.161283	1.63987	2.00245	41.2138	7.24549	1
45.45	1.30847	0.133276	0.396337	3.0974	0.419557	-0.000288757	0.000442159	13516	4.13085	13029	4.11491	0.158524	1.59298	1.98434	45.5123	7.52018	1
45.4667	1.27397	0.164656	0.444351	2.61671	0.419486	0.00186309	0.00043019	14473	4.16056	12978	4.11321	0.155841	1.54986	1.9277	49.8776	7.61973	1
45.4833	1.23856	0.14492	0.380824	2.78375	0.366162	0.00264165	0.000418482	13409	4.1274	12927	4.1115	0.153231	1.50768	2.12308	49.3251	7.67115	1
45.5	1.20559	0.134186	0.368871	3.00161	0.332216	0.00433574	0.00040701	13214	4.12103	12876	4.10978	0.150693	1.46635	2.36158	48.1885	7.90957	1
45.5167	1.17156	0.133523	0.361343	3.25624	0.217246	0.00450394	0.000396112	13886	4.14258	12826	4.10809	0.148223	1.42708	2.41656	49.4847	8.10335	1
45.5333	1.14195	0.140031	0.371821	2.97528	0.253032	0.00390921	0.000385371	14636	4.16542	12775	4.10636	0.14582	1.38839	2.37959	52.7458	8.20443	1
45.55	1.10882	0.139826	0.343236	2.99447	0.207795	0.00453518	0.000374944	13064	4.11608	12725	4.10466	0.143482	1.35082	2.4171	51.3847	7.94079	1
45.5667	1.08104	0.103457	0.291305	2.90471	0.157522	0.00424562	0.000365639	11231	4.05042	12675	4.10295	0.141204	1.3173	2.41571	47.9885	7.54909	1
45.5833	1.05448	0.100963	0.267755	2.84485	0.223521	-0.00123192	0.000355787	16433	4.21572	12626	4.10127	0.138986	1.2818	2.51656	58.5783	8.6879	1
45.6	1.0235	0.18758	0.399235	2.98443	0.33194	0.00397168	0.000346509	17250	4.23679	12576	4.09954	0.136826	1.24838	2.60197	59.9946	8.92834	1
45.6167	1.00029	0.106961	0.263076	2.88521	0.176076	0.00429248	0.000336839	13979	4.14548	12527	4.09785	0.134724	1.21354	2.23789	54.0097	7.91611	1
45.6333	0.967021	0.126439	0.321466	2.02244	0.362315	3.56351e-05	0.000327143	15176	4.18116	12478	4.09614	0.132683	1.17861	2.27073	55.9645	8.1755	1
45.65	0.943665	0.119215	0.27396	2.81479	0.351105	0.00142454	0.000319145	14402	4.15842	12429	4.09444	0.130695	1.14979	2.73759	54.6463	8.55074	1
45.6667	0.920309	0.108481	0.290389	2.87396	0.296254	0.00266087	0.000311774	23113	4.36386	12380	4.09272	0.128755	1.12324	2.44486	68.4305	9.64074	1
45.6833	0.900615	0.242095	0.355645	2.08931	0.374918	0.00343942	0.000304403	23819	4.37692	12331	4.091	0.12686	1.09668	2.25849	71.5293	9.4839	1
45.7	0.87726	0.108222	0.233066	2.38743	0.339752	0.00223434	0.000297268	14601	4.16438	12283	4.0893	0.12501	1.07097	2.31392	61.4648	8.12177	1
45.7167	0.858939	0.10527	0.23271	2.09091	0.216237	0.000266316	0.000290628	16227	4.21024	12235	4.0876	0.123202	1.04706	2.48082	63.818	8.61029	1
45.7333	0.838483	0.12597	0.24624	2.6025	0.201364	0.00180781	0.000283963	16468	4.21664	12187	4.0859	0.121435	1.02304	3.15876	65.0905	9.37834	1
45.75	0.82001	0.102876	0.213688	3.23692	0.302001	0.000144965	0.000276592	20664	4.31521	12139	4.08418	0.119711	0.996487	2.87976	69.2905	9.80838	1
45.7667	0.795433	0.174692	0.285505	1.94858	0.203968	0.0024494	0.000269038	25713	4.41015	12091	4.08246	0.118033	0.969273	2.75947	65.7311	10.4008	1
45.7833	0.775892	0.1635	0.383569	2.88406	0.193979	0.00429608	0.000262634	22119	4.34477	12044	4.08077	0.116398	0.9462	3.03405	53.6091	10.2095	1
45.8	0.75803	0.124538	0.342471	2.30251	0.1257	0.0017177	0.000256988	17035	4.23134	11997	4.07907	0.1148	0.925857	2.70384	54.9111	9.00564	1
45.8167	0.742914	0.0922888	0.192579	2.21992	0.128376	0.000665204	0.000251394	15435	4.18851	11950	4.07737	0.113237	0.905703	2.83185	64.6598	8.84978	1
45.8333	0.725356	0.0977292	0.193291	2.41321	0.0681847	0.000375646	0.000245433	17111	4.23328	11903	4.07566	0.111709	0.88423	3.14772	67.4062	9.48776	1
45.85	0.708104	0.106984	0.194613	2.61489	0.183928	0.000391265	0.000239447	21467	4.33177	11856	4.07394	0.110218	0.862664	3.33554	76.7597	10.4324	1
45.8667	0.690394	0.137296	0.145124	2.58296	0.0123474	0.00178017	0.000234611	40679	4.60937	11810	4.07225	0.10876	0.845239	3.21552	82.635	12.753	1
45.8833	0.679856	0.301581	0.312309	2.32688	0.226662	0.00194838	0.000230427	35618	4.55167	11763	4.07052	0.10733	0.830167	2.83794	78.6848	11.703	1
45.9	0.66596	0.0851583	0.182406	1.92904	-0.016787	0.00226918	0.000225251	13682	4.13615	11717	4.06882	0.105929	0.811518	2.8675	61.1969	8.53672	1
45.9167	0.649624	0.0664898	0.150312	2.27431	0.163348	-0.000614376	0.000219918	14714	4.16773	11671	4.06711	0.10456	0.792305	3.4376	64.8651	9.29114	1
45.9333	0.634813	0.0919192	0.169792	2.64597	0.0904921	-0.00105652	0.000214115	14259	4.15409	11625	4.06539	0.103225	0.771397	3.49854	67.3493	9.24838	1
45.95	0.615729	0.0569237	0.112673	2.22891	0.0722628	-0.000735727	0.000209409	12715	4.10432	11580	4.06371	0.101922	0.754443	2.99282	67.9333	8.45031	1
45.9667	0.607327	0.07274	0.129559	1.84954	0.0607474	0.00141612	0.000207054	13426	4.12795	11534	4.06198	0.100642	0.74596	2.72016	68.5628	8.33528	1
45.9833	0.601977	0.0624638	0.118675	1.81517	-0.0531546	-9.41378e-05	0.000204203	18687	4.27154	11489	4.06028	0.099377	0.735688	2.83805	68.5486	9.43902	1
46	0.590676	0.123141	0.222231	1.9549	-0.142032	0.00373618	0.000200333	20733	4.31666	11444	4.05858	0.0981329	0.721746	3.19107	71.3662	10.1611	1
46.0167	0.579374	0.077617	0.116894	2.20419	0.0422227	0.00527768	0.000195993	13596	4.13341	11399	4.05687	0.0969141	0.706109	3.47854	75.1002	9.08538	1
46.0333	0.565326	0.0497932	0.0722878	2.23253	0.108069	0.00803988	0.000192018	11607	4.06472	11354	4.05515	0.0957209	0.69179	3.40308	71.1789	8.556	1
46.05	0.556161	0.0579801	0.110842	2.01932	-0.0883827	0.00347786	0.000189559	14788	4.16991	11310	4.05346	0.0945475	0.68293	4.90585	67.9287	10.4781	1
46.0667	0.550964	0.0785267	0.144207	4.0307	-0.0197895	0.00410383	0.000186708	16805	4.22544	11265	4.05173	0.0933904	0.672659	5.02148	74.2474	11.0195	1
46.0833	0.53951	0.0719126	0.0863256	2.0699	0.0843567	0.0047298	0.000183021	15171	4.18101	11221	4.05003	0.0922534	0.659375	3.1832	80.0708	9.14884	1
46.1	0.529429	0.0579743	0.0691848	1.72151	0.0905415	0.00505059	0.000179256	13092	4.11701	11177	4.04833	0.0911393	0.645809	3.56693	78.1643	9.04705	1
46.1167	0.517517	0.0528861	0.0760003	2.43939	0.0527809	0.00125151	0.000176143	14560	4.16316	11133	4.04661	0.0900464	0.634596	3.79227	73.0265	9.56666	1
46.1333	0.511251	0.0705335	0.121421	1.90728	0.031805	0.000961957	0.000172064	15954	4.20287	11090	4.04493	0.0889756	0.619901	3.5916	67.8803	9.68558	1
46.15	0.493694	0.0631564	0.128694	2.11369	-0.03098	0.00174052	0.000167724	12967	4.11284	11046	4.04321	0.0879306	0.604264	3.54936	69.7927	9.00333	1
46.1667	0.485902	0.0423517	0.0582998	1.75934	-0.0688932	0.00312942	0.000164612	13269	4.12284	11003	4.04151	0.0869086	0.593051	3.46655	74.0526	9.00158	1
46.1833	0.475516	0.0624405	0.103415	1.95324	-0.00579312	0.0023821	0.000161264	16239	4.21056	10960	4.03981	0.0859065	0.580991	3.64	74.5669	9.78649	1
46.2	0.466351	0.062998	0.0865793	1.86654	0.10644	0.00316066	0.000158387	14181	4.15171	10917	4.0381	0.0849235	0.570626	3.66017	78.1448	9.37151	1
46.2167	0.458712	0.0431088	0.0525012	1.90617	0.0636442	0.00180299	0.000156085	11256	4.05138	10874	4.03639	0.0839564	0.562331	3.72977	79.0028	8.73164	1
46.2333	0.452904	0.0395464	0.0516873	1.88187	-0.0211134	0.000445317	0.00015373	11622	4.06528	10831	4.03467	0.0830037	0.553847	3.86805	76.9516	8.93301	1
46.25	0.44496	0.045292	0.0653693	1.98712	0.0116216	0.000613524	0.0001502	16598	4.22006	10789	4.03298	0.082069	0.541129	3.89764	80.5147	10.0854	1
46.2667	0.432285	0.0710265	0.0708115	1.82213	0.0240625	0.00230761	0.000147453	18229	4.26076	10746	4.03125	0.0811537	0.531233	4.60415	79.0372	10.9996	1
46.2833	0.428918	0.0554097	0.0883081	2.59601	0.164372	0.00552757	0.000145882	17620	4.24601	10704	4.02955	0.0802516	0.525574	4.9061	73.7657	11.1085	1
46.3	0.42311	0.0680217	0.104126	2.06161	0.0045411	0.00493284	0.000143475	21190	4.32613	10662	4.02784	0.0793618	0.516902	4.8182	74.6015	11.7421	1
46.3167	0.414861	0.077582	0.11613	2.43618	-0.0262004	0.00372776	0.000140494	16207	4.2097	10620	4.02612	0.0784885	0.50616	4.32149	79.4199	10.3558	1
46.3333	0.405695	0.0293114	0.0159812	1.51496	0.205509	0.00496408	0.000137825	15553	4.19181	10579	4.02444	0.0776326	0.496547	3.49295	79.0252	9.515	1
46.35	0.399277	0.0715254	0.110992	1.61838	0.0853512	0.00421676	0.000135758	15873	4.20066	10537	4.02272	0.0767913	0.4891	3.5368	79.3723	9.61974	1
46.3667	0.393621	0.0296635	0.0143534	1.50649	0.140669	0.00560567	0.000133508	21372	4.32985	10496	4.02102	0.0759632	0.480993	4.1635	70.6118	11.2161	1
46.3833	0.386135	0.108499	0.224569	2.11116	0.100772	0.0028747	0.000131075	23287	4.36711	10455	4.01932	0.0751496	0.472227	4.47381	67.0361	11.8214	1
46.4	0.379411	0.0403916	0.060333	1.70493	0.0582816	0.00548432	0.000128694	14046	4.14755	10414	4.01762	0.0743507	0.46365	3.86355	79.4442	9.51159	1
46.4167	0.37223	0.0444587	0.0444129	1.53049	0.0180797	0.00443182	0.000126	17477	4.24247	10373	4.0159	0.0735675	0.453943	3.97715	80.9918	10.3297	1
46.4333	0.363675	0.0579862	0.0725907	1.73034	0.0590544	0.00566814	0.000123227	19807	4.29682	10332	4.01418	0.0728011	0.443954	4.37195	82.0767	11.1149	1
46.45	0.356036	0.054729	0.0487361	1.77531	0.0244982	0.00675188	0.000120402	17474	4.24239	10292	4.0125	0.0720519	0.433776	4.42953	83.5935	10.7067	1
46.4667	0.347176	0.0412485	0.0456333	1.69501	0.0395331	0.00386832	0.000118936	15218	4.18236	10251	4.01077	0.0713158	0.428493	4.22129	84.147	10.0618	1
46.4833	0.347471	0.0408905	0.0323072	1.57137	-0.121671	0.00281583	0.000118175	13063	4.11604	10211	4.00907	0.0705867	0.425751	4.49957	88.5578	9.76813	1
46.5	0.342731	0.024816	0.0116569	1.88811	0.0544965	0.00450991	0.000115977	18325	4.26304	10171	4.00736	0.0698666	0.417833	4.71284	79.4131	11.1049	1
46.5167	0.334634	0.0749646	0.111704	1.66834	-0.0192748	0.00254189	0.000113727	25624	4.40865	10131	4.00565	0.0691602	0.409726	4.85538	80.489	12.5419	1
46.5333	0.329589	0.0610263	0.0477183	1.92373	-0.163847	0.000268688	0.000112626	28879	4.46058	10091	4.00393	0.0684641	0.405761	0	85.9794	0	1
46.55	0.328206	0.0835565	0.0728444	-9.63865	-0.00598975	0.00303089	0.000111369	28327	4.4522	10052	4.00225	0.0677753	0.401231	0	80.823	0	1
46.5667	0.322245	0.0633621	0.0964445	-10.1802	-0.0759464	0.00136804	0.000109745	21185	4.32603	10012	4.00052	0.0670953	0.395383	0	78.6344	0	1
46.5833	0.318726	0.0462194	0.0440559	-10.7706	-0.147887	1.03685e-05	0.000108096	21471	4.33185	9973	3.99883	0.0664254	0.389441	0	88.1087	0	1
46.6	0.312612	0.0534908	0.0255418	-11.3473	0.0203465	0.00261998	0.000106003	24970	4.39742	9934	3.99712	0.065767	0.381899	0	91.8871	0	1
46.6167	0.306499	0.0471819	0.0201503	-11.3864	0.0211906	0.00736582	0.000103831	24227	4.3843	9895	3.99542	0.0651217	0.374075	0	82.6425	0	1
46.6333	0.299928	0.0684914	0.100361	-11.1806	-0.00771984	0.00616074	0.000101555	23873	4.37791	9856	3.9937	0.0644901	0.365874	0	79.8026	0	1
46.65	0.293204	0.0450926	0.0374434	-11.1469	-0.131235	0.00678671	9.99837e-05	23727	4.37524	9817	3.99198	0.0638704	0.360214	0	87.8928	0	1
46.6667	0.290753	0.0572469	0.0354088	-11.5777	0.0159411	0.00771786	9.89876e-05	25138	4.40033	9779	3.99029	0.0632585	0.356626	0	88.6977	0	1
46.6833	0.287386	0.048344	0.0342898	-11.3336	-0.00732357	0.00224031	9.75996e-05	20037	4.30183	9741	3.9886	0.0626539	0.351625	0	92.3329	0	1
46.7	0.282646	0.0241823	-0.00345042	-11.0718	-0.01182	0.000577462	9.68647e-05	16807	4.22549	9702	3.98686	0.0620559	0.348977	0	92.8342	0	1
46.7167	0.283094	0.0342002	0.0264059	-11.1007	-0.0500383	0.000593081	9.58163e-05	18446	4.2659	9664	3.98516	0.0614634	0.3452	0	82.8079	0	1
46.7333	0.276523	0.0469648	0.0573302	-10.1145	0.0541079	0.00350787	9.354e-05	17663	4.24706	9626	3.98345	0.0608811	0.336999	0	82.0223	0	1
46.75	0.2698	0.0293644	0.0250832	-5.55282	-0.00547278	0.000929494	9.11331e-05	25671	4.40944	9589	3.98177	0.0603131	0.328328	0	81.5761	0	1
46.7667	0.262465	0.0790552	0.0949175	-5.80417	0.0344339	0.000945113	8.90135e-05	30696	4.48708	9551	3.98005	0.0597592	0.320692	0	82.5738	0	1
46.7833	0.25742	0.0466538	0.036578	-5.57685	0.0189511	0.00126591	8.76778e-05	109715	5.04027	9513	3.97832	0.0592158	0.315879	0	81.6494	0	1
46.8	0.254664	0.398926	0.454618	-1.33114	-0.195201	0.00128153	8.67339e-05	112178	5.04991	9476	3.97663	0.0586794	0.312479	0	82.3143	0	1
46.8167	0.251907	0.0495999	0.0216751	-1.99539	0.0340672	0.00236526	8.579e-05	32396	4.51049	9439	3.97493	0.0581489	0.309078	0	94.9542	0	1
46.8333	0.249151	0.0275745	-0.00141666	0.802118	0.122802	-0.00067088	8.44803e-05	26764	4.42755	9402	3.97322	0.0576253	0.30436	4.51217	86.4933	12.418	1
46.85	0.244258	0.0722299	0.0813876	1.67854	0.0566601	-0.000655261	8.31968e-05	24697	4.39264	9365	3.97151	0.0571096	0.299736	4.9952	85.4768	12.5066	1
46.8667	0.241655	0.0196869	-0.00182375	1.02604	0.155161	-0.00186035	8.24619e-05	21736	4.33718	9328	3.96979	0.0566002	0.297088	4.84347	82.7483	11.8628	1
46.8833	0.239966	0.0626638	0.087084	1.57348	0.149443	-0.00138696	8.22496e-05	22666	4.35537	9292	3.96811	0.0560937	0.296323	0	82.3655	0	1
46.9	0.240414	0.0232434	0.00387268	-2.64088	0.0752143	-0.00289722	8.20111e-05	20668	4.3153	9255	3.96638	0.0555885	0.295464	0	89.5728	0	1
46.9167	0.238573	0.0471468	0.0386118	-2.48757	0.014413	-0.00303419	8.19032e-05	56582	4.75268	9219	3.96468	0.0550845	0.295075	0	66.9731	0	1
46.9333	0.239784	0.17893	0.394701	-2.7316	-0.0218217	-0.00103493	8.13251e-05	65319	4.81504	9183	3.96298	0.0545825	0.292992	0	69.7725	0	1
46.95	0.235197	0.0787795	0.0623136	-2.59247	0.0617251	-0.00193484	8.03551e-05	40487	4.60732	9147	3.96128	0.0540853	0.289498	0	87.2514	0	1
46.9667	0.234119	0.0631627	0.0445624	-2.74785	-0.0337137	-0.00252957	8.00643e-05	34225	4.53434	9111	3.95957	0.053592	0.28845	0	87.6217	0	1
46.9833	0.233499	0.0556331	0.04207	0.5503	0.282682	-0.00510795	7.94601e-05	24953	4.39712	9075	3.95785	0.0531014	0.286273	3.75993	90.7954	11.4158	1
47	0.23059	0.0235368	-0.000552931	1.39453	0.171679	-0.0017354	7.83595e-05	22628	4.35465	9040	3.95617	0.0526161	0.282308	5.25828	83.9869	12.3567	1
47.0167	0.22707	0.0570534	0.0778263	1.28692	0.0322954	0.000874216	7.67363e-05	25869	4.41278	9004	3.95444	0.0521391	0.27646	4.95035	87.4731	12.6633	1
47.0333	0.22111	0.0292296	-0.0140826	1.18525	0.187711	-0.000330868	7.55573e-05	21341	4.32921	8969	3.95274	0.0516708	0.272212	7.22222	96.1059	13.47	1
47.05	0.220184	0.0548115	0.00905983	2.36685	0.249133	-0.00199372	7.54755e-05	76624	4.88436	8934	3.95105	0.0512063	0.271918	7.61025	96.4735	20.9891	1
47.0667	0.220632	0.0407206	0.00809334	1.37103	-0.0646594	-0.00106257	7.53938e-05	38255	4.58269	8899	3.94934	0.0507424	0.271624	5.20984	94.5954	14.675	1
47.0833	0.219707	0.0446351	0.0161295	1.18468	0.0927399	-0.00501424	7.53382e-05	41216	4.61507	8864	3.94763	0.0502788	0.271423	6.33606	83.1765	16.0584	1
47.1	0.220308	0.0975303	0.127315	1.92164	0.06917	-0.00713485	7.62492e-05	41631	4.61942	8829	3.94591	0.0498127	0.274705	7.38972	81.2814	16.9598	1
47.1167	0.225028	0.0498701	0.0384581	1.7449	0.059333	-0.00666147	7.70819e-05	35477	4.54995	8794	3.94419	0.0493411	0.277705	5.80212	79.2044	14.8338	1
47.1333	0.225171	0.0786564	0.122025	1.16518	0.00753438	-0.00161045	7.71569e-05	29829	4.47464	8760	3.9425	0.0488668	0.277976	4.69185	76.4663	13.0437	1
47.15	0.225466	0.0308435	0.0321	1.19047	0.112443	0.00237246	7.63698e-05	18136	4.25854	8725	3.94077	0.0483947	0.27514	5.24271	80.3534	11.4667	1
47.1667	0.220574	0.0338425	0.0442561	1.41474	-0.049371	-0.00020592	7.51646e-05	19684	4.29411	8691	3.93907	0.0479287	0.270798	5.53123	89.429	11.9964	1
47.1833	0.218427	0.0278387	-0.00645403	1.29049	0.121914	-0.00263171	7.44298e-05	24865	4.39559	8657	3.93737	0.0474686	0.26815	0.762193	90.3774	6.6982	1
47.2	0.216281	0.0471646	0.0478163	-0.92131	0.0630961	-0.00322644	7.28589e-05	24748	4.39354	8623	3.93566	0.0470157	0.262491	1.45987	83.4258	8.30536	1
47.2167	0.209253	0.0352099	0.0340324	1.61344	0.0471556	-0.00168494	7.08438e-05	22615	4.3544	8589	3.93394	0.0465738	0.255231	5.97649	90.4038	12.893	1
47.2333	0.204513	0.029664	0.00163285	1.14099	-0.152958	-0.000753797	6.98216e-05	33440	4.52427	8556	3.93227	0.0461412	0.251548	5.19566	87.2632	14.0187	1
47.25	0.203282	0.0721832	0.0749767	1.21923	0.126511	0.00246617	6.93741e-05	32835	4.51634	8522	3.93054	0.0457132	0.249936	6.12391	90.7198	14.7185	1
47.2667	0.201899	0.0190298	-0.0266978	1.54557	0.0992792	0.000498144	6.88743e-05	13436	4.12827	8489	3.92886	0.045288	0.248136	7.05774	96.1059	11.4565	1
47.2833	0.200363	0.0292003	0.025894	1.61725	-0.0532275	-0.000706941	6.81394e-05	24692	4.39256	8455	3.92711	0.0448667	0.245488	6.18475	94.6693	13.4287	1
47.3	0.197607	0.0199923	-0.0121513	1.12466	0.0539704	-0.000691322	6.74568e-05	0	-INF	8422	3.92542	0.0444497	0.243029	6.18169	97.7834	0	1
47.3167	0.196376	0.0348931	0.012517	1.58864	0.0163625	0.00390193	6.68003e-05	37413	4.57302	8389	3.92371	0.0440368	0.240663	7.61577	93.0226	16.5318	1
47.3333	0.193773	0.053456	0.0211635	1.7212	-0.0490165	0.00254426	6.60654e-05	41271	4.61564	8356	3.922	0.0436282	0.238016	7.11567	92.5799	16.6991	1
47.35	0.192084	0.0460789	0.0195867	1.33694	-0.0843357	-0.000491879	6.58531e-05	33774	4.52858	8323	3.92028	0.0432225	0.237251	6.75085	91.8101	15.3481	1
47.3667	0.192532	0.0388545	0.0193832	1.55526	0.00775604	0.00471173	6.60848e-05	37845	4.57801	8291	3.91861	0.0428168	0.238086	7.22024	95.13	16.3027	1
47.3833	0.193438	0.0281205	-0.00248786	1.54896	-0.071661	0.00457476	6.54806e-05	15346	4.186	8258	3.91687	0.0424122	0.235909	7.08259	96.1059	11.9895	1
47.4	0.189003	0.024253	-0.0190183	1.4682	-0.00184713	0.00245415	6.4798e-05	26698	4.42648	8226	3.91519	0.0420116	0.233449	7.39794	89.6718	14.6309	1
47.4167	0.189451	0.0473936	0.0618023	1.6502	-0.142757	-0.000887168	6.50558e-05	25102	4.39971	8193	3.91344	0.0416122	0.234379	7.80338	88.727	14.5905	1
47.4333	0.190509	0.0218586	-0.0162211	1.6523	0.0277648	0.00263797	6.41642e-05	13103	4.11737	8161	3.91174	0.0412149	0.231166	6.84187	96.1059	11.244	1
47.45	0.184243	0.0219584	-0.0193238	1.20365	-0.125657	0.002501	6.24366e-05	39072	4.59187	8129	3.91004	0.0408255	0.224942	7.30051	92.0289	16.5379	1
47.4667	0.180419	0.0701233	0.0602762	1.76178	0.0567664	0.00373732	6.19368e-05	45901	4.66182	8097	3.90832	0.0404431	0.223142	25.2996	92.4309	26.407	1
47.4833	0.181325	0.0346701	-0.0163739	8.43471	0.123681	0.00375294	6.20902e-05	128204	5.1079	8066	3.90666	0.0400617	0.223694	4.84876	91.2404	21.4413	1
47.5	0.181315	0.277537	0.171106	-6.47561	0.0360243	0.00346339	6.2113e-05	130475	5.11553	8034	3.90493	0.0396797	0.223776	0	91.7888	0	1
47.5167	0.181458	0.0322757	-0.0285303	-6.65768	0.186557	0.00119019	6.24754e-05	12920	4.11126	8002	3.9032	0.0392966	0.225082	0	96.1059	0	1
47.5333	0.183431	0.00979247	-0.0357529	-9.42429	0.105309	0.000900629	6.2681e-05	0	-INF	7971	3.90151	0.0389117	0.225823	0	97.7834	0	1
47.55	0.182659	0.0340011	0.0409479	-9.46706	0.00636073	0.00335765	6.21551e-05	24350	4.3865	7940	3.89982	0.0385278	0.223928	0	86.4154	0	1
47.5667	0.18036	0.0328802	0.0129733	-9.64974	0.111422	0.000779279	6.13941e-05	30447	4.48354	7909	3.89812	0.0381478	0.221186	0	89.9925	0	1
47.5833	0.178214	0.0438137	0.0312329	-6.47916	0.0657273	0.000794897	6.06854e-05	43263	4.63612	7878	3.89642	0.0377724	0.218633	0	83.2995	0	1
47.6	0.17622	0.0762621	0.0890128	-30.9561	0.0333073	-0.000410187	6.02901e-05	36910	4.56714	7847	3.8947	0.0374004	0.217209	0	86.4404	0	1
47.6167	0.175906	0.0220406	-0.00991512	1.33662	0.0718407	0.0025046	5.89805e-05	55139	4.74146	7816	3.89298	0.0370336	0.212491	5.92008	96.7435	17.2983	1
47.6333	0.168571	0.0225982	0.0173472	0.935581	0.109916	0.00435127	5.79582e-05	26767	4.4276	7785	3.89126	0.036674	0.208808	5.82495	82.5511	13.5219	1
47.65	0.169935	0.0487905	0.0574268	1.26132	0.0539978	0.00909712	5.73278e-05	39434	4.59587	7755	3.88958	0.0363195	0.206537	7.47652	84.7617	16.7211	1
47.6667	0.16489	0.0531627	0.0354032	1.52739	-0.024809	0.00865497	5.56786e-05	22845	4.35879	7724	3.88784	0.0359719	0.200595	6.62687	96.1059	13.3898	1
47.6833	0.160302	0.0131319	-0.0400262	0.873207	0.020896	0.00790765	5.51266e-05	13531	4.13133	7694	3.88615	0.0356312	0.198606	6.1007	96.1059	10.939	1
47.7	0.161666	0.0257439	-0.0185622	1.31506	0.0539363	0.00151458	5.4862e-05	23111	4.36382	7664	3.88446	0.035293	0.197653	6.18079	96.1059	13.1329	1
47.7167	0.158757	0.0403395	-0.0115941	0.890981	-0.109557	0.00610783	5.38136e-05	69808	4.84391	7634	3.88275	0.0349588	0.193876	7.79252	95.5774	20.5085	1
47.7333	0.155543	0.0495945	0.031995	1.83714	0.0487581	0.00215617	5.25562e-05	61797	4.79097	7604	3.88104	0.0346316	0.189346	8.52841	90.8323	20.2933	1
47.75	0.151413	0.0799067	0.0356062	1.0792	0.00336818	0.00217179	5.16384e-05	0	-INF	7574	3.87933	0.0343112	0.186039	5.42451	97.7834	0	1
47.7667	0.150182	0.279897	0.00305401	0.743159	-0.0574332	0.00630728	5.18702e-05	307223	5.48745	7544	3.8776	0.0339929	0.186874	3.75163	95.9563	26.3409	1
47.7833	0.152767	0.0566077	0.066327	0.522935	0.0618192	0.00464443	5.30164e-05	34124	4.53306	7515	3.87593	0.0336704	0.191004	4.61752	91.5019	13.5695	1
47.8	0.156877	0.0135251	-0.0327535	1.06977	-0.0777175	0.00618593	5.3222e-05	15289	4.18438	7485	3.87419	0.0333437	0.191744	5.74223	96.1059	11.1659	1
47.8167	0.153968	0.0288837	-0.0245647	0.918517	0.0439763	0.00543861	5.23304e-05	18700	4.27184	7456	3.87251	0.0330191	0.188532	6.45046	96.1059	12.4132	1
47.8333	0.151669	0.022117	-0.0151552	1.27767	-0.0383399	0.00362317	5.10991e-05	13094	4.11707	7427	3.87081	0.032701	0.184096	9.28293	96.1059	12.4449	1
47.85	0.146776	0.0127564	-0.0237511	1.80833	-0.00728337	0.0034862	5.05471e-05	17541	4.24405	7397	3.86906	0.0323884	0.182108	9.09082	96.1059	13.6236	1
47.8667	0.148445	0.0334555	0.0209062	1.181	-0.0859375	0.00350182	5.06482e-05	42722	4.63065	7368	3.86735	0.0320772	0.182472	8.51817	93.9384	17.9366	1
47.8833	0.147367	0.036607	0.00178179	1.6253	-0.118357	0.00550108	4.99395e-05	20605	4.31397	7340	3.8657	0.0317679	0.179918	9.15265	96.1059	14.4072	1
47.9	0.144306	0.017023	-0.0255824	1.34831	0.0651344	0.001702	4.91262e-05	15422	4.18814	7311	3.86398	0.0314632	0.176989	5.26688	96.1059	10.8802	1
47.9167	0.142617	0.0224633	-0.0131212	0.335243	0.0192867	0.00309091	4.8731e-05	20011	4.30127	7282	3.86225	0.0311623	0.175565	5.47689	96.1059	12.0229	1
47.9333	0.141997	0.0283614	-0.017292	1.40073	-0.274059	0.000817712	4.87799e-05	21810	4.33866	7253	3.86052	0.0308624	0.175741	8.1	96.1059	14.0968	1
47.95	0.142903	0.0270879	0.00356161	1.16906	-0.0414335	0.00235921	4.90639e-05	36226	4.55902	7225	3.85884	0.0305615	0.176764	7.06021	87.5426	15.9473	1
47.9667	0.143656	0.0500759	0.0531017	1.08464	0.0335684	0.000391186	4.83029e-05	33992	4.53138	7197	3.85715	0.0302621	0.174022	8.44564	90.6476	16.5733	1
47.9833	0.138458	0.0158434	-0.0179026	1.56952	-0.0249441	0.00834138	4.79599e-05	34962	4.5436	7168	3.8554	0.0299661	0.172787	1.45332	91.6349	9.3052	1
48	0.141653	0.0487496	0.0482696	-1.11606	-0.0283724	0.00805182	4.7643e-05	40404	4.60642	7140	3.8537	0.0296721	0.171645	1.85641	90.4152	10.5951	1
48.0167	0.136608	0.0291655	-0.00549232	1.69151	0.0525804	0.00593121	4.67775e-05	17207	4.23571	7112	3.85199	0.0293817	0.168527	9.36854	96.1059	13.6731	1
48.0333	0.136598	0.0127858	-0.0227857	1.16016	0.109577	0.00320024	4.63561e-05	21046	4.32317	7084	3.85028	0.0290953	0.167009	9.07001	96.1059	14.4655	1
48.05	0.134146	0.0380626	0.0166836	1.57577	0.0522851	0.00321586	4.60393e-05	24899	4.39618	7057	3.84862	0.0288112	0.165867	14.3343	96.1059	17.8207	1
48.0667	0.134747	0.0216829	-0.0184626	2.71801	0.0024701	0.00735135	4.51738e-05	24489	4.38897	7029	3.84689	0.0285307	0.162749	12.4526	96.1059	16.9103	1
48.0833	0.129091	0.0359733	0.00178066	0.942609	0.199542	0.00965579	4.39686e-05	0	-INF	7001	3.84516	0.0282566	0.158407	7.46439	97.7834	0	1
48.1	0.127708	0.0804762	0.00737546	1.19327	0.0636677	0.0102818	4.39914e-05	230421	5.36252	6974	3.84348	0.0279861	0.158489	8.06237	96.8391	30.8841	1
48.1167	0.129224	0.0479221	0.013428	1.1148	0.157591	0.00968703	4.34916e-05	0	-INF	6947	3.8418	0.027717	0.156689	8.20892	97.7834	0	1
48.1333	0.12479	0.0297114	-0.00569642	1.2086	0.0952633	0.00756642	4.20514e-05	21032	4.32288	6919	3.84004	0.027454	0.1515	6.92262	96.1059	13.2167	1
48.15	0.120812	0.0163834	-0.025889	0.685494	-0.0187912	0.00681909	4.13165e-05	23695	4.37466	6892	3.83835	0.0271976	0.148852	6.90597	96.1059	13.7415	1
48.1667	0.120497	0.0346411	0.00274659	1.17099	0.0758945	0.00515625	4.13654e-05	22840	4.3587	6865	3.83664	0.0269433	0.149028	9.40954	96.1059	15.0486	1
48.1833	0.121098	0.0145993	-0.0302634	1.36184	0.109392	0.00486669	4.03954e-05	28484	4.4546	6838	3.83493	0.0266919	0.145534	9.91335	96.1059	16.4822	1
48.2	0.114832	0.0453693	-0.019328	1.24415	0.121528	0.00839183	3.95037e-05	0	-INF	6811	3.83321	0.0264462	0.142321	11.3581	97.7834	0	1
48.2167	0.11589	0.0697305	0.0326535	1.67594	0.183865	0.00810227	4.01796e-05	65926	4.81906	6785	3.83155	0.0262011	0.144756	11.8426	91.5446	23.1335	1
48.2333	0.11878	0.0327514	0.0161231	1.42108	0.201036	0.00933859	3.95754e-05	89678	4.95269	6758	3.82982	0.0259559	0.142579	10.9489	79.7616	24.9704	1
48.25	0.112361	0.133559	0.186055	1.39922	0.204474	0.0082861	3.8318e-05	85811	4.93354	6731	3.82808	0.0257163	0.138049	10.0207	83.4526	23.8902	1
48.2667	0.111436	0.0166241	-0.0370794	1.09965	0.0777551	0.00662325	3.82101e-05	29311	4.46703	6705	3.8264	0.025481	0.137661	7.78621	96.1059	15.353	1
48.2833	0.111731	0.0417483	-0.00264551	0.836395	0.129564	0.00602852	3.79455e-05	39724	4.59905	6679	3.82471	0.0252468	0.136707	6.07221	96.1059	15.6389	1
48.3	0.10989	0.0368127	-0.023601	0.663168	0.1771	0.0039079	3.76025e-05	40500	4.60746	6653	3.82302	0.0250145	0.135472	7.53866	96.1059	16.917	1
48.3167	0.109728	0.0425582	0.00823891	1.18147	0.00994462	0.00575458	3.70244e-05	27635	4.44146	6626	3.82125	0.024785	0.133389	9.65795	96.1059	16.1754	1
48.3333	0.106514	0.0107671	-0.0249236	1.14527	0.126298	0.00424432	3.63156e-05	40543	4.60792	6600	3.81954	0.0245594	0.130835	7.8308	90.2445	17.1388	1
48.35	0.105589	0.0491664	0.058491	0.705622	0.235022	0.000750414	3.60772e-05	50111	4.69993	6575	3.8179	0.0243368	0.129976	11.1721	90.5645	20.706	1
48.3667	0.105121	0.0236314	-0.0192272	1.91759	0.104793	0.00259709	3.63612e-05	27408	4.43788	6549	3.81617	0.0241141	0.130999	7.28439	96.1059	14.6835	1
48.3833	0.107247	0.0283089	-0.0247713	-0.193962	0.110215	0.003986	3.61227e-05	27533	4.43985	6523	3.81445	0.0238912	0.13014	7.7379	96.1059	15.0049	1
48.4	0.103728	0.0235258	-0.0165825	2.01288	0.101141	0.00552749	3.49437e-05	36363	4.56066	6497	3.81271	0.0236726	0.125893	14.1229	96.1059	20.1187	1
48.4167	0.100361	0.0426991	-0.0259413	1.19832	0.0493419	0.00355947	3.48097e-05	81091	4.90897	6472	3.81104	0.0234581	0.12541	13.4278	93.7097	25.8464	1
48.4333	0.102945	0.0510386	0.0576259	1.84297	0.0512542	0.0046432	3.48324e-05	58371	4.7662	6447	3.80936	0.0232439	0.125492	12.2892	85.1102	22.4895	1
48.45	0.100494	0.0403046	0.0235478	0.942509	0.130529	0.00404847	3.49597e-05	25034	4.39853	6421	3.8076	0.0230293	0.12595	11.2161	96.1059	16.4512	1
48.4667	0.103689	0.00530921	-0.0421159	1.60913	0.0897162	0.00116492	3.50086e-05	15492	4.19011	6396	3.80591	0.0228141	0.126127	14.5551	96.1059	15.2914	1
48.4833	0.10078	0.0229566	-0.00630874	1.70598	-0.0812536	-0.000192753	3.40908e-05	25382	4.40453	6371	3.80421	0.0226016	0.12282	14.9275	96.1059	18.1793	1
48.5	0.0983286	0.0221408	-0.0133787	1.60478	0.0764509	0.00333239	3.35127e-05	26720	4.42684	6346	3.8025	0.0223938	0.120737	13.5876	96.1059	17.9226	1
48.5167	0.0974033	0.0245294	0.00640673	1.35831	0.105219	0.00487389	3.30652e-05	21796	4.33838	6321	3.80079	0.022189	0.119125	14.0503	96.1059	16.934	1
48.5333	0.095715	0.0130325	-0.0276713	1.66436	-0.0428629	0.00107481	3.21736e-05	26887	4.42954	6296	3.79906	0.0219884	0.115913	15.7017	96.1059	18.8467	1
48.55	0.0921957	0.0320532	-0.0036134	1.62221	0.0277139	0.000174898	3.13081e-05	40938	4.61213	6272	3.79741	0.0217932	0.112795	17.9717	96.1059	22.6801	1
48.5667	0.09066	0.034747	-0.00290141	2.03904	0.146203	-0.00194571	3.08606e-05	87609	4.94255	6247	3.79567	0.021602	0.111182	16.9974	94.9638	28.6891	1
48.5833	0.089582	0.0401873	0.0225298	1.37417	0.0112443	-0.00513444	3.10924e-05	58801	4.76938	6223	3.794	0.0214115	0.112017	15.8057	93.6974	24.5173	1
48.6	0.0920136	0.0206033	-0.00193521	1.8232	0.0365025	0.00128987	3.12458e-05	162533	5.21094	6198	3.79225	0.0212198	0.11257	16.4396	97.0684	34.8619	1
48.6167	0.0904779	0.0300109	0.00961051	1.5189	0.0410088	-0.00281439	3.03541e-05	34338	4.53577	6174	3.79057	0.0210303	0.109358	13.1078	96.1059	19.2534	1
48.6333	0.086806	0.0243124	-0.0380479	1.06964	-0.0297108	0.000100403	2.94364e-05	39219	4.5935	6150	3.78888	0.0208465	0.106051	18.0585	96.1059	22.3941	1
48.65	0.0851177	0.0358562	-0.0345893	2.38842	-0.044278	-0.000952094	2.95636e-05	29474	4.46944	6125	3.78711	0.020665	0.10651	17.5815	96.1059	20.1793	1
48.6667	0.0875493	0.00955829	-0.0372343	0.993268	0.08474	-0.00108906	2.93774e-05	6671	3.82419	6101	3.7854	0.0204838	0.105839	14.0748	96.1059	11.4187	1
48.6833	0.08403	0.000655386	-0.0508655	1.69681	-0.0703607	-0.00122603	2.88776e-05	42302	4.62636	6077	3.78369	0.0203046	0.104038	16.3117	96.1059	22.2003	1
48.7	0.0846305	0.063011	0.0296499	1.36688	-0.177244	-0.000142299	2.97103e-05	141610	5.15109	6054	3.78204	0.0201244	0.107038	16.0662	93.3342	33.0427	1
48.7167	0.0888932	0.0818791	0.0227325	1.73778	-0.0520402	0.000788847	2.94196e-05	167095	5.22296	6030	3.78032	0.0199426	0.105991	19.3634	95.5703	37.1583	1
48.7333	0.0829325	0.0360499	0.00406583	1.96754	-0.142138	0.000194114	2.78748e-05	150168	5.17658	6006	3.77859	0.0197664	0.100425	15.3726	96.0418	33.2034	1
48.75	0.0798709	0.0494249	0.0131701	0.818664	-0.388029	0.000362321	2.7375e-05	86087	4.93494	5983	3.77692	0.0195965	0.0986248	8.00678	91.7199	22.1925	1
48.7667	0.0800137	0.0409797	0.0288357	0.60668	-0.0339438	0.00281935	2.69537e-05	34843	4.54212	5959	3.77517	0.0194294	0.0971067	10.1456	96.1059	17.7639	1
48.7833	0.0774099	0.00796792	-0.0386591	1.17198	-0.192859	0.00588672	2.59836e-05	40235	4.6046	5936	3.77349	0.0192666	0.0936121	14.0343	96.1059	20.7653	1
48.8	0.0743483	0.0465198	-0.0202469	1.19956	-0.153715	0.00651269	2.54055e-05	41186	4.61475	5913	3.77181	0.0191086	0.0915292	17.7712	96.1059	22.641	1
48.8167	0.0740333	0.00801489	-0.0323523	1.73693	-0.0935145	0.00698608	2.53238e-05	23319	4.36771	5889	3.77004	0.0189526	0.0912348	16.2369	96.1059	18.1751	1
48.8333	0.0738709	0.0227631	0.0210025	0.937792	-0.0157661	0.00974828	2.6261e-05	91042	4.95924	5866	3.76834	0.018794	0.0946111	18.002	95.669	29.6206	1
48.85	0.0795068	0.0329337	-0.00865048	2.13786	0.03177	0.00396555	2.74332e-05	36533	4.56269	5843	3.76664	0.0186289	0.0988346	18.2465	96.1059	21.9463	1
48.8667	0.0807177	0.0193005	0.00655735	1.11884	0.0205597	0.001082	2.69335e-05	358477	5.55446	5820	3.76492	0.0184617	0.0970341	16.8137	97.4335	45.7209	1
48.8833	0.076588	0.0306918	0.000250291	1.82726	-0.0349011	0.00308126	2.64338e-05	88701	4.94793	5797	3.7632	0.0182975	0.0952337	16.8785	83.5992	28.7405	1
48.9	0.0777989	0.0762628	0.104875	1.07527	0.00698926	0.00248653	2.60646e-05	98677	4.99422	5775	3.76155	0.0181361	0.0939038	0	86.4736	0	1
48.9167	0.0744322	0.0373001	-0.0137371	-1.66876	-0.0136815	0.0031125	2.5382e-05	54276	4.73461	5752	3.75982	0.0179779	0.0914445	0	96.1059	0	1
48.9333	0.073812	0.0345007	-0.0394228	-3.31232	0.104503	0.00251777	2.5457e-05	29311	4.46703	5729	3.75808	0.0178216	0.0917148	0	96.1059	0	1
48.95	0.0748703	0.00438806	-0.0538171	-3.11964	0.0598758	0.00680585	2.5323e-05	18518	4.26759	5707	3.75641	0.0176654	0.091232	0	96.1059	0	1
48.9667	0.0730295	0.0200518	-0.0239608	-2.96618	-0.0921731	0.0039223	2.498e-05	18925	4.27704	5685	3.75473	0.0175107	0.0899963	0	96.1059	0	1
48.9833	0.0728671	0.00458761	-0.0473577	-3.55841	0.0516459	0.00302239	2.51334e-05	51811	4.71442	5662	3.75297	0.0173566	0.090549	0	96.1059	0	1
49	0.0739254	0.0632811	0.0331578	-3.12907	-0.0106813	0.00364836	2.52085e-05	181853	5.25972	5640	3.75128	0.0172018	0.0908192	0	94.8427	0	1
49.0167	0.0733052	0.0667379	0.00182628	-3.46434	-0.0536299	0.00366398	2.56492e-05	61341	4.78775	5618	3.74958	0.0170454	0.0924072	0	96.1059	0	1
49.0333	0.0764997	0.0152629	-0.0398812	1.74482	-0.138693	0.00154336	2.53585e-05	0	-INF	5596	3.74788	0.0168885	0.0913598	15.7123	97.7834	0	1
49.05	0.0716071	0.0586977	0.0456697	0.846797	-0.0511786	0.00186416	2.43101e-05	97377	4.98846	5574	3.74617	0.0167358	0.0875827	9.18093	89.6986	24.2022	1
49.0667	0.0703766	0.0392662	0.0126597	0.605059	-0.0501819	0.00310048	2.47509e-05	231116	5.36383	5552	3.74445	0.0165849	0.0891707	7.40183	96.7878	30.0467	1
49.0833	0.0741815	0.0364668	-0.000208596	0.586709	-0.0276702	0.00571009	2.55574e-05	79274	4.89913	5530	3.74273	0.0164302	0.0920764	10.3186	90.0611	23.4958	1
49.1	0.0750872	0.0464848	0.047653	1.12881	-0.0478832	0.00542054	2.54234e-05	59508	4.77458	5509	3.74107	0.0162734	0.0915937	14.9471	88.1102	24.1611	1
49.1167	0.0733989	0.0185084	-0.00229415	1.34362	0.133778	0.000858518	2.50021e-05	154400	5.18865	5487	3.73933	0.0161184	0.0900756	16.3148	96.4192	34.1835	1
49.1333	0.0726262	0.0472947	0.014287	1.30986	-0.209769	-0.00202503	2.45023e-05	85165	4.93026	5466	3.73767	0.0159661	0.0882752	14.2285	90.3064	26.7843	1
49.15	0.0704801	0.0374763	0.0328517	0.957799	0.0315536	0.000737168	2.36629e-05	39823	4.60013	5444	3.73592	0.015818	0.0852511	9.85196	96.1059	18.3919	1
49.1667	0.0677237	0.0116361	-0.0418147	0.558742	-0.100964	-0.00168862	2.29019e-05	0	-INF	5423	3.73424	0.0156748	0.0825094	8.66599	97.7834	0	1
49.1833	0.0660355	0.0655994	0.0484664	0.732348	0.0385825	-0.00197818	2.28986e-05	115330	5.06194	5401	3.73247	0.015534	0.0824973	12.3845	88.8157	28.2931	1
49.2	0.0677041	0.0461679	0.0244591	1.11241	-0.128115	0.000784023	2.36267e-05	114522	5.05889	5380	3.73078	0.0153909	0.0851207	16.1604	83.4729	30.8452	1
49.2167	0.0702883	0.0773956	0.0979555	1.37131	0.0294371	3.67026e-05	2.41197e-05	99334	4.9971	5359	3.72908	0.015244	0.0868969	16.7245	84.2171	29.7548	1
49.2333	0.0705837	0.0312613	0.00467337	1.25286	-0.0798872	-0.000710618	2.41686e-05	29848	4.47492	5338	3.72738	0.0150955	0.0870731	17.022	96.1059	20.047	1
49.25	0.0705738	0.00633664	-0.0344401	1.42296	-0.124667	0.00128864	2.43743e-05	21225	4.32685	5317	3.72567	0.0149463	0.0878139	14.7065	96.1059	17.0422	1
49.2667	0.0717847	0.0206271	-0.0375428	0.908848	0.0402094	0.0020672	2.46583e-05	36927	4.56734	5296	3.72395	0.0147955	0.0888372	15.0868	96.1059	20.6722	1
49.2833	0.0722327	0.0268304	-0.0211143	1.51107	-0.142662	0.00193023	2.40802e-05	59979	4.778	5276	3.7223	0.0146456	0.0867544	19.4388	96.1059	26.4421	1
49.3	0.0684082	0.0484451	-0.000413264	1.53331	-0.105807	0.00576055	2.25354e-05	44773	4.65102	5255	3.72057	0.0145022	0.081189	16.9329	96.1059	22.9081	1
49.3167	0.0632104	0.00414176	-0.0543277	0.948861	-0.00822248	0.00653911	2.1905e-05	18971	4.27809	5234	3.71883	0.0143656	0.0789179	14.3561	96.1059	16.2848	1
49.3333	0.0647265	0.0175167	-0.00417729	1.09699	0.0144418	0.0056392	2.22936e-05	0	-INF	5214	3.71717	0.0142297	0.0803176	13.6928	97.7834	0	1
49.35	0.0654796	0.0702593	0.0114883	0.888511	-0.21207	0.00473929	2.28127e-05	61031	4.78555	5193	3.71542	0.014091	0.082188	13.4302	96.1059	23.5117	1
49.3667	0.0677586	0.00230486	-0.0451728	1.10393	-0.14012	0.000482446	2.31751e-05	15648	4.19446	5173	3.71374	0.0139495	0.0834936	33.3787	96.1059	20.2325	1
49.3833	0.0675962	0.0165953	-0.00555086	3.92768	0.00156288	0.00278688	2.22835e-05	30504	4.48436	5153	3.71206	0.0138097	0.0802813	36.6372	96.1059	26.0715	1
49.4	0.062551	0.0188313	-0.00514405	1.384	0.101437	0.00448097	2.13918e-05	51388	4.71086	5132	3.71029	0.0136754	0.077069	20.7006	96.1059	25.6461	1
49.4167	0.0623886	0.0384623	-0.00931488	1.49687	-0.0835713	0.004344	2.09182e-05	42238	4.6257	5112	3.70859	0.0135453	0.0753627	18.808	96.1059	23.2678	1
49.4333	0.0597848	0.00758678	-0.0571258	1.06257	0.0669616	0.00191821	2.02356e-05	35461	4.54975	5092	3.70689	0.0134188	0.0729033	0	96.1059	0	1
49.45	0.0584017	0.0298118	-0.00453398	-9.16757	-0.0115399	0.000865715	2.00493e-05	75700	4.8791	5072	3.70518	0.0132949	0.0722324	0	96.1059	0	1
49.4667	0.058697	0.0492902	-0.0140454	-9.63514	-0.10942	-0.000491958	2.05685e-05	52482	4.72001	5052	3.70346	0.01317	0.0741027	0	96.1059	0	1
49.4833	0.0614338	0.00697059	-0.0470553	-13.9337	0.0246333	0.00104954	2.04345e-05	27368	4.43724	5032	3.70174	0.0130439	0.07362	0	96.1059	0	1
49.5	0.0579145	0.0221766	-0.0406976	-11.4593	-0.090642	0.000454807	2.01176e-05	39486	4.59644	5013	3.7001	0.0129192	0.0724784	0	96.1059	0	1
49.5167	0.0595831	0.0192246	-0.0549392	-12.2022	-0.0968168	0.000928189	2.04017e-05	43429	4.63778	4993	3.69836	0.0127946	0.0735017	0	96.1059	0	1
49.5333	0.0595733	0.0269538	-0.0415624	-12.1728	-0.0839182	0.00262227	2.01632e-05	49360	4.69338	4973	3.69662	0.0126698	0.0726425	0	96.1059	0	1
49.55	0.0581902	0.0249173	-0.00483972	-11.9222	0.0435739	0.0038586	1.97679e-05	52910	4.72354	4954	3.69496	0.012547	0.0712185	0	96.1059	0	1
49.5667	0.0572649	0.0295947	-0.00382256	-9.93597	-0.0504916	0.00463715	1.96339e-05	61071	4.78584	4935	3.69329	0.0124258	0.0707358	0	96.1059	0	1
49.5833	0.0574076	0.0328988	-0.0342385	-11.5689	0.00970925	0.00236395	1.95e-05	57934	4.76293	4915	3.69152	0.0123055	0.0702531	0	96.1059	0	1
49.6	0.0564823	0.0259796	0.0153016	-9.04677	-0.0533809	-0.000672185	1.88957e-05	27916	4.44585	4896	3.68984	0.0121874	0.0680761	0	96.1059	0	1
49.6167	0.0538785	0.0015127	-0.0421224	-6.70642	0.01567	-0.00126692	1.81347e-05	26393	4.42149	4877	3.68815	0.0120735	0.0653344	0	96.1059	0	1
49.6333	0.0520376	0.0234325	-0.0299663	-7.79166	-0.126613	0.00408928	1.75566e-05	50159	4.70035	4858	3.68646	0.0119638	0.0632516	32.0963	96.1059	29.4448	1
49.65	0.0505019	0.0224642	0.00828228	11.4571	0.0294128	0.00456266	1.74487e-05	0	-INF	4838	3.68467	0.0118561	0.062863	37.4078	97.7834	0	1
49.6667	0.0514077	0.0169182	-0.00595935	-7.2113	-0.114702	-0.000914886	1.61913e-05	41662	4.61974	4819	3.68296	0.0117527	0.0583329	0	96.1059	0	1
49.6833	0.0431581	0.0182387	-0.000822318	-11.9741	-0.180691	0.000321436	1.44637e-05	52166	4.71739	4801	3.68133	0.0116584	0.0521086	0	96.1059	0	1
49.7	0.0413172	0.0210851	-0.0210149	-12.3278	-0.108283	0.00216811	1.38594e-05	60631	4.78269	4782	3.67961	0.0115713	0.0499317	0	96.1059	0	1
49.7167	0.039629	0.0227107	-0.00977433	-8.36498	-0.0534227	0.00233632	1.36732e-05	61737	4.79055	4763	3.67788	0.0114866	0.0492607	0	96.1059	0	1
49.7333	0.0402295	0.0212846	-0.0169969	-12.0192	-0.114682	0.00235193	1.45058e-05	63301	4.80141	4744	3.67614	0.0114	0.0522606	0	96.1059	0	1
49.75	0.0444921	0.0265724	4.19719e-05	-0.522495	-0.0495981	-0.000531617	1.56781e-05	81594	4.91166	4726	3.67449	0.0113072	0.056484	0	96.1059	0	1
49.7667	0.0470763	0.0400999	-0.00870649	-16.4687	-0.0568411	-0.000363411	1.54135e-05	55322	4.7429	4707	3.67274	0.0112116	0.0555307	0	96.1059	0	1
49.7833	0.0429466	0.00434153	-0.0394276	-23.1961	-0.0411959	-0.0015685	1.44435e-05	52410	4.71941	4689	3.67108	0.0111197	0.052036	0	96.1059	0	1
49.8	0.041411	0.0351115	-0.0120128	-15.7758	-0.0292128	0.00149888	1.45446e-05	72841	4.86238	4670	3.66932	0.0110306	0.0524004	0	96.1059	0	1
49.8167	0.0435374	0.0201051	-0.0183198	-10.3145	-0.143267	0.000598973	1.45152e-05	100097	5.00042	4652	3.66764	0.0109412	0.0522942	0	91.3197	0	1
49.8333	0.0412387	0.0366843	0.0461739	-12.6305	0.00360345	0.00351376	1.39893e-05	160844	5.2064	4634	3.66596	0.0108536	0.0503996	0	86.3229	0	1
49.85	0.040466	0.0628766	0.0346789	-23.5188	-0.195137	0.00627596	1.32805e-05	0	-INF	4616	3.66427	0.0107697	0.0478461	0	97.7834	0	1
49.8667	0.0370992	0.00819735	-0.0328159	-11.6263	-0.171863	0.00461311	1.2415e-05	59214	4.77242	4597	3.66247	0.0106907	0.0447279	0	96.1059	0	1
49.8833	0.035411	0.0301172	0.0171819	-12.569	-0.157286	0.00371321	1.21765e-05	55639	4.74538	4579	3.66077	0.0106151	0.0438687	0	96.1059	0	1
49.9	0.0357063	0.00519256	-0.0188798	-13.2053	-0.289651	0.00342365	1.28524e-05	154228	5.18816	4561	3.65906	0.0105381	0.0463038	0	96.3356	0	1
49.9167	0.0393586	0.0301642	0.0254724	-13.1366	-0.0445134	0.00130304	1.31626e-05	253412	5.40383	4544	3.65744	0.0104581	0.0474212	0	66.0993	0	1
49.9333	0.0375178	0.132803	0.293976	-13.7151	0.0150771	0.00177642	1.30025e-05	212671	5.32771	4526	3.65571	0.0103776	0.0468444	0	69.1669	0	1
49.95	0.0384235	0.00152461	-0.0515339	-11.4492	0.0426242	0.000723921	1.32865e-05	47296	4.67482	4508	3.65398	0.0102968	0.0478676	0	96.1059	0	1
49.9667	0.0391766	0.0312264	-0.0181681	-10.9001	-0.0146676	0.00241801	1.30219e-05	46527	4.66771	4490	3.65225	0.0102159	0.0469143	0	96.1059	0	1
49.9833	0.036878	0.000350874	-0.051178	-8.04654	0.00952249	-7.78081e-06	1.23654e-05	29892	4.47555	4473	3.6506	0.0101378	0.0445491	0	96.1059	0	1
50	0.0353423	0.0189138	-0.0159812	-7.56944	0.0575163	-0.00167063	1.2362e-05	46788	4.67013	4455	3.64885	0.0100618	0.044537	0	96.1059	0	1
50.0167	0.0368584	0.0112316	-0.0320538	-34.9767	0.0556139	0.000786396	1.25154e-05	32953	4.51789	4438	3.64719	0.00998527	0.0450896	0	96.1059	0	1
50.0333	0.0362382	0.0102632	-0.0476688	-10.5105	0.193482	3.9075e-05	1.24598e-05	15080	4.1784	4420	3.64542	0.00990846	0.0448893	0	96.1059	0	1
50.05	0.0365336	-0.000470719	-0.0474146	-10.5073	0.171438	0.00203834	1.21429e-05	111748	5.04824	4403	3.64375	0.0098328	0.0437477	0	96.1059	0	1
50.0667	0.0343875	0.0711928	0.0317276	-11.2331	-0.115041	0.00205395	1.19044e-05	220346	5.34311	4386	3.64207	0.00975885	0.0428885	0	86.7651	0	1
50.0833	0.0351406	0.0441319	0.0586847	-11.2197	0.0982057	0.00145922	1.18488e-05	133823	5.12653	4368	3.64028	0.00968581	0.0426881	0	85.7849	0	1
50.1	0.0340627	0.0265315	0.00110812	-9.96119	0.0694478	0.0019326	1.20022e-05	1346259	6.12913	4351	3.63859	0.00961246	0.0432408	0	97.4898	0	1
50.1167	0.0360365	0.0443315	0.00838138	-10.1851	-0.0566612	0.0010327	1.15547e-05	198490	5.29774	4334	3.63689	0.00954002	0.0416285	0	86.7762	0	1
50.1333	0.0314491	0.0564857	0.0705863	-10.1401	-0.0767216	-0.00139309	1.09766e-05	203503	5.30857	4317	3.63518	0.00947073	0.0395457	0	87.0268	0	1
50.15	0.03266	0.0413267	0.00446477	-11.3468	-0.117839	-0.00091971	1.10516e-05	74528	4.87232	4300	3.63347	0.00940299	0.039816	0	96.1059	0	1
50.1667	0.0318872	0.00160101	-0.0596731	-10.1664	0.0343723	0.00214767	1.1832e-05	429534	5.633	4283	3.63175	0.00933261	0.0426276	0	96.678	0	1
50.1833	0.037218	0.0717386	0.0721119	-10.8534	-0.0424508	0.00277364	1.28476e-05	221531	5.34543	4267	3.63012	0.00925672	0.0462863	0	89.3129	0	1
50.2	0.0378185	0.0472718	0.00171791	-9.82974	-0.13377	-0.000109915	1.28442e-05	152778	5.18406	4250	3.62839	0.00917771	0.0462742	0	96.1059	0	1
50.2167	0.0371984	0.0550009	-0.0196954	-10.1824	0.033853	0.0024997	1.29976e-05	100588	5.00255	4233	3.62665	0.00909824	0.0468268	0	96.1059	0	1
50.2333	0.0387144	0.013139	-0.0147109	-7.47798	-0.145357	0.00251532	1.20798e-05	19842	4.29759	4217	3.625	0.00902112	0.0435204	0	96.1059	0	1
50.25	0.0318382	-0.00064668	-0.0509252	-12.8493	0.0384405	0.00314129	1.1136e-05	0	-INF	4200	3.62325	0.00894973	0.0401198	0	97.7834	0	1
50.2667	0.0332017	-0.00542972	-0.049908	-12.0569	-0.119712	0.0019362	1.15245e-05	49916	4.69824	4184	3.62159	0.00888004	0.0415196	0	96.1059	0	1
50.2833	0.0341074	0.035411	-0.0241716	-11.9469	-0.281221	0.00408805	1.16779e-05	0	-INF	4167	3.61982	0.00880869	0.0420722	0	97.7834	0	1
50.3	0.0340976	0.040241	0.0319298	-11.042	0.00206313	0.00181485	1.12304e-05	207472	5.31696	4151	3.61815	0.00873824	0.04046	0	88.6887	0	1
50.3167	0.0314938	0.0586514	0.0334047	-11.9394	-0.0976481	0.00244082	1.06523e-05	197895	5.29643	4134	3.61637	0.00867095	0.0383772	0	87.6709	0	1
50.3333	0.030721	0.0326586	0.032896	-10.2701	-0.0783408	0.00032021	1.0466e-05	70694	4.84938	4118	3.61469	0.00860601	0.0377062	0	96.1059	0	1
50.35	0.030406	0.00590291	-0.0532146	-9.08622	-0.0109683	0.00170912	1.05672e-05	97531	4.98914	4102	3.613	0.00854133	0.0380706	0	96.1059	0	1
50.3667	0.0313117	0.0478118	-0.0241212	-16.4233	-0.0241622	0.00630238	1.09296e-05	130810	5.11664	4086	3.6113	0.00847522	0.0393762	2852.16	96.1059	180.861	1
50.3833	0.0325226	0.0267018	-0.0331749	218.935	0.0989048	0.00463953	1.16055e-05	84672	4.92774	4070	3.60959	0.00840592	0.0418114	2879.94	96.1059	156.957	1
50.4	0.0352594	0.0245128	-0.0420759	-1.82697	-0.0201851	0.00404479	1.20724e-05	50673	4.70478	4054	3.60788	0.0083331	0.0434935	0	96.1059	0	1
50.4167	0.0352496	0.00737014	-0.0520451	-2.08962	0.110817	0.00222936	1.20951e-05	65175	4.81408	4038	3.60617	0.00825878	0.0435755	0	96.1059	0	1
50.4333	0.0353924	0.033715	0.00344593	-1.43963	0.090451	0.00148204	1.27972e-05	53434	4.72782	4022	3.60444	0.00818223	0.0461047	0	96.1059	0	1
50.45	0.0393498	0.00192394	-0.0585557	-7.40097	-0.040083	0.00378647	1.28722e-05	0	-INF	4006	3.60271	0.0081033	0.046375	0	97.7834	0	1
50.4667	0.0358305	-0.00835226	-0.0656257	0.91167	0.0428534	0.00395468	1.17454e-05	159473	5.20269	3991	3.60108	0.00802759	0.0423156	20.1486	82.4784	37.0724	1
50.4833	0.0327689	0.0945918	0.156339	0.628123	0.13113	0.0039703	1.16898e-05	326255	5.51356	3975	3.59934	0.00795552	0.0421152	21.8507	71.2355	48.352	1
50.5	0.0355057	0.0898087	0.15644	1.03366	-0.0560136	0.00535921	1.17126e-05	180108	5.25553	3960	3.5977	0.00788355	0.0421972	37.3783	77.5691	47.4378	1
50.5167	0.0329019	0.010105	-0.0221384	1.81411	-0.00649394	0.00369636	1.16047e-05	53510	4.72843	3944	3.59594	0.00781185	0.0418086	40.1322	96.1059	32.4128	1
50.5333	0.0348757	0.0222593	-0.024936	1.21532	-0.0535624	0.00767926	1.23851e-05	108127	5.03393	3929	3.59428	0.00773808	0.0446203	59.9061	96.1059	46.8319	1
50.55	0.0374599	0.047536	0.0197213	3.61106	0.0414285	0.00891559	1.30872e-05	66155	4.82056	3913	3.59251	0.00765974	0.0471495	62.3448	96.1059	40.2897	1
50.5667	0.038976	-0.00241302	-0.0639478	1.6968	0.00244725	0.00847344	1.30577e-05	6284	3.79824	3898	3.59084	0.00757934	0.0470433	37.0068	96.1059	15.4494	1
50.5833	0.0372877	0.00668945	-0.0476719	1.44667	0.00435954	0.00879424	1.29759e-05	14967	4.17513	3882	3.58906	0.00749928	0.0467488	29.5816	96.1059	19.1481	1
50.6	0.0384986	0.00343229	-0.0492487	1.05067	0.116898	0.00468998	1.19276e-05	28876	4.46054	3867	3.58737	0.0074227	0.0429717	25.8518	96.1059	22.7903	1
50.6167	0.0311646	0.0145184	0.00776822	0.955415	-0.0208076	0.00546854	1.06963e-05	72520	4.86046	3852	3.58569	0.00735313	0.0385358	36.8317	96.1059	34.8578	1
50.6333	0.0313073	0.0259097	-0.0147132	1.60784	0.186183	0.00578933	1.10064e-05	78804	4.89655	3837	3.58399	0.00728638	0.0396532	45.3972	96.1059	38.4237	1
50.65	0.032976	0.0192956	-0.0321591	1.64381	0.180008	0.00595754	1.17607e-05	22296	4.34823	3822	3.58229	0.00721637	0.0423707	41.7287	96.1059	24.526	1
50.6667	0.0357128	-0.00562905	-0.0753925	1.54932	0.0152942	0.00719386	1.27763e-05	31594	4.4996	3807	3.58058	0.00714091	0.0460294	34.1908	96.1059	25.7777	1
50.6833	0.0389073	0.0266668	0.0389975	1.29263	0.0819038	0.00659913	1.34522e-05	86006	4.93453	3792	3.57887	0.00706026	0.0484645	16.5925	76.862	28.2848	1
50.7	0.0396604	0.0282924	0.0371155	0.159778	0.179641	0.00753027	1.35533e-05	144702	5.16047	3777	3.57715	0.00697721	0.0488289	35.1079	72.456	43.1884	1
50.7167	0.039498	0.066234	0.117021	2.93638	0.0678756	0.00571484	1.37851e-05	108061	5.03367	3762	3.57542	0.00689314	0.0496639	58.2291	80.7706	46.3813	1
50.7333	0.0410141	0.0031624	-0.036839	2.28571	0.0273684	0.0077141	1.45394e-05	14922	4.17383	3748	3.5738	0.00680603	0.0523814	0	96.1059	0	1
50.75	0.0439035	0.00814499	-0.0272769	-4.53379	0.133498	0.00803489	1.5372e-05	26361	4.42096	3733	3.57206	0.00671405	0.0553813	0	96.1059	0	1
50.7667	0.0458773	0.012975	-0.035415	0.251937	0.194157	0.00774534	1.54209e-05	53295	4.72669	3718	3.57031	0.00661935	0.0555574	0	96.1059	0	1
50.7833	0.044189	0.0298594	-0.0177658	-10.6804	-0.00626241	0.00455661	1.4895e-05	0	-INF	3704	3.56867	0.00652613	0.0536628	0	97.7834	0	1
50.8	0.0428059	0.080771	0.0224665	0.414517	0.16075	0.00594552	1.55187e-05	102315	5.00994	3689	3.56691	0.0064326	0.0559097	7.19659	96.1059	22.6862	1
50.8167	0.0478315	0.00198282	-0.0479275	0.312244	0.15427	0.00672408	1.57244e-05	18366	4.26401	3675	3.56526	0.00633652	0.0566506	5.22102	96.1059	11.4991	1
50.8333	0.044007	0.0130689	-0.0435534	0.221873	-0.0568305	0.00963887	1.4258e-05	27300	4.43616	3660	3.56348	0.00624432	0.0513675	14.5863	96.1059	18.4832	1
50.85	0.0392669	0.00721777	-0.0509286	1.1311	0.11598	0.00767084	1.31834e-05	108430	5.03515	3646	3.56182	0.00615993	0.0474964	8.84346	96.1059	24.7741	1
50.8667	0.0377313	0.0672846	0.0456086	-0.372536	0.0623505	0.00631317	1.34675e-05	214317	5.33106	3631	3.56003	0.00607797	0.0485196	0	94.1009	0	1
50.8833	0.0409258	0.0243546	-0.0168508	-21.5937	-0.163246	0.00587102	1.43524e-05	56683	4.75345	3617	3.55835	0.00599242	0.0517077	0	96.1059	0	1
50.9	0.0428996	0.0180457	-0.0329235	1.21461	0.137434	0.00695476	1.48715e-05	25038	4.3986	3603	3.55666	0.00590255	0.0535781	25.7679	96.1059	21.7086	1
50.9167	0.0439579	0.00136078	-0.0477755	1.27865	0.0314663	0.0092592	1.58871e-05	26443	4.42231	3589	3.55497	0.00580796	0.0572368	27.2781	96.1059	22.5311	1
50.9333	0.0488309	0.020534	-0.0226494	1.54106	0.169792	0.0094274	1.70332e-05	248506	5.39534	3575	3.55328	0.00570672	0.0613662	28.1093	92.9687	48.0252	1
50.95	0.0506522	0.129734	0.0804491	1.57414	0.0166751	0.00852749	1.7683e-05	240390	5.38092	3561	3.55157	0.00559996	0.0637072	22.0611	91.0103	43.8115	1
50.9667	0.052626	0.0385864	0.00547744	0.963441	-0.0529763	0.0109845	1.84896e-05	0	-INF	3547	3.54986	0.00548872	0.0666129	18.1162	97.7834	0	1
50.9833	0.0553628	0.0289205	-0.00327103	1.21517	-0.0933309	0.0134415	1.91393e-05	35293	4.54769	3533	3.54814	0.005373	0.0689539	19.9638	96.1059	22.3555	1
51	0.0564211	0.00628471	-0.0500139	1.27022	0.0317198	0.0140675	1.96324e-05	3882	3.58906	3519	3.54642	0.00525377	0.0707301	0	96.1059	0	1
51.0167	0.0582423	-0.00231302	-0.0413673	-5.05642	-0.0678388	0.0172875	1.98642e-05	35275	4.54747	3505	3.54469	0.00513231	0.0715652	0	96.1059	0	1
51.0333	0.0577747	0.0388329	0.00695208	-1.13312	0.0689611	0.0156246	1.91293e-05	47085	4.67288	3492	3.54307	0.0050124	0.0689176	2.43522	96.1059	12.2053	1
51.05	0.0539502	0.00810993	-0.0324666	1.43612	-0.196766	0.0151825	1.90214e-05	26005	4.41506	3478	3.54133	0.00489508	0.068529	19.2596	96.1059	19.9515	1
51.0667	0.0571448	0.0176702	-0.036027	0.946421	-0.0201403	0.0130619	1.94883e-05	71248	4.85277	3464	3.53958	0.00477665	0.0702111	0	96.1059	0	1
51.0833	0.0566772	0.0546962	0.00222157	-2.37698	-0.0345549	0.0150611	1.90408e-05	74507	4.8722	3451	3.53794	0.00465817	0.0685989	0	96.1059	0	1
51.1	0.0545311	0.019243	-0.0414695	-2.31644	0.00733536	0.0123302	1.84366e-05	1668793	6.2224	3437	3.53618	0.00454292	0.0664219	0	96.3102	0	1
51.1167	0.053148	0.536768	0.145857	-2.60777	0.137727	0.0121932	1.84855e-05	1131842	6.05379	3424	3.53453	0.00442937	0.0665981	0	94.9114	0	1
51.1333	0.0548167	0.0490446	0.00939293	-2.53961	0.0441189	0.0132769	1.93704e-05	60229	4.77981	3410	3.53275	0.00431296	0.0697862	0	96.1059	0	1
51.15	0.0583164	0.0117603	-0.0582545	-2.02375	0.0544235	0.0158865	2.02292e-05	33113	4.52	3397	3.5311	0.00419118	0.0728802	0	96.1059	0	1
51.1667	0.0598325	0.0231516	-0.00856177	1.51473	-0.124481	0.0116297	2.10618e-05	35183	4.54633	3383	3.5293	0.0040642	0.07588	15.6286	96.1059	20.5822	1
51.1833	0.0631796	0.0154694	-0.0340949	0.62617	-0.0255227	0.0117979	2.15026e-05	70313	4.84704	3370	3.52763	0.00393331	0.077468	17.9107	96.1059	27.1304	1
51.2	0.0624068	0.0633292	0.0157504	1.87934	0.120433	0.0113558	2.07938e-05	0	-INF	3357	3.52595	0.00380324	0.0749146	25.9929	97.7834	0	1
51.2167	0.0590401	0.0136853	-0.0142078	1.63699	-0.00262461	0.0112188	1.97977e-05	43777	4.64125	3344	3.52427	0.00367841	0.0713258	20.5172	96.1059	24.2397	1
51.2333	0.0565889	0.0314853	-0.0087656	1.00539	0.0340777	0.011387	1.98466e-05	50943	4.70708	3331	3.52257	0.00355649	0.0715019	15.4675	96.1059	23.2047	1
51.25	0.0593257	0.0212091	-0.0246857	0.991919	0.155466	0.0124707	2.0418e-05	32642	4.51378	3318	3.52088	0.00343267	0.0735605	17.6746	96.1059	20.9146	1
51.2667	0.0599262	0.0135269	-0.0200064	1.3558	-0.0766912	0.0126389	2.0702e-05	37894	4.57857	3305	3.51917	0.00330622	0.0745838	22.2786	96.1059	23.7443	1
51.2833	0.0609845	0.0273596	-0.00403565	1.64446	0.103291	0.0115864	2.03329e-05	112042	5.04938	3292	3.51746	0.00318003	0.073254	16.2381	91.4083	30.6699	1
51.3	0.0577703	0.0613339	0.0470303	0.503825	0.132669	0.0114495	2.0225e-05	126308	5.10143	3279	3.51574	0.0030553	0.0728654	23.3731	92.9417	36.0404	1
51.3167	0.0603545	0.0295428	-0.0119195	2.57242	0.232848	0.00734522	2.07965e-05	148918	5.17295	3266	3.51402	0.00292915	0.074924	29.9913	94.85	41.3734	1
51.3333	0.0611077	0.0581765	0.0354843	1.48611	0.0753061	0.00781861	2.0767e-05	60788	4.78382	3253	3.51228	0.00280133	0.0748178	19.6656	96.1059	26.6634	1
51.35	0.0601823	0.0076171	-0.0375036	1.17097	0.0953763	0.00768164	2.02933e-05	37148	4.56994	3240	3.51055	0.00267507	0.0731114	18.9909	96.1059	22.3649	1
51.3667	0.0583414	0.0316732	-0.0059689	1.33634	0.0422043	0.00952831	1.9663e-05	44341	4.64681	3228	3.50893	0.00255219	0.0708403	31.9872	96.1059	28.2272	1
51.3833	0.0565006	0.0137676	-0.042641	2.75567	0.113849	0.00817064	1.94506e-05	27863	4.44503	3215	3.50718	0.00243191	0.0700752	9.42902	96.1059	16.0906	1
51.4	0.0571011	0.0144777	-0.0233132	-1.56245	0.044503	0.00940696	1.94995e-05	34295	4.53523	3202	3.50542	0.00231213	0.0702514	9.30716	96.1059	17.1694	1
51.4167	0.0567861	0.0203758	-0.0319091	2.74308	0.012083	0.0115588	1.91042e-05	42867	4.63212	3190	3.50379	0.00219341	0.0688274	40.2276	96.1059	30.127	1
51.4333	0.0547927	0.0223067	-0.0145651	2.25522	-0.154309	0.00837008	1.8918e-05	30956	4.49074	3177	3.50202	0.00207649	0.0681565	16.6593	96.1059	20.1468	1
51.45	0.0556984	0.00821577	-0.0573406	-0.205146	0.141487	0.0118952	1.8993e-05	22712	4.35626	3165	3.50037	0.0019599	0.0684267	38.4514	96.1059	24.0139	1
51.4667	0.0552308	0.0142665	-0.0322146	4.95625	-0.0284142	0.00901167	1.87545e-05	44435	4.64773	3152	3.49859	0.00184382	0.0675675	50.2158	96.1059	32.8293	1
51.4833	0.0543055	0.0291673	-0.0221947	1.1699	0.049792	0.0105532	1.84377e-05	46836	4.67058	3140	3.49693	0.00172945	0.0664259	34.9868	96.1059	29.6189	1
51.5	0.0533801	0.0158393	-0.0251449	3.02624	-0.043358	0.00873773	1.71803e-05	44352	4.64691	3128	3.49527	0.00161991	0.0618959	41.5476	96.1059	30.8006	1
51.5167	0.0469616	0.0238737	-0.0361821	1.61675	0.0165377	0.0110422	1.64454e-05	5061883	6.70431	3115	3.49346	0.00151651	0.0592483	46.1367	97.7403	154.713	1
51.5333	0.0490881	0.031908	0.0431126	3.31929	0.0987112	0.0130414	1.66772e-05	92809	4.96759	3103	3.49178	0.00141465	0.0600833	44.6085	86.3152	40.3406	1
51.55	0.0483153	0.0365854	0.0125441	1.52069	0.051948	0.00817424	1.68306e-05	56567	4.75256	3091	3.4901	0.0013116	0.0606359	29.7333	96.1059	29.8773	1
51.5667	0.049984	0.0130341	-0.036335	1.73489	0.0537076	0.00529068	1.67749e-05	12129	4.08382	3079	3.48841	0.00120826	0.0604356	55.2995	96.1059	21.9915	1
51.5833	0.0479905	-0.0024301	-0.0560698	4.3	0.0699632	0.00713736	1.685e-05	21511	4.33266	3067	3.48671	0.00110486	0.0607059	34.4704	96.1059	22.7392	1
51.6	0.0504221	0.0213208	-0.00256242	-0.521814	-0.0628596	0.00913662	1.63502e-05	45860	4.66143	3055	3.48501	0.00100276	0.0589054	8.20154	96.1059	18.135	1
51.6167	0.0450717	0.0177585	-0.0233653	1.39404	-0.00983041	0.00884706	1.51973e-05	40921	4.61195	3043	3.4833	0.000905743	0.0547518	21.93	96.1059	24.2327	1
51.6333	0.0436886	0.0146539	-0.00953078	0.773884	0.00840878	0.00764198	1.43057e-05	38009	4.57989	3031	3.48159	0.000815014	0.0515395	0	96.1059	0	1
51.65	0.0398641	0.0136856	-0.0321647	-10.649	-0.114343	0.00948865	1.36231e-05	121922	5.08608	3019	3.47986	0.000729127	0.0490802	0	91.7457	0	1
51.6667	0.0397017	0.0499487	0.0616259	-4.47018	0.00658759	0.00889392	1.39071e-05	114156	5.0575	3007	3.47813	0.000644466	0.0501035	0	91.6068	0	1
51.6833	0.0415229	0.0112911	-0.0327244	-6.33729	0.024369	0.00967248	1.521e-05	28035	4.4477	2995	3.4764	0.000554925	0.0547975	0	96.1059	0	1
51.7	0.0473115	0.0109331	-0.0352168	-13.0224	0.0950984	0.0107562	1.52066e-05	28486	4.45463	2984	3.4748	0.000461387	0.0547854	0	96.1059	0	1
51.7167	0.0415033	0.0116433	-0.0136003	-8.31506	0.0692397	0.013671	1.43934e-05	170743	5.23234	2972	3.47305	0.00037036	0.0518555	0	94.7523	0	1
51.7333	0.0425616	0.0591979	0.0330407	-11.1229	-0.0219266	0.0103297	1.42072e-05	82341	4.91562	2960	3.47129	0.000282407	0.0511845	0	96.1059	0	1
51.75	0.0404156	0.00177202	-0.0402525	-11.0928	-0.0607553	0.0112608	1.36813e-05	57539	4.75996	2949	3.46967	0.000196644	0.0492899	0	96.1059	0	1
51.7667	0.0394902	0.0392558	0.0131023	-10.9685	-0.00192773	0.0068514	1.29464e-05	136833	5.13619	2937	3.4679	0.000114758	0.0466424	0	92.5311	0	1
51.7833	0.0361235	0.0256227	0.0136617	-9.33755	0.0996245	0.00686702	1.21854e-05	204201	5.31006	2925	3.46613	3.74727e-05	0.0439007	0	93.4146	0	1
