# Supplementary material for: Thermodynamically controlled multiphase separation of heterogeneous liquid crystal colloids
Source: Nat Commun. 2023 Aug 29;14:5277. doi: 10.1038/s41467-023-41054-7 (PMC10465492; doi:10.1038/s41467-023-41054-7)
Supplement: Supplementary file 11 — Source Data [file 41467_2023_41054_MOESM11_ESM.zip › Source data/Supplementary Figure 7_The size-exclusion chromatography/10-11-2021/Han-15-CNC.xlsx]

## Sheet: Sample Details
Administrative Information
Export date	10. marraskuuta 2021 13:28:37
Culture name	fi-FI
Decimal separator	,
Workspace name	Leena
Workspace path	C:\ProgramData\Agilent Technologies\GPC\Workspaces\Leena\
File name	MDS_2_11_2021_Leena-0022.sample
Creation date	3. marraskuuta 2021 13:12:46
Created by	gpc-sec
Comments	Collected by Agilent GPC/SEC Software Version 1.1.3131.27789
Software version	Agilent GPC/SEC Software - 1.1.3131.27789
Sample Information
Sample name	Han-15
Information
Sample type	Sample
Injection date	3. marraskuuta 2021
Vial number	1
Injection number	1
Injection volume (µL)	100
Concentration (mg/mL)	1
dn/dc (mL/g)	0.1
UV extinction coefficient [(mg/mL)-¹][cm-¹]	1
Mark-Houwink K ((10e-5) dL/g)	14.1
Mark-Houwink Alpha	0.7
Mp	100000
Analysed	No
Instrument Conditions
Eluent
Refractive index (RIU)	1
Set flow rate (mL/min)	1
LS Wavelength (nm)	658
Set temperature (°C)	20
Actual temperature (°C)	0
Actual flow rate (mL/min)	0
Column information
Data origin	Collected by Agilent GPC/SEC Software Version 1.1.3131.27789
Instrument name
Collection Parameters
Collected by	gpc-sec
Number of channels	6
Run length (mins)	60.0167
Delay time (secs)	0
Sampling interval (secs)	1
Number of data points	3601
DLS Parameters
Viscosity (cP)	0.0089
Correlator run time (secs)	5
Collection fraction	0
Channel Information
Channel ID	Detector type	Detector name	Detector units	Channel Information
1	RI	RI	mV
2	LS 15°	LS 15°	mV
3	LS 90°	LS 90°	mV
4	VS DP	VS DP	mV
5	VS IP	VS IP	mV
6	UV 280nm	UV 280nm	mV

## Sheet: Raw Data
Collection Parameters
Collected by	gpc-sec
Number of channels	6
Run length (mins)	60.0167
Delay time (secs)	0
Sampling interval (secs)	1
Number of data points	3601
DLS Parameters
Viscosity (cP)	0.0089
Correlator run time (secs)	5
Collection fraction	0
Channel Information
Channel ID	Detector type	Detector name	Detector units	Channel Information
1	RI	RI	mV
2	LS 15°	LS 15°	mV
3	LS 90°	LS 90°	mV
4	VS DP	VS DP	mV
5	VS IP	VS IP	mV
6	UV 280nm	UV 280nm	mV
Raw Data
RT (mins)	Response Trace 1	Response Trace 2	Response Trace 3	Response Trace 4	Response Trace 5	Response Trace 6
0	-128.508	59.3266	89.3235	10.1215	485.986	47.8173
0.0166667	-128.506	59.354	89.3507	9.01161	481.745	47.8132
0.0333333	-128.516	59.3365	89.3226	9.15947	477.242	47.8146
0.05	-128.523	59.3772	89.4062	9.38301	475.635	47.8138
0.0666667	-128.525	59.3096	89.2701	9.47716	475.457	47.8173
0.0833333	-128.527	59.3539	89.3391	9.14391	475.98	47.8155
0.1	-128.526	59.3757	89.3713	8.78517	476.774	47.8185
0.116667	-128.519	59.3964	89.4087	9.39674	477.717	47.8158
0.133333	-128.52	59.3684	89.4202	8.42812	478.617	47.8152
0.15	-128.526	59.3374	89.2835	9.03603	479.328	47.8156
0.166667	-128.526	59.3658	89.3978	9.06532	479.92	47.8159
0.183333	-128.525	59.3769	89.3293	10.0344	480.752	47.8112
0.2	-128.524	59.3226	89.2909	9.53438	481.593	47.8121
0.216667	-128.52	59.3386	89.3324	9.2971	482.324	47.8104
0.233333	-128.521	59.3484	89.3382	9.09447	482.627	47.8112
0.25	-128.522	59.3641	89.3298	9.21074	482.76	47.8124
0.266667	-128.52	59.3848	89.4296	9.26369	482.996	47.8094
0.283333	-128.522	59.3456	89.34	8.90846	483.557	47.8069
0.3	-128.522	59.5153	89.3942	9.34547	483.912	47.8066
0.316667	-128.525	59.3618	89.3404	6.67992	484.093	47.8068
0.333333	-128.521	59.3478	89.3244	9.02657	484.677	47.8095
0.35	-128.522	59.3534	89.3436	9.13384	484.807	47.8065
0.366667	-128.527	59.3359	89.3121	9.80431	484.896	47.8078
0.383333	-128.532	59.3177	89.2748	9.22615	485.082	47.8066
0.4	-128.532	59.3351	89.323	10.5834	485.29	47.8086
0.416667	-128.534	59.3436	89.3444	9.2762	485.509	47.8071
0.433333	-128.537	59.3618	89.3632	9.46816	485.572	47.8071
0.45	-128.536	59.3649	89.3885	9.19228	485.782	47.8063
0.466667	-128.54	60.0201	89.4766	9.64348	486.092	47.8022
0.483333	-128.537	59.361	89.3369	9.52187	486.206	47.7982
0.5	-128.54	59.3372	89.2767	9.39125	486.41	47.7975
0.516667	-128.541	59.324	89.2815	9.2643	486.335	47.801
0.533333	-128.541	59.3693	89.3142	9.19045	486.241	47.8004
0.55	-128.538	59.3519	89.3121	9.22264	486.461	47.7972
0.566667	-128.537	59.3407	89.2884	9.41933	486.562	47.7967
0.583333	-128.538	59.3864	89.4791	9.20479	486.567	47.7937
0.6	-128.528	59.3298	89.2953	9.48433	486.497	47.7877
0.616667	-128.528	59.3484	89.2974	9.00215	486.562	47.7859
0.633333	-128.527	59.3989	89.465	8.98369	486.466	47.7816
0.65	-128.524	59.3588	89.311	9.11598	486.434	47.7781
0.666667	-128.519	59.3314	89.3017	9.35906	486.475	47.7752
0.683333	-128.519	59.3787	89.3733	8.95805	486.473	47.7689
0.7	-128.521	59.3444	89.3247	8.79524	486.201	47.7654
0.716667	-128.517	59.3629	89.3604	9.29298	486.435	47.7616
0.733333	-128.513	59.38	89.3676	9.25118	486.435	47.7555
0.75	-128.508	59.4048	89.4172	9.49745	486.36	47.7486
0.766667	-128.505	59.3534	89.3435	9.26323	486.269	47.7425
0.783333	-128.506	59.3366	89.3177	9.34715	486.195	47.7303
0.8	-128.505	59.3707	89.3623	8.9782	486.168	47.7271
0.816667	-128.504	59.3407	89.3066	9.2173	486.033	47.7111
0.833333	-128.5	59.3702	89.3691	9.17198	486.067	47.7044
0.85	-128.501	59.3607	89.3696	8.713	486.065	47.6946
0.866667	-128.5	59.3458	89.3285	9.17854	485.791	47.683
0.883333	-128.504	59.4013	89.3586	9.19045	485.686	47.6707
0.9	-128.5	59.3687	89.3607	9.67857	485.668	47.6582
0.916667	-128.505	59.354	89.3513	8.71666	485.643	47.6424
0.933333	-128.515	59.3673	89.3325	9.07417	485.863	47.6296
0.95	-128.522	59.3511	89.3166	9.27025	486.067	47.6159
0.966667	-128.534	59.3307	89.2849	8.81249	486.403	47.6005
0.983333	-128.541	59.3635	89.3589	8.79646	486.628	47.5831
1	-128.545	59.3266	89.2735	8.38753	486.815	47.5668
1.01667	-128.558	59.3861	89.369	8.04253	486.752	47.5489
1.03333	-128.567	59.3546	89.3353	8.71422	486.61	47.5317
1.05	-128.578	59.3638	89.3754	8.9193	486.748	47.5176
1.06667	-128.59	59.367	89.351	8.25996	486.81	47.4964
1.08333	-128.608	59.3278	89.2979	8.35472	486.534	47.4827
1.1	-128.623	59.3526	89.3281	8.92403	486.668	47.4664
1.11667	-128.646	59.3607	89.306	9.16176	486.667	47.452
1.13333	-128.661	59.3478	89.3241	8.8549	486.539	47.4346
1.15	-128.679	59.389	89.3037	9.10759	486.347	47.4172
1.16667	-128.71	59.3877	89.344	8.79585	486.331	47.4059
1.18333	-128.734	59.3475	89.3288	8.89183	486.455	47.3933
1.2	-128.76	59.3377	89.3038	9.02351	486.448	47.3829
1.21667	-128.791	59.3388	89.2942	8.85429	486.463	47.3733
1.23333	-128.815	59.3833	89.4178	9.04091	486.393	47.3595
1.25	-128.846	59.3557	89.3346	8.5598	486.274	47.3481
1.26667	-128.878	59.3745	89.4178	8.72551	486.385	47.3425
1.28333	-128.908	59.3827	89.3456	9.3853	486.423	47.3342
1.3	-128.943	59.3455	89.318	8.90678	486.338	47.3298
1.31667	-128.976	59.4003	89.4657	8.44246	486.396	47.3245
1.33333	-129.005	59.3819	89.3197	8.79524	486.456	47.3234
1.35	-129.037	59.4616	89.6848	8.70522	486.469	47.328
1.36667	-129.072	59.356	89.3238	8.95149	486.499	47.3304
1.38333	-129.103	59.3642	89.3507	9.45213	486.493	47.3302
1.4	-129.136	59.3589	89.327	8.84178	486.409	47.3348
1.41667	-129.163	59.3658	89.3169	9.1523	486.238	47.3412
1.43333	-129.191	59.363	89.3166	8.89061	486.322	47.349
1.45	-129.215	59.3522	89.2896	8.90739	486.301	47.3551
1.46667	-129.237	59.37	89.3752	8.94966	486.071	47.3656
1.48333	-129.259	59.3636	89.3137	8.49129	486.385	47.3783
1.5	-129.28	59.344	89.3317	9.27391	486.339	47.3873
1.51667	-129.294	59.3568	89.3122	8.91625	486.468	47.3989
1.53333	-129.306	59.3871	89.4088	8.85368	486.51	47.4119
1.55	-129.312	59.3623	89.3479	8.60329	486.448	47.4249
1.56667	-129.319	59.3458	89.3281	8.84834	486.417	47.4407
1.58333	-129.323	59.3159	89.2555	7.73308	486.451	47.4558
1.6	-129.322	59.3313	89.2643	8.70827	486.523	47.469
1.61667	-129.316	59.5611	89.4083	8.21358	486.481	47.4868
1.63333	-129.311	59.5753	89.7837	8.59917	486.334	47.4934
1.65	-129.306	59.3681	89.334	8.98659	486.45	47.5088
1.66667	-129.293	59.358	89.3337	8.42934	486.274	47.5227
1.68333	-129.276	59.358	89.3018	8.98003	486.001	47.5446
1.7	-129.253	59.3346	89.2847	8.94432	486.22	47.5567
1.71667	-129.233	59.3513	89.3113	8.5836	486.333	47.5716
1.73333	-129.204	59.3398	89.3011	9.37813	486.315	47.5814
1.75	-129.174	59.38	89.3844	8.78151	486.28	47.5929
1.76667	-129.143	59.378	89.3505	8.64677	486.398	47.6032
1.78333	-129.112	59.392	89.3771	8.12706	486.395	47.6154
1.8	-129.082	59.3861	89.4085	9.11598	486.311	47.6289
1.81667	-129.05	59.363	89.3189	8.91747	486.451	47.638
1.83333	-129.01	59.3427	89.297	8.64983	486.551	47.6525
1.85	-128.97	59.3604	89.3528	8.64388	486.338	47.6667
1.86667	-128.939	59.37	89.3871	8.70949	486.575	47.6797
1.88333	-128.896	59.4418	89.3752	8.86803	486.6	47.6923
1.9	-128.857	59.3589	89.3179	8.76427	486.731	47.6986
1.91667	-128.814	59.4509	89.5248	8.72673	486.798	47.7055
1.93333	-128.778	59.3481	89.3102	8.31307	486.835	47.7134
1.95	-128.736	59.365	89.3334	9.15764	486.846	47.7218
1.96667	-128.697	59.3787	89.3716	9.03542	486.84	47.7299
1.98333	-128.657	59.454	89.4897	-7.82768	486.415	47.7378
2	-128.62	59.3563	89.3404	-3.75374	486.313	47.7427
2.01667	-128.586	59.3565	89.3212	-4.23119	486.066	47.7502
2.03333	-128.55	59.3382	89.316	-3.71742	486.138	47.7609
2.05	-128.51	59.3351	89.2918	-3.82591	486.133	47.7633
2.06667	-128.473	59.405	89.3797	-3.74779	485.941	47.7619
2.08333	-128.438	59.4044	89.4433	-3.85216	486.004	47.767
2.1	-128.405	59.3462	89.3322	-1.42799	486.041	47.775
2.11667	-128.375	59.4309	89.4898	-4.54582	485.95	47.7746
2.13333	-128.346	59.3717	89.3414	-4.59114	486.021	47.7782
2.15	-128.318	59.3467	89.2811	-1.6021	486.131	47.7845
2.16667	-128.294	59.3504	89.3012	-7.3777	486.227	47.7871
2.18333	-128.262	59.3655	89.2973	8.59566	486.234	47.79
2.2	-128.236	59.3423	89.2948	8.31551	486.338	47.7889
2.21667	-128.208	59.4605	89.3761	8.72139	486.41	47.7868
2.23333	-128.182	59.334	89.286	8.62663	486.257	47.7888
2.25	-128.161	59.3519	89.3325	8.99971	486.469	47.7923
2.26667	-128.139	59.423	89.4192	8.68446	486.401	47.7941
2.28333	-128.117	59.3595	89.3208	9.07188	486.551	47.794
2.3	-128.094	59.3867	89.3104	8.67897	486.635	47.7992
2.31667	-128.075	59.3407	89.2927	9.11827	486.623	47.7995
2.33333	-128.049	59.374	89.3435	8.95439	486.609	47.7996
2.35	-128.036	59.3542	89.314	9.16237	486.599	47.8001
2.36667	-128.014	59.3818	89.3867	8.72963	486.659	47.801
2.38333	-128	59.4363	89.4727	8.29933	486.694	47.8004
2.4	-127.986	59.3986	89.4102	9.12193	486.627	47.8045
2.41667	-127.967	59.3601	89.2977	8.8102	486.702	47.8034
2.43333	-127.952	59.3705	89.3765	7.65266	486.546	47.8054
2.45	-127.938	59.3438	89.305	8.70583	486.325	47.8043
2.46667	-127.921	59.3371	89.2823	8.68492	486.461	47.8046
2.48333	-127.907	59.362	89.3221	8.49602	486.501	47.8031
2.5	-127.892	59.4738	89.4477	9.10164	486.365	47.8042
2.51667	-127.88	59.3859	89.3522	8.62602	486.293	47.8069
2.53333	-127.868	59.3655	89.3348	9.28825	486.34	47.8072
2.55	-127.863	59.5054	89.5322	9.1613	486.483	47.8065
2.56667	-127.851	59.3549	89.3507	9.30367	486.424	47.8074
2.58333	-127.842	59.3784	89.3386	9.35021	486.502	47.8091
2.6	-127.832	59.3438	89.2899	9.81026	486.432	47.8114
2.61667	-127.826	59.3928	89.4004	9.20357	486.365	47.8088
2.63333	-127.813	59.3661	89.3063	9.21852	486.489	47.8098
2.65	-127.803	59.4047	89.399	9.08669	486.388	47.8129
2.66667	-127.799	59.4158	89.407	9.72862	486.398	47.8104
2.68333	-127.791	59.367	89.3069	8.79112	486.538	47.8112
2.7	-127.787	59.3494	89.3031	8.92525	486.464	47.8132
2.71667	-127.782	59.4228	89.41	8.59444	486.442	47.8091
2.73333	-127.773	59.4102	89.4773	8.84529	486.463	47.8063
2.75	-127.771	59.334	89.2898	8.7458	486.513	47.8101
2.76667	-127.766	59.4007	89.4235	8.63014	486.552	47.8123
2.78333	-127.756	59.3684	89.37	8.70461	486.44	47.8132
2.8	-127.754	59.3597	89.3484	8.86314	486.537	47.8068
2.81667	-127.747	59.4744	89.6426	8.60817	486.596	47.8063
2.83333	-127.745	59.4613	89.5696	8.82149	486.382	47.8033
2.85	-127.738	59.3783	89.3581	8.58666	486.443	47.8043
2.86667	-127.735	59.3874	89.3935	8.33519	486.497	47.8021
2.88333	-127.733	59.6809	89.5612	8.52348	486.623	47.8007
2.9	-127.729	59.3536	89.3382	8.648	486.624	47.8027
2.91667	-127.724	59.3731	89.3379	8.40004	486.56	47.8048
2.93333	-127.722	59.4361	89.4534	8.46565	486.497	47.8021
2.95	-127.72	59.3551	89.3327	8.66112	486.375	47.8014
2.96667	-127.717	59.4218	89.39	8.41789	486.385	47.803
2.98333	-127.713	59.3783	89.3592	8.58254	486.401	47.8001
3	-127.712	59.4239	89.419	8.2415	486.21	47.7996
3.01667	-127.712	59.3609	89.3807	8.43697	486.25	47.8019
3.03333	-127.714	59.3479	89.3122	8.95805	486.217	47.8004
3.05	-127.717	59.3922	89.3839	8.54607	486.237	47.8014
3.06667	-127.712	59.4045	89.4163	8.78212	486.308	47.8017
3.08333	-127.702	59.3261	89.2559	8.37273	486.368	47.7964
3.1	-127.705	59.3498	89.2854	8.79112	486.385	47.7984
3.11667	-127.707	59.3453	89.3055	8.91563	486.141	47.803
3.13333	-127.711	59.3896	89.3871	8.71117	486.173	47.8014
3.15	-127.71	59.3586	89.3256	8.70766	486.205	47.8002
3.16667	-127.708	59.3551	89.2996	8.65517	486.188	47.8004
3.18333	-127.702	59.3736	89.2991	8.85613	486.251	47.7996
3.2	-127.701	59.3902	89.3246	8.71544	486.327	47.7958
3.21667	-127.698	59.3714	89.3499	8.69759	486.107	47.7972
3.23333	-127.695	59.4415	89.427	8.80714	486.189	47.7961
3.25	-127.694	59.3478	89.3081	8.22365	486.28	47.7964
3.26667	-127.695	59.3903	89.3681	7.92625	486.298	47.7976
3.28333	-127.692	59.4061	89.3835	8.6039	486.335	47.7985
3.3	-127.689	59.4157	89.3688	8.24394	486.419	47.7979
3.31667	-127.69	59.3578	89.3375	8.1086	486.518	47.7978
3.33333	-127.693	59.3755	89.3993	8.44307	486.566	47.7964
3.35	-127.698	59.3946	89.3742	8.56285	486.638	47.7944
3.36667	-127.699	59.4044	89.3675	10.9064	486.662	47.7959
3.38333	-127.696	59.3749	89.3232	7.56325	486.666	47.7992
3.4	-127.693	59.3789	89.3562	8.28743	486.712	47.7969
3.41667	-127.694	59.3775	89.3613	7.98576	486.701	47.7938
3.43333	-127.695	59.3545	89.296	8.18489	486.456	47.7908
3.45	-127.694	59.3977	89.3899	8.33275	486.483	47.7917
3.46667	-127.693	59.4097	89.3853	8.29216	486.519	47.7934
3.48333	-127.695	59.4212	89.456	8.10387	486.389	47.7935
3.5	-127.696	59.3786	89.2996	8.20519	486.2	47.7947
3.51667	-127.696	59.3899	89.367	8.13545	486.135	47.7927
3.53333	-127.693	59.3472	89.3018	8.22365	486.214	47.7943
3.55	-127.694	59.376	89.3334	8.23326	486.134	47.7938
3.56667	-127.7	59.3908	89.3871	8.21648	486.285	47.7924
3.58333	-127.699	59.409	89.4247	8.59978	486.402	47.7929
3.6	-127.701	59.3539	89.3053	8.31902	486.277	47.7979
3.61667	-127.7	59.3487	89.3226	8.28209	486.459	47.7959
3.63333	-127.697	59.3777	89.3565	8.07289	486.419	47.7943
3.65	-127.698	59.3815	89.3525	8.82927	486.46	47.7946
3.66667	-127.701	59.3975	89.3656	8.24028	486.467	47.7915
3.68333	-127.699	59.354	89.3107	8.15926	486.542	47.7912
3.7	-127.704	59.3896	89.3261	0.915604	486.614	47.7946
3.71667	-127.705	59.4294	89.4457	24.417	486.55	47.7941
3.73333	-127.71	59.4015	89.3948	8.21831	486.571	47.7937
3.75	-127.709	59.3491	89.3009	8.33336	486.68	47.7943
3.76667	-127.708	59.3723	89.3424	7.96669	486.613	47.7949
3.78333	-127.706	59.3684	89.2992	7.99828	486.672	47.7969
3.8	-127.703	59.4343	89.5033	8.44658	486.542	47.8001
3.81667	-127.706	59.383	89.3633	8.41682	486.331	47.801
3.83333	-127.705	59.3777	89.3621	8.57414	486.292	47.8022
3.85	-127.707	59.3665	89.3244	9.13857	486.184	47.8019
3.86667	-127.709	59.3514	89.296	8.4388	486.057	47.8002
3.88333	-127.705	59.3726	89.3613	8.73512	485.872	47.8025
3.9	-127.709	59.3826	89.3917	8.62236	485.878	47.8025
3.91667	-127.708	59.3736	89.3728	8.43651	486.026	47.8033
3.93333	-127.713	59.3597	89.2849	8.61473	485.884	47.799
3.95	-127.715	59.3588	89.3169	8.92342	486.026	47.8011
3.96667	-127.712	59.3725	89.3467	9.08073	486.115	47.8016
3.98333	-127.711	59.3501	89.2887	8.36311	485.921	47.7979
4	-127.715	59.3516	89.2892	8.23204	486.21	47.803
4.01667	-127.72	59.3783	89.38	8.66829	486.35	47.8008
4.03333	-127.725	59.3746	89.3447	8.89244	486.539	47.8021
4.05	-127.723	59.4088	89.3902	8.42995	486.663	47.8033
4.06667	-127.723	59.3737	89.335	8.77083	486.689	47.8025
4.08333	-127.723	59.3899	89.311	8.47099	486.785	47.8031
4.1	-127.721	59.5298	89.3777	8.69041	486.828	47.8039
4.11667	-127.719	59.3737	89.3635	8.49373	486.822	47.8007
4.13333	-127.72	59.4286	89.3455	8.24745	486.755	47.8017
4.15	-127.72	59.4108	89.4146	8.38753	486.454	47.803
4.16667	-127.72	59.4058	89.3841	7.97508	486.532	47.8016
4.18333	-127.722	59.3423	89.2828	8.424	486.475	47.8019
4.2	-127.72	59.4251	89.4132	8.19557	486.365	47.8022
4.21667	-127.723	59.3664	89.3256	8.54012	486.485	47.8011
4.23333	-127.721	59.4309	89.39	8.27431	486.497	47.8025
4.25	-127.723	59.3861	89.3783	8.08235	486.419	47.8025
4.26667	-127.722	59.3749	89.3407	8.11455	486.376	47.8037
4.28333	-127.724	59.4071	89.392	8.36723	486.35	47.8027
4.3	-127.718	59.3571	89.323	27.4778	486.456	47.7999
4.31667	-127.72	59.4235	89.4459	8.21236	486.384	47.7982
4.33333	-127.718	59.4016	89.3504	8.69453	486.452	47.8027
4.35	-127.72	59.3763	89.3615	8.11333	486.383	47.8011
4.36667	-127.722	59.387	89.3563	8.79524	486.163	47.7995
4.38333	-127.72	59.4558	89.5689	8.66951	486.243	47.7985
4.4	-127.721	59.3447	89.2852	8.47939	486.283	47.7993
4.41667	-127.721	59.3581	89.3308	8.24745	486.284	47.8019
4.43333	-127.723	59.4756	89.464	8.62953	486.276	47.8019
4.45	-127.723	59.3771	89.3153	9.10225	486.373	47.8016
4.46667	-127.726	59.3432	89.3197	8.32314	486.328	47.7998
4.48333	-127.722	59.3542	89.2985	8.44307	486.423	47.799
4.5	-127.723	59.4712	89.437	7.38853	486.565	47.8021
4.51667	-127.723	59.5322	89.4378	-1.98952	486.562	47.8039
4.53333	-127.721	59.3731	89.3395	-29.112	486.457	47.8028
4.55	-127.721	59.414	89.4003	-1.49117	486.689	47.8014
4.56667	-127.723	59.5197	89.4541	-0.559006	486.601	47.8059
4.58333	-127.724	59.3639	89.3258	-0.724106	486.513	47.8046
4.6	-127.725	59.3662	89.3372	-0.207291	486.51	47.8024
4.61667	-127.722	59.3621	89.3665	-0.600052	486.409	47.8016
4.63333	-127.723	59.3568	89.3156	-0.638809	486.331	47.8005
4.65	-127.724	59.3998	89.3858	-0.0534821	486.211	47.8059
4.66667	-127.725	59.5399	89.3967	-0.1548	486.157	47.804
4.68333	-127.727	59.5528	89.6348	-0.0450897	486.277	47.8037
4.7	-127.725	59.3668	89.3282	-0.621567	486.311	47.8033
4.71667	-127.729	59.3823	89.3331	7.34276	486.333	47.8068
4.73333	-127.73	59.4373	89.4465	7.28432	486.261	47.8024
4.75	-127.727	59.3723	89.3354	7.13234	486.137	47.8077
4.76667	-127.729	59.3684	89.3159	7.20024	486.372	47.8069
4.78333	-127.732	59.3795	89.3746	6.47606	486.473	47.8083
4.8	-127.733	59.4527	89.4833	6.76094	486.498	47.8082
4.81667	-127.733	59.3513	89.2884	7.47917	486.619	47.8049
4.83333	-127.736	59.3797	89.3813	6.77589	486.634	47.8054
4.85	-127.737	59.3717	89.3464	7.29622	486.541	47.8028
4.86667	-127.739	59.3496	89.3044	7.34215	486.54	47.8021
4.88333	-127.738	59.3473	89.2901	7.16332	486.609	47.8059
4.9	-127.738	59.3894	89.3787	7.00829	486.55	47.8057
4.91667	-127.735	59.3488	89.3505	7.43874	486.534	47.8062
4.93333	-127.736	59.4115	89.4114	6.80931	486.715	47.8078
4.95	-127.734	59.3792	89.3096	7.4482	486.651	47.8068
4.96667	-127.74	59.3807	89.4029	6.82533	486.31	47.8048
4.98333	-127.744	59.4193	89.4683	6.83662	486.338	47.8063
5	-127.741	59.3821	89.3111	7.03987	486.267	47.8053
5.01667	-127.739	59.3919	89.3594	7.71523	486.369	47.8065
5.03333	-127.745	59.4054	89.4041	7.55486	486.337	47.8042
5.05	-127.738	59.3794	89.3589	7.56447	486.176	47.8033
5.06667	-127.745	59.3525	89.2947	7.95906	486.11	47.8028
5.08333	-127.746	59.3682	89.3647	7.174	486.062	47.8082
5.1	-127.744	59.4286	89.5042	7.77428	486.169	47.8092
5.11667	-127.744	59.3839	89.3563	7.72591	486.164	47.8072
5.13333	-127.748	59.3844	89.3517	7.23244	485.994	47.8077
5.15	-127.744	59.3562	89.3266	7.83745	486.139	47.8066
5.16667	-127.745	59.3737	89.3815	7.86964	486.116	47.8088
5.18333	-127.748	59.3783	89.3095	6.59111	486.247	47.8118
5.2	-127.749	59.3806	89.3417	7.76176	486.454	47.8095
5.21667	-127.75	59.4018	89.4485	7.33559	486.388	47.8112
5.23333	-127.75	59.3659	89.3217	7.62459	486.477	47.8104
5.25	-127.754	59.3838	89.4173	7.41905	486.479	47.8082
5.26667	-127.749	59.3647	89.3258	7.83684	486.519	47.8117
5.28333	-127.752	59.371	89.3403	7.8994	486.519	47.8115
5.3	-127.75	59.4814	89.4976	7.39632	486.476	47.8132
5.31667	-127.749	59.414	89.3144	7.65739	486.612	47.8111
5.33333	-127.752	59.3803	89.3415	7.60979	486.592	47.8101
5.35	-127.754	59.3862	89.327	7.68013	486.413	47.8098
5.36667	-127.754	59.3525	89.2881	7.41478	486.454	47.8124
5.38333	-127.757	59.4257	89.3922	7.19841	486.271	47.8129
5.4	-127.757	59.4337	89.522	7.69081	486.248	47.8129
5.41667	-127.76	59.3609	89.3177	8.31612	486.186	47.8129
5.43333	-127.761	59.4303	89.4317	7.95784	486.248	47.814
5.45	-127.756	59.4668	89.4239	8.05504	486.306	47.8127
5.46667	-127.752	59.4415	89.5001	7.85118	486.32	47.8103
5.48333	-127.753	59.3688	89.3345	7.66701	486.558	47.8082
5.5	-127.754	59.3978	89.3639	8.29933	486.742	47.8091
5.51667	-127.755	59.3684	89.3107	7.61635	486.626	47.8077
5.53333	-127.76	59.36	89.3375	8.48946	486.923	47.8092
5.55	-127.76	59.4105	89.4273	8.25234	486.791	47.8127
5.56667	-127.763	59.3871	89.3479	7.21031	486.42	47.8111
5.58333	-127.759	59.3746	89.3455	7.86537	486.352	47.8094
5.6	-127.763	59.3604	89.3298	7.64015	486.37	47.8103
5.61667	-127.763	59.3818	89.3829	7.76115	486.248	47.8107
5.63333	-127.766	59.3603	89.2986	7.30629	486.066	47.8088
5.65	-127.767	59.3772	89.3327	6.67519	486.024	47.8109
5.66667	-127.765	59.378	89.3729	7.11083	485.959	47.8118
5.68333	-127.773	59.4883	89.4744	7.20207	485.843	47.8132
5.7	-127.773	59.436	89.4231	7.03987	486.006	47.8107
5.71667	-127.774	59.374	89.3118	7.12273	486.178	47.8106
5.73333	-127.771	59.4035	89.4097	6.54045	486.156	47.8077
5.75	-127.776	59.3752	89.3618	7.34383	486.34	47.8117
5.76667	-127.778	59.3926	89.3014	4.37798	486.354	47.81
5.78333	-127.779	59.4581	89.5225	7.8672	486.334	47.8066
5.8	-127.778	59.3525	89.36	7.42134	486.442	47.8066
5.81667	-127.779	59.4186	89.4416	7.81532	486.425	47.8101
5.83333	-127.777	59.3829	89.3449	7.74391	486.389	47.8097
5.85	-127.784	59.427	89.3902	7.69081	486.374	47.8112
5.86667	-127.786	59.3917	89.3818	8.67424	486.387	47.8112
5.88333	-127.785	59.3908	89.4894	7.49413	486.333	47.8146
5.9	-127.786	59.461	89.4729	7.28783	486.185	47.8124
5.91667	-127.791	59.3807	89.3733	7.90596	486.502	47.8088
5.93333	-127.79	59.3914	89.3829	9.99748	486.375	47.8069
5.95	-127.786	59.3572	89.3108	8.65288	486.419	47.8068
5.96667	-127.792	59.4457	89.4471	7.55486	486.508	47.8069
5.98333	-127.795	59.3868	89.3504	7.60613	486.644	47.8082
6	-127.794	59.3678	89.3484	7.32246	486.681	47.8106
6.01667	-127.8	59.3852	89.34	-1.68373	486.434	47.8085
6.03333	-127.803	59.3681	89.3589	5.05989	486.332	47.8086
6.05	-127.805	59.4019	89.3577	8.69637	486.309	47.8078
6.06667	-127.806	59.3502	89.3159	8.38463	486.225	47.8062
6.08333	-127.806	59.3812	89.3934	8.71117	486.352	47.8094
6.1	-127.805	59.3536	89.2854	8.22365	486.463	47.8069
6.11667	-127.81	59.4393	89.3623	8.57658	486.423	47.8086
6.13333	-127.811	59.3955	89.434	3.3033	486.449	47.8101
6.15	-127.813	59.3685	89.367	8.43102	486.388	47.8057
6.16667	-127.815	59.3615	89.3247	8.12477	486.405	47.8106
6.18333	-127.815	59.3664	89.3635	9.21074	486.378	47.8095
6.2	-127.815	59.3501	89.3179	8.37502	486.335	47.8063
6.21667	-127.817	59.3746	89.3397	8.56285	486.32	47.8059
6.23333	-127.822	59.4105	89.5353	8.39531	486.304	47.8091
6.25	-127.818	59.3737	89.3388	8.21236	486.514	47.8051
6.26667	-127.819	59.3996	89.3932	9.15886	486.488	47.8071
6.28333	-127.818	59.3595	89.3308	9.15581	486.308	47.8039
6.3	-127.815	59.3591	89.3462	9.27986	486.532	47.8043
6.31667	-127.814	59.3528	89.2896	8.35716	486.505	47.804
6.33333	-127.819	59.4218	89.4889	8.98964	486.564	47.8071
6.35	-127.82	59.3485	89.3072	8.5276	486.61	47.8089
6.36667	-127.818	59.4161	89.3879	8.01445	486.695	47.8097
6.38333	-127.821	59.38	89.3411	8.42339	486.59	47.8039
6.4	-127.821	59.3655	89.3298	8.4597	486.463	47.8014
6.41667	-127.818	59.3644	89.322	8.64922	486.531	47.8007
6.43333	-127.817	59.3693	89.3346	0.0649262	486.571	47.8022
6.45	-127.817	59.3792	89.3794	-0.185776	486.258	47.8053
6.46667	-127.824	59.3467	89.2886	-2.01393	486.386	47.804
6.48333	-127.829	59.405	89.3755	-0.0183868	486.4	47.801
6.5	-127.826	59.3876	89.3975	7.55074	486.361	47.8059
6.51667	-127.829	59.3426	89.295	8.5807	486.291	47.8083
6.53333	-127.832	59.381	89.3023	8.37868	486.159	47.8069
6.55	-127.826	59.4012	89.4473	8.31245	486.044	47.808
6.56667	-127.826	59.371	89.34	8.22548	486.141	47.8069
6.58333	-127.827	59.3734	89.3342	8.04359	486.205	47.8051
6.6	-127.832	59.4112	89.4357	8.02696	486.18	47.8048
6.61667	-127.83	59.3638	89.3531	7.87254	485.999	47.8063
6.63333	-127.829	59.3502	89.2976	7.63359	486.075	47.8074
6.65	-127.832	59.37	89.3276	8.03047	486.07	47.8074
6.66667	-127.835	59.3824	89.3502	8.21297	486.046	47.8075
6.68333	-127.835	59.3694	89.3435	8.17543	486.268	47.8048
6.7	-127.833	59.3668	89.3227	8.30406	486.318	47.8063
6.71667	-127.834	59.3658	89.3525	8.48885	486.285	47.8114
6.73333	-127.835	59.3888	89.3465	8.08357	486.309	47.8085
6.75	-127.836	59.4102	89.4149	8.02513	486.403	47.8094
6.76667	-127.841	59.376	89.3432	8.04604	486.396	47.8077
6.78333	-127.843	59.3571	89.309	8.94661	486.335	47.8074
6.8	-127.846	59.3783	89.3604	9.2762	486.466	47.8046
6.81667	-127.843	59.3475	89.3392	9.2643	486.552	47.8088
6.83333	-127.846	59.3655	89.3339	8.04726	486.432	47.8117
6.85	-127.846	59.3534	89.3127	8.704	486.737	47.8097
6.86667	-127.846	59.3566	89.3212	8.26057	486.762	47.8103
6.88333	-127.85	59.3757	89.3469	8.71605	486.724	47.8092
6.9	-127.846	59.3974	89.3818	8.64037	486.662	47.8051
6.91667	-127.847	59.4085	89.3737	8.74214	486.425	47.8092
6.93333	-127.843	59.4947	89.4872	8.69331	486.235	47.8129
6.95	-127.844	59.3739	89.3331	8.87932	486.256	47.8135
6.96667	-127.846	59.4195	89.4727	8.35899	486.287	47.8123
6.98333	-127.847	59.3903	89.3566	8.87276	486.34	47.8117
7	-127.846	59.4286	89.3887	8.43697	486.241	47.8118
7.01667	-127.844	59.408	89.4338	8.58604	486.442	47.8111
7.03333	-127.841	59.3781	89.3377	-0.340195	486.405	47.8078
7.05	-127.843	59.3552	89.3159	8.63548	486.279	47.8082
7.06667	-127.846	59.3845	89.3472	8.67485	486.385	47.8124
7.08333	-127.843	59.379	89.3317	8.86208	486.348	47.8138
7.1	-127.845	59.3813	89.356	8.601	486.352	47.8115
7.11667	-127.844	59.3812	89.3374	8.47221	486.403	47.8123
7.13333	-127.841	59.3874	89.3894	8.8311	486.362	47.8107
7.15	-127.846	59.4103	89.4354	8.3149	486.375	47.8094
7.16667	-127.847	59.4108	89.4022	8.50136	486.517	47.8114
7.18333	-127.846	59.4177	89.4395	8.6367	486.536	47.81
7.2	-127.847	59.4175	89.4083	8.32146	486.632	47.8095
7.21667	-127.851	59.3479	89.3053	8.89122	486.633	47.8107
7.23333	-127.853	59.4158	89.419	9.22325	486.841	47.8121
7.25	-127.853	59.3356	89.2722	8.96462	486.583	47.8121
7.26667	-127.85	59.3694	89.3501	8.79295	486.513	47.8121
7.28333	-127.848	59.4058	89.4158	8.62419	486.47	47.8066
7.3	-127.845	59.4701	89.416	8.48122	486.504	47.8107
7.31667	-127.842	59.4727	89.3664	8.36617	486.544	47.8111
7.33333	-127.841	59.441	89.4985	9.39781	486.302	47.8117
7.35	-127.847	59.3966	89.3826	8.90251	486.172	47.8107
7.36667	-127.845	59.3908	89.3595	8.778	486.144	47.8118
7.38333	-127.842	59.4332	89.4732	8.25935	485.969	47.8089
7.4	-127.849	59.3871	89.3436	8.43102	486.072	47.8078
7.41667	-127.851	59.4302	89.4175	8.58849	486.191	47.8106
7.43333	-127.853	59.3835	89.3609	8.7458	486.154	47.8124
7.45	-127.858	59.367	89.3324	8.13957	486.223	47.8107
7.46667	-127.86	59.36	89.329	8.54973	486.137	47.8097
7.48333	-127.855	59.3482	89.3173	7.98286	486.063	47.8077
7.5	-127.855	59.3742	89.3855	9.03435	486.062	47.8077
7.51667	-127.859	59.4587	89.409	8.53722	486.041	47.8069
7.53333	-127.86	59.4384	89.4886	8.69804	486.181	47.8107
7.55	-127.856	59.439	89.3954	8.30055	486.258	47.8104
7.56667	-127.858	59.4358	89.4009	8.88771	486.383	47.8135
7.58333	-127.857	59.423	89.3664	1.67732	486.493	47.8111
7.6	-127.854	59.3807	89.3162	0.6884	486.47	47.8112
7.61667	-127.854	59.4363	89.4932	1.07048	486.583	47.8146
7.63333	-127.849	59.3729	89.323	0.83931	486.556	47.8173
7.65	-127.849	59.398	89.398	2.29591	486.59	47.8188
7.66667	-127.85	59.3945	89.4024	0.770035	486.646	47.8175
7.68333	-127.851	59.3971	89.387	1.51634	486.522	47.8123
7.7	-127.849	59.3913	89.3438	1.11168	486.535	47.8115
7.71667	-127.854	59.3781	89.36	0.988236	486.6	47.8098
7.73333	-127.855	59.3774	89.3429	0.777206	486.638	47.8103
7.75	-127.857	59.5281	89.8168	1.16707	486.673	47.8098
7.76667	-127.86	59.418	89.3981	0.425644	486.482	47.8129
7.78333	-127.861	59.4061	89.4733	1.17485	486.612	47.8164
7.8	-127.862	59.3475	89.2916	0.863724	486.475	47.8115
7.81667	-127.863	59.47	89.5164	0.646133	486.323	47.8088
7.83333	-127.858	59.4357	89.4526	0.576401	486.347	47.8112
7.85	-127.858	59.3711	89.3273	1.31248	486.506	47.8097
7.86667	-127.865	59.378	89.3234	0.640183	486.58	47.8107
7.88333	-127.864	59.4	89.3247	0.435104	486.544	47.8089
7.9	-127.865	59.4029	89.4105	1.26427	486.478	47.808
7.91667	-127.864	59.417	89.3591	0.937576	486.268	47.8085
7.93333	-127.864	59.4227	89.4625	0.261612	486.097	47.8083
7.95	-127.862	59.3563	89.3229	0.241928	486.08	47.8089
7.96667	-127.864	59.4065	89.4241	0.325394	485.985	47.8069
7.98333	-127.861	59.4302	89.3656	0.812454	485.798	47.8074
8	-127.861	59.3601	89.3153	0.191269	486.045	47.8072
8.01667	-127.861	59.435	89.4221	0.941696	486.139	47.8095
8.03333	-127.868	59.3836	89.4141	0.495377	486.134	47.8013
8.05	-127.868	59.3568	89.3331	0.400009	486.345	47.8034
8.06667	-127.867	59.3876	89.3295	0.750351	486.352	47.8008
8.08333	-127.872	59.3739	89.3723	0.373154	486.346	47.8025
8.1	-127.875	59.4001	89.4146	0.537643	486.385	47.8017
8.11667	-127.875	59.3581	89.3298	0.692062	486.505	47.8054
8.13333	-127.875	59.3723	89.3577	0.24971	486.526	47.8027
8.15	-127.872	59.3931	89.434	-0.00160217	486.463	47.8051
8.16667	-127.878	59.3771	89.3179	0.403519	486.642	47.8017
8.18333	-127.877	59.4329	89.4602	0.637741	486.657	47.8016
8.2	-127.878	59.3905	89.3972	0.923843	486.549	47.7985
8.21667	-127.876	59.3838	89.3659	0.372543	486.684	47.8039
8.23333	-127.876	59.4541	89.5194	1.00609	486.615	47.8071
8.25	-127.871	59.3955	89.3658	0.638962	486.55	47.8049
8.26667	-127.872	59.3478	89.302	0.894089	486.442	47.806
8.28333	-127.873	59.3874	89.3792	0.855942	486.486	47.8057
8.3	-127.87	59.4039	89.4462	11.1854	486.459	47.806
8.31667	-127.87	59.3533	89.309	7.10793	486.352	47.8085
8.33333	-127.869	59.437	89.4982	0.944748	486.403	47.8106
8.35	-127.872	59.4206	89.435	0.932236	486.225	47.8045
8.36667	-127.875	59.3787	89.3591	0.398178	485.98	47.8039
8.38333	-127.872	59.388	89.3598	1.05385	486.188	47.8017
8.4	-127.872	59.3716	89.3246	1.01921	486.179	47.8033
8.41667	-127.872	59.6027	89.753	0.442886	486.197	47.8034
8.43333	-127.873	59.6253	89.5997	0.563278	486.303	47.8031
8.45	-127.869	59.3696	89.3322	0.923843	486.427	47.8042
8.46667	-127.868	59.3871	89.3403	0.421982	486.524	47.8022
8.48333	-127.868	59.4039	89.4267	1.17714	486.25	47.8046
8.5	-127.866	59.43	89.4642	0.235977	486.396	47.8019
8.51667	-127.869	59.3855	89.3571	0.717087	486.467	47.8016
8.53333	-127.872	59.3919	89.3737	3.76579	486.324	47.8014
8.55	-127.868	59.4364	89.4795	7.91557	486.529	47.8065
8.56667	-127.867	59.4497	89.4056	1.49254	486.741	47.8057
8.58333	-127.868	59.4039	89.3623	-8.18001	486.606	47.8065
8.6	-127.866	59.3714	89.3467	-7.31453	486.713	47.8049
8.61667	-127.87	59.398	89.3801	-1.00304	486.66	47.8036
8.63333	-127.872	59.4314	89.43	-1.88759	486.658	47.8036
8.65	-127.871	59.427	89.3981	-1.34865	486.46	47.8042
8.66667	-127.873	59.3925	89.3928	-3.47176	486.332	47.8056
8.68333	-127.878	59.3818	89.3671	-1.64375	486.207	47.8048
8.7	-127.879	59.3681	89.3443	3.66097	486.197	47.8068
8.71667	-127.879	59.3852	89.3807	7.21993	486.277	47.8057
8.73333	-127.878	59.378	89.3485	9.92714	486.302	47.8086
8.75	-127.873	59.3787	89.3415	8.52226	486.016	47.8112
8.76667	-127.875	59.3665	89.3281	4.63432	486.178	47.8065
8.78333	-127.868	59.4552	89.4196	2.91527	486.298	47.8082
8.8	-127.868	59.4129	89.4007	3.87077	486.506	47.8068
8.81667	-127.871	59.363	89.3093	3.23891	486.641	47.8083
8.83333	-127.871	59.3671	89.3639	2.6429	486.694	47.8078
8.85	-127.868	59.4967	89.5355	2.4926	486.63	47.8088
8.86667	-127.869	59.4186	89.4602	2.11662	486.542	47.8106
8.88333	-127.868	59.4257	89.434	2.66792	486.577	47.8083
8.9	-127.863	59.3971	89.3678	3.12264	486.56	47.806
8.91667	-127.865	59.4578	89.3902	2.7346	486.479	47.81
8.93333	-127.864	59.3697	89.3214	2.63268	486.611	47.8111
8.95	-127.867	59.36	89.3113	3.1823	486.621	47.8107
8.96667	-127.863	59.371	89.3476	2.57729	486.494	47.8083
8.98333	-127.869	59.378	89.3705	2.64107	486.686	47.804
9	-127.869	59.3638	89.3246	3.80455	486.668	47.8065
9.01667	-127.869	59.3842	89.3465	2.98195	486.709	47.8086
9.03333	-127.866	59.3562	89.2951	2.95219	486.697	47.8083
9.05	-127.866	59.3632	89.3514	3.72765	486.541	47.8086
9.06667	-127.859	59.3591	89.3081	3.69377	486.538	47.8063
9.08333	-127.86	59.38	89.4061	3.12813	486.492	47.8101
9.1	-127.866	59.3935	89.365	3.02315	486.608	47.8094
9.11667	-127.868	59.383	89.3746	3.18535	486.6	47.8068
9.13333	-127.869	59.3777	89.3813	3.82668	486.385	47.8098
9.15	-127.868	59.3783	89.3421	2.8521	486.611	47.808
9.16667	-127.868	59.3523	89.3179	2.5869	486.645	47.8085
9.18333	-127.867	59.3874	89.3861	3.49998	486.53	47.81
9.2	-127.863	59.4051	89.4202	3.3683	486.408	47.8103
9.21667	-127.859	59.4343	89.5028	3.28667	486.397	47.8104
9.23333	-127.861	59.4965	89.3736	2.88841	486.338	47.812
9.25	-127.862	59.3465	89.279	3.2795	486.302	47.8129
9.26667	-127.863	59.3548	89.2872	3.57323	486.188	47.8141
9.28333	-127.867	59.4015	89.3705	2.10106	486.23	47.8132
9.3	-127.862	59.4366	89.4856	3.17223	486.076	47.814
9.31667	-127.858	59.5005	89.4132	3.3355	486.296	47.8123
9.33333	-127.859	59.3974	89.381	2.82997	486.405	47.8121
9.35	-127.858	59.3725	89.3501	3.22166	486.537	47.8086
9.36667	-127.856	59.3601	89.3188	2.976	486.752	47.8132
9.38333	-127.854	59.4512	89.4587	2.36687	486.847	47.815
9.4	-127.854	59.3533	89.3031	3.12859	486.893	47.8204
9.41667	-127.854	59.3824	89.3543	-3.32466	487.009	47.8182
9.43333	-127.851	59.3972	89.3842	-1.49895	487.008	47.8136
9.45	-127.85	59.3671	89.3469	6.8998	487.013	47.8136
9.46667	-127.848	59.3575	89.3372	8.19206	486.79	47.8107
9.48333	-127.847	59.4425	89.4418	3.67516	486.628	47.8132
9.5	-127.844	59.4323	89.5037	3.38905	486.488	47.8147
9.51667	-127.846	59.3768	89.3652	3.72292	486.269	47.8181
9.53333	-127.848	59.4694	89.5187	3.28667	486.56	47.821
9.55	-127.846	59.374	89.314	3.64357	486.535	47.8201
9.56667	-127.843	59.3679	89.3215	2.91878	486.486	47.8136
9.58333	-127.842	59.398	89.3693	4.06685	486.457	47.8155
9.6	-127.841	59.3932	89.3998	3.99773	486.586	47.8198
9.61667	-127.835	59.4041	89.4053	4.22829	486.666	47.8191
9.63333	-127.835	59.4294	89.4564	4.51088	486.75	47.8162
9.65	-127.837	59.4132	89.4694	-0.465927	486.777	47.8184
9.66667	-127.834	59.354	89.3325	7.44225	486.726	47.8179
9.68333	-127.837	59.3722	89.3324	1.32149	486.421	47.8175
9.7	-127.839	59.3717	89.3493	2.78481	486.343	47.8162
9.71667	-127.84	59.379	89.3963	3.80455	486.234	47.819
9.73333	-127.837	59.4019	89.3606	1.38817	486.147	47.8173
9.75	-127.831	59.4119	89.4051	1.57417	486.296	47.8162
9.76667	-127.835	59.3401	89.2959	4.13002	486.444	47.8149
9.78333	-127.835	59.3671	89.3789	4.20219	486.512	47.817
9.8	-127.838	59.3949	89.3797	4.13948	486.572	47.8144
9.81667	-127.834	59.3826	89.3844	3.46367	486.734	47.8149
9.83333	-127.833	59.4061	89.353	3.67043	486.819	47.8175
9.85	-127.828	59.3745	89.3494	3.39989	486.83	47.8187
9.86667	-127.828	59.434	89.3865	3.64128	486.982	47.8208
9.88333	-127.827	59.4276	89.392	3.53401	486.991	47.8194
9.9	-127.818	59.3836	89.3668	3.01842	486.881	47.8196
9.91667	-127.822	59.398	89.3528	3.38905	486.984	47.8213
9.93333	-127.821	59.4546	89.5448	3.16673	487.053	47.8187
9.95	-127.822	59.3499	89.3177	3.76884	486.701	47.8194
9.96667	-127.822	59.3723	89.3659	2.82768	486.508	47.8199
9.98333	-127.817	59.4288	89.3603	3.58101	486.505	47.8246
10	-127.817	59.3879	89.3601	3.76823	486.505	47.8245
10.0167	-127.816	59.3671	89.396	29.0978	486.337	47.8219
10.0333	-127.818	59.3668	89.331	4.30046	486.264	47.8236
10.05	-127.817	59.3859	89.3632	3.70567	486.281	47.8205
10.0667	-127.813	59.4337	89.428	2.71675	486.266	47.8223
10.0833	-127.813	59.4506	89.432	3.34084	486.412	47.8211
10.1	-127.813	59.3749	89.3745	3.09822	486.468	47.8211
10.1167	-127.81	59.4019	89.4125	3.78609	486.287	47.8193
10.1333	-127.814	59.3554	89.315	4.09782	486.387	47.819
10.15	-127.814	59.39	89.4097	3.65013	486.359	47.8196
10.1667	-127.817	59.3627	89.3113	3.1501	486.451	47.8222
10.1833	-127.814	59.3951	89.3877	3.07976	486.533	47.8272
10.2	-127.813	59.3856	89.3867	3.73238	486.69	47.8249
10.2167	-127.815	59.4033	89.4636	3.39455	486.791	47.8208
10.2333	-127.811	59.4126	89.4546	3.42247	486.759	47.8175
10.25	-127.808	59.4222	89.4799	3.72231	486.746	47.8179
10.2667	-127.81	59.3716	89.3563	8.47282	486.607	47.8184
10.2833	-127.808	59.4158	89.5162	8.5836	486.451	47.8188
10.3	-127.809	59.3601	89.3418	8.1205	486.437	47.821
10.3167	-127.81	59.3743	89.344	8.60756	486.356	47.8225
10.3333	-127.81	59.4746	89.5985	3.24303	486.255	47.8199
10.35	-127.813	59.3659	89.36	4.84581	486.211	47.8211
10.3667	-127.815	59.4724	89.3734	8.58788	486.24	47.8234
10.3833	-127.815	59.488	89.568	8.26531	486.251	47.8208
10.4	-127.81	59.437	89.4753	8.22365	486.231	47.8233
10.4167	-127.81	59.4456	89.4296	7.96318	486.185	47.8222
10.4333	-127.812	59.3707	89.3722	5.04616	486.106	47.8217
10.45	-127.811	59.3746	89.3394	8.51692	485.998	47.8219
10.4667	-127.807	59.3484	89.3079	8.49419	486.036	47.8233
10.4833	-127.805	59.4138	89.3852	3.20671	486.098	47.8236
10.5	-127.803	59.3533	89.3127	2.45628	486.093	47.8179
10.5167	-127.797	59.3623	89.333	2.72636	486.405	47.8162
10.5333	-127.794	59.3784	89.3496	2.83775	486.442	47.8184
10.55	-127.792	59.4131	89.4103	3.04695	486.592	47.8194
10.5667	-127.794	59.3748	89.379	2.54936	486.613	47.8204
10.5833	-127.791	59.3859	89.3568	8.66951	486.781	47.8204
10.6	-127.788	59.3592	89.3319	8.40965	486.814	47.821
10.6167	-127.785	59.3958	89.3998	8.98476	486.823	47.8199
10.6333	-127.786	59.3897	89.4117	8.48717	486.98	47.8207
10.65	-127.779	59.4056	89.4265	8.21831	487.032	47.8211
10.6667	-127.782	59.3775	89.356	8.05138	486.712	47.8248
10.6833	-127.776	59.4412	89.5043	8.45009	486.825	47.8231
10.7	-127.777	59.3804	89.3772	8.19679	486.825	47.8252
10.7167	-127.776	59.3565	89.335	8.38936	486.69	47.8251
10.7333	-127.776	59.3839	89.3772	8.73024	486.516	47.8271
10.75	-127.773	59.3824	89.3675	8.23494	486.49	47.8268
10.7667	-127.768	59.3839	89.394	3.1942	486.433	47.8283
10.7833	-127.765	59.3691	89.389	8.16704	486.439	47.8288
10.8	-127.769	59.3639	89.3569	8.60573	486.411	47.8292
10.8167	-127.764	59.3507	89.3197	7.89345	486.403	47.8301
10.8333	-127.76	59.3517	89.3377	8.48946	486.336	47.8304
10.85	-127.758	59.3969	89.3845	8.50029	486.474	47.8303
10.8667	-127.759	59.3456	89.3336	7.78908	486.293	47.8291
10.8833	-127.753	59.3955	89.4489	8.70354	486.065	47.8246
10.9	-127.75	59.4025	89.3879	8.56941	486.258	47.821
10.9167	-127.749	59.363	89.3285	8.40248	486.342	47.8214
10.9333	-127.755	59.352	89.3186	8.96034	486.511	47.8257
10.95	-127.751	59.3861	89.3992	7.71828	486.45	47.8277
10.9667	-127.749	59.9485	89.515	8.63426	486.593	47.8257
10.9833	-127.745	59.3861	89.3729	8.5038	486.518	47.824
11	-127.742	59.3963	89.456	8.27019	486.33	47.8246
11.0167	-127.738	59.3678	89.3366	7.86598	486.323	47.8286
11.0333	-127.731	59.4042	89.3911	8.50441	486.439	47.8284
11.05	-127.729	59.3932	89.3948	8.19023	486.226	47.8298
11.0667	-127.726	59.3694	89.3609	8.71956	486.389	47.8294
11.0833	-127.721	59.3827	89.3288	8.5891	486.479	47.831
11.1	-127.718	59.3653	89.3697	8.66173	486.58	47.832
11.1167	-127.711	59.3905	89.4482	8.71361	486.652	47.8318
11.1333	-127.711	59.3942	89.4151	7.89467	486.648	47.8295
11.15	-127.709	59.3534	89.3527	2.86751	486.607	47.8259
11.1667	-127.71	59.4245	89.517	2.73399	486.754	47.8288
11.1833	-127.71	59.3424	89.3276	3.03093	486.687	47.8283
11.2	-127.709	59.4238	89.5654	2.31865	486.609	47.8265
11.2167	-127.71	59.3629	89.3615	2.83363	486.499	47.8278
11.2333	-127.71	59.374	89.4041	2.93434	486.583	47.8307
11.25	-127.71	59.3749	89.3931	18.2951	486.558	47.8262
11.2667	-127.708	59.436	89.5077	8.17116	486.347	47.8275
11.2833	-127.708	59.3357	89.3131	-19.8351	486.387	47.8272
11.3	-127.71	59.3784	89.3301	7.83211	486.416	47.83
11.3167	-127.703	59.3981	89.4453	8.63915	486.374	47.8323
11.3333	-127.7	59.3732	89.3952	8.95622	486.162	47.8295
11.35	-127.697	59.4537	89.4198	13.9075	486.297	47.8318
11.3667	-127.7	59.3932	89.4779	8.42217	486.297	47.8298
11.3833	-127.701	59.3865	89.4134	8.24272	486.321	47.8338
11.4	-127.698	59.3916	89.4099	8.67363	486.39	47.831
11.4167	-127.694	59.372	89.3444	8.48122	486.408	47.8324
11.4333	-127.694	59.4901	89.5165	8.92586	486.379	47.833
11.45	-127.689	59.4537	89.4668	8.49419	486.728	47.8318
11.4667	-127.685	59.3559	89.3285	8.50441	486.806	47.8298
11.4833	-127.684	59.38	89.3728	9.13567	486.964	47.8286
11.5	-127.683	59.3864	89.3986	8.843	486.96	47.8317
11.5167	-127.683	59.8533	89.4146	8.98476	486.956	47.8312
11.5333	-127.683	59.3974	89.409	8.3477	486.929	47.8312
11.55	-127.69	59.3662	89.3658	8.76305	486.895	47.833
11.5667	-127.686	59.3581	89.3687	8.86208	486.733	47.831
11.5833	-127.689	59.3557	89.3232	8.47633	486.679	47.8347
11.6	-127.687	59.3732	89.4192	8.47511	486.304	47.8353
11.6167	-127.682	59.4825	89.5861	8.28499	486.256	47.8323
11.6333	-127.682	59.356	89.3499	8.49373	486.168	47.8318
11.65	-127.682	59.3978	89.4303	8.21297	486.101	47.8312
11.6667	-127.679	59.4338	89.4666	8.15331	486.25	47.8346
11.6833	-127.682	59.3613	89.3879	8.06633	486.316	47.8367
11.7	-127.683	59.3607	89.3435	8.3918	486.36	47.8342
11.7167	-127.685	59.371	89.3722	1.64452	486.519	47.8349
11.7333	-127.685	59.3427	89.3226	1.55922	486.55	47.8356
11.75	-127.682	59.3498	89.3191	2.43538	486.561	47.8332
11.7667	-127.681	59.399	89.4138	2.62321	486.415	47.8327
11.7833	-127.685	59.3795	89.385	1.3662	486.414	47.8362
11.8	-127.683	59.3588	89.3464	1.99623	486.399	47.8346
11.8167	-127.685	59.3893	89.378	1.60103	486.204	47.8321
11.8333	-127.688	59.3658	89.38	2.03484	486.469	47.8309
11.85	-127.685	59.5477	89.5403	2.39189	486.461	47.8344
11.8667	-127.682	59.3909	89.4589	1.80061	486.463	47.8361
11.8833	-127.683	59.3732	89.4175	8.4829	486.468	47.8364
11.9	-127.683	59.4271	89.4965	8.21465	486.614	47.8368
11.9167	-127.679	59.3638	89.3482	8.1974	486.697	47.8375
11.9333	-127.683	59.3772	89.3804	8.44475	486.882	47.837
11.95	-127.683	59.4198	89.4483	8.41087	486.998	47.8378
11.9667	-127.687	59.3577	89.3832	8.50502	486.992	47.8355
11.9833	-127.69	59.4178	89.4202	8.35899	486.772	47.8387
12	-127.689	59.385	89.3713	8.87566	486.723	47.837
12.0167	-127.692	59.3652	89.3443	8.79341	486.579	47.8376
12.0333	-127.692	59.3945	89.4447	8.50731	486.458	47.833
12.05	-127.687	59.3498	89.3339	8.45665	486.6	47.835
12.0667	-127.686	59.501	89.5199	8.09197	486.456	47.8385
12.0833	-127.684	59.4123	89.3981	8.20931	486.37	47.8364
12.1	-127.685	59.4071	89.4665	8.38814	486.353	47.8346
12.1167	-127.691	59.3847	89.3902	9.34654	486.508	47.831
12.1333	-127.69	59.3703	89.3928	9.50218	486.525	47.8309
12.15	-127.692	59.3945	89.3736	9.38957	486.392	47.8332
12.1667	-127.693	59.4402	89.4819	9.21486	486.538	47.8303
12.1833	-127.693	59.3536	89.3729	9.3174	486.595	47.8255
12.2	-127.692	59.3522	89.3502	9.63448	486.405	47.8271
12.2167	-127.691	59.3836	89.3748	9.36089	486.553	47.8284
12.2333	-127.693	59.5034	89.5304	9.22859	486.651	47.8291
12.25	-127.697	59.3893	89.3984	-3.95226	486.767	47.8344
12.2667	-127.698	59.3635	89.3804	6.24657	486.693	47.833
12.2833	-127.696	59.3498	89.3447	2.78358	486.666	47.8332
12.3	-127.69	59.3678	89.3661	2.66975	486.688	47.8346
12.3167	-127.689	59.3874	89.3766	8.8131	486.601	47.83
12.3333	-127.694	59.4125	89.4126	8.68919	486.605	47.8333
12.35	-127.696	59.3772	89.343	8.66539	486.525	47.8312
12.3667	-127.696	59.3844	89.3604	8.78929	486.382	47.8326
12.3833	-127.697	59.3957	89.4218	8.04665	486.55	47.8304
12.4	-127.694	59.3836	89.3807	6.52321	486.632	47.831
12.4167	-127.692	59.3783	89.3664	8.1527	486.346	47.8341
12.4333	-127.693	59.3977	89.4276	8.55797	486.396	47.8338
12.45	-127.691	59.4257	89.4231	6.59767	486.375	47.8321
12.4667	-127.686	59.3488	89.3345	8.72261	486.356	47.8339
12.4833	-127.69	59.3559	89.347	8.67073	486.267	47.8333
12.5	-127.693	59.3963	89.3902	8.82927	486.288	47.8324
12.5167	-127.689	59.4099	89.3844	7.35222	486.348	47.8349
12.5333	-127.694	59.3609	89.3432	7.79869	486.269	47.8347
12.55	-127.694	59.3873	89.409	7.88338	486.342	47.8288
12.5667	-127.699	59.3993	89.4633	8.38631	486.422	47.8289
12.5833	-127.698	59.4111	89.4776	8.94127	486.3	47.8339
12.6	-127.697	59.4584	89.4788	8.99666	486.45	47.8344
12.6167	-127.699	59.3729	89.3588	9.25713	486.456	47.8358
12.6333	-127.704	59.4161	89.4283	8.48824	486.32	47.8365
12.65	-127.707	59.3864	89.3752	8.75954	486.325	47.8347
12.6667	-127.712	59.4921	89.6122	8.36784	486.189	47.8358
12.6833	-127.716	59.4277	89.4756	7.91252	486.273	47.8376
12.7	-127.717	59.4032	89.4605	7.88338	486.315	47.8358
12.7167	-127.717	59.3565	89.3658	8.63426	486.338	47.8384
12.7333	-127.718	59.4024	89.4468	9.02535	486.412	47.841
12.75	-127.719	59.4193	89.3353	9.10347	486.356	47.8391
12.7667	-127.717	59.4326	89.5072	8.87627	486.516	47.8414
12.7833	-127.714	59.3852	89.3925	8.7101	486.598	47.8382
12.8	-127.718	59.3835	89.3655	8.84239	486.535	47.8407
12.8167	-127.726	59.4555	89.5681	8.7339	486.716	47.8378
12.8333	-127.729	59.3887	89.3562	9.07478	486.826	47.8375
12.85	-127.726	59.4343	89.5086	8.81081	486.916	47.8355
12.8667	-127.725	59.3919	89.4247	8.94661	486.911	47.8344
12.8833	-127.73	59.4003	89.4244	9.10042	486.871	47.8407
12.9	-127.73	59.374	89.4009	8.7249	486.916	47.839
12.9167	-127.733	59.3885	89.4186	9.39369	486.77	47.8429
12.9333	-127.737	59.4123	89.4459	8.91563	486.578	47.8425
12.95	-127.743	59.4125	89.4611	8.84117	486.434	47.8414
12.9667	-127.745	59.3644	89.3894	8.88939	486.137	47.8385
12.9833	-127.747	59.3942	89.383	9.0844	486.364	47.8356
13	-127.748	59.3588	89.3697	8.93776	486.339	47.8368
13.0167	-127.751	59.3838	89.4027	9.19396	486.415	47.8384
13.0333	-127.752	59.3586	89.3581	8.33626	486.618	47.8381
13.05	-127.756	59.3794	89.4021	9.57436	486.75	47.8408
13.0667	-127.761	59.4236	89.4576	9.00383	486.833	47.8414
13.0833	-127.765	59.3717	89.3575	9.25118	486.863	47.8414
13.1	-127.771	59.3661	89.3736	8.98537	487.039	47.8449
13.1167	-127.777	59.3504	89.3159	8.53188	487.096	47.842
13.1333	-127.784	59.3447	89.3418	9.25118	486.876	47.846
13.15	-127.788	59.3707	89.3996	9.7686	486.924	47.8452
13.1667	-127.792	59.4741	89.4941	8.99376	486.842	47.8465
13.1833	-127.801	59.369	89.3601	9.08073	486.621	47.8486
13.2	-127.806	59.363	89.349	8.93059	486.666	47.8466
13.2167	-127.81	59.4622	89.5719	9.3586	486.631	47.8457
13.2333	-127.819	59.3652	89.3536	9.1732	486.699	47.8468
13.25	-127.825	59.4379	89.3803	9.13017	486.64	47.8458
13.2667	-127.832	59.4328	89.54	8.98308	486.77	47.8445
13.2833	-127.838	59.3826	89.381	8.81081	486.776	47.8448
13.3	-127.841	59.344	89.3374	8.72139	486.813	47.8431
13.3167	-127.847	59.3807	89.4448	8.90617	486.868	47.8466
13.3333	-127.853	59.3874	89.4306	8.91441	486.795	47.8469
13.35	-127.854	59.4611	89.4276	8.83751	486.556	47.8468
13.3667	-127.859	59.3418	89.3186	8.60863	486.655	47.8475
13.3833	-127.864	59.3839	89.398	8.60817	486.529	47.8443
13.4	-127.869	59.4755	89.4889	9.11232	486.482	47.8414
13.4167	-127.875	59.454	89.5182	8.86269	486.463	47.842
13.4333	-127.878	59.4061	89.4293	9.38591	486.522	47.8414
13.45	-127.876	59.3508	89.3357	8.73512	486.595	47.8394
13.4667	-127.875	59.3386	89.3301	9.06532	486.546	47.8358
13.4833	-127.88	59.3665	89.4048	9.15535	486.677	47.8397
13.5	-127.883	59.3369	89.311	9.14635	486.82	47.8413
13.5167	-127.888	59.3955	89.4418	8.89473	486.707	47.8429
13.5333	-127.891	59.3726	89.3882	3.98994	486.644	47.8431
13.55	-127.896	59.399	89.4235	5.99266	486.634	47.842
13.5667	-127.895	59.3293	89.3244	10.2926	486.496	47.8437
13.5833	-127.898	59.3739	89.4053	9.01161	486.744	47.8463
13.6	-127.901	59.3981	89.4738	8.64204	486.716	47.8458
13.6167	-127.903	59.4323	89.4709	8.78639	486.597	47.8486
13.6333	-127.902	59.3876	89.4172	8.6927	486.493	47.8487
13.65	-127.906	59.3449	89.3209	8.82332	486.437	47.8454
13.6667	-127.906	59.3655	89.3632	9.27452	486.404	47.8471
13.6833	-127.908	59.3977	89.4331	8.83644	486.458	47.8465
13.7	-127.904	59.3415	89.325	8.88283	486.44	47.844
13.7167	-127.903	59.3386	89.3168	8.66539	486.493	47.8446
13.7333	-127.901	59.3766	89.3589	9.03374	486.304	47.842
13.75	-127.898	59.3787	89.3728	8.44475	486.5	47.8413
13.7667	-127.896	59.4013	89.4427	8.75893	486.491	47.8448
13.7833	-127.892	59.3523	89.3723	8.95912	486.557	47.8468
13.8	-127.889	59.3597	89.3964	9.65172	486.465	47.8474
13.8167	-127.886	59.4108	89.4093	8.94661	486.508	47.8451
13.8333	-127.882	59.3827	89.3612	8.83644	486.596	47.8451
13.85	-127.878	59.3656	89.3653	8.8102	486.706	47.8437
13.8667	-127.873	59.3517	89.3546	9.5797	486.866	47.8449
13.8833	-127.865	59.3855	89.3905	8.65334	487.018	47.8451
13.9	-127.86	59.4099	89.4376	8.80241	486.961	47.8449
13.9167	-127.854	59.3836	89.4059	10.8933	487.104	47.8461
13.9333	-127.844	59.3656	89.3733	8.18794	487.009	47.8423
13.95	-127.836	59.439	89.4759	8.67851	486.922	47.8475
13.9667	-127.832	59.383	89.3473	9.05037	487.028	47.8446
13.9833	-127.826	59.3568	89.3594	8.89473	487.007	47.844
14	-127.822	59.338	89.3342	8.9109	486.879	47.8448
14.0167	-127.816	59.4997	89.4701	8.57597	486.721	47.8507
14.0333	-127.805	59.4003	89.4311	8.90617	486.612	47.8478
14.05	-127.795	59.3754	89.3858	8.94005	486.441	47.8437
14.0667	-127.789	59.353	89.3453	8.25935	486.467	47.8423
14.0833	-127.785	59.3998	89.4003	8.83217	486.629	47.8451
14.1	-127.781	59.3937	89.4129	8.536	486.544	47.8466
14.1167	-127.771	59.3633	89.3658	9.07417	486.318	47.8452
14.1333	-127.77	59.3964	89.4685	9.05876	486.553	47.8445
14.15	-127.762	59.3699	89.3908	8.2177	486.485	47.8446
14.1667	-127.754	59.3395	89.3418	8.44185	486.486	47.8449
14.1833	-127.755	59.3658	89.3557	8.70827	486.364	47.8451
14.2	-127.753	59.3876	89.4206	8.20335	486.451	47.8466
14.2167	-127.741	59.4317	89.4126	8.80653	486.584	47.8474
14.2333	-127.738	59.4032	89.4434	8.89961	486.62	47.8445
14.25	-127.734	59.363	89.3757	8.81798	486.75	47.8416
14.2667	-127.725	59.3908	89.4006	8.76778	486.984	47.8428
14.2833	-127.715	59.4408	89.4662	8.47038	486.971	47.8423
14.3	-127.712	59.3455	89.3453	8.834	487.089	47.8413
14.3167	-127.709	59.3655	89.3691	8.9019	487.12	47.8425
14.3333	-127.703	59.3766	89.3723	8.38341	487.003	47.8426
14.35	-127.699	59.3491	89.3227	8.25111	487.114	47.842
14.3667	-127.698	59.4056	89.3975	8.82149	487.193	47.8431
14.3833	-127.69	59.4758	89.6145	9.10698	487.182	47.846
14.4	-127.687	59.3366	89.3168	8.84178	487.125	47.8397
14.4167	-127.68	59.388	89.3411	8.8662	487.012	47.8376
14.4333	-127.677	59.3923	89.3885	9.86519	486.849	47.8393
14.45	-127.671	59.4086	89.4733	8.7011	486.671	47.8434
14.4667	-127.668	59.3778	89.4068	8.601	486.752	47.8397
14.4833	-127.667	59.3736	89.3813	8.69209	486.629	47.8381
14.5	-127.668	59.3676	89.4158	9.05815	486.415	47.8381
14.5167	-127.668	59.3484	89.3588	9.05342	486.488	47.8423
14.5333	-127.668	59.3479	89.3845	8.30467	486.589	47.8394
14.55	-127.67	59.3624	89.3955	9.02	486.58	47.8405
14.5667	-127.673	59.3473	89.3711	9.09325	486.566	47.8381
14.5833	-127.676	59.3514	89.3519	9.38591	486.614	47.8373
14.6	-127.673	59.4228	89.5667	9.33403	486.637	47.839
14.6167	-127.668	59.4216	89.4518	9.35494	486.664	47.8378
14.6333	-127.67	59.3397	89.3166	9.18205	486.703	47.84
14.65	-127.666	59.3369	89.3336	9.68224	486.874	47.8396
14.6667	-127.663	59.3975	89.4006	9.45503	486.867	47.8425
14.6833	-127.67	59.358	89.3702	9.16542	486.805	47.8405
14.7	-127.671	59.3722	89.3786	9.53789	486.677	47.8451
14.7167	-127.67	59.3787	89.4058	9.18205	486.504	47.8432
14.7333	-127.672	59.3514	89.347	9.40086	486.701	47.8449
14.75	-127.675	59.4135	89.4294	9.35371	486.749	47.8461
14.7667	-127.676	59.3537	89.3562	8.11104	486.704	47.8448
14.7833	-127.675	59.349	89.3726	9.14162	486.691	47.8455
14.8	-127.677	59.3816	89.3668	8.85613	486.637	47.8436
14.8167	-127.68	59.4697	89.4618	9.12071	486.663	47.8378
14.8333	-127.687	59.3665	89.4253	8.86742	486.717	47.8384
14.85	-127.687	59.3658	89.4433	9.09386	486.862	47.8408
14.8667	-127.686	59.3993	89.3752	8.87932	486.694	47.8373
14.8833	-127.686	59.3555	89.363	8.94432	486.578	47.8359
14.9	-127.687	59.3526	89.3714	9.53026	486.699	47.8384
14.9167	-127.683	59.3671	89.4012	8.8752	486.689	47.837
14.9333	-127.686	59.3412	89.3563	8.64861	486.734	47.8376
14.95	-127.692	59.3572	89.379	8.79585	486.773	47.8367
14.9667	-127.693	59.3491	89.3142	0.195541	486.727	47.8402
14.9833	-127.694	59.3462	89.3043	-1.66878	486.76	47.8373
15	-127.696	59.5776	89.7887	-2.21947	486.678	47.8388
15.0167	-127.701	59.3606	89.3319	9.09569	486.691	47.8341
15.0333	-127.703	59.3824	89.3984	9.46526	486.668	47.8364
15.05	-127.706	59.379	89.3919	9.2971	486.725	47.8333
15.0667	-127.705	59.3925	89.4494	8.98903	486.869	47.8346
15.0833	-127.706	59.3821	89.3995	8.9193	486.878	47.8373
15.1	-127.708	59.3453	89.3499	9.10164	486.927	47.8321
15.1167	-127.707	59.3487	89.3435	10.283	487.168	47.8326
15.1333	-127.704	59.3745	89.3581	9.19289	487.178	47.8318
15.15	-127.702	59.408	89.407	8.41972	487.047	47.8313
15.1667	-127.702	59.4148	89.5004	8.9669	486.887	47.8336
15.1833	-127.701	59.3615	89.3809	8.57765	486.612	47.8335
15.2	-127.703	59.3349	89.3064	8.38158	486.405	47.8358
15.2167	-127.707	59.3552	89.4074	8.59016	486.258	47.8344
15.2333	-127.708	59.3588	89.4239	8.62236	486.39	47.8335
15.25	-127.71	59.3885	89.3853	9.38423	486.444	47.8352
15.2667	-127.715	59.3697	89.3604	8.5569	486.269	47.8342
15.2833	-127.713	59.4105	89.4071	8.9312	486.505	47.8349
15.3	-127.712	59.4177	89.4648	8.9753	486.603	47.8309
15.3167	-127.714	59.3896	89.394	8.63731	486.591	47.8329
15.3333	-127.708	59.3386	89.3563	8.84773	486.574	47.833
15.35	-127.706	59.3974	89.4302	9.11064	486.601	47.8312
15.3667	-127.704	59.3951	89.4288	-3.5601	486.731	47.8289
15.3833	-127.7	59.4039	89.4428	-4.97383	486.728	47.8313
15.4	-127.702	59.3862	89.4503	-4.89876	486.787	47.8306
15.4167	-127.703	59.3485	89.342	-5.16579	486.689	47.8281
15.4333	-127.704	59.3977	89.3745	-5.28618	486.599	47.8281
15.45	-127.703	59.3952	89.5339	-4.37721	486.692	47.8277
15.4667	-127.695	59.3514	89.349	-4.30092	486.619	47.8315
15.4833	-127.691	59.3623	89.3819	-4.16801	486.408	47.83
15.5	-127.688	59.3507	89.3462	-3.99513	486.617	47.8298
15.5167	-127.691	59.3668	89.3438	-4.40285	486.562	47.8292
15.5333	-127.687	59.4173	89.4126	-4.32533	486.514	47.8304
15.55	-127.686	59.3986	89.4163	-4.66927	486.448	47.8275
15.5667	-127.69	59.4129	89.3913	-4.20143	486.631	47.8298
15.5833	-127.69	59.3821	89.3307	-4.17748	486.681	47.8294
15.6	-127.687	59.4042	89.4282	-4.33662	486.753	47.8307
15.6167	-127.683	59.376	89.3847	-4.0696	486.973	47.8298
15.6333	-127.676	59.3594	89.3685	-5.2903	487.014	47.8332
15.65	-127.669	59.3798	89.436	-4.89632	486.776	47.8356
15.6667	-127.669	59.4016	89.5153	-4.48631	486.982	47.8356
15.6833	-127.665	59.3276	89.3018	-4.35158	487.044	47.8356
15.7	-127.663	59.3324	89.3238	-4.32838	487.123	47.8339
15.7167	-127.66	59.344	89.3501	-4.28902	487.144	47.8362
15.7333	-127.655	59.3456	89.3949	-3.81218	487.162	47.8361
15.75	-127.652	59.34	89.3244	30.238	487.208	47.8323
15.7667	-127.649	59.3255	89.3017	-3.41881	487.191	47.8375
15.7833	-127.641	59.3531	89.3449	3.86772	487.094	47.8394
15.8	-127.635	59.3577	89.3545	4.12407	486.932	47.8397
15.8167	-127.632	59.3363	89.3382	4.34578	486.765	47.8417
15.8333	-127.631	59.3636	89.327	4.15855	486.804	47.8445
15.85	-127.62	59.363	89.3612	4.29634	486.777	47.8404
15.8667	-127.617	59.3713	89.4056	4.32671	486.714	47.8408
15.8833	-127.62	59.3575	89.3789	3.60542	486.873	47.8446
15.9	-127.62	59.3517	89.3562	4.32426	486.894	47.8388
15.9167	-127.624	59.3392	89.3591	4.26888	486.86	47.8408
15.9333	-127.621	59.3806	89.4492	4.61754	486.822	47.8361
15.95	-127.617	59.325	89.32	4.22478	486.872	47.8387
15.9667	-127.614	59.3389	89.3478	8.32207	486.889	47.8387
15.9833	-127.61	59.351	89.3403	8.99254	486.885	47.8404
16	-127.607	59.3301	89.3096	8.52943	486.924	47.8432
16.0167	-127.606	59.3713	89.3942	9.42772	486.943	47.8419
16.0333	-127.605	59.3536	89.3525	8.71712	486.713	47.8423
16.05	-127.601	59.3882	89.4091	8.69988	486.881	47.8426
16.0667	-127.599	59.4233	89.4347	8.32314	486.948	47.8399
16.0833	-127.601	59.3736	89.4271	8.90556	487.078	47.8425
16.1	-127.594	59.3452	89.365	9.08379	487.124	47.8419
16.1167	-127.599	59.3841	89.3813	8.98842	487.168	47.8436
16.1333	-127.597	59.3493	89.3639	8.99849	487.064	47.8446
16.15	-127.598	59.4262	89.529	8.69576	486.949	47.844
16.1667	-127.595	59.4691	89.5893	9.31801	486.887	47.8458
16.1833	-127.593	59.5728	89.5951	8.87154	486.922	47.8458
16.2	-127.588	59.3508	89.3516	9.44145	486.805	47.8432
16.2167	-127.586	59.4077	89.4538	9.12849	486.966	47.8448
16.2333	-127.582	59.3575	89.4354	9.09264	486.774	47.8463
16.25	-127.579	59.3763	89.3786	9.06105	486.503	47.8448
16.2667	-127.577	59.3385	89.2962	9.13979	486.583	47.844
16.2833	-127.571	59.3754	89.4207	9.56001	486.593	47.8465
16.3	-127.567	59.4135	89.5156	9.36623	486.527	47.8449
16.3167	-127.565	59.4363	89.5327	9.42772	486.502	47.8451
16.3333	-127.561	59.3469	89.3546	8.90495	486.629	47.8451
16.35	-127.558	59.3321	89.3121	9.11476	486.784	47.8463
16.3667	-127.554	59.3284	89.3224	8.95622	486.79	47.8429
16.3833	-127.55	59.336	89.3563	9.05281	486.905	47.8443
16.4	-127.552	59.3797	89.4457	8.69103	486.899	47.8465
16.4167	-127.552	59.3308	89.3269	8.89	486.526	47.8466
16.4333	-127.545	59.379	89.4134	8.51326	486.639	47.849
16.45	-127.544	59.3838	89.3607	9.34364	486.585	47.8451
16.4667	-127.543	59.3917	89.4602	8.96996	486.669	47.8445
16.4833	-127.541	59.3603	89.3792	9.05693	486.599	47.849
16.5	-127.536	59.3345	89.329	9.12911	486.657	47.8471
16.5167	-127.541	59.356	89.3653	8.95683	486.715	47.8414
16.5333	-127.542	59.3391	89.3224	9.01222	486.784	47.8431
16.55	-127.533	59.3806	89.3926	8.66829	486.926	47.8404
16.5667	-127.537	59.3754	89.3966	8.70705	487.057	47.8443
16.5833	-127.541	59.3218	89.3301	8.79936	486.85	47.8446
16.6	-127.534	59.3484	89.3681	8.93654	487.033	47.8461
16.6167	-127.526	59.3446	89.3819	9.42711	486.896	47.8451
16.6333	-127.526	59.3646	89.3661	8.52287	486.735	47.8452
16.65	-127.53	59.3833	89.4247	8.81615	486.829	47.8458
16.6667	-127.528	59.4154	89.4582	9.00093	486.894	47.8469
16.6833	-127.529	59.4076	89.4831	9.16481	486.837	47.8442
16.7	-127.53	59.3832	89.3911	8.94432	486.776	47.8451
16.7167	-127.526	59.338	89.3589	9.0844	486.869	47.8471
16.7333	-127.529	59.3554	89.3847	9.01039	487.015	47.8446
16.75	-127.528	59.3435	89.3455	9.26796	487.026	47.8466
16.7667	-127.53	59.3536	89.3562	9.16664	486.991	47.8439
16.7833	-127.528	59.3626	89.3704	8.71361	486.874	47.8417
16.8	-127.526	59.4297	89.4778	7.98882	486.736	47.841
16.8167	-127.528	59.3975	89.4105	9.2083	486.859	47.8355
16.8333	-127.526	59.481	89.5281	9.03252	486.763	47.8454
16.85	-127.525	59.3574	89.3748	9.01573	486.707	47.84
16.8667	-127.523	59.3864	89.4094	8.82927	486.794	47.8381
16.8833	-127.52	59.3435	89.3525	8.78578	486.715	47.8382
16.9	-127.523	59.3644	89.3783	9.0844	486.668	47.8347
16.9167	-127.519	59.3644	89.3902	9.32579	486.625	47.8361
16.9333	-127.52	59.3795	89.4305	7.90901	486.713	47.8373
16.95	-127.524	59.3797	89.4357	-2.61116	486.623	47.8338
16.9667	-127.525	59.36	89.3848	-2.68379	486.478	47.8313
16.9833	-127.528	59.3827	89.4058	9.11949	486.584	47.8327
17	-127.526	59.3427	89.3583	9.30489	486.54	47.8339
17.0167	-127.528	59.3592	89.3662	15.9574	486.468	47.8332
17.0333	-127.529	59.3723	89.4489	9.33342	486.705	47.8346
17.05	-127.531	59.4491	89.5449	9.02062	486.749	47.8346
17.0667	-127.531	59.3539	89.3661	-20.7822	486.76	47.8327
17.0833	-127.53	59.3792	89.4645	8.67073	486.688	47.831
17.1	-127.532	59.3832	89.4018	9.25484	486.747	47.8309
17.1167	-127.528	59.3444	89.3748	9.2202	486.825	47.8321
17.1333	-127.525	59.3613	89.414	8.5157	486.868	47.83
17.15	-127.524	59.369	89.4117	9.57726	486.9	47.8301
17.1667	-127.526	59.3365	89.331	8.20458	486.946	47.832
17.1833	-127.524	59.3548	89.361	9.56474	486.878	47.8301
17.2	-127.53	59.351	89.3409	8.98415	487.001	47.8323
17.2167	-127.528	59.427	89.4955	8.42995	486.92	47.8289
17.2333	-127.528	59.3421	89.3432	9.43245	486.899	47.83
17.25	-127.528	59.4039	89.4352	8.9872	487.071	47.8292
17.2667	-127.53	59.352	89.3444	8.97286	487.081	47.8284
17.2833	-127.531	59.4021	89.4611	9.39064	486.98	47.8259
17.3	-127.534	59.3412	89.3583	9.5034	486.852	47.8286
17.3167	-127.531	59.3758	89.465	9.31145	487.019	47.8294
17.3333	-127.534	59.3934	89.4189	9.19991	487.091	47.8234
17.35	-127.532	59.3267	89.3142	9.42406	486.998	47.8286
17.3667	-127.527	59.3424	89.3438	9.08913	487.158	47.8281
17.3833	-127.526	59.4616	89.5663	8.89183	487.258	47.8237
17.4	-127.528	59.3646	89.4395	9.51286	487.006	47.8248
17.4167	-127.529	59.4546	89.4665	9.29359	487.091	47.8239
17.4333	-127.531	59.3156	89.3229	9.12911	486.853	47.8216
17.45	-127.533	59.3349	89.3496	8.97102	486.683	47.8219
17.4667	-127.532	59.3208	89.2957	8.56514	486.543	47.8208
17.4833	-127.532	59.3633	89.3459	8.51387	486.628	47.8149
17.5	-127.529	59.3386	89.3281	9.06349	486.669	47.8204
17.5167	-127.532	59.3378	89.3333	9.21257	486.689	47.8176
17.5333	-127.534	59.3443	89.3436	9.19045	486.725	47.8159
17.55	-127.531	59.3208	89.3472	8.51814	486.63	47.8216
17.5667	-127.528	59.3974	89.4024	9.65721	486.529	47.8202
17.5833	-127.53	59.3961	89.4277	8.8578	486.887	47.8226
17.6	-127.535	59.3537	89.3911	9.24233	486.991	47.8178
17.6167	-127.531	59.3267	89.3339	9.01466	486.978	47.8162
17.6333	-127.53	59.371	89.4083	9.07066	487.173	47.8167
17.65	-127.529	59.3511	89.3761	9.37935	487.218	47.815
17.6667	-127.525	59.3409	89.3763	8.92403	487.269	47.8198
17.6833	-127.521	59.3787	89.4555	9.13567	487.169	47.822
17.7	-127.523	59.441	89.443	9.18861	487.205	47.8211
17.7167	-127.526	59.3305	89.3003	9.40208	487.186	47.8162
17.7333	-127.526	59.3336	89.329	8.778	487.074	47.8138
17.75	-127.527	59.4306	89.434	9.40025	487.029	47.8158
17.7667	-127.529	59.3963	89.4331	8.60985	487.004	47.8132
17.7833	-127.528	59.3371	89.3368	8.71605	486.704	47.8159
17.8	-127.523	59.3307	89.3371	9.36928	486.702	47.8167
17.8167	-127.524	59.3481	89.3539	8.63075	486.59	47.8161
17.8333	-127.526	59.3565	89.4347	9.09203	486.552	47.8181
17.85	-127.525	59.4392	89.4044	9.45625	486.623	47.8222
17.8667	-127.527	59.4108	89.5237	9.17137	486.699	47.8182
17.8833	-127.525	59.3337	89.3272	9.22508	486.763	47.821
17.9	-127.525	59.3636	89.4122	9.36684	486.803	47.8194
17.9167	-127.526	59.3278	89.3508	9.73229	486.889	47.8184
17.9333	-127.528	59.3508	89.4073	9.6357	486.921	47.8147
17.95	-127.525	59.2985	89.2732	9.49867	486.72	47.817
17.9667	-127.525	59.349	89.3488	8.58543	486.828	47.8153
17.9833	-127.525	59.3626	89.3755	9.08852	486.787	47.8133
18	-127.522	59.3856	89.4178	9.38652	486.735	47.8196
18.0167	-127.52	59.3336	89.3554	8.97759	486.779	47.8193
18.0333	-127.521	59.3757	89.3931	9.09264	486.822	47.8225
18.05	-127.52	59.4383	89.3789	8.89778	486.892	47.8207
18.0667	-127.519	59.3322	89.3372	9.36028	486.962	47.8178
18.0833	-127.515	59.4051	89.557	9.17015	486.93	47.8199
18.1	-127.514	59.362	89.3842	9.26323	486.862	47.8211
18.1167	-127.515	59.3324	89.3269	9.0963	486.881	47.8251
18.1333	-127.511	59.3452	89.3218	9.43901	486.977	47.8255
18.15	-127.51	59.3447	89.3981	9.55345	487.013	47.824
18.1667	-127.508	59.3163	89.325	9.18388	486.72	47.8259
18.1833	-127.506	59.3252	89.3137	10.8463	486.92	47.8207
18.2	-127.508	59.3505	89.3752	9.00032	486.785	47.8196
18.2167	-127.507	59.3333	89.3546	9.70192	486.837	47.8173
18.2333	-127.506	59.3493	89.3948	12.976	486.82	47.8185
18.25	-127.506	59.3501	89.4015	9.27574	486.783	47.8196
18.2667	-127.502	59.3462	89.3472	25.9364	486.674	47.8193
18.2833	-127.503	59.3723	89.435	38.522	486.657	47.819
18.3	-127.504	59.3955	89.4636	4.48525	486.751	47.8201
18.3167	-127.5	59.3624	89.4288	-1.36116	486.864	47.8185
18.3333	-127.498	59.3986	89.4704	-1.90544	486.627	47.8219
18.35	-127.492	59.3119	89.2907	7.72301	486.864	47.8199
18.3667	-127.49	59.3377	89.3285	-1.43929	486.873	47.8211
18.3833	-127.49	59.3681	89.4151	-1.60744	486.904	47.8199
18.4	-127.486	59.3531	89.4061	-1.7379	486.969	47.8199
18.4167	-127.486	59.3734	89.4428	-1.77666	487.013	47.8188
18.4333	-127.483	59.4318	89.5025	-3.46108	486.998	47.8185
18.45	-127.482	59.3325	89.3676	-3.79311	486.859	47.8191
18.4667	-127.483	59.3707	89.3435	1.57173	486.815	47.821
18.4833	-127.478	59.3287	89.344	8.90434	486.81	47.8172
18.5	-127.481	59.4337	89.4363	9.49211	486.753	47.8202
18.5167	-127.486	59.3282	89.3243	8.69988	486.912	47.8204
18.5333	-127.483	59.3284	89.3282	9.15474	487.013	47.8214
18.55	-127.488	59.325	89.3379	9.31267	486.908	47.8225
18.5667	-127.487	59.3913	89.4116	9.30367	487.045	47.8237
18.5833	-127.484	59.3383	89.3533	9.11476	486.885	47.8254
18.6	-127.488	59.3211	89.3166	18.0877	486.744	47.8207
18.6167	-127.491	59.354	89.3873	8.9901	486.765	47.824
18.6333	-127.49	59.3691	89.3751	8.85552	486.765	47.8208
18.65	-127.485	59.3374	89.3285	8.8221	486.838	47.8176
18.6667	-127.485	59.344	89.3357	13.026	486.826	47.8216
18.6833	-127.484	59.3311	89.3205	9.61006	486.759	47.8226
18.7	-127.483	59.3633	89.38	9.01756	486.792	47.822
18.7167	-127.485	59.3305	89.36	9.24767	486.661	47.8191
18.7333	-127.476	59.3938	89.4363	9.8365	486.828	47.8225
18.75	-127.479	59.3234	89.3363	9.04442	486.853	47.8246
18.7667	-127.48	59.3363	89.3372	9.27925	486.738	47.8236
18.7833	-127.477	59.3185	89.3359	9.63387	486.671	47.821
18.8	-127.478	59.3415	89.3505	8.98903	486.712	47.823
18.8167	-127.477	59.3729	89.4137	8.75237	486.795	47.8184
18.8333	-127.475	59.3432	89.3768	9.06288	486.871	47.8187
18.85	-127.476	59.3725	89.3816	9.60289	486.847	47.821
18.8667	-127.476	59.3569	89.3739	9.79775	486.894	47.8225
18.8833	-127.479	59.3641	89.3797	9.46816	486.804	47.8228
18.9	-127.478	59.3505	89.3847	9.54567	486.909	47.8251
18.9167	-127.481	59.3273	89.3205	9.35204	486.882	47.8226
18.9333	-127.478	59.3153	89.3191	9.56001	486.613	47.8185
18.95	-127.479	59.3562	89.3848	8.95317	486.714	47.8191
18.9667	-127.478	59.3194	89.3517	9.70009	486.684	47.8187
18.9833	-127.473	59.4103	89.3885	9.31328	486.733	47.819
19	-127.468	59.3426	89.334	9.34425	486.754	47.8188
19.0167	-127.463	59.4064	89.5176	10.0332	486.885	47.8185
19.0333	-127.464	59.3382	89.3382	9.67629	486.919	47.8187
19.05	-127.465	59.3351	89.3382	9.32457	487.026	47.8164
19.0667	-127.463	59.3098	89.3015	9.16832	487.119	47.817
19.0833	-127.461	59.4291	89.5281	10.0594	487.136	47.8155
19.1	-127.463	59.367	89.4178	9.61357	486.976	47.8149
19.1167	-127.464	59.3377	89.3781	8.98003	487.088	47.8138
19.1333	-127.463	59.3374	89.3316	9.43962	487.07	47.8176
19.15	-127.463	59.4465	89.4985	9.04198	486.798	47.8165
19.1667	-127.459	59.3563	89.405	9.66377	486.959	47.8164
19.1833	-127.459	59.4064	89.4357	9.84734	487.122	47.8167
19.2	-127.458	59.3517	89.3719	9.75136	487.214	47.8162
19.2167	-127.456	59.4033	89.4007	9.79836	487.257	47.8158
19.2333	-127.455	59.3816	89.4424	8.76122	487.261	47.8173
19.25	-127.448	59.3723	89.3891	9.08669	487.386	47.8147
19.2667	-127.449	59.3464	89.3404	9.44847	487.421	47.8164
19.2833	-127.447	59.3218	89.325	9.33998	487.547	47.8173
19.3	-127.447	59.3325	89.3639	9.31496	487.574	47.8165
19.3167	-127.448	59.3504	89.3632	8.98598	487.228	47.8187
19.3333	-127.45	59.3032	89.2857	9.71916	487.388	47.817
19.35	-127.449	59.3383	89.333	9.82765	487.323	47.8172
19.3667	-127.443	59.3491	89.3316	9.07951	487.278	47.8161
19.3833	-127.442	59.3581	89.4158	9.30428	487.134	47.8126
19.4	-127.439	59.3766	89.3981	9.16664	487.016	47.815
19.4167	-127.442	59.3217	89.3478	9.62853	486.917	47.8121
19.4333	-127.445	59.3414	89.4082	9.4796	486.79	47.8143
19.45	-127.447	59.351	89.4143	9.1523	486.763	47.8153
19.4667	-127.45	59.3288	89.3082	9.63814	486.795	47.8169
19.4833	-127.446	59.3455	89.4233	9.25179	486.746	47.8159
19.5	-127.448	59.3501	89.3839	9.46465	486.818	47.8159
19.5167	-127.447	59.3899	89.488	9.33647	486.837	47.8165
19.5333	-127.443	59.3157	89.3093	9.32335	486.75	47.8179
19.55	-127.443	59.3143	89.3174	9.24294	486.879	47.8159
19.5667	-127.441	59.3304	89.302	9.03313	486.86	47.8147
19.5833	-127.441	59.3266	89.3328	8.97057	486.926	47.8126
19.6	-127.442	59.3803	89.4485	-0.603104	486.914	47.8144
19.6167	-127.438	59.4004	89.4213	-9.01924	487.05	47.812
19.6333	-127.438	59.3475	89.352	8.21236	487.117	47.8103
19.65	-127.438	59.39	89.4143	8.59978	487.131	47.8094
19.6667	-127.437	59.3218	89.3198	9.27452	487.083	47.8136
19.6833	-127.434	59.3331	89.3383	8.67302	486.996	47.8167
19.7	-127.431	59.3534	89.4125	8.06816	486.764	47.8193
19.7167	-127.432	59.379	89.4846	8.57887	487.016	47.8165
19.7333	-127.435	59.3452	89.4012	8.76305	486.943	47.8169
19.75	-127.433	59.3119	89.3104	8.98064	486.995	47.8159
19.7667	-127.438	59.3182	89.3285	9.3586	487.031	47.8162
19.7833	-127.439	59.3784	89.4537	9.05998	487.107	47.8165
19.8	-127.433	59.3133	89.3148	9.29421	487.181	47.8147
19.8167	-127.434	59.3455	89.3523	9.37279	486.982	47.8158
19.8333	-127.433	59.4526	89.6128	9.13796	486.933	47.8219
19.85	-127.433	59.3247	89.3153	8.95088	486.918	47.8214
19.8667	-127.434	59.3292	89.3485	9.41399	486.911	47.8214
19.8833	-127.434	59.3546	89.3797	9.80919	487.014	47.814
19.9	-127.436	59.3343	89.3478	9.4587	486.992	47.8204
19.9167	-127.434	59.5931	89.6092	8.89122	486.835	47.8181
19.9333	-127.433	59.3937	89.4029	9.64165	487.043	47.8176
19.95	-127.433	59.3237	89.3372	9.48372	486.949	47.8185
19.9667	-127.428	59.3253	89.3403	9.48006	486.898	47.8219
19.9833	-127.426	59.3688	89.3868	9.58916	486.815	47.8173
20	-127.42	59.3835	89.4396	9.85863	486.773	47.8172
20.0167	-127.428	59.3055	89.2915	9.92302	486.608	47.8169
20.0333	-127.428	59.3771	89.4015	9.65889	486.572	47.8178
20.05	-127.429	59.3188	89.3177	9.52965	486.638	47.8182
20.0667	-127.424	59.3429	89.3789	9.81682	486.792	47.8161
20.0833	-127.417	59.4158	89.3902	9.2852	486.755	47.8169
20.1	-127.413	59.369	89.3711	9.13506	487.043	47.8187
20.1167	-127.412	59.4422	89.4648	5.78636	487.076	47.8207
20.1333	-127.409	59.3464	89.4231	9.26674	487.158	47.8213
20.15	-127.412	59.3606	89.385	9.50996	487.172	47.8208
20.1667	-127.416	59.3732	89.4112	9.55757	487.128	47.8231
20.1833	-127.414	59.3424	89.3406	9.76326	487.046	47.8182
20.2	-127.413	59.4268	89.4724	9.58977	486.986	47.819
20.2167	-127.413	59.3598	89.3658	9.72694	487.102	47.819
20.2333	-127.415	59.3598	89.419	9.41032	487.078	47.8211
20.25	-127.412	59.304	89.3131	9.98146	486.901	47.8225
20.2667	-127.411	59.3328	89.3543	9.81636	486.889	47.8223
20.2833	-127.407	59.3636	89.3821	8.86971	486.9	47.8216
20.3	-127.404	59.3823	89.4605	9.2495	486.708	47.8249
20.3167	-127.4	59.3365	89.3244	9.00566	486.872	47.8226
20.3333	-127.401	59.351	89.4715	9.35738	486.865	47.8242
20.35	-127.395	59.3168	89.3032	9.07478	487.011	47.8242
20.3667	-127.4	59.3259	89.3105	9.70192	486.988	47.8259
20.3833	-127.398	59.311	89.2953	9.25423	487.035	47.8257
20.4	-127.396	59.3365	89.3758	9.26857	486.829	47.8239
20.4167	-127.394	59.4497	89.4943	9.72862	486.831	47.8234
20.4333	-127.392	59.3224	89.3121	9.20113	486.722	47.8255
20.45	-127.389	59.3089	89.3285	9.60106	486.701	47.8243
20.4667	-127.386	59.3447	89.3749	9.52065	486.538	47.8259
20.4833	-127.383	59.3134	89.323	10.1101	486.645	47.8252
20.5	-127.384	59.3346	89.3443	9.79607	486.598	47.8291
20.5167	-127.379	59.3487	89.3537	9.3383	486.562	47.826
20.5333	-127.377	59.3322	89.3427	9.60472	486.566	47.8248
20.55	-127.382	59.3086	89.304	9.81575	486.557	47.8269
20.5667	-127.383	59.3374	89.4166	9.5504	486.508	47.8307
20.5833	-127.382	59.3656	89.3789	9.30672	486.566	47.828
20.6	-127.378	59.3206	89.3145	9.13567	486.665	47.8292
20.6167	-127.38	59.3493	89.4058	8.58315	486.636	47.8225
20.6333	-127.378	59.3659	89.4712	8.94066	486.563	47.8263
20.65	-127.374	59.3362	89.3168	9.25545	486.613	47.8251
20.6667	-127.375	59.3511	89.3612	8.06923	486.622	47.8255
20.6833	-127.372	59.3797	89.4155	8.91563	486.577	47.8272
20.7	-127.37	59.3111	89.3301	9.77165	486.888	47.8303
20.7167	-127.368	59.3568	89.4161	9.94804	487.002	47.8288
20.7333	-127.368	59.3667	89.4253	9.40331	487.103	47.8275
20.75	-127.367	59.3925	89.5512	9.48845	487.202	47.8297
20.7667	-127.365	59.3452	89.383	9.06105	487.27	47.8269
20.7833	-127.366	59.3028	89.2788	9.59038	487.312	47.8307
20.8	-127.365	59.3238	89.3459	9.20052	487.193	47.8307
20.8167	-127.361	59.331	89.3414	10.1125	487.242	47.8288
20.8333	-127.362	59.3177	89.3436	9.56657	487.133	47.8295
20.85	-127.368	59.3096	89.2939	9.83238	487.002	47.8307
20.8667	-127.367	59.3534	89.3652	9.51943	486.876	47.8323
20.8833	-127.368	59.3774	89.47	8.86681	486.715	47.832
20.9	-127.369	59.351	89.4238	9.81148	486.618	47.8292
20.9167	-127.367	59.314	89.3267	8.86086	486.624	47.8263
20.9333	-127.362	59.3185	89.3215	8.78334	486.675	47.8239
20.95	-127.364	59.3436	89.37	8.23326	486.735	47.8275
20.9667	-127.357	59.3775	89.4366	7.59071	486.811	47.8245
20.9833	-127.357	59.3385	89.3465	9.34303	486.744	47.8246
21	-127.353	59.3118	89.3005	9.47777	486.791	47.8284
21.0167	-127.354	59.3377	89.3447	9.76265	486.808	47.8257
21.0333	-127.355	59.3385	89.3978	9.83421	486.853	47.8269
21.05	-127.357	59.315	89.3423	9.69765	486.813	47.8226
21.0667	-127.355	59.3209	89.3757	9.52843	486.754	47.8222
21.0833	-127.358	59.3702	89.3545	9.95689	486.961	47.8226
21.1	-127.357	59.3064	89.3116	9.84551	487.003	47.8223
21.1167	-127.358	59.3185	89.3589	9.6447	486.957	47.8184
21.1333	-127.355	59.3356	89.3482	9.85558	487.113	47.8188
21.15	-127.352	59.3327	89.3618	9.53194	487.208	47.8199
21.1667	-127.349	59.3147	89.3281	9.65233	487.185	47.8217
21.1833	-127.349	59.3349	89.3523	9.64577	487.122	47.8198
21.2	-127.346	59.3398	89.3552	8.72612	487.134	47.8187
21.2167	-127.346	59.3263	89.3556	8.60222	487.21	47.8223
21.2333	-127.344	59.3623	89.4576	8.45436	487.023	47.8204
21.25	-127.338	59.3771	89.4801	8.14552	487.018	47.8196
21.2667	-127.337	59.3774	89.4442	8.2946	486.902	47.8217
21.2833	-127.336	59.3188	89.3337	8.90617	486.721	47.8216
21.3	-127.336	59.4202	89.4932	9.71382	486.698	47.8223
21.3167	-127.337	59.3618	89.5025	9.77104	486.669	47.8272
21.3333	-127.331	59.3951	89.4294	10.0321	486.667	47.8251
21.35	-127.327	59.3395	89.3797	9.87587	486.61	47.824
21.3667	-127.329	59.2971	89.3185	9.4503	486.672	47.8217
21.3833	-127.324	59.3166	89.3267	3.12569	486.691	47.8213
21.4	-127.32	59.3227	89.333	0.274735	486.762	47.8208
21.4167	-127.316	59.3606	89.4169	-0.706101	486.856	47.8228
21.4333	-127.316	59.3613	89.3371	-0.576859	486.984	47.8228
21.45	-127.316	59.3667	89.4679	-0.277634	486.899	47.8217
21.4667	-127.314	59.3046	89.3403	0.219955	487.109	47.8255
21.4833	-127.314	59.3404	89.3989	0.296249	487.029	47.8207
21.5	-127.316	59.3469	89.3711	9.21074	486.934	47.821
21.5167	-127.315	59.3319	89.3563	12.8728	486.99	47.8184
21.5333	-127.322	59.3646	89.4675	8.2618	486.984	47.8147
21.55	-127.318	59.3008	89.2927	8.27431	486.998	47.8178
21.5667	-127.314	59.3453	89.3736	8.40431	486.895	47.8164
21.5833	-127.317	59.3584	89.4293	8.27553	486.94	47.819
21.6	-127.315	59.3206	89.3258	8.536	486.813	47.8176
21.6167	-127.316	59.3021	89.2872	8.36311	486.687	47.8181
21.6333	-127.314	59.3809	89.4682	8.5569	486.705	47.8196
21.65	-127.313	59.4495	89.5399	8.9341	486.676	47.8196
21.6667	-127.315	59.3742	89.3961	9.27147	486.495	47.8161
21.6833	-127.317	59.3626	89.4222	8.96278	486.544	47.8196
21.7	-127.315	59.3156	89.3176	5.41451	486.519	47.8178
21.7167	-127.314	59.4555	89.3418	8.50975	486.608	47.817
21.7333	-127.311	59.3865	89.4233	8.26592	486.601	47.8162
21.75	-127.308	59.3842	89.4209	8.34938	486.635	47.8187
21.7667	-127.304	59.3035	89.3028	8.62129	486.84	47.821
21.7833	-127.305	59.3229	89.4431	9.188	486.861	47.821
21.8	-127.304	59.3124	89.3479	9.13796	487.013	47.815
21.8167	-127.303	59.3197	89.3371	9.48494	487.084	47.8132
21.8333	-127.302	59.3411	89.379	9.07005	486.847	47.8141
21.85	-127.301	59.3363	89.3897	9.53438	486.967	47.8133
21.8667	-127.302	59.3237	89.3261	9.26735	486.833	47.8132
21.8833	-127.305	59.2841	89.2843	9.03908	486.911	47.8132
21.9	-127.306	59.3407	89.3031	9.62074	487.002	47.813
21.9167	-127.309	59.3462	89.3615	4.07219	487.042	47.8123
21.9333	-127.311	59.2945	89.3014	4.37202	486.992	47.8141
21.95	-127.307	59.3301	89.3827	4.22417	486.95	47.8175
21.9667	-127.301	59.3166	89.3803	4.26888	487.042	47.8132
21.9833	-127.303	59.3269	89.2939	4.91859	487.118	47.8149
22	-127.3	59.2912	89.2867	3.8755	487.054	47.8147
22.0167	-127.302	59.3339	89.362	6.52672	487.234	47.8161
22.0333	-127.304	59.349	89.4019	4.37264	487.277	47.8141
22.05	-127.303	59.3227	89.3913	4.78096	487.042	47.8153
22.0667	-127.303	59.3078	89.3157	4.70039	487.041	47.8161
22.0833	-127.308	59.3307	89.3589	4.6212	486.999	47.8173
22.1	-127.301	59.318	89.3511	4.45549	487.116	47.815
22.1167	-127.3	59.6766	89.4087	4.81789	487.077	47.8152
22.1333	-127.301	59.322	89.3139	5.15999	487.016	47.8132
22.15	-127.304	59.3028	89.3339	5.47417	486.883	47.8161
22.1667	-127.304	59.3227	89.3839	5.55275	486.77	47.8117
22.1833	-127.302	59.3346	89.3502	5.39665	486.813	47.8109
22.2	-127.3	59.4807	89.4891	4.9305	486.83	47.8144
22.2167	-127.3	59.3472	89.4276	4.29863	486.634	47.8147
22.2333	-127.3	59.3607	89.4334	4.08348	486.85	47.8155
22.25	-127.298	59.3067	89.3276	5.17967	486.752	47.815
22.2667	-127.297	59.315	89.3534	4.4709	486.736	47.8172
22.2833	-127.299	59.4399	89.4003	4.02992	486.636	47.8159
22.3	-127.295	59.2953	89.2674	4.8066	486.686	47.8149
22.3167	-127.297	59.3263	89.4166	8.95561	486.71	47.8123
22.3333	-127.298	59.291	89.2959	9.14391	486.767	47.8126
22.35	-127.304	59.316	89.3371	6.4576	486.925	47.8136
22.3667	-127.304	59.3613	89.4663	0.817184	487.013	47.813
22.3833	-127.309	59.4428	89.5017	9.21257	486.937	47.814
22.4	-127.305	59.3168	89.3501	8.9193	486.957	47.8146
22.4167	-127.305	59.3362	89.316	8.85902	487.054	47.8123
22.4333	-127.305	59.3433	89.4257	8.50441	486.964	47.8086
22.45	-127.303	59.2817	89.2559	9.47899	487.187	47.812
22.4667	-127.302	59.3566	89.3685	8.79768	487.172	47.8147
22.4833	-127.302	59.3476	89.3308	8.81249	487.069	47.8126
22.5	-127.3	59.3137	89.3203	8.62602	487.078	47.8135
22.5167	-127.302	59.3002	89.3371	40.6283	487.035	47.8095
22.5333	-127.303	59.3183	89.3368	1.97655	486.916	47.8107
22.55	-127.304	59.3104	89.2986	4.28551	486.829	47.8089
22.5667	-127.304	59.3012	89.3665	4.54598	486.884	47.8094
22.5833	-127.302	59.304	89.3073	4.28322	486.865	47.8114
22.6	-127.301	59.3198	89.3389	3.22517	486.586	47.8106
22.6167	-127.298	59.3148	89.3737	4.58473	486.767	47.8118
22.6333	-127.296	59.3237	89.4372	4.25819	486.826	47.8124
22.65	-127.297	59.2947	89.3005	3.88618	486.855	47.8138
22.6667	-127.298	59.3111	89.3525	5.68443	486.84	47.8149
22.6833	-127.3	59.2977	89.2915	5.35545	486.915	47.8117
22.7	-127.299	59.3519	89.3879	4.90669	486.923	47.813
22.7167	-127.298	59.3256	89.3591	4.60213	486.921	47.8167
22.7333	-127.293	59.2913	89.2826	5.03181	486.802	47.8155
22.75	-127.292	59.288	89.2878	4.85771	486.749	47.8162
22.7667	-127.292	59.3185	89.3098	4.99779	486.757	47.8181
22.7833	-127.293	59.2899	89.3047	5.03181	486.988	47.817
22.8	-127.291	59.3626	89.3192	5.45265	487.088	47.8123
22.8167	-127.293	59.3209	89.2992	4.69444	487.108	47.8132
22.8333	-127.291	59.2992	89.2977	4.84291	487.138	47.8144
22.85	-127.286	59.3612	89.4918	4.00597	487.053	47.8161
22.8667	-127.285	59.3072	89.2986	5.19035	486.993	47.815
22.8833	-127.289	59.3127	89.3638	5.00679	486.954	47.8159
22.9	-127.288	59.5097	89.6113	4.46678	486.832	47.8127
22.9167	-127.288	59.2841	89.3026	3.8868	486.663	47.8121
22.9333	-127.287	59.3087	89.3185	4.65935	486.531	47.8194
22.95	-127.288	59.3278	89.3324	4.42452	486.69	47.814
22.9667	-127.286	59.3566	89.4186	4.53712	486.667	47.8111
22.9833	-127.285	59.3064	89.2866	4.36958	486.585	47.8133
23	-127.282	59.4236	89.5118	4.80232	486.854	47.8129
23.0167	-127.284	59.3066	89.3427	4.24629	486.941	47.8146
23.0333	-127.281	59.3603	89.4001	4.66347	486.843	47.8147
23.05	-127.276	59.32	89.3227	4.13475	486.733	47.8143
23.0667	-127.278	59.3978	89.4579	3.77296	486.752	47.8175
23.0833	-127.275	59.325	89.3713	4.5919	486.85	47.817
23.1	-127.273	59.5184	89.3536	3.98644	486.973	47.8188
23.1167	-127.27	59.3098	89.3205	4.68666	486.895	47.8158
23.1333	-127.271	59.2695	89.2468	4.16451	486.926	47.814
23.15	-127.27	59.2959	89.3057	4.4883	486.96	47.8152
23.1667	-127.273	59.3084	89.3284	4.4883	487.099	47.8199
23.1833	-127.271	59.293	89.3061	4.41734	487.05	47.8196
23.2	-127.268	59.3322	89.3455	4.23851	486.969	47.8184
23.2167	-127.264	59.3087	89.3192	4.38332	487.229	47.8136
23.2333	-127.261	59.3903	89.4329	4.16756	487.213	47.8114
23.25	-127.259	59.2953	89.2947	9.40926	487.239	47.8155
23.2667	-127.255	59.307	89.2927	8.80653	487.181	47.8136
23.2833	-127.257	59.3217	89.344	9.41994	487.021	47.8172
23.3	-127.257	59.2974	89.3055	9.59694	486.977	47.8191
23.3167	-127.255	59.2918	89.2983	9.30672	486.74	47.8164
23.3333	-127.256	59.3064	89.3665	42.0779	486.452	47.8176
23.35	-127.259	59.3206	89.3733	9.18266	486.31	47.8132
23.3667	-127.256	59.2977	89.277	9.08608	486.133	47.8133
23.3833	-127.253	59.3462	89.3704	8.94783	486.311	47.8114
23.4	-127.253	59.3264	89.4074	8.72795	486.381	47.8106
23.4167	-127.254	59.3435	89.4045	8.29933	486.477	47.8114
23.4333	-127.253	59.3285	89.4091	8.91808	486.475	47.8141
23.45	-127.256	59.3386	89.4282	8.592	486.473	47.8078
23.4667	-127.254	59.278	89.289	7.97386	486.555	47.8091
23.4833	-127.259	59.2814	89.2556	8.86925	486.637	47.8103
23.5	-127.257	59.2931	89.3009	9.10103	486.856	47.8091
23.5167	-127.255	59.3427	89.2974	8.9962	486.962	47.8103
23.5333	-127.251	59.2898	89.3086	9.1935	486.972	47.8123
23.55	-127.252	59.3757	89.3891	9.37157	487.05	47.812
23.5667	-127.249	59.4811	89.54	9.05388	486.985	47.8129
23.5833	-127.25	59.297	89.315	-0.380173	486.999	47.8123
23.6	-127.25	59.2835	89.2823	6.58638	487.075	47.8112
23.6167	-127.25	59.2951	89.3556	9.06349	487.173	47.8161
23.6333	-127.254	59.3362	89.3598	8.64082	487.233	47.8153
23.65	-127.251	59.3046	89.3427	9.44496	487.252	47.8191
23.6667	-127.25	59.3023	89.3264	9.18144	487.326	47.8193
23.6833	-127.247	59.3128	89.3327	8.96278	487.297	47.8185
23.7	-127.246	59.318	89.3621	4.71657	487.247	47.8178
23.7167	-127.243	59.3092	89.3372	8.33809	487.383	47.8138
23.7333	-127.243	59.3192	89.3456	9.17198	487.304	47.8117
23.75	-127.246	59.3368	89.3368	9.72862	486.866	47.8098
23.7667	-127.245	59.3574	89.396	8.78334	486.945	47.8129
23.7833	-127.241	59.3003	89.2919	9.56841	486.802	47.8158
23.8	-127.242	59.3159	89.3568	9.01405	486.6	47.8176
23.8167	-127.238	59.2922	89.2922	8.91747	486.601	47.8162
23.8333	-127.24	59.3093	89.3292	9.04854	486.482	47.8121
23.85	-127.243	59.2974	89.3176	8.61412	486.374	47.8114
23.8667	-127.243	59.3295	89.3841	8.93944	486.264	47.8132
23.8833	-127.242	59.3526	89.4054	8.9019	486.335	47.8117
23.9	-127.242	59.2966	89.3137	7.61986	486.351	47.8094
23.9167	-127.237	59.2907	89.302	9.12849	486.296	47.8089
23.9333	-127.237	59.2855	89.2927	9.55757	486.345	47.808
23.95	-127.235	59.3505	89.441	9.42772	486.332	47.8085
23.9667	-127.238	59.3807	89.419	9.87831	486.389	47.813
23.9833	-127.24	59.2794	89.2947	9.28993	486.609	47.8104
24	-127.234	59.2904	89.3144	9.36516	486.771	47.808
24.0167	-127.23	59.3357	89.4633	9.10515	486.97	47.8083
24.0333	-127.233	59.291	89.3127	9.25713	486.959	47.8092
24.05	-127.236	59.3145	89.3609	9.38118	487.081	47.8082
24.0667	-127.241	59.3034	89.3598	8.91808	487.096	47.8088
24.0833	-127.239	59.3029	89.352	9.07005	487.184	47.8083
24.1	-127.233	59.367	89.3867	8.60756	487.209	47.8059
24.1167	-127.232	59.3099	89.3629	9.20174	487.26	47.8051
24.1333	-127.238	59.304	89.3507	9.57787	486.925	47.8025
24.15	-127.238	59.3478	89.3726	9.32045	487.15	47.8043
24.1667	-127.239	59.4512	89.4202	9.20769	487.086	47.8065
24.1833	-127.236	59.3208	89.4047	9.6833	487.057	47.8048
24.2	-127.239	59.327	89.3469	9.04793	486.975	47.8065
24.2167	-127.235	59.5313	89.4561	9.24294	486.855	47.8065
24.2333	-127.235	59.3914	89.4088	8.99849	486.809	47.8072
24.25	-127.231	59.2799	89.3043	8.81371	486.766	47.8107
24.2667	-127.228	59.379	89.3575	8.60039	486.915	47.8101
24.2833	-127.226	59.4047	89.447	9.45503	487.056	47.81
24.3	-127.227	59.3319	89.4009	9.12315	486.926	47.8078
24.3167	-127.233	59.3153	89.3765	9.25423	487.022	47.8089
24.3333	-127.232	59.2786	89.315	9.33525	486.978	47.8062
24.35	-127.233	59.311	89.4173	8.99971	486.818	47.8071
24.3667	-127.23	59.2963	89.315	9.34776	486.813	47.8056
24.3833	-127.23	59.2767	89.3008	9.19884	486.715	47.8062
24.4	-127.229	59.3057	89.3215	8.73451	486.551	47.8086
24.4167	-127.231	59.2641	89.2939	9.52248	486.446	47.808
24.4333	-127.23	59.3334	89.3638	9.17854	486.553	47.8086
24.45	-127.228	59.3058	89.3676	9.19457	486.55	47.8062
24.4667	-127.226	59.2805	89.2735	9.12193	486.617	47.8123
24.4833	-127.231	59.3241	89.3415	9.28108	486.71	47.8089
24.5	-127.232	59.3736	89.4198	9.10759	486.799	47.8088
24.5167	-127.231	59.3159	89.3623	9.31679	486.547	47.8089
24.5333	-127.23	59.2699	89.2635	9.16069	486.716	47.8066
24.55	-127.231	59.2896	89.2979	9.28886	486.771	47.8075
24.5667	-127.233	59.3075	89.3041	8.98659	486.81	47.8062
24.5833	-127.238	59.2844	89.3235	9.10454	486.89	47.8042
24.6	-127.238	59.314	89.3174	9.39491	486.908	47.8078
24.6167	-127.237	59.2715	89.2719	9.2083	486.953	47.8078
24.6333	-127.237	59.3026	89.3189	8.35243	487.013	47.8028
24.65	-127.239	59.354	89.3833	9.11003	487.156	47.8056
24.6667	-127.236	59.3276	89.387	9.17793	487.188	47.8037
24.6833	-127.235	59.2768	89.2957	8.77678	487.049	47.8024
24.7	-127.233	59.4476	89.4827	9.34547	487.212	47.8011
24.7167	-127.233	59.4294	89.3881	8.86742	487.18	47.7988
24.7333	-127.228	59.4009	89.4044	8.52943	487.069	47.8051
24.75	-127.225	59.3082	89.3241	9.09203	487.269	47.8022
24.7667	-127.227	59.2712	89.3176	9.02474	487.338	47.8051
24.7833	-127.228	59.3415	89.3946	9.52843	487.35	47.8011
24.8	-127.229	59.2767	89.322	9.32991	487.246	47.8024
24.8167	-127.23	59.3157	89.3908	9.00688	487.151	47.801
24.8333	-127.227	59.4169	89.3972	9.39842	487.005	47.8042
24.85	-127.222	59.3165	89.2934	9.02657	486.798	47.8021
24.8667	-127.222	59.3087	89.3131	9.08913	486.709	47.8019
24.8833	-127.222	59.2805	89.2922	9.26552	486.705	47.8028
24.9	-127.223	59.2793	89.2938	9.57848	486.448	47.8021
24.9167	-127.222	59.3995	89.4369	9.52538	486.623	47.8046
24.9333	-127.221	59.2913	89.2873	9.04381	486.505	47.8022
24.95	-127.218	59.3111	89.3133	9.15047	486.582	47.8042
24.9667	-127.217	59.304	89.3363	8.98659	486.708	47.801
24.9833	-127.221	59.2849	89.3156	9.62792	486.929	47.8027
25	-127.221	59.3789	89.4065	9.3705	486.908	47.8036
25.0167	-127.216	59.2995	89.3404	8.85719	486.916	47.8024
25.0333	-127.214	59.3537	89.3243	8.69103	486.898	47.8022
25.05	-127.216	59.3615	89.4473	9.23866	486.868	47.8028
25.0667	-127.216	59.3446	89.452	9.63265	486.739	47.8021
25.0833	-127.219	59.286	89.3188	8.56941	486.912	47.8007
25.1	-127.217	59.4338	89.5396	9.76448	487.007	47.8031
25.1167	-127.211	59.2887	89.2957	9.38713	486.858	47.8004
25.1333	-127.208	59.2889	89.3105	9.50279	486.897	47.8034
25.15	-127.211	59.4895	89.3528	9.77104	486.889	47.8007
25.1667	-127.207	59.3058	89.3656	9.70787	486.964	47.8013
25.1833	-127.209	59.2953	89.3693	9.41338	487.091	47.8013
25.2	-127.208	59.3212	89.3638	9.47182	487.169	47.8062
25.2167	-127.205	59.2742	89.3024	9.35738	487.223	47.8021
25.2333	-127.204	59.3295	89.3426	8.88405	487.277	47.804
25.25	-127.204	59.3037	89.3421	9.50935	487.362	47.7999
25.2667	-127.205	59.3343	89.3942	9.15413	487.236	47.7998
25.2833	-127.208	59.3496	89.4369	9.62669	486.969	47.7988
25.3	-127.208	59.3015	89.352	9.55406	487.098	47.7993
25.3167	-127.208	59.3053	89.3173	8.94066	486.832	47.8011
25.3333	-127.21	59.325	89.3549	9.36394	486.78	47.7976
25.35	-127.204	59.2736	89.286	9.24233	486.765	47.8007
25.3667	-127.204	59.2886	89.3348	9.55757	486.786	47.7999
25.3833	-127.205	59.2925	89.3418	9.67506	486.656	47.8033
25.4	-127.204	59.3404	89.3499	9.6238	486.552	47.8022
25.4167	-127.207	59.2886	89.3507	8.8131	486.665	47.8007
25.4333	-127.211	59.2902	89.3174	9.21303	486.57	47.8005
25.45	-127.209	59.3279	89.3705	9.61723	486.409	47.8056
25.4667	-127.206	59.3008	89.3543	9.85558	486.638	47.8033
25.4833	-127.206	59.2608	89.2687	9.11598	486.727	47.8045
25.5	-127.207	59.2646	89.2761	9.36455	486.711	47.8062
25.5167	-127.203	59.3041	89.3531	9.79302	486.792	47.8037
25.5333	-127.201	59.2678	89.2938	9.39552	486.754	47.8037
25.55	-127.197	59.3513	89.4357	9.3055	486.806	47.8001
25.5667	-127.203	59.3746	89.4045	9.04732	486.822	47.8002
25.5833	-127.201	59.3154	89.4157	3.77358	486.839	47.8022
25.6	-127.2	59.2905	89.3107	4.43764	486.874	47.8019
25.6167	-127.2	59.3662	89.4685	4.66103	486.817	47.7992
25.6333	-127.201	59.3978	89.5139	4.1938	486.866	47.8021
25.65	-127.201	59.277	89.3244	0.200272	486.877	47.7993
25.6667	-127.201	59.2864	89.3148	0.375443	486.783	47.7988
25.6833	-127.201	59.2924	89.3162	10.357	486.927	47.7978
25.7	-127.196	59.2773	89.2927	8.01857	486.878	47.7987
25.7167	-127.201	59.2612	89.2707	7.72484	486.949	47.8001
25.7333	-127.201	59.3197	89.4131	8.35838	487.138	47.8007
25.75	-127.201	59.2783	89.2889	7.07512	487.252	47.801
25.7667	-127.196	59.3337	89.3984	7.87849	487.352	47.8043
25.7833	-127.195	59.2791	89.3211	8.42445	487.358	47.8005
25.8	-127.196	59.2886	89.3269	7.96074	487.332	47.8014
25.8167	-127.196	59.3476	89.3551	7.3188	487.144	47.8034
25.8333	-127.195	59.2954	89.3298	7.39571	486.706	47.8016
25.85	-127.199	59.2663	89.3208	7.62291	486.54	47.8007
25.8667	-127.197	59.2765	89.2742	8.38463	486.363	47.8031
25.8833	-127.194	59.3014	89.3028	6.98265	486.066	47.8011
25.9	-127.195	59.2617	89.2902	7.23717	486.241	47.8028
25.9167	-127.197	59.3028	89.376	7.01851	486.313	47.8017
25.9333	-127.192	59.3148	89.3938	7.58171	486.414	47.8001
25.95	-127.19	59.2764	89.2811	7.42851	486.468	47.8059
25.9667	-127.191	59.322	89.3856	6.80153	486.58	47.801
25.9833	-127.19	59.2847	89.3192	7.57103	486.729	47.8019
26	-127.188	59.3053	89.3588	7.40471	486.806	47.7973
26.0167	-127.186	59.3368	89.3688	8.02345	486.927	47.8005
26.0333	-127.187	59.2577	89.2638	7.351	486.943	47.8004
26.05	-127.188	59.2892	89.3076	8.68736	486.854	47.7996
26.0667	-127.189	59.2942	89.3519	-1.95488	487.071	47.7988
26.0833	-127.192	59.2994	89.2857	-8.16032	486.997	47.795
26.1	-127.191	59.2675	89.2844	-6.60698	486.909	47.7958
26.1167	-127.186	59.3827	89.4154	-6.93901	486.736	47.7947
26.1333	-127.185	59.3133	89.3659	-7.18163	486.661	47.7927
26.15	-127.188	59.3215	89.3861	-6.85204	486.699	47.7943
26.1667	-127.187	59.3305	89.4653	-7.20543	486.665	47.7926
26.1833	-127.19	59.2616	89.2791	-6.94862	486.855	47.7941
26.2	-127.189	59.2576	89.2602	-3.08861	486.787	47.7958
26.2167	-127.188	59.2532	89.2582	-3.71376	486.759	47.7938
26.2333	-127.19	59.2696	89.2704	-2.61833	486.965	47.7921
26.25	-127.191	59.258	89.2982	5.31258	487.089	47.7909
26.2667	-127.187	59.2574	89.3041	8.82927	487.018	47.7918
26.2833	-127.185	59.2321	89.2345	8.93715	487.318	47.7908
26.3	-127.182	59.2887	89.3733	6.51176	487.318	47.7908
26.3167	-127.179	59.2895	89.3345	7.44942	487.307	47.7938
26.3333	-127.182	59.2849	89.3421	6.93672	487.331	47.7927
26.35	-127.183	59.3354	89.4289	7.68486	487.196	47.797
26.3667	-127.178	59.262	89.2748	6.90758	486.924	47.7964
26.3833	-127.179	59.809	89.5551	6.93199	486.847	47.7927
26.4	-127.18	59.5782	89.4532	8.73802	486.801	47.7987
26.4167	-127.174	59.3069	89.3447	7.72484	486.714	47.8005
26.4333	-127.179	59.3359	89.4	9.98375	486.558	47.7988
26.45	-127.178	59.363	89.4993	7.86247	486.762	47.7982
26.4667	-127.177	59.2764	89.3745	8.46504	486.744	47.799
26.4833	-127.176	59.262	89.2933	7.6931	486.664	47.7982
26.5	-127.178	59.2854	89.3317	8.24272	486.652	47.7947
26.5167	-127.181	59.3122	89.3542	7.75749	486.733	47.7934
26.5333	-127.181	59.2667	89.2829	8.40965	486.727	47.7927
26.55	-127.18	59.316	89.4105	6.53923	486.656	47.7946
26.5667	-127.178	59.3266	89.362	7.27959	486.717	47.7934
26.5833	-127.18	59.3061	89.3626	7.96196	486.766	47.7898
26.6	-127.181	59.2985	89.3665	7.57042	486.631	47.7934
26.6167	-127.181	59.3243	89.4227	6.90102	486.684	47.7909
26.6333	-127.182	59.2725	89.3328	6.99638	486.838	47.7894
26.65	-127.184	59.2971	89.3432	7.71278	486.804	47.7897
26.6667	-127.185	59.3118	89.4251	6.86882	486.945	47.7898
26.6833	-127.182	59.2815	89.3633	7.16515	487.019	47.79
26.7	-127.179	59.4558	89.3371	7.92854	487.18	47.7918
26.7167	-127.176	59.3426	89.407	8.52943	487.24	47.7938
26.7333	-127.177	59.3871	89.5599	7.89528	487.199	47.7897
26.75	-127.175	59.3116	89.3687	7.11617	487.018	47.7921
26.7667	-127.176	59.3407	89.4675	8.06038	486.851	47.792
26.7833	-127.181	59.2564	89.2597	6.82838	486.876	47.7941
26.8	-127.181	59.2504	89.2942	7.38442	486.917	47.7944
26.8167	-127.183	59.2709	89.2841	7.74269	486.6	47.794
26.8333	-127.181	59.2519	89.298	6.82182	486.77	47.7918
26.85	-127.182	59.26	89.2907	7.68898	486.672	47.7914
26.8667	-127.183	59.2793	89.2828	7.44286	486.626	47.7918
26.8833	-127.181	59.2725	89.3288	6.57677	486.559	47.794
26.9	-127.18	59.2846	89.3288	7.17217	486.638	47.7943
26.9167	-127.183	59.2696	89.3371	7.0005	486.429	47.7938
26.9333	-127.181	59.3259	89.3789	7.25441	486.377	47.793
26.95	-127.179	59.3615	89.5681	7.35527	486.366	47.792
26.9667	-127.178	59.2902	89.4154	6.82472	486.502	47.7952
26.9833	-127.174	59.2849	89.3594	7.29439	486.507	47.7903
27	-127.178	59.259	89.3057	7.54356	486.843	47.7923
27.0167	-127.178	59.3082	89.3961	7.47444	487.033	47.7924
27.0333	-127.167	59.336	89.4688	7.33849	487.073	47.7953
27.05	-127.162	59.3024	89.3617	6.70433	487.281	47.795
27.0667	-127.156	59.3389	89.4256	7.66213	487.397	47.7978
27.0833	-127.157	59.2976	89.3861	7.46422	487.447	47.7985
27.1	-127.158	59.3	89.3763	7.8553	487.518	47.7935
27.1167	-127.156	59.2822	89.3095	8.75114	487.302	47.7947
27.1333	-127.16	59.2994	89.3046	8.5836	487.037	47.7972
27.15	-127.16	59.2643	89.3086	8.6039	486.831	47.7943
27.1667	-127.158	59.2609	89.3122	5.01091	486.687	47.7932
27.1833	-127.152	59.3397	89.3487	9.22081	486.68	47.7944
27.2	-127.155	59.2999	89.3441	8.95378	486.553	47.7952
27.2167	-127.155	59.3052	89.2771	7.79152	486.831	47.7888
27.2333	-127.152	59.2513	89.2521	13.2334	486.887	47.7883
27.25	-127.151	59.2722	89.3385	7.54829	486.914	47.7877
27.2667	-127.148	59.2742	89.3169	7.54601	486.864	47.7888
27.2833	-127.149	59.2463	89.2649	8.00011	486.879	47.7912
27.3	-127.149	59.2866	89.3589	7.62337	486.683	47.7903
27.3167	-127.145	59.2611	89.3089	8.03947	486.643	47.7876
27.3333	-127.146	60.0286	89.4857	7.74391	486.668	47.7862
27.35	-127.148	59.428	89.6081	7.60323	486.546	47.7879
27.3667	-127.146	59.2605	89.2852	7.9113	486.481	47.7883
27.3833	-127.142	59.4964	89.5464	7.4279	486.486	47.7897
27.4	-127.145	59.3887	89.4636	7.45064	486.494	47.7897
27.4167	-127.143	59.3806	89.3833	8.10143	486.409	47.7882
27.4333	-127.143	59.2468	89.2588	7.55959	486.523	47.7802
27.45	-127.138	59.302	89.3699	8.14323	486.605	47.7859
27.4667	-127.134	59.2646	89.3327	7.69432	486.738	47.7874
27.4833	-127.136	59.2818	89.3089	8.02879	486.766	47.7888
27.5	-127.134	59.306	89.3877	7.52571	486.704	47.7879
27.5167	-127.129	59.2876	89.3311	8.13423	486.761	47.7915
27.5333	-127.129	59.2814	89.315	7.24022	486.73	47.7934
27.55	-127.126	59.2864	89.4108	5.89134	487.022	47.7897
27.5667	-127.121	59.2718	89.3438	7.13524	487.166	47.7915
27.5833	-127.127	59.2538	89.291	8.74764	487.17	47.7915
27.6	-127.122	59.268	89.318	8.83644	487.478	47.7934
27.6167	-127.12	59.2933	89.378	8.7661	487.528	47.7969
27.6333	-127.12	59.2437	89.2725	9.23393	487.633	47.7976
27.65	-127.124	59.3064	89.3594	8.86864	487.632	47.7969
27.6667	-127.121	59.2844	89.3543	8.94554	487.716	47.7969
27.6833	-127.126	59.268	89.3165	8.84773	487.765	47.7956
27.7	-127.123	59.2939	89.3404	8.88344	487.719	47.7956
27.7167	-127.121	59.2909	89.3816	8.73512	487.737	47.8007
27.7333	-127.12	59.2489	89.2642	9.13506	487.756	47.7969
27.75	-127.115	59.2614	89.3008	8.34877	487.696	47.7958
27.7667	-127.112	59.2991	89.3554	7.82433	487.791	47.799
27.7833	-127.109	59.2956	89.3722	8.84712	487.575	47.7975
27.8	-127.109	59.3029	89.3813	9.40331	487.189	47.7967
27.8167	-127.107	59.3147	89.3475	9.15291	487.115	47.7956
27.8333	-127.102	59.2649	89.3	9.1613	487.198	47.7901
27.85	-127.102	59.2603	89.2989	8.98476	487.312	47.7941
27.8667	-127.098	59.2475	89.2931	9.19106	487.463	47.7984
27.8833	-127.096	59.3005	89.3362	9.24049	487.559	47.7958
27.9	-127.096	59.2696	89.3395	8.90785	487.624	47.7955
27.9167	-127.094	59.2936	89.3717	-13.8013	487.5	47.7984
27.9333	-127.094	59.2779	89.3102	7.97569	487.478	47.804
27.95	-127.092	59.2507	89.2767	8.25462	487.471	47.7995
27.9667	-127.087	59.2457	89.2883	8.12416	487.288	47.7978
27.9833	-127.089	59.2542	89.2968	8.1736	487.434	47.7993
28	-127.085	59.3023	89.376	8.72734	487.349	47.7975
28.0167	-127.085	59.3049	89.4367	8.75237	487.268	47.7988
28.0333	-127.086	59.2582	89.3046	9.31206	487.174	47.7975
28.05	-127.082	59.2556	89.3053	8.42156	487.284	47.7952
28.0667	-127.087	59.282	89.313	8.80959	487.402	47.7935
28.0833	-127.084	59.2953	89.3029	9.06044	487.336	47.7911
28.1	-127.083	59.3803	89.4164	12.0365	487.352	47.7906
28.1167	-127.08	59.3324	89.3179	7.56081	487.323	47.7935
28.1333	-127.08	59.7338	89.86	7.92625	487.219	47.7912
28.15	-127.08	59.2764	89.3177	7.60979	487.126	47.7941
28.1667	-127.081	59.2901	89.4032	7.472	487.263	47.7943
28.1833	-127.079	59.2577	89.3255	7.59239	487.262	47.7929
28.2	-127.081	59.2487	89.2588	7.90062	487.599	47.7932
28.2167	-127.08	59.2779	89.3504	8.0526	487.582	47.7938
28.2333	-127.076	59.253	89.2762	7.59956	487.503	47.7914
28.25	-127.077	59.2825	89.3403	7.30812	487.356	47.7895
28.2667	-127.079	59.2745	89.3658	7.69203	487.368	47.7917
28.2833	-127.081	59.3224	89.4341	7.6252	487.457	47.794
28.3	-127.076	59.2948	89.3966	8.37685	487.454	47.7905
28.3167	-127.067	59.2584	89.3066	8.14613	487.501	47.7924
28.3333	-127.07	59.2791	89.3766	7.81532	487.532	47.793
28.35	-127.071	59.4279	89.4277	8.16521	487.326	47.7917
28.3667	-127.075	59.2889	89.3734	11.5228	487.334	47.7898
28.3833	-127.07	59.2455	89.2904	7.72713	487.305	47.7879
28.4	-127.071	59.2741	89.356	8.1527	487.234	47.7863
28.4167	-127.063	59.2303	89.2393	8.24028	487.216	47.7882
28.4333	-127.067	59.2672	89.3179	7.79457	487.286	47.7871
28.45	-127.067	59.2861	89.3267	8.14323	487.344	47.7888
28.4667	-127.069	59.2536	89.3086	8.42812	487.31	47.7863
28.4833	-127.069	59.2832	89.4155	7.72057	487.349	47.7859
28.5	-127.068	59.2829	89.3641	8.10387	487.217	47.7897
28.5167	-127.066	59.3047	89.3644	7.39037	487.098	47.7879
28.5333	-127.068	59.2405	89.2896	8.21465	487.109	47.7898
28.55	-127.063	59.251	89.2571	8.26958	487.011	47.785
28.5667	-127.066	59.2721	89.2947	8.02345	486.847	47.7834
28.5833	-127.065	59.3032	89.3566	7.68013	487.198	47.7856
28.6	-127.066	59.2919	89.336	7.95372	487.142	47.783
28.6167	-127.066	59.2466	89.2878	8.24989	487.08	47.7819
28.6333	-127.068	59.2992	89.3287	7.61925	487.048	47.7821
28.65	-127.068	59.2048	89.2266	7.82784	487.17	47.7808
28.6667	-127.063	59.2239	89.2326	8.17299	487.185	47.7815
28.6833	-127.063	59.2588	89.2516	7.78969	487.095	47.7836
28.7	-127.062	59.3321	89.4352	8.35304	487.089	47.7869
28.7167	-127.064	59.2841	89.3201	8.44307	487.16	47.7891
28.7333	-127.066	59.311	89.3798	8.2386	487.014	47.7895
28.75	-127.065	59.2542	89.2712	8.44902	487.004	47.7883
28.7667	-127.067	59.2316	89.275	8.02513	487.017	47.7892
28.7833	-127.068	59.2872	89.3351	8.56575	487.021	47.7888
28.8	-127.069	59.2584	89.2791	8.3828	486.993	47.7871
28.8167	-127.073	59.2912	89.3104	8.18672	486.974	47.7879
28.8333	-127.069	59.2622	89.3153	8.19862	487.09	47.7918
28.85	-127.067	59.2655	89.3945	7.7462	487.258	47.7883
28.8667	-127.064	59.249	89.2774	8.63915	487.296	47.788
28.8833	-127.056	59.3218	89.4082	8.06862	487.301	47.7908
28.9	-127.057	59.2545	89.3024	8.36845	487.19	47.7914
28.9167	-127.056	59.2931	89.3617	8.43346	487.281	47.7938
28.9333	-127.057	59.255	89.3043	7.99599	487.157	47.7932
28.95	-127.053	59.2521	89.2815	8.00194	486.839	47.7903
28.9667	-127.049	59.2455	89.3058	8.08891	487.05	47.79
28.9833	-127.051	59.2753	89.2771	8.53478	487.102	47.7918
29	-127.049	59.2632	89.282	8.44902	487.142	47.7921
29.0167	-127.046	59.2283	89.2573	8.28682	486.962	47.7918
29.0333	-127.046	59.2614	89.2989	8.18733	487.137	47.7924
29.05	-127.045	59.2559	89.3498	8.54134	487.14	47.7938
29.0667	-127.041	59.2387	89.2748	8.14858	487.146	47.7955
29.0833	-127.039	59.2204	89.262	8.22075	487.123	47.7923
29.1	-127.036	59.2674	89.3099	8.11043	487.123	47.7894
29.1167	-127.037	59.3066	89.3905	8.59383	487.028	47.7905
29.1333	-127.04	59.2771	89.362	8.0967	487.214	47.788
29.15	-127.037	59.2335	89.2722	7.98409	487.249	47.7918
29.1667	-127.036	59.2802	89.3276	8.67729	487.188	47.7947
29.1833	-127.034	59.3023	89.4114	8.65517	487.205	47.7923
29.2	-127.037	59.2463	89.3018	8.52699	487.181	47.7935
29.2167	-127.037	59.2703	89.3107	8.13667	487.126	47.7914
29.2333	-127.04	59.248	89.2608	8.13072	487.104	47.7903
29.25	-127.044	59.2954	89.315	8.53127	487.038	47.7879
29.2667	-127.045	59.2658	89.3427	8.26897	486.969	47.7885
29.2833	-127.045	59.2556	89.3417	8.31123	486.926	47.7924
29.3	-127.046	59.2883	89.3845	8.09731	487.003	47.7897
29.3167	-127.042	59.2538	89.323	8.03413	486.941	47.7935
29.3333	-127.038	59.2933	89.3252	8.07045	486.644	47.7944
29.35	-127.035	59.2574	89.2838	8.62724	486.829	47.7952
29.3667	-127.04	59.3073	89.3627	8.17299	486.798	47.7926
29.3833	-127.03	59.3536	89.4222	8.16643	486.698	47.7917
29.4	-127.03	59.258	89.3443	8.98003	486.628	47.7908
29.4167	-127.031	59.2281	89.3002	8.19984	486.739	47.7906
29.4333	-127.03	59.2854	89.3881	8.40782	486.865	47.7874
29.45	-127.027	59.2625	89.3363	8.44185	487.02	47.7857
29.4667	-127.029	59.2945	89.376	8.10326	487.091	47.7824
29.4833	-127.027	59.2611	89.2941	8.40431	487.26	47.7848
29.5	-127.022	59.2455	89.2974	7.97981	487.233	47.7807
29.5167	-127.022	59.2567	89.336	8.52638	487.358	47.7815
29.5333	-127.023	59.2864	89.3937	8.13728	487.454	47.7848
29.55	-127.021	59.2423	89.2602	8.36189	487.303	47.7833
29.5667	-127.021	59.2417	89.2927	8.13545	487.361	47.7828
29.5833	-127.014	59.2899	89.352	8.71773	487.337	47.7865
29.6	-127.015	59.2945	89.445	-0.963669	487.15	47.7882
29.6167	-127.012	59.2721	89.3414	-12.6217	487.174	47.7891
29.6333	-127.012	59.2498	89.3105	9.22264	487.261	47.7796
29.65	-127.014	59.273	89.4033	8.57292	487.237	47.7799
29.6667	-127.011	59.2304	89.2783	9.09569	487.15	47.7837
29.6833	-127.009	59.2974	89.3668	9.18739	487.214	47.7865
29.7	-127.008	59.2559	89.3261	8.43529	486.997	47.7872
29.7167	-127.005	59.2797	89.3316	8.45604	486.778	47.7853
29.7333	-127.006	59.2698	89.2913	9.0551	486.846	47.7891
29.75	-127.007	59.2422	89.3215	9.23576	486.858	47.7927
29.7667	-127.002	59.2551	89.3484	9.08913	486.903	47.7941
29.7833	-127	59.2403	89.2905	8.88405	486.888	47.788
29.8	-126.999	59.2396	89.3038	9.16786	486.93	47.7882
29.8167	-126.999	59.2159	89.2553	9.52538	486.869	47.7874
29.8333	-126.999	59.2374	89.297	9.25118	486.766	47.7851
29.85	-127	59.2646	89.3221	8.9431	486.747	47.7879
29.8667	-127.004	59.2382	89.2902	8.50136	486.757	47.7872
29.8833	-126.999	59.26	89.2989	8.8549	486.756	47.7863
29.9	-126.999	59.4225	89.4199	8.27492	486.871	47.7897
29.9167	-126.999	59.249	89.2916	8.6129	486.759	47.7898
29.9333	-126.998	59.2318	89.2805	8.86742	486.652	47.7892
29.95	-126.996	59.2672	89.3003	7.87499	486.853	47.7891
29.9667	-126.998	59.2512	89.334	8.4716	487.007	47.7898
29.9833	-127.001	59.2907	89.4062	8.42156	487.079	47.7921
30	-126.997	59.2272	89.2959	8.37746	487.233	47.7891
30.0167	-126.998	59.2835	89.3839	8.39714	487.271	47.7892
30.0333	-127	59.2371	89.3276	8.71712	487.297	47.7879
30.05	-126.996	59.3076	89.3775	8.68675	487.061	47.7918
30.0667	-126.996	59.3044	89.3954	8.32146	487.12	47.7886
30.0833	-126.999	59.2571	89.3079	8.42934	487.05	47.7883
30.1	-126.998	59.2516	89.3121	8.8871	486.874	47.7886
30.1167	-127	59.3057	89.4579	8.62663	486.945	47.7911
30.1333	-127.001	59.2168	89.287	8.3387	486.996	47.7897
30.15	-127	59.2535	89.3488	7.9644	486.997	47.788
30.1667	-126.999	59.2889	89.3456	8.43346	486.932	47.784
30.1833	-127	59.3293	89.3371	8.16048	486.72	47.7865
30.2	-127.001	59.2329	89.2864	9.04503	486.615	47.7885
30.2167	-126.994	59.3105	89.4003	8.34465	486.536	47.7892
30.2333	-126.99	59.2886	89.3702	7.9525	486.582	47.7865
30.25	-126.988	59.2858	89.3806	8.58849	486.731	47.7883
30.2667	-126.987	59.2257	89.2977	8.38524	486.775	47.7854
30.2833	-126.983	59.3107	89.4166	8.85963	486.876	47.7854
30.3	-126.985	59.2434	89.2869	8.18901	486.905	47.7848
30.3167	-126.981	59.2666	89.3185	7.88384	486.832	47.7868
30.3333	-126.98	59.2611	89.2819	8.40187	486.99	47.785
30.35	-126.975	59.2927	89.4659	8.71605	486.974	47.7865
30.3667	-126.976	59.2657	89.3322	8.34816	486.951	47.7831
30.3833	-126.975	59.2307	89.3066	8.50792	486.95	47.7815
30.4	-126.974	59.3066	89.4009	5.17311	486.878	47.781
30.4167	-126.975	59.2417	89.3116	8.42629	486.71	47.7801
30.4333	-126.975	59.2326	89.3339	9.4384	486.647	47.7808
30.45	-126.975	59.224	89.288	9.42345	486.723	47.7792
30.4667	-126.973	59.2484	89.2797	9.00154	486.761	47.7787
30.4833	-126.97	59.242	89.3099	9.43062	486.729	47.7773
30.5	-126.968	59.2341	89.2963	9.4503	486.992	47.7761
30.5167	-126.966	59.2512	89.3449	9.47777	487.108	47.7778
30.5333	-126.967	59.2648	89.3549	9.12544	487.157	47.7758
30.55	-126.97	59.3465	89.6001	9.36211	487.239	47.7813
30.5667	-126.971	59.2818	89.4265	9.4735	487.209	47.7811
30.5833	-126.974	59.4053	89.5919	9.19884	487.223	47.7789
30.6	-126.973	59.2606	89.2904	8.96568	487.164	47.7787
30.6167	-126.976	59.2353	89.3139	9.38179	487.318	47.7798
30.6333	-126.976	59.2706	89.3351	9.34776	487.334	47.7815
30.65	-126.974	59.2584	89.3105	9.48662	487.254	47.7831
30.6667	-126.969	59.2919	89.3064	9.27269	487.206	47.7801
30.6833	-126.974	59.2242	89.2609	9.27986	487.146	47.7802
30.7	-126.973	59.2538	89.3404	9.20891	486.82	47.7815
30.7167	-126.974	59.318	89.506	9.6125	486.957	47.7836
30.7333	-126.97	59.2765	89.3913	9.2643	486.881	47.7815
30.75	-126.969	59.2538	89.3372	9.66316	486.963	47.785
30.7667	-126.968	59.2881	89.4004	9.62914	486.868	47.7827
30.7833	-126.97	59.2365	89.3067	9.31862	486.922	47.7836
30.8	-126.972	59.267	89.3517	9.32091	486.897	47.7828
30.8167	-126.968	59.2799	89.3656	8.9753	486.879	47.7844
30.8333	-126.969	59.2739	89.3819	20.2065	486.93	47.7866
30.85	-126.97	59.2558	89.3752	9.41155	487.037	47.7863
30.8667	-126.968	59.2448	89.2878	9.11171	486.981	47.785
30.8833	-126.97	59.2565	89.3084	8.65944	487.034	47.7837
30.9	-126.966	59.2826	89.4563	9.21196	487.009	47.7871
30.9167	-126.969	59.3321	89.5341	9.27025	487.026	47.7869
30.9333	-126.964	59.3366	89.486	9.56886	487.05	47.7795
30.95	-126.961	59.273	89.3485	9.59343	487.019	47.7786
30.9667	-126.963	59.2301	89.2791	9.61845	487.123	47.7831
30.9833	-126.962	59.233	89.314	9.21074	487.257	47.7805
31	-126.963	59.2107	89.2876	8.722	487.306	47.7789
31.0167	-126.965	59.3069	89.3748	8.55507	487.296	47.7781
31.0333	-126.96	59.3354	89.4166	8.87093	487.159	47.7828
31.05	-126.957	59.2507	89.3253	8.81249	487.044	47.7796
31.0667	-126.956	59.2429	89.3423	9.00978	486.752	47.7789
31.0833	-126.951	59.2445	89.2819	9.16786	486.471	47.7847
31.1	-126.946	59.2158	89.2899	9.42238	486.777	47.7802
31.1167	-126.941	59.2593	89.3459	9.7329	486.715	47.7825
31.1333	-126.938	59.2718	89.3974	9.32152	486.711	47.7811
31.15	-126.94	59.2901	89.4154	8.74764	486.684	47.7795
31.1667	-126.937	59.2403	89.2817	9.1172	486.766	47.7805
31.1833	-126.942	59.206	89.2606	9.34181	486.804	47.7795
31.2	-126.947	59.2403	89.3279	9.35738	486.817	47.7782
31.2167	-126.947	59.2611	89.3319	8.77922	486.957	47.7818
31.2333	-126.943	59.2612	89.3543	9.37813	487.155	47.7815
31.25	-126.945	59.2591	89.3513	9.38423	487.046	47.7836
31.2667	-126.948	59.2699	89.3501	8.45131	487.268	47.7801
31.2833	-126.951	59.2516	89.3398	8.59322	487.335	47.7789
31.3	-126.951	59.2295	89.3052	9.63982	487.354	47.7799
31.3167	-126.951	59.237	89.2847	9.15169	487.321	47.7815
31.3333	-126.953	59.2185	89.291	9.15474	487.165	47.7811
31.35	-126.951	59.2828	89.3858	9.46404	487.041	47.7808
31.3667	-126.947	59.2533	89.3238	9.67568	487.106	47.784
31.3833	-126.946	59.2599	89.3507	9.7596	487.077	47.7782
31.4	-126.941	59.2272	89.3029	9.29894	486.895	47.7755
31.4167	-126.94	59.2651	89.3809	8.95378	486.778	47.7779
31.4333	-126.94	59.2503	89.3755	8.74397	486.836	47.7767
31.45	-126.941	59.2675	89.3984	8.76549	486.807	47.7799
31.4667	-126.943	59.2403	89.291	8.42873	486.662	47.7844
31.4833	-126.942	59.3073	89.3803	7.72484	486.836	47.784
31.5	-126.944	59.2519	89.2817	8.70522	486.778	47.7802
31.5167	-126.941	59.2194	89.262	8.52699	486.778	47.7767
31.5333	-126.94	59.2329	89.3353	8.18077	486.813	47.776
31.55	-126.941	59.2303	89.3043	9.08379	486.915	47.7734
31.5667	-126.937	59.2226	89.3234	8.96401	486.945	47.7728
31.5833	-126.936	59.2269	89.3101	8.45726	486.92	47.7729
31.6	-126.939	59.2599	89.3662	9.26796	487.072	47.7744
31.6167	-126.936	59.2338	89.3354	8.60039	487.188	47.7779
31.6333	-126.931	59.2428	89.3029	8.85063	487.121	47.7793
31.65	-126.93	59.2411	89.3214	9.36684	487.252	47.7786
31.6667	-126.927	59.2588	89.3575	9.07188	487.273	47.7799
31.6833	-126.932	59.3011	89.4003	8.47038	487.231	47.7787
31.7	-126.936	59.2619	89.3455	9.08073	487.193	47.7773
31.7167	-126.934	59.2538	89.3182	9.16298	487.096	47.7744
31.7333	-126.929	59.2742	89.3476	8.74046	487.049	47.7789
31.75	-126.922	59.2526	89.3337	9.14879	487.079	47.7789
31.7667	-126.921	59.2727	89.3336	8.89183	487.091	47.7787
31.7833	-126.923	59.3191	89.4735	8.98903	487.127	47.7792
31.8	-126.922	59.2466	89.3427	9.9897	487.03	47.7738
31.8167	-126.921	59.2344	89.2896	9.04793	487.144	47.7743
31.8333	-126.922	59.1998	89.2738	9.68285	487.111	47.7732
31.85	-126.919	59.2052	89.2519	10.2323	486.84	47.7775
31.8667	-126.916	59.2423	89.2979	8.96156	486.906	47.7757
31.8833	-126.916	59.2303	89.3142	9.61845	486.823	47.7728
31.9	-126.918	59.2593	89.3693	9.21013	486.865	47.7734
31.9167	-126.914	59.2904	89.4343	9.32991	486.811	47.7773
31.9333	-126.913	59.3316	89.582	9.6035	486.82	47.772
31.95	-126.916	59.2684	89.405	9.95277	486.755	47.7703
31.9667	-126.918	59.2928	89.3821	-14.9123	486.705	47.7738
31.9833	-126.917	59.2345	89.3131	9.28886	486.723	47.7712
32	-126.917	59.231	89.3198	9.17732	486.764	47.7729
32.0167	-126.917	59.2709	89.3447	9.46693	486.601	47.7717
32.0333	-126.918	59.2237	89.2956	6.63643	486.791	47.7758
32.05	-126.914	59.2658	89.3527	-2.63908	486.862	47.7757
32.0667	-126.913	59.2782	89.4462	3.62282	487.049	47.7728
32.0833	-126.91	59.2551	89.4036	-2.39708	487.221	47.7702
32.1	-126.912	59.226	89.2979	-2.19383	487.287	47.7692
32.1167	-126.91	59.25	89.345	-2.43584	487.345	47.766
32.1333	-126.911	59.2942	89.371	-1.42921	487.37	47.7663
32.15	-126.915	59.2754	89.3658	-2.71477	487.497	47.7673
32.1667	-126.912	59.2764	89.3838	-2.84477	487.528	47.7688
32.1833	-126.911	59.2677	89.3656	-1.76476	487.389	47.7731
32.2	-126.914	59.2246	89.291	9.04198	487.401	47.7753
32.2167	-126.913	59.2213	89.3279	8.56407	487.239	47.7746
32.2333	-126.916	59.2387	89.3374	8.74931	486.832	47.7718
32.25	-126.913	59.2997	89.3467	9.11064	486.739	47.7737
32.2667	-126.913	59.2364	89.3424	9.37706	486.834	47.7735
32.2833	-126.914	59.2242	89.2912	9.58138	486.83	47.7712
32.3	-126.911	59.2422	89.2999	9.81209	486.817	47.7689
32.3167	-126.911	59.2507	89.3321	9.09203	486.907	47.77
32.3333	-126.909	59.2005	89.2439	8.73741	486.868	47.7724
32.35	-126.911	59.2698	89.3534	8.56941	486.814	47.7699
32.3667	-126.91	59.2466	89.3203	8.95561	486.954	47.7706
32.3833	-126.909	59.2547	89.3673	9.75914	486.954	47.7711
32.4	-126.915	59.2242	89.3166	9.2852	486.717	47.7755
32.4167	-126.913	59.2532	89.3601	9.15535	486.795	47.772
32.4333	-126.913	59.2342	89.2921	9.44618	486.774	47.7724
32.45	-126.911	59.2199	89.3324	9.2614	486.761	47.7715
32.4667	-126.91	59.2904	89.3563	8.946	486.817	47.7721
32.4833	-126.91	59.2699	89.3809	9.17976	486.827	47.7718
32.5	-126.912	59.2612	89.3513	9.55879	486.899	47.7705
32.5167	-126.912	59.2153	89.2951	9.23576	486.75	47.7711
32.5333	-126.91	59.3331	89.5989	9.39781	486.855	47.7721
32.55	-126.913	59.2205	89.3067	8.81249	486.789	47.7711
32.5667	-126.909	59.2585	89.3571	8.60451	486.713	47.7723
32.5833	-126.906	59.2484	89.3273	8.87993	486.856	47.775
32.6	-126.903	59.2355	89.3395	9.54979	487	47.7766
32.6167	-126.905	59.2046	89.2728	9.59511	486.997	47.772
32.6333	-126.905	59.2789	89.3568	8.74214	487.018	47.7721
32.65	-126.909	59.2187	89.287	9.75853	487.073	47.774
32.6667	-126.908	59.2365	89.3139	9.40971	487.2	47.7732
32.6833	-126.905	59.2381	89.3337	9.35494	487.305	47.7731
32.7	-126.91	59.3279	89.3853	9.09447	487.297	47.7753
32.7167	-126.909	59.2675	89.3819	8.95805	487.19	47.7763
32.7333	-126.905	59.268	89.3792	9.12972	487.121	47.7769
32.75	-126.907	59.2136	89.2756	8.92159	487.233	47.7798
32.7667	-126.907	59.2808	89.3925	9.94438	487.326	47.7819
32.7833	-126.907	59.2516	89.2945	9.58916	487.296	47.7822
32.8	-126.908	59.2281	89.2941	8.98537	487.577	47.7811
32.8167	-126.91	59.2271	89.3223	9.38057	487.427	47.7789
32.8333	-126.905	59.2356	89.3092	9.59038	487.379	47.7819
32.85	-126.902	59.2085	89.2828	9.34837	487.33	47.7815
32.8667	-126.902	59.2104	89.2594	8.93288	487.326	47.7801
32.8833	-126.901	59.2541	89.3467	9.85207	487.214	47.7784
32.9	-126.9	59.2533	89.3685	9.3853	487.131	47.781
32.9167	-126.899	59.2423	89.3302	8.80776	487.231	47.7784
32.9333	-126.9	59.2516	89.3606	9.22981	487.152	47.7792
32.95	-126.898	59.26	89.3572	9.6035	486.987	47.7824
32.9667	-126.9	59.2654	89.389	9.00749	486.884	47.7844
[truncated: 1,622 more rows]
