# Supplementary material for: Thermodynamically controlled multiphase separation of heterogeneous liquid crystal colloids
Source: Nat Commun. 2023 Aug 29;14:5277. doi: 10.1038/s41467-023-41054-7 (PMC10465492; doi:10.1038/s41467-023-41054-7)
Supplement: Supplementary file 11 — Source Data [file 41467_2023_41054_MOESM11_ESM.zip › Source data/Supplementary Figure 7_The size-exclusion chromatography/10-11-2021/Han-12-D.xlsx]

## Sheet: Sample Details
Administrative Information
Export date	8. marraskuuta 2021 19:53:27
Culture name	fi-FI
Decimal separator	,
Workspace name	Leena
Workspace path	C:\ProgramData\Agilent Technologies\GPC\Workspaces\Leena\
File name	MDS_2_11_2021_Leena-0044.sample
Creation date	4. marraskuuta 2021 11:50:45
Created by	gpc-sec
Comments	Collected by Agilent GPC/SEC Software Version 1.1.3131.27789
Software version	Agilent GPC/SEC Software - 1.1.3131.27789
Sample Information
Sample name	Han-12
Information
Sample type	Sample
Injection date	4. marraskuuta 2021
Vial number	1
Injection number	1
Injection volume (µL)	100
Concentration (mg/mL)	1
dn/dc (mL/g)	0.1
UV extinction coefficient [(mg/mL)-¹][cm-¹]	1
Mark-Houwink K ((10e-5) dL/g)	14.1
Mark-Houwink Alpha	0.7
Mp	100000
Analysed	Yes
Instrument Conditions
Eluent
Refractive index (RIU)	1
Set flow rate (mL/min)	1
LS Wavelength (nm)	658
Set temperature (°C)	20
Actual temperature (°C)	0
Actual flow rate (mL/min)	0
Column information
Data origin	Collected by Agilent GPC/SEC Software Version 1.1.3131.27789
Instrument name
Collection Parameters
Collected by	gpc-sec
Number of channels	6
Run length (mins)	60.0167
Delay time (secs)	0
Sampling interval (secs)	1
Number of data points	3601
DLS Parameters
Viscosity (cP)	0.0089
Correlator run time (secs)	5
Collection fraction	0
Channel Information
Channel ID	Detector type	Detector name	Detector units	Channel Information
1	RI	RI	mV
2	LS 15°	LS 15°	mV
3	LS 90°	LS 90°	mV
4	VS DP	VS DP	mV
5	VS IP	VS IP	mV
6	UV 280nm	UV 280nm	mV

## Sheet: Raw Data
Collection Parameters
Collected by	gpc-sec
Number of channels	6
Run length (mins)	60.0167
Delay time (secs)	0
Sampling interval (secs)	1
Number of data points	3601
DLS Parameters
Viscosity (cP)	0.0089
Correlator run time (secs)	5
Collection fraction	0
Channel Information
Channel ID	Detector type	Detector name	Detector units	Channel Information
1	RI	RI	mV
2	LS 15°	LS 15°	mV
3	LS 90°	LS 90°	mV
4	VS DP	VS DP	mV
5	VS IP	VS IP	mV
6	UV 280nm	UV 280nm	mV
Raw Data
RT (mins)	Response Trace 1	Response Trace 2	Response Trace 3	Response Trace 4	Response Trace 5	Response Trace 6
0	-78.148	59.1038	90.3277	5.06279	464.645	47.8193
0.0166667	-78.1474	59.1044	90.3176	5.25124	462.045	47.8193
0.0333333	-78.1538	59.1129	90.3133	5.69283	456.681	47.8202
0.05	-78.1625	59.1009	90.3091	4.53835	454.554	47.8216
0.0666667	-78.1661	59.1143	90.3165	5.13374	454.293	47.8255
0.0833333	-78.1644	59.1052	90.3048	7.34505	454.834	47.8211
0.1	-78.1608	59.1137	90.3004	35.7366	455.462	47.821
0.116667	-78.162	59.109	90.3088	5.70244	456.393	47.8181
0.133333	-78.1596	59.1023	90.3056	5.50148	457.154	47.8219
0.15	-78.162	59.1233	90.3823	5.58022	457.454	47.8204
0.166667	-78.1641	59.1073	90.3379	5.09377	457.966	47.8211
0.183333	-78.1632	59.1123	90.3233	5.53368	458.826	47.8198
0.2	-78.1628	59.1349	90.3613	4.93645	459.644	47.8205
0.216667	-78.1631	59.1628	90.461	4.98177	460.113	47.8165
0.233333	-78.1574	59.1163	90.317	5.72212	460.784	47.8173
0.25	-78.1573	59.1087	90.3063	5.56953	461.514	47.8179
0.266667	-78.159	59.1077	90.3065	5.41573	461.809	47.814
0.283333	-78.1637	59.1052	90.2903	4.71474	462.5	47.8155
0.3	-78.1652	59.1195	90.3155	5.62019	462.818	47.8109
0.316667	-78.1638	59.1259	90.3225	5.87883	463.189	47.8043
0.333333	-78.1715	59.1383	90.3519	5.75722	463.41	47.8062
0.35	-78.177	59.0957	90.2897	5.5117	463.899	47.7996
0.366667	-78.1744	59.098	90.2906	5.34828	463.9	47.8013
0.383333	-78.1774	59.1113	90.3071	5.17601	464.008	47.7996
0.4	-78.1825	59.1238	90.3458	5.21355	464.317	47.793
0.416667	-78.1825	59.4193	90.5317	6.19713	464.349	47.7917
0.433333	-78.1899	59.1293	90.3562	5.07469	464.158	47.7862
0.45	-78.1927	59.2289	90.3881	5.28633	464.587	47.7815
0.466667	-78.2043	59.1184	90.3169	5.6469	464.565	47.7735
0.483333	-78.209	59.1192	90.3478	5.69817	464.481	47.7634
0.5	-78.2116	59.1114	90.3194	5.18028	464.637	47.752
0.516667	-78.218	59.1094	90.3059	5.63377	464.588	47.7433
0.533333	-78.2279	59.1088	90.3002	4.90959	464.641	47.734
0.55	-78.232	59.1041	90.2934	5.21477	464.422	47.7158
0.566667	-78.2356	59.1009	90.2836	5.22194	464.263	47.7052
0.583333	-78.2394	59.101	90.2866	5.65117	464.431	47.6902
0.6	-78.2539	59.1406	90.3754	5.64522	464.223	47.6751
0.616667	-78.2589	59.1064	90.2987	5.64339	464.542	47.6524
0.633333	-78.2714	59.1111	90.3175	5.87944	464.547	47.637
0.65	-78.278	59.1058	90.3156	5.16899	464.511	47.613
0.666667	-78.2864	59.163	90.3544	5.41863	464.6	47.5898
0.683333	-78.3018	59.1169	90.3382	5.52528	464.609	47.5628
0.7	-78.314	59.103	90.2959	5.82878	464.557	47.5373
0.716667	-78.3273	59.1267	90.3213	5.47585	464.745	47.5077
0.733333	-78.343	59.1062	90.3042	5.60112	464.863	47.4812
0.75	-78.355	59.1029	90.3153	5.4055	464.799	47.4455
0.766667	-78.3733	59.099	90.2999	5.1963	464.751	47.414
0.783333	-78.3904	59.1065	90.3091	5.30129	464.928	47.3815
0.8	-78.4126	59.1375	90.3719	5.17189	465.255	47.3484
0.816667	-78.4329	59.132	90.3326	4.79225	465.682	47.3103
0.833333	-78.4553	59.1085	90.3123	5.45265	466.137	47.2675
0.85	-78.484	59.136	90.3256	5.18257	466.132	47.2288
0.866667	-78.5186	59.1042	90.3111	5.13725	466.46	47.1873
0.883333	-78.5551	59.1174	90.3555	4.80705	466.347	47.1488
0.9	-78.5918	59.1195	90.2934	5.58861	466.092	47.1159
0.916667	-78.6366	59.1119	90.3045	4.91386	465.753	47.0765
0.933333	-78.6848	59.1348	90.4015	6.07613	465.717	47.0361
0.95	-78.7307	59.1256	90.3313	5.23262	465.46	47.0005
0.966667	-78.7832	59.1143	90.3106	5.30006	465.413	46.9657
0.983333	-78.839	59.1174	90.3413	5.4026	465.18	46.9335
1	-78.8993	59.107	90.3358	6.063	465.337	46.8967
1.01667	-78.9541	59.0978	90.2804	5.06874	465.264	46.8679
1.03333	-79.0162	59.1048	90.2818	4.60152	465.063	46.8415
1.05	-79.0839	59.1625	90.4194	4.70696	465.084	46.815
1.06667	-79.1526	59.1146	90.3407	5.37987	465.113	46.7959
1.08333	-79.2231	59.1105	90.3333	5.30251	465.094	46.7747
1.1	-79.2944	59.132	90.3548	5.04311	465.116	46.7564
1.11667	-79.3707	59.1219	90.3562	5.08553	465.004	46.7455
1.13333	-79.4437	59.1262	90.3448	4.91982	465.053	46.7365
1.15	-79.5211	59.1222	90.3147	5.5027	464.88	46.7274
1.16667	-79.6024	59.1064	90.3065	5.26848	465.074	46.7265
1.18333	-79.681	59.2272	90.4551	5.42992	464.899	46.7301
1.2	-79.7564	59.1447	90.3568	5.98732	464.721	46.7362
1.21667	-79.831	59.1323	90.3501	5.70244	464.994	46.7402
1.23333	-79.9012	59.1074	90.2992	5.61775	464.979	46.7503
1.25	-79.9757	59.1094	90.3039	5.16411	464.848	46.7619
1.26667	-80.0388	59.1024	90.2966	5.20226	464.992	46.7838
1.28333	-80.1005	59.1114	90.3509	5.5146	464.831	46.8044
1.3	-80.1598	59.1073	90.3315	5.26436	464.925	46.8246
1.31667	-80.2161	59.1412	90.3658	5.7	464.943	46.8464
1.33333	-80.2662	59.1177	90.3561	4.95552	464.83	46.8765
1.35	-80.3082	59.0969	90.3001	5.45982	464.943	46.903
1.36667	-80.3469	59.1459	90.3202	5.2523	464.698	46.9328
1.38333	-80.3719	59.184	90.4034	5.53673	464.899	46.9637
1.4	-80.397	59.1068	90.3204	5.57488	464.896	46.9976
1.41667	-80.4128	59.0896	90.2931	5.58556	464.828	47.0257
1.43333	-80.4282	59.0949	90.2805	5.32982	464.922	47.0606
1.45	-80.4307	59.0939	90.3019	5.32448	465.016	47.0956
1.46667	-80.4269	59.0928	90.2998	4.51332	464.799	47.1265
1.48333	-80.4171	59.1056	90.31	5.12657	464.931	47.1594
1.5	-80.4	59.156	90.4301	5.29289	464.829	47.1937
1.51667	-80.3725	59.1564	90.4302	4.69154	464.963	47.2332
1.53333	-80.3423	59.1004	90.279	6.04637	464.728	47.2631
1.55	-80.3111	59.1044	90.3039	5.68275	464.826	47.295
1.56667	-80.2734	59.1564	90.3779	5.33882	464.964	47.3249
1.58333	-80.2287	59.1343	90.3748	4.91615	464.696	47.3548
1.6	-80.1774	59.105	90.3434	5.72563	464.874	47.3847
1.61667	-80.1249	59.1143	90.3194	5.87517	464.96	47.4117
1.63333	-80.0681	59.1198	90.3651	6.12022	464.813	47.4418
1.65	-80.012	59.129	90.3367	5.20653	464.826	47.4641
1.66667	-79.9473	59.1157	90.3297	5.15755	464.953	47.486
1.68333	-79.8788	59.1018	90.3106	6.08742	464.875	47.5123
1.7	-79.8109	59.0919	90.3158	6.12907	464.922	47.5333
1.71667	-79.7393	59.107	90.2972	5.04677	464.864	47.5564
1.73333	-79.6792	59.1077	90.3561	5.45143	464.979	47.5773
1.75	-79.6105	59.0939	90.3088	5.12779	464.76	47.5953
1.76667	-79.5393	59.0853	90.2967	4.84642	464.92	47.609
1.78333	-79.4704	59.0917	90.3053	5.45677	464.907	47.6225
1.8	-79.4036	59.1274	90.388	5.60997	465.404	47.6409
1.81667	-79.3378	59.0974	90.3091	5.2404	465.692	47.6545
1.83333	-79.2709	59.1134	90.3065	4.85069	465.632	47.6698
1.85	-79.2075	59.1076	90.3312	5.03899	465.54	47.681
1.86667	-79.1406	59.1395	90.4194	5.58083	465.588	47.692
1.88333	-79.0751	59.1058	90.3294	5.48241	465.538	47.7055
1.9	-79.0096	59.0987	90.3179	5.74059	465.368	47.7152
1.91667	-78.9472	59.1096	90.3341	5.8091	465.157	47.7233
1.93333	-78.8935	59.0804	90.2877	5.61653	465.236	47.7311
1.95	-78.8413	59.1174	90.3567	5.08781	465.156	47.7383
1.96667	-78.7884	59.0879	90.3031	5.54207	464.951	47.7448
1.98333	-78.746	59.0972	90.3121	5.37102	465.079	47.7541
2	-78.6988	59.0821	90.2798	5.33821	465.027	47.7586
2.01667	-78.6558	59.1016	90.3147	5.19402	464.911	47.7662
2.03333	-78.6164	59.1015	90.3152	4.40239	464.872	47.7731
2.05	-78.5763	59.1357	90.3429	5.74944	464.859	47.7737
2.06667	-78.5421	59.1062	90.3016	4.54124	464.927	47.7821
2.08333	-78.5056	59.1283	90.3353	5.38887	464.822	47.7868
2.1	-78.4664	59.1116	90.3515	5.30724	464.925	47.7892
2.11667	-78.4362	59.1126	90.3095	5.24284	464.819	47.7908
2.13333	-78.4084	59.1006	90.3246	5.65712	464.688	47.7972
2.15	-78.3807	59.0908	90.2903	5.69588	464.902	47.7993
2.16667	-78.3564	59.0878	90.3066	5.30006	464.897	47.8028
2.18333	-78.3315	59.1097	90.2958	5.30663	464.937	47.8066
2.2	-78.3083	59.0983	90.3042	5.52895	464.829	47.8092
2.21667	-78.2894	59.0981	90.306	5.61653	464.82	47.8124
2.23333	-78.2687	59.1006	90.3126	5.72441	464.837	47.8124
2.25	-78.2493	59.0914	90.3115	5.18257	464.858	47.8138
2.26667	-78.2299	59.0882	90.3098	5.02647	464.911	47.8188
2.28333	-78.2113	59.094	90.306	4.85542	464.833	47.8187
2.3	-78.1945	59.0984	90.3245	5.09911	464.721	47.8191
2.31667	-78.1835	59.0968	90.3336	4.9305	464.884	47.8196
2.33333	-78.1648	59.0961	90.3019	5.05989	464.827	47.8193
2.35	-78.1536	59.1039	90.3512	5.39482	464.787	47.8213
2.36667	-78.1402	59.1203	90.3494	5.13023	464.924	47.8214
2.38333	-78.1297	59.1091	90.3326	5.4467	464.825	47.8222
2.4	-78.117	59.0893	90.3017	5.48714	464.788	47.823
2.41667	-78.1109	59.1325	90.3414	5.20103	464.746	47.8254
2.43333	-78.101	59.11	90.3338	5.29823	464.737	47.828
2.45	-78.0869	59.1021	90.3133	5.35667	464.817	47.8222
2.46667	-78.0817	59.103	90.3086	5.63438	464.82	47.8257
2.48333	-78.0708	59.0986	90.3123	5.61241	464.774	47.8291
2.5	-78.065	59.085	90.2931	5.30724	464.84	47.8291
2.51667	-78.0645	59.0908	90.3037	5.25414	464.541	47.8336
2.53333	-78.0595	59.0977	90.3098	5.1075	464.871	47.8313
2.55	-78.0531	59.0896	90.2908	5.16289	464.684	47.8278
2.56667	-78.0476	59.1032	90.3188	5.30724	464.743	47.8297
2.58333	-78.0399	59.0977	90.3086	5.30418	464.716	47.8313
2.6	-78.0329	59.1038	90.3194	4.8893	464.725	47.8341
2.61667	-78.0242	59.0952	90.3092	5.6588	464.875	47.8341
2.63333	-78.0216	59.1122	90.3318	5.38048	464.706	47.8336
2.65	-78.017	59.1009	90.3088	5.24529	464.739	47.8347
2.66667	-78.0134	59.0926	90.301	5.12245	464.805	47.8355
2.68333	-78.0122	59.1419	90.3506	5.36446	464.71	47.8317
2.7	-78.0056	59.1364	90.3869	5.1284	464.796	47.8339
2.71667	-78.0012	59.1624	90.3327	5.68443	464.797	47.8338
2.73333	-78.0006	59.1941	90.4733	4.79515	464.853	47.8301
2.75	-77.9984	59.1358	90.3986	5.40138	464.961	47.8335
2.76667	-77.9945	59.1004	90.3106	5.28938	464.917	47.8367
2.78333	-77.9896	59.1151	90.3446	5.17311	464.818	47.8378
2.8	-77.9907	59.0893	90.2894	5.40978	464.972	47.8346
2.81667	-77.9874	59.0904	90.294	5.10399	464.972	47.8378
2.83333	-77.9812	59.0911	90.3017	4.78096	464.886	47.8382
2.85	-77.9774	59.1184	90.3658	4.92806	464.961	47.8364
2.86667	-77.9746	59.0882	90.303	5.15877	464.934	47.8385
2.88333	-77.9768	59.1352	90.3341	5.32265	464.868	47.8347
2.9	-77.9708	59.1222	90.3603	5.13435	464.688	47.8378
2.91667	-77.9665	59.1418	90.3565	4.81361	464.99	47.8338
2.93333	-77.9632	59.0902	90.3108	4.84169	464.998	47.8353
2.95	-77.9661	59.1401	90.405	5.41145	464.872	47.8336
2.96667	-77.965	59.1125	90.3361	5.3167	465.002	47.833
2.98333	-77.9592	59.1065	90.3153	5.74287	464.854	47.8339
3	-77.9565	59.0987	90.3352	5.32631	464.932	47.8365
3.01667	-77.9565	59.1108	90.3413	5.51704	464.998	47.8333
3.03333	-77.9539	59.0907	90.3149	4.99733	464.82	47.8342
3.05	-77.9557	59.1203	90.3512	5.3376	464.915	47.8353
3.06667	-77.954	59.1044	90.3259	4.91203	464.814	47.8382
3.08333	-77.952	59.1094	90.3402	5.15587	464.972	47.8349
3.1	-77.9487	59.0875	90.2917	5.51338	464.946	47.8323
3.11667	-77.9469	59.085	90.3004	5.40199	464.822	47.8307
3.13333	-77.9438	59.1009	90.3149	5.02586	464.99	47.832
3.15	-77.9447	59.1096	90.3277	4.77791	464.863	47.8335
3.16667	-77.9449	59.1048	90.3277	5.41924	464.862	47.8321
3.18333	-77.9385	59.0842	90.2892	5.36507	464.887	47.8344
3.2	-77.9354	59.0911	90.3321	4.68193	464.974	47.8359
3.21667	-77.94	59.1175	90.396	5.42885	465.031	47.832
3.23333	-77.9435	59.0942	90.3001	4.6682	465.079	47.8327
3.25	-77.9392	59.0768	90.3071	4.99672	464.984	47.8289
3.26667	-77.9362	59.0786	90.2827	5.15587	465.045	47.8304
3.28333	-77.9356	59.0937	90.3059	5.31609	464.839	47.8318
3.3	-77.9379	59.1055	90.328	5.77446	465.046	47.8336
3.31667	-77.938	59.1259	90.3936	9.29527	465.087	47.8315
3.33333	-77.9366	59.1415	90.4321	4.161	464.912	47.835
3.35	-77.9343	59.1718	90.361	5.33348	464.922	47.8342
3.36667	-77.9322	59.1018	90.3353	5.72502	465.102	47.8362
3.38333	-77.9319	59.1332	90.3407	5.84663	465.07	47.833
3.4	-77.9345	59.0949	90.3167	5.33165	465.019	47.8355
3.41667	-77.9313	59.096	90.3259	5.00618	465.01	47.8341
3.43333	-77.9319	59.0804	90.2779	4.83101	465.039	47.8346
3.45	-77.9278	59.0954	90.3143	4.83269	464.949	47.8356
3.46667	-77.9308	59.0865	90.2915	5.15633	465.031	47.8336
3.48333	-77.9319	59.0858	90.3019	5.42641	465.001	47.8329
3.5	-77.9348	59.0932	90.2969	6.43318	464.921	47.8318
3.51667	-77.9345	59.1552	90.4228	4.31007	465.058	47.8301
3.53333	-77.931	59.1001	90.3214	5.99678	464.999	47.8298
3.55	-77.9298	59.1003	90.3173	5.45677	464.824	47.8303
3.56667	-77.9322	59.1238	90.3167	5.56648	464.827	47.8306
3.58333	-77.9356	59.1055	90.3219	5.30006	464.892	47.8323
3.6	-77.9351	59.0919	90.3082	5.01457	464.793	47.8336
3.61667	-77.9353	59.0926	90.3103	4.56749	464.733	47.8289
3.63333	-77.9357	59.0817	90.2909	5.16594	464.967	47.8307
3.65	-77.9363	59.1021	90.3149	5.24635	464.774	47.8292
3.66667	-77.9331	59.0975	90.332	4.8745	464.567	47.8301
3.68333	-77.9281	59.076	90.2973	5.52116	464.827	47.8304
3.7	-77.9325	59.0984	90.3256	4.67064	464.915	47.8306
3.71667	-77.9325	59.0913	90.3278	4.67781	464.879	47.8306
3.73333	-77.933	59.0929	90.3132	3.88618	464.727	47.833
3.75	-77.9388	59.0881	90.2975	5.03548	464.969	47.8283
3.76667	-77.9406	59.1077	90.3108	6.08986	464.868	47.8286
3.78333	-77.9372	59.0858	90.2978	5.33165	464.784	47.8288
3.8	-77.9369	59.0885	90.2804	5.07408	464.891	47.8312
3.81667	-77.9351	59.0771	90.2859	5.11284	464.972	47.8323
3.83333	-77.9357	59.0902	90.3341	5.28984	464.85	47.8336
3.85	-77.9351	59.0789	90.2963	4.5443	464.94	47.8297
3.86667	-77.9337	59.0717	90.2866	5.29411	464.853	47.8275
3.88333	-77.9327	59.0913	90.3043	4.94652	464.865	47.8297
3.9	-77.9304	59.0997	90.3474	4.9955	464.913	47.8281
3.91667	-77.9252	59.1323	90.3814	4.98177	464.977	47.8263
3.93333	-77.9243	59.0791	90.2898	5.06096	465.051	47.8281
3.95	-77.9311	59.0893	90.3175	5.29167	465.018	47.8272
3.96667	-77.927	59.1033	90.3175	5.25826	465.053	47.8268
3.98333	-77.9301	59.121	90.3504	4.5359	465.021	47.8234
4	-77.929	59.0836	90.3057	5.15694	464.819	47.8252
4.01667	-77.9243	59.1224	90.3295	4.99672	464.907	47.8323
4.03333	-77.9267	59.0899	90.2982	5.10689	464.868	47.8317
4.05	-77.925	59.1041	90.3399	5.10155	464.675	47.8323
4.06667	-77.9284	59.0879	90.2937	5.06706	464.794	47.8323
4.08333	-77.9305	59.1473	90.4345	4.69688	464.888	47.8321
4.1	-77.933	59.1019	90.3288	4.59374	464.929	47.8313
4.11667	-77.9353	59.1573	90.333	5.07835	464.851	47.8284
4.13333	-77.9354	59.116	90.3281	4.77913	464.887	47.8306
4.15	-77.9362	59.0913	90.3396	5.18089	464.869	47.8288
4.16667	-77.9377	59.1064	90.3326	4.66103	464.853	47.8292
4.18333	-77.9382	59.1065	90.3072	4.8011	464.93	47.828
4.2	-77.9388	59.1146	90.361	5.00328	465.023	47.8275
4.21667	-77.9377	59.0987	90.3193	5.75844	464.913	47.826
4.23333	-77.9337	59.1972	90.4017	4.84947	465.039	47.8265
4.25	-77.9362	59.0937	90.2956	4.55437	464.832	47.8236
4.26667	-77.9398	59.1122	90.346	5.13618	464.905	47.8257
4.28333	-77.9351	59.0836	90.3021	5.0605	464.895	47.8292
4.3	-77.9325	59.0978	90.3307	4.9836	465.1	47.8298
4.31667	-77.9279	59.0795	90.2959	5.59273	464.997	47.8289
4.33333	-77.931	59.0891	90.3217	4.76234	465.032	47.8291
4.35	-77.927	59.0957	90.2999	4.94484	465.163	47.8278
4.36667	-77.9284	59.0955	90.3216	5.06523	465.096	47.8283
4.38333	-77.9215	59.0766	90.2866	5.11177	464.999	47.8286
4.4	-77.9256	59.0987	90.3271	4.07036	465.045	47.8271
4.41667	-77.9235	59.0844	90.304	5.14687	465.109	47.8274
4.43333	-77.9247	59.083	90.2789	4.92989	464.809	47.826
4.45	-77.9276	59.0788	90.2857	4.40056	465.006	47.8236
4.46667	-77.9256	59.0916	90.3036	5.58495	465.176	47.8213
4.48333	-77.9221	59.1024	90.3396	5.42046	465.183	47.8208
4.5	-77.9302	59.0893	90.299	5.37697	465.028	47.821
4.51667	-77.9296	59.0868	90.3024	5.46455	465.073	47.8237
4.53333	-77.9247	59.0932	90.3407	4.66591	465.136	47.8242
4.55	-77.9224	59.0965	90.3251	4.99016	465.106	47.8248
4.56667	-77.9205	62.1053	90.5056	4.80949	465.198	47.8278
4.58333	-77.9202	59.1152	90.3227	4.3618	465.164	47.8283
4.6	-77.9192	59.1021	90.3161	4.99962	465.016	47.8294
4.61667	-77.9195	59.1126	90.3799	4.6003	465.094	47.8278
4.63333	-77.924	59.0826	90.3118	4.94545	465.083	47.8251
4.65	-77.9264	59.0936	90.333	4.7892	464.999	47.8228
4.66667	-77.9285	59.078	90.3147	4.05251	465.099	47.8219
4.68333	-77.9284	59.0818	90.3051	5.44075	464.968	47.8208
4.7	-77.9316	59.1227	90.373	4.65279	465.025	47.8217
4.71667	-77.9318	59.103	90.3387	5.44365	465.119	47.8236
4.73333	-77.9292	59.1201	90.3637	4.5562	465.199	47.8257
4.75	-77.9293	59.0978	90.3185	4.40178	465.092	47.8262
4.76667	-77.9247	59.0852	90.3251	4.54124	465.02	47.8236
4.78333	-77.9293	59.1114	90.3303	5.26726	465.061	47.8246
4.8	-77.9282	59.2268	90.3315	5.00496	465.101	47.822
4.81667	-77.9293	59.0771	90.2929	5.54146	464.891	47.8193
4.83333	-77.9296	59.0864	90.3347	4.4883	465.108	47.8187
4.85	-77.9267	59.0887	90.324	5.02281	465.17	47.8201
4.86667	-77.931	59.1019	90.3353	4.73564	465.205	47.8205
4.88333	-77.9304	59.0965	90.3458	5.11528	465.124	47.821
4.9	-77.935	59.0907	90.3362	4.43581	465.072	47.8216
4.91667	-77.9374	59.0876	90.3162	5.44014	465.081	47.8198
4.93333	-77.9372	59.0888	90.3095	4.72481	465.19	47.8207
4.95	-77.9365	59.0875	90.3324	4.79286	465.197	47.8223
4.96667	-77.9348	59.0989	90.3657	4.84886	465.178	47.8246
4.98333	-77.9356	59.1096	90.378	4.44054	465.216	47.8239
5	-77.936	59.1196	90.3617	5.32982	465.318	47.8249
5.01667	-77.9343	59.0795	90.3115	5.01152	465.13	47.8251
5.03333	-77.9307	59.0968	90.35	4.84642	465.082	47.8231
5.05	-77.9348	59.0865	90.3242	5.29762	465.272	47.8201
5.06667	-77.9351	59.0803	90.2918	5.15938	465.106	47.821
5.08333	-77.9359	59.0836	90.3082	5.17067	465.132	47.8234
5.1	-77.9347	59.1108	90.361	4.90196	465.113	47.8248
5.11667	-77.9377	59.091	90.3349	4.38744	465.186	47.822
5.13333	-77.9345	59.1047	90.3288	5.79475	465.076	47.8214
5.15	-77.9348	59.0917	90.3185	4.63188	464.985	47.8237
5.16667	-77.9377	59.0824	90.3254	5.50331	465.05	47.8259
5.18333	-77.9337	59.0885	90.3054	3.87245	465.134	47.8272
5.2	-77.9366	59.101	90.384	4.52934	464.896	47.8266
5.21667	-77.9339	59.1004	90.3445	4.59618	465.031	47.8283
5.23333	-77.9325	59.1445	90.3692	4.45183	464.977	47.8289
5.25	-77.9353	59.0937	90.3158	4.7541	465.08	47.8268
5.26667	-77.9374	59.1235	90.3671	4.75639	464.965	47.8281
5.28333	-77.9374	59.1013	90.3329	4.20876	464.88	47.8277
5.3	-77.9354	59.0968	90.3405	4.83986	464.961	47.8292
5.31667	-77.9389	59.071	90.2856	4.98772	465.009	47.8263
5.33333	-77.938	59.0777	90.3037	5.01808	465.056	47.8242
5.35	-77.9328	59.0864	90.3442	4.63493	464.985	47.8201
5.36667	-77.9314	59.0887	90.3283	5.76378	464.752	47.8223
5.38333	-77.9337	59.1013	90.3358	5.24284	464.971	47.8228
5.4	-77.931	59.0934	90.3176	4.97765	464.866	47.8204
5.41667	-77.9356	59.081	90.3057	4.69093	464.922	47.8262
5.43333	-77.933	59.1154	90.4437	5.42641	464.825	47.8269
5.45	-77.9333	59.0751	90.3014	4.95369	464.857	47.8205
5.46667	-77.936	59.0763	90.3056	-11.2984	464.942	47.8225
5.48333	-77.9376	59.1023	90.3436	-6.13319	464.895	47.8251
5.5	-77.9336	59.105	90.3246	-5.73448	465.059	47.8233
5.51667	-77.9348	59.0891	90.2984	-4.84932	465.094	47.824
5.53333	-77.9369	59.0693	90.2863	-6.00975	464.91	47.8292
5.55	-77.9327	59.0897	90.3252	-5.03227	464.996	47.8272
5.56667	-77.9318	59.1224	90.3925	-12.1116	465.027	47.8255
5.58333	-77.9356	59.1369	90.3788	-4.79866	464.689	47.8242
5.6	-77.9351	59.1192	90.3843	-6.13258	465.027	47.8255
5.61667	-77.935	59.1201	90.417	-6.47591	464.912	47.8269
5.63333	-77.9356	59.1117	90.3591	-5.82558	464.964	47.824
5.65	-77.9366	59.1584	90.4795	-3.99879	465.029	47.8257
5.66667	-77.9356	59.1908	90.3985	-3.98979	465	47.8291
5.68333	-77.9314	59.0966	90.3382	-4.22585	464.951	47.8274
5.7	-77.9293	59.0995	90.3307	-1.89644	464.966	47.8286
5.71667	-77.9337	59.1016	90.3347	-1.59004	465.012	47.8269
5.73333	-77.9328	59.0972	90.315	-1.89888	464.962	47.8239
5.75	-77.9365	59.0804	90.3071	-4.96605	464.78	47.8265
5.76667	-77.9327	59.1093	90.3822	3.92372	465.106	47.8234
5.78333	-77.9307	59.1248	90.4377	4.54903	465.019	47.8254
5.8	-77.9311	59.0897	90.324	3.59596	464.875	47.8246
5.81667	-77.9263	59.0942	90.3597	-17.6005	464.98	47.8223
5.83333	-77.926	59.0856	90.299	4.75349	465.166	47.822
5.85	-77.9247	59.09	90.3393	-10.4229	464.975	47.8222
5.86667	-77.9258	59.0849	90.3281	4.14604	464.99	47.8225
5.88333	-77.9302	59.0949	90.3065	4.44054	464.951	47.8213
5.9	-77.9295	59.0853	90.306	4.75044	465.142	47.8233
5.91667	-77.9276	59.0727	90.301	4.90486	464.988	47.8252
5.93333	-77.9263	59.0768	90.2911	1.67793	464.9	47.8205
5.95	-77.9279	59.1111	90.3437	1.8763	465.042	47.8236
5.96667	-77.9298	59.0858	90.3201	1.94496	465.055	47.8222
5.98333	-77.9273	59.1048	90.3524	4.31892	465.315	47.8259
6	-77.9226	59.0865	90.3256	7.78618	465.287	47.8239
6.01667	-77.9223	59.1085	90.3762	5.19691	465.394	47.8233
6.03333	-77.924	59.1528	90.3625	14.0195	465.358	47.824
6.05	-77.9296	59.0897	90.3158	4.78264	465.157	47.8226
6.06667	-77.9275	59.0943	90.3385	3.93745	465.258	47.822
6.08333	-77.925	59.0743	90.2988	7.99416	465.279	47.822
6.1	-77.9293	59.1126	90.3523	17.9345	465.093	47.8194
6.11667	-77.9258	59.0963	90.3362	5.43236	465.046	47.8167
6.13333	-77.9278	59.081	90.317	47.9644	465.022	47.8194
6.15	-77.9279	59.0757	90.3091	13.2168	465.267	47.8248
6.16667	-77.9255	59.0789	90.301	4.97871	465.182	47.824
6.18333	-77.9182	59.1088	90.3744	4.35524	465.23	47.8268
6.2	-77.9159	59.1123	90.4237	-0.100021	465.194	47.8234
6.21667	-77.9197	59.0736	90.292	17.9624	465.229	47.8255
6.23333	-77.9194	59.0965	90.3309	4.90013	465.042	47.8257
6.25	-77.9174	59.0856	90.322	4.92149	465.115	47.8272
6.26667	-77.9137	59.0887	90.3274	4.59251	465.093	47.8288
6.28333	-77.9147	59.0986	90.3449	5.08369	464.994	47.8257
6.3	-77.9144	59.0751	90.2917	4.88228	464.973	47.8246
6.31667	-77.9131	59.0749	90.2975	21.1639	465.172	47.8278
6.33333	-77.9163	59.0966	90.3643	4.94057	465.113	47.8281
6.35	-77.9141	59.091	90.3187	2.13509	464.752	47.8281
6.36667	-77.9154	59.1216	90.4022	1.98784	464.773	47.8262
6.38333	-77.9147	59.0867	90.3214	1.89659	464.9	47.8289
6.4	-77.9105	59.074	90.315	4.65218	464.848	47.8283
6.41667	-77.9093	59.089	90.3315	4.88579	464.945	47.8297
6.43333	-77.911	59.1143	90.3436	4.75578	464.924	47.8294
6.45	-77.9116	59.1004	90.3375	4.3679	465.006	47.8281
6.46667	-77.909	59.0965	90.305	19.154	464.955	47.8263
6.48333	-77.9092	59.0737	90.2909	-0.0952911	464.986	47.8278
6.5	-77.9078	59.1328	90.3671	4.84581	464.993	47.831
6.51667	-77.9043	59.1172	90.3599	4.78981	464.949	47.8301
6.53333	-77.9025	59.1154	90.3445	4.41963	465.123	47.8266
6.55	-77.9037	59.0853	90.34	4.17656	465.088	47.826
6.56667	-77.9002	59.0914	90.3292	10.8564	465.144	47.8259
6.58333	-77.9063	59.1161	90.34	4.7213	465.043	47.8249
6.6	-77.9005	59.0861	90.3118	4.82613	465.047	47.8222
6.61667	-77.9003	59.0743	90.2854	4.44649	465.127	47.8246
6.63333	-77.897	59.1039	90.323	4.72191	464.998	47.8259
6.65	-77.8977	59.0882	90.2996	4.15504	465.111	47.8242
6.66667	-77.8973	59.0951	90.3017	4.17	465.191	47.8265
6.68333	-77.8986	59.0749	90.3059	4.67598	465.096	47.8257
6.7	-77.8959	59.0728	90.3056	4.49715	465.12	47.8246
6.71667	-77.8954	59.0945	90.3065	4.77486	465.127	47.8259
6.73333	-77.8959	59.0885	90.3373	4.56154	464.817	47.8262
6.75	-77.8902	59.074	90.2941	4.62654	465.079	47.8303
6.76667	-77.8921	59.0771	90.2999	4.35417	464.998	47.8275
6.78333	-77.8922	59.0824	90.3285	4.42741	465.109	47.8286
6.8	-77.8907	59.1088	90.3547	4.28856	465.084	47.8266
6.81667	-77.8873	59.0905	90.3091	4.65874	464.987	47.8257
6.83333	-77.8899	59.1038	90.3219	4.38087	465.156	47.826
6.85	-77.8854	59.083	90.3141	4.47456	464.89	47.8268
6.86667	-77.888	59.0905	90.31	4.66347	464.972	47.8257
6.88333	-77.8883	59.0687	90.2934	4.22722	465.113	47.8288
6.9	-77.8811	59.0917	90.3599	5.13084	464.829	47.8291
6.91667	-77.8816	59.0855	90.3181	2.22557	464.971	47.828
6.93333	-77.8796	59.0858	90.308	1.85127	464.939	47.826
6.95	-77.8799	59.0783	90.2966	1.82686	465.104	47.8251
6.96667	-77.8782	59.0917	90.3317	1.97884	464.928	47.8266
6.98333	-77.8808	59.0908	90.3118	3.84804	465.078	47.8233
7	-77.882	59.076	90.3172	27.8222	465.127	47.8231
7.01667	-77.8834	59.1058	90.326	54.754	465.105	47.8245
7.03333	-77.8873	59.0998	90.3463	-6.22429	465.127	47.8254
7.05	-77.8846	59.0809	90.3092	-6.1451	465	47.8283
7.06667	-77.8817	59.0855	90.3138	-6.12724	465.037	47.8257
7.08333	-77.8782	59.078	90.3121	3.84514	465.041	47.8237
7.1	-77.8753	59.1332	90.3672	4.20219	465.034	47.8223
7.11667	-77.8738	59.0812	90.3242	4.31892	465.063	47.8199
7.13333	-77.8721	59.1178	90.3674	4.4239	465.067	47.8242
7.15	-77.8709	59.0824	90.3188	3.98811	465.025	47.822
7.16667	-77.8712	59.0749	90.2885	4.02931	464.959	47.8255
7.18333	-77.8768	59.0835	90.3062	5.10277	464.947	47.8219
7.2	-77.8736	59.1036	90.3394	4.52217	465.032	47.8246
7.21667	-77.8722	59.1151	90.3445	4.39644	465.093	47.826
7.23333	-77.8754	59.0881	90.3143	4.69627	464.864	47.8257
7.25	-77.877	59.0781	90.2949	4.61525	464.941	47.8216
7.26667	-77.8777	59.1421	90.5462	4.76128	464.939	47.8259
7.28333	-77.8782	59.0864	90.3213	12.9604	464.774	47.8233
7.3	-77.8783	59.103	90.3423	4.66652	464.832	47.8245
7.31667	-77.8829	59.1171	90.3783	4.64088	464.853	47.8239
7.33333	-77.8814	59.1412	90.4319	4.92149	464.952	47.8245
7.35	-77.8785	59.0746	90.3149	4.95552	464.91	47.8291
7.36667	-77.8782	59.0954	90.3399	4.39522	464.85	47.828
7.38333	-77.8777	59.1128	90.3643	4.52583	464.956	47.8262
7.4	-77.8768	59.1071	90.3223	4.80888	465.014	47.8239
7.41667	-77.8808	59.0743	90.308	5.07179	464.967	47.8246
7.43333	-77.8831	59.071	90.295	4.71001	464.956	47.8234
7.45	-77.8826	59.0789	90.3259	4.82796	464.998	47.8228
7.46667	-77.8869	59.0643	90.297	4.86855	465.114	47.8199
7.48333	-77.8852	59.0784	90.3063	4.94057	464.937	47.822
7.5	-77.8835	59.0752	90.3017	4.72908	464.761	47.8219
7.51667	-77.8889	59.0882	90.3133	4.71062	465.059	47.8245
7.53333	-77.8841	59.0736	90.3138	4.75578	465.087	47.8251
7.55	-77.8811	59.0951	90.328	5.05928	465.038	47.8219
7.56667	-77.877	59.0707	90.2946	4.68849	465.019	47.8204
7.58333	-77.8768	59.119	90.3639	5.03181	465.054	47.8216
7.6	-77.8759	59.0688	90.3059	-10.5523	464.914	47.822
7.61667	-77.8799	59.0916	90.364	15.5169	465.313	47.8211
7.63333	-77.886	59.0737	90.304	7.25273	466.066	47.823
7.65	-77.8822	59.0804	90.3167	5.00267	466.4	47.8237
7.66667	-77.8819	59.0841	90.3352	5.02525	466.336	47.8236
7.68333	-77.8843	59.092	90.3301	4.51988	466.155	47.8219
7.7	-77.8831	59.09	90.3465	4.68437	466.123	47.8208
7.71667	-77.8803	59.0679	90.2918	13.9529	466.052	47.8223
7.73333	-77.8785	59.0957	90.3573	-0.0106049	465.769	47.8231
7.75	-77.8753	59.0739	90.317	3.12691	465.637	47.8239
7.76667	-77.8722	59.0847	90.3236	2.00279	465.595	47.8265
7.78333	-77.8759	59.0743	90.3072	5.88539	465.499	47.8255
7.8	-77.8759	59.0777	90.3199	5.15038	465.578	47.8263
7.81667	-77.873	59.0711	90.2956	4.91081	465.556	47.8289
7.83333	-77.8713	59.136	90.4093	5.24635	465.506	47.8281
7.85	-77.8709	59.0727	90.3089	2.62917	465.416	47.8255
7.86667	-77.8715	59.0846	90.3289	5.82695	465.29	47.8226
7.88333	-77.8706	59.09	90.3242	-4.09828	465.053	47.8204
7.9	-77.8724	59.0749	90.3094	4.82384	465.317	47.8236
7.91667	-77.8706	59.145	90.3762	4.58473	465.391	47.8268
7.93333	-77.8703	59.0855	90.3411	4.59068	465.513	47.8283
7.95	-77.8654	59.125	90.371	5.12779	465.393	47.8246
7.96667	-77.8646	59.0867	90.3141	1.42815	465.318	47.8324
7.98333	-77.8657	59.0824	90.3365	4.90074	465.381	47.8304
8	-77.8645	59.0865	90.3533	5.12367	465.094	47.8288
8.01667	-77.8643	59.081	90.3266	4.37553	465.168	47.8252
8.03333	-77.8637	59.1526	90.4293	4.61754	465.181	47.8263
8.05	-77.864	59.1283	90.3581	4.65691	464.947	47.8249
8.06667	-77.8631	59.1006	90.3092	5.12062	465	47.8278
8.08333	-77.8683	59.0826	90.323	4.10316	465.116	47.8262
8.1	-77.8675	59.0942	90.3477	4.80598	465.046	47.8266
8.11667	-77.8634	59.09	90.3236	5.01518	465.037	47.8301
8.13333	-77.8652	59.0942	90.3434	4.91798	465.054	47.8248
8.15	-77.8654	59.1184	90.4394	4.71657	465.138	47.823
8.16667	-77.8623	59.0766	90.3297	5.43236	465.093	47.8289
8.18333	-77.8652	59.1154	90.3976	4.70634	465.115	47.8292
8.2	-77.8651	59.2344	90.5566	1.37276	465.12	47.8294
8.21667	-77.8642	59.1111	90.3902	4.64256	465.043	47.8263
8.23333	-77.8649	59.0934	90.3285	5.21248	465.114	47.8265
8.25	-77.861	59.0708	90.3002	4.8452	465.096	47.8275
8.26667	-77.8602	59.087	90.3079	5.19508	464.917	47.8301
8.28333	-77.8545	59.0708	90.2984	5.18089	465.03	47.8306
8.3	-77.8562	59.0829	90.3371	4.89113	465.2	47.8312
8.31667	-77.8526	59.0688	90.3027	4.89586	465.036	47.832
8.33333	-77.8567	59.089	90.3298	5.54924	465.027	47.8272
8.35	-77.8544	59.0833	90.3138	4.81361	465.196	47.8271
8.36667	-77.8568	59.1325	90.3402	5.25291	465.235	47.8275
8.38333	-77.8516	59.0861	90.3169	5.27443	465.171	47.8323
8.4	-77.8538	59.0893	90.3291	4.97276	465.21	47.831
8.41667	-77.8512	59.0968	90.3462	4.8452	465.262	47.8255
8.43333	-77.8539	59.0881	90.3164	5.21965	464.971	47.826
8.45	-77.851	59.1216	90.4066	5.33287	465.232	47.8297
8.46667	-77.851	59.0864	90.3254	4.64317	465.142	47.8289
8.48333	-77.8527	59.098	90.3468	5.47112	465.09	47.831
8.5	-77.8462	59.0711	90.2786	4.78691	465.187	47.8326
8.51667	-77.8495	59.0907	90.3266	5.18028	465.037	47.832
8.53333	-77.8475	59.0873	90.3346	4.88106	465.119	47.8304
8.55	-77.8498	59.1161	90.3846	5.3579	464.977	47.83
8.56667	-77.8504	59.076	90.3144	5.10811	465.068	47.831
8.58333	-77.8487	59.1293	90.4865	4.7744	465.131	47.8313
8.6	-77.8497	59.1023	90.3466	5.18852	464.92	47.8329
8.61667	-77.8478	59.0752	90.3089	5.33638	465.093	47.8312
8.63333	-77.8414	59.1001	90.3454	5.26009	465.158	47.8306
8.65	-77.844	59.1024	90.3446	5.35255	464.799	47.8289
8.66667	-77.8448	59.0812	90.2941	5.03426	465.062	47.8313
8.68333	-77.8414	59.0844	90.3124	4.94301	465.095	47.8313
8.7	-77.8408	59.0884	90.3301	5.45204	464.967	47.8336
8.71667	-77.8404	59.0836	90.3262	5.25948	465.099	47.8321
8.73333	-77.8426	59.0878	90.3338	5.00267	465.093	47.8317
8.75	-77.8425	59.1616	90.4197	5.77873	465.265	47.8332
8.76667	-77.8368	59.1242	90.4029	4.78096	465.134	47.8306
8.78333	-77.8393	59.0876	90.297	5.46272	465.246	47.8272
8.8	-77.8422	59.0859	90.319	5.07362	465.254	47.8269
8.81667	-77.8394	59.1122	90.3561	5.35133	465.088	47.828
8.83333	-77.8391	59.1204	90.3404	5.02937	465.027	47.8341
8.85	-77.8384	59.1312	90.3631	5.02998	465.031	47.8352
8.86667	-77.8405	59.0905	90.3423	4.61342	465.057	47.8336
8.88333	-77.8358	59.0899	90.323	5.2076	465.141	47.835
8.9	-77.8323	59.0879	90.3318	4.92867	465.202	47.8332
8.91667	-77.8315	59.0698	90.2912	5.38582	465.042	47.8353
8.93333	-77.8349	59.0832	90.3098	5.68443	465.019	47.8318
8.95	-77.8327	59.0881	90.3306	5.61592	465.03	47.8352
8.96667	-77.8304	59.0934	90.3239	5.09499	465.092	47.8301
8.98333	-77.8294	59.087	90.3407	4.75533	465.106	47.8327
9	-77.8295	59.0719	90.3082	5.48012	465.086	47.8338
9.01667	-77.8262	59.1065	90.3738	5.21248	465.044	47.8321
9.03333	-77.8309	59.103	90.3451	4.55254	464.921	47.8342
9.05	-77.8329	59.0827	90.3353	5.43831	465.049	47.8342
9.06667	-77.8315	59.1235	90.3404	4.96559	464.946	47.8356
9.08333	-77.8323	59.1641	90.4681	5.57838	464.936	47.8367
9.1	-77.8339	59.0861	90.3262	5.00557	465.022	47.8342
9.11667	-77.835	59.0772	90.3115	5.33043	464.969	47.832
9.13333	-77.8352	59.082	90.3227	5.15755	465.057	47.8306
9.15	-77.8339	59.0748	90.3199	5.41634	465.005	47.828
9.16667	-77.8298	59.1251	90.3608	5.37697	465.081	47.8321
9.18333	-77.8295	59.0858	90.3237	5.0193	465.115	47.8321
9.2	-77.8332	59.1409	90.3417	5.52055	465.079	47.8347
9.21667	-77.8364	59.0797	90.3115	5.11223	465.197	47.835
9.23333	-77.8359	59.0708	90.3085	5.11055	465.139	47.8338
9.25	-77.839	59.1224	90.4057	5.40672	465.08	47.8338
9.26667	-77.8404	59.1694	90.3753	5.79292	465.051	47.8327
9.28333	-77.839	59.0836	90.3315	5.3257	465.17	47.8288
9.3	-77.8336	59.0891	90.3376	3.8958	465.185	47.8323
9.31667	-77.8333	59.1618	90.4076	5.51827	465.028	47.8324
9.33333	-77.8344	59.1656	90.3619	5.35728	465.137	47.83
9.35	-77.8336	59.0966	90.346	5.19936	465.06	47.8277
9.36667	-77.8309	59.1001	90.3449	5.756	465.091	47.8254
9.38333	-77.8329	59.0893	90.3336	5.54497	465.046	47.8295
9.4	-77.8335	59.1105	90.331	18.7331	465.194	47.8268
9.41667	-77.8298	59.0807	90.3227	4.58244	465.007	47.8315
9.43333	-77.8313	59.1753	90.4981	5.18684	465.113	47.833
9.45	-77.8321	59.1308	90.391	5.49858	465.137	47.8312
9.46667	-77.832	59.0789	90.3169	5.55641	465.121	47.8301
9.48333	-77.8298	59.2092	90.4414	4.92516	465.126	47.8304
9.5	-77.8292	59.0881	90.3028	5.43648	465.199	47.8271
9.51667	-77.8291	59.1004	90.3642	5.45921	465.194	47.8298
9.53333	-77.8281	59.0936	90.3458	11.2492	464.993	47.8306
9.55	-77.8307	59.0832	90.3167	5.21187	465.008	47.8333
9.56667	-77.8271	59.0788	90.3317	5.28572	464.984	47.8371
9.58333	-77.8248	59.082	90.3272	-13.635	464.904	47.8362
9.6	-77.8254	59.0704	90.3156	1.49483	465.032	47.8361
9.61667	-77.8262	59.0789	90.3179	5.27031	465.138	47.8355
9.63333	-77.8242	59.087	90.3457	5.86571	465.05	47.8341
9.65	-77.8243	59.1167	90.3671	5.08064	465.083	47.8371
9.66667	-77.8227	59.0945	90.3417	5.17433	465.151	47.8376
9.68333	-77.8181	59.1186	90.3649	5.81093	465.275	47.8394
9.7	-77.8204	59.0969	90.3411	5.14442	465.184	47.8379
9.71667	-77.8167	59.1261	90.3931	5.60219	465.295	47.8381
9.73333	-77.8146	59.0821	90.3291	5.43114	465.298	47.8358
9.75	-77.8161	59.0926	90.3594	5.07057	465.197	47.8342
9.76667	-77.8144	59.0978	90.3289	5.68565	465.325	47.835
9.78333	-77.8106	59.0824	90.3292	4.95491	465.347	47.8356
9.8	-77.8123	59.0789	90.3457	5.04143	465.31	47.8344
9.81667	-77.8121	59.0965	90.324	5.06874	465.346	47.8364
9.83333	-77.8136	59.0797	90.3265	5.6118	465.326	47.8338
9.85	-77.8133	59.1274	90.4331	4.59724	465.373	47.8349
9.86667	-77.8144	59.0849	90.3492	5.48241	465.282	47.8329
9.88333	-77.8112	59.0846	90.3445	5.2726	465.276	47.8327
9.9	-77.8083	59.0794	90.3449	0.821304	465.29	47.8309
9.91667	-77.8101	59.0897	90.3474	5.41801	465.057	47.8368
9.93333	-77.8086	59.0769	90.3262	5.56648	465.221	47.8387
9.95	-77.8059	59.0897	90.3318	10.2354	465.177	47.8404
9.96667	-77.8021	59.1175	90.3931	6.72997	464.929	47.8404
9.98333	-77.8024	59.0797	90.3454	5.51231	465.154	47.8396
10	-77.8036	59.0777	90.3295	9.38301	465.12	47.8387
10.0167	-77.8051	59.0705	90.3256	5.35316	465.198	47.8393
10.0333	-77.8056	59.177	90.3938	5.1313	465.167	47.8414
10.05	-77.8051	59.0754	90.3208	5.10521	465.111	47.8387
10.0667	-77.8011	59.111	90.4318	5.40611	465.052	47.8391
10.0833	-77.7996	59.11	90.3909	5.97481	465.662	47.8402
10.1	-77.8004	59.076	90.3248	5.29045	466.273	47.842
10.1167	-77.7964	59.082	90.324	5.00557	466.473	47.8413
10.1333	-77.7975	59.0699	90.3146	5.49919	466.321	47.8408
10.15	-77.7999	59.089	90.3426	5.13908	466.224	47.8408
10.1667	-77.7995	59.0998	90.3503	5.7357	466.031	47.8437
10.1833	-77.8034	59.0746	90.3147	5.33043	465.804	47.8432
10.2	-77.8014	59.0897	90.3283	5.36079	465.794	47.8414
10.2167	-77.7988	59.0809	90.3385	5.95573	465.688	47.8399
10.2333	-77.7996	59.1105	90.3825	4.94423	465.535	47.8408
10.25	-77.8007	59.1091	90.3529	5.13618	465.44	47.8376
10.2667	-77.7966	59.0763	90.3153	5.23567	465.455	47.8393
10.2833	-77.7923	59.1499	90.3588	5.55931	465.302	47.8419
10.3	-77.7926	59.1027	90.3771	5.38643	465.265	47.8411
10.3167	-77.7929	59.1142	90.3791	4.48647	465.305	47.8376
10.3333	-77.7914	59.0902	90.3227	5.35851	465.192	47.8393
10.35	-77.7935	59.0841	90.3454	5.59624	464.996	47.8404
10.3667	-77.7949	59.0856	90.3181	5.25475	465.198	47.8419
10.3833	-77.7915	59.0714	90.326	5.24696	465.077	47.8419
10.4	-77.7902	59.069	90.3063	5.62065	465.102	47.8426
10.4167	-77.7891	59.0934	90.3625	4.94179	464.954	47.8442
10.4333	-77.7895	59.0961	90.3672	4.99077	464.959	47.8405
10.45	-77.7885	59.0894	90.3498	4.77257	464.895	47.84
10.4667	-77.7886	59.1079	90.3764	5.15099	464.811	47.8385
10.4833	-77.7914	59.1386	90.4577	5.35362	465.038	47.8408
10.5	-77.7882	59.0855	90.3442	5.20226	464.949	47.8405
10.5167	-77.7798	59.0986	90.3542	4.86794	464.917	47.8402
10.5333	-77.7815	59.118	90.3849	5.00206	465.05	47.8364
10.55	-77.7834	59.0691	90.3063	5.2607	465.018	47.8381
10.5667	-77.7821	59.0902	90.353	-1.58348	465.014	47.8367
10.5833	-77.783	59.0788	90.3233	-6.62254	465.103	47.8381
10.6	-77.7807	59.0786	90.3317	-0.0231171	464.943	47.8339
10.6167	-77.7773	59.0844	90.315	-2.06993	465.154	47.8347
10.6333	-77.7752	59.081	90.3516	4.97871	465.023	47.8352
10.65	-77.7715	59.0829	90.3202	5.29289	465.115	47.8359
10.6667	-77.7697	59.0716	90.317	5.73692	464.989	47.8346
10.6833	-77.77	59.1113	90.3993	4.96925	465.008	47.8344
10.7	-77.7708	59.0691	90.3156	5.37987	465.027	47.8361
10.7167	-77.7731	59.0685	90.3124	4.92806	464.948	47.839
10.7333	-77.7723	59.0768	90.3463	5.20531	464.862	47.8379
10.75	-77.7683	59.1062	90.3239	5.12367	464.983	47.8373
10.7667	-77.7618	59.1012	90.3458	5.78285	464.898	47.8349
10.7833	-77.7551	59.0817	90.3446	5.55519	464.866	47.839
10.8	-77.7599	59.1424	90.4079	5.48668	464.967	47.8381
10.8167	-77.7612	59.0873	90.3487	5.7328	464.957	47.8376
10.8333	-77.7558	59.0965	90.3748	5.24467	464.905	47.8376
10.85	-77.7529	59.087	90.3312	5.26192	464.865	47.8365
10.8667	-77.7523	59.1088	90.3587	5.29045	465.027	47.835
10.8833	-77.7499	59.1418	90.4284	5.28038	464.941	47.8358
10.9	-77.7486	59.1093	90.3794	5.32509	464.756	47.8385
10.9167	-77.7459	59.08	90.3242	-20.691	464.907	47.8387
10.9333	-77.743	59.0829	90.3289	5.04967	464.992	47.839
10.95	-77.7438	59.0905	90.3225	5.54146	464.848	47.8342
10.9667	-77.7442	59.0888	90.3419	5.1284	464.9	47.8346
10.9833	-77.7384	59.0669	90.31	5.03838	464.923	47.8309
11	-77.7348	59.2121	90.4473	5.09804	464.989	47.8329
11.0167	-77.7367	59.0804	90.3593	5.25414	464.84	47.8327
11.0333	-77.7351	59.0945	90.3584	5.2726	464.945	47.8327
11.05	-77.7334	59.1119	90.3938	5.41512	464.841	47.8336
11.0667	-77.7375	59.1128	90.4148	5.5909	464.786	47.8324
11.0833	-77.7322	59.0844	90.3507	5.40794	465.002	47.83
11.1	-77.7276	59.1108	90.3727	5.44197	465.013	47.8283
11.1167	-77.7268	59.0891	90.3431	5.3614	464.691	47.8309
11.1333	-77.7239	59.1052	90.3861	5.31197	464.939	47.8289
11.15	-77.7207	59.0792	90.3407	3.85048	464.952	47.8289
11.1667	-77.7216	59.0788	90.3336	5.53841	464.794	47.8315
11.1833	-77.7203	59.0939	90.3239	5.10933	464.884	47.8359
11.2	-77.7193	59.0778	90.3223	5.36736	464.996	47.8347
11.2167	-77.714	59.0908	90.3542	5.35133	465.02	47.8335
11.2333	-77.7126	59.0737	90.3242	5.28343	465.016	47.8356
11.25	-77.7119	59.0925	90.3812	5.57961	465.002	47.8355
11.2667	-77.7102	59.1398	90.3849	5.21599	465.07	47.8346
11.2833	-77.7102	59.0897	90.3452	5.49797	464.918	47.8346
11.3	-77.7139	59.0868	90.3597	5.72502	464.902	47.8333
11.3167	-77.7163	59.1149	90.3793	5.29884	464.909	47.8347
11.3333	-77.7142	59.0774	90.3321	5.77934	464.941	47.8344
11.35	-77.7157	59.107	90.3895	5.53673	465.07	47.8353
11.3667	-77.7154	59.0888	90.331	5.95573	465.019	47.8342
11.3833	-77.7169	59.0662	90.3147	5.25475	464.912	47.8347
11.4	-77.7172	59.0904	90.3339	4.82323	464.981	47.8327
11.4167	-77.7178	59.2024	90.6182	5.90141	465.093	47.8353
11.4333	-77.7206	59.0836	90.34	5.15404	465.073	47.8352
11.45	-77.7187	59.0722	90.3135	5.34355	464.932	47.8324
11.4667	-77.7186	59.0792	90.3291	5.2726	464.957	47.8371
11.4833	-77.7201	59.0946	90.3428	5.45448	465.004	47.8335
11.5	-77.7198	59.136	90.4049	5.27077	464.87	47.8381
11.5167	-77.7192	59.0798	90.3596	5.56999	465.034	47.8405
11.5333	-77.7218	59.1039	90.3825	5.70183	465.003	47.8364
11.55	-77.7242	59.0817	90.3371	5.64751	465.137	47.8358
11.5667	-77.7271	59.0978	90.3666	5.02937	464.924	47.8371
11.5833	-77.7297	59.1357	90.4395	6.12083	465.126	47.8367
11.6	-77.7305	59.0777	90.3471	5.47585	464.995	47.8323
11.6167	-77.7369	59.0855	90.3576	5.07469	465.024	47.8326
11.6333	-77.7337	59.1294	90.3938	5.83107	464.91	47.8367
11.65	-77.7316	59.224	90.4685	4.92332	465.088	47.8359
11.6667	-77.7294	59.0893	90.3375	5.29289	464.847	47.8387
11.6833	-77.732	59.0939	90.3449	5.17311	464.891	47.8332
11.7	-77.7313	59.0859	90.3402	13.3472	464.952	47.8355
11.7167	-77.7334	59.0986	90.3776	6.03371	464.837	47.8346
11.7333	-77.7282	59.1479	90.3986	5.36079	464.878	47.8349
11.75	-77.7271	59.0798	90.337	51.8275	464.847	47.837
11.7667	-77.727	59.1204	90.3544	5.85075	464.949	47.8352
11.7833	-77.7271	59.1958	90.4371	5.39787	464.936	47.8397
11.8	-77.7273	59.101	90.3373	5.44609	464.929	47.8385
11.8167	-77.728	59.1048	90.3573	5.72853	464.863	47.8342
11.8333	-77.727	59.0807	90.3231	5.45555	464.819	47.8385
11.85	-77.7264	59.0971	90.384	5.46516	464.866	47.8355
11.8667	-77.7247	59.1406	90.4847	5.86632	464.803	47.8347
11.8833	-77.7277	59.0749	90.3353	5.33104	464.628	47.8364
11.9	-77.7258	59.7422	90.5459	5.84419	464.856	47.8375
11.9167	-77.7247	59.1019	90.3565	5.57426	464.976	47.8388
11.9333	-77.7219	59.1087	90.3588	5.86266	464.976	47.8382
11.95	-77.721	59.1042	90.3713	4.97337	464.994	47.8317
11.9667	-77.7219	59.1149	90.3957	5.30663	464.969	47.8333
11.9833	-77.7251	59.0908	90.3437	5.43358	465.061	47.8324
12	-77.7264	59.1015	90.3556	5.4467	465.009	47.8361
12.0167	-77.7236	59.0951	90.3683	5.35606	464.999	47.8333
12.0333	-77.7236	59.1244	90.3725	5.43358	464.964	47.833
12.05	-77.723	59.1184	90.3997	5.63499	465.003	47.8335
12.0667	-77.7216	59.1055	90.3727	5.57594	464.95	47.8335
12.0833	-77.7245	59.06	90.299	5.41634	464.96	47.8341
12.1	-77.7248	59.0914	90.3721	5.14275	465.034	47.8329
12.1167	-77.7251	59.0739	90.3355	5.43602	465.096	47.8341
12.1333	-77.7229	59.067	90.3181	5.21477	465.12	47.8349
12.15	-77.7226	59.0817	90.3373	5.53551	464.905	47.8339
12.1667	-77.72	59.1038	90.3747	5.46455	465.015	47.8405
12.1833	-77.7207	59.1323	90.434	5.61531	464.99	47.8355
12.2	-77.719	59.0803	90.3384	5.31731	464.971	47.8385
12.2167	-77.725	59.0781	90.3399	5.58495	464.895	47.8373
12.2333	-77.7224	59.0757	90.3378	5.57121	464.908	47.8362
12.25	-77.7224	59.0717	90.3239	5.6678	465.086	47.8355
12.2667	-77.7201	59.0948	90.3593	5.40733	464.791	47.8344
12.2833	-77.7216	59.0815	90.3414	4.96086	464.856	47.835
12.3	-77.7212	59.0643	90.314	5.45082	465.036	47.8313
12.3167	-77.7271	59.1093	90.3683	5.21965	465.001	47.8306
12.3333	-77.727	59.0871	90.3452	5.59273	464.968	47.8294
12.35	-77.7264	59.0931	90.3216	5.52773	464.829	47.8318
12.3667	-77.7247	59.0675	90.3243	5.83168	464.921	47.8368
12.3833	-77.721	59.1854	90.4554	5.75844	464.959	47.8387
12.4	-77.7186	59.0858	90.3309	5.40489	465.054	47.839
12.4167	-77.7186	59.1251	90.3774	5.32204	465.032	47.837
12.4333	-77.7172	59.0713	90.3144	5.10338	464.896	47.8347
12.45	-77.7174	59.0905	90.3574	5.72746	465.063	47.837
12.4667	-77.7137	59.0823	90.3463	5.45509	464.968	47.8349
12.4833	-77.7152	59.0804	90.3376	6.02013	464.964	47.8371
12.5	-77.7175	59.0739	90.3194	6.0511	465.122	47.8359
12.5167	-77.7189	59.1009	90.3776	5.55046	465.016	47.8344
12.5333	-77.7168	59.0952	90.3584	5.71907	464.962	47.8332
12.55	-77.7166	59.0974	90.3793	5.33455	465.018	47.8376
12.5667	-77.7169	59.0945	90.3539	5.80437	465.126	47.8342
12.5833	-77.7177	59.0749	90.3365	5.96108	464.976	47.8352
12.6	-77.7165	59.1058	90.3547	5.67787	464.896	47.8391
12.6167	-77.7235	59.1053	90.3687	5.2935	465.063	47.8404
12.6333	-77.7253	59.0897	90.3487	5.86922	465.041	47.8388
12.65	-77.7193	59.0942	90.3774	5.59273	464.822	47.8352
12.6667	-77.721	59.1097	90.3724	5.92949	464.907	47.835
12.6833	-77.7187	59.1288	90.3721	5.73219	465.075	47.8368
12.7	-77.7189	59.089	90.3445	5.76073	465.059	47.8375
12.7167	-77.7169	59.0794	90.3324	5.49675	464.891	47.8342
12.7333	-77.7192	59.1593	90.4508	6.14586	465.055	47.8346
12.75	-77.7219	59.0861	90.3306	5.58311	464.866	47.8321
12.7667	-77.7235	59.1241	90.4012	6.02669	464.855	47.8284
12.7833	-77.723	59.0945	90.3503	5.42641	464.92	47.8318
12.8	-77.7219	59.0945	90.3631	5.59151	464.943	47.8324
12.8167	-77.7251	59.083	90.3388	6.07246	464.811	47.8346
12.8333	-77.7232	59.1006	90.3664	-5.06508	464.884	47.8353
12.85	-77.7239	59.08	90.3223	-5.18669	465.008	47.8359
12.8667	-77.7197	59.188	90.499	-5.41252	464.955	47.8384
12.8833	-77.7198	59.134	90.4275	-5.73448	464.882	47.8381
12.9	-77.7169	59.1001	90.36	-5.75172	464.91	47.8394
12.9167	-77.7125	59.0836	90.3471	-10.0004	465.036	47.839
12.9333	-77.7103	59.096	90.3736	5.11345	464.847	47.8391
12.95	-77.7126	59.1009	90.3498	5.77324	464.983	47.8355
12.9667	-77.7142	59.0823	90.3315	5.16289	465.01	47.8362
12.9833	-77.7175	59.0917	90.3606	5.40733	464.91	47.8359
13	-77.7174	59.0789	90.3463	5.18196	464.924	47.8365
13.0167	-77.7175	59.1296	90.4557	5.40138	464.921	47.8349
13.0333	-77.7166	59.0846	90.3559	5.56343	464.761	47.8352
13.05	-77.7134	59.0841	90.3503	5.11345	464.895	47.8367
13.0667	-77.7097	59.0888	90.3787	5.28877	464.923	47.8393
13.0833	-77.7154	59.1018	90.3912	5.62843	465.077	47.8368
13.1	-77.7195	59.0893	90.3564	5.49019	465.033	47.8387
13.1167	-77.7195	59.0801	90.3449	5.68871	465.012	47.8397
13.1333	-77.7172	59.0798	90.3252	23.6398	465.037	47.8365
13.15	-77.7129	59.0861	90.3521	4.95735	465.032	47.8356
13.1667	-77.7128	59.0838	90.3204	5.83107	464.933	47.8365
13.1833	-77.718	59.1128	90.4099	5.33043	464.928	47.8341
13.2	-77.7172	59.1087	90.3825	5.46043	464.872	47.8342
13.2167	-77.7172	59.0902	90.3367	5.34889	464.933	47.8359
13.2333	-77.7161	59.0748	90.3304	6.01952	464.867	47.8368
13.25	-77.7143	59.091	90.331	5.8329	464.879	47.8384
13.2667	-77.7186	59.1122	90.3628	42.6966	464.959	47.833
13.2833	-77.7197	59.0839	90.3312	5.56953	464.855	47.832
13.3	-77.7204	59.0957	90.3727	5.51277	464.953	47.8349
13.3167	-77.7215	59.0926	90.3857	5.83168	464.831	47.8384
13.3333	-77.7264	59.1026	90.3872	5.6916	464.858	47.8371
13.35	-77.7245	59.0914	90.3576	5.66124	464.881	47.8405
13.3667	-77.7236	59.0794	90.3223	6.26442	464.842	47.8376
13.3833	-77.7203	59.0946	90.3404	5.56587	465.095	47.8396
13.4	-77.7224	59.0797	90.3381	6.07613	465.042	47.8393
13.4167	-77.72	59.0951	90.3521	5.61653	464.877	47.8391
13.4333	-77.7215	59.1843	90.388	5.81688	465.106	47.8365
13.45	-77.725	59.1033	90.3494	5.60524	465.122	47.8349
13.4667	-77.7313	59.1097	90.3478	5.91576	465.018	47.8371
13.4833	-77.7276	59.0897	90.3417	5.95696	464.985	47.837
13.5	-77.7305	59.0841	90.3527	5.54024	465.022	47.8361
13.5167	-77.7329	59.0781	90.3385	5.4174	465.008	47.8347
13.5333	-77.7366	59.0791	90.3446	-33.2098	464.913	47.8358
13.55	-77.7412	59.0812	90.3242	18.6604	464.947	47.8373
13.5667	-77.7488	59.096	90.3639	4.99779	464.92	47.8382
13.5833	-77.7506	59.0765	90.3162	5.42046	464.697	47.8368
13.6	-77.7517	59.0885	90.3559	2.00752	464.918	47.8397
13.6167	-77.7543	59.0871	90.331	-2.95265	464.96	47.8384
13.6333	-77.7592	59.0855	90.3486	5.63973	465.08	47.8413
13.65	-77.7624	59.1015	90.3576	1.83281	464.851	47.8391
13.6667	-77.7634	59.0797	90.3365	5.58083	464.973	47.8416
13.6833	-77.766	59.0873	90.3523	4.91859	465.002	47.8426
13.7	-77.7737	59.1003	90.3475	6.14937	465.107	47.8428
13.7167	-77.7753	59.0801	90.3353	5.91286	465.134	47.839
13.7333	-77.7789	59.0742	90.3201	5.08247	465.19	47.8414
13.75	-77.7844	59.0928	90.3594	5.23445	464.996	47.8429
13.7667	-77.7891	59.1274	90.3791	5.86922	465	47.8431
13.7833	-77.7961	59.0891	90.3668	5.56114	464.895	47.8417
13.8	-77.8007	59.0978	90.3707	6.08559	464.853	47.8426
13.8167	-77.8075	59.0922	90.369	5.51338	465.055	47.8461
13.8333	-77.8088	59.074	90.3223	6.21971	465.034	47.8481
13.85	-77.8207	59.1019	90.3597	5.70412	465.07	47.8494
13.8667	-77.8307	59.0714	90.3196	5.66429	465.079	47.8443
13.8833	-77.8301	59.0696	90.3228	5.81261	465.02	47.8432
13.9	-77.8341	59.114	90.4046	5.87044	464.983	47.8404
13.9167	-77.841	59.1444	90.435	5.86159	464.767	47.8411
13.9333	-77.8437	59.1238	90.388	5.41801	465.01	47.8431
13.95	-77.8489	59.1126	90.3896	5.77278	464.851	47.8452
13.9667	-77.8564	59.0823	90.3237	5.44365	464.823	47.844
13.9833	-77.861	59.1142	90.3864	5.7328	464.867	47.8472
14	-77.8664	59.1245	90.3439	5.82573	465.071	47.8451
14.0167	-77.8719	59.0835	90.361	5.97115	464.986	47.842
14.0333	-77.8761	59.0797	90.3326	5.97954	464.981	47.8451
14.05	-77.8776	59.0879	90.3571	6.07079	465.023	47.8443
14.0667	-77.8844	59.1087	90.3765	5.25002	464.91	47.8448
14.0833	-77.8886	59.0931	90.3719	5.50148	464.872	47.8436
14.1	-77.8945	59.1377	90.4133	5.71373	464.867	47.8436
14.1167	-77.893	59.0911	90.3472	5.62187	464.937	47.8431
14.1333	-77.8942	59.1111	90.4118	5.45021	464.905	47.8448
14.15	-77.8982	59.0905	90.3796	5.57488	464.967	47.8455
14.1667	-77.8983	59.1229	90.4559	5.48546	465.027	47.8445
14.1833	-77.9029	59.2136	90.4054	5.86983	465.034	47.8461
14.2	-77.9006	59.1036	90.4	6.07018	465.133	47.8474
14.2167	-77.9025	59.092	90.3571	5.80315	464.992	47.8483
14.2333	-77.9072	59.1009	90.4139	5.71434	464.983	47.8469
14.25	-77.9087	59.1406	90.4397	5.27199	464.973	47.8463
14.2667	-77.9113	59.0858	90.3599	5.31914	464.977	47.8468
14.2833	-77.9076	59.0946	90.3776	6.71867	464.851	47.8466
14.3	-77.9079	59.083	90.3608	5.84663	464.836	47.8461
14.3167	-77.905	59.0928	90.3455	6.05049	465.03	47.8471
14.3333	-77.9043	59.1354	90.4035	5.56953	464.826	47.8478
14.35	-77.9008	59.1225	90.4029	6.38542	464.766	47.8478
14.3667	-77.9031	59.0833	90.346	5.44548	465.024	47.8475
14.3833	-77.8994	59.0858	90.3407	5.0103	464.984	47.8513
14.4	-77.8971	59.0797	90.3309	5.56343	464.925	47.8504
14.4167	-77.8957	59.1114	90.4229	5.72914	464.992	47.8484
14.4333	-77.8915	59.1058	90.3567	5.73158	464.926	47.8458
14.45	-77.8877	59.1267	90.3974	5.5439	464.914	47.8487
14.4667	-77.8849	59.114	90.391	5.68687	464.992	47.8458
14.4833	-77.8819	59.1474	90.396	5.21965	464.86	47.8484
14.5	-77.8771	59.0788	90.3341	5.56892	464.937	47.8437
14.5167	-77.8747	59.09	90.3381	5.58617	464.939	47.8451
14.5333	-77.8677	59.072	90.3278	5.73692	465.008	47.8439
14.55	-77.8663	59.0673	90.3193	5.71602	464.91	47.8442
14.5667	-77.8645	59.0818	90.3425	5.87471	464.946	47.8452
14.5833	-77.8565	59.0838	90.3417	5.44899	465.065	47.8445
14.6	-77.8529	59.101	90.3724	5.65346	464.917	47.8451
14.6167	-77.8451	59.0844	90.3677	5.81749	464.94	47.8471
14.6333	-77.8373	59.1113	90.4228	5.59929	465.081	47.848
14.65	-77.8321	59.1085	90.4038	5.45326	464.957	47.8492
14.6667	-77.8294	59.0902	90.3762	5.83229	464.931	47.8471
14.6833	-77.8211	59.0965	90.3616	5.81444	464.872	47.849
14.7	-77.817	59.1323	90.4363	5.60936	465.06	47.8477
14.7167	-77.8103	59.1799	90.3938	5.98961	465.078	47.8465
14.7333	-77.8082	59.1232	90.3727	6.07307	464.924	47.8472
14.75	-77.8007	59.0836	90.3428	5.96947	465.156	47.8483
14.7667	-77.7934	59.1287	90.4014	6.12968	465.181	47.8457
14.7833	-77.7911	59.1	90.3542	5.47585	465.092	47.8497
14.8	-77.7906	59.09	90.3608	5.42168	464.963	47.8509
14.8167	-77.7862	59.1055	90.3776	5.45326	465.052	47.8477
14.8333	-77.7801	59.0989	90.3799	5.57777	464.984	47.8515
14.85	-77.7753	59.0902	90.3602	6.1161	465.015	47.8489
14.8667	-77.7683	59.0972	90.3611	5.69878	464.885	47.8469
14.8833	-77.7668	59.0791	90.3402	5.50926	464.955	47.8475
14.9	-77.7647	59.2599	90.5888	4.46861	464.794	47.8457
14.9167	-77.7604	59.0913	90.3629	6.20537	464.894	47.8431
14.9333	-77.7572	59.1119	90.391	5.33821	464.826	47.8475
14.95	-77.7532	59.0989	90.38	5.3495	464.77	47.8469
14.9667	-77.7519	59.1029	90.3739	5.35667	465.016	47.8474
14.9833	-77.7442	59.091	90.3617	5.72563	464.996	47.846
15	-77.741	59.0797	90.3591	5.53246	464.96	47.8458
15.0167	-77.7377	59.1065	90.3845	5.87227	465.027	47.8492
15.0333	-77.7329	59.0992	90.3974	5.47646	465.148	47.8466
15.05	-77.7342	59.078	90.342	6.06545	464.946	47.8451
15.0667	-77.7325	59.0864	90.37	5.5825	464.94	47.8437
15.0833	-77.729	59.1628	90.4662	5.08003	465.074	47.8422
15.1	-77.7396	59.1683	90.4292	5.28572	465.066	47.8416
15.1167	-77.7372	59.0928	90.3469	5.35606	464.837	47.8446
15.1333	-77.7317	59.096	90.3469	5.49675	464.968	47.8451
15.15	-77.7299	59.1062	90.3886	5.65712	464.978	47.8417
15.1667	-77.7287	59.0917	90.3527	5.43541	465.114	47.8405
15.1833	-77.7268	59.1178	90.3765	5.27977	465.085	47.8428
15.2	-77.7235	59.0984	90.3957	6.25435	464.989	47.844
15.2167	-77.7184	59.0778	90.3228	5.98671	464.948	47.8469
15.2333	-77.7172	59.1584	90.4781	5.3698	464.928	47.8474
15.25	-77.721	59.0832	90.3397	5.34004	464.997	47.8455
15.2667	-77.7222	59.1012	90.3695	5.7412	465.077	47.8446
15.2833	-77.7192	59.1143	90.4221	5.6118	464.996	47.8416
15.3	-77.7165	59.0875	90.3443	5.83	465.092	47.84
15.3167	-77.7111	59.089	90.3681	5.71007	465.069	47.8465
15.3333	-77.7105	59.0791	90.3577	5.65178	464.988	47.8466
15.35	-77.7128	59.1068	90.4055	5.28389	465.241	47.849
15.3667	-77.7119	59.0844	90.3535	5.71007	465.162	47.8443
15.3833	-77.7158	59.1172	90.3808	5.59151	465.054	47.8458
15.4	-77.7129	59.0926	90.3716	5.98549	465.15	47.8465
15.4167	-77.7154	59.0902	90.3503	5.02281	465.196	47.8471
15.4333	-77.7146	59.1093	90.3985	5.81856	465.052	47.8452
15.45	-77.7174	59.1003	90.3841	5.44243	464.983	47.8455
15.4667	-77.7195	59.0841	90.3562	5.50453	464.957	47.8451
15.4833	-77.72	59.081	90.341	3.07915	464.913	47.846
15.5	-77.7233	59.0806	90.3471	4.97643	464.723	47.8466
15.5167	-77.7253	59.0882	90.3671	5.38231	464.963	47.8471
15.5333	-77.7259	59.1081	90.4325	5.94734	465.017	47.8469
15.55	-77.7267	59.121	90.4011	6.16722	465.079	47.8454
15.5667	-77.7296	59.1302	90.4052	5.27199	465.063	47.8498
15.5833	-77.7294	59.1225	90.406	5.72319	464.978	47.8465
15.6	-77.7357	59.0704	90.3277	5.79948	464.959	47.8455
15.6167	-77.7354	59.1607	90.483	5.23628	465.085	47.8475
15.6333	-77.7366	59.0891	90.3417	5.44731	465.1	47.8452
15.65	-77.737	59.107	90.3928	5.98732	465.204	47.8449
15.6667	-77.7332	59.1299	90.4812	5.73463	465.336	47.8454
15.6833	-77.7345	59.1534	90.4485	5.9301	465.658	47.848
15.7	-77.7383	59.1378	90.4345	4.81606	465.531	47.8466
15.7167	-77.7392	59.0931	90.407	5.55092	465.461	47.8474
15.7333	-77.7355	59.1024	90.3919	5.46104	465.536	47.8469
15.75	-77.7378	59.0772	90.3521	5.76912	465.431	47.8461
15.7667	-77.7369	59.0798	90.3454	5.46867	465.415	47.8452
15.7833	-77.7377	59.0949	90.382	6.09642	465.368	47.8423
15.8	-77.7364	59.0842	90.3463	5.82878	465.317	47.8454
15.8167	-77.7389	59.0772	90.355	5.66185	465.214	47.8506
15.8333	-77.7369	59.105	90.4029	5.33882	465.159	47.8484
15.85	-77.7398	59.1062	90.3901	5.79353	465.233	47.8472
15.8667	-77.7377	59.071	90.3358	5.9008	465.261	47.8451
15.8833	-77.7314	59.1181	90.4128	6.02959	465.04	47.8489
15.9	-77.7316	59.0836	90.389	5.0312	465.1	47.8494
15.9167	-77.7328	59.0963	90.3773	5.52361	465.047	47.8437
15.9333	-77.7338	59.0913	90.373	5.44609	465.235	47.842
15.95	-77.7297	59.0871	90.3808	5.60402	465.044	47.8448
15.9667	-77.7256	59.0823	90.3425	5.33165	465.15	47.8481
15.9833	-77.7267	59.0932	90.3658	5.86861	464.998	47.8484
16	-77.7273	59.0937	90.3727	5.83046	465.019	47.8461
16.0167	-77.7238	59.0788	90.3439	5.58861	465.129	47.8481
16.0333	-77.7175	59.1769	90.6957	5.65834	465.042	47.8478
16.05	-77.7148	59.1146	90.482	5.63499	464.836	47.8471
16.0667	-77.7165	59.0917	90.375	5.8329	465.112	47.8475
16.0833	-77.7186	59.0786	90.3552	5.30251	465.034	47.8452
16.1	-77.7152	59.1171	90.3947	5.77812	464.987	47.8446
16.1167	-77.7125	59.0807	90.3429	5.39238	465.142	47.8439
16.1333	-77.7071	59.0862	90.3625	5.65834	465.226	47.8434
16.15	-77.7039	59.1659	90.4275	5.28282	465.07	47.8461
16.1667	-77.7009	59.0879	90.3625	5.9771	465.175	47.8501
16.1833	-77.7009	59.0786	90.3445	5.71373	465.097	47.8497
16.2	-77.6975	59.0757	90.3365	5.50453	465.235	47.8469
16.2167	-77.6933	59.0867	90.3664	6.03325	465.159	47.8475
16.2333	-77.6899	59.1134	90.4141	5.3138	465.208	47.8465
16.25	-77.6861	59.1023	90.3806	5.64461	465.237	47.8469
16.2667	-77.6856	59.0983	90.3658	5.88112	465.003	47.8481
16.2833	-77.6901	59.1291	90.3877	4.91921	465.086	47.8509
16.3	-77.6838	59.1007	90.3687	5.86922	465.049	47.8458
16.3167	-77.6797	59.1161	90.4076	6.11244	465.093	47.8429
16.3333	-77.68	59.0934	90.3822	5.63026	465.071	47.8448
16.35	-77.6791	59.0885	90.3631	5.54085	465.107	47.8474
16.3667	-77.6746	59.0899	90.38	5.6881	465.117	47.8469
16.3833	-77.6736	59.099	90.387	5.52422	465.092	47.8463
16.4	-77.6713	59.0987	90.3832	5.96642	465.303	47.8472
16.4167	-77.6621	59.111	90.4482	5.69588	465.115	47.8481
16.4333	-77.6579	59.0813	90.3538	5.53017	465.098	47.849
16.45	-77.6598	59.0865	90.3484	5.73341	465.27	47.8475
16.4667	-77.6519	59.1309	90.3841	5.92949	465.232	47.8451
16.4833	-77.6472	59.0899	90.3545	6.8766	465.109	47.8454
16.5	-77.6481	59.1195	90.3805	5.6881	465.153	47.8426
16.5167	-77.6464	59.1001	90.4157	5.77873	465.127	47.8446
16.5333	-77.6426	59.0908	90.3741	5.49431	465.157	47.8497
16.55	-77.6354	59.112	90.3835	5.59868	464.98	47.8495
16.5667	-77.6371	59.0926	90.3541	5.51994	465.008	47.8507
16.5833	-77.6403	59.0797	90.3515	5.41634	465.147	47.8461
16.6	-77.6403	59.1073	90.3774	5.39238	464.939	47.8466
16.6167	-77.6345	59.1088	90.3725	5.48668	465.075	47.8455
16.6333	-77.626	59.0948	90.3605	4.98528	464.933	47.8466
16.65	-77.6231	59.1218	90.3593	5.96291	464.85	47.8449
16.6667	-77.6235	59.1029	90.4057	6.10588	465.096	47.8445
16.6833	-77.6244	59.081	90.33	4.2141	465.131	47.8458
16.7	-77.6196	59.0997	90.3765	5.65224	465.079	47.8484
16.7167	-77.6228	59.0778	90.3487	5.78758	464.999	47.8478
16.7333	-77.6197	59.0937	90.3838	5.98732	465.09	47.8451
16.75	-77.6139	59.1193	90.3881	5.4258	465.108	47.8429
16.7667	-77.6153	59.0795	90.3567	5.35194	465.089	47.8458
16.7833	-77.6138	59.0766	90.3495	5.66246	465.197	47.8436
16.8	-77.6145	59.0992	90.4095	5.59151	465.241	47.8426
16.8167	-77.6151	59.0981	90.3858	5.59929	465.153	47.8451
16.8333	-77.6136	59.0932	90.3458	5.73219	465.192	47.8463
16.85	-77.6107	59.0916	90.3634	5.76622	465.136	47.8484
16.8667	-77.6084	59.1152	90.4195	6.17928	465.206	47.8504
16.8833	-77.6058	59.0881	90.3538	5.56892	465.091	47.8495
16.9	-77.604	59.1302	90.46	5.35851	465.263	47.8448
16.9167	-77.5979	59.0849	90.3715	5.51994	465.045	47.8504
16.9333	-77.5936	59.3452	90.5862	5.60463	465.165	47.8495
16.95	-77.5932	59.0865	90.3811	5.52589	465.047	47.85
16.9667	-77.5915	59.0871	90.3597	5.99983	465.204	47.8506
16.9833	-77.5922	59.1023	90.3918	6.15059	465.186	47.8513
17	-77.5918	59.0833	90.3692	4.7332	464.805	47.8533
17.0167	-77.5898	59.094	90.3686	5.38475	464.662	47.853
17.0333	-77.5861	59.0841	90.384	5.9742	464.353	47.8494
17.05	-77.586	59.1219	90.413	5.80193	464.63	47.8481
17.0667	-77.5843	59.1509	90.4511	5.78407	464.567	47.8469
17.0833	-77.5837	59.0774	90.344	6.23711	464.548	47.8495
17.1	-77.5829	59.0932	90.3794	4.35417	464.694	47.849
17.1167	-77.5834	59.1383	90.4067	5.8651	464.776	47.8484
17.1333	-77.5803	59.1019	90.3788	6.1834	464.767	47.8497
17.15	-77.5776	59.1023	90.4125	5.86632	464.819	47.8481
17.1667	-77.5762	59.0931	90.3725	5.04494	464.937	47.8515
17.1833	-77.5729	59.085	90.3536	5.5468	464.942	47.8512
17.2	-77.5681	59.1088	90.4029	5.75661	464.806	47.8513
17.2167	-77.5681	59.0945	90.3777	6.17027	464.992	47.8498
17.2333	-77.5677	59.0781	90.3513	5.70183	464.882	47.849
17.25	-77.5668	59.0995	90.387	5.81917	464.972	47.8503
17.2667	-77.5686	59.0812	90.3457	6.11366	464.964	47.8503
17.2833	-77.564	59.1056	90.3733	5.41801	464.946	47.8507
17.3	-77.5607	59.2036	90.4501	5.00435	464.925	47.8501
17.3167	-77.5608	59.0966	90.3933	5.40611	464.913	47.8519
17.3333	-77.5607	59.1174	90.4054	5.81978	464.986	47.8523
17.35	-77.5555	59.1073	90.3666	5.2076	465.082	47.8498
17.3667	-77.5568	59.0734	90.3388	5.69649	465.073	47.85
17.3833	-77.5587	59.1013	90.404	4.99367	465.219	47.8512
17.4	-77.5585	59.0829	90.3512	5.02235	465.018	47.8539
17.4167	-77.5596	59.0963	90.357	4.91676	464.971	47.8524
17.4333	-77.561	59.1158	90.405	5.71251	465.07	47.855
17.45	-77.5628	59.1622	90.4562	5.20226	465.075	47.8562
17.4667	-77.5538	59.098	90.3622	5.83107	465.094	47.8596
17.4833	-77.5542	59.1323	90.4209	6.0099	465.183	47.8581
17.5	-77.5532	59.0861	90.355	5.588	465.083	47.8613
17.5167	-77.551	59.1024	90.4009	5.68398	465.153	47.8626
17.5333	-77.5471	59.0977	90.3732	5.68398	465.034	47.8638
17.55	-77.546	59.0838	90.3584	5.7531	465.139	47.8632
17.5667	-77.5431	59.0888	90.3869	5.36018	465.057	47.8622
17.5833	-77.5452	59.1123	90.3729	5.709	464.765	47.8651
17.6	-77.5405	59.0803	90.3581	5.41512	464.975	47.8603
17.6167	-77.5394	59.0968	90.3849	5.90736	464.974	47.862
17.6333	-77.5428	59.1218	90.4258	5.44853	465.046	47.8617
17.65	-77.5365	59.0823	90.3649	5.46272	464.899	47.8664
17.6667	-77.5361	59.0754	90.3552	5.55092	465.051	47.8646
17.6833	-77.5347	59.2089	90.6054	5.62843	464.975	47.8651
17.7	-77.5379	59.0919	90.3809	5.91637	465.028	47.8655
17.7167	-77.5333	59.1027	90.3803	5.57961	465.035	47.8664
17.7333	-77.5291	59.0841	90.3513	5.4258	465.108	47.8645
17.75	-77.5294	59.0932	90.3732	5.85854	465.068	47.8667
17.7667	-77.5243	59.0984	90.3916	6.03615	465.122	47.8674
17.7833	-77.525	59.0998	90.3846	5.9652	465.105	47.8683
17.8	-77.5272	59.0855	90.3677	6.00761	464.989	47.866
17.8167	-77.5198	59.0836	90.3683	5.91881	465.079	47.8663
17.8333	-77.5173	59.0946	90.3861	5.56053	464.987	47.8634
17.85	-77.5115	59.0791	90.342	5.73509	465.037	47.8672
17.8667	-77.5143	59.0762	90.3512	5.45509	465.14	47.8667
17.8833	-77.5146	59.0879	90.3651	5.35133	465.068	47.8696
17.9	-77.5193	59.1018	90.3725	5.86388	465.137	47.8696
17.9167	-77.5149	59.0977	90.3767	5.5999	464.965	47.8666
17.9333	-77.5164	59.1058	90.3916	6.32286	465.154	47.8674
17.95	-77.515	59.0849	90.3825	5.53078	465.207	47.8689
17.9667	-77.5129	59.0797	90.3651	5.59502	464.993	47.8651
17.9833	-77.5126	59.1125	90.3916	5.86571	465.153	47.8684
18	-77.5069	59.1206	90.4168	5.89378	465.237	47.8683
18.0167	-77.503	59.1055	90.3507	5.4615	465.237	47.869
18.0333	-77.5037	59.0943	90.3776	5.64217	465.253	47.8692
18.05	-77.5045	59.0804	90.3642	5.73402	465.23	47.8669
18.0667	-77.5073	59.1003	90.416	6.06545	465.26	47.87
18.0833	-77.5074	59.0809	90.3751	5.62492	465.184	47.8742
18.1	-77.5092	59.1053	90.4244	5.44304	465.148	47.8733
18.1167	-77.5076	59.0781	90.379	5.88539	464.998	47.8729
18.1333	-77.5019	59.1152	90.3986	5.57243	464.958	47.8701
18.15	-77.4972	59.1106	90.4357	5.45982	465.192	47.8701
18.1667	-77.495	59.0781	90.3576	5.58739	465.176	47.8683
18.1833	-77.4923	59.082	90.351	5.62431	465.05	47.8719
18.2	-77.4926	59.1077	90.3854	5.54558	465.174	47.8707
18.2167	-77.4929	59.1903	90.5077	5.7441	465.039	47.8748
18.2333	-77.4941	59.0861	90.3671	5.4908	464.969	47.871
18.25	-77.4915	59.1102	90.3851	5.49202	464.941	47.8718
18.2667	-77.4954	59.0919	90.3816	5.51521	465.018	47.871
18.2833	-77.4902	59.1294	90.476	5.44899	465.027	47.8718
18.3	-77.4912	59.0786	90.3684	5.82512	465.053	47.8692
18.3167	-77.49	59.0656	90.3507	5.57549	465.145	47.868
18.3333	-77.495	59.0922	90.3869	5.45555	465.174	47.8718
18.35	-77.4923	59.101	90.416	5.61775	464.804	47.8678
18.3667	-77.4899	59.1071	90.4128	5.50682	465.005	47.8675
18.3833	-77.4863	59.1401	90.4018	5.13908	465.076	47.8701
18.4	-77.4883	59.1239	90.4031	5.65773	465.037	47.8739
18.4167	-77.4865	59.0813	90.3703	5.57121	465.114	47.8745
18.4333	-77.4848	59.0929	90.3716	5.7972	465.089	47.8725
18.45	-77.4824	59.1038	90.433	5.65117	465.138	47.8751
18.4667	-77.4845	59.0929	90.3716	5.57838	465.13	47.8724
18.4833	-77.4845	59.0896	90.3773	5.76729	465.255	47.8715
18.5	-77.4821	59.0934	90.3933	6.02898	465.056	47.8725
18.5167	-77.4845	59.1955	90.5325	6.06545	465.076	47.8785
18.5333	-77.4828	59.105	90.3742	5.55046	465.065	47.8794
18.55	-77.4836	59.1065	90.3954	5.45982	464.954	47.8779
18.5667	-77.4874	59.118	90.3913	5.44487	464.992	47.8754
18.5833	-77.4885	59.0879	90.3819	6.7646	465.04	47.873
18.6	-77.4867	59.0833	90.3712	2.21611	465.007	47.871
18.6167	-77.4856	59.0783	90.3492	2.13142	464.966	47.8715
18.6333	-77.4833	59.1312	90.4052	1.70357	464.956	47.8736
18.65	-77.4848	59.1029	90.3848	5.77934	464.995	47.8758
18.6667	-77.4836	59.1036	90.3724	6.0952	464.978	47.8733
18.6833	-77.4882	59.0992	90.3925	6.03554	464.871	47.8724
18.7	-77.492	59.0986	90.3893	5.60646	464.933	47.8703
18.7167	-77.4885	59.0748	90.3478	5.79002	465.099	47.8692
18.7333	-77.4914	59.1067	90.3997	5.50148	464.769	47.8729
18.75	-77.4961	59.0992	90.3895	5.91454	464.955	47.873
18.7667	-77.4943	59.0913	90.4046	5.5706	465.073	47.8732
18.7833	-77.4918	59.0798	90.3606	6.3372	465.041	47.8735
18.8	-77.4847	59.0856	90.3741	6.07842	464.894	47.873
18.8167	-77.4862	59.0905	90.3767	5.57121	464.868	47.8741
18.8333	-77.4867	59.0824	90.3806	5.71434	464.938	47.875
18.85	-77.4863	59.0849	90.3713	5.44548	464.962	47.8754
18.8667	-77.485	59.0743	90.3527	5.37575	465.005	47.8732
18.8833	-77.4833	59.0879	90.3703	5.80437	465.075	47.8704
18.9	-77.4834	59.0723	90.3462	6.09703	465.121	47.8729
18.9167	-77.483	59.09	90.3613	6.02242	465.24	47.8736
18.9333	-77.4821	59.1106	90.4131	5.96169	465.228	47.8709
18.95	-77.4824	59.096	90.4029	5.41328	465.058	47.8704
18.9667	-77.4836	59.1013	90.4084	5.89912	465.091	47.8713
18.9833	-77.4819	59.083	90.3671	5.71312	465.095	47.8739
19	-77.4767	59.0913	90.3931	5.33943	465.151	47.8707
19.0167	-77.4787	59.0817	90.3542	4.67003	465.11	47.8687
19.0333	-77.4807	59.1023	90.4113	4.82613	465.055	47.8718
19.05	-77.4809	59.0807	90.3576	4.93355	465.168	47.8713
19.0667	-77.4789	59.1094	90.4511	5.10521	465.027	47.8704
19.0833	-77.4796	59.1209	90.3989	6.10832	465.17	47.8729
19.1	-77.4815	59.0914	90.3799	5.56831	465.224	47.8727
19.1167	-77.4781	59.116	90.4423	6.1071	464.966	47.8725
19.1333	-77.4789	59.094	90.3906	5.74593	465.09	47.8732
19.15	-77.4735	59.0992	90.3741	5.62676	465.138	47.8729
19.1667	-77.4711	59.0849	90.3765	5.60707	465.237	47.8706
19.1833	-77.4696	59.0836	90.3783	3.45177	465.117	47.8736
19.2	-77.4711	59.0685	90.3378	2.23518	464.997	47.8753
19.2167	-77.4714	59.1221	90.4702	1.75713	464.963	47.8732
19.2333	-77.4722	59.0723	90.3555	5.48424	465.128	47.8709
19.25	-77.4732	59.0791	90.3544	5.85136	465.015	47.8722
19.2667	-77.4711	59.078	90.3681	5.48607	465.068	47.8729
19.2833	-77.472	59.0829	90.37	5.62126	464.784	47.871
19.3	-77.47	59.1056	90.3767	5.07713	465.082	47.8704
19.3167	-77.469	59.1	90.3828	5.97298	465.138	47.8689
19.3333	-77.4659	59.0923	90.3935	5.35362	465.03	47.8701
19.35	-77.4665	59.0865	90.3683	5.94856	464.991	47.8719
19.3667	-77.465	59.0826	90.369	5.88295	465.127	47.8712
19.3833	-77.4638	59.0842	90.3666	6.21437	465.151	47.8718
19.4	-77.4667	59.0739	90.3448	6.11305	465.084	47.8741
19.4167	-77.4676	59.1334	90.3921	5.79186	464.957	47.8724
19.4333	-77.4685	59.1254	90.4076	5.92949	465.015	47.8695
19.45	-77.4667	59.0989	90.4002	6.30196	465.059	47.8706
19.4667	-77.4664	59.1464	90.3953	5.60997	465.096	47.8703
19.4833	-77.4644	59.0856	90.3687	5.79887	465.075	47.869
19.5	-77.4642	59.1122	90.4081	6.10649	465.359	47.8695
19.5167	-77.4656	59.0803	90.3617	5.97115	465.819	47.8692
19.5333	-77.4709	59.1154	90.4151	5.73509	465.817	47.8671
19.55	-77.4676	59.0946	90.4008	6.39198	465.741	47.8681
19.5667	-77.4648	59.1055	90.4028	5.812	465.798	47.8687
19.5833	-77.4705	59.1125	90.417	5.98961	465.692	47.8698
19.6	-77.4717	59.089	90.361	7.69081	465.503	47.8721
19.6167	-77.4702	59.0717	90.335	4.37431	465.481	47.8716
19.6333	-77.4683	59.103	90.418	5.12596	465.487	47.8695
19.65	-77.47	59.1062	90.4252	5.85442	465.289	47.8664
19.6667	-77.4657	59.1077	90.3976	7.11327	465.261	47.87
19.6833	-77.461	59.0878	90.3738	5.49263	465.234	47.8701
19.7	-77.4616	59.0902	90.3816	6.30074	465.344	47.868
19.7167	-77.4589	59.1081	90.4147	5.83229	465.316	47.8686
19.7333	-77.4575	59.0977	90.396	5.85732	465.098	47.8686
19.75	-77.4538	59.1293	90.4188	5.70183	465.126	47.8701
19.7667	-77.4548	59.0952	90.3953	5.5378	465.208	47.8718
19.7833	-77.4587	59.1174	90.3785	5.99327	465.133	47.8707
19.8	-77.4575	59.1023	90.3924	5.90447	465.174	47.8666
19.8167	-77.4526	59.0975	90.3787	5.79002	465.253	47.8696
19.8333	-77.4517	59.1071	90.4415	5.73097	465.168	47.869
19.85	-77.4505	59.0789	90.3515	6.32881	465.188	47.8696
19.8667	-77.4538	59.1166	90.4343	2.23869	465.161	47.8706
19.8833	-77.4542	59.0788	90.3674	2.32994	465.024	47.8713
19.9	-77.4508	59.1088	90.4034	2.22862	465.173	47.873
19.9167	-77.4509	59.1279	90.3745	5.63499	465.24	47.8713
19.9333	-77.4529	59.0725	90.3475	5.93727	465.309	47.8703
19.95	-77.4552	59.1131	90.4063	5.19447	465.251	47.8719
19.9667	-77.4578	59.1262	90.3942	5.54802	465.095	47.8689
19.9833	-77.4546	59.0839	90.3738	5.78529	465.215	47.8732
20	-77.4551	59.1171	90.3771	5.55519	465.102	47.8722
20.0167	-77.4575	59.0972	90.3921	5.68398	465.081	47.8732
20.0333	-77.4534	59.0957	90.3576	5.92644	465.075	47.871
20.05	-77.4526	59.0887	90.3639	5.66124	464.947	47.87
20.0667	-77.4488	59.0838	90.3695	5.60158	465.214	47.8696
20.0833	-77.4456	59.0978	90.397	5.31914	465.2	47.8706
20.1	-77.4459	59.0954	90.3721	5.84663	465.084	47.8715
20.1167	-77.4491	59.0707	90.3515	5.83885	465.024	47.8719
20.1333	-77.4461	59.1093	90.3887	5.68214	465.069	47.868
20.15	-77.4456	59.1271	90.426	5.65773	465.202	47.8667
20.1667	-77.4476	59.0823	90.3809	5.42992	465.219	47.8654
20.1833	-77.4441	59.1026	90.4145	6.05644	465.175	47.8698
20.2	-77.4424	59.1225	90.4556	5.36675	465.223	47.8669
20.2167	-77.441	59.0971	90.379	5.5349	465.054	47.8718
20.2333	-77.4435	59.1102	90.4282	5.95802	465.031	47.8716
20.25	-77.4424	59.1531	90.4624	5.37697	465.179	47.871
20.2667	-77.4432	59.0879	90.406	5.91637	464.9	47.8707
20.2833	-77.4392	59.1053	90.3922	5.66429	465.223	47.8736
20.3	-77.4366	59.1154	90.4028	6.28471	465.062	47.8738
20.3167	-77.4331	59.11	90.3999	5.5265	465.173	47.8735
20.3333	-77.4375	59.091	90.4054	5.25002	465.166	47.8742
20.35	-77.4345	59.0961	90.3907	5.66597	465.093	47.875
20.3667	-77.4325	59.0932	90.3896	5.41924	465.182	47.8806
20.3833	-77.436	59.0751	90.3706	5.53841	465.002	47.8785
20.4	-77.4323	59.0987	90.3881	5.59502	465.243	47.8791
20.4167	-77.4302	59.0701	90.3498	5.15038	465.084	47.8768
20.4333	-77.4297	59.1224	90.4734	5.80071	465.126	47.8793
20.45	-77.4256	59.0878	90.3783	5.49263	465.121	47.8771
20.4667	-77.4281	59.119	90.4919	5.933	465.113	47.8819
20.4833	-77.4265	59.0849	90.3681	6.02303	465.225	47.8849
20.5	-77.4247	59.1042	90.4028	2.46758	465.202	47.8815
20.5167	-77.421	59.0998	90.3906	5.52483	465.086	47.8803
20.5333	-77.4149	59.0894	90.384	5.13969	465.222	47.8805
20.55	-77.4157	59.1181	90.4809	13.3121	465.113	47.8782
20.5667	-77.4165	59.1052	90.3867	5.92415	465.131	47.8774
20.5833	-77.4224	59.1253	90.483	5.95039	465.257	47.8765
20.6	-77.4268	59.1201	90.3756	6.07842	465.079	47.8815
20.6167	-77.4247	59.1206	90.426	5.53551	465.047	47.8806
20.6333	-77.4232	59.089	90.3893	5.80376	465.199	47.8828
20.65	-77.42	59.0769	90.3713	6.27281	464.914	47.8828
20.6667	-77.4168	59.1532	90.4101	10.2235	465.202	47.8806
20.6833	-77.413	59.0969	90.4078	5.28343	465.035	47.8799
20.7	-77.4163	59.0945	90.3806	5.81749	464.912	47.8826
20.7167	-77.4145	59.1149	90.3989	6.32103	464.961	47.8855
20.7333	-77.4165	59.0875	90.3732	5.4229	465.119	47.8854
20.75	-77.4105	59.0914	90.3626	1.59569	465.044	47.8837
20.7667	-77.414	59.0795	90.3715	5.37224	464.872	47.8852
20.7833	-77.4099	59.0772	90.3742	5.41985	464.997	47.8869
20.8	-77.4053	59.0727	90.3487	5.7119	465.106	47.8881
20.8167	-77.403	59.1181	90.3967	6.0862	464.962	47.8863
20.8333	-77.4026	59.0955	90.4081	5.66185	464.983	47.889
20.85	-77.4044	59.0861	90.3782	5.56892	465.066	47.8875
20.8667	-77.3998	59.0971	90.377	6.03432	465.059	47.8857
20.8833	-77.4035	59.1578	90.451	5.95329	464.932	47.888
20.9	-77.4061	59.087	90.3626	5.61836	465.084	47.8875
20.9167	-77.4056	59.082	90.3718	5.68275	464.976	47.8858
20.9333	-77.407	59.1007	90.4037	5.7328	464.932	47.8875
20.95	-77.4108	59.103	90.3939	5.97893	465.132	47.8895
20.9667	-77.407	59.1375	90.4168	5.00801	464.965	47.8931
20.9833	-77.4033	59.0972	90.4029	5.43953	465.116	47.8902
21	-77.4065	59.1267	90.4229	5.15465	465.09	47.8895
21.0167	-77.3974	59.107	90.4209	6.15776	465.062	47.8921
21.0333	-77.3988	59.0759	90.371	5.85671	464.963	47.8931
21.05	-77.3962	59.0813	90.3829	4.41429	465.265	47.8941
21.0667	-77.4006	59.0896	90.3733	5.6768	465.106	47.8959
21.0833	-77.3972	59.1198	90.4279	6.02776	465.2	47.8939
21.1	-77.396	59.0949	90.4018	5.18501	465.003	47.8956
21.1167	-77.3954	59.0914	90.3703	5.04967	465.13	47.8941
21.1333	-77.3917	59.0899	90.3826	19.6021	465.191	47.8925
21.15	-77.3928	59.0762	90.3692	5.87822	465.124	47.8922
21.1667	-77.3974	59.1004	90.4238	6.17271	465.096	47.8935
21.1833	-77.3948	59.0917	90.4113	5.97115	465.094	47.8996
21.2	-77.389	59.0868	90.384	5.74715	464.961	47.897
21.2167	-77.3875	59.0826	90.4015	5.8448	465.099	47.8979
21.2333	-77.3878	59.0719	90.3597	5.63271	465.048	47.8973
21.25	-77.3846	59.0742	90.3805	5.644	465.061	47.8954
21.2667	-77.3849	59.0919	90.3797	6.31035	464.997	47.8916
21.2833	-77.3821	59.1509	90.3933	5.73158	465.051	47.8968
21.3	-77.3815	59.1064	90.3907	5.39894	465.176	47.8916
21.3167	-77.3811	59.1193	90.4238	11.8804	465.032	47.8904
21.3333	-77.3818	59.089	90.3938	5.80605	465.038	47.8915
21.35	-77.3776	59.0932	90.379	5.36675	465.121	47.8922
21.3667	-77.3789	59.0954	90.3758	5.93956	465.04	47.8959
21.3833	-77.3798	59.096	90.3991	5.92827	465.157	47.8936
21.4	-77.3791	59.0867	90.3696	6.35155	465.227	47.8944
21.4167	-77.3805	59.0878	90.3808	5.78163	464.924	47.8939
21.4333	-77.3855	59.085	90.3863	5.81444	465.137	47.8941
21.45	-77.3841	59.1132	90.4261	5.88112	465.249	47.8922
21.4667	-77.3864	59.0817	90.3664	6.29601	465.206	47.8884
21.4833	-77.3856	59.0858	90.4015	5.95039	465.151	47.8906
21.5	-77.3846	59.0791	90.3658	5.40672	465.393	47.8941
21.5167	-77.3838	59.1027	90.4331	2.39555	465.277	47.8939
21.5333	-77.3838	59.1076	90.4116	1.48476	465.084	47.8916
21.55	-77.3806	59.0891	90.37	5.96581	465.091	47.8906
21.5667	-77.3824	59.1164	90.4842	5.57655	465.13	47.8895
21.5833	-77.3771	59.0951	90.3819	5.73875	464.98	47.8936
21.6	-77.3762	59.0847	90.368	5.34233	465.11	47.8933
21.6167	-77.376	59.0887	90.3893	5.4377	465.124	47.8883
21.6333	-77.3707	59.0791	90.3768	5.71495	465.276	47.8867
21.65	-77.3725	59.1036	90.3906	6.06773	465.164	47.8867
21.6667	-77.3704	59.0731	90.3574	5.9008	465.127	47.8854
21.6833	-77.3714	59.0846	90.3689	5.90385	465.151	47.8877
21.7	-77.3736	59.1116	90.4385	12.8698	465.188	47.889
21.7167	-77.3769	59.0968	90.3977	5.47829	465.28	47.8893
21.7333	-77.3768	59.0984	90.4044	6.05339	465.061	47.8892
21.75	-77.3774	59.0662	90.351	5.76973	465.149	47.8875
21.7667	-77.3747	59.0763	90.3619	5.91637	465.233	47.8921
21.7833	-77.3719	59.2641	90.48	5.50682	465.216	47.8915
21.8	-77.3695	59.1183	90.4839	5.7972	464.981	47.8864
21.8167	-77.3705	59.0969	90.4035	6.22871	465.066	47.8887
21.8333	-77.3716	59.0784	90.3846	5.52712	465.196	47.8884
21.85	-77.374	59.1209	90.4481	5.21538	465.188	47.8915
21.8667	-77.3701	59.0701	90.3875	5.67192	465.099	47.8906
21.8833	-77.3632	59.0835	90.3941	5.61836	465.117	47.8904
21.9	-77.3666	59.0925	90.3849	5.79887	465.16	47.8909
21.9167	-77.3661	59.114	90.4212	6.37596	464.964	47.8907
21.9333	-77.3696	59.0702	90.3651	5.55992	465.072	47.8919
21.95	-77.3667	59.0783	90.3849	5.85503	465.18	47.8901
21.9667	-77.3673	59.0881	90.3736	5.93422	464.845	47.8869
21.9833	-77.3638	59.1238	90.4508	5.3257	465.2	47.889
22	-77.3631	59.0963	90.4148	6.07552	465.007	47.8915
22.0167	-77.3641	59.0865	90.3907	5.55458	465.116	47.887
22.0333	-77.3672	59.0717	90.3555	5.78163	465.213	47.8875
22.05	-77.3676	59.0694	90.3631	6.44737	465.108	47.887
22.0667	-77.3687	59.0937	90.4107	5.30418	465.146	47.8873
22.0833	-77.3678	59.0807	90.3698	5.17723	465.053	47.8858
22.1	-77.3728	59.0795	90.3574	76.406	465.26	47.8844
22.1167	-77.3693	59.0757	90.3745	4.72542	465.087	47.8849
22.1333	-77.367	59.0818	90.4188	5.09804	465.062	47.8843
22.15	-77.3672	59.1119	90.3907	2.45628	465.308	47.8831
22.1667	-77.366	59.1114	90.3902	1.71013	465.313	47.8863
22.1833	-77.3637	59.2303	90.3971	1.6761	465.125	47.8852
22.2	-77.3708	59.0832	90.3964	1.9062	465.169	47.8864
22.2167	-77.3742	59.0786	90.3803	5.85609	465.282	47.8878
22.2333	-77.3737	59.0934	90.3819	6.59828	465.273	47.8861
22.25	-77.3722	59.114	90.4318	5.53017	465.195	47.8884
22.2667	-77.3736	59.0926	90.4418	5.26848	465.039	47.8864
22.2833	-77.364	59.0905	90.3857	5.6237	465.055	47.8864
22.3	-77.3646	59.0821	90.3779	5.79124	465.078	47.8863
22.3167	-77.3621	59.0783	90.3703	5.75127	465.098	47.8869
22.3333	-77.3635	59.1027	90.3918	6.01357	465.139	47.8822
22.35	-77.3675	59.1077	90.3799	5.84785	465.017	47.8796
22.3667	-77.3686	59.1061	90.3989	5.53551	465.22	47.8829
22.3833	-77.3708	59.0949	90.4112	5.95573	465.224	47.8866
22.4	-77.3676	59.0894	90.3988	5.84129	465.284	47.8855
22.4167	-77.3724	59.0884	90.3812	6.05522	465.199	47.8832
22.4333	-77.3809	59.1753	90.6048	5.49019	465.309	47.8812
22.45	-77.3769	59.0983	90.4458	6.16966	465.304	47.8825
22.4667	-77.376	59.1253	90.4647	4.66103	465.27	47.8832
22.4833	-77.3808	59.0965	90.4081	5.98793	465.211	47.8794
22.5	-77.3772	59.1077	90.3954	6.054	465.219	47.8788
22.5167	-77.3786	59.0675	90.3539	5.74654	465.047	47.8797
22.5333	-77.3801	59.0795	90.3783	6.19347	465.363	47.8815
22.55	-77.3759	59.078	90.3684	5.91103	465.322	47.8788
22.5667	-77.3757	59.0978	90.4493	6.0714	465.226	47.8803
22.5833	-77.3772	59.0925	90.4133	5.31548	465.226	47.8811
22.6	-77.3707	59.0795	90.3848	6.3932	465.296	47.8803
22.6167	-77.3756	59.0852	90.3826	9.19991	465.196	47.8855
22.6333	-77.3731	59.1361	90.4765	5.67253	465.338	47.8829
22.65	-77.3713	59.0742	90.3861	6.29128	465.137	47.8819
22.6667	-77.3711	59.087	90.4183	5.46394	465.218	47.8817
22.6833	-77.3684	59.1047	90.4508	6.08086	465.22	47.8794
22.7	-77.3699	59.081	90.3738	5.69344	465.062	47.8794
22.7167	-77.3708	59.0885	90.389	5.588	465.074	47.8799
22.7333	-77.3713	59.0742	90.3681	4.9395	464.958	47.8785
22.75	-77.3721	59.0965	90.4133	5.756	465.22	47.8805
22.7667	-77.3711	59.0891	90.3864	5.3257	465.221	47.8799
22.7833	-77.3664	59.132	90.4733	5.39543	465.069	47.8759
22.8	-77.3666	59.0939	90.4034	5.88234	465.251	47.8748
22.8167	-77.3666	59.1172	90.4174	5.82222	465.138	47.8758
22.8333	-77.3693	59.0905	90.3928	5.8651	465.107	47.8753
22.85	-77.3689	59.0879	90.3664	5.49263	465.165	47.8709
22.8667	-77.367	59.0937	90.4107	5.80483	465.084	47.8754
22.8833	-77.3652	59.0849	90.3904	5.63271	465.217	47.8793
22.9	-77.3675	59.0765	90.3793	4.80354	464.943	47.882
22.9167	-77.365	59.0749	90.3582	5.87822	465.213	47.8783
22.9333	-77.3623	59.0794	90.3556	6.39854	465.126	47.88
22.95	-77.3634	59.0829	90.3858	4.05907	465.057	47.8768
22.9667	-77.3612	59.0939	90.4006	6.05644	465.24	47.8745
22.9833	-77.3657	59.1026	90.4105	3.91365	465.258	47.8802
23	-77.3663	59.0841	90.387	5.77507	465.186	47.8803
23.0167	-77.3658	59.1233	90.3956	2.74422	465.248	47.8779
23.0333	-77.3693	59.0737	90.3825	1.26305	465.251	47.8803
23.05	-77.3646	59.1123	90.4354	1.52107	465.174	47.8805
23.0667	-77.3661	59.0992	90.4128	1.96816	465.122	47.8819
23.0833	-77.3687	59.0818	90.3698	6.17149	465.306	47.8803
23.1	-77.3686	59.127	90.4786	5.66429	465.134	47.8793
23.1167	-77.3701	59.1001	90.3689	5.26482	465.118	47.8802
23.1333	-77.3675	59.0813	90.3938	5.67436	465.104	47.8796
23.15	-77.3647	59.0975	90.4203	5.86754	465.292	47.8822
23.1667	-77.3667	59.1026	90.3889	5.44899	465.17	47.8837
23.1833	-77.3615	59.091	90.3753	5.13313	465.297	47.8823
23.2	-77.3629	59.0968	90.4148	5.72685	465.177	47.8823
23.2167	-77.3643	59.0972	90.3849	6.02119	465.284	47.8863
23.2333	-77.3563	59.0762	90.3783	5.93605	465.069	47.8884
23.25	-77.351	59.0955	90.3878	5.3286	465.278	47.8896
23.2667	-77.3528	59.0687	90.3564	-5.90782	465.192	47.8904
23.2833	-77.3557	59.0861	90.4035	-8.09898	465.006	47.8895
23.3	-77.3522	59.0838	90.3771	-1.48933	465.206	47.8892
23.3167	-77.3484	59.0821	90.3858	1.28685	465.087	47.8886
23.3333	-77.3486	59.0658	90.3564	-1.46492	464.949	47.891
23.35	-77.355	59.1196	90.4647	-1.65443	465.216	47.8935
23.3667	-77.3539	59.0772	90.3555	-3.55293	465.222	47.8887
23.3833	-77.3528	59.0775	90.382	-1.87508	465.09	47.8913
23.4	-77.3461	59.0812	90.3863	5.62553	465.098	47.8933
23.4167	-77.3414	59.0827	90.3953	5.07469	465.197	47.8944
23.4333	-77.3399	59.0627	90.3523	5.90263	465.042	47.8857
23.45	-77.3399	59.0818	90.3759	5.66002	465.019	47.88
23.4667	-77.3368	59.1201	90.4787	5.23628	465.134	47.8861
23.4833	-77.3362	59.0952	90.3883	4.9633	465.061	47.8907
23.5	-77.3325	59.0691	90.3495	5.22499	464.892	47.8867
23.5167	-77.3333	59.0865	90.3986	5.83107	464.996	47.8854
23.5333	-77.3304	59.1174	90.4865	5.44426	465.13	47.8855
23.55	-77.3303	59.1085	90.4412	6.04393	464.97	47.8892
23.5667	-77.3301	59.0968	90.3976	5.25475	465.077	47.8902
23.5833	-77.3292	59.0818	90.3811	5.77324	465.144	47.8893
23.6	-77.3258	59.0885	90.3967	5.83412	465.146	47.889
23.6167	-77.3303	59.1355	90.4064	5.42641	465.017	47.8918
23.6333	-77.3293	59.1056	90.4314	5.71129	465.131	47.8884
23.65	-77.3263	59.0765	90.4022	5.35973	465.157	47.8889
23.6667	-77.3254	59.1042	90.4035	5.63377	465.164	47.8919
23.6833	-77.3257	59.0801	90.387	5.29823	465.203	47.8919
23.7	-77.3269	59.0931	90.4049	5.68871	465.11	47.8878
23.7167	-77.326	59.072	90.3527	5.69222	465.074	47.8886
23.7333	-77.3222	59.0891	90.3867	5.34767	465.235	47.8895
23.75	-77.3142	59.0957	90.4275	5.93895	465.243	47.8892
23.7667	-77.3112	59.0708	90.3751	5.64034	465.131	47.8909
23.7833	-77.3119	59.0882	90.3979	5.68932	465.266	47.8895
23.8	-77.313	59.1163	90.4209	5.54558	465.167	47.8886
23.8167	-77.3144	59.1222	90.4606	5.91042	465.095	47.888
23.8333	-77.3177	59.0897	90.3991	5.58968	465.079	47.888
23.85	-77.315	59.0752	90.3756	5.68031	465.153	47.8906
23.8667	-77.3156	59.0775	90.3811	5.86098	465.169	47.8935
23.8833	-77.3133	59.1074	90.416	0.137711	465.073	47.8953
23.9	-77.3165	59.0961	90.3777	5.58617	465.341	47.8947
23.9167	-77.3164	59.1329	90.4986	6.21559	465.296	47.8936
23.9333	-77.3109	59.0813	90.3725	5.54146	465.279	47.8906
23.95	-77.3078	59.1015	90.3948	5.78819	465.254	47.8906
23.9667	-77.308	59.0774	90.3753	6.17439	465.322	47.8906
23.9833	-77.3072	59.0759	90.369	16.0456	465.151	47.8928
24	-77.3121	59.0772	90.3828	5.68153	465.079	47.8918
24.0167	-77.3133	59.0806	90.4038	3.03093	465.283	47.8906
24.0333	-77.3097	59.0994	90.4484	2.01942	465.199	47.8925
24.05	-77.309	59.1172	90.3783	2.86705	464.973	47.8906
24.0667	-77.3098	59.081	90.3802	-0.0409699	465.185	47.8881
24.0833	-77.3077	59.0719	90.371	1.6468	465.117	47.8886
24.1	-77.3087	59.0891	90.3873	5.25658	465.093	47.8902
24.1167	-77.3144	59.0926	90.3774	5.59624	465.085	47.8938
24.1333	-77.3103	59.1015	90.3831	5.85854	465.213	47.8931
24.15	-77.3109	59.1062	90.4231	5.86693	465.175	47.8902
24.1667	-77.3092	59.1506	90.4405	6.03737	465.069	47.8893
24.1833	-77.311	59.1088	90.3845	5.61775	465.136	47.8919
24.2	-77.3061	59.112	90.4186	5.94612	465.187	47.8886
24.2167	-77.3097	59.0719	90.379	5.72685	465.103	47.8889
24.2333	-77.3124	59.0905	90.3907	5.68504	465.142	47.8857
24.25	-77.3086	59.0897	90.4078	5.14809	465.17	47.8889
24.2667	-77.309	59.0771	90.3825	5.49324	464.861	47.8867
24.2833	-77.3119	59.0875	90.4017	6.13335	465.111	47.8866
24.3	-77.3142	59.1065	90.4189	5.89485	465.217	47.8906
24.3167	-77.3107	59.0881	90.3985	5.92949	465.216	47.8855
24.3333	-77.3083	59.0853	90.3889	5.85136	465.028	47.884
24.35	-77.3063	59.0949	90.3907	6.00044	465.185	47.886
24.3667	-77.3046	59.0711	90.3669	5.81627	465.279	47.8916
24.3833	-77.3084	59.0873	90.4023	5.70595	465.248	47.8884
24.4	-77.31	59.1238	90.4348	5.83412	465.26	47.8855
24.4167	-77.3109	59.0894	90.3864	5.43541	465.369	47.8857
24.4333	-77.3098	59.0755	90.3832	5.76561	465.192	47.8873
24.45	-77.3115	59.0891	90.411	5.89012	465.245	47.8881
24.4667	-77.3086	59.0734	90.3669	5.97176	465.245	47.889
24.4833	-77.3071	59.0904	90.3886	5.93422	465.008	47.8869
24.5	-77.3058	59.0878	90.379	6.07018	465.276	47.8835
24.5167	-77.3071	59.0798	90.4008	5.99144	465.273	47.8803
24.5333	-77.3049	59.1299	90.3927	5.61775	465.232	47.8875
24.55	-77.3046	59.0862	90.4012	6.00044	465.123	47.8866
24.5667	-77.3057	59.0841	90.3889	5.70839	465.282	47.8866
24.5833	-77.3046	59.0984	90.4012	5.92354	465.209	47.8838
24.6	-77.3028	59.0978	90.4116	5.77507	465.195	47.8857
24.6167	-77.3028	59.0983	90.454	5.67192	465.18	47.8883
24.6333	-77.302	59.0655	90.3611	5.69527	465.281	47.8924
24.65	-77.2996	59.0769	90.387	5.6881	464.951	47.8931
24.6667	-77.2997	59.0687	90.3764	6.07796	465.337	47.8899
24.6833	-77.3008	59.1029	90.4133	5.82939	465.215	47.8904
24.7	-77.3017	59.0943	90.3983	5.95924	465.355	47.8925
24.7167	-77.2997	59.0795	90.3912	5.91759	465.285	47.891
24.7333	-77.2977	59.0681	90.3738	6.31035	465.256	47.8899
24.75	-77.2991	59.0878	90.3774	5.76439	465.396	47.8887
24.7667	-77.2942	59.0586	90.348	5.80727	465.231	47.8902
24.7833	-77.2921	59.0932	90.4043	5.80971	465.369	47.891
24.8	-77.2923	59.1288	90.4478	10.4774	465.338	47.8918
24.8167	-77.2924	59.116	90.4241	4.14436	465.193	47.8902
24.8333	-77.2938	59.0696	90.3767	-9.06212	465.339	47.8919
24.85	-77.2936	59.0852	90.3951	5.46806	465.491	47.8915
24.8667	-77.2955	59.0672	90.3599	4.47395	465.355	47.8887
24.8833	-77.2967	59.0655	90.3668	5.76561	465.399	47.8899
24.9	-77.2932	59.1004	90.407	18.3863	465.368	47.8857
24.9167	-77.2907	59.0784	90.3918	5.41924	465.287	47.8841
24.9333	-77.2866	59.1032	90.4325	6.16615	465.293	47.8884
24.95	-77.286	59.0876	90.402	5.71602	465.242	47.8912
24.9667	-77.284	59.1091	90.4304	23.9927	465.216	47.8913
24.9833	-77.2839	59.1013	90.4336	6.21147	465.336	47.8898
25	-77.2839	59.0713	90.3605	8.18672	465.297	47.8898
25.0167	-77.2842	59.1039	90.4403	5.25291	465.265	47.8881
25.0333	-77.286	59.0894	90.3823	5.94917	465.158	47.8873
25.05	-77.284	59.0702	90.3513	5.79598	465.2	47.8881
25.0667	-77.2868	59.0926	90.4347	5.7972	465.34	47.8877
25.0833	-77.2897	59.0798	90.3816	5.57549	465.36	47.8875
25.1	-77.2869	59.0681	90.3785	5.67909	465.369	47.8927
25.1167	-77.2883	59.081	90.3845	7.18117	465.375	47.895
25.1333	-77.2852	59.0813	90.3829	-0.892105	465.224	47.8889
25.15	-77.2884	59.0775	90.3663	13.1286	465.267	47.8893
25.1667	-77.2868	59.0688	90.3751	5.68398	465.31	47.884
25.1833	-77.2852	59.0739	90.387	5.65941	465.234	47.8895
25.2	-77.2869	59.1178	90.4397	5.91988	465.046	47.8916
25.2167	-77.2872	59.0769	90.3767	5.94261	465.183	47.8861
25.2333	-77.2862	59.074	90.3794	5.87822	465.187	47.8873
25.25	-77.2878	59.0897	90.409	5.70305	465.049	47.8884
25.2667	-77.2868	59.0675	90.3664	5.79002	465.163	47.8841
25.2833	-77.2863	59.0749	90.373	5.79781	465.2	47.8837
25.3	-77.2831	59.0691	90.35	5.73402	465.256	47.8912
25.3167	-77.2831	59.0772	90.3599	5.09148	465.146	47.8915
25.3333	-77.2831	59.0861	90.379	5.89073	465.182	47.8924
25.35	-77.2845	59.0968	90.4347	6.00929	465.199	47.8935
25.3667	-77.2829	59.0846	90.3654	5.71373	465.083	47.8924
25.3833	-77.2843	59.0823	90.3814	6.02608	465.296	47.8939
25.4	-77.2845	59.111	90.4498	5.48775	465.249	47.8988
25.4167	-77.2794	59.0842	90.3768	6.19835	465.1	47.8963
25.4333	-77.2743	59.0791	90.4157	13.0773	465.199	47.8968
25.45	-77.2784	59.0896	90.4064	2.32216	465.189	47.8939
25.4667	-77.2775	59.0685	90.3576	1.66237	465.166	47.8956
25.4833	-77.2762	59.092	90.3829	1.28929	465.103	47.8913
25.5	-77.2808	59.0868	90.4282	-22.3701	465.13	47.8921
25.5167	-77.2845	59.0685	90.3664	5.21721	465.18	47.8941
25.5333	-77.2791	59.0722	90.3796	5.81322	465.199	47.8959
25.55	-77.2775	59.0813	90.3925	5.50926	465.323	47.8931
25.5667	-77.2778	59.0868	90.3964	5.65178	465.182	47.893
25.5833	-77.275	59.0836	90.3764	5.63271	465.189	47.8939
25.6	-77.2724	59.0698	90.3715	5.19814	465.186	47.8924
25.6167	-77.2707	59.0827	90.3979	5.16777	465.126	47.8945
25.6333	-77.2666	59.0842	90.3834	5.92171	465.191	47.8918
25.65	-77.2633	59.0745	90.364	5.5909	465.124	47.8927
25.6667	-77.2648	59.1036	90.4191	5.66658	465.183	47.8895
25.6833	-77.261	59.0598	90.3445	5.32753	465.184	47.8889
25.7	-77.2582	59.0778	90.3817	5.04494	465.077	47.8895
25.7167	-77.2616	59.064	90.359	5.03059	465.139	47.8909
25.7333	-77.2602	59.0781	90.3851	5.4496	465.17	47.8909
25.75	-77.2559	59.0925	90.4455	5.4055	465.153	47.8889
25.7667	-77.2587	59.0675	90.3715	5.63561	465.232	47.8886
25.7833	-77.2594	59.0728	90.369	5.76912	465.27	47.8901
25.8	-77.2613	59.0867	90.4064	5.95985	464.991	47.8895
25.8167	-77.2611	59.0965	90.4234	5.42046	465.227	47.8884
25.8333	-77.2582	59.0894	90.3703	5.56053	465.259	47.8838
25.85	-77.2608	59.0829	90.3724	5.02998	465.279	47.8854
25.8667	-77.2567	59.067	90.3701	4.6891	465.373	47.8826
25.8833	-77.2553	59.0861	90.4046	5.58678	465.196	47.8835
25.9	-77.2543	59.0794	90.3834	6.12267	465.26	47.8867
25.9167	-77.2527	59.1026	90.4058	5.77217	465.254	47.888
25.9333	-77.252	59.0783	90.3883	5.34355	465.307	47.8869
25.95	-77.2504	59.0897	90.4081	5.21904	465.314	47.8899
25.9667	-77.2552	59.0762	90.3664	5.6588	465.149	47.8904
25.9833	-77.255	59.1138	90.3988	5.13786	465.241	47.8902
26	-77.2544	59.0778	90.3779	5.57488	465.326	47.8893
26.0167	-77.2526	59.082	90.4017	5.66307	465.267	47.8893
26.0333	-77.2486	59.0813	90.3857	5.34416	465.405	47.8887
26.05	-77.246	59.0633	90.3553	6.01524	465.245	47.8886
26.0667	-77.2462	59.0725	90.373	6.14174	465.243	47.8861
26.0833	-77.2436	59.0846	90.3869	5.79292	465.192	47.8892
26.1	-77.241	59.0684	90.3474	5.80788	465.233	47.8875
26.1167	-77.2373	59.0676	90.3678	5.94444	465.366	47.8916
26.1333	-77.2398	59.0835	90.3967	5.91988	465.212	47.8919
26.15	-77.2419	59.0678	90.3991	5.80544	465.269	47.8892
26.1667	-77.2451	59.0621	90.3516	5.30952	465.215	47.8895
26.1833	-77.2446	59.0762	90.3993	5.44304	464.99	47.8927
26.2	-77.2424	59.0798	90.3883	5.85732	465.162	47.888
26.2167	-77.2428	59.1148	90.4517	5.99083	465.293	47.8883
26.2333	-77.2399	59.078	90.3764	5.5468	465.377	47.8878
26.25	-77.2355	59.0757	90.3896	5.29472	465.385	47.8863
26.2667	-77.2329	59.0632	90.3484	5.44548	465.328	47.8872
26.2833	-77.2331	59.0736	90.3814	5.45799	465.387	47.887
26.3	-77.2326	59.0842	90.4087	5.2578	465.251	47.8852
26.3167	-77.2332	59.0694	90.3495	5.97008	465.265	47.8878
26.3333	-77.2286	59.0907	90.3983	5.64461	465.231	47.8927
26.35	-77.2321	59.0757	90.3773	5.19447	465.131	47.8935
26.3667	-77.2329	59.0885	90.3993	5.72563	465.219	47.8927
26.3833	-77.2337	59.0746	90.3793	5.66841	465.32	47.8918
26.4	-77.2344	59.074	90.3802	5.72319	465.191	47.8941
26.4167	-77.2314	59.0562	90.3576	5.04906	465.206	47.8947
26.4333	-77.2331	59.0557	90.3404	5.57716	465.326	47.888
26.45	-77.2337	59.063	90.3585	5.3466	465.239	47.8844
26.4667	-77.2364	59.0713	90.3649	5.81505	465.123	47.8854
26.4833	-77.236	59.1138	90.4034	5.86037	465.208	47.8887
26.5	-77.2373	59.0995	90.4319	6.29784	465.234	47.8884
26.5167	-77.2353	59.0797	90.38	5.80193	465.144	47.8889
26.5333	-77.2352	59.0958	90.3921	5.95451	465.19	47.8889
26.55	-77.2378	59.1633	90.476	1.30531	465.3	47.8902
26.5667	-77.234	59.0589	90.3468	1.56456	465.007	47.8912
26.5833	-77.2363	59.0783	90.3864	1.50383	465.189	47.8916
26.6	-77.2334	59.0751	90.3687	1.30836	465.053	47.8881
26.6167	-77.2334	59.0679	90.3794	-11.7468	465.26	47.8925
26.6333	-77.2361	59.0771	90.3861	4.78508	465.218	47.8892
26.65	-77.2384	59.0742	90.3806	5.68443	465.057	47.8866
26.6667	-77.2404	59.1129	90.4752	5.6118	465.19	47.8854
26.6833	-77.2379	59.0838	90.4115	5.61775	465.092	47.8883
26.7	-77.235	59.0905	90.3811	5.13023	465.129	47.8896
26.7167	-77.2341	59.064	90.3497	4.87633	465.282	47.8906
26.7333	-77.2375	59.1045	90.4049	5.90202	465.001	47.8869
26.75	-77.2344	59.094	90.3791	5.44899	465.249	47.8907
26.7667	-77.2335	59.1346	90.3945	6.0862	465.294	47.887
26.7833	-77.2334	59.0998	90.3892	5.31548	465.271	47.889
26.8	-77.2337	59.0791	90.389	5.61531	465.218	47.888
26.8167	-77.2335	59.0961	90.4212	5.64095	465.114	47.8861
26.8333	-77.234	59.0609	90.3669	5.52422	465.111	47.887
26.85	-77.2331	59.0694	90.3915	5.58678	465.013	47.8913
26.8667	-77.2315	59.0917	90.4461	5.93834	465.08	47.8916
26.8833	-77.2326	59.0827	90.3848	5.54558	465.117	47.8901
26.9	-77.2306	59.0597	90.3472	5.66124	465.087	47.889
26.9167	-77.2314	59.0669	90.3634	5.4615	465.154	47.8889
26.9333	-77.2346	59.0661	90.3619	5.88951	465.295	47.889
26.95	-77.2398	59.0929	90.3902	5.52956	464.991	47.8919
26.9667	-77.2352	59.0931	90.4206	5.50026	465.207	47.8887
26.9833	-77.2366	59.0755	90.3701	5.942	465.204	47.8912
27	-77.237	59.0952	90.4046	5.32326	465.168	47.8866
27.0167	-77.2343	59.0691	90.3678	5.08553	465.125	47.8867
27.0333	-77.2382	59.2391	90.5438	5.11406	465.224	47.8881
27.05	-77.2344	59.091	90.3703	5.56648	465.145	47.8886
27.0667	-77.237	59.0919	90.3774	5.12367	465.184	47.886
27.0833	-77.2349	59.0777	90.3808	5.29472	465.314	47.889
27.1	-77.2305	59.0691	90.3722	5.71007	465.211	47.8899
27.1167	-77.2321	59.078	90.3805	5.64583	465.154	47.8887
27.1333	-77.2338	59.0635	90.3599	5.58144	465.357	47.8881
27.15	-77.2327	59.0792	90.3872	5.70122	465.381	47.8924
27.1667	-77.2335	59.067	90.3675	5.13374	465.356	47.8922
27.1833	-77.2298	59.0736	90.4014	5.66429	465.277	47.8921
27.2	-77.2277	59.0928	90.4252	5.86922	465.293	47.8935
27.2167	-77.2269	59.0641	90.3503	5.80132	465.197	47.8962
27.2333	-77.2292	59.0586	90.3492	5.79292	465.109	47.8925
27.25	-77.2318	59.069	90.3648	5.53246	465.108	47.8909
27.2667	-77.2274	59.0742	90.3756	5.11818	465.327	47.8893
27.2833	-77.2263	59.0855	90.4197	6.10359	465.132	47.8907
27.3	-77.2265	59.0846	90.3736	6.23589	465.176	47.8927
27.3167	-77.2314	59.1691	90.4044	5.70839	465.116	47.8977
27.3333	-77.2363	59.0765	90.4006	5.9092	465.016	47.8957
27.35	-77.2373	59.0653	90.3584	5.53551	465.107	47.893
27.3667	-77.234	59.0685	90.35	5.4174	465.126	47.8974
27.3833	-77.2321	59.0772	90.3892	-5.69511	465.171	47.8959
27.4	-77.2343	59.0771	90.3928	-5.83641	465.109	47.8974
27.4167	-77.2297	59.7086	90.4276	-6.08009	465.319	47.897
27.4333	-77.2302	59.1151	90.4255	-3.92418	465.314	47.8939
27.45	-77.2315	59.0719	90.4104	1.80183	465.129	47.8954
27.4667	-77.2266	59.0926	90.4008	1.46263	465.317	47.895
27.4833	-77.2266	59.0856	90.3925	1.59142	465.426	47.8922
27.5	-77.2193	59.0688	90.359	5.61653	465.12	47.8927
27.5167	-77.2205	59.089	90.368	5.27977	465.369	47.8927
27.5333	-77.2184	59.1132	90.4212	5.3495	465.484	47.8942
27.55	-77.2193	59.0614	90.3593	4.94301	465.266	47.8942
27.5667	-77.217	59.0778	90.3707	5.81749	465.23	47.8979
27.5833	-77.2199	59.0727	90.3893	5.69405	465.296	47.8962
27.6	-77.2175	59.0865	90.3855	5.91698	465.18	47.8968
27.6167	-77.2227	59.0632	90.3544	5.96947	465.222	47.8951
27.6333	-77.2268	59.1453	90.4113	5.49965	465.317	47.8918
27.65	-77.2288	59.0752	90.3632	5.81978	465.348	47.8909
27.6667	-77.2324	59.0904	90.4148	5.91393	465.228	47.8907
27.6833	-77.23	59.0743	90.3672	5.77934	465.303	47.8947
27.7	-77.2282	59.0733	90.3779	5.36613	465.126	47.8956
27.7167	-77.2266	59.1065	90.3999	5.95863	465.25	47.8921
27.7333	-77.2289	59.0804	90.4028	6.17027	465.201	47.8916
27.75	-77.2274	59.091	90.4081	5.74715	465.2	47.889
27.7667	-77.2253	59.0647	90.3478	5.58022	465.279	47.8915
27.7833	-77.2205	59.0684	90.3585	5.60814	465.316	47.8875
27.8	-77.219	59.069	90.3709	6.26381	465.25	47.8881
27.8167	-77.2216	59.083	90.3986	5.77278	465.281	47.8878
27.8333	-77.2164	59.0612	90.353	5.78285	465.172	47.891
27.85	-77.2157	59.1184	90.4322	5.65056	465.224	47.8889
27.8667	-77.2105	59.1113	90.4221	5.87471	465.108	47.8878
27.8833	-77.2138	59.0896	90.4081	5.40489	465.02	47.8851
27.9	-77.2099	59.0614	90.3538	5.95741	465.096	47.8872
27.9167	-77.2125	59.0623	90.355	6.04088	465.072	47.8875
27.9333	-77.2129	59.1041	90.4049	5.60341	465.225	47.8858
27.95	-77.2147	59.0887	90.3625	6.0421	465.019	47.887
27.9667	-77.2158	59.0754	90.3721	5.25887	465.195	47.8895
27.9833	-77.2138	59.0719	90.3762	5.61119	465.061	47.8877
28	-77.2161	59.1067	90.4022	5.78575	465.007	47.8857
28.0167	-77.2173	59.0716	90.3845	5.84251	464.989	47.8852
28.0333	-77.2163	59.0836	90.3774	5.74654	465.09	47.8843
28.05	-77.2137	59.0752	90.3632	5.80849	465.038	47.8841
28.0667	-77.2135	59.0784	90.3855	5.77034	465.193	47.8832
28.0833	-77.2134	59.0711	90.386	5.63805	465.174	47.8895
28.1	-77.2118	59.0612	90.3658	5.54146	465.141	47.8858
28.1167	-77.214	59.1239	90.4975	5.97771	465.212	47.8848
28.1333	-77.2147	59.0563	90.3584	5.22438	465.15	47.8849
28.15	-77.2092	59.1641	90.6545	5.58968	465.243	47.8826
28.1667	-77.2094	59.0824	90.3873	5.85014	465.292	47.8904
28.1833	-77.2057	59.0656	90.3703	5.66185	465.32	47.8899
28.2	-77.2018	59.0972	90.4255	5.86693	465.22	47.889
28.2167	-77.2071	59.0748	90.3867	5.56953	465.188	47.8863
28.2333	-77.2065	59.0913	90.4348	5.6768	465.234	47.8855
28.25	-77.2068	59.078	90.4052	5.42946	465.175	47.8867
28.2667	-77.2035	59.072	90.3837	5.42885	464.915	47.8866
28.2833	-77.2044	59.0919	90.4353	5.5909	465.146	47.8866
28.3	-77.2018	59.0891	90.409	5.51933	465.336	47.8854
28.3167	-77.2013	59.0664	90.3671	1.57173	465.125	47.8869
28.3333	-77.1999	59.0676	90.3666	1.77269	465.302	47.8902
28.35	-77.1975	59.0965	90.3925	1.79649	465.23	47.8916
28.3667	-77.1946	59.0919	90.3764	1.91093	465.107	47.8901
28.3833	-77.1996	59.0778	90.4041	5.69817	465.203	47.8892
28.4	-77.1996	59.0897	90.4054	5.67909	465.213	47.8855
28.4167	-77.1981	59.1073	90.461	5.59029	465.249	47.8869
28.4333	-77.1955	59.1053	90.4316	5.92583	465.139	47.8832
28.45	-77.1986	59.0917	90.3777	5.58373	465.197	47.8838
28.4667	-77.1983	59.0763	90.3921	5.21782	465.073	47.884
28.4833	-77.1973	59.0685	90.3947	5.76561	465.074	47.8851
28.5	-77.1989	59.1341	90.4258	5.26436	465.137	47.8886
28.5167	-77.2002	59.0937	90.4153	5.60524	465.226	47.8896
28.5333	-77.1966	59.0708	90.3567	6.00044	465.25	47.8863
28.55	-77.194	59.0781	90.3854	6.18462	465.082	47.887
28.5667	-77.1925	59.0771	90.3873	5.4348	465.18	47.8823
28.5833	-77.1928	59.0575	90.3332	5.83107	465.334	47.8848
28.6	-77.1906	59.0842	90.4066	5.87288	465.233	47.8835
28.6167	-77.1963	59.0739	90.3845	5.79659	465.319	47.8867
28.6333	-77.1948	59.0713	90.3605	5.39131	465.209	47.8858
28.65	-77.1934	59.0682	90.3553	5.6469	465.048	47.8861
28.6667	-77.1922	59.0623	90.3712	5.51994	465.328	47.8852
28.6833	-77.1896	59.0934	90.3951	5.81978	465.364	47.8834
28.7	-77.1893	59.0669	90.3654	5.79124	465.266	47.8805
28.7167	-77.1877	59.0675	90.3661	6.02486	465.384	47.8822
28.7333	-77.1896	59.0774	90.3942	5.99922	465.235	47.8863
28.75	-77.1853	59.0569	90.3507	5.7769	465.206	47.8843
28.7667	-77.1819	59.0731	90.3809	5.26787	465.202	47.8808
28.7833	-77.1781	59.1242	90.474	6.13564	465.243	47.8832
28.8	-77.1804	59.0914	90.4313	5.54924	465.197	47.8873
28.8167	-77.1827	59.0809	90.371	5.94917	465.063	47.8895
28.8333	-77.1854	59.0777	90.3701	5.58678	465.151	47.8884
28.85	-77.1853	59.0669	90.3747	5.77507	465.057	47.8844
28.8667	-77.181	59.0804	90.3921	5.45738	465.123	47.8866
28.8833	-77.1793	59.0684	90.3736	5.09911	465.27	47.8817
28.9	-77.1783	59.0949	90.3994	6.00334	465.285	47.8852
28.9167	-77.1755	59.0905	90.3767	5.41695	465.176	47.8851
28.9333	-77.1726	59.08	90.3945	5.51827	465.21	47.886
28.95	-77.1706	59.0754	90.4047	5.92888	465.134	47.8846
28.9667	-77.1729	59.0742	90.4125	5.48485	465.182	47.8866
28.9833	-77.1737	59.0934	90.4534	5.48241	464.929	47.8867
29	-77.1728	59.0859	90.4002	6.13518	465.035	47.8864
29.0167	-77.1717	59.0661	90.3536	5.60112	465.175	47.8881
29.0333	-77.1673	59.0733	90.3834	5.59212	464.875	47.8872
29.05	-77.1635	59.0852	90.4092	5.7769	465.084	47.887
29.0667	-77.1626	59.0513	90.3594	5.8532	465.15	47.8902
29.0833	-77.1635	59.0659	90.3657	5.45326	465.291	47.8863
29.1	-77.1664	59.0646	90.3651	5.68993	465.072	47.8869
29.1167	-77.1711	59.0704	90.3524	1.62239	465.23	47.8896
29.1333	-77.1668	59.0948	90.4002	1.67427	465.143	47.8863
29.15	-77.1647	59.0684	90.3657	1.89781	465.19	47.8889
29.1667	-77.1639	59.1061	90.3875	5.31792	465.271	47.8901
29.1833	-77.1598	59.0833	90.4154	6.09154	465.323	47.8916
29.2	-77.1655	59.072	90.389	5.52116	465.274	47.8883
29.2167	-77.1629	59.0725	90.3692	5.92049	465.364	47.8867
29.2333	-77.1619	59.0606	90.3622	5.933	465.206	47.887
29.25	-77.1619	59.0754	90.4136	5.25002	465.148	47.8901
29.2667	-77.1592	59.071	90.3816	5.87105	465.341	47.8898
29.2833	-77.1563	59.09	90.3919	5.00084	465.245	47.887
29.3	-77.1523	59.0687	90.3564	4.9305	465.288	47.884
29.3167	-77.1571	59.0788	90.3837	5.7476	465.206	47.8864
29.3333	-77.158	59.0687	90.3671	5.77873	465.303	47.8863
29.35	-77.1548	59.0707	90.3674	5.48546	465.399	47.886
29.3667	-77.1554	59.076	90.3634	5.76851	465.142	47.8883
29.3833	-77.1571	59.0969	90.418	5.55992	465.351	47.8886
29.4	-77.154	59.1456	90.4543	5.66429	465.374	47.8933
29.4167	-77.1565	59.0664	90.3764	5.85136	465.024	47.8935
29.4333	-77.1571	59.1181	90.5274	5.6321	465.37	47.8877
29.45	-77.1557	59.0624	90.3771	5.92415	465.213	47.8886
29.4667	-77.156	59.0589	90.3565	5.96169	465.246	47.8886
29.4833	-77.1528	59.0943	90.4044	5.50804	465.308	47.8902
29.5	-77.1485	59.0704	90.3762	5.65773	465.197	47.8877
29.5167	-77.1465	59.1377	90.4679	5.57777	465.139	47.8867
29.5333	-77.1447	59.0916	90.4014	5.41863	465.212	47.8844
29.55	-77.1423	59.0617	90.3539	6.03798	465.339	47.8895
29.5667	-77.1403	59.054	90.3454	5.66185	465.109	47.8951
29.5833	-77.1427	59.0919	90.3683	6.01646	465.129	47.8907
29.6	-77.1458	59.0821	90.3721	5.55458	465.304	47.8895
29.6167	-77.1438	59.0751	90.3799	5.21782	465.212	47.8855
29.6333	-77.1444	59.0742	90.3651	5.29106	465.155	47.8861
29.65	-77.1493	59.067	90.4028	6.09993	465.202	47.8901
29.6667	-77.1485	59.0881	90.3759	5.67024	465.187	47.891
29.6833	-77.1461	59.0835	90.4221	5.08308	465.341	47.8889
29.7	-77.1464	59.1106	90.4166	6.15242	465.257	47.8895
29.7167	-77.1426	59.0862	90.4241	6.11244	465.253	47.8883
29.7333	-77.1417	59.0707	90.3816	5.67085	465.321	47.8877
29.75	-77.1388	59.1073	90.4214	5.71907	465.224	47.888
29.7667	-77.1409	59.071	90.3925	5.38948	465.305	47.8883
29.7833	-77.1391	59.0635	90.3732	5.51933	465.398	47.8915
29.8	-77.1365	59.0601	90.3715	5.71556	465.065	47.891
29.8167	-77.1366	59.073	90.3904	5.96458	465.376	47.8922
29.8333	-77.1348	59.0868	90.3722	5.50682	465.357	47.895
29.85	-77.1371	59.0591	90.3666	6.54274	465.379	47.8921
29.8667	-77.1363	59.211	90.5792	5.27916	465.174	47.8889
29.8833	-77.1359	59.0644	90.3631	5.72502	465.178	47.8852
29.9	-77.1404	59.0679	90.36	2.07298	465.158	47.8811
29.9167	-77.1409	59.2092	90.4626	1.62727	465.239	47.8812
29.9333	-77.1395	59.1818	90.4366	1.21422	465.211	47.886
29.95	-77.1363	59.1	90.3925	1.00258	465.157	47.8851
29.9667	-77.1339	59.0725	90.3838	5.82756	465.035	47.8858
29.9833	-77.134	59.0719	90.3696	5.0634	465.255	47.8861
30	-77.1345	59.0751	90.3779	5.82512	465.292	47.8902
30.0167	-77.1301	59.0929	90.4113	5.40489	465.183	47.8884
30.0333	-77.1267	59.1018	90.4209	5.43831	465.066	47.8883
30.05	-77.1238	59.063	90.3585	5.93895	465.124	47.8893
30.0667	-77.1272	59.0603	90.3507	5.57716	465.168	47.8883
30.0833	-77.1301	59.1077	90.4206	5.65941	465.18	47.8893
30.1	-77.1291	59.0769	90.4144	5.95268	465.31	47.8835
30.1167	-77.1272	59.0586	90.3431	5.33043	465.326	47.888
30.1333	-77.1319	59.1143	90.4632	5.83	465.193	47.8851
30.15	-77.1281	59.0711	90.4121	5.83107	465.159	47.8844
30.1667	-77.1282	59.1122	90.4044	5.30785	465.152	47.8877
30.1833	-77.1293	59.0691	90.3773	5.70183	465.075	47.8819
30.2	-77.129	59.0989	90.4499	5.34294	465.158	47.8823
30.2167	-77.1267	59.0725	90.4118	5.71007	465.22	47.8823
30.2333	-77.1272	59.0517	90.3437	5.70061	465.325	47.8817
30.25	-77.1265	59.0647	90.369	5.43236	465.221	47.8855
30.2667	-77.1281	59.1154	90.469	6.43913	465.307	47.8866
30.2833	-77.1281	59.0865	90.3988	5.6237	465.275	47.8834
30.3	-77.125	59.0607	90.3649	5.3054	465.205	47.8823
30.3167	-77.1183	59.1143	90.4566	5.5146	465.135	47.8837
30.3333	-77.1207	59.0755	90.3704	5.66063	465.189	47.8828
30.35	-77.1189	59.0742	90.3722	5.62614	465.061	47.8851
30.3667	-77.1174	59.0624	90.3681	5.90508	465.258	47.8869
30.3833	-77.118	59.0583	90.368	5.85915	465.166	47.8858
30.4	-77.1224	59.0598	90.37	5.68626	465.13	47.8846
30.4167	-77.1194	59.0852	90.3993	6.13396	465.139	47.888
30.4333	-77.1194	59.1601	90.4133	6.18095	464.991	47.8832
30.45	-77.1232	59.1024	90.3918	5.67253	465.014	47.8887
30.4667	-77.1238	59.0801	90.3886	6.0421	464.926	47.8883
30.4833	-77.127	59.063	90.3693	5.821	465.025	47.884
30.5	-77.1267	59.0992	90.4498	5.36736	465.11	47.8805
30.5167	-77.1252	59.0687	90.3867	6.02119	465.008	47.8811
30.5333	-77.1246	59.0646	90.3616	6.07307	464.962	47.8814
30.55	-77.1198	59.0789	90.3907	6.01112	465.077	47.8794
30.5667	-77.1201	59.0904	90.3878	5.71602	464.931	47.8803
30.5833	-77.1204	59.0844	90.4479	5.86754	465.047	47.8788
30.6	-77.1204	59.0662	90.3744	5.66902	465.153	47.8794
30.6167	-77.1195	59.0586	90.3527	4.96742	465.201	47.8776
30.6333	-77.1162	59.0621	90.3704	5.42946	465.103	47.877
30.65	-77.1157	59.1062	90.3751	5.8091	465.244	47.8803
30.6667	-77.1117	59.0919	90.388	5.53841	465.106	47.879
30.6833	-77.1114	59.0659	90.3803	6.04988	465.075	47.879
30.7	-77.1108	59.0821	90.4316	5.43602	465.314	47.8817
30.7167	-77.1114	59.1088	90.4327	5.70305	465.126	47.8819
30.7333	-77.1145	59.1348	90.5199	5.41145	464.992	47.8814
30.75	-77.1148	59.1268	90.4853	5.83473	465.266	47.8819
30.7667	-77.1119	59.0784	90.4256	5.97008	465.195	47.8806
30.7833	-77.1117	59.0736	90.4008	1.53893	465.105	47.8815
30.8	-77.1134	59.0823	90.4099	1.90559	465.207	47.8806
30.8167	-77.1157	59.1073	90.4049	1.63017	465.132	47.8866
30.8333	-77.1157	59.1587	90.6175	1.5139	465.167	47.882
30.85	-77.1146	59.1834	90.5142	6.01296	465.247	47.8811
30.8667	-77.1143	59.1018	90.3999	5.9861	465.228	47.8817
30.8833	-77.1145	59.0717	90.3867	5.90569	465.119	47.8808
30.9	-77.1104	59.1213	90.4403	5.97359	465.167	47.8796
30.9167	-77.1136	59.1392	90.5029	5.62431	465.255	47.8825
30.9333	-77.1127	59.1247	90.4983	5.64156	465.1	47.8819
30.95	-77.113	59.2069	90.5993	6.16493	464.985	47.8811
30.9667	-77.1119	59.1018	90.4743	5.588	465.231	47.882
30.9833	-77.109	59.0893	90.46	5.60112	465.073	47.8825
31	-77.1095	59.0739	90.4038	6.31874	465.226	47.8828
31.0167	-77.1124	59.074	90.3852	5.80666	465.115	47.8791
31.0333	-77.1107	59.085	90.4249	5.67848	465.222	47.8794
31.05	-77.1139	59.0865	90.4214	5.30479	465.145	47.8832
31.0667	-77.113	59.0852	90.4209	5.49919	465.111	47.8837
31.0833	-77.1157	59.0742	90.3985	5.56404	465.161	47.8831
31.1	-77.1142	59.1024	90.4484	5.6321	465.25	47.8861
31.1167	-77.1136	59.1056	90.467	5.64995	465.215	47.884
31.1333	-77.1133	59.0904	90.4296	5.86037	465.243	47.8837
31.15	-77.1117	59.107	90.4629	5.68398	465.186	47.882
31.1667	-77.1073	59.0868	90.4102	5.90019	465.238	47.8893
31.1833	-77.1105	59.0957	90.4461	5.67131	465.324	47.8902
31.2	-77.1117	59.1135	90.4533	5.62721	465.184	47.8909
31.2167	-77.1101	59.0835	90.4301	5.77385	465.389	47.8881
31.2333	-77.1117	59.147	90.5529	5.74822	465.275	47.887
31.25	-77.114	59.1145	90.4633	5.51827	465.12	47.8858
31.2667	-77.1142	59.0998	90.4438	6.03432	465.306	47.8866
31.2833	-77.1127	59.1	90.4746	6.26381	465.131	47.8884
31.3	-77.1166	59.1074	90.4858	5.72258	465.345	47.8919
31.3167	-77.1178	59.1232	90.5163	5.48668	465.182	47.8895
31.3333	-77.1178	59.1166	90.5149	5.75066	464.997	47.8864
31.35	-77.1182	59.1985	90.6429	5.70839	465.269	47.8857
31.3667	-77.1178	59.1615	90.5311	6.05049	465.262	47.8841
31.3833	-77.1171	59.1502	90.552	5.07835	465.177	47.8835
31.4	-77.1134	59.143	90.5714	5.72685	465.178	47.887
31.4167	-77.1136	59.1453	90.5142	5.82878	465.263	47.8855
31.4333	-77.1154	59.1439	90.5451	5.66368	465.224	47.8819
31.45	-77.1168	59.1204	90.5409	5.75844	465.095	47.8822
31.4667	-77.1211	59.2149	90.6213	5.71068	465.274	47.8828
31.4833	-77.1157	59.1576	90.6231	5.6321	465.343	47.8857
31.5	-77.1084	59.1471	90.6127	5.89256	465.008	47.8861
31.5167	-77.1116	59.1901	90.6779	6.21437	465.26	47.8857
31.5333	-77.1096	59.1941	90.6918	5.96169	465.334	47.8864
31.55	-77.1114	59.1644	90.6631	6.10237	465.175	47.887
31.5667	-77.1194	59.3024	90.7278	5.5349	465.231	47.8899
31.5833	-77.1223	59.1866	90.713	5.92537	465.144	47.8896
31.6	-77.1188	59.249	90.7668	6.07842	465.355	47.8878
31.6167	-77.1149	59.2353	90.816	1.98189	465.173	47.8848
31.6333	-77.1107	59.242	90.827	1.51985	465.236	47.8869
31.65	-77.1113	59.2449	90.8857	1.85844	465.243	47.8893
31.6667	-77.1143	59.2664	90.98	-15.6472	465.057	47.8887
31.6833	-77.1119	59.2805	90.9667	5.23811	465.282	47.891
31.7	-77.1142	59.2825	91.0033	5.75966	465.3	47.8901
31.7167	-77.1143	59.3115	91.0917	5.20653	465.147	47.8892
31.7333	-77.1104	59.3301	91.1329	5.71068	465.172	47.8889
31.75	-77.1102	59.4439	91.3392	6.20659	465.192	47.8902
31.7667	-77.1096	59.388	91.3009	5.57365	465.2	47.891
31.7833	-77.1082	59.4193	91.4135	6.02119	465.331	47.8902
31.8	-77.1084	59.4645	91.5434	6.01418	465.216	47.8896
31.8167	-77.1056	59.4964	91.6712	5.74883	465.302	47.8935
31.8333	-77.1053	59.52	91.7156	5.95039	465.213	47.8925
31.85	-77.1035	59.5556	91.8676	5.6768	465.209	47.8953
31.8667	-77.107	59.595	91.9608	5.52483	465.371	47.8965
31.8833	-77.1078	59.6795	92.2237	5.6678	465.1	47.8935
31.9	-77.1058	59.7395	92.3499	5.6768	465.216	47.8959
31.9167	-77.1035	59.7707	92.5433	6.19347	465.257	47.895
31.9333	-77.1063	59.8586	92.7419	5.39833	465.285	47.895
31.95	-77.1038	59.9247	92.9972	5.97649	465.314	47.8985
31.9667	-77.1012	59.9673	93.1577	6.41411	465.375	47.8992
31.9833	-77.1018	60.0616	93.3944	5.9211	465.471	47.9
32	-77.1003	60.1356	93.6779	5.63271	465.368	47.9044
32.0167	-77.0971	60.2491	94.0304	5.55748	465.419	47.9026
32.0333	-77.0965	60.3297	94.2835	5.52712	465.355	47.905
32.05	-77.0947	60.474	94.6835	5.90324	465.252	47.9061
32.0667	-77.098	60.5317	94.9882	5.73631	465.339	47.9061
32.0833	-77.0997	60.7339	95.6149	5.91881	465.178	47.9054
32.1	-77.1009	60.9328	96.0066	5.72975	465.127	47.9072
32.1167	-77.0951	60.951	96.3349	5.812	465.292	47.9099
32.1333	-77.0916	61.1843	96.9698	5.55931	465.297	47.9086
32.15	-77.0901	61.2721	97.366	5.41573	465.244	47.9136
32.1667	-77.0861	61.4864	98.0369	5.77156	465.085	47.9185
32.1833	-77.0863	61.6521	98.5775	6.00822	465.164	47.9208
32.2	-77.0838	61.8414	99.1863	5.13252	465.184	47.9223
32.2167	-77.0799	62.0538	99.9416	5.7972	465.292	47.9235
32.2333	-77.0748	62.2741	100.607	6.00334	465.179	47.9263
32.25	-77.0719	62.559	101.449	6.1512	465.336	47.9276
32.2667	-77.0745	62.8182	102.353	6.0183	465.144	47.9278
32.2833	-77.0725	63.1182	103.291	5.81444	465.267	47.933
32.3	-77.0693	63.3292	104.093	5.52055	465.286	47.9327
32.3167	-77.0647	63.6004	105.072	5.78941	465.323	47.9388
32.3333	-77.0618	63.8906	106.01	5.60219	465.389	47.9411
32.35	-77.0615	64.1776	106.961	5.821	465.477	47.9455
32.3667	-77.0565	64.5242	108.058	5.87883	465.359	47.9502
32.3833	-77.0564	64.9799	109.392	5.68337	465.282	47.9499
32.4	-77.0542	65.187	110.291	5.52834	465.258	47.9545
32.4167	-77.0513	65.5669	111.514	5.66536	465.377	47.9563
32.4333	-77.0507	66.1112	113.103	5.45082	465.133	47.9612
32.45	-77.0445	66.2441	113.867	5.44853	465.427	47.9627
32.4667	-77.0396	66.6352	115.137	5.94917	465.336	47.9667
32.4833	-77.0382	67.0054	116.352	3.29201	465.046	47.9679
32.5	-77.0304	67.3298	117.474	5.70839	465.342	47.9702
32.5167	-77.0206	67.7172	118.748	5.89134	465.243	47.9763
32.5333	-77.0168	68.1484	120.027	5.76851	465.25	47.9771
32.55	-77.0081	68.4782	121.337	5.57777	465.166	47.9809
32.5667	-77.0019	68.8468	122.545	5.99922	465.322	47.9864
32.5833	-76.9965	69.2638	123.877	5.40199	465.303	47.9871
32.6	-76.9866	69.6207	125.006	5.85259	465.236	47.9888
32.6167	-76.9785	69.9328	126.251	5.74944	465.275	47.9926
32.6333	-76.9727	70.3365	127.423	5.76973	465.269	47.9949
32.65	-76.9642	70.6391	128.528	5.70839	464.98	47.999
32.6667	-76.9561	70.9394	129.613	5.3817	465.257	48.0003
32.6833	-76.9444	71.4018	130.799	5.74654	465.129	48.0019
32.7	-76.9318	71.643	131.976	5.56709	465.361	48.0035
32.7167	-76.9225	71.8029	132.568	5.81261	465.273	48.0016
32.7333	-76.9083	72.0783	133.495	5.97832	465.227	48.0035
32.75	-76.8938	72.3251	134.334	5.30296	465.283	48.0058
32.7667	-76.8789	72.5944	135.127	5.56343	465.328	48.0045
32.7833	-76.8641	72.7769	135.834	5.78346	465.377	48.0062
32.8	-76.8534	73.0865	136.683	5.54741	465.376	48.009
32.8167	-76.8449	73.1254	137.045	5.78941	465.226	48.01
32.8333	-76.8359	73.28	137.554	5.39787	465.33	48.012
32.85	-76.8266	73.4055	138.033	6.35918	465.258	48.0096
32.8667	-76.8115	73.4879	138.363	5.58861	465.084	48.0102
32.8833	-76.7999	73.6282	138.726	5.60997	465.22	48.0067
32.9	-76.7884	73.7003	138.982	5.71129	465.309	48.0105
32.9167	-76.78	73.751	139.126	6.04454	465.263	48.0103
32.9333	-76.7684	73.9018	139.393	5.98015	465.366	48.0125
32.95	-76.7516	73.7922	139.338	5.73219	465.443	48.014
32.9667	-76.7374	73.7765	139.334	6.13274	465.316	48.0129
[truncated: 1,622 more rows]

## Sheet: MW Results
Administrative Information
File name	MDS_2_11_2021_Leena-0044.sample
Analysed by	gpc-sec
Date of analysis	8. marraskuuta 2021 19:53:13
Analysis comments
Analysis Module	Triple Analysis
Recovery
Recovery Percentage	19.7783
RegionKey	Region Number	Trace	Start (mins)	End (mins)	Peak Max RT (mins)	Bulk MW (g/mol)	Bulk IV (dL/g)	Peak Ht (mV)	Peak Ht (%)	Peak Area (mV.s)	Peak Area (%)	Concentration (mg/mL)
Peaks	Peak 1	RI	28.9	41.83	36.9	<no baseline defined>	100	<no baseline defined>	100
Peaks	Peak 1	LS 15°	28.9	41.83	33.37	<no baseline defined>	100	<no baseline defined>	100
Peaks	Peak 1	LS 90°	28.9	41.83	33.37	<no baseline defined>	100	<no baseline defined>	100
Peaks	Peak 1	VS DP	28.9	41.83	38.68	<no baseline defined>	100	<no baseline defined>	100
Peaks	Peak 1	VS IP	28.9	41.83	36.72	<no baseline defined>	100	<no baseline defined>	100
Peaks	Peak 1	UV 280nm	28.9	41.83	36.63	<no baseline defined>	100	<no baseline defined>	100
MW Averages
Peaks	Mp	Mn	Mw	Mz	Mz+1	Mv	PD
Peak 1	436218	315587	603842	1105096	1704035	0	1.91339
Log Mi Curves
Peaks	Start (mins)	End (mins)	Curve Type	Coeff a	Coeff b	Coeff c	Coeff d	Coeff e	Coeff f	L Point Y/N
Peak 1	32.1674	40.2791	Polynomial	13.4506	-0.211678	0	0	0	0	No
MW Fit Region
Peaks	Start (mins)	End (mins)
Peak 1	32.1674	40.2791
Structural Plot Region
Peaks	Start (mins)	End (mins)
Peak 1	32.1667	40.2833
Structural Information
Peaks	Mark-Houwink & Alpha	Log Rg Equation	Log Rh Equation
Peak 1	K = 1.15, Alpha = -0.12	Log Rg = (0.50) x Log MW + (-1.73)	Log Rh = (0.25) x Log MW + (0.01)
Rg Averages
Peaks	Rgp	Rgn	Rgw	Rgz	Rgz+1
Peak 1	12.7359	10.8281	14.9908	20.2958	25.217
Rh Averages [Derived]
Peaks	Rhp	Rhn	Rhw	Rhz	Rhz+1
Peak 1	26.4698	24.4079	28.7164	33.4108	37.2397
IV Averages
Peaks	IVp	IVn	IVw	IVz	IVz+1
Peak 1	2.86042	2.97628	2.74859	2.55221	2.42019
Method
Administrative Information
Created by	gpc-sec
Creation date	6. kesäkuuta 2018 8:46:40
Last modified by	gpc-sec
Last modified date	6. kesäkuuta 2018 8:46:40
Information
Calculation Method
Concentration options	Calculate Sample Concentration from Entered Sample Properties
Concentration Detector Used in Analysis	RI
MW calculation method	Use all angles
Use Constant Inlet Pressure	No
Flory Fox	2.86e+21
Use Angular Correction	No
Use IV To Calculate Rg	No
Sample Parameters
Injection volume (µL)	100
Concentration options	RI
Entered concentration (mg/mL)	1
Calculated concentration (mg/mL)	0.197783	RI
Calculated concentration (mg/mL)	0.593648	UV 280nm
dn/dc (mL/g)	0.144
UV extinction coefficient [(mg/mL)-¹][cm-¹]	1
Mark-Houwink K ((10e-5) dL/g)	14.1
Mark-Houwink Alpha	0.7
Baseline regions	Start (mins)	End (mins)
Baseline region 1	25.3333	28.2833
Baseline region 2	42.3	42.8128
Peaks	Start (mins)	End (mins)
Peak 1	28.9	41.8333
	Trace	Peak Max RT (mins)	Peak Area (mV.s)	Peak Height (mV)
	RI	36.9	620.68	2.65932
	LS 15°	33.3667	3243.39	14.8152
	LS 90°	33.3667	11185.2	48.9278
	VS DP	38.6833	689.829	-37.6493
	VS IP	36.7167	77.8159	0.554744
	UV 280nm	36.6333	28.035	0.109252
Flowrate region	Start (mins)	End (mins)
IDD
Reference detector	RI
IDD LS 90° (secs)	26
IDD VS DP (secs)	38
IDD VS IP (secs)	38
IDD UV 280nm (secs)	33
Last modified by	gpc-sec
Last modified date	8. marraskuuta 2021 7:24:11
Comments
System Calibration
Detector Constants
K (RI)	1816.08	RI
K (UV 280nm)	3.93542	UV 280nm
K (LS 15°)	25059.9	RI
K (LS 15°)	25059.9	UV 280nm
K (LS 90°)	90199.7	RI
K (LS 90°)	90199.7	UV 280nm
K (VS DP)	4.28756	RI
K (VS DP)	4.28756	UV 280nm
Entered Parameters For Concentration
Concentration (mg/mL)	1.85
Injection volume (µL)	100
dn/dc (mL/g)	0.145
UV extinction coefficient [(mg/mL)-¹][cm-¹]	1
Refractive index (RIU)	1.333
Flow rate (mL/min)	0.5
Comments
Entered Parameters For LS
Mp	107000
Calculated concentration (mg/mL)	1.85
LS Wavelength (nm)	658
Comments
System Calibration Information
Created by	gpc-sec
Creation date	6. kesäkuuta 2018 8:46:40
Last modified by	gpc-sec
Last modified date	6. kesäkuuta 2018 8:46:40
Information
Sample file used for concentration calibration	MDS_2_11_2021_Leena-0004.sample
Sample file used for LS calibration	MDS_2_11_2021_Leena-0004.sample
Concentration Regions
Baseline regions	Start (mins)	End (mins)
Baseline region 1	28.2667	32.7333
Baseline region 2	43.8667	45.5167
Peaks	Start (mins)	End (mins)
Peak 1	36.2167	41.8333
Flowrate region	Start (mins)	End (mins)
LS Regions
Baseline regions	Start (mins)	End (mins)
Baseline region 1	28.2667	32.7333
Baseline region 2	43.8667	45.5167
Peaks	Start (mins)	End (mins)
Peak 1	36.2167	41.8333
Flowrate region	Start (mins)	End (mins)
Peak Information
Channel	Peak Max RT (mins)	Peak Height (mV)	Peak Area (mV.s)
Channel 1 - RI	39.0167	42.7238	5845.97
Channel 6 - UV 280nm	39.0167	0.578186	87.3663
Channel 2 - LS 15°	39.1	43.0611	5834.29
Channel 3 - LS 90°	39.0167	154.316	20999.7
Channel 4 - VS DP	41.25	69.4662	4969.85
Channel 5 - VS IP	39.6333	482.586	161565

## Sheet: Slice Table
Slice Table
RT (mins)	RI	LS 15°	LS 90°	VS DP	VS IP	UV 280nm	Concentration (mg/mL)	MW	LogM	Calculated MW	Log Calculated MW	Cum Ht	dwdlogM	IV	Rg	Rh	Peak
28.9	-0.0144791	-0.0102714	-0.0208454	0.301124	-0.330769	-0.00474239	0	0	-INF	21534018	7.33313	1	0	0	97.7834	0	1
28.9167	-0.0123142	-0.0180534	-0.0184452	0.462986	-0.0993033	-0.00631461	0	0	-INF	21359796	7.3296	1	0	0	97.7834	0	1
28.9333	-0.00999677	0.0475595	0.012489	0.391236	0.0906583	-0.00727648	0	0	-INF	21186984	7.32607	1	0	0	97.7834	0	1
28.95	-0.00859487	0.00712371	0.00176666	-3.55655	-0.120839	-0.0109849	0	0	-INF	21015571	7.32254	1	0	0	97.7834	0	1
28.9667	-0.0114654	-0.0157644	-0.0570209	-3.35578	0.0556951	-0.00965799	0	0	-INF	20845543	7.31901	1	0	0	97.7834	0	1
28.9833	-0.0128101	-0.00844018	-0.0285281	-3.33216	-0.015879	-0.0133664	0	0	-INF	20676892	7.31549	1	0	0	97.7834	0	1
29	-0.0124763	-0.00950825	-0.0267382	-3.21791	-0.139791	-0.0128024	0	0	-INF	20509605	7.31196	1	0	0	97.7834	0	1
29.0167	-0.0119899	-0.0290395	-0.0811007	0.569137	-0.0433654	-0.0126962	0	0	-INF	20343672	7.30843	1	0	0	97.7834	0	1
29.0333	-0.00814661	-0.00233654	-0.00789965	0.549877	-0.0334575	-0.0116744	0	0	-INF	20179081	7.3049	1	0	0	97.7834	0	1
29.05	-0.00491365	-0.0127125	-0.0302187	0.460885	0.00239032	-0.00821124	0	0	-INF	20015821	7.30137	1	0	0	97.7834	0	1
29.0667	-0.00457986	-0.0153064	-0.0543687	0.796239	-0.108246	-0.00718947	0	0	-INF	19853883	7.29785	1	0	0	97.7834	0	1
29.0833	-0.00607712	-0.0183581	-0.0597505	0.453951	-0.049968	-0.0105927	0	0	-INF	19693254	7.29432	1	0	0	97.7834	0	1
29.1	-0.00955802	-0.024309	-0.0440751	0.0878585	-0.174185	-0.00987615	0	0	-INF	19533925	7.29079	1	0	0	97.7834	0	1
29.1167	-0.01487	0.00681894	-0.0203125	0.635463	-0.173737	-0.0146527	0	0	-INF	19375886	7.28726	1	0	0	97.7834	0	1
29.1333	-0.0111793	-0.0197313	-0.050261	0.134025	-0.111034	-0.0122577	0	0	-INF	19219125	7.28373	1	0	0	97.7834	0	1
29.15	-0.00962476	-0.0191209	-0.0496918	0.47472	-0.0217805	-0.0135247	0	0	-INF	19063632	7.28021	1	0	0	97.7834	0	1
29.1667	-0.00944356	-0.00920267	-0.0218094	0.869736	0.00170776	-0.0103667	0	0	-INF	18909397	7.27668	1	0	0	97.7834	0	1
29.1833	-0.00590542	-0.0296494	-0.0654907	1.05372	-0.165997	-0.0113286	0	0	-INF	18756410	7.27315	1	0	0	97.7834	0	1
29.2	-0.0121329	-0.0134751	-0.035472	0.30372	-0.0681981	-0.0110697	0	0	-INF	18604661	7.26962	1	0	0	97.7834	0	1
29.2167	-0.0101206	0.0376419	0.0574128	0.699805	0.0851424	-0.0120316	0	0	-INF	18454139	7.26609	1	0	0	97.7834	0	1
29.2333	-0.00978686	0.00483558	0.0144945	0.741427	-0.0160337	-0.013909	0	0	-INF	18304835	7.26257	1	0	0	97.7834	0	1
29.25	-0.0103686	-0.00569295	-0.0459715	0.664947	0.0697104	-0.0168545	0	0	-INF	18156740	7.25904	1	0	0	97.7834	0	1
29.2667	-0.00820374	-0.00889726	-0.0470808	0.259487	-0.0403158	-0.0152224	0	0	-INF	18009842	7.25551	1	0	0	97.7834	0	1
29.2833	-0.00588631	-0.019731	-0.0426969	0.514886	-0.200696	-0.0111489	0	0	-INF	17864133	7.25198	1	0	0	97.7834	0	1
29.3	-0.00250076	-0.00615059	-0.0254957	0.387746	0.0785295	-0.0131789	0	0	-INF	17719603	7.24845	1	0	0	97.7834	0	1
29.3167	-0.00781272	-0.018205	-0.0441526	0.687395	0.114683	-0.0167347	0	0	-INF	17576242	7.24493	1	0	0	97.7834	0	1
29.3333	-0.00930998	0.00834534	-0.018559	0.658675	0.016253	-0.0143397	0	0	-INF	17434041	7.2414	1	0	0	97.7834	0	1
29.35	-0.00668737	0.00392033	-0.0414883	0.8921	0.134193	-0.0102661	0	0	-INF	17292990	7.23787	1	0	0	97.7834	0	1
29.3667	-0.00787946	-0.00660819	-0.0238293	0.866279	-0.0150481	-0.00817624	0	0	-INF	17153081	7.23434	1	0	0	97.7834	0	1
29.3833	-0.0101397	-0.0111858	-0.0137997	0.643772	-0.0443553	-0.0092907	0	0	-INF	17014303	7.23081	1	0	0	97.7834	0	1
29.4	-0.00766964	-0.0124065	-0.00621147	0.134553	-0.0483329	-0.0133043	0	0	-INF	16876648	7.22729	1	0	0	97.7834	0	1
29.4167	-0.0106928	0.00681966	0.0344883	1.00213	-0.00714448	-0.0112144	0	0	-INF	16740107	7.22376	1	0	0	97.7834	0	1
29.4333	-0.0118849	-0.000657106	-0.0189586	0.415552	-0.0538467	-0.0161436	0	0	-INF	16604671	7.22023	1	0	0	97.7834	0	1
29.45	-0.0110933	-0.0204935	-0.0656917	0.815298	-0.187982	-0.0126804	0	0	-INF	16470331	7.2167	1	0	0	97.7834	0	1
29.4667	-0.0119802	-0.0133218	-0.0361308	0.452716	-0.0996437	-0.0128794	0	0	-INF	16337077	7.21317	1	0	0	97.7834	0	1
29.4833	-0.00935761	-0.00141992	-0.0105372	0.640823	-0.194564	-0.0120102	0	0	-INF	16204901	7.20965	1	0	0	97.7834	0	1
29.5	-0.00566689	-0.0352944	-0.0604746	0.322949	-0.127893	-0.0134298	0	0	-INF	16073795	7.20612	1	0	0	97.7834	0	1
29.5167	-0.00426498	-0.0206459	-0.0544123	-0.0355143	0.0181232	-0.0114925	0	0	-INF	15943750	7.20259	1	0	0	97.7834	0	1
29.5333	-0.00301566	-0.0220192	-0.0552164	0.868535	0.0333717	-0.0113863	0	0	-INF	15814756	7.19906	1	0	0	97.7834	0	1
29.55	-0.00115599	-0.0162208	-0.0680749	0.281954	-0.0761967	-0.0117378	0	0	-INF	15686807	7.19553	1	0	0	97.7834	0	1
29.5667	0.00024592	0.00819332	-0.0205087	0.383086	-0.04218	-0.0101057	0	0	-INF	15559892	7.19201	1	0	0	97.7834	0	1
29.5833	-0.00277722	-0.0182044	-0.0551873	0.793513	-0.117874	-0.0110675	0	0	-INF	15434004	7.18848	1	0	0	97.7834	0	1
29.6	-0.00641072	0.0194849	-0.033561	0.349296	-0.0704293	-0.0112665	0	0	-INF	15309135	7.18495	1	0	0	97.7834	0	1
29.6167	-0.00500881	-0.00325066	-0.00583119	0.346668	-0.322973	-0.00810846	0	0	-INF	15185276	7.18142	1	0	0	97.7834	0	1
29.6333	-0.00620089	-0.0145421	-0.0324227	0.999253	-0.21724	-0.0121221	0	0	-INF	15062419	7.17789	1	0	0	97.7834	0	1
29.65	-0.0116654	-0.0140843	-0.0524528	0.465009	-0.0773267	-0.0115581	0	0	-INF	14940556	7.17437	1	0	0	97.7834	0	1
29.6667	-0.0114842	-0.0259861	-0.0596656	0.45582	-0.37763	-0.00885784	0	0	-INF	14819679	7.17084	1	0	0	97.7834	0	1
29.6833	-0.00962457	-0.0111851	-0.00843729	0.640417	-0.1689	-0.0122611	0	0	-INF	14699780	7.16731	1	0	0	97.7834	0	1
29.7	-0.0105115	-0.0156101	-0.0406745	0.716525	-0.103298	-0.00971347	0	0	-INF	14580851	7.16378	1	0	0	97.7834	0	1
29.7167	-0.00727852	0.00346345	-0.0304923	0.316406	0.0373781	-0.00853911	0	0	-INF	14462885	7.16025	1	0	0	97.7834	0	1
29.7333	-0.00694472	-0.0178988	-0.066239	0.552883	-0.181748	-0.00705958	0	0	-INF	14345872	7.15673	1	0	0	97.7834	0	1
29.75	-0.00462729	-0.00782797	-0.0391196	-3.51484	-0.0235251	-0.0104629	0	0	-INF	14229807	7.1532	1	0	0	97.7834	0	1
29.7667	-0.00734526	-0.0178987	-0.0559454	-3.46315	-0.110816	-0.0120351	0	0	-INF	14114680	7.14967	1	0	0	97.7834	0	1
29.7833	-0.00609594	-0.015915	-0.055834	-3.23979	-0.0639815	-0.0117762	0	0	-INF	14000485	7.14614	1	0	0	97.7834	0	1
29.8	-0.00408368	-0.0105744	-0.059995	0.180128	0.0170323	-0.00877083	0	0	-INF	13887213	7.14262	1	0	0	97.7834	0	1
29.8167	-0.004818	0.0103302	-0.00556233	0.953563	0.0684441	-0.00912235	0	0	-INF	13774859	7.13909	1	0	0	97.7834	0	1
29.8333	-0.00356868	0.0590057	0.0305598	0.383003	0.0196057	-0.0119153	0	0	-INF	13663413	7.13556	1	0	0	97.7834	0	1
29.85	-0.00643923	-0.0201873	-0.0476063	0.782139	0.109012	-0.0150134	0	0	-INF	13552868	7.13203	1	0	0	97.7834	0	1
29.8667	-0.00625803	0.03154	0.103262	0.794465	-0.0490795	-0.0126183	0	0	-INF	13443219	7.1285	1	0	0	97.7834	0	1
29.8833	-0.006382	-0.0241546	-0.0472309	0.111295	-0.106615	-0.0128172	0	0	-INF	13334456	7.12498	1	0	0	97.7834	0	1
29.9	-0.0115414	-0.027664	-0.0680241	0.732141	0.0862453	-0.0131688	0	0	-INF	13226573	7.12145	1	0	0	97.7834	0	1
29.9167	-0.0125809	0.0077364	-0.0203052	-0.138254	-0.0100479	-0.0109263	0	0	-INF	13119563	7.11792	1	0	0	97.7834	0	1
29.9333	-0.0117893	-0.0162199	-0.0487277	-0.208783	0.0328189	-0.0106675	0	0	-INF	13013419	7.11439	1	0	0	97.7834	0	1
29.95	-0.00916671	0.0510714	0.0427838	0.608139	-0.0497414	-0.00598358	0	0	-INF	12908134	7.11086	1	0	0	97.7834	0	1
29.9667	-0.00730704	0.00498994	-0.0239383	0.63908	0.0466838	-0.00587733	0	0	-INF	12803700	7.10734	1	0	0	97.7834	0	1
29.9833	-0.00804136	-0.0249173	-0.0715869	0.34562	0.143262	-0.011722	0	0	-INF	12700111	7.10381	1	0	0	97.7834	0	1
30	-0.00908086	-0.0325466	-0.0803255	0.628484	-0.114164	-0.0108528	0	0	-INF	12597361	7.10028	1	0	0	97.7834	0	1
30.0167	-0.00523754	0.00529523	-0.0576311	0.41971	0.0942603	-0.0108992	0	0	-INF	12495441	7.09675	1	0	0	97.7834	0	1
30.0333	-0.00246235	-0.00447035	-0.0540102	0.523894	0.117596	-0.00926705	0	0	-INF	12394347	7.09322	1	0	0	97.7834	0	1
30.05	-0.00014491	-0.0114894	-0.046422	0.71078	-0.233061	-0.0119074	0	0	-INF	12294070	7.0897	1	0	0	97.7834	0	1
30.0667	-0.00408358	-0.0124048	-0.0614167	0.491325	0.113608	-0.0128693	0	0	-INF	12194604	7.08617	1	0	0	97.7834	0	1
30.0833	-0.00756448	-0.0195764	-0.0239213	0.783192	-0.0435679	-0.0152044	0	0	-INF	12095944	7.08264	1	0	0	97.7834	0	1
30.1	-0.00723069	0.00148074	-0.0509705	0.820542	-0.0112295	-0.0102154	0	0	-INF	11998081	7.07911	1	0	0	97.7834	0	1
30.1167	-0.00582879	-0.00309686	-0.00493015	0.366712	0.0504057	-0.00461596	0	0	-INF	11901010	7.07558	1	0	0	97.7834	0	1
30.1333	-0.0111407	0.0240638	-0.0106171	0.516214	-0.0605361	-0.00908735	0	0	-INF	11804725	7.07206	1	0	0	97.7834	0	1
30.15	-0.00790778	-0.000350196	-0.00333403	0.436072	-0.118988	-0.0103544	0	0	-INF	11709218	7.06853	1	0	0	97.7834	0	1
30.1667	-0.00864211	-0.0159141	-0.0460998	0.276736	-0.0459082	-0.014368	0	0	-INF	11614485	7.065	1	0	0	97.7834	0	1
30.1833	-0.010292	0.020707	-0.00646813	0.895904	0.0807294	-0.013804	0	0	-INF	11520517	7.06147	1	0	0	97.7834	0	1
30.2	-0.0105685	-0.0156089	-0.035501	0.519589	-0.149231	-0.00988308	0	0	-INF	11427310	7.05794	1	0	0	97.7834	0	1
30.2167	-0.00886143	-0.0230856	-0.0550734	0.874016	-0.128794	-0.0090139	0	0	-INF	11334857	7.05442	1	0	0	97.7834	0	1
30.2333	-0.00990093	-0.0264425	-0.0569457	0.411946	0.0452981	-0.0111965	0	0	-INF	11243152	7.05089	1	0	0	97.7834	0	1
30.25	-0.00987232	-0.0136251	-0.0382185	0.0749986	-0.046265	-0.0106325	0	0	-INF	11152189	7.04736	1	0	0	97.7834	0	1
30.2667	-0.0119799	0.000260437	-0.0565702	0.148054	-0.104106	-0.0118995	0	0	-INF	11061962	7.04383	1	0	0	97.7834	0	1
30.2833	-0.0125617	-0.0275105	-0.0624098	0.956737	-0.057272	-0.0125562	0	0	-INF	10972465	7.0403	1	0	0	97.7834	0	1
30.3	-0.0100916	0.124467	0.149951	0.526863	-0.0717781	-0.0122974	0	0	-INF	10883692	7.03678	1	0	0	97.7834	0	1
30.3167	-0.00395951	-0.0221699	-0.0663068	-0.060482	0.0815624	-0.0120385	0	0	-INF	10795637	7.03325	1	0	0	97.7834	0	1
30.3333	-0.00698265	-0.0186603	-0.0695523	1.00867	-0.00267644	-0.00888054	0	0	-INF	10708295	7.02972	1	0	0	97.7834	0	1
30.35	-0.00573333	0.122636	0.032793	0.968503	-0.00695922	-0.00938465	0	0	-INF	10621659	7.02619	1	0	0	97.7834	0	1
30.3667	-0.00478919	0.0951704	0.00665929	0.526727	0.0615424	-0.00821029	0	0	-INF	10535724	7.02266	1	0	0	97.7834	0	1
30.3833	-0.00598128	0.0133833	-0.0376324	0.574759	-0.0362767	-0.00551005	0	0	-INF	10450485	7.01914	1	0	0	97.7834	0	1
30.4	-0.0109881	-0.0140825	-0.0465236	0.244983	0.0448897	-0.00845556	0	0	-INF	10365935	7.01561	1	0	0	97.7834	0	1
30.4167	-0.00851804	-0.0146928	-0.0609081	0.374649	0.138111	-0.0117063	0	0	-INF	10282069	7.01208	1	0	0	97.7834	0	1
30.4333	-0.00909977	-0.0114884	-0.0528621	0.57069	-0.195304	-0.0154147	0	0	-INF	10198882	7.00855	1	0	0	97.7834	0	1
30.45	-0.0134962	0.0063644	-0.0196391	0.819527	0.115202	-0.0195809	0	0	-INF	10116367	7.00502	1	0	0	97.7834	0	1
30.4667	-0.0146883	0.0152145	-0.0102198	0.361577	0.096118	-0.0194747	0	0	-INF	10034520	7.0015	1	0	0	97.7834	0	1
30.4833	-0.0184744	-0.0235428	-0.072822	1.39731	0.118233	-0.0147908	0	0	-INF	9953336	6.99797	1	0	0	97.7834	0	1
30.5	-0.0187509	-0.0262893	-0.0807978	0.133543	-0.0874659	-0.0157527	0	0	-INF	9872808	6.99444	1	0	0	97.7834	0	1
30.5167	-0.0178068	0.0211656	-0.0111063	0.579219	-0.0832037	-0.0150361	0	0	-INF	9792932	6.99091	1	0	0	97.7834	0	1
30.5333	-0.0177782	-0.00965713	-0.0175562	-3.07301	-0.10305	-0.0147772	0	0	-INF	9713702	6.98738	1	0	0	97.7834	0	1
30.55	-0.0136297	-0.0279676	-0.0890085	-3.5189	-0.0224944	-0.0107037	0	0	-INF	9635113	6.98386	1	0	0	97.7834	0	1
30.5667	-0.0145166	0.027727	0.0308844	-3.93214	-0.0507335	-0.0125811	0	0	-INF	9557160	6.98033	1	0	0	97.7834	0	1
30.5833	-0.0154035	-0.0154554	-0.0204263	-4.14397	-0.10476	-0.01278	0	0	-INF	9479837	6.9768	1	0	0	97.7834	0	1
30.6	-0.0159852	0.0255908	-0.0282494	0.680826	-0.226688	-0.0117583	0	0	-INF	9403140	6.97327	1	0	0	97.7834	0	1
30.6167	-0.0156514	-0.0174389	-0.0556038	-0.0835206	-0.00742944	-0.0128727	0	0	-INF	9327064	6.96974	1	0	0	97.7834	0	1
30.6333	-0.0128763	0.0123158	0.0168343	0.678012	0.0291813	-0.011851	0	0	-INF	9251603	6.96622	1	0	0	97.7834	0	1
30.65	-0.0130002	-0.0140819	-0.0215065	0.257598	-0.0796242	-0.0176956	0	0	-INF	9176753	6.96269	1	0	0	97.7834	0	1
30.6667	-0.00961467	-0.0348338	-0.0897544	0.290829	-0.196212	-0.0133169	0	0	-INF	9102508	6.95916	1	0	0	97.7834	0	1
30.6833	-0.00989123	-0.0218638	-0.0646186	0.791283	-0.139307	-0.0162625	0	0	-INF	9028864	6.95563	1	0	0	97.7834	0	1
30.7	-0.00986261	0.0287954	0.0351327	0.429311	-0.0946087	-0.0169191	0	0	-INF	8955816	6.95211	1	0	0	97.7834	0	1
30.7167	-0.0110547	-4.36502e-05	-0.0352515	0.511369	-0.0836327	-0.0137611	0	0	-INF	8883358	6.94858	1	0	0	97.7834	0	1
30.7333	-0.0146882	-0.025831	-0.0693198	0.804457	0.0469722	-0.0196058	0	0	-INF	8811487	6.94505	1	0	0	97.7834	0	1
30.75	-0.0155751	0.0277274	0.0221918	0.182017	0.0623733	-0.0191944	0	0	-INF	8740198	6.94152	1	0	0	97.7834	0	1
30.7667	-0.0132577	-0.0110299	-0.0642141	0.681404	-0.0703885	-0.0192408	0	0	-INF	8669485	6.93799	1	0	0	97.7834	0	1
30.7833	-0.0136868	-0.0124031	-0.0625768	0.682285	-0.104884	-0.0198974	0	0	-INF	8599344	6.93447	1	0	0	97.7834	0	1
30.8	-0.015947	-0.0241523	-0.0668905	0.158875	-0.111913	-0.0161291	0	0	-INF	8529771	6.93094	1	0	0	97.7834	0	1
30.8167	-0.0188176	-0.0282722	-0.0672368	0.552671	-0.189438	-0.0151073	0	0	-INF	8460761	6.92741	1	0	0	97.7834	0	1
30.8333	-0.0193993	-0.0267463	-0.0654469	0.193598	-0.106593	-0.018358	0	0	-INF	8392309	6.92388	1	0	0	97.7834	0	1
30.85	-0.0189129	-0.00141662	-0.0363438	0.560538	-0.044195	-0.0194725	0	0	-INF	8324411	6.92035	1	0	0	97.7834	0	1
30.8667	-0.0191895	0.0735041	-0.0224995	0.550891	0.06047	-0.0181455	0	0	-INF	8257062	6.91683	1	0	0	97.7834	0	1
30.8833	-0.0199238	0.0158259	-0.0442081	0.282455	-0.0436052	-0.0191074	0	0	-INF	8190258	6.9133	1	0	0	97.7834	0	1
30.9	-0.0163857	-0.0064519	-0.0476063	1.28904	0.0416811	-0.0168649	0	0	-INF	8123994	6.90977	1	0	0	97.7834	0	1
30.9167	-0.0201718	-0.0235417	-0.0670261	0.473427	0.0102377	-0.0150802	0	0	-INF	8058267	6.90624	1	0	0	97.7834	0	1
30.9333	-0.019838	0.0126217	0.013194	0.154943	-0.0601157	-0.0161947	0	0	-INF	7993071	6.90271	1	0	0	97.7834	0	1
30.95	-0.0207249	-0.0178959	-0.0500186	0.363954	-0.130927	-0.0174617	0	0	-INF	7928403	6.89919	1	0	0	97.7834	0	1
30.9667	-0.0202385	-0.0220157	-0.0753894	0.509795	-0.076921	-0.0141511	0	0	-INF	7864258	6.89566	1	0	0	97.7834	0	1
30.9833	-0.0179211	-0.0076724	-0.0464388	0.475123	-0.2048	-0.0189277	0	0	-INF	7800632	6.89213	1	0	0	97.7834	0	1
31	-0.0189606	0.00377173	-0.0495318	0.753868	-0.00781929	-0.0134809	0	0	-INF	7737521	6.8886	1	0	0	97.7834	0	1
31.0167	-0.0224415	-0.00217916	0.0103941	0.707752	-0.10045	-0.013985	0	0	-INF	7674920	6.88507	1	0	0	97.7834	0	1
31.0333	-0.0213447	-0.0203371	-0.063347	0.534684	-0.136014	-0.0183038	0	0	-INF	7612826	6.88155	1	0	0	97.7834	0	1
31.05	-0.0251308	-0.0279664	-0.0852083	0.98219	-0.127784	-0.0218596	0	0	-INF	7551234	6.87802	1	0	0	97.7834	0	1
31.0667	-0.024797	-0.0244569	-0.0677018	1.029	-0.275195	-0.0212956	0	0	-INF	7490141	6.87449	1	0	0	97.7834	0	1
31.0833	-0.0281253	0.0196411	-0.0631654	0.520392	-0.25308	-0.0210368	0	0	-INF	7429542	6.87096	1	0	0	97.7834	0	1
31.1	-0.0271812	0.00529785	-0.0505417	0.889773	-0.340828	-0.0230668	0	0	-INF	7369433	6.86743	1	0	0	97.7834	0	1
31.1167	-0.0271526	-0.020642	-0.0583649	0.668487	-0.242267	-0.0221976	0	0	-INF	7309810	6.86391	1	0	0	97.7834	0	1
31.1333	-0.0274291	-0.00446769	-0.00728912	0.214657	-0.15698	-0.0237698	0	0	-INF	7250670	6.86038	1	0	0	97.7834	0	1
31.15	-0.026485	0.0222352	-0.00641476	0.86831	-0.259377	-0.0232058	0	0	-INF	7192008	6.85685	1	0	0	97.7834	0	1
31.1667	-0.0226417	0.0481752	0.0806718	0.920003	-0.305164	-0.0250832	0	0	-INF	7133821	6.85332	1	0	0	97.7834	0	1
31.1833	-0.0264278	0.0402407	0.0458405	0.857866	-0.19058	-0.0257399	0	0	-INF	7076105	6.84979	1	0	0	97.7834	0	1
31.2	-0.0282302	-0.00812964	-0.0140151	0.562575	-0.33677	-0.0224293	0	0	-INF	7018855	6.84627	1	0	0	97.7834	0	1
31.2167	-0.0271335	-0.0130124	-0.0390807	0.713908	-0.221424	-0.023849	0	0	-INF	6962069	6.84274	1	0	0	97.7834	0	1
31.2333	-0.0293937	-0.00431486	-0.0301192	0.515205	-0.115233	-0.0238953	0	0	-INF	6905742	6.83921	1	0	0	97.7834	0	1
31.25	-0.0322642	0.0207096	-0.0353483	-0.186581	-0.0677885	-0.0211951	0	0	-INF	6849871	6.83568	1	0	0	97.7834	0	1
31.2667	-0.0329985	0.0721318	0.177013	0.275269	-0.165608	-0.0210888	0	0	-INF	6794452	6.83215	1	0	0	97.7834	0	1
31.2833	-0.0320544	0.096851	0.0735171	0.654721	-0.0250845	-0.0215929	0	0	-INF	6739481	6.82863	1	0	0	97.7834	0	1
31.3	-0.0366034	0.0152166	-0.040965	0.383844	-0.162882	-0.0211815	0	0	-INF	6684955	6.8251	1	0	0	97.7834	0	1
31.3167	-0.0384059	-0.0148432	-0.0542813	0.895132	-0.193562	-0.0224486	0	0	-INF	6630871	6.82157	1	0	0	97.7834	0	1
31.3333	-0.0389876	0.0347479	-0.00091674	0.281085	0.0444646	-0.0215794	0	0	-INF	6577223	6.81804	1	0	0	97.7834	0	1
31.35	-0.0398745	0.0526007	0.0614505	0.547927	-0.143229	-0.0225412	0	0	-INF	6524010	6.81451	1	0	0	97.7834	0	1
31.3667	-0.0401511	0.0381049	0.0566791	0.256146	-0.277974	-0.0166367	0	0	-INF	6471227	6.81099	1	0	0	97.7834	0	1
31.3833	-0.0399699	0.12035	0.157499	0.679238	-0.00347891	-0.0212606	0	0	-INF	6418872	6.80746	1	0	0	97.7834	0	1
31.4	-0.0368895	0.0152168	0.0323353	0.814397	-0.0747478	-0.0222225	0	0	-INF	6366940	6.80393	1	0	0	97.7834	0	1
31.4167	-0.0376238	0.00270462	0.0177983	-3.61694	-0.164785	-0.0216585	0	0	-INF	6315428	6.8004	1	0	0	97.7834	0	1
31.4333	-0.0400366	-0.0127067	-0.0385478	-3.25046	-0.062714	-0.0226204	0	0	-INF	6264333	6.79687	1	0	0	97.7834	0	1
31.45	-0.0419916	-0.0125541	-0.0573573	-3.52607	-0.138103	-0.0238874	0	0	-INF	6213651	6.79335	1	0	0	97.7834	0	1
31.4667	-0.0468458	-0.00156772	-0.0178782	-3.64253	-0.103323	-0.0210346	0	0	-INF	6163379	6.78982	1	0	0	97.7834	0	1
31.4833	-0.042087	-4.1796e-05	-0.0215815	0.856342	-0.0236824	-0.0216913	0	0	-INF	6113514	6.78629	1	0	0	97.7834	0	1
31.5	-0.0353445	-0.00141505	-0.022233	0.829301	-0.0430714	-0.0225006	0	0	-INF	6064053	6.78276	1	0	0	97.7834	0	1
31.5167	-0.0391306	-0.0124013	-0.0448572	0.7487	-0.151877	-0.0216314	0	0	-INF	6014991	6.77923	1	0	0	97.7834	0	1
31.5333	-0.0377287	0.0158275	0.00484529	0.816416	-0.104585	-0.02122	0	0	-INF	5966327	6.77571	1	0	0	97.7834	0	1
31.55	-0.0401415	0.0190319	0.0232672	0.466956	-0.016552	-0.0209611	0	0	-INF	5918056	6.77218	1	0	0	97.7834	0	1
31.5667	-0.0486578	0.0037731	-0.0143105	0.484012	-0.171592	-0.0246696	0	0	-INF	5870176	6.76865	1	0	0	97.7834	0	1
31.5833	-0.0521387	0.0204052	0.0187599	1.0072	-0.286195	-0.0244108	0	0	-INF	5822683	6.76512	1	0	0	97.7834	0	1
31.6	-0.0492109	0.000263662	-0.0340767	0.43008	-0.0409971	-0.0206424	0	0	-INF	5775575	6.7616	1	0	0	97.7834	0	1
31.6167	-0.0459779	0.0091138	0.00158766	0.443017	-0.199088	-0.020231	0	0	-INF	5728847	6.75807	1	0	0	97.7834	0	1
31.6333	-0.0422872	0.0269666	0.00856553	1.16045	-0.0460531	-0.0208877	0	0	-INF	5682498	6.75454	1	0	0	97.7834	0	1
31.65	-0.0434793	-0.00309315	-0.0148216	0.64818	-0.157758	-0.0178823	0	0	-INF	5636523	6.75101	1	0	0	97.7834	0	1
31.6667	-0.0471128	0.0603835	0.107818	0.51982	-0.0506514	-0.0200648	0	0	-INF	5590921	6.74748	1	0	0	97.7834	0	1
31.6833	-0.0452531	0.0278823	0.0180551	0.145945	-0.127719	-0.0204164	0	0	-INF	5545687	6.74396	1	0	0	97.7834	0	1
31.7	-0.0481237	0.0132339	-0.00166996	0.340156	-0.161603	-0.0221412	0	0	-INF	5500820	6.74043	1	0	0	97.7834	0	1
31.7167	-0.048858	0.0133865	0.028959	0.40482	-0.112175	-0.0148633	0	0	-INF	5456315	6.7369	1	0	0	97.7834	0	1
31.7333	-0.0454724	0.0208634	0.0399042	0.472687	-0.0232268	-0.0139941	0	0	-INF	5412171	6.73337	1	0	0	97.7834	0	1
31.75	-0.0459016	0.0365799	0.070228	0.490354	-0.0586375	-0.0134301	0	0	-INF	5368383	6.72984	1	0	0	97.7834	0	1
31.7667	-0.045873	0.0300187	0.068661	0.700586	-0.0305716	-0.016223	0	0	-INF	5324950	6.72632	1	0	0	97.7834	0	1
31.7833	-0.0450814	0.111958	0.196488	0.524008	-0.0878024	-0.0173375	0	0	-INF	5281869	6.72279	1	0	0	97.7834	0	1
31.8	-0.0458157	0.0748796	0.0844478	0.740039	-0.0354751	-0.0186045	0	0	-INF	5239136	6.71926	1	0	0	97.7834	0	1
31.8167	-0.0436509	0.0635882	0.105159	0.510971	0.0501164	-0.0178879	0	0	-INF	5196748	6.71573	1	0	0	97.7834	0	1
31.8333	-0.0439274	0.0564166	0.124343	0.466686	-0.0902748	-0.0161032	0	0	-INF	5154704	6.7122	1	0	0	97.7834	0	1
31.85	-0.0426781	0.0587054	0.0669292	0.613137	0.114946	-0.0126401	0	0	-INF	5113000	6.70868	1	0	0	97.7834	0	1
31.8667	-0.0467694	0.0573322	0.0977108	0.587316	0.000494396	-0.0151278	0	0	-INF	5071633	6.70515	1	0	0	97.7834	0	1
31.8833	-0.0481141	0.0338337	0.0932446	0.357179	-0.154393	-0.0182259	0	0	-INF	5030601	6.70162	1	0	0	97.7834	0	1
31.9	-0.0467122	0.128286	0.173465	0.873045	0.0312965	-0.0190352	0	0	-INF	4989900	6.69809	1	0	0	97.7834	0	1
31.9167	-0.0450051	0.0710652	0.175102	1.10235	-0.144342	-0.0206074	0	0	-INF	4949529	6.69456	1	0	0	97.7834	0	1
31.9333	-0.0483334	0.0605367	0.164532	0.560935	0.0701858	-0.0212641	0	0	-INF	4909485	6.69104	1	0	0	97.7834	0	1
31.95	-0.0464737	0.103567	0.229493	0.324848	-0.0937039	-0.0178009	0	0	-INF	4869765	6.68751	1	0	0	97.7834	0	1
31.9667	-0.0444615	0.107534	0.243185	0.588639	-0.278346	-0.0193732	0	0	-INF	4830366	6.68398	1	0	0	97.7834	0	1
31.9833	-0.0456535	0.0777792	0.214305	0.546186	-0.00659686	-0.0230816	0	0	-INF	4791286	6.68045	1	0	0	97.7834	0	1
32	-0.0447094	0.215871	0.278808	0.888101	-0.0137788	-0.0228228	0	0	-INF	4752522	6.67692	1	0	0	97.7834	0	1
32.0167	-0.0420868	0.100057	0.263814	-0.0842225	-0.098628	-0.0222588	0	0	-INF	4714071	6.6734	1	0	0	97.7834	0	1
32.0333	-0.0420582	0.162466	0.317483	0.56409	-0.098028	-0.0194059	0	0	-INF	4675932	6.66987	1	0	0	97.7834	0	1
32.05	-0.0408089	0.148733	0.366423	0.665832	-0.0131994	-0.0189945	0	0	-INF	4638101	6.66634	1	0	0	97.7834	0	1
32.0667	-0.0447475	0.155447	0.377216	0.500546	-0.051967	-0.0194986	0	0	-INF	4600576	6.66281	1	0	0	97.7834	0	1
32.0833	-0.0470077	0.158346	0.435768	0.595116	-0.181982	-0.018782	0	0	-INF	4563355	6.65928	1	0	0	97.7834	0	1
32.1	-0.0488102	0.179861	0.529874	0.54717	-0.00285437	-0.018218	0	0	-INF	4526435	6.65576	1	0	0	97.7834	0	1
32.1167	-0.0435936	0.193899	0.516405	0.468401	0.0665628	-0.0153652	0	0	-INF	4489814	6.65223	1	0	0	97.7834	0	1
32.1333	-0.0406658	0.195883	0.552832	0.728682	-0.268683	-0.0157167	0	0	-INF	4453489	6.6487	1	0	0	97.7834	0	1
32.15	-0.0397216	0.224874	0.640987	1.0503	-0.0175338	-0.0175941	0	0	-INF	4417458	6.64517	1	0	0	97.7834	0	1
32.1667	-0.0363361	0.24349	0.681992	0.797431	0.0569188	-0.0206922	0	0	-INF	4381719	6.64164	1	0	0	97.7834	0	1
32.1833	-0.0370704	0.357321	0.888097	0.937931	-0.102241	-0.0186023	0	0	-INF	4346268	6.63812	1	0	0	97.7834	0	1
32.2	-0.0352107	0.301474	0.849603	0.37027	-0.0462512	-0.0162073	0	0	-INF	4311105	6.63459	1	0	0	97.7834	0	1
32.2167	-0.0318252	0.332754	0.96202	0.760556	-0.134	-0.016864	0	0	-INF	4276225	6.63106	1	0	0	97.7834	0	1
32.2333	-0.0273715	0.37792	1.09168	0.913416	0.0770192	-0.0146215	0	0	-INF	4241628	6.62753	1	0	0	97.7834	0	1
32.25	-0.0250541	0.409811	1.21935	-3.1833	-0.105181	-0.0155834	0	0	-INF	4207311	6.624	1	0	0	97.7834	0	1
32.2667	-0.0282298	0.433462	1.26356	-3.64552	-0.0423252	-0.0165452	0	0	-INF	4173272	6.62048	1	0	0	97.7834	0	1
32.2833	-0.0268279	0.469015	1.41535	-3.30711	-0.0350113	-0.0168968	0	0	-INF	4139508	6.61695	1	0	0	97.7834	0	1
32.3	-0.0242053	0.508383	1.50838	-20.8129	-0.222094	-0.0155698	0	0	-INF	4106017	6.61342	1	0	0	97.7834	0	1
32.3167	-0.0202094	0.592917	1.7711	0.0721823	0.00357281	-0.0148532	0	0	-INF	4072797	6.60989	1	0	0	97.7834	0	1
32.3333	-0.017892	0.652884	1.8971	0.593541	0.0212627	-0.0156625	0	0	-INF	4039846	6.60636	1	0	0	97.7834	0	1
32.35	-0.0181685	0.684164	2.09023	0.0402238	-0.132251	-0.0163192	0	0	-INF	4007162	6.60284	1	0	0	97.7834	0	1
32.3667	-0.0137149	0.772055	2.28871	0.544188	-0.106932	-0.0125508	0	0	-INF	3974742	6.59931	1	0	0	97.7834	0	1
32.3833	-0.014144	0.838126	2.54379	1.03991	-0.087716	-0.0135127	0	0	-INF	3942584	6.59578	1	0	0	97.7834	0	1
32.4	-0.0125895	0.880698	2.70412	0.406791	-0.079334	-0.0108125	0	0	-INF	3910687	6.59225	1	0	0	97.7834	0	1
32.4167	-0.0102721	0.974997	2.94059	0.854145	0.0514235	-0.00963811	0	0	-INF	3879047	6.58873	1	0	0	97.7834	0	1
32.4333	-0.0102435	1.049	3.22391	0.84694	-0.0642484	-0.0127362	0	0	-INF	3847663	6.5852	1	0	0	97.7834	0	1
32.45	-0.00456908	1.16253	3.57619	0.581403	0.0222586	-0.0103411	0	0	-INF	3816534	6.58167	1	0	0	97.7834	0	1
32.4667	-0.000268005	1.24309	3.82914	0.782785	-0.067626	-0.011303	4.07153e-08	1118212493	9.04852	3785656	6.57814	1	5.83506e-05	0	37.787	0	1
32.4833	0.00052355	1.38744	4.22888	0.509009	-0.0709932	-0.0113494	1.31403e-06	37293744	7.57164	3755028	6.57461	0.999996	0.00188318	0	36.7088	0	1
32.5	0.0077238	1.44512	4.5334	0.356845	0.0902819	-0.00788619	3.92447e-06	13625219	7.13434	3724648	6.57109	0.999983	0.00562431	0	35.1851	0	1
32.5167	0.0169077	1.6473	5.15989	0.499633	-0.180419	-0.00716959	5.90282e-06	10243121	7.01043	3694514	6.56756	0.999958	0.00845955	0	37.6906	0	1
32.5333	0.0201407	1.84627	5.55139	0.50845	-0.0653784	-0.00645299	7.71098e-06	8326897	6.92048	3664623	6.56403	0.999924	0.0110509	0	37.1732	0	1
32.55	0.0282564	1.86443	5.87956	1.02493	-0.0244952	-0.00207429	9.90813e-06	6915195	6.8398	3634974	6.5605	0.999879	0.0141997	0	35.4299	0	1
32.5667	0.0339308	2.09774	6.51429	0.229604	0.00372325	-0.00395169	1.15704e-05	6401012	6.80625	3605565	6.55697	0.999825	0.016582	0	35.1973	0	1
32.5833	0.0386896	2.18548	6.91021	0.807573	0.0322469	-0.00155662	1.38162e-05	5736737	6.75866	3576395	6.55345	0.999761	0.0198005	0	34.1949	0	1
32.6	0.0480261	2.39986	7.58095	1.24501	0.0938821	-0.000534853	1.64996e-05	5201822	6.71616	3547460	6.54992	0.999684	0.0236462	0	34.1169	0	1
32.6167	0.0555315	2.56557	8.12137	0.751811	0.189087	-0.000581197	1.85265e-05	4963516	6.69579	3518759	6.54639	0.999596	0.0265511	0	33.9205	0	1
32.6333	0.0607481	2.75478	8.73	0.463233	0.0859269	-0.00139048	2.06264e-05	4793757	6.68068	3490290	6.54286	0.999497	0.0295605	0	33.2852	0	1
32.65	0.0687113	2.96719	9.48512	0.387821	0.137186	0.000394231	2.3091e-05	4605551	6.66328	3462052	6.53933	0.999386	0.0330926	0	33.0079	0	1
32.6667	0.0762168	3.18752	10.1501	0.35727	0.0730889	0.00309447	2.60661e-05	4415669	6.645	3434042	6.53581	0.999262	0.0373563	0	33.6393	0	1
32.6833	0.0873843	3.4724	10.9917	0.733213	-0.0303761	0.00167483	2.97463e-05	4185373	6.62173	3406259	6.53228	0.999121	0.0426305	0	33.5391	0	1
32.7	0.0993148	3.73165	11.8956	0.566095	0.0567413	0.00666389	3.30374e-05	4060532	6.60858	3378700	6.52875	0.998962	0.0473472	0	33.2019	0	1
32.7167	0.108041	4.03164	12.834	0.748404	-0.10486	0.0115004	3.6596e-05	3906320	6.59177	3351365	6.52522	0.998786	0.0524471	0	32.6557	0	1
32.7333	0.12165	4.24267	13.6352	0.559161	-0.155682	0.0137428	4.09812e-05	3690367	6.56707	3324251	6.52169	0.99859	0.0587317	0	31.5291	0	1
32.75	0.135564	4.51382	14.6141	0.64122	0.00879777	0.0152224	4.54879e-05	3537397	6.54868	3297356	6.51817	0.998371	0.0651905	0	31.0449	0	1
32.7667	0.149936	4.80404	15.5522	0.388348	0.0135177	0.0163967	5.00433e-05	3414505	6.53333	3270678	6.51464	0.99813	0.0717189	0	30.96	0	1
32.7833	0.164155	5.09106	16.5025	0.244576	-0.0395932	0.019097	5.39179e-05	3372059	6.5279	3244217	6.51111	0.997867	0.0772718	0	30.9798	0	1
32.8	0.174255	5.43758	17.5997	0.600225	-0.198905	0.0204239	5.67958e-05	3445758	6.53728	3217969	6.50758	0.997587	0.0813962	0	31.6108	0	1
32.8167	0.182218	5.89336	18.9331	0.836702	-0.119875	0.0205302	5.94062e-05	3486716	6.54242	3191934	6.50405	0.997293	0.0851373	0	31.272	0	1
32.8333	0.190639	6.10043	19.8327	-0.0391862	-0.100049	0.0256718	6.21382e-05	3495805	6.54355	3166110	6.50053	0.996986	0.0890526	0	30.5015	0	1
32.85	0.199365	6.48037	21.0552	0.6253	0.00782035	0.0253203	6.58427e-05	3542101	6.54926	3140494	6.497	0.996663	0.0943616	0	31.1188	0	1
32.8667	0.213889	7.02465	22.6436	0.83126	-0.105105	0.0313775	6.99118e-05	3502729	6.54441	3115086	6.49347	0.996319	0.100193	0	30.6291	0	1
32.8833	0.224904	7.15755	23.4074	0.978931	0.0512873	0.0336199	7.33975e-05	3458713	6.53891	3089883	6.48994	0.995957	0.105189	0	29.6284	0	1
32.9	0.235767	7.54864	24.678	0.845841	-0.140068	0.0379986	7.63726e-05	3496055	6.54358	3064885	6.48641	0.995579	0.109452	0	29.6418	0	1
32.9167	0.243577	7.91882	25.8919	0.641797	-0.0173979	0.0426825	7.9372e-05	3514832	6.5459	3040088	6.48289	0.995185	0.113751	0	29.4584	0	1
32.9333	0.254592	8.24322	27.0146	0.347727	0.0010549	0.042331	8.37086e-05	3479366	6.5415	3015492	6.47936	0.994773	0.119966	0	29.2802	0	1
32.95	0.270795	8.63064	28.2884	0.6164	0.038276	0.0468623	8.84584e-05	3452579	6.53814	2991095	6.47583	0.994337	0.126773	0	29.6141	0	1
32.9667	0.284404	9.06185	29.567	0.428988	0.104031	0.048647	9.24303e-05	3446108	6.53733	2966896	6.4723	0.99388	0.132465	0	29.3693	0	1
32.9833	0.295724	9.39159	30.8768	0.647613	0.191911	0.0534835	9.5527e-05	3460100	6.53909	2942892	6.46877	0.993405	0.136903	0	28.8206	0	1
33	0.30384	9.76025	32.0842	0.705257	0.0736455	0.054963	9.79186e-05	3514157	6.54582	2919082	6.46525	0.992916	0.140331	0	28.9211	0	1
33.0167	0.310735	10.1773	33.4163	0.509606	-0.00387949	0.0588839	0.000100942	3541380	6.54917	2895466	6.46172	0.992413	0.144664	0	29.1022	0	1
33.0333	0.322818	10.5342	34.5451	0.35439	-0.0276935	0.0600583	0.00010365	3559908	6.55144	2872040	6.45819	0.991896	0.148545	0	28.7165	0	1
33.05	0.327729	10.8462	35.7903	0.491228	0.0905518	0.0623008	0.000106236	3589410	6.55502	2848803	6.45466	0.991365	0.152251	0	28.5854	0	1
33.0667	0.33905	11.25	36.9621	0.276503	-0.153141	0.068358	0.000109552	3592138	6.55535	2825755	6.45113	0.99082	0.157003	0	28.6858	0	1
33.0833	0.348539	11.5525	38.0667	0.274028	0.140885	0.0690746	0.000112867	3578433	6.55369	2802893	6.44761	0.990257	0.161754	0	28.2761	0	1
33.1	0.359859	11.8528	39.1509	0.774482	0.0497799	0.0728429	0.000115453	3612695	6.55783	2780216	6.44408	0.98968	0.16546	1.47474	28.7504	43.8789	1
33.1167	0.36477	12.3152	40.3372	-1.88287	-0.241063	0.0782897	0.000117407	3655907	6.563	2757723	6.44055	0.989092	0.168261	1.76572	28.6597	46.7784	1
33.1333	0.372123	12.5564	41.5137	0.533326	0.0550998	0.0790063	0.000120334	3623775	6.55916	2735411	6.43702	0.988491	0.172455	0	27.8227	0	1
33.15	0.383138	12.7163	42.106	0.716092	-0.04394	0.0806384	0.000123479	3592174	6.55536	2713281	6.43349	0.987874	0.176962	0	27.6769	0	1
33.1667	0.391864	12.9918	43.0321	0.593073	-0.0369313	0.0844068	0.000126162	3587123	6.55475	2691329	6.42997	0.987243	0.180808	0	27.6114	0	1
33.1833	0.39998	13.2385	43.8709	0.402151	-0.121475	0.0866493	0.000128749	3584345	6.55441	2669554	6.42644	0.986599	0.184514	0	27.7507	0	1
33.2	0.408096	13.5078	44.6644	0.823413	0.0343066	0.0907228	0.000131432	3570471	6.55273	2647956	6.42291	0.985941	0.18836	0	27.7424	0	1
33.2167	0.416822	13.6903	45.3712	0.225997	0.0156806	0.0918972	0.000133556	3577366	6.55356	2626533	6.41938	0.985271	0.191404	0	27.8694	0	1
33.2333	0.421428	13.9999	46.22	0.676403	-0.0520788	0.0935293	0.000135729	3564317	6.55198	2605283	6.41585	0.98459	0.194518	0	27.7718	0	1
33.25	0.430459	14.0388	46.5811	0.573067	-0.0133318	0.0950088	0.000138315	3521477	6.54672	2584205	6.41233	0.983898	0.198225	0	27.3788	0	1
33.2667	0.43766	14.1934	47.0901	0.593175	-0.019293	0.0931314	0.000140293	3506187	6.54484	2563297	6.4088	0.983193	0.20106	0	27.2785	0	1
33.2833	0.442876	14.319	47.5693	0.531648	-0.30861	0.0949161	0.000142102	3486656	6.54241	2542559	6.40527	0.982479	0.203651	0	27.0766	0	1
33.3	0.449008	14.4014	47.8989	0.204771	-0.0316733	0.0971586	0.000143618	3476649	6.54116	2521988	6.40174	0.981757	0.205824	0	27.157	0	1
33.3167	0.452394	14.5416	48.262	0.569423	-0.159094	0.0958916	0.000144818	3473253	6.54074	2501584	6.39822	0.981028	0.207545	0	27.3024	0	1
33.3333	0.456542	14.6138	48.5179	0.389793	0.0717607	0.0975237	0.000146238	3454049	6.53833	2481345	6.39469	0.980292	0.209579	0	27.3171	0	1
33.35	0.461301	14.6644	48.6609	0.63512	-0.0155299	0.100224	0.000147949	3437942	6.5363	2461269	6.39116	0.979548	0.212031	0	27.7415	0	1
33.3667	0.467281	14.8152	48.9278	0.800645	-0.0625373	0.101246	0.000149027	3417724	6.53374	2441356	6.38763	0.978798	0.213577	0	27.619	0	1
33.3833	0.468072	14.7056	48.8725	0.125104	-0.00609008	0.103183	0.000149644	3388716	6.53004	2421605	6.3841	0.978042	0.214461	0	27.0284	0	1
33.4	0.471153	14.6899	48.869	0.385385	0.0387605	0.100695	0.000150334	3365021	6.52699	2402013	6.38058	0.977284	0.215449	0	26.801	0	1
33.4167	0.472402	14.6362	48.7764	0.605231	0.0878834	0.101259	0.000150562	3353617	6.52551	2382579	6.37705	0.976523	0.215776	0	26.7794	0	1
33.4333	0.472583	14.635	48.6987	0.368991	0.0863472	0.0977034	0.000150693	3344711	6.52436	2363303	6.37352	0.975762	0.215963	0	26.7707	0	1
33.45	0.473222	14.5839	48.6073	0.610809	-0.0635044	0.101472	0.000151504	3308241	6.5196	2344182	6.36999	0.974998	0.217126	0	26.6085	0	1
33.4667	0.477676	14.4731	48.254	0.219082	0.0399399	0.101273	0.000153264	3252463	6.51221	2325217	6.36646	0.974227	0.219648	0	26.7607	0	1
33.4833	0.484266	14.4247	47.9886	1.1802	-0.0317867	0.103363	0.000154294	3217076	6.50746	2306404	6.36294	0.97345	0.221124	0	26.8205	0	1
33.5	0.484142	14.3504	47.8108	0.409444	-0.20651	0.104842	0.00015406	3204497	6.50576	2287744	6.35941	0.97267	0.220789	0	26.8158	0	1
33.5167	0.482797	14.2688	47.4722	0.43062	-0.0707173	0.103728	0.000154579	3174762	6.50171	2269235	6.35588	0.97189	0.221534	0	27.1003	0	1
33.5333	0.487403	14.1786	47.075	0.531752	0.0185363	0.100935	0.000155221	3130098	6.49556	2250876	6.35235	0.971107	0.222453	0	26.8596	0	1
33.55	0.486822	13.9865	46.6713	0.864818	-0.027403	0.099973	0.000155035	3097935	6.49107	2232665	6.34882	0.970323	0.222187	0	26.4587	0	1
33.5667	0.48624	13.8585	46.2329	0.800239	0.0749732	0.101147	0.000155652	3063984	6.48629	2214602	6.3453	0.969537	0.223071	0	26.5863	0	1
33.5833	0.490694	13.7901	45.9458	0.552097	0.15202	0.100796	0.000156269	3016135	6.47945	2196684	6.34177	0.968749	0.223955	0	26.3958	0	1
33.6	0.490112	13.5357	45.2605	0.952454	0.0249038	0.0989184	0.000156473	2983546	6.47473	2178912	6.33824	0.967958	0.224247	0	26.7135	0	1
33.6167	0.491971	13.5281	44.8999	1.15551	-0.0857328	0.097804	0.000157138	2939393	6.46826	2161284	6.33471	0.967165	0.225201	0	26.8228	0	1
33.6333	0.494289	13.248	44.243	0.973596	-0.0341684	0.097605	0.000158047	2872823	6.45831	2143798	6.33118	0.966368	0.226503	0	26.2512	0	1
33.65	0.497674	13.0764	43.6961	0.683035	-0.0373831	0.0935914	0.00015808	2837763	6.45298	2126453	6.32766	0.965569	0.226551	0	26.1374	0	1
33.6667	0.494499	12.9329	43.2486	0.781268	-0.156717	0.0932399	0.000157482	2817056	6.4498	2109249	6.32413	0.964772	0.225693	0	26.2258	0	1
33.6833	0.493917	12.7884	42.6883	1.29774	0.0201219	0.092278	0.000157831	2775634	6.44336	2092184	6.3206	0.963974	0.226194	0	26.4117	0	1
33.7	0.496692	12.6098	42.0761	0.965069	0.125092	0.0920791	0.000158813	2714939	6.43376	2075257	6.31707	0.963174	0.2276	0	25.9709	0	1
33.7167	0.500078	12.3899	41.5754	0.794442	0.120504	0.0891336	0.000159673	2657738	6.42451	2058467	6.31354	0.962369	0.228833	0	25.4499	0	1
33.7333	0.50209	12.2184	41.014	0.689275	0.101573	0.091376	0.000159828	2621798	6.4186	2041813	6.31002	0.961561	0.229055	0	25.6396	0	1
33.75	0.50105	12.0797	40.4458	0.467989	0.0156556	0.0878202	0.000160226	2580753	6.41175	2025294	6.30649	0.960752	0.229626	0	25.5946	0	1
33.7667	0.504589	11.8979	39.96	0.802733	-0.00464887	0.085485	0.000161353	2527463	6.40268	2008908	6.30296	0.959939	0.231241	0	25.5684	0	1
33.7833	0.508127	11.75	39.352	0.940333	0.0772805	0.0901689	0.000162529	2474943	6.39357	1992655	6.29943	0.95912	0.232927	0	25.741	0	1
33.8	0.51197	11.5744	38.7975	0.810142	-0.00421174	0.0893596	0.000163049	2433913	6.38631	1976533	6.2959	0.958297	0.233672	0	25.787	0	1
33.8167	0.511388	11.4364	38.2809	0.503559	-0.11317	0.0896184	0.000163447	2403782	6.3809	1960542	6.29238	0.957472	0.234242	0	25.9607	0	1
33.8333	0.514469	11.3441	37.9493	1.10365	-0.226858	0.0852996	0.00016387	2359708	6.37286	1944680	6.28885	0.956644	0.234848	0	25.5693	0	1
33.85	0.51404	11.0785	37.2528	0.487165	-0.0428474	0.0843378	0.000164462	2310020	6.36362	1928947	6.28532	0.955814	0.235697	0	25.344	0	1
33.8667	0.518188	10.9524	36.7305	0.472025	0.0465588	0.0845966	0.000165979	2260575	6.35422	1913341	6.28179	0.954979	0.23787	0	25.3558	0	1
33.8833	0.523557	10.8056	36.3317	0.614966	-0.0430206	0.0821088	0.000166595	2219323	6.34622	1897861	6.27826	0.954138	0.238754	0	24.9272	0	1
33.9	0.52206	10.6367	35.8439	0.349429	-0.0503552	0.0834358	0.000166896	2185850	6.33962	1882506	6.27474	0.953295	0.239185	0	24.8401	0	1
33.9167	0.525446	10.5207	35.4073	0.891693	0.00563427	0.0797273	0.000167367	2150366	6.33251	1867276	6.27121	0.95245	0.23986	0	24.8793	0	1
33.9333	0.525016	10.3518	34.8692	0.345547	-0.0659398	0.0766292	0.000168033	2111903	6.32467	1852168	6.26768	0.951602	0.240814	0	24.895	0	1
33.95	0.529623	10.2288	34.4184	0.736291	0.0899947	0.0730734	0.000169331	2071635	6.31631	1837183	6.26415	0.950749	0.242674	0	25.0024	0	1
33.9667	0.533161	10.1149	34.0305	0.649129	0.0521426	0.075621	0.000169874	2036003	6.30878	1822320	6.26062	0.949892	0.243453	0	24.7019	0	1
33.9833	0.533037	9.94442	33.5739	0.5786	0.000862781	0.0766428	0.00017071	2003962	6.30189	1807576	6.2571	0.949031	0.244651	0	24.5803	0	1
34	0.538406	9.89682	33.3403	0.765028	0.0420512	0.074918	0.000172445	1964540	6.29326	1792952	6.25357	0.948163	0.247138	0	24.7953	0	1
34.0167	0.543928	9.75094	32.8431	1.02348	0.0499755	0.0751768	0.000173549	1923198	6.28402	1778446	6.25004	0.947289	0.248719	0	24.4776	0	1
34.0333	0.54533	9.60766	32.4801	1.30817	0.0194476	0.0720787	0.000173315	1901036	6.27899	1764057	6.24651	0.946412	0.248384	0	24.2411	0	1
34.05	0.542459	9.50299	32.0891	1.21384	-0.127505	0.0726427	0.000174102	1871560	6.2722	1749785	6.24298	0.945533	0.249512	0	24.2434	0	1
34.0667	0.55027	9.39679	31.7668	-0.518524	0.103503	0.0710705	0.000176202	1835759	6.26382	1735629	6.23946	0.944648	0.252521	1.16515	24.124	32.3698	1
34.0833	0.555639	9.3655	31.6653	-0.818393	-0.00743886	0.0693457	0.000177548	1801529	6.25564	1721586	6.23593	0.943754	0.25445	0.079063	23.8446	13.1203	1
34.1	0.558719	9.18866	31.1565	0.726984	0.073575	0.0664002	0.00017955	1756007	6.24453	1707658	6.2324	0.942851	0.25732	0	23.6886	0	1
34.1167	0.568208	9.10122	30.8214	0.214102	0.0164968	0.066659	0.000181918	1724068	6.23655	1693842	6.22887	0.941937	0.260713	0	23.8366	0	1
34.1333	0.573578	9.09222	30.7817	0.621631	0.0593637	0.0681385	0.000183361	1697653	6.22985	1680138	6.22534	0.941014	0.262782	0	23.8281	0	1
34.15	0.577268	8.96466	30.3617	0.497543	0.0578275	0.0693129	0.000185388	1662890	6.22086	1666545	6.22182	0.940081	0.265687	3.78647	23.9638	46.3916	1
34.1667	0.5863	8.91751	30.1465	-5.06859	0.0318772	0.071708	0.000187415	1630509	6.21232	1653061	6.21829	0.939139	0.268592	3.90445	23.8483	46.5623	1
34.1833	0.58999	8.80856	29.8703	0.303383	0.0994634	0.0698306	0.00018881	1606210	6.2058	1639687	6.21476	0.938188	0.270591	0	23.8691	0	1
34.2	0.595054	8.78323	29.6853	-0.291133	0.113644	0.0674954	0.000190837	1578517	6.19825	1626421	6.21123	0.937228	0.273496	0	23.7647	0	1
34.2167	0.602712	8.69122	29.5057	1.58032	-0.00553774	0.0668387	0.000193423	1545707	6.18913	1613263	6.20771	0.936257	0.277202	0	23.3743	0	1
34.2333	0.611286	8.65322	29.3648	0.857787	0.0464844	0.0637406	0.000195499	1518815	6.1815	1600211	6.20418	0.935273	0.280177	0	23.2819	0	1
34.25	0.61574	8.57266	29.1311	0.959529	0.224544	0.0643046	0.00019721	1492656	6.17396	1587264	6.20065	0.934281	0.282629	8.27582	22.8879	58.0761	1
34.2667	0.622024	8.50598	28.9814	-11.5902	0.170518	0.0650212	0.000199431	1465329	6.16594	1574422	6.19712	0.933278	0.285812	8.23257	22.6299	57.6187	1
34.2833	0.629682	8.44967	28.7874	0.895374	0.275793	0.0639067	0.000201458	1447554	6.16063	1561684	6.19359	0.932264	0.288717	0	23.0959	0	1
34.3	0.634746	8.46905	28.7202	0.466569	0.255336	0.0634026	0.000203461	1423169	6.15326	1549050	6.19007	0.931241	0.291587	0	22.653	0	1
34.3167	0.642252	8.33142	28.5133	1.10481	0.132798	0.0638141	0.000206509	1396445	6.14502	1536517	6.18654	0.930204	0.295956	0	22.7515	0	1
34.3333	0.653877	8.40023	28.4577	0.742227	0.175207	0.0630048	0.00020946	1370508	6.13688	1524086	6.18301	0.929153	0.300184	0	22.6576	0	1
34.35	0.660772	8.25558	28.2817	0.721747	0.252864	0.0623481	0.000211948	1345620	6.12892	1511755	6.17948	0.928087	0.303751	0	22.0137	0	1
34.3667	0.669498	8.29403	28.2747	6.39051	0.272842	0.0615388	0.000215142	1326767	6.12279	1499524	6.17595	0.927008	0.308329	0	22.7626	0	1
34.3833	0.680818	8.26733	28.1133	3.60803	0.0303698	0.062408	0.000218312	1302837	6.11489	1487392	6.17243	0.925912	0.312871	0	22.791	0	1
34.4	0.689392	8.23483	28.0651	-2.36216	0.0279181	0.0628194	0.000220388	1283745	6.10848	1475358	6.1689	0.924803	0.315846	0	22.0011	0	1
34.4167	0.693846	8.18249	28.0426	35.9873	0.121139	0.0607894	0.000222585	1265531	6.10227	1463422	6.16537	0.923683	0.318995	0	21.5193	0	1
34.4333	0.703182	8.16464	27.9539	-6.19554	-0.0779985	0.061506	0.000225925	1244640	6.09504	1451582	6.16184	0.922549	0.323781	11.2549	21.5422	60.5622	1
34.45	0.714807	8.1538	27.9383	-10.3586	0.0387209	0.0631381	0.000228997	1225938	6.08847	1439838	6.15831	0.921399	0.328184	7.6	21.2476	52.8649	1
34.4667	0.722465	8.13885	27.9427	-0.974657	0.119582	0.0632444	0.000232239	1210418	6.08294	1428189	6.15479	0.920233	0.332831	0.285215	21.4637	17.6242	1
34.4833	0.735159	8.17471	27.9535	0.543254	0.098057	0.0642661	0.000235579	1191186	6.07598	1416634	6.15126	0.91905	0.337617	0	21.3234	0	1
34.5	0.743427	8.11093	27.8837	0.259864	0.202569	0.0666612	0.000238214	1173343	6.06942	1405173	6.14773	0.917853	0.341393	13.9443	20.7781	63.7794	1
34.5167	0.751695	8.11169	27.8773	-21.8939	0.158309	0.0682933	0.000241384	1160067	6.06448	1393804	6.1442	0.91664	0.345936	13.2435	21.0926	62.4552	1
34.5333	0.763321	8.13992	27.903	1.07431	0.168979	0.068247	0.000244334	1146754	6.05947	1382528	6.14067	0.915412	0.350165	0	21.1354	0	1
34.55	0.770216	8.12146	27.8998	3.87549	0.0728387	0.0651489	0.000246799	1135476	6.05518	1371342	6.13715	0.914171	0.353697	0	20.8758	0	1
34.5667	0.778789	8.14312	27.9806	-3.41184	0.0357495	0.0666284	0.00025009	1123492	6.05057	1360247	6.13362	0.912915	0.358414	4.71676	21.0068	43.8004	1
34.5833	0.790872	8.16403	28.0124	-4.27033	0.16376	0.0668873	0.000253114	1111913	6.04607	1349242	6.13009	0.911643	0.362747	4.69988	21.0859	43.5973	1
34.6	0.797767	8.16998	28.0524	-3.47722	0.0726552	0.0700453	0.000255603	1101782	6.0421	1338326	6.12656	0.910356	0.366314	4.21744	20.9031	41.9233	1
34.6167	0.806494	8.17486	28.0967	-3.54363	0.186323	0.0652687	0.000258724	1088361	6.03677	1327498	6.12303	0.909056	0.370787	1.41548	20.5195	29.0157	1
34.6333	0.817356	8.16906	28.1468	1.15788	0.277255	0.0696474	0.000261772	1075647	6.03167	1316758	6.11951	0.90774	0.375155	0	20.1181	0	1
34.65	0.825624	8.17532	28.1984	0.785073	-0.0155716	0.0689907	0.000265841	1061312	6.02584	1306105	6.11598	0.906407	0.380987	0	20.0793	0	1
34.6667	0.842895	8.20202	28.27	0.36176	0.246869	0.0707754	0.000270153	1045605	6.01937	1295538	6.11245	0.905052	0.387167	0	20.0106	0	1
34.6833	0.85269	8.19485	28.2827	0.810335	0.173617	0.0717972	0.000274028	1036125	6.01541	1285056	6.10892	0.903676	0.392719	0	20.4063	0	1
34.7	0.867214	8.28534	28.4583	1.28531	0.130577	0.0723612	0.000278583	1021815	6.00937	1274660	6.10539	0.902279	0.399248	0	20.2927	0	1
34.7167	0.881281	8.23773	28.459	0.848109	0.136975	0.0746037	0.000282093	1008548	6.0037	1264347	6.10187	0.900861	0.404278	16.498	19.7528	64.1381	1
34.7333	0.889244	8.27771	28.5661	-31.1583	0.256136	0.0737944	0.000285263	1001421	6.00062	1254118	6.09834	0.899427	0.408821	15.9803	19.852	63.3102	1
34.75	0.901174	8.30502	28.6669	1.4706	0.0937721	0.0665764	0.00028938	989832	5.99556	1243971	6.09481	0.897974	0.414722	0	19.6183	0	1
34.7667	0.915089	8.32303	28.7801	0.940629	0.246502	0.0669878	0.000293668	977693	5.9902	1233907	6.09128	0.896501	0.420867	0	19.4133	0	1
34.7833	0.928087	8.345	28.8552	1.31947	0.198732	0.070451	0.000297689	968495	5.9861	1223924	6.08775	0.895006	0.426629	0	19.746	0	1
34.8	0.940323	8.39139	28.9346	0.988474	0.196585	0.0717779	0.000301272	961252	5.98284	1214022	6.08423	0.893491	0.431764	0	19.9167	0	1
34.8167	0.950575	8.41931	29.069	0.807165	-0.0857126	0.0735627	0.000305195	950155	5.97779	1204200	6.0807	0.891958	0.437386	0	19.3554	0	1
34.8333	0.964947	8.41519	29.1561	1.08408	0.310548	0.0756525	0.000309702	938031	5.97222	1194457	6.07717	0.890404	0.443845	0	18.7933	0	1
34.85	0.978861	8.45135	29.3157	0.553344	0.161154	0.0771321	0.000313309	931893	5.96937	1184793	6.07364	0.888829	0.449015	0	18.7812	0	1
34.8667	0.987587	8.50003	29.4531	2.83969	0.189678	0.0773909	0.000316892	925266	5.96627	1175208	6.07011	0.887236	0.45415	0	19.0435	0	1
34.8833	1.00135	8.52261	29.4993	0.703881	0.245057	0.0768868	0.000320767	918223	5.96295	1165700	6.06659	0.885624	0.459703	0.196107	19.2455	14.1869	1
34.9	1.01191	8.57647	29.6682	-1.11363	0.0897119	0.0722628	0.00032503	910652	5.95935	1156268	6.06306	0.883991	0.465813	0	19.0854	0	1
34.9167	1.02811	8.60745	29.8325	1.16478	0.13853	0.0714535	0.00032871	906168	5.95721	1146914	6.05953	0.882338	0.471087	0	19.3331	0	1
34.9333	1.035	8.68481	29.9815	0.978133	0.17926	0.0740012	0.000332245	899424	5.95396	1137634	6.056	0.880667	0.476152	0	19.3329	0	1
34.95	1.05029	8.6633	30.0257	0.882579	0.134237	0.0756333	0.000337408	887598	5.94822	1128430	6.05247	0.878974	0.483552	0	18.7971	0	1
34.9667	1.06741	8.72418	30.251	0.916267	0.14918	0.0768077	0.000342619	878167	5.94358	1119301	6.04895	0.877255	0.491021	0	18.601	0	1
34.9833	1.083	8.74478	30.3563	1.03418	0.0348813	0.0759984	0.000347685	867942	5.93849	1110245	6.04542	0.87551	0.498281	0	18.6018	0	1
35	1.09921	8.77606	30.4309	0.562501	0.155263	0.0773253	0.000352532	860401	5.9347	1101263	6.04189	0.87374	0.505227	0	18.7891	0	1
35.0167	1.11342	8.8342	30.6202	1.27398	0.183481	0.077279	0.000357307	851067	5.92996	1092353	6.03836	0.871946	0.512069	0	18.4365	0	1
35.0333	1.12917	8.82184	30.6766	1.15096	-0.00116039	0.0810474	0.000361473	842967	5.92581	1083515	6.03483	0.870128	0.51804	0	18.0211	0	1
35.05	1.13957	8.87112	30.849	1.01375	0.271809	0.0817639	0.000366126	836347	5.92239	1074749	6.03131	0.868289	0.524708	0	18.0342	0	1
35.0667	1.15837	8.90881	30.9759	3.01445	0.199777	0.0801917	0.000371143	828617	5.91835	1066054	6.02778	0.866425	0.531899	0	18.0953	0	1
35.0833	1.17106	8.94803	31.1016	1.60634	0.169097	0.082129	0.000376355	825605	5.91677	1057429	6.02425	0.864536	0.539368	0	19.2896	0	1
35.1	1.19108	9.09054	31.3052	0.618603	0.280018	0.0837611	0.000381931	815837	5.9116	1048874	6.02072	0.862619	0.54736	0	18.9731	0	1
35.1167	1.20606	8.9996	31.3623	0.827004	0.234689	0.0817312	0.000386997	804642	5.9056	1040388	6.0172	0.860675	0.55462	0	17.819	0	1
35.1333	1.22288	9.082	31.5639	1.18265	0.257567	0.0818374	0.000391966	797318	5.90163	1031970	6.01367	0.858705	0.561741	0	17.5719	0	1
35.15	1.23725	9.06567	31.6518	1.45957	0.196674	0.0833169	0.000396667	790171	5.89772	1023621	6.01014	0.856712	0.568478	0	17.2404	0	1
35.1667	1.25238	9.13586	31.8304	1.44458	0.112435	0.0840335	0.000401538	785090	5.89492	1015339	6.00661	0.854694	0.57546	0	17.5202	0	1
35.1833	1.26782	9.17004	31.949	0.713649	0.240446	0.0876493	0.000406799	778962	5.89152	1007125	6.00308	0.85265	0.582998	0	17.7526	0	1
35.2	1.2854	9.23031	32.1029	2.02053	-0.144238	0.0853141	0.000411986	772405	5.88785	998977	5.99956	0.85058	0.590433	0	17.5592	0	1
35.2167	1.30038	9.24832	32.2688	0.934986	0.24424	0.0863359	0.000417149	763844	5.883	990894	5.99603	0.848484	0.597832	0	17.0556	0	1
35.2333	1.31781	9.2558	32.3128	1.33107	0.193571	0.0850689	0.000422653	758075	5.87971	982878	5.9925	0.846361	0.605719	0	17.2349	0	1
35.25	1.33492	9.3504	32.5822	1.15754	0.106585	0.0891424	0.000428156	751466	5.87591	974926	5.98897	0.844211	0.613607	0	16.9198	0	1
35.2667	1.35235	9.33453	32.6629	1.19718	0.142128	0.0887909	0.000434146	741923	5.87036	967038	5.98544	0.842031	0.622191	0	16.3723	0	1
35.2833	1.37252	9.37253	32.7875	1.09034	0.291959	0.0885919	0.000439504	735695	5.8667	959214	5.98192	0.839822	0.629869	0	16.5049	0	1
35.3	1.38598	9.4061	32.8825	0.952517	0.217486	0.0912922	0.000444351	731427	5.86417	951454	5.97839	0.837588	0.636816	0	16.9033	0	1
35.3167	1.40294	9.4685	33.0288	0.836059	0.185279	0.0906355	0.000450097	726218	5.86107	943756	5.97486	0.835326	0.645051	0	16.986	0	1
35.3333	1.42204	9.51382	33.2387	0.472866	0.0940214	0.090284	0.000455528	720571	5.85768	936120	5.97133	0.833037	0.652834	0	16.9214	0	1
35.35	1.43703	9.54831	33.3231	0.904198	0.0918748	0.0902376	0.000460788	716254	5.85507	928547	5.9678	0.83072	0.660373	0	17.3107	0	1
35.3667	1.45506	9.61743	33.5046	0.865407	0.0938481	0.0866818	0.000465538	712593	5.85284	921034	5.96428	0.828379	0.66718	0	17.6029	0	1
35.3833	1.46684	9.64612	33.5903	3.01091	0.0425683	0.0886191	0.000470847	704941	5.84815	913582	5.96075	0.826011	0.674789	1.74914	17.055	26.9401	1
35.4	1.48838	9.62933	33.6835	-8.37416	0.0811627	0.0902512	0.000477299	696699	5.84305	906191	5.95722	0.823615	0.684035	5.83571	16.5024	40.0977	1
35.4167	1.50733	9.6832	33.8542	-9.76137	-0.0374084	0.0943247	0.000482632	691711	5.83992	898860	5.95369	0.821188	0.691678	2.75228	16.3768	31.1372	1
35.4333	1.52185	9.70563	33.9804	1.1114	0.145992	0.0954991	0.00048816	684952	5.83566	891587	5.95016	0.818734	0.6996	0	16.0365	0	1
35.45	1.54202	9.71448	34.0441	0.72913	-0.00187605	0.0957579	0.000494806	678092	5.83129	884374	5.94664	0.816249	0.709125	0	16.2038	0	1
35.4667	1.56357	9.77246	34.175	1.19083	0.0744076	0.0972374	0.000500966	672709	5.82783	877219	5.94311	0.813731	0.717953	0	16.483	0	1
35.4833	1.58069	9.79977	34.2756	1.31042	0.0771439	0.0978014	0.000505254	668460	5.82508	870122	5.93958	0.811188	0.724098	0	16.2843	0	1
35.5	1.59048	9.81579	34.3745	1.414	0.0568393	0.0943982	0.000509518	663908	5.82211	863082	5.93605	0.808622	0.730209	0	15.9101	0	1
35.5167	1.60745	9.83151	34.4756	1.12588	0.0414177	0.0935889	0.000514899	660612	5.81995	856099	5.93252	0.806032	0.737922	0	16.3482	0	1
35.5333	1.62426	9.92367	34.6477	1.19786	0.138148	0.0944581	0.000520403	658032	5.81825	849173	5.929	0.803415	0.745809	0	17.0387	0	1
35.55	1.64199	9.96289	34.7631	0.997329	0.0276641	0.0982264	0.000526466	649896	5.81284	842303	5.92547	0.800769	0.754498	0	16.0935	0	1
35.5667	1.66231	9.90903	34.8302	1.19032	0.167424	0.0975697	0.000532747	642555	5.80791	835488	5.92194	0.798091	0.7635	0.993597	15.4912	21.6328	1
35.5833	1.68141	9.97433	34.9453	-4.63735	-0.0803888	0.0947768	0.000538348	638877	5.80542	828728	5.91841	0.795383	0.771526	2.35595	16.0028	28.7917	1
35.6	1.69746	10.0018	35.0349	-3.62252	0.263381	0.097477	0.000543341	635697	5.80325	822024	5.91488	0.792649	0.778682	2.05342	16.2184	27.4568	1
35.6167	1.71275	10.0587	35.1885	-3.64484	0.0872847	0.098804	0.000549039	632770	5.80125	815373	5.91136	0.789887	0.786848	2.12127	16.6237	27.7133	1
35.6333	1.73323	10.1178	35.34	-3.94119	0.243524	0.0990628	0.000555004	626956	5.79724	808776	5.90783	0.787096	0.795397	0.871176	16.5446	20.5362	1
35.65	1.75019	10.0908	35.3205	0.791285	0.230086	0.0985587	0.000560824	619570	5.79209	802233	5.9043	0.784275	0.803738	0	15.9537	0	1
35.6667	1.76975	10.0906	35.3906	0.870292	0.333378	0.103243	0.000567008	615457	5.7892	795742	5.90077	0.781424	0.8126	0	16.1753	0	1
35.6833	1.78901	10.1773	35.5694	0.78252	0.18078	0.10045	0.000573678	609001	5.78462	789304	5.89724	0.77854	0.82216	0	15.8105	0	1
35.7	1.81162	10.1149	35.5645	1.24361	0.106612	0.102997	0.000580543	600457	5.77848	782918	5.89372	0.775622	0.831998	0	14.9496	0	1
35.7167	1.83209	10.1341	35.6194	0.73805	0.272312	0.101578	0.000586849	595482	5.77487	776584	5.89019	0.772671	0.841036	0	15.0058	0	1
35.7333	1.8512	10.1651	35.7281	1.11094	0.252313	0.100921	0.000592571	592111	5.7724	770301	5.88666	0.76969	0.849236	0	15.3668	0	1
35.75	1.86801	10.2151	35.8202	1.16508	0.13542	0.0993488	0.000598683	587876	5.76929	764069	5.88313	0.766678	0.857995	0	15.5861	0	1
35.7667	1.88955	10.2275	35.8951	1.13086	0.219791	0.0996076	0.000605013	582671	5.76542	757887	5.8796	0.763635	0.867067	0	15.6235	0	1
35.7833	1.90774	10.2482	35.9274	0.811767	0.299737	0.100782	0.000610784	578284	5.76214	751756	5.87608	0.760562	0.875337	0	15.6918	0	1
35.8	1.92577	10.267	36.0173	0.883755	0.145155	0.0969209	0.000616579	573660	5.75865	745674	5.87255	0.757459	0.883642	0	15.54	0	1
35.8167	1.94411	10.2777	36.0673	1.07018	0.131106	0.0997737	0.00062201	569217	5.75528	739641	5.86902	0.754328	0.891425	0	15.4567	0	1
35.8333	1.95986	10.2876	36.1095	1.43117	0.239433	0.101101	0.000628121	565302	5.75228	733657	5.86549	0.751167	0.900184	0	15.8952	0	1
35.85	1.98247	10.3358	36.1648	1.89409	0.0416691	0.101817	0.000634402	560289	5.74841	727721	5.86196	0.747975	0.909186	0	15.6598	0	1
35.8667	1.99928	10.3097	36.2446	1.29668	0.0183128	0.0982614	0.000640125	555622	5.74478	721833	5.85844	0.744753	0.917387	0	15.4369	0	1
35.8833	2.01839	10.3491	36.2652	1.38819	0.102531	0.0994358	0.000646309	550470	5.74073	715993	5.85491	0.741501	0.926249	0	15.4655	0	1
35.9	2.0381	10.3158	36.2592	1.2551	0.167828	0.0996946	0.000652785	544691	5.73615	710200	5.85138	0.738217	0.93553	0	15.2047	0	1
35.9167	2.05903	10.3376	36.287	1.39621	0.0817585	0.105752	0.000658167	541274	5.73342	704455	5.84785	0.734903	0.943243	0	15.3248	0	1
35.9333	2.07188	10.3552	36.3689	1.69174	0.0785438	0.103264	0.000662698	538156	5.73091	698755	5.84432	0.731564	0.949737	0	15.3188	0	1
35.95	2.08747	10.3601	36.3672	1.22723	0.064648	0.102913	0.000668226	534729	5.72813	693102	5.8408	0.728199	0.957659	0	15.556	0	1
35.9667	2.10657	10.3944	36.4496	1.19302	0.0890517	0.104087	0.000674118	530304	5.72452	687494	5.83727	0.724806	0.966104	0	15.3684	0	1
35.9833	2.12445	10.3703	36.4483	1.70782	0.223166	0.10282	0.00067984	526434	5.72134	681932	5.83374	0.721383	0.974305	0	15.4554	0	1
36	2.14249	10.4176	36.5101	1.49965	0.128704	0.102011	0.000685393	521563	5.71731	676415	5.83021	0.717932	0.982262	0	15.2001	0	1
36.0167	2.1593	10.3468	36.4269	2.02864	0.261293	0.10349	0.000690653	516033	5.71268	670942	5.82668	0.714453	0.989801	0	14.5937	0	1
36.0333	2.1755	10.3566	36.4361	1.32273	0.25701	0.102986	0.000696424	512705	5.70987	665514	5.82316	0.710946	0.998071	0	14.9941	0	1
36.05	2.19552	10.3842	36.4662	1.61948	0.419048	0.105228	0.000701782	508666	5.70643	660130	5.81963	0.707412	1.00575	0	14.7942	0	1
36.0667	2.20913	10.352	36.4664	1.27292	0.470154	0.106098	0.000706604	503803	5.70226	654789	5.8161	0.703851	1.01266	0	14.0397	0	1
36.0833	2.22579	10.3288	36.4403	1.70487	0.355856	0.107119	0.000711549	499699	5.69871	649491	5.81257	0.700266	1.01975	0	13.7266	0	1
36.1	2.24016	10.3277	36.4483	1.61893	0.22874	0.105395	0.000716177	496565	5.69598	644237	5.80905	0.696657	1.02638	0	13.8778	0	1
36.1167	2.25484	10.3325	36.4208	1.28488	0.380554	0.106264	0.000721146	493018	5.69286	639024	5.80552	0.693023	1.0335	0	13.9076	0	1
36.1333	2.27135	10.3224	36.4231	1.57445	0.0720113	0.103623	0.000725652	489640	5.68988	633854	5.80199	0.689366	1.03996	0	13.7409	0	1
36.15	2.28313	10.3195	36.4108	1.71007	0.359629	0.103577	0.000729867	486241	5.68685	628726	5.79846	0.685686	1.046	0	13.6253	0	1
36.1667	2.2978	10.2984	36.363	1.50008	0.227173	0.1017	0.000734398	483603	5.68449	623639	5.79493	0.681984	1.05249	0	14.0473	0	1
36.1833	2.31156	10.334	36.3715	1.89158	0.22762	0.106231	0.000739343	480521	5.68171	618594	5.79141	0.678259	1.05958	0	14.3705	0	1
36.2	2.32884	10.3042	36.3123	1.78642	0.233866	0.108626	0.000743315	476392	5.67796	613589	5.78788	0.67451	1.06527	0	13.6964	0	1
36.2167	2.33649	10.2681	36.2855	1.75236	0.224395	0.106291	0.000746776	473582	5.6754	608625	5.78435	0.670743	1.07023	0	13.6201	0	1
36.2333	2.35056	10.2783	36.2368	1.90949	0.167775	0.108381	0.00075138	470254	5.67233	603701	5.78082	0.666956	1.07683	0	13.7696	0	1
36.25	2.36539	10.2491	36.1872	1.69888	0.26954	0.10574	0.000756762	465961	5.66835	598816	5.77729	0.663143	1.08454	0	13.6017	0	1
36.2667	2.38434	10.2369	36.1263	2.07055	0.180419	0.105236	0.000761487	462541	5.66515	593972	5.77377	0.659305	1.09132	0	13.8017	0	1
36.2833	2.39505	10.2253	36.0611	1.9869	0.21825	0.105495	0.000765216	459174	5.66198	589166	5.77024	0.655446	1.09666	0	13.5602	0	1
36.3	2.40774	10.188	36.0041	1.82406	0.00888936	0.104838	0.000768872	456601	5.65954	584400	5.76671	0.651567	1.1019	0	13.6947	0	1
36.3167	2.41799	10.2076	35.9705	2.43544	0.334044	0.105097	0.000772649	454303	5.65735	579671	5.76318	0.64767	1.10731	0	14.1022	0	1
36.3333	2.43145	10.1841	35.9039	1.77363	0.150318	0.106882	0.000776646	451899	5.65504	574982	5.75965	0.643754	1.11304	0	14.3965	0	1
36.35	2.44308	10.204	35.8934	2.02201	0.131692	0.105768	0.000780934	447807	5.65109	570330	5.75613	0.639816	1.11919	0	14.0708	0	1
36.3667	2.45836	10.1118	35.72	2.24766	0.121153	0.106332	0.00078527	442726	5.64614	565715	5.7526	0.635857	1.1254	0	13.3573	0	1
36.3833	2.47029	10.0865	35.6276	1.75873	0.191028	0.103996	0.000788342	439326	5.64279	561138	5.74907	0.631879	1.1298	0	12.7731	0	1
36.4	2.47765	10.0363	35.5685	1.69598	0.214058	0.106849	0.000791463	438245	5.64172	556599	5.74554	0.627885	1.13428	0	13.4173	0	1
36.4167	2.48988	10.1152	35.6015	1.58609	0.205045	0.103599	0.000794341	435622	5.63911	552095	5.74201	0.623876	1.1384	0	13.547	0	1
36.4333	2.49571	9.98822	35.3724	1.71118	0.308489	0.0983642	0.000796709	431374	5.63485	547629	5.73849	0.619854	1.14179	0	12.6318	0	1
36.45	2.50474	9.98029	35.3049	1.83428	0.241188	0.103811	0.000799878	428850	5.63231	543198	5.73496	0.615817	1.14634	0	12.867	0	1
36.4667	2.5156	9.94992	35.1919	1.59453	0.107816	0.103917	0.000803777	425898	5.62931	538803	5.73143	0.611763	1.15192	0	13.0413	0	1
36.4833	2.52921	9.93924	35.126	1.40895	0.148394	0.10204	0.000807457	422322	5.62564	534444	5.7279	0.60769	1.1572	0	12.6792	0	1
36.5	2.5387	9.87393	34.9926	2.47093	0.329048	0.103977	0.00080963	419027	5.62224	530120	5.72437	0.603602	1.16031	0	12.1417	0	1
36.5167	2.54285	9.83853	34.8683	2.14832	0.125027	0.107135	0.000812459	415898	5.61899	525831	5.72085	0.599501	1.16437	0	12.1794	0	1
36.5333	2.55646	9.79505	34.7062	1.69861	0.321092	0.104647	0.000815945	412732	5.61567	521577	5.71732	0.595385	1.16936	0	12.2013	0	1
36.55	2.56473	9.77262	34.6308	1.97797	0.349463	0.104601	0.00081858	410175	5.61297	517357	5.71379	0.591253	1.17314	0.346541	12.3862	13.1114	1
36.5667	2.57299	9.7363	34.4648	-3.82651	0.351132	0.104555	0.000820996	407306	5.60992	513171	5.71026	0.587108	1.1766	1.39575	12.408	20.8121	1
36.5833	2.57989	9.69327	34.3459	-3.6413	0.450151	0.107255	0.000823995	403776	5.60614	509020	5.70673	0.582949	1.1809	1.38401	11.8732	20.6935	1
36.6	2.59182	9.63925	34.2154	-3.79102	0.385748	0.107972	0.000826897	400735	5.60286	504901	5.70321	0.578776	1.18506	1.45562	11.9226	20.9914	1
36.6167	2.59811	9.61514	34.0603	-4.05168	0.252681	0.105484	0.000828754	398688	5.60063	500816	5.69968	0.57459	1.18772	0.324208	12.2126	12.7026	1
36.6333	2.60347	9.58341	33.9669	2.30083	0.414414	0.109252	0.000830295	395720	5.59739	496765	5.69615	0.570396	1.18993	0	11.7197	0	1
36.65	2.60778	9.50849	33.7669	2.06627	0.43302	0.107833	0.000832127	393392	5.59483	492745	5.69262	0.566193	1.19255	0	12.2175	0	1
36.6667	2.61498	9.51215	33.6289	2.12452	0.521053	0.102903	0.000834519	391612	5.59286	488759	5.68909	0.56198	1.19598	0	12.9258	0	1
36.6833	2.62279	9.47553	33.5232	1.77445	0.349686	0.102094	0.000837178	387668	5.58846	484805	5.68557	0.557754	1.19979	0	12.2951	0	1
36.7	2.63167	9.38199	33.2813	2.14322	0.534155	0.102353	0.000839132	385251	5.58574	480882	5.68204	0.553516	1.20259	0	12.1993	0	1
36.7167	2.63505	9.40183	33.2786	1.83069	0.554744	0.105969	0.000840357	383370	5.58362	476992	5.67851	0.54927	1.20435	0	12.369	0	1
36.7333	2.63935	9.31729	33.0227	2.14285	0.358353	0.103634	0.000841825	379796	5.57955	473133	5.67498	0.545018	1.20645	0	12.146	0	1
36.75	2.64426	9.26007	32.8147	2.31493	0.495519	0.104808	0.000843973	377314	5.5767	469305	5.67146	0.540756	1.20953	0	12.2523	0	1
36.7667	2.65284	9.24283	32.7408	2.24502	0.481165	0.103693	0.000845052	375269	5.57434	465508	5.66793	0.536486	1.21108	0	12.4207	0	1
36.7833	2.65103	9.18302	32.5129	2.41115	0.380905	0.103342	0.000844307	372739	5.5714	461742	5.6644	0.532215	1.21001	0	12.3543	0	1
36.8	2.64816	9.1026	32.2555	2.25654	0.348851	0.103143	0.000844633	369494	5.56761	458006	5.66087	0.527946	1.21047	0	11.8316	0	1
36.8167	2.65308	9.03165	32.0629	1.80577	0.317865	0.104165	0.00084542	367055	5.56473	454300	5.65734	0.523673	1.2116	0	11.8957	0	1
36.8333	2.6531	8.99961	31.8799	2.1048	0.461135	0.102287	0.000845526	364781	5.56203	450625	5.65382	0.519398	1.21175	0	11.8612	0	1
36.85	2.65374	8.92224	31.6804	2.41101	0.32349	0.102088	0.000845486	362463	5.55926	446979	5.65029	0.515124	1.2117	0	11.4976	0	1
36.8667	2.65286	8.88547	31.5319	2.59378	0.335382	0.101279	0.000845885	360321	5.55669	443363	5.64676	0.510848	1.21227	0	11.3732	0	1
36.8833	2.65624	8.8255	31.3559	2.1961	0.220931	0.0974181	0.000846915	358483	5.55447	439776	5.64323	0.506568	1.21375	0	11.8438	0	1
36.9	2.65932	8.81589	31.2124	1.60464	0.0759619	0.0921838	0.000847264	359307	5.55547	436218	5.6397	0.502285	1.21425	0	14.7746	0	1
36.9167	2.65843	8.86807	30.9889	1.2033	0.382043	0.0906115	0.00084635	355638	5.55101	432688	5.63617	0.498004	1.21294	0	13.9548	0	1
36.9333	2.65358	8.61798	30.671	23.0827	0.469923	0.0893445	0.000845556	351205	5.54556	429188	5.63265	0.493727	1.2118	0	12.0361	0	1
36.95	2.65346	8.63721	30.4979	2.15294	0.466251	0.0932654	0.000845055	349677	5.54367	425715	5.62912	0.489453	1.21108	0	12.8971	0	1
36.9667	2.65043	8.53131	30.2253	2.27024	0.340661	0.0945924	0.000844699	345970	5.53904	422271	5.62559	0.485181	1.21057	0	11.7965	0	1
36.9833	2.65122	8.44983	30.0085	2.07871	0.360487	0.0931727	0.000844757	342768	5.535	418855	5.62206	0.48091	1.21065	0	11.1305	0	1
37	2.6508	8.37628	29.7719	2.05945	0.482547	0.0969411	0.000843794	340840	5.53255	415466	5.61854	0.476641	1.20927	0	11.2851	0	1
37.0167	2.64518	8.33585	29.5818	2.44486	0.273338	0.0930801	0.000843171	338764	5.5299	412105	5.61501	0.472377	1.20838	0	11.4514	0	1
37.0333	2.64689	8.262	29.3425	2.15018	0.453229	0.094407	0.00084284	335524	5.52572	408770	5.61148	0.468114	1.2079	0	10.9339	0	1
37.05	2.6431	8.17136	29.0693	2.49819	0.378756	0.0939029	0.000841268	333470	5.52306	405463	5.60795	0.463857	1.20565	0	10.8571	0	1
37.0667	2.63702	8.13108	28.8874	2.17544	0.129417	0.0895841	0.000839479	332013	5.52116	402183	5.60442	0.459608	1.20309	0	11.3961	0	1
37.0833	2.63187	8.06485	28.6177	2.29992	0.376904	0.0886222	0.00083764	329822	5.51828	398929	5.6009	0.455368	1.20045	0	11.2514	0	1
37.1	2.62549	7.98917	28.4033	2.14119	0.411989	0.0859819	0.000835607	328428	5.51644	395701	5.59737	0.451138	1.19754	0	11.7006	0	1
37.1167	2.61911	7.95758	28.175	2.16069	0.193778	0.0847148	0.00083423	326294	5.51361	392500	5.59384	0.446917	1.19557	0	11.7818	0	1
37.1333	2.61685	7.85932	27.9312	2.6265	0.165692	0.08299	0.000832951	323453	5.50981	389324	5.59031	0.442702	1.19373	0	11.2317	0	1
37.15	2.61108	7.7966	27.6783	2.4899	0.172853	0.0858428	0.000831064	321846	5.50765	386175	5.58678	0.438495	1.19103	0	11.7901	0	1
37.1667	2.605	7.74549	27.4519	2.13983	0.229453	0.087475	0.000828666	320301	5.50556	383050	5.58326	0.434299	1.18759	0	12.2767	0	1
37.1833	2.59603	7.67667	27.1851	2.3548	0.205944	0.0839191	0.00082622	318861	5.5036	379951	5.57973	0.430116	1.18409	0	12.8655	0	1
37.2	2.58965	7.62998	26.9576	2.55725	0.226228	0.0840253	0.000824041	315685	5.49925	376877	5.5762	0.425944	1.18096	0	12.0832	0	1
37.2167	2.58235	7.48532	26.6191	1.89422	0.312582	0.0826057	0.000821959	312454	5.49479	373828	5.57267	0.421783	1.17798	0	10.85	0	1
37.2333	2.57658	7.43909	26.4394	2.01397	0.307079	0.0828645	0.000818565	311796	5.49387	370804	5.56914	0.417636	1.17312	0	11.4552	0	1
37.25	2.56105	7.39164	26.2108	2.4453	0.293488	0.0826656	0.000814344	310586	5.49218	367804	5.56562	0.413508	1.16707	0	12.2177	0	1
37.2667	2.55009	7.30435	25.8615	1.94981	0.3066	0.0823141	0.000810925	308153	5.48877	364828	5.56209	0.409399	1.16217	0	11.5644	0	1
37.2833	2.53959	7.21616	25.6738	1.9925	0.258067	0.0793686	0.000807895	305596	5.48515	361876	5.55856	0.405306	1.15782	0	10.64	0	1
37.3	2.53107	7.13117	25.3574	1.72117	0.441162	0.0777964	0.000804379	303630	5.48234	358948	5.55503	0.401231	1.15279	0	10.8431	0	1
37.3167	2.51752	7.06159	25.1007	1.92835	0.435048	0.0804966	0.000800912	302237	5.48035	356044	5.5515	0.397172	1.14782	1.28414	11.0115	18.3257	1
37.3333	2.50931	7.00498	24.8894	-8.63123	0.389109	0.0815184	0.000798076	300098	5.47726	353164	5.54798	0.39313	1.14375	3.76534	10.8075	26.1675	1
37.35	2.49972	6.91281	24.5953	-10.9506	0.393677	0.0811668	0.000794609	297451	5.47342	350307	5.54445	0.389104	1.13878	4.64825	10.482	27.9882	1
37.3667	2.48755	6.82264	24.2768	-13.1145	0.289754	0.0823412	0.000791068	295215	5.47014	347472	5.54092	0.385095	1.13371	4.08374	10.3933	26.7386	1
37.3833	2.4775	6.74894	24.0216	-7.93385	0.374888	0.0792431	0.000787868	293403	5.46746	344661	5.53739	0.381103	1.12912	5.3736	10.4418	29.2404	1
37.4	2.46746	6.6847	23.7808	-19.6499	0.308502	0.0784338	0.000784134	291052	5.46397	341873	5.53386	0.377129	1.12377	6.22066	9.75763	30.6203	1
37.4167	2.45406	6.5788	23.485	-12.1304	0.396992	0.074115	0.000780569	288811	5.46061	339107	5.53034	0.373174	1.11866	4.82065	9.69954	28.053	1
37.4333	2.44509	6.5228	23.2094	-12.3881	0.35975	0.0734583	0.000776129	289030	5.46094	336363	5.52681	0.369238	1.1123	4.85091	12.1812	28.1187	1
37.45	2.4262	6.51151	22.9794	-12.1392	0.213256	0.0740223	0.000770449	288671	5.4604	333642	5.52328	0.365329	1.10416	4.7837	12.7426	27.9767	1
37.4667	2.40944	6.41065	22.7441	-11.8686	0.253071	0.0721449	0.000764988	286704	5.45743	330942	5.51975	0.361447	1.09633	4.87606	11.822	28.0915	1
37.4833	2.39192	6.33359	22.4581	-12.4304	0.259164	0.0762185	0.000760743	283862	5.45311	328265	5.51622	0.35759	1.09025	5.10546	10.9947	28.4307	1
37.5	2.38279	6.21518	22.1398	-12.8692	0.207884	0.0714419	0.000757616	280377	5.44774	325609	5.5127	0.353751	1.08577	4.30193	9.9692	26.7429	1
37.5167	2.37229	6.12958	21.8327	-8.36091	0.230457	0.071243	0.000752738	279204	5.44592	322975	5.50917	0.349933	1.07878	3.50066	10.5931	24.9324	1
37.5333	2.35218	6.0838	21.6129	-8.80512	0.257912	0.0702811	0.000747205	278937	5.44551	320362	5.50564	0.346141	1.07085	3.42909	11.741	24.7534	1
37.55	2.33756	6.02704	21.3514	-7.88917	0.38394	0.0653519	0.0007433	277234	5.44285	317770	5.50211	0.342373	1.06525	3.20526	11.4475	24.1533	1
37.5667	2.32767	5.94724	21.1591	-7.63423	0.270709	0.0654582	0.000739297	274916	5.4392	315199	5.49858	0.338625	1.05951	3.14502	10.9871	23.934	1
37.5833	2.31244	5.86347	20.8165	-7.51403	0.296944	0.0670903	0.000733788	273307	5.43665	312649	5.49506	0.334901	1.05162	2.82445	11.5229	23.0463	1
37.6	2.29309	5.79007	20.5477	-5.98955	0.311124	0.0653655	0.000727889	271712	5.43411	310119	5.49153	0.331206	1.04317	2.97218	11.1904	23.3956	1
37.6167	2.27542	5.70264	20.2782	-8.10629	0.313555	0.0689813	0.000723085	269556	5.43065	307610	5.488	0.327538	1.03628	3.39805	11.0849	24.3987	1
37.6333	2.26294	5.62375	19.9669	-7.90094	0.210396	0.0693927	0.000718037	267875	5.42793	305122	5.48447	0.323895	1.02905	3.40683	10.9264	24.3688	1
37.65	2.24374	5.55356	19.7631	-8.03342	0.184598	0.0659894	0.000712114	266346	5.42545	302653	5.48094	0.320279	1.02056	3.43044	9.89386	24.3784	1
37.6667	2.22576	5.46918	19.5064	-7.87629	0.0504629	0.064112	0.000706921	264886	5.42306	300204	5.47742	0.316692	1.01311	3.38299	9.90132	24.2211	1
37.6833	2.21114	5.41318	19.2624	-7.70054	0.278266	0.0652864	0.00070163	263518	5.42081	297776	5.47389	0.313131	1.00553	3.43376	10.3862	24.2997	1
37.7	2.19256	5.33155	18.9764	-7.99522	0.256283	0.0638667	0.000696388	262177	5.41859	295366	5.47036	0.309597	0.998019	3.50717	10.6359	24.43	1
37.7167	2.17824	5.27845	18.762	-7.91606	0.264665	0.0589376	0.000691389	260769	5.41626	292977	5.46683	0.306089	0.990855	3.75217	10.7979	24.9413	1
37.7333	2.16118	5.19864	18.49	-8.98329	0.193549	0.0624007	0.000686268	257868	5.4114	290606	5.4633	0.302606	0.983516	3.77134	9.31712	24.8908	1
37.75	2.1461	5.08634	18.194	-7.876	0.230618	0.0574716	0.000680783	255340	5.40712	288255	5.45978	0.29915	0.975655	3.57034	8.58129	24.3603	1
37.7667	2.12675	5.01691	17.8918	-7.95965	0.334215	0.0530002	0.000675127	254095	5.405	285923	5.45625	0.295722	0.96755	3.60869	8.95776	24.4074	1
37.7833	2.11061	4.95328	17.694	-7.91208	0.168799	0.0546323	0.000670736	252902	5.40295	283610	5.45272	0.29232	0.961257	3.66387	9.90134	24.4928	1
37.8	2.09919	4.90491	17.4262	-8.09827	0.37524	0.0544334	0.000666223	251018	5.3997	281315	5.44919	0.28894	0.954789	3.64978	9.93073	24.4004	1
37.8167	2.08228	4.81397	17.1956	-7.74445	0.241105	0.0514879	0.000660787	249099	5.39637	279039	5.44566	0.285585	0.946998	3.58673	8.86967	24.1971	1
37.8333	2.06507	4.75263	16.9554	-7.69398	0.157324	0.0537303	0.000655083	248213	5.39482	276782	5.44214	0.282259	0.938823	3.65774	9.28001	24.3269	1
37.85	2.04648	4.69739	16.753	-7.91343	0.197597	0.0530737	0.000649306	247660	5.39386	274542	5.43861	0.278961	0.930544	3.91443	10.8389	24.8646	1
37.8667	2.02881	4.64734	16.4698	-8.64314	0.228562	0.0476867	0.00064455	245208	5.38953	272321	5.43508	0.27569	0.923728	4.02051	11.1358	25.0041	1
37.8833	2.01663	4.53687	16.1598	-8.23622	0.127538	0.04703	0.000640231	243078	5.38575	270118	5.43155	0.272442	0.917539	1.76872	10.8132	18.9616	1
37.9	2.00171	4.50681	15.9945	0.859051	0.324519	0.0506458	0.000635329	241456	5.38284	267933	5.42803	0.269217	0.910514	0.662531	10.7575	13.6381	1
37.9167	1.98587	4.40778	15.7049	-3.60189	0.314743	0.0495313	0.000629723	240634	5.38136	265765	5.4245	0.266019	0.902479	1.83186	12.0079	19.1201	1
37.9333	1.96652	4.3971	15.5103	-3.91442	0.288335	0.0475014	0.000624335	239089	5.37856	263615	5.42097	0.262849	0.894757	1.79331	11.6016	18.9443	1
37.95	1.95205	4.27671	15.2714	-3.38116	0.365229	0.0460817	0.000619652	235729	5.37241	261482	5.41744	0.259704	0.888046	0.49848	8.49809	12.3053	1
37.9667	1.93712	4.21308	15.0561	1.36856	0.199813	0.0438991	0.000614093	235199	5.37144	259366	5.41391	0.256585	0.88008	0	9.02539	0	1
37.9833	1.91716	4.18134	14.9016	2.095	0.248784	0.0429373	0.000608462	234375	5.36991	257268	5.41039	0.253495	0.87201	0	9.43468	0	1
38	1.90178	4.10672	14.653	1.80382	0.285547	0.0427383	0.000603877	231818	5.36515	255187	5.40686	0.25043	0.865438	0	9.02307	0	1
38.0167	1.88838	4.02936	14.3829	1.92296	0.240218	0.045286	0.00060002	229474	5.36073	253122	5.40333	0.247386	0.859911	0	8.94192	0	1
38.0333	1.87758	3.97306	14.1804	1.92156	0.316502	0.0470707	0.000595726	226996	5.35602	251074	5.3998	0.244364	0.853757	0	8.48399	0	1
38.05	1.86143	3.88654	13.8967	1.85164	-0.0422426	0.0458037	0.000590946	226077	5.35426	249043	5.39627	0.241364	0.846907	0	10.3707	0	1
38.0667	1.84757	3.87739	13.7349	1.6714	0.176406	0.0491142	0.000585242	225192	5.35255	247028	5.39275	0.23839	0.838732	0	10.7866	0	1
38.0833	1.82563	3.78125	13.4967	2.21183	0.334934	0.0441851	0.000578979	223190	5.34867	245029	5.38922	0.235447	0.829756	0	9.00245	0	1
38.1	1.80826	3.72907	13.3071	2.09003	0.177148	0.0449017	0.000573566	222593	5.34751	243047	5.38569	0.232533	0.821999	0	9.13621	0	1
38.1167	1.79166	3.69108	13.1681	1.59042	0.362074	0.0419562	0.000568251	221316	5.34501	241080	5.38216	0.229647	0.814382	0	8.81781	0	1
38.1333	1.7749	3.61829	12.9275	1.66409	0.20322	0.0449616	0.000563422	218716	5.33988	239130	5.37863	0.226786	0.807462	0	7.74231	0	1
38.15	1.76135	3.54429	12.6919	1.77361	0.36419	0.0432368	0.000558837	216795	5.33605	237195	5.37511	0.223949	0.80089	0	7.00029	0	1
38.1667	1.74612	3.4979	12.5258	1.98613	0.205488	0.0404439	0.000554227	216906	5.33627	235276	5.37158	0.221135	0.794283	0	8.37973	0	1
38.1833	1.73242	3.4892	12.439	1.58373	0.225619	0.0408553	0.000549446	215428	5.3333	233373	5.36805	0.218345	0.787432	0	8.27746	0	1
38.2	1.71612	3.39048	12.1464	1.44881	0.40963	0.0395882	0.00054418	213451	5.3293	231485	5.36452	0.21558	0.779885	0	6.71987	0	1
38.2167	1.69936	3.36133	12.0413	1.99702	0.105359	0.0372531	0.000539959	212135	5.32661	229612	5.36099	0.212839	0.773835	0	7.95968	0	1
38.2333	1.68963	3.29633	11.7637	1.50199	0.213992	0.0382748	0.000536297	209109	5.32037	227754	5.35747	0.210119	0.768587	0	7.1014	0	1
38.25	1.67638	3.22217	11.5753	2.10147	0.375114	0.0374655	0.000532052	207859	5.31777	225911	5.35394	0.207418	0.762503	0	6.94167	0	1
38.2667	1.66298	3.20615	11.4462	1.7836	0.359845	0.0395554	0.000528365	207293	5.31658	224084	5.35041	0.204737	0.75722	0	8.995	0	1
38.2833	1.65324	3.15946	11.2725	2.06296	0.320925	0.0375255	0.000524387	205341	5.31248	222271	5.34688	0.202076	0.751519	0	8.65868	0	1
38.3	1.63801	3.09888	11.0773	2.44241	0.228599	0.033817	0.000519972	203984	5.3096	220472	5.34335	0.199435	0.745191	0	8.17873	0	1
38.3167	1.62553	3.06592	10.9572	2.08227	0.204022	0.0320922	0.000515435	203464	5.30849	218689	5.33983	0.196818	0.738689	0	8.33321	0	1
38.3333	1.60954	3.02945	10.8233	2.39977	0.224458	0.0332665	0.000511043	201709	5.30473	216919	5.3363	0.194223	0.732395	0	7.98892	0	1
38.35	1.59797	2.96201	10.5985	1.93999	0.330039	0.0316943	0.000506531	201492	5.30426	215164	5.33277	0.19165	0.725928	0	10.6619	0	1
38.3667	1.58121	2.96903	10.4962	1.96132	0.152264	0.0311902	0.000501653	201732	5.30477	213424	5.32924	0.189102	0.718938	0	11.7407	0	1
38.3833	1.56736	2.91135	10.365	2.0481	0.301332	0.0323646	0.000497262	198788	5.29839	211697	5.32571	0.186576	0.712645	0	8.7047	0	1
38.4	1.55365	2.83384	10.1505	1.76655	0.189169	0.0315553	0.000493308	196160	5.29261	209984	5.32219	0.184072	0.706978	0	7.33816	0	1
38.4167	1.54254	2.79081	9.98082	2.33856	0.18748	0.0310512	0.000489573	194716	5.2894	208285	5.31866	0.181587	0.701626	0	7.64454	0	1
38.4333	1.53021	2.75007	9.84116	1.95523	0.0258795	0.0302419	0.000485474	194083	5.28799	206600	5.31513	0.179123	0.695751	0	8.02742	0	1
38.45	1.51681	2.72642	9.73813	1.98663	0.340505	0.0305007	0.000480596	193274	5.28617	204929	5.3116	0.17668	0.688761	0	7.66956	0	1
38.4667	1.4996	2.67255	9.57543	8.29671	0.140147	0.0252664	0.000475524	192274	5.28392	203271	5.30808	0.174263	0.681492	0	7.43023	0	1
38.4833	1.48498	2.64188	9.44294	1.97008	0.170197	0.0276615	0.000472324	191122	5.28131	201626	5.30455	0.171867	0.676906	0	8.57974	0	1
38.5	1.47951	2.6048	9.29672	1.82814	0.172933	0.0274625	0.000468419	190068	5.27891	199995	5.30102	0.169489	0.671309	0	9.29813	0	1
38.5167	1.46047	2.56956	9.15965	2.18379	0.262644	0.027111	0.00046325	189593	5.27782	198377	5.29749	0.167133	0.663901	0	9.28916	0	1
38.5333	1.44707	2.53492	9.04776	1.47239	0.242187	0.0234026	0.000459564	189169	5.27685	196772	5.29396	0.164801	0.658618	0	10.7221	0	1
38.55	1.43733	2.51707	8.91802	1.42277	0.239736	0.0228985	0.000456291	187369	5.2727	195180	5.29044	0.162485	0.653928	0	10.1109	0	1
38.5667	1.42653	2.45145	8.7747	1.33438	0.149088	0.0213262	0.000452678	184772	5.26664	193601	5.28691	0.160187	0.648749	0	6.16128	0	1
38.5833	1.41465	2.41056	8.6561	2.13895	0.162505	0.0200592	0.000448992	183077	5.26263	192034	5.28338	0.157908	0.643467	0	5.1121	0	1
38.6	1.40339	2.36783	8.49615	2.11312	0.210255	0.0239801	0.0004455	182339	5.26088	190481	5.27985	0.155647	0.638462	0	7.95491	0	1
38.6167	1.39274	2.35364	8.38594	1.88406	0.225504	0.0233234	0.000441498	182525	5.26132	188940	5.27632	0.153404	0.632727	0	10.0124	0	1
38.6333	1.37827	2.32953	8.29419	2.19729	0.0654286	0.0232771	0.000437617	188721	5.27582	187411	5.2728	0.151182	0.627165	0	20.055	0	1
38.65	1.36838	2.46442	8.23693	1.95937	0.0652657	0.0249092	0.000434587	188260	5.27476	185895	5.26927	0.148977	0.622823	0	20.7087	0	1
38.6667	1.35925	2.28422	8.0904	2.06401	0.258279	0.0236422	0.000430731	179901	5.25503	184391	5.26574	0.146789	0.617296	12.6837	9.54614	33.075	1
38.6833	1.34418	2.21921	7.96494	-37.6493	0.207457	0.0219173	0.000426923	177792	5.24991	182899	5.26221	0.144621	0.611839	12.9513	5.29732	33.1754	1
38.7	1.33536	2.19312	7.87014	1.63746	0.18227	0.0172934	0.000424233	176202	5.24601	181419	5.25868	0.142469	0.607985	0	6.07411	0	1
38.7167	1.3273	2.15208	7.70957	1.71067	0.119241	0.0166367	0.000420742	174259	5.2412	179951	5.25515	0.140333	0.602981	1.47904	4.34507	15.9881	1
38.7333	1.31344	2.11011	7.60135	-5.7645	0.246794	0.0143015	0.000416205	173480	5.23925	178496	5.25163	0.138217	0.596478	1.43211	1.4938	15.7936	1
38.75	1.29882	2.08753	7.50396	1.88135	0.182391	0.0162388	0.000411206	175695	5.24476	177051	5.2481	0.136126	0.589314	0	8.15683	0	1
38.7667	1.28206	2.11164	7.50544	1.33154	0.10746	0.019702	0.000406717	175530	5.24435	175619	5.24457	0.134058	0.582881	0	8.72935	0	1
38.7833	1.27065	2.03763	7.31054	1.69741	0.291471	0.0190453	0.000403687	172316	5.23633	174198	5.24104	0.132009	0.578539	0	4.17564	0	1
38.8	1.26305	2.0062	7.21819	1.89559	0.203112	0.0199145	0.000400609	170826	5.23255	172789	5.23752	0.129976	0.574127	0	0	0	1
38.8167	1.25133	1.97248	7.11362	1.63203	-0.132286	0.0229199	0.000397312	170535	5.23181	171391	5.23399	0.127959	0.569402	0	2.33491	0	1
38.8333	1.24235	1.96653	7.05621	1.42143	0.0665255	0.022721	0.000394257	172577	5.23698	170004	5.23046	0.125958	0.565025	0	11.5496	0	1
38.85	1.23216	1.98713	6.97636	0.873452	0.0446951	0.0229798	0.000390912	171273	5.23369	168629	5.22693	0.123973	0.56023	0	11.0962	0	1
38.8667	1.22135	1.90351	6.84754	1.69053	0.0620798	0.0200343	0.000387031	168114	5.2256	167264	5.2234	0.122006	0.554668	0	5.2742	0	1
38.8833	1.2078	1.87879	6.7268	1.68729	0.0626798	0.0161732	0.000383077	168394	5.22633	165911	5.21988	0.120059	0.549002	0	8.23014	0	1
38.9	1.19654	1.87055	6.67305	1.6871	0.0892198	0.0162795	0.000379999	166961	5.22262	164569	5.21635	0.11813	0.54459	0	6.91522	0	1
38.9167	1.18848	1.8173	6.53461	0.963954	0.0751714	0.0162331	0.000376531	164526	5.21623	163237	5.21282	0.116218	0.539621	0	0	0	1
38.9333	1.17478	1.78434	6.43905	0.952476	0.0466272	0.0177127	0.000372286	164710	5.21672	161917	5.20929	0.114325	0.533537	0	5.08483	0	1
38.95	1.16183	1.78022	6.35646	1.56432	0.264512	0.0199551	0.00036843	164522	5.21622	160607	5.20576	0.112452	0.52801	0	5.82403	0	1
38.9667	1.15057	1.74329	6.28104	2.40871	0.293799	0.0174674	0.000365837	162081	5.20973	159307	5.20223	0.110596	0.524295	0.531721	0	11.0972	1
38.9833	1.14556	1.70408	6.14077	-3.67592	0.0635335	0.0119279	0.000363124	161401	5.20791	158018	5.19871	0.108753	0.520406	3.24809	4.32584	20.2575	1
39	1.13354	1.70301	6.09861	-4.00738	0.307816	0.0121867	0.000358903	165034	5.21757	156740	5.19518	0.106928	0.514357	3.20156	12.2447	20.3104	1
39.0167	1.11907	1.73856	6.09506	-3.47961	0.284918	0.0136663	0.000353733	164966	5.21739	155472	5.19165	0.105126	0.506948	2.83452	12.2748	19.4999	1
39.0333	1.10109	1.65205	5.9171	-3.05362	0.307338	0.0130096	0.000349172	161719	5.20876	154214	5.18812	0.103349	0.500411	0.725078	6.05179	12.2967	1
39.05	1.09044	1.63038	5.85237	1.40405	0.196396	0.0131158	0.000345267	162068	5.2097	152966	5.18459	0.101594	0.494815	0	7.21704	0	1
39.0667	1.07659	1.62214	5.79098	1.60955	0.0584465	0.0156635	0.000340511	163618	5.21383	151729	5.18107	0.09986	0.487999	0	10.9865	0	1
39.0833	1.06059	1.61542	5.71541	1.50988	-0.0569203	0.0133283	0.000336606	163540	5.21362	150501	5.17754	0.0981482	0.482403	0	12.4435	0	1
39.1	1.05208	1.58308	5.61115	1.62764	-0.00932315	0.0120612	0.000333527	166756	5.22208	149284	5.17401	0.0964541	0.477991	0	18.2759	0	1
39.1167	1.04127	1.64625	5.6073	1.42116	-0.0264233	0.00713209	0.000329622	165238	5.21811	148076	5.17048	0.0947777	0.472394	0	16.0604	0	1
39.1333	1.02757	1.51716	5.47252	1.99928	0.0480293	0.0076961	0.000325061	159571	5.20295	146878	5.16696	0.0931226	0.465857	0	0	0	1
39.15	1.01264	1.49854	5.39374	1.05137	0.0675502	0.0103963	0.000320427	161595	5.20843	145690	5.16343	0.0914908	0.459215	0	10.1517	0	1
39.1667	0.998479	1.5106	5.32077	1.1554	0.0930221	0.0117233	0.000316497	163383	5.21321	144511	5.1599	0.0898806	0.453584	0	12.3717	0	1
39.1833	0.98798	1.49396	5.32103	1.63861	0.0501345	0.0124399	0.000312957	161228	5.20744	143342	5.15637	0.0882894	0.44851	0	9.06	0	1
39.2	0.976259	1.43858	5.14383	1.26947	-0.0797281	0.0117832	0.000309222	158474	5.19996	142182	5.15284	0.0867165	0.443158	0	5.38511	0	1
39.2167	0.964538	1.41004	5.07833	2.07998	0.237797	0.00883767	0.000305779	158932	5.20121	141032	5.14932	0.0851617	0.438223	0	7.04809	0	1
39.2333	0.954649	1.41477	5.03648	1.57961	0.0745177	0.010012	0.000302263	159471	5.20268	139891	5.14579	0.0836246	0.433184	0	9.8404	0	1
39.25	0.94247	1.38654	4.94458	1.51275	0.154616	0.00874498	0.000298625	157892	5.19836	138759	5.14226	0.0821055	0.427971	0	6.66	0	1
39.2667	0.931818	1.35419	4.87466	1.27468	0.160404	0.00885122	0.000295255	156725	5.19514	137636	5.13873	0.0806042	0.423141	0	0	0	1
39.2833	0.921318	1.33604	4.80916	1.39381	0.155511	0.0104833	0.000292323	155882	5.1928	136523	5.13521	0.0791188	0.418939	0	0	0	1
39.3	0.913412	1.31315	4.72687	1.29704	0.18434	0.0107422	0.00028956	154148	5.18794	135418	5.13168	0.0776477	0.41498	0	0	0	1
39.3167	0.90398	1.28217	4.65298	1.06141	0.247806	0.0108484	0.00028585	157506	5.1973	134322	5.12815	0.0761931	0.409662	0	12.0618	0	1
39.3333	0.890123	1.3339	4.62028	1.54996	0.150597	0.00713997	0.000282334	157936	5.19848	133236	5.12462	0.0747567	0.404623	0	13.472	0	1
39.35	0.881912	1.25669	4.52762	1.06104	0.15608	0.00419446	0.000278599	171444	5.23412	132158	5.12109	0.0733387	0.39927	0	28.5652	0	1
39.3667	0.866682	1.51106	4.58648	1.19253	0.123568	0.00475846	0.000274694	171916	5.23532	131089	5.11757	0.0719399	0.393674	0	29.207	0	1
39.3833	0.857402	1.22495	4.38502	1.70382	0.299339	0.00867941	0.00027232	153344	5.18567	130028	5.11404	0.0705571	0.390273	0	5.27186	0	1
39.4	0.851785	1.20252	4.327	1.00387	0.155896	0.00985377	0.000269218	151376	5.18006	128976	5.11051	0.069188	0.385826	0	0	0	1
39.4167	0.837928	1.16697	4.22503	1.11873	0.0797448	0.00706084	0.000266018	153430	5.18591	127933	5.10698	0.0678349	0.38124	0	4.35897	0	1
39.4333	0.831701	1.20573	4.29823	1.53984	0.198448	0.00396274	0.000262939	154624	5.18928	126897	5.10345	0.0664977	0.376828	0	6.97965	0	1
39.45	0.818607	1.15751	4.16467	1.68034	0.235059	0.00391639	0.000258305	153262	5.18543	125871	5.09993	0.06518	0.370186	0	5.55131	0	1
39.4667	0.802614	1.14378	4.09185	0.743723	0.113283	-0.000554999	0.000253622	152978	5.18463	124852	5.0964	0.0638858	0.363475	0	5.73675	0	1
39.4833	0.789215	1.11158	3.99811	1.61146	0.129295	-0.00563674	0.000249717	152490	5.18324	123842	5.09287	0.0626134	0.357879	0	0	0	1
39.5	0.778105	1.10227	3.97427	1.20951	0.181469	-0.00400462	0.000245861	155531	5.19182	122840	5.08934	0.0613606	0.352352	0	11.0032	0	1
39.5167	0.765011	1.11982	3.92281	0.557311	0.24402	-0.000541442	0.00024249	154904	5.19006	121847	5.08581	0.060126	0.347522	0	11.3991	0	1
39.5333	0.756952	1.0629	3.82709	1.08279	0.0476291	2.25657e-05	0.000239169	152013	5.18188	120861	5.08229	0.0589083	0.342762	0	2.8087	0	1
39.55	0.744163	1.0507	3.77426	1.06292	0.196392	0.000891749	0.000235118	154484	5.18888	119883	5.07876	0.0577093	0.336956	0	7.87222	0	1
39.5667	0.731527	1.06046	3.77544	1.36013	0.256654	0.00160835	0.000231334	154085	5.18776	118913	5.07523	0.0565301	0.331534	0	6.73782	0	1
39.5833	0.720417	1.01148	3.64692	1.09886	0.023947	-0.00164234	0.00022777	151188	5.17952	117951	5.0717	0.0553695	0.326425	0	0	0	1
39.6	0.709154	0.990731	3.5808	0.964094	0.207347	-0.00504562	0.000224302	152539	5.18338	116997	5.06817	0.0542266	0.321456	0	7.04504	0	1
39.6167	0.698654	0.998055	3.54048	1.37742	0.0620734	-0.00310832	0.000220932	154160	5.18797	116050	5.06465	0.0531011	0.316626	0	9.01491	0	1
39.6333	0.688001	0.981423	3.52396	1.49824	0.133932	-0.00330725	0.000217416	155931	5.19293	115111	5.06112	0.0519929	0.311587	0	11.247	0	1
39.65	0.676586	0.988595	3.47326	1.61081	0.169169	-0.00274325	0.000214581	155424	5.19152	114180	5.05759	0.0509008	0.307524	0	9.47408	0	1
39.6667	0.670206	0.949685	3.43797	1.57477	0.161682	-0.00294218	0.000211989	150749	5.17825	113256	5.05406	0.0498224	0.303809	0	0	0	1
39.6833	0.660316	0.908486	3.28015	1.1687	0.0452474	-0.00344629	0.000208716	148098	5.17055	112340	5.05053	0.0487589	0.299118	0	0	0	1
39.7	0.649664	0.888955	3.23144	0.925287	0.0885721	-0.00654439	0.000205637	147782	5.16962	111431	5.04701	0.0477114	0.294706	0	0	0	1
39.7167	0.640995	0.878427	3.19508	0.920981	0.133423	-0.00887955	0.000202778	147468	5.1687	110529	5.04348	0.0466789	0.290608	0	0	0	1
39.7333	0.631716	0.860726	3.13431	1.12648	0.0130204	-0.00770519	0.00019948	147983	5.17021	109635	5.03995	0.045662	0.285883	0	0	0	1
39.75	0.6203	0.856149	3.11718	0.679214	-0.0149135	-0.00729377	0.000196207	149399	5.17435	108748	5.03642	0.0446617	0.281192	0	0	0	1
39.7667	0.611173	0.84852	3.06938	1.19813	0.0113214	-0.00306765	0.000193591	147592	5.16906	107868	5.03289	0.0436763	0.277442	0	0	0	1
39.7833	0.603878	0.812967	2.94879	0.852334	-0.0204272	-0.00570799	0.000190513	147233	5.16801	106996	5.02937	0.0427052	0.273031	0	0	0	1
39.8	0.591852	0.818002	2.94692	0.516606	0.0880524	-0.00880609	0.000186924	147929	5.17005	106130	5.02584	0.0417511	0.267887	3.04225	0	19.2526	1
39.8167	0.581352	0.789926	2.87714	-4.22037	0.0666798	-0.00961538	0.000183796	148677	5.17224	105271	5.02231	0.0408139	0.263406	18.0358	0	34.9033	1
39.8333	0.572225	0.798776	2.8443	-17.3645	-0.0232048	-0.0111876	0.00018084	150169	5.17658	104420	5.01878	0.0398921	0.259168	13.9739	10.3199	32.1642	1
39.85	0.562794	0.779397	2.773	0.907588	0.161721	-0.00619854	0.000177348	148126	5.17063	103575	5.01525	0.0389866	0.254164	0	5.73014	0	1
39.8667	0.55031	0.747659	2.7046	1.41705	0.0623764	-0.00517677	0.000172884	148741	5.17243	102737	5.01173	0.0381012	0.247766	0	0	0	1
39.8833	0.534775	0.747507	2.6954	0.98	0.10799	-0.00446018	0.000168809	149779	5.17545	101906	5.0082	0.0372374	0.241926	0	0	0	1
39.9	0.524732	0.722787	2.63402	0.833176	0.0478599	-0.00557463	0.000166338	146938	5.16713	101081	5.00467	0.0363901	0.238385	0	0	0	1
39.9167	0.519268	0.698831	2.55219	0.755475	0.0534954	-0.0079098	0.000163332	149100	5.17348	100263	5.00114	0.0355567	0.234078	0	4.99807	0	1
39.9333	0.505869	0.716837	2.53002	0.952585	0.0688964	-0.00856649	0.000159743	152586	5.18351	99452	4.99761	0.0347399	0.228934	0	10.9317	0	1
39.95	0.496742	0.699594	2.50465	0.556586	0.17173	-0.00586625	0.000157564	150438	5.17736	98648	4.99409	0.0339378	0.225812	0	4.02994	0	1
39.9667	0.492193	0.678385	2.44678	0.770327	-0.12781	-0.00179272	0.000156115	146404	5.16555	97849	4.99056	0.0331448	0.223734	0	0	0	1
39.9833	0.487644	0.650919	2.39333	1.24286	0.0719172	-0.00412789	0.000154058	142657	5.15429	97058	4.98703	0.0323607	0.220786	1.43162	0	14.7949	1
40	0.47928	0.627725	2.30754	-2.67929	0.0496291	-0.0070734	0.00015059	146389	5.16551	96272	4.9835	0.0315905	0.215816	1.4826	0	15.0979	1
40.0167	0.465881	0.654123	2.33054	1.22524	0.0364962	-0.00696716	0.000147414	150266	5.17686	95494	4.97998	0.0308371	0.211265	0	1.86492	0	1
40.0333	0.459349	0.633676	2.30303	1.15822	0.0732596	-0.00670832	0.000145236	148195	5.17083	94721	4.97645	0.0300973	0.208142	0	0	0	1
40.05	0.452206	0.618113	2.25386	0.731859	0.094459	-0.00843313	0.000142133	147968	5.17017	93955	4.97292	0.0293708	0.203696	3.20066	0	19.5829	1
40.0667	0.439875	0.604837	2.17523	-3.6946	-0.00168171	-0.00496996	0.000138981	152897	5.1844	93195	4.96939	0.0286602	0.199179	8.58736	10.9242	27.5102	1
40.0833	0.432426	0.630014	2.2141	-4.07625	-0.102858	-0.00593183	0.000136584	152227	5.18249	92441	4.96586	0.0279635	0.195743	9.08301	8.33315	27.9886	1
40.1	0.424826	0.57844	2.10404	-4.0006	-0.0830317	-0.00613076	0.0001337	147994	5.17024	91693	4.96234	0.0272803	0.19161	8.84355	0	27.4809	1
40.1167	0.414326	0.572031	2.05029	-3.69745	-0.0847205	-0.00968662	0.000130621	145090	5.16164	90951	4.95881	0.026612	0.187198	3.09545	0	19.2395	1
40.1333	0.405504	0.530375	1.98021	1.06479	-0.0470416	-0.0117166	0.000127689	144350	5.15942	90215	4.95528	0.025959	0.182996	0	0	0	1
40.15	0.39592	0.542124	1.97727	0.414273	0.0879884	-0.0113052	0.000125972	154990	5.1903	89485	4.95175	0.0253178	0.180535	0	18.9278	0	1
40.1667	0.394728	0.59141	1.95022	0.419428	-0.0664409	-0.0128774	0.000124376	153147	5.18511	88761	4.94822	0.0246849	0.178248	0	19.5481	0	1
40.1833	0.385906	0.514353	1.87114	1.17623	-0.108413	-0.0107875	0.000121103	148931	5.17299	88043	4.94469	0.0240643	0.173558	0	11.0307	0	1
40.2	0.374186	0.533732	1.8534	0.556231	0.0694943	-0.0105287	0.000118536	148311	5.17117	87331	4.94117	0.0234585	0.169878	0	7.49585	0	1
40.2167	0.369789	0.488108	1.803	1.37132	-0.0347335	-0.0117957	0.000116746	143574	5.15708	86624	4.93764	0.0228637	0.167313	0	0	0	1
40.2333	0.362951	0.48704	1.77748	1.02903	-0.0371853	-0.0119947	0.000114542	145442	5.16269	85923	4.93411	0.022279	0.164155	0	0	0	1
40.25	0.355961	0.481852	1.74845	1.19868	-0.084803	-0.0179919	0.000111853	150913	5.17873	85228	4.93058	0.0217067	0.160301	0	12.3424	0	1
40.2667	0.346071	0.498942	1.72567	0.726537	0.0529736	-0.0159021	0.000108556	152775	5.18405	84539	4.92706	0.0211495	0.155575	0	13.1573	0	1
40.2833	0.335266	0.46461	1.67985	1.57215	0.0584564	-0.0142699	0.000105647	146394	5.16552	83855	4.92353	0.0206079	0.151407	0	0	0	1
40.3	0.327818	0.43516	1.6229	0.469206	-0.00701412	-0.0118749	0.000103566	142592	5.1541	83176	4.92	0.020079	0.148424	0	0	0	1
40.3167	0.322201	0.424327	1.57006	0.824244	0.06576	-0.0155833	0.000101824	142556	5.15399	82503	4.91647	0.0195598	0.145928	0	0	0	1
40.3333	0.316889	0.420359	1.55293	0.941551	0.0224147	-0.0153245	0.000100278	144707	5.16049	81836	4.91294	0.0190489	0.143712	0	0	0	1
40.35	0.312492	0.423869	1.54968	1.01049	-0.239131	-0.0147605	9.788e-05	150377	5.17718	81174	4.90942	0.0185479	0.140275	1.40073	0	14.9481	1
40.3667	0.30184	0.432261	1.57543	-1.90321	0.12356	-0.0157224	9.52148e-05	165688	5.21929	80517	4.90589	0.0180598	0.136456	1.98722	18.6468	17.3481	1
40.3833	0.295765	0.483683	1.60179	0.670911	-0.0313272	-0.0168368	9.31575e-05	162816	5.2117	79865	4.90236	0.0175836	0.133507	0	20.3093	0	1
40.4	0.288927	0.396708	1.4307	0.431162	0.142155	-0.0177987	9.09056e-05	146438	5.16565	79219	4.89883	0.0171183	0.13028	0	0	0	1
40.4167	0.281632	0.377787	1.41692	0.528784	-0.0124269	-0.0147933	8.8751e-05	145263	5.16216	78578	4.8953	0.0166641	0.127192	0	0	0	1
40.4333	0.275404	0.372447	1.35905	0.805697	0.0176226	-0.0123982	8.70097e-05	152735	5.18394	77943	4.89178	0.0162198	0.124697	0	0	0	1
40.45	0.270702	0.400218	1.42828	1.07849	0.131901	-0.0133601	8.50253e-05	167866	5.22496	77312	4.88825	0.0157849	0.121853	0	23.1092	0	1
40.4667	0.262949	0.427836	1.38613	0.748104	0.0217218	-0.0140168	8.33083e-05	165247	5.21813	76687	4.88472	0.0153593	0.119392	0	23.5408	0	1
40.4833	0.259926	0.370769	1.32215	0.340203	-0.0161303	-0.0125372	8.21505e-05	147661	5.16927	76066	4.88119	0.014941	0.117733	0	0	0	1
40.5	0.255682	0.334605	1.23193	0.46285	0.0540498	-0.0118206	8.05793e-05	140968	5.14912	75451	4.87767	0.0145296	0.115481	0	0	0	1
40.5167	0.250065	0.326366	1.20885	0.984209	-0.0324778	-0.0120196	7.95431e-05	142237	5.15301	74840	4.87413	0.0141248	0.113996	0	0	0	1
40.5333	0.249178	0.332011	1.22559	0.582869	0.0169503	-0.0123711	7.83366e-05	152051	5.18199	74235	4.87061	0.0137257	0.112267	0	5.3141	0	1
40.55	0.242493	0.360393	1.25927	1.68711	-0.0212069	-0.0124174	7.65467e-05	146847	5.16687	73634	4.86708	0.0133342	0.109702	0	0	0	1
40.5667	0.237944	0.293254	1.10878	0.758277	-0.0102309	-0.0124638	7.47081e-05	142165	5.15279	73038	4.86355	0.0129518	0.107067	0	0	0	1
40.5833	0.230953	0.324687	1.16535	0.999485	0.00913742	-0.00991614	7.27724e-05	154006	5.18754	72448	4.86003	0.012579	0.104293	0	16.3978	0	1
40.6	0.225794	0.326213	1.11175	0.950471	-0.0191017	-0.00904695	7.14443e-05	149101	5.17348	71861	4.85649	0.0122144	0.10239	0	13.8084	0	1
40.6167	0.222618	0.292644	1.07143	0.946164	0.00942196	-0.00894071	7.0481e-05	139230	5.14373	71280	4.85297	0.0118556	0.101009	0	0	0	1
40.6333	0.219748	0.278453	1.04682	0.395746	-0.0963318	-0.0140225	6.96149e-05	146459	5.16572	70703	4.84944	0.0115014	0.0997677	0	7.82895	0	1
40.65	0.217182	0.314159	1.07256	0.949911	-0.0243206	-0.0139162	6.80681e-05	151895	5.18154	70131	4.84591	0.0111534	0.0975509	0	19.2063	0	1
40.6667	0.210039	0.286083	1.00477	0.549792	0.0330421	-0.0150307	6.67158e-05	144358	5.15944	69564	4.84238	0.0108126	0.0956129	0	11.1429	0	1
40.6833	0.208695	0.273571	0.983523	0.417312	-0.155872	-0.0130934	6.60685e-05	142304	5.15322	69001	4.83886	0.0104769	0.0946852	0	10.255	0	1
40.7	0.205977	0.272808	0.961509	0.360516	-0.000547827	-0.0116138	6.43029e-05	137005	5.13674	68443	4.83533	0.0101473	0.0921548	0	0	0	1
40.7167	0.197613	0.239544	0.900891	0.624917	0.078635	-0.00692995	6.22941e-05	131320	5.11833	67889	4.8318	0.00982731	0.0892761	0	0	0	1
40.7333	0.193369	0.236797	0.894288	0.465581	-0.248219	-0.0104858	6.14767e-05	132151	5.12107	67340	4.82827	0.00951441	0.0881045	0	0	0	1
40.75	0.192482	0.236339	0.896994	0.304414	-0.047881	-0.00946405	6.04647e-05	132103	5.12091	66795	4.82474	0.00920614	0.0866542	0	0	0	1
40.7667	0.187018	0.22871	0.849192	0.957609	0.0126861	-0.014088	5.79454e-05	136371	5.13472	66255	4.82122	0.0089068	0.0830438	10.928	0	28.6964	1
40.7833	0.17667	0.231304	0.871582	-5.08185	0.127422	-0.0129137	5.57908e-05	187806	5.27371	65719	4.81769	0.00861927	0.0799559	13.0374	43.8789	33.8616	1
40.8	0.173495	0.372448	0.865132	0.345054	-0.0987237	-0.0105186	5.46816e-05	194560	5.28905	65187	4.81416	0.00833999	0.0783663	0	46.9644	0	1
40.8167	0.169708	0.239544	0.830911	0.914021	-0.07432	-0.0145322	5.38398e-05	142777	5.15466	64659	4.81063	0.00806565	0.0771599	0	2.6909	0	1
40.8333	0.168211	0.207348	0.776396	1.22145	-0.045949	-0.0107639	5.33141e-05	131134	5.11772	64136	4.8071	0.00779476	0.0764065	0	0	0	1
40.85	0.166409	0.199566	0.736987	0.888013	-0.0638121	-0.00943693	5.23994e-05	158452	5.1999	63617	4.80357	0.00752751	0.0750955	0	23.2306	0	1
40.8667	0.16247	0.282116	0.899147	0.814584	-0.0531412	-0.00902551	5.20682e-05	161796	5.20897	63103	4.80005	0.00726341	0.0746208	0	26.5721	0	1
40.8833	0.16433	0.20628	0.729275	0.530585	-0.112966	-0.00769856	5.14695e-05	132185	5.12118	62592	4.79652	0.00700167	0.0737629	0	6.6582	0	1
40.9	0.158713	0.18919	0.687578	0.674746	-0.250153	-0.00515091	4.98254e-05	131512	5.11897	62086	4.79299	0.00674559	0.0714067	0	0	0	1
40.9167	0.154011	0.191784	0.686163	0.590484	-0.0188399	-0.00473949	4.79626e-05	138132	5.14029	61583	4.78946	0.00649838	0.068737	0	0	0	1
40.9333	0.147021	0.193463	0.708705	0.454342	0.130381	-0.00936348	4.65616e-05	137588	5.13858	61085	4.78593	0.00625942	0.0667292	0	0	0	1
40.95	0.145218	0.179577	0.69783	0.847069	0.0400384	-0.00925723	4.53552e-05	134989	5.1303	60591	4.78241	0.00602705	0.0650002	0	0	0	1
40.9667	0.139448	0.176983	0.652318	0.360433	-0.0226855	-0.00548888	4.43675e-05	136762	5.13597	60101	4.77888	0.00580023	0.0635848	0	0	0	1
40.9833	0.139019	0.175915	0.63183	0.463396	0.142557	-0.00858698	4.31611e-05	139039	5.14314	59615	4.77536	0.00557896	0.0618557	0	14.0096	0	1
41	0.131876	0.172711	0.597304	0.386915	0.168486	-0.0113799	4.07147e-05	131756	5.11977	59132	4.77182	0.00536692	0.0583498	0	0	0	1
41.0167	0.123665	0.139447	0.556369	4.46434	-0.0362968	-0.0102055	3.93624e-05	128725	5.10966	58654	4.7683	0.00516448	0.0564117	0	0	0	1
41.0333	0.123389	0.155774	0.576622	0.48252	0.098428	-0.00964154	3.89825e-05	140862	5.14879	58179	4.76477	0.00496642	0.0558673	0	0	0	1
41.05	0.121281	0.163708	0.598554	0.363163	0.0349411	-0.00602577	3.77275e-05	140626	5.14807	57709	4.76124	0.0047725	0.0540687	0	0	0	1
41.0667	0.115511	0.145092	0.550752	0.738953	0.0758244	-0.00286777	3.61077e-05	143127	5.15572	57242	4.75771	0.00458584	0.0517473	0	6.23105	0	1
41.0833	0.111115	0.155316	0.526145	0.485471	0.130441	-0.00764434	3.47797e-05	140494	5.14766	56779	4.75419	0.00440663	0.0498441	0	0	0	1
41.1	0.107176	0.128766	0.496806	0.063379	0.204588	-0.00708033	3.43026e-05	157412	5.19704	56319	4.75065	0.00423199	0.0491603	0	18.0121	0	1
41.1167	0.10812	0.184765	0.593506	-0.00119951	-0.0380372	-0.00346456	3.35824e-05	188783	5.27596	55864	4.74713	0.00406038	0.0481282	0	35.3045	0	1
41.1333	0.102656	0.181866	0.554555	0.400378	0.0214618	-0.00244279	3.22301e-05	188509	5.27533	55412	4.7436	0.003894	0.0461901	0	38.6863	0	1
41.15	0.0996326	0.169049	0.511331	0.827438	0.13162	-0.00279431	3.07319e-05	162604	5.21113	54963	4.74007	0.00373483	0.044043	0	26.1743	0	1
41.1667	0.0932525	0.120679	0.456969	33.6814	0.104754	-0.00314583	2.92337e-05	145784	5.16371	54519	4.73655	0.00358324	0.0418959	0	1.38895	0	1
41.1833	0.0902293	0.127087	0.43465	0.730477	-0.0350267	-0.00334476	2.89997e-05	140876	5.14884	54078	4.73302	0.00343602	0.0415605	0	0	0	1
41.2	0.0917838	0.110455	0.423622	0.679174	0.110379	-0.00201782	2.80363e-05	126447	5.10191	53640	4.72949	0.00329183	0.0401799	0	0	0	1
41.2167	0.0841831	0.0964173	0.409238	0.47925	-0.00468231	-0.00481074	2.65625e-05	139403	5.14427	53206	4.72596	0.00315381	0.0380677	0	0	0	1
41.2333	0.0825332	0.119458	0.434526	0.466551	0.0906748	-0.00562003	2.55019e-05	216869	5.3362	52776	4.72244	0.00302219	0.0365477	0	47.1336	0	1
41.25	0.0775264	0.198651	0.445166	-0.178624	0.127743	-0.00856554	2.41982e-05	216590	5.33564	52349	4.71891	0.00289654	0.0346793	0	45.2468	0	1
41.2667	0.0743507	0.103131	0.409114	1.63973	-0.0478956	-0.00281354	2.33078e-05	139287	5.14391	51925	4.71538	0.00277645	0.0334033	0	0	0	1
41.2833	0.0719379	0.0863467	0.357956	0.663898	-0.193475	-0.000571069	2.25389e-05	182372	5.26096	51505	4.71185	0.00266054	0.0323014	0	29.0981	0	1
41.3	0.0695251	0.151807	0.423528	0.59871	-0.036167	-0.00488987	2.24022e-05	200554	5.30223	51088	4.70832	0.00254693	0.0321054	0	33.5591	0	1
41.3167	0.0710796	0.108167	0.402277	0.385663	-0.0491473	-0.00325775	2.23627e-05	147130	5.1677	50675	4.70479	0.00243376	0.0320488	0	0	0	1
41.3333	0.0692772	0.0836002	0.341201	0.831339	-0.0161986	-0.00528774	2.1448e-05	129145	5.11108	50265	4.70127	0.00232301	0.0307379	0	0	0	1
41.35	0.0653385	0.0781071	0.319187	0.458075	0.0713765	-0.0064022	2.0436e-05	225940	5.35399	49858	4.69773	0.00221713	0.0292876	0	27.8304	0	1
41.3667	0.0629257	0.189496	0.566186	0.474063	0.117753	-0.00522784	1.99346e-05	240193	5.38056	49455	4.69421	0.00211507	0.028569	0	31.7198	0	1
41.3833	0.0621914	0.0877202	0.326887	0.439239	0.133307	-0.00390089	1.97006e-05	125753	5.09952	49055	4.69068	0.00201487	0.0282336	0	0	0	1
41.4	0.0614571	0.0570501	0.283205	0.239315	0.076381	-0.00623605	1.95395e-05	101972	5.00848	48658	4.68715	0.00191567	0.0280028	0	0	0	1
41.4167	0.0611805	0.0597967	0.275382	0.181908	0.00602765	-0.00307805	1.96459e-05	107466	5.03127	48264	4.68362	0.00181661	0.0281553	11.3899	0	26.8743	1
41.4333	0.0621246	0.063764	0.273052	-1.63911	-0.0173286	-0.00388733	2.0044e-05	115279	5.06175	47874	4.6801	0.00171627	0.0287258	10.0546	0	26.3903	1
41.45	0.0636791	0.0712409	0.293	0.326952	-0.188237	-0.00210262	1.99072e-05	127383	5.10511	47486	4.67657	0.00161527	0.0285298	0	0	0	1
41.4667	0.0612664	0.0765815	0.282888	0.23567	0.017746	-0.00291191	1.87494e-05	145889	5.16402	47102	4.67304	0.00151755	0.0268705	0	0	0	1
41.4833	0.0564122	0.0825324	0.299174	2.46174	0.156285	-0.00143237	1.79319e-05	136074	5.13378	46721	4.66951	0.00142482	0.0256989	14.6327	0	31.6063	1
41.5	0.0561356	0.0596443	0.247405	-4.17068	-0.0654351	-0.00269942	1.74791e-05	138133	5.1403	46343	4.66598	0.0013353	0.02505	72.6183	0	54.182	1
41.5167	0.0535702	0.0808541	0.271931	-4.09396	-0.0521702	-0.000456942	1.69291e-05	144932	5.16116	45968	4.66246	0.00124831	0.0242617	77.5239	3.99144	56.2696	1
41.5333	0.0526833	0.0617806	0.240609	-4.45303	0.121007	-0.00324987	1.64763e-05	165690	5.2193	45596	4.65893	0.00116386	0.0236128	78.5558	0	59.0969	1
41.55	0.0507283	0.0970285	0.341123	-3.97699	0.0480594	-0.000854805	1.66799e-05	160924	5.20662	45227	4.6554	0.00108004	0.0239046	72.7027	0	57.0336	1
41.5667	0.0539612	0.0593393	0.256091	-3.91996	-0.0457925	0.000472142	1.71266e-05	110572	5.04365	44861	4.65187	0.000994578	0.0245448	29.5387	0	37.2751	1
41.5833	0.0535321	0.0514048	0.22248	0.625296	0.0854228	0.00149391	1.67468e-05	114040	5.05706	44499	4.64835	0.000908945	0.0240004	4.42054	0	19.9948	1
41.6	0.0515771	0.0599497	0.214504	-1.10753	0.150568	-0.000230897	1.60022e-05	130700	5.11628	44139	4.64482	0.000826155	0.0229334	9.66766	25.7831	27.1606	1
41.6167	0.0488591	0.061323	0.191728	0.0998682	0.0103289	-0.00134536	1.48687e-05	129947	5.11377	43781	4.64129	0.000748112	0.0213089	0	22.0353	0	1
41.6333	0.0444627	0.0507945	0.191381	5.84202	0.196018	-0.00169688	1.41728e-05	105059	5.02143	43427	4.63776	0.000674695	0.0203116	74.3048	0	49.8376	1
41.65	0.0444913	0.0362987	0.187678	-12.7011	-0.0347052	-0.00693121	1.3404e-05	153839	5.18707	43076	4.63424	0.00060498	0.0192097	141.101	17.1841	70.0818	1
41.6667	0.0396371	0.0834484	0.230056	0.388311	-0.193865	-0.00392579	1.29998e-05	180747	5.25707	42727	4.6307	0.00053823	0.0186305	0	34.4569	0	1
41.6833	0.0419545	0.0524731	0.198582	0.821474	0.132663	-0.00168332	1.25956e-05	462926	5.66551	42382	4.62718	0.000473525	0.0180512	0	59.4807	0	1
41.7	0.0371003	0.279524	0.555596	0.551359	0.259911	-0.0012719	1.20212e-05	470061	5.67215	42039	4.62365	0.000411292	0.0172281	0	60.6254	0	1
41.7167	0.0383496	0.041792	0.157759	0.740077	0.275312	5.5048e-05	1.23221e-05	131759	5.11978	41699	4.62013	0.000349752	0.0176593	0	27.0529	0	1
41.7333	0.0389886	0.0523206	0.155123	0.800163	0.192599	-0.000601647	1.17964e-05	159628	5.20311	41361	4.61659	0.00028878	0.0169058	0	38.6408	0	1
41.75	0.0350499	0.0564406	0.175376	0.686604	0.253014	-0.000495403	1.10518e-05	135061	5.13053	41027	4.61307	0.000231019	0.0158388	0	0	0	1
41.7667	0.0343156	0.0303481	0.137951	0.780716	0.132459	-0.00450903	1.04289e-05	144248	5.15911	40695	4.60954	0.000176715	0.014946	29.2285	0	40.5863	1
41.7833	0.0311399	0.0572036	0.187043	-2.76607	-0.00411751	0.00124296	1.0365e-05	157705	5.19785	40365	4.606	0.000124147	0.0148545	190.777	3.10746	78.1383	1
41.8	0.0339151	0.037825	0.154654	-10.1105	0.0056378	-0.000329259	1.01554e-05	94981	4.97764	40039	4.60248	7.22713e-05	0.014554	250.393	0	72.2481	1
41.8167	0.0298238	0.0187515	0.117839	-6.44976	0.120679	0.00374427	9.21633e-06	80122	4.90375	39715	4.59895	2.32991e-05	0.0132083	116.954	0	52.9658	1
