# Supplementary material for: Thermodynamically controlled multiphase separation of heterogeneous liquid crystal colloids
Source: Nat Commun. 2023 Aug 29;14:5277. doi: 10.1038/s41467-023-41054-7 (PMC10465492; doi:10.1038/s41467-023-41054-7)
Supplement: Supplementary file 11 — Source Data [file 41467_2023_41054_MOESM11_ESM.zip › Source data/Supplementary Figure 7_The size-exclusion chromatography/10-11-2021/Han-5-D.xlsx]

## Sheet: Sample Details
Administrative Information
Export date	8. marraskuuta 2021 18:59:20
Culture name	fi-FI
Decimal separator	,
Workspace name	Leena
Workspace path	C:\ProgramData\Agilent Technologies\GPC\Workspaces\Leena\
File name	MDS_2_11_2021_Leena-0018.sample
Creation date	3. marraskuuta 2021 9:05:54
Created by	gpc-sec
Comments	Collected by Agilent GPC/SEC Software Version 1.1.3131.27789
Software version	Agilent GPC/SEC Software - 1.1.3131.27789
Sample Information
Sample name	Han-5
Information
Sample type	Sample
Injection date	3. marraskuuta 2021
Vial number	1
Injection number	1
Injection volume (µL)	100
Concentration (mg/mL)	1
dn/dc (mL/g)	0.1
UV extinction coefficient [(mg/mL)-¹][cm-¹]	1
Mark-Houwink K ((10e-5) dL/g)	14.1
Mark-Houwink Alpha	0.7
Mp	100000
Analysed	Yes
Instrument Conditions
Eluent
Refractive index (RIU)	1
Set flow rate (mL/min)	1
LS Wavelength (nm)	658
Set temperature (°C)	20
Actual temperature (°C)	0
Actual flow rate (mL/min)	0
Column information
Data origin	Collected by Agilent GPC/SEC Software Version 1.1.3131.27789
Instrument name
Collection Parameters
Collected by	gpc-sec
Number of channels	6
Run length (mins)	60.0167
Delay time (secs)	0
Sampling interval (secs)	1
Number of data points	3601
DLS Parameters
Viscosity (cP)	0.0089
Correlator run time (secs)	5
Collection fraction	0
Channel Information
Channel ID	Detector type	Detector name	Detector units	Channel Information
1	RI	RI	mV
2	LS 15°	LS 15°	mV
3	LS 90°	LS 90°	mV
4	VS DP	VS DP	mV
5	VS IP	VS IP	mV
6	UV 280nm	UV 280nm	mV

## Sheet: Raw Data
Collection Parameters
Collected by	gpc-sec
Number of channels	6
Run length (mins)	60.0167
Delay time (secs)	0
Sampling interval (secs)	1
Number of data points	3601
DLS Parameters
Viscosity (cP)	0.0089
Correlator run time (secs)	5
Collection fraction	0
Channel Information
Channel ID	Detector type	Detector name	Detector units	Channel Information
1	RI	RI	mV
2	LS 15°	LS 15°	mV
3	LS 90°	LS 90°	mV
4	VS DP	VS DP	mV
5	VS IP	VS IP	mV
6	UV 280nm	UV 280nm	mV
Raw Data
RT (mins)	Response Trace 1	Response Trace 2	Response Trace 3	Response Trace 4	Response Trace 5	Response Trace 6
0	-141.002	59.0839	89.8237	-0.130997	485.089	47.8564
0.0166667	-141	59.0498	89.6975	-0.738297	484.712	47.8571
0.0333333	-140.999	59.0366	89.6586	-1.4286	478.832	47.8567
0.05	-141.009	59.0948	89.7234	1.96037	475.149	47.8585
0.0666667	-141.015	59.1264	89.8753	1.88347	472.329	47.8585
0.0833333	-141.015	59.0649	89.7106	1.40068	471.087	47.8584
0.1	-141.021	59.0548	89.6751	2.08504	471.396	47.8588
0.116667	-141.011	59.1285	89.8089	2.41158	472.493	47.8602
0.133333	-141.01	59.049	89.6661	1.58669	473.752	47.8577
0.15	-141.007	59.0905	89.7497	1.99562	474.996	47.8579
0.166667	-141.006	59.1021	89.8013	1.91093	476.38	47.8619
0.183333	-141.004	59.107	89.7831	1.82808	477.434	47.8603
0.2	-141.002	59.1137	89.7775	1.89186	478.252	47.8606
0.216667	-141.001	59.129	89.8238	1.63612	479.392	47.8584
0.233333	-140.995	59.1393	89.7646	1.46324	480.207	47.8626
0.25	-140.999	59.1276	89.7553	1.38466	480.865	47.8632
0.266667	-140.999	59.3263	89.8621	2.13799	481.386	47.8588
0.283333	-140.998	59.098	89.8261	1.80901	482.048	47.8576
0.3	-140.992	59.1268	89.8139	1.7231	482.54	47.8568
0.316667	-140.991	59.0952	89.752	0.976944	482.909	47.8599
0.333333	-140.988	59.0627	89.6816	1.43883	483.328	47.8634
0.35	-140.986	59.0633	89.7099	0.567398	483.749	47.8619
0.366667	-140.987	59.0856	89.7529	1.55205	483.745	47.8635
0.383333	-140.993	59.0922	89.7189	1.07704	484.105	47.8599
0.4	-140.988	59.1053	89.754	0.427322	484.236	47.8581
0.416667	-140.988	59.1915	89.9929	1.23558	484.385	47.8626
0.433333	-140.989	59.1378	89.8432	1.82808	484.454	47.8642
0.45	-140.989	59.0817	89.6818	1.09856	484.633	47.8651
0.466667	-140.985	59.1825	89.8246	1.23741	484.716	47.8593
0.483333	-140.991	59.1322	89.8611	0.41069	484.781	47.8628
0.5	-140.989	59.069	89.7317	0.947189	484.822	47.8599
0.516667	-140.983	59.0754	89.7237	1.49544	484.799	47.8571
0.533333	-140.977	59.0926	89.7031	0.814133	484.745	47.8558
0.55	-140.977	59.1756	89.8011	0.90477	484.906	47.8568
0.566667	-140.976	59.2231	89.9748	0.630569	484.939	47.8582
0.583333	-140.969	59.1732	89.8193	4.26109	484.821	47.8539
0.6	-140.964	59.1282	89.7941	8.74641	484.918	47.8497
0.616667	-140.962	59.0899	89.7439	7.20619	484.892	47.8489
0.633333	-140.964	59.1349	89.8443	8.81966	484.833	47.8449
0.65	-140.963	59.0899	89.7099	8.60573	484.824	47.8428
0.666667	-140.962	59.101	89.7291	9.23698	484.898	47.8394
0.683333	-140.96	59.1618	89.8267	9.15703	485.012	47.8388
0.7	-140.953	59.118	89.8298	8.9138	485.067	47.8352
0.716667	-140.946	59.1091	89.703	8.5247	485.118	47.8306
0.733333	-140.946	59.0792	89.7123	8.48167	485.108	47.824
0.75	-140.942	59.0778	89.7018	8.82088	485.027	47.8198
0.766667	-140.94	59.1177	89.7868	7.43385	485.165	47.8144
0.783333	-140.941	59.1889	89.8686	8.61229	485.121	47.8022
0.8	-140.936	59.0459	89.6508	8.49968	485.154	47.7934
0.816667	-140.932	59.0603	89.6217	7.70989	485.223	47.7868
0.833333	-140.931	59.0894	89.7495	8.72963	485.23	47.7789
0.85	-140.931	59.1094	89.8055	8.81676	485.192	47.7699
0.866667	-140.928	59.1584	89.7733	9.19762	485.231	47.7586
0.883333	-140.927	59.1314	89.7778	8.4919	485.201	47.7459
0.9	-140.934	59.107	89.7154	8.74046	485.225	47.7334
0.916667	-140.94	59.1721	89.857	8.1176	485.122	47.7152
0.933333	-140.94	59.1172	89.7421	8.73268	485.3	47.7042
0.95	-140.944	59.0891	89.7131	8.58666	485.267	47.691
0.966667	-140.949	59.0958	89.7131	8.1945	485.073	47.681
0.983333	-140.952	59.1436	89.7382	8.85307	485.281	47.663
1	-140.958	59.2284	90.021	9.14818	485.232	47.6482
1.01667	-140.964	59.1268	89.7959	9.23515	485.139	47.6328
1.03333	-140.975	59.0733	89.6673	8.95149	485.083	47.6203
1.05	-140.987	59.0681	89.7283	9.06822	485.035	47.6008
1.06667	-140.997	59.0923	89.7082	9.17976	484.996	47.5878
1.08333	-141.01	59.0952	89.6871	9.25835	484.909	47.5755
1.1	-141.024	59.0197	89.5931	9.3055	484.957	47.5594
1.11667	-141.041	59.2149	89.806	8.81203	484.974	47.5436
1.13333	-141.056	59.1453	89.7616	8.25523	484.873	47.5335
1.15	-141.071	59.181	89.9575	9.13734	484.971	47.5192
1.16667	-141.095	59.1435	89.7959	8.60756	484.957	47.5094
1.18333	-141.118	59.1557	89.7761	9.12727	484.792	47.4992
1.2	-141.137	59.1056	89.7385	8.82332	484.958	47.4876
1.21667	-141.162	59.0949	89.6952	9.1732	484.963	47.4764
1.23333	-141.185	59.1279	89.7709	8.85902	485.012	47.4703
1.25	-141.21	59.1138	89.741	9.02	484.98	47.465
1.26667	-141.238	59.128	89.7138	9.0844	485.017	47.4598
1.28333	-141.265	59.1309	89.744	9.14269	485.045	47.4523
1.3	-141.289	59.1145	89.7035	9.48662	484.973	47.448
1.31667	-141.318	59.0723	89.7218	8.88466	485.033	47.4458
1.33333	-141.347	59.2423	90.0533	9.43596	485.016	47.445
1.35	-141.367	59.3018	89.8934	9.38301	484.862	47.4482
1.36667	-141.391	59.2178	89.9656	9.02351	485.022	47.4549
1.38333	-141.421	59.1187	89.7419	9.16832	485.136	47.4612
1.4	-141.439	59.105	89.7315	8.84651	485.145	47.4641
1.41667	-141.46	59.1274	89.7181	8.74703	485.143	47.4691
1.43333	-141.477	59.0931	89.6548	9.22859	485.164	47.4773
1.45	-141.496	59.109	89.7416	8.77861	485.214	47.4892
1.46667	-141.514	59.174	89.8092	9.67262	485.128	47.5004
1.48333	-141.522	59.0698	89.6941	9.16008	485.169	47.5082
1.5	-141.531	59.103	89.7106	9.38774	485.188	47.5234
1.51667	-141.537	59.1793	89.761	8.79524	485.165	47.533
1.53333	-141.539	59.1386	89.884	8.87032	485.249	47.5472
1.55	-141.537	59.0932	89.6891	9.35906	485.236	47.5593
1.56667	-141.533	59.1515	89.858	9.51225	485.096	47.5758
1.58333	-141.53	59.1821	89.8118	8.48824	485.305	47.5941
1.6	-141.524	59.1171	89.7436	9.79775	485.312	47.6098
1.61667	-141.51	59.1213	89.6929	9.38118	485.256	47.6214
1.63333	-141.49	59.1743	89.7729	9.26262	485.216	47.635
1.65	-141.472	59.1302	89.7691	8.78273	485.244	47.6482
1.66667	-141.447	59.2228	89.9523	9.03435	485.258	47.6614
1.68333	-141.425	59.0942	89.7674	9.28993	485.173	47.6733
1.7	-141.394	59.0728	89.6827	9.45747	485.244	47.687
1.71667	-141.358	59.0543	89.6325	9.30611	485.275	47.7013
1.73333	-141.327	59.118	89.7419	9.62441	485.178	47.7128
1.75	-141.299	59.1752	89.8866	9.59694	485.228	47.728
1.76667	-141.268	59.165	89.7335	9.27864	485.226	47.7393
1.78333	-141.23	59.12	89.7169	9.03969	485.096	47.7522
1.8	-141.194	59.1694	89.7167	8.98903	485.14	47.7604
1.81667	-141.154	59.1628	89.8023	9.43535	485.11	47.7721
1.83333	-141.108	59.1834	89.8539	9.15108	485.147	47.7834
1.85	-141.069	59.4212	90.0834	9.0081	485.15	47.792
1.86667	-141.022	59.0989	89.6604	9.44374	485.225	47.7987
1.88333	-140.982	59.3264	89.8719	9.63158	485.257	47.808
1.9	-140.938	59.1714	89.8119	9.48784	485.223	47.8188
1.91667	-140.895	59.1212	89.6557	8.98308	485.301	47.8252
1.93333	-140.851	59.099	89.7648	9.13078	485.284	47.831
1.95	-140.809	59.1319	89.7567	8.84239	485.048	47.8364
1.96667	-140.767	59.105	89.7117	9.24645	485.233	47.8469
1.98333	-140.723	59.0646	89.6366	9.19167	485.213	47.8507
2	-140.684	59.1145	89.7747	9.03374	485.182	47.8574
2.01667	-140.642	59.1355	89.7886	8.80592	485.2	47.8617
2.03333	-140.604	59.1445	89.7477	8.78395	485.251	47.8667
2.05	-140.566	59.1106	89.6832	9.24767	485.229	47.8693
2.06667	-140.528	59.1723	89.8412	9.50401	485.146	47.8758
2.08333	-140.494	59.2077	89.9024	9.41521	485.164	47.8811
2.1	-140.457	59.161	89.9021	9.12849	485.226	47.8834
2.11667	-140.421	59.25	89.7521	9.38713	485.092	47.8883
2.13333	-140.385	59.0969	89.6798	9.50035	485.171	47.8933
2.15	-140.354	59.1122	89.7414	9.23866	485.156	47.8976
2.16667	-140.321	59.1363	89.7433	9.29649	484.994	47.9025
2.18333	-140.29	59.1547	89.8628	8.26592	485.117	47.9034
2.2	-140.265	59.1703	89.8356	9.86992	485.076	47.9043
2.21667	-140.236	59.099	89.6676	9.07539	485.582	47.9075
2.23333	-140.208	59.1406	89.7773	9.3174	488.091	47.9055
2.25	-140.179	59.1775	89.8386	9.45686	489.777	47.9098
2.26667	-140.15	59.183	89.7552	9.24416	490.243	47.9107
2.28333	-140.125	59.1204	89.7256	8.66829	490.077	47.9133
2.3	-140.101	59.1093	89.6961	9.25011	489.716	47.9141
2.31667	-140.079	59.1836	89.8043	9.18449	489.215	47.9115
2.33333	-140.058	59.1119	89.7253	9.67384	488.659	47.9124
2.35	-140.044	59.1389	89.6873	9.1851	488.343	47.9182
2.36667	-140.027	59.1892	89.885	9.188	488.008	47.9185
2.38333	-140.01	59.2031	89.9171	9.83299	487.403	47.9157
2.4	-139.987	59.1044	89.6891	9.13918	487.212	47.9203
2.41667	-139.973	59.3021	89.79	9.80614	486.96	47.9223
2.43333	-139.965	59.1904	89.8281	9.35082	486.768	47.9231
2.45	-139.951	59.2933	90.0823	6.02181	486.49	47.924
2.46667	-139.937	59.3169	90.2386	15.7088	486.353	47.926
2.48333	-139.921	59.1659	89.757	8.89	486.253	47.9231
2.5	-139.906	59.0835	89.6723	8.90495	486.063	47.9227
2.51667	-139.896	59.2768	90.1168	0.407028	486.041	47.925
2.53333	-139.883	59.3169	90.043	-0.00221252	485.954	47.9276
2.55	-139.869	59.2843	90.0979	0.184708	485.873	47.9296
2.56667	-139.857	59.2228	89.9561	0.255051	486.048	47.9301
2.58333	-139.842	59.1143	89.7123	-0.744247	485.972	47.9328
2.6	-139.831	59.1241	89.698	-0.184555	485.776	47.9324
2.61667	-139.823	59.2493	89.9273	-0.0571442	485.896	47.9359
2.63333	-139.82	59.1528	89.7051	-0.223923	485.836	47.9331
2.65	-139.808	59.1177	89.7343	-0.122604	485.841	47.9372
2.66667	-139.8	59.1753	89.8115	0.157394	485.739	47.9366
2.68333	-139.789	59.1573	89.8211	-0.47493	485.739	47.94
2.7	-139.776	59.138	89.6815	0.375443	485.67	47.942
2.71667	-139.77	59.1276	89.7129	0.309372	485.554	47.9444
2.73333	-139.763	59.188	89.8168	1.11046	485.603	47.9467
2.75	-139.755	59.1108	89.6703	0.218735	485.762	47.9452
2.76667	-139.746	59.1099	89.6671	0.00358582	485.672	47.9473
2.78333	-139.732	59.1311	89.8241	-1.41136	485.851	47.944
2.8	-139.728	59.1312	89.7392	0.0733185	485.795	47.9456
2.81667	-139.721	59.1386	89.7247	-0.212021	485.741	47.9459
2.83333	-139.712	59.2104	89.8222	-0.734177	485.7	47.9452
2.85	-139.705	59.1299	89.7665	0.0489044	485.62	47.9476
2.86667	-139.703	59.2503	89.8031	-0.0600433	485.599	47.9479
2.88333	-139.698	59.2222	89.8174	55.9277	485.528	47.9498
2.9	-139.693	59.125	89.7021	-0.343704	485.567	47.9504
2.91667	-139.682	59.1171	89.6829	-0.248947	485.473	47.9523
2.93333	-139.676	59.1717	89.6961	-0.492783	485.377	47.9548
2.95	-139.671	59.1775	89.7996	-0.48439	485.478	47.9519
2.96667	-139.662	59.1367	89.7244	-0.306168	485.485	47.9505
2.98333	-139.655	59.1605	89.7463	-0.59288	485.207	47.9522
3	-139.647	59.1552	89.7189	-0.228806	485.372	47.9531
3.01667	-139.641	59.1222	89.679	0.266495	485.42	47.9574
3.03333	-139.636	59.1642	89.7379	-0.159531	485.412	47.9578
3.05	-139.632	59.2362	89.7485	-0.141068	485.299	47.9533
3.06667	-139.623	59.4366	90.071	0.24147	485.39	47.9549
3.08333	-139.621	59.2188	89.866	0.51445	485.356	47.9528
3.1	-139.621	59.2385	89.9857	-13.7429	485.31	47.9552
3.11667	-139.617	59.0849	89.6389	-4.14711	485.318	47.9534
3.13333	-139.612	59.1296	89.6824	8.3918	485.364	47.9539
3.15	-139.61	59.1303	89.7154	9.5182	485.27	47.9549
3.16667	-139.609	59.1314	89.7143	10.1579	485.373	47.9522
3.18333	-139.597	59.1241	89.6978	11.8327	485.375	47.9565
3.2	-139.593	59.3513	89.95	9.66072	485.309	47.9585
3.21667	-139.584	59.1587	89.7587	9.83894	485.449	47.9557
3.23333	-139.581	59.1232	89.7332	9.92897	485.44	47.9559
3.25	-139.574	59.1583	89.717	9.38774	485.39	47.9577
3.26667	-139.573	59.1525	89.7884	33.9181	485.455	47.9551
3.28333	-139.572	59.1074	89.6121	9.00032	485.392	47.9585
3.3	-139.571	59.1642	89.8017	8.91151	485.361	47.9557
3.31667	-139.567	59.2059	89.7944	33.3393	485.238	47.9572
3.33333	-139.564	59.1448	89.6685	7.74269	485.362	47.9575
3.35	-139.559	59.215	89.8377	9.22798	485.34	47.9562
3.36667	-139.557	59.1375	89.6644	9.27147	485.231	47.9552
3.38333	-139.549	59.2136	89.7619	9.3174	485.333	47.9575
3.4	-139.552	59.1642	89.8042	9.37767	485.36	47.9595
3.41667	-139.555	59.1277	89.6328	9.18205	485.237	47.9586
3.43333	-139.548	59.1515	89.7021	8.41377	485.295	47.953
3.45	-139.544	59.1447	89.6943	8.76183	485.308	47.9545
3.46667	-139.544	59.2349	89.8751	9.14452	485.35	47.9546
3.48333	-139.542	59.1978	89.8789	8.98598	485.326	47.9543
3.5	-139.54	59.1459	89.6928	8.1765	485.357	47.9565
3.51667	-139.537	59.1656	89.7225	20.5994	485.351	47.9559
3.53333	-139.538	59.1694	89.7562	11.9733	485.283	47.9571
3.55	-139.531	59.1135	89.6247	9.18083	485.337	47.9598
3.56667	-139.532	59.2313	90.0205	7.93999	485.376	47.958
3.58333	-139.534	59.1842	89.7295	11.1907	485.226	47.9534
3.6	-139.53	59.1695	89.8266	9.24172	485.375	47.9542
3.61667	-139.526	59.1102	89.6357	9.49913	485.402	47.9603
3.63333	-139.526	59.1233	89.6595	8.74336	485.277	47.958
3.65	-139.529	59.2201	89.7999	10.0452	485.355	47.9588
3.66667	-139.533	59.161	89.7927	10.0988	485.359	47.9609
3.68333	-139.531	59.1682	89.7964	8.29521	485.264	47.9583
3.7	-139.533	59.1502	89.7685	9.06761	485.244	47.9592
3.71667	-139.535	59.1932	89.9664	8.85429	485.351	47.9591
3.73333	-139.529	59.2028	89.8367	-1.15623	485.263	47.96
3.75	-139.529	59.1793	89.762	11.0131	485.206	47.9601
3.76667	-139.525	59.2301	89.9253	3.29201	485.294	47.9578
3.78333	-139.527	59.1117	89.6409	0.681229	485.31	47.961
3.8	-139.524	59.1352	89.6742	1.04012	485.252	47.9639
3.81667	-139.527	59.1645	89.6713	2.45506	485.285	47.962
3.83333	-139.529	59.1169	89.6311	3.31581	485.333	47.9612
3.85	-139.525	59.1241	89.636	2.10457	485.396	47.962
3.86667	-139.525	59.1593	89.737	2.09694	485.31	47.9617
3.88333	-139.528	59.1294	89.6441	1.92406	485.326	47.9644
3.9	-139.53	59.2181	89.7988	2.11235	485.268	47.9649
3.91667	-139.53	59.3351	89.9665	1.64269	485.23	47.9618
3.93333	-139.533	59.1804	89.7144	2.39906	485.252	47.963
3.95	-139.536	59.1608	89.7678	2.59514	485.217	47.961
3.96667	-139.537	59.1229	89.6499	2.12364	485.17	47.9653
3.98333	-139.533	59.2309	89.7825	2.32582	485.322	47.963
4	-139.533	59.3713	90.0454	1.8	485.32	47.9653
4.01667	-139.53	59.1645	89.699	2.07909	485.247	47.9609
4.03333	-139.531	59.13	89.6278	2.10518	485.357	47.9614
4.05	-139.531	59.1369	89.6888	1.81374	485.328	47.9624
4.06667	-139.529	59.2008	89.761	1.69273	485.267	47.9621
4.08333	-139.527	59.1314	89.652	1.7762	485.209	47.9644
4.1	-139.527	59.3748	90.0382	9.16069	485.222	47.9626
4.11667	-139.529	59.1882	89.7855	10.0391	485.268	47.9604
4.13333	-139.532	59.1384	89.7125	9.68514	485.226	47.9659
4.15	-139.533	59.1833	89.7735	9.36455	485.275	47.9627
4.16667	-139.535	59.1824	89.8093	9.36562	485.323	47.9656
4.18333	-139.538	59.2095	89.7797	10.171	485.14	47.9638
4.2	-139.538	59.2464	89.8872	9.66194	485.302	47.9624
4.21667	-139.539	59.1503	89.7494	9.56947	485.263	47.9601
4.23333	-139.534	59.2101	89.7949	9.61357	485.35	47.96
4.25	-139.536	59.2683	89.9406	9.31496	485.327	47.9574
4.26667	-139.538	59.1969	89.7556	9.00871	485.35	47.9612
4.28333	-139.54	59.2803	89.9249	9.55101	485.319	47.963
4.3	-139.544	59.2033	89.8299	9.74175	485.34	47.9626
4.31667	-139.539	59.2071	89.7428	10.3861	485.342	47.9639
4.33333	-139.539	59.1651	89.7234	9.38835	485.317	47.9665
4.35	-139.542	59.1494	89.6438	9.88548	485.226	47.9668
4.36667	-139.544	59.2269	89.9337	9.55345	485.368	47.9658
4.38333	-139.548	59.2233	89.8612	9.68453	485.335	47.9681
4.4	-139.545	59.1096	89.6555	9.84673	485.097	47.9713
4.41667	-139.544	59.2446	89.7895	9.82292	485.145	47.9716
4.43333	-139.546	59.1761	89.8097	9.35249	485.212	47.9713
4.45	-139.546	59.2091	89.7263	9.18633	485.152	47.9705
4.46667	-139.546	59.2965	89.8583	9.34959	485.083	47.9668
4.48333	-139.546	59.3522	90.0846	8.89427	485.069	47.9693
4.5	-139.553	59.183	89.7663	9.01817	485.146	47.9693
4.51667	-139.549	59.1375	89.6638	9.19396	485.126	47.9688
4.53333	-139.547	59.2097	89.7849	8.48656	485.131	47.9693
4.55	-139.55	59.1612	89.7428	9.42772	485.126	47.9711
4.56667	-139.554	59.1447	89.7091	8.81249	484.997	47.9713
4.58333	-139.558	59.2063	89.8306	8.56941	485.106	47.9684
4.6	-139.557	59.2844	90.2039	9.50935	485.064	47.9681
4.61667	-139.559	59.2127	89.8165	9.06822	485.015	47.9702
4.63333	-139.563	59.1734	89.7016	9.64348	485.132	47.9716
4.65	-139.56	59.1306	89.6426	8.90022	485.21	47.9705
4.66667	-139.557	59.2233	89.7193	9.21364	485.228	47.969
4.68333	-139.561	59.2402	89.8956	7.94106	485.263	47.9714
4.7	-139.557	59.2738	89.7822	9.11949	485.264	47.9697
4.71667	-139.56	59.3089	89.8473	8.96401	485.285	47.9699
4.73333	-139.561	59.2283	89.8534	8.84956	485.177	47.9726
4.75	-139.56	59.1723	89.7092	9.45747	485.264	47.9731
4.76667	-139.563	59.1398	89.6636	8.81081	485.314	47.9705
4.78333	-139.564	59.195	89.7756	8.57597	485.114	47.9736
4.8	-139.564	59.2103	89.7964	4.282	485.217	47.9737
4.81667	-139.565	59.179	89.7619	2.00691	485.293	47.9716
4.83333	-139.564	59.2895	89.8722	1.51756	485.276	47.9714
4.85	-139.568	59.1911	89.7881	17.0899	485.175	47.9681
4.86667	-139.563	59.1602	89.7158	2.30736	485.242	47.9699
4.88333	-139.563	59.2866	89.8127	1.76964	485.278	47.9748
4.9	-139.56	59.1941	89.8042	1.87462	485.187	47.9734
4.91667	-139.56	59.194	89.8309	1.19453	485.26	47.9723
4.93333	-139.56	59.1554	89.6525	1.97227	485.166	47.9743
4.95	-139.564	59.1845	89.6772	2.20421	485.149	47.9739
4.96667	-139.567	59.1761	89.725	2.03606	485.198	47.974
4.98333	-139.566	59.2074	89.7541	1.57829	485.132	47.9758
5	-139.568	59.2233	89.8795	1.86928	484.923	47.9736
5.01667	-139.569	59.1187	89.6504	2.02187	485.187	47.9737
5.03333	-139.566	59.0949	89.5609	1.7112	485.153	47.9769
5.05	-139.566	59.1647	89.7189	1.35536	485.104	47.9749
5.06667	-139.562	59.1521	89.6851	9.25484	485.07	47.9763
5.08333	-139.564	59.2423	89.8686	9.20418	485.35	47.9745
5.1	-139.567	59.1628	89.7022	9.7805	485.569	47.9748
5.11667	-139.569	59.145	89.7016	9.73167	485.564	47.9749
5.13333	-139.57	59.2544	89.8246	9.66316	485.592	47.9754
5.15	-139.576	59.1824	89.7103	9.74358	485.677	47.9737
5.16667	-139.572	59.1248	89.674	9.45931	485.444	47.9751
5.18333	-139.573	59.2098	89.8165	9.27864	485.575	47.9765
5.2	-139.573	59.194	89.7623	9.6447	485.507	47.9786
5.21667	-139.572	59.1158	89.6613	8.76366	485.447	47.9791
5.23333	-139.578	59.2271	89.7646	9.24706	485.545	47.9809
5.25	-139.581	59.1393	89.6017	8.99666	485.418	47.9781
5.26667	-139.585	59.1563	89.7416	8.17543	485.473	47.9769
5.28333	-139.586	59.1648	89.7108	8.47817	485.396	47.9769
5.3	-139.584	59.1966	89.7411	8.97347	485.435	47.9777
5.31667	-139.584	59.2593	89.8348	8.08723	485.42	47.9729
5.33333	-139.585	59.1268	89.6674	14.4303	485.377	47.9722
5.35	-139.589	59.1911	89.7372	8.65517	485.441	47.9725
5.36667	-139.588	59.1802	89.7361	9.01817	485.434	47.9717
5.38333	-139.586	59.1932	89.7813	8.17055	485.226	47.9751
5.4	-139.584	59.1825	89.7465	8.65227	485.474	47.9737
5.41667	-139.585	59.2143	89.8119	1.29936	485.468	47.9745
5.43333	-139.587	59.2391	89.828	0.899429	485.444	47.9713
5.45	-139.587	59.2945	89.9006	0.922623	485.402	47.9734
5.46667	-139.591	59.3034	90.081	1.68083	485.466	47.9734
5.48333	-139.596	59.351	89.8142	0.79155	485.467	47.9723
5.5	-139.594	59.2043	89.7672	1.61415	485.414	47.9752
5.51667	-139.594	59.1528	89.6673	1.47469	485.426	47.9713
5.53333	-139.593	59.1901	89.7418	1.688	485.471	47.9678
5.55	-139.594	59.2059	89.8185	0.376663	485.343	47.9675
5.56667	-139.597	59.2295	89.7834	1.07765	485.32	47.9697
5.58333	-139.599	59.188	89.7846	1.18736	485.269	47.9664
5.6	-139.597	59.1833	89.7244	1.18141	485.172	47.9649
5.61667	-139.596	59.1767	89.692	1.50856	485.308	47.9647
5.63333	-139.6	59.1932	89.7169	0.948868	485.285	47.9717
5.65	-139.599	59.2385	89.8765	0.746841	485.276	47.9748
5.66667	-139.597	59.188	89.708	1.31432	485.232	47.9711
5.68333	-139.595	59.1306	89.6043	0.956039	485.253	47.9729
5.7	-139.601	59.1669	89.6928	2.02187	485.214	47.971
5.71667	-139.603	59.1648	89.6291	1.24519	485.174	47.9726
5.73333	-139.605	59.2522	89.9023	0.769424	485.122	47.9748
5.75	-139.607	59.1943	89.7591	1.0038	485.149	47.9762
5.76667	-139.609	59.1798	89.6978	1.93657	484.993	47.9745
5.78333	-139.609	59.1431	89.6565	7.90474	485.126	47.9768
5.8	-139.608	59.253	89.7533	9.06822	485.158	47.9775
5.81667	-139.603	59.1686	89.6384	9.60884	484.995	47.9772
5.83333	-139.607	59.1969	89.7767	9.84795	485.142	47.9786
5.85	-139.604	59.1988	89.759	8.97286	485.243	47.9754
5.86667	-139.603	59.1654	89.6957	9.27025	485.226	47.9722
5.88333	-139.606	59.2222	89.7636	9.02	485.146	47.9757
5.9	-139.605	59.1857	89.7041	9.98741	485.167	47.9733
5.91667	-139.608	59.1688	89.688	16.2888	485.256	47.9716
5.93333	-139.613	59.1915	89.7007	9.33647	485.12	47.9665
5.95	-139.615	59.1985	89.7799	9.59633	485.135	47.9707
5.96667	-139.621	59.1874	89.6989	8.46382	485.103	47.9713
5.98333	-139.621	59.2745	89.7186	9.17793	484.951	47.97
6	-139.621	59.2138	89.6946	8.73573	485.12	47.9688
6.01667	-139.622	59.2796	89.8162	9.14925	485.076	47.9694
6.03333	-139.623	59.3121	89.948	9.57848	485.102	47.9626
6.05	-139.626	59.1737	89.6931	9.3055	485.164	47.9623
6.06667	-139.626	59.3269	89.8681	8.36128	485.146	47.9629
6.08333	-139.626	59.2097	89.8174	8.68675	485.071	47.965
6.1	-139.629	59.2187	89.7979	8.62236	484.966	47.9658
6.11667	-139.63	59.2028	89.734	8.29048	485.103	47.9668
6.13333	-139.631	59.15	89.6304	13.6668	485.032	47.9684
6.15	-139.634	60.2085	90.1693	3.56316	484.915	47.9696
6.16667	-139.635	59.2114	89.6851	0.686111	485.019	47.9665
6.18333	-139.637	59.2188	89.7562	26.4657	485.017	47.9662
6.2	-139.639	59.2168	89.7901	5.87166	484.795	47.97
6.21667	-139.642	59.2016	89.6845	2.29424	485.058	47.9702
6.23333	-139.646	59.1538	89.665	1.91628	485.046	47.9697
6.25	-139.646	60.5701	90.8965	1.83525	485.114	47.9697
6.26667	-139.643	59.2431	89.7628	1.96571	485.071	47.9739
6.28333	-139.645	59.2921	89.8608	1.30409	485.09	47.9739
6.3	-139.646	59.3964	90.0465	1.66649	485.113	47.9713
6.31667	-139.651	59.2298	89.7974	1.33461	485.128	47.9679
6.33333	-139.658	59.2211	89.7802	1.94664	485.153	47.9668
6.35	-139.66	59.2352	89.7816	2.67036	485.204	47.9708
6.36667	-139.659	59.1938	89.701	1.54259	485.124	47.97
6.38333	-139.659	59.1819	89.7053	1.40846	485.193	47.9733
6.4	-139.656	59.1651	89.6568	1.20461	485.121	47.9725
6.41667	-139.656	59.1811	89.6977	1.64925	485.007	47.971
6.43333	-139.66	59.2286	89.7633	1.381	485.211	47.9697
6.45	-139.665	59.2063	89.7094	1.28746	485.111	47.9678
6.46667	-139.664	59.1904	89.6467	1.45073	485.12	47.9667
6.48333	-139.667	59.288	89.9194	2.07481	485.098	47.9676
6.5	-139.666	59.1848	89.8025	1.06819	485.112	47.9722
6.51667	-139.666	59.4555	89.8452	8.98186	485.087	47.97
6.53333	-139.661	59.2069	89.6339	9.04381	484.991	47.972
6.55	-139.664	59.1775	89.7335	9.21196	484.941	47.9707
6.56667	-139.66	59.2132	89.7163	9.43901	485.015	47.972
6.58333	-139.661	59.177	89.7114	9.36028	484.813	47.9734
6.6	-139.661	59.1592	89.6394	7.93633	485.032	47.972
6.61667	-139.664	59.1711	89.6522	7.05895	484.997	47.9722
6.63333	-139.66	59.2492	89.8942	8.91335	485.088	47.9736
6.65	-139.659	59.1587	89.6836	9.18449	485.014	47.9731
6.66667	-139.663	59.2336	89.8533	9.68575	485.083	47.9716
6.68333	-139.664	59.3003	89.7639	9.02229	485.125	47.9766
6.7	-139.663	59.203	89.744	9.54872	485.174	47.9769
6.71667	-139.662	59.2486	89.9192	8.77205	485.114	47.9758
6.73333	-139.662	59.1984	89.712	8.98369	485.048	47.9768
6.75	-139.658	59.3633	89.9267	9.29054	484.971	47.9797
6.76667	-139.659	59.2432	89.7668	9.24828	485.117	47.9818
6.78333	-139.66	59.2762	89.8447	9.18922	485.054	47.983
6.8	-139.665	59.3952	90.0079	9.06044	484.838	47.9812
6.81667	-139.667	59.3182	89.9551	9.24828	485.031	47.9787
6.83333	-139.671	59.2434	89.788	8.77678	485.078	47.9804
6.85	-139.672	59.1964	89.7552	8.77495	485.054	47.981
6.86667	-139.673	59.2426	89.9085	8.96217	484.964	47.9829
6.88333	-139.667	59.1793	89.6497	8.96034	485.017	47.9832
6.9	-139.669	59.5324	89.948	8.93837	485.014	47.985
6.91667	-139.671	59.2333	89.799	9.76143	484.995	47.9836
6.93333	-139.671	59.2349	89.8499	9.31679	485.012	47.9801
6.95	-139.668	59.1869	89.6175	8.96507	485.04	47.9818
6.96667	-139.664	59.3528	89.883	8.49663	484.942	47.98
6.98333	-139.667	59.1892	89.6583	9.13078	484.99	47.9838
7	-139.665	59.1845	89.6635	8.67851	485.02	47.9838
7.01667	-139.666	59.1877	89.7575	9.14818	484.938	47.9847
7.03333	-139.66	59.1592	89.641	8.91213	485.09	47.983
7.05	-139.663	59.174	89.6531	8.79524	485.052	47.9858
7.06667	-139.658	59.1854	89.6581	9.74953	485.063	47.9832
7.08333	-139.663	59.2129	89.8159	8.78685	485.055	47.9879
7.1	-139.662	59.1993	89.7315	9.18144	485.073	47.9824
7.11667	-139.663	59.1683	89.6284	8.87398	485.111	47.9807
7.13333	-139.664	59.2481	89.8267	9.84306	485.04	47.9849
7.15	-139.661	59.172	89.6937	8.74046	485.111	47.981
7.16667	-139.658	59.1996	89.75	9.05998	485.037	47.9821
7.18333	-139.656	59.23	89.7472	9.29955	484.901	47.9861
7.2	-139.654	59.1901	89.7431	9.01695	485.052	47.9896
7.21667	-139.657	59.2582	89.7306	8.76183	485.117	47.9865
7.23333	-139.649	59.1889	89.6139	9.04564	484.998	47.9832
7.25	-139.649	59.2347	89.7395	9.58443	485.041	47.9833
7.26667	-139.651	59.1833	89.6906	9.51943	485.027	47.9849
7.28333	-139.649	59.2477	89.8444	8.88649	485.109	47.9847
7.3	-139.65	59.3191	89.7181	9.77638	485.018	47.9842
7.31667	-139.65	59.1914	89.649	9.07661	485.093	47.9797
7.33333	-139.65	59.2854	89.701	9.42116	485.08	47.9835
7.35	-139.649	59.3163	89.8296	9.92775	485.037	47.9861
7.36667	-139.653	59.1682	89.692	9.5826	485.152	47.9849
7.38333	-139.656	59.2332	89.8452	9.42711	485.166	47.9876
7.4	-139.656	59.2406	89.7341	9.21303	484.962	47.9876
7.41667	-139.655	59.1836	89.611	8.9901	485.165	47.9864
7.43333	-139.651	59.2764	89.9554	9.48372	485.212	47.9862
7.45	-139.65	59.2545	89.7463	9.18037	485.178	47.9835
7.46667	-139.652	59.1981	89.6998	9.16176	485.218	47.9804
7.48333	-139.654	59.1865	89.7042	9.01405	485.212	47.9812
7.5	-139.655	59.2056	89.7062	8.92998	485.209	47.9801
7.51667	-139.654	59.2768	89.8716	8.90434	485.149	47.9803
7.53333	-139.655	59.2738	89.8759	9.83238	485.281	47.9789
7.55	-139.657	59.2112	89.7244	10.0309	485.24	47.9797
7.56667	-139.658	59.1738	89.6383	9.43535	485.118	47.9809
7.58333	-139.66	59.2544	89.7585	8.86208	485.204	47.9786
7.6	-139.659	59.188	89.6539	9.15413	485.231	47.9777
7.61667	-139.66	59.1868	89.6853	9.51653	485.038	47.978
7.63333	-139.66	59.2805	89.7837	9.45503	485.191	47.9748
7.65	-139.663	59.2335	89.7446	8.82927	485.153	47.9786
7.66667	-139.66	59.1779	89.6504	8.64327	485.227	47.9749
7.68333	-139.661	59.2112	89.7413	9.57008	485.214	47.974
7.7	-139.657	59.2564	89.7251	8.57536	485.198	47.9697
7.71667	-139.661	59.2249	89.7242	9.10408	485.135	47.9719
7.73333	-139.665	59.2828	89.7945	9.24233	485.189	47.9752
7.75	-139.666	59.2109	89.7149	9.45992	485.168	47.9775
7.76667	-139.665	59.2222	89.7398	9.32152	485.2	47.9786
7.78333	-139.663	59.5269	90.2622	9.28169	485.023	47.9766
7.8	-139.663	59.3383	89.8644	9.04091	485.186	47.9717
7.81667	-139.659	59.1921	89.6847	8.657	485.205	47.9729
7.83333	-139.666	59.2205	89.7865	9.02657	485.116	47.9726
7.85	-139.669	59.2352	89.7654	9.31557	485.164	47.9691
7.86667	-139.671	59.2197	89.7088	9.37462	485.274	47.9646
7.88333	-139.673	59.2002	89.6403	8.76778	485.202	47.9644
7.9	-139.673	59.3131	89.7785	9.07356	485.119	47.967
7.91667	-139.674	59.2709	89.795	9.17259	485.172	47.9672
7.93333	-139.671	59.1659	89.5947	9.01405	485.18	47.9668
7.95	-139.666	59.1959	89.6923	8.62358	485.092	47.9614
7.96667	-139.672	59.2957	89.8266	9.06883	485.117	47.9635
7.98333	-139.673	59.2727	89.8476	8.61702	485.145	47.9652
8	-139.676	59.2605	89.6278	9.4735	485.011	47.9638
8.01667	-139.678	59.2068	89.7477	8.77983	485.108	47.9588
8.03333	-139.68	59.244	89.688	9.15703	485.116	47.963
8.05	-139.681	59.5336	89.9662	8.7339	485.235	47.9624
8.06667	-139.682	59.2678	89.5954	9.16786	485.18	47.9603
8.08333	-139.678	59.2379	89.7816	9.46526	485.166	47.9618
8.1	-139.682	59.1956	89.6461	8.57536	485.151	47.9606
8.11667	-139.682	60.0236	90.9345	8.78456	485.15	47.961
8.13333	-139.679	59.2197	89.754	8.90251	485.13	47.9609
8.15	-139.679	59.5965	89.7506	9.11293	485.153	47.9601
8.16667	-139.68	59.2106	89.7213	8.61763	485.055	47.9583
8.18333	-139.688	59.255	89.7926	9.47472	485.147	47.9563
8.2	-139.687	59.2681	89.9485	8.62419	485.168	47.9569
8.21667	-139.687	59.1608	89.6265	8.88939	485.059	47.9571
8.23333	-139.681	59.2289	89.6726	9.16832	485.111	47.9554
8.25	-139.679	59.194	89.6705	8.54134	485.187	47.9546
8.26667	-139.675	59.1854	89.6471	9.3174	485.128	47.9566
8.28333	-139.679	59.1839	89.6221	9.21425	485.105	47.9589
8.3	-139.68	59.1959	89.7044	8.72673	485.128	47.9519
8.31667	-139.688	59.1972	89.6189	8.87032	485.189	47.9522
8.33333	-139.692	59.5774	89.8747	8.50624	485.162	47.9556
8.35	-139.691	59.3032	89.8397	8.68919	485.171	47.9554
8.36667	-139.689	59.2161	89.7068	8.8018	485.19	47.9545
8.38333	-139.691	59.2043	89.7172	8.62953	485.057	47.9556
8.4	-139.692	59.2478	89.7636	8.87627	485.146	47.9546
8.41667	-139.69	59.2236	89.6597	9.04198	485.096	47.9545
8.43333	-139.69	59.3276	89.9474	8.32024	485.099	47.9552
8.45	-139.69	59.2925	89.8025	8.93944	485.14	47.956
8.46667	-139.691	59.2307	89.7073	8.72261	485.109	47.9545
8.48333	-139.694	59.3134	89.8399	9.08135	485.09	47.9549
8.5	-139.693	59.1721	89.6121	8.77327	485.048	47.956
8.51667	-139.691	59.2837	89.7654	8.42812	485.157	47.9557
8.53333	-139.694	59.2223	89.7179	9.05998	485.114	47.9525
8.55	-139.694	59.2461	89.7474	8.86375	484.985	47.9531
8.56667	-139.693	59.2817	89.757	8.96156	485.154	47.9542
8.58333	-139.69	59.1827	89.6798	8.80592	485.167	47.9551
8.6	-139.687	59.1435	89.6377	8.90434	484.951	47.9517
8.61667	-139.693	59.2587	89.786	8.15636	485.074	47.9504
8.63333	-139.692	59.2609	89.7723	8.67607	485.141	47.9514
8.65	-139.692	59.1915	89.7273	8.55797	485.187	47.9517
8.66667	-139.695	59.2513	89.7553	8.07579	485.146	47.9545
8.68333	-139.691	59.1927	89.6539	8.94249	485.075	47.9542
8.7	-139.693	59.1636	89.5994	8.3709	485.098	47.9537
8.71667	-139.693	59.1987	89.6908	8.05443	485.108	47.9545
8.73333	-139.693	59.1848	89.7302	8.39119	485.143	47.956
8.75	-139.692	59.1816	89.6264	7.55364	485.098	47.953
8.76667	-139.693	59.1917	89.6566	7.68425	484.987	47.9504
8.78333	-139.694	59.2307	89.7204	8.04421	485.045	47.9531
8.8	-139.693	59.1808	89.6604	7.93098	484.957	47.9519
8.81667	-139.693	59.2106	89.7726	6.42479	484.791	47.9557
8.83333	-139.692	59.1822	89.6389	0.490494	484.97	47.9563
8.85	-139.692	59.2051	89.7277	0.872574	484.938	47.9552
8.86667	-139.695	59.2127	89.7057	0.695572	485.01	47.9581
8.88333	-139.692	59.2089	89.6642	0.481644	484.998	47.9537
8.9	-139.693	59.2806	89.8037	1.45012	485.042	47.9534
8.91667	-139.693	59.237	89.7366	0.520401	484.995	47.9543
8.93333	-139.687	59.3165	89.7805	0.712814	484.841	47.9531
8.95	-139.684	59.2051	89.6595	0.577621	484.87	47.9536
8.96667	-139.682	59.2155	89.6825	0.854111	484.971	47.9552
8.98333	-139.685	59.1853	89.5782	0.939407	484.773	47.9522
9	-139.688	59.351	90.0208	0.95665	484.891	47.9502
9.01667	-139.687	59.5039	89.8646	0.436935	484.851	47.949
9.03333	-139.684	59.1831	89.6386	0.660477	484.89	47.9528
9.05	-139.679	59.3162	89.9267	0.883408	484.865	47.9531
9.06667	-139.681	59.195	89.6667	0.842209	484.918	47.951
9.08333	-139.678	59.2368	89.7961	0.550156	485.016	47.9495
9.1	-139.678	59.3624	89.8605	0.423203	485.083	47.9522
9.11667	-139.677	59.2132	89.7016	0.597763	485.039	47.9501
9.13333	-139.682	59.2014	89.706	0.0489044	485.03	47.9493
9.15	-139.68	59.2663	89.7915	0.495987	484.919	47.9462
9.16667	-139.681	59.2721	89.9049	0.038681	485.009	47.9522
9.18333	-139.681	59.1515	89.5939	0.702744	484.919	47.9517
9.2	-139.677	59.2721	89.7031	0.365982	484.688	47.9507
9.21667	-139.678	59.1776	89.6795	8.48351	484.903	47.9484
9.23333	-139.678	59.174	89.633	8.62892	484.941	47.9501
9.25	-139.683	59.2066	89.6963	8.93837	484.896	47.9533
9.26667	-139.684	59.1985	89.6888	9.09508	484.794	47.9504
9.28333	-139.685	59.156	89.573	9.12422	484.856	47.9484
9.3	-139.685	59.1891	89.6734	8.72963	484.853	47.9487
9.31667	-139.685	59.2825	89.763	9.4587	484.826	47.9452
9.33333	-139.686	59.2104	89.7555	8.70705	484.789	47.9459
9.35	-139.683	59.1883	89.633	8.86269	484.771	47.9447
9.36667	-139.682	59.201	89.6987	-1.96495	484.687	47.9478
9.38333	-139.683	59.23	89.6853	3.11134	484.756	47.9466
9.4	-139.683	59.2359	89.7059	3.59657	484.781	47.9412
9.41667	-139.683	59.1991	89.6253	3.49159	484.692	47.9408
9.43333	-139.681	59.2709	89.7443	8.7899	484.819	47.9401
9.45	-139.687	59.2486	89.7839	8.62541	484.84	47.9404
9.46667	-139.688	59.1453	89.5965	8.72017	484.827	47.9394
9.48333	-139.686	59.2226	89.6525	9.09981	484.903	47.9447
9.5	-139.687	59.2263	89.7401	8.95149	484.844	47.9412
9.51667	-139.683	59.202	89.6432	8.77739	484.876	47.9389
9.53333	-139.685	59.2104	89.6667	8.4066	484.793	47.934
9.55	-139.685	59.1656	89.607	8.43758	484.967	47.9365
9.56667	-139.68	59.2492	89.7492	9.33952	484.933	47.9383
9.58333	-139.678	59.2474	89.6209	8.33519	484.846	47.9357
9.6	-139.682	59.2307	89.739	9.60655	485.012	47.9363
9.61667	-139.681	59.2875	89.685	9.22676	484.99	47.9395
9.63333	-139.685	59.1785	89.6447	9.10286	484.999	47.9383
9.65	-139.684	59.2193	89.7033	9.188	485.003	47.9406
9.66667	-139.686	59.1793	89.5893	9.07478	485.019	47.936
9.68333	-139.686	59.4065	89.9938	8.66051	485.075	47.938
9.7	-139.691	59.2109	89.6545	9.01405	485.052	47.9356
9.71667	-139.69	59.201	89.737	8.40126	485.028	47.9316
9.73333	-139.691	59.2623	89.7059	9.01039	485.097	47.9342
9.75	-139.693	59.3696	89.8354	8.76122	485.103	47.9348
9.76667	-139.692	59.3409	89.752	9.28886	485.126	47.9322
9.78333	-139.688	59.2051	89.7015	8.88054	485.073	47.9289
9.8	-139.685	59.2402	89.7654	9.76021	484.947	47.9276
9.81667	-139.688	59.2426	89.6314	8.78151	485.08	47.9255
9.83333	-139.689	59.268	89.8107	9.13673	485.054	47.9276
9.85	-139.688	59.2051	89.6703	8.75481	485.063	47.9267
9.86667	-139.688	59.3166	89.7944	8.6779	485.069	47.9246
9.88333	-139.682	59.2724	89.7996	8.62541	485.058	47.9276
9.9	-139.682	59.3171	89.8994	9.60045	485.062	47.9272
9.91667	-139.683	59.2428	89.7585	9.32457	485.016	47.9276
9.93333	-139.692	59.2156	89.6949	8.64861	485.091	47.9304
9.95	-139.691	59.4604	90.1251	9.11354	485.071	47.9305
9.96667	-139.69	59.2658	89.7312	8.97347	484.997	47.9289
9.98333	-139.692	59.3829	90.0408	9.37218	485.012	47.9281
10	-139.696	59.2425	89.7376	9.21135	485.072	47.925
10.0167	-139.689	59.1874	89.6796	9.11232	484.881	47.9252
10.0333	-139.692	59.1561	89.5771	9.68224	484.982	47.927
10.05	-139.69	59.2135	89.6613	9.29237	484.997	47.9249
10.0667	-139.694	59.2437	89.7047	9.22615	484.999	47.9205
10.0833	-139.692	59.2582	89.7265	9.63219	485	47.9256
10.1	-139.693	59.2039	89.7356	9.4944	485.021	47.9244
10.1167	-139.692	59.3031	89.8614	9.00154	484.994	47.924
10.1333	-139.694	59.2103	89.6815	9.57314	485.008	47.9269
10.15	-139.689	59.2013	89.6456	9.30245	485.035	47.927
10.1667	-139.687	59.2634	89.6812	8.6689	485.041	47.9281
10.1833	-139.685	59.2341	89.6937	9.07951	484.875	47.9275
10.2	-139.687	59.2872	89.8017	9.26918	485.031	47.9275
10.2167	-139.686	59.2271	89.6058	9.43062	484.996	47.927
10.2333	-139.689	59.1634	89.6072	9.39674	484.85	47.925
10.25	-139.685	59.2088	89.7184	9.0844	484.992	47.924
10.2667	-139.688	59.2088	89.7726	9.20952	485.065	47.9261
10.2833	-139.685	59.2527	89.6943	9.2762	485.06	47.926
10.3	-139.687	59.3221	89.7501	9.62441	485.013	47.9287
10.3167	-139.684	59.1985	89.6475	9.48372	485.046	47.9276
10.3333	-139.684	59.2278	89.6873	9.02535	485.05	47.9235
10.35	-139.68	59.2213	89.6575	9.10515	485.017	47.9244
10.3667	-139.681	59.2014	89.6821	9.06593	484.971	47.9249
10.3833	-139.68	59.1888	89.6664	8.65166	485.009	47.9261
10.4	-139.677	59.2074	89.6688	9.25484	484.822	47.9195
10.4167	-139.679	59.2518	89.8196	9.12605	484.964	47.922
10.4333	-139.674	59.2634	89.7242	9.37157	484.849	47.9226
10.45	-139.678	59.2593	89.7614	9.0873	484.91	47.9235
10.4667	-139.679	59.1984	89.65	9.25423	484.955	47.9244
10.4833	-139.676	59.226	89.6587	9.08318	484.896	47.9197
10.5	-139.674	59.2828	89.811	9.54506	484.883	47.9191
10.5167	-139.673	59.1673	89.5915	8.78029	484.955	47.9206
10.5333	-139.668	59.3417	89.8212	8.6338	484.924	47.9176
10.55	-139.665	59.1827	89.6244	8.96095	484.982	47.9179
10.5667	-139.664	59.3484	89.9516	9.2173	484.93	47.9191
10.5833	-139.665	59.2251	89.6719	9.39964	485.095	47.9241
10.6	-139.663	59.2728	89.8814	9.10347	485.007	47.9232
10.6167	-139.66	59.3592	89.7244	9.69948	484.786	47.9243
10.6333	-139.661	59.2098	89.6371	8.77983	485.035	47.9227
10.65	-139.66	59.2016	89.6543	9.11354	485.132	47.92
10.6667	-139.662	59.2458	89.7518	9.7686	485.112	47.9202
10.6833	-139.661	59.2243	89.6803	9.02885	485.069	47.9202
10.7	-139.661	59.2168	89.6938	-0.803299	485.036	47.925
10.7167	-139.656	59.2158	89.7846	-1.75041	485.059	47.9252
10.7333	-139.657	59.2965	89.7907	11.4358	485.018	47.9229
10.75	-139.655	59.2286	89.6784	7.30339	485.005	47.9194
10.7667	-139.654	59.2687	89.7454	1.76781	484.998	47.9171
10.7833	-139.651	59.2223	89.7085	1.81557	484.912	47.9188
10.8	-139.649	59.2066	89.6798	3.59596	484.978	47.9206
10.8167	-139.645	59.2979	89.8867	2.98622	484.975	47.9192
10.8333	-139.642	59.2359	89.658	2.6786	484.811	47.9197
10.85	-139.64	59.2153	89.7222	2.59697	485.007	47.9224
10.8667	-139.639	59.2353	89.7022	2.23396	485.041	47.9217
10.8833	-139.636	59.199	89.6613	1.54732	484.962	47.9182
10.9	-139.627	59.233	89.7472	2.21138	484.989	47.9182
10.9167	-139.625	59.3078	89.8745	2.09862	485.019	47.9191
10.9333	-139.62	59.2133	89.6497	2.35024	485.047	47.9224
10.95	-139.617	59.2564	89.7109	2.42409	484.889	47.9185
10.9667	-139.62	59.251	89.7442	1.90788	484.959	47.9173
10.9833	-139.618	59.2208	89.6973	1.96465	484.923	47.915
11	-139.62	59.2481	89.8234	2.60109	484.844	47.9153
11.0167	-139.62	59.1871	89.5835	2.05223	484.856	47.9162
11.0333	-139.613	59.184	89.607	2.49031	484.931	47.9191
11.05	-139.613	59.3455	89.7837	1.43349	484.948	47.9171
11.0667	-139.605	59.2831	89.687	2.06352	484.925	47.9159
11.0833	-139.604	59.2248	89.6859	2.13921	484.833	47.9194
11.1	-139.601	59.2219	89.6349	1.66542	484.947	47.9147
11.1167	-139.606	59.185	89.6597	2.34062	484.893	47.9157
11.1333	-139.606	59.2144	89.6822	2.74956	484.894	47.9144
11.15	-139.599	59.1714	89.5785	1.94496	484.857	47.9133
11.1667	-139.596	59.2582	89.8097	1.76964	484.867	47.915
11.1833	-139.595	59.2815	89.8026	1.20049	484.877	47.9183
11.2	-139.595	59.258	89.6865	11.3798	484.899	47.9162
11.2167	-139.591	59.244	89.7665	9.58092	484.667	47.915
11.2333	-139.591	59.1685	89.5533	9.22508	484.979	47.9139
11.25	-139.59	59.2069	89.6189	9.18633	484.914	47.9163
11.2667	-139.588	59.5504	90.2573	9.06593	484.915	47.9148
11.2833	-139.586	59.2487	89.7724	8.6779	484.925	47.913
11.3	-139.589	59.2558	89.7346	9.30245	484.974	47.911
11.3167	-139.587	59.2423	89.7065	9.00688	484.918	47.9128
11.3333	-139.589	59.287	89.7842	9.3705	484.8	47.9113
11.35	-139.587	59.1705	89.5959	9.85863	484.913	47.9134
11.3667	-139.583	59.1659	89.5391	9.02596	484.915	47.9144
11.3833	-139.586	59.2161	89.6623	9.12544	484.858	47.9122
11.4	-139.586	59.2909	89.7855	9.19457	484.921	47.9102
11.4167	-139.584	59.2829	89.7225	9.49806	484.921	47.9086
11.4333	-139.586	59.2672	89.6958	9.31496	484.735	47.9121
11.45	-139.583	59.1686	89.5704	9.74236	484.867	47.9098
11.4667	-139.586	59.2786	89.7906	9.63219	484.79	47.9096
11.4833	-139.589	59.6429	89.932	9.68697	484.808	47.9099
11.5	-139.588	59.1946	89.5629	9.14391	484.772	47.9101
11.5167	-139.586	59.2133	89.6845	8.87627	484.749	47.9101
11.5333	-139.583	59.2843	89.815	8.78578	484.759	47.9044
11.55	-139.588	59.2852	89.855	9.25957	484.739	47.902
11.5667	-139.586	59.3607	89.9035	9.47411	484.724	47.904
11.5833	-139.588	59.2426	89.6735	8.64861	484.676	47.9
11.6	-139.587	59.3292	89.9528	9.40498	484.558	47.9011
11.6167	-139.586	59.1883	89.5937	9.33235	484.708	47.9037
11.6333	-139.587	59.1941	89.6336	9.1111	484.746	47.9038
11.65	-139.588	59.3388	89.7848	9.50569	484.733	47.9023
11.6667	-139.589	59.5245	89.8425	9.76387	484.783	47.9041
11.6833	-139.59	59.2086	89.6217	9.10225	484.818	47.9046
11.7	-139.591	59.2136	89.6052	9.18861	484.798	47.9063
11.7167	-139.591	59.1703	89.5948	8.74214	484.764	47.9069
11.7333	-139.597	59.2481	89.7218	8.69103	484.765	47.9052
11.75	-139.596	59.248	89.7285	9.04503	484.739	47.904
11.7667	-139.598	59.4032	90.0561	9.29298	484.688	47.904
11.7833	-139.605	59.2345	89.7181	9.86748	484.783	47.9047
11.8	-139.605	59.2568	89.8022	9.77333	484.715	47.9047
11.8167	-139.604	59.233	89.6691	9.53682	484.621	47.9049
11.8333	-139.605	59.183	89.5384	9.32808	484.798	47.9
11.85	-139.608	59.2358	89.6104	9.04137	484.76	47.9008
11.8667	-139.607	59.2234	89.6987	9.42345	484.818	47.9058
11.8833	-139.609	59.2832	89.6644	9.76326	484.884	47.9026
11.9	-139.611	59.2385	89.7039	8.98964	484.845	47.9041
11.9167	-139.611	59.2983	89.764	9.44084	484.83	47.9038
11.9333	-139.614	59.2565	89.7517	9.3264	484.873	47.9018
11.95	-139.611	59.2089	89.6468	9.51943	484.909	47.9006
11.9667	-139.615	59.3009	89.791	9.59038	484.889	47.9
11.9833	-139.615	59.2139	89.6783	9.15764	484.753	47.9005
12	-139.622	59.2793	89.6893	9.54216	484.827	47.9015
12.0167	-139.62	59.1889	89.5861	9.22264	484.904	47.904
12.0333	-139.619	59.314	89.8119	9.49318	484.739	47.9035
12.05	-139.618	59.2162	89.625	9.29649	484.79	47.9009
12.0667	-139.621	59.2078	89.6444	9.13918	484.864	47.9023
12.0833	-139.619	59.3183	89.914	9.96407	484.812	47.9041
12.1	-139.62	59.1857	89.6682	9.31618	484.788	47.9035
12.1167	-139.62	59.2426	89.7331	9.04091	484.808	47.902
12.1333	-139.619	59.1917	89.67	9.67079	484.875	47.9023
12.15	-139.624	59.2649	89.8168	9.88899	484.798	47.9031
12.1667	-139.622	59.2307	89.6748	9.73946	484.873	47.9011
12.1833	-139.622	59.1946	89.6221	9.37157	484.881	47.9021
12.2	-139.619	59.2414	89.7056	9.6685	484.812	47.9005
12.2167	-139.619	59.2338	89.7199	9.53255	484.927	47.9025
12.2333	-139.618	59.2036	89.6626	9.43001	484.89	47.9029
12.25	-139.618	59.202	89.6594	9.65599	484.765	47.9049
12.2667	-139.618	59.213	89.5954	9.64577	484.934	47.9055
12.2833	-139.617	59.2417	89.7021	9.78767	484.891	47.9029
12.3	-139.618	59.1924	89.5689	10.5125	484.858	47.9046
12.3167	-139.619	59.1914	89.6401	9.32457	484.798	47.906
12.3333	-139.616	59.2292	89.7231	9.16176	484.824	47.9093
12.35	-139.613	59.17	89.6121	9.83543	484.846	47.9083
12.3667	-139.616	59.1883	89.6383	9.33296	484.783	47.9083
12.3833	-139.616	59.2236	89.6459	9.21425	484.848	47.9087
12.4	-139.614	59.3186	89.9699	9.98436	484.869	47.9107
12.4167	-139.615	59.2208	89.7738	9.64348	484.672	47.9083
12.4333	-139.61	59.2402	89.651	9.46526	484.833	47.907
12.45	-139.612	59.2403	89.7031	9.37996	484.883	47.9064
12.4667	-139.608	59.2323	89.8107	9.31801	484.872	47.9083
12.4833	-139.607	59.2393	89.6807	9.4175	484.846	47.9086
12.5	-139.607	60.0857	90.0575	9.62196	484.836	47.911
12.5167	-139.607	59.3098	89.7555	8.78807	484.873	47.9116
12.5333	-139.603	59.1641	89.6026	9.40147	484.853	47.9125
12.55	-139.606	59.2577	89.6719	8.71483	484.938	47.909
12.5667	-139.608	59.2497	89.813	8.96568	484.846	47.9086
12.5833	-139.608	59.1778	89.6862	8.96278	484.833	47.9086
12.6	-139.607	59.2333	89.7428	9.23332	484.904	47.9101
12.6167	-139.603	59.201	89.7221	8.81905	484.921	47.9076
12.6333	-139.603	59.2732	89.6958	9.29176	484.645	47.9115
12.65	-139.601	59.2146	89.7457	9.20769	484.866	47.9108
12.6667	-139.601	59.2677	89.8162	9.19518	484.825	47.9087
12.6833	-139.604	59.2437	89.726	9.19762	484.768	47.9101
12.7	-139.605	59.2295	89.6948	8.95027	484.694	47.9125
12.7167	-139.605	59.2828	89.8008	8.83156	484.667	47.9115
12.7333	-139.608	59.296	89.6644	8.10631	484.75	47.9119
12.75	-139.608	59.3534	89.858	11.4042	484.726	47.9115
12.7667	-139.603	59.1972	89.5646	8.87993	484.705	47.9083
12.7833	-139.604	59.362	89.7739	8.95256	484.837	47.9107
12.8	-139.607	59.3043	89.7172	8.89656	484.657	47.9142
12.8167	-139.605	59.2075	89.6388	8.17055	484.807	47.9128
12.8333	-139.605	59.334	89.9007	9.27025	484.776	47.9118
12.85	-139.609	59.257	89.7091	8.84056	484.764	47.9124
12.8667	-139.611	59.2091	89.6893	9.41582	484.82	47.9095
12.8833	-139.613	59.313	89.9531	9.27452	484.842	47.9118
12.9	-139.616	59.1929	89.5997	8.87398	484.874	47.906
12.9167	-139.62	59.3392	89.9067	9.39308	484.852	47.9087
12.9333	-139.624	59.2262	89.6778	9.80263	484.875	47.9064
12.95	-139.627	59.2838	89.7511	10.2294	484.873	47.9041
12.9667	-139.627	59.255	89.7169	9.14925	484.862	47.9083
12.9833	-139.629	59.6346	89.8641	9.18144	484.992	47.9061
13	-139.634	59.3888	89.7529	9.81026	484.952	47.9095
13.0167	-139.638	59.2255	89.6862	9.30901	484.795	47.9098
13.0333	-139.638	59.2794	89.754	8.96751	484.908	47.9147
13.05	-139.645	59.194	89.6993	9.28459	484.918	47.9154
13.0667	-139.649	59.2316	89.721	9.56596	484.928	47.9156
13.0833	-139.654	59.2779	89.6485	9.37218	484.909	47.9121
13.1	-139.655	59.2934	89.6394	9.4825	484.911	47.9116
13.1167	-139.662	59.2388	89.7947	9.3615	484.981	47.9099
13.1333	-139.663	59.3179	89.8235	9.61006	484.908	47.9098
13.15	-139.666	59.1856	89.6648	9.10347	484.958	47.9102
13.1667	-139.673	59.2034	89.6073	9.33296	484.954	47.9119
13.1833	-139.678	59.2794	89.6558	9.52721	484.937	47.9144
13.2	-139.681	59.2516	89.8704	8.87337	484.971	47.9137
13.2167	-139.686	59.1787	89.6024	9.18144	484.909	47.909
13.2333	-139.693	59.1631	89.5937	8.70583	484.782	47.9086
13.25	-139.704	59.1962	89.5915	9.18388	484.96	47.9092
13.2667	-139.709	59.197	89.6052	9.04442	484.953	47.9086
13.2833	-139.715	59.2556	89.6969	9.50996	484.947	47.9104
13.3	-139.722	59.1837	89.5438	9.13918	484.969	47.9099
13.3167	-139.727	59.1691	89.5739	9.67445	484.95	47.9107
13.3333	-139.731	59.2054	89.6642	9.10103	484.964	47.9107
13.35	-139.735	59.2292	89.7292	9.40437	484.86	47.9075
13.3667	-139.742	59.2139	89.6461	9.57069	484.989	47.9079
13.3833	-139.745	59.342	89.7572	9.4027	484.937	47.9061
13.4	-139.753	59.2361	89.7196	9.57436	484.889	47.9073
13.4167	-139.755	59.2139	89.6482	9.64943	484.995	47.9086
13.4333	-139.763	59.2609	89.7356	9.09096	485.055	47.9075
13.45	-139.77	59.1903	89.6687	9.57909	484.9	47.9066
13.4667	-139.776	59.2606	89.7245	9.67384	484.965	47.9073
13.4833	-139.778	59.2164	89.6555	9.79363	484.969	47.9063
13.5	-139.783	59.1938	89.6424	8.68919	485.012	47.9075
13.5167	-139.785	59.1875	89.631	9.14162	484.99	47.9069
13.5333	-139.789	59.2585	89.6186	9.43306	484.895	47.907
13.55	-139.787	59.2255	89.6409	9.30306	484.935	47.9075
13.5667	-139.789	59.1569	89.5487	10.0875	484.925	47.9064
13.5833	-139.787	59.1943	89.6787	9.15886	484.973	47.9044
13.6	-139.789	59.2112	89.6423	9.5356	484.964	47.9054
13.6167	-139.793	59.1692	89.604	9.45564	484.81	47.9032
13.6333	-139.795	59.2999	89.8364	9.28459	484.927	47.9047
13.65	-139.793	59.4222	90.0388	9.33586	484.842	47.904
13.6667	-139.795	59.1428	89.5205	9.64226	484.705	47.9028
13.6833	-139.792	59.2271	89.7915	9.04976	484.863	47.9066
13.7	-139.793	59.2315	89.6235	9.72145	484.906	47.907
13.7167	-139.788	59.1627	89.5846	9.32045	484.889	47.9023
13.7333	-139.788	59.1647	89.5824	9.15535	484.863	47.8983
13.75	-139.785	59.2336	89.6652	9.32518	484.968	47.8985
13.7667	-139.784	59.1915	89.65	9.69826	484.961	47.9003
13.7833	-139.782	59.2379	89.685	9.09386	484.894	47.9014
13.8	-139.78	59.2251	89.6682	9.45992	484.89	47.8996
13.8167	-139.776	59.1933	89.6015	4.54124	484.959	47.8973
13.8333	-139.77	59.204	89.6067	3.12859	484.771	47.8945
13.85	-139.771	59.1773	89.5799	2.21962	484.952	47.8989
13.8667	-139.767	59.1697	89.6034	1.37032	484.887	47.8976
13.8833	-139.758	59.5422	90.0419	0.714645	484.982	47.8991
13.9	-139.75	59.2291	89.7158	40.2129	484.932	47.8989
13.9167	-139.742	59.2063	89.7212	0.118637	484.886	47.8986
13.9333	-139.74	59.2324	89.6685	0.284958	484.934	47.9014
13.95	-139.733	59.2046	89.6824	0.264664	484.929	47.9023
13.9667	-139.731	59.1799	89.566	0.669937	484.918	47.906
13.9833	-139.725	59.2774	89.7727	0.203323	484.888	47.9028
14	-139.727	59.1917	89.6287	0.469131	484.791	47.9003
14.0167	-139.716	59.2036	89.7709	0.380936	484.916	47.9009
14.0333	-139.709	59.3215	89.9987	0.0751495	484.907	47.9014
14.05	-139.703	59.2167	89.6914	-0.0249481	484.679	47.8983
14.0667	-139.699	59.2406	89.6795	0.712204	484.899	47.9003
14.0833	-139.695	59.1688	89.6345	-0.190659	484.882	47.9028
14.1	-139.689	59.2785	89.7532	-0.535049	484.826	47.9047
14.1167	-139.68	59.1673	89.5083	-0.157852	484.794	47.9043
14.1333	-139.674	59.1395	89.5023	-0.625687	484.819	47.8997
14.15	-139.667	59.2091	89.5882	0.402908	484.872	47.9006
14.1667	-139.658	59.1792	89.6258	-0.868912	484.813	47.9017
14.1833	-139.653	59.1764	89.6288	-0.274582	484.799	47.898
14.2	-139.644	59.1726	89.6063	-0.0647736	484.788	47.8992
14.2167	-139.643	59.2042	89.5977	-0.132828	484.553	47.9009
14.2333	-139.643	59.1505	89.5353	0.253983	484.611	47.9023
14.25	-139.638	59.241	89.6938	0.138931	484.633	47.9018
14.2667	-139.633	59.2007	89.6114	0.275955	484.596	47.9003
14.2833	-139.632	59.2167	89.6093	-0.702591	484.712	47.8977
14.3	-139.627	59.2654	89.7541	0.0489044	484.716	47.8985
14.3167	-139.618	59.145	89.5358	-0.235214	484.634	47.8965
14.3333	-139.614	59.2365	89.714	-0.165024	484.661	47.9002
14.35	-139.612	59.1877	89.6299	-0.443954	484.713	47.9017
14.3667	-139.606	59.2406	89.7129	-0.282364	484.743	47.9025
14.3833	-139.6	59.4402	89.7918	0.819626	484.667	47.9035
14.4	-139.599	59.2506	89.6694	9.51225	484.818	47.906
14.4167	-139.596	59.2535	89.7187	10.0488	484.834	47.9037
14.4333	-139.595	59.2858	89.8283	9.5623	484.696	47.8999
14.45	-139.59	59.3401	89.8035	9.75258	484.803	47.8976
14.4667	-139.588	59.2135	89.6932	9.47411	484.829	47.8962
14.4833	-139.585	59.293	89.7949	9.77333	484.779	47.8963
14.5	-139.584	59.1563	89.5896	9.92363	484.656	47.8996
14.5167	-139.579	59.1767	89.5487	10.1519	484.601	47.8986
14.5333	-139.582	59.2564	89.7143	9.7126	484.594	47.8959
14.55	-139.581	59.2336	89.6885	10.4462	484.554	47.8959
14.5667	-139.582	59.176	89.6092	9.67033	484.611	47.8977
14.5833	-139.582	59.2077	89.6709	9.14269	484.636	47.8977
14.6	-139.577	59.2274	89.7506	8.79173	484.683	47.8948
14.6167	-139.577	59.4094	89.7591	9.77638	484.698	47.8967
14.6333	-139.579	59.1621	89.6783	9.43489	484.703	47.8948
14.65	-139.572	59.1473	89.5748	9.11415	484.524	47.8953
14.6667	-139.573	59.1689	89.58	9.03481	484.727	47.8983
14.6833	-139.567	59.1947	89.6322	9.25606	484.743	47.8982
14.7	-139.564	59.2201	89.6229	9.14757	484.725	47.897
14.7167	-139.564	59.1879	89.6554	9.27864	484.714	47.9008
14.7333	-139.563	59.1915	89.6166	9.21547	484.769	47.8991
14.75	-139.564	59.1485	89.5388	9.25362	484.782	47.9046
14.7667	-139.563	59.2309	89.6539	9.7889	484.723	47.8979
14.7833	-139.56	59.1955	89.6952	9.16664	484.76	47.8979
14.8	-139.559	59.2234	89.7044	9.00444	484.771	47.8968
14.8167	-139.561	59.2802	89.6569	9.33708	484.624	47.8968
14.8333	-139.56	59.264	89.7381	9.1964	484.709	47.8977
14.85	-139.56	59.1775	89.6311	9.3174	484.745	47.9018
14.8667	-139.56	59.1579	89.5507	9.43428	484.616	47.9
14.8833	-139.563	59.2748	89.7743	9.41155	484.765	47.9006
14.9	-139.564	59.1599	89.5452	9.48967	484.716	47.8999
14.9167	-139.566	59.1116	89.5022	9.33464	484.868	47.8986
14.9333	-139.566	59.2268	89.6354	9.65599	484.797	47.8994
14.95	-139.571	59.2234	89.7579	9.24889	484.788	47.8996
14.9667	-139.574	59.2327	89.7598	10.0457	484.765	47.9031
14.9833	-139.569	59.181	89.5895	8.78578	484.744	47.9005
15	-139.57	59.2629	89.7457	9.80141	484.741	47.9002
15.0167	-139.573	59.1842	89.667	9.30306	484.748	47.898
15.0333	-139.571	59.154	89.6284	9.22325	484.566	47.8992
15.05	-139.567	59.3082	89.7349	9.16298	484.733	47.9023
15.0667	-139.569	59.2298	89.683	8.73512	484.735	47.9021
15.0833	-139.567	59.2246	89.7057	8.97713	484.591	47.9025
15.1	-139.571	59.1923	89.6488	8.87276	484.683	47.902
15.1167	-139.569	59.1932	89.649	9.18861	484.702	47.8999
15.1333	-139.567	59.1372	89.5576	9.60472	484.713	47.8999
15.15	-139.568	59.3125	89.8698	9.56184	484.761	47.9006
15.1667	-139.573	59.3424	89.8429	9.03191	484.791	47.9015
15.1833	-139.575	60.2717	90.0175	9.05098	484.798	47.9005
15.2	-139.575	59.1755	89.5834	8.8662	484.759	47.9002
15.2167	-139.574	59.1836	89.6084	9.15886	484.715	47.9018
15.2333	-139.573	59.2074	89.6668	9.17732	484.674	47.9005
15.25	-139.57	59.1601	89.5802	9.27147	484.506	47.9008
15.2667	-139.567	59.2422	89.6713	8.89961	484.632	47.9005
15.2833	-139.567	59.183	89.663	9.05693	484.643	47.8994
15.3	-139.571	59.1555	89.5777	8.87398	484.649	47.8979
15.3167	-139.569	59.1586	89.5875	9.24706	484.68	47.8992
15.3333	-139.565	59.1744	89.5988	9.30016	484.693	47.9034
15.35	-139.565	59.192	89.69	9.08669	484.7	47.9017
15.3667	-139.564	59.1862	89.6713	9.16954	484.666	47.9017
15.3833	-139.564	59.1488	89.5991	9.02657	484.713	47.8999
15.4	-139.558	59.1943	89.6555	9.68285	484.744	47.898
15.4167	-139.554	59.1705	89.6117	8.9109	484.624	47.8951
15.4333	-139.549	59.1544	89.6352	9.34898	484.761	47.8991
15.45	-139.546	59.3453	89.8988	8.8578	484.721	47.897
15.4667	-139.547	59.1906	89.6323	9.03069	484.551	47.8997
15.4833	-139.546	59.2361	89.6922	8.94432	484.74	47.9028
15.5	-139.542	59.1885	89.67	9.35677	484.854	47.8982
15.5167	-139.54	59.1689	89.5342	9.8658	484.844	47.8968
15.5333	-139.542	59.3627	90.1147	9.39491	484.783	47.9005
15.55	-139.537	59.4004	90.0805	9.16954	484.771	47.8997
15.5667	-139.534	59.1885	89.6308	9.09859	484.801	47.8973
15.5833	-139.535	59.2461	89.7674	9.08135	484.733	47.8992
15.6	-139.534	59.2759	89.7259	9.23271	484.778	47.8962
15.6167	-139.525	59.208	89.6674	9.18694	484.723	47.8976
15.6333	-139.521	59.2478	89.7817	8.73573	484.653	47.8962
15.65	-139.514	59.3726	89.7886	8.97286	484.771	47.8948
15.6667	-139.511	59.2144	89.6606	9.10454	484.751	47.8938
15.6833	-139.506	59.2307	89.7645	9.34059	484.599	47.8904
15.7	-139.501	59.2019	89.649	9.17976	484.725	47.8924
15.7167	-139.499	59.1787	89.584	9.0963	484.772	47.8942
15.7333	-139.498	59.2428	89.7446	8.85841	484.766	47.8913
15.75	-139.494	59.2114	89.6488	9.34242	484.749	47.891
15.7667	-139.493	59.3189	89.8583	9.44908	484.813	47.8944
15.7833	-139.491	59.3183	89.8283	9.66377	484.74	47.8942
15.8	-139.487	59.1773	89.6719	8.92525	484.61	47.8957
15.8167	-139.486	59.2098	89.5971	9.67079	484.672	47.8971
15.8333	-139.487	59.1784	89.6951	9.21074	484.71	47.8999
15.85	-139.481	59.6679	90.1319	8.75114	484.483	47.898
15.8667	-139.479	59.1814	89.6897	9.34303	484.632	47.8938
15.8833	-139.476	59.1709	89.5817	9.43718	484.722	47.8933
15.9	-139.474	59.1509	89.5611	9.43657	484.678	47.8893
15.9167	-139.472	59.1673	89.6262	8.79768	484.717	47.8924
15.9333	-139.465	59.2721	89.7974	8.95912	484.65	47.8906
15.95	-139.47	59.1923	89.6633	9.32869	484.725	47.8922
15.9667	-139.469	59.2379	89.8193	-0.405808	484.664	47.8924
15.9833	-139.462	59.1814	89.622	-0.626907	484.73	47.8935
16	-139.46	59.2951	89.8834	7.62939e-05	484.674	47.8922
16.0167	-139.457	59.4811	89.9796	-0.585098	484.634	47.8918
16.0333	-139.454	59.2144	89.7411	0.0125885	484.752	47.896
16.05	-139.445	59.4494	89.7678	-0.185776	484.759	47.8927
16.0667	-139.444	59.2074	89.6175	-0.216141	484.562	47.8916
16.0833	-139.447	59.2016	89.625	-0.556564	484.77	47.8892
16.1	-139.444	59.141	89.5873	-0.387802	484.791	47.8887
16.1167	-139.447	59.2945	89.9284	0.154343	484.75	47.8902
16.1333	-139.443	59.2677	89.7033	-0.421219	484.674	47.8886
16.15	-139.444	59.1695	89.6845	-0.106583	484.67	47.8858
16.1667	-139.439	59.2127	89.779	0.190201	484.677	47.8922
16.1833	-139.439	59.1872	89.6035	-0.0450897	484.581	47.8886
16.2	-139.439	59.1924	89.6487	-0.272903	484.646	47.889
16.2167	-139.434	59.2146	89.78	0.24025	484.665	47.8892
16.2333	-139.432	59.2318	89.6475	9.51408	484.568	47.8895
16.25	-139.429	59.1238	89.5229	9.09508	484.598	47.8907
16.2667	-139.426	59.1752	89.6532	9.18083	484.611	47.8867
16.2833	-139.427	59.1933	89.5861	9.43001	484.566	47.8886
16.3	-139.428	59.1772	89.6284	8.89183	484.627	47.8886
16.3167	-139.424	59.1462	89.5748	8.64677	484.685	47.8906
16.3333	-139.418	59.1383	89.5562	9.00566	484.58	47.8939
16.35	-139.415	59.2182	89.7663	9.18984	484.657	47.893
16.3667	-139.417	59.2289	89.6738	9.20891	484.6	47.8941
16.3833	-139.421	59.168	89.6343	8.91991	484.663	47.8925
16.4	-139.419	59.1265	89.5179	8.96874	484.615	47.8907
16.4167	-139.414	59.2924	89.7701	8.35777	484.711	47.8907
16.4333	-139.414	59.1848	89.6528	-1.07689	484.683	47.8922
16.45	-139.41	59.2095	89.6653	-0.20134	484.488	47.8901
16.4667	-139.41	59.4628	89.8974	-0.577469	484.652	47.8893
16.4833	-139.414	59.2112	89.7114	-0.660934	484.67	47.8919
16.5	-139.411	59.1535	89.5144	-0.687027	484.652	47.8924
16.5167	-139.41	59.2294	89.7353	-0.557175	484.669	47.8892
16.5333	-139.41	59.1972	89.7526	-0.176315	484.674	47.8895
16.55	-139.408	59.1859	89.5956	-0.346756	484.677	47.8907
16.5667	-139.407	59.2097	89.6636	8.57948	484.658	47.8864
16.5833	-139.404	59.2304	89.7909	8.09364	484.613	47.8831
16.6	-139.404	59.2606	89.7537	8.5389	484.7	47.8869
16.6167	-139.402	59.3137	89.7109	9.52538	484.554	47.8919
16.6333	-139.401	59.1776	89.6696	9.62318	484.681	47.8912
16.65	-139.396	59.2428	89.7744	9.21669	484.649	47.8893
16.6667	-139.394	59.1753	89.5928	11.7535	484.624	47.8861
16.6833	-139.394	59.2179	89.7111	9.02824	484.712	47.8895
16.7	-139.392	59.1642	89.5507	8.40431	484.693	47.8886
16.7167	-139.39	59.9401	89.6929	8.93181	484.65	47.8895
16.7333	-139.388	59.2141	89.6937	9.62914	484.745	47.8893
16.75	-139.386	59.2617	89.7788	9.02779	484.718	47.8912
16.7667	-139.383	59.269	89.9279	8.88649	484.721	47.8938
16.7833	-139.382	59.2654	89.869	8.99788	484.584	47.8919
16.8	-139.381	59.1766	89.5718	9.09569	484.731	47.8933
16.8167	-139.379	59.1984	89.6328	9.19228	484.705	47.8927
16.8333	-139.376	59.1875	89.6008	9.25118	484.565	47.8959
16.85	-139.374	59.2037	89.6517	8.83644	484.687	47.8933
16.8667	-139.371	59.1673	89.6314	8.94783	484.68	47.8922
16.8833	-139.367	59.1962	89.6659	8.48885	484.706	47.891
16.9	-139.364	59.1663	89.6355	24.9493	484.656	47.8899
16.9167	-139.366	59.1869	89.544	11.1419	484.626	47.8921
16.9333	-139.366	59.1819	89.5982	6.05766	484.645	47.8898
16.95	-139.365	59.2226	89.6423	1.40373	484.626	47.8877
16.9667	-139.365	59.2779	89.7987	1.98845	484.648	47.8881
16.9833	-139.366	59.3412	89.8902	1.88118	484.655	47.8881
17	-139.362	59.1813	89.5226	2.58324	484.61	47.8886
17.0167	-139.362	59.2094	89.737	2.2805	484.648	47.8918
17.0333	-139.366	59.2493	89.6664	1.39	484.624	47.8919
17.05	-139.367	59.1282	89.5721	1.94008	484.502	47.8947
17.0667	-139.363	59.1819	89.5715	9.27208	484.688	47.8901
17.0833	-139.359	59.1857	89.6221	8.4597	484.644	47.8921
17.1	-139.359	59.3322	89.7025	8.54607	484.643	47.8904
17.1167	-139.355	59.157	89.5901	8.95622	484.705	47.8884
17.1333	-139.358	59.1895	89.6105	8.99071	484.679	47.8831
17.15	-139.358	59.2606	89.7604	8.3828	484.727	47.8811
17.1667	-139.352	59.1517	89.5562	9.06532	484.629	47.8826
17.1833	-139.348	59.1756	89.5493	8.61946	484.728	47.8867
17.2	-139.354	59.3377	90.073	9.25713	484.765	47.8875
17.2167	-139.354	59.2406	89.7149	8.77617	484.671	47.8873
17.2333	-139.354	59.1369	89.5611	8.86208	484.734	47.8869
17.25	-139.349	59.1906	89.6909	9.39064	484.738	47.8825
17.2667	-139.348	59.1883	89.6935	8.99071	484.594	47.8823
17.2833	-139.342	59.427	89.6995	9.36516	484.752	47.8812
17.3	-139.338	59.1987	89.6374	8.73329	484.73	47.8837
17.3167	-139.336	59.1187	89.5248	8.70293	484.779	47.8825
17.3333	-139.334	59.1831	89.595	8.70171	484.693	47.8857
17.35	-139.333	59.2426	89.7271	8.68324	484.703	47.8863
17.3667	-139.334	59.2643	89.7509	9.28993	484.735	47.8844
17.3833	-139.334	59.1901	89.6305	9.05632	484.655	47.8852
17.4	-139.328	59.15	89.6102	9.17076	484.698	47.8863
17.4167	-139.326	59.2791	89.8316	8.56407	484.608	47.8843
17.4333	-139.324	59.1787	89.6526	9.05815	484.452	47.8867
17.45	-139.324	59.2368	89.6265	3.38081	484.634	47.886
17.4667	-139.32	59.222	89.6813	2.85988	484.573	47.8931
17.4833	-139.319	59.1329	89.5475	1.80061	484.473	47.8913
17.5	-139.312	59.2986	89.8248	2.11296	484.568	47.8924
17.5167	-139.312	59.2855	89.8344	1.99135	484.624	47.8941
17.5333	-139.311	59.1999	89.7537	2.0623	484.538	47.8909
17.55	-139.315	59.1859	89.6963	1.62178	484.556	47.8893
17.5667	-139.316	59.2478	89.6487	2.75017	484.61	47.8916
17.5833	-139.311	59.17	89.611	2.28706	484.638	47.8921
17.6	-139.309	59.1491	89.5594	2.32048	484.564	47.8933
17.6167	-139.312	59.2509	89.6685	1.70235	484.654	47.8919
17.6333	-139.307	59.146	89.5887	2.29363	484.667	47.8898
17.65	-139.304	59.2504	89.7189	1.60927	484.544	47.8899
17.6667	-139.301	59.2707	89.6308	9.45503	484.735	47.8927
17.6833	-139.301	59.1767	89.6789	8.83995	484.684	47.8931
17.7	-139.301	59.2014	89.6891	8.89122	484.769	47.8895
17.7167	-139.297	59.194	89.679	9.04091	484.696	47.8895
17.7333	-139.294	59.1773	89.6433	9.19762	484.76	47.8896
17.75	-139.296	59.1705	89.5893	9.00627	484.701	47.8907
17.7667	-139.294	59.3212	89.779	8.31902	484.753	47.895
17.7833	-139.292	59.2767	89.7843	9.2376	484.796	47.8913
17.8	-139.295	59.2056	89.6618	9.13078	484.749	47.8924
17.8167	-139.29	59.1627	89.5318	9.06105	484.618	47.8925
17.8333	-139.288	59.286	89.7155	8.74107	484.786	47.8904
17.85	-139.284	59.1785	89.5513	9.40025	484.782	47.8895
17.8667	-139.279	59.2011	89.6436	9.28276	484.554	47.8928
17.8833	-139.276	59.2976	89.6995	9.16664	484.682	47.8965
17.9	-139.273	59.2266	89.7218	9.21364	484.71	47.8974
17.9167	-139.271	59.3324	89.667	8.96568	484.696	47.8935
17.9333	-139.271	59.129	89.5335	9.31206	484.636	47.8904
17.95	-139.273	59.1958	89.6435	8.9782	484.609	47.8854
17.9667	-139.269	59.1981	89.6639	9.06105	484.618	47.8863
17.9833	-139.264	59.1392	89.5376	8.64388	484.519	47.8863
18	-139.266	59.2564	89.7952	8.41377	484.6	47.8892
18.0167	-139.265	59.1659	89.5483	9.26079	484.603	47.8906
18.0333	-139.265	59.1425	89.5435	9.24294	484.474	47.8906
18.05	-139.266	59.2507	89.7396	8.71544	484.571	47.8889
18.0667	-139.259	59.3092	89.9331	8.95973	484.55	47.8919
18.0833	-139.265	59.2597	89.7802	9.04976	484.457	47.891
18.1	-139.262	59.2463	89.7793	8.778	484.621	47.8867
18.1167	-139.264	59.3899	90.4081	8.91563	484.671	47.8857
18.1333	-139.264	59.2574	89.6073	8.37151	484.589	47.8906
18.15	-139.26	59.1967	89.5773	9.25835	484.633	47.8867
18.1667	-139.259	59.1332	89.5681	9.3705	484.598	47.8873
18.1833	-139.261	59.1999	89.6554	8.55385	484.629	47.8892
18.2	-139.257	59.2039	89.6548	8.99437	484.536	47.8866
18.2167	-139.254	59.1477	89.5629	8.30116	484.608	47.887
18.2333	-139.257	59.197	89.6359	8.35426	484.627	47.8887
18.25	-139.254	59.1596	89.6143	8.54012	484.441	47.8906
18.2667	-139.258	59.2222	89.7366	8.71056	484.606	47.8898
18.2833	-139.259	59.1515	89.5965	8.92403	484.592	47.888
18.3	-139.253	59.1415	89.5556	8.91151	484.578	47.888
18.3167	-139.253	59.1767	89.6778	9.26735	484.593	47.8873
18.3333	-139.25	59.1847	89.6287	9.13628	484.551	47.8846
18.35	-139.253	59.201	89.5843	8.63136	484.631	47.8837
18.3667	-139.255	59.1557	89.605	8.94554	484.571	47.8835
18.3833	-139.253	59.2155	89.6499	9.18922	484.553	47.882
18.4	-139.25	59.3284	89.9133	8.94554	484.466	47.8831
18.4167	-139.251	59.1924	89.6659	8.65944	484.457	47.8815
18.4333	-139.25	59.1825	89.5831	8.78212	484.499	47.8828
18.45	-139.247	59.1863	89.654	9.03374	484.522	47.884
18.4667	-139.249	59.1444	89.5944	8.83461	484.249	47.8843
18.4833	-139.253	59.1628	89.5611	8.74825	484.475	47.8867
18.5	-139.248	59.2237	89.7431	18.9602	484.462	47.8873
18.5167	-139.248	59.208	89.6702	0.931015	484.455	47.8864
18.5333	-139.245	59.2747	89.616	1.17363	484.434	47.8832
18.55	-139.242	59.305	89.8035	1.22719	484.52	47.8875
18.5667	-139.242	59.195	89.6375	0.401077	484.532	47.8906
18.5833	-139.24	59.1869	89.6183	1.09795	484.523	47.891
18.6	-139.239	59.2136	89.7244	1.68388	484.589	47.8877
18.6167	-139.237	59.2435	89.6944	1.19682	484.622	47.8849
18.6333	-139.235	59.2074	89.6162	1.02882	484.502	47.8878
18.65	-139.239	59.1593	89.5806	0.867233	484.616	47.8892
18.6667	-139.233	59.2541	89.642	1.38405	484.641	47.8928
18.6833	-139.233	59.2464	89.7457	9.0551	484.484	47.8896
18.7	-139.233	59.183	89.5968	8.82561	484.694	47.8907
18.7167	-139.228	59.1807	89.6455	8.61946	484.652	47.8918
18.7333	-139.228	59.1811	89.6601	9.42406	484.611	47.8867
18.75	-139.231	59.2139	89.6052	11.2135	484.664	47.8819
18.7667	-139.23	59.1694	89.5667	1.02043	484.717	47.8834
18.7833	-139.23	59.1641	89.5696	0.600205	484.66	47.8873
18.8	-139.23	59.2083	89.6545	0.865402	484.647	47.8854
18.8167	-139.226	59.2268	89.7643	1.67854	484.676	47.8861
18.8333	-139.223	59.155	89.5915	8.65334	484.673	47.8848
18.85	-139.23	59.2965	89.6497	9.24889	484.546	47.8864
18.8667	-139.23	59.1627	89.6291	9.20891	484.633	47.8887
18.8833	-139.229	59.2225	89.6908	9.69475	484.676	47.887
18.9	-139.226	59.2167	89.7125	7.99187	484.592	47.8844
18.9167	-139.22	59.2251	89.7451	9.10408	484.639	47.889
18.9333	-139.217	59.197	89.6383	9.22142	484.672	47.8852
18.95	-139.217	59.2405	89.6258	0.478592	484.626	47.8846
18.9667	-139.218	59.2045	89.6088	1.1039	484.638	47.8858
18.9833	-139.213	59.157	89.5736	0.813065	484.606	47.8832
19	-139.212	59.2188	89.6801	0.621719	484.723	47.8846
19.0167	-139.215	59.1772	89.6282	8.62602	484.631	47.8857
19.0333	-139.218	59.2263	89.7035	9.32579	484.657	47.8805
19.05	-139.219	59.2596	89.7233	8.75114	484.597	47.8829
19.0667	-139.209	59.1671	89.6598	9.08135	484.479	47.8844
19.0833	-139.21	59.2143	89.6873	8.61473	484.575	47.8866
19.1	-139.21	59.2434	89.7169	8.56407	484.547	47.8881
19.1167	-139.209	59.201	89.6325	8.98781	484.544	47.8873
19.1333	-139.212	59.1868	89.6537	8.84117	484.597	47.8907
19.15	-139.211	59.2187	89.6386	8.64449	484.533	47.891
19.1667	-139.211	59.3324	89.829	8.60817	484.568	47.8912
19.1833	-139.206	59.1659	89.5765	8.7542	484.517	47.8852
19.2	-139.206	59.2233	89.5539	8.91274	484.545	47.8837
19.2167	-139.21	59.2686	89.7488	9.3383	484.458	47.8849
19.2333	-139.205	59.2011	89.6169	8.96095	484.346	47.8857
19.25	-139.201	59.1789	89.6539	8.46214	484.432	47.8877
19.2667	-139.201	59.244	89.7143	8.68141	484.447	47.8852
19.2833	-139.198	59.3018	89.6343	8.18672	484.305	47.8906
19.3	-139.199	59.1843	89.6092	7.67891	484.529	47.8889
19.3167	-139.196	59.464	90.0883	7.33131	484.542	47.8912
19.3333	-139.192	59.6261	90.1559	7.87499	484.544	47.8915
19.35	-139.193	59.2332	89.6893	-0.902786	484.54	47.8906
19.3667	-139.198	59.1483	89.533	0.665207	484.528	47.887
19.3833	-139.199	59.2507	89.855	0.581741	484.575	47.8857
19.4	-139.2	59.1822	89.6644	0.225296	484.596	47.8889
19.4167	-139.197	59.2025	89.6412	0.628891	484.604	47.8887
19.4333	-139.194	59.2701	89.8476	0.379105	484.573	47.8848
19.45	-139.191	59.2132	89.6838	0.213394	484.468	47.8848
19.4667	-139.186	59.2883	89.8013	1.64391	484.629	47.8887
19.4833	-139.186	59.174	89.6104	8.58482	484.584	47.8883
19.5	-139.187	59.2352	89.7501	9.34242	484.409	47.8881
19.5167	-139.183	59.4239	90.001	7.87972	484.546	47.8835
19.5333	-139.188	59.2088	89.6577	8.52409	484.487	47.8848
19.55	-139.188	59.1914	89.6149	8.5157	484.471	47.8852
19.5667	-139.183	59.1326	89.5419	9.09859	484.366	47.8886
19.5833	-139.185	59.2104	89.658	7.76772	484.427	47.8883
19.6	-139.188	59.1792	89.5832	0.46669	484.382	47.8852
19.6167	-139.186	59.345	90.149	0.425034	484.295	47.887
19.6333	-139.183	59.259	89.7077	0.335007	484.382	47.8873
19.65	-139.179	59.2625	89.7891	0.383835	484.384	47.8881
19.6667	-139.181	59.1816	89.6366	0.432663	484.166	47.8892
19.6833	-139.181	59.1677	89.5831	0.366592	484.327	47.8913
19.7	-139.18	59.1921	89.652	8.91502	484.351	47.8906
19.7167	-139.174	59.2384	89.6558	8.90129	484.37	47.8901
19.7333	-139.171	59.2083	89.5789	8.80058	484.316	47.8895
19.75	-139.166	59.1563	89.5504	8.79768	484.3	47.8901
19.7667	-139.165	59.3255	89.7784	8.47817	484.293	47.8895
19.7833	-139.163	59.1929	89.6383	8.84712	484.352	47.8915
19.8	-139.161	59.3264	89.84	8.648	484.415	47.8915
19.8167	-139.156	59.2271	89.7015	8.72673	484.375	47.8916
19.8333	-139.159	59.2443	89.8284	8.44719	484.378	47.8927
19.85	-139.159	59.2005	89.6186	9.35906	484.451	47.8906
19.8667	-139.157	59.1621	89.6093	9.29833	484.354	47.8901
19.8833	-139.153	59.1715	89.6032	8.89656	484.115	47.8944
19.9	-139.152	59.2063	89.5985	9.33342	484.372	47.8919
19.9167	-139.152	59.2211	89.659	7.32842	484.309	47.8895
19.9333	-139.149	59.1979	89.6772	5.50743	484.275	47.8898
19.95	-139.147	59.1322	89.5814	10.6638	484.186	47.8901
19.9667	-139.147	59.2085	89.7027	9.03008	484.304	47.8883
19.9833	-139.15	59.2063	89.7959	9.01695	484.227	47.8906
20	-139.148	59.3156	89.8684	8.87154	484.177	47.8898
20.0167	-139.144	59.2168	89.8054	8.95851	484.205	47.8901
20.0333	-139.146	59.1984	89.692	9.60472	484.29	47.8928
20.05	-139.147	59.267	89.8066	8.17894	484.186	47.8944
20.0667	-139.142	59.1993	89.5919	8.46153	484.28	47.8895
20.0833	-139.137	59.1895	89.5979	5.58495	484.276	47.8916
20.1	-139.141	59.1898	89.6281	0.346909	484.16	47.8927
20.1167	-139.14	59.2124	89.6528	0.907211	484.275	47.8947
20.1333	-139.14	59.1593	89.5474	1.06102	484.197	47.8895
20.15	-139.141	59.2287	89.6714	0.0965118	484.245	47.8895
20.1667	-139.137	59.2178	89.7013	0.170517	484.238	47.8872
20.1833	-139.135	59.2487	89.8266	-0.148239	484.19	47.8857
20.2	-139.14	59.3003	89.8133	-0.466538	484.134	47.8895
20.2167	-139.141	59.1259	89.5438	8.9962	484.112	47.888
20.2333	-139.139	59.1906	89.537	8.91991	484.202	47.8909
20.25	-139.139	59.1837	89.5982	14.8797	484.214	47.893
20.2667	-139.137	59.1592	89.5554	9.21669	484.117	47.8935
20.2833	-139.139	59.1346	89.5113	8.91213	484.293	47.8913
20.3	-139.133	59.1464	89.519	8.90083	484.332	47.8956
20.3167	-139.134	59.2689	89.7251	8.49907	484.298	47.8944
20.3333	-139.136	59.1921	89.6401	8.36067	484.265	47.8931
20.35	-139.132	59.284	89.755	8.1295	484.302	47.8886
20.3667	-139.129	59.3395	89.7996	7.87788	484.361	47.8927
20.3833	-139.129	59.2522	89.5939	-0.352097	484.19	47.8915
20.4	-139.128	59.1448	89.5957	0.78804	484.168	47.8877
20.4167	-139.126	59.3002	89.7666	-0.452805	484.223	47.8895
20.4333	-139.122	59.1668	89.5863	-0.617294	484.223	47.8947
20.45	-139.119	59.1435	89.4944	-0.365219	484.348	47.8922
20.4667	-139.119	59.1909	89.6456	-0.0534821	484.359	47.8909
20.4833	-139.118	59.2405	89.7591	0.590134	484.211	47.8902
20.5	-139.114	59.2466	89.7176	8.85613	484.395	47.8928
20.5167	-139.118	59.4323	89.8205	8.76305	484.381	47.8887
20.5333	-139.116	59.1911	89.6745	8.17421	484.235	47.8895
20.55	-139.107	59.1192	89.517	1.49666	484.332	47.8912
20.5667	-139.107	59.2008	89.6854	7.93755	484.272	47.8884
20.5833	-139.103	59.1615	89.5652	8.9138	484.223	47.8899
20.6	-139.099	59.3038	89.716	7.2187	484.15	47.8867
20.6167	-139.097	59.1619	89.5792	7.92854	484.231	47.8867
20.6333	-139.096	59.1819	89.589	8.36906	484.141	47.8895
20.65	-139.092	59.1926	89.6215	8.9193	484.043	47.8919
20.6667	-139.094	59.1883	89.6381	2.94624	484.103	47.8947
20.6833	-139.093	59.1581	89.5968	8.94844	484.178	47.8962
20.7	-139.089	59.212	89.6749	9.01878	483.951	47.8951
20.7167	-139.089	59.2521	89.7193	8.78746	484.154	47.8959
20.7333	-139.094	59.2327	89.5867	8.70049	484.13	47.8913
20.75	-139.091	59.1795	89.6507	9.01405	484.215	47.8927
20.7667	-139.087	59.168	89.5768	8.44185	484.093	47.893
20.7833	-139.087	59.1886	89.5905	-0.30983	484.123	47.8951
20.8	-139.083	59.181	89.6088	-0.580368	484.103	47.896
20.8167	-139.086	59.2379	89.7083	-0.414658	484.137	47.8977
20.8333	-139.086	59.1808	89.5947	0.123367	484.176	47.897
20.85	-139.086	59.1372	89.5075	0.129929	484.184	47.8983
20.8667	-139.086	59.1851	89.7059	-0.0284576	484.06	47.8985
20.8833	-139.083	59.2573	89.6563	9.00276	484.22	47.9023
20.9	-139.082	59.1904	89.5963	8.95561	484.198	47.9029
20.9167	-139.081	59.2306	89.6886	8.39592	484.088	47.9035
20.9333	-139.078	59.2004	89.6252	9.17854	484.175	47.9064
20.95	-139.073	59.2265	89.6333	8.92876	484.215	47.8986
20.9667	-139.071	59.1921	89.575	8.77922	484.133	47.9009
20.9833	-139.071	59.2664	89.9246	9.36989	484.107	47.9017
21	-139.076	59.3028	89.9184	8.99132	484.161	47.9021
21.0167	-139.075	59.2547	89.7004	6.5255	484.15	47.905
21.0333	-139.072	59.2013	89.5759	9.60762	484.038	47.9041
21.05	-139.069	59.1882	89.6035	8.88649	484.112	47.9058
21.0667	-139.073	59.5394	89.9952	9.17381	484.201	47.9041
21.0833	-139.072	59.1982	89.6163	8.86437	484.018	47.9034
21.1	-139.067	59.2832	89.7836	8.91747	484.218	47.8996
21.1167	-139.066	59.474	89.7637	9.35021	484.188	47.8997
21.1333	-139.064	59.241	89.6652	8.45436	484.218	47.9035
21.15	-139.064	59.2756	89.7302	0.112076	484.203	47.9028
21.1667	-139.058	59.3128	89.7045	0.268173	484.213	47.9037
21.1833	-139.055	59.1799	89.6099	0.0608063	484.156	47.9052
21.2	-139.057	59.1996	89.5738	0.312881	484.201	47.902
21.2167	-139.06	59.1799	89.6595	0.0536346	484.284	47.9017
21.2333	-139.053	59.2185	89.6415	0.401077	484.27	47.9032
21.25	-139.055	59.2342	89.7019	9.27513	484.223	47.9034
21.2667	-139.051	59.2086	89.7498	8.52699	484.342	47.9049
21.2833	-139.054	59.2059	89.627	8.82454	484.229	47.9034
21.3	-139.046	59.1773	89.6098	9.02351	484.013	47.9026
21.3167	-139.043	59.213	89.6973	7.44347	484.229	47.9086
21.3333	-139.042	59.288	89.7669	8.89595	484.261	47.9057
21.35	-139.042	59.2358	89.7198	8.44246	484.177	47.9084
21.3667	-139.043	59.2709	89.6876	9.2376	484.162	47.9066
21.3833	-139.036	59.2254	89.6012	9.28764	484.159	47.907
21.4	-139.029	59.1692	89.5446	9.14162	484.162	47.9044
21.4167	-139.026	59.3748	89.7332	9.96468	484.087	47.9044
21.4333	-139.029	59.2091	89.6355	10.0291	484.144	47.9038
21.45	-139.028	59.2211	89.6978	8.28682	484.181	47.9057
21.4667	-139.027	59.1966	89.6293	9.00322	484.057	47.9072
21.4833	-139.026	59.1807	89.6079	9.39842	484.151	47.9069
21.5	-139.024	59.3664	89.8934	9.17671	484.135	47.9067
21.5167	-139.024	59.2391	89.6331	8.80837	484.067	47.9095
21.5333	-139.02	59.269	89.8208	9.27513	484.158	47.909
21.55	-139.019	59.1341	89.4769	8.57887	484.123	47.9067
21.5667	-139.018	59.1837	89.6066	9.27742	484.135	47.9107
21.5833	-139.018	59.2101	89.6058	9.0313	484.152	47.9096
21.6	-139.019	59.4344	89.7938	9.40147	484.161	47.9087
21.6167	-139.016	59.3099	89.8475	8.72017	484.09	47.9078
21.6333	-139.015	59.2826	89.7483	8.96156	484.013	47.909
21.65	-139.012	59.34	89.8791	9.02412	484.082	47.9054
21.6667	-139.009	59.1996	89.6404	9.37462	484.141	47.9084
21.6833	-139.006	59.3154	90.099	8.80058	484.06	47.9078
21.7	-139.007	59.2318	89.6793	8.82805	484.22	47.9108
21.7167	-139.007	59.1636	89.6029	8.85429	484.24	47.9115
21.7333	-139.006	59.2869	89.7585	0.101852	484.194	47.9145
21.75	-139.006	59.4334	90.1127	0.0757599	484.169	47.9144
21.7667	-139.002	59.2493	89.6375	0.231857	484.157	47.9093
21.7833	-139.001	59.2304	89.7439	0.0577545	484.189	47.9083
21.8	-139	59.2294	89.6696	-0.417099	484.157	47.9084
21.8167	-139.006	59.4871	90.1507	-0.215683	484.236	47.9108
21.8333	-139	59.2892	89.7169	0.646744	484.223	47.9128
21.85	-139.003	59.2123	89.6447	0.732498	484.215	47.9069
21.8667	-138.999	59.3316	89.7724	0.47081	484.209	47.9087
21.8833	-139.001	59.3064	89.8095	8.69515	484.14	47.909
21.9	-138.997	59.2835	89.8342	8.77922	483.947	47.9058
21.9167	-138.994	59.2555	89.6513	9.20418	484.205	47.9092
21.9333	-138.993	59.2669	89.7508	8.63609	484.145	47.9104
21.95	-138.992	59.2742	89.7285	9.41628	484.1	47.9107
21.9667	-138.991	59.2452	89.744	8.86803	484.087	47.9098
21.9833	-138.989	59.176	89.5551	9.31206	484.185	47.9099
22	-138.989	59.4062	90.0605	8.58421	484.06	47.9054
22.0167	-138.99	59.2123	89.6136	9.21791	484.013	47.9063
22.0333	-138.987	59.2318	89.7408	8.80302	484.079	47.9043
22.05	-138.982	59.3227	89.7114	9.14452	484.142	47.9044
22.0667	-138.984	59.2106	89.6386	9.21791	483.961	47.9023
22.0833	-138.986	59.2429	89.7566	8.78456	484.041	47.9069
22.1	-138.985	59.2104	89.6015	9.51286	484.119	47.9067
22.1167	-138.98	59.184	89.577	8.89778	483.963	47.9029
22.1333	-138.981	59.2437	89.6548	9.16954	484.065	47.9066
22.15	-138.976	59.2661	89.8029	8.93532	483.983	47.9041
22.1667	-138.976	59.2602	89.7912	9.08073	484.028	47.9078
22.1833	-138.975	59.3533	89.8907	8.62297	483.986	47.906
22.2	-138.972	59.2725	89.744	9.15047	484.002	47.9055
22.2167	-138.972	59.2367	89.6969	8.47221	483.927	47.9089
22.2333	-138.972	59.3011	89.817	9.03603	483.93	47.9099
22.25	-138.97	59.2353	89.6944	9.23637	483.918	47.9124
22.2667	-138.97	59.1799	89.5754	8.59856	483.936	47.911
22.2833	-138.962	59.1814	89.5467	8.54256	483.732	47.9124
22.3	-138.962	59.3676	89.9328	9.07417	483.983	47.9107
22.3167	-138.961	59.2022	89.5475	11.4423	483.917	47.909
22.3333	-138.959	59.2316	89.739	8.59612	483.856	47.9072
22.35	-138.959	59.311	89.7257	8.65288	483.863	47.9078
22.3667	-138.958	59.1822	89.575	8.29811	483.89	47.9072
22.3833	-138.96	59.2129	89.6195	8.37563	483.848	47.9072
22.4	-138.959	59.2576	89.7532	9.11949	483.866	47.909
22.4167	-138.958	59.2121	89.6583	8.64861	483.914	47.9099
22.4333	-138.95	59.2619	89.739	8.68446	483.95	47.9116
22.45	-138.946	59.2988	89.7826	8.56407	483.796	47.9113
22.4667	-138.945	59.2538	89.7674	8.5157	483.922	47.9112
22.4833	-138.944	59.2188	89.604	8.62892	483.96	47.9092
22.5	-138.948	59.1705	89.575	8.30467	483.804	47.9104
22.5167	-138.948	59.2309	89.7193	8.85368	483.925	47.9128
22.5333	-138.948	59.2359	89.7398	9.19106	483.942	47.9101
22.55	-138.948	59.2295	89.717	8.66051	483.927	47.9113
22.5667	-138.945	59.3444	89.7793	8.4156	483.952	47.9118
22.5833	-138.938	59.19	89.5629	8.91213	483.941	47.9121
22.6	-138.94	59.249	89.75	-0.690079	483.941	47.9144
22.6167	-138.939	59.2263	89.7173	-0.994644	483.92	47.9139
22.6333	-138.937	59.3008	89.8225	-1.03584	484.031	47.9151
22.65	-138.934	59.224	89.6569	-0.678787	483.963	47.9134
22.6667	-138.931	59.3732	89.8066	-0.559006	483.818	47.9142
22.6833	-138.934	59.2556	89.7376	-0.682297	484	47.9139
22.7	-138.931	59.5327	90.0086	0.00541687	484.178	47.918
22.7167	-138.929	59.4038	89.9978	-0.319901	485.191	47.9179
22.7333	-138.923	59.2478	89.7326	-0.337753	485.945	47.9169
22.75	-138.925	59.2542	89.7732	9.07723	486.075	47.9185
22.7667	-138.929	59.273	89.7154	9.04854	485.973	47.9214
22.7833	-138.928	59.2539	89.7309	9.4587	485.677	47.9229
22.8	-138.923	59.2802	89.7401	8.79402	485.479	47.9232
22.8167	-138.924	59.2181	89.6627	9.17854	485.317	47.9273
22.8333	-138.921	59.212	89.683	8.83873	485.048	47.9266
22.85	-138.922	59.2315	89.7176	9.02351	484.916	47.9275
22.8667	-138.922	59.1877	89.6061	8.92937	484.753	47.9253
22.8833	-138.918	59.3938	90.182	8.72963	484.531	47.926
22.9	-138.922	59.2497	89.7523	9.37645	484.512	47.9266
22.9167	-138.922	59.3133	89.7578	8.8311	484.433	47.9229
22.9333	-138.923	59.1816	89.5464	8.61946	484.305	47.922
22.95	-138.917	59.2365	89.6713	8.73085	484.401	47.9232
22.9667	-138.912	59.3897	89.7884	8.84529	484.302	47.9238
22.9833	-138.912	59.2197	89.6409	9.00566	484.229	47.9226
23	-138.917	59.2736	89.7344	8.43285	484.169	47.925
23.0167	-138.912	59.2408	89.6645	9.07661	484.212	47.9269
23.0333	-138.909	59.3089	89.7027	9.06944	484.185	47.9287
23.05	-138.908	59.2428	89.6793	8.49724	484.065	47.9272
23.0667	-138.907	59.2854	89.6981	9.10408	484.115	47.925
23.0833	-138.899	59.2809	89.7418	9.16893	484.172	47.9278
23.1	-138.899	59.2814	89.8518	8.94493	483.917	47.9302
23.1167	-138.895	59.2466	89.6836	8.72734	484.067	47.9278
23.1333	-138.892	59.3421	89.8669	9.08608	484.034	47.929
23.15	-138.894	59.246	89.7025	9.25774	484.129	47.9322
23.1667	-138.898	59.2776	89.8335	9.12315	484.017	47.9342
23.1833	-138.897	59.3061	89.661	8.84407	484.049	47.9321
23.2	-138.894	59.181	89.5771	8.89961	484.035	47.9314
23.2167	-138.891	59.1872	89.5882	8.592	484.013	47.9313
23.2333	-138.892	59.2759	89.6575	8.92693	483.979	47.9321
23.25	-138.893	59.309	89.6822	8.39531	483.978	47.9307
23.2667	-138.896	59.3383	89.7799	8.26531	483.95	47.9307
23.2833	-138.886	59.2391	89.6185	8.84895	483.981	47.9333
23.3	-138.887	59.217	89.705	8.27843	483.996	47.9348
23.3167	-138.884	59.2443	89.6589	8.35533	483.756	47.9328
23.3333	-138.883	59.2461	89.6491	8.88588	484.002	47.933
23.35	-138.883	59.2526	89.6143	8.7809	483.987	47.9328
23.3667	-138.884	59.2541	89.7225	8.48122	483.91	47.9296
23.3833	-138.882	59.2083	89.5684	8.83522	483.891	47.9292
23.4	-138.876	59.3043	89.8075	9.16542	483.926	47.9305
23.4167	-138.874	59.3224	89.748	8.71773	483.917	47.934
23.4333	-138.876	59.2771	89.7141	8.55629	483.894	47.9346
23.45	-138.874	59.3752	89.8362	8.63136	483.863	47.9357
23.4667	-138.872	59.3443	89.8594	8.87398	484.004	47.9319
23.4833	-138.872	59.2751	89.6969	8.57536	483.796	47.9301
23.5	-138.872	59.2229	89.6136	8.7899	483.934	47.9324
23.5167	-138.87	59.3201	89.6967	8.83995	483.966	47.9321
23.5333	-138.867	59.3278	89.726	8.93776	483.975	47.9334
23.55	-138.868	59.2936	89.7225	8.61946	483.997	47.931
23.5667	-138.866	59.3472	89.8222	9.17442	484.053	47.933
23.5833	-138.865	59.2738	89.7895	9.01344	483.983	47.9285
23.6	-138.863	59.233	89.6755	8.69331	483.983	47.931
23.6167	-138.858	59.2718	89.7599	9.1732	483.995	47.9382
23.6333	-138.855	59.2809	89.7245	8.834	484.018	47.934
23.65	-138.86	59.2945	89.7187	8.63258	483.908	47.934
23.6667	-138.856	59.381	89.8892	6.08559	484.048	47.94
23.6833	-138.856	59.3714	89.8161	8.9962	484.043	47.9403
23.7	-138.858	59.4207	89.8692	8.47572	483.813	47.9382
23.7167	-138.852	59.1877	89.5797	9.1613	484.046	47.9377
23.7333	-138.847	59.3012	89.7353	8.52043	484.058	47.9342
23.75	-138.847	59.2501	89.6824	9.05388	484.007	47.9374
23.7667	-138.845	59.23	89.6621	8.601	483.977	47.9353
23.7833	-138.846	59.3015	89.7221	8.64388	484.049	47.934
23.8	-138.842	59.2321	89.6046	8.26057	484.065	47.9379
23.8167	-138.838	59.3377	89.6648	8.04909	484.017	47.942
23.8333	-138.842	59.2915	89.7233	8.54912	484.027	47.9432
23.85	-138.839	59.2307	89.5963	8.75053	484.064	47.9406
23.8667	-138.837	59.3922	89.9538	9.03786	483.967	47.9403
23.8833	-138.841	59.333	89.748	8.69759	484.056	47.9401
23.9	-138.837	59.3031	89.7642	8.99849	483.977	47.9404
23.9167	-138.836	59.3595	89.8611	8.55202	483.832	47.9383
23.9333	-138.831	59.3638	89.7808	8.63731	483.992	47.9411
23.95	-138.83	59.2573	89.6531	8.89	483.948	47.9417
23.9667	-138.83	59.2527	89.6861	8.81203	483.941	47.9408
23.9833	-138.83	59.2579	89.7228	8.55202	484.031	47.9377
24	-138.834	59.302	89.6728	8.69148	484.014	47.9339
24.0167	-138.828	59.2623	89.614	8.94005	483.956	47.9404
24.0333	-138.828	59.2893	89.7088	8.4716	483.95	47.9429
24.05	-138.824	59.3198	89.857	8.62541	484.008	47.942
24.0667	-138.821	59.2251	89.68	8.60222	483.996	47.9435
24.0833	-138.819	59.212	89.6027	8.84056	483.881	47.9446
24.1	-138.814	59.1947	89.6047	8.94661	483.958	47.9452
24.1167	-138.814	59.2414	89.5767	9.33647	484.023	47.9443
24.1333	-138.811	59.3717	89.8554	8.27843	483.863	47.9461
24.15	-138.811	59.2506	89.632	8.43056	483.946	47.9453
24.1667	-138.81	59.2168	89.6407	8.53539	483.912	47.9447
24.1833	-138.802	59.176	89.5528	8.42506	483.972	47.9417
24.2	-138.798	59.2019	89.6229	8.87627	483.966	47.9406
24.2167	-138.795	59.2776	89.7674	8.34343	483.919	47.9435
24.2333	-138.795	59.2864	89.69	8.77983	483.972	47.9403
24.25	-138.797	59.3975	89.8301	8.88115	483.917	47.9417
24.2667	-138.793	59.2406	89.7123	8.35304	483.958	47.947
24.2833	-138.794	59.2414	89.6581	8.29048	483.961	47.9487
24.3	-138.794	59.2083	89.6011	8.58009	483.815	47.9495
24.3167	-138.794	59.2173	89.6505	8.37807	483.934	47.9487
24.3333	-138.793	59.3401	89.81	8.90312	483.915	47.9487
24.35	-138.79	59.2938	89.6873	8.56941	483.906	47.947
24.3667	-138.786	59.6264	90.4633	8.24394	483.898	47.9508
24.3833	-138.787	59.3034	89.7398	8.13667	483.89	47.9495
24.4	-138.785	59.286	89.8364	9.16359	483.858	47.9499
24.4167	-138.784	59.2997	89.7886	9.11949	483.775	47.9462
24.4333	-138.779	59.2258	89.6966	8.45726	483.878	47.9479
24.45	-138.779	59.3177	89.8081	8.59016	483.908	47.9504
24.4667	-138.778	59.2521	89.5968	8.79936	483.813	47.9517
24.4833	-138.776	59.4529	89.8367	8.33275	483.806	47.9543
24.5	-138.77	59.185	89.5091	7.84279	483.839	47.9522
24.5167	-138.764	59.2483	89.66	8.85185	483.63	47.9537
24.5333	-138.763	59.2364	89.6424	8.79524	483.816	47.9505
24.55	-138.761	59.2922	89.6792	8.76122	483.783	47.9525
24.5667	-138.761	59.271	89.7723	9.16603	483.906	47.9545
24.5833	-138.758	59.2638	89.7311	8.88054	483.844	47.9534
24.6	-138.76	59.2092	89.6417	8.85063	483.808	47.9523
24.6167	-138.76	59.1978	89.5847	8.68675	483.802	47.9531
24.6333	-138.76	59.2458	89.7215	8.545	483.872	47.9531
24.65	-138.757	59.286	89.7648	-0.0493622	483.866	47.9552
24.6667	-138.755	59.5609	89.9586	-0.113754	483.824	47.9527
24.6833	-138.756	59.2638	89.6653	-0.787277	483.77	47.9537
24.7	-138.754	59.2121	89.589	-0.106583	483.886	47.953
24.7167	-138.749	59.1848	89.4932	-0.0397491	483.845	47.9528
24.7333	-138.741	59.2541	89.6308	-0.369949	483.734	47.9546
24.75	-138.738	59.2469	89.6879	0.092392	483.806	47.9539
24.7667	-138.742	59.2327	89.6761	-0.00816345	483.923	47.9539
24.7833	-138.746	59.2738	89.6825	-0.456467	483.829	47.9519
24.8	-138.745	59.2669	89.6517	7.29622	483.855	47.9508
24.8167	-138.743	59.1805	89.582	8.71605	483.867	47.9528
24.8333	-138.743	59.2406	89.6786	8.27736	483.938	47.9537
24.85	-138.74	59.2432	89.6868	8.44185	483.839	47.9562
24.8667	-138.737	59.2982	89.7314	8.75893	483.892	47.9589
24.8833	-138.735	59.2762	89.7146	8.72917	483.915	47.961
24.9	-138.73	59.3484	89.9188	8.28987	483.745	47.9566
24.9167	-138.728	59.4372	90.0532	8.86681	483.829	47.9595
24.9333	-138.727	59.2585	89.7277	8.65166	483.802	47.9542
24.95	-138.728	59.2805	89.6935	8.29094	483.836	47.9539
24.9667	-138.726	59.2873	89.8777	8.33748	483.764	47.9537
24.9833	-138.721	59.3201	89.7794	8.88344	483.795	47.9556
25	-138.722	59.3031	89.762	8.65227	483.753	47.9574
25.0167	-138.724	59.3436	89.8278	8.62663	483.78	47.9574
25.0333	-138.72	59.3797	89.7569	9.132	483.768	47.9606
25.05	-138.719	59.258	89.7747	8.22548	483.762	47.9585
25.0667	-138.715	59.4212	90.1122	8.18199	483.683	47.96
25.0833	-138.718	59.3493	89.6923	8.44719	483.823	47.9583
25.1	-138.716	59.3107	89.6964	9.21135	483.796	47.9609
25.1167	-138.715	59.2399	89.6308	8.42812	483.655	47.9586
25.1333	-138.709	59.215	89.6015	8.77739	483.8	47.9566
25.15	-138.704	59.2945	89.7096	9.15291	483.791	47.9566
25.1667	-138.704	59.2815	89.7494	8.58604	483.822	47.9575
25.1833	-138.699	59.3003	89.7575	9.09386	483.769	47.9606
25.2	-138.7	59.2405	89.6796	9.13628	483.847	47.9595
25.2167	-138.701	59.3153	89.734	8.42567	483.843	47.9595
25.2333	-138.703	59.2765	89.7988	8.14919	483.758	47.9614
25.25	-138.7	59.2582	89.699	7.9966	483.813	47.9594
25.2667	-138.698	59.4039	89.7941	8.61168	483.844	47.9633
25.2833	-138.701	59.249	89.5763	8.55629	483.731	47.9646
25.3	-138.695	59.2655	89.701	8.86925	483.804	47.9604
25.3167	-138.693	59.3452	89.846	8.22716	483.8	47.9595
25.3333	-138.691	59.3928	89.9813	8.81249	483.819	47.9614
25.35	-138.689	59.3423	89.8776	8.75526	483.867	47.9588
25.3667	-138.686	59.4714	89.9471	8.43941	483.827	47.9598
25.3833	-138.68	59.3313	89.8414	9.73763	483.806	47.9568
25.4	-138.681	59.2245	89.6546	9.06532	483.767	47.9609
25.4167	-138.685	59.3008	89.7063	11.0149	483.851	47.9632
25.4333	-138.681	59.2728	89.659	9.15047	483.779	47.9618
25.45	-138.678	59.2867	89.6911	8.76488	483.702	47.9623
25.4667	-138.676	59.2696	89.7547	8.78151	483.846	47.9629
25.4833	-138.67	59.2231	89.6781	8.36067	483.834	47.9612
25.5	-138.669	59.3945	89.8905	8.52699	483.567	47.9643
25.5167	-138.667	59.2457	89.6964	11.3839	483.771	47.963
25.5333	-138.667	59.3366	89.8206	8.69698	483.813	47.9609
25.55	-138.664	59.2687	89.7492	8.81676	483.791	47.9633
25.5667	-138.655	59.2963	89.7613	9.08791	483.787	47.9639
25.5833	-138.658	59.2841	89.7352	8.82027	483.741	47.9653
25.6	-138.656	59.4254	89.9099	8.60039	483.722	47.9624
25.6167	-138.655	59.5577	90.1371	6.94099	483.681	47.9626
25.6333	-138.657	59.3122	89.7662	8.86559	483.726	47.9586
25.65	-138.658	59.4508	89.7843	8.26897	483.702	47.9595
25.6667	-138.655	59.2687	89.725	8.30177	483.631	47.9618
25.6833	-138.656	59.2512	89.6388	8.79234	483.757	47.9649
25.7	-138.655	59.3942	89.9291	8.38585	483.73	47.9699
25.7167	-138.655	59.2368	89.6818	9.00566	483.551	47.9687
25.7333	-138.656	59.8449	90.1534	8.92693	483.769	47.9646
25.75	-138.654	59.2956	89.8075	9.02062	483.752	47.9606
25.7667	-138.652	59.2841	89.7582	8.5157	483.745	47.962
25.7833	-138.651	59.3328	89.8463	8.76122	483.794	47.9653
25.8	-138.645	59.3774	89.7965	8.48946	483.848	47.963
25.8167	-138.644	59.2876	89.7179	8.34404	483.762	47.9647
25.8333	-138.643	59.2802	89.7266	8.22548	483.665	47.9656
25.85	-138.641	59.2368	89.6645	8.28438	483.716	47.9636
25.8667	-138.642	59.2901	89.7575	8.81737	483.747	47.9649
25.8833	-138.641	59.2551	89.6992	8.52226	483.618	47.969
25.9	-138.642	59.3183	89.6842	8.24806	483.7	47.9705
25.9167	-138.646	59.2277	89.5954	8.62831	483.716	47.9658
25.9333	-138.642	59.2672	89.6487	8.49724	483.726	47.9618
25.95	-138.642	59.3865	89.8507	9.02474	483.691	47.9632
25.9667	-138.644	59.3743	89.7527	8.82805	483.738	47.9636
25.9833	-138.643	59.2362	89.7141	8.64388	483.675	47.963
26	-138.637	59.2915	89.8008	8.78578	483.685	47.9627
26.0167	-138.636	59.3209	89.7616	8.62297	483.739	47.9641
26.0333	-138.631	59.297	89.7442	8.5717	483.699	47.9655
26.05	-138.634	59.2846	89.7076	8.29704	483.589	47.9652
26.0667	-138.64	59.3635	89.8841	8.90022	483.701	47.9649
26.0833	-138.637	59.3266	89.7881	8.70949	483.686	47.9665
26.1	-138.635	59.3435	89.8254	6.71501	483.518	47.9707
26.1167	-138.636	59.3716	89.9383	8.43163	483.749	47.9652
26.1333	-138.633	59.3482	89.8519	8.72963	483.72	47.9658
26.15	-138.629	59.3427	89.8394	-0.144119	483.686	47.9633
26.1667	-138.629	59.2603	89.6255	-0.884323	483.667	47.9684
26.1833	-138.631	59.2768	89.6659	-0.548172	483.724	47.9641
26.2	-138.627	59.2304	89.6223	-0.114822	483.708	47.9664
26.2167	-138.619	59.3267	89.7631	-0.290756	483.663	47.9678
26.2333	-138.621	59.2464	89.6505	-0.387344	483.672	47.9658
26.25	-138.623	59.2553	89.6395	-0.492172	483.694	47.9678
26.2667	-138.618	59.3488	90.0246	-0.0815582	483.594	47.9739
26.2833	-138.617	59.2574	89.6771	-0.193558	483.716	47.9733
26.3	-138.616	59.4878	89.8617	-0.673447	483.688	47.9731
26.3167	-138.612	59.2577	89.7115	-0.42244	483.606	47.9728
26.3333	-138.608	59.2439	89.6041	-0.468369	483.754	47.9702
26.35	-138.606	59.6934	89.9586	-0.645371	483.699	47.9722
26.3667	-138.606	59.3266	89.844	-0.394363	483.703	47.9699
26.3833	-138.607	59.2568	89.6667	-1.03218	483.728	47.9678
26.4	-138.607	59.2591	89.7155	-0.488052	483.723	47.9662
26.4167	-138.61	59.2771	89.672	-0.703812	483.756	47.9665
26.4333	-138.608	59.2681	89.7045	10.0887	483.634	47.9687
26.45	-138.606	59.3836	89.8637	8.71056	483.775	47.9694
26.4667	-138.602	59.3702	89.7392	8.51219	483.771	47.9723
26.4833	-138.6	60.3414	90.1774	9.13628	483.616	47.9708
26.5	-138.6	59.2985	89.7701	8.49968	483.688	47.9672
26.5167	-138.597	59.3131	89.7097	8.57353	483.726	47.9658
26.5333	-138.597	59.3584	89.8917	10.863	483.639	47.9687
26.55	-138.598	59.3662	89.7097	9.25423	483.626	47.9704
26.5667	-138.599	59.2565	89.6713	8.88115	483.65	47.9675
26.5833	-138.599	59.2432	89.6426	8.46321	483.698	47.969
26.6	-138.599	59.2855	89.6932	8.90495	483.626	47.9688
26.6167	-138.595	59.3031	89.7401	8.77495	483.633	47.9662
26.6333	-138.595	59.3446	89.8057	8.26897	483.61	47.9682
26.65	-138.59	59.4195	90.0268	8.31123	483.566	47.9681
26.6667	-138.589	59.2817	89.7997	8.87932	483.621	47.9702
26.6833	-138.585	59.2796	89.7738	-0.685349	483.598	47.9722
26.7	-138.587	59.3023	89.7933	-0.910568	483.443	47.9728
26.7167	-138.587	59.2782	89.7553	-0.604782	483.663	47.9748
26.7333	-138.593	59.2672	89.6871	8.51387	483.609	47.9745
26.75	-138.588	59.2988	89.8379	7.28493	483.644	47.9771
26.7667	-138.585	59.315	89.8006	8.52531	483.717	47.9771
26.7833	-138.586	59.2988	89.8214	8.89366	483.735	47.9795
26.8	-138.583	59.2933	89.7375	9.52904	483.775	47.9781
26.8167	-138.586	59.323	89.7677	9.00688	483.751	47.9791
26.8333	-138.58	59.3098	89.6885	8.88649	483.806	47.9787
26.85	-138.579	59.2886	89.7161	-0.705643	483.763	47.9797
26.8667	-138.579	59.2872	89.6897	-1.33614	483.665	47.9736
26.8833	-138.582	59.3441	89.8124	-0.685959	483.767	47.978
26.9	-138.586	59.3552	89.7466	9.15825	483.817	47.9769
26.9167	-138.583	59.2818	89.7067	8.92998	483.593	47.9786
26.9333	-138.578	59.3536	89.8321	9.03725	483.728	47.9791
26.95	-138.576	59.3566	89.9183	8.6779	483.682	47.9807
26.9667	-138.576	59.2939	89.7411	8.88649	483.74	47.9818
26.9833	-138.574	59.2966	89.7315	8.94432	483.701	47.9797
27	-138.579	59.4042	89.8765	8.86559	483.676	47.9813
27.0167	-138.575	59.3838	89.9134	8.77388	483.627	47.9804
27.0333	-138.572	59.3185	89.8068	8.65578	483.638	47.9861
27.05	-138.563	59.2516	89.6957	9.13567	483.661	47.9849
27.0667	-138.562	59.3809	89.8499	8.18077	483.625	47.9879
27.0833	-138.561	59.2533	89.6818	8.4507	483.48	47.985
27.1	-138.561	59.3328	89.8098	8.80837	483.671	47.9865
27.1167	-138.559	59.3826	89.8385	8.68202	483.62	47.9871
27.1333	-138.558	59.4146	89.8663	8.39592	483.52	47.9914
27.15	-138.554	59.4617	90.1019	8.77388	483.636	47.9931
27.1667	-138.552	59.3206	89.7396	8.97652	483.644	47.9917
27.1833	-138.552	59.385	89.7097	8.5128	483.61	47.9934
27.2	-138.549	59.3072	89.7337	8.44475	483.572	47.9931
27.2167	-138.546	59.2924	89.7906	8.32619	483.596	47.9939
27.2333	-138.544	59.3028	89.7068	8.41438	483.66	47.994
27.25	-138.543	59.3261	89.8534	9.076	483.634	47.9969
27.2667	-138.541	59.2855	89.735	8.55263	483.698	47.9951
27.2833	-138.541	59.3005	89.7126	8.34816	483.736	47.9958
27.3	-138.537	59.2994	89.8275	8.4626	483.578	47.9954
27.3167	-138.534	59.257	89.705	8.22426	483.716	47.9955
27.3333	-138.534	59.3821	89.8422	8.0883	483.662	47.9998
27.35	-138.532	59.3697	89.9322	8.16521	483.768	47.9977
27.3667	-138.528	59.3316	89.8411	8.93059	483.706	47.9974
27.3833	-138.526	59.316	89.8031	8.88222	483.693	47.9966
27.4	-138.523	59.3966	89.9052	9.0081	483.663	48.0007
27.4167	-138.52	59.3459	89.974	8.8662	483.695	48.0003
27.4333	-138.515	59.2364	89.6653	9.13628	483.727	48.0019
27.45	-138.513	59.2579	89.6975	9.1082	483.703	48.0021
27.4667	-138.51	59.2429	89.6877	8.65883	483.623	48.0012
27.4833	-138.507	59.3418	89.8792	8.31123	483.735	48.0053
27.5	-138.504	59.2416	89.6709	8.70766	483.726	48.0073
27.5167	-138.5	59.284	89.6902	8.80058	483.475	48.009
27.5333	-138.496	59.2765	89.6735	8.57536	483.662	48.0083
27.55	-138.49	59.3493	89.8035	8.56285	483.676	48.0105
27.5667	-138.49	59.2419	89.7358	9.19991	483.653	48.0114
27.5833	-138.486	59.2927	89.8238	9.00871	483.642	48.0109
27.6	-138.479	59.2956	89.8298	9.08608	483.582	48.0076
27.6167	-138.482	59.378	89.9819	8.6338	483.624	48.0079
27.6333	-138.483	59.2811	89.7114	8.72017	483.599	48.0077
27.65	-138.481	59.2536	89.6381	8.38692	483.599	48.0073
27.6667	-138.478	59.2789	89.7392	8.73024	483.59	48.0103
27.6833	-138.469	59.4201	89.9212	8.66234	483.545	48.0088
27.7	-138.47	59.2931	89.6757	8.00133	483.626	48.0076
27.7167	-138.468	59.3931	90.0393	8.16521	483.59	48.0129
27.7333	-138.463	59.3061	89.824	8.56636	483.495	48.0112
27.75	-138.457	59.2497	89.6975	8.30406	483.677	48.0111
27.7667	-138.455	59.2463	89.6832	8.50319	483.633	48.0166
27.7833	-138.456	59.3092	89.7871	9.16176	483.662	48.0151
27.8	-138.45	59.278	89.7401	8.34648	483.631	48.0158
27.8167	-138.446	59.2983	89.7128	8.65395	483.663	48.0163
27.8333	-138.447	59.3862	90.0605	8.65395	483.631	48.0167
27.85	-138.443	59.367	89.8055	9.10286	483.557	48.0167
27.8667	-138.437	59.3702	89.9102	9.04732	483.678	48.0189
27.8833	-138.434	59.3525	89.88	9.2823	483.628	48.0189
27.9	-138.434	59.2909	89.7073	8.22777	483.415	48.0187
27.9167	-138.431	59.3446	89.7254	8.64327	483.613	48.0207
27.9333	-138.425	59.4445	89.9474	8.1765	483.604	48.0228
27.95	-138.424	59.3864	89.9168	9.50218	483.593	48.0274
27.9667	-138.419	59.3577	89.8161	9.59999	483.55	48.0283
27.9833	-138.415	59.2666	89.7944	8.39882	483.518	48.0311
28	-138.413	59.3588	89.7887	8.93059	483.625	48.0306
28.0167	-138.411	59.318	89.745	8.27019	483.531	48.03
28.0333	-138.407	59.3099	89.739	8.96217	483.546	48.0302
28.05	-138.407	59.3346	89.8994	7.36	483.534	48.0277
28.0667	-138.404	59.4819	89.9053	0.118027	483.521	48.0297
28.0833	-138.399	59.2397	89.6758	1.32317	483.561	48.0334
28.1	-138.402	59.2576	89.7727	1.38817	483.511	48.0309
28.1167	-138.402	59.2619	89.7111	3.79204	483.338	48.0293
28.1333	-138.397	59.3263	89.912	-0.631027	483.6	48.0318
28.15	-138.395	59.2593	89.8135	-0.873642	483.575	48.028
28.1667	-138.393	59.3919	89.9217	-0.574417	483.56	48.0322
28.1833	-138.393	59.2281	89.6461	3.63533	483.501	48.0309
28.2	-138.389	59.2622	89.7179	7.42317	483.632	48.0294
28.2167	-138.386	59.3308	89.8653	7.58827	483.492	48.0323
28.2333	-138.386	59.2683	89.7578	7.33788	483.45	48.0297
28.25	-138.382	59.2686	89.7662	7.93572	483.558	48.0344
28.2667	-138.371	59.3273	89.9024	7.97218	483.56	48.0361
28.2833	-138.373	59.2886	89.8246	8.03001	483.423	48.0381
28.3	-138.371	59.2889	89.719	7.38258	483.597	48.0349
28.3167	-138.368	59.3215	89.829	7.9763	483.572	48.0372
28.3333	-138.369	59.2597	89.6848	8.29094	483.471	48.0352
28.35	-138.37	59.2623	89.7442	7.50893	483.573	48.0387
28.3667	-138.368	59.4904	89.9366	7.38319	483.526	48.0381
28.3833	-138.365	59.5084	89.8278	7.57637	483.603	48.0384
28.4	-138.364	59.4511	90.0405	8.00606	483.61	48.0445
28.4167	-138.363	59.3224	89.7926	6.91597	483.594	48.0441
28.4333	-138.36	59.2817	89.708	8.21175	483.603	48.0424
28.45	-138.355	59.3218	89.7833	7.7993	483.554	48.0427
28.4667	-138.352	59.2652	89.649	8.34114	483.626	48.0466
28.4833	-138.346	59.3276	89.8245	7.91069	483.602	48.0457
28.5	-138.347	59.3595	89.9871	7.83318	483.418	48.0433
28.5167	-138.343	59.3522	89.9049	8.18489	483.589	48.0441
28.5333	-138.343	59.2938	89.6621	7.86064	483.633	48.0474
28.55	-138.336	59.4323	89.9377	8.10143	483.542	48.0453
28.5667	-138.334	59.3583	89.8531	7.87743	483.527	48.0483
28.5833	-138.334	59.3467	89.8821	8.11104	483.618	48.0502
28.6	-138.328	59.3407	89.8164	8.15041	483.587	48.0505
28.6167	-138.328	59.259	89.7106	8.15697	483.589	48.0517
28.6333	-138.325	59.2571	89.7205	8.16109	483.573	48.052
28.65	-138.326	59.3206	89.7472	7.52266	483.676	48.0512
28.6667	-138.324	59.3281	89.8394	7.55852	483.553	48.05
28.6833	-138.322	59.2591	89.6996	8.12828	483.609	48.0492
28.7	-138.32	59.2912	89.8103	8.31963	483.583	48.0506
28.7167	-138.316	59.2866	89.7675	7.89879	483.408	48.0524
28.7333	-138.316	59.3906	89.916	8.27736	483.606	48.0515
28.75	-138.312	59.3211	89.8321	7.93343	483.598	48.0514
28.7667	-138.311	59.2652	89.7187	8.11638	483.55	48.0535
28.7833	-138.313	59.2643	89.7906	7.96135	483.56	48.0538
28.8	-138.314	59.2614	89.6847	8.50029	483.565	48.0599
28.8167	-138.312	59.3365	89.8997	8.4185	483.567	48.0563
28.8333	-138.303	59.2811	89.8292	7.99355	483.444	48.0602
28.85	-138.298	59.3787	89.9746	8.09731	483.496	48.0596
28.8667	-138.297	59.258	89.6995	7.67113	483.467	48.0605
28.8833	-138.298	59.2924	89.7665	8.13362	483.42	48.0622
28.9	-138.298	59.2738	89.7479	7.43156	483.576	48.061
28.9167	-138.292	59.3136	89.8283	8.03947	483.608	48.0586
28.9333	-138.291	59.2933	89.7221	8.00194	483.382	48.0569
28.95	-138.289	59.2466	89.763	7.7903	483.52	48.0581
28.9667	-138.286	59.8838	90.2972	7.40761	483.576	48.0579
28.9833	-138.281	59.32	89.9059	7.9673	483.54	48.0582
29	-138.276	59.2739	89.7472	7.96623	483.51	48.0602
29.0167	-138.279	59.2701	89.7767	7.82188	483.524	48.0601
29.0333	-138.277	59.2617	89.7158	8.40004	483.511	48.0648
29.05	-138.275	59.3644	89.8203	8.64388	483.427	48.0651
29.0667	-138.271	59.407	89.896	7.88872	483.417	48.0674
29.0833	-138.267	59.2818	89.7224	8.23921	483.464	48.0663
29.1	-138.264	59.3635	89.876	7.49641	483.442	48.0645
29.1167	-138.258	59.3058	89.79	7.33131	483.583	48.0656
29.1333	-138.256	59.5327	90.1351	8.0764	483.54	48.0651
29.15	-138.251	59.2359	89.7073	7.83745	483.545	48.0671
29.1667	-138.247	59.372	89.9859	7.70149	483.583	48.0677
29.1833	-138.244	59.3249	89.8776	7.71996	483.557	48.0676
29.2	-138.249	59.2789	89.7341	7.2599	483.507	48.0706
29.2167	-138.25	59.2551	89.6734	8.23555	483.509	48.0708
29.2333	-138.253	59.3168	89.8533	7.99889	483.609	48.0749
29.25	-138.243	59.3401	89.8165	8.07518	483.56	48.0746
29.2667	-138.245	59.3476	89.8243	6.88011	483.453	48.075
29.2833	-138.238	59.3981	89.8774	8.08769	483.481	48.074
29.3	-138.237	59.4126	89.9542	8.76366	483.481	48.0749
29.3167	-138.233	59.3937	89.9305	8.71239	483.276	48.0776
29.3333	-138.23	59.4311	90.0831	7.78206	483.42	48.075
29.35	-138.231	59.3713	89.8872	8.72078	483.383	48.0767
29.3667	-138.231	59.3147	89.856	8.48122	483.407	48.0785
29.3833	-138.226	59.3487	89.856	8.65456	483.374	48.0798
29.4	-138.225	59.2617	89.753	8.98186	483.392	48.0776
29.4167	-138.221	59.3682	89.979	9.11888	483.398	48.0796
29.4333	-138.215	59.2861	89.7701	8.84834	483.434	48.0817
29.45	-138.214	59.3226	89.8045	8.5717	483.456	48.0827
29.4667	-138.206	59.2841	89.7662	8.13789	483.423	48.0828
29.4833	-138.204	59.3958	89.864	8.98247	483.34	48.0819
29.5	-138.202	59.3371	89.9142	8.81966	483.448	48.0869
29.5167	-138.198	59.3243	89.7958	8.51814	483.44	48.0856
29.5333	-138.192	59.3127	89.8591	8.26057	483.276	48.0875
29.55	-138.19	59.3174	89.8887	8.68263	483.487	48.0883
29.5667	-138.188	59.2518	89.75	9.00871	483.534	48.0901
29.5833	-138.183	59.2834	89.6906	7.76588	483.482	48.0918
29.6	-138.182	59.2629	89.7382	8.83049	483.372	48.0912
29.6167	-138.179	59.6551	90.3458	8.60695	483.512	48.0889
29.6333	-138.173	59.2692	89.788	8.53294	483.445	48.0898
29.65	-138.168	59.3148	89.9273	8.7661	483.411	48.0898
29.6667	-138.169	59.309	89.8061	8.53844	483.432	48.0912
29.6833	-138.166	59.3302	89.8879	8.67729	483.469	48.0956
29.7	-138.167	59.2161	89.6851	8.42995	483.363	48.0946
29.7167	-138.16	59.2283	89.7132	8.51936	483.466	48.0921
29.7333	-138.157	59.5139	89.9244	8.81371	483.463	48.0958
29.75	-138.157	59.2834	89.6952	8.53188	483.437	48.0978
29.7667	-138.157	59.2864	89.8876	8.18901	483.46	48.1036
29.7833	-138.157	59.2675	89.7416	9.03374	483.445	48.1016
29.8	-138.146	59.2838	89.8206	8.72307	483.452	48.1005
29.8167	-138.148	59.2715	89.7183	8.74397	483.425	48.1017
29.8333	-138.144	59.3205	89.9677	8.8102	483.435	48.0994
29.85	-138.144	59.9447	90.0842	8.86803	483.476	48.0993
29.8667	-138.136	59.3263	89.903	8.424	483.433	48.0999
29.8833	-138.14	59.2886	89.7071	8.05321	483.469	48.1001
29.9	-138.142	59.2565	89.7463	9.03374	483.419	48.0997
29.9167	-138.135	59.3143	89.8934	8.52699	483.253	48.0996
29.9333	-138.132	59.3801	90.1539	8.56758	483.399	48.1022
29.95	-138.126	59.2669	89.7219	8.4388	483.424	48.1022
29.9667	-138.118	59.483	90.1487	7.58583	483.447	48.1074
29.9833	-138.112	59.4952	90.0747	8.46031	483.413	48.1042
30	-138.109	59.342	89.8628	8.46504	483.447	48.1072
30.0167	-138.109	59.3719	89.9273	8.37685	483.458	48.1045
30.0333	-138.106	59.2808	89.8519	8.72261	483.446	48.1055
30.05	-138.104	59.3328	89.9294	8.72368	483.49	48.1066
30.0667	-138.103	59.3658	90.0129	8.74703	483.483	48.104
30.0833	-138.102	59.2707	89.7981	8.32558	483.417	48.1086
30.1	-138.099	59.3499	89.8599	8.27141	483.503	48.1095
30.1167	-138.101	59.2907	89.8585	8.51448	483.457	48.1117
30.1333	-138.101	59.3136	89.815	8.45314	483.33	48.1126
30.15	-138.102	59.3716	89.9635	8.05611	483.504	48.1103
30.1667	-138.103	59.3478	89.9093	8.96156	483.489	48.1109
30.1833	-138.1	59.3128	89.9397	8.6599	483.482	48.115
30.2	-138.092	59.3749	90.0645	8.24028	483.496	48.1138
30.2167	-138.092	59.3148	89.8801	8.424	483.509	48.1129
30.2333	-138.088	59.3359	89.9009	7.90535	483.493	48.1146
30.25	-138.084	59.3009	89.7949	8.24394	483.471	48.1159
30.2667	-138.085	59.3208	89.8121	8.36968	483.546	48.1168
30.2833	-138.088	59.3153	89.9279	8.69041	483.467	48.1152
30.3	-138.089	59.2945	89.8786	8.73207	483.297	48.1173
30.3167	-138.087	59.5451	90.299	8.78639	483.4	48.1155
30.3333	-138.084	59.3421	89.9226	8.45726	483.452	48.1144
30.35	-138.076	59.343	89.8655	8.64677	483.351	48.1164
30.3667	-138.072	59.8631	90.5543	8.6898	483.397	48.1167
30.3833	-138.07	59.3057	89.7634	8.65334	483.371	48.1144
30.4	-138.071	59.3256	89.8599	8.91029	483.434	48.1155
30.4167	-138.068	59.3658	89.9548	8.83812	483.4	48.1184
30.4333	-138.07	59.3926	89.9905	8.99498	483.357	48.1202
30.45	-138.067	59.2669	89.8086	8.83812	483.378	48.1211
30.4667	-138.065	59.3562	89.8365	8.71956	483.364	48.1226
30.4833	-138.062	59.5496	90.1284	9.00154	483.419	48.1188
30.5	-138.058	59.401	89.9453	8.8459	483.414	48.122
30.5167	-138.052	59.3507	89.9529	8.38585	483.206	48.1184
30.5333	-138.053	59.3981	90.0832	8.71361	483.441	48.1187
30.55	-138.052	59.4279	90.0753	8.46687	483.443	48.1178
30.5667	-138.052	59.6029	90.3243	8.76366	483.435	48.1216
30.5833	-138.054	59.4016	90.0658	8.58666	483.384	48.1214
30.6	-138.053	59.2966	89.7942	8.86803	483.463	48.1246
30.6167	-138.042	59.2777	89.7846	8.57231	483.361	48.1194
30.6333	-138.04	59.3948	89.9056	8.28209	483.329	48.1188
30.65	-138.04	59.408	90.0398	8.95805	483.426	48.1185
30.6667	-138.039	59.2942	89.8078	9.05388	483.452	48.1219
30.6833	-138.035	59.372	89.8724	8.48122	483.31	48.1242
30.7	-138.032	59.3334	89.829	9.13139	483.403	48.1231
30.7167	-138.034	59.41	90.0868	8.40965	483.43	48.1242
30.7333	-138.03	59.3688	89.9876	8.50258	483.182	48.1239
30.75	-138.029	59.4198	90.0672	8.5157	483.436	48.1248
30.7667	-138.026	59.6575	90.2055	8.68492	483.345	48.1251
30.7833	-138.023	59.3855	89.9882	8.64632	483.488	48.1234
30.8	-138.023	59.3154	89.8557	8.36021	483.428	48.124
30.8167	-138.019	59.9303	90.2927	8.78517	483.413	48.1269
30.8333	-138.02	59.5443	90.2563	8.6129	483.354	48.1313
30.85	-138.016	59.4189	90.064	8.58009	483.376	48.1321
30.8667	-138.016	59.41	90.0373	8.43407	483.356	48.1358
30.8833	-138.014	59.3954	90.0588	8.58421	483.387	48.1359
30.9	-138.016	59.3652	89.9455	8.68736	483.279	48.1362
30.9167	-138.016	59.5071	90.032	8.50975	483.387	48.1353
30.9333	-138.013	59.37	89.9619	8.80241	483.352	48.1362
30.95	-138.004	59.4349	90.1545	8.27675	483.196	48.1358
30.9667	-138	59.5503	90.3233	8.75893	483.299	48.1312
30.9833	-137.997	59.5353	90.3783	8.88771	483.309	48.135
31	-137.996	59.3568	90.0503	8.68919	483.299	48.1361
31.0167	-137.99	59.4656	90.1563	8.71773	483.289	48.1387
31.0333	-137.99	59.3699	90.0562	9.3293	483.294	48.1411
31.05	-137.983	59.4103	90.1415	8.22716	483.345	48.1403
31.0667	-137.984	59.3757	90.0282	8.20763	483.267	48.1403
31.0833	-137.98	59.4895	90.2218	8.27019	483.321	48.1413
31.1	-137.977	59.3478	89.9517	8.86559	483.365	48.1377
31.1167	-137.971	59.4393	90.1121	8.27141	483.248	48.1399
31.1333	-137.972	59.5641	90.218	8.65822	483.365	48.1368
31.15	-137.971	59.3934	90.066	8.25462	483.333	48.14
31.1667	-137.966	59.3603	90.0797	8.11165	483.344	48.1434
31.1833	-137.964	59.3337	89.9691	8.66829	483.401	48.1429
31.2	-137.96	59.5316	90.2	8.31307	483.348	48.1437
31.2167	-137.956	59.5792	90.5625	8.05611	483.348	48.1419
31.2333	-137.952	59.4244	90.0634	8.69103	483.389	48.1396
31.25	-137.949	59.349	89.9485	8.41148	483.397	48.1478
31.2667	-137.946	59.4421	90.2003	8.39409	483.38	48.1495
31.2833	-137.946	59.3165	89.9847	8.96507	483.303	48.1521
31.3	-137.94	59.3694	90.0486	8.19389	483.39	48.1504
31.3167	-137.934	59.4001	90.1316	8.31368	483.426	48.1504
31.3333	-137.934	59.5153	90.4546	8.09792	483.2	48.1513
31.35	-137.931	59.4985	90.2982	8.87093	483.364	48.1512
31.3667	-137.932	59.3462	89.9796	8.71117	483.376	48.1515
31.3833	-137.93	59.5528	90.386	9.00154	483.349	48.1501
31.4	-137.927	59.9265	90.3695	8.44353	483.335	48.1507
31.4167	-137.924	59.4558	90.1731	8.50685	483.317	48.1532
31.4333	-137.918	59.3983	90.0874	8.3828	483.366	48.1576
31.45	-137.916	59.4233	90.183	8.83644	483.262	48.1617
31.4667	-137.914	59.4813	90.2279	8.38692	483.285	48.1591
31.4833	-137.909	59.4556	90.3098	8.45131	483.285	48.1586
31.5	-137.907	59.4555	90.3259	8.33275	483.194	48.1583
31.5167	-137.906	59.5522	90.397	8.704	483.318	48.1619
31.5333	-137.901	59.5605	90.5142	8.22487	483.274	48.1588
31.55	-137.897	59.464	90.2895	12.8425	483.181	48.1586
31.5667	-137.893	59.4428	90.3346	8.53661	483.305	48.1623
31.5833	-137.898	59.4791	90.4757	8.25645	483.297	48.1612
31.6	-137.894	59.564	90.7253	8.67546	483.28	48.1597
31.6167	-137.892	59.6	90.5651	8.54912	483.234	48.1634
31.6333	-137.887	59.645	90.7378	9.01405	483.345	48.1649
31.65	-137.888	59.5335	90.6394	8.45909	483.247	48.1657
31.6667	-137.885	59.6238	90.7574	8.93288	483.256	48.1684
31.6833	-137.879	59.5661	90.6387	8.32207	483.28	48.1706
31.7	-137.873	59.6067	90.7984	8.38631	483.368	48.1702
31.7167	-137.871	59.6886	91.0592	7.56081	483.196	48.1716
31.7333	-137.868	59.6996	91.116	8.70644	483.318	48.1706
31.75	-137.871	59.7248	91.1619	8.4597	483.309	48.1788
31.7667	-137.869	59.7134	91.2284	8.71239	483.327	48.1803
31.7833	-137.865	59.8982	91.6149	8.4359	483.287	48.1806
31.8	-137.863	60.1922	91.8507	8.53783	483.245	48.1783
31.8167	-137.863	60.3429	91.9358	8.62007	483.327	48.1763
31.8333	-137.861	60.0181	91.9224	8.6039	483.296	48.1821
31.85	-137.852	60.0053	92.0246	8.63426	483.24	48.1825
31.8667	-137.849	60.0974	92.2613	8.7011	483.247	48.1829
31.8833	-137.849	60.1229	92.436	8.51692	483.224	48.1825
31.9	-137.844	60.1194	92.4525	8.37929	483.28	48.184
31.9167	-137.839	60.3292	92.8272	8.50136	483.231	48.1861
31.9333	-137.831	60.3245	93.1057	9.06761	483.035	48.1889
31.95	-137.831	60.4922	93.5368	8.53294	483.266	48.1933
31.9667	-137.828	60.5909	93.8578	8.24989	483.215	48.1971
31.9833	-137.826	60.7075	94.0568	8.49907	483.238	48.1997
32	-137.824	60.8419	94.5765	9.49089	483.163	48.2037
32.0167	-137.817	61.388	95.0546	8.64037	483.243	48.204
32.0333	-137.812	61.1073	95.505	9.05998	483.183	48.2032
32.05	-137.807	61.1799	95.7035	8.65166	483.182	48.2061
32.0667	-137.804	61.2965	96.2153	8.32497	483.19	48.2079
32.0833	-137.8	61.4498	96.7097	8.17955	483.294	48.2133
32.1	-137.8	61.6634	97.4601	9.05693	483.126	48.2139
32.1167	-137.794	61.8731	98.1861	8.05733	483.235	48.2203
32.1333	-137.789	62.0005	98.565	8.70766	483.25	48.2208
32.15	-137.785	62.286	99.3845	8.55385	483.15	48.2224
32.1667	-137.779	62.6435	100.568	8.6039	483.243	48.2238
32.1833	-137.774	62.7132	100.87	8.59078	483.22	48.2305
32.2	-137.771	63.034	101.933	8.39943	483.197	48.2302
32.2167	-137.767	63.3045	102.726	8.20335	483.23	48.2323
32.2333	-137.762	63.4739	103.444	9.00505	483.285	48.2386
32.25	-137.76	63.912	104.915	8.55507	483.248	48.2444
32.2667	-137.756	64.3063	106.047	8.75237	483.252	48.2435
32.2833	-137.751	64.5039	106.705	8.19267	483.262	48.2479
32.3	-137.746	64.9276	108.139	7.99126	483.275	48.2548
32.3167	-137.739	65.1897	109.091	8.71117	483.079	48.2613
32.3333	-137.738	65.6384	110.386	8.82683	483.228	48.2656
32.35	-137.731	66.0876	111.881	8.52104	483.247	48.2671
32.3667	-137.727	66.4436	113.052	8.29872	483.128	48.271
32.3833	-137.716	67.0475	115.011	8.56102	483.14	48.2812
32.4	-137.711	67.19	115.718	8.21648	483.178	48.2818
32.4167	-137.706	67.8284	117.582	8.12645	483.19	48.2851
32.4333	-137.697	68.093	118.83	5.78941	483.121	48.2912
32.45	-137.69	68.581	120.156	8.61641	483.129	48.2946
32.4667	-137.684	68.9318	121.501	8.24684	483.163	48.3015
32.4833	-137.674	69.4563	123.134	9.05159	483.106	48.3056
32.5	-137.662	69.8161	124.588	8.29933	483.187	48.3077
32.5167	-137.654	70.2938	126.105	8.91991	483.156	48.314
32.5333	-137.644	70.7714	127.46	9.28047	483.019	48.3192
32.55	-137.635	71.189	129.148	8.75649	483.189	48.3245
32.5667	-137.623	71.5789	130.455	8.42217	483.193	48.3262
32.5833	-137.614	72.1937	132.107	8.82683	483.171	48.3302
32.6	-137.601	72.4458	133.325	9.41872	483.204	48.3343
32.6167	-137.591	72.7863	134.651	8.40492	483.124	48.3375
32.6333	-137.58	73.2424	135.97	9.31557	483.161	48.3369
32.65	-137.571	73.592	137.058	8.5836	483.081	48.341
32.6667	-137.555	74.0864	138.44	8.86971	483.183	48.3457
32.6833	-137.54	74.45	139.671	8.38463	483.133	48.3468
32.7	-137.526	74.6056	140.626	8.44246	483.026	48.3511
32.7167	-137.509	75.0904	141.878	8.73573	483.049	48.3526
32.7333	-137.492	75.1272	142.387	8.66478	483.088	48.3534
32.75	-137.476	75.4951	143.495	8.97224	482.879	48.3588
32.7667	-137.465	76.2949	144.358	8.24989	483.04	48.3588
32.7833	-137.45	75.8956	145.07	16.2041	483.103	48.3601
32.8	-137.434	76.3845	146.245	8.08174	483.108	48.3614
32.8167	-137.414	76.6933	147.013	8.80058	483.08	48.3634
32.8333	-137.398	76.2808	146.442	8.52348	483.14	48.3639
32.85	-137.382	76.4501	146.935	8.80058	483.157	48.3616
32.8667	-137.364	76.6699	147.428	8.54546	483.174	48.3593
32.8833	-137.351	76.5984	147.495	8.45497	483.234	48.361
32.9	-137.337	76.6067	147.593	8.48061	483.214	48.3656
32.9167	-137.321	76.6808	147.77	8.43529	483.136	48.3651
32.9333	-137.303	76.685	147.728	8.94966	483.251	48.3639
32.95	-137.29	76.5655	147.669	9.01817	483.225	48.3599
32.9667	-137.276	76.6599	147.651	7.94594	483.083	48.3604
[truncated: 1,622 more rows]

## Sheet: MW Results
Administrative Information
File name	MDS_2_11_2021_Leena-0018.sample
Analysed by	gpc-sec
Date of analysis	8. marraskuuta 2021 18:59:06
Analysis comments
Analysis Module	Triple Analysis
Recovery
Recovery Percentage	25.2704
RegionKey	Region Number	Trace	Start (mins)	End (mins)	Peak Max RT (mins)	Bulk MW (g/mol)	Bulk IV (dL/g)	Peak Ht (mV)	Peak Ht (%)	Peak Area (mV.s)	Peak Area (%)	Concentration (mg/mL)
Peaks	Peak 1	RI	29.42	41.8	36.8	<no baseline defined>	100	<no baseline defined>	100
Peaks	Peak 1	LS 15°	29.42	41.8	33.25	<no baseline defined>	100	<no baseline defined>	100
Peaks	Peak 1	LS 90°	29.42	41.8	33.35	<no baseline defined>	100	<no baseline defined>	100
Peaks	Peak 1	VS DP	29.42	41.8	35.55	<no baseline defined>	100	<no baseline defined>	100
Peaks	Peak 1	VS IP	29.42	41.8	37.83	<no baseline defined>	100	<no baseline defined>	100
Peaks	Peak 1	UV 280nm	29.42	41.8	33.37	<no baseline defined>	100	<no baseline defined>	100
MW Averages
Peaks	Mp	Mn	Mw	Mz	Mz+1	Mv	PD
Peak 1	403410	345556	503569	795025	1378488	637964	1.45727
Log Mi Curves
Peaks	Start (mins)	End (mins)	Curve Type	Coeff a	Coeff b	Coeff c	Coeff d	Coeff e	Coeff f	L Point Y/N
Peak 1	31.9368	41.0179	Polynomial	11.1143	-0.149689	0	0	0	0	No
MW Fit Region
Peaks	Start (mins)	End (mins)
Peak 1	31.9368	41.0179
Structural Plot Region
Peaks	Start (mins)	End (mins)
Peak 1	31.9333	41.0167
Structural Information
Peaks	Mark-Houwink & Alpha	Log Rg Equation	Log Rh Equation
Peak 1	K = -0.13, Alpha = 0.11	Log Rg = (0.25) x Log MW + (-0.20)	Log Rh = (0.30) x Log MW + (-0.23)
Rg Averages
Peaks	Rgp	Rgn	Rgw	Rgz	Rgz+1
Peak 1	16.4206	15.7971	17.357	19.4566	22.3274
Rh Averages [Derived]
Peaks	Rhp	Rhn	Rhw	Rhz	Rhz+1
Peak 1	27.5481	26.3175	29.4122	33.6572	39.5954
IV Averages
Peaks	IVp	IVn	IVw	IVz	IVz+1
Peak 1	3.01196	2.96134	3.086	3.24424	3.44577
Method
Administrative Information
Created by	gpc-sec
Creation date	6. kesäkuuta 2018 8:46:40
Last modified by	gpc-sec
Last modified date	6. kesäkuuta 2018 8:46:40
Information
Calculation Method
Concentration options	Calculate Sample Concentration from Entered Sample Properties
Concentration Detector Used in Analysis	RI
MW calculation method	Use all angles
Use Constant Inlet Pressure	No
Flory Fox	2.86e+21
Use Angular Correction	No
Use IV To Calculate Rg	No
Sample Parameters
Injection volume (µL)	100
Concentration options	RI
Entered concentration (mg/mL)	1
Calculated concentration (mg/mL)	0.252704	RI
Calculated concentration (mg/mL)	1.05467	UV 280nm
dn/dc (mL/g)	0.144
UV extinction coefficient [(mg/mL)-¹][cm-¹]	1
Mark-Houwink K ((10e-5) dL/g)	14.1
Mark-Houwink Alpha	0.7
Baseline regions	Start (mins)	End (mins)
Baseline region 1	28.3833	29.1744
Baseline region 2	42.1667	42.602
Peaks	Start (mins)	End (mins)
Peak 1	29.4167	41.8
	Trace	Peak Max RT (mins)	Peak Area (mV.s)	Peak Height (mV)
	RI	36.8	793.033	3.30183
	LS 15°	33.25	3918.78	17.3931
	LS 90°	33.35	13594.9	57.8725
	VS DP	35.55	625.046	-11.4195
	VS IP	37.8333	163.888	0.648734
	UV 280nm	33.3667	49.807	0.183386
Flowrate region	Start (mins)	End (mins)
IDD
Reference detector	RI
IDD LS 90° (secs)	26
IDD VS DP (secs)	38
IDD VS IP (secs)	38
IDD UV 280nm (secs)	33
Last modified by	gpc-sec
Last modified date	8. marraskuuta 2021 7:24:11
Comments
System Calibration
Detector Constants
K (RI)	1816.08	RI
K (UV 280nm)	3.93542	UV 280nm
K (LS 15°)	25059.9	RI
K (LS 15°)	25059.9	UV 280nm
K (LS 90°)	90199.7	RI
K (LS 90°)	90199.7	UV 280nm
K (VS DP)	4.28756	RI
K (VS DP)	4.28756	UV 280nm
Entered Parameters For Concentration
Concentration (mg/mL)	1.85
Injection volume (µL)	100
dn/dc (mL/g)	0.145
UV extinction coefficient [(mg/mL)-¹][cm-¹]	1
Refractive index (RIU)	1.333
Flow rate (mL/min)	0.5
Comments
Entered Parameters For LS
Mp	107000
Calculated concentration (mg/mL)	1.85
LS Wavelength (nm)	658
Comments
System Calibration Information
Created by	gpc-sec
Creation date	6. kesäkuuta 2018 8:46:40
Last modified by	gpc-sec
Last modified date	6. kesäkuuta 2018 8:46:40
Information
Sample file used for concentration calibration	MDS_2_11_2021_Leena-0004.sample
Sample file used for LS calibration	MDS_2_11_2021_Leena-0004.sample
Concentration Regions
Baseline regions	Start (mins)	End (mins)
Baseline region 1	28.2667	32.7333
Baseline region 2	43.8667	45.5167
Peaks	Start (mins)	End (mins)
Peak 1	36.2167	41.8333
Flowrate region	Start (mins)	End (mins)
LS Regions
Baseline regions	Start (mins)	End (mins)
Baseline region 1	28.2667	32.7333
Baseline region 2	43.8667	45.5167
Peaks	Start (mins)	End (mins)
Peak 1	36.2167	41.8333
Flowrate region	Start (mins)	End (mins)
Peak Information
Channel	Peak Max RT (mins)	Peak Height (mV)	Peak Area (mV.s)
Channel 1 - RI	39.0167	42.7238	5845.97
Channel 6 - UV 280nm	39.0167	0.578186	87.3663
Channel 2 - LS 15°	39.1	43.0611	5834.29
Channel 3 - LS 90°	39.0167	154.316	20999.7
Channel 4 - VS DP	41.25	69.4662	4969.85
Channel 5 - VS IP	39.6333	482.586	161565

## Sheet: Slice Table
Slice Table
RT (mins)	RI	LS 15°	LS 90°	VS DP	VS IP	UV 280nm	Concentration (mg/mL)	MW	LogM	Calculated MW	Log Calculated MW	Cum Ht	dwdlogM	IV	Rg	Rh	Peak
29.4167	0.00484462	0.000323956	0.0870466	0.879208	0.0634777	0.00575081	2.16796e-06	0	-INF	5139820	6.71095	0.999996	0.00343877	0	97.7834	0	1
29.4333	0.00876236	-0.0456732	-0.071978	1.41657	0.0709202	0.00690079	2.51685e-06	0	-INF	5110379	6.70845	0.999986	0.00399216	0	97.7834	0	1
29.45	0.00703434	-0.0494035	-0.0428617	1.3332	0.0740903	0.0051516	3.10884e-06	0	-INF	5081107	6.70596	0.999975	0.00493117	0	97.7834	0	1
29.4667	0.012478	-0.0577115	-0.104077	0.906667	-0.0464884	0.00218171	3.96827e-06	0	-INF	5052002	6.70346	0.999961	0.00629436	0	97.7834	0	1
29.4833	0.0124284	0.0450646	0.000112042	1.00885	0.00718822	-2.52487e-05	3.97679e-06	707150	5.84951	5023064	6.70097	0.999946	0.00630788	0	90.1045	0	1
29.5	0.0125314	0.087721	0.0754624	0.58109	-0.0201593	0.000666967	4.30136e-06	194695	5.28935	4994291	6.69847	0.999929	0.0068227	0	96.1059	0	1
29.5167	0.0144655	-0.0373167	-0.0985158	1.04201	-0.0656648	-1.41083e-05	5.23371e-06	22493	4.35205	4965684	6.69598	0.99991	0.00830158	0	96.1059	0	1
29.5333	0.0183833	0.0444022	0.054807	0.338369	0.0925346	-0.00023742	5.75278e-06	107931	5.03315	4937240	6.69348	0.999889	0.0091249	0	87.3911	0	1
29.55	0.0177234	-0.0131916	-0.0315857	0.9447	0.126222	0.00121774	5.66405e-06	644749	5.80939	4908959	6.69099	0.999866	0.00898417	0	76.5276	0	1
29.5667	0.0178264	0.213791	0.313235	0.905584	-0.098574	0.00053666	6.18312e-06	382676	5.58283	4880841	6.68849	0.999843	0.0098075	0	74.5614	0	1
29.5833	0.0209812	-0.0829081	-0.114955	0.692366	0.0417725	0.0047384	6.38613e-06	0	-INF	4852883	6.686	0.999818	0.0101295	0	97.7834	0	1
29.6	0.0191006	0.0532847	0.163338	0.308096	0.0995691	0.00451509	6.2974e-06	162429	5.21066	4825085	6.6835	0.999793	0.00998878	0	0	0	1
29.6167	0.0204243	0.00621938	0.0546669	0.866209	0.0652025	0.00627542	7.13252e-06	0	-INF	4797447	6.68101	0.999766	0.0113134	0	97.7834	0	1
29.6333	0.0243421	-0.0396252	-0.0890989	0.863562	0.0372446	0.00467881	8.16212e-06	0	-INF	4769967	6.67852	0.999736	0.0129465	0	97.7834	0	1
29.65	0.0268865	-0.0633445	-0.150162	0.717635	0.0532321	0.00231927	7.97615e-06	0	-INF	4742645	6.67602	0.999704	0.0126516	0	97.7834	0	1
29.6667	0.0231749	-0.00161463	0.0294059	1.29421	0.0420589	0.0028589	7.64431e-06	49564	4.69517	4715478	6.67353	0.999673	0.0121252	0	82.1088	0	1
29.6833	0.0248038	0.0218157	-0.00770102	1.53647	-0.0403729	0.00187265	7.40972e-06	114788	5.0599	4688468	6.67103	0.999643	0.0117531	0	96.1059	0	1
29.7	0.0217025	0.0293769	-0.000252233	0.779731	-0.0489521	0.0033278	7.61273e-06	321016	5.50653	4661612	6.66854	0.999613	0.0120751	0	91.5135	0	1
29.7167	0.026078	0.0799679	0.0525152	1.12865	-0.000158224	0.00340967	8.39922e-06	391381	5.5926	4634910	6.66604	0.999582	0.0133226	0	82.6767	0	1
29.7333	0.0266388	0.0945481	0.128934	0.384269	-0.0204867	0.00272859	8.16463e-06	380438	5.58028	4608361	6.66355	0.999549	0.0129505	0	77.0574	0	1
29.75	0.0246056	0.0757116	0.104949	0.21759	0.122912	0.00525186	7.44381e-06	450422	5.65362	4581964	6.66105	0.999518	0.0118072	0	66.9612	0	1
29.7667	0.0221146	0.11318	0.257204	0.961097	0.0809157	0.00487596	6.84454e-06	432249	5.63573	4555719	6.65856	0.99949	0.0108566	0	67.119	0	1
29.7833	0.0208444	0.0534499	0.060948	0.720565	0.0879004	0.00846735	7.97139e-06	112693	5.0519	4529623	6.65606	0.999461	0.012644	0	69.352	0	1
29.8	0.0291871	-0.00307578	0.0294869	0.58303	0.127692	0.00763369	8.61201e-06	57292	4.75809	4503677	6.65357	0.999428	0.0136601	0	63.2702	0	1
29.8167	0.0248651	0.0310357	0.0291537	0.599914	0.103548	0.00756296	8.18293e-06	0	-INF	4477880	6.65107	0.999394	0.0129795	0	97.7834	0	1
29.8333	0.0264941	-0.055855	-0.0741764	0.138283	0.055449	0.00596636	8.11851e-06	0	-INF	4452231	6.64858	0.999362	0.0128774	0	97.7834	0	1
29.85	0.0244609	0.0507357	0.151473	1.11235	0.0589242	0.0063534	8.71051e-06	38096	4.58088	4426728	6.64608	0.999329	0.0138164	0	0	0	1
29.8667	0.0302096	-0.0312722	-0.0577529	0.874108	0.160971	0.00857149	8.74334e-06	0	-INF	4401372	6.64359	0.999294	0.0138685	0	97.7834	0	1
29.8833	0.0246669	0.00528071	-0.0237538	0.948822	0.113787	0.00544901	7.123e-06	0	-INF	4376160	6.64109	0.999263	0.0112983	0	97.7834	0	1
29.9	0.0200397	-0.0330871	-0.0623866	-0.247825	0.00846733	0.00659899	7.18014e-06	105528	5.02337	4351094	6.6386	0.999235	0.011389	0	96.1059	0	1
29.9167	0.0250256	0.0786917	0.0350891	0.958176	0.0389506	0.00790156	8.08819e-06	225540	5.35322	4326170	6.6361	0.999204	0.0128293	0	79.7558	0	1
29.9333	0.025739	0.0200297	0.0849573	1.63256	0.0402896	0.00859378	8.72881e-06	55659	4.74554	4301390	6.63361	0.999171	0.0138454	0	67.8448	0	1
29.95	0.0290464	0.00729671	-0.0337841	1.57971	-0.162381	0.00592906	1.03176e-05	4962	3.69566	4276751	6.63111	0.999134	0.0163655	0	96.1059	0	1
29.9667	0.0357107	-0.00421558	0.0292067	0.647805	-0.0174572	0.00738421	1.1955e-05	0	-INF	4252254	6.62862	0.999089	0.0189626	0	97.7834	0	1
29.9833	0.0393232	0.000599026	0.0584755	1.58495	-0.0519763	0.00899196	1.25956e-05	0	-INF	4227897	6.62612	0.999041	0.0199788	0	97.7834	0	1
30	0.0397315	-0.0649294	-0.0805601	1.3438	-0.0260707	0.009379	1.23853e-05	0	-INF	4203679	6.62363	0.998991	0.0196452	0	97.7834	0	1
30.0167	0.0380034	-0.0332593	-0.14025	1.51557	-0.0581484	0.0090031	1.2175e-05	0	-INF	4179600	6.62113	0.998943	0.0193117	0	97.7834	0	1
30.0333	0.0384117	-0.0536217	-0.0929757	1.84129	-0.0375833	0.00755908	1.21592e-05	424649	5.62803	4155659	6.61864	0.998895	0.0192867	0	75.2155	0	1
30.05	0.0379043	0.338614	0.514296	1.97673	-0.030446	0.012066	1.19489e-05	438526	5.642	4131856	6.61615	0.998847	0.0189531	0	72.7589	0	1
30.0667	0.0370919	-0.0471968	-0.0438985	1.70461	0.00766672	0.0101642	1.169e-05	0	-INF	4108188	6.61365	0.9988	0.0185424	0	97.7834	0	1
30.0833	0.0362794	-0.00148866	0.0950811	1.42639	0.0317413	0.0116194	1.16743e-05	0	-INF	4084656	6.61116	0.998754	0.0185174	0	97.7834	0	1
30.1	0.0369928	-0.00720262	-0.0264069	0.991007	0.000579111	0.0118538	1.10264e-05	10696	4.02922	4061259	6.60866	0.998709	0.0174897	0	0	0	1
30.1167	0.032213	0.0140915	0.055047	1.834	-0.0810897	0.0131564	1.00138e-05	0	-INF	4037996	6.60617	0.998667	0.0158836	0	97.7834	0	1
30.1333	0.0306375	-0.0999599	-0.148076	1.66961	0.0290445	0.0143064	9.29299e-06	0	-INF	4014866	6.60367	0.998629	0.0147403	0	97.7834	0	1
30.15	0.0276888	-0.0876685	-0.120333	1.36652	0.0222963	0.0131675	8.30474e-06	220853	5.3441	3991869	6.60118	0.998594	0.0131728	0	96.1059	0	1
30.1667	0.0244349	0.19806	0.0905159	1.10737	-0.139329	0.0103502	7.85135e-06	350531	5.54473	3969003	6.59868	0.998562	0.0124536	0	96.1059	0	1
30.1833	0.0248431	-0.0324155	-0.139004	1.52785	0.0731921	0.0107373	8.83233e-06	0	-INF	3946269	6.59619	0.998529	0.0140096	0	97.7834	0	1
30.2	0.0305919	-0.0292793	0.0530758	1.85235	0.121681	0.0102088	9.49726e-06	0	-INF	3923664	6.59369	0.998493	0.0150643	0	97.7834	0	1
30.2167	0.0290165	-0.0481158	-0.093284	0.607943	0.0723606	0.0110536	9.40853e-06	0	-INF	3901189	6.5912	0.998456	0.0149236	0	97.7834	0	1
30.2333	0.0300351	-0.0317045	-0.0145766	1.67097	-0.0364688	0.0149501	9.87897e-06	0	-INF	3878843	6.5887	0.998418	0.0156698	0	97.7834	0	1
30.25	0.0319692	-0.0439798	-0.117296	1.44585	0.105098	0.0133535	9.74163e-06	0	-INF	3856625	6.58621	0.998379	0.0154519	0	97.7834	0	1
30.2667	0.029173	0.00508532	0.131852	1.37027	0.0406721	0.0103836	8.48595e-06	1562399	6.19379	3834534	6.58371	0.998343	0.0134602	0	89.6497	0	1
30.2833	0.0240881	0.629407	0.247943	1.60184	0.00767879	0.0135173	7.13304e-06	1988566	6.29854	3812570	6.58122	0.998312	0.0113142	0	91.3125	0	1
30.3	0.0206816	0.0110524	0.066488	1.3726	0.0306853	0.0149724	6.60671e-06	0	-INF	3790731	6.57872	0.998285	0.0104794	0	97.7834	0	1
30.3167	0.0207846	-0.0265524	-0.129768	1.50988	0.0695609	0.0202423	6.61523e-06	0	-INF	3769018	6.57623	0.998258	0.0104929	0	97.7834	0	1
30.3333	0.0207351	-0.0585115	-0.0908861	1.26095	-0.0340806	0.0177301	7.66914e-06	0	-INF	3747428	6.57373	0.99823	0.0121646	0	97.7834	0	1
30.35	0.0273994	-0.000596278	0.0558754	1.34879	0.0697975	0.0161335	8.94186e-06	122756	5.08904	3725963	6.57124	0.998197	0.0141833	0	0	0	1
30.3667	0.0287231	0.0652535	0.31601	1.64155	0.0686951	0.0168258	9.19349e-06	31732	4.5015	3704621	6.56874	0.998161	0.0145825	0	0	0	1
30.3833	0.0289788	-0.0478823	-0.1163	1.35814	0.0451623	0.0140085	8.69148e-06	249099	5.39637	3683400	6.56625	0.998126	0.0137862	0	72.8299	0	1
30.4	0.0255723	0.168267	0.310155	1.0137	0.0701524	0.0133274	8.21377e-06	765587	5.88399	3662302	6.56375	0.998093	0.0130285	0	73.6542	0	1
30.4167	0.0259805	0.180558	0.235817	1.85685	0.0562326	0.0134092	7.73606e-06	495458	5.69501	3641324	6.56126	0.998061	0.0122707	0	79.234	0	1
30.4333	0.022574	0.0274441	0.0235393	1.5446	0.0648959	0.0130333	7.18542e-06	216519	5.3355	3620466	6.55876	0.998032	0.0113973	0	78.1381	0	1
30.45	0.0225245	0.0574357	0.0877507	1.56392	0.0401423	0.0121997	7.26688e-06	56202	4.74975	3599728	6.55627	0.998003	0.0115265	0	0	0	1
30.4667	0.0230853	-0.0335749	0.0120391	1.62857	0.0523151	0.0115186	7.42127e-06	0	-INF	3579109	6.55377	0.997974	0.0117714	0	97.7834	0	1
30.4833	0.0234935	0.0185419	0.0892206	1.68482	0.0945477	0.0135841	7.79446e-06	154566	5.18911	3558607	6.55128	0.997944	0.0123634	0	0	0	1
30.5	0.0254276	0.0515853	0.172353	1.23921	0.0530095	0.0130556	8.65388e-06	15852	4.20008	3538223	6.54879	0.997911	0.0137266	0	0	0	1
30.5167	0.0288875	-0.0433926	-0.042824	0.866841	0.090817	0.0177151	8.78396e-06	0	-INF	3517956	6.54629	0.997877	0.0139329	0	97.7834	0	1
30.5333	0.026244	0.0358849	0.0186409	1.84579	0.0433279	0.0139823	8.11177e-06	27092	4.43284	3497805	6.5438	0.997843	0.0128667	0	45.7894	0	1
30.55	0.0246686	-0.0232348	0.0169344	1.33747	-0.121196	0.0165056	7.58544e-06	0	-INF	3477770	6.5413	0.997812	0.0120318	0	97.7834	0	1
30.5667	0.0229405	-0.000262222	-0.0268863	1.37648	0.027085	0.0132305	6.57288e-06	157214	5.19649	3457849	6.53881	0.997784	0.0104257	0	72.2855	0	1
30.5833	0.0183134	0.0578056	0.121248	1.24611	0.0531432	0.0137701	5.68188e-06	285842	5.45613	3438042	6.53631	0.99776	0.00901244	0	64.3468	0	1
30.6	0.0173483	0.0340862	0.0667466	0.391569	0.0778282	0.0143097	6.95459e-06	81628	4.91184	3418349	6.53382	0.997735	0.0110312	0	0	0	1
30.6167	0.0263014	-0.000772009	0.0967784	1.26447	0.0463608	0.0111873	8.37318e-06	123215	5.09066	3398768	6.53132	0.997705	0.0132813	0	0	0	1
30.6333	0.0262519	0.0614157	0.221262	1.26762	0.0814217	0.0152364	7.89547e-06	136212	5.13422	3379300	6.52883	0.997672	0.0125236	0	0	0	1
30.65	0.0233031	0.0013804	0.0366027	1.17785	0.0946626	0.0156235	7.34483e-06	55817	4.74677	3359943	6.52633	0.997642	0.0116502	0	0	0	1
30.6667	0.0227958	0.0225219	0.0570215	1.52203	0.0844049	0.0172312	7.4506e-06	27139	4.43359	3340697	6.52384	0.997613	0.0118179	0	87.2639	0	1
30.6833	0.023967	-0.0123363	-0.0493603	1.52152	0.129994	0.0176182	7.75086e-06	0	-INF	3321562	6.52134	0.997583	0.0122942	0	97.7834	0	1
30.7	0.0246804	0.00758448	-0.0324511	1.54329	0.12523	0.0148009	7.32177e-06	22685	4.35574	3302536	6.51885	0.997553	0.0116136	0	0	0	1
30.7167	0.0212739	0.0021757	0.0830299	1.12026	0.0608035	0.0148828	6.98994e-06	0	-INF	3283619	6.51635	0.997525	0.0110873	0	97.7834	0	1
30.7333	0.0225976	-0.0184919	0.0334108	1.06451	0.148355	0.0184742	7.0957e-06	528720	5.72323	3264810	6.51386	0.997497	0.011255	0	59.3197	0	1
30.75	0.0219377	0.232142	0.453457	1.30601	0.104375	0.016725	7.00698e-06	659787	5.8194	3246109	6.51136	0.997469	0.0111143	0	64.7176	0	1
30.7667	0.0220408	0.0292843	0.0766898	1.24309	-0.0206287	0.015281	7.18568e-06	149082	5.17343	3227515	6.50887	0.997441	0.0113977	0	72.813	0	1
30.7833	0.0230593	0.0302842	0.0192887	0.844474	0.154966	0.016431	7.09696e-06	1507035	6.17812	3209028	6.50637	0.997413	0.011257	0	79.1468	0	1
30.8	0.0214839	0.550388	0.707737	1.74835	0.142114	0.0172758	6.98392e-06	1447415	6.16059	3190646	6.50388	0.997385	0.0110777	0	80.882	0	1
30.8167	0.0223499	-0.00693103	-0.083459	1.44511	0.136739	0.0176628	6.70071e-06	15401	4.18755	3172370	6.50138	0.997358	0.0106285	0	96.1059	0	1
30.8333	0.0197063	0.0131424	0.0126434	1.02391	0.152116	0.0154558	6.49043e-06	182660	5.26164	3154199	6.49889	0.997332	0.0102949	0	69.2132	0	1
30.85	0.0210301	0.0533574	0.10722	1.20605	0.166883	0.0170636	6.45033e-06	368442	5.56637	3136131	6.49639	0.997306	0.0102313	0	67.9151	0	1
30.8667	0.0194546	0.0802972	0.142592	0.685821	0.153421	0.014704	6.21573e-06	97469	4.98887	3118167	6.4939	0.997281	0.00985923	0	41.7034	0	1
30.8833	0.0195577	-0.0453508	-0.0396258	1.02283	0.133093	0.0131074	5.49491e-06	0	-INF	3100306	6.4914	0.997258	0.00871589	0	97.7834	0	1
30.9	0.0149305	0.0439975	-0.0120354	1.14699	0.209352	0.0145626	4.45804e-06	1204893	6.08095	3082548	6.48891	0.997238	0.00707123	0	84.1284	0	1
30.9167	0.0130499	0.237563	0.279532	1.46615	0.132414	0.0143393	4.24776e-06	1429902	6.15531	3064891	6.48642	0.997221	0.00673769	0	80.8583	0	1
30.9333	0.0136107	0.0890271	0.0960934	1.50623	-0.0357726	0.011522	5.37461e-06	428705	5.63216	3047335	6.48392	0.997202	0.00852507	0	73.7285	0	1
30.95	0.0201224	0.0387575	0.10339	1.55897	0.0691736	0.0120616	6.67164e-06	326289	5.5136	3029880	6.48143	0.997178	0.0105824	0	49.1405	0	1
30.9667	0.0217513	0.0862967	0.233366	1.22826	0.122698	0.0144323	7.1907e-06	494516	5.69418	3012524	6.47893	0.997151	0.0114057	0	59.6344	0	1
30.9833	0.0233803	0.116136	0.225099	1.41619	0.0231761	0.0157349	7.24784e-06	1005748	6.00249	2995268	6.47644	0.997122	0.0114963	0	70.8706	0	1
31	0.02211	0.291238	0.473789	1.45764	0.0718173	0.0161219	7.5481e-06	900439	5.95445	2978111	6.47394	0.997093	0.0119726	0	69.1379	0	1
31.0167	0.0252648	0.0900594	0.214972	1.41959	0.0470638	0.0171193	7.75112e-06	171240	5.23361	2961053	6.47145	0.997063	0.0122946	0	63.2031	0	1
31.0333	0.0233842	-0.0148367	-0.0569678	1.67497	0.112185	0.0127761	8.19725e-06	0	-INF	2944092	6.46895	0.997031	0.0130023	0	97.7834	0	1
31.05	0.0280649	-0.0336732	-0.066914	1.60122	0.0799542	0.015452	8.4975e-06	97318	4.98819	2927228	6.46646	0.996998	0.0134785	0	96.1059	0	1
31.0667	0.0252687	0.0834461	0.053755	1.7565	0.038416	0.0112614	8.28722e-06	397825	5.59969	2910460	6.46396	0.996965	0.013145	0	77.6638	0	1
31.0833	0.0267451	0.0968056	0.187547	1.59806	0.0615751	0.0110381	8.68473e-06	164039	5.21495	2893789	6.46147	0.996931	0.0137755	0	69.4851	0	1
31.1	0.0277636	-0.0169406	-0.0447203	1.47792	0.0494864	0.00959404	9.42259e-06	77625	4.89	2877213	6.45897	0.996895	0.0149459	0	96.1059	0	1
31.1167	0.0313762	0.0609636	0.0194912	1.75833	0.106215	0.0128803	9.47974e-06	146183	5.1649	2860733	6.45648	0.996858	0.0150365	0	96.1059	0	1
31.1333	0.0281223	0.0224433	-0.0241769	1.60111	0.102366	0.0121992	8.83185e-06	246266	5.3914	2844346	6.45398	0.996822	0.0140089	0	70.7977	0	1
31.15	0.0273098	0.0991268	0.233211	1.13947	-0.103815	0.014875	9.13211e-06	301744	5.47964	2828054	6.45149	0.996786	0.0144851	0	58.0447	0	1
31.1667	0.0300068	0.0580124	0.133695	1.46565	0.133425	0.00915856	9.48099e-06	311174	5.493	2811854	6.44899	0.996749	0.0150385	0	63.7351	0	1
31.1833	0.0294995	0.109061	0.213013	1.21734	0.137206	0.00801972	9.73263e-06	864011	5.93652	2795748	6.4465	0.996711	0.0154376	0	79.4037	0	1
31.2	0.0315862	0.346878	0.350925	1.51254	0.130457	0.00718606	1.0276e-05	763507	5.88281	2779734	6.444	0.996672	0.0162995	0	80.8926	0	1
31.2167	0.0329099	0.0748977	0.133306	1.33396	0.0814425	0.0100145	1.09166e-05	131109	5.11763	2763811	6.44151	0.99663	0.0173157	0	71.6093	0	1
31.2333	0.035607	0.0049442	0.000526756	1.61376	0.16228	0.0117748	1.146e-05	1098276	6.04071	2747980	6.43901	0.996585	0.0181775	0	88.0701	0	1
31.25	0.0363204	0.619958	0.437205	1.31646	0.0627582	0.0101782	1.16144e-05	1396177	6.14494	2732240	6.43652	0.99654	0.0184224	0	83.632	0	1
31.2667	0.036576	0.233995	0.400404	1.02466	0.0319011	0.0107179	1.13555e-05	538552	5.73123	2716589	6.43402	0.996494	0.0180118	0	69.7404	0	1
31.2833	0.0346954	0.108652	0.20781	1.69905	0.130591	0.0098842	1.16557e-05	318205	5.50271	2701028	6.43153	0.996449	0.018488	0	68.0275	0	1
31.3	0.0384605	0.0998862	0.180774	1.79329	0.159091	0.0102712	1.28069e-05	255435	5.40728	2685557	6.42903	0.9964	0.020314	0	63.9172	0	1
31.3167	0.0419205	0.0853222	0.201955	1.21905	0.0183705	0.0100479	1.31315e-05	189014	5.27649	2670174	6.42654	0.996349	0.0208288	0	63.9423	0	1
31.3333	0.0404977	0.0551942	0.0882493	1.86765	0.113093	0.00784097	1.29455e-05	367178	5.56488	2654879	6.42404	0.996298	0.0205338	0	82.6588	0	1
31.35	0.0407533	0.197185	0.174433	1.14433	0.142509	0.00792283	1.2565e-05	383925	5.58425	2639672	6.42155	0.996247	0.0199303	0	81.9876	0	1
31.3667	0.0381097	0.0602457	0.104062	1.23568	-0.103955	0.0102935	1.20144e-05	271868	5.43436	2624552	6.41906	0.996198	0.0190569	0	61.9528	0	1
31.3833	0.0372973	0.12518	0.296295	1.24722	0.1519	0.0141901	1.21202e-05	532864	5.72662	2609518	6.41656	0.996151	0.0192247	0	63.6254	0	1
31.4	0.0387736	0.240621	0.464724	1.41486	0.0627548	0.0144245	1.23961e-05	663655	5.82194	2594571	6.41407	0.996102	0.0196624	0	62.9949	0	1
31.4167	0.0390292	0.225752	0.519475	1.37468	0.206916	0.0175582	1.3061e-05	364535	5.56174	2579709	6.41157	0.996052	0.0207171	0	51.5415	0	1
31.4333	0.0429469	0.0473081	0.191078	1.08699	0.149051	0.0171823	1.37017e-05	260064	5.41508	2564932	6.40908	0.995999	0.0217332	0	56.5898	0	1
31.45	0.04305	0.156188	0.296793	1.51037	0.135436	0.0169589	1.36616e-05	278673	5.44509	2550240	6.40658	0.995945	0.0216696	0	59.409	0	1
31.4667	0.0426953	0.0605995	0.196362	1.33652	0.0790971	0.0155149	1.41077e-05	198708	5.29822	2535632	6.40409	0.99589	0.0223773	0	41.4662	0	1
31.4833	0.04585	0.10112	0.281326	1.30214	0.102104	0.015902	1.45052e-05	201294	5.30383	2521108	6.40159	0.995833	0.0230078	0	49.5613	0	1
31.5	0.0451901	0.0665666	0.16762	1.15453	0.0839114	0.0149157	1.41977e-05	306687	5.4867	2506667	6.3991	0.995776	0.02252	0	62.3756	0	1
31.5167	0.0439199	0.180482	0.360921	1.3031	0.117294	0.00980959	1.4425e-05	268583	5.42908	2492309	6.3966	0.99572	0.0228806	0	64.0823	0	1
31.5333	0.0466169	0.0388118	0.090507	1.40467	0.0106006	0.0130958	1.51142e-05	198123	5.29693	2478033	6.39411	0.995661	0.0239738	0	64.9843	0	1
31.55	0.0482458	0.130449	0.250544	1.22548	0.120277	0.0136354	1.56819e-05	443324	5.64672	2463838	6.39161	0.9956	0.0248743	0	73.522	0	1
31.5667	0.0501799	0.25535	0.356106	1.51656	0.0877415	0.0157009	1.49611e-05	408012	5.61067	2449725	6.38912	0.99554	0.0237309	0	72.1607	0	1
31.5833	0.0437217	0.0846887	0.203796	0.989316	-0.0667117	0.0176139	1.4143e-05	166805	5.22221	2435693	6.38662	0.995482	0.0224333	0	36.92	0	1
31.6	0.0450454	0.0516615	0.217195	1.46991	0.0379293	0.0163224	1.43947e-05	91373	4.96082	2421741	6.38413	0.995426	0.0228325	0	0	0	1
31.6167	0.0453011	0.0251956	0.106236	1.59712	0.050102	0.0157939	1.48165e-05	299094	5.47581	2407870	6.38163	0.995368	0.0235015	0	69.5771	0	1
31.6333	0.0476929	0.223186	0.336768	1.39702	0.0419806	0.016181	1.47278e-05	591998	5.77232	2394077	6.37914	0.995309	0.0233608	0	63.2895	0	1
31.65	0.0447442	0.270878	0.698984	1.42398	0.0334014	0.012143	1.43959e-05	471509	5.67349	2380364	6.37664	0.995252	0.0228344	0	58.3413	0	1
31.6667	0.0456102	0.116086	0.199536	2.03397	0.0405387	0.0137507	1.51824e-05	184161	5.2652	2366729	6.37415	0.995193	0.0240819	0	69.081	0	1
31.6833	0.0496805	0.0407919	0.0843039	0.93025	0.0931473	0.0101705	1.64308e-05	186203	5.26999	2353172	6.37165	0.995131	0.0260621	0	56.4416	0	1
31.7	0.0534456	0.133955	0.335741	0.909139	0.0166665	0.0128463	1.69499e-05	145164	5.16186	2339693	6.36916	0.995065	0.0268855	0	32.6657	0	1
31.7167	0.0529383	0.00845946	0.119801	0.970121	0.0729371	0.0156748	1.7007e-05	70327	4.84712	2326291	6.36666	0.994997	0.0269761	0	0	0	1
31.7333	0.0538043	0.0614918	0.183402	1.56394	0.118069	0.0146885	1.63591e-05	162976	5.21212	2312966	6.36417	0.994931	0.0259484	0	42.4239	0	1
31.75	0.0488719	0.0922464	0.266077	0.968184	0.00344104	0.014923	1.54924e-05	335945	5.52627	2299717	6.36167	0.994868	0.0245737	0	44.6303	0	1
31.7667	0.0483646	0.207535	0.588772	1.35341	0.12212	0.0125634	1.57198e-05	442213	5.64563	2286544	6.35918	0.994807	0.0249343	0	52.5587	0	1
31.7833	0.0502987	0.190834	0.432036	0.948241	0.0917209	0.00974613	1.59957e-05	251325	5.40024	2273447	6.35668	0.994744	0.025372	0	57.1018	0	1
31.8	0.0500966	0.038636	0.113099	0.803687	0.104962	0.0174574	1.56153e-05	319749	5.50481	2260425	6.35419	0.994681	0.0247685	0	60.4869	0	1
31.8167	0.0479108	0.245324	0.519108	1.35875	0.163216	0.0186074	1.52591e-05	1050222	6.02128	2247477	6.3517	0.99462	0.0242036	0	80.3334	0	1
31.8333	0.0478613	0.619097	0.502295	1.00194	0.112065	0.0206729	1.62158e-05	890147	5.94946	2234603	6.3492	0.994558	0.025721	0	82.4674	0	1
31.85	0.0539152	0.148447	0.305581	0.743407	0.113556	0.0184659	1.73913e-05	242314	5.38438	2221803	6.34671	0.994492	0.0275855	0	61.2231	0	1
31.8667	0.055239	0.091006	0.219494	1.37675	0.156552	0.0179374	1.72053e-05	209994	5.32221	2209077	6.34421	0.994423	0.0272906	0	52.1178	0	1
31.8833	0.052748	0.116115	0.314833	1.09563	0.167046	0.0183245	1.72867e-05	294567	5.46918	2196423	6.34172	0.994355	0.0274198	0	58.331	0	1
31.9	0.0557502	0.174183	0.359361	1.07665	0.151143	0.0176434	1.81948e-05	310122	5.49153	2183842	6.33922	0.994285	0.0288601	0	54.6294	0	1
31.9167	0.0584472	0.148632	0.440967	1.64606	0.0763404	0.0174201	1.96134e-05	262414	5.41899	2171333	6.33673	0.99421	0.0311102	0	39.2721	0	1
31.9333	0.0646538	0.148564	0.456656	0.873298	0.164502	0.0155183	2.0254e-05	339852	5.53129	2158895	6.33423	0.994131	0.0321263	0	54.1698	0	1
31.95	0.062468	0.245389	0.527429	0.991501	0.202767	0.0156002	2.00194e-05	437052	5.64053	2146529	6.33174	0.994051	0.0317542	0	57.7517	0	1
31.9667	0.0631814	0.253713	0.644283	0.774162	-0.0217239	0.0175131	2.00522e-05	357553	5.55334	2134233	6.32924	0.993972	0.0318063	0	51.9222	0	1
31.9833	0.0626741	0.157362	0.41934	1.54559	0.144105	0.0214096	2.00364e-05	253805	5.4045	2122009	6.32675	0.993893	0.0317813	0	39.6626	0	1
32	0.0630823	0.136237	0.464021	1.38425	0.158414	0.025001	2.08715e-05	254912	5.40639	2109854	6.32425	0.993812	0.0331059	0	19.231	0	1
32.0167	0.0679156	0.172637	0.604831	1.67305	0.13305	0.0218786	2.20227e-05	336733	5.52729	2097768	6.32176	0.993727	0.0349318	0	23.5342	0	1
32.0333	0.0703074	0.25756	0.854132	1.11346	0.120961	0.0208923	2.27849e-05	420304	5.62356	2085752	6.31926	0.993638	0.0361408	0	45.9181	0	1
32.05	0.0726993	0.293655	0.693581	1.1752	0.104753	0.0200586	2.33526e-05	473489	5.67531	2073805	6.31677	0.993547	0.0370412	0	54.9495	0	1
32.0667	0.0738704	0.338753	0.865978	1.04957	0.155072	0.0230397	2.3823e-05	412301	5.61521	2061926	6.31427	0.993454	0.0377874	0	43.613	0	1
32.0833	0.0756519	0.227296	0.767225	1.50163	0.0534145	0.0194594	2.38072e-05	396391	5.59812	2050115	6.31178	0.993359	0.0377624	0	38.8983	0	1
32.1	0.0737713	0.317712	0.884842	1.05053	0.0779469	0.0187784	2.41561e-05	415264	5.61832	2038372	6.30928	0.993264	0.0383158	0	44.4797	0	1
32.1167	0.0778417	0.260118	0.765796	1.11334	0.0798963	0.021912	2.51857e-05	385716	5.58627	2026696	6.30679	0.993167	0.0399489	0	39.4591	0	1
32.1333	0.0802335	0.300791	0.925222	0.993203	-0.00955453	0.0203154	2.59236e-05	456252	5.6592	2015087	6.30429	0.993066	0.0411193	0	36.9095	0	1
32.15	0.0824728	0.382815	1.18566	1.36287	0.116296	0.018261	2.6783e-05	501500	5.70027	2003545	6.3018	0.992961	0.0424825	0	35.517	0	1
32.1667	0.0856276	0.393886	1.24209	0.882165	0.0741477	0.0213946	2.78369e-05	505178	5.70344	1992068	6.2993	0.992853	0.0441542	0	36.0453	0	1
32.1833	0.0890875	0.419147	1.28769	5.4982	-0.0174394	0.022392	2.84046e-05	503011	5.70158	1980658	6.29681	0.992742	0.0450546	0	32.8404	0	1
32.2	0.0891906	0.407788	1.35388	1.19074	0.108411	0.0226265	2.88021e-05	600945	5.77883	1969312	6.29431	0.992629	0.0456851	0	36.7395	0	1
32.2167	0.0915824	0.592656	1.74005	0.909013	0.102731	0.0248446	2.95643e-05	874106	5.94156	1958032	6.29182	0.992513	0.0468941	0	53.8371	0	1
32.2333	0.0939743	0.886777	1.97547	1.32644	0.0869805	0.0264523	2.99375e-05	1134338	6.05474	1946816	6.28932	0.992396	0.047486	0	63.2735	0	1
32.25	0.0939247	1.03762	2.06028	1.19852	0.0428483	0.0256186	3.02134e-05	1015694	6.00676	1935665	6.28683	0.992277	0.0479237	0	57.7866	0	1
32.2667	0.0957062	0.712843	2.04652	1.66187	0.155729	0.0264635	3.09756e-05	790537	5.89792	1924577	6.28434	0.992156	0.0491327	0	40.9782	0	1
32.2833	0.0987085	0.70011	2.14842	1.10533	0.0594118	0.0248668	3.19079e-05	809838	5.9084	1913553	6.28184	0.992031	0.0506116	0	38.6891	0	1
32.3	0.101558	0.792358	2.38475	1.57754	0.0709742	0.0325781	3.30348e-05	843582	5.92613	1902592	6.27935	0.991903	0.0523989	0	37.5417	0	1
32.3167	0.105781	0.817924	2.55913	0.965151	0.0961169	0.0335755	3.35782e-05	840507	5.92454	1891694	6.27685	0.991771	0.0532608	0	34.7764	0	1
32.3333	0.104968	0.814499	2.57528	1.02781	0.185957	0.0333522	3.42188e-05	930858	5.96888	1880858	6.27436	0.991637	0.0542769	0	39.8041	0	1
32.35	0.109802	1.02439	2.9497	0.200732	0.0157871	0.0305349	3.52241e-05	1004975	6.00216	1870085	6.27186	0.991499	0.0558715	0	39.212	0	1
32.3667	0.111278	1.01975	3.22784	1.34478	0.139349	0.0280228	3.6983e-05	1032196	6.01376	1859373	6.26937	0.991356	0.0586615	0	35.7357	0	1
32.3833	0.120842	1.18752	3.65857	1.09647	0.132601	0.0332926	3.88878e-05	1100670	6.04166	1848722	6.26687	0.991206	0.0616829	0	36.9254	0	1
32.4	0.123233	1.28633	3.97928	1.34758	0.152403	0.0330693	3.97473e-05	1171532	6.06875	1838133	6.26438	0.991051	0.0630461	0	38.8331	0	1
32.4167	0.126236	1.40299	4.17792	1.06951	0.114527	0.0329986	4.12388e-05	1234877	6.09162	1827604	6.26188	0.99089	0.0654119	0	39.3412	0	1
32.4333	0.132595	1.53751	4.6973	1.16986	0.074362	0.0320123	4.31193e-05	1461051	6.16467	1817135	6.25939	0.990724	0.0683947	0	48.2272	0	1
32.45	0.138038	2.08371	5.17503	1.25052	0.157488	0.0330097	4.45136e-05	1517711	6.18119	1806727	6.25689	0.99055	0.0706062	0	46.7548	0	1
32.4667	0.141346	1.80303	5.62513	1.23277	0.12831	0.0346175	4.62482e-05	1375822	6.13856	1796378	6.2544	0.990371	0.0733577	0	36.0269	0	1
32.4833	0.148926	1.87574	5.82332	1.26155	0.0738014	0.0368355	4.91498e-05	1360691	6.13376	1786088	6.2519	0.990182	0.0779601	0	34.8583	0	1
32.5	0.159557	1.99241	6.33476	1.32681	0.0833802	0.0407321	5.16624e-05	1384236	6.14121	1775857	6.24941	0.989982	0.0819455	0	33.3816	0	1
32.5167	0.164696	2.14584	6.82881	1.14106	0.0621362	0.0440183	5.38346e-05	1445928	6.16015	1765685	6.24691	0.989774	0.0853911	0	32.6991	0	1
32.5333	0.173191	2.35955	7.57891	1.00184	0.119322	0.0460838	5.625e-05	1513441	6.17997	1755571	6.24442	0.989556	0.0892222	0	31.678	0	1
32.55	0.179855	2.56929	8.30459	1.12233	0.0727488	0.0495226	5.87869e-05	1547149	6.18953	1745515	6.24192	0.989328	0.0932462	0	31.5383	0	1
32.5667	0.189114	2.69678	8.68313	1.68701	-0.121988	0.0492993	6.13481e-05	1599317	6.20393	1735517	6.23943	0.98909	0.0973088	0	32.5249	0	1
32.5833	0.195931	2.98236	9.50235	1.15076	0.111438	0.0480079	6.41767e-05	1702161	6.231	1725575	6.23693	0.988842	0.101795	0	32.8952	0	1
32.6	0.206867	3.33996	10.6852	0.866131	0.0619648	0.0503786	6.72485e-05	1733843	6.23901	1715691	6.23444	0.988582	0.106668	0	32.1653	0	1
32.6167	0.21521	3.40978	10.9874	1.11373	0.0861919	0.0516811	6.9834e-05	1765944	6.24698	1705864	6.23194	0.988311	0.110769	0	31.5178	0	1
32.6333	0.223095	3.7306	12.05	2.10397	0.0133732	0.0564932	7.22251e-05	1849069	6.26695	1696092	6.22945	0.98803	0.114562	0	31.8051	0	1
32.65	0.230217	4.00122	12.8428	1.25187	0.0951261	0.0565751	7.55156e-05	1868893	6.27158	1686377	6.22695	0.987737	0.119781	0	31.3212	0	1
32.6667	0.243748	4.17068	13.5606	1.6699	0.0366506	0.0624553	7.97787e-05	1899974	6.27875	1676717	6.22446	0.98743	0.126543	0	30.212	0	1
32.6833	0.256974	4.60884	15.031	1.26	0.0375319	0.0623846	8.37743e-05	1981203	6.29693	1667113	6.22197	0.987107	0.132881	0	30.7102	0	1
32.7	0.268826	5.00322	16.1623	0.93173	0.0474158	0.0635345	8.80859e-05	2000600	6.30116	1657564	6.21947	0.986767	0.13972	0	31.2656	0	1
32.7167	0.284035	5.2009	16.8205	0.784734	0.153125	0.0643794	9.27379e-05	2015796	6.30445	1648069	6.21698	0.986409	0.147098	0	30.939	0	1
32.7333	0.298024	5.62472	18.2538	1.66054	-0.0132302	0.0705647	9.72197e-05	2044377	6.31056	1638629	6.21448	0.986033	0.154207	0	30.3261	0	1
32.75	0.312165	5.88695	19.2056	0.659353	0.0978195	0.0697311	0.000100948	2090604	6.32027	1629243	6.21199	0.985641	0.160121	0	30.5649	0	1
32.7667	0.321423	6.33564	20.5004	1.3081	0.114417	0.0713388	0.000104433	2169566	6.33637	1619911	6.20949	0.985234	0.165649	0	30.9869	0	1
32.7833	0.334038	6.78495	21.9948	1.15272	0.017032	0.0770664	0.000108623	2213803	6.34514	1610632	6.207	0.984813	0.172295	0	30.8123	0	1
32.8	0.347722	7.14102	23.1653	1.20119	0.111755	0.0823363	0.000113567	2263386	6.35476	1601406	6.2045	0.984373	0.180137	0	30.767	0	1
32.8167	0.365067	7.74505	25.1239	1.18648	0.0903582	0.0808923	0.000118656	2274527	6.35689	1592233	6.20201	0.983914	0.18821	0	30.0848	0	1
32.8333	0.379666	7.88765	25.831	0.993559	0.0689616	0.0847888	0.000123065	2302579	6.36221	1583113	6.19951	0.983436	0.195203	0	30.0194	0	1
32.85	0.392739	8.52616	27.6942	0.795904	0.103412	0.0911268	0.000127766	2339637	6.36915	1574044	6.19702	0.982939	0.202659	0	29.5916	0	1
32.8667	0.409169	8.79083	28.942	1.59602	0.160598	0.0971596	0.000132078	2361465	6.37318	1565028	6.19452	0.982425	0.209498	0	29.3107	0	1
32.8833	0.419801	9.27889	30.2683	1.14446	0.125774	0.100904	0.000135709	2405107	6.38113	1556064	6.19203	0.981895	0.215257	0	29.4983	0	1
32.9	0.431958	9.62978	31.6127	1.34018	0.130928	0.101901	0.000139801	2442620	6.38786	1547150	6.18953	0.98135	0.221749	0	29.2422	0	1
32.9167	0.445489	10.1543	33.2449	0.778907	0.142795	0.105187	0.000144429	2469786	6.39266	1538288	6.18704	0.980788	0.22909	0	28.8269	0	1
32.9333	0.461003	10.5142	34.6992	0.575911	0.15802	0.114882	0.000148668	2496323	6.3973	1529477	6.18454	0.980208	0.235813	0	28.358	0	1
32.95	0.472093	10.992	36.2153	1.29424	-0.0361063	0.114964	0.000152299	2545450	6.40576	1520716	6.18205	0.979612	0.241572	0	28.9378	0	1
32.9667	0.483792	11.4697	37.5698	1.40832	0.114464	0.117792	0.000156197	2580726	6.41174	1512005	6.17955	0.979002	0.247756	0	28.7368	0	1
32.9833	0.49656	11.8874	39.2583	1.10096	0.135181	0.123367	0.00015922	2618840	6.41811	1503344	6.17706	0.978378	0.252551	0	28.0817	0	1
33	0.502767	12.2774	40.5641	0.877059	0.0176544	0.126196	0.000161879	2683390	6.42868	1494733	6.17456	0.977743	0.256768	0	28.7535	0	1
33.0167	0.513246	12.8922	42.2166	1.13778	0.0319633	0.132534	0.000165461	2715705	6.43388	1486171	6.17207	0.977095	0.26245	0	28.7218	0	1
33.0333	0.525251	13.1444	43.4335	0.791656	0.0716019	0.136125	0.000168338	2729354	6.43606	1477658	6.16957	0.976434	0.267014	0	27.6703	0	1
33.05	0.531305	13.4851	44.7596	0.70005	0.085148	0.137733	0.000172261	2747006	6.43886	1469194	6.16708	0.97576	0.273236	0.805804	27.661	32.7418	1
33.0667	0.549871	13.9412	46.0778	-1.63857	0.0181276	0.143461	0.000176962	2752903	6.43979	1460779	6.16458	0.97507	0.280692	0.377559	28.1052	25.4487	1
33.0833	0.560808	14.2909	47.166	1.18685	0.0283167	0.14812	0.000180422	2781188	6.44423	1452411	6.16209	0.974362	0.286181	0	28.6196	0	1
33.1	0.571592	14.7854	48.5472	0.815705	0.063988	0.152932	0.00018415	2805541	6.44802	1444092	6.15959	0.973641	0.292095	0	28.949	0	1
33.1167	0.584207	15.1491	49.7778	1.61887	0.00902205	0.154082	0.000187514	2802508	6.44755	1435820	6.1571	0.972906	0.29743	0	28.2159	0	1
33.1333	0.592702	15.3048	50.7325	0.865036	0.0909275	0.157521	0.000190756	2812727	6.44913	1427596	6.15461	0.972157	0.302572	0	28.0745	0	1
33.15	0.604555	15.7896	51.9849	1.48403	0.0622067	0.161112	0.00019373	2815971	6.44963	1419418	6.15211	0.971396	0.30729	0	28.0188	0	1
33.1667	0.611372	15.8265	52.493	1.84302	-0.0731731	0.163788	0.000196729	2808270	6.44844	1411288	6.14962	0.970624	0.312047	0	27.6028	0	1
33.1833	0.623377	16.1945	53.6009	1.31745	0.0992169	0.162649	0.000200482	2858148	6.45608	1403204	6.14712	0.969838	0.317999	0	30.2379	0	1
33.2	0.634924	16.9944	54.4635	0.981553	0.104828	0.166241	0.000202605	2862062	6.45668	1395166	6.14463	0.96904	0.321367	0	29.8828	0	1
33.2167	0.636705	16.5952	55.1748	1.38464	0.0844999	0.170442	0.000203951	2849185	6.45472	1387175	6.14213	0.968236	0.323502	0	27.6939	0	1
33.2333	0.643369	17.0842	56.35	1.97495	0.119103	0.170982	0.000205637	2893457	6.46142	1379229	6.13964	0.967426	0.326176	0	28.6525	0	1
33.25	0.647287	17.3931	57.1178	0.959573	0.0406386	0.174726	0.000206618	2870542	6.45796	1371329	6.13714	0.96661	0.327732	0	27.9172	0	1
33.2667	0.649526	16.9806	56.5459	1.86864	0.0792091	0.175723	0.000208401	2825161	6.45104	1363474	6.13465	0.965789	0.330561	0	26.8847	0	1
33.2833	0.65848	17.15	57.0392	1.1351	0.00135498	0.175958	0.000210476	2829505	6.45171	1355664	6.13215	0.96496	0.333852	0	27.3259	0	1
33.3	0.66255	17.3698	57.5314	1.41962	0.105233	0.180923	0.000212648	2812586	6.44911	1347898	6.12966	0.964123	0.337297	0	27.2331	0	1
33.3167	0.672113	17.2985	57.5979	0.932962	0.056981	0.180394	0.000215283	2772778	6.44292	1340177	6.12716	0.963276	0.341476	0	26.6994	0	1
33.3333	0.679083	17.3068	57.6961	0.989214	-0.0478812	0.181086	0.000216215	2767409	6.44207	1332501	6.12467	0.962422	0.342955	0	26.7001	0	1
33.35	0.677965	17.3811	57.8725	1.28091	-0.0230436	0.181931	0.000216442	2770872	6.44262	1324868	6.12217	0.961566	0.343315	0	26.8827	0	1
33.3667	0.68051	17.3853	57.8297	1.20838	0.0175105	0.183386	0.000217666	2745905	6.43869	1317279	6.11968	0.960707	0.345257	0	26.4776	0	1
33.3833	0.685648	17.2659	57.7704	1.51426	-0.190196	0.183316	0.000218769	2730101	6.43618	1309734	6.11718	0.959844	0.347006	0	26.4694	0	1
33.4	0.68743	17.3604	57.7525	0.790331	-0.0269612	0.180498	0.000219215	2723849	6.43518	1302232	6.11469	0.958977	0.347713	0	26.6987	0	1
33.4167	0.688448	17.2552	57.5764	8.74301	0.038007	0.177681	0.000220293	2694944	6.43055	1294772	6.11219	0.958108	0.349423	0	26.2415	0	1
33.4333	0.694197	17.1651	57.4146	0.619021	0.0443814	0.178831	0.000221274	2673297	6.42705	1287356	6.1097	0.957234	0.350979	0	26.2088	0	1
33.45	0.694605	17.131	57.1835	1.33628	0.0185597	0.18288	0.000222036	2652923	6.42372	1279982	6.1072	0.956357	0.352188	0	26.3712	0	1
33.4667	0.698981	17.0197	56.8193	1.0576	0.0804761	0.181894	0.000222774	2634833	6.42075	1272650	6.10471	0.955477	0.353359	0	26.5383	0	1
33.4833	0.699236	17.0096	56.6651	1.33313	0.0992102	0.180145	0.000222783	2613996	6.4173	1265360	6.10221	0.954595	0.353372	0	26.5331	0	1
33.5	0.699034	16.752	55.9298	1.07642	0.118249	0.175649	0.000222986	2583022	6.41213	1258112	6.09972	0.953713	0.353694	0	26.2157	0	1
33.5167	0.700511	16.6423	55.6502	0.984355	0.179708	0.175578	0.000223019	2558974	6.40807	1250906	6.09722	0.952831	0.353746	0	26.016	0	1
33.5333	0.69924	16.4474	55.0418	1.00841	0.161363	0.17627	0.000223611	2523758	6.40205	1243740	6.09473	0.951947	0.354685	0	25.9797	0	1
33.55	0.704226	16.2738	54.4408	0.961513	0.0856453	0.174979	0.000225175	2493901	6.39688	1236616	6.09223	0.951059	0.357167	0	26.3878	0	1
33.5667	0.709059	16.2835	54.2323	1.47431	0.20173	0.175976	0.000225402	2473444	6.3933	1229533	6.08974	0.950167	0.357527	0	26.8484	0	1
33.5833	0.705653	16.036	53.3492	1.54124	0.178198	0.175295	0.000224536	2447544	6.38873	1222490	6.08725	0.949277	0.356153	0	26.411	0	1
33.6	0.70362	15.8253	52.9857	0.467426	0.037935	0.172173	0.000224155	2418356	6.38352	1215488	6.08475	0.948389	0.355549	0	25.8509	0	1
33.6167	0.703265	15.6066	52.2617	1.43615	0.0996988	0.169203	0.000224139	2396900	6.37965	1208525	6.08226	0.947502	0.355524	0	26.0913	0	1
33.6333	0.703521	15.5426	51.893	10.5554	0.13537	0.164554	0.000223978	2375089	6.37568	1201603	6.07976	0.946616	0.355268	0	26.1898	0	1
33.65	0.70225	15.3002	51.1776	1.28041	0.135488	0.165399	0.000224108	2337879	6.36882	1194720	6.07727	0.945729	0.355474	0	25.9564	0	1
33.6667	0.704337	15.0786	50.4812	0.437153	0.0335254	0.166549	0.000225915	2303214	6.36233	1187876	6.07477	0.944839	0.358341	0	26.6278	0	1
33.6833	0.713595	15.0866	50.0629	1.09246	0.0676708	0.164495	0.00022714	2257076	6.35355	1181072	6.07228	0.943942	0.360283	0	26.3443	0	1
33.7	0.71202	14.6364	49.175	1.38599	0.0690098	0.160762	0.000227902	2208246	6.34405	1174307	6.06978	0.943042	0.361492	0	25.7614	0	1
33.7167	0.718379	14.545	48.5872	0.910474	-0.0309695	0.160081	0.000229685	2166519	6.33576	1167581	6.06729	0.942137	0.36432	0	25.9603	0	1
33.7333	0.723212	14.3078	47.9625	0.706868	0.0767232	0.158179	0.000231322	2117907	6.32591	1160893	6.06479	0.941224	0.366918	0	25.392	0	1
33.75	0.728656	14.1022	47.4168	1.27993	0.093321	0.154294	0.000232595	2073981	6.3168	1154243	6.0623	0.940307	0.368936	0	24.9689	0	1
33.7667	0.7312	13.8741	46.7304	1.59772	-0.124304	0.154223	0.000232749	2043833	6.31045	1147631	6.0598	0.939386	0.369181	0	24.9872	0	1
33.7833	0.729625	13.7137	46.1001	1.01692	0.0459502	0.152779	0.000233585	2007533	6.30266	1141058	6.05731	0.938463	0.370506	0	24.8781	0	1
33.8	0.736442	13.482	45.4665	1.62447	0.072924	0.15103	0.000234639	1965214	6.29341	1134522	6.05481	0.937537	0.372178	0	24.3269	0	1
33.8167	0.73624	13.2636	44.8569	1.54233	0.137129	0.146229	0.000235668	1928891	6.28531	1128023	6.05232	0.936606	0.373811	0	24.4162	0	1
33.8333	0.742904	13.1024	44.1414	1.42997	0.135416	0.147226	0.000236211	1914527	6.28206	1121562	6.04982	0.935673	0.374673	0	24.8522	0	1
33.85	0.73965	13.1252	44.1783	1.38124	0.0992189	0.148376	0.000236001	1900138	6.27879	1115137	6.04733	0.934738	0.374339	0	25.3823	0	1
33.8667	0.741584	12.8791	43.1296	1.7886	0.128634	0.149679	0.000237468	1866726	6.27108	1108750	6.04483	0.933801	0.376666	0	26.0095	0	1
33.8833	0.748859	12.8232	42.8534	1.6976	0.122191	0.148082	0.000239106	1848741	6.26688	1102399	6.04234	0.932858	0.379263	0	26.6506	0	1
33.9	0.751861	12.8033	42.5511	0.842444	0.112086	0.144044	0.000240208	1804191	6.25628	1096084	6.03984	0.93191	0.381012	0	25.6328	0	1
33.9167	0.755779	12.3267	41.7009	1.35112	0.149893	0.14199	0.000240898	1753563	6.24392	1089806	6.03735	0.930958	0.382105	0	24.017	0	1
33.9333	0.756187	12.1765	41.1877	1.67684	0.0941646	0.137799	0.000241441	1727247	6.23735	1083563	6.03485	0.930004	0.382967	0	24.011	0	1
33.95	0.759189	12.0135	40.6438	1.02722	0.235884	0.142001	0.000242543	1704618	6.23163	1077357	6.03236	0.929046	0.384716	0	24.5858	0	1
33.9667	0.763107	11.9658	40.2234	1.00184	0.13499	0.137658	0.000243695	1681331	6.22565	1071185	6.02986	0.928084	0.386542	0	24.6985	0	1
33.9833	0.766414	11.7976	39.8662	1.29948	-0.102929	0.139266	0.0002447	1651226	6.21781	1065050	6.02737	0.927118	0.388137	0	24.0419	0	1
34	0.769417	11.6397	39.4061	1.09939	0.11188	0.137364	0.000246337	1620043	6.20953	1058949	6.02488	0.926146	0.390734	0	24.0274	0	1
34.0167	0.776691	11.5089	38.8958	1.18845	0.201415	0.13653	0.000248412	1590342	6.20149	1052883	6.02238	0.925167	0.394025	0	23.8291	0	1
34.0333	0.78244	11.4077	38.7028	1.49143	0.155452	0.135849	0.000250998	1552544	6.19104	1046852	6.01989	0.924179	0.398126	0	23.3946	0	1
34.05	0.792919	11.199	38.0207	1.28065	0.140159	0.136236	0.000253389	1521805	6.18236	1040856	6.01739	0.923181	0.401919	0	23.4996	0	1
34.0667	0.797447	11.1707	37.8572	1.2362	0.139209	0.132351	0.000254807	1500117	6.17613	1034894	6.0149	0.922176	0.404169	0	23.1652	0	1
34.0833	0.801823	11.0051	37.4928	1.33884	0.127273	0.133958	0.000257296	1466285	6.16622	1028966	6.0124	0.921162	0.408116	0	22.667	0	1
34.1	0.813065	10.8843	37.0718	1.41004	0.0932114	0.132057	0.000259857	1440146	6.15841	1023072	6.00991	0.920139	0.412178	0	22.5951	0	1
34.1167	0.817898	10.8292	36.9201	0.950699	0.116981	0.12985	0.000262272	1415562	6.15093	1017212	6.00741	0.919106	0.41601	0	22.397	0	1
34.1333	0.828224	10.7128	36.5595	1.29183	0.0923799	0.128711	0.000265028	1386691	6.14198	1011385	6.00492	0.918063	0.420381	0	22.2676	0	1
34.15	0.835194	10.6121	36.2258	1.45901	-0.0124823	0.131082	0.000267565	1366463	6.1356	1005592	6.00242	0.917009	0.424405	0	22.4829	0	1
34.1667	0.844147	10.6021	36.1048	1.33704	0.0959735	0.127196	0.000270151	1345671	6.12894	999832	5.99993	0.915945	0.428506	0	22.5025	0	1
34.1833	0.851422	10.4911	35.8063	1.19173	0.0280376	0.126515	0.000272128	1320803	6.12084	994105	5.99743	0.914872	0.431643	0	21.7588	0	1
34.2	0.85656	10.3666	35.56	2.0956	0.101245	0.128733	0.000274033	1305890	6.11591	988410	5.99494	0.913791	0.434664	0	21.8619	0	1
34.2167	0.863377	10.3995	35.458	2.16544	0.0807644	0.126068	0.000276327	1289930	6.11057	982749	5.99244	0.912703	0.438302	0	22.1453	0	1
34.2333	0.870957	10.2835	35.1787	1.53687	0.0421254	0.12615	0.000279739	1264812	6.10203	977120	5.98995	0.911602	0.443715	0	21.589	0	1
34.25	0.884793	10.2493	35.1323	1.58412	0.0208814	0.125317	0.000282908	1252971	6.09794	971523	5.98745	0.910489	0.448741	0	22.3001	0	1
34.2667	0.890847	10.3191	35.0595	1.83355	0.0377843	0.121584	0.000285348	1242635	6.09434	965958	5.98496	0.909365	0.452611	0	23.2006	0	1
34.2833	0.900105	10.252	34.8253	1.38672	0.102142	0.123344	0.000287982	1220420	6.08651	960425	5.98246	0.90823	0.456789	0	22.1605	0	1
34.3	0.90738	10.1418	34.8185	1.92454	0.0667075	0.124189	0.000290543	1198032	6.07847	954923	5.97997	0.907086	0.460852	0	21.0893	0	1
34.3167	0.91618	10.0598	34.5202	1.77937	-0.052498	0.124881	0.000293445	1186070	6.07411	949453	5.97747	0.90593	0.465454	0	22.1595	0	1
34.3333	0.925591	10.136	34.4477	1.86004	0.146748	0.126641	0.000296103	1171010	6.06856	944015	5.97498	0.904764	0.469671	0	21.8716	0	1
34.35	0.932866	9.98502	34.3607	1.45014	0.100021	0.127944	0.000298859	1145670	6.05906	938608	5.97248	0.903586	0.474042	0	20.0168	0	1
34.3667	0.942887	9.89004	34.1864	1.31092	-0.0811348	0.126347	0.000302368	1131436	6.05363	933231	5.96999	0.902397	0.479609	0	20.3069	0	1
34.3833	0.954892	9.96764	34.2135	1.584	0.105141	0.122767	0.000306339	1120962	6.04959	927886	5.96749	0.901193	0.485908	0	21.0228	0	1
34.4	0.967812	9.96223	34.2136	1.5873	0.19315	0.123765	0.000310043	1103751	6.04287	922571	5.965	0.899973	0.491783	0	20.8181	0	1
34.4167	0.978139	9.8996	34.0438	2.01251	0.176941	0.121558	0.00031348	1085285	6.03554	917286	5.9625	0.898739	0.497233	3.07672	20.2	37.5506	1
34.4333	0.989381	9.84842	34.0105	-8.53304	0.170346	0.123165	0.000316357	1075279	6.03152	912032	5.96001	0.897493	0.501797	7.67305	19.9385	50.7656	1
34.45	0.996198	9.89794	34.1159	-7.87666	0.178704	0.1234	0.000320255	1065332	6.02748	906808	5.95752	0.896233	0.507981	7.23972	20.2101	49.6374	1
34.4667	1.01385	9.90596	34.1279	-7.79951	0.316914	0.124855	0.000325151	1046466	6.01973	901613	5.95502	0.894956	0.515745	7.22615	19.6875	49.3118	1
34.4833	1.02692	9.84623	34.0924	-8.08658	0.192521	0.121732	0.000329049	1036578	6.0156	896449	5.95253	0.893662	0.521929	7.32831	20.1278	49.3866	1
34.5	1.03832	9.95251	34.1584	-8.21633	0.268017	0.124714	0.000332388	1027393	6.01174	891314	5.95003	0.892353	0.527225	7.44551	20.2793	49.5014	1
34.5167	1.04788	9.86944	34.1268	-8.51591	0.229683	0.123117	0.000335387	1018455	6.00794	886209	5.94754	0.891032	0.531982	7.55882	19.9256	49.6065	1
34.5333	1.05714	9.95848	34.2848	-8.62232	0.16663	0.123199	0.000339261	1007072	6.00306	881132	5.94504	0.889697	0.538127	7.42616	19.523	49.1302	1
34.55	1.07219	9.87556	34.2662	-8.40997	0.251893	0.126332	0.000344229	995299	5.99795	876085	5.94255	0.888345	0.546007	7.00079	19.6949	47.9852	1
34.5667	1.08832	10.0131	34.4233	-7.88344	0.260098	0.126262	0.000348516	985138	5.9935	871067	5.94005	0.886974	0.552807	6.77953	19.9437	47.3121	1
34.5833	1.0991	9.91693	34.3353	-8.09071	0.203606	0.127564	0.000352779	971419	5.98741	866077	5.93756	0.885587	0.559569	6.87438	19.4713	47.3101	1
34.6	1.11508	9.97743	34.4393	-8.30622	0.33434	0.124747	0.00035714	962594	5.98344	861116	5.93506	0.884182	0.566486	6.26506	19.3864	45.7295	1
34.6167	1.12647	9.98011	34.5784	-6.82266	0.238328	0.127423	0.000361135	951098	5.97823	856184	5.93257	0.882761	0.572823	6.5344	18.6156	46.1903	1
34.6333	1.14015	9.96204	34.6054	-9.13137	0.236005	0.121706	0.000365034	941556	5.97385	851280	5.93007	0.881324	0.579007	6.9065	18.2621	46.893	1
34.65	1.15094	9.99417	34.7249	-7.91224	0.194924	0.12072	0.000369175	938972	5.97265	846404	5.92758	0.879871	0.585576	4.0322	18.508	39.1566	1
34.6667	1.16615	10.1323	35.1287	-2.15195	0.268743	0.120649	0.000373851	930007	5.96849	841555	5.92508	0.878401	0.592993	4.03208	18.1131	39.0312	1
34.6833	1.18029	10.0557	35.048	-8.03991	0.246583	0.123478	0.000378236	920538	5.96404	836735	5.92259	0.876913	0.599948	6.46355	18.3602	45.5244	1
34.7	1.19367	10.1604	35.158	-8.48735	0.183988	0.12478	0.000384006	911280	5.95965	831942	5.92009	0.875405	0.609101	5.68593	19.2289	43.4735	1
34.7167	1.2165	10.155	35.1439	-6.27305	0.218591	0.126083	0.000389363	901113	5.95478	827177	5.9176	0.873875	0.617598	5.96045	19.0877	43.9973	1
34.7333	1.22729	10.2145	35.3863	-9.41733	0.285237	0.124486	0.000393894	888498	5.94866	822438	5.9151	0.872325	0.624784	4.51692	17.889	39.9245	1
34.75	1.24494	10.1071	35.3163	-2.60983	0.0700543	0.124416	0.000399859	877799	5.9434	817727	5.91261	0.870754	0.634245	3.8946	17.5509	37.8465	1
34.7667	1.26473	10.2748	35.6878	-7.91674	0.223523	0.128007	0.000405313	871924	5.94048	813044	5.91011	0.869161	0.642897	5.54094	18.2156	42.4712	1
34.7833	1.27917	10.2449	35.6132	-7.26585	0.226083	0.124122	0.000410354	859264	5.93413	808386	5.90762	0.867547	0.650893	5.04039	17.5594	40.9516	1
34.8	1.29637	10.2302	35.7135	-6.71781	0.277166	0.127713	0.00041537	853212	5.93106	803756	5.90512	0.865914	0.65885	4.685	17.4969	39.8715	1
34.8167	1.31066	10.3495	35.9943	-6.43924	0.258974	0.125659	0.000419804	849889	5.92936	799152	5.90263	0.864261	0.665882	4.58835	17.9884	39.5439	1
34.8333	1.32419	10.3674	36.0559	-6.58333	0.236661	0.123604	0.000424358	847651	5.92822	794574	5.90013	0.862591	0.673106	2.16701	19.2598	30.768	1
34.85	1.33925	10.5152	36.1993	0.365621	0.31048	0.124449	0.000429351	840632	5.92461	790023	5.89764	0.860902	0.681025	2.01787	18.6954	29.9622	1
34.8667	1.35552	10.4399	36.4753	-6.22348	0.233083	0.125446	0.00043568	823506	5.91567	785498	5.89515	0.85919	0.691065	4.35701	16.5534	38.4614	1
34.8833	1.37897	10.3971	36.3805	-6.61004	0.261125	0.128427	0.00044184	812065	5.90959	780998	5.89265	0.857454	0.700835	4.19569	15.993	37.804	1
34.9	1.39418	10.4424	36.6266	-5.92314	0.243696	0.127899	0.00044727	806285	5.90649	776525	5.89016	0.855695	0.709447	4.08198	16.0118	37.3703	1
34.9167	1.41305	10.503	36.7468	-6.42063	0.295694	0.130117	0.000453672	799804	5.90298	772077	5.88766	0.853912	0.719603	4.29551	16.3931	37.9088	1
34.9333	1.43437	10.5704	36.9773	-6.75547	0.302526	0.130809	0.000460123	793369	5.89948	767654	5.88517	0.852104	0.729835	4.18395	16.2094	37.4766	1
34.95	1.45354	10.6312	37.243	-6.26052	0.268617	0.129823	0.000466453	788917	5.89703	763257	5.88267	0.850271	0.739875	4.18438	16.7562	37.4077	1
34.9667	1.47409	10.7399	37.4262	-6.93273	0.0778483	0.127921	0.000472466	784208	5.89443	758885	5.88018	0.848413	0.749413	4.18823	17.2753	37.3446	1
34.9833	1.49129	10.776	37.6062	-6.44374	0.333704	0.129682	0.00047882	775575	5.88962	754538	5.87768	0.846531	0.759492	4.19011	16.9539	37.2126	1
35	1.51397	10.7902	37.6904	-7.12174	0.29888	0.131747	0.00048532	769590	5.88626	750216	5.87519	0.844623	0.769801	4.21862	17.2743	37.2006	1
35.0167	1.53208	10.8992	37.9469	-6.72048	0.270922	0.134728	0.000491066	766352	5.88443	745919	5.87269	0.842691	0.778915	3.9253	17.7642	36.2666	1
35.0333	1.55004	10.9531	38.1179	-6.3113	0.263105	0.133589	0.000497298	759159	5.88033	741646	5.8702	0.840736	0.788801	1.49536	17.4669	26.2079	1
35.05	1.5712	10.9697	38.2786	1.2831	0.351572	0.135044	0.000503773	749815	5.87495	737398	5.8677	0.838755	0.799072	1.6065	16.5487	26.7312	1
35.0667	1.59068	10.968	38.4269	-6.75559	0.310187	0.132227	0.000508936	744029	5.87159	733174	5.86521	0.836751	0.807261	3.93097	16.4074	35.9283	1
35.0833	1.6036	11.0239	38.5065	-6.77029	0.262392	0.131088	0.000513831	741251	5.86997	728975	5.86271	0.834728	0.815025	3.87334	16.6686	35.7073	1
35.1	1.6214	11.0958	38.8025	-6.68596	0.346281	0.133764	0.000519869	737384	5.86769	724799	5.86022	0.832682	0.824602	3.85127	16.572	35.5773	1
35.1167	1.64149	11.1673	39.0347	-6.85218	0.365168	0.134151	0.000526368	734195	5.86581	720647	5.85772	0.830612	0.834912	3.79166	16.2541	35.3417	1
35.1333	1.6622	11.2776	39.5258	-6.64151	0.236655	0.134996	0.000533306	726148	5.86103	716519	5.85523	0.828516	0.845915	3.74561	15.9361	35.0689	1
35.15	1.68503	11.2148	39.2873	-6.86358	0.341296	0.133399	0.000540486	717313	5.85571	712415	5.85273	0.826391	0.857305	3.58613	16.3101	34.4232	1
35.1667	1.70726	11.302	39.5094	-6.2423	0.364455	0.134702	0.000546791	713285	5.85326	708334	5.85024	0.82424	0.867306	3.71676	15.4411	34.7709	1
35.1833	1.72461	11.352	40.0021	-7.49799	0.246165	0.1328	0.00055261	704952	5.84816	704277	5.84774	0.822064	0.876536	3.67992	14.3782	34.5201	1
35.2	1.74378	11.2784	39.6959	-6.24973	0.288397	0.135323	0.000558623	699155	5.84457	700243	5.84525	0.819866	0.886074	3.4638	15.3163	33.7377	1
35.2167	1.76235	11.4077	39.961	-6.83236	0.315829	0.137236	0.00056505	697031	5.84325	696232	5.84275	0.817642	0.896268	3.62248	15.9462	34.2105	1
35.2333	1.78412	11.4679	40.1922	-7.00621	0.280699	0.135792	0.000571307	690090	5.83891	692244	5.84026	0.815394	0.906192	1.26114	15.4301	23.9863	1
35.25	1.80162	11.4321	40.1859	2.13497	0.277461	0.132975	0.000576202	685204	5.83582	688279	5.83776	0.813124	0.913956	0	14.8639	0	1
35.2667	1.81485	11.5021	40.4599	0.522217	0.33129	0.13855	0.000581	684391	5.8353	684336	5.83527	0.810834	0.921567	1.47627	15.2413	25.2094	1
35.2833	1.83173	11.5947	40.6589	-6.3214	0.283953	0.14031	0.000586041	681190	5.83327	680416	5.83277	0.808525	0.929563	2.26066	15.2525	29.0118	1
35.3	1.84648	11.5935	40.778	-2.63463	0.192061	0.138561	0.000591617	679935	5.83247	676519	5.83028	0.806195	0.938407	1.99949	15.961	27.8314	1
35.3167	1.86673	11.7702	41.0812	-5.36188	0.258403	0.138948	0.000598821	675320	5.82951	672644	5.82779	0.803839	0.949835	3.01569	16.2002	31.8448	1
35.3333	1.8917	11.7168	41.1422	-6.84647	0.291633	0.13842	0.000606391	667693	5.82458	668791	5.82529	0.801455	0.961841	3.13051	15.6779	32.1221	1
35.35	1.91424	11.7999	41.3324	-5.9844	0.079196	0.135145	0.000613863	661598	5.82059	664960	5.8228	0.79904	0.973693	2.9483	15.0161	31.3903	1
35.3667	1.9386	11.7912	41.5828	-6.24873	0.305144	0.138278	0.000621068	653758	5.81542	661151	5.8203	0.796597	0.985121	3.01004	14.1431	31.4825	1
35.3833	1.95946	11.7963	41.5451	-6.39039	0.332881	0.140649	0.000627713	650289	5.81311	657364	5.81781	0.794126	0.995662	3.14927	14.8333	31.904	1
35.4	1.98031	11.9152	41.842	-6.97501	0.322776	0.141036	0.000634091	645875	5.81015	653598	5.81531	0.791629	1.00578	0.963684	14.6796	21.4504	1
35.4167	1.99949	11.875	41.8625	2.84336	0.333881	0.141423	0.000640348	641358	5.8071	649855	5.81282	0.789108	1.0157	0	14.8068	0	1
35.4333	2.01958	11.9816	42.042	1.56081	0.361617	0.143183	0.000646677	637716	5.80463	646132	5.81032	0.786561	1.02574	1.17109	14.952	22.7936	1
35.45	2.03921	11.9736	42.1704	-6.68159	0.358226	0.142502	0.000653104	633284	5.8016	642431	5.80783	0.783989	1.03594	1.30414	14.8537	23.5712	1
35.4667	2.05992	12.0518	42.3152	0.922884	0.27671	0.143195	0.000660746	626974	5.79725	638751	5.80533	0.78139	1.04806	0	14.5218	0	1
35.4833	2.08718	12.0135	42.3986	0.517862	0.330081	0.143429	0.000668316	621476	5.79342	635092	5.80284	0.77876	1.06006	0	13.933	0	1
35.5	2.10743	12.1156	42.6916	2.12975	0.391235	0.145495	0.00067501	618080	5.79104	631455	5.80034	0.776102	1.07068	0	13.9331	0	1
35.5167	2.1292	12.122	42.7813	1.9768	0.263332	0.149696	0.000681996	613215	5.78761	627838	5.79785	0.773417	1.08176	0	13.7353	0	1
35.5333	2.15127	12.1742	42.9482	2.37042	0.311515	0.146726	0.000688836	608112	5.78398	624241	5.79535	0.770705	1.09261	1.94314	13.8296	26.5605	1
35.55	2.17213	12.1612	42.896	-11.4195	0.285541	0.146503	0.000695554	606027	5.78249	620666	5.79286	0.767966	1.10327	3.72979	14.5343	32.971	1
35.5667	2.19344	12.3255	43.2978	-6.11571	0.175949	0.151468	0.000702589	601721	5.7794	617110	5.79036	0.765199	1.11443	2.84028	14.1351	30.0371	1
35.5833	2.21628	12.2342	43.2583	-7.3743	0.387859	0.153075	0.000709332	594849	5.77441	613576	5.78787	0.762406	1.12512	2.90527	13.297	30.1489	1
35.6	2.23576	12.2802	43.3498	-6.55877	0.316719	0.154378	0.000715272	591662	5.77207	610061	5.78537	0.759587	1.13455	0.995058	13.6858	21.0562	1
35.6167	2.25356	12.306	43.4154	1.74668	0.337894	0.153544	0.000721261	588304	5.7696	606567	5.78288	0.756745	1.14405	0	13.8558	0	1
35.6333	2.27335	12.3449	43.5348	1.78981	0.423309	0.150574	0.000728053	584252	5.7666	603092	5.78038	0.753877	1.15482	0	13.7359	0	1
35.65	2.29619	12.3671	43.6615	2.15246	0.393215	0.148978	0.00073516	582449	5.76526	599638	5.77789	0.750982	1.16609	0	14.2631	0	1
35.6667	2.31796	12.5077	43.9715	1.45584	0.346184	0.146771	0.000743143	577099	5.76125	596203	5.77539	0.748057	1.17875	0	13.9908	0	1
35.6833	2.34629	12.4069	43.8738	1.83879	0.301441	0.151583	0.00075166	568419	5.75467	592788	5.7729	0.745099	1.19226	0	13.0132	0	1
35.7	2.37142	12.4168	43.897	1.61016	0.445602	0.152123	0.000759254	564595	5.75174	589392	5.7704	0.74211	1.20431	0	13.0567	0	1
35.7167	2.39395	12.4889	44.153	1.52084	0.432903	0.154036	0.000766143	562880	5.75042	586016	5.76791	0.739092	1.21524	0	13.9165	0	1
35.7333	2.41465	12.5642	44.2	2.1232	0.270058	0.151829	0.00077201	558721	5.74719	582659	5.76541	0.736048	1.22454	0	13.9709	0	1
35.75	2.43078	12.4941	44.1571	0.822796	0.363255	0.15542	0.000778413	552488	5.74232	579322	5.76292	0.732981	1.2347	0	12.7534	0	1
35.7667	2.45484	12.4933	44.2551	1.53472	0.412049	0.155044	0.000785715	547662	5.73851	576004	5.76043	0.729886	1.24628	0	12.3845	0	1
35.7833	2.47661	12.5091	44.2971	1.2774	0.240506	0.15299	0.000792603	547622	5.73848	572704	5.75793	0.726763	1.25721	0	12.6478	0	1
35.8	2.49807	12.71	44.9602	1.82834	0.340264	0.15414	0.000799711	544828	5.73626	569424	5.75544	0.723613	1.26848	0	13.0944	0	1
35.8167	2.52122	12.6043	44.5248	1.6461	0.268971	0.151933	0.000806891	537671	5.73052	566162	5.75294	0.720434	1.27987	0	13.3108	0	1
35.8333	2.54314	12.6012	44.5216	2.11068	0.30449	0.157813	0.000814072	533664	5.72727	562919	5.75045	0.717226	1.29126	0	13.1218	0	1
35.85	2.56628	12.6396	44.6967	1.81582	0.244793	0.159268	0.000821495	528208	5.7228	559695	5.74795	0.71399	1.30303	0	12.5478	0	1
35.8667	2.58973	12.5723	44.5592	2.08493	0.249337	0.155688	0.000828627	525719	5.72075	556489	5.74546	0.710725	1.31435	0	13.3424	0	1
35.8833	2.61105	12.7366	44.8449	1.88057	0.314763	0.154702	0.000835054	522317	5.71793	553301	5.74296	0.707434	1.32454	0	13.1502	0	1
35.9	2.63007	12.6041	44.7199	1.67467	0.308472	0.154478	0.000841407	516364	5.71296	550132	5.74047	0.704117	1.33462	0	12.0318	0	1
35.9167	2.65093	12.6411	44.7743	1.7529	0.341397	0.152882	0.000847372	513709	5.71072	546981	5.73797	0.700775	1.34408	0	12.2945	0	1
35.9333	2.66751	12.6517	44.828	1.62848	0.337853	0.154032	0.000853142	511292	5.70867	543847	5.73548	0.697411	1.35323	0	12.5066	0	1
35.95	2.68714	12.693	44.9081	2.1718	0.215138	0.153198	0.000859302	507735	5.70564	540732	5.73298	0.694022	1.363	0	12.3899	0	1
35.9667	2.70617	12.6574	44.8757	2.32097	0.374253	0.150991	0.000865777	502423	5.70107	537635	5.73049	0.690609	1.37327	0	11.1463	0	1
35.9833	2.72778	12.6196	44.926	2.36349	0.411298	0.148326	0.000872763	498130	5.69734	534555	5.72799	0.687169	1.38435	0	10.8459	0	1
36	2.75001	12.6443	44.8918	1.69022	0.371743	0.152528	0.000879798	492989	5.69284	531493	5.7255	0.683702	1.39551	0	10.3839	0	1
36.0167	2.77194	12.5614	44.8117	2.13679	0.447545	0.156119	0.000885884	492219	5.69216	528449	5.723	0.680208	1.40517	0	11.5315	0	1
36.0333	2.78821	12.7766	45.1234	2.62334	0.433015	0.158643	0.000890779	493054	5.69289	525422	5.72051	0.676693	1.41293	0	13.0368	0	1
36.05	2.80266	12.741	45.0948	2.3941	0.395291	0.156741	0.000896063	488136	5.68854	522412	5.71801	0.673157	1.42131	0	12.2237	0	1
36.0667	2.82138	12.6739	44.9564	2.63331	0.346734	0.157281	0.000901979	481894	5.68295	519420	5.71552	0.6696	1.4307	0	10.9787	0	1
36.0833	2.83979	12.5844	44.8142	2.46602	0.407125	0.160567	0.00090775	476881	5.67841	516445	5.71302	0.666019	1.43985	0	9.62548	0	1
36.1	2.85759	12.5737	44.8636	2.04665	0.392137	0.159886	0.000912572	473907	5.67569	513486	5.71053	0.662417	1.4475	0	8.93845	0	1
36.1167	2.87006	12.5616	44.853	2.45096	0.329236	0.160425	0.000916786	473710	5.67551	510545	5.70803	0.658798	1.45418	0	10.4301	0	1
36.1333	2.88405	12.6765	44.9569	2.27955	0.363382	0.159744	0.000922192	471299	5.6733	507621	5.70554	0.655159	1.46276	0.437694	11.412	14.8444	1
36.15	2.90399	12.5791	44.7121	-5.00871	0.446355	0.159216	0.000928643	467049	5.66936	504713	5.70304	0.651497	1.47299	1.60157	11.2548	22.8057	1
36.1667	2.92454	12.6242	44.8049	-5.046	0.272981	0.160061	0.000934754	463032	5.66561	501822	5.70055	0.64781	1.48268	1.61364	11.1596	22.7971	1
36.1833	2.94234	12.527	44.547	-5.15073	0.411802	0.162889	0.000940791	459152	5.66196	498948	5.69806	0.644099	1.49226	1.74454	10.8241	23.3321	1
36.2	2.96243	12.5753	44.7004	-5.94561	0.388574	0.164497	0.000946246	456710	5.65964	496090	5.69556	0.640365	1.50091	1.82583	10.3325	23.6469	1
36.2167	2.97657	12.5392	44.6885	-5.7357	0.470632	0.162748	0.000951238	451889	5.65503	493248	5.69307	0.636611	1.50883	1.87328	8.50516	23.7657	1
36.2333	2.99376	12.4445	44.558	-6.31361	0.491045	0.161761	0.000957057	448804	5.65206	490423	5.69057	0.632835	1.51806	0.563308	9.12231	15.8857	1
36.25	3.01309	12.5194	44.5157	2.66782	0.501844	0.160012	0.000962803	446464	5.64979	487613	5.68808	0.629037	1.52717	0	10.7684	0	1
36.2667	3.02983	12.4604	44.3076	2.30155	0.479227	0.16223	0.000967309	442416	5.64583	484820	5.68558	0.625218	1.53432	0	10.2177	0	1
36.2833	3.04138	12.4098	44.2341	2.53954	0.546636	0.162465	0.000971183	440635	5.64408	482043	5.68309	0.621382	1.54047	0	10.8362	0	1
36.3	3.05414	12.4583	44.1784	2.78652	0.526003	0.161326	0.000975568	438016	5.64149	479282	5.68059	0.61753	1.54742	0	11.0319	0	1
36.3167	3.0689	12.3732	44.0641	2.42545	0.539244	0.160797	0.000980366	433791	5.63728	476537	5.6781	0.61366	1.55503	1.04899	9.74895	19.3237	1
36.3333	3.08426	12.3422	44.0133	-9.37942	0.415766	0.158438	0.000984823	431478	5.63496	473807	5.6756	0.609772	1.5621	1.05012	10.3629	19.2963	1
36.35	3.09687	12.352	43.8741	2.38597	0.585104	0.156689	0.00098877	427948	5.63139	471093	5.67311	0.605867	1.56836	0	9.46646	0	1
36.3667	3.10903	12.24	43.8136	2.43749	0.473681	0.155702	0.000992814	423250	5.6266	468395	5.67061	0.601946	1.57478	0	7.3626	0	1
36.3833	3.12226	12.1848	43.6026	1.86905	0.35066	0.1567	0.000996932	420542	5.62381	465712	5.66812	0.598009	1.58131	0	7.70961	0	1
36.4	3.13487	12.1838	43.5648	2.21964	0.513132	0.156171	0.00100149	419204	5.62243	463044	5.66562	0.594055	1.58853	0	8.94842	0	1
36.4167	3.15084	12.2164	43.5265	2.39461	0.580542	0.158084	0.00100541	417155	5.6203	460392	5.66313	0.590084	1.59475	0	9.7884	0	1
36.4333	3.15949	12.1582	43.3293	1.63955	0.467898	0.161218	0.00100885	414581	5.61761	457755	5.66063	0.586099	1.6002	0	9.41445	0	1
36.45	3.17241	12.1494	43.3534	2.18515	0.449553	0.15779	0.00101311	410997	5.61384	455133	5.65814	0.582098	1.60697	0	8.074	0	1
36.4667	3.18625	12.052	43.1637	2.04533	0.454554	0.156041	0.00101642	408390	5.61108	452526	5.65564	0.578083	1.61222	0	7.0139	0	1
36.4833	3.19322	12.0761	43.236	1.23488	0.525168	0.158564	0.00101896	405415	5.6079	449933	5.65315	0.574056	1.61625	0	7.12247	0	1
36.5	3.20217	11.9359	42.7341	0.950708	0.41878	0.156968	0.00102176	402861	5.60516	447356	5.65065	0.570018	1.6207	0	9.20006	0	1
36.5167	3.21082	11.9874	42.614	2.09186	0.390822	0.153693	0.00102428	401244	5.60341	444794	5.64816	0.565969	1.62468	0	9.52479	0	1
36.5333	3.21794	11.8979	42.5441	1.61466	0.478221	0.156521	0.0010273	396713	5.59848	442246	5.64566	0.56191	1.62948	0	7.2886	0	1
36.55	3.22979	11.7907	42.2473	1.90026	0.351996	0.153856	0.00103006	393974	5.59547	439713	5.64317	0.55784	1.63385	0	7.89667	0	1
36.5667	3.23524	11.7966	42.0997	2.31722	0.472354	0.156532	0.00103288	391437	5.59266	437194	5.64067	0.553758	1.63833	0	7.35952	0	1
36.5833	3.24755	11.7039	42.0092	2.4986	0.419829	0.152799	0.00103596	389215	5.59019	434690	5.63818	0.549664	1.64321	0	7.12649	0	1
36.6	3.25452	11.733	41.9018	2.29194	0.419642	0.155017	0.00103823	389297	5.59028	432200	5.63568	0.54556	1.64681	0	10.0605	0	1
36.6167	3.26179	11.7558	41.7502	2.36193	0.532218	0.150369	0.0010396	386422	5.58706	429724	5.63319	0.541449	1.64898	0	9.73841	0	1
36.6333	3.26311	11.5908	41.4513	3.25146	0.514789	0.147399	0.00104089	382176	5.58226	427263	5.6307	0.537333	1.65104	0	7.5714	0	1
36.65	3.26993	11.5314	41.2761	2.90061	0.520553	0.150075	0.00104287	379357	5.57905	424815	5.6282	0.53321	1.65417	0	7.05846	0	1
36.6667	3.27553	11.4645	41.0641	2.78031	0.526164	0.147258	0.0010447	377449	5.57686	422382	5.62571	0.529079	1.65708	0	6.82931	0	1
36.6833	3.28143	11.4562	41.0342	2.69176	0.538032	0.14444	0.00104605	375456	5.57456	419963	5.62321	0.524943	1.65921	0	6.03452	0	1
36.7	3.28397	11.3737	40.8266	2.7677	0.487949	0.144675	0.00104703	372211	5.57079	417557	5.62072	0.520801	1.66077	0	6.0373	0	1
36.7167	3.28759	11.2801	40.4025	2.26242	0.417876	0.150097	0.00104862	368443	5.56637	415165	5.61822	0.516655	1.66329	0	5.34328	0	1
36.7333	3.29394	11.179	40.1951	2.87715	0.569514	0.145907	0.00104936	365668	5.56309	412787	5.61573	0.512504	1.66446	0	5.03209	0	1
36.75	3.29222	11.1269	39.8799	3.04189	0.513023	0.145989	0.00104932	366035	5.56352	410423	5.61323	0.508351	1.6644	0	7.63712	0	1
36.7667	3.29369	11.1978	39.9859	2.56164	0.3427	0.145918	0.00104957	362951	5.55985	408072	5.61074	0.504198	1.6648	0	5.18729	0	1
36.7833	3.2938	10.9467	39.4965	2.89682	0.494644	0.139744	0.00105086	363627	5.56066	405734	5.60824	0.500042	1.66685	0	11.4616	0	1
36.8	3.30183	11.2578	39.3302	2.51438	0.611034	0.13952	0.00105133	362703	5.55955	403410	5.60575	0.495883	1.6676	0	12.734	0	1
36.8167	3.29675	10.8976	39.066	2.19039	0.509376	0.143264	0.00104976	356176	5.55166	401099	5.60325	0.491726	1.66511	0	6.94928	0	1
36.8333	3.29197	10.8359	38.7666	2.03683	0.516513	0.140294	0.00104916	354920	5.55013	398802	5.60076	0.487573	1.66416	0	8.25508	0	1
36.85	3.29299	10.807	38.5801	2.58655	0.542266	0.139461	0.00104929	355166	5.55043	396518	5.59826	0.483421	1.66436	0	11.7878	0	1
36.8667	3.29278	10.8478	38.2334	2.16887	0.576717	0.138322	0.0010494	352246	5.54685	394246	5.59577	0.479268	1.66453	0	10.5391	0	1
36.8833	3.29365	10.6334	38.1891	2.83379	0.495201	0.140845	0.00104941	349192	5.54306	391988	5.59327	0.475116	1.66454	0	6.57476	0	1
36.9	3.29284	10.6672	38.1334	2.27069	0.528278	0.141537	0.00104813	345607	5.53858	389743	5.59078	0.470966	1.66251	0	5.08693	0	1
36.9167	3.28562	10.3903	37.4554	2.59626	0.554489	0.13933	0.00104607	341071	5.53284	387510	5.58828	0.466822	1.65925	0	1.7308	0	1
36.9333	3.27992	10.3518	37.1795	2.45765	0.516613	0.138344	0.00104542	340688	5.53236	385291	5.58579	0.462684	1.65822	0	5.03162	0	1
36.95	3.28155	10.3525	37.1458	2.46264	0.553505	0.138884	0.00104485	337857	5.52873	383084	5.58329	0.458548	1.65731	0	2.43857	0	1
36.9667	3.27631	10.1699	36.6759	2.15283	0.547977	0.133778	0.00104279	333666	5.52331	380889	5.5808	0.454417	1.65405	0	0	0	1
36.9833	3.26863	10.0595	36.2522	2.64121	0.384521	0.13508	0.00103964	332073	5.52123	378708	5.5783	0.450297	1.64905	0	0	0	1
37	3.25653	10.0122	36.0727	2.4376	0.583462	0.128906	0.001037	333126	5.52261	376538	5.57581	0.446188	1.64486	0	6.03084	0	1
37.0167	3.25206	10.0686	35.9307	3.36467	0.526207	0.129751	0.00103484	332309	5.52154	374382	5.57331	0.442089	1.64144	0	5.30464	0	1
37.0333	3.243	9.92185	35.8106	3.08355	0.586598	0.128307	0.00103283	328020	5.5159	372237	5.57082	0.437998	1.63825	0	0	0	1
37.05	3.23944	9.77591	35.2495	1.65925	0.547043	0.127626	0.00103111	324736	5.51153	370105	5.56832	0.433914	1.63553	0	0	0	1
37.0667	3.23222	9.69161	34.9193	2.91179	0.581951	0.124656	0.0010283	322509	5.50854	367985	5.56583	0.429839	1.63107	0	0	0	1
37.0833	3.2218	9.58992	34.6066	2.28185	0.520882	0.123975	0.00102527	324790	5.5116	365877	5.56334	0.425776	1.62626	0	9.16992	0	1
37.1	3.2132	9.7635	34.4421	2.53662	0.466984	0.120242	0.0010228	326416	5.51377	363781	5.56084	0.421724	1.62234	0	12.3357	0	1
37.1167	3.20629	9.63495	34.2713	2.64536	0.608094	0.120171	0.00102069	319113	5.50394	361698	5.55835	0.41768	1.619	0	6.63185	0	1
37.1333	3.19998	9.29812	33.5628	3.02464	0.519711	0.121016	0.0010181	312564	5.49494	359626	5.55585	0.413646	1.61489	0	0	0	1
37.15	3.19001	9.20437	33.2444	2.82455	0.365258	0.114842	0.00101514	312169	5.49439	357566	5.55336	0.409623	1.61019	0	0	0	1
37.1667	3.18142	9.22047	33.2219	3.25571	0.498738	0.113245	0.00101126	312440	5.49477	355518	5.55086	0.405614	1.60404	0	2.24069	0	1
37.1833	3.16565	9.14808	32.8584	3.08063	0.593918	0.114853	0.00100755	309403	5.49052	353481	5.54837	0.40162	1.59815	0	0	0	1
37.2	3.15813	8.97604	32.4331	3.63936	0.450757	0.113867	0.00100532	305029	5.48434	351456	5.54587	0.397637	1.59462	0	0	0	1
37.2167	3.15167	8.85436	32.0086	3.08114	0.501382	0.114711	0.00100164	318496	5.5031	349443	5.54338	0.393666	1.58877	0	18.6736	0	1
37.2333	3.13499	9.66759	32.2332	2.78812	0.535069	0.112504	0.000995908	317470	5.5017	347442	5.54088	0.389714	1.57968	0	18.3304	0	1
37.25	3.11571	8.69004	31.5262	3.25437	0.615906	0.111366	0.000990786	299812	5.47685	345451	5.53839	0.385783	1.57156	0	0	0	1
37.2667	3.10284	8.58423	31.1369	3.39104	0.551785	0.110837	0.000986467	298607	5.4751	343473	5.53589	0.381871	1.56471	0	0	0	1
37.2833	3.0886	8.54266	30.6871	2.55205	0.532983	0.108783	0.00098193	297219	5.47308	341505	5.5334	0.377976	1.55751	0	0	0	1
37.3	3.07436	8.42525	30.4618	3.28534	0.469777	0.105508	0.000977149	297118	5.47293	339549	5.5309	0.3741	1.54993	0	0	0	1
37.3167	3.0586	8.45524	30.4708	3.24744	0.475388	0.105437	0.000972344	295084	5.46995	337604	5.52841	0.370242	1.54231	0	0	0	1
37.3333	3.04421	8.22858	29.8871	3.2715	0.520215	0.105671	0.000968219	290762	5.46354	335670	5.52591	0.366403	1.53576	0	0	0	1
37.35	3.03271	8.14321	29.5584	3.25619	0.533456	0.103007	0.000963147	288785	5.46057	333748	5.52342	0.362581	1.52772	0	0	0	1
37.3667	3.01237	8.0313	29.0892	3.14917	0.300572	0.0991213	0.000957369	287617	5.45881	331836	5.52092	0.358781	1.51855	0	0	0	1
37.3833	2.99645	7.97935	28.775	3.29713	0.533845	0.0976773	0.00095181	287055	5.45797	329935	5.51843	0.355004	1.50974	0	0	0	1
37.4	2.97748	7.90512	28.4173	3.0125	0.56677	0.0989799	0.000945206	284505	5.45409	328045	5.51593	0.35125	1.49926	0	0	0	1
37.4167	2.955	7.73065	28.0512	3.53719	0.563379	0.0967729	0.000939307	280993	5.4487	326166	5.51344	0.347522	1.4899	0	0	0	1
37.4333	2.94045	7.61858	27.6738	3.15765	0.56426	0.0954815	0.000934891	278681	5.44511	324298	5.51094	0.343813	1.4829	0	0	0	1
37.45	2.92728	7.53367	27.4318	3.05842	0.613511	0.0902228	0.00093011	277281	5.44292	322440	5.50845	0.340123	1.47532	0	0	0	1
37.4667	2.91045	7.46616	27.2017	3.17418	0.567701	0.090152	0.0009246	277170	5.44275	320593	5.50595	0.336454	1.46658	0	0	0	1
37.4833	2.8927	7.43603	26.7822	3.49624	0.47764	0.0884029	0.000919236	276023	5.44095	318757	5.50346	0.332805	1.45807	0	0	0	1
37.5	2.87678	7.31649	26.4641	3.49649	0.501104	0.0913839	0.000913531	273133	5.43637	316931	5.50096	0.329179	1.44902	0	0	0	1
37.5167	2.85689	7.19206	26.0143	3.42335	0.593385	0.0908554	0.000907559	269861	5.43114	315116	5.49847	0.325576	1.43955	0	0	0	1
37.5333	2.8393	7.05024	25.6328	3.18755	0.479673	0.0884959	0.000901611	270517	5.43219	313311	5.49598	0.321996	1.43011	0	0	0	1
37.55	2.81956	7.1312	25.5951	3.13836	0.510309	0.0861363	0.000894885	270587	5.43231	311516	5.49348	0.318442	1.41944	0	0	0	1
37.5667	2.79708	6.94711	25.156	3.22681	0.536367	0.0839294	0.00088816	268359	5.42872	309732	5.49099	0.314914	1.40878	0	0	0	1
37.5833	2.77735	6.91103	24.8765	3.17335	0.317674	0.0866052	0.00088192	265466	5.42401	307958	5.48849	0.311412	1.39888	0	0	0	1
37.6	2.75792	6.70161	24.2861	3.10799	0.539808	0.0876026	0.000875535	262200	5.41863	306194	5.486	0.307934	1.38875	0	0	0	1
37.6167	2.73727	6.64798	24.11	2.92819	0.472177	0.0832594	0.000868687	260825	5.41635	304440	5.4835	0.304483	1.37789	0	0	0	1
37.6333	2.71494	6.52813	23.6986	3.54535	0.572241	0.0802895	0.000861767	259300	5.4138	302696	5.48101	0.301059	1.36691	0	0	0	1
37.65	2.69384	6.46733	23.5324	3.40248	0.537111	0.0773196	0.000856208	257750	5.4112	300962	5.47851	0.29766	1.3581	0	0	0	1
37.6667	2.68005	6.36656	23.0531	3.19643	0.56912	0.0780119	0.000850552	254717	5.40606	299238	5.47602	0.294283	1.34912	0	0	0	1
37.6833	2.65834	6.23297	22.7268	3.19012	0.562372	0.0759575	0.000843413	252879	5.40291	297524	5.47352	0.290931	1.3378	0	0	0	1
37.7	2.63525	6.17141	22.4237	2.86902	0.54006	0.0725298	0.000836371	252683	5.40258	295820	5.47103	0.287608	1.32663	0	0	0	1
37.7167	2.61414	6.11947	22.2685	2.90849	0.59572	0.0749005	0.000828698	255232	5.40694	294125	5.46853	0.284313	1.31446	0	0	0	1
37.7333	2.58708	6.17845	22.1354	3.16387	0.593397	0.0722358	0.000821583	253266	5.40358	292441	5.46604	0.281048	1.30317	0	0	0	1
37.75	2.56949	5.92035	21.5913	3.31488	0.457407	0.0700288	0.000815246	247760	5.39403	290765	5.46354	0.277809	1.29312	0	0	0	1
37.7667	2.54731	5.82812	21.2809	3.07251	0.635138	0.0699581	0.000808715	246517	5.39185	289100	5.46105	0.274596	1.28276	0	0	0	1
37.7833	2.52849	5.76717	20.9731	3.55021	0.613436	0.0653098	0.000803107	244597	5.38845	287444	5.45855	0.271407	1.27387	0	0	0	1
37.8	2.51212	5.65739	20.5918	3.54436	0.453337	0.0672227	0.000797305	242268	5.3843	285797	5.45606	0.26824	1.26467	0	0	0	1
37.8167	2.49208	5.57691	20.3099	3.2489	0.605128	0.0622691	0.00079092	242092	5.38398	284160	5.45356	0.265098	1.25454	0	0	0	1
37.8333	2.47204	5.55823	20.1144	2.76102	0.648734	0.0637243	0.000784583	240868	5.38178	282533	5.45107	0.261981	1.24449	0	0	0	1
37.85	2.45231	5.43182	19.782	3.53962	0.59743	0.062738	0.000778319	241686	5.38325	280914	5.44857	0.258888	1.23455	0	5.18113	0	1
37.8667	2.43273	5.50316	19.4666	3.20845	0.55818	0.0648035	0.000772566	238733	5.37791	279305	5.44608	0.25582	1.22542	0	2.81877	0	1
37.8833	2.4162	5.21913	19.0947	2.97021	0.5731	0.0632069	0.000765743	232593	5.3666	277705	5.44358	0.252776	1.2146	0	0	0	1
37.9	2.3899	5.14108	18.7819	3.00266	0.639441	0.0631362	0.000758312	232642	5.36669	276115	5.44109	0.249761	1.20282	0	0	0	1
37.9167	2.36956	5.11935	18.5841	2.69529	0.554568	0.0604715	0.000752	233584	5.36844	274533	5.43859	0.246772	1.1928	0	0	0	1
37.9333	2.35028	5.09471	18.3865	2.6574	0.558501	0.0578068	0.000745639	230050	5.36182	272961	5.4361	0.243809	1.18271	0	0	0	1
37.95	2.32963	4.88118	17.8721	3.0289	0.523677	0.0609404	0.000738378	226833	5.35571	271397	5.43361	0.240873	1.1712	0	0	0	1
37.9667	2.30471	4.86112	17.7155	2.62677	0.425376	0.0617852	0.000732163	224854	5.3519	269842	5.43111	0.237963	1.16134	0	0	0	1
37.9833	2.29062	4.71594	17.3782	2.6342	0.546191	0.063393	0.000726556	222210	5.34676	268297	5.42862	0.235077	1.15244	0	0	0	1
38	2.26952	4.67742	17.1933	2.83526	0.532729	0.0610334	0.00071966	221957	5.34627	266760	5.42612	0.232215	1.14151	0	0	0	1
38.0167	2.24734	4.6157	16.9577	3.18524	0.479594	0.0603523	0.000713906	219519	5.34147	265232	5.42363	0.229379	1.13238	0	0	0	1
38.0333	2.23341	4.50272	16.6399	2.57758	0.524421	0.0587557	0.000709101	215591	5.33363	263713	5.42113	0.226563	1.12476	0	0	0	1
38.05	2.21718	4.3931	16.2291	3.25013	0.484256	0.0589902	0.000703543	215319	5.33308	262202	5.41864	0.223768	1.11594	0	0	0	1
38.0667	2.19852	4.42004	16.1399	2.64293	0.495513	0.0570884	0.000697595	221640	5.34565	260700	5.41614	0.220996	1.10651	0	6.16606	0	1
38.0833	2.17985	4.56752	16.0812	3.01977	0.488002	0.0545763	0.000690796	219504	5.34144	259207	5.41365	0.218249	1.09572	0	5.29429	0	1
38.1	2.15585	4.24702	15.5526	2.60697	0.552055	0.0513012	0.000683681	213568	5.32954	257722	5.41115	0.215529	1.08444	0	0	0	1
38.1167	2.1352	4.24603	15.4672	2.39924	0.51311	0.0497046	0.000677515	214581	5.33159	256246	5.40866	0.212836	1.07466	0	0	0	1
38.1333	2.11714	4.20812	15.178	2.75457	0.360336	0.0497865	0.000671348	209591	5.32137	254778	5.40616	0.210167	1.06487	0	0	0	1
38.15	2.0965	3.97765	14.847	2.83172	0.509532	0.0474269	0.000665595	206394	5.3147	253319	5.40367	0.207522	1.05575	0	0	0	1
38.1667	2.08103	4.01649	14.7229	2.71921	0.514381	0.0473562	0.000659987	210161	5.32255	251868	5.40117	0.204899	1.04685	0	0	0	1
38.1833	2.0613	4.05091	14.6863	1.70857	0.31232	0.0500321	0.000653675	207462	5.31694	250425	5.39868	0.2023	1.03684	0	0	0	1
38.2	2.04141	3.83752	14.1535	2.78289	0.509124	0.0495036	0.000646706	204792	5.31131	248991	5.39618	0.199727	1.02579	0	0	0	1
38.2167	2.01756	3.86614	13.9893	2.50833	0.588283	0.0454656	0.000640102	202067	5.3055	247564	5.39369	0.197181	1.01531	0	0	0	1
38.2333	1.99996	3.6584	13.6049	2.41077	0.614189	0.0443267	0.000634665	204416	5.31051	246146	5.39119	0.194659	1.00669	0	0	0	1
38.25	1.98344	3.88752	13.9148	2.06343	0.564258	0.0431879	0.000628571	208112	5.3183	244736	5.3887	0.192159	0.997023	0	0	0	1
38.2667	1.96172	3.71884	13.5931	2.43676	0.570785	0.044643	0.000622842	199085	5.29904	243334	5.3862	0.189683	0.987936	0	0	0	1
38.2833	1.94748	3.49645	13.0488	2.4573	0.57243	0.0404524	0.000618086	194713	5.28939	241941	5.38371	0.187228	0.980391	0	0	0	1
38.3	1.93186	3.50813	12.9896	2.4629	0.519447	0.0423654	0.000613037	196574	5.29353	240555	5.38121	0.184792	0.972384	0	0	0	1
38.3167	1.91579	3.50364	12.8617	2.2419	0.566715	0.0444309	0.000607211	196047	5.29236	239177	5.37872	0.182378	0.963142	0	0	0	1
38.3333	1.8953	3.42193	12.5707	2.74401	0.5177	0.0416136	0.000600874	193817	5.28739	237807	5.37622	0.179987	0.953091	0	0	0	1
38.35	1.87602	3.35366	12.3361	2.63821	0.494167	0.0398644	0.000594805	192672	5.28482	236445	5.37373	0.177622	0.943464	0	0	0	1
38.3667	1.8572	3.31407	12.1963	2.25028	0.542503	0.0387255	0.00058966	189627	5.2779	235090	5.37123	0.175278	0.935303	0	0	0	1
38.3833	1.84373	3.19392	12.0082	2.17775	0.527058	0.0391126	0.000585243	188804	5.27601	233744	5.36874	0.172953	0.928298	0	0	0	1
38.4	1.82949	3.2384	12.0356	2.5613	0.400681	0.0390419	0.000580973	187215	5.27234	232405	5.36625	0.170646	0.921524	0	0	0	1
38.4167	1.81692	3.09292	11.5963	2.32901	0.549267	0.0411074	0.0005768	183477	5.26358	231074	5.36375	0.168355	0.914905	0	0	0	1
38.4333	1.80329	3.06752	11.407	2.0694	0.598519	0.0413418	0.000572676	182795	5.26196	229750	5.36126	0.166081	0.908363	0	0	0	1
38.45	1.79104	3.02534	11.2595	1.68636	0.555607	0.0424918	0.00056894	182979	5.2624	228434	5.35876	0.163822	0.902438	0	0	0	1
38.4667	1.77985	3.03259	11.1387	2.23425	0.453949	0.0422685	0.000564475	182845	5.26208	227125	5.35626	0.161579	0.895356	0.324284	0	9.79662	1
38.4833	1.76302	2.97363	11.0929	-3.47153	0.536923	0.0373149	0.000559767	180786	5.25716	225825	5.35377	0.159355	0.887889	1.64058	0	16.7543	1
38.5	1.7503	2.91588	10.7541	-2.73565	0.470055	0.0372442	0.000555181	178340	5.25125	224531	5.35128	0.157149	0.880614	1.81105	0	17.2372	1
38.5167	1.73423	2.84623	10.6081	-4.0594	0.405324	0.0400727	0.000550084	176061	5.24566	223245	5.34878	0.154962	0.872529	2.23099	0	18.399	1
38.5333	1.71831	2.79108	10.407	-4.23432	0.476395	0.0407649	0.000544842	181461	5.25878	221966	5.34629	0.152796	0.864213	2.37565	3.06638	18.9785	1
38.55	1.70132	2.95657	10.2606	-4.51422	0.543957	0.0381002	0.000539988	182544	5.26137	220695	5.34379	0.150649	0.856514	2.39382	8.23949	19.0646	1
38.5667	1.68785	2.77263	10.2148	-4.22146	0.341744	0.0384872	0.000536155	174108	5.24082	219431	5.3413	0.14852	0.850435	2.38905	0	18.7538	1
38.5833	1.67727	2.66057	9.99382	-4.43407	0.451573	0.0397898	0.000532371	172563	5.23695	218174	5.3388	0.146406	0.844433	2.62417	0	19.2924	1
38.6	1.6641	2.68674	9.93229	-5.00663	0.397065	0.0413975	0.000528174	170415	5.23151	216924	5.33631	0.144307	0.837775	2.61396	0	19.1871	1
38.6167	1.65092	2.55255	9.60954	-4.32278	0.410153	0.0402587	0.000523028	175921	5.24532	215681	5.33381	0.142227	0.829614	2.4256	0	18.9141	1
38.6333	1.6318	2.80151	10.1616	-4.25036	0.432244	0.0397302	0.000517737	180213	5.25579	214446	5.33132	0.140168	0.821221	2.44113	0	19.1073	1
38.65	1.61771	2.62382	9.46865	-4.29008	0.382924	0.0402698	0.000514074	172696	5.23728	213218	5.32882	0.138127	0.815411	2.68343	0	19.4415	1
38.6667	1.60881	2.53983	9.35937	-5.03141	0.415544	0.0401991	0.000510703	175778	5.24496	211996	5.32633	0.136099	0.810065	2.75955	0	19.7397	1
38.6833	1.59656	2.67923	9.4364	-4.49176	0.398725	0.0404335	0.000505801	179701	5.25455	210782	5.32383	0.134088	0.802289	2.63498	14.3791	19.5817	1
38.7	1.57804	2.60088	9.15866	-4.51424	0.415017	0.0385318	0.000500291	174520	5.24185	209575	5.32134	0.132097	0.793548	0.17365	5.05137	7.83274	1
38.7167	1.56197	2.47463	9.06128	3.92717	0.386602	0.0361722	0.000496142	166877	5.2224	208374	5.31884	0.130125	0.786968	0	0	0	1
38.7333	1.55201	2.34425	8.85694	2.44808	0.385804	0.0376274	0.000492455	163172	5.21265	207181	5.31635	0.128169	0.78112	0	0	0	1
38.75	1.53883	2.33319	8.59827	2.5495	0.467252	0.0380144	0.000487602	162034	5.20961	205994	5.31385	0.12623	0.773421	0	0	0	1
38.7667	1.52154	2.26507	8.47816	2.28807	0.438531	0.0382489	0.000482699	161322	5.20769	204814	5.31136	0.12431	0.765645	0	0	0	1
38.7833	1.50806	2.2679	8.4586	2.33898	0.160482	0.040467	0.000477967	166503	5.22142	203641	5.30887	0.12241	0.758139	0	0	0	1
38.8	1.49184	2.36137	8.46864	1.98751	0.38643	0.0399385	0.000473867	169146	5.22826	202474	5.30637	0.120526	0.751635	0	0	0	1
38.8167	1.48233	2.29889	8.35097	2.16889	0.403791	0.0374263	0.000470204	164959	5.21738	201314	5.30387	0.118658	0.745826	0	0	0	1
38.8333	1.46885	2.21383	8.24291	2.13099	0.369119	0.0373556	0.000466931	161220	5.20742	200161	5.30138	0.116804	0.740634	0	0	0	1
38.85	1.46178	2.16799	8.09639	2.55437	0.359167	0.0377427	0.000463584	161826	5.20905	199015	5.29889	0.114963	0.735326	0	0	0	1
38.8667	1.44785	2.19798	8.09743	2.19467	0.431917	0.0350779	0.000459168	160415	5.20524	197875	5.29639	0.113137	0.728321	0	0	0	1
38.8833	1.43407	2.08805	7.72936	2.52741	0.427915	0.0385167	0.000454339	159657	5.20319	196741	5.29389	0.11133	0.72066	0	0	0	1
38.9	1.41754	2.13162	7.72094	1.73313	0.382562	0.0414978	0.000448999	160900	5.20656	195614	5.2914	0.109543	0.71219	0	0	0	1
38.9167	1.40055	2.06945	7.50546	2.14873	0.405569	0.0392908	0.000443926	155387	5.19141	194494	5.28891	0.107776	0.704144	0	0	0	1
38.9333	1.3857	1.94426	7.29715	2.36474	0.483965	0.0352528	0.000439826	150318	5.17701	193380	5.28641	0.106027	0.697641	0	0	0	1
38.95	1.37482	1.90589	7.25898	1.85413	0.319593	0.0347243	0.000436237	155217	5.19094	192272	5.28392	0.104294	0.691947	0	0	0	1
38.9667	1.36317	2.03552	7.44602	1.87696	0.365641	0.0332803	0.000432307	158452	5.1999	191171	5.28142	0.102575	0.685714	0	0	0	1
38.9833	1.35015	1.94985	7.21223	1.997	0.323187	0.0322941	0.000427064	154404	5.18866	190076	5.27893	0.100875	0.677398	0	0	0	1
39	1.33027	1.88722	6.96669	1.29916	0.256624	0.0366484	0.000422259	161882	5.2092	188987	5.27643	0.0991945	0.669776	0	1.72957	0	1
39.0167	1.31999	2.08674	7.33256	1.91571	0.378202	0.035357	0.000418499	162254	5.2102	187904	5.27394	0.0975309	0.663812	0	2.40764	0	1
39.0333	1.30667	1.86084	6.8676	1.72279	0.32995	0.0349811	0.000413961	154399	5.18864	186828	5.27144	0.0958838	0.656615	0	0	0	1
39.05	1.29151	1.85772	6.80242	2.10756	0.300467	0.0378095	0.000408719	155237	5.191	185758	5.26895	0.0942561	0.648299	0	0	0	1
39.0667	1.27376	1.83355	6.75234	2.17267	0.382372	0.0385017	0.000403913	151349	5.17998	184694	5.26645	0.0926482	0.640677	0	0	0	1
39.0833	1.26135	1.72499	6.53427	1.81281	0.369978	0.0330904	0.000399643	150155	5.17654	183636	5.26396	0.0910583	0.633904	0	0	0	1
39.1	1.24696	1.76825	6.52127	1.55137	0.347513	0.0357663	0.000395227	153789	5.18693	182584	5.26146	0.0894856	0.626899	0	0	0	1
39.1167	1.23364	1.76849	6.53375	2.02663	0.235174	0.0311179	0.000390154	152171	5.18233	181538	5.25897	0.0879316	0.618853	0	0	0	1
39.1333	1.21512	1.68664	6.27356	1.0607	0.359499	0.0301317	0.000385228	146517	5.16589	180498	5.25647	0.0863974	0.611038	0	0	0	1
39.15	1.20271	1.5999	6.1063	2.13669	0.304381	0.0299084	0.00038159	143551	5.15701	179465	5.25398	0.0848802	0.605267	0	0	0	1
39.1667	1.19229	1.59083	6.04081	1.25773	0.166407	0.033042	0.000377733	148837	5.17271	178437	5.25148	0.0833778	0.599149	0	0	0	1
39.1833	1.17851	1.68048	6.02964	1.88558	0.254874	0.0344971	0.00037249	152706	5.18386	177414	5.24899	0.0818934	0.590834	0	0	0	1
39.2	1.15938	1.62823	6.067	1.50085	0.349902	0.0327479	0.000368681	151580	5.18064	176398	5.24649	0.0804269	0.584793	0	0	0	1
39.2167	1.1546	1.62267	5.83427	1.45868	0.175612	0.0338979	0.000365456	148177	5.17078	175388	5.244	0.0789744	0.579678	0	0	0	1
39.2333	1.13914	1.52677	5.62459	1.02208	0.253703	0.0307754	0.000361527	145727	5.16354	174383	5.2415	0.077536	0.573444	0	0	0	1
39.25	1.12994	1.53845	5.65126	1.07467	0.310279	0.034672	0.000357621	154969	5.19024	173384	5.23901	0.076113	0.567249	0	12.8174	0	1
39.2667	1.11463	1.68151	5.73989	1.448	0.329623	0.0364323	0.000353813	163478	5.21346	172391	5.23651	0.0747054	0.561208	0	25.6112	0	1
39.2833	1.10603	1.67244	5.5061	1.31107	0.255126	0.0355987	0.000350782	155441	5.19157	171404	5.23402	0.0733113	0.556402	0	20.3485	0	1
39.3	1.09561	1.49247	5.39346	0.944197	0.239833	0.0352228	0.000346244	144305	5.15928	170422	5.23153	0.0719322	0.549204	0	0	0	1
39.3167	1.07755	1.41489	5.33911	1.31219	0.276877	0.0308796	0.000341172	140315	5.1471	169446	5.22903	0.070572	0.541158	0	0	0	1
39.3333	1.06377	1.37255	5.15765	1.35593	0.22359	0.0335554	0.000336561	141430	5.15054	168475	5.22654	0.0692311	0.533845	0	0	0	1
39.35	1.04862	1.39827	5.18936	1.62366	0.311751	0.0318063	0.000332315	144480	5.15981	167510	5.22404	0.0679076	0.52711	0	0	0	1
39.3667	1.03712	1.39454	5.01737	1.35979	0.256785	0.0317355	0.000328118	150502	5.17754	166551	5.22155	0.0666009	0.520452	0	11.2348	0	1
39.3833	1.02227	1.47504	5.17527	1.27718	0.143684	0.0273923	0.000323653	145493	5.16284	165597	5.21905	0.0653113	0.51337	0	0	0	1
39.4	1.0091	1.26379	4.80873	1.15887	0.329959	0.0282371	0.000319067	140361	5.14725	164648	5.21656	0.0640396	0.506095	0	0	0	1
39.4167	0.993486	1.34368	4.98585	1.33552	0.259429	0.0293871	0.000314286	143235	5.15605	163705	5.21406	0.0627865	0.498512	0	0	0	1
39.4333	0.979093	1.27601	4.71285	1.43098	0.269313	0.0314526	0.000310915	145360	5.16244	162767	5.21157	0.0615494	0.493166	0	0	0	1
39.45	0.97233	1.3527	4.87639	1.81087	0.310935	0.0287879	0.000308225	155317	5.19122	161835	5.20907	0.0603244	0.488899	0	15.7668	0	1
39.4667	0.96221	1.42786	4.87224	1.66449	0.300678	0.028412	0.000304149	149227	5.17385	160908	5.20658	0.0591128	0.482434	0	12.4592	0	1
39.4833	0.946749	1.20928	4.46603	1.11939	0.24205	0.0284939	0.00029983	142838	5.15484	159986	5.20408	0.0579177	0.475583	0	0	0	1
39.5	0.935102	1.28062	4.50308	1.19456	0.230724	0.0232352	0.000295803	140702	5.1483	159070	5.20159	0.0567392	0.469195	0	0	0	1
39.5167	0.921472	1.14033	4.34497	1.03872	0.295234	0.0262162	0.000291387	130778	5.11653	158159	5.19909	0.0555774	0.462191	0	0	0	1
39.5333	0.907385	1.07968	4.14337	0.902405	0.315342	0.0261455	0.000286412	129531	5.11237	157253	5.1966	0.0544342	0.454299	0	0	0	1
39.55	0.890245	1.08145	4.10016	0.611061	0.227417	0.025617	0.000280975	133597	5.1258	156352	5.1941	0.0533115	0.445674	0	0	0	1
39.5667	0.873259	1.1035	4.04383	1.00529	0.192897	0.0266144	0.000276729	137011	5.13676	155456	5.19161	0.052208	0.43894	0	0	0	1
39.5833	0.863596	1.10252	4.08149	0.799858	0.224754	0.0273066	0.000273479	136467	5.13503	154566	5.18911	0.0511194	0.433786	0	0	0	1
39.6	0.852865	1.06934	3.96015	0.978943	0.0115545	0.0247945	0.000269914	134416	5.12845	153681	5.18662	0.0500442	0.428131	0	0	0	1
39.6167	0.841219	1.04257	3.92213	1.18717	0.130081	0.0238082	0.00026647	142998	5.15533	152800	5.18412	0.048983	0.422668	0	15.0707	0	1
39.6333	0.831251	1.17083	3.85588	1.28981	0.0812186	0.0234323	0.000261446	141542	5.15089	151925	5.18163	0.0479384	0.4147	0	13.4532	0	1
39.65	0.809687	0.979107	3.73638	1.55114	0.196846	0.020615	0.000256982	133624	5.12588	151055	5.17914	0.0469127	0.407618	0	0	0	1
39.6667	0.803229	1.02054	3.81463	0.999482	0.10358	0.0219176	0.000254754	148938	5.17301	150189	5.17664	0.0459001	0.404083	0	0	0	1
39.6833	0.795702	1.18573	4.16936	1.31498	0.10614	0.0192529	0.000251893	143274	5.15617	149329	5.17414	0.0448977	0.399547	0	0	0	1
39.7	0.785277	0.91329	3.47552	0.831224	0.0972558	0.0196399	0.00024862	127759	5.10639	148474	5.17165	0.0439074	0.394354	0	0	0	1
39.7167	0.775156	0.936568	3.52997	1.42443	0.108055	0.0203321	0.000244349	127724	5.10627	147623	5.16915	0.042932	0.387581	0	0	0	1
39.7333	0.758475	0.88111	3.36453	0.758333	0.105885	0.0190407	0.00024042	132502	5.12222	146778	5.16666	0.0419728	0.381347	0	0	0	1
39.75	0.750491	0.972747	3.50199	0.114816	0.13942	0.0142397	0.000237292	138116	5.14024	145937	5.16417	0.0410276	0.376386	0	0	0	1
39.7667	0.738844	0.932701	3.36402	0.723589	0.0121272	0.0211881	0.000233751	133380	5.12509	145101	5.16167	0.0400956	0.37077	0	0	0	1
39.7833	0.728266	0.881058	3.28739	1.03375	0.208321	0.0194389	0.000230477	132905	5.12354	144270	5.15918	0.0391771	0.365577	0	0	0	1
39.8	0.718299	0.900826	3.2364	1.23541	0.158696	0.0169267	0.000226402	129833	5.11339	143444	5.15668	0.0382731	0.359112	0	0	0	1
39.8167	0.702685	0.809358	3.05265	0.637674	-0.00872763	0.0167034	0.000222058	126079	5.10064	142622	5.15419	0.0373858	0.352223	0	0	0	1
39.8333	0.691039	0.820581	3.05736	0.745806	0.182583	0.0106818	0.000218663	126508	5.10212	141805	5.15169	0.0365138	0.346838	0	0	0	1
39.85	0.681376	0.790148	3.00789	0.675104	0.20208	0.0103059	0.00021556	128145	5.1077	140993	5.1492	0.0356546	0.341916	0	0	0	1
39.8667	0.671561	0.818003	3.01809	0.771792	0.158406	0.0111507	0.000212116	135529	5.13203	140185	5.1467	0.0348084	0.336453	0	0	0	1
39.8833	0.659762	0.854099	3.08214	0.428111	0.124955	0.0145895	0.000207919	131599	5.11925	139382	5.14421	0.0339773	0.329796	0	0	0	1
39.9	0.645217	0.737758	2.76458	0.57622	0.174817	0.0134506	0.000203867	147438	5.16861	138584	5.14171	0.0331626	0.323369	0	21.6137	0	1
39.9167	0.634334	1.00655	3.20782	0.903621	0.157387	0.0121592	0.000200886	157619	5.19761	137790	5.13922	0.0323617	0.31864	0	28.8045	0	1
39.9333	0.626502	0.828107	2.82419	0.772647	0.138432	0.0134618	0.000197126	133202	5.12451	137001	5.13672	0.0315742	0.312676	0	6.51267	0	1
39.95	0.610736	0.698186	2.64517	0.777629	0.108186	0.00850825	0.000193269	135675	5.1325	136216	5.13423	0.0308018	0.306558	0	12.5045	0	1
39.9667	0.602294	0.825376	2.74921	0.563342	0.218625	0.0104212	0.000190044	135902	5.13323	135436	5.13173	0.0300434	0.301443	0	17.5015	0	1
39.9833	0.590495	0.674399	2.47651	0.518275	0.0647821	0.00974009	0.00018643	123963	5.09329	134660	5.12924	0.0292985	0.295711	0	0	0	1
40	0.579612	0.670516	2.50623	0.309787	0.162099	0.0110427	0.000183035	125085	5.09721	133889	5.12674	0.0285674	0.290325	0	0	0	1
40.0167	0.569186	0.662513	2.50346	0.0579638	0.159471	0.0108193	0.000179373	128621	5.10931	133122	5.12425	0.0278504	0.284516	0	0	0	1
40.0333	0.556625	0.679992	2.45674	0.0443302	0.191327	0.00907015	0.000175151	128693	5.10955	132359	5.12175	0.0271489	0.27782	0	0	0	1
40.05	0.54269	0.631096	2.3293	0.57391	0.201059	0.00747355	0.000171659	128275	5.10814	131601	5.11926	0.0264627	0.27228	0	0	0	1
40.0667	0.534705	0.649338	2.30944	0.372593	0.237798	0.00923388	0.000169066	165691	5.2193	130847	5.11676	0.0257886	0.268168	0	31.158	0	1
40.0833	0.526416	0.972756	2.93777	0.138622	0.12256	0.00916316	0.000166035	218738	5.33992	130098	5.11427	0.0251255	0.263361	0	47.0823	0	1
40.1	0.515685	1.11627	2.84298	0.714588	0.153653	0.0057355	0.000163588	192227	5.28381	129352	5.11177	0.0244733	0.25948	0	44.2307	0	1
40.1167	0.511058	0.695368	2.34719	0.315518	0.180017	0.00947948	0.000161044	165472	5.21872	128611	5.10928	0.023831	0.255444	0	37.1642	0	1
40.1333	0.499717	0.844683	2.39737	0.0450786	0.150075	0.011545	0.000158549	159361	5.20238	127875	5.10679	0.0231987	0.251486	0	32.7156	0	1
40.15	0.495395	0.617717	2.27863	0.364697	0.0511641	0.0117794	0.000155859	131731	5.11969	127142	5.10429	0.0225766	0.247219	0	0	0	1
40.1667	0.482833	0.577213	2.15912	0.385243	0.170454	0.00758884	0.000151661	128074	5.10746	126414	5.1018	0.0219681	0.240561	0	0	0	1
40.1833	0.469051	0.553188	2.03138	0.418149	0.146921	0.0107225	0.000148412	123374	5.09122	125690	5.0993	0.0213744	0.235407	0	0	0	1
40.2	0.46244	0.511616	1.83299	0.501866	-0.0783333	0.00775257	0.000146233	121132	5.08326	124970	5.09681	0.0207914	0.23195	0	0	0	1
40.2167	0.455372	0.51872	1.93092	0.261334	0.111757	0.00798702	0.000143615	132392	5.12186	124254	5.09431	0.0202179	0.227799	0	15.7084	0	1
40.2333	0.446014	0.585637	1.94172	0.028432	0.197935	0.00669559	0.000141023	124567	5.0954	123542	5.09181	0.0196547	0.223686	0	0	0	1
40.25	0.439098	0.435728	1.74394	0.529325	0.164179	0.00723522	0.000138576	114329	5.05816	122835	5.08932	0.0191015	0.219805	0	0	0	1
40.2667	0.430656	0.48754	1.81975	0.494939	0.116689	0.00869037	0.000136518	114444	5.05859	122131	5.08683	0.0185572	0.216541	0	0	0	1
40.2833	0.426182	0.422927	1.69384	0.569044	0.161516	0.00739895	0.000134168	162175	5.20998	121432	5.08433	0.0180216	0.212814	0	45.2185	0	1
40.3	0.415909	0.829963	1.85403	0.0996299	0.173689	0.00534458	0.000131721	205460	5.31273	120736	5.08184	0.0174956	0.208933	0	53.9198	0	1
40.3167	0.410824	0.719269	2.03161	0.106901	0.108347	0.00405315	0.000129055	172052	5.23566	120044	5.07934	0.0169796	0.204704	0	39.4433	0	1
40.3333	0.399178	0.562798	1.83413	0.125006	0.124182	0.00367725	0.000125417	128861	5.11012	119357	5.07685	0.0164761	0.198934	0	13.714	0	1
40.35	0.387989	0.376115	1.47903	0.603315	0.120028	0.00467465	0.0001228	122401	5.08778	118673	5.07435	0.015985	0.194782	0	0	0	1
40.3667	0.382752	0.498727	1.77518	-0.084299	0.0864239	0.0049091	0.000120839	135096	5.13064	117993	5.07186	0.0155029	0.191672	0.141451	16.5234	6.71671	1
40.3833	0.375683	0.449373	1.54017	-0.0310991	0.163599	0.00514355	0.000118538	118428	5.07345	117317	5.06936	0.0150293	0.188022	0.282942	0	8.09949	1
40.4	0.368309	0.367365	1.46156	-0.195337	0.101309	0.00232624	0.000115678	128107	5.10757	116645	5.06687	0.0145658	0.183486	0.240668	0	7.87778	1
40.4167	0.357731	0.495166	1.74778	0.00739902	0.070452	0.00271328	0.000112405	145667	5.16336	115977	5.06437	0.0141146	0.178293	0	14.1132	0	1
40.4333	0.347763	0.456035	1.60478	0.451682	0.173414	0.00294774	0.000109933	143177	5.15587	115313	5.06188	0.0136746	0.174373	0	20.8997	0	1
40.45	0.342221	0.457493	1.53349	-0.00644047	0.229533	0.00226666	0.000107802	167450	5.22389	114652	5.05938	0.0132438	0.170993	0	36.326	0	1
40.4667	0.334389	0.586056	1.70558	0.222083	0.188605	0.000822645	0.000105112	184977	5.26712	113996	5.05689	0.0128226	0.166727	0.15404	44.4739	7.67345	1
40.4833	0.325337	0.533955	1.49407	-0.331407	0.17499	0.0010571	0.000102641	157354	5.19688	113343	5.05439	0.0124115	0.162807	0.397007	37.1168	9.96855	1
40.5	0.318879	0.399457	1.3828	0.0562659	0.215392	-0.00176021	0.000100291	143598	5.15715	112694	5.0519	0.01201	0.15908	0	27.6652	0	1
40.5167	0.310589	0.435247	1.38171	0.144103	0.236872	-0.00320422	9.79904e-05	141223	5.14991	112048	5.0494	0.0116176	0.15543	0	26.8405	0	1
40.5333	0.304436	0.366972	1.28875	0.263374	0.124686	-0.00342753	9.63701e-05	131582	5.1192	111406	5.04691	0.0112331	0.15286	0	14.5203	0	1
40.55	0.300419	0.36965	1.30429	-0.188798	0.234667	-0.00288791	9.47983e-05	130605	5.11596	110768	5.04441	0.0108548	0.150367	1.04668	16.1582	12.9419	1
40.5667	0.294571	0.349441	1.21347	-0.481209	0.235549	-0.000364637	9.29106e-05	122616	5.08855	110134	5.04192	0.0104834	0.147372	0.85546	13.0881	11.8483	1
40.5833	0.288571	0.312446	1.12632	-0.0553897	0.0629375	0.000327579	9.02935e-05	120882	5.08236	109503	5.03943	0.0101209	0.143221	0.372085	0	8.93459	1
40.6	0.278145	0.322601	1.21067	-0.17141	0.144233	-0.00187938	8.74575e-05	118232	5.07274	108875	5.03693	0.00976925	0.138723	0.317868	0	8.41525	1
40.6167	0.270772	0.27874	0.97352	-0.0162812	0.190585	-0.00042422	8.42813e-05	101143	5.00494	108252	5.03444	0.00942945	0.133685	0.326018	0	8.05624	1
40.6333	0.25821	0.21779	0.915662	-0.169228	0.131957	0.000420584	8.15183e-05	97254	4.98791	107632	5.03194	0.0091014	0.129302	1.20597	0	12.2976	1
40.65	0.25343	0.245035	0.973007	-0.494446	0.130244	-0.000107904	7.97035e-05	134701	5.12937	107015	5.02944	0.0087824	0.126424	1.74018	18.3425	15.4904	1
40.6667	0.246819	0.378328	1.19194	-0.441856	0.096488	0.00149984	7.64056e-05	140459	5.14755	106402	5.02695	0.00847352	0.121193	1.70368	21.8021	15.5974	1
40.6833	0.232732	0.24444	0.938466	-0.436874	0.129413	0.00142912	7.39101e-05	143346	5.15639	105793	5.02446	0.00817611	0.117234	1.95132	21.4483	16.4303	1
40.7	0.231156	0.37041	1.16839	-0.53672	0.111678	0.00074804	7.2387e-05	174922	5.24284	105187	5.02196	0.00788665	0.114818	1.48393	32.2657	16.026	1
40.7167	0.223172	0.36256	1.18331	-0.188415	0.127513	0.0046446	7.10584e-05	163925	5.21465	104584	5.01947	0.00760283	0.112711	1.88248	30.1029	16.9772	1
40.7333	0.222817	0.312137	1.01559	-0.714591	0.117408	-0.000308934	7.03132e-05	137992	5.13985	103985	5.01697	0.00732311	0.111529	1.84906	18.7569	15.9346	1
40.75	0.218495	0.251187	0.937591	-0.163039	0.0802948	-0.00480471	6.90819e-05	165424	5.2186	103390	5.01448	0.0070473	0.109576	1.97946	31.0213	17.3163	1
40.7667	0.215089	0.410573	1.2052	-0.760016	0.108947	-0.00212885	6.71212e-05	170599	5.23198	102797	5.01198	0.00677781	0.106466	3.43969	38.882	21.0332	1
40.7833	0.206189	0.250745	0.799748	-0.798522	0.137294	-0.00342028	6.47958e-05	133799	5.12645	102209	5.00949	0.0065168	0.102777	4.1026	31.0631	20.5705	1
40.8	0.200494	0.251287	0.825355	-0.995566	-0.111611	-0.00440653	6.31998e-05	123351	5.09114	101623	5.00699	0.00626355	0.100246	4.1408	9.53615	20.0824	1
40.8167	0.196172	0.201781	0.789926	-0.770705	0.185138	-0.00279878	6.08987e-05	139742	5.14533	101041	5.0045	0.006018	0.0965959	15.292	33.412	32.3597	1
40.8333	0.186052	0.290671	0.776165	-5.51624	0.164962	-0.00409021	5.83788e-05	157308	5.19675	100462	5.002	0.005782	0.092599	37.1664	41.8055	45.2592	1
40.85	0.180356	0.239028	0.782851	-9.13034	0.163097	-0.00919634	5.72933e-05	143762	5.15764	99887	4.99951	0.00555313	0.0908772	46.6648	24.8881	47.3825	1
40.8667	0.179239	0.238655	0.825395	-8.91616	0.122474	-0.01003	5.69858e-05	165681	5.21927	99315	4.99701	0.00532702	0.0903894	48.2753	34.1667	50.2427	1
40.8833	0.178426	0.307556	0.901203	-9.65321	0.184238	-0.00888002	5.53411e-05	144074	5.15859	98746	4.99452	0.00510477	0.0877807	51.6339	25.9499	49.0434	1
40.9	0.168916	0.154748	0.645896	-9.63633	0.205261	-0.011087	5.27727e-05	113398	5.05461	98180	4.99202	0.00489085	0.0837066	54.2017	0	46.02	1
40.9167	0.162305	0.194352	0.745508	-9.67071	0.0874288	-0.00917405	5.11037e-05	141933	5.15208	97618	4.98953	0.00468532	0.0810593	57.2627	0	50.5117	1
40.9333	0.158441	0.227396	0.778896	-10.0811	0.186882	-0.0106181	4.90214e-05	150683	5.17806	97059	4.98704	0.00448722	0.0777565	61.2845	32.5059	52.7082	1
40.95	0.149236	0.200167	0.590422	-10.1989	0.202259	-0.0122147	4.70607e-05	175981	5.24547	96503	4.98454	0.00429711	0.0746465	62.5983	46.9468	55.9006	1
40.9667	0.146135	0.27624	0.730165	-9.68613	0.132034	-0.0122854	4.53188e-05	180028	5.25534	95950	4.98204	0.00411433	0.0718835	63.6495	36.0621	56.6394	1
40.9833	0.138303	0.195453	0.737308	-9.78369	0.164501	-0.0088466	4.36012e-05	172706	5.23731	95400	4.97955	0.00393839	0.0691591	65.4314	20.5471	56.3774	1
41	0.135355	0.241619	0.766577	-9.47414	0.208412	-0.0113587	4.27832e-05	172024	5.23559	94854	4.97706	0.00376747	0.0678615	31.2334	32.923	44.0024	1
41.0167	0.133169	0.18433	0.593209	0.454242	0.0715065	-0.0135657	4.12601e-05	171451	5.23414	94310	4.97456	0.00360118	0.0654456	0	38.7499	0	1
41.0333	0.125795	0.22424	0.647045	0.262538	0.183014	-0.0110424	3.98099e-05	176441	5.2466	93770	4.97206	0.00344078	0.0631454	0	15.7441	0	1
41.05	0.124067	0.183736	0.78343	0.444522	0.120113	-0.00973984	3.81896e-05	125024	5.09699	93233	4.96957	0.00328645	0.0605753	0	0	0	1
41.0667	0.115625	0.0954719	0.421616	-0.23409	0.168907	-0.0133201	3.57669e-05	245816	5.39061	92699	4.96708	0.00314011	0.0567326	0	61.9745	0	1
41.0833	0.108862	0.403631	0.655506	0.326923	0.174214	-0.0158322	3.52649e-05	258946	5.41321	92168	4.96458	0.00299957	0.0559363	0	62.2551	0	1
41.1	0.112474	0.114562	0.456045	0.339687	0.160752	-0.0155978	3.42524e-05	145193	5.16195	91640	4.96209	0.00286202	0.0543302	0	0	0	1
41.1167	0.102507	0.174766	0.606316	0.274936	0.127606	-0.0171944	3.25591e-05	168470	5.22652	91115	4.95959	0.00272983	0.0516444	0	9.24079	0	1
41.1333	0.101847	0.144027	0.53091	0.855633	0.177468	-0.0166547	3.19841e-05	177034	5.24806	90593	4.95709	0.00260213	0.0507324	0	26.4909	0	1
41.15	0.098898	0.184242	0.564146	0.683002	0.235112	-0.0159625	3.11904e-05	197076	5.29463	90074	4.9546	0.00247713	0.0494734	0	40.977	0	1
41.1667	0.0968648	0.170441	0.488892	1.67981	0.210206	-0.017254	3.03966e-05	151113	5.1793	89558	4.9521	0.00235527	0.0482143	0	30.27	0	1
41.1833	0.0939161	0.0956048	0.37717	0.214909	0.0215726	-0.0170195	2.93354e-05	219372	5.34118	89045	4.94961	0.00223709	0.0465311	0	54.7109	0	1
41.2	0.0902044	0.272539	0.534307	0.00657296	0.214867	-0.0186161	2.87605e-05	258288	5.4121	88535	4.94711	0.00212214	0.0456191	0.241431	58.5457	9.9626	1
41.2167	0.0903075	0.150858	0.445015	-0.0534474	0.151967	-0.0182291	2.78938e-05	321666	5.50741	88028	4.94462	0.00201004	0.0442444	0.136077	67.1115	8.85393	1
41.2333	0.0847648	0.354494	0.520061	0.0278287	0.0481726	-0.0170791	2.64679e-05	308679	5.48951	87524	4.94213	0.00190248	0.0419828	0	66.8751	0	1
41.25	0.0813583	0.105861	0.364545	0.392766	0.0768249	-0.0136403	2.52609e-05	125374	5.09821	87023	4.93963	0.00180013	0.0400682	0	0	0	1
41.2667	0.0771888	0.0786317	0.339493	0.140332	0.16224	-0.0156947	2.42483e-05	118387	5.0733	86524	4.93714	0.00170217	0.0384621	0	0	0	1
41.2833	0.0750031	0.0892447	0.386004	0.198872	0.0860642	-0.015918	2.35275e-05	252578	5.4024	86029	4.93464	0.00160764	0.0373187	0	57.4172	0	1
41.3	0.0726647	0.249852	0.414968	0.368955	0.0661935	-0.0149206	2.2442e-05	641207	5.807	85536	4.93215	0.00151669	0.035597	0	74.5706	0	1
41.3167	0.0681901	0.546109	0.790459	-0.101069	0.0595979	-0.0149913	2.17455e-05	532759	5.72653	85046	4.92965	0.00142926	0.0344922	0	68.1995	0	1
41.3333	0.0682931	0.105062	0.417201	0.208478	0.100305	-0.0153672	2.13407e-05	304459	5.48353	84559	4.92716	0.00134401	0.0338501	0.559147	33.9359	13.9238	1
41.35	0.0656496	0.270857	0.773313	-0.289012	0.0427447	-0.0145224	2.09117e-05	352175	5.54676	84074	4.92466	0.00126041	0.0331695	2.15533	52.6348	22.9173	1
41.3667	0.0656	0.15116	0.306824	-0.0151696	0.0782634	-0.0177975	2.02152e-05	186278	5.27016	83593	4.92217	0.00117903	0.0320647	0.0640036	55.4593	5.73934	1
41.3833	0.061278	0.0641162	0.219515	0.00644456	0.0651065	-0.0148164	1.92998e-05	184915	5.26697	83114	4.91967	0.00110085	0.0306129	1.1117	38.5676	14.8273	1
41.4	0.0598552	0.14202	0.407323	-0.151232	-0.0284642	-0.014582	1.82143e-05	389758	5.5908	82638	4.91718	0.00102662	0.0288911	2.1197	58.4471	23.5738	1
41.4167	0.0544651	0.262649	0.530433	-0.109324	0.121495	-0.0116009	1.61321e-05	375873	5.57504	82165	4.91469	0.000958664	0.0255883	1.30512	59.6735	19.8139	1
41.4333	0.0467861	0.0825273	0.250712	-0.0327778	0.0695813	-0.0138079	1.50709e-05	184741	5.26656	81694	4.91219	0.000896926	0.0239051	1.92619	35.1774	17.8031	1
41.45	0.0478047	0.0784918	0.254041	-0.163141	0.0860265	-0.0166252	1.49822e-05	220818	5.34403	81226	4.9097	0.000837463	0.0237643	9.36717	28.5495	32.0102	1
41.4667	0.0462292	0.113214	0.377304	-0.784075	0.140008	-0.0180692	1.44072e-05	264859	5.42301	80761	4.9072	0.000779313	0.0228524	9.50979	34.7847	34.1824	1
41.4833	0.0441961	0.1075	0.316851	-0.140665	0.0952658	-0.0192081	1.3346e-05	218092	5.33864	80298	4.9047	0.0007244	0.0211692	5.21931	18.262	26.2316	1
41.5	0.0395689	0.0615025	0.270284	-0.329469	0.113389	-0.0145486	1.31601e-05	616134	5.78968	79838	4.90221	0.000671955	0.0208742	9.09975	71.4244	44.6315	1
41.5167	0.0430288	0.391024	0.492729	-0.478753	0.072309	-0.0135512	1.32658e-05	747816	5.87379	79381	4.89972	0.000619669	0.0210419	10.5332	79.3645	49.9872	1
41.5333	0.0402327	0.146968	0.173945	-0.464311	0.121103	-0.0145374	1.18886e-05	388578	5.58948	78926	4.89722	0.000569898	0.0188574	6.97938	72.7299	35.0352	1
41.55	0.0343848	0.109973	0.241208	-0.0957119	0.103063	-0.0144556	1.04871e-05	284225	5.45366	78474	4.89473	0.000525626	0.0166343	1.80003	43.161	20.0934	1
41.5667	0.0314361	0.0618401	0.257049	-0.0316782	0.00155799	-0.0140685	9.83919e-06	348218	5.54185	78025	4.89223	0.000485408	0.0156067	7.15488	46.3425	34.0584	1
41.5833	0.0303184	0.135319	0.293642	-0.443414	0.136411	-0.0126134	9.67753e-06	514886	5.71171	77578	4.88974	0.000446792	0.0153502	11.5192	48.9199	45.4762	1
41.6	0.0304215	0.150968	0.479619	-0.309037	0.174982	-0.0120737	9.85623e-06	286613	5.4573	77133	4.88724	0.000408143	0.0156337	14.3167	15.6713	40.2211	1
41.6167	0.03144	0.0131125	0.095832	-0.643258	-0.0255529	-0.0129074	9.62164e-06	95295	4.97907	76691	4.88474	0.000369604	0.0152616	18.3422	0	30.2632	1
41.6333	0.0289491	0.0408153	0.194376	-0.547638	0.0827502	-0.014504	8.87651e-06	142408	5.15353	76252	4.88225	0.000333003	0.0140797	18.9277	0	34.9637	1
41.65	0.0267633	0.0334229	0.181225	-0.586297	0.147566	-0.015948	8.73916e-06	197714	5.29604	75815	4.87976	0.000298149	0.0138618	14.2356	25.4966	35.4714	1
41.6667	0.028087	0.0667714	0.154952	-0.253403	0.146616	-0.0132721	9.08804e-06	413367	5.61634	75381	4.87726	0.000262876	0.0144152	12.9922	55.2549	43.996	1
41.6833	0.028953	0.148033	0.372057	-0.543526	0.125525	-0.0138006	8.99932e-06	446596	5.64991	74949	4.87477	0.000227088	0.0142745	18.336	59.4011	50.6384	1
41.7	0.0275302	0.0808257	0.14864	-0.570129	0.0849019	-0.0137188	8.59455e-06	941537	5.97384	74520	4.87227	0.000192277	0.0136324	32.4874	60.2368	78.5701	1
41.7167	0.0264125	0.379525	0.881492	-1.31435	0.177488	-0.0107377	8.72463e-06	709063	5.85068	74093	4.86978	0.000158009	0.0138388	31.4293	49.7711	70.699	1
41.7333	0.0283466	-0.0242912	0.0667968	-0.536362	0.0968878	-0.0137076	9.41387e-06	0	-INF	73669	4.86728	0.00012212	0.014932	17.4908	97.7834	0	1
41.75	0.0307385	-0.00376002	0.0994226	-0.574867	0.100516	-0.0149991	9.93293e-06	100394	5.00171	73247	4.86479	8.38407e-05	0.0157554	25.0178	0	34.1501	1
41.7667	0.0316044	0.0625475	0.25183	-1.10211	0.0525687	-0.0106447	9.01762e-06	252708	5.40262	72827	4.86229	4.63451e-05	0.0143035	48.897	46.4008	58.0819	1
41.7833	0.0249936	0.0685828	0.114168	-1.87319	0.0139297	-0.013462	7.20278e-06	162592	5.2111	72410	4.8598	1.42514e-05	0.0114249	44.3926	20.4874	48.5523	1
