# Supplementary material for: Thermodynamically controlled multiphase separation of heterogeneous liquid crystal colloids
Source: Nat Commun. 2023 Aug 29;14:5277. doi: 10.1038/s41467-023-41054-7 (PMC10465492; doi:10.1038/s41467-023-41054-7)
Supplement: Supplementary file 11 — Source Data [file 41467_2023_41054_MOESM11_ESM.zip › Source data/Supplementary Figure 7_The size-exclusion chromatography/10-11-2021/Han-7-D.xlsx]

## Sheet: Sample Details
Administrative Information
Export date	8. marraskuuta 2021 20:38:48
Culture name	fi-FI
Decimal separator	,
Workspace name	Leena
Workspace path	C:\ProgramData\Agilent Technologies\GPC\Workspaces\Leena\
File name	MDS_2_11_2021_Leena-0020.sample
Creation date	3. marraskuuta 2021 11:09:21
Created by	gpc-sec
Comments	Collected by Agilent GPC/SEC Software Version 1.1.3131.27789
Software version	Agilent GPC/SEC Software - 1.1.3131.27789
Sample Information
Sample name	Han-7
Information
Sample type	Sample
Injection date	3. marraskuuta 2021
Vial number	1
Injection number	1
Injection volume (µL)	100
Concentration (mg/mL)	1
dn/dc (mL/g)	0.1
UV extinction coefficient [(mg/mL)-¹][cm-¹]	1
Mark-Houwink K ((10e-5) dL/g)	14.1
Mark-Houwink Alpha	0.7
Mp	100000
Analysed	Yes
Instrument Conditions
Eluent
Refractive index (RIU)	1
Set flow rate (mL/min)	1
LS Wavelength (nm)	658
Set temperature (°C)	20
Actual temperature (°C)	0
Actual flow rate (mL/min)	0
Column information
Data origin	Collected by Agilent GPC/SEC Software Version 1.1.3131.27789
Instrument name
Collection Parameters
Collected by	gpc-sec
Number of channels	6
Run length (mins)	60.0167
Delay time (secs)	0
Sampling interval (secs)	1
Number of data points	3601
DLS Parameters
Viscosity (cP)	0.0089
Correlator run time (secs)	5
Collection fraction	0
Channel Information
Channel ID	Detector type	Detector name	Detector units	Channel Information
1	RI	RI	mV
2	LS 15°	LS 15°	mV
3	LS 90°	LS 90°	mV
4	VS DP	VS DP	mV
5	VS IP	VS IP	mV
6	UV 280nm	UV 280nm	mV

## Sheet: Raw Data
Collection Parameters
Collected by	gpc-sec
Number of channels	6
Run length (mins)	60.0167
Delay time (secs)	0
Sampling interval (secs)	1
Number of data points	3601
DLS Parameters
Viscosity (cP)	0.0089
Correlator run time (secs)	5
Collection fraction	0
Channel Information
Channel ID	Detector type	Detector name	Detector units	Channel Information
1	RI	RI	mV
2	LS 15°	LS 15°	mV
3	LS 90°	LS 90°	mV
4	VS DP	VS DP	mV
5	VS IP	VS IP	mV
6	UV 280nm	UV 280nm	mV
Raw Data
RT (mins)	Response Trace 1	Response Trace 2	Response Trace 3	Response Trace 4	Response Trace 5	Response Trace 6
0	-135.95	58.7904	90.8595	2.08733	480.847	47.9159
0.0166667	-135.947	58.8404	90.9342	1.95915	480.793	47.918
0.0333333	-135.948	58.8306	90.9194	2.26021	475.259	47.9169
0.05	-135.95	58.9359	91.1266	1.48064	471.808	47.9177
0.0666667	-135.958	58.8651	90.975	1.57661	470.689	47.9194
0.0833333	-135.954	58.7807	90.9292	1.97227	470.689	47.9177
0.1	-135.952	58.8096	90.8857	2.01103	470.967	47.9261
0.116667	-135.949	58.8133	90.9322	1.91689	471.847	47.9276
0.133333	-135.948	58.8505	90.9983	1.48827	472.663	47.9272
0.15	-135.947	58.7931	90.8669	1.51695	473.564	47.9298
0.166667	-135.943	58.8735	90.9266	1.41853	474.455	47.9284
0.183333	-135.939	58.8641	90.9423	1.56517	475.271	47.9301
0.2	-135.93	58.7721	90.7999	1.38939	475.813	47.9296
0.216667	-135.927	58.7968	90.8762	1.16463	476.615	47.9284
0.233333	-135.922	58.78	90.8421	1.86928	477.261	47.926
0.25	-135.92	58.8129	90.8825	1.67015	477.853	47.9276
0.266667	-135.919	58.8519	90.9557	1.93123	478.29	47.9258
0.283333	-135.92	58.7963	90.8538	2.11067	478.728	47.9282
0.3	-135.923	58.8107	90.8765	2.4778	479.134	47.9322
0.316667	-135.918	58.8461	90.9637	1.89186	479.465	47.9321
0.333333	-135.919	58.8343	90.9687	2.02187	479.76	47.9331
0.35	-135.917	58.8041	90.9153	2.2364	479.948	47.9339
0.366667	-135.915	58.9491	91.0871	1.60454	480.069	47.936
0.383333	-135.912	58.8799	91.0986	1.84059	480.403	47.9337
0.4	-135.914	58.8329	90.9237	1.5313	480.368	47.9356
0.416667	-135.913	58.8329	90.8831	2.2364	480.334	47.9371
0.433333	-135.909	58.8422	90.9866	1.38283	480.455	47.9368
0.45	-135.902	58.8346	90.9605	2.49977	480.64	47.9377
0.466667	-135.901	58.8389	90.9943	2.01103	480.837	47.9371
0.483333	-135.898	58.8656	90.9489	1.47041	481.109	47.9354
0.5	-135.892	58.8133	90.8671	1.58318	481.122	47.9339
0.516667	-135.89	58.9033	91.047	1.87035	481.017	47.9318
0.533333	-135.891	58.8328	90.9065	1.7643	480.599	47.9333
0.55	-135.888	58.8102	90.9074	2.1035	480.606	47.9336
0.566667	-135.886	58.9681	90.9329	1.47163	480.531	47.9287
0.583333	-135.883	58.8064	90.9483	2.14699	480.51	47.9299
0.6	-135.881	58.7673	90.8422	2.12425	480.674	47.9278
0.616667	-135.874	58.7846	90.8567	2.01042	480.63	47.9232
0.633333	-135.872	58.8674	90.9365	2.87712	480.602	47.9163
0.65	-135.873	58.8796	91.0435	2.44911	480.54	47.9136
0.666667	-135.867	58.7882	90.8918	2.9319	480.537	47.9086
0.683333	-135.863	58.8668	91.0255	2.0504	480.447	47.9028
0.7	-135.857	58.876	91.0655	0.997238	480.482	47.8968
0.716667	-135.853	58.8519	91.0807	2.29652	480.595	47.8941
0.733333	-135.851	58.7704	90.8202	1.77391	480.465	47.8844
0.75	-135.846	58.7957	90.8845	1.54259	480.244	47.8759
0.766667	-135.844	58.8506	90.9852	1.67198	480.446	47.8661
0.783333	-135.845	58.7919	90.8465	1.94603	480.362	47.8577
0.8	-135.842	58.8168	90.9292	2.22328	480.343	47.8382
0.816667	-135.838	58.9059	91.1225	1.48659	480.317	47.8317
0.833333	-135.842	58.8386	90.9681	1.41792	480.403	47.8191
0.85	-135.839	58.7859	90.872	2.24709	480.5	47.8027
0.866667	-135.836	58.8967	91.0056	2.13448	480.614	47.7903
0.883333	-135.836	58.7894	90.8881	1.99318	480.668	47.7792
0.9	-135.846	58.8203	90.8791	1.95976	480.71	47.7653
0.916667	-135.852	58.7934	90.8631	1.65886	480.621	47.7477
0.933333	-135.856	58.8026	90.8744	1.39412	480.821	47.7305
0.95	-135.863	58.7858	90.8707	2.01164	480.83	47.7096
0.966667	-135.866	58.8953	91.0404	1.96877	480.795	47.6931
0.983333	-135.873	58.829	90.917	1.28334	481.064	47.6746
1	-135.887	58.7985	90.8711	1.7411	481.143	47.6562
1.01667	-135.894	58.9175	91.0075	2.25121	481.028	47.6414
1.03333	-135.908	58.8065	90.8555	1.90437	481.009	47.6179
1.05	-135.928	58.7956	90.8767	1.8943	481.034	47.6014
1.06667	-135.942	58.8453	90.9336	1.66588	480.847	47.5852
1.08333	-135.958	58.7949	90.8636	1.18553	480.755	47.5678
1.1	-135.977	58.8573	90.9139	1.33629	480.891	47.5503
1.11667	-135.996	58.8471	91.0386	2.07848	481.06	47.5341
1.13333	-136.022	58.8639	90.8976	1.73088	481.064	47.5207
1.15	-136.052	58.7983	90.9141	1.52229	481.291	47.508
1.16667	-136.084	58.7927	90.8796	1.85127	481.299	47.4911
1.18333	-136.115	58.8223	90.8964	1.54442	481.269	47.4769
1.2	-136.15	58.8126	90.9008	1.73332	481.205	47.4691
1.21667	-136.179	58.8335	90.9533	1.49849	481.335	47.4609
1.23333	-136.208	58.8122	90.8921	2.04796	481.147	47.4548
1.25	-136.25	58.881	90.9696	1.83113	480.853	47.4479
1.26667	-136.283	58.8654	91.0717	1.79115	480.832	47.4426
1.28333	-136.314	58.8441	90.9199	1.7971	480.763	47.4363
1.3	-136.346	58.8007	90.8492	1.52946	480.717	47.4355
1.31667	-136.384	58.8139	90.9129	1.41502	480.779	47.4377
1.33333	-136.419	58.8297	90.9252	1.78093	480.718	47.4403
1.35	-136.448	58.8267	90.9123	1.66359	480.625	47.4426
1.36667	-136.482	58.8219	90.9173	1.4341	480.707	47.4494
1.38333	-136.512	58.812	90.8854	1.60454	480.73	47.4558
1.4	-136.541	58.8331	90.935	1.85555	480.713	47.4638
1.41667	-136.571	58.8	90.8578	1.79832	480.758	47.4754
1.43333	-136.593	58.8285	90.9217	1.65337	480.909	47.4894
1.45	-136.618	58.8079	90.9235	1.48293	481.012	47.5001
1.46667	-136.636	58.9742	91.0859	1.62239	480.945	47.5135
1.48333	-136.65	58.8328	90.9954	1.76491	480.975	47.5279
1.5	-136.66	58.7811	90.8001	1.81313	480.879	47.5425
1.51667	-136.668	58.8187	90.8532	2.00157	480.628	47.5564
1.53333	-136.675	58.7635	90.8167	1.54076	480.721	47.5791
1.55	-136.68	58.8308	90.9211	1.57417	480.758	47.5948
1.56667	-136.678	58.8297	90.8968	1.68983	480.811	47.6106
1.58333	-136.671	58.7946	90.8604	1.37032	480.998	47.627
1.6	-136.659	58.785	90.8833	2.07726	481.15	47.6452
1.61667	-136.645	58.8227	90.9002	0.90416	481.211	47.6624
1.63333	-136.629	58.7862	90.8364	1.49849	481.215	47.6832
1.65	-136.606	58.8502	90.9428	1.69868	481.336	47.7029
1.66667	-136.583	58.816	90.892	1.44844	481.326	47.7186
1.68333	-136.554	58.8038	90.8729	1.79344	481.281	47.7367
1.7	-136.523	58.8538	90.9402	1.26778	481.387	47.7538
1.71667	-136.485	59.0711	90.9184	1.46217	481.312	47.767
1.73333	-136.449	58.8407	90.8694	1.8	480.957	47.7778
1.75	-136.413	58.8241	90.8604	1.95503	480.937	47.7949
1.76667	-136.374	58.7919	90.8683	1.97289	480.882	47.8097
1.78333	-136.333	58.8108	90.8582	1.9384	480.899	47.8213
1.8	-136.292	59.3081	90.9048	1.28929	480.935	47.833
1.81667	-136.25	58.8038	90.8373	1.16112	480.901	47.8446
1.83333	-136.203	58.7705	90.8241	1.77437	480.84	47.8605
1.85	-136.156	58.8474	90.9338	1.73576	480.789	47.869
1.86667	-136.11	58.8389	90.9368	1.46385	480.78	47.8791
1.88333	-136.062	58.8104	90.874	1.63551	480.713	47.8906
1.9	-136.018	58.7873	90.8512	1.40312	480.463	47.8965
1.91667	-135.965	58.8607	90.8874	2.28279	480.477	47.9096
1.93333	-135.916	58.8235	90.9034	1.44188	480.517	47.9173
1.95	-135.868	58.8622	90.9725	1.25832	480.492	47.9261
1.96667	-135.823	58.8007	90.8405	2.00569	480.523	47.9316
1.98333	-135.775	59.0029	91.1311	1.01326	480.605	47.9372
2	-135.728	58.8163	90.8485	1.40434	480.664	47.947
2.01667	-135.683	58.7638	90.8161	1.61049	480.663	47.9523
2.03333	-135.637	58.8416	90.9974	2.03972	480.704	47.9595
2.05	-135.596	58.8183	90.8698	2.06474	480.724	47.9604
2.06667	-135.561	58.7954	90.875	0.969772	480.813	47.9675
2.08333	-135.523	58.7977	90.8593	1.45668	480.973	47.9707
2.1	-135.48	58.7893	90.8675	2.08916	481.104	47.9762
2.11667	-135.44	58.875	91.0008	2.25426	480.928	47.9758
2.13333	-135.404	58.802	90.9173	1.39946	481.15	47.9847
2.15	-135.368	58.9886	91.1749	1.63918	481.101	47.9874
2.16667	-135.342	58.8378	90.9483	1.59325	481.168	47.9932
2.18333	-135.311	58.8186	90.8875	0.997849	481.112	47.9942
2.2	-135.279	58.7836	90.8114	2.00279	481.166	47.9995
2.21667	-135.25	59.0836	90.9411	1.34529	481.227	47.9984
2.23333	-135.224	58.7954	90.8563	1.84959	481.147	48.0021
2.25	-135.198	58.8555	90.9249	1.2809	481.109	48.0003
2.26667	-135.173	58.8136	90.9353	1.53008	481.024	48.0055
2.28333	-135.151	58.8549	90.9794	1.50856	480.794	48.007
2.3	-135.131	58.8371	90.9042	1.77025	480.868	48.0085
2.31667	-135.112	58.8749	91.1222	1.74278	480.773	48.0038
2.33333	-135.096	58.8523	90.8372	1.51756	480.726	48.0064
2.35	-135.076	58.8761	91.0616	1.45561	480.77	48.0082
2.36667	-135.055	58.8958	91.1155	1.39717	480.862	48.0112
2.38333	-135.036	58.8444	90.8871	1.7852	480.863	48.0143
2.4	-135.017	58.84	90.881	1.59737	480.748	48.0199
2.41667	-135.001	58.8073	90.8617	1.85722	480.665	48.0178
2.43333	-134.991	58.8137	90.8567	1.38161	480.677	48.0213
2.45	-134.977	58.8418	90.8715	1.62727	480.762	48.023
2.46667	-134.958	58.8868	90.8578	1.32744	480.954	48.0218
2.48333	-134.948	58.8355	90.9499	1.7292	480.998	48.0219
2.5	-134.929	58.8264	90.9229	1.49071	480.689	48.0227
2.51667	-134.922	58.8311	90.8932	1.37566	480.749	48.0288
2.53333	-134.905	58.8131	90.8389	1.52885	480.676	48.0318
2.55	-134.892	58.8253	90.9773	1.46095	480.791	48.0354
2.56667	-134.885	58.8892	90.9838	1.14677	480.742	48.0363
2.58333	-134.872	58.8258	90.933	1.16524	480.857	48.0334
2.6	-134.857	58.8268	90.8894	1.48003	480.941	48.037
2.61667	-134.847	58.8572	90.9011	1.89064	481.09	48.037
2.63333	-134.837	58.8593	90.964	1.4222	481.224	48.0398
2.65	-134.829	58.8297	90.9222	-2.18132	481.184	48.0393
2.66667	-134.817	58.9584	90.9209	9.94927	481.013	48.0387
2.68333	-134.809	58.854	90.9194	8.77739	481.175	48.0383
2.7	-134.803	58.8287	90.9832	8.55034	481.147	48.0404
2.71667	-134.791	58.8389	90.9045	-0.0421906	481.127	48.0424
2.73333	-134.784	58.8203	90.882	-0.0588226	481.143	48.0421
2.75	-134.772	58.8097	90.8433	-0.443344	481.127	48.0396
2.76667	-134.772	58.7849	90.8347	-0.217361	481.046	48.0422
2.78333	-134.766	58.8342	90.9036	-0.229874	481.029	48.0485
2.8	-134.753	59.2011	90.8917	-0.412979	481.032	48.0528
2.81667	-134.743	58.861	90.8939	-0.567856	480.911	48.0485
2.83333	-134.74	58.8735	90.8967	-0.551224	480.809	48.0495
2.85	-134.741	58.81	90.8364	0.299149	480.893	48.047
2.86667	-134.734	58.9066	90.9109	0.108414	480.922	48.0483
2.88333	-134.727	58.9228	90.9347	-0.586929	480.752	48.0544
2.9	-134.724	58.9614	90.9716	0.153122	481.021	48.0523
2.91667	-134.717	58.8435	90.9567	-0.223923	481.126	48.05
2.93333	-134.713	58.858	90.9322	-0.0266266	481.03	48.0523
2.95	-134.706	58.897	90.951	0.0702667	480.983	48.0489
2.96667	-134.701	58.8139	90.8631	0.712204	481.054	48.0495
2.98333	-134.695	58.8557	90.9257	0.51918	481.14	48.0544
3	-134.694	58.8186	90.8801	0.919113	481.138	48.0529
3.01667	-134.689	58.85	91.0513	0.196762	481.179	48.0564
3.03333	-134.687	58.8146	90.8884	0.411911	481.185	48.0552
3.05	-134.683	58.8149	90.8572	0.418472	480.948	48.0576
3.06667	-134.675	59.4006	91.1985	-0.255508	481.089	48.0575
3.08333	-134.668	58.8953	91.007	1.18431	481.005	48.0563
3.1	-134.665	58.874	90.933	0.947189	480.939	48.0607
3.11667	-134.66	58.8212	90.8675	0.383835	480.936	48.0541
3.13333	-134.659	58.8331	90.9452	0.978165	480.939	48.056
3.15	-134.659	58.839	90.9238	0.235977	481.019	48.0593
3.16667	-134.654	58.8308	90.947	0.57869	481.181	48.0643
3.18333	-134.651	58.8366	90.9277	-0.646591	481.246	48.0643
3.2	-134.646	58.7794	90.8317	0.712204	481.078	48.0613
3.21667	-134.641	58.8551	90.9267	0.292587	480.851	48.0592
3.23333	-134.638	58.9555	91.1359	0.18837	481.019	48.0608
3.25	-134.638	58.8781	90.9527	0.283127	480.935	48.065
3.26667	-134.637	58.8462	90.9025	0.573959	480.748	48.0643
3.28333	-134.638	58.8331	90.9263	1.15334	480.866	48.0619
3.3	-134.631	58.8203	90.8349	0.403519	480.921	48.068
3.31667	-134.629	58.8435	90.9321	0.717087	480.922	48.0682
3.33333	-134.628	58.8532	90.9571	0.973282	481.067	48.0642
3.35	-134.627	58.8444	90.8422	0.68306	481.075	48.0659
3.36667	-134.623	58.8702	90.8967	0.872574	481.129	48.0657
3.38333	-134.62	58.8734	90.9695	1.10329	481.114	48.0645
3.4	-134.622	58.8085	90.8439	0.907822	481.259	48.0651
3.41667	-134.613	58.8174	90.8424	0.0226593	481.312	48.0665
3.43333	-134.613	59.031	91.0503	0.713425	481.169	48.0692
3.45	-134.614	58.8311	90.8736	0.273056	481.337	48.068
3.46667	-134.61	58.9094	90.966	0.677719	481.323	48.0686
3.48333	-134.609	58.8931	91.0607	0.434494	481.278	48.0698
3.5	-134.611	59.0131	90.9913	-0.137558	481.233	48.075
3.51667	-134.61	58.8305	90.9567	0.0893402	481.133	48.0721
3.53333	-134.613	58.8259	90.9135	0.373154	481.056	48.0714
3.55	-134.612	58.8567	90.9438	0.523911	480.924	48.0721
3.56667	-134.612	58.8828	91.003	0.789108	480.909	48.0721
3.58333	-134.613	58.8198	90.8807	0.161514	480.943	48.075
3.6	-134.613	58.8305	90.9231	0.52803	480.86	48.0773
3.61667	-134.613	58.8339	90.8843	0.452347	481.12	48.077
3.63333	-134.612	58.8866	90.9809	0.283737	481.236	48.0776
3.65	-134.611	58.8326	90.9455	0.778427	481.233	48.0795
3.66667	-134.613	58.8242	90.8299	0.365372	481.406	48.079
3.68333	-134.615	58.8056	90.8242	0.613937	481.329	48.0804
3.7	-134.616	58.8299	90.9042	0.427322	481.195	48.0839
3.71667	-134.615	58.8638	90.9554	0.100784	481.11	48.0845
3.73333	-134.609	58.8483	90.9382	0.222855	481.051	48.0878
3.75	-134.603	58.8458	90.9106	0.564499	481.168	48.09
3.76667	-134.603	58.8212	90.8346	0.512009	481.194	48.0878
3.78333	-134.602	58.8386	90.8436	0.89653	481.165	48.0891
3.8	-134.601	58.8155	90.8942	1.52596	481.041	48.0885
3.81667	-134.599	58.8464	90.9679	1.07887	480.862	48.0933
3.83333	-134.6	58.8476	90.9055	0.452347	480.889	48.0953
3.85	-134.599	58.8914	90.8884	0.746841	480.944	48.0918
3.86667	-134.599	58.9123	90.8979	0.0595856	480.768	48.0911
3.88333	-134.594	58.8673	90.9451	0.677719	480.674	48.0906
3.9	-134.592	58.8894	91.0461	0.610428	480.775	48.0907
3.91667	-134.594	58.8387	90.9171	0.920944	480.673	48.0924
3.93333	-134.595	58.8999	90.9571	0.175247	480.554	48.0917
3.95	-134.595	58.7882	90.8041	0.541153	480.708	48.0949
3.96667	-134.592	58.8369	90.8592	0.855331	480.698	48.0938
3.98333	-134.586	58.859	91.0041	1.48064	480.691	48.0944
4	-134.585	58.8696	90.9298	1.6642	480.866	48.0978
4.01667	-134.582	58.821	90.8956	0.794601	480.941	48.099
4.03333	-134.583	58.8233	90.8595	1.17958	480.859	48.0996
4.05	-134.584	58.8279	90.9165	1.3369	481.164	48.0982
4.06667	-134.582	58.8496	90.9075	1.58852	481.163	48.1002
4.08333	-134.584	58.8032	90.8491	1.05858	481.206	48.0982
4.1	-134.585	58.8378	90.897	1.48781	481.231	48.0953
4.11667	-134.583	58.8575	90.9765	0.90065	481.195	48.0996
4.13333	-134.583	58.8131	90.8477	1.24336	481.235	48.0984
4.15	-134.582	58.796	90.8357	1.71364	481.136	48.097
4.16667	-134.583	58.7902	90.8463	1.1396	481.141	48.0987
4.18333	-134.581	58.8206	90.9367	0.799942	481.06	48.1013
4.2	-134.579	58.8436	90.9068	1.05614	480.807	48.0976
4.21667	-134.58	58.8206	90.8579	1.22307	480.993	48.1011
4.23333	-134.576	58.8021	90.8448	1.23802	481.078	48.1051
4.25	-134.571	58.7919	90.8221	1.96465	480.996	48.1046
4.26667	-134.57	58.8473	90.9158	1.83403	480.996	48.1031
4.28333	-134.568	59.1474	90.9985	1.18965	480.987	48.1025
4.3	-134.573	58.8554	90.9023	1.63918	480.931	48.1008
4.31667	-134.571	58.8502	90.9365	1.4872	480.8	48.1048
4.33333	-134.569	58.8538	90.8904	1.47408	480.832	48.1091
4.35	-134.573	58.8349	90.9205	1.42571	480.836	48.1083
4.36667	-134.572	58.8189	90.8727	1.38344	480.765	48.1083
4.38333	-134.572	58.9298	90.9388	1.21468	480.812	48.1086
4.4	-134.573	58.8343	90.8819	1.46629	480.812	48.1124
4.41667	-134.572	58.9564	91.1193	1.24626	480.748	48.1092
4.43333	-134.575	58.8607	90.9347	1.72737	480.971	48.1083
4.45	-134.568	58.8064	90.8614	1.92467	480.991	48.1132
4.46667	-134.569	58.8897	90.9982	1.56166	481.11	48.1146
4.48333	-134.569	58.8685	90.9307	1.17302	481.121	48.1127
4.5	-134.564	58.8104	90.8418	1.21895	481.165	48.1178
4.51667	-134.564	58.8146	90.8843	1.37154	481.07	48.1199
4.53333	-134.563	58.7934	90.8198	0.907211	480.996	48.1181
4.55	-134.564	58.8593	90.87	0.705795	481.069	48.1207
4.56667	-134.567	58.8361	90.8923	1.02882	481.027	48.1239
4.58333	-134.567	58.7937	90.8616	0.805283	480.957	48.124
4.6	-134.572	58.8879	91.002	1.07948	481.154	48.1214
4.61667	-134.578	58.9506	91.0053	1.04256	481.168	48.1229
4.63333	-134.575	58.8671	90.937	1.20171	481.248	48.1219
4.65	-134.577	58.8503	90.926	0.910111	481.36	48.1222
4.66667	-134.578	58.8232	90.9029	1.59325	481.293	48.1191
4.68333	-134.58	58.8523	90.9246	1.13182	481.228	48.1187
4.7	-134.582	58.8372	90.9072	1.35719	481.135	48.122
4.71667	-134.581	58.9867	90.9925	1.51283	481.218	48.1219
4.73333	-134.584	58.7811	90.8065	1.2368	481.221	48.122
4.75	-134.582	58.8163	90.8819	1.30119	480.981	48.119
4.76667	-134.585	58.8041	90.8669	1.06865	481.019	48.1268
4.78333	-134.588	58.8068	90.9029	1.05797	480.998	48.1255
4.8	-134.584	58.8079	90.8607	1.46095	480.868	48.1266
4.81667	-134.589	58.8659	90.9164	1.13838	481.079	48.1277
4.83333	-134.59	58.9108	90.9217	1.13487	481.09	48.129
4.85	-134.589	58.8171	90.8703	1.148	481.076	48.1319
4.86667	-134.592	58.8183	90.8318	1.59081	480.826	48.1335
4.88333	-134.591	58.8407	90.9248	1.48415	480.788	48.1345
4.9	-134.595	58.8195	90.8956	1.41258	480.867	48.1353
4.91667	-134.596	58.8543	90.9351	0.860672	480.871	48.1324
4.93333	-134.592	58.8415	90.9206	0.992355	480.863	48.1301
4.95	-134.591	58.8627	90.9141	0.940018	480.937	48.1335
4.96667	-134.592	58.8789	90.948	1.02043	480.856	48.1319
4.98333	-134.592	58.8503	90.9234	1.35368	481.115	48.1338
5	-134.599	58.8163	90.8421	0.990677	481.137	48.1348
5.01667	-134.598	58.8821	91.0722	1.2278	481.209	48.1338
5.03333	-134.596	58.9054	91.0102	1.21361	481.323	48.1347
5.05	-134.591	58.933	90.9319	0.734329	481.484	48.1385
5.06667	-134.595	58.8879	90.8782	0.841599	481.482	48.137
5.08333	-134.596	58.8618	90.9516	1.25893	481.36	48.1373
5.1	-134.595	58.8621	90.9174	1.07353	481.349	48.1374
5.11667	-134.601	58.872	91.0171	0.917893	481.146	48.1387
5.13333	-134.602	58.8241	90.8683	1.30531	480.986	48.1388
5.15	-134.597	58.8715	90.9444	1.01387	480.96	48.142
5.16667	-134.6	58.8763	90.9911	1.57173	480.841	48.1434
5.18333	-134.603	58.8602	90.9295	1.28502	480.539	48.1428
5.2	-134.607	58.8502	90.9106	1.60988	480.687	48.1409
5.21667	-134.611	58.8354	90.9127	0.899429	480.674	48.144
5.23333	-134.611	58.859	90.9774	1.54198	480.778	48.144
5.25	-134.609	58.8464	90.9223	0.973892	480.708	48.146
5.26667	-134.607	58.8287	90.8575	1.40373	480.694	48.1504
5.28333	-134.608	58.8255	90.873	1.60576	480.602	48.1547
5.3	-134.609	58.9011	91.0491	0.799332	480.522	48.1507
5.31667	-134.604	58.8372	90.928	0.957871	480.567	48.1544
5.33333	-134.608	59.1969	91.0247	1.59325	480.583	48.1574
5.35	-134.605	58.8494	90.9104	1.04195	480.45	48.1556
5.36667	-134.605	58.8203	90.8529	0.923233	480.668	48.1545
5.38333	-134.604	58.8461	90.9217	1.11885	480.788	48.1515
5.4	-134.602	58.7861	90.8192	0.593643	480.943	48.1545
5.41667	-134.6	58.8233	90.8759	0.989456	481.044	48.1541
5.43333	-134.598	58.8464	90.9522	1.52641	481.253	48.1535
5.45	-134.6	58.9162	91.0183	0.771256	481.26	48.1541
5.46667	-134.599	58.8879	90.9258	1.0627	481.292	48.1557
5.48333	-134.595	58.8474	90.9667	1.30959	481.407	48.1593
5.5	-134.592	58.8052	90.8717	1.35429	481.388	48.1606
5.51667	-134.59	58.8024	90.836	1.11931	481.108	48.1588
5.53333	-134.59	58.8526	90.91	1.3166	481.194	48.1631
5.55	-134.591	58.8641	90.8836	1.07521	481.153	48.164
5.56667	-134.587	59.0246	90.9621	0.855331	480.857	48.168
5.58333	-134.584	58.8609	90.9536	0.733109	481.028	48.1652
5.6	-134.582	58.868	90.8973	1.25237	481.002	48.1652
5.61667	-134.583	58.8516	90.9379	1.325	480.971	48.168
5.63333	-134.579	58.8456	90.9443	0.718308	481.063	48.1699
5.65	-134.578	58.8282	90.9052	1.32622	481.094	48.1712
5.66667	-134.574	58.7946	90.8149	0.608597	481.023	48.1779
5.68333	-134.572	58.8288	90.9069	1.16356	481.042	48.1773
5.7	-134.569	58.8331	90.8657	0.857773	481.211	48.1774
5.71667	-134.567	58.8079	90.852	1.09367	481.307	48.175
5.73333	-134.569	58.9216	91.0299	1.78276	481.118	48.1774
5.75	-134.564	58.8523	90.9155	0.576401	481.321	48.176
5.76667	-134.569	58.7992	90.8245	1.16051	481.251	48.1734
5.78333	-134.563	58.8973	91.0104	1.19026	481.231	48.1756
5.8	-134.562	58.7891	90.8267	0.886307	481.326	48.1777
5.81667	-134.566	58.9373	91.154	0.742722	481.408	48.1805
5.83333	-134.564	58.8364	90.8541	0.560837	481.483	48.182
5.85	-134.562	58.8264	90.8503	0.818405	481.412	48.1815
5.86667	-134.558	58.8421	90.8805	0.399399	481.386	48.1808
5.88333	-134.559	58.8575	90.9499	1.02348	481.362	48.182
5.9	-134.559	58.8688	90.9979	3.05473	481.158	48.1841
5.91667	-134.552	58.8436	90.9693	4.69444	481.138	48.1855
5.93333	-134.549	58.8183	90.8498	11.1556	481.129	48.1844
5.95	-134.549	58.8429	90.9533	9.97902	480.944	48.1847
5.96667	-134.552	58.8229	90.8183	6.81755	481.086	48.1875
5.98333	-134.552	58.8247	90.9113	-0.200119	481.089	48.1873
6	-134.554	58.8598	90.9487	-0.452805	481.037	48.1869
6.01667	-134.556	58.7988	90.8428	0.612717	481.184	48.1928
6.03333	-134.556	58.8418	90.9295	0.0298309	481.247	48.1895
6.05	-134.553	59.0766	91.0851	0.389175	481.255	48.194
6.06667	-134.558	59.2014	90.9632	0.758133	481.143	48.1942
6.08333	-134.559	58.8259	90.8614	1.28151	481.01	48.1919
6.1	-134.562	58.7894	90.8144	1.04195	480.787	48.1889
6.11667	-134.559	58.812	90.8738	1.65337	480.557	48.1902
6.13333	-134.56	58.8126	90.8689	0.960159	480.699	48.1918
6.15	-134.556	58.8232	90.8582	0.451279	480.651	48.1922
6.16667	-134.557	58.8583	90.9367	0.476303	480.614	48.195
6.18333	-134.552	58.8554	90.9478	0.652695	480.641	48.1915
6.2	-134.56	58.8514	90.9007	0.477982	480.75	48.1991
6.21667	-134.554	58.8477	90.9927	0.953751	480.789	48.1947
6.23333	-134.553	58.8512	90.8933	1.40007	480.893	48.1966
6.25	-134.553	58.8804	90.9898	1.56227	481.197	48.1968
6.26667	-134.552	58.8015	90.8224	1.44966	481.337	48.1969
6.28333	-134.551	58.8371	90.9124	0.625229	481.374	48.1976
6.3	-134.553	58.931	91.1033	1.27968	481.475	48.1982
6.31667	-134.551	58.8386	90.9209	1.10924	481.43	48.2008
6.33333	-134.553	59.0136	91.2623	1.12419	481.114	48.2009
6.35	-134.555	58.8232	90.8305	0.649643	481.166	48.2047
6.36667	-134.556	58.821	90.89	0.903549	481.032	48.2037
6.38333	-134.555	58.8902	91.0098	0.286179	480.991	48.2029
6.4	-134.554	58.874	91.0204	0.365372	480.978	48.2037
6.41667	-134.556	58.866	90.9109	0.902481	480.973	48.2052
6.43333	-134.556	58.8749	90.9339	0.109634	480.855	48.2041
6.45	-134.559	58.9294	91.0474	0.802841	480.836	48.1992
6.46667	-134.566	58.8456	90.8961	0.0148773	480.937	48.2005
6.48333	-134.563	58.8122	90.8271	0.634842	480.893	48.1977
6.5	-134.562	58.8528	90.8988	1.19804	480.824	48.2006
6.51667	-134.559	58.8738	90.9712	0.8535	481.016	48.2017
6.53333	-134.557	58.8236	90.8878	0.522079	481.153	48.202
6.55	-134.561	58.7806	90.7914	1.18431	481.213	48.2043
6.56667	-134.562	58.8537	90.9646	1.54854	481.227	48.2037
6.58333	-134.559	58.8406	90.8915	0.845718	481.177	48.2079
6.6	-134.558	58.941	91.0076	0.374374	481.145	48.2058
6.61667	-134.556	58.841	90.971	1.13075	480.955	48.2073
6.63333	-134.555	58.9016	90.9603	1.34468	480.94	48.2096
6.65	-134.558	58.8819	91.0488	1.05019	481.033	48.2085
6.66667	-134.562	58.8271	90.8685	1.13899	481.151	48.2101
6.68333	-134.564	58.7956	90.819	1.09917	481.256	48.2087
6.7	-134.564	58.8427	90.9336	0.459518	481.174	48.2078
6.71667	-134.569	58.8706	90.973	1.10512	480.856	48.2082
6.73333	-134.569	58.8766	90.944	1.09138	481.146	48.2099
6.75	-134.567	58.8166	90.873	1.08604	481.138	48.2098
6.76667	-134.569	58.8516	90.8941	0.395737	481.197	48.2107
6.78333	-134.569	58.8496	90.9036	1.36909	481.225	48.214
6.8	-134.573	58.8876	90.9232	0.208054	481.224	48.2157
6.81667	-134.573	58.8755	90.9014	1.1927	481.25	48.2175
6.83333	-134.566	58.9571	90.9817	0.974503	481.331	48.2168
6.85	-134.567	58.8361	90.8975	1.25237	481.386	48.2139
6.86667	-134.569	58.9671	91.1062	1.40907	481.448	48.2159
6.88333	-134.57	58.8308	90.8802	1.53725	481.199	48.2131
6.9	-134.573	58.8108	90.81	1.15334	481.384	48.214
6.91667	-134.569	58.9025	90.9448	1.58669	481.485	48.2192
6.93333	-134.569	58.843	90.8949	1.01265	481.449	48.2209
6.95	-134.571	58.8322	90.8492	1.83525	481.381	48.2208
6.96667	-134.569	58.8607	90.8665	1.04668	481.186	48.2201
6.98333	-134.575	58.845	90.9029	1.09322	481.14	48.2218
7	-134.569	58.8557	90.8337	0.820236	481.089	48.2229
7.01667	-134.564	58.8477	90.8555	0.829086	481.088	48.2255
7.03333	-134.568	58.9571	90.9592	1.18263	481.033	48.2267
7.05	-134.566	58.8165	90.8378	1.57951	481.022	48.227
7.06667	-134.566	58.839	90.8228	1.43059	480.971	48.2285
7.08333	-134.564	58.8639	90.942	1.03355	481.078	48.2291
7.1	-134.563	58.9286	90.9449	1.65825	480.841	48.2259
7.11667	-134.559	58.8984	90.9606	1.48659	481.067	48.2266
7.13333	-134.555	58.8233	90.8526	0.814743	480.99	48.2316
7.15	-134.555	58.9022	90.9522	0.600815	481.098	48.2349
7.16667	-134.556	58.8413	90.8361	1.72859	481.09	48.2314
7.18333	-134.554	58.8488	90.8343	1.45729	481.153	48.2322
7.2	-134.553	58.8029	90.7777	0.649643	481.094	48.2342
7.21667	-134.551	58.796	90.7305	0.862503	481.062	48.2325
7.23333	-134.552	58.8281	90.7998	1.53786	481.117	48.2333
7.25	-134.555	58.8648	90.8207	1.17897	481.197	48.2371
7.26667	-134.554	58.8577	90.8648	1.20766	481.215	48.2375
7.28333	-134.556	58.9079	90.8405	3.76396	481.464	48.2348
7.3	-134.557	58.8308	90.7905	6.7234	481.525	48.2369
7.31667	-134.557	58.9117	90.9324	7.16148	481.504	48.2369
7.33333	-134.553	58.8731	90.8703	-14.3748	481.533	48.2389
7.35	-134.55	58.8604	90.827	7.19963	481.531	48.2423
7.36667	-134.544	58.9597	91.0262	14.3331	481.532	48.2436
7.38333	-134.546	58.8282	90.7813	-33.7861	481.528	48.2432
7.4	-134.545	58.866	90.7845	1.25587	481.416	48.2414
7.41667	-134.545	58.8128	90.7214	2.6107	481.225	48.2468
7.43333	-134.548	59.0948	91.1193	2.3127	481.02	48.2456
7.45	-134.546	58.9085	90.877	2.52846	481.032	48.2433
7.46667	-134.542	58.8232	90.7792	2.25716	481.091	48.2458
7.48333	-134.536	58.8425	90.7858	2.18269	480.92	48.2481
7.5	-134.536	58.8332	90.7626	1.81145	480.913	48.25
7.51667	-134.538	58.8746	90.8135	2.631	480.857	48.2508
7.53333	-134.544	58.8755	90.732	2.08076	480.838	48.2537
7.55	-134.548	58.8282	90.7298	1.85844	480.832	48.2546
7.56667	-134.546	58.8804	90.8273	2.3568	481.298	48.2572
7.58333	-134.537	58.8731	90.7726	1.08009	481.537	48.2531
7.6	-134.535	58.8696	90.7987	0.932236	481.677	48.2577
7.61667	-134.533	58.8802	90.8205	2.16789	481.709	48.2565
7.63333	-134.53	58.8851	90.8392	1.88286	481.618	48.2571
7.65	-134.528	58.9137	90.816	1.59203	481.343	48.256
7.66667	-134.523	58.9271	90.859	3.1179	481.321	48.2554
7.68333	-134.525	58.9253	90.8534	1.98006	481.251	48.2539
7.7	-134.525	58.8691	90.7339	1.8644	481.17	48.2562
7.71667	-134.521	58.9309	90.9254	13.2441	481.259	48.2591
7.73333	-134.524	58.8543	90.6881	1.61888	481.193	48.2615
7.75	-134.524	58.8459	90.7182	2.64473	481.089	48.2584
7.76667	-134.519	58.8645	90.7729	5.40428	481.186	48.2583
7.78333	-134.517	58.9245	90.8376	2.67143	481.332	48.2572
7.8	-134.517	58.9059	90.801	2.06886	481.415	48.2583
7.81667	-134.509	58.9265	90.8057	2.27272	481.34	48.2612
7.83333	-134.507	58.8937	90.6837	-35.9122	481.402	48.2591
7.85	-134.507	58.8532	90.6712	1.88713	481.405	48.2603
7.86667	-134.505	58.9072	90.7693	-3.32222	481.176	48.26
7.88333	-134.507	58.8558	90.6538	5.78102	481.351	48.2633
7.9	-134.499	58.8834	90.751	1.88774	481.325	48.2644
7.91667	-134.492	58.9001	90.8054	-0.226975	481.147	48.2664
7.93333	-134.491	58.9468	90.7708	2.08794	481.07	48.271
7.95	-134.492	58.8827	90.7034	2.0295	481.036	48.2682
7.96667	-134.488	58.9069	90.6675	2.33711	481.146	48.2662
7.98333	-134.488	58.8874	90.7031	2.8109	481.074	48.2647
8	-134.484	58.8441	90.603	16.7907	481.126	48.2647
8.01667	-134.481	58.8729	90.677	1.68861	481.109	48.2636
8.03333	-134.485	58.8572	90.6249	1.8412	480.993	48.2662
8.05	-134.485	58.8903	90.7188	1.64146	481.207	48.2627
8.06667	-134.484	58.879	90.6196	-17.8091	481.301	48.2659
8.08333	-134.484	58.9887	90.7502	2.81639	481.349	48.265
8.1	-134.486	58.921	90.7151	3.06374	481.402	48.2638
8.11667	-134.485	58.9138	90.6754	3.61137	481.395	48.2644
8.13333	-134.482	58.922	90.7105	3.37364	481.215	48.2604
8.15	-134.482	58.8543	90.5947	2.60414	481.153	48.265
8.16667	-134.478	58.9393	90.6803	2.92	481.049	48.2676
8.18333	-134.475	58.9724	90.8411	3.14171	481.033	48.2667
8.2	-134.474	58.8931	90.6696	2.53258	480.892	48.2661
8.21667	-134.479	58.9549	90.6994	3.27766	481.191	48.2635
8.23333	-134.479	58.9431	90.7452	1.93184	481.32	48.2668
8.25	-134.481	58.8934	90.6086	3.59596	481.065	48.272
8.26667	-134.482	58.9108	90.5991	9.55101	481.289	48.2717
8.28333	-134.479	58.9628	90.6432	1.78093	481.43	48.271
8.3	-134.472	58.892	90.5769	2.1386	481.328	48.2699
8.31667	-134.475	58.9249	90.6046	2.97432	481.307	48.2699
8.33333	-134.474	58.9848	90.741	2.42775	481.253	48.2705
8.35	-134.476	58.9068	90.586	1.61522	481.192	48.2706
8.36667	-134.476	58.9916	90.6066	2.0385	481.026	48.2723
8.38333	-134.474	58.8944	90.5416	2.2805	481.002	48.2734
8.4	-134.476	58.9532	90.6341	3.08281	480.872	48.2702
8.41667	-134.475	58.9922	90.6449	3.01842	480.807	48.2729
8.43333	-134.472	58.9738	90.6594	2.35207	480.899	48.2702
8.45	-134.473	58.9196	90.5676	2.29713	480.932	48.2729
8.46667	-134.474	58.8694	90.5061	2.39555	480.981	48.2739
8.48333	-134.472	58.943	90.6413	2.5428	481.174	48.2739
8.5	-134.473	58.8886	90.5405	2.90459	481.229	48.2745
8.51667	-134.472	58.9751	90.6234	1.68739	481.302	48.2751
8.53333	-134.471	58.9158	90.5354	1.91216	481.442	48.2772
8.55	-134.469	58.9127	90.5621	2.38838	481.427	48.2804
8.56667	-134.472	58.8874	90.443	2.39189	481.381	48.2783
8.58333	-134.47	58.924	90.559	1.88408	481.218	48.2786
8.6	-134.469	58.9774	90.6681	2.08733	481.405	48.2797
8.61667	-134.472	58.944	90.5331	2.7401	481.416	48.2812
8.63333	-134.474	58.908	90.4403	2.45216	481.185	48.2827
8.65	-134.474	58.8917	90.4357	1.63795	481.426	48.2822
8.66667	-134.473	58.9155	90.5044	1.86928	481.406	48.2825
8.68333	-134.473	58.8981	90.4379	1.66893	481.318	48.2856
8.7	-134.47	58.9027	90.4379	2.63161	481.114	48.2836
8.71667	-134.473	58.939	90.5319	1.98067	480.924	48.2879
8.73333	-134.468	58.9109	90.4537	2.04918	480.865	48.2882
8.75	-134.463	58.9497	90.494	2.59224	480.794	48.2894
8.76667	-134.459	58.9478	90.4307	1.61583	480.861	48.2871
8.78333	-134.454	58.943	90.4696	1.90025	480.862	48.2871
8.8	-134.453	58.9181	90.3829	2.17384	480.721	48.2873
8.81667	-134.452	58.9246	90.3878	2.29652	480.759	48.2833
8.83333	-134.452	58.9372	90.402	2.14882	480.818	48.2797
8.85	-134.454	58.9471	90.5006	2.06001	480.697	48.2856
8.86667	-134.451	58.9928	90.4464	1.41914	480.765	48.29
8.88333	-134.45	58.9269	90.4008	2.17262	480.713	48.2916
8.9	-134.45	59.0011	90.5004	2.07359	480.681	48.2914
8.91667	-134.454	58.9489	90.3559	1.49544	480.731	48.2922
8.93333	-134.45	58.9581	90.4394	1.36848	480.895	48.2932
8.95	-134.447	58.9333	90.413	2.36626	480.995	48.2934
8.96667	-134.449	59.0351	90.5146	1.81908	480.936	48.2909
8.98333	-134.454	58.9567	90.3753	1.74706	481.07	48.2926
9	-134.451	58.969	90.3457	2.58858	481.05	48.2951
9.01667	-134.451	58.9356	90.3208	2.33299	480.859	48.2955
9.03333	-134.454	58.9587	90.3552	2.44316	481.041	48.2946
9.05	-134.447	58.9988	90.4652	1.28929	481.153	48.2954
9.06667	-134.443	58.9816	90.4595	1.64269	481.281	48.296
9.08333	-134.44	58.9584	90.3928	2.26982	481.216	48.2989
9.1	-134.441	58.9636	90.4089	1.78215	481.348	48.296
9.11667	-134.442	58.9608	90.3623	1.88179	481.412	48.2964
9.13333	-134.436	58.98	90.3915	2.12364	481.432	48.2993
9.15	-134.436	59.0029	90.4105	1.48476	481.515	48.3028
9.16667	-134.437	58.9802	90.3576	1.58546	481.49	48.3001
9.18333	-134.439	58.9436	90.3103	1.50856	481.24	48.3048
9.2	-134.438	58.9921	90.4131	1.83342	481.28	48.3054
9.21667	-134.438	58.9449	90.2929	1.46629	481.208	48.3035
9.23333	-134.437	59.0147	90.4339	1.63078	480.956	48.3024
9.25	-134.436	59.0575	90.4801	2.36397	480.995	48.3025
9.26667	-134.43	58.975	90.2868	1.75484	480.981	48.3024
9.28333	-134.425	58.9388	90.2609	2.1476	480.981	48.303
9.3	-134.429	58.9648	90.2367	1.567	480.851	48.3013
9.31667	-134.425	58.9648	90.2918	1.67961	481.055	48.299
9.33333	-134.426	58.9634	90.2885	1.82747	481.055	48.2992
9.35	-134.424	59.0481	90.3788	1.87401	480.96	48.3041
9.36667	-134.42	58.9751	90.3324	1.38756	481.012	48.3016
9.38333	-134.418	58.9999	90.3001	1.6993	481.122	48.3004
9.4	-134.415	58.9983	90.2609	1.43471	480.94	48.3028
9.41667	-134.415	58.9747	90.2326	1.56288	481.307	48.305
9.43333	-134.416	59.0414	90.2949	1.48064	481.472	48.3035
9.45	-134.412	59.0376	90.277	2.01347	481.477	48.3074
9.46667	-134.407	59.0093	90.2615	1.8943	481.438	48.3059
9.48333	-134.408	59.0173	90.3355	1.99196	481.349	48.3056
9.5	-134.409	58.9564	90.1812	1.51283	481.331	48.3054
9.51667	-134.404	59.0058	90.2137	1.80183	481.418	48.3053
9.53333	-134.407	59.085	90.3202	1.88286	481.552	48.3031
9.55	-134.403	59.0607	90.2554	2.1804	481.576	48.3036
9.56667	-134.398	59.0044	90.2128	1.94252	481.404	48.3067
9.58333	-134.395	58.9893	90.1832	1.9265	481.499	48.3094
9.6	-134.398	59.2533	90.2946	2.0945	481.551	48.3103
9.61667	-134.396	59.0759	90.2377	1.86867	481.431	48.3111
9.63333	-134.396	58.9999	90.2003	1.89659	481.542	48.3134
9.65	-134.396	58.9693	90.1249	2.03545	481.606	48.3112
9.66667	-134.393	59.0513	90.3207	1.87218	481.535	48.3123
9.68333	-134.391	59.0713	90.2139	2.0945	481.428	48.3122
9.7	-134.394	59.0522	90.2351	1.80122	481.308	48.3118
9.71667	-134.396	59.0069	90.1447	2.58507	481.408	48.3089
9.73333	-134.394	59.109	90.1757	1.9384	481.267	48.3091
9.75	-134.394	59.0075	90.1605	1.74339	481.251	48.3128
9.76667	-134.387	59.0997	90.3597	1.42342	481.145	48.3094
9.78333	-134.383	59.0078	90.0897	1.23268	480.952	48.3071
9.8	-134.38	59.1308	90.1939	1.28868	481.232	48.3051
9.81667	-134.387	59.0633	90.1545	2.22267	481.217	48.3051
9.83333	-134.387	59.0513	90.3635	1.51161	481.219	48.3045
9.85	-134.381	59.034	90.1141	1.63078	481.326	48.3103
9.86667	-134.378	59.0134	90.0707	1.80183	481.519	48.3064
9.88333	-134.375	59.0559	90.2293	1.36024	481.496	48.3085
9.9	-134.374	59.0167	90.0961	1.39061	481.429	48.3065
9.91667	-134.378	59.0076	90.0594	1.81206	481.438	48.306
9.93333	-134.379	59.0224	90.1096	2.06291	481.463	48.3057
9.95	-134.377	59.0276	90.0872	2.10945	481.293	48.3077
9.96667	-134.379	59.091	90.2615	2.87773	481.356	48.3085
9.98333	-134.382	59.0815	90.1305	2.03911	481.257	48.3089
10	-134.379	59.1244	90.1884	2.25014	481.112	48.3102
10.0167	-134.382	59.0174	90.0222	1.76369	481.257	48.3057
10.0333	-134.379	59.0353	90.0242	1.45607	481.303	48.308
10.05	-134.381	59.0885	90.1655	2.0182	481.295	48.3099
10.0667	-134.383	59.0563	90.0539	2.14989	481.115	48.3097
10.0833	-134.383	59.055	90.0962	2.25014	481.203	48.3118
10.1	-134.38	59.0615	90.053	2.84431	481.22	48.3105
10.1167	-134.381	59.0888	90.0794	-8.80409	481.066	48.3102
10.1333	-134.378	59.1299	90.1366	10.9815	481.093	48.3125
10.15	-134.376	59.1477	90.1074	1.90254	481.229	48.3129
10.1667	-134.376	59.1424	90.0813	1.576	480.978	48.3152
10.1833	-134.377	59.3818	90.3294	1.88408	481.125	48.3137
10.2	-134.377	59.0356	89.9394	16.3227	481.164	48.3151
10.2167	-134.372	59.0548	89.9535	2.50099	481.27	48.3135
10.2333	-134.374	59.0614	90.0144	1.56761	481.392	48.3144
10.25	-134.374	59.1013	90.0979	2.17674	481.567	48.3132
10.2667	-134.373	59.038	89.9293	2.05513	481.605	48.3155
10.2833	-134.367	59.1254	90.1162	1.37505	481.697	48.3141
10.3	-134.36	59.146	90.2749	2.12791	481.659	48.3163
10.3167	-134.368	59.0318	89.9204	2.10823	481.624	48.3205
10.3333	-134.37	59.1058	89.9862	2.47719	481.454	48.3184
10.35	-134.364	59.1526	89.9622	2.07542	481.425	48.3181
10.3667	-134.366	59.056	89.9169	2.21367	481.424	48.3184
10.3833	-134.368	59.0868	90.064	2.33467	481.335	48.3195
10.4	-134.368	59.0557	89.8798	1.95564	481.376	48.316
10.4167	-134.367	59.1111	90.057	2.3896	481.318	48.3216
10.4333	-134.366	59.0897	90.0033	2.36458	481.433	48.3227
10.45	-134.366	59.0612	89.943	1.85722	481.329	48.3199
10.4667	-134.366	59.0841	89.9555	0.996628	481.197	48.3207
10.4833	-134.359	59.0894	89.9062	2.02126	481.251	48.3218
10.5	-134.358	59.0347	89.8109	2.50877	481.023	48.3198
10.5167	-134.361	59.0879	89.9545	2.57011	481.036	48.3186
10.5333	-134.361	59.1244	89.9706	3.06664	481.116	48.3169
10.55	-134.361	58.8097	90.7073	3.18703	480.941	48.3161
10.5667	-134.362	58.7492	90.9316	2.69951	481.172	48.3186
10.5833	-134.363	58.7341	90.8732	2.8611	481.263	48.3204
10.6	-134.354	58.7174	90.8263	2.69707	481.394	48.3192
10.6167	-134.353	58.7133	90.845	2.5457	481.529	48.3201
10.6333	-134.354	59.0521	91.3145	2.93785	481.587	48.3155
10.65	-134.354	58.7324	90.8501	3.25798	481.728	48.318
10.6667	-134.348	58.7716	91.0848	2.97905	481.767	48.3199
10.6833	-134.348	58.7489	90.8541	2.86156	481.855	48.3231
10.7	-134.346	58.6892	90.821	3.40584	481.803	48.3231
10.7167	-134.351	58.7467	90.9403	3.67043	481.647	48.3234
10.7333	-134.349	58.7966	91.0105	3.26805	481.674	48.3244
10.75	-134.35	58.7414	90.8698	2.71141	481.542	48.3233
10.7667	-134.349	58.727	90.8791	3.19069	481.264	48.3215
10.7833	-134.352	58.7475	90.9351	3.4272	481.354	48.3189
10.8	-134.353	58.7753	90.929	2.33116	481.268	48.3186
10.8167	-134.353	58.6974	90.8563	2.79839	481.346	48.3213
10.8333	-134.348	58.8012	90.9916	2.56538	481.284	48.3184
10.85	-134.345	58.6985	90.8581	2.93434	481.287	48.3225
10.8667	-134.344	58.6868	90.7851	2.55638	481.443	48.3208
10.8833	-134.344	58.713	90.8881	2.47597	481.449	48.3242
10.9	-134.34	58.7067	90.8305	2.94273	481.484	48.3227
10.9167	-134.339	58.7812	90.9594	2.58446	481.575	48.3233
10.9333	-134.342	58.6886	90.8167	2.71553	481.34	48.3219
10.95	-134.341	58.7206	90.8946	3.28423	481.444	48.3216
10.9667	-134.342	58.6803	90.8027	3.52913	481.45	48.3181
10.9833	-134.336	58.7	90.8683	2.02232	481.282	48.3224
11	-134.336	58.6884	90.836	2.70424	481.273	48.3208
11.0167	-134.338	58.6903	90.8057	2.64412	481.226	48.3164
11.0333	-134.336	58.745	90.9255	11.2235	481.147	48.318
11.05	-134.336	58.7145	90.8805	2.69478	481.123	48.3146
11.0667	-134.333	58.7156	90.8619	32.4332	481.206	48.3155
11.0833	-134.329	58.7106	90.9293	3.04466	481.231	48.3125
11.1	-134.326	58.7501	90.986	3.57384	481.221	48.3158
11.1167	-134.325	58.6791	90.857	3.28362	481.441	48.3176
11.1333	-134.322	58.6999	90.8918	-2.88765	481.497	48.3202
11.15	-134.317	58.7164	90.874	23.5856	481.367	48.3219
11.1667	-134.318	58.7409	90.9069	0.29686	481.53	48.3242
11.1833	-134.317	58.7125	90.9049	0.00831604	481.444	48.3231
11.2	-134.316	58.6942	90.8236	-1.08055	481.445	48.3253
11.2167	-134.31	58.7266	90.8997	-0.336075	481.478	48.3245
11.2333	-134.309	58.6588	90.7441	-34.8901	481.499	48.3221
11.25	-134.306	58.7118	90.8299	3.55843	481.493	48.3227
11.2667	-134.305	58.7435	90.9718	3.48091	481.503	48.3237
11.2833	-134.304	58.729	90.9284	4.14253	481.416	48.3242
11.3	-134.301	58.7144	90.8894	3.54057	481.261	48.3247
11.3167	-134.301	58.7005	90.886	3.94707	481.079	48.3273
11.3333	-134.295	58.6889	90.8527	4.217	481.206	48.3268
11.35	-134.296	58.6552	90.7813	4.03221	481.031	48.3241
11.3667	-134.296	58.7255	90.844	4.11217	481.015	48.3257
11.3833	-134.294	58.6727	90.7858	3.87077	481.02	48.326
11.4	-134.295	58.6976	90.8741	3.87245	481.172	48.326
11.4167	-134.296	58.6938	90.9026	3.61382	481.253	48.3286
11.4333	-134.292	58.657	90.781	3.72643	481.288	48.3295
11.45	-134.289	58.691	90.8476	3.45589	481.323	48.3265
11.4667	-134.287	58.7145	90.8518	3.70628	481.168	48.3283
11.4833	-134.285	58.6994	90.8506	3.79509	481.057	48.3299
11.5	-134.282	58.6663	90.7853	4.32488	481.126	48.3308
11.5167	-134.285	58.6565	90.7859	3.47084	481.305	48.3312
11.5333	-134.284	58.6753	90.8245	4.20631	481.217	48.3295
11.55	-134.283	58.7096	90.8944	3.3062	481.406	48.3323
11.5667	-134.28	58.7002	90.8396	3.61382	481.469	48.3314
11.5833	-134.277	58.7156	90.8459	3.6425	481.568	48.3302
11.6	-134.276	58.7081	90.9202	3.89519	481.544	48.3308
11.6167	-134.276	58.6852	90.836	4.05495	481.581	48.3277
11.6333	-134.273	58.726	90.8746	4.10378	481.479	48.3286
11.65	-134.272	58.6805	90.8666	3.86955	481.413	48.3273
11.6667	-134.271	58.6747	90.8717	4.15855	481.241	48.3257
11.6833	-134.269	58.6623	90.8076	2.73644	481.175	48.3295
11.7	-134.273	58.671	90.8128	3.01659	480.964	48.3295
11.7167	-134.272	58.6573	90.8268	3.44032	481.004	48.332
11.7333	-134.271	58.7353	90.9914	2.37282	481.036	48.3303
11.75	-134.27	58.6889	90.8312	3.0291	481.077	48.3381
11.7667	-134.267	58.6686	90.819	3.07198	481.098	48.3344
11.7833	-134.271	58.695	90.8477	2.98851	481.254	48.3332
11.8	-134.269	58.7557	91.0056	2.82112	481.027	48.3341
11.8167	-134.268	58.6968	90.8939	3.35335	481.095	48.3321
11.8333	-134.263	58.6898	90.8195	2.8968	481.153	48.3332
11.85	-134.261	58.7447	90.929	3.33305	481.125	48.3369
11.8667	-134.26	58.6761	90.827	3.02666	481.084	48.3347
11.8833	-134.264	58.693	90.8811	3.39928	481.246	48.3323
11.9	-134.261	58.6526	90.7772	3.33733	481.206	48.3353
11.9167	-134.263	58.7	90.8865	2.90749	481.152	48.337
11.9333	-134.255	58.6887	90.7848	2.88719	481.12	48.3369
11.95	-134.259	58.675	90.8567	3.7426	481.139	48.3363
11.9667	-134.259	58.6601	90.8106	3.65791	481.209	48.3355
11.9833	-134.259	58.6424	90.8155	3.95531	481.31	48.3373
12	-134.259	58.6712	90.8091	3.31886	481.401	48.3382
12.0167	-134.257	58.6388	90.801	4.38454	481.368	48.3379
12.0333	-134.256	58.644	90.8123	3.77419	481.27	48.339
12.05	-134.257	58.6329	90.7922	3.60436	481.389	48.341
12.0667	-134.255	58.7122	90.9785	3.24791	481.381	48.3401
12.0833	-134.252	58.6738	90.8512	4.15321	481.272	48.3419
12.1	-134.255	58.6633	90.8161	3.14003	481.503	48.3385
12.1167	-134.253	58.72	90.8958	3.041	481.545	48.339
12.1333	-134.253	58.6959	90.8817	4.01909	481.512	48.3411
12.15	-134.253	58.6657	90.855	2.18391	481.345	48.3454
12.1667	-134.253	58.6807	90.8439	2.87834	481.239	48.3422
12.1833	-134.252	58.6614	90.8506	8.55568	481.238	48.3433
12.2	-134.254	58.7859	90.9232	2.95647	481.266	48.3405
12.2167	-134.251	58.8087	91.0478	1.54915	481.361	48.3451
12.2333	-134.252	58.7287	90.9979	2.67326	481.5	48.3439
12.25	-134.255	58.6924	90.9196	2.31621	481.366	48.3468
12.2667	-134.259	58.6852	90.8508	2.19048	481.574	48.3459
12.2833	-134.255	58.704	90.9007	2.05101	481.439	48.3459
12.3	-134.256	58.7528	90.9731	2.22206	481.536	48.3485
12.3167	-134.251	58.6678	90.8125	2.51411	481.412	48.3472
12.3333	-134.25	58.6549	90.7859	2.5576	481.393	48.3462
12.35	-134.245	58.659	90.8292	3.46779	481.384	48.3497
12.3667	-134.244	58.7309	91.0276	2.85149	481.48	48.3509
12.3833	-134.243	58.7865	90.863	3.17513	481.514	48.3477
12.4	-134.241	58.7818	91.0661	2.88963	481.381	48.3503
12.4167	-134.238	58.6346	90.8102	3.03032	481.358	48.3468
12.4333	-134.233	58.7196	90.8796	2.49748	481.445	48.3482
12.45	-134.232	58.7583	90.942	2.46696	481.509	48.348
12.4667	-134.232	58.6865	90.8819	3.097	481.14	48.3472
12.4833	-134.234	58.708	90.8949	3.35091	481.181	48.3483
12.5	-134.234	58.664	90.8216	3.16383	481.182	48.3506
12.5167	-134.236	58.7608	91.1976	3.84392	481.268	48.3497
12.5333	-134.236	58.6431	90.7739	4.10683	481.284	48.3506
12.55	-134.234	58.6732	90.8382	2.81273	481.421	48.3535
12.5667	-134.234	58.6507	90.8025	3.56438	481.416	48.3518
12.5833	-134.23	58.6895	90.8091	3.66447	481.336	48.3537
12.6	-134.229	58.7313	90.991	4.20876	481.313	48.3537
12.6167	-134.229	58.738	90.9046	4.19914	481.461	48.3509
12.6333	-134.232	58.6449	90.8111	2.59514	481.354	48.3517
12.65	-134.231	58.6854	90.9144	3.73009	481.435	48.3538
12.6667	-134.23	58.6668	90.8471	3.72536	481.291	48.3556
12.6833	-134.225	58.6677	90.8126	3.42308	481.324	48.3543
12.7	-134.222	58.765	90.9342	3.02193	481.332	48.3537
12.7167	-134.221	58.7699	90.9608	4.05968	481.287	48.3553
12.7333	-134.223	58.6767	90.826	4.23256	481.349	48.3567
12.75	-134.223	58.7396	90.8195	3.06313	481.457	48.3587
12.7667	-134.221	58.6723	90.8997	4.30763	481.579	48.3579
12.7833	-134.225	58.7257	91.0059	2.82585	481.611	48.3602
12.8	-134.224	58.6878	90.8746	3.29979	481.558	48.3601
12.8167	-134.226	58.6488	90.7952	4.85359	481.771	48.3627
12.8333	-134.225	58.7067	90.8285	4.48586	481.714	48.3596
12.85	-134.225	58.6791	90.9031	4.4442	481.558	48.3613
12.8667	-134.226	58.6729	90.8167	3.98689	481.689	48.3649
12.8833	-134.227	58.9497	91.3946	3.44154	481.609	48.3662
12.9	-134.229	58.7197	90.8389	4.46144	481.471	48.3637
12.9167	-134.227	58.6312	90.7916	4.48769	481.345	48.3657
12.9333	-134.23	58.7176	90.8317	4.55971	481.349	48.3662
12.95	-134.233	58.684	90.8706	3.67287	481.485	48.3675
12.9667	-134.233	58.6655	90.8135	4.76418	481.277	48.3643
12.9833	-134.235	58.6892	90.8295	4.00307	481.255	48.3663
13	-134.232	58.6874	90.9545	3.87306	481.238	48.3682
13.0167	-134.233	58.7775	90.8532	4.40178	481.068	48.3662
13.0333	-134.238	58.6297	90.7526	4.53346	481.131	48.3663
13.05	-134.239	58.6704	90.9083	5.13023	481.094	48.366
13.0667	-134.238	58.8236	90.852	3.77892	481.279	48.3688
13.0833	-134.243	58.7385	90.96	4.40773	481.28	48.3675
13.1	-134.245	58.6689	90.8241	5.16121	481.31	48.3717
13.1167	-134.246	58.7031	90.8372	4.90486	481.257	48.3714
13.1333	-134.245	58.7106	90.8395	4.32365	481.289	48.3727
13.15	-134.249	58.6704	90.8675	4.515	481.37	48.3721
13.1667	-134.256	58.6684	90.8775	4.44527	481.419	48.375
13.1833	-134.256	58.6752	90.853	4.92455	481.396	48.3741
13.2	-134.267	58.8046	90.9515	4.61525	481.552	48.3724
13.2167	-134.264	58.6907	90.817	4.28261	481.631	48.3759
13.2333	-134.267	58.6527	90.8016	3.97621	481.456	48.3776
13.25	-134.269	58.6747	90.8617	4.07692	481.617	48.3752
13.2667	-134.277	58.729	90.8743	4.4381	481.615	48.3749
13.2833	-134.282	58.6723	90.7935	3.49937	481.474	48.3768
13.3	-134.283	58.7251	90.94	4.52049	481.386	48.3772
13.3167	-134.291	58.724	91.0354	4.33678	481.442	48.3778
13.3333	-134.294	58.663	90.8016	3.94218	481.42	48.3788
13.35	-134.303	58.6803	90.8334	4.18846	481.251	48.3823
13.3667	-134.306	58.7182	90.8543	3.89046	481.345	48.382
13.3833	-134.312	58.6721	90.8128	4.33388	481.364	48.3775
13.4	-134.314	58.6918	90.8355	3.89336	481.23	48.3781
13.4167	-134.323	58.6478	90.8186	3.72948	481.296	48.3828
13.4333	-134.324	58.6468	90.7894	3.49937	481.271	48.3846
13.45	-134.328	58.6511	90.7745	3.75923	481.247	48.3851
13.4667	-134.338	58.6886	90.8746	4.12468	481.277	48.3849
13.4833	-134.339	58.6491	90.8109	4.28505	481.352	48.3833
13.5	-134.343	58.688	90.8495	3.90587	481.427	48.3874
13.5167	-134.346	58.7048	90.863	4.49593	481.403	48.3851
13.5333	-134.352	58.6773	90.8503	3.21571	481.52	48.3918
13.55	-134.354	58.6625	90.8109	3.27415	481.576	48.3898
13.5667	-134.359	58.6921	90.8939	4.04594	481.484	48.3871
13.5833	-134.362	58.7035	90.8314	4.20631	481.499	48.3894
13.6	-134.367	58.718	90.9295	4.18007	481.62	48.3889
13.6167	-134.368	58.7063	90.8404	3.98155	481.459	48.3886
13.6333	-134.372	58.7006	90.8627	3.89275	481.719	48.3894
13.65	-134.374	58.8636	91.0044	3.23708	481.822	48.3881
13.6667	-134.38	58.8599	91.0262	3.29369	481.791	48.3886
13.6833	-134.38	58.6663	90.8251	3.88145	481.839	48.3923
13.7	-134.383	58.6356	90.7656	4.0078	481.694	48.3944
13.7167	-134.381	58.6802	90.8547	3.75038	481.751	48.3924
13.7333	-134.38	58.6462	90.7665	4.06441	481.712	48.3944
13.75	-134.377	58.697	90.7845	3.77174	481.687	48.3921
13.7667	-134.378	58.7913	91.1018	3.29796	481.563	48.3965
13.7833	-134.378	58.7083	90.9069	3.71223	481.49	48.3949
13.8	-134.377	58.7067	90.8698	4.23912	481.691	48.3961
13.8167	-134.37	58.6334	90.7513	3.7986	481.706	48.3947
13.8333	-134.368	58.6674	90.827	3.46428	481.606	48.3952
13.85	-134.366	58.6828	90.846	4.14543	481.527	48.3944
13.8667	-134.363	58.6774	90.8366	3.84804	481.491	48.3961
13.8833	-134.356	58.6782	90.7981	3.7867	481.451	48.3973
13.9	-134.352	58.6858	90.8234	3.97087	481.31	48.3964
13.9167	-134.354	58.6938	90.8498	3.62999	481.39	48.3906
13.9333	-134.347	58.6391	90.7583	3.79616	481.389	48.3918
13.95	-134.34	58.6933	90.7969	3.46123	481.308	48.3955
13.9667	-134.334	58.7179	90.9042	3.12157	481.402	48.3945
13.9833	-134.328	58.6642	90.7876	3.18291	481.282	48.3929
14	-134.323	58.6897	90.8675	4.13536	481.132	48.3958
14.0167	-134.315	58.6706	90.8234	4.54842	481.286	48.3964
14.0333	-134.308	58.6799	90.8289	3.79982	481.38	48.3973
14.05	-134.303	58.7077	90.8645	3.81828	481.412	48.3994
14.0667	-134.294	58.7171	90.8851	3.77769	481.392	48.4017
14.0833	-134.292	58.7447	90.8822	3.48152	481.406	48.4045
14.1	-134.289	58.7899	91.116	3.69911	481.486	48.4046
14.1167	-134.282	58.6889	90.8263	3.54286	481.463	48.4022
14.1333	-134.277	58.7069	90.8584	3.76884	481.434	48.3978
14.15	-134.27	58.6892	90.8535	3.34267	481.467	48.4011
14.1667	-134.268	58.7933	91.0188	3.7336	481.327	48.4014
14.1833	-134.262	58.6778	90.8247	3.9547	481.541	48.4017
14.2	-134.252	58.6723	90.8701	3.75038	481.567	48.4045
14.2167	-134.247	58.7305	90.8636	3.81523	481.494	48.4046
14.2333	-134.246	58.675	90.8146	3.28484	481.532	48.4051
14.25	-134.243	58.6587	90.7591	3.52623	481.438	48.4037
14.2667	-134.233	58.7013	90.9263	3.41469	481.404	48.4052
14.2833	-134.225	58.6903	90.7961	0.164566	481.289	48.4066
14.3	-134.223	58.7774	90.9409	3.21983	481.347	48.4068
14.3167	-134.215	58.6921	90.8628	3.73894	481.298	48.408
14.3333	-134.21	58.6861	90.819	4.0197	481.187	48.406
14.35	-134.204	58.6984	90.8244	3.65562	481.323	48.4086
14.3667	-134.199	58.699	90.8161	3.85887	481.439	48.4083
14.3833	-134.196	58.9127	91.1681	3.23708	481.3	48.4113
14.4	-134.19	58.6912	90.835	3.68477	481.506	48.4068
14.4167	-134.191	58.6729	90.7934	-28.5523	481.483	48.4042
14.4333	-134.194	58.8401	91.079	3.89046	481.506	48.4045
14.45	-134.184	58.7124	90.9452	3.3242	481.486	48.4049
14.4667	-134.176	58.7142	90.8555	3.78792	481.353	48.4042
14.4833	-134.171	58.6652	90.7664	3.24074	481.342	48.4029
14.5	-134.17	58.7035	90.8363	3.65196	481.348	48.4063
14.5167	-134.165	58.6855	90.8427	3.08693	481.388	48.4034
14.5333	-134.162	58.7098	90.805	3.75862	481.473	48.408
14.55	-134.156	58.7733	90.8881	3.19603	481.292	48.408
14.5667	-134.155	58.8662	91.251	3.45467	481.599	48.4094
14.5833	-134.15	58.6796	90.7995	3.61748	481.609	48.411
14.6	-134.15	58.6929	90.8552	3.43864	481.611	48.4083
14.6167	-134.145	58.6842	90.819	3.77602	481.539	48.4118
14.6333	-134.143	58.6874	90.821	10.5668	481.682	48.4121
14.65	-134.146	58.7197	90.9173	9.47243	481.514	48.4138
14.6667	-134.139	58.8029	91.0517	8.2415	481.417	48.4148
14.6833	-134.136	58.8279	91.0848	7.98409	481.301	48.4098
14.7	-134.131	58.6848	90.7949	8.1002	481.33	48.4121
14.7167	-134.126	58.6858	90.781	7.88094	481.259	48.4138
14.7333	-134.124	58.6767	90.8305	8.06633	481.414	48.4133
14.75	-134.121	58.7768	90.92	8.38997	481.36	48.4164
14.7667	-134.125	58.695	90.8601	7.97981	481.161	48.4184
14.7833	-134.128	58.7429	90.8257	8.18367	481.219	48.4147
14.8	-134.128	58.7409	91.0038	7.7253	481.072	48.4145
14.8167	-134.124	58.699	90.8373	8.40721	481.17	48.4148
14.8333	-134.122	58.7434	90.8469	7.94945	481.175	48.4179
14.85	-134.121	58.6688	90.7636	8.3709	481.25	48.4165
14.8667	-134.12	58.6819	90.8472	8.5276	481.254	48.4148
14.8833	-134.125	58.7269	90.9367	8.60695	481.24	48.4182
14.9	-134.123	58.6924	90.8569	8.28087	481.29	48.419
14.9167	-134.119	58.6578	90.7893	8.48167	481.337	48.4173
14.9333	-134.117	58.6803	90.8147	8.30956	481.234	48.4229
14.95	-134.115	58.6865	90.8102	8.27309	481.562	48.4199
14.9667	-134.122	58.6581	90.7578	9.03908	481.692	48.4216
14.9833	-134.121	58.7524	90.8456	8.79646	481.793	48.4203
15	-134.125	58.7241	90.9142	8.1736	481.858	48.4184
15.0167	-134.129	58.6738	90.7635	8.07045	481.907	48.4209
15.0333	-134.132	58.662	90.7665	7.9232	481.985	48.4199
15.05	-134.134	58.7093	90.7745	8.08418	482.028	48.4249
15.0667	-134.132	58.8317	91.0932	7.95723	481.949	48.4257
15.0833	-134.133	58.7049	90.7845	8.76778	481.8	48.4298
15.1	-134.136	58.7063	90.8662	7.72301	481.575	48.4301
15.1167	-134.137	58.6703	90.7928	7.69798	481.591	48.4272
15.1333	-134.134	58.6781	90.8007	7.73308	481.526	48.4269
15.15	-134.133	58.6768	90.8134	7.94655	481.382	48.4271
15.1667	-134.138	58.7171	90.8892	8.08952	481.384	48.4272
15.1833	-134.136	58.6749	90.7754	7.99355	481.386	48.426
15.2	-134.139	58.9114	91.0082	7.71935	481.37	48.4258
15.2167	-134.136	58.7147	90.8331	7.79686	481.405	48.4272
15.2333	-134.134	58.7632	90.9339	8.43941	481.392	48.4272
15.25	-134.134	58.7109	90.8596	7.77596	481.362	48.4258
15.2667	-134.132	58.7293	90.866	8.1855	481.341	48.4278
15.2833	-134.132	58.684	90.7952	8.97286	481.339	48.428
15.3	-134.134	58.7154	90.8633	8.43102	481.329	48.4318
15.3167	-134.132	58.6967	90.8125	8.2946	481.193	48.4281
15.3333	-134.133	58.711	90.8295	7.46483	481.355	48.4307
15.35	-134.135	58.7049	90.8863	8.46916	481.491	48.4307
15.3667	-134.131	58.7489	90.9037	7.98348	481.566	48.4325
15.3833	-134.13	58.7496	90.7987	8.69148	481.563	48.433
15.4	-134.13	58.7354	90.9284	8.53844	481.575	48.4296
15.4167	-134.128	58.7269	90.8773	8.25279	481.578	48.4298
15.4333	-134.126	58.9642	91.3595	8.33153	481.496	48.4296
15.45	-134.121	59.0095	91.3511	8.59795	481.502	48.4296
15.4667	-134.12	58.7473	90.9498	8.49541	481.585	48.4248
15.4833	-134.119	58.69	90.818	8.2534	481.423	48.4248
15.5	-134.118	58.7009	90.7813	8.87459	481.414	48.4272
15.5167	-134.114	58.6895	90.8347	9.01756	481.38	48.4306
15.5333	-134.11	58.7028	90.8225	6.64116	481.236	48.4284
15.55	-134.111	58.8024	91.0061	6.32637	481.411	48.4258
15.5667	-134.109	58.8805	91.0421	6.0302	481.464	48.4272
15.5833	-134.108	58.7362	90.8404	5.95451	481.425	48.4303
15.6	-134.101	58.7038	90.807	9.7007	481.521	48.4284
15.6167	-134.094	58.7824	90.8678	8.26653	481.667	48.4303
15.6333	-134.094	58.7522	90.8715	8.9431	481.707	48.4293
15.65	-134.089	58.719	90.8634	8.83461	481.697	48.4316
15.6667	-134.083	58.7049	90.7833	9.99336	481.76	48.4296
15.6833	-134.074	58.7138	90.8556	-2.58614	481.728	48.4281
15.7	-134.077	58.7186	90.8445	10.928	481.601	48.4283
15.7167	-134.072	58.775	90.8851	4.37141	481.769	48.4277
15.7333	-134.064	58.6955	90.7874	4.15092	481.766	48.428
15.75	-134.058	58.791	90.991	4.37553	481.652	48.4303
15.7667	-134.058	58.6985	90.8299	4.5121	481.602	48.4327
15.7833	-134.057	58.693	90.7868	4.30641	481.519	48.4278
15.8	-134.054	58.7931	91.0267	3.63533	481.556	48.4306
15.8167	-134.058	58.7341	90.9071	3.43376	481.464	48.4316
15.8333	-134.056	58.7357	90.9072	3.32771	481.475	48.4321
15.85	-134.052	58.7298	90.9199	4.45366	481.489	48.4328
15.8667	-134.054	58.7038	90.7839	3.73665	481.307	48.4342
15.8833	-134.052	58.7023	90.823	8.722	481.424	48.4325
15.9	-134.051	58.7658	90.9101	8.61519	481.437	48.4316
15.9167	-134.047	58.7792	90.9855	9.22203	481.322	48.4322
15.9333	-134.041	58.7841	90.8802	2.51823	481.506	48.4313
15.95	-134.036	58.6704	90.7792	8.44063	481.463	48.4332
15.9667	-134.031	58.7217	90.8564	8.5598	481.457	48.4332
15.9833	-134.024	58.6927	90.8122	8.60573	481.596	48.4348
16	-134.022	58.6956	90.809	8.42156	481.679	48.4319
16.0167	-134.021	58.8189	90.9925	8.30238	481.713	48.4313
16.0333	-134.017	58.6994	90.832	8.40004	481.596	48.4292
16.05	-134.017	58.7582	90.8927	8.31062	481.625	48.4293
16.0667	-134.01	58.9191	91.1433	7.94716	481.664	48.4307
16.0833	-134.011	58.756	90.9107	8.75481	481.595	48.4304
16.1	-134.007	58.7103	90.7879	8.66112	481.68	48.4364
16.1167	-134.01	58.7438	90.8778	1.62727	481.754	48.4383
16.1333	-134.007	58.6906	90.8007	2.47597	481.596	48.439
16.15	-134.009	58.7606	90.8636	1.66481	481.553	48.4356
16.1667	-134.005	58.7225	90.8137	2.40868	481.596	48.4399
16.1833	-134.001	58.7048	90.8712	1.96938	481.723	48.4365
16.2	-133.995	58.7014	90.7925	2.67448	481.616	48.4393
16.2167	-133.995	58.6883	90.7729	2.88307	481.668	48.4402
16.2333	-133.995	58.7197	90.8514	2.97905	481.674	48.4374
16.25	-133.994	58.7145	90.7707	2.54387	481.563	48.4402
16.2667	-133.991	58.6903	90.792	2.49977	481.535	48.4397
16.2833	-133.989	58.7003	90.8329	2.80144	481.443	48.4403
16.3	-133.988	58.7521	90.9553	2.42653	481.173	48.4414
16.3167	-133.987	58.6974	90.7832	2.30614	481.336	48.4399
16.3333	-133.982	58.7717	90.9171	3.09166	481.336	48.4426
16.35	-133.98	58.7249	90.8466	1.70891	481.359	48.4411
16.3667	-133.979	58.7034	90.8253	3.25142	481.423	48.4434
16.3833	-133.976	58.8104	90.8309	2.53914	481.51	48.444
16.4	-133.977	58.6927	90.7981	2.1183	481.529	48.444
16.4167	-133.974	58.6883	90.8257	2.4337	481.481	48.4374
16.4333	-133.971	58.7356	90.8488	3.17162	481.524	48.4412
16.45	-133.968	58.6825	90.7652	3.5041	481.547	48.4444
16.4667	-133.963	58.7212	90.8221	3.06664	481.49	48.4463
16.4833	-133.962	58.7632	90.8913	3.19176	481.639	48.4437
16.5	-133.963	58.7495	90.8621	2.45277	481.715	48.4451
16.5167	-133.964	58.7484	90.8605	2.6899	481.8	48.4461
16.5333	-133.954	58.7405	90.9506	-1.11092	481.783	48.4444
16.55	-133.958	58.7177	90.8669	2.0153	481.755	48.4481
16.5667	-133.955	58.7363	90.8238	1.46217	481.859	48.4458
16.5833	-133.959	58.7304	90.9008	4.41856	481.86	48.4466
16.6	-133.958	58.7563	90.8976	5.27855	481.795	48.4469
16.6167	-133.957	58.697	90.8006	5.41084	481.801	48.4461
16.6333	-133.953	58.7302	90.8625	6.01051	481.703	48.4501
16.65	-133.956	58.7414	90.9238	4.77547	481.584	48.4483
16.6667	-133.952	58.7307	90.9011	6.89858	481.392	48.4452
16.6833	-133.95	58.7183	90.817	8.96568	481.111	48.4458
16.7	-133.947	58.7006	90.796	9.10637	481.2	48.4463
16.7167	-133.942	58.7443	90.8949	9.42711	481.163	48.4463
16.7333	-133.937	58.7548	90.9209	8.30467	481.141	48.4487
16.75	-133.941	58.7501	90.8991	8.98369	481.148	48.4446
16.7667	-133.935	58.7052	90.7797	9.04503	481.251	48.4434
16.7833	-133.933	58.7951	90.8694	9.28764	481.35	48.4435
16.8	-133.934	58.7098	90.8059	9.05876	481.361	48.4466
16.8167	-133.936	58.7266	90.8141	9.39781	481.538	48.4428
16.8333	-133.934	58.7219	90.877	9.56719	481.75	48.4452
16.85	-133.935	58.719	90.8347	9.15886	481.678	48.4472
16.8667	-133.934	58.702	90.8015	9.63219	481.815	48.4455
16.8833	-133.934	58.7826	90.9269	9.44908	481.855	48.4469
16.9	-133.931	58.7043	90.7798	9.10347	481.693	48.4513
16.9167	-133.93	58.6982	90.7792	9.31389	481.675	48.4518
16.9333	-133.934	58.7083	90.8161	8.84895	481.581	48.449
16.95	-133.935	58.7202	90.7961	9.04259	481.606	48.4486
16.9667	-133.924	58.7478	90.8482	9.50096	481.667	48.4438
16.9833	-133.924	58.747	90.8563	8.71666	481.764	48.4432
17	-133.919	58.7812	90.8512	-0.15358	481.73	48.4454
17.0167	-133.921	58.8117	91.0468	9.07188	481.624	48.4409
17.0333	-133.918	58.6826	90.7587	8.90556	481.659	48.4417
17.05	-133.916	58.8155	90.9406	9.38179	481.667	48.4426
17.0667	-133.913	58.8026	91.0049	9.37645	481.499	48.442
17.0833	-133.911	58.7214	90.8308	-2.09908	481.657	48.4434
17.1	-133.909	58.7592	90.8913	-1.80946	481.414	48.4451
17.1167	-133.904	58.7434	90.8099	1.269	481.412	48.4464
17.1333	-133.901	58.6874	90.7652	6.88438	481.404	48.4478
17.15	-133.902	58.7611	90.8347	8.99559	481.471	48.4476
17.1667	-133.901	58.867	90.9629	9.37462	481.371	48.4502
17.1833	-133.899	58.7225	90.8154	8.77205	481.336	48.4498
17.2	-133.901	58.7305	90.8479	5.05089	481.469	48.4455
17.2167	-133.897	58.7812	90.8422	5.41573	481.65	48.4484
17.2333	-133.9	58.7425	90.8917	9.13078	481.547	48.4472
17.25	-133.9	58.7598	90.8697	9.17137	481.752	48.4501
17.2667	-133.9	58.7354	90.8312	8.73024	481.743	48.4498
17.2833	-133.902	58.6961	90.7635	8.61168	481.794	48.4484
17.3	-133.896	58.763	90.8897	9.59816	481.874	48.4473
17.3167	-133.893	58.7791	90.9431	9.2643	481.871	48.444
17.3333	-133.89	58.8303	91.0864	9.4294	481.823	48.4443
17.35	-133.885	58.7754	90.8788	8.96935	481.782	48.4476
17.3667	-133.886	58.7154	90.8198	9.11598	481.696	48.4476
17.3833	-133.881	58.6831	90.7491	9.16893	481.716	48.4489
17.4	-133.879	58.7212	90.8314	9.31328	481.597	48.4531
17.4167	-133.879	58.6796	90.7566	9.47304	481.574	48.4527
17.4333	-133.882	58.7331	90.8955	9.38057	481.384	48.4538
17.45	-133.881	58.6863	90.7914	9.10164	481.137	48.4512
17.4667	-133.88	58.7647	90.8666	9.55345	481.444	48.448
17.4833	-133.88	59.2835	91.2122	9.19396	481.481	48.4473
17.5	-133.876	58.8252	90.9554	9.11232	481.454	48.4487
17.5167	-133.876	58.7946	90.9011	9.18694	481.406	48.4487
17.5333	-133.875	58.7515	90.8794	8.86925	481.394	48.4469
17.55	-133.878	58.7534	90.8109	9.0403	481.425	48.446
17.5667	-133.873	58.784	90.8106	8.92647	481.42	48.4501
17.5833	-133.871	58.7699	90.8828	9.22615	481.483	48.4472
17.6	-133.87	58.7565	90.9467	9.21608	481.591	48.4443
17.6167	-133.869	58.7354	90.8479	9.21425	481.503	48.4487
17.6333	-133.867	58.7844	90.8653	9.14101	481.66	48.4431
17.65	-133.867	58.7321	90.848	9.0844	481.729	48.4451
17.6667	-133.866	58.7386	90.8501	9.30962	481.841	48.4457
17.6833	-133.866	58.7138	90.8189	9.34959	481.804	48.4472
17.7	-133.86	58.8189	90.9211	9.02824	481.748	48.4528
17.7167	-133.861	58.7615	90.8019	8.79585	481.536	48.4518
17.7333	-133.86	58.7321	90.8198	8.946	481.521	48.4524
17.75	-133.862	58.9733	90.9046	9.35906	481.464	48.4538
17.7667	-133.861	58.7643	90.8358	6.4576	481.513	48.4518
17.7833	-133.861	58.8331	90.9684	3.07198	481.355	48.4518
17.8	-133.865	58.7669	91.0008	9.05937	481.585	48.4524
17.8167	-133.863	58.7641	90.8956	9.9308	481.696	48.4512
17.8333	-133.866	58.7179	90.8648	9.88304	481.578	48.4516
17.85	-133.86	58.7643	90.8428	9.61784	481.824	48.4499
17.8667	-133.861	58.74	90.8668	9.45747	481.982	48.4515
17.8833	-133.859	58.7408	90.8494	9.98497	482.003	48.455
17.9	-133.853	58.7118	90.8122	9.19579	482.05	48.4582
17.9167	-133.85	58.74	90.8778	9.23103	482.055	48.4553
17.9333	-133.849	58.769	90.9542	8.72261	482.069	48.4559
17.95	-133.85	58.7177	90.8157	9.45213	481.924	48.4556
17.9667	-133.846	58.715	90.8044	8.96874	481.814	48.4538
17.9833	-133.839	58.7463	90.8495	5.48058	481.771	48.4562
18	-133.842	58.7351	90.8451	4.85603	481.496	48.4583
18.0167	-133.848	58.7305	90.8306	3.6335	481.595	48.4576
18.0333	-133.843	58.7745	90.928	5.72853	481.601	48.4573
18.05	-133.843	58.7408	90.8834	9.0432	481.694	48.4594
18.0667	-133.841	58.7173	90.8114	9.2173	481.766	48.4589
18.0833	-133.841	58.7884	90.9647	9.50569	481.64	48.4605
18.1	-133.836	58.7957	90.9847	8.65288	481.464	48.4602
18.1167	-133.836	58.9005	91.0224	9.50096	481.413	48.4563
18.1333	-133.835	58.7449	90.8027	9.28764	481.43	48.4573
18.15	-133.83	58.7438	90.844	9.54033	481.457	48.4541
18.1667	-133.83	58.7276	90.8181	10.1417	481.458	48.4539
18.1833	-133.834	58.7453	90.8723	9.72328	481.609	48.4536
18.2	-133.834	58.6996	90.7526	8.6898	481.605	48.4519
18.2167	-133.836	58.7531	90.8707	9.81514	481.442	48.4513
18.2333	-133.835	58.718	90.7735	8.98964	481.601	48.4536
18.25	-133.834	58.7336	90.7865	9.08379	481.652	48.4521
18.2667	-133.829	58.7739	90.882	9.75548	481.689	48.4544
18.2833	-133.828	58.7374	90.7972	8.93532	481.745	48.4557
18.3	-133.827	58.7421	90.8506	9.42238	481.769	48.4539
18.3167	-133.82	58.7536	90.8695	9.24049	482.035	48.4553
18.3333	-133.819	58.7684	90.8292	9.4622	482.026	48.4538
18.35	-133.819	58.717	90.7711	8.67195	481.994	48.4504
18.3667	-133.815	58.7511	90.7633	9.56413	481.969	48.4542
18.3833	-133.819	58.7711	90.8013	8.85307	481.841	48.4557
18.4	-133.82	58.7693	90.8535	9.38118	481.983	48.4583
18.4167	-133.818	58.7019	90.7504	9.15047	482.012	48.4574
18.4333	-133.819	58.7122	90.7487	9.19762	481.916	48.4585
18.45	-133.822	58.7777	90.9023	9.56596	481.931	48.4591
18.4667	-133.82	58.7055	90.7424	9.16893	481.891	48.4586
18.4833	-133.818	58.7286	90.7615	5.06462	481.755	48.4568
18.5	-133.821	58.7353	90.8462	5.1516	481.758	48.4589
18.5167	-133.818	58.755	90.817	4.84474	481.995	48.4635
18.5333	-133.813	58.7705	90.8785	5.04433	481.991	48.4635
18.55	-133.81	58.8548	90.9837	4.7422	481.864	48.4621
18.5667	-133.812	58.7505	90.8614	6.44447	481.957	48.4643
18.5833	-133.815	58.7878	90.8355	6.04866	481.966	48.4625
18.6	-133.814	58.7246	90.7365	9.77272	481.723	48.4606
18.6167	-133.809	58.7713	90.7969	9.29771	481.94	48.4588
18.6333	-133.805	58.7557	90.7807	9.25545	481.897	48.4592
18.65	-133.8	58.8799	90.8556	9.15703	481.845	48.4631
18.6667	-133.797	58.8133	90.9461	9.16786	481.789	48.4617
18.6833	-133.79	58.7949	90.8877	8.55385	481.904	48.4654
18.7	-133.789	58.7327	90.7929	8.778	481.961	48.4661
18.7167	-133.789	58.7206	90.7728	9.3943	481.965	48.4673
18.7333	-133.786	59.0609	91.2823	9.09325	481.813	48.4658
18.75	-133.789	58.7431	90.797	8.91747	481.714	48.4628
18.7667	-133.789	58.7322	90.7009	9.4474	481.619	48.4591
18.7833	-133.787	58.7652	90.77	9.29833	481.733	48.4618
18.8	-133.783	58.8233	90.8584	9.61662	481.754	48.4597
18.8167	-133.784	58.7777	90.809	9.5385	481.762	48.4603
18.8333	-133.785	58.7698	90.7455	9.42589	481.853	48.4599
18.85	-133.781	58.8834	90.8746	9.38957	481.8	48.4617
18.8667	-133.781	58.8061	90.7818	9.62608	481.888	48.4589
18.8833	-133.784	58.7371	90.7191	9.52126	481.841	48.4608
18.9	-133.781	58.7806	90.7563	9.22081	482.01	48.4628
18.9167	-133.784	58.7376	90.6899	9.41216	481.902	48.4615
18.9333	-133.783	58.7573	90.758	9.57069	481.89	48.462
18.95	-133.783	58.7754	90.7897	9.88548	482.014	48.4603
18.9667	-133.779	58.8795	90.7827	9.91829	482.024	48.4631
18.9833	-133.778	58.7701	90.7433	5.49675	481.669	48.4615
19	-133.78	58.7492	90.6957	9.55406	481.793	48.4629
19.0167	-133.782	58.7582	90.6825	9.84139	481.828	48.4663
19.0333	-133.779	58.7801	90.7774	9.83238	481.896	48.4686
19.05	-133.778	58.7763	90.7414	10.0124	481.814	48.4693
19.0667	-133.778	58.8279	90.9322	9.71794	481.862	48.4638
19.0833	-133.777	58.7835	90.7615	9.67033	481.803	48.4667
19.1	-133.781	58.9266	90.8314	8.9138	481.809	48.4708
19.1167	-133.774	58.8288	90.8126	9.46053	481.824	48.469
19.1333	-133.776	58.7847	90.6979	9.26979	481.826	48.4696
19.15	-133.782	58.7907	90.7674	9.67735	481.736	48.4692
19.1667	-133.784	58.8013	90.7935	9.48784	481.861	48.4666
19.1833	-133.782	58.7713	90.6863	9.41933	481.799	48.4654
19.2	-133.779	58.7534	90.7014	4.89479	481.62	48.464
19.2167	-133.78	58.7623	90.6585	5.04143	481.733	48.4632
19.2333	-133.781	58.7409	90.6204	8.94905	481.667	48.462
19.25	-133.783	58.7751	90.6872	8.68492	481.485	48.4603
19.2667	-133.779	58.7775	90.6388	9.39491	481.387	48.4603
19.2833	-133.777	58.7595	90.6046	9.67506	481.483	48.4611
19.3	-133.781	58.7861	90.6727	9.40086	481.541	48.4617
19.3167	-133.777	58.7721	90.6669	8.85658	481.502	48.465
19.3333	-133.775	58.776	90.653	9.17198	481.638	48.4661
19.35	-133.772	58.8146	90.7581	9.61006	481.834	48.4657
19.3667	-133.766	58.8082	90.7327	9.32213	481.739	48.4673
19.3833	-133.766	58.8616	90.7766	8.955	482.015	48.4658
19.4	-133.769	58.8036	90.6814	9.24233	481.956	48.4673
19.4167	-133.769	58.7911	90.7424	9.19823	481.965	48.4676
19.4333	-133.767	58.7724	90.6161	9.77333	481.785	48.4682
19.45	-133.763	58.7985	90.7476	9.51164	481.728	48.4632
19.4667	-133.764	58.8049	90.5851	9.12911	481.64	48.4646
19.4833	-133.763	58.81	90.6303	8.47405	481.592	48.4626
19.5	-133.763	58.7855	90.6185	8.15743	481.609	48.4673
19.5167	-133.762	58.8953	90.814	8.19145	481.589	48.4675
19.5333	-133.764	58.8059	90.5915	8.92159	481.364	48.4652
19.55	-133.762	58.8398	90.7118	8.29094	481.499	48.4676
19.5667	-133.758	58.8979	90.7986	8.76244	481.509	48.4652
19.5833	-133.758	58.7988	90.6443	8.72795	481.489	48.4673
19.6	-133.76	58.8519	90.6673	5.58434	481.542	48.4681
19.6167	-133.757	58.7891	90.5877	8.5807	481.485	48.4695
19.6333	-133.757	58.8796	90.5843	8.69392	481.511	48.4672
19.65	-133.754	58.7894	90.5126	4.92043	481.496	48.4705
19.6667	-133.758	58.8671	90.7302	4.57283	481.536	48.4695
19.6833	-133.758	58.8424	90.6789	4.09721	481.623	48.4716
19.7	-133.758	58.8239	90.5875	6.2043	481.578	48.4692
19.7167	-133.757	58.8433	90.6855	6.47484	481.632	48.4713
19.7333	-133.76	58.8819	90.6733	6.22994	481.66	48.4663
19.75	-133.757	58.7972	90.5009	6.23528	481.509	48.4705
19.7667	-133.752	58.8126	90.5175	9.64577	481.804	48.4742
19.7833	-133.749	58.9234	90.5668	9.16832	481.957	48.4756
19.8	-133.75	58.8718	90.543	9.88777	482.035	48.4728
19.8167	-133.751	58.8412	90.541	9.62441	482.093	48.475
19.8333	-133.749	58.8561	90.5761	8.95439	482.196	48.4774
19.85	-133.747	58.9327	90.6811	9.5475	482.127	48.4762
19.8667	-133.75	58.8308	90.5279	9.24233	482.111	48.4762
19.8833	-133.749	58.8201	90.5645	8.88115	482.152	48.4768
19.9	-133.754	58.8107	90.5152	9.27147	482.069	48.4754
19.9167	-133.754	58.8778	90.6295	8.54546	481.813	48.475
19.9333	-133.75	58.8372	90.5488	9.35799	481.932	48.4783
19.95	-133.743	58.8375	90.5196	9.32152	481.917	48.48
19.9667	-133.74	58.9372	90.6257	8.81554	481.839	48.4771
19.9833	-133.735	58.7989	90.444	9.0641	481.835	48.4773
20	-133.738	58.8212	90.5026	9.35204	481.915	48.4763
20.0167	-133.736	58.8413	90.5004	9.15169	481.8	48.4744
20.0333	-133.728	58.8453	90.5329	9.06166	481.791	48.4765
20.05	-133.726	58.8638	90.4975	8.96095	481.699	48.4745
20.0667	-133.726	59.2939	91.0125	9.1201	481.599	48.4736
20.0833	-133.721	58.8122	90.4334	9.57436	481.468	48.4718
20.1	-133.718	58.9123	90.5351	9.02657	481.578	48.4708
20.1167	-133.72	58.8647	90.5053	9.22325	481.477	48.4719
20.1333	-133.719	58.9765	90.6367	9.07951	481.252	48.4739
20.15	-133.718	58.8577	90.4731	9.1851	481.348	48.4769
20.1667	-133.714	58.8561	90.4946	-0.530319	481.406	48.4765
20.1833	-133.715	58.9207	90.5196	-2.24403	481.372	48.476
20.2	-133.715	58.8628	90.4803	-1.82793	481.351	48.4747
20.2167	-133.719	58.8744	90.5224	-2.18727	481.387	48.4744
20.2333	-133.717	58.8714	90.4874	-2.17842	481.476	48.474
20.25	-133.719	58.9265	90.5326	-1.968	481.526	48.4718
20.2667	-133.715	58.9201	90.5401	12.9139	481.762	48.4773
20.2833	-133.713	58.8505	90.4804	-2.11586	481.715	48.4753
20.3	-133.712	58.8429	90.4409	-2.71004	481.635	48.4757
20.3167	-133.709	58.8146	90.3533	2.59163	481.815	48.4765
20.3333	-133.708	58.948	90.5702	0.665207	481.758	48.4725
20.35	-133.704	58.904	90.5653	6.7794	481.692	48.4727
20.3667	-133.705	58.8596	90.4495	5.89134	481.683	48.471
20.3833	-133.707	58.9056	90.5016	9.0992	481.722	48.4734
20.4	-133.706	58.9321	90.5564	8.85017	481.698	48.4748
20.4167	-133.699	58.8371	90.319	8.899	481.614	48.475
20.4333	-133.703	58.8389	90.3701	8.5389	481.735	48.4718
20.45	-133.7	58.8323	90.3356	8.16704	481.718	48.4718
20.4667	-133.699	58.8754	90.4504	8.74764	481.532	48.4748
20.4833	-133.7	58.8577	90.4089	8.98247	481.717	48.4782
20.5	-133.701	58.883	90.4084	8.85307	481.719	48.4751
20.5167	-133.699	58.9532	90.5627	9.30428	481.725	48.4745
20.5333	-133.702	58.8622	90.3564	7.37846	481.934	48.4785
20.55	-133.699	58.8638	90.3428	8.67607	481.877	48.4809
20.5667	-133.696	58.9199	90.3948	8.90617	481.811	48.4756
20.5833	-133.695	58.9666	90.5476	8.4626	481.775	48.4771
20.6	-133.696	58.8645	90.3404	9.00215	481.762	48.4756
20.6167	-133.695	58.9167	90.3991	9.42284	481.773	48.4782
20.6333	-133.692	58.9478	90.4838	8.22487	481.736	48.4747
20.65	-133.688	58.9101	90.3634	8.46092	481.719	48.4745
20.6667	-133.683	58.8703	90.2921	8.97102	481.614	48.4777
20.6833	-133.681	58.8714	90.2868	9.20769	481.41	48.4783
20.7	-133.68	59.1335	90.7563	10.5172	481.588	48.4769
20.7167	-133.682	58.9703	90.4154	8.67897	481.651	48.4782
20.7333	-133.68	59.5843	90.4861	8.52104	481.648	48.4776
20.75	-133.683	58.9141	90.3709	8.64204	481.664	48.4779
20.7667	-133.678	58.9083	90.3603	8.65883	481.735	48.4791
20.7833	-133.675	58.8819	90.2964	8.56697	481.848	48.4805
20.8	-133.677	58.9417	90.4276	8.99376	481.84	48.4794
20.8167	-133.674	58.8784	90.2493	8.75771	481.975	48.4776
20.8333	-133.672	58.8938	90.2714	8.09197	482.079	48.4773
20.85	-133.667	58.8868	90.2271	8.75298	481.957	48.4773
20.8667	-133.669	58.9118	90.3851	8.41255	481.912	48.4771
20.8833	-133.671	58.9417	90.3046	9.20357	481.888	48.4794
20.9	-133.669	58.9027	90.2467	8.9991	481.609	48.4815
20.9167	-133.67	58.8833	90.2113	8.51631	481.641	48.4834
20.9333	-133.669	58.9385	90.3683	9.07295	481.594	48.4849
20.95	-133.666	58.8914	90.2352	8.98415	481.643	48.4818
20.9667	-133.667	58.8757	90.1746	8.71605	481.754	48.4803
20.9833	-133.672	58.896	90.2438	9.37874	481.862	48.4808
21	-133.673	58.8885	90.1753	8.67958	481.715	48.4843
21.0167	-133.672	58.9654	90.2854	9.80324	481.617	48.4812
21.0333	-133.667	58.9709	90.3686	9.35371	481.656	48.4849
21.05	-133.667	58.9135	90.2557	9.27681	481.701	48.4838
21.0667	-133.668	58.942	90.256	9.20647	481.517	48.4832
21.0833	-133.665	58.9399	90.2531	5.10628	481.677	48.48
21.1	-133.664	58.9838	90.295	9.26979	481.817	48.4832
21.1167	-133.658	58.9364	90.2801	9.22142	481.874	48.4841
21.1333	-133.662	58.9326	90.2386	9.1642	481.752	48.4843
21.15	-133.664	58.969	90.2531	9.21669	481.605	48.4841
21.1667	-133.664	59.0165	90.332	8.90907	481.492	48.4802
21.1833	-133.659	58.9762	90.2412	9.07845	481.513	48.4831
21.2	-133.653	59.2387	90.5981	9.87358	481.689	48.4841
21.2167	-133.652	58.9794	90.1762	9.3531	481.812	48.4838
21.2333	-133.65	59.255	90.5665	8.89778	481.782	48.4867
21.25	-133.651	58.9391	90.1656	9.05693	481.925	48.4859
21.2667	-133.652	58.9538	90.1942	8.97713	481.929	48.4824
21.2833	-133.653	58.9182	90.1273	9.50752	481.857	48.4855
21.3	-133.649	58.9445	90.1638	9.2054	481.95	48.4892
21.3167	-133.65	58.9745	90.2157	8.84834	481.919	48.4872
21.3333	-133.646	58.9457	90.124	9.23103	481.972	48.487
21.35	-133.644	58.9436	90.1643	9.62074	481.922	48.491
21.3667	-133.641	58.9739	90.1174	9.06166	481.961	48.4887
21.3833	-133.639	59.0696	90.2953	8.9431	481.869	48.4936
21.4	-133.633	58.9701	90.118	9.35432	481.844	48.4927
21.4167	-133.634	58.932	90.1453	9.68391	481.856	48.4946
21.4333	-133.637	58.9848	90.1957	9.02229	481.851	48.4946
21.45	-133.64	58.9552	90.1228	8.89778	481.675	48.4974
21.4667	-133.637	58.952	90.0739	9.07066	481.938	48.4942
21.4833	-133.63	59.0037	90.1795	9.2495	481.953	48.4959
21.5	-133.633	59.034	90.2844	9.56535	481.921	48.4968
21.5167	-133.626	59.0199	90.1797	10.1369	481.761	48.4983
21.5333	-133.627	58.9773	90.1232	9.5356	481.53	48.4994
21.55	-133.619	58.9849	90.1118	9.53911	481.596	48.4991
21.5667	-133.616	59.0325	90.1041	9.50752	481.508	48.498
21.5833	-133.614	58.9875	90.1568	9.81575	481.54	48.4945
21.6	-133.617	58.9901	90.2271	9.55589	481.588	48.4983
21.6167	-133.616	58.9758	90.0806	9.73396	481.587	48.5023
21.6333	-133.616	58.9939	90.0852	9.67979	481.723	48.4982
21.65	-133.608	58.9999	90.0446	9.80263	481.705	48.4983
21.6667	-133.608	58.97	90.0866	2.6577	481.621	48.4994
21.6833	-133.607	58.9751	90.0079	-1.65566	481.825	48.4951
21.7	-133.608	58.9925	90.0517	-7.40456	481.755	48.4963
21.7167	-133.607	58.9655	90.0868	-7.69478	481.918	48.5
21.7333	-133.604	58.9797	90.0684	-7.63939	481.885	48.5
21.75	-133.605	59.0548	90.2558	-7.98988	481.945	48.5038
21.7667	-133.6	59.0333	90.0864	-7.30858	481.815	48.4998
21.7833	-133.596	59.0472	90.1449	-6.98616	481.77	48.5009
21.8	-133.593	59.0943	90.0935	-7.42424	481.836	48.4992
21.8167	-133.596	58.9944	90.0031	-7.27821	481.739	48.4992
21.8333	-133.592	59.4129	90.2396	-7.78725	481.488	48.5018
21.85	-133.593	59.0658	90.0259	-5.72426	481.482	48.5049
21.8667	-133.59	59.0073	89.9931	-8.99956	481.427	48.5059
21.8833	-133.592	58.9616	89.9448	-8.54775	481.419	48.5055
21.9	-133.59	58.9893	89.9735	-8.5627	481.378	48.5091
21.9167	-133.593	59.0839	90.0184	-7.41173	481.46	48.5079
21.9333	-133.59	59.2036	90.2488	-11.8468	481.513	48.5116
21.95	-133.589	59.0034	89.9802	-7.53212	481.333	48.5104
21.9667	-133.585	58.9803	89.9342	-7.03194	481.287	48.5082
21.9833	-133.58	59.0151	90.0033	-8.47679	481.344	48.5082
22	-133.583	59.0234	89.9572	-7.53273	481.24	48.5088
22.0167	-133.577	59.0665	90.1028	-6.91277	481.457	48.5069
22.0333	-133.579	59.0218	89.9334	-8.21037	481.642	48.5123
22.05	-133.575	59.0383	89.9734	-7.20421	481.661	48.5107
22.0667	-133.57	59.2069	90.0869	-9.36379	481.938	48.5128
22.0833	-133.569	59.0224	89.9273	-9.44771	481.936	48.5087
22.1	-133.568	58.979	89.8966	-7.72224	482.014	48.5094
22.1167	-133.564	59.0051	89.9003	-9.39415	482.041	48.5087
22.1333	-133.561	59.0215	89.9227	-9.33571	482.082	48.5093
22.15	-133.56	59.0286	89.9372	-17.4247	482.093	48.5127
22.1667	-133.561	59.0279	89.943	-6.0778	481.835	48.5163
22.1833	-133.561	59.0139	89.8933	-5.74745	481.744	48.518
22.2	-133.564	59.091	89.9665	-5.04478	481.657	48.5166
22.2167	-133.555	59.0435	89.9332	-9.64333	481.414	48.5175
22.2333	-133.556	59.0365	89.9218	-9.123	481.773	48.5156
22.25	-133.555	59.0528	89.8638	-13.4902	481.698	48.5139
22.2667	-133.558	59.025	89.837	-8.8279	481.768	48.5156
22.2833	-133.556	59.0331	89.8536	-7.75139	481.656	48.5178
22.3	-133.551	59.0492	89.8522	-7.47963	481.649	48.5154
22.3167	-133.554	59.0459	89.9087	-7.65724	481.54	48.5116
22.3333	-133.551	59.0308	89.8702	-7.21199	481.541	48.5152
22.35	-133.548	59.0626	89.8934	-7.52556	481.501	48.5098
22.3667	-133.552	59.0659	89.8437	-4.06853	481.541	48.5104
22.3833	-133.553	59.0139	89.8139	-7.50404	481.367	48.511
22.4	-133.55	59.1087	89.9943	-5.57228	481.483	48.5116
22.4167	-133.547	59.0388	89.8061	-7.21977	481.532	48.5114
22.4333	-133.543	59.0359	89.82	-7.39265	481.436	48.5117
22.45	-133.542	59.0429	89.7823	-5.87624	481.53	48.5117
22.4667	-133.539	59.0929	89.7793	-2.34947	481.648	48.514
22.4833	-133.541	59.2269	90.2964	-8.04939	481.777	48.5136
22.5	-133.539	59.1016	89.9612	-5.08171	481.81	48.5148
22.5167	-133.541	59.0682	89.8759	-7.29851	481.679	48.5162
22.5333	-133.541	59.0781	89.8603	-7.02843	481.673	48.5143
22.55	-133.54	59.0998	89.9477	-6.99867	481.736	48.5128
22.5667	-133.535	59.0487	89.8234	-5.33272	481.889	48.5142
22.5833	-133.529	59.1125	89.8866	-8.5424	481.922	48.5151
22.6	-133.528	59.0629	89.7659	-7.18224	481.82	48.5114
22.6167	-133.526	59.0754	89.8127	-7.10777	481.916	48.5108
22.6333	-133.527	59.0774	89.7865	-6.87828	481.899	48.5178
22.65	-133.523	59.101	89.8229	-6.74294	481.871	48.5183
22.6667	-133.517	59.0548	89.7237	-7.19826	481.961	48.5185
22.6833	-133.519	59.1314	89.8263	-6.00029	482.011	48.5166
22.7	-133.516	59.1138	89.8209	-12.5419	482.016	48.5185
22.7167	-133.52	59.0591	89.7076	-4.64424	481.987	48.5195
22.7333	-133.519	59.0948	89.7349	-6.43776	481.899	48.5166
22.75	-133.52	59.0324	89.6272	-6.38527	481.804	48.5215
22.7667	-133.522	59.146	89.8452	-5.88814	481.626	48.5212
22.7833	-133.52	59.0702	89.6946	6.95885	481.623	48.5256
22.8	-133.513	59.0754	89.6452	-6.90743	481.598	48.5255
22.8167	-133.51	59.1468	89.7996	-6.64818	481.487	48.5218
22.8333	-133.511	59.1013	89.7123	-7.22572	481.594	48.5212
22.85	-133.51	59.2001	89.7497	-6.98433	481.671	48.5262
22.8667	-133.503	59.331	89.9613	-5.06035	481.806	48.5287
22.8833	-133.501	59.1921	89.8153	-6.83769	481.849	48.5253
22.9	-133.505	59.2432	89.7149	-6.87828	481.932	48.5285
22.9167	-133.502	59.1271	89.6635	-6.7614	481.976	48.5276
22.9333	-133.505	59.1305	89.7236	-7.31804	481.949	48.5265
22.95	-133.507	59.0865	89.6485	-6.61232	482.082	48.5246
22.9667	-133.506	59.0797	89.6125	-6.9825	482.143	48.525
22.9833	-133.509	59.1007	89.5992	-7.23763	481.877	48.523
23	-133.506	59.1244	89.642	-7.04872	481.863	48.5201
23.0167	-133.502	59.0998	89.6316	-7.33543	481.791	48.5204
23.0333	-133.501	59.1024	89.6441	-6.49437	481.871	48.5217
23.05	-133.501	59.121	89.6633	-7.16499	481.989	48.5236
23.0667	-133.498	59.1047	89.6502	-6.75728	482.018	48.5224
23.0833	-133.493	59.1932	89.7091	-2.50206	481.981	48.5271
23.1	-133.494	59.1	89.5797	-2.0211	481.933	48.5271
23.1167	-133.495	59.1543	89.7839	-1.99059	481.845	48.5242
23.1333	-133.495	59.1164	89.6565	-2.01027	481.908	48.5267
23.15	-133.488	59.1923	89.68	-1.97044	481.825	48.5255
23.1667	-133.485	59.1143	89.5927	-2.78343	482.119	48.5241
23.1833	-133.482	59.119	89.6516	-2.23198	482.274	48.5239
23.2	-133.484	59.1488	89.6905	-0.824814	482.248	48.523
23.2167	-133.485	59.1366	89.605	-1.76949	482.239	48.5232
23.2333	-133.483	59.1358	89.6156	-6.40144	482.158	48.5276
23.25	-133.477	59.5303	89.8978	-6.62605	482.045	48.5238
23.2667	-133.475	59.1573	89.6827	-6.69884	481.866	48.5233
23.2833	-133.475	59.1282	89.5915	-6.42769	481.856	48.5249
23.3	-133.472	59.2587	89.8013	-7.00691	481.956	48.525
23.3167	-133.478	59.2852	89.9004	-6.64452	481.847	48.5275
23.3333	-133.48	59.1848	89.6296	-6.67793	481.793	48.5259
23.35	-133.479	59.452	90.0288	-6.75484	481.779	48.5241
23.3667	-133.478	59.1541	89.6645	-6.62544	481.704	48.5232
23.3833	-133.475	59.1482	89.7019	-6.65474	481.985	48.5233
23.4	-133.472	59.2295	89.7643	-6.90743	481.93	48.5232
23.4167	-133.469	59.2358	89.6433	-6.29173	481.869	48.5226
23.4333	-133.469	59.165	89.7269	-6.66725	481.967	48.5233
23.45	-133.471	59.1306	89.5422	-6.32988	481.983	48.5287
23.4667	-133.469	59.1192	89.5416	-6.22261	482.02	48.5238
23.4833	-133.466	59.1988	89.7384	-6.76674	481.939	48.5233
23.5	-133.473	59.161	89.771	-6.61949	482.017	48.5256
23.5167	-133.472	59.1076	89.5478	-5.85777	481.914	48.5247
23.5333	-133.471	59.1029	89.5646	-6.50932	481.854	48.5256
23.55	-133.466	59.2353	89.7239	-6.57539	481.955	48.5229
23.5667	-133.465	59.1155	89.5483	-6.42769	482.044	48.5244
23.5833	-133.465	59.1468	89.6156	-6.37581	481.988	48.5279
23.6	-133.46	59.2051	89.7147	-6.06102	482.065	48.5255
23.6167	-133.457	59.1319	89.5501	-6.13976	482.237	48.5276
23.6333	-133.455	59.1581	89.6954	-6.34178	482.296	48.5249
23.65	-133.455	59.1242	89.5577	-6.43593	482.273	48.5268
23.6667	-133.452	59.1239	89.5861	-5.99541	482.181	48.5258
23.6833	-133.449	59.1435	89.5654	-6.21788	482.12	48.5268
23.7	-133.446	59.1341	89.5794	-6.16829	482.032	48.5271
23.7167	-133.449	59.1134	89.5609	-6.17363	482.023	48.5249
23.7333	-133.447	59.1404	89.5696	-5.96626	482.083	48.5258
23.75	-133.452	59.1152	89.5638	-5.868	481.912	48.5253
23.7667	-133.454	59.1505	89.62	-6.40801	482.086	48.5236
23.7833	-133.453	59.1561	89.6218	-6.37398	481.863	48.5203
23.8	-133.451	59.1702	89.6308	-6.19225	481.648	48.5221
23.8167	-133.45	59.1923	89.6226	-6.25954	481.633	48.5238
23.8333	-133.451	59.1569	89.5615	-6.25771	481.687	48.5233
23.85	-133.455	59.3162	89.6838	-6.34483	481.784	48.5235
23.8667	-133.456	59.1473	89.5876	-2.55867	481.834	48.5221
23.8833	-133.451	59.112	89.5646	-2.29164	481.858	48.5241
23.9	-133.456	59.0955	89.528	-1.80946	481.843	48.5235
23.9167	-133.455	59.1985	89.6626	-2.46086	481.663	48.5229
23.9333	-133.456	59.0981	89.5469	-1.726	481.758	48.5198
23.95	-133.46	59.1161	89.5458	-1.80412	481.789	48.5232
23.9667	-133.457	59.168	89.6421	-1.87019	481.895	48.52
23.9833	-133.456	59.1625	89.6226	-1.90895	481.974	48.5212
24	-133.456	59.146	89.6667	-2.33223	481.987	48.5198
24.0167	-133.455	59.1402	89.5882	-1.7379	482.122	48.5209
24.0333	-133.458	59.1302	89.6339	-1.97044	482.129	48.518
24.05	-133.457	59.1734	89.701	-1.79634	482.195	48.5203
24.0667	-133.452	59.1642	89.6197	-2.18315	482.063	48.521
24.0833	-133.453	59.1465	89.6751	-1.63597	481.904	48.5226
24.1	-133.456	59.1717	89.6117	-1.9001	481.874	48.522
24.1167	-133.452	59.1735	89.6781	-5.55031	481.77	48.5236
24.1333	-133.446	59.156	89.625	-5.33867	481.475	48.5247
24.15	-133.443	59.1219	89.529	-5.47508	481.809	48.5264
24.1667	-133.446	59.1377	89.5799	-5.93773	481.932	48.5253
24.1833	-133.448	59.1523	89.5686	-6.61659	481.97	48.5249
24.2	-133.447	59.2243	89.6391	-6.18858	481.954	48.5247
24.2167	-133.447	59.156	89.6035	-6.0128	482.003	48.5221
24.2333	-133.447	59.1633	89.5846	-5.99312	481.942	48.5232
24.25	-133.447	59.1189	89.5406	-6.06941	481.805	48.5253
24.2667	-133.449	59.1268	89.5698	-5.95497	481.93	48.5256
24.2833	-133.45	59.1108	89.5342	-6.7495	481.938	48.5239
24.3	-133.447	59.2245	89.7375	-1.75163	481.659	48.5204
24.3167	-133.445	59.1509	89.6211	-2.43172	481.835	48.5191
24.3333	-133.448	59.127	89.6	-2.26601	482.043	48.5218
24.35	-133.445	59.1422	89.5792	-1.49117	482.086	48.5213
24.3667	-133.447	59.1619	89.5838	-1.7057	482.214	48.5239
24.3833	-133.446	59.1181	89.5661	-1.82854	482.199	48.52
24.4	-133.443	59.1901	89.7027	-3.9695	482.285	48.5223
24.4167	-133.441	59.2349	89.7956	-1.29387	482.337	48.5206
24.4333	-133.437	59.1612	89.6751	-1.41304	482.424	48.5194
24.45	-133.436	59.1428	89.6105	-3.86696	482.329	48.523
24.4667	-133.438	59.1488	89.6642	-1.58409	482.219	48.5224
24.4833	-133.438	59.1055	89.512	-1.5078	482.241	48.5221
24.5	-133.434	59.1285	89.5278	3.04634	482.356	48.5189
24.5167	-133.44	59.0878	89.5017	2.67204	482.174	48.5244
24.5333	-133.441	59.1616	89.6323	2.79305	482.394	48.5232
24.55	-133.438	59.1541	89.5965	-8.78197	482.365	48.5212
24.5667	-133.44	59.1605	89.6012	-9.47517	482.308	48.5229
24.5833	-133.44	59.1341	89.5756	3.07259	482.303	48.5224
24.6	-133.442	59.1081	89.5197	-0.768814	482.205	48.5247
24.6167	-133.442	59.1163	89.6076	21.202	482.159	48.5238
24.6333	-133.441	59.0775	89.4881	-5.45067	481.879	48.5223
24.65	-133.439	59.1222	89.5417	-5.40245	481.786	48.5229
24.6667	-133.44	59.1323	89.6012	-5.15923	481.774	48.5246
24.6833	-133.437	59.1053	89.5322	-5.26772	481.594	48.5288
24.7	-133.434	59.0916	89.5171	-5.36369	481.82	48.5255
24.7167	-133.433	59.1456	89.6471	-5.95619	481.815	48.5268
24.7333	-133.431	59.1816	89.6244	-0.80574	481.839	48.5249
24.75	-133.429	59.1909	89.7027	-0.786667	481.887	48.5242
24.7667	-133.429	59.1245	89.5771	5.92644	481.98	48.5259
24.7833	-133.426	59.1497	89.5989	5.7238	481.951	48.5276
24.8	-133.422	59.1108	89.5374	2.80983	481.905	48.5276
24.8167	-133.419	59.2104	89.7367	5.60524	481.889	48.5308
24.8333	-133.421	59.1608	89.6673	8.79234	481.909	48.5308
24.85	-133.414	59.136	89.575	8.40843	481.818	48.5336
24.8667	-133.411	59.1488	89.725	8.96812	481.892	48.5308
24.8833	-133.41	59.1514	89.571	8.59734	482.023	48.5299
24.9	-133.405	59.1204	89.5567	9.39613	481.791	48.5326
24.9167	-133.409	59.125	89.5678	8.54317	481.957	48.5336
24.9333	-133.406	59.1137	89.5727	8.65639	482.07	48.5325
24.95	-133.404	59.1645	89.6583	9.19228	482.013	48.5348
24.9667	-133.402	59.1593	89.5751	8.713	481.838	48.5345
24.9833	-133.397	59.1671	89.6003	9.02184	481.885	48.5333
25	-133.396	59.1143	89.5309	9.02535	481.962	48.534
25.0167	-133.394	59.1125	89.5483	9.65599	481.889	48.5383
25.0333	-133.393	59.1055	89.5477	9.5678	481.871	48.5407
25.05	-133.389	59.1378	89.5994	9.09157	481.955	48.5439
25.0667	-133.386	59.0974	89.5499	6.03859	481.883	48.5407
25.0833	-133.387	59.1653	89.5886	5.92705	482.057	48.5391
25.1	-133.384	59.1518	89.6528	5.50087	482.13	48.5391
25.1167	-133.386	59.1628	89.6793	9.02229	482.211	48.5398
25.1333	-133.385	59.1653	89.7106	9.62563	482.185	48.5404
25.15	-133.382	59.1746	89.6923	9.32152	482.209	48.5421
25.1667	-133.384	59.1343	89.6153	9.30901	482.184	48.5427
25.1833	-133.388	59.1105	89.5696	9.48067	482.144	48.5429
25.2	-133.385	59.1467	89.5623	9.11064	482.185	48.545
25.2167	-133.384	59.1216	89.5953	9.39186	482.206	48.5473
25.2333	-133.383	59.1419	89.6606	9.79012	482.051	48.5432
25.25	-133.379	59.1082	89.5286	-18.6776	482.17	48.5456
25.2667	-133.376	59.1486	89.6252	8.60817	482.226	48.5458
25.2833	-133.368	59.1158	89.6018	11.701	482.018	48.5465
25.3	-133.369	59.1521	89.6581	-0.505295	482.2	48.545
25.3167	-133.368	59.1167	89.5838	2.48314	482.281	48.5452
25.3333	-133.362	59.1581	89.6526	-2.64503	482.262	48.5479
25.35	-133.358	59.1048	89.551	-1.05659	482.188	48.5505
25.3667	-133.354	59.1514	89.6217	-0.960007	482.158	48.5496
25.3833	-133.358	59.1598	89.6655	-1.65092	482.096	48.5458
25.4	-133.36	59.155	89.6859	-3.619	481.911	48.5474
25.4167	-133.364	59.1627	89.6047	0.663986	481.895	48.5534
25.4333	-133.362	59.125	89.576	0.551376	481.948	48.5508
25.45	-133.356	59.1181	89.5992	0.650864	481.933	48.5513
25.4667	-133.354	59.083	89.5412	0.454178	482.068	48.5477
25.4833	-133.353	59.146	89.5788	9.2762	481.983	48.5485
25.5	-133.351	59.1474	89.6218	9.17259	482.008	48.5491
25.5167	-133.354	59.1964	89.7491	8.60985	482.207	48.5516
25.5333	-133.351	59.1346	89.5882	9.31923	482.331	48.5543
25.55	-133.353	59.1377	89.5905	8.92937	482.413	48.5552
25.5667	-133.349	59.754	89.8304	8.55629	482.472	48.5508
25.5833	-133.345	59.103	89.5725	9.51347	482.417	48.5522
25.6	-133.344	59.1076	89.5298	8.5717	482.31	48.5534
25.6167	-133.342	59.1271	89.6343	9.10637	482.2	48.5564
25.6333	-133.341	59.1544	89.6298	9.19167	482.351	48.5577
25.65	-133.342	59.1093	89.5461	9.24461	482.275	48.5542
25.6667	-133.338	59.1406	89.6171	8.84712	481.93	48.5587
25.6833	-133.336	59.1364	89.585	22.8924	481.916	48.5572
25.7	-133.329	59.1372	89.6146	8.09197	481.904	48.5592
25.7167	-133.331	59.1068	89.5248	8.78334	481.848	48.5563
25.7333	-133.336	59.145	89.5983	8.83522	481.839	48.556
25.75	-133.331	59.1564	89.5779	9.66194	481.951	48.5586
25.7667	-133.333	59.0948	89.5217	8.91686	482.14	48.5551
25.7833	-133.333	59.1853	89.7045	9.30245	482.149	48.5549
25.8	-133.334	59.1023	89.484	16.3377	482.073	48.5586
25.8167	-133.327	59.343	89.7189	12.8526	481.965	48.5609
25.8333	-133.331	59.0888	89.5211	9.89861	481.94	48.5601
25.85	-133.328	59.1921	89.6908	9.53972	482.171	48.5601
25.8667	-133.327	59.155	89.6099	32.9232	482.382	48.5564
25.8833	-133.324	59.0824	89.5005	9.6273	482.44	48.5587
25.9	-133.319	59.1067	89.5211	9.48662	482.475	48.5632
25.9167	-133.316	59.1029	89.5101	9.86992	482.501	48.56
25.9333	-133.315	59.0862	89.5203	10.0594	482.493	48.5596
25.95	-133.314	59.132	89.5986	10.0028	482.535	48.5625
25.9667	-133.308	59.2295	89.7021	7.38747	482.558	48.5633
25.9833	-133.309	59.1854	89.6131	8.64388	482.522	48.5612
26	-133.305	59.0932	89.5425	9.34181	482.431	48.5618
26.0167	-133.303	59.0997	89.5745	8.22838	482.571	48.5661
26.0333	-133.305	59.1636	89.6235	9.25896	482.498	48.5627
26.05	-133.301	59.098	89.5431	9.09264	482.087	48.5633
26.0667	-133.298	59.0871	89.5071	9.39491	482.059	48.5638
26.0833	-133.296	59.0989	89.5159	8.88222	482.074	48.5647
26.1	-133.291	59.087	89.566	8.76183	482.053	48.5706
26.1167	-133.288	59.1364	89.6851	-0.444565	482.05	48.5673
26.1333	-133.285	59.134	89.6864	-0.598221	481.974	48.5699
26.15	-133.282	59.1145	89.5667	0.178146	481.985	48.5688
26.1667	-133.277	59.1171	89.5481	-4.21455	481.863	48.5676
26.1833	-133.277	59.1065	89.5992	-1.4608	481.914	48.5673
26.2	-133.273	59.1361	89.6359	-4.43626	481.807	48.5642
26.2167	-133.271	59.1138	89.5509	8.99666	481.698	48.5676
26.2333	-133.267	59.11	89.6516	9.48662	481.773	48.569
26.25	-133.267	59.1555	89.6323	8.648	481.768	48.5699
26.2667	-133.268	59.1247	89.5693	9.32747	481.837	48.5699
26.2833	-133.27	59.0858	89.5207	9.43779	481.985	48.5685
26.3	-133.272	59.1178	89.6198	9.19106	482.057	48.5725
26.3167	-133.267	59.1023	89.5591	9.20769	482.152	48.5729
26.3333	-133.263	59.2106	89.6905	9.08913	482.157	48.568
26.35	-133.267	59.1248	89.6134	9.45442	482.274	48.5711
26.3667	-133.261	59.2382	89.7561	9.07784	482.304	48.572
26.3833	-133.261	59.1059	89.5844	9.83955	482.299	48.5717
26.4	-133.257	59.1315	89.6435	9.52416	482.422	48.5703
26.4167	-133.257	59.0891	89.5133	8.6451	482.591	48.5726
26.4333	-133.258	59.0859	89.5355	9.46693	482.35	48.5755
26.45	-133.258	59.0679	89.5243	8.96401	482.414	48.5735
26.4667	-133.254	59.1149	89.551	9.38896	482.38	48.5712
26.4833	-133.259	59.1679	89.7082	9.15413	482.484	48.5722
26.5	-133.26	59.435	89.9517	9.19167	482.413	48.5729
26.5167	-133.259	59.1061	89.5907	9.29054	482.403	48.5751
26.5333	-133.256	59.1045	89.5599	9.94988	482.444	48.5729
26.55	-133.251	59.1677	89.6421	9.70482	482.361	48.5748
26.5667	-133.252	59.1546	89.6018	9.3824	482.407	48.5738
26.5833	-133.247	59.0714	89.539	9.5945	482.368	48.572
26.6	-133.244	59.1235	89.5915	9.48784	482.208	48.57
26.6167	-133.247	59.1132	89.6029	9.99748	482.33	48.5731
26.6333	-133.244	59.0908	89.5438	9.2083	482.456	48.5706
26.65	-133.236	59.0925	89.5327	8.73268	482.465	48.5719
26.6667	-133.239	59.1717	89.6146	9.88121	482.647	48.5734
26.6833	-133.239	59.125	89.5759	9.12422	482.601	48.5717
26.7	-133.237	59.116	89.585	10.0321	482.542	48.5726
26.7167	-133.237	59.0679	89.512	9.70482	482.365	48.574
26.7333	-133.239	59.0807	89.5255	9.71672	482.451	48.5714
26.75	-133.237	59.0804	89.5084	8.99498	482.436	48.5745
26.7667	-133.235	59.1216	89.5904	9.21364	482.251	48.5738
26.7833	-133.236	59.1045	89.6269	9.34959	482.352	48.5728
26.8	-133.235	59.1148	89.6232	9.58565	482.424	48.5716
26.8167	-133.23	59.0958	89.5625	9.02657	482.108	48.5712
26.8333	-133.228	59.1499	89.739	-6.02348	482.277	48.5734
26.85	-133.232	59.1042	89.5516	-4.44099	482.184	48.5708
26.8667	-133.236	59.1184	89.6136	-6.87706	482.205	48.5723
26.8833	-133.233	59.1529	89.6693	-7.31804	482.042	48.5714
26.9	-133.236	59.1851	89.539	-6.45805	482.224	48.5719
26.9167	-133.232	59.1302	89.5846	-6.75957	482.21	48.5699
26.9333	-133.234	59.1537	89.533	-6.03416	482.002	48.5648
26.95	-133.238	59.1489	89.6395	-6.96648	482.032	48.5703
26.9667	-133.234	59.1102	89.6726	-3.40797	481.96	48.5703
26.9833	-133.231	59.0969	89.5928	-3.62679	481.855	48.5734
27	-133.231	59.0667	89.5409	-5.0042	481.977	48.5702
27.0167	-133.232	59.0676	89.508	-2.75719	481.957	48.5741
27.0333	-133.234	59.1041	89.5629	-5.83809	482.039	48.5714
27.05	-133.232	59.0728	89.5239	-5.61348	482.18	48.5758
27.0667	-133.232	59.0414	89.4979	-5.51857	482.298	48.5761
27.0833	-133.235	59.1155	89.6481	-3.51952	482.464	48.5741
27.1	-133.232	59.1119	89.7051	-4.78081	482.477	48.5757
27.1167	-133.231	59.1074	89.5519	-4.59358	482.455	48.5757
27.1333	-133.227	59.0536	89.5104	-1.44341	482.44	48.5699
27.15	-133.227	59.0649	89.564	-2.85439	482.313	48.5677
27.1667	-133.224	59.0647	89.5535	-2.97585	482.307	48.5696
27.1833	-133.228	59.1119	89.6619	-3.02712	482.307	48.5719
27.2	-133.228	59.0698	89.5445	-4.7599	482.077	48.5694
27.2167	-133.222	59.1285	89.6227	7.80815	482.324	48.5705
27.2333	-133.224	59.0698	89.5533	7.24083	482.333	48.5726
27.25	-133.221	59.2095	89.6667	-5.08476	482.32	48.5699
27.2667	-133.224	59.1088	89.6594	-4.84993	482.306	48.5694
27.2833	-133.228	59.0679	89.5548	-5.56816	482.235	48.5694
27.3	-133.23	59.0708	89.5707	-2.99797	482.146	48.5712
27.3167	-133.231	59.0818	89.6653	-3.04558	482.109	48.5705
27.3333	-133.227	59.029	89.5988	-2.58308	482.069	48.5712
27.35	-133.223	59.0897	89.5647	-3.25966	481.992	48.57
27.3667	-133.22	59.0998	89.6249	-2.66182	481.777	48.5741
27.3833	-133.214	58.5275	90.6175	-3.73116	481.979	48.5761
27.4	-133.21	58.558	90.9222	-1.29921	482.086	48.5729
27.4167	-133.212	58.5078	90.8608	-4.05891	482.213	48.5725
27.4333	-133.213	58.4747	90.7714	-4.63051	482.316	48.5712
27.45	-133.211	58.5214	90.8503	-4.02977	482.32	48.5749
27.4667	-133.212	58.5554	90.8788	-2.94075	482.399	48.5751
27.4833	-133.208	58.4747	90.7739	-2.44362	482.263	48.5761
27.5	-133.208	58.5568	90.8582	-9.18434	482.198	48.578
27.5167	-133.202	58.5154	90.8755	-2.47231	482.214	48.5777
27.5333	-133.203	58.5384	90.8779	-3.38722	482.227	48.5749
27.55	-133.197	58.4977	90.7922	-5.25703	482.395	48.5737
27.5667	-133.202	58.6305	91.014	-4.8719	482.432	48.5784
27.5833	-133.199	58.5467	90.9159	-5.55733	482.355	48.5769
27.6	-133.197	58.5049	90.8285	-5.33928	482.512	48.5796
27.6167	-133.203	58.5305	90.8645	-4.22401	482.504	48.5813
27.6333	-133.2	58.5552	90.8913	-4.56078	482.563	48.5798
27.65	-133.201	58.534	90.9034	-5.79582	482.581	48.5781
27.6667	-133.202	58.5009	90.7896	-5.50606	482.394	48.5815
27.6833	-133.204	58.5377	90.9097	-5.50438	482.314	48.5819
27.7	-133.205	58.6916	90.9994	-1.83327	482.254	48.5802
27.7167	-133.205	58.7455	91.0192	-2.33818	482.303	48.579
27.7333	-133.204	58.5827	90.9843	-2.16652	482.254	48.5789
27.75	-133.198	58.5383	90.8344	-1.57097	481.983	48.5825
27.7667	-133.195	58.5346	90.8975	-1.84456	482.034	48.5833
27.7833	-133.195	58.5148	90.8582	-2.06093	481.96	48.5764
27.8	-133.189	58.511	90.8593	-2.93114	481.89	48.5806
27.8167	-133.19	58.5175	90.9019	-2.89909	481.861	48.5778
27.8333	-133.188	58.8555	91.1929	-4.2347	481.879	48.5741
27.85	-133.185	58.6271	90.9045	7.31285	481.86	48.5775
27.8667	-133.182	58.5647	91.0621	7.25502	481.947	48.5783
27.8833	-133.186	58.4957	90.7989	7.13829	482.065	48.5841
27.9	-133.184	58.5065	90.776	7.77596	482.231	48.5839
27.9167	-133.182	58.5027	90.8038	-1.56441	482.29	48.5825
27.9333	-133.181	58.5212	90.8068	-7.22817	482.55	48.5821
27.95	-133.183	58.4838	90.7781	-1.89049	482.622	48.5854
27.9667	-133.18	58.5418	90.9138	-1.75697	482.52	48.5853
27.9833	-133.178	58.5502	90.8877	-5.00847	482.762	48.5844
28	-133.173	58.5217	90.8318	-1.0984	482.78	48.5809
28.0167	-133.171	58.5094	90.8086	-1.81358	482.659	48.5857
28.0333	-133.171	58.5043	90.7638	-2.3304	482.619	48.5835
28.05	-133.168	58.5166	90.8259	-1.77971	482.485	48.5845
28.0667	-133.172	58.6108	90.9144	-4.16389	482.395	48.583
28.0833	-133.167	58.5387	90.8646	-4.33311	482.318	48.5835
28.1	-133.17	58.4936	90.8196	-1.89522	482.369	48.583
28.1167	-133.164	58.4989	90.8183	-5.2462	482.377	48.5874
28.1333	-133.164	58.5244	90.8517	-5.06447	482.201	48.5883
28.15	-133.165	58.5146	90.8289	-2.60582	482.251	48.587
28.1667	-133.162	58.4803	90.7581	-1.99547	482.279	48.5854
28.1833	-133.16	58.4823	90.7473	-1.91551	482.303	48.586
28.2	-133.16	58.5316	90.8952	-1.53587	482.391	48.5882
28.2167	-133.149	58.532	90.8225	-0.980301	482.549	48.5865
28.2333	-133.148	58.5038	90.8196	-1.91551	482.547	48.5906
28.25	-133.141	58.4831	90.7821	-2.30415	482.463	48.5874
28.2667	-133.138	58.5365	90.8353	-4.47609	482.486	48.5867
28.2833	-133.132	58.4837	90.7661	-4.74022	482.532	48.5905
28.3	-133.13	58.5223	90.8321	-2.08244	482.481	48.5885
28.3167	-133.133	58.5793	90.9446	-2.00615	482.559	48.5882
28.3333	-133.127	58.4896	90.7891	-2.13905	482.627	48.5864
28.35	-133.127	58.6536	90.8604	-1.87859	482.483	48.5893
28.3667	-133.131	58.503	90.8041	-2.27791	482.684	48.5879
28.3833	-133.133	58.5107	90.8224	-1.56212	482.616	48.5862
28.4	-133.13	58.4895	90.796	-5.09666	482.628	48.5824
28.4167	-133.129	58.5275	90.7821	-1.56334	482.661	48.5874
28.4333	-133.128	58.5511	90.8193	-3.08739	482.661	48.5877
28.45	-133.127	58.5073	90.7339	-2.49138	482.593	48.5891
28.4667	-133.124	58.5163	90.7935	-2.93297	482.482	48.5856
28.4833	-133.125	58.4989	90.771	-3.27278	482.538	48.5886
28.5	-133.124	58.5618	90.9666	-4.21745	482.6	48.5918
28.5167	-133.124	58.5651	90.9272	-4.50127	482.439	48.5944
28.5333	-133.127	58.5053	90.7751	-4.31465	482.639	48.5915
28.55	-133.124	58.5427	90.9428	-4.85878	482.645	48.5943
28.5667	-133.118	58.5876	90.9138	-4.83192	482.447	48.5938
28.5833	-133.117	58.5687	90.9728	-1.42494	482.454	48.5932
28.6	-133.119	58.6282	91.0136	-1.53343	482.514	48.5922
28.6167	-133.118	58.5307	90.8027	-3.52425	482.489	48.5929
28.6333	-133.125	58.5586	90.8828	5.05211	482.351	48.594
28.65	-133.126	58.5143	90.8448	-1.12755	482.435	48.595
28.6667	-133.12	58.4972	90.7517	-1.20567	482.462	48.595
28.6833	-133.12	58.4957	90.787	-1.02562	482.443	48.5952
28.7	-133.118	58.7374	91.0832	-0.41893	482.557	48.5961
28.7167	-133.116	58.5679	90.8192	-1.37856	482.604	48.5981
28.7333	-133.116	58.5079	90.8248	-0.788956	482.447	48.5928
28.75	-133.113	58.5012	90.7764	-0.906448	482.672	48.5957
28.7667	-133.113	58.5513	90.8518	-0.939865	482.552	48.5955
28.7833	-133.111	58.569	90.8639	-1.41014	482.288	48.5957
28.8	-133.112	58.5415	90.8852	-1.34758	482.272	48.5952
28.8167	-133.11	58.5015	90.7351	-1.4315	482.426	48.5952
28.8333	-133.106	58.5261	90.8224	-1.23726	482.571	48.5958
28.85	-133.105	58.4953	90.787	-1.92863	482.57	48.5969
28.8667	-133.107	58.5246	90.8672	-1.53709	482.712	48.595
28.8833	-133.104	58.5125	90.8155	-0.108871	482.604	48.5902
28.9	-133.105	58.5973	90.8599	3.94768	482.259	48.5931
28.9167	-133.106	58.5566	90.8648	-1.00655	482.352	48.5914
28.9333	-133.102	58.4946	90.8155	-4.05769	482.485	48.5925
28.95	-133.101	58.4963	90.7813	-1.47453	482.518	48.5928
28.9667	-133.099	58.5136	90.8205	-4.48692	482.568	48.5934
28.9833	-133.101	58.529	90.8561	-0.612564	482.546	48.5893
29	-133.103	58.5377	90.9007	-1.28609	482.515	48.5882
29.0167	-133.103	58.532	90.7963	2.97371	482.486	48.5873
29.0333	-133.102	58.5589	90.9899	16.0479	482.612	48.5867
29.05	-133.099	58.4948	90.7742	7.9763	482.58	48.588
29.0667	-133.097	58.5134	90.8007	11.9621	482.535	48.5894
29.0833	-133.096	58.5362	90.8176	7.64137	482.762	48.5923
29.1	-133.089	58.5719	90.9147	1.87935	482.714	48.5879
29.1167	-133.093	58.8783	91.5353	2.04201	482.689	48.587
29.1333	-133.089	58.5923	91.0157	0.46196	482.814	48.5873
29.15	-133.087	58.5438	90.846	12.3	482.792	48.5839
29.1667	-133.092	58.5564	90.909	9.5034	482.675	48.5874
29.1833	-133.094	58.5427	90.8157	8.63976	482.678	48.587
29.2	-133.088	58.5806	90.8607	8.71773	482.78	48.588
29.2167	-133.085	58.5418	90.7943	8.67729	482.634	48.59
29.2333	-133.085	58.5659	90.788	8.67241	482.55	48.5883
29.25	-133.085	58.5052	90.74	8.88405	482.488	48.5926
29.2667	-133.089	58.5789	90.7951	9.34547	482.465	48.5906
29.2833	-133.086	58.5265	90.8242	9.44847	482.285	48.5889
29.3	-133.087	58.619	90.966	9.18861	482.471	48.5847
29.3167	-133.087	58.5201	90.8511	8.6039	482.401	48.5854
29.3333	-133.09	58.5223	90.7653	2.53563	482.325	48.5854
29.35	-133.086	58.572	90.8256	9.53972	482.309	48.5845
29.3667	-133.084	58.5757	90.8831	9.5713	482.399	48.5835
29.3833	-133.083	58.5755	90.9603	9.50035	482.539	48.5848
29.4	-133.081	58.4739	90.7293	9.36028	482.613	48.5896
29.4167	-133.082	58.5458	90.8369	9.48128	482.577	48.5897
29.4333	-133.079	58.67	90.913	9.48723	482.593	48.585
29.45	-133.081	58.6039	90.9315	9.83238	482.514	48.5867
29.4667	-133.081	58.52	90.7916	9.87831	482.628	48.5844
29.4833	-133.081	58.5874	90.908	-3.62556	482.545	48.5847
29.5	-133.083	58.7327	91.1771	9.33647	482.364	48.5854
29.5167	-133.078	58.5653	90.866	9.62318	482.46	48.5862
29.5333	-133.079	58.5302	90.8193	9.17854	482.482	48.586
29.55	-133.081	58.5502	90.8015	9.42116	482.551	48.5825
29.5667	-133.078	58.5517	90.8489	6.19469	482.581	48.5812
29.5833	-133.078	58.5294	90.7992	8.98064	482.696	48.5842
29.6	-133.075	58.5117	90.8297	9.86214	482.734	48.5856
29.6167	-133.081	58.7235	91.2519	9.53072	482.663	48.5815
29.6333	-133.083	58.5465	90.8314	9.60289	482.691	48.5815
29.65	-133.091	58.5783	90.8218	8.34465	482.658	48.5845
29.6667	-133.087	58.5845	90.8935	9.36211	482.398	48.5857
29.6833	-133.086	58.5365	90.8363	9.73763	482.705	48.5812
29.7	-133.086	58.5377	90.8201	9.34425	482.762	48.581
29.7167	-133.086	58.5856	90.8215	9.51408	482.807	48.5813
29.7333	-133.084	58.5958	90.9373	9.51592	482.778	48.5845
29.75	-133.085	58.5432	90.8227	9.38362	482.671	48.5793
29.7667	-133.08	58.5328	90.7665	9.35082	482.58	48.5842
29.7833	-133.08	58.5683	90.8637	9.52248	482.534	48.5822
29.8	-133.077	58.5474	90.8321	8.87093	482.531	48.5815
29.8167	-133.078	58.523	90.7726	9.21013	482.429	48.585
29.8333	-133.08	58.5098	90.7325	10.3236	482.222	48.5819
29.85	-133.081	58.5683	90.8366	4.92394	482.429	48.5815
29.8667	-133.075	58.5116	90.7644	9.58565	482.424	48.5812
29.8833	-133.073	58.5366	90.7385	9.43184	482.19	48.5828
29.9	-133.075	58.5978	90.8289	9.71077	482.282	48.5833
29.9167	-133.068	58.5676	90.8891	9.3412	482.344	48.5825
29.9333	-133.066	58.6749	91.0026	10.1369	482.268	48.5825
29.95	-133.067	58.6922	90.9965	9.23637	482.189	48.5841
29.9667	-133.066	58.54	90.7911	9.78828	482.209	48.585
29.9833	-133.067	58.5438	90.8158	9.98253	482.255	48.5804
30	-133.062	58.581	90.8996	9.49806	482.239	48.5816
30.0167	-133.063	58.5368	90.7316	9.61418	482.283	48.585
30.0333	-133.064	58.5262	90.7418	9.97902	482.353	48.5835
30.05	-133.063	58.8992	91.3262	15.0043	482.271	48.5813
30.0667	-133.063	58.5328	90.7615	10.1585	482.386	48.5799
30.0833	-133.064	58.5676	90.8183	13.274	482.46	48.5815
30.1	-133.061	58.6056	90.9249	31.4111	482.481	48.5812
30.1167	-133.061	58.5229	90.7829	-2.49794	482.532	48.5827
30.1333	-133.06	58.5751	90.828	21.6311	482.474	48.5824
30.15	-133.06	58.5992	90.8305	-3.19878	482.539	48.5824
30.1667	-133.057	58.5804	90.8743	-6.99379	482.652	48.5802
30.1833	-133.055	58.5351	90.7504	11.0996	482.656	48.5828
30.2	-133.052	58.6837	90.9838	-11.5089	482.799	48.5825
30.2167	-133.057	58.5741	90.857	-6.6732	482.711	48.5851
30.2333	-133.058	58.5931	90.8434	-3.11775	482.793	48.5873
30.25	-133.059	58.6106	90.9269	-15.1556	482.76	48.5854
30.2667	-133.057	58.7055	91.0459	-5.04066	482.539	48.5833
30.2833	-133.056	58.6185	90.8909	-5.08415	482.594	48.5836
30.3	-133.055	58.6192	90.897	-3.02116	482.609	48.5864
30.3167	-133.053	58.6317	90.9586	1.93413	482.519	48.5862
30.3333	-133.054	58.7388	91.0101	-2.30476	482.526	48.5854
30.35	-133.054	58.6221	90.8753	-3.22868	482.559	48.5828
30.3667	-133.048	58.6034	90.8282	8.59078	482.584	48.5853
30.3833	-133.05	58.6735	90.8738	1.85967	482.586	48.5867
30.4	-133.046	58.5886	90.7954	5.79887	482.66	48.5876
30.4167	-133.052	58.6095	90.816	9.48784	482.756	48.585
30.4333	-133.054	58.5975	90.8065	22.4793	482.668	48.5865
30.45	-133.053	58.7682	90.9583	8.44963	482.898	48.5857
30.4667	-133.05	58.5958	90.7929	9.13506	482.759	48.5867
30.4833	-133.051	58.5944	90.8302	17.3057	482.689	48.5838
30.5	-133.052	58.7405	91.0258	8.8578	482.707	48.5859
30.5167	-133.047	58.5842	90.8146	8.78395	482.696	48.59
30.5333	-133.041	58.7568	91.1569	8.27797	482.654	48.5868
30.55	-133.039	58.6192	90.9232	-11.3425	482.65	48.583
30.5667	-133.04	58.6373	90.882	8.17055	482.712	48.5842
30.5833	-133.037	58.6085	90.7708	19.0484	482.599	48.5862
30.6	-133.032	58.626	90.846	9.31679	482.514	48.5848
30.6167	-133.031	58.6727	90.9347	9.56062	482.677	48.5798
30.6333	-133.029	58.7139	90.8958	9.63753	482.714	48.5792
30.65	-133.031	58.6334	90.818	9.37157	482.624	48.5804
30.6667	-133.034	58.6202	90.8421	9.1761	482.759	48.583
30.6833	-133.037	58.6172	90.8102	8.72078	482.736	48.5825
30.7	-133.033	58.6796	90.9588	9.11064	482.686	48.5838
30.7167	-133.031	58.7333	91.0078	8.62663	482.714	48.5828
30.7333	-133.034	58.7383	90.9707	9.25484	482.819	48.5821
30.75	-133.037	58.6373	90.8611	8.86086	482.957	48.5818
30.7667	-133.039	58.6596	90.9484	9.20296	482.97	48.5818
30.7833	-133.039	58.6669	90.8865	9.29955	482.985	48.5835
30.8	-133.045	58.6663	90.8952	9.47472	482.826	48.5844
30.8167	-133.043	58.6854	90.8604	9.19167	482.636	48.5807
30.8333	-133.037	58.6723	90.8642	9.39491	482.59	48.5825
30.85	-133.041	58.6623	90.8529	9.16481	482.516	48.5831
30.8667	-133.039	58.6153	90.8192	9.24355	482.445	48.5813
30.8833	-133.036	58.6698	90.9339	9.78172	482.518	48.5851
30.9	-133.039	58.6988	90.8566	9.31679	482.593	48.5865
30.9167	-133.037	58.6568	90.8656	9.84901	482.53	48.5856
30.9333	-133.039	58.7203	91.0523	8.82866	482.557	48.5815
30.95	-133.04	58.6703	90.9	10.1923	482.599	48.5801
30.9667	-133.039	58.6842	90.8163	10.0838	482.624	48.5833
30.9833	-133.037	58.6459	90.8454	8.82271	482.502	48.5824
31	-133.037	58.632	90.76	9.46343	482.583	48.5835
31.0167	-133.036	58.6831	90.85	9.50874	482.582	48.5824
31.0333	-133.033	58.7928	90.9103	9.77455	482.316	48.5824
31.05	-133.036	58.8131	91.0456	5.85976	482.452	48.5836
31.0667	-133.039	58.6976	90.8785	4.77547	482.507	48.5847
31.0833	-133.037	58.709	90.9049	6.10115	482.665	48.5845
31.1	-133.035	58.6973	90.8447	5.39421	482.575	48.5835
31.1167	-133.034	58.7307	90.9249	6.67992	482.616	48.5833
31.1333	-133.03	58.6631	90.8288	6.14937	482.747	48.5842
31.15	-133.028	58.7151	90.8852	8.79524	482.813	48.5809
31.1667	-133.026	58.7539	90.9715	9.50035	482.922	48.5799
31.1833	-133.024	58.6517	90.7682	8.92525	482.946	48.5802
31.2	-133.023	58.7325	90.8152	9.79118	482.872	48.5789
31.2167	-133.024	58.6713	90.7682	9.57726	483.084	48.5812
31.2333	-133.023	58.72	90.8439	8.2177	483.084	48.579
31.25	-133.024	58.7188	90.908	12.3215	482.869	48.5775
31.2667	-133.03	58.7313	90.9466	9.42833	482.813	48.5789
31.2833	-133.024	58.6341	90.7227	9.59938	482.675	48.5786
31.3	-133.024	58.7359	90.7856	9.4706	482.67	48.5815
31.3167	-133.024	58.7412	90.8091	10.2657	482.564	48.5854
31.3333	-133.018	58.6448	90.7327	9.27147	482.498	48.5793
31.35	-133.018	58.8516	91.0215	9.72694	482.308	48.576
31.3667	-133.015	58.7516	90.8755	-0.10231	482.134	48.5787
31.3833	-133.016	58.7443	90.8822	9.84078	482.123	48.5777
31.4	-133.018	58.738	90.9492	6.47362	482.095	48.5734
31.4167	-133.015	58.7557	90.9675	5.39131	481.882	48.5754
31.4333	-133.015	58.7301	90.8274	9.55101	482.142	48.5717
31.45	-133.015	58.6924	90.8186	9.43596	482.198	48.5738
31.4667	-133.016	58.7042	90.7359	9.38423	482.248	48.576
31.4833	-133.014	58.6749	90.7281	9.57314	482.327	48.5737
31.5	-133.012	58.72	90.7731	9.69704	482.257	48.5751
31.5167	-133.006	58.7357	90.8199	9.71016	482.315	48.5748
31.5333	-133.007	58.6631	90.6846	9.18739	482.407	48.5749
31.55	-133.004	58.7289	90.8099	9.63036	482.537	48.5722
31.5667	-133.001	58.7248	90.8315	9.55818	482.619	48.5748
31.5833	-133.003	58.6909	90.8207	9.49028	482.576	48.5801
31.6	-133.004	58.7185	90.7577	10.0488	482.805	48.5757
31.6167	-132.998	58.7327	90.8703	9.93843	482.86	48.5752
31.6333	-132.999	58.9651	90.9029	8.96568	482.928	48.5741
31.65	-132.999	58.6886	90.72	9.53621	483.008	48.5752
31.6667	-132.993	58.7246	90.7262	9.95033	483.105	48.5725
31.6833	-132.993	58.7637	90.8016	9.1201	482.999	48.5706
31.7	-132.99	58.7095	90.7487	9.91646	482.841	48.5748
31.7167	-132.989	58.7684	90.8201	6.12022	482.805	48.572
31.7333	-132.985	58.7016	90.7394	10.4087	482.785	48.5735
31.75	-132.981	58.753	90.7844	9.32518	482.744	48.5702
31.7667	-132.982	58.6944	90.6954	10.6049	482.775	48.5722
31.7833	-132.981	58.6712	90.6623	9.54628	482.704	48.5772
31.8	-132.981	58.7533	90.8241	10.7038	482.55	48.5763
31.8167	-132.986	58.7605	90.7024	9.50035	482.716	48.5809
31.8333	-132.987	58.7283	90.7754	9.79302	482.789	48.5777
31.85	-132.987	58.7084	90.6867	9.59038	482.799	48.5787
31.8667	-132.986	58.6953	90.7055	10.3242	482.678	48.5741
31.8833	-132.987	58.7246	90.6973	9.40804	482.587	48.5757
31.9	-132.985	58.8479	90.8418	8.80653	482.54	48.5764
31.9167	-132.985	58.7209	90.7328	8.42751	482.454	48.5775
31.9333	-132.979	58.6976	90.6663	9.94438	482.454	48.5767
31.95	-132.978	58.7621	90.8041	9.10454	482.48	48.5783
31.9667	-132.974	58.7148	90.6802	9.84963	482.239	48.5773
31.9833	-132.974	58.7226	90.6872	9.70894	482.489	48.5778
32	-132.973	58.7302	90.7438	10.3867	482.587	48.5778
32.0167	-132.972	58.7231	90.6213	9.67201	482.603	48.5807
32.0333	-132.974	58.7081	90.6625	9.25362	482.642	48.5761
32.05	-132.969	58.6903	90.6197	9.14452	482.809	48.5766
32.0667	-132.968	58.7241	90.6512	8.96217	482.927	48.5763
32.0833	-132.97	58.7333	90.6783	10.7014	482.88	48.5784
32.1	-132.967	58.8194	90.7339	9.59511	482.866	48.5799
32.1167	-132.963	58.7418	90.6947	9.35432	482.758	48.5806
32.1333	-132.962	58.7627	90.6727	8.67424	482.611	48.5781
32.15	-132.964	58.758	90.7041	9.56291	482.671	48.5816
32.1667	-132.964	58.843	90.8799	5.21126	482.704	48.5795
32.1833	-132.965	58.7373	90.6646	5.81032	482.481	48.583
32.2	-132.967	58.7777	90.7368	9.61952	482.692	48.5809
32.2167	-132.965	58.7243	90.6405	10.2479	482.562	48.579
32.2333	-132.969	58.7305	90.6194	9.44618	482.516	48.5798
32.25	-132.971	58.7972	90.7575	9.77577	482.522	48.5792
32.2667	-132.968	58.7873	90.7371	8.92525	482.498	48.5755
32.2833	-132.967	58.8181	90.7305	9.63219	482.521	48.5781
32.3	-132.967	58.7797	90.6599	9.8896	482.444	48.5798
32.3167	-132.966	58.7829	90.7006	9.51119	482.46	48.5799
32.3333	-132.966	58.8602	90.7455	9.94743	482.413	48.5793
32.35	-132.966	58.8485	90.8091	10.3182	482.307	48.5786
32.3667	-132.971	58.8407	90.7621	9.66316	482.438	48.5796
32.3833	-132.966	58.8004	90.7781	9.7155	482.363	48.5795
32.4	-132.962	58.7681	90.6925	10.5322	482.416	48.5827
32.4167	-132.96	58.8972	90.9754	9.91997	482.447	48.5784
32.4333	-132.96	58.8956	91.0171	9.70787	482.697	48.5789
32.45	-132.962	58.8619	90.8437	9.44557	482.689	48.5781
32.4667	-132.964	58.7846	90.7208	9.9987	482.606	48.581
32.4833	-132.963	58.8337	90.77	9.8365	482.67	48.5821
32.5	-132.961	58.8036	90.6997	9.74953	482.657	48.5821
32.5167	-132.956	58.7809	90.7475	8.21236	482.493	48.5819
32.5333	-132.955	58.8429	90.7735	9.35143	482.575	48.5789
32.55	-132.956	58.9285	90.911	9.11598	482.423	48.5799
32.5667	-132.961	58.8413	90.7958	8.90846	482.23	48.5806
32.5833	-132.957	58.8538	90.7543	9.80858	482.458	48.5801
32.6	-132.958	58.8442	90.7945	9.53438	482.385	48.5825
32.6167	-132.956	59.0591	91.2093	10.0744	482.364	48.5889
32.6333	-132.954	58.9077	90.9228	9.44374	482.404	48.5893
32.65	-132.956	58.8337	90.7801	9.21669	482.348	48.5891
32.6667	-132.955	58.9013	90.9423	9.44145	482.322	48.5845
32.6833	-132.948	58.8508	90.7769	9.4587	482.26	48.5888
32.7	-132.943	58.8851	90.7995	9.33891	482.322	48.5902
32.7167	-132.942	58.9373	90.9078	9.60762	482.384	48.5902
32.7333	-132.941	58.9878	90.8302	9.57787	482.345	48.5891
32.75	-132.943	58.9205	90.9107	9.53194	482.607	48.5894
32.7667	-132.942	58.9108	90.8643	9.1732	482.877	48.59
32.7833	-132.933	58.888	90.7735	9.42238	483.035	48.5876
32.8	-132.938	58.9266	90.8964	9.81926	483.008	48.5886
32.8167	-132.935	58.9274	90.883	9.85146	483.173	48.5903
32.8333	-132.935	58.9986	90.882	9.13445	483.212	48.5905
32.85	-132.933	58.8816	90.7966	9.70848	483.108	48.5897
32.8667	-132.929	58.885	90.7926	9.64043	483.08	48.5864
32.8833	-132.934	58.9007	90.7879	9.80675	483.034	48.5879
32.9	-132.929	58.9243	90.8184	9.35799	482.877	48.5897
32.9167	-132.923	58.9285	90.7713	9.91524	482.858	48.5888
32.9333	-132.922	58.96	90.8923	9.2971	482.898	48.5909
32.95	-132.922	58.9483	90.9364	9.4294	482.865	48.5899
32.9667	-132.919	58.9864	90.8811	9.59816	483.008	48.5908
[truncated: 1,622 more rows]

## Sheet: MW Results
Administrative Information
File name	MDS_2_11_2021_Leena-0020.sample
Analysed by	gpc-sec
Date of analysis	8. marraskuuta 2021 20:38:35
Analysis comments
Analysis Module	Triple Analysis
Recovery
Recovery Percentage	3.54772
RegionKey	Region Number	Trace	Start (mins)	End (mins)	Peak Max RT (mins)	Bulk MW (g/mol)	Bulk IV (dL/g)	Peak Ht (mV)	Peak Ht (%)	Peak Area (mV.s)	Peak Area (%)	Concentration (mg/mL)
Peaks	Peak 1	RI	33.68	42.3	37.43	<no baseline defined>	100	<no baseline defined>	100
Peaks	Peak 1	LS 15°	33.68	42.3	36.63	<no baseline defined>	100	<no baseline defined>	100
Peaks	Peak 1	LS 90°	33.68	42.3	36.63	<no baseline defined>	100	<no baseline defined>	100
Peaks	Peak 1	VS DP	33.68	42.3	36.37	<no baseline defined>	100	<no baseline defined>	100
Peaks	Peak 1	VS IP	33.68	42.3	37.5	<no baseline defined>	100	<no baseline defined>	100
Peaks	Peak 1	UV 280nm	33.68	42.3	37.32	<no baseline defined>	100	<no baseline defined>	100
MW Averages
Peaks	Mp	Mn	Mw	Mz	Mz+1	Mv	PD
Peak 1	325026	218021	300630	396679	491269	418790	1.3789
Log Mi Curves
Peaks	Start (mins)	End (mins)	Curve Type	Coeff a	Coeff b	Coeff c	Coeff d	Coeff e	Coeff f	L Point Y/N
Peak 1	34.3191	40.65	Polynomial	13.2035	-0.205475	0	0	0	0	No
MW Fit Region
Peaks	Start (mins)	End (mins)
Peak 1	34.3191	40.65
Structural Plot Region
Peaks	Start (mins)	End (mins)
Peak 1	34.3167	40.65
Structural Information
Peaks	Mark-Houwink & Alpha	Log Rg Equation	Log Rh Equation
Peak 1	K = -6.92, Alpha = 1.48	Log Rg = (0.61) x Log MW + (-1.74)	Log Rh = (0.67) x Log MW + (-2.07)
Rg Averages
Peaks	Rgp	Rgn	Rgw	Rgz	Rgz+1
Peak 1	42.0011	32.9283	40.0505	47.4232	54.0252
Rh Averages [Derived]
Peaks	Rhp	Rhn	Rhw	Rhz	Rhz+1
Peak 1	42.3751	32.409	40.2122	48.4403	55.9207
IV Averages
Peaks	IVp	IVn	IVw	IVz	IVz+1
Peak 1	18.0599	9.98614	16.0855	24.2714	33.3357
Method
Administrative Information
Created by	gpc-sec
Creation date	6. kesäkuuta 2018 8:46:40
Last modified by	gpc-sec
Last modified date	6. kesäkuuta 2018 8:46:40
Information
Calculation Method
Concentration options	Calculate Sample Concentration from Entered Sample Properties
Concentration Detector Used in Analysis	RI
MW calculation method	Use all angles
Use Constant Inlet Pressure	No
Flory Fox	2.86e+21
Use Angular Correction	No
Use IV To Calculate Rg	No
Sample Parameters
Injection volume (µL)	100
Concentration options	RI
Entered concentration (mg/mL)	1
Calculated concentration (mg/mL)	0.0354772	RI
Calculated concentration (mg/mL)	0.234951	UV 280nm
dn/dc (mL/g)	0.144
UV extinction coefficient [(mg/mL)-¹][cm-¹]	1
Mark-Houwink K ((10e-5) dL/g)	14.1
Mark-Houwink Alpha	0.7
Baseline regions	Start (mins)	End (mins)
Baseline region 1	25.9833	26.8441
Baseline region 2	42.5833	43.1124
Peaks	Start (mins)	End (mins)
Peak 1	33.6833	42.3
	Trace	Peak Max RT (mins)	Peak Area (mV.s)	Peak Height (mV)
	RI	37.4333	111.334	0.560072
	LS 15°	36.6333	278.789	1.87541
	LS 90°	36.6333	1231.37	6.29421
	VS DP	36.3667	547.774	-19.5884
	VS IP	37.5	54.3751	0.756183
	UV 280nm	37.3167	11.0956	-0.0402448
Flowrate region	Start (mins)	End (mins)
IDD
Reference detector	RI
IDD LS 90° (secs)	26
IDD VS DP (secs)	38
IDD VS IP (secs)	38
IDD UV 280nm (secs)	33
Last modified by	gpc-sec
Last modified date	8. marraskuuta 2021 7:24:11
Comments
System Calibration
Detector Constants
K (RI)	1816.08	RI
K (UV 280nm)	3.93542	UV 280nm
K (LS 15°)	25059.9	RI
K (LS 15°)	25059.9	UV 280nm
K (LS 90°)	90199.7	RI
K (LS 90°)	90199.7	UV 280nm
K (VS DP)	4.28756	RI
K (VS DP)	4.28756	UV 280nm
Entered Parameters For Concentration
Concentration (mg/mL)	1.85
Injection volume (µL)	100
dn/dc (mL/g)	0.145
UV extinction coefficient [(mg/mL)-¹][cm-¹]	1
Refractive index (RIU)	1.333
Flow rate (mL/min)	0.5
Comments
Entered Parameters For LS
Mp	107000
Calculated concentration (mg/mL)	1.85
LS Wavelength (nm)	658
Comments
System Calibration Information
Created by	gpc-sec
Creation date	6. kesäkuuta 2018 8:46:40
Last modified by	gpc-sec
Last modified date	6. kesäkuuta 2018 8:46:40
Information
Sample file used for concentration calibration	MDS_2_11_2021_Leena-0004.sample
Sample file used for LS calibration	MDS_2_11_2021_Leena-0004.sample
Concentration Regions
Baseline regions	Start (mins)	End (mins)
Baseline region 1	28.2667	32.7333
Baseline region 2	43.8667	45.5167
Peaks	Start (mins)	End (mins)
Peak 1	36.2167	41.8333
Flowrate region	Start (mins)	End (mins)
LS Regions
Baseline regions	Start (mins)	End (mins)
Baseline region 1	28.2667	32.7333
Baseline region 2	43.8667	45.5167
Peaks	Start (mins)	End (mins)
Peak 1	36.2167	41.8333
Flowrate region	Start (mins)	End (mins)
Peak Information
Channel	Peak Max RT (mins)	Peak Height (mV)	Peak Area (mV.s)
Channel 1 - RI	39.0167	42.7238	5845.97
Channel 6 - UV 280nm	39.0167	0.578186	87.3663
Channel 2 - LS 15°	39.1	43.0611	5834.29
Channel 3 - LS 90°	39.0167	154.316	20999.7
Channel 4 - VS DP	41.25	69.4662	4969.85
Channel 5 - VS IP	39.6333	482.586	161565

## Sheet: Slice Table
Slice Table
RT (mins)	RI	LS 15°	LS 90°	VS DP	VS IP	UV 280nm	Concentration (mg/mL)	MW	LogM	Calculated MW	Log Calculated MW	Cum Ht	dwdlogM	IV	Rg	Rh	Peak
33.6833	-0.0346196	-0.1912	1.18978	1.12654	0.21717	-0.0136437	0	0	-INF	1916240	6.28245	1	0	0	97.7834	0	1
33.7	-0.0334773	-0.172054	1.2229	1.10675	0.16885	-0.0114636	0	0	-INF	1901189	6.27903	1	0	0	97.7834	0	1
33.7167	-0.0366075	-0.106217	1.27311	1.4077	0.145554	-0.0163026	0	0	-INF	1886257	6.2756	1	0	0	97.7834	0	1
33.7333	-0.0318031	-0.0994307	1.34529	0.923431	0.177037	-0.0185475	0	0	-INF	1871441	6.27218	1	0	0	97.7834	0	1
33.75	-0.0331022	-0.152306	1.22766	1.09438	-0.0929928	-0.0171304	0	0	-INF	1856742	6.26875	1	0	0	97.7834	0	1
33.7667	-0.0330281	-0.138654	1.26994	1.33093	-0.0309918	-0.0149503	0	0	-INF	1842159	6.26533	1	0	0	97.7834	0	1
33.7833	-0.0343272	-0.159639	1.20113	1.19548	-0.10281	-0.0164323	0	0	-INF	1827690	6.2619	1	0	0	97.7834	0	1
33.8	-0.0307435	-0.0841883	1.32459	1.65131	-0.22422	-0.0160833	0	0	-INF	1813334	6.25848	1	0	0	97.7834	0	1
33.8167	-0.0355521	-0.0897618	1.30629	1.71315	-0.153216	-0.0125299	0	0	-INF	1799092	6.25505	1	0	0	97.7834	0	1
33.8333	-0.0324262	-0.139433	1.22588	1.15808	-0.145995	-0.0141645	0	0	-INF	1784961	6.25163	1	0	0	97.7834	0	1
33.85	-0.0363193	-0.124255	1.21063	1.19963	0.0206817	-0.0162569	0	0	-INF	1770941	6.2482	1	0	0	97.7834	0	1
33.8667	-0.038534	-0.115027	1.1992	1.15894	-0.0570878	-0.0169759	0	0	-INF	1757031	6.24478	1	0	0	97.7834	0	1
33.8833	-0.0370865	-0.101375	1.2839	0.863117	-0.00210587	-0.0166269	0	0	-INF	1743231	6.24135	1	0	0	97.7834	0	1
33.9	-0.0377753	-0.128463	1.22364	1.29514	0.0531812	-0.016583	0	0	-INF	1729539	6.23793	1	0	0	97.7834	0	1
33.9167	-0.0354123	-0.144565	1.17573	1.68779	0.124032	-0.0194383	0	0	-INF	1715954	6.23451	1	0	0	97.7834	0	1
33.9333	-0.0348804	0.0474624	1.50884	1.26914	0.190916	-0.0172582	0	0	-INF	1702477	6.23108	1	0	0	97.7834	0	1
33.95	-0.0364846	-0.0872005	1.20749	1.48601	0.203479	-0.0170618	0	0	-INF	1689105	6.22766	1	0	0	97.7834	0	1
33.9667	-0.0359527	-0.100403	1.28838	1.23551	0.0800853	-0.018849	0	0	-INF	1675838	6.22423	1	0	0	97.7834	0	1
33.9833	-0.0377096	-0.0817156	1.35354	1.60009	0.295437	-0.0127016	0	0	-INF	1662675	6.22081	1	0	0	97.7834	0	1
34	-0.0379406	-0.118417	1.18784	1.58152	0.315476	-0.0178457	0	0	-INF	1649616	6.21738	1	0	0	97.7834	0	1
34.0167	-0.0351199	-0.0536476	1.31389	1.55334	0.250982	-0.0142923	0	0	-INF	1636659	6.21396	1	0	0	97.7834	0	1
34.0333	-0.0353509	-0.124681	1.18496	1.49357	0.205714	-0.0157744	0	0	-INF	1623804	6.21053	1	0	0	97.7834	0	1
34.05	-0.0375655	-0.108587	1.1749	1.26458	0.129928	-0.0157305	0	0	-INF	1611050	6.20711	1	0	0	97.7834	0	1
34.0667	-0.0405431	-0.0631966	1.23107	1.4253	-0.10165	-0.0146185	0	0	-INF	1598396	6.20368	1	0	0	97.7834	0	1
34.0833	-0.0346706	-0.10295	1.21124	1.60647	-0.177131	-0.0173212	0	0	-INF	1585842	6.20026	1	0	0	97.7834	0	1
34.1	-0.0356645	0.0140047	1.36216	1.87446	-0.0246455	-0.016667	0	0	-INF	1573386	6.19684	1	0	0	97.7834	0	1
34.1167	-0.0342171	-0.0832742	1.26757	0.904048	0.0175191	-0.0166232	0	0	-INF	1561028	6.19341	1	0	0	97.7834	0	1
34.1333	-0.0342955	-0.032085	1.42017	1.91529	-0.239083	-0.0144431	0	0	-INF	1548767	6.18999	1	0	0	97.7834	0	1
34.15	-0.0314747	-0.00271592	1.48457	2.07434	-0.318837	-0.0124156	0	0	-INF	1536603	6.18656	1	0	0	97.7834	0	1
34.1667	-0.0341471	0.0123099	1.43224	1.63554	-0.286133	-0.0114562	0	0	-INF	1524533	6.18314	1	0	0	97.7834	0	1
34.1833	-0.0409394	-0.0507893	1.23801	1.44943	-0.418223	-0.0143115	0	0	-INF	1512559	6.17971	1	0	0	97.7834	0	1
34.2	-0.0388816	-0.0726897	1.20323	1.51295	-0.42504	-0.0164038	0	0	-INF	1500679	6.17629	1	0	0	97.7834	0	1
34.2167	-0.0343824	-0.0529337	1.27602	1.70419	-0.25699	-0.01636	0	0	-INF	1488892	6.17286	1	0	0	97.7834	0	1
34.2333	-0.0349186	-0.0391286	1.22614	1.32612	-0.183697	-0.0211989	0	0	-INF	1477198	6.16944	1	0	0	97.7834	0	1
34.25	-0.0314875	0.304266	1.75883	0.90274	-0.102928	-0.0216128	0	0	-INF	1465595	6.16601	1	0	0	97.7834	0	1
34.2667	-0.0329392	7.83261e-05	1.36227	1.41228	-0.0427583	-0.0198905	0	0	-INF	1454084	6.16259	1	0	0	97.7834	0	1
34.2833	-0.0317969	0.0997904	1.42743	1.49442	-0.0477434	-0.0235087	0	0	-INF	1442663	6.15916	1	0	0	97.7834	0	1
34.3	-0.0269925	0.00556331	1.34734	1.22774	-0.0571535	-0.0216338	0	0	-INF	1431332	6.15574	1	0	0	97.7834	0	1
34.3167	-0.0250873	-0.0042827	1.35498	1.2258	-0.0180407	-0.0194537	0	0	-INF	1420089	6.15232	1	0	0	97.7834	0	1
34.3333	-0.029133	0.0144052	1.39283	0.353655	0.0125271	-0.0224616	0	0	-INF	1408935	6.14889	1	0	0	97.7834	0	1
34.35	-0.0272278	-0.0355714	1.30327	1.10932	-0.127346	-0.0233333	0	0	-INF	1397869	6.14547	1	0	0	97.7834	0	1
34.3667	-0.0254751	0.0607838	1.44732	1.25341	0.219537	-0.0214584	0	0	-INF	1386890	6.14204	1	0	0	97.7834	0	1
34.3833	-0.0211285	0.000278578	1.37776	1.90836	0.36836	-0.0232456	0	0	-INF	1375997	6.13862	1	0	0	97.7834	0	1
34.4	-0.024869	0.0369719	1.48488	1.32521	0.261904	-0.0190818	0	0	-INF	1365189	6.13519	1	0	0	97.7834	0	1
34.4167	-0.0241845	0.0136981	1.37946	1.64341	0.208244	-0.0169017	0	0	-INF	1354466	6.13177	1	0	0	97.7834	0	1
34.4333	-0.0224319	0.00430989	1.34498	1.5168	0.24522	-0.0167053	0	0	-INF	1343828	6.12834	1	0	0	97.7834	0	1
34.45	-0.0214422	0.0226926	1.39351	1.02201	0.303864	-0.0186451	0	0	-INF	1333273	6.12492	1	0	0	97.7834	0	1
34.4667	-0.0190792	-0.0211805	1.30716	1.83123	0.124166	-0.0193641	0	0	-INF	1322801	6.12149	1	0	0	97.7834	0	1
34.4833	-0.0219042	0.035807	1.45564	1.87644	-0.119467	-0.0180996	0	0	-INF	1312411	6.11807	1	0	0	97.7834	0	1
34.5	-0.0203041	0.0396939	1.40087	1.7297	-0.129945	-0.0200393	0	0	-INF	1302103	6.11465	1	0	0	97.7834	0	1
34.5167	-0.019467	0.0469378	1.40103	1.60615	-0.286602	-0.0230472	0	0	-INF	1291875	6.11122	1	0	0	97.7834	0	1
34.5333	-0.022292	0.0280891	1.41508	1.36694	-0.161888	-0.023156	0	0	-INF	1281729	6.1078	1	0	0	97.7834	0	1
34.55	-0.0167247	0.0899594	1.53808	1.77866	-0.168246	-0.0206707	0	0	-INF	1271661	6.10437	1	0	0	97.7834	0	1
34.5667	-0.0132936	0.126805	1.58066	1.16576	-0.347334	-0.0204742	0	0	-INF	1261673	6.10095	1	0	0	97.7834	0	1
34.5833	-0.0130668	0.0836951	1.47081	2.19746	-0.295556	-0.0196674	0	0	-INF	1251764	6.09752	1	0	0	97.7834	0	1
34.6	-0.0148237	0.0523342	1.36996	1.21621	-0.258275	-0.0205391	0	0	-INF	1241932	6.0941	1	0	0	97.7834	0	1
34.6167	-0.0167332	0.0664445	1.46396	1.65174	-0.148819	-0.0168331	0	0	-INF	1232177	6.09067	1	0	0	97.7834	0	1
34.6333	-0.0152857	0.150593	1.60069	0.800349	-0.0698806	-0.0213669	0	0	-INF	1222499	6.08725	1	0	0	97.7834	0	1
34.65	-0.0113968	0.124115	1.64877	-2.48818	-0.0734925	-0.0197972	0	0	-INF	1212897	6.08382	1	0	0	97.7834	0	1
34.6667	-0.0128486	0.123271	1.52229	1.23822	-0.0618455	-0.0174645	0	0	-INF	1203371	6.0804	1	0	0	97.7834	0	1
34.6833	-0.0132321	0.177512	1.66176	0.910199	0.00320725	-0.0186413	0	0	-INF	1193919	6.07697	1	0	0	97.7834	0	1
34.7	-0.0142261	0.0947291	1.54397	1.69149	0.115867	-0.0202759	0	0	-INF	1184541	6.07355	1	0	0	97.7834	0	1
34.7167	-0.0143045	0.13127	1.55863	1.6186	0.0744138	-0.0223683	0	0	-INF	1175237	6.07013	1	0	0	97.7834	0	1
34.7333	-0.0174347	0.160944	1.64684	0.767973	-0.178221	-0.0200356	0	0	-INF	1166007	6.0667	1	0	0	97.7834	0	1
34.75	-0.0161398	0.0941827	1.51624	1.49556	0.11022	-0.0190762	0	0	-INF	1156848	6.06328	1	0	0	97.7834	0	1
34.7667	-0.0134716	0.153306	1.6403	0.955901	0.205485	-0.0202531	0	0	-INF	1147762	6.05985	1	0	0	97.7834	0	1
34.7833	-0.00729396	0.180387	1.69814	1.36412	0.285949	-0.0212773	0	0	-INF	1138747	6.05643	1	0	0	97.7834	0	1
34.8	0.000409605	0.142465	1.66123	0.79837	0.285389	-0.0204705	0	0	-INF	1129803	6.053	1	0	0	97.7834	0	1
34.8167	-0.00058434	0.180989	1.76698	1.49315	0.336556	-0.0189008	0	0	-INF	1120929	6.04958	1	0	0	97.7834	0	1
34.8333	-0.00218864	0.179077	1.72671	0.98935	0.147855	-0.0185517	0	0	-INF	1112125	6.04615	1	0	0	97.7834	0	1
34.85	-0.00333517	0.19685	1.74182	1.21691	-0.11775	-0.0174397	0	0	-INF	1103390	6.04273	1	0	0	97.7834	0	1
34.8667	-0.00371876	0.1632	1.70537	1.60239	-0.139672	-0.0222787	0	0	-INF	1094723	6.0393	1	0	0	97.7834	0	1
34.8833	-0.00120319	0.204929	1.82607	0.948901	-0.0184671	-0.0226926	3.33448e-07	19572347	7.29164	1086125	6.03588	0.999995	0.00274454	0	0	0	1
34.9	0.00329603	0.182723	1.79709	1.59668	-0.0536646	-0.018834	1.18367e-06	5674511	6.75393	1077594	6.03246	0.999974	0.00974257	0	0	0	1
34.9167	0.00413314	0.21606	1.8087	1.14476	0.14948	-0.0241307	1.86371e-06	3823987	6.58252	1069130	6.02903	0.999931	0.0153399	0	0	0	1
34.9333	0.00756425	0.206671	1.76889	1.12619	0.176844	-0.0210351	2.4222e-06	3307956	6.51956	1060733	6.02561	0.999871	0.0199367	0	0	0	1
34.95	0.00763842	0.268084	1.97458	1.52358	0.148055	-0.0216016	2.93206e-06	2696512	6.4308	1052401	6.02218	0.999795	0.0241333	0	0	0	1
34.9667	0.0107643	0.20056	1.81285	1.52942	0.175113	-0.0246095	3.46624e-06	2463109	6.39148	1044135	6.01876	0.999705	0.02853	0	0	0	1
34.9833	0.0109911	0.304849	1.9534	1.05721	0.101464	-0.0242605	3.56281e-06	2861499	6.45659	1035934	6.01533	0.999606	0.0293248	0	0	0	1
35	0.0113704	0.297445	2.05137	1.41111	-0.078845	-0.0197916	4.04836e-06	2955855	6.47068	1027798	6.01191	0.999499	0.0333213	0	0	0	1
35.0167	0.0140386	0.408296	2.25157	1.44366	-0.238097	-0.0224943	3.78026e-06	3121835	6.49441	1019725	6.00848	0.999388	0.0311146	0	0	0	1
35.0333	0.00968773	0.287824	2.02606	1.67716	-0.276041	-0.0232133	3.73096e-06	2495008	6.39707	1011716	6.00506	0.999282	0.0307088	0	0	0	1
35.05	0.0137292	0.263024	1.98945	1.56506	-0.267293	-0.0213384	4.6298e-06	1993393	6.29959	1003769	6.00163	0.999165	0.038107	0	0	0	1
35.0667	0.0153292	0.283085	1.98336	1.22926	-0.184998	-0.0254144	5.28554e-06	2003012	6.30168	995885	5.99821	0.999025	0.0435042	0	0	0	1
35.0833	0.0178448	0.342361	2.17288	1.29766	-0.0749315	-0.0258283	6.91372e-06	1651261	6.21782	988063	5.99478	0.998853	0.0569056	0	0	0	1
35.1	0.0255484	0.3316	2.14176	1.44892	-0.108603	-0.0323458	7.42359e-06	1451178	6.16172	980303	5.99136	0.998651	0.0611021	0	0	0	1
35.1167	0.0210449	0.304817	2.08181	1.14959	-0.191408	-0.0277243	7.13117e-06	1495109	6.17467	972603	5.98794	0.998446	0.0586953	0	0	0	1
35.1333	0.0237131	0.325183	2.15064	1.43543	0.117785	-0.0246286	7.95709e-06	1525719	6.18347	964964	5.98451	0.998233	0.0654933	0	0	0	1
35.15	0.0262287	0.390715	2.18498	1.0241	0.112037	-0.0235167	9.58528e-06	1302605	6.11481	957384	5.98109	0.997986	0.0788946	0	0	0	1
35.1667	0.0339322	0.345316	2.20254	1.35176	0.15176	-0.0202684	1.06057e-05	1168449	6.06761	949865	5.97766	0.997701	0.0872933	0	0	0	1
35.1833	0.0326331	0.385367	2.20209	0.946224	0.113511	-0.0234289	1.12371e-05	1216913	6.08526	942404	5.97424	0.997393	0.0924904	0	0	0	1
35.2	0.0378953	0.419619	2.29808	1.37642	0.226782	-0.0218592	1.1747e-05	1171752	6.06884	935002	5.97081	0.997069	0.096687	0	0	0	1
35.2167	0.0358332	0.390852	2.28054	1.14209	0.239192	-0.0202894	1.17949e-05	1197483	6.07827	927658	5.96739	0.996738	0.0970817	0	0	0	1
35.2333	0.0381962	0.44082	2.42383	1.76545	0.240768	-0.0208559	1.25236e-05	1178977	6.07151	920372	5.96396	0.996395	0.103079	0	0	0	1
35.25	0.0404066	0.427922	2.3271	1.42615	0.293766	-0.0231009	1.37385e-05	1063676	6.02681	913143	5.96054	0.996025	0.113079	0	0	0	1
35.2667	0.0458213	0.431962	2.39196	1.32945	0.324486	-0.0239725	1.42726e-05	1013907	6.006	905971	5.95711	0.99563	0.117475	0	0	0	1
35.2833	0.0437593	0.420132	2.42631	1.0556	0.0123419	-0.0216399	1.49284e-05	1006405	6.00277	898855	5.95369	0.995219	0.122873	0	0	0	1
35.3	0.049937	0.46415	2.48262	1.93532	0.111727	-0.021596	1.61676e-05	1030853	6.0132	891795	5.95027	0.99478	0.133072	0	0	0	1
35.3167	0.051537	0.515034	2.5516	1.24612	0.125358	-0.0276557	1.67018e-05	1022877	6.00982	884791	5.94684	0.994317	0.137469	0	0	0	1
35.3333	0.0532896	0.488556	2.58305	0.87706	0.174083	-0.0228816	1.65795e-05	1019334	6.00832	877841	5.94342	0.993848	0.136463	0	0	0	1
35.35	0.0507698	0.504802	2.61968	1.01566	0.100586	-0.0217696	1.62628e-05	1203243	6.08035	870946	5.93999	0.993385	0.133856	0	0	0	1
35.3667	0.0513018	0.642051	2.74023	9.18617	-0.0395917	-0.0240145	1.64323e-05	1192280	6.07638	864105	5.93657	0.992924	0.135251	0	0	0	1
35.3833	0.0518337	0.50632	2.64823	-4.69165	-0.0383207	-0.0232077	1.65532e-05	1049713	6.02107	857318	5.93314	0.992459	0.136246	30.7748	0	80.0133	1
35.4	0.0520604	0.514937	2.68303	1.25078	-0.0152296	-0.0208751	1.82786e-05	960297	5.98241	850585	5.92972	0.991969	0.150448	0	0	0	1
35.4167	0.0626632	0.516382	2.63025	0.716464	-0.0772826	-0.0176268	2.02229e-05	891498	5.95012	843904	5.92629	0.991426	0.16645	0	0	0	1
35.4333	0.0642632	0.542395	2.72212	0.708576	-0.0602951	-0.0181933	2.12919e-05	858379	5.93368	837276	5.92287	0.990841	0.175249	0	0	0	1
35.45	0.0693728	0.531023	2.72137	1.70807	-0.115176	-0.0172339	2.26526e-05	856509	5.93273	830699	5.91944	0.990221	0.18645	0	0	0	1
35.4667	0.0728039	0.607389	2.83139	1.25493	0.0324264	-0.020547	2.36244e-05	891899	5.95032	824175	5.91602	0.989569	0.194448	0	0	0	1
35.4833	0.0754721	0.62745	2.92708	1.73807	0.0481932	-0.0156203	2.49366e-05	857219	5.93309	817701	5.91259	0.988885	0.205248	0	0	0	1
35.5	0.0810394	0.625691	2.98644	0.834951	-0.176671	-0.0171024	2.61271e-05	813866	5.91055	811279	5.90917	0.988165	0.215048	0	0	0	1
35.5167	0.0829446	0.621186	2.95258	1.21982	0.00282261	-0.0198051	2.69774e-05	797462	5.90171	804907	5.90575	0.987417	0.222046	0	0	0	1
35.5333	0.0863757	0.640026	3.00264	0.688712	0.0295758	-0.0193034	2.7706e-05	803864	5.90518	798585	5.90232	0.986646	0.228043	0	0	0	1
35.55	0.087518	0.665123	3.06811	0.672431	0.0882198	-0.0177337	2.94315e-05	780917	5.8926	792312	5.8989	0.985841	0.242245	0	0	0	1
35.5667	0.0972052	0.681369	3.13373	1.15679	0.115736	-0.0186054	3.18376e-05	699139	5.84456	786089	5.89547	0.984977	0.262049	0	0	0	1
35.5833	0.10262	0.623458	3.01183	1.25449	0.153323	-0.0211555	3.38062e-05	652892	5.81484	779915	5.89205	0.984052	0.278252	0	0	0	1
35.6	0.109561	0.67068	3.1333	1.03558	0.186332	-0.0275203	3.5094e-05	660073	5.81959	773789	5.88862	0.983081	0.288852	0	0	0	1
35.6167	0.110703	0.686164	3.07349	0.557412	0.0284539	-0.0288498	3.52149e-05	697512	5.84355	767711	5.8852	0.98209	0.289847	0	0	0	1
35.6333	0.110319	0.751238	3.28667	1.37625	0.041932	-0.02728	3.53844e-05	704849	5.8481	761681	5.88177	0.981095	0.291242	0	0	0	1
35.65	0.111767	0.708739	3.24624	1.32655	-0.0236305	-0.0254051	3.60401e-05	706703	5.84924	755699	5.87835	0.980089	0.296639	0	0	0	1
35.6667	0.114435	0.782053	3.40037	1.1882	-0.213857	-0.0238353	3.6939e-05	723077	5.85918	749763	5.87492	0.97906	0.304038	0	0	0	1
35.6833	0.117408	0.780141	3.38344	0.97401	-0.0984506	-0.0257751	3.77892e-05	690315	5.83905	743874	5.8715	0.978007	0.311036	0	0	0	1
35.7	0.119771	0.746034	3.3096	1.27664	-0.107098	-0.0254261	3.84692e-05	692429	5.84038	738032	5.86808	0.976932	0.316633	0	0	0	1
35.7167	0.121676	0.811872	3.44847	1.35283	-0.0672221	-0.0317909	3.86874e-05	711311	5.85206	732235	5.86465	0.975845	0.318428	0	0	0	1
35.7333	0.12114	0.797448	3.51119	1.24118	-0.0140712	-0.0300686	3.95619e-05	692564	5.84046	726484	5.86123	0.974742	0.325626	0	0	0	1
35.75	0.127165	0.80515	3.46024	0.858991	0.00215339	-0.0277359	4.07525e-05	687617	5.83735	720778	5.8578	0.97361	0.335426	0	0	0	1
35.7667	0.128613	0.833145	3.55714	0.600095	0.115271	-0.0260136	4.17243e-05	760420	5.88105	715116	5.85438	0.972448	0.343424	0	0	0	1
35.7833	0.133265	1.01663	3.68014	1.7563	-0.0505414	-0.0233757	4.34983e-05	733361	5.86532	709500	5.85095	0.971247	0.358026	0	0	0	1
35.8	0.139748	0.843208	3.60065	1.46353	-0.097946	-0.0297405	4.50293e-05	675756	5.82979	703927	5.84753	0.969999	0.370627	0	0	0	1
35.8167	0.142873	0.933612	3.70625	1.235	-0.178157	-0.0267975	4.66088e-05	677848	5.83113	698398	5.8441	0.968707	0.383628	0	0	0	1
35.8333	0.149661	0.910033	3.71893	1.22894	-0.288885	-0.0281269	4.82856e-05	623640	5.79493	692912	5.84068	0.96737	0.39743	0	0	0	1
35.85	0.153398	0.849528	3.67972	1.91243	-0.231157	-0.0318978	4.9768e-05	623215	5.79464	687470	5.83725	0.965988	0.409631	0	0	0	1
35.8667	0.158965	0.96221	3.85506	1.48966	-0.292294	-0.0288022	5.11773e-05	613037	5.78749	682070	5.83383	0.964565	0.421231	0	0	0	1
35.8833	0.162244	0.870424	3.76855	1.28874	-0.506935	-0.0324204	5.16872e-05	620113	5.79247	676713	5.8304	0.963116	0.425428	0	0	0	1
35.9	0.162165	1.00081	3.87797	1.16641	-0.38039	-0.0303929	5.26104e-05	658412	5.8185	671398	5.82698	0.961646	0.433026	0	0	0	1
35.9167	0.168038	1.01827	3.97044	-0.682142	-0.3161	-0.0308068	5.44817e-05	631128	5.80012	666125	5.82356	0.960136	0.448428	39.9144	0	73.6471	1
35.9333	0.17391	0.987676	4.035	-13.9972	-0.313608	-0.0309155	5.59883e-05	615754	5.78941	660893	5.82013	0.958579	0.460829	75.9697	0	90.5224	1
35.95	0.177494	1.02391	4.04127	-14.7133	-0.2777	-0.0304139	5.72275e-05	664684	5.82262	655702	5.81671	0.956984	0.471029	75.0085	0	92.466	1
35.9667	0.181688	1.19183	4.40154	-14.264	-0.227143	-0.03037	5.85397e-05	644097	5.80895	650551	5.81328	0.955352	0.481829	71.433	0	90.0237	1
35.9833	0.185729	1.00559	4.09683	-13.9721	-0.0337636	-0.0313943	6.01192e-05	610129	5.78542	645442	5.80986	0.95368	0.49483	70.3985	0	87.9836	1
36	0.191602	1.13216	4.17649	-14.6123	-0.013114	-0.028909	6.12612e-05	613755	5.788	640372	5.80643	0.951969	0.504229	70.041	0	88.0081	1
36.0167	0.192897	1.05838	4.21175	-14.3687	0.0192849	-0.0317643	6.21114e-05	569419	5.75543	635342	5.80301	0.95023	0.511227	69.2958	0	85.5302	1
36.0333	0.196938	1.00596	4.16431	-14.7068	0.14995	-0.0298894	6.37639e-05	550771	5.74097	630352	5.79958	0.948456	0.524829	43.8411	0	72.6147	1
36.05	0.203269	1.04494	4.296	-4.18275	0.206458	-0.0335076	6.56352e-05	542949	5.73476	625401	5.79616	0.946633	0.540231	47.402	0	74.1752	1
36.0667	0.208683	1.03617	4.28838	-16.844	0.32629	-0.0299543	6.67772e-05	542811	5.73465	620489	5.79273	0.944767	0.54963	73.9146	0	86.0069	1
36.0833	0.210436	1.08049	4.42587	-16.5145	0.308182	-0.031894	6.75788e-05	570161	5.756	615616	5.78931	0.942873	0.556228	71.9923	0	86.6632	1
36.1	0.213714	1.16632	4.41597	-16.3655	0.293889	-0.031545	6.89638e-05	555951	5.74504	610780	5.78588	0.940949	0.567628	70.4619	0	85.3238	1
36.1167	0.219129	1.06949	4.39477	-16.4825	0.524195	-0.0298227	7.10539e-05	565190	5.75219	605983	5.78246	0.938975	0.584832	68.8603	0	85.1389	1
36.1333	0.226833	1.27052	4.60733	-16.6013	0.5717	-0.0302366	7.3217e-05	570725	5.75643	601223	5.77904	0.936942	0.602635	65.0837	0	83.8249	1
36.15	0.232705	1.16287	4.58507	-15.615	0.366214	-0.0329393	7.54043e-05	525918	5.72092	596501	5.77561	0.934847	0.620639	27.2316	0	61.0104	1
36.1667	0.240561	1.15028	4.604	1.73554	0.247246	-0.0310644	7.75431e-05	510824	5.70827	591816	5.77219	0.932692	0.638242	0	0	0	1
36.1833	0.246129	1.16057	4.62201	1.25265	0.154065	-0.0323938	7.90497e-05	506595	5.70466	587168	5.76876	0.930485	0.650643	24.0392	0	57.8008	1
36.2	0.250018	1.17545	4.67573	-14.0932	0.144197	-0.033418	8.03862e-05	501555	5.70032	582556	5.76534	0.928238	0.661643	51.41	0	74.2213	1
36.2167	0.254517	1.17689	4.74502	-13.8281	0.12609	-0.0292543	8.27437e-05	484429	5.68523	577980	5.76191	0.925939	0.681048	16.7416	0	50.4757	1
36.2333	0.264814	1.16232	4.69452	4.46721	0.194347	-0.0311941	8.52957e-05	495322	5.69489	573440	5.75849	0.923571	0.702053	15.5493	0	49.6143	1
36.25	0.270534	1.29941	4.76808	-13.4315	0.317688	-0.0325235	8.71913e-05	507874	5.70576	568936	5.75506	0.92114	0.717655	48.4798	0	73.0879	1
36.2667	0.276712	1.27904	4.94265	-15.1322	0.109761	-0.0312589	8.95002e-05	472197	5.67412	564468	5.75164	0.918649	0.736659	50.1048	0	72.1231	1
36.2833	0.285026	1.18542	4.76719	-15.1698	0.299478	-0.0309099	9.11284e-05	452035	5.65517	560034	5.74821	0.916104	0.750061	37.2618	0	64.3999	1
36.3	0.286931	1.21784	4.83998	-7.77977	0.25955	-0.0366644	9.24892e-05	457102	5.66001	555635	5.74479	0.913516	0.761261	30.1215	0	60.2148	1
36.3167	0.293567	1.24813	4.9523	-11.0479	0.204669	-0.0376886	9.48224e-05	452597	5.65571	551271	5.74137	0.910876	0.780465	39.4607	0	65.6698	1
36.3333	0.301575	1.25522	4.99915	-14.2338	0.0832593	-0.0374922	9.79822e-05	436613	5.6401	546941	5.73794	0.908159	0.806473	41.1037	0	65.7758	1
36.35	0.313399	1.24018	4.91951	-12.9704	-0.0558506	-0.0331759	0.000100656	433147	5.63664	542645	5.73452	0.905359	0.828479	47.8953	0	69.0319	1
36.3667	0.318356	1.3016	5.01657	-19.5884	-0.0446614	-0.0316061	0.000102795	433215	5.6367	538383	5.73109	0.902492	0.846082	47.2752	0	68.7362	1
36.3833	0.326822	1.29404	5.06236	-13.2275	-0.175989	-0.030189	0.000104909	436478	5.63996	534155	5.72767	0.899565	0.863486	29.4561	0	58.8554	1
36.4	0.331627	1.37361	5.14065	-7.63927	-0.155797	-0.0281615	0.0001061	435716	5.6392	529959	5.72424	0.896591	0.873285	29.5994	0	58.9163	1
36.4167	0.334295	1.31951	5.14905	-13.5682	-0.122025	-0.0297961	0.000107509	414458	5.61748	525797	5.72082	0.89358	0.884885	16.823	0	47.9956	1
36.4333	0.340472	1.27869	5.06834	1.35405	-0.17004	-0.0309729	0.000109721	403489	5.60583	521667	5.71739	0.890519	0.903089	0	0	0	1
36.45	0.348176	1.30333	5.15258	0.582613	0.000603481	-0.0329127	0.000111665	398634	5.60057	517569	5.71397	0.887399	0.919092	0	0	0	1
36.4667	0.352675	1.29333	5.18997	0.734485	0.0622993	-0.0337843	0.000114338	386687	5.58736	513504	5.71054	0.884213	0.941098	0	0	0	1
36.4833	0.364956	1.28654	5.17656	0.187808	0.0670798	-0.0306887	0.000116817	395112	5.59672	509471	5.70712	0.880956	0.961503	0	0	0	1
36.5	0.368235	1.4038	5.27667	0.29726	0.265189	-0.0346121	0.000118324	402115	5.60435	505469	5.70369	0.877642	0.973903	0	0	0	1
36.5167	0.374413	1.36771	5.2782	15.8677	0.293163	-0.0307536	0.000120268	384833	5.58527	501499	5.70027	0.874279	0.989906	0	0	0	1
36.5333	0.380438	1.33085	5.304	-3.64933	0.280701	-0.0348296	0.000122261	377715	5.57716	497560	5.69685	0.870861	1.00631	8.67553	0	37.3159	1
36.55	0.386921	1.36251	5.3594	-3.51959	0.169362	-0.0308184	0.000123695	383974	5.5843	493652	5.69342	0.867394	1.01811	3.60735	0	28.0051	1
36.5667	0.389436	1.40729	5.56937	0.504202	0.101969	-0.0309272	0.000124691	380022	5.57981	489775	5.69	0.863894	1.02631	0	0	0	1
36.5833	0.393172	1.35655	5.39497	0.48136	0.122771	-0.030273	0.000127656	369496	5.56761	485928	5.68657	0.860337	1.05072	0	0	0	1
36.6	0.408048	1.39477	5.53476	0.309592	0.159595	-0.029161	0.000130597	365422	5.56279	482111	5.68315	0.856698	1.07492	0	0	0	1
36.6167	0.411631	1.38889	5.52271	0.254554	0.264778	-0.0301852	0.000131326	427465	5.6309	478325	5.67972	0.853006	1.08092	0	0	0	1
36.6333	0.412621	1.87541	6.29421	1.55145	0.407193	-0.0298362	0.00013259	426148	5.62956	474568	5.6763	0.849287	1.09132	0	0	0	1
36.65	0.419562	1.40963	5.54562	1.71278	0.247484	-0.0294871	0.000133926	363184	5.56013	470840	5.67287	0.84553	1.10232	0	0	0	1
36.6667	0.421009	1.42603	5.53953	1.2572	0.319861	-0.032495	0.000135335	360173	5.55651	467142	5.66945	0.841736	1.11392	0	0	0	1
36.6833	0.428408	1.41542	5.53237	0.860208	0.271541	-0.0336719	0.000137036	366805	5.56444	463473	5.66602	0.837897	1.12792	0	0	0	1
36.7	0.431686	1.51331	5.71167	2.2517	0.367721	-0.0321021	0.000138956	361963	5.55866	459833	5.6626	0.834007	1.14372	0	0	0	1
36.7167	0.440458	1.41801	5.63066	2.0334	0.502202	-0.0323634	0.000140487	346057	5.53915	456221	5.65918	0.830069	1.15632	0	0	0	1
36.7333	0.441295	1.41762	5.61495	1.34314	0.575799	-0.0300308	0.000142529	349694	5.54369	452638	5.65575	0.82608	1.17313	0	0	0	1
36.75	0.453271	1.48819	5.75488	0.904186	0.364515	-0.0327335	0.000144643	347392	5.54082	449082	5.65233	0.822033	1.19053	0	0	0	1
36.7667	0.454566	1.44157	5.73933	1.2033	0.191226	-0.0314689	0.000145639	339401	5.53071	445555	5.6489	0.817942	1.19873	0	0	0	1
36.7833	0.459523	1.44149	5.69204	1.48564	0.121543	-0.0337139	0.000147049	344464	5.53714	442056	5.64548	0.813817	1.21033	0	0	0	1
36.8	0.463412	1.51038	5.70792	1.78415	-0.0061224	-0.0306183	0.000149382	341027	5.53279	438584	5.64205	0.809639	1.22953	0	0	0	1
36.8167	0.474167	1.45781	5.68596	1.76497	-0.182006	-0.0313373	0.000151496	336417	5.52688	435139	5.63863	0.805399	1.24694	0	0	0	1
36.8333	0.476683	1.51205	5.75478	1.36066	-0.110392	-0.0337349	0.000152249	341504	5.5334	431721	5.6352	0.801118	1.25314	0	0	0	1
36.85	0.478893	1.51624	5.74228	1.1132	-0.142995	-0.0344539	0.000152613	331537	5.52053	428330	5.63178	0.796821	1.25613	0	0	0	1
36.8667	0.478967	1.43285	5.70506	0.878722	-0.332765	-0.0365463	0.000153366	329238	5.51751	424966	5.62835	0.792509	1.26233	0	0	0	1
36.8833	0.483619	1.51059	5.76184	1.62248	-0.189587	-0.0398594	0.000154241	336801	5.52737	421628	5.62493	0.788173	1.26953	0	0	0	1
36.9	0.484456	1.51661	5.9097	0.786652	-0.0340494	-0.0361534	0.000154629	330084	5.51862	418316	5.6215	0.78382	1.27272	0	0	0	1
36.9167	0.486056	1.45947	5.77818	0.80745	0.100126	-0.0332104	0.000155139	323199	5.50947	415031	5.61808	0.779455	1.27692	0	0	0	1
36.9333	0.487656	1.46473	5.77697	0.723115	0.234301	-0.0299622	0.000156135	319946	5.50508	411771	5.61466	0.775068	1.28512	0	0	0	1
36.95	0.492308	1.44893	5.77485	1.80074	0.364814	-0.0314442	0.000157399	318048	5.50249	408537	5.61123	0.770649	1.29552	0	0	0	1
36.9667	0.495586	1.47052	5.75441	1.17761	0.469692	-0.0323158	0.000159148	332034	5.52118	405328	5.60781	0.766188	1.30992	0	0	0	1
36.9833	0.50329	1.60822	6.04938	1.75444	0.379715	-0.0328823	0.000160363	332218	5.52142	402144	5.60438	0.761685	1.31992	0	0	0	1
37	0.503212	1.49599	5.88123	0.922275	0.372136	-0.0326859	0.000161141	317274	5.50143	398986	5.60096	0.757153	1.32632	0	0	0	1
37.0167	0.508169	1.48492	5.81014	0.8857	0.419184	-0.0341679	0.000161966	312020	5.49418	395852	5.59753	0.7526	1.33312	0	0	0	1
37.0333	0.508395	1.46195	5.78467	1.01316	0.27748	-0.0368706	0.000162549	307333	5.48761	392743	5.59411	0.748026	1.33791	0	0	0	1
37.05	0.511826	1.4518	5.76545	1.075	0.301181	-0.0372845	0.00016284	305133	5.48449	389658	5.59068	0.74344	1.34031	0	0	0	1
37.0667	0.510222	1.44638	5.73662	1.52015	0.299705	-0.0344941	0.000163569	308972	5.48992	386597	5.58726	0.73884	1.34631	0	0	0	1
37.0833	0.5164	1.50001	5.78653	0.940664	0.43678	-0.0344502	0.000165854	308936	5.48987	383561	5.58383	0.734197	1.36511	0	0	0	1
37.1	0.524561	1.4865	5.81248	0.989386	0.466279	-0.0334908	0.000168187	304498	5.48358	380548	5.58041	0.729489	1.38431	0	0	0	1
37.1167	0.531044	1.49924	5.8691	1.08983	0.462057	-0.0346677	0.000169304	300548	5.47791	377559	5.57698	0.724733	1.39351	0	0	0	1
37.1333	0.531576	1.46773	5.78443	1.03022	0.524669	-0.0324876	0.00016962	297054	5.47284	374594	5.57356	0.719956	1.39611	0	0	0	1
37.15	0.533023	1.47009	5.73988	1.06582	0.488098	-0.0359532	0.000170032	298614	5.47511	371652	5.57014	0.715169	1.3995	0	0	0	1
37.1667	0.534166	1.48908	5.71716	0.650215	0.410481	-0.0322472	0.000170518	292640	5.46633	368733	5.56671	0.71037	1.4035	0	0	0	1
37.1833	0.536071	1.42018	5.66849	1.1715	0.298226	-0.0314404	0.000171465	284461	5.45402	365836	5.56329	0.70555	1.4113	0	0	0	1
37.2	0.540112	1.42514	5.67064	1.03971	0.0645121	-0.0318543	0.000172753	282230	5.4506	362963	5.55986	0.700699	1.4219	0	0	0	1
37.2167	0.544154	1.4188	5.62976	1.7232	0.131701	-0.0363881	0.00017426	280499	5.44793	360112	5.55644	0.695808	1.4343	0	0	0	1
37.2333	0.549569	1.43185	5.63465	1.65092	0.0434029	-0.0381753	0.000174818	287165	5.45813	357284	5.55301	0.690888	1.4389	0	0	0	1
37.25	0.547659	1.49433	5.73689	1.92913	-0.0249062	-0.0398099	0.000174404	290501	5.46315	354477	5.54959	0.685967	1.43549	0	0	0	1
37.2667	0.54697	1.45885	5.74194	0.117046	0.248734	-0.0368669	0.000174939	293143	5.46708	351693	5.54616	0.681043	1.43989	0	0	0	1
37.2833	0.551012	1.52941	5.76652	0.990047	0.249395	-0.0385015	0.000174938	292438	5.46603	348931	5.54274	0.676112	1.43988	0	0	0	1
37.3	0.546966	1.45075	5.60662	1.39644	0.0890753	-0.0366266	0.000174597	282235	5.45061	346190	5.53931	0.671186	1.43707	0	0	0	1
37.3167	0.548871	1.42198	5.6109	1.53457	-0.00395304	-0.0402448	0.000174329	277848	5.44381	343471	5.53589	0.666268	1.43487	0	0	0	1
37.3333	0.545283	1.40283	5.54957	1.41163	0.0328709	-0.0371492	0.000173647	278475	5.44479	340773	5.53247	0.661364	1.42926	0	0	0	1
37.35	0.544595	1.41679	5.52883	1.62897	0.126152	-0.0366476	0.000174352	280620	5.44812	338097	5.52904	0.65646	1.43506	0	0	0	1
37.3667	0.549704	1.43547	5.60605	0.893385	0.168775	-0.0350778	0.000175785	274798	5.43901	335441	5.52562	0.651525	1.44686	0	0	0	1
37.3833	0.553593	1.38092	5.42936	1.13467	0.340486	-0.0370176	0.000176684	271445	5.43368	332807	5.52219	0.646557	1.45426	0	0	0	1
37.4	0.555346	1.41487	5.46844	0.669479	0.493582	-0.0388048	0.000177146	278514	5.44485	330193	5.51877	0.641571	1.45805	0	0	0	1
37.4167	0.556488	1.46072	5.68131	1.19626	0.395824	-0.0329626	0.000177899	281285	5.44915	327599	5.51534	0.636567	1.46425	0	0	0	1
37.4333	0.560072	1.45514	5.54399	1.64491	0.559601	-0.0312403	0.00017836	272064	5.43467	325026	5.51192	0.631546	1.46805	0	0	0	1
37.45	0.559383	1.37266	5.36898	1.46124	0.525777	-0.0328749	0.000177533	266625	5.4259	322473	5.50849	0.62653	1.46124	0	0	0	1
37.4667	0.554879	1.38647	5.3635	1.63692	0.517282	-0.0306948	0.00017724	263885	5.42141	319940	5.50507	0.62153	1.45883	0	0	0	1
37.4833	0.557548	1.34031	5.30217	1.76438	0.62155	-0.0323294	0.000177288	264295	5.42209	317427	5.50164	0.616533	1.45922	0	0	0	1
37.5	0.55518	1.3918	5.42791	2.03771	0.756183	-0.0353373	0.000177093	264748	5.42283	314934	5.49822	0.611539	1.45762	0	0	0	1
37.5167	0.556323	1.34152	5.25107	1.06363	0.648506	-0.0339201	0.000177554	271848	5.43433	312461	5.4948	0.606541	1.46141	0	0	0	1
37.5333	0.558075	1.46824	5.24666	1.65541	0.679837	-0.0318926	0.000177675	277678	5.44354	310006	5.49137	0.601534	1.46241	0	0	0	1
37.55	0.557081	1.40224	5.3161	1.59626	0.719255	-0.0307806	0.000177553	261907	5.41815	307571	5.48795	0.596528	1.4614	0	0	0	1
37.5667	0.557308	1.30756	5.12751	1.18248	0.750586	-0.0296686	0.000177844	251144	5.39992	305156	5.48452	0.591519	1.4638	2.21542	0	20.6633	1
37.5833	0.558908	1.2968	5.10707	-3.84829	0.576991	-0.0287093	0.000178208	247273	5.39318	302759	5.4811	0.586501	1.46679	4.23455	0	25.5114	1
37.6	0.559593	1.27337	5.07962	-1.25746	0.747329	-0.0289706	0.000177648	246673	5.39212	300381	5.47767	0.581486	1.46219	13.5343	0	37.5485	1
37.6167	0.555394	1.28229	5.02424	-15.0071	0.470738	-0.0266379	0.000176796	251275	5.40015	298022	5.47425	0.57649	1.45518	24.7058	0	46.1732	1
37.6333	0.554248	1.30708	5.03203	-14.5232	0.275781	-0.0259837	0.000176723	246143	5.39119	295681	5.47082	0.571508	1.45457	24.5569	0	45.7643	1
37.65	0.554932	1.22918	4.91867	-14.8059	0.106611	-0.0289916	0.000176722	240541	5.38119	293358	5.4674	0.566527	1.45457	24.9512	0	45.6563	1
37.6667	0.554244	1.25046	4.94645	-14.9885	0.0968955	-0.0345935	0.000176089	256666	5.40937	291054	5.46397	0.561554	1.44936	24.9175	0	46.6334	1
37.6833	0.550961	1.38253	5.12056	-14.6554	-0.0162744	-0.0298194	0.000175141	257200	5.41027	288768	5.46055	0.556604	1.44155	24.8537	0	46.626	1
37.7	0.548288	1.24176	4.91687	-14.7473	-0.105488	-0.0320643	0.00017407	241829	5.38351	286500	5.45712	0.551683	1.43274	27.0368	0	46.978	1
37.7167	0.544243	1.21345	4.81388	-17.0387	-0.119323	-0.0311049	0.000174045	238563	5.3776	284250	5.4537	0.546776	1.43253	5.21383	0	27.0184	1
37.7333	0.548132	1.20864	4.83404	10.9084	-0.0487773	-0.0301455	0.000175163	236517	5.37386	282017	5.45028	0.541855	1.44173	3.3153	0	23.1669	1
37.75	0.551257	1.2078	4.75302	-14.8313	-0.193991	-0.0302543	0.000174895	236226	5.37333	279802	5.44685	0.536921	1.43953	18.5501	0	41.1116	1
37.7667	0.546449	1.20146	4.74174	-7.08234	-0.0259411	-0.0332622	0.000174359	263498	5.42078	277604	5.44343	0.531999	1.43512	5.76044	13.2103	28.8725	1
37.7833	0.547896	1.4678	4.69094	0.29594	0.033771	-0.0326079	0.000174869	259707	5.41448	275424	5.44	0.527077	1.43931	0	12.466	0	1
37.8	0.549649	1.17093	4.6528	0.485958	-0.0841291	-0.031496	0.00017482	225295	5.35275	273261	5.43658	0.522149	1.43891	0	0	0	1
37.8167	0.547587	1.12676	4.51488	0.937054	0.12161	-0.0323676	0.000174673	223842	5.34994	271114	5.43315	0.517223	1.4377	0	0	0	1
37.8333	0.548729	1.15414	4.57852	0.599423	0.146074	-0.0307979	0.000174916	233068	5.36748	268985	5.42973	0.512296	1.4397	0	0	0	1
37.85	0.549109	1.22166	4.60019	1.40819	0.098822	-0.0318221	0.000175036	235739	5.37243	266872	5.4263	0.507364	1.44069	0	0	0	1
37.8667	0.549488	1.18145	4.50163	0.788725	0.207515	-0.032999	0.000174768	228409	5.35871	264776	5.42288	0.502434	1.43849	0	0	0	1
37.8833	0.547426	1.14535	4.54238	1.1588	0.140732	-0.0320396	0.000174354	217749	5.33796	262696	5.41945	0.497514	1.43508	0	0	0	1
37.9	0.54689	1.0699	4.35166	0.856414	0.110112	-0.0321483	0.000174159	222897	5.3481	260633	5.41603	0.492602	1.43347	0	0	0	1
37.9167	0.546201	1.19417	4.60985	0.538619	0.0953611	-0.0328674	0.000173745	222083	5.34652	258586	5.41261	0.487699	1.43006	0	0	0	1
37.9333	0.544291	1.0557	4.22641	1.02359	0.192	-0.0329761	0.000173331	214945	5.33233	256555	5.40918	0.482807	1.42666	0.6952	0	13.3317	1
37.95	0.543603	1.1168	4.32133	-1.83815	0.193728	-0.0291175	0.000172723	223676	5.34962	254540	5.40576	0.47793	1.42165	6.15177	0	27.9434	1
37.9667	0.540472	1.13473	4.38436	-5.34366	0.115806	-0.0298366	0.000171896	217021	5.3365	252541	5.40233	0.473073	1.41484	3.55516	0	23.0424	1
37.9833	0.53841	1.04081	4.20309	1.21263	0.282635	-0.0264358	0.000171336	204191	5.31004	250557	5.39891	0.468236	1.41023	0	0	0	1
38	0.536959	1.00121	4.07966	1.00867	0.374848	-0.0295963	0.000171214	206466	5.31485	248589	5.39548	0.463408	1.40923	0	0	0	1
38.0167	0.537643	1.06079	4.11889	1.43642	0.277853	-0.0254326	0.000170921	203841	5.30929	246637	5.39206	0.458586	1.40682	0	0	0	1
38.0333	0.535123	0.971749	3.99271	1.39756	0.279887	-0.0287456	0.000170118	196693	5.29379	244699	5.38863	0.45378	1.40021	0	0	0	1
38.05	0.532604	0.981892	4.00889	1.35625	0.317931	-0.0312958	0.000169048	200303	5.30169	242777	5.38521	0.449	1.3914	0	0	0	1
38.0667	0.528405	0.994477	4.00661	1.25666	0.229938	-0.0298786	0.000167783	198936	5.29871	240871	5.38178	0.444253	1.38099	0	0	0	1
38.0833	0.524665	0.953808	3.90592	1.59682	0.184518	-0.0318184	0.000167977	195553	5.29126	238979	5.37836	0.439521	1.38258	0	0	0	1
38.1	0.529622	0.963493	3.87282	1.60328	0.218442	-0.028265	0.000168292	193423	5.28651	237102	5.37494	0.434781	1.38518	0	0	0	1
38.1167	0.526644	0.936405	3.82476	0.741201	0.313097	-0.0242539	0.000167295	196565	5.29351	235239	5.37151	0.430052	1.37697	0	0	0	1
38.1333	0.523361	0.982558	3.90473	1.23105	0.1836	-0.0231419	0.000166151	199577	5.30011	233392	5.36809	0.425352	1.36756	0	0	0	1
38.15	0.519468	0.951503	3.7607	1.30358	-0.00891532	-0.0217247	0.000165081	210150	5.32253	231559	5.36466	0.420684	1.35875	0	0	0	1
38.1667	0.516643	1.06907	3.91055	2.16712	-0.0724942	-0.021986	0.00016367	207515	5.31705	229740	5.36124	0.416051	1.34714	0	0	0	1
38.1833	0.510614	0.909991	3.70441	1.99413	-0.301021	-0.0202637	0.000163256	194676	5.28931	227935	5.35781	0.411443	1.34373	0	0	0	1
38.2	0.514045	0.944395	3.73174	1.72807	-0.0411131	-0.0208302	0.000162502	193770	5.28729	226145	5.35439	0.406852	1.33752	0	0	0	1
38.2167	0.505879	0.893045	3.66308	1.68508	-0.118272	-0.0206337	0.00016097	194738	5.28945	224369	5.35096	0.402293	1.32491	0	0	0	1
38.2333	0.504428	0.935384	3.5984	1.943	-0.0307891	-0.0198269	0.000160483	191439	5.28203	222607	5.34754	0.397763	1.3209	0	0	0	1
38.25	0.502823	0.856416	3.49022	1.6484	0.0475388	-0.0208512	0.000159899	185448	5.26822	220858	5.34411	0.393248	1.31609	0	0	0	1
38.2667	0.500761	0.874188	3.50717	1.40858	0.139447	-0.0205022	0.000159679	184519	5.26604	219123	5.34069	0.388744	1.31429	0	0	0	1
38.2833	0.501446	0.845421	3.45133	1.00976	0.2222	-0.0224419	0.000159897	185747	5.26892	217402	5.33726	0.38424	1.31608	0	0	0	1
38.3	0.50213	0.887608	3.51055	2.26072	0.143515	-0.0210248	0.000159824	184154	5.26518	215695	5.33384	0.379734	1.31548	0	0	0	1
38.3167	0.500984	0.829392	3.34012	0.895565	0.211925	-0.0212861	0.000158996	184375	5.2657	214001	5.33042	0.37524	1.30867	0	0	0	1
38.3333	0.496938	0.880428	3.43931	1.62254	0.0955502	-0.024294	0.000158242	193087	5.28575	212320	5.32699	0.370769	1.30246	0	0	0	1
38.35	0.496249	0.900184	3.43886	1.82385	-0.176616	-0.0277596	0.000158193	180851	5.25732	210652	5.32357	0.36631	1.30205	0	0	0	1
38.3667	0.496629	0.768573	3.18924	0.974439	0.0806972	-0.0226804	0.000157609	171257	5.23365	208998	5.32014	0.361859	1.29725	0	0	0	1
38.3833	0.492583	0.80725	3.25227	0.772153	0.134458	-0.0206529	0.000157024	173393	5.23903	207356	5.31672	0.357425	1.29244	0	0	0	1
38.4	0.492962	0.782145	3.22329	1.93858	0.0344111	-0.0230504	0.000156221	182375	5.26097	205727	5.31329	0.35301	1.28583	0	0	0	1
38.4167	0.487543	0.879263	3.32035	1.81854	0.0962595	-0.0217859	0.000155029	181267	5.25832	204112	5.30987	0.348623	1.27602	0	0	0	1
38.4333	0.485481	0.759707	3.167	1.76717	0.151089	-0.020979	0.000154275	169052	5.22802	202508	5.30644	0.344264	1.26981	0	0	0	1
38.45	0.482809	0.763593	3.14993	1.88379	0.281449	-0.0212404	0.000153886	167770	5.22471	200918	5.30302	0.339921	1.2666	0	0	0	1
38.4667	0.483036	0.744287	3.09638	1.31804	0.219396	-0.0210439	0.00015335	168752	5.22725	199340	5.29959	0.335591	1.26219	0	0	0	1
38.4833	0.479448	0.767247	3.17894	1.3811	0.30337	-0.021	0.00015172	168455	5.22648	197774	5.29617	0.331291	1.24878	0	0	0	1
38.5	0.472808	0.725205	2.96548	1.14906	0.258101	-0.0241605	0.000151185	165315	5.21831	196221	5.29275	0.327022	1.24437	0	0	0	1
38.5167	0.476087	0.734128	3.02515	1.66501	0.169956	-0.0213701	0.000150406	165420	5.21859	194679	5.28932	0.322772	1.23797	0	0	0	1
38.5333	0.467921	0.718636	2.94139	1.18089	0.0599904	-0.0173589	0.000149385	157902	5.19839	193150	5.28589	0.318547	1.22956	0	0	0	1
38.55	0.469674	0.659657	2.85275	0.58356	-0.0113705	-0.0156366	0.000149773	157088	5.19614	191633	5.28247	0.31433	1.23275	0	0	0	1
38.5667	0.470358	0.715118	2.92921	1.48647	-0.164366	-0.0194074	0.000149602	164185	5.21533	190128	5.27905	0.310111	1.23135	0	0	0	1
38.5833	0.468601	0.718852	2.92861	1.61087	-0.0350736	-0.0208895	0.000148459	160864	5.20646	188635	5.27562	0.30591	1.22193	0	0	0	1
38.6	0.463182	0.67559	2.79602	1.93792	-0.138936	-0.0197775	0.000147072	156608	5.19481	187153	5.2722	0.301745	1.21052	0	0	0	1
38.6167	0.459899	0.669558	2.76368	1.01923	-0.145294	-0.0220224	0.000146367	158150	5.19907	185683	5.26877	0.29761	1.20471	0	0	0	1
38.6333	0.458753	0.682448	2.84212	1.23778	-0.155925	-0.021826	0.00014622	175594	5.24451	184225	5.26535	0.293486	1.20351	0	0	0	1
38.65	0.45898	0.813135	2.85434	1.51188	-0.112234	-0.0240709	0.000146754	167858	5.22494	182778	5.26192	0.289357	1.20791	0	0	0	1
38.6667	0.462106	0.62232	2.67582	1.51894	-0.0250565	-0.0255529	0.000146413	153554	5.18626	181342	5.2585	0.285225	1.2051	1.35592	0	14.8904	1
38.6833	0.456839	0.690752	2.76067	-2.86044	-0.0340089	-0.0194056	0.0001451	155421	5.19151	179918	5.25507	0.281117	1.19429	8.84626	0	27.9359	1
38.7	0.453862	0.626127	2.65952	-5.81342	0.0473707	-0.0204298	0.000143543	144014	5.1584	178505	5.25165	0.277049	1.18148	4.53883	0	21.8033	1
38.7167	0.447069	0.582559	2.53196	1.40998	0.114407	-0.0176394	0.000142084	143526	5.15693	177103	5.24823	0.273023	1.16946	0	0	0	1
38.7333	0.444702	0.609792	2.58996	1.52187	0.155046	-0.0169852	0.000141743	150689	5.17808	175712	5.2448	0.269023	1.16666	0	0	0	1
38.75	0.444929	0.63794	2.61164	1.49491	0.401068	-0.0154154	0.000141158	149089	5.17345	174331	5.24137	0.265036	1.16185	0	0	0	1
38.7667	0.441036	0.591473	2.51552	1.54241	0.502284	-0.0182707	0.000140161	141318	5.1502	172962	5.23795	0.261071	1.15364	0	0	0	1
38.7833	0.438669	0.566521	2.4403	1.20844	0.279556	-0.0196001	0.000138823	140572	5.1479	171604	5.23453	0.25714	1.14263	0	0	0	1
38.8	0.432639	0.574222	2.42139	1.43005	0.128849	-0.0161994	0.000137728	145490	5.16283	170256	5.2311	0.253242	1.13362	0	0	0	1
38.8167	0.431798	0.595962	2.40462	1.57658	-0.00873475	-0.014477	0.000137485	153290	5.18551	168919	5.22768	0.249363	1.13161	0	0	0	1
38.8333	0.431109	0.633723	2.52899	1.00061	-0.0213493	-0.0135176	0.000136949	147539	5.16891	167592	5.22425	0.245495	1.1272	0	0	0	1
38.85	0.428437	0.546363	2.35642	1.05467	0.0249352	-0.0125582	0.000136754	153546	5.18624	166275	5.22083	0.241638	1.1256	0	0	0	1
38.8667	0.429884	0.677355	2.37337	1.5076	0.103416	-0.0140403	0.000136243	166150	5.2205	164970	5.2174	0.237791	1.12139	0	0	0	1
38.8833	0.425228	0.639586	2.46188	1.67305	0.189526	-0.0158274	0.000134978	148353	5.1713	163674	5.21398	0.233968	1.11098	0	0	0	1
38.9	0.421945	0.529337	2.29832	0.961271	0.131745	-0.00998524	0.000133713	133621	5.12587	162388	5.21055	0.230181	1.10057	0	0	0	1
38.9167	0.417289	0.515524	2.21898	1.18883	0.185811	-0.00902585	0.000132813	131947	5.1204	161113	5.20713	0.226425	1.09316	0	0	0	1
38.9333	0.416295	0.509492	2.24066	0.86508	0.185557	-0.0111182	0.000131694	131870	5.12015	159847	5.2037	0.222697	1.08395	0	0	0	1
38.95	0.410266	0.506208	2.16621	1.46449	-0.0499889	-0.0141261	0.000131158	140383	5.14731	158592	5.20028	0.218993	1.07954	0	0	0	1
38.9667	0.412934	0.569604	2.34856	0.543517	0.137439	-0.0114883	0.000131352	144676	5.1604	157346	5.19686	0.215293	1.08113	0	0	0	1
38.9833	0.411482	0.540074	2.21643	0.717361	0.139168	-0.013428	0.000129917	131977	5.1205	156110	5.19343	0.211611	1.06932	0	0	0	1
39	0.403927	0.462631	2.11772	1.30731	0.103818	-0.0110954	0.000128288	128621	5.10931	154884	5.19001	0.207972	1.05591	0	0	0	1
39.0167	0.401255	0.502834	2.1339	1.25884	0.0988329	-0.011967	0.000126658	135635	5.13237	153668	5.18658	0.204379	1.0425	0	0	0	1
39.0333	0.3937	0.501228	2.12186	1.30466	0.0976624	-0.0143646	0.000124761	132610	5.12258	152461	5.18316	0.200835	1.02688	0	0	0	1
39.05	0.389349	0.466052	2.02345	1.58165	0.126552	-0.0147785	0.000124444	126889	5.10342	151263	5.17973	0.197323	1.02428	0	0	0	1
39.0667	0.391712	0.457732	2.02254	1.31986	0.10997	-0.0139717	0.000123787	122489	5.0881	150075	5.17631	0.193825	1.01887	0	0	0	1
39.0833	0.385225	0.429881	1.95282	1.1873	0.227971	-0.0143856	0.000121963	123125	5.09035	148896	5.17288	0.190361	1.00386	0	0	0	1
39.1	0.380263	0.449179	1.98289	0.966098	0.297754	-0.0152572	0.000120698	123611	5.09206	147727	5.16946	0.186941	0.993445	0	0	0	1
39.1167	0.377286	0.424074	1.90691	0.879475	0.170088	-0.0153659	0.000119579	128360	5.10843	146567	5.16604	0.183555	0.984235	0	0	0	1
39.1333	0.37324	0.473585	1.9794	0.772099	0.149691	-0.0127281	0.000118509	131226	5.11802	145415	5.16261	0.180199	0.975425	0	0	0	1
39.15	0.370568	0.435663	1.92143	0.972798	0.0850445	-0.0172619	0.000117293	130575	5.11586	144273	5.15919	0.176876	0.965414	0	0	0	1
39.1667	0.365606	0.459844	1.92785	0.890294	-0.0891606	-0.0161499	0.000115955	145625	5.16324	143140	5.15576	0.173589	0.954403	0	0	0	1
39.1833	0.362171	0.525071	1.98035	1.66091	-0.0483693	-0.0151905	0.000114593	142962	5.15522	142016	5.15234	0.170339	0.943191	0	0	0	1
39.2	0.357057	0.430844	1.85967	0.980109	-0.0420629	-0.0148415	0.00011289	128119	5.10761	140900	5.14891	0.167133	0.929179	0	0	0	1
39.2167	0.351486	0.414895	1.78399	0.421378	-0.119985	-0.017239	0.000111236	122112	5.08676	139794	5.14549	0.163975	0.915566	0	0	0	1
39.2333	0.346677	0.380177	1.76234	1.71293	-0.189973	-0.014296	0.000110482	139493	5.14455	138696	5.14206	0.16085	0.909357	0	0	0	1
39.25	0.346751	0.520477	2.04219	1.4374	-0.164135	-0.0173039	0.000109533	143440	5.15667	137606	5.13864	0.157749	0.901548	0	0	0	1
39.2667	0.340722	0.397411	1.7944	0.452492	-0.124259	-0.0184807	0.000108123	130649	5.11611	136525	5.13521	0.154681	0.889936	0.0423531	0	4.44362	1
39.2833	0.337897	0.428764	1.78907	-0.483436	-0.0939965	-0.0167584	0.000107538	133940	5.12691	135453	5.13179	0.151642	0.885128	0	0	0	1
39.3	0.337055	0.412967	1.76284	4.162	-0.0872324	-0.0171723	0.000106735	121625	5.08502	134389	5.12836	0.148622	0.878519	0	0	0	1
39.3167	0.332857	0.346816	1.61499	-2.74683	-0.194146	-0.0159077	0.00010603	119209	5.07631	133334	5.12494	0.145623	0.872711	8.91771	0	25.6406	1
39.3333	0.332626	0.39297	1.67665	-3.63927	-0.399937	-0.0160164	0.000105057	124045	5.09358	132286	5.12151	0.142649	0.864701	9.40825	0	26.4506	1
39.35	0.326749	0.369391	1.65819	-3.0362	-0.20549	-0.0144467	0.000103378	125777	5.0996	131247	5.11809	0.139711	0.850888	2.46645	0	17.0072	1
39.3667	0.322093	0.390978	1.62509	1.31352	-0.0969494	-0.0179123	0.000102551	186593	5.2709	130217	5.11467	0.136809	0.844079	0	25.4048	0	1
39.3833	0.321557	0.718656	2.09996	1.41946	-0.0822507	-0.021378	0.000102089	180977	5.25762	129194	5.11124	0.133925	0.840272	0	20.4233	0	1
39.4	0.31919	0.353738	1.592	0.516949	-0.125535	-0.0156884	0.000101772	117182	5.06886	128179	5.10782	0.131051	0.837665	0	0	0	1
39.4167	0.319569	0.344502	1.5528	1.40674	-0.107785	-0.0145764	0.000101552	116427	5.06605	127172	5.10439	0.128186	0.835858	0	0	0	1
39.4333	0.317812	0.347474	1.52031	0.954053	-0.171059	-0.0168214	0.000100749	118481	5.07365	126173	5.10097	0.125335	0.829249	0	0	0	1
39.45	0.31453	0.350445	1.47454	1.1662	-0.167041	-0.0138783	9.99221e-05	117341	5.06945	125182	5.09754	0.122507	0.82244	0	0	0	1
39.4667	0.31262	0.335411	1.51743	0.511031	-0.146544	-0.0133767	9.88518e-05	149048	5.17333	124199	5.09412	0.119705	0.81363	0	0	0	1
39.4833	0.307811	0.522251	1.68574	1.17712	-0.0251863	-0.0128751	9.68819e-05	148953	5.17305	123224	5.0907	0.116947	0.797416	0	0	0	1
39.5	0.300256	0.31755	1.42514	0.490371	-0.0138445	-0.0119157	9.54954e-05	109316	5.03868	122256	5.08727	0.114235	0.786005	0	0	0	1
39.5167	0.29911	0.293971	1.3812	1.24008	0.119262	-0.0123296	9.42792e-05	105482	5.02318	121296	5.08385	0.111561	0.775994	0	0	0	1
39.5333	0.292623	0.289161	1.39433	1.15056	0.269307	-0.0150323	9.26496e-05	124476	5.09509	120343	5.08042	0.108926	0.762582	0	0	0	1
39.55	0.288882	0.384753	1.44439	1.68497	0.205423	-0.0157514	9.25274e-05	124808	5.09624	119398	5.077	0.106316	0.761575	0	0	0	1
39.5667	0.291855	0.28961	1.33363	0.873094	0.394682	-0.014029	9.21377e-05	104242	5.01804	118460	5.07357	0.103714	0.758368	0	0	0	1
39.5833	0.286436	0.273356	1.30709	1.12201	0.155017	-0.00956013	9.08729e-05	124704	5.09588	117529	5.07015	0.101134	0.747957	0	0	0	1
39.6	0.283917	0.388937	1.49539	0.906756	0.0845713	-0.0122628	8.93892e-05	125218	5.09767	116606	5.06672	0.098594	0.735746	0	0	0	1
39.6167	0.277124	0.26526	1.27751	1.13309	0.142605	-0.00901464	8.74679e-05	105739	5.02424	115690	5.0633	0.0961014	0.719932	0	0	0	1
39.6333	0.271858	0.277082	1.30849	0.295429	0.2249	-0.0144639	8.59842e-05	129519	5.11233	114782	5.05987	0.0936569	0.70772	0	0	0	1
39.65	0.267812	0.374658	1.58041	0.688084	0.19428	-0.0122838	8.42088e-05	133547	5.12563	113880	5.05645	0.0912582	0.693107	0	0	0	1
39.6667	0.260715	0.28333	1.31385	0.901906	0.0876716	-0.0107141	8.25307e-05	118154	5.07245	112986	5.05302	0.0889083	0.679294	0	0	0	1
39.6833	0.257279	0.288132	1.34896	0.864263	0.0741416	-0.0100599	8.17034e-05	121057	5.08299	112098	5.0496	0.0865936	0.672485	0	0	0	1
39.7	0.255523	0.291409	1.33569	1.10082	-0.043606	-0.0119997	8.04872e-05	121774	5.08555	111218	5.04618	0.0843078	0.662474	0	0	0	1
39.7167	0.249646	0.282783	1.30626	1.57511	-0.282508	-0.0143972	7.92952e-05	106717	5.02823	110344	5.04275	0.0820559	0.652664	0	0	0	1
39.7333	0.248041	0.213886	1.14681	1.41814	-0.0807368	-0.0160318	7.88569e-05	116529	5.06643	109478	5.03933	0.079827	0.649056	0	0	0	1
39.75	0.246895	0.323363	1.15628	0.89405	-0.175596	-0.0169035	7.76164e-05	136844	5.13623	108618	5.0359	0.0776217	0.638846	0	0	0	1
39.7667	0.240255	0.29536	1.20436	0.65316	-0.294259	-0.0186907	7.64974e-05	129744	5.11309	107765	5.03248	0.0754497	0.629635	0	0	0	1
39.7833	0.239872	0.284598	1.23641	0.805489	-0.330525	-0.0169683	7.59132e-05	117963	5.07175	106918	5.02905	0.0733017	0.624827	0	0	0	1
39.8	0.236589	0.240115	1.19507	0.6325	-0.337799	-0.0161615	7.44539e-05	119683	5.07803	106078	5.02563	0.0711825	0.612816	0	0	0	1
39.8167	0.230712	0.281233	1.09483	1.16767	-0.312724	-0.0168806	7.2484e-05	138098	5.14019	105245	5.0222	0.0691116	0.596602	0	0	0	1
39.8333	0.224225	0.301294	1.06341	1.14895	-0.329611	-0.0180574	7.10732e-05	193298	5.28623	104419	5.01878	0.0670884	0.58499	0	43.6428	0	1
39.85	0.221858	0.490423	1.22013	0.892649	-0.211	-0.0186239	6.99056e-05	177302	5.24871	103598	5.01535	0.0651015	0.57538	0	33.3022	0	1
39.8667	0.216897	0.226823	1.06282	0.605067	-0.0362366	-0.0185801	6.91999e-05	120153	5.07973	102785	5.01193	0.063141	0.569571	4.52203	0	20.5004	1
39.8833	0.217428	0.259702	1.08374	-2.71978	-0.0828782	-0.0188414	6.83969e-05	124394	5.0948	101977	5.0085	0.0612018	0.562962	13.0968	0	29.5617	1
39.9	0.211857	0.237954	1.08207	-3.33451	0.094937	-0.0171191	6.75453e-05	103066	5.01312	101176	5.00508	0.0592858	0.555953	6.44468	0	21.9203	1
39.9167	0.212084	0.170582	0.923541	0.391888	0.0663007	-0.0157019	6.68153e-05	108646	5.03601	100382	5.00166	0.0573922	0.549944	0	0	0	1
39.9333	0.207275	0.255035	1.09521	-0.173862	0.186133	-0.0141322	6.55018e-05	124734	5.09598	99593	4.99823	0.0555274	0.539133	0	0	0	1
39.95	0.20384	0.223369	1.06638	0.397626	0.348842	-0.0156142	6.45773e-05	95686	4.98085	98811	4.99481	0.0536941	0.531524	0	0	0	1
39.9667	0.201472	0.139823	0.834614	1.08279	0.212783	-0.0145022	6.3118e-05	81945	4.91352	98035	4.99138	0.0518944	0.519512	0	0	0	1
39.9833	0.19468	0.164615	0.858581	0.247115	0.219853	-0.0126273	6.16586e-05	128386	5.10852	97265	4.98796	0.0501359	0.5075	0	0	0	1
40	0.192313	0.298049	1.10197	0.632598	0.209985	-0.0141093	6.06125e-05	138193	5.14049	96501	4.98453	0.0484127	0.49889	0	0	0	1
40.0167	0.188115	0.191004	0.901327	0.835128	0.160444	-0.0169646	5.98825e-05	120157	5.07975	95743	4.98111	0.0467145	0.492882	0	0	0	1
40.0333	0.187731	0.229986	0.949708	0.870117	0.11777	-0.0184466	5.94442e-05	121214	5.08355	94991	4.97768	0.0450327	0.489274	0	0	0	1
40.05	0.185364	0.191149	0.835889	1.00291	0.0436623	-0.0167243	5.80335e-05	109494	5.03939	94245	4.97426	0.043377	0.477663	0	0	0	1
40.0667	0.178877	0.180998	0.858177	0.907899	0.202251	-0.0177485	5.65012e-05	101556	5.00671	93505	4.97083	0.0417628	0.465051	0	0	0	1
40.0833	0.175747	0.155435	0.737949	0.391588	0.1904	-0.0172469	5.58927e-05	83367	4.92099	92770	4.96741	0.0401788	0.460042	0	0	0	1
40.1	0.175058	0.118428	0.691573	0.973146	-0.0341593	-0.0152194	5.56246e-05	73772	4.86789	92042	4.96399	0.0386071	0.457836	0	0	0	1
40.1167	0.174064	0.123383	0.724695	0.532519	0.197367	-0.0150229	5.47001e-05	73650	4.86717	91319	4.96056	0.0370523	0.450226	0	0	0	1
40.1333	0.169255	0.114148	0.703343	0.616488	0.230376	-0.0137584	5.33866e-05	87324	4.94113	90601	4.95713	0.0355289	0.439415	0	0	0	1
40.15	0.16582	0.160149	0.796127	0.214618	0.222187	-0.0135619	5.16598e-05	112159	5.04983	89890	4.95371	0.0340485	0.425202	0	0	0	1
40.1667	0.158417	0.179447	0.793239	0.745518	0.0990986	-0.0155017	4.98358e-05	116378	5.06587	89184	4.95029	0.032618	0.410189	0	0	0	1
40.1833	0.154371	0.160141	0.739233	0.392476	0.0561191	-0.013169	4.85223e-05	106804	5.02859	88483	4.94686	0.0312318	0.399378	0	0	0	1
40.2	0.150173	0.143886	0.735124	0.39832	0.0413683	-0.0163295	4.73547e-05	135772	5.13281	87788	4.94344	0.0298806	0.389767	0	0	0	1
40.2167	0.147043	0.231696	0.829892	0.689657	0.0353151	-0.0130813	4.60898e-05	135152	5.13082	87099	4.94001	0.0285636	0.379356	0	0	0	1
40.2333	0.142234	0.132129	0.67823	0.410467	0.0284989	-0.0122745	4.44603e-05	93299	4.96988	86415	4.93659	0.0272874	0.365944	0	0	0	1
40.25	0.136815	0.111754	0.613086	0.529532	0.0366364	-0.0126884	4.19312e-05	92288	4.96515	85736	4.93316	0.0260699	0.345128	0	0	0	1
40.2667	0.126361	0.115793	0.598906	0.331519	-0.220882	-0.0132549	3.9159e-05	141199	5.14983	85063	4.92974	0.024927	0.32231	0	0	0	1
40.2833	0.119416	0.206808	0.693216	0.616294	-0.180396	-0.0122955	3.71162e-05	149121	5.17354	84394	4.92631	0.023852	0.305496	0	0	0	1
40.3	0.113539	0.11609	0.596486	0.551796	-0.182176	-0.0140827	3.64834e-05	118557	5.07393	83732	4.92289	0.0228147	0.300288	0	0	0	1
40.3167	0.115445	0.13783	0.667603	0.0164113	-0.266812	-0.0135811	3.55832e-05	137505	5.13832	83074	4.91947	0.0217991	0.292879	0	0	0	1
40.3333	0.107889	0.148431	0.588725	0.344674	-0.114785	-0.0127743	3.34188e-05	140503	5.14769	82421	4.91604	0.0208266	0.275064	0	0	0	1
40.35	0.10186	0.12592	0.562796	0.0178771	-0.167224	-0.0127304	3.1692e-05	188896	5.27622	81774	4.91262	0.0199089	0.260851	0	21.1853	0	1
40.3667	0.0970513	0.221512	0.629183	0.792002	-0.119872	-0.0136021	3.12537e-05	171122	5.23331	81132	4.90919	0.0190218	0.257244	0	0	0	1
40.3833	0.0991092	0.0897486	0.526196	0.298884	-0.100443	-0.013253	3.08398e-05	104673	5.01983	80495	4.90577	0.0181467	0.253836	0	0	0	1
40.4	0.0944531	0.100197	0.515068	0.991374	0.0477702	-0.0165661	2.904e-05	138061	5.14007	79862	4.90234	0.0173028	0.239023	0	0	0	1
40.4167	0.0878134	0.134601	0.552005	1.19451	0.176757	-0.0160645	2.76536e-05	148364	5.17133	79235	4.89892	0.0165038	0.227612	0	0	0	1
40.4333	0.0857513	0.106139	0.624343	0.22395	0.0335275	-0.0157154	2.61213e-05	125542	5.09879	78613	4.89549	0.0157459	0.215	0	0	0	1
40.45	0.0781961	0.0871382	0.517694	0.53497	0.127114	-0.0184181	2.54885e-05	115862	5.06394	77995	4.89207	0.0150185	0.209791	21.3862	0	33.9963	1
40.4667	0.0817798	0.0867527	0.466283	-4.22054	0.169736	-0.0197476	2.56094e-05	117421	5.06975	77383	4.88865	0.0142984	0.210786	49.257	0	45.0967	1
40.4833	0.0789548	0.0901818	0.502152	-4.30701	0.00346594	-0.0221451	2.46363e-05	142136	5.1527	76775	4.88522	0.0135902	0.202777	25.5952	0	38.6392	1
40.5	0.075672	0.115584	0.562892	0.0445386	0.0737067	-0.023322	2.41251e-05	156463	5.19441	76172	4.8818	0.012903	0.198569	0	0	0	1
40.5167	0.0757462	0.105432	0.434577	0.764342	0.119076	-0.0251091	2.35652e-05	119344	5.0768	75574	4.87837	0.0122309	0.193961	0	0	0	1
40.5333	0.0721583	0.0597282	0.399797	0.539016	0.0408483	-0.0259808	2.32728e-05	65451	4.81592	74980	4.87495	0.0115708	0.191554	0	0	0	1
40.55	0.0739109	0.0306561	0.384702	0.302704	-0.0828502	-0.0227326	2.29318e-05	61753	4.79066	74391	4.87152	0.0109196	0.188747	0	0	0	1
40.5667	0.0700178	0.0534639	0.406075	0.305039	-0.0730343	-0.0219258	2.17885e-05	76039	4.88104	73807	4.8681	0.0102893	0.179337	0	0	0	1
40.5833	0.066735	0.0446861	0.359546	0.18393	-0.156755	-0.0240182	2.09612e-05	98254	4.99235	73227	4.86467	0.0096868	0.172528	0	0	0	1
40.6	0.0648256	0.0769543	0.438445	0.28087	-0.409237	-0.0238217	1.99881e-05	126884	5.10341	72652	4.86125	0.00910968	0.164518	0	0	0	1
40.6167	0.0606273	0.0722963	0.384439	0.605013	-0.435127	-0.0245408	1.87232e-05	125154	5.09744	72081	4.85782	0.0085641	0.154107	0	0	0	1
40.6333	0.0568867	0.0658072	0.429921	0.228167	-0.417529	-0.0243443	1.73611e-05	114380	5.05835	71515	4.8544	0.00805554	0.142896	0	0	0	1
40.65	0.0520781	0.0516887	0.42154	0.356692	-0.371397	-0.0229272	1.67283e-05	126530	5.10219	70953	4.85097	0.0075751	0.137688	0	0	0	1
40.6667	0.0529152	0.0734284	0.436656	0.717761	-0.261484	-0.0221204	1.74084e-05	216819	5.3361	70396	4.84755	0.00709399	0.143285	0	0	0	1
40.6833	0.0563463	0.147048	0.480155	0.745579	-0.16805	-0.0219239	1.78939e-05	235406	5.37182	69843	4.84412	0.00659646	0.147281	0	0	0	1
40.7	0.0559627	0.0981395	0.433626	0.0309031	-0.249481	-0.0195912	1.71639e-05	170920	5.23279	69295	4.8407	0.00610237	0.141273	0	0	0	1
40.7167	0.0517644	0.0737976	0.37016	0.212529	-0.0493883	-0.0200051	1.61664e-05	413230	5.61619	68750	4.83727	0.00563263	0.133063	0	46.0811	0	1
40.7333	0.0497024	0.310686	0.707238	0.655843	-0.10961	-0.0222501	1.55094e-05	417584	5.62074	68210	4.83385	0.0051862	0.127655	0	47.5543	0	1
40.75	0.0476403	0.061735	0.317081	0.708685	-0.177919	-0.0180864	1.51197e-05	335880	5.52618	67675	4.83043	0.00475453	0.124447	0	50.8894	0	1
40.7667	0.0472567	0.229654	0.44847	0.304373	-0.259656	-0.0166692	1.45599e-05	308157	5.48877	67143	4.827	0.00433624	0.119839	0	50.5229	0	1
40.7833	0.0441265	0.0278523	0.231653	0.164191	-0.108391	-0.0167779	1.35138e-05	87776	4.94338	66616	4.82358	0.00394058	0.111229	0	0	0	1
40.8	0.0406912	0.0424204	0.317113	0.785117	-0.0750768	-0.0155134	1.22975e-05	110699	5.04414	66092	4.82015	0.00357681	0.101219	0	0	0	1
40.8167	0.0364929	0.0382201	0.308731	0.367683	-0.151931	-0.0159273	1.1057e-05	63279	4.80126	65573	4.81673	0.00324766	0.0910079	0	0	0	1
40.8333	0.032905	0.00350227	0.24435	0.579827	-0.0856574	-0.016036	1.05215e-05	18940	4.27738	65058	4.8133	0.00294354	0.0866001	0	0	0	1
40.85	0.0331317	0.00845728	0.263129	0.629159	-0.0682121	-0.0176706	1.00102e-05	145400	5.16256	64547	4.80988	0.00265418	0.0823923	0	0	0	1
40.8667	0.0296964	0.0776518	0.356371	0.291528	-0.3593	-0.0168638	8.28345e-06	257286	5.41042	64040	4.80645	0.00239636	0.0681795	0	0	0	1
40.8833	0.0222937	0.0478168	0.347532	0.792063	-0.295162	-0.0171251	7.38325e-06	220866	5.34413	63537	4.80303	0.00217556	0.0607701	0	0	0	1
40.9	0.0240464	0.0484993	0.285134	1.01901	-0.207221	-0.0195226	6.89634e-06	173994	5.24053	63038	4.7996	0.00197431	0.0567625	0	0	0	1
40.9167	0.0192377	0.022479	0.220905	0.222545	-0.140032	-0.0168848	6.28788e-06	164399	5.2159	62543	4.79618	0.00178849	0.0517543	0	0	0	1
40.9333	0.0202274	0.0387255	0.240294	0.268367	-0.0391215	-0.0180616	7.16241e-06	367221	5.56493	62052	4.79276	0.00159893	0.0589525	0	0	0	1
40.95	0.0247266	0.114481	0.343149	0.349895	-0.0155727	-0.0160341	7.13743e-06	323505	5.50988	61565	4.78933	0.0013974	0.0587468	0	0	0	1
40.9667	0.0200706	0.0202542	0.198812	0.374813	0.0803028	-0.0159903	5.70237e-06	112432	5.05089	61081	4.78591	0.00121644	0.0469352	0	0	0	1
40.9833	0.0157197	0.017885	0.203248	0.477094	0.0295413	-0.018693	4.82649e-06	162572	5.21105	60601	4.78248	0.00106805	0.0397259	0	0	0	1
41	0.0145732	0.0286384	0.180065	0.131833	-0.0166425	-0.0223112	4.75287e-06	77321	4.8883	60125	4.77906	0.000933041	0.03912	0	0	0	1
41.0167	0.0152577	-0.00668982	0.169394	0.768324	-0.187338	-0.0204363	4.31459e-06	357887	5.55375	59653	4.77563	0.000805248	0.0355126	0	0	0	1
41.0333	0.0118223	0.0971422	0.245394	0.440306	-0.111757	-0.0191717	3.68182e-06	538103	5.73087	59184	4.7722	0.000692551	0.0303043	0	0	0	1
41.05	0.0112862	0.0183264	0.201917	0.376418	0.0900147	-0.020196	3.85132e-06	326307	5.51363	58720	4.76879	0.000586382	0.0316995	0	0	0	1
41.0667	0.0128862	0.0556301	0.205895	-0.241211	0.092659	-0.0203047	3.68046e-06	454803	5.65782	58258	4.76536	0.000480232	0.0302932	0.0643041	0	7.74036	1
41.0833	0.0102138	0.0422745	0.219639	0.239639	-0.110538	-0.0202608	3.19356e-06	267535	5.42738	57801	4.76194	0.000383353	0.0262856	0	0	0	1
41.1	0.00983021	0.00816705	0.104293	0.304383	-0.0155779	-0.0177756	2.36629e-06	438527	5.642	57347	4.75851	0.000304995	0.0194765	0	0	0	1
41.1167	0.00502156	0.0526423	0.178614	-0.278609	-0.0432986	-0.0184947	1.95232e-06	594559	5.77419	56896	4.75508	0.00024413	0.0160692	21.0625	0	58.3412	1
41.1333	0.00723196	0.0154831	0.15711	0.000672795	-0.0797168	-0.016162	2.04889e-06	615691	5.78936	56449	4.75166	0.000187739	0.016864	0	0	0	1
41.15	0.00562767	0.0587377	0.248215	0.659746	-0.136429	-0.0167285	2.26702e-06	996009	5.99826	56006	4.74823	0.000126912	0.0186594	0	0	0	1
41.1667	0.00860101	0.0726954	0.24197	0.575564	0.0604595	-0.0150061	1.95029e-06	909193	5.95866	55566	4.74481	6.74751e-05	0.0160525	0	0	0	1
41.1833	0.00363978	0.0308059	0.178351	0.442554	-0.0682744	-0.0189295	4.66618e-07	2442417	6.38782	55130	4.74139	3.34122e-05	0.00384065	0	0	0	1
41.2	-0.000711101	0.0362187	0.180804	0.259342	-0.269335	-0.0153762	0	0	-INF	54697	4.73796	2.68359e-05	0	0	97.7834	0	1
41.2167	-0.00460422	0.0257623	0.148923	0.040577	-0.213132	-0.016553	0	0	-INF	54267	4.73454	2.68359e-05	0	0	97.7834	0	1
41.2333	-0.00178346	0.0458235	0.210885	0.145909	-0.139992	-0.0181876	0	0	-INF	53841	4.73111	2.68359e-05	0	0	97.7834	0	1
41.25	-0.000336003	-0.0197171	0.0749396	0.880056	-0.324879	-0.0189067	2.63056e-08	1257817	6.09962	53418	4.72769	2.64651e-05	0.000216516	0	0	0	1
41.2667	0.000501107	0.0217065	0.162688	0.591405	-0.141265	-0.0173369	2.68743e-07	1295664	6.11249	52998	4.72426	2.23069e-05	0.00221197	0	0	0	1
41.2833	0.00118563	-0.000956919	0.0938819	0.783712	-0.0255532	-0.0174457	6.08426e-07	1299285	6.1137	52582	4.72084	9.94442e-06	0.00500784	0	0	0	1
41.3	0.00263309	0.0471805	0.105031	0.895758	0.155771	-0.0192329	4.85868e-08	40656949	7.60913	52169	4.71741	6.8476e-07	0.000399908	0	55.7906	0	1
41.3167	-0.00232814	0.0657158	0.169434	0.0664893	0.136748	-0.0185786	0	0	-INF	51759	4.71399	4.44089e-16	0	0	97.7834	0	1
41.3333	-0.00500055	0.0317609	0.196453	0.788124	0.0949895	-0.018077	0	0	-INF	51353	4.71057	4.44089e-16	0	0	97.7834	0	1
41.35	-0.010267	0.0234408	0.107047	-0.00543967	0.026833	-0.0160495	0	0	-INF	50950	4.70714	4.44089e-16	0	0	97.7834	0	1
41.3667	-0.0112609	0.0268699	0.135744	-0.134941	0.101651	-0.0167686	0	0	-INF	50549	4.70371	4.44089e-16	0	0	97.7834	0	1
41.3833	-0.00950827	0.0193127	0.142927	-0.0415105	0.117571	-0.0135204	0	0	-INF	50152	4.70029	4.44089e-16	0	0	97.7834	0	1
41.4	-0.0169109	0.125739	0.278588	-0.27767	-0.0279478	-0.0124084	0	0	-INF	49758	4.69686	4.44089e-16	0	0	97.7834	0	1
41.4167	-0.0169893	0.0115226	0.108311	0.235987	-0.127385	-0.011449	0	0	-INF	49368	4.69345	4.44089e-16	0	0	97.7834	0	1
41.4333	-0.0138634	-0.0196857	0.0707848	0.468882	-0.125046	-0.0143043	0	0	-INF	48980	4.69002	4.44089e-16	0	0	97.7834	0	1
41.45	-0.018672	0.049814	0.173182	0.373408	-0.185725	-0.0133449	0	0	-INF	48595	4.68659	4.44089e-16	0	0	97.7834	0	1
41.4667	-0.0201237	-0.0151163	0.0540215	0.135418	-0.336432	-0.014064	0	0	-INF	48213	4.68316	4.44089e-16	0	0	97.7834	0	1
41.4833	-0.0182185	-0.00115859	0.0819557	0.672268	-0.155718	-0.0153934	0	0	-INF	47835	4.67975	4.44089e-16	0	0	97.7834	0	1
41.5	-0.0251634	0.0388916	0.125607	0.247815	-0.152616	-0.0148918	0	0	-INF	47459	4.67632	4.44089e-16	0	0	97.7834	0	1
41.5167	-0.0249366	0.00768333	0.150947	0.0855076	-0.0895464	-0.0163738	0	0	-INF	47086	4.67289	4.44089e-16	0	0	97.7834	0	1
41.5333	-0.0251676	0.00989177	0.0784783	-0.154314	-0.251697	-0.0144989	0	0	-INF	46716	4.66947	4.44089e-16	0	0	97.7834	0	1
41.55	-0.0258564	0.0500946	0.12335	0.620421	-0.178252	-0.0153706	0	0	-INF	46350	4.66605	4.44089e-16	0	0	97.7834	0	1
41.5667	-0.0260874	0.000575724	0.0359277	0.676314	-0.182169	-0.0156319	0	0	-INF	45985	4.66262	4.44089e-16	0	0	97.7834	0	1
41.5833	-0.0273865	0.0156015	0.108875	0.723205	-0.251699	-0.012994	0	0	-INF	45624	4.65919	4.44089e-16	0	0	97.7834	0	1
41.6	-0.0242606	0.120349	0.246978	0.457901	-0.184662	-0.0124924	0	0	-INF	45266	4.65577	4.44089e-16	0	0	97.7834	0	1
41.6167	-0.0270856	-0.00653188	0.024363	0.71048	-0.144024	-0.0130589	0	0	-INF	44910	4.65234	4.44089e-16	0	0	97.7834	0	1
41.6333	-0.0247226	0.0149026	0.0582483	-5.06477	-0.324638	-0.0128624	0	0	-INF	44558	4.64893	4.44089e-16	0	0	97.7834	0	1
41.65	-0.0252588	-0.0340059	-0.00750644	-8.85944	-0.143465	-0.0120556	0	0	-INF	44208	4.6455	4.44089e-16	0	0	97.7834	0	1
41.6667	-0.0297623	-0.0247784	0.0126459	0.0274828	-0.0178353	-0.0104859	0	0	-INF	43860	4.64207	4.44089e-16	0	0	97.7834	0	1
41.6833	-0.0295355	0.0093209	0.0761331	-0.11392	0.110236	-0.00876355	0	0	-INF	43516	4.63865	4.44089e-16	0	0	97.7834	0	1
41.7	-0.0277829	0.0364012	0.0918604	-0.046735	-0.0729715	-0.0110085	0	0	-INF	43174	4.63522	4.44089e-16	0	0	97.7834	0	1
41.7167	-0.0263354	-0.019679	0.0459421	0.417484	-0.140823	-0.0135586	0	0	-INF	42835	4.6318	4.44089e-16	0	0	97.7834	0	1
41.7333	-0.0216836	-0.0237267	0.00627993	0.0537603	-0.147334	-0.0113785	0	0	-INF	42499	4.62838	4.44089e-16	0	0	97.7834	0	1
41.75	-0.0258819	0.00198032	0.0255167	0.504246	-0.214727	-0.0143864	0	0	-INF	42165	4.62495	4.44089e-16	0	0	97.7834	0	1
41.7667	-0.0267233	0.00373099	0.0900721	0.719899	-0.139604	-0.0117486	0	0	-INF	41834	4.62153	4.44089e-16	0	0	97.7834	0	1
41.7833	-0.0257336	0.00960153	0.00753271	0.55515	-0.144131	-0.00834778	0	0	-INF	41505	4.6181	4.44089e-16	0	0	97.7834	0	1
41.8	-0.022455	-0.0475467	-0.00679986	-0.0672094	-0.22953	-0.00693062	0	0	-INF	41179	4.61468	4.44089e-16	0	0	97.7834	0	1
41.8167	-0.0246697	-0.0389296	-0.00755211	0.418982	-0.108325	-0.00871781	0	0	-INF	40856	4.61126	4.44089e-16	0	0	97.7834	0	1
41.8333	-0.0241378	-0.0515222	-0.0598791	0.376456	-0.237212	-0.0132516	0	0	-INF	40535	4.60783	4.44089e-16	0	0	97.7834	0	1
41.85	-0.0214696	-0.0148289	0.0022349	0.147468	-0.350076	-0.0129025	0	0	-INF	40216	4.6044	4.44089e-16	0	0	97.7834	0	1
41.8667	-0.0223109	0.0224748	0.124926	0.25341	-0.153645	-0.0127061	0	0	-INF	39900	4.60097	4.44089e-16	0	0	97.7834	0	1
41.8833	-0.0229997	0.0356695	0.108457	0.694893	-0.14032	-0.0158666	0	0	-INF	39587	4.59755	4.44089e-16	0	0	97.7834	0	1
41.9	-0.0238411	-0.00454148	0.05964	-0.151618	-0.159801	-0.0144494	0	0	-INF	39276	4.59413	4.44089e-16	0	0	97.7834	0	1
41.9167	-0.027429	0.022844	0.0309642	0.36387	-0.23696	-0.0115064	0	0	-INF	38968	4.59071	4.44089e-16	0	0	97.7834	0	1
41.9333	-0.0272023	0.0316137	0.0347896	0.288538	-0.217836	-0.0132936	0	0	-INF	38662	4.58728	4.44089e-16	0	0	97.7834	0	1
41.95	-0.0275858	0.00299935	0.0306804	0.175211	-0.359235	-0.0135549	0	0	-INF	38358	4.58386	4.44089e-16	0	0	97.7834	0	1
41.9667	-0.0240022	-0.0315659	-0.0478917	0.396205	-0.499108	-0.0145791	0	0	-INF	38057	4.58043	4.44089e-16	0	0	97.7834	0	1
41.9833	-0.0277427	0.0318303	0.100892	0.670757	-0.564365	-0.0130094	0	0	-INF	37758	4.57701	4.44089e-16	0	0	97.7834	0	1
42	-0.02599	0.00260561	0.0781673	0.175961	-0.582778	-0.00930343	0	0	-INF	37461	4.57358	4.44089e-16	0	0	97.7834	0	1
42.0167	-0.0231693	0.061119	0.117393	0.21629	-0.660395	-0.0118536	0	0	-INF	37167	4.57016	4.44089e-16	0	0	97.7834	0	1
42.0333	-0.0253839	0.150455	0.0353115	0.30026	-0.537206	-0.0110468	0	0	-INF	36875	4.56673	4.44089e-16	0	0	97.7834	0	1
42.05	-0.0275986	0.031051	0.0748424	0.370344	-0.359696	-0.0105451	0	0	-INF	36585	4.5633	4.44089e-16	0	0	97.7834	0	1
42.0667	-0.0281348	0.0955153	0.175714	0.505583	-0.187984	-0.00958574	0	0	-INF	36298	4.55988	4.44089e-16	0	0	97.7834	0	1
42.0833	-0.028671	-0.0115292	-0.0449177	0.19969	-0.120033	-0.0101522	0	0	-INF	36013	4.55646	4.44089e-16	0	0	97.7834	0	1
42.1	-0.028902	0.00776906	0.0657192	0.548247	0.0326056	-0.0111765	0	0	-INF	35730	4.55303	4.44089e-16	0	0	97.7834	0	1
42.1167	-0.0292856	-0.00863823	-0.0101062	-0.244095	0.105745	-0.00563945	0	0	-INF	35449	4.5496	4.44089e-16	0	0	97.7834	0	1
42.1333	-0.0322631	-0.0224515	-0.000482519	0.263611	0.215506	-0.00513782	0	0	-INF	35171	4.54618	4.44089e-16	0	0	97.7834	0	1
42.15	-0.0263906	-0.0174965	-0.0219867	-0.255752	0.248363	-0.00631466	0	0	-INF	34895	4.54276	4.44089e-16	0	0	97.7834	0	1
42.1667	-0.0275372	-0.0297839	-0.0518833	0.0015574	0.216217	-0.00932256	0	0	-INF	34621	4.53934	4.44089e-16	0	0	97.7834	0	1
42.1833	-0.0279208	-0.00682353	-0.00914795	-0.503462	0.0169879	-0.00851575	0	0	-INF	34349	4.53591	4.44089e-16	0	0	97.7834	0	1
42.2	-0.0261681	0.0992973	0.178851	-0.0326824	0.124918	-0.0106081	0	0	-INF	34079	4.53249	4.44089e-16	0	0	97.7834	0	1
42.2167	-0.0198378	0.000950271	0.0384809	-0.320112	0.101012	-0.0113272	0	0	-INF	33811	4.52906	4.44089e-16	0	0	97.7834	0	1
42.2333	-0.0238835	0.121414	0.0412381	-0.10751	-0.00727528	-0.0146403	0	0	-INF	33546	4.52564	4.44089e-16	0	0	97.7834	0	1
42.25	-0.0233516	0.0116232	-0.0702929	0.122486	0.193733	-0.0130705	0	0	-INF	33282	4.52221	4.44089e-16	0	0	97.7834	0	1
42.2667	-0.0229723	-0.00966686	-0.0240481	0.123448	0.252225	-0.0104327	0	0	-INF	33021	4.51879	4.44089e-16	0	0	97.7834	0	1
42.2833	-0.0198463	-0.0349242	-0.0534869	0.460103	0.0140853	-0.0091681	0	0	-INF	32761	4.51536	4.44089e-16	0	0	97.7834	0	1
