# Supplementary material for: Thermodynamically controlled multiphase separation of heterogeneous liquid crystal colloids
Source: Nat Commun. 2023 Aug 29;14:5277. doi: 10.1038/s41467-023-41054-7 (PMC10465492; doi:10.1038/s41467-023-41054-7)
Supplement: Supplementary file 11 — Source Data [file 41467_2023_41054_MOESM11_ESM.zip › Source data/Supplementary Figure 7_The size-exclusion chromatography/10-11-2021/Han-9-P.xlsx]

## Sheet: Sample Details
Administrative Information
Export date	8. marraskuuta 2021 19:33:38
Culture name	fi-FI
Decimal separator	,
Workspace name	Leena
Workspace path	C:\ProgramData\Agilent Technologies\GPC\Workspaces\Leena\
File name	MDS_2_11_2021_Leena-0041.sample
Creation date	4. marraskuuta 2021 8:45:35
Created by	gpc-sec
Comments	Collected by Agilent GPC/SEC Software Version 1.1.3131.27789
Software version	Agilent GPC/SEC Software - 1.1.3131.27789
Sample Information
Sample name	Han-9
Information
Sample type	Sample
Injection date	4. marraskuuta 2021
Vial number	1
Injection number	1
Injection volume (µL)	100
Concentration (mg/mL)	1
dn/dc (mL/g)	0.1
UV extinction coefficient [(mg/mL)-¹][cm-¹]	1
Mark-Houwink K ((10e-5) dL/g)	14.1
Mark-Houwink Alpha	0.7
Mp	100000
Analysed	Yes
Instrument Conditions
Eluent
Refractive index (RIU)	1
Set flow rate (mL/min)	1
LS Wavelength (nm)	658
Set temperature (°C)	20
Actual temperature (°C)	0
Actual flow rate (mL/min)	0
Column information
Data origin	Collected by Agilent GPC/SEC Software Version 1.1.3131.27789
Instrument name
Collection Parameters
Collected by	gpc-sec
Number of channels	6
Run length (mins)	60.0167
Delay time (secs)	0
Sampling interval (secs)	1
Number of data points	3601
DLS Parameters
Viscosity (cP)	0.0089
Correlator run time (secs)	5
Collection fraction	0
Channel Information
Channel ID	Detector type	Detector name	Detector units	Channel Information
1	RI	RI	mV
2	LS 15°	LS 15°	mV
3	LS 90°	LS 90°	mV
4	VS DP	VS DP	mV
5	VS IP	VS IP	mV
6	UV 280nm	UV 280nm	mV

## Sheet: Raw Data
Collection Parameters
Collected by	gpc-sec
Number of channels	6
Run length (mins)	60.0167
Delay time (secs)	0
Sampling interval (secs)	1
Number of data points	3601
DLS Parameters
Viscosity (cP)	0.0089
Correlator run time (secs)	5
Collection fraction	0
Channel Information
Channel ID	Detector type	Detector name	Detector units	Channel Information
1	RI	RI	mV
2	LS 15°	LS 15°	mV
3	LS 90°	LS 90°	mV
4	VS DP	VS DP	mV
5	VS IP	VS IP	mV
6	UV 280nm	UV 280nm	mV
Raw Data
RT (mins)	Response Trace 1	Response Trace 2	Response Trace 3	Response Trace 4	Response Trace 5	Response Trace 6
0	-82.5681	59.2393	90.6844	4.53178	469.208	48.1077
0.0166667	-82.626	59.2442	90.7208	4.79881	467.612	48.1298
0.0333333	-82.6841	59.2088	90.7127	4.57527	461.782	48.1492
0.05	-82.7329	59.2365	90.723	4.20158	459.258	48.1672
0.0666667	-82.7767	59.2561	90.7429	4.25514	458.426	48.1869
0.0833333	-82.8141	59.2056	90.668	4.57054	458.736	48.204
0.1	-82.8434	59.2271	90.6773	4.34395	459.261	48.2232
0.116667	-82.862	59.3079	90.7159	4.57771	459.536	48.2392
0.133333	-82.8796	59.2521	90.734	4.13414	460.127	48.2565
0.15	-82.8904	59.2684	90.7473	4.53712	461.034	48.2716
0.166667	-82.8936	59.2034	90.653	4.64378	461.945	48.2835
0.183333	-82.897	59.2265	90.7139	4.41795	462.859	48.2972
0.2	-82.8959	59.211	90.697	4.82323	463.596	48.31
0.216667	-82.8837	59.2802	90.8717	4.28078	464.275	48.318
0.233333	-82.8674	59.2477	90.7276	4.16344	464.921	48.3244
0.25	-82.8515	59.277	90.8057	4.78859	465.431	48.3282
0.266667	-82.8339	59.239	90.7308	4.38576	465.905	48.326
0.283333	-82.815	59.2091	90.6736	4.59435	466.221	48.3172
0.3	-82.7955	59.2861	90.7832	3.90892	466.15	48.3051
0.316667	-82.7651	59.2275	90.6789	4.40056	466.252	48.2922
0.333333	-82.7354	59.2283	90.715	4.57878	466.681	48.2694
0.35	-82.7065	59.2649	90.7972	4.3029	466.899	48.2444
0.366667	-82.6785	59.2432	90.7417	4.05006	467.246	48.2105
0.383333	-82.6511	59.2303	90.7081	4.47395	467.502	48.1707
0.4	-82.6247	59.2597	90.7412	0.0376129	467.873	48.1229
0.416667	-82.5982	59.2028	90.6719	-0.0791168	467.983	48.0669
0.433333	-82.5752	59.2101	90.6693	-0.327683	467.916	48.009
0.45	-82.5579	59.2197	90.7137	-0.447464	468.305	47.9385
0.466667	-82.5436	59.2426	90.7497	4.8774	468.518	47.8634
0.483333	-82.5315	59.2024	90.6728	4.21883	468.383	47.7775
0.5	-82.5346	59.2406	90.7362	4.15688	468.389	47.6823
0.516667	-82.5355	59.2776	90.7919	4.72847	468.345	47.5794
0.533333	-82.5413	59.2616	90.7356	4.18541	468.333	47.4662
0.55	-82.5552	59.2193	90.6596	4.75044	468.268	47.3434
0.566667	-82.58	59.2017	90.633	3.93394	468.348	47.2121
0.583333	-82.6142	59.213	90.6982	4.2498	468.483	47.0705
0.6	-82.6569	59.2127	90.6629	4.06624	468.624	46.9189
0.616667	-82.7129	59.2275	90.7043	4.20387	468.769	46.7614
0.633333	-82.785	59.2625	90.7859	4.33388	468.807	46.5914
0.65	-82.8652	59.2425	90.7429	-5.6295	468.499	46.4166
0.666667	-82.9595	59.2245	90.6966	7.31224	468.683	46.228
0.683333	-83.0673	59.3047	90.8183	0.709305	468.851	46.0423
0.7	-83.1913	59.2741	90.7703	0.951309	468.71	45.8447
0.716667	-83.3302	59.206	90.6875	4.43581	468.669	45.6432
0.733333	-83.4931	59.2126	90.6812	4.19624	468.69	45.4366
0.75	-83.668	59.2159	90.7	4.46327	468.726	45.2322
0.766667	-83.8607	59.2291	90.7018	3.75038	468.702	45.0259
0.783333	-84.072	59.199	90.6506	4.68788	468.871	44.8243
0.8	-84.3029	59.2045	90.6797	1.94603	468.808	44.6215
0.816667	-84.5495	59.2101	90.6843	3.89107	468.716	44.4207
0.833333	-84.815	59.2046	90.6658	4.1378	468.933	44.2228
0.85	-85.1051	59.2208	90.6744	5.08781	468.854	44.0316
0.866667	-85.4125	59.1958	90.6602	4.2379	468.794	43.8497
0.883333	-85.743	59.2048	90.6431	4.53651	468.889	43.6776
0.9	-86.0864	59.2078	90.6924	4.21349	468.866	43.5175
0.916667	-86.4434	59.2005	90.6889	4.49593	468.984	43.3654
0.933333	-86.8174	59.2214	90.7375	4.08287	468.983	43.2282
0.95	-87.2047	59.2156	90.6548	4.4268	469.031	43.1045
0.966667	-87.6099	59.2825	90.7667	4.21349	468.908	43
0.983333	-88.0228	59.2025	90.6908	3.6866	468.984	42.9055
1	-88.4374	59.2081	90.6852	4.50371	469.086	42.8321
1.01667	-88.861	59.2207	90.6985	5.23979	468.929	42.7758
1.03333	-89.2898	59.2461	90.789	4.58534	468.813	42.7386
1.05	-89.7184	59.1891	90.648	6.52016	469.077	42.7148
1.06667	-90.147	59.2081	90.6867	4.30824	468.987	42.7134
1.08333	-90.573	59.2233	90.7127	3.75633	468.85	42.7239
1.1	-90.9904	59.2423	90.7259	3.89702	468.827	42.7537
1.11667	-91.3952	59.2214	90.7031	4.12041	468.885	42.8007
1.13333	-91.793	59.2435	90.772	4.12636	468.991	42.8619
1.15	-92.1659	59.2239	90.6722	4.39171	468.85	42.9398
1.16667	-92.5259	59.2017	90.6484	4.41551	468.876	43.0331
1.18333	-92.8639	59.2185	90.6883	4.57649	468.923	43.135
1.2	-93.1793	59.2164	90.6913	4.59374	468.805	43.2487
1.21667	-93.4625	59.1979	90.6739	4.3177	468.997	43.3778
1.23333	-93.7127	59.1877	90.6593	4.12636	468.809	43.5145
1.25	-93.9404	59.3084	90.8431	4.52583	468.762	43.6616
1.26667	-94.1328	59.2019	90.677	4.34517	468.844	43.8126
1.28333	-94.2846	59.203	90.6831	4.82506	468.914	43.9693
1.3	-94.4091	59.2289	90.7168	3.95897	468.906	44.1323
1.31667	-94.493	59.213	90.6568	4.17595	468.945	44.2994
1.33333	-94.5422	59.2623	90.8434	3.73009	468.887	44.4643
1.35	-94.5541	59.1918	90.6796	4.82262	468.821	44.632
1.36667	-94.5326	59.1926	90.6495	4.28917	468.775	44.7996
1.38333	-94.4798	59.232	90.6774	4.11095	468.861	44.968
1.4	-94.39	59.2173	90.6774	4.19014	468.921	45.1302
1.41667	-94.2696	59.2045	90.6623	4.4883	468.752	45.2911
1.43333	-94.1131	59.2521	90.7333	3.76167	468.858	45.4516
1.45	-93.9326	59.2835	90.7212	4.26888	469.039	45.6112
1.46667	-93.7243	59.2048	90.6901	4.35707	468.959	45.7575
1.48333	-93.4907	59.2359	90.7142	4.9424	468.9	45.9003
1.5	-93.2372	59.1999	90.6916	4.36729	469.078	46.0384
1.51667	-92.9914	59.3357	90.7862	4.08119	468.893	46.1716
1.53333	-92.7102	59.2507	90.7218	4.01741	468.782	46.2984
1.55	-92.4043	59.2127	90.7113	4.48051	468.833	46.4242
1.56667	-92.0837	59.224	90.7299	4.02153	468.924	46.543
1.58333	-91.7529	59.2158	90.7104	3.76579	468.788	46.6526
1.6	-91.4211	59.2669	90.7107	4.21104	468.912	46.7527
1.61667	-91.0804	59.1949	90.6599	2.30614	468.825	46.8523
1.63333	-90.7305	59.3902	90.6648	-0.334854	468.728	46.9451
1.65	-90.3832	59.2393	90.7238	-0.294876	468.943	47.0342
1.66667	-90.0417	59.1988	90.64	-0.459366	468.94	47.1125
1.68333	-89.6978	59.3061	90.6777	-0.482712	468.797	47.1873
1.7	-89.356	59.1952	90.6484	4.39522	468.813	47.2562
1.71667	-89.0196	59.2254	90.6866	3.81355	468.769	47.3173
1.73333	-88.6918	59.2609	90.7891	3.85338	468.87	47.378
1.75	-88.3685	59.2365	90.7035	4.47517	468.702	47.4339
1.76667	-88.057	59.2028	90.644	3.64662	468.909	47.4842
1.78333	-87.7534	59.2266	90.6898	2.49809	468.812	47.5352
1.8	-87.4653	59.2184	90.6757	4.10728	468.623	47.5797
1.81667	-87.1781	59.2187	90.6706	4.40117	468.897	47.6194
1.83333	-86.9103	59.21	90.6481	4.11934	468.814	47.6547
1.85	-86.6512	59.2127	90.6736	4.26598	468.739	47.6901
1.86667	-86.4108	59.228	90.6649	3.97087	468.718	47.7189
1.88333	-86.1707	59.2248	90.6875	3.6776	468.761	47.7514
1.9	-85.9535	59.2837	90.7497	3.91838	468.777	47.7743
1.91667	-85.743	59.1987	90.6461	4.61098	468.773	47.8002
1.93333	-85.5448	59.1966	90.6553	4.15321	468.761	47.8228
1.95	-85.3573	59.1923	90.611	4.16039	468.889	47.8448
1.96667	-85.18	59.2527	90.6733	3.8224	468.674	47.8625
1.98333	-85.0103	59.2143	90.6525	4.00124	468.8	47.8771
2	-84.8547	59.2016	90.6249	4.2141	468.813	47.8941
2.01667	-84.7068	59.2097	90.6675	4.11278	468.768	47.9031
2.03333	-84.5739	59.2176	90.6991	4.21639	468.832	47.918
2.05	-84.4524	59.2129	90.6335	4.05617	468.825	47.934
2.06667	-84.3287	59.211	90.6539	2.89864	468.876	47.9443
2.08333	-84.2146	59.2458	90.7533	3.47191	468.919	47.9574
2.1	-84.114	59.2425	90.6619	4.12636	469.015	47.9635
2.11667	-84.0177	59.2109	90.6475	3.81233	468.981	47.9691
2.13333	-83.9291	59.2381	90.7258	3.77663	468.766	47.9775
2.15	-83.843	59.2107	90.653	3.95592	469.042	47.9842
2.16667	-83.7679	59.2802	90.6863	4.55254	468.973	47.9914
2.18333	-83.7009	59.2262	90.6756	3.95653	468.781	47.9942
2.2	-83.6358	59.2217	90.6338	4.32198	468.993	47.9986
2.21667	-83.576	59.2211	90.6547	3.77953	469.046	48.0003
2.23333	-83.5217	59.2385	90.7346	3.95119	468.826	48.0059
2.25	-83.4666	59.2312	90.6921	4.11217	468.924	48.0079
2.26667	-83.4187	59.2147	90.6467	4.05373	468.857	48.0116
2.28333	-83.3796	59.2179	90.6556	3.8784	468.853	48.0155
2.3	-83.3392	59.2716	90.762	3.42674	468.831	48.0192
2.31667	-83.301	59.2144	90.6481	3.91304	468.862	48.0186
2.33333	-83.2612	59.3098	90.6815	3.59657	468.804	48.021
2.35	-83.2295	59.2147	90.6402	4.22417	468.827	48.0219
2.36667	-83.2003	59.2477	90.7023	3.78914	468.91	48.0225
2.38333	-83.1725	59.2361	90.704	4.03999	468.819	48.0256
2.4	-83.1451	59.2143	90.6614	4.40834	468.698	48.0297
2.41667	-83.1199	59.2071	90.6248	3.80577	468.878	48.032
2.43333	-83.1036	59.2228	90.6556	4.1079	468.818	48.0322
2.45	-83.0834	59.2213	90.6515	3.81111	468.79	48.0308
2.46667	-83.0619	59.2168	90.6693	4.25102	468.911	48.0305
2.48333	-83.0383	59.2159	90.6316	4.48463	468.877	48.0311
2.5	-83.0222	59.2168	90.6536	4.26231	468.898	48.0331
2.51667	-83.0079	59.231	90.6959	4.05968	468.722	48.0297
2.53333	-82.9961	59.203	90.6088	4.29512	468.778	48.0335
2.55	-82.9832	59.2036	90.6059	3.43742	468.896	48.0332
2.56667	-82.9723	59.2475	90.7121	4.06212	468.509	48.0344
2.58333	-82.9638	59.2239	90.6686	3.92143	468.745	48.0318
2.6	-82.9505	59.2364	90.6837	4.05495	468.774	48.0351
2.61667	-82.9389	59.2239	90.6498	3.84865	468.887	48.0361
2.63333	-82.9311	59.2019	90.6358	4.18312	468.714	48.0384
2.65	-82.9221	59.2443	90.6635	4.01619	468.848	48.0363
2.66667	-82.916	59.217	90.6187	3.85704	468.762	48.0392
2.68333	-82.9063	59.2074	90.6228	3.93806	468.828	48.0402
2.7	-82.8959	59.2283	90.6605	3.95897	468.723	48.0372
2.71667	-82.8942	59.2321	90.6506	3.97804	468.724	48.034
2.73333	-82.8925	59.2204	90.6793	4.16634	468.643	48.0351
2.75	-82.8884	59.2286	90.6518	3.81767	468.792	48.0352
2.76667	-82.8837	59.2139	90.6387	3.90358	468.729	48.0337
2.78333	-82.8753	59.2751	90.6963	3.48274	468.596	48.0364
2.8	-82.8671	59.2643	90.7305	3.80165	468.712	48.0355
2.81667	-82.8623	59.2255	90.6571	4.09721	468.762	48.0358
2.83333	-82.8576	59.578	90.807	3.94051	468.888	48.0328
2.85	-82.8562	59.2625	90.7095	3.92677	468.816	48.0346
2.86667	-82.8532	59.2158	90.6216	4.04182	468.854	48.0337
2.88333	-82.8468	59.2533	90.6533	4.16878	468.694	48.0312
2.9	-82.8466	59.2146	90.6385	3.92372	468.698	48.0303
2.91667	-82.8361	59.2419	90.713	3.84743	468.792	48.0303
2.93333	-82.837	59.2489	90.7247	4.14497	468.649	48.0296
2.95	-82.8402	59.2236	90.6402	0.127487	468.586	48.0311
2.96667	-82.8391	59.3195	90.7858	0.00648499	468.732	48.0323
2.98333	-82.8423	59.2345	90.644	0.0167084	468.729	48.0329
3	-82.8408	59.2362	90.6394	-0.579147	468.889	48.0328
3.01667	-82.8387	59.2677	90.6376	-16.276	468.713	48.0323
3.03333	-82.8381	59.2425	90.6794	3.8839	468.876	48.0326
3.05	-82.8329	59.2942	90.7142	3.90465	468.861	48.0303
3.06667	-82.8306	59.2616	90.6803	3.7748	468.748	48.0296
3.08333	-82.8295	59.2493	90.6876	3.97331	468.82	48.0305
3.1	-82.8278	59.2275	90.6486	3.83431	468.711	48.028
3.11667	-82.8281	59.2207	90.6435	3.65562	468.684	48.0338
3.13333	-82.8306	59.2385	90.6912	3.34389	468.899	48.0311
3.15	-82.8268	59.2555	90.7279	3.71635	468.715	48.0338
3.16667	-82.8268	59.231	90.671	4.03404	468.747	48.0299
3.18333	-82.8265	59.2341	90.6818	3.42064	468.769	48.0308
3.2	-82.8315	59.2222	90.6608	3.62038	468.689	48.0294
3.21667	-82.8281	59.244	90.7134	3.53279	468.851	48.0268
3.23333	-82.8288	59.2568	90.6742	3.96675	468.79	48.0259
3.25	-82.8285	59.2815	90.6796	3.98094	468.721	48.0238
3.26667	-82.8291	59.2622	90.6936	3.75038	468.87	48.0259
3.28333	-82.8262	59.2454	90.7185	3.70979	468.698	48.0264
3.3	-82.8307	59.2191	90.626	3.73192	468.878	48.0244
3.31667	-82.8318	59.2553	90.6791	3.64189	468.749	48.0238
3.33333	-82.833	59.2449	90.6689	4.06624	468.644	48.0247
3.35	-82.8323	59.2179	90.6371	4.20036	468.792	48.0244
3.36667	-82.8304	59.2094	90.6068	3.97377	468.711	48.0259
3.38333	-82.8309	59.2359	90.6309	3.92021	468.89	48.0222
3.4	-82.8301	59.2272	90.6161	3.81828	468.845	48.0257
3.41667	-82.8329	59.2381	90.6623	3.85582	468.735	48.0253
3.43333	-82.8313	59.2146	90.6214	4.19197	468.852	48.0241
3.45	-82.8271	59.2379	90.6825	3.54469	468.82	48.0215
3.46667	-82.8281	59.2307	90.6693	3.66859	468.834	48.0169
3.48333	-82.8243	59.2756	90.7412	3.80211	468.921	48.0163
3.5	-82.8204	59.2382	90.6548	3.99895	468.728	48.0135
3.51667	-82.8266	59.2231	90.6316	3.71513	468.848	48.0141
3.53333	-82.828	59.2223	90.6431	3.88557	468.938	48.0137
3.55	-82.8283	59.2136	90.6188	3.5804	468.722	48.0138
3.56667	-82.8268	59.2159	90.6335	3.51967	468.966	48.0106
3.58333	-82.8246	59.2168	90.6519	3.97804	468.874	48.0109
3.6	-82.8234	59.2619	90.6796	4.13414	468.984	48.0076
3.61667	-82.8248	59.2747	90.6764	1.12236	468.941	48.0045
3.63333	-82.8223	59.2297	90.6545	3.9846	468.881	48.0048
3.65	-82.8175	59.2442	90.673	4.11034	468.93	48.0053
3.66667	-82.8214	59.2699	90.6593	3.12569	468.746	48.0035
3.68333	-82.8211	59.2162	90.608	3.57628	468.785	48.0042
3.7	-82.8155	59.2028	90.621	4.0638	468.939	48.0035
3.71667	-82.8124	59.2129	90.6161	4.11156	468.611	47.9995
3.73333	-82.8117	59.2323	90.6101	3.61382	468.792	47.9997
3.75	-82.8101	59.2353	90.6677	4.10194	468.796	48.0021
3.76667	-82.8146	59.264	90.6782	3.59947	468.795	47.9995
3.78333	-82.8156	59.219	90.642	4.07875	468.807	48.0012
3.8	-82.8144	59.2149	90.6274	3.43147	468.853	47.9993
3.81667	-82.8162	59.2074	90.6001	3.66097	468.704	47.9977
3.83333	-82.8112	59.2393	90.6638	3.84392	468.83	47.9961
3.85	-82.8095	59.2422	90.6532	3.59535	468.819	47.9981
3.86667	-82.8138	59.2249	90.6133	3.73604	468.674	47.9997
3.88333	-82.8132	59.264	90.7288	4.08821	468.576	47.996
3.9	-82.8165	59.2641	90.6997	6.43486	468.746	47.9974
3.91667	-82.8156	59.2321	90.6225	3.86238	468.877	47.9964
3.93333	-82.8146	59.2216	90.6565	3.55476	468.676	47.9943
3.95	-82.814	59.2052	90.6068	3.35274	468.675	47.9961
3.96667	-82.8133	59.2049	90.6031	3.95302	468.809	47.9966
3.98333	-82.8127	59.2164	90.6388	4.2469	468.846	47.9984
4	-82.8132	59.2507	90.685	3.6097	468.686	47.9955
4.01667	-82.8136	59.231	90.6692	3.60436	468.918	47.9946
4.03333	-82.8104	59.2461	90.7147	4.45671	468.796	47.9942
4.05	-82.8098	59.2204	90.6242	3.56316	468.879	47.9894
4.06667	-82.815	59.2283	90.6402	3.53096	468.87	47.9931
4.08333	-82.8172	59.2397	90.6435	3.70262	468.863	47.9914
4.1	-82.8153	59.2776	90.7169	3.04634	468.677	47.9922
4.11667	-82.8152	59.4746	90.6727	3.61794	468.847	47.9954
4.13333	-82.8172	59.2503	90.6721	3.4893	468.84	47.9961
4.15	-82.8169	59.3385	90.6722	-0.0766754	468.894	47.9961
4.16667	-82.8165	59.2271	90.6414	-0.322342	468.853	47.9949
4.18333	-82.8187	59.2423	90.6236	-0.945816	468.941	47.992
4.2	-82.8181	59.2318	90.65	-0.975571	468.846	47.9942
4.21667	-82.8184	59.2156	90.6013	3.04527	468.777	47.9943
4.23333	-82.8175	59.2532	90.7095	3.29079	468.845	47.9969
4.25	-82.8216	59.2867	90.6956	3.53813	468.759	47.9984
4.26667	-82.8285	59.2255	90.6225	3.17925	468.617	47.9995
4.28333	-82.8291	59.298	90.7859	3.43803	468.797	48.003
4.3	-82.8275	59.2632	90.6738	3.26042	468.818	48.0001
4.31667	-82.8315	59.235	90.6184	2.97905	468.775	47.9975
4.33333	-82.833	59.3998	90.8144	4.05663	468.776	48.0006
4.35	-82.8324	59.2303	90.6367	3.20732	468.71	47.9998
4.36667	-82.8289	59.2658	90.7136	3.21632	468.69	48.0038
4.38333	-82.8256	59.248	90.6577	3.31459	468.804	48.0019
4.4	-82.8277	59.2266	90.6429	3.61443	468.737	48.0045
4.41667	-82.8266	59.2443	90.691	3.23601	468.908	48.0073
4.43333	-82.8259	59.2776	90.7519	3.6776	468.74	48.005
4.45	-82.8239	59.2497	90.6759	3.73787	468.852	48.0041
4.46667	-82.8214	59.2345	90.6591	3.53279	468.739	48.0079
4.48333	-82.8259	59.2612	90.6686	4.58366	468.613	48.012
4.5	-82.8257	59.2541	90.6585	3.28606	468.674	48.0128
4.51667	-82.8228	59.2725	90.6564	3.39272	468.717	48.0151
4.53333	-82.8227	59.2828	90.7676	-8.2473	468.772	48.0186
4.55	-82.8207	59.2918	90.7038	2.91527	468.85	48.0213
4.56667	-82.8246	59.2571	90.6397	3.11668	468.809	48.0251
4.58333	-82.8234	59.2397	90.6622	3.69423	468.777	48.025
4.6	-82.8222	59.358	90.6852	3.20732	468.603	48.0286
4.61667	-82.8173	59.2611	90.6976	2.99461	468.834	48.0325
4.63333	-82.8185	59.2295	90.6435	2.9731	468.708	48.0352
4.65	-82.8202	59.2246	90.6324	3.63228	468.691	48.0412
4.66667	-82.8219	59.2367	90.6275	3.28957	468.85	48.0402
4.68333	-82.8208	59.2721	90.6799	3.16673	468.911	48.0402
4.7	-82.8194	59.2606	90.6913	3.30208	468.621	48.0442
4.71667	-82.8185	59.2234	90.6136	3.16856	468.836	48.0503
4.73333	-82.8167	59.2722	90.722	3.54652	468.727	48.0532
4.75	-82.8188	59.2323	90.6442	3.03276	468.807	48.0581
4.76667	-82.8196	59.2475	90.6416	3.37837	468.847	48.0619
4.78333	-82.8185	59.233	90.6132	3.5363	468.873	48.0676
4.8	-82.8173	59.2216	90.6216	3.59413	468.877	48.0705
4.81667	-82.8159	59.2217	90.6142	3.25081	468.713	48.0761
4.83333	-82.8176	59.2692	90.6886	3.43269	468.879	48.0784
4.85	-82.8205	59.24	90.6553	3.41652	468.877	48.0822
4.86667	-82.8187	59.2458	90.6823	3.78853	468.598	48.0816
4.88333	-82.8262	59.2513	90.6416	3.32176	468.935	48.0843
4.9	-82.8214	59.2419	90.6672	2.76924	468.827	48.0904
4.91667	-82.8179	59.2271	90.6081	3.21037	468.742	48.0947
4.93333	-82.8147	59.2159	90.5993	3.16917	468.668	48.097
4.95	-82.8147	59.2278	90.6211	3.13286	468.709	48.0964
4.96667	-82.8135	59.2527	90.646	3.18474	468.724	48.0965
4.98333	-82.8138	59.2532	90.6648	2.94273	468.612	48.0996
5	-82.8108	59.2374	90.6422	3.42491	468.816	48.1049
5.01667	-82.8095	59.2422	90.648	2.86995	468.742	48.1069
5.03333	-82.814	59.2384	90.6167	3.57933	468.568	48.1034
5.05	-82.8153	59.2368	90.6265	2.96593	468.644	48.1107
5.06667	-82.8196	59.2472	90.6759	3.00224	468.757	48.1084
5.08333	-82.8205	59.2518	90.6854	3.55721	468.665	48.1126
5.1	-82.8185	59.2701	90.6611	3.44276	468.644	48.1135
5.11667	-82.8153	59.2263	90.5909	3.78136	468.553	48.113
5.13333	-82.8143	59.2661	90.6532	3.09288	468.746	48.1126
5.15	-82.8182	59.2387	90.6339	3.69255	468.698	48.1152
5.16667	-82.8204	59.2423	90.6362	3.9756	468.721	48.1153
5.18333	-82.8187	59.2645	90.6791	2.88658	468.625	48.1146
5.2	-82.8181	59.3188	90.7575	3.18703	468.679	48.1136
5.21667	-82.8173	59.2416	90.6399	3.39088	468.822	48.1159
5.23333	-82.821	59.2678	90.7081	3.01003	468.572	48.112
5.25	-82.8214	59.2625	90.7043	3.10249	468.412	48.1089
5.26667	-82.8217	59.2249	90.6056	3.53996	468.654	48.1089
5.28333	-82.8225	59.2861	90.7742	3.02971	468.741	48.1098
5.3	-82.8242	59.2216	90.5958	3.81523	468.631	48.1088
5.31667	-82.8233	59.2794	90.7047	3.25203	468.685	48.1107
5.33333	-82.8219	59.2986	90.6783	3.60786	468.588	48.111
5.35	-82.8207	59.2315	90.6365	3.09761	468.613	48.1057
5.36667	-82.8228	59.3227	90.7633	3.11256	468.56	48.1051
5.38333	-82.8219	59.262	90.6432	3.1292	468.595	48.1069
5.4	-82.8239	59.2275	90.5897	3.10127	468.525	48.1023
5.41667	-82.8268	59.2333	90.6045	3.22456	468.38	48.1014
5.43333	-82.8262	59.2378	90.6333	3.30025	468.492	48.0979
5.45	-82.8259	59.2435	90.6699	3.40645	468.561	48.0947
5.46667	-82.8259	59.2336	90.6211	3.64601	468.558	48.0917
5.48333	-82.8277	59.232	90.6118	3.49159	468.445	48.0904
5.5	-82.8275	59.2837	90.7151	3.61687	468.564	48.0872
5.51667	-82.8249	59.2234	90.603	3.30452	468.641	48.0875
5.53333	-82.8272	59.2316	90.6213	2.96349	468.602	48.0875
5.55	-82.8298	59.2654	90.6936	3.00163	468.533	48.0833
5.56667	-82.8259	59.2403	90.6405	3.29369	468.448	48.0828
5.58333	-82.8294	59.2526	90.6925	3.1501	468.441	48.0816
5.6	-82.8294	59.217	90.5859	2.78648	468.501	48.0801
5.61667	-82.8269	59.2672	90.7092	0.816574	468.471	48.0787
5.63333	-82.8266	59.2324	90.6178	4.57115	468.254	48.0755
5.65	-82.8248	59.2321	90.6233	3.40584	468.595	48.077
5.66667	-82.822	59.2493	90.6385	-2.4514	468.694	48.0776
5.68333	-82.8246	59.2423	90.6101	3.64006	468.596	48.0746
5.7	-82.8217	59.2603	90.7346	3.34084	468.532	48.0749
5.71667	-82.8225	59.2318	90.613	3.0941	468.711	48.074
5.73333	-82.8266	59.2722	90.6422	2.53914	468.476	48.0712
5.75	-82.83	59.2208	90.6063	2.57729	468.439	48.0729
5.76667	-82.8327	59.4012	90.79	2.27684	468.576	48.0682
5.78333	-82.8318	59.2423	90.606	3.29613	468.617	48.0671
5.8	-82.8324	59.264	90.6883	2.95753	468.573	48.07
5.81667	-82.8315	59.2455	90.6207	2.65419	468.695	48.0732
5.83333	-82.8278	59.2231	90.577	3.00468	468.741	48.0726
5.85	-82.8292	59.2472	90.6655	3.32481	468.513	48.0706
5.86667	-82.8286	59.2483	90.6115	3.47435	468.73	48.0718
5.88333	-82.8301	59.2661	90.6554	2.98912	468.627	48.074
5.9	-82.8294	59.2512	90.6171	2.73705	468.754	48.0749
5.91667	-82.8269	59.2542	90.6223	2.99995	468.786	48.0756
5.93333	-82.8251	59.2394	90.6225	2.67509	468.772	48.0782
5.95	-82.8246	59.2527	90.6567	3.0201	468.723	48.0833
5.96667	-82.8245	59.2417	90.5985	3.24364	468.695	48.0834
5.98333	-82.8246	59.3237	90.6883	2.99812	468.725	48.0837
6	-82.8242	59.2561	90.6574	3.28835	468.572	48.0846
6.01667	-82.8222	59.2481	90.6077	3.29979	468.376	48.0871
6.03333	-82.8242	59.2349	90.6037	2.84248	468.687	48.0872
6.05	-82.8254	59.2217	90.5767	-0.662613	468.464	48.0874
6.06667	-82.8222	59.2562	90.6178	-0.251389	468.624	48.0929
6.08333	-82.8213	59.231	90.5979	-0.725784	468.513	48.0985
6.1	-82.821	59.241	90.6205	-0.525589	468.483	48.1001
6.11667	-82.8252	59.2828	90.697	3.5096	468.513	48.0993
6.13333	-82.8256	59.2371	90.6141	3.50472	468.492	48.0994
6.15	-82.8268	59.2614	90.6469	3.87733	468.537	48.1052
6.16667	-82.8248	59.2889	90.644	3.32115	468.619	48.1049
6.18333	-82.8286	59.2736	90.6828	3.44032	468.498	48.1104
6.2	-82.826	59.293	90.7861	3.30574	468.621	48.1103
6.21667	-82.8271	59.2736	90.6588	3.26393	468.643	48.1155
6.23333	-82.8272	59.2562	90.6405	3.90953	468.719	48.1167
6.25	-82.8256	59.2846	90.7015	3.07137	468.742	48.117
6.26667	-82.8237	59.2388	90.5894	2.81578	468.793	48.1207
6.28333	-82.8227	59.24	90.6219	2.9052	468.731	48.1268
6.3	-82.8249	59.2988	90.7201	1.73744	468.817	48.1265
6.31667	-82.8252	59.3292	90.7661	2.98317	468.757	48.1298
6.33333	-82.8243	59.3305	90.8361	3.15422	468.797	48.128
6.35	-82.8268	59.2535	90.5761	3.47908	468.727	48.1295
6.36667	-82.8263	59.268	90.6312	3.61198	468.808	48.1312
6.38333	-82.8286	59.3078	90.7093	3.08281	468.903	48.1335
6.4	-82.831	59.2541	90.6423	3.67516	468.488	48.1376
6.41667	-82.8326	59.2551	90.6037	2.05574	468.603	48.1405
6.43333	-82.8318	59.2835	90.6255	-0.447464	468.761	48.146
6.45	-82.831	59.2551	90.641	3.26576	468.714	48.1451
6.46667	-82.8271	59.2789	90.6559	3.00407	468.66	48.1484
6.48333	-82.8303	59.2388	90.5927	1.06758	468.649	48.148
6.5	-82.8326	59.2435	90.5943	2.7079	468.583	48.1547
6.51667	-82.8294	59.2745	90.6915	2.97661	468.523	48.1564
6.53333	-82.8286	59.2811	90.6341	3.38432	468.574	48.1594
6.55	-82.8307	59.2884	90.6644	2.96181	468.587	48.1615
6.56667	-82.8307	59.3128	90.693	3.62343	468.555	48.1646
6.58333	-82.8286	59.2596	90.6458	2.21138	468.635	48.1669
6.6	-82.8327	59.248	90.5955	3.25615	468.62	48.1718
6.61667	-82.8307	59.242	90.6081	2.95036	468.686	48.1756
6.63333	-82.8298	59.2953	90.6933	2.7639	468.631	48.1802
6.65	-82.8286	59.2944	90.6661	2.80434	468.611	48.1817
6.66667	-82.8263	59.2663	90.6144	3.00163	468.581	48.1841
6.68333	-82.8266	59.3374	90.7288	3.5334	468.612	48.1857
6.7	-82.8286	59.3134	90.7238	3.72292	468.733	48.1925
6.71667	-82.8274	59.2538	90.6245	3.0381	468.63	48.1988
6.73333	-82.8295	59.2759	90.6529	3.4362	468.49	48.202
6.75	-82.831	59.2588	90.6046	3.11852	468.711	48.2046
6.76667	-82.8268	59.2765	90.6381	6.4045	468.518	48.2079
6.78333	-82.8283	59.2861	90.6568	-0.660324	468.473	48.2107
6.8	-82.8257	59.2631	90.6396	3.41179	468.504	48.2128
6.81667	-82.8271	59.2507	90.5906	3.29552	468.496	48.2172
6.83333	-82.8242	59.2667	90.63	3.61565	468.564	48.2209
6.85	-82.8199	59.2768	90.657	3.4774	468.479	48.2226
6.86667	-82.8187	59.2735	90.6246	3.14888	468.422	48.2224
6.88333	-82.8234	59.2916	90.6332	3.04573	468.45	48.2237
6.9	-82.8223	59.3058	90.6898	2.59941	468.579	48.2302
6.91667	-82.8199	59.2661	90.6356	3.49281	468.59	48.2345
6.93333	-82.8156	59.2602	90.5987	3.1263	468.753	48.2352
6.95	-82.8153	59.2602	90.6046	3.64723	468.69	48.2374
6.96667	-82.8133	59.266	90.6234	3.33076	468.723	48.2392
6.98333	-82.8088	59.3018	90.6402	3.50243	468.779	48.2432
7	-82.8101	59.2506	90.5834	3.35091	468.65	48.243
7.01667	-82.8048	59.2788	90.6278	3.2151	468.605	48.2475
7.03333	-82.8046	59.2524	90.5853	3.36525	468.532	48.25
7.05	-82.8042	59.2838	90.6527	3.31993	468.548	48.2563
7.06667	-82.8062	59.3024	90.7041	3.36586	468.513	48.254
7.08333	-82.8051	59.3758	90.7571	2.9081	468.622	48.2581
7.1	-82.8025	59.2588	90.5981	-12.1586	468.628	48.2609
7.11667	-82.8001	59.2774	90.6776	2.99339	468.394	48.2618
7.13333	-82.7967	59.2649	90.6344	3.37608	468.528	48.2635
7.15	-82.7984	59.2701	90.6136	3.16856	468.541	48.2703
7.16667	-82.7978	59.2835	90.629	3.04817	468.436	48.2772
7.18333	-82.7967	59.295	90.6472	3.69133	468.401	48.2771
7.2	-82.795	59.3101	90.6765	2.95403	468.606	48.28
7.21667	-82.7912	59.2698	90.6278	3.2502	468.629	48.2813
7.23333	-82.7892	59.2559	90.6016	3.25508	468.53	48.2819
7.25	-82.7908	59.3026	90.6416	2.9612	468.512	48.2804
7.26667	-82.7923	59.3218	90.6431	3.4594	468.664	48.2832
7.28333	-82.7929	59.3032	90.6728	-0.178604	468.682	48.2806
7.3	-82.7938	59.2739	90.6146	-0.715103	468.558	48.283
7.31667	-82.7924	59.2753	90.6255	-0.85762	468.649	48.2862
7.33333	-82.7927	59.3185	90.6879	0.34935	468.431	48.2871
7.35	-82.7937	59.2857	90.6559	3.07259	468.73	48.2848
7.36667	-82.7903	59.3095	90.6518	3.11256	468.677	48.2897
7.38333	-82.7947	59.2968	90.6466	3.26988	468.452	48.2894
7.4	-82.7956	59.2765	90.6237	3.06541	468.677	48.2896
7.41667	-82.7891	59.3018	90.6564	3.19237	468.647	48.2883
7.43333	-82.7885	59.2817	90.6106	3.37547	468.625	48.2914
7.45	-82.7892	59.3021	90.6417	3.5006	468.571	48.2928
7.46667	-82.7874	59.2942	90.6486	2.97783	468.504	48.2917
7.48333	-82.7868	59.2721	90.6182	3.50655	468.681	48.2919
7.5	-82.7831	59.28	90.6187	3.04039	468.588	48.2945
7.51667	-82.7828	59.2838	90.6365	3.50838	468.699	48.2925
7.53333	-82.7792	59.3378	90.6863	3.42674	468.612	48.2928
7.55	-82.7818	59.2934	90.6359	3.0172	468.291	48.2926
7.56667	-82.7799	59.3075	90.6362	3.56911	468.449	48.298
7.58333	-82.7811	59.3278	90.6669	3.17757	468.585	48.2993
7.6	-82.7834	59.282	90.5907	3.17696	468.627	48.2981
7.61667	-82.7793	59.2904	90.6352	3.42552	468.592	48.296
7.63333	-82.7813	59.3003	90.6713	3.79143	468.646	48.296
7.65	-82.7807	59.3128	90.6587	2.99507	468.666	48.2964
7.66667	-82.7799	59.2867	90.6104	3.44032	468.624	48.2992
7.68333	-82.7808	59.2979	90.6084	2.83897	468.607	48.3016
7.7	-82.7869	59.2895	90.6083	3.10249	468.591	48.3047
7.71667	-82.7848	59.3043	90.6635	3.5215	468.39	48.3045
7.73333	-82.7854	59.3549	90.5888	3.21144	468.443	48.3051
7.75	-82.7891	59.3003	90.6297	3.4803	468.429	48.3038
7.76667	-82.7902	59.2846	90.5688	3.20137	468.338	48.3031
7.78333	-82.7894	59.2899	90.6042	3.16078	468.574	48.3054
7.8	-82.7926	59.3197	90.6912	3.09227	468.536	48.3009
7.81667	-82.7932	59.2861	90.5877	2.82585	468.389	48.3015
7.83333	-82.7978	59.3147	90.693	3.45238	468.307	48.3016
7.85	-82.7992	59.3018	90.6225	3.27232	468.431	48.2999
7.86667	-82.7999	59.2793	90.5708	3.40401	468.526	48.3028
7.88333	-82.7992	59.3169	90.6231	2.70668	468.301	48.3019
7.9	-82.8033	59.2854	90.5859	3.3355	468.433	48.3065
7.91667	-82.808	59.2822	90.5573	3.48625	468.603	48.3062
7.93333	-82.8097	59.2803	90.5784	3.03322	468.266	48.3056
7.95	-82.8094	59.3153	90.64	3.45406	468.667	48.3079
7.96667	-82.8068	59.376	90.8027	3.14003	468.889	48.3076
7.98333	-82.8111	59.2921	90.6088	3.08632	468.939	48.3083
8	-82.8079	59.3182	90.6791	3.33611	468.795	48.3071
8.01667	-82.8121	59.3378	90.6381	3.30269	468.81	48.3103
8.03333	-82.8103	59.3855	90.6657	3.18825	468.609	48.3082
8.05	-82.8095	59.3234	90.6255	3.39088	468.733	48.3089
8.06667	-82.8098	59.2995	90.6193	8.42629	468.547	48.3093
8.08333	-82.8048	59.3183	90.6478	3.74611	468.543	48.3099
8.1	-82.8024	59.3046	90.6213	3.93562	468.482	48.3093
8.11667	-82.8039	59.3037	90.5853	2.88551	468.636	48.3089
8.13333	-82.8082	59.3046	90.6098	2.99034	468.528	48.3132
8.15	-82.8069	59.2794	90.5854	3.21388	468.293	48.3146
8.16667	-82.8079	59.3728	90.6948	3.48335	468.395	48.3144
8.18333	-82.808	59.2962	90.59	3.56133	468.395	48.312
8.2	-82.8112	59.5103	90.8234	3.83736	468.406	48.3085
8.21667	-82.8085	59.2953	90.5801	2.00279	468.432	48.3114
8.23333	-82.8077	59.3438	90.6127	3.58879	468.475	48.3125
8.25	-82.8062	59.3084	90.5895	3.18352	468.461	48.3102
8.26667	-82.8072	59.3478	90.7255	3.5482	468.428	48.3132
8.28333	-82.8028	59.2994	90.5845	3.27049	468.467	48.3112
8.3	-82.8004	59.3082	90.5955	3.53096	468.479	48.3102
8.31667	-82.8025	59.3395	90.7075	-0.25856	468.354	48.308
8.33333	-82.8002	59.3063	90.5897	-0.377121	468.509	48.3044
8.35	-82.8046	59.2956	90.5714	-3.17619	468.424	48.3076
8.36667	-82.8037	59.2893	90.5676	-0.498734	468.538	48.3073
8.38333	-82.8046	59.3504	90.6297	3.26164	468.54	48.3079
8.4	-82.8053	59.3226	90.6246	3.36586	468.488	48.3089
8.41667	-82.8098	59.3217	90.6458	2.98805	468.412	48.3039
8.43333	-82.8094	59.3	90.5819	3.97148	468.427	48.3041
8.45	-82.8072	59.3243	90.5998	3.21266	468.511	48.3056
8.46667	-82.808	59.3057	90.6107	3.0703	468.58	48.3077
8.48333	-82.8095	59.3163	90.6123	3.65379	468.413	48.3065
8.5	-82.8092	59.2936	90.556	3.64189	468.548	48.301
8.51667	-82.8072	59.3227	90.6219	3.85521	468.515	48.3039
8.53333	-82.8072	59.323	90.5961	3.0703	468.353	48.303
8.55	-82.8088	59.313	90.5821	3.69133	468.474	48.3076
8.56667	-82.8114	59.3024	90.555	3.80699	468.444	48.3036
8.58333	-82.8069	59.3223	90.6107	3.40706	468.366	48.2998
8.6	-82.8071	59.2939	90.5515	3.4034	468.286	48.3007
8.61667	-82.805	59.305	90.5642	3.53035	468.334	48.3012
8.63333	-82.8027	59.3707	90.6635	3.51784	468.38	48.2986
8.65	-82.7999	59.3589	90.6715	3.56682	468.287	48.2984
8.66667	-82.799	59.3168	90.5906	3.39516	468.398	48.2986
8.68333	-82.8004	59.3165	90.5982	3.07259	468.481	48.2937
8.7	-82.8017	59.3148	90.6031	3.48564	468.441	48.29
8.71667	-82.7953	59.3543	90.6167	3.94218	468.538	48.2937
8.73333	-82.7956	59.3488	90.6319	3.30208	468.515	48.2919
8.75	-82.7947	59.3055	90.5485	3.54225	468.462	48.2957
8.76667	-82.7894	59.3093	90.5668	3.74138	468.383	48.2912
8.78333	-82.7885	59.3302	90.5569	3.16628	468.417	48.2935
8.8	-82.7874	59.3272	90.5965	3.13408	468.464	48.2928
8.81667	-82.792	59.4628	90.6883	3.22884	468.415	48.2938
8.83333	-82.7891	59.3218	90.6153	3.33183	468.395	48.2922
8.85	-82.7874	59.367	90.6934	3.31703	468.426	48.2905
8.86667	-82.7894	59.3374	90.5901	3.56499	468.222	48.2914
8.88333	-82.7856	59.331	90.6019	3.77296	468.323	48.2923
8.9	-82.7847	59.3359	90.6387	3.2354	468.401	48.2903
8.91667	-82.7869	60.1063	90.6252	3.68355	468.376	48.2908
8.93333	-82.7903	59.342	90.6062	3.4803	468.379	48.2882
8.95	-82.7863	59.3662	90.6812	3.61977	468.337	48.2903
8.96667	-82.794	59.3583	90.6422	3.65135	468.38	48.2859
8.98333	-82.7938	59.3905	90.6756	2.92305	468.208	48.2885
9	-82.7892	59.3333	90.61	3.64784	468.265	48.2856
9.01667	-82.7908	59.3583	90.6754	3.44811	468.357	48.2871
9.03333	-82.7877	59.3346	90.5975	3.40462	468.31	48.2842
9.05	-82.7859	59.3263	90.5613	4.35356	468.445	48.2844
9.06667	-82.7865	59.3528	90.6611	3.75099	468.502	48.2856
9.08333	-82.7902	59.3327	90.586	3.35747	468.322	48.287
9.1	-82.7921	59.3472	90.6011	3.44032	468.395	48.2893
9.11667	-82.7946	59.333	90.5685	3.62038	468.38	48.2894
9.13333	-82.7949	59.3705	90.651	3.82301	468.42	48.2888
9.15	-82.7956	59.3836	90.6495	3.77052	468.542	48.2893
9.16667	-82.7976	59.3661	90.5909	3.42125	468.292	48.292
9.18333	-82.8051	59.3549	90.5909	3.81294	467.897	48.2978
9.2	-82.8027	59.3481	90.6069	3.61855	467.721	48.3004
9.21667	-82.8033	59.4358	90.7484	4.05495	468.055	48.3051
9.23333	-82.8071	59.3479	90.6182	4.0049	468.351	48.3096
9.25	-82.8079	59.3548	90.6501	3.54286	468.298	48.3125
9.26667	-82.8053	59.3395	90.5808	4.00429	468.543	48.3172
9.28333	-82.8115	59.3351	90.5698	3.89992	468.59	48.3221
9.3	-82.8115	59.3269	90.5529	3.67409	468.521	48.3317
9.31667	-82.815	59.3321	90.5799	3.72108	468.443	48.3408
9.33333	-82.8075	59.3703	90.5918	4.35112	468.514	48.3543
9.35	-82.8059	59.3397	90.5683	3.62694	468.424	48.3646
9.36667	-82.8085	59.3421	90.5749	3.83553	468.396	48.3706
9.38333	-82.8054	59.3322	90.5732	3.71452	468.388	48.3828
9.4	-82.8085	59.3139	90.5174	3.7455	468.385	48.3974
9.41667	-82.8103	59.3581	90.6217	4.49837	468.304	48.4119
9.43333	-82.8075	59.3423	90.5921	3.71574	468.399	48.4283
9.45	-82.8098	59.3511	90.6094	8.70171	468.464	48.4419
9.46667	-82.8111	59.3287	90.5599	3.50533	468.296	48.4612
9.48333	-82.8094	59.4503	90.6756	3.57628	468.494	48.4826
9.5	-82.8094	59.3282	90.5453	3.91609	468.404	48.5117
9.51667	-82.806	59.3658	90.5547	3.45238	468.47	48.5392
9.53333	-82.804	59.3317	90.5549	3.55186	468.382	48.5682
9.55	-82.7996	59.327	90.5308	3.43498	468.398	48.601
9.56667	-82.7998	59.3778	90.6266	3.30574	468.39	48.6332
9.58333	-82.8005	59.3391	90.5618	4.02565	468.545	48.6715
9.6	-82.797	59.3981	90.6522	3.89992	468.572	48.7106
9.61667	-82.7976	59.3501	90.5741	3.56911	468.438	48.7511
9.63333	-82.7953	59.336	90.5381	4.42329	468.273	48.8009
9.65	-82.7937	59.3571	90.5558	4.08714	468.501	48.8503
9.66667	-82.7947	59.3621	90.6027	3.45528	468.433	48.9069
9.68333	-82.7911	59.3391	90.5483	3.97026	468.385	48.9693
9.7	-82.793	59.3464	90.579	3.99712	468.459	49.0316
9.71667	-82.7923	59.3232	90.4989	4.35417	468.398	49.1009
9.73333	-82.7929	59.3552	90.6164	-0.31517	468.358	49.1718
9.75	-82.794	59.3378	90.5553	-0.161972	468.289	49.2469
9.76667	-82.795	59.3568	90.5663	-0.300827	468.433	49.327
9.78333	-82.7964	59.3539	90.5961	4.83208	468.465	49.4146
9.8	-82.7973	59.365	90.6072	3.76762	468.365	49.5026
9.81667	-82.7979	59.4099	90.7478	3.65135	468.47	49.5962
9.83333	-82.7973	59.3552	90.5531	4.17107	468.429	49.6938
9.85	-82.7966	59.3824	90.61	3.7014	468.395	49.797
9.86667	-82.7956	59.3519	90.5329	3.24303	468.493	49.9096
9.88333	-82.794	59.4262	90.6963	3.94524	468.388	50.0242
9.9	-82.7944	59.3377	90.5247	4.6122	468.294	50.1405
9.91667	-82.7863	59.3559	90.561	3.96492	468.504	50.2633
9.93333	-82.7825	59.4593	90.8593	4.60686	468.409	50.3902
9.95	-82.7792	59.506	90.667	3.88985	468.351	50.5203
9.96667	-82.7798	59.3797	90.6004	3.89046	468.317	50.6551
9.98333	-82.777	59.4727	90.781	3.74794	468.476	50.7917
10	-82.7726	59.3647	90.5856	3.57689	468.497	50.9298
10.0167	-82.7663	59.3719	90.5656	3.69545	468.305	51.0746
10.0333	-82.7628	59.3688	90.5515	3.63167	468.524	51.2215
10.05	-82.7625	59.3452	90.5428	4.19014	468.549	51.3715
10.0667	-82.761	59.3591	90.5592	3.61977	468.393	51.5215
10.0833	-82.7593	59.3449	90.5398	3.90587	468.314	51.6729
10.1	-82.7589	59.3754	90.5676	3.77953	468.377	51.8218
10.1167	-82.7581	59.3771	90.5981	4.43642	468.319	51.9709
10.1333	-82.7534	59.3542	90.5264	3.39211	468.273	52.1178
10.15	-82.7503	59.3546	90.5332	4.22356	468.351	52.2628
10.1667	-82.7422	59.3748	90.5784	3.72353	468.303	52.4068
10.1833	-82.7355	59.372	90.5601	3.5656	468.325	52.5484
10.2	-82.7268	59.3681	90.5459	3.9875	468.346	52.6885
10.2167	-82.7251	59.3472	90.5132	4.10027	468.471	52.828
10.2333	-82.7253	59.3606	90.5325	4.13841	468.183	52.9572
10.25	-82.7221	59.3742	90.575	3.86421	468.362	53.0831
10.2667	-82.7227	59.3833	90.5972	3.85338	468.363	53.2023
10.2833	-82.7157	59.3864	90.556	3.80699	468.332	53.3157
10.3	-82.7114	59.3699	90.5647	3.77358	468.372	53.4211
10.3167	-82.7088	59.3609	90.5404	4.34227	468.381	53.5226
10.3333	-82.7068	59.4022	90.6397	3.91838	468.289	53.6131
10.35	-82.7016	59.3441	90.5119	4.00124	468.219	53.6944
10.3667	-82.6951	59.495	90.7215	3.82896	468.3	53.7684
10.3833	-82.6899	59.37	90.552	3.86711	468.296	53.8335
10.4	-82.6873	59.3618	90.5524	3.70033	468.171	53.8885
10.4167	-82.6827	59.3606	90.5412	3.34328	468.178	53.9361
10.4333	-82.6833	59.3465	90.5218	3.97804	468.357	53.977
10.45	-82.6745	59.3696	90.5529	3.72231	468.307	53.9973
10.4667	-82.6696	59.3815	90.6013	4.19792	468.288	54.0096
10.4833	-82.6653	59.3432	90.5293	3.82362	468.396	54.0162
10.5	-82.6618	59.3562	90.5349	3.43742	468.45	54.015
10.5167	-82.6554	59.3603	90.534	3.86711	468.429	54.0015
10.5333	-82.6566	59.374	90.5782	3.86772	468.459	53.9745
10.55	-82.6531	59.356	90.5433	4.33388	468.412	53.9372
10.5667	-82.649	59.3797	90.6025	21.975	468.276	53.8932
10.5833	-82.6464	59.3794	90.565	3.63945	468.357	53.841
10.6	-82.6402	59.3639	90.5347	3.5894	468.322	53.7818
10.6167	-82.6363	59.3675	90.5242	3.87245	468.092	53.713
10.6333	-82.6333	59.3649	90.5528	4.11751	468.393	53.6399
10.65	-82.6283	59.4311	90.6013	4.48769	468.279	53.561
10.6667	-82.6196	59.381	90.612	4.0168	468.23	53.4702
10.6833	-82.6176	59.3514	90.5207	4.17656	468.354	53.374
10.7	-82.6164	59.3905	90.6056	4.0638	468.434	53.2723
10.7167	-82.6148	59.4152	90.6445	4.42329	468.367	53.166
10.7333	-82.6112	59.3627	90.5335	4.31358	468.32	53.0523
10.75	-82.6084	59.3597	90.5106	3.94768	468.332	52.9351
10.7667	-82.607	59.3523	90.5254	3.78853	468.244	52.8144
10.7833	-82.6012	59.3726	90.5314	4.26476	468.061	52.6904
10.8	-82.598	59.3824	90.577	4.53117	468.141	52.566
10.8167	-82.5927	59.3595	90.5268	4.0168	468.229	52.4398
10.8333	-82.5868	59.3707	90.5515	4.43153	468.123	52.3086
10.85	-82.5825	59.3731	90.5303	3.74855	468.03	52.181
10.8667	-82.5849	59.3589	90.5102	3.9727	468.024	52.0544
10.8833	-82.5893	59.3531	90.5106	4.08226	468.064	51.9199
10.9	-82.5861	59.3598	90.5398	3.96126	468.149	51.7965
10.9167	-82.5903	59.3685	90.5319	4.1288	468.139	51.6708
10.9333	-82.5851	59.3589	90.5393	4.53056	468.039	51.5429
10.95	-82.5837	59.3746	90.5401	3.72704	468.126	51.4193
10.9667	-82.5808	59.3867	90.5454	4.29756	468.271	51.2991
10.9833	-82.5831	59.3665	90.5207	4.56566	468.09	51.1781
11	-82.5869	59.3554	90.5148	4.28673	468.033	51.0635
11.0167	-82.5845	59.3627	90.5135	3.59779	468.03	50.9478
11.0333	-82.5846	59.3719	90.4966	9.18083	468.203	50.839
11.05	-82.5864	59.36	90.5195	4.12819	468.242	50.7311
11.0667	-82.5887	59.4279	90.689	4.35295	468.159	50.6272
11.0833	-82.5921	59.3664	90.5344	4.67308	468.123	50.5256
11.1	-82.5965	59.369	90.5381	5.02235	468.215	50.4319
11.1167	-82.6048	59.3874	90.5732	3.97499	468.299	50.3385
11.1333	-82.604	59.4093	90.6028	4.32976	468.398	50.2503
11.15	-82.611	59.4154	90.5793	4.00551	468.295	50.1699
11.1667	-82.6121	59.3665	90.5293	22.0119	468.003	50.0904
11.1833	-82.6154	59.3655	90.5647	0.312881	468.201	50.0141
11.2	-82.6164	59.3816	90.5828	-0.303268	468.232	49.9422
11.2167	-82.6154	59.4213	90.6959	-0.672226	468.251	49.8747
11.2333	-82.6191	59.4038	90.6045	4.2057	468.241	49.8138
11.25	-82.6222	59.3786	90.5294	4.32976	468.241	49.748
11.2667	-82.6249	59.3761	90.5372	4.49837	468.149	49.6943
11.2833	-82.6298	59.3777	90.5564	3.61748	468.126	49.6427
11.3	-82.6283	59.4103	90.6092	4.64088	468.123	49.5979
11.3167	-82.6247	59.4111	90.5798	3.98094	468.058	49.5506
11.3333	-82.6279	59.3794	90.5445	3.92433	468.062	49.5139
11.35	-82.6299	59.3636	90.5087	3.48625	468.19	49.4732
11.3667	-82.637	59.3852	90.547	6.5583	468.175	49.4402
11.3833	-82.6403	59.3812	90.565	3.95958	467.97	49.4106
11.4	-82.6424	59.3778	90.517	4.42863	468.12	49.3861
11.4167	-82.6511	59.3827	90.5613	4.14009	468.098	49.3624
11.4333	-82.6527	59.3569	90.5015	4.42085	468.213	49.342
11.45	-82.6513	59.3771	90.5463	3.78075	468.206	49.3253
11.4667	-82.6563	59.3853	90.5485	3.79204	468.263	49.3061
11.4833	-82.6609	59.3592	90.5079	3.8517	468.267	49.2947
11.5	-82.6606	59.3786	90.5625	4.27544	468.086	49.2843
11.5167	-82.6659	59.416	90.5709	4.44588	468.272	49.2738
11.5333	-82.6698	59.38	90.5457	4.44832	468.193	49.2713
11.55	-82.6713	59.3739	90.5125	4.26704	468.058	49.2695
11.5667	-82.6757	59.3899	90.5529	4.09843	468.307	49.2698
11.5833	-82.6795	59.4833	90.7064	4.23439	468.225	49.2738
11.6	-82.6801	59.3876	90.5366	4.16756	468.283	49.276
11.6167	-82.6803	59.3554	90.5084	4.37325	468.339	49.2838
11.6333	-82.685	59.3661	90.5123	4.25941	468.287	49.2904
11.65	-82.6884	59.3797	90.5627	3.58406	468.105	49.3052
11.6667	-82.6894	59.4492	90.6104	3.82362	468.31	49.3177
11.6833	-82.6896	59.4064	90.5914	4.47929	468.176	49.3337
11.7	-82.6919	59.4062	90.584	4.30702	468.195	49.3523
11.7167	-82.6962	59.4007	90.6135	3.95592	468.101	49.3681
11.7333	-82.7001	59.3914	90.586	4.34456	468.194	49.3876
11.75	-82.7026	59.412	90.6229	4.0818	468.196	49.4076
11.7667	-82.7065	59.3607	90.5259	4.23973	468.052	49.4321
11.7833	-82.7067	59.4791	90.6764	4.13536	468.253	49.4587
11.8	-82.7111	59.4195	90.5854	4.33144	468.175	49.4825
11.8167	-82.7117	59.4228	90.5567	4.43581	468.083	49.512
11.8333	-82.7099	59.3699	90.5203	4.16039	468.278	49.5394
11.85	-82.7105	59.3601	90.5259	4.05907	468.255	49.5702
11.8667	-82.7111	59.3662	90.5419	4.02153	468.17	49.5994
11.8833	-82.7139	59.4404	90.6054	3.80455	468.195	49.6339
11.9	-82.7128	59.3624	90.5273	3.49098	468.11	49.6714
11.9167	-82.7158	59.4059	90.6261	3.91609	468.06	49.7121
11.9333	-82.7203	59.3917	90.55	3.76946	467.903	49.75
11.95	-82.7238	59.3633	90.5131	4.4352	468.175	49.7854
11.9667	-82.7238	59.3966	90.5579	4.61754	468.091	49.8248
11.9833	-82.7213	59.3461	90.5015	9.13384	468.078	49.8669
12	-82.721	59.372	90.5335	4.0937	468.239	49.9079
12.0167	-82.7239	59.3856	90.5827	4.14314	468.086	49.9491
12.0333	-82.7242	59.3853	90.5784	14.2789	468.177	49.9935
12.05	-82.7277	59.3885	90.5712	4.28795	468.054	50.0405
12.0667	-82.7342	59.4328	90.5909	4.105	468.099	50.0817
12.0833	-82.7338	59.3758	90.5285	3.94768	468.216	50.1324
12.1	-82.7338	59.3722	90.528	3.88207	468.229	50.1777
12.1167	-82.7348	59.3758	90.5233	4.56093	468.342	50.2267
12.1333	-82.7334	59.4334	90.5956	3.94768	468.188	50.2743
12.15	-82.7334	59.3766	90.5683	4.8745	468.092	50.326
12.1667	-82.7401	59.3836	90.5511	-8.14476	468.123	50.3779
12.1833	-82.7419	59.4476	90.6304	3.43086	468.351	50.4285
12.2	-82.7438	59.3795	90.5692	3.76884	468.346	50.4829
12.2167	-82.7407	59.4433	90.6971	4.00429	468.226	50.5383
12.2333	-82.7396	59.4601	90.7708	3.74443	468.304	50.5904
12.25	-82.738	59.3743	90.5782	3.84148	468.43	50.6466
12.2667	-82.7424	59.385	90.5782	4.12529	468.255	50.6979
12.2833	-82.7396	59.4033	90.6062	4.21577	468.305	50.7569
12.3	-82.7401	59.3571	90.5241	4.14543	468.292	50.806
12.3167	-82.7378	59.3731	90.5463	4.25346	468.2	50.8649
12.3333	-82.7432	59.3546	90.5102	3.70079	468.186	50.9205
12.35	-82.7454	59.3577	90.5329	-0.454636	468.26	50.9754
12.3667	-82.749	59.3763	90.5335	25.1174	468.224	51.0339
12.3833	-82.7485	59.4029	90.5738	-0.349197	468.315	51.0915
12.4	-82.7471	59.3986	90.6033	3.52257	468.292	51.1494
12.4167	-82.748	59.3705	90.5291	3.5537	468.273	51.2016
12.4333	-82.7499	59.3667	90.5402	3.92143	468.211	51.2527
12.45	-82.7508	59.3641	90.5535	3.59352	468.298	51.3064
12.4667	-82.7525	59.3568	90.5296	3.4594	468.261	51.3578
12.4833	-82.7511	59.3786	90.5866	3.28712	468.012	51.4089
12.5	-82.7534	59.4413	90.6472	3.55186	468.077	51.4622
12.5167	-82.754	59.4074	90.5998	3.74199	468.213	51.5134
12.5333	-82.7534	59.3726	90.5723	3.94875	468.109	51.5653
12.55	-82.7503	59.3821	90.5999	3.52028	468.061	51.6132
12.5667	-82.7468	59.3449	90.5093	3.54286	468.108	51.6558
12.5833	-82.7476	59.3595	90.5184	3.5006	468.235	51.7016
12.6	-82.7471	59.3496	90.5257	3.30681	468.22	51.7477
12.6167	-82.7442	59.3769	90.6078	3.52028	468.208	51.7899
12.6333	-82.7445	59.3685	90.581	3.87077	468.182	51.8241
12.65	-82.7403	59.3658	90.5715	3.39623	468.174	51.8577
12.6667	-82.7432	59.3954	90.5843	3.32954	468.336	51.8926
12.6833	-82.7409	59.3488	90.5105	3.47618	468.129	51.9204
12.7	-82.7436	59.3523	90.5549	3.43025	467.991	51.9502
12.7167	-82.7451	59.3853	90.5781	3.2502	468.329	51.9709
12.7333	-82.7459	59.3699	90.5627	3.34801	468.37	51.9958
12.75	-82.7442	59.3838	90.585	3.31764	468.339	52.0129
12.7667	-82.7482	59.3624	90.5615	2.87239	468.456	52.0284
12.7833	-82.752	59.3844	90.5523	3.04222	468.449	52.0364
12.8	-82.7465	59.3926	90.5817	3.00758	468.585	52.0405
12.8167	-82.7456	59.3867	90.6358	3.80928	468.366	52.0406
12.8333	-82.7476	59.3792	90.6194	3.39455	468.503	52.0396
12.85	-82.743	59.3877	90.5639	3.23357	468.345	52.0364
12.8667	-82.7476	59.3693	90.5663	3.71101	468.338	52.0286
12.8833	-82.7456	59.3653	90.5199	0.0345612	468.287	52.0155
12.9	-82.7474	59.3568	90.563	-0.225143	468.352	51.9999
12.9167	-82.7444	59.3934	90.5993	-0.547562	468.056	51.9796
12.9333	-82.7422	59.4056	90.6063	2.69417	468.232	51.9593
12.95	-82.7395	59.3481	90.5427	2.59819	468.134	51.9291
12.9667	-82.739	59.4115	90.6507	2.72759	468.095	51.8964
12.9833	-82.7406	59.3684	90.5766	2.83958	468.13	51.8595
13	-82.7419	59.349	90.5582	2.75963	468.195	51.8182
13.0167	-82.7425	59.3694	90.5601	3.0201	468.17	51.7742
13.0333	-82.7399	59.361	90.5923	3.22884	468.193	51.7234
13.05	-82.7409	59.351	90.5386	2.60658	468.315	51.6738
13.0667	-82.7468	59.3453	90.5489	3.24486	468.28	51.616
13.0833	-82.747	59.3469	90.537	3.05595	467.974	51.5583
13.1	-82.7456	59.3882	90.6489	2.46819	468.307	51.4977
13.1167	-82.7502	59.3934	90.5903	2.58034	468.331	51.4397
13.1333	-82.7538	59.3424	90.5492	2.95158	468.296	51.3735
13.15	-82.7583	59.3711	90.5648	2.29958	468.147	51.3097
13.1667	-82.7581	59.3446	90.5331	2.59224	468.226	51.2396
13.1833	-82.7621	59.3519	90.5781	2.31682	468.36	51.1712
13.2	-82.7607	59.36	90.5732	2.69051	468.219	51.0996
13.2167	-82.761	59.4874	90.7314	2.38121	468.333	51.0265
13.2333	-82.7602	59.409	90.7096	2.575	468.211	50.9502
13.25	-82.7573	59.3597	90.5897	2.63634	468.078	50.8749
13.2667	-82.7551	59.3546	90.5526	2.61131	468.244	50.7975
13.2833	-82.7578	59.3504	90.5766	2.63756	468.224	50.7194
13.3	-82.758	59.3415	90.5473	2.48131	468.164	50.6425
13.3167	-82.763	59.3498	90.5631	2.35558	468.273	50.5651
13.3333	-82.7636	59.4477	90.6756	2.12135	468.266	50.4849
13.35	-82.7688	59.6035	90.5924	2.26021	468.248	50.4041
13.3667	-82.768	59.342	90.5398	2.13799	468.362	50.3265
13.3833	-82.7723	59.4085	90.5668	2.12486	468.506	50.2544
13.4	-82.7747	59.344	90.5438	2.15233	468.475	50.1804
13.4167	-82.7743	59.363	90.5911	2.51534	468.372	50.1012
13.4333	-82.7779	59.3491	90.5653	1.90743	468.33	50.028
13.45	-82.7834	59.3566	90.5872	2.26433	468.327	49.9509
13.4667	-82.7897	59.4051	90.6149	2.03484	468.301	49.8809
13.4833	-82.7902	59.3836	90.6283	2.10518	468.361	49.8086
13.5	-82.7927	59.3555	90.5595	1.79527	468.222	49.7416
13.5167	-82.7981	59.3351	90.5085	2.02889	468.217	49.6752
13.5333	-82.8008	59.3357	90.528	2.66548	468.262	49.6026
13.55	-82.8088	59.3444	90.5328	1.94725	468.221	49.5412
13.5667	-82.8118	59.3536	90.5418	1.68205	468.217	49.4737
13.5833	-82.8155	59.3586	90.5572	2.52419	468.257	49.4175
13.6	-82.8141	59.3536	90.5502	2.12914	468.184	49.3569
13.6167	-82.824	59.324	90.5152	1.29997	468.203	49.2947
13.6333	-82.8323	59.3522	90.5927	2.39906	468.169	49.2379
13.65	-82.8332	59.3462	90.556	2.09633	468.142	49.1827
13.6667	-82.8436	59.3427	90.5547	2.46529	468.224	49.1302
13.6833	-82.8513	59.3317	90.5256	1.95976	468.035	49.081
13.7	-82.8564	59.3667	90.559	-0.432053	468.288	49.035
13.7167	-82.8602	59.3646	90.639	-1.18599	468.199	48.9841
13.7333	-82.8664	59.3841	90.5689	-1.30516	468.123	48.9353
13.75	-82.8729	59.3597	90.5793	-0.338974	468.305	48.8894
13.7667	-82.8796	59.3636	90.6075	1.22124	468.377	48.8458
13.7833	-82.8881	59.3693	90.6117	1.7321	468.274	48.8068
13.8	-82.8983	59.3307	90.5247	2.31682	468.224	48.7681
13.8167	-82.9014	59.3351	90.5604	2.58385	468.273	48.7313
13.8333	-82.9046	59.338	90.5285	1.82091	468.364	48.6979
13.85	-82.9122	59.3629	90.6062	11.388	468.292	48.6634
13.8667	-82.9179	59.36	90.5946	1.2719	468.358	48.63
13.8833	-82.9203	59.3398	90.5596	1.79298	468.291	48.5967
13.9	-82.9253	59.3841	90.5398	1.78932	468.188	48.5651
13.9167	-82.9296	59.3772	90.6048	2.32994	468.298	48.5394
13.9333	-82.9394	59.34	90.5503	1.66176	468.44	48.5119
13.95	-82.9446	59.4108	90.6731	2.13387	468.168	48.4866
13.9667	-82.9507	59.3865	90.62	1.1689	468.447	48.4608
13.9833	-82.9557	59.3682	90.6208	1.58012	468.309	48.4379
14	-82.9675	59.3673	90.5482	1.95442	468.249	48.4126
14.0167	-82.9757	59.3552	90.6022	1.41502	468.424	48.3874
14.0333	-82.98	59.3688	90.5807	1.61644	468.302	48.3672
14.05	-82.981	59.517	90.6527	1.81969	468.261	48.3535
14.0667	-82.9871	59.3446	90.5447	2.47002	468.315	48.3317
14.0833	-82.9961	59.3409	90.5184	1.41441	468.211	48.3123
14.1	-82.9987	59.3487	90.5965	1.88713	468.266	48.2954
14.1167	-83.0004	59.3612	90.5839	2.08672	468.284	48.279
14.1333	-83.0042	59.3469	90.5875	1.6993	468.407	48.2644
14.15	-83.009	59.3546	90.5451	1.79405	468.309	48.25
14.1667	-83.0154	59.3552	90.5822	1.43059	468.181	48.2349
14.1833	-83.0219	59.3441	90.5708	1.82457	468.355	48.2214
14.2	-83.0209	59.3612	90.5555	1.96159	468.402	48.2095
14.2167	-83.0233	59.3305	90.5215	1.51451	468.127	48.1947
14.2333	-83.0262	59.3234	90.5184	2.45094	468.309	48.1808
14.25	-83.0294	59.3397	90.5427	1.66237	468.18	48.1687
14.2667	-83.0296	59.3562	90.5907	1.50383	468.294	48.1593
14.2833	-83.0309	59.3841	90.5622	1.13075	468.395	48.1466
14.3	-83.029	59.3716	90.5749	1.78459	468.24	48.1374
14.3167	-83.0296	59.5972	90.8408	1.6468	468.275	48.1281
14.3333	-83.0291	59.3546	90.5772	1.50078	468.353	48.1211
14.35	-83.0302	59.3571	90.5927	0.558548	468.477	48.1117
14.3667	-83.0302	59.3414	90.5468	1.19148	468.421	48.1026
14.3833	-83.0256	59.3327	90.5639	1.70113	468.292	48.0972
14.4	-83.0233	59.3461	90.5451	1.61171	468.378	48.0871
14.4167	-83.0236	59.3382	90.5676	1.64574	468.558	48.079
14.4333	-83.025	59.3734	90.6217	1.9503	468.255	48.0651
14.45	-83.0233	59.344	90.5319	2.1624	468.44	48.0584
14.4667	-83.0132	59.34	90.5604	2.20055	468.363	48.0544
14.4833	-83.0123	59.4033	90.6515	1.85616	468.172	48.0456
14.5	-83.0079	59.3729	90.6017	1.74217	468.268	48.0396
14.5167	-83.0039	59.3334	90.5492	1.74461	468.284	48.0334
14.5333	-83.0016	59.3502	90.5601	1.27907	468.401	48.0274
14.55	-83.0019	59.3453	90.5621	1.30898	468.356	48.0203
14.5667	-82.9948	59.3182	90.5286	2.00096	468.296	48.0178
14.5833	-82.9881	59.3868	90.6104	1.65047	468.285	48.0109
14.6	-82.9827	59.3545	90.5299	1.37032	468.204	48.0085
14.6167	-82.9751	59.435	90.7723	1.11931	468.13	48.0088
14.6333	-82.9708	59.3311	90.5193	1.28395	468.284	48.0021
14.65	-82.9673	59.3398	90.5553	1.64391	468.292	47.9992
14.6667	-82.9621	59.4033	90.6574	1.60515	468.142	47.9925
14.6833	-82.9609	59.389	90.6153	1.85066	468.218	47.9891
14.7	-82.9592	59.344	90.5576	1.61583	468.243	47.9864
14.7167	-82.9557	59.3337	90.5537	1.82991	468.356	47.98
14.7333	-82.9534	59.3739	90.6245	1.95915	468.223	47.9713
14.75	-82.9507	59.3874	90.6782	1.56044	468.177	47.971
14.7667	-82.9403	59.3679	90.5537	1.8055	468.345	47.9668
14.7833	-82.9369	59.376	90.631	1.55983	468.394	47.9635
14.8	-82.9298	59.4363	90.602	1.80305	468.177	47.9578
14.8167	-82.9258	59.3427	90.5578	1.77681	468.288	47.9531
14.8333	-82.9203	59.3708	90.5923	1.73622	468.205	47.9522
14.85	-82.9224	59.3806	90.5782	1.7321	468.223	47.951
14.8667	-82.9173	59.4337	90.6449	2.06596	468.352	47.9484
14.8833	-82.9099	59.3359	90.5439	1.83464	468.327	47.9498
14.9	-82.9076	59.3301	90.5286	-0.830154	468.215	47.9432
14.9167	-82.9049	59.3279	90.5338	-1.58653	468.385	47.9409
14.9333	-82.9029	59.3212	90.5311	0.641403	468.29	47.9379
14.95	-82.9009	59.3362	90.5723	1.88408	468.387	47.9334
14.9667	-82.9009	59.327	90.5502	1.48293	468.368	47.9278
14.9833	-82.8967	59.34	90.5636	1.59019	468.3	47.9279
15	-82.8918	59.3525	90.5975	1.48415	468.317	47.9272
15.0167	-82.8913	59.3475	90.5804	2.38838	468.33	47.922
15.0333	-82.8912	59.3319	90.5177	1.68327	468.364	47.9217
15.05	-82.884	59.3447	90.5343	2.11357	468.291	47.9221
15.0667	-82.8869	59.3198	90.521	2.01576	468.369	47.9192
15.0833	-82.8826	59.3664	90.5914	1.65703	468.362	47.9166
15.1	-82.8782	59.3221	90.5132	2.23869	468.38	47.9189
15.1167	-82.8765	59.3328	90.5384	2.01637	468.321	47.9133
15.1333	-82.8722	59.4912	90.6152	1.60576	468.301	47.9156
15.15	-82.8738	59.3322	90.5373	1.8412	468.258	47.9092
15.1667	-82.8722	59.3389	90.5502	1.86745	468.098	47.9099
15.1833	-82.8707	59.3327	90.5584	1.93901	468.087	47.9102
15.2	-82.8671	59.3769	90.6281	1.61827	468.244	47.9081
15.2167	-82.8646	59.3188	90.5373	2.25243	467.906	47.9116
15.2333	-82.8666	59.3525	90.5241	2.06352	468.234	47.909
15.25	-82.8681	59.3473	90.5492	1.61583	468.056	47.9058
15.2667	-82.8703	59.3409	90.5535	2.03911	467.962	47.9006
15.2833	-82.8703	59.3449	90.6002	1.60332	468.057	47.8992
15.3	-82.8721	59.3185	90.5241	1.8502	468.167	47.8997
15.3167	-82.871	59.3562	90.5708	2.15111	468.002	47.8991
15.3333	-82.8703	59.3211	90.4966	2.24175	468.079	47.8971
15.35	-82.8701	59.3182	90.5358	2.1035	468.079	47.8896
15.3667	-82.8689	59.3172	90.5074	2.48497	468.16	47.8892
15.3833	-82.868	59.3174	90.5213	1.76552	468.179	47.8928
15.4	-82.8671	59.3426	90.5216	2.05757	468.272	47.8916
15.4167	-82.8643	59.4358	90.7531	1.8531	468.224	47.8915
15.4333	-82.8606	59.3096	90.5033	2.28645	468.141	47.8909
15.45	-82.8634	59.3139	90.5294	3.36296	468.215	47.8867
15.4667	-82.8663	59.3218	90.5436	2.27211	468.131	47.8852
15.4833	-82.8698	59.3281	90.5084	2.16667	468.052	47.8872
15.5	-82.8738	59.3311	90.5256	1.45607	468.106	47.8893
15.5167	-82.875	59.3475	90.5454	2.47597	468.039	47.8857
15.5333	-82.8727	59.3409	90.5523	2.49504	468.053	47.889
15.55	-82.8712	59.3337	90.5189	1.72432	468.189	47.8861
15.5667	-82.8707	59.3324	90.5502	2.41997	468.159	47.8822
15.5833	-82.8753	59.3522	90.5909	2.35863	468.04	47.8828
15.6	-82.8732	59.3307	90.536	1.55449	468.066	47.8812
15.6167	-82.8767	59.353	90.5703	1.60393	468.079	47.8803
15.6333	-82.8791	59.3272	90.5091	2.1804	468.08	47.8777
15.65	-82.88	59.3812	90.6287	2.35558	468.177	47.8762
15.6667	-82.8834	59.315	90.5096	2.33955	467.968	47.878
15.6833	-82.8812	59.3182	90.5123	1.73088	468.034	47.8771
15.7	-82.8799	59.3618	90.624	2.82829	467.999	47.8785
15.7167	-82.882	59.3621	90.5563	1.73805	467.975	47.8768
15.7333	-82.886	59.3238	90.5099	2.22923	467.895	47.8767
15.75	-82.8808	59.351	90.6266	2.40929	468.036	47.8713
15.7667	-82.8785	59.3366	90.5409	2.45445	467.933	47.869
15.7833	-82.8774	59.3267	90.548	2.23991	467.934	47.87
15.8	-82.8788	59.323	90.5239	-1.60088	468.091	47.8716
15.8167	-82.8863	59.3322	90.5541	2.07909	468.155	47.8669
15.8333	-82.8848	59.3108	90.4932	2.46056	467.948	47.8645
15.85	-82.8846	59.3137	90.4946	2.31621	467.893	47.8704
15.8667	-82.8826	59.4291	90.6739	2.18697	467.93	47.8696
15.8833	-82.88	59.3273	90.5163	2.63573	467.932	47.8718
15.9	-82.8825	59.3176	90.5178	2.31682	468.124	47.8672
15.9167	-82.8843	59.4654	90.6817	1.98784	468.112	47.8732
15.9333	-82.8817	59.3353	90.5233	2.66853	468.195	47.8703
15.95	-82.8793	59.3478	90.6173	2.3037	468.042	47.8712
15.9667	-82.8796	59.2973	90.4784	2.60658	468.135	47.8704
15.9833	-82.879	59.3411	90.5468	2.76146	468.194	47.8704
16	-82.873	59.3053	90.487	2.41219	468.085	47.8655
16.0167	-82.8722	59.3159	90.5146	2.78297	468.29	47.8675
16.0333	-82.8716	59.3099	90.5099	2.41341	468.122	47.8696
16.05	-82.8719	59.3371	90.5399	2.39784	468.125	47.8643
16.0667	-82.8706	59.4309	90.763	2.36031	468.054	47.8669
16.0833	-82.869	59.3505	90.5512	2.5666	468.161	47.8645
16.1	-82.8664	59.3177	90.5129	2.97066	467.981	47.8646
16.1167	-82.8642	59.3168	90.4963	2.84843	468.179	47.8597
16.1333	-82.8632	59.3099	90.5222	1.99013	468.119	47.8637
16.15	-82.8605	59.345	90.5784	3.29201	467.997	47.8611
16.1667	-82.8616	59.3276	90.5109	3.11546	468.303	47.8584
16.1833	-82.8605	59.3273	90.5116	1.97105	468.128	47.8545
16.2	-82.8613	59.3406	90.5163	2.46056	468.217	47.8555
16.2167	-82.864	59.3154	90.5187	1.68739	468.062	47.8576
16.2333	-82.8585	59.3308	90.5496	2.5576	468.135	47.8541
16.25	-82.8596	59.3263	90.5442	2.80205	468.021	47.8503
16.2667	-82.8579	59.3418	90.564	5.6797	468.039	47.8516
16.2833	-82.8576	59.3884	90.6068	2.70897	468.05	47.8539
16.3	-82.851	59.36	90.5299	-1.0244	468.142	47.8521
16.3167	-82.8504	59.3218	90.5084	4.70406	467.928	47.8504
16.3333	-82.8466	59.3057	90.5021	3.14659	468.111	47.8497
16.35	-82.8463	59.3275	90.5174	2.4218	467.968	47.8497
16.3667	-82.8478	59.347	90.5483	3.05779	467.972	47.8515
16.3833	-82.8452	59.2963	90.4752	3.19893	468.129	47.8484
16.4	-82.8394	59.3375	90.5749	3.11195	468.151	47.8468
16.4167	-82.8385	59.3316	90.5143	3.1472	467.968	47.8451
16.4333	-82.8362	59.316	90.5111	3.24425	468.016	47.8489
16.45	-82.8332	59.3334	90.5206	3.19664	468.044	47.848
16.4667	-82.8306	59.307	90.4929	3.15727	467.919	47.8484
16.4833	-82.822	59.3476	90.5431	2.87834	468.042	47.8468
16.5	-82.8199	59.3154	90.5175	2.4575	467.944	47.8451
16.5167	-82.8205	59.3415	90.5366	3.29491	467.819	47.8408
16.5333	-82.8207	59.3145	90.4978	0.504227	468.082	47.8379
16.55	-82.8188	59.3069	90.5148	-0.564957	468.184	47.8399
16.5667	-82.8207	59.3105	90.4899	-0.346146	468.078	47.8443
16.5833	-82.8202	59.426	90.6439	3.21739	468.114	47.8436
16.6	-82.8147	59.3102	90.4966	2.87834	468.194	47.8413
16.6167	-82.8114	59.3502	90.5354	2.76924	468.163	47.8429
16.6333	-82.8121	59.3145	90.4917	2.90276	468.166	47.8437
16.65	-82.8063	59.3572	90.5325	2.78175	468.167	47.8445
16.6667	-82.8082	59.3633	90.5863	2.83836	468.049	47.8405
16.6833	-82.8082	59.3186	90.5003	2.91771	468.141	47.8408
16.7	-82.8054	59.3394	90.5419	2.77702	468.003	47.8388
16.7167	-82.8077	59.3469	90.5347	2.90154	468.059	47.8375
16.7333	-82.806	59.2968	90.4623	2.62383	468.132	47.8417
16.75	-82.803	59.3032	90.4714	3.04466	468.298	47.8382
16.7667	-82.8031	59.3281	90.5543	3.23051	468.127	47.8382
16.7833	-82.8008	59.3169	90.5027	3.41774	468.112	47.8399
16.8	-82.8019	59.3047	90.4655	1.21422	468.045	47.842
16.8167	-82.8027	59.3069	90.4971	3.56316	467.992	47.839
16.8333	-82.801	59.2983	90.463	3.36403	467.954	47.8387
16.85	-82.7996	59.385	90.5296	3.56316	467.989	47.8387
16.8667	-82.7996	59.474	90.6088	2.97432	468.067	47.8385
16.8833	-82.8017	59.3412	90.5907	3.38081	467.835	47.839
16.9	-82.8008	59.2951	90.4644	2.88307	467.914	47.8352
16.9167	-82.7992	59.3606	90.6197	3.01964	467.965	47.8347
16.9333	-82.7953	59.3261	90.5531	3.04939	468.065	47.8385
16.95	-82.8002	59.2858	90.4513	0.73494	467.904	47.8391
16.9667	-82.8013	59.2982	90.4505	4.49776	467.978	47.8371
16.9833	-82.7969	59.3055	90.525	3.64784	468.139	47.8376
17	-82.7947	59.3037	90.4717	3.23769	468.037	47.8388
17.0167	-82.7993	59.345	90.5741	3.49815	468.007	47.8385
17.0333	-82.7963	59.2892	90.4514	3.05351	468.114	47.8344
17.05	-82.7947	59.353	90.5448	3.19069	468.124	47.8304
17.0667	-82.792	59.2837	90.4617	3.339	467.989	47.8332
17.0833	-82.7923	59.3282	90.5013	3.00468	467.95	47.8382
17.1	-82.7924	59.2979	90.4746	3.4922	467.799	47.8385
17.1167	-82.7866	59.3049	90.5206	2.89269	468.097	47.837
17.1333	-82.7891	59.3758	90.5085	3.48564	468.146	47.8367
17.15	-82.7885	59.3427	90.5196	2.8997	467.903	47.835
17.1667	-82.7894	59.2979	90.4923	2.84431	467.987	47.8376
17.1833	-82.7833	59.2889	90.4626	3.0381	468.092	47.8358
17.2	-82.7799	59.3218	90.4781	3.92738	468.116	47.8365
17.2167	-82.7764	59.2973	90.4659	3.64128	467.949	47.8335
17.2333	-82.7828	59.3412	90.5421	3.48274	467.923	47.835
17.25	-82.7815	59.3311	90.5044	3.49281	467.918	47.8359
17.2667	-82.783	59.3447	90.5618	3.21388	467.943	47.8396
17.2833	-82.7805	59.3295	90.5215	3.27293	468.06	47.8371
17.3	-82.7796	59.2979	90.447	7.56981	468.137	47.8359
17.3167	-82.7789	59.2893	90.4409	3.10783	468.003	47.8385
17.3333	-82.7697	59.2815	90.4479	3.81889	468.016	47.8378
17.35	-82.7735	59.2962	90.481	3.20671	467.933	47.8373
17.3667	-82.775	59.3186	90.4902	3.4565	467.872	47.8339
17.3833	-82.7688	59.3308	90.5215	3.83492	468.047	47.8346
17.4	-82.768	59.3238	90.528	3.61137	467.958	47.8358
17.4167	-82.7636	59.2876	90.4537	3.68233	467.708	47.837
17.4333	-82.765	59.2995	90.4618	3.76762	468.027	47.8353
17.45	-82.7647	59.305	90.4713	3.24135	468.031	47.8367
17.4667	-82.7633	59.2925	90.4433	3.55598	467.852	47.8352
17.4833	-82.7624	59.2931	90.4452	3.72826	467.831	47.8344
17.5	-82.761	59.3096	90.5099	4.06212	467.834	47.8326
17.5167	-82.7607	59.331	90.5009	3.27827	468.005	47.8349
17.5333	-82.7641	59.3043	90.4759	3.05717	467.978	47.835
17.55	-82.7576	59.2983	90.473	3.79509	468.018	47.8332
17.5667	-82.7584	59.3014	90.4861	3.85765	468.065	47.8291
17.5833	-82.7573	59.3034	90.4902	0.500107	467.916	47.8315
17.6	-82.7548	59.3014	90.4751	-2.27318	467.937	47.83
17.6167	-82.756	59.2936	90.4688	-0.136948	468.115	47.8332
17.6333	-82.7531	59.3061	90.4766	-0.121994	467.833	47.8347
17.65	-82.7538	59.2954	90.4638	4.20815	468.061	47.8329
17.6667	-82.7468	59.3002	90.4749	3.80333	467.89	47.832
17.6833	-82.7454	59.3159	90.5183	3.70262	467.946	47.8281
17.7	-82.7461	59.3066	90.4667	3.49693	467.985	47.8288
17.7167	-82.7474	59.2976	90.4429	3.04817	467.87	47.831
17.7333	-82.7497	59.3156	90.5079	3.76701	467.832	47.8329
17.75	-82.749	59.3063	90.4839	4.01192	467.856	47.8323
17.7667	-82.7517	59.2893	90.4717	3.43269	467.933	47.8339
17.7833	-82.7537	59.3618	90.5723	3.92372	468.008	47.8349
17.8	-82.7543	59.3067	90.4525	3.35457	467.802	47.8321
17.8167	-82.7529	59.3169	90.4803	3.77419	468.077	47.8304
17.8333	-82.7589	59.3076	90.4771	4.23256	468.025	47.831
17.85	-82.7604	59.2924	90.4388	3.76167	467.78	47.8338
17.8667	-82.7605	59.2951	90.4719	3.46657	467.775	47.8346
17.8833	-82.758	59.3151	90.4894	3.75862	467.827	47.831
17.9	-82.7531	59.3374	90.5177	4.18602	467.658	47.8347
17.9167	-82.7511	59.2927	90.4238	3.88985	467.941	47.8359
17.9333	-82.7509	59.3015	90.4794	3.41896	467.859	47.8384
17.95	-82.7549	59.3797	90.588	3.18581	467.954	47.8375
17.9667	-82.7541	59.3047	90.4791	3.96126	467.953	47.8333
17.9833	-82.7519	59.3252	90.5041	3.50243	467.855	47.8335
18	-82.7479	59.2931	90.4493	3.92082	468.05	47.8318
18.0167	-82.7482	59.3057	90.4815	3.28423	468.059	47.8353
18.0333	-82.7461	59.3064	90.5222	3.77831	467.947	47.8338
18.05	-82.7482	59.3391	90.5172	3.5656	467.861	47.8326
18.0667	-82.7497	59.323	90.5412	4.53835	467.769	47.8324
18.0833	-82.7529	59.3501	90.4907	3.60847	467.988	47.8329
18.1	-82.7511	59.3021	90.4485	3.44582	468.037	47.8313
18.1167	-82.7548	59.3186	90.5059	3.80577	467.756	47.8339
18.1333	-82.7511	59.3179	90.474	3.72704	467.981	47.8306
18.15	-82.7488	59.3473	90.5499	3.31337	468.137	47.8336
18.1667	-82.7473	59.3336	90.604	2.63817	467.863	47.8323
18.1833	-82.7477	59.3247	90.4969	6.11488	467.983	47.8292
18.2	-82.7558	59.3064	90.4838	3.19298	468.078	47.8249
18.2167	-82.7548	59.2849	90.4266	3.4774	468.054	47.8175
18.2333	-82.7525	59.3023	90.4554	3.66325	467.99	47.8153
18.25	-82.7483	59.3208	90.4894	3.84804	467.947	47.8179
18.2667	-82.7477	59.2806	90.4374	3.8105	467.965	47.8187
18.2833	-82.7496	59.3101	90.4894	3.63167	467.987	47.8199
18.3	-82.7493	59.2867	90.4421	3.06191	468.065	47.8179
18.3167	-82.7508	59.3394	90.5238	3.59184	467.88	47.8156
18.3333	-82.7554	59.2999	90.4522	4.3351	468.006	47.8136
18.35	-82.7532	59.3896	90.64	4.31603	467.946	47.8098
18.3667	-82.7525	59.2966	90.4548	4.1581	467.925	47.8063
18.3833	-82.7543	59.3107	90.4858	3.34618	467.812	47.8104
18.4	-82.7531	59.3041	90.4664	3.97682	468.069	47.8114
18.4167	-82.7496	59.2966	90.4586	3.47679	468.064	47.8091
18.4333	-82.7543	59.3145	90.453	4.02458	467.928	47.8118
18.45	-82.7496	59.3272	90.5013	4.2379	467.983	47.813
18.4667	-82.7505	60.1612	90.7008	4.00307	468.047	47.8089
18.4833	-82.7515	59.3057	90.4691	4.06029	467.971	47.8085
18.5	-82.7474	59.3172	90.471	0.371933	467.872	47.8082
18.5167	-82.7451	59.309	90.456	0.149002	467.786	47.8062
18.5333	-82.7454	59.3229	90.496	0.0882721	467.837	47.8051
18.55	-82.7488	59.318	90.4516	3.73955	467.709	47.8017
18.5667	-82.7543	59.2855	90.4145	4.46968	467.745	47.8042
18.5833	-82.7532	59.307	90.4551	3.58757	467.894	47.8068
18.6	-82.7503	59.3108	90.4839	3.94112	467.689	47.8025
18.6167	-82.7476	59.3105	90.4693	4.44527	467.884	47.8016
18.6333	-82.7442	59.2957	90.4224	3.40706	467.835	47.7992
18.65	-82.7409	59.3255	90.5033	3.26637	467.812	47.7984
18.6667	-82.7396	59.3337	90.5148	3.67226	467.932	47.8022
18.6833	-82.7425	59.3841	90.5323	3.28774	467.896	47.7984
18.7	-82.7433	59.3151	90.4705	4.75349	467.975	47.801
18.7167	-82.7412	59.3043	90.4397	3.87367	467.786	47.8002
18.7333	-82.7389	59.2893	90.4246	4.30229	468.004	47.8005
18.75	-82.7374	59.3104	90.4873	4.53117	467.9	47.801
18.7667	-82.7343	59.378	90.6551	3.58101	467.785	47.7993
18.7833	-82.7357	59.3015	90.4728	4.37325	467.9	47.8022
18.8	-82.7351	59.3028	90.4356	4.06746	467.962	47.7996
18.8167	-82.7389	59.3217	90.4714	4.41078	467.78	47.7956
18.8333	-82.736	59.3024	90.4908	4.26048	467.865	47.7943
18.85	-82.7374	59.3079	90.462	4.25514	467.776	47.7885
18.8667	-82.7366	59.2982	90.4586	4.48586	467.803	47.7909
18.8833	-82.7308	59.3021	90.4717	4.05067	467.856	47.7871
18.9	-82.7282	59.3028	90.4566	4.18602	467.89	47.7915
18.9167	-82.727	59.3301	90.4563	4.59724	467.764	47.7894
18.9333	-82.7236	59.3082	90.4525	3.74672	467.831	47.7909
18.95	-82.7251	59.3122	90.4481	4.55147	467.716	47.7906
18.9667	-82.7265	59.2995	90.4685	3.66753	467.836	47.7912
18.9833	-82.7293	59.3089	90.4694	4.82567	467.625	47.7892
19	-82.73	59.3086	90.4377	4.03999	467.824	47.788
19.0167	-82.7282	59.2992	90.4307	3.76457	467.758	47.786
19.0333	-82.7271	59.3453	90.4899	3.40874	467.733	47.7892
19.05	-82.7262	59.3086	90.4713	4.1938	467.876	47.7868
19.0667	-82.723	59.2905	90.4462	4.3589	467.799	47.7883
19.0833	-82.7242	59.3171	90.473	3.5041	467.856	47.7888
19.1	-82.7209	59.3035	90.4339	4.11278	467.749	47.7895
19.1167	-82.7158	59.3121	90.4337	4.36836	467.867	47.7898
19.1333	-82.7126	59.3118	90.4903	1.47697	467.82	47.7901
19.15	-82.7148	59.3351	90.4992	4.73854	467.801	47.7895
19.1667	-82.712	59.3029	90.4527	4.13246	467.886	47.7859
19.1833	-82.7168	59.2902	90.4148	4.03282	467.885	47.7845
19.2	-82.7187	59.2944	90.4411	11.2241	467.833	47.784
19.2167	-82.7209	59.3012	90.4415	0.709305	467.982	47.7863
19.2333	-82.7187	59.3351	90.5207	0.279007	467.859	47.7857
19.25	-82.7187	59.3316	90.5091	3.8105	467.953	47.7853
19.2667	-82.7215	59.3023	90.4487	3.86421	468.024	47.7869
19.2833	-82.7238	59.305	90.443	4.54842	467.863	47.7872
19.3	-82.7212	59.3081	90.4284	3.97926	467.821	47.7906
19.3167	-82.7174	59.2893	90.4237	3.8839	467.873	47.7882
19.3333	-82.7155	59.343	90.5135	4.50615	467.813	47.7886
19.35	-82.7151	59.3438	90.4936	4.39293	467.782	47.7892
19.3667	-82.7131	59.3485	90.5021	3.83858	467.809	47.7891
19.3833	-82.7146	59.3012	90.4656	4.57405	467.966	47.7859
19.4	-82.7059	59.3099	90.4672	3.84926	467.811	47.788
19.4167	-82.7082	59.2951	90.4491	3.31581	467.741	47.7876
19.4333	-82.7122	59.3771	90.5328	4.01146	467.969	47.7897
19.45	-82.71	59.2968	90.452	4.20265	467.89	47.7882
19.4667	-82.7061	59.2973	90.4517	3.95592	467.743	47.7888
19.4833	-82.7093	59.2915	90.4202	3.1739	467.791	47.7856
19.5	-82.7108	59.3856	90.5654	4.12636	467.876	47.7815
19.5167	-82.7103	59.3249	90.4878	4.21944	467.763	47.7808
19.5333	-82.7094	59.3206	90.5016	1.33934	467.72	47.7782
19.55	-82.7131	59.3554	90.4832	4.38454	467.715	47.7798
19.5667	-82.7088	59.2892	90.4269	5.60051	467.914	47.7807
19.5833	-82.7088	59.3191	90.5209	2.71736	467.648	47.7793
19.6	-82.7096	59.3111	90.4638	4.06563	467.865	47.7782
19.6167	-82.7103	59.3063	90.4571	4.48463	467.922	47.7761
19.6333	-82.7093	59.3409	90.4733	4.13475	467.586	47.7778
19.65	-82.7102	59.3067	90.4435	4.58061	467.829	47.7755
19.6667	-82.7087	59.325	90.5142	4.52156	467.937	47.7764
19.6833	-82.709	59.3281	90.49	4.14604	467.864	47.776
19.7	-82.7059	59.316	90.4864	4.10683	467.829	47.7766
19.7167	-82.701	59.3295	90.4842	4.06273	467.875	47.777
19.7333	-82.703	59.3133	90.4365	3.98399	467.871	47.7753
19.75	-82.703	59.3075	90.4559	3.90953	467.794	47.7743
19.7667	-82.7038	59.3139	90.4665	3.64845	468.039	47.7743
19.7833	-82.7053	59.3298	90.5103	4.44771	467.814	47.772
19.8	-82.7094	59.3086	90.4575	3.9727	467.9	47.7728
19.8167	-82.7116	59.3389	90.518	4.8452	468.005	47.7702
19.8333	-82.7136	59.3066	90.4313	4.64088	467.963	47.7724
19.85	-82.7113	59.3176	90.4459	4.64378	467.688	47.7714
19.8667	-82.71	59.2982	90.4525	4.0197	467.871	47.7714
19.8833	-82.709	59.3208	90.473	3.94341	467.825	47.7706
19.9	-82.7088	59.316	90.4453	1.8734	467.899	47.7679
19.9167	-82.7103	59.2889	90.407	1.60515	467.895	47.7677
19.9333	-82.7184	59.3031	90.4365	-3.10173	467.807	47.7724
19.95	-82.7183	59.2947	90.4282	2.36748	467.865	47.77
19.9667	-82.718	59.3267	90.4704	4.64745	467.867	47.7683
19.9833	-82.7169	59.3855	90.4797	4.60503	467.926	47.766
20	-82.7151	59.2881	90.4128	4.18251	467.849	47.7683
20.0167	-82.719	59.2941	90.4389	5.29472	467.793	47.766
20.0333	-82.7142	59.3046	90.4823	4.33861	467.847	47.7638
20.05	-82.7148	59.3229	90.4655	4.16756	467.71	47.7677
20.0667	-82.7174	59.3185	90.4519	4.0757	467.654	47.7653
20.0833	-82.7178	59.3125	90.4624	4.37859	467.875	47.7682
20.1	-82.7206	59.3052	90.4417	4.03877	467.888	47.7695
20.1167	-82.7178	59.316	90.4818	4.68971	467.925	47.7636
20.1333	-82.7189	59.3333	90.4504	4.52934	467.732	47.7602
20.15	-82.716	59.2791	90.4011	4.8774	467.917	47.7607
20.1667	-82.7154	59.3116	90.4963	4.37859	467.935	47.7593
20.1833	-82.7166	59.309	90.5467	4.2289	467.823	47.757
20.2	-82.7219	59.3691	90.608	4.63005	467.727	47.7609
20.2167	-82.7197	59.2947	90.4578	4.36424	467.908	47.759
20.2333	-82.719	59.3394	90.4932	4.59969	467.534	47.7581
20.25	-82.7198	59.2829	90.4125	2.31331	467.849	47.7589
20.2667	-82.7201	59.2999	90.4556	4.08409	467.796	47.7602
20.2833	-82.7209	59.2872	90.4136	4.48341	467.75	47.756
20.3	-82.7189	59.3304	90.5451	4.83574	467.731	47.7538
20.3167	-82.7178	59.3116	90.4525	4.13841	467.775	47.7554
20.3333	-82.7146	59.2974	90.4197	4.49776	467.841	47.7558
20.35	-82.7149	59.3252	90.4646	4.21639	467.765	47.7567
20.3667	-82.71	59.3987	90.4755	4.0168	467.808	47.7543
20.3833	-82.7131	59.4495	90.7032	4.12346	467.838	47.7502
20.4	-82.7189	59.3327	90.4742	4.15154	467.843	47.7502
20.4167	-82.7227	59.305	90.4308	4.34166	467.959	47.7499
20.4333	-82.7229	59.3023	90.4345	4.81483	467.994	47.7461
20.45	-82.7232	59.3047	90.4395	4.17229	467.74	47.7441
20.4667	-82.723	59.3479	90.4572	4.92928	467.856	47.7467
20.4833	-82.7221	59.298	90.4655	4.65752	467.838	47.748
20.5	-82.7229	59.3044	90.4414	5.05806	467.879	47.7515
20.5167	-82.7285	59.3041	90.4369	4.524	467.841	47.7467
20.5333	-82.7303	59.3731	90.5659	4.80049	467.788	47.7486
20.55	-82.7293	59.3916	90.5979	4.63005	467.895	47.7547
20.5667	-82.7279	59.3116	90.4334	4.4883	467.926	47.7535
20.5833	-82.7264	59.3099	90.4473	4.51805	467.884	47.7514
20.6	-82.7268	59.3281	90.499	4.66347	467.942	47.7503
20.6167	-82.7288	59.3229	90.4813	5.18379	467.704	47.748
20.6333	-82.7338	59.3848	90.5792	4.36485	468.015	47.747
20.65	-82.7331	59.3185	90.4679	4.73503	467.873	47.7477
20.6667	-82.7343	59.3113	90.4507	4.65096	467.877	47.7454
20.6833	-82.7369	59.3099	90.4713	4.79103	468.069	47.7499
20.7	-82.7392	59.3096	90.4357	4.65569	467.853	47.7505
20.7167	-82.7361	59.4144	90.5505	4.44237	467.899	47.7506
20.7333	-82.738	59.3217	90.4992	4.04243	467.973	47.747
20.75	-82.7384	59.3166	90.4652	4.64745	467.865	47.7482
20.7667	-82.7435	59.304	90.4639	4.73198	467.958	47.7511
20.7833	-82.7404	59.304	90.4635	4.63539	467.823	47.7535
20.8	-82.738	59.3333	90.4612	4.1526	467.795	47.747
20.8167	-82.7381	59.2953	90.4437	1.74522	467.854	47.7505
20.8333	-82.7392	59.3018	90.4319	3.79616	467.745	47.7471
20.85	-82.7399	59.3258	90.4916	4.89418	467.886	47.7451
20.8667	-82.7413	59.3026	90.442	3.62099	467.887	47.7491
20.8833	-82.7355	59.3533	90.4702	4.4912	467.855	47.7486
20.9	-82.7363	59.3153	90.4993	6.64711	467.863	47.7517
20.9167	-82.7348	59.3441	90.5326	4.05373	467.806	47.7543
20.9333	-82.7355	59.2919	90.4231	4.54964	467.916	47.7503
20.95	-82.7323	59.3386	90.481	4.25102	467.876	47.7474
20.9667	-82.7305	59.3052	90.4189	4.30641	467.858	47.7502
20.9833	-82.7323	59.3224	90.4665	5.92583	467.765	47.7482
21	-82.7299	59.3241	90.4658	4.54598	467.595	47.7479
21.0167	-82.7291	59.307	90.4516	4.67247	467.745	47.7456
21.0333	-82.7371	59.306	90.4424	4.51271	467.827	47.7465
21.05	-82.7326	59.2956	90.4452	3.94173	467.702	47.7508
21.0667	-82.7386	59.3145	90.4609	4.6479	467.865	47.7534
21.0833	-82.7403	59.5899	90.6197	4.67903	467.83	47.7535
21.1	-82.7407	59.3028	90.4423	4.52156	467.807	47.7508
21.1167	-82.7421	59.3177	90.4667	5.02342	467.969	47.7482
21.1333	-82.7425	59.313	90.4562	4.56566	467.829	47.748
21.15	-82.7358	59.3185	90.4635	4.57222	467.738	47.7494
21.1667	-82.7329	59.3105	90.4586	5.07362	467.636	47.7488
21.1833	-82.7366	59.3188	90.4839	5.03899	467.712	47.7482
21.2	-82.743	59.3481	90.4884	4.3058	467.801	47.7454
21.2167	-82.7412	59.3115	90.433	4.77318	467.637	47.7456
21.2333	-82.7422	59.3121	90.4289	5.6559	467.774	47.7442
21.25	-82.7384	59.3247	90.478	4.09905	467.792	47.7444
21.2667	-82.7389	59.3436	90.5283	4.69322	467.642	47.7476
21.2833	-82.7384	59.3232	90.4665	4.7892	467.666	47.7482
21.3	-82.7398	59.3493	90.4827	4.49425	467.685	47.7456
21.3167	-82.7381	59.3182	90.4571	4.82323	467.616	47.748
21.3333	-82.7352	59.3424	90.5239	4.72481	467.616	47.7467
21.35	-82.734	59.3214	90.4989	5.14442	467.749	47.7448
21.3667	-82.7311	59.4508	90.6883	4.37981	467.678	47.7468
21.3833	-82.7322	59.3179	90.4656	1.36192	467.729	47.7497
21.4	-82.7375	59.4163	90.6548	3.75511	467.715	47.75
21.4167	-82.7302	59.3261	90.4595	3.89214	467.829	47.7471
21.4333	-82.729	59.2986	90.4351	3.46306	467.521	47.7432
21.45	-82.7267	59.3427	90.4466	4.60808	467.717	47.7415
21.4667	-82.723	59.2941	90.3989	4.28856	467.718	47.7438
21.4833	-82.7273	59.3002	90.4285	5.98732	467.655	47.7439
21.5	-82.7268	59.2948	90.4116	4.75349	467.595	47.7433
21.5167	-82.7291	59.3096	90.453	4.78859	467.65	47.7433
21.5333	-82.7276	59.3133	90.4466	4.66225	467.721	47.7467
21.55	-82.7311	59.3169	90.4646	4.35951	467.657	47.7445
21.5667	-82.7251	59.2982	90.4031	4.74876	467.816	47.743
21.5833	-82.7235	59.3107	90.4379	4.1497	467.725	47.7438
21.6	-82.7224	59.3406	90.5135	5.33699	467.511	47.7467
21.6167	-82.7221	59.3179	90.4656	2.3484	467.737	47.7433
21.6333	-82.7245	59.3011	90.4261	4.76295	467.759	47.7425
21.65	-82.7204	59.307	90.4395	4.48769	467.799	47.7432
21.6667	-82.7241	59.2999	90.4125	4.50432	467.745	47.7428
21.6833	-82.7248	59.3679	90.5572	4.43398	467.666	47.7465
21.7	-82.7183	59.3179	90.4511	5.56465	467.709	47.743
21.7167	-82.7157	59.3264	90.5045	4.53468	467.691	47.7428
21.7333	-82.7131	59.315	90.4469	4.02748	467.693	47.7424
21.75	-82.7125	59.3076	90.4432	4.87144	467.672	47.7416
21.7667	-82.7113	59.3319	90.5151	4.72481	467.58	47.7406
21.7833	-82.7125	59.3359	90.4844	4.82384	467.601	47.7419
21.8	-82.7113	59.3272	90.4668	3.64662	467.557	47.7436
21.8167	-82.7128	59.3664	90.491	5.38765	467.433	47.7448
21.8333	-82.7148	59.4587	90.6507	3.99941	467.665	47.743
21.85	-82.7151	59.3359	90.4832	3.56911	467.774	47.7448
21.8667	-82.7174	59.3641	90.5174	4.4442	467.643	47.7422
21.8833	-82.7165	59.3157	90.4444	4.05495	467.531	47.7377
21.9	-82.7161	59.3539	90.525	4.65508	467.755	47.741
21.9167	-82.7137	59.3111	90.4427	4.52934	467.774	47.7413
21.9333	-82.7128	59.3351	90.4623	4.92394	467.712	47.7377
21.95	-82.7058	59.3363	90.4589	4.282	467.752	47.7345
21.9667	-82.7067	59.3179	90.4582	4.37798	467.807	47.7357
21.9833	-82.7039	59.3418	90.5355	4.80766	467.491	47.7369
22	-82.7081	60.7821	90.5906	4.84886	467.612	47.7369
22.0167	-82.7085	59.3725	90.4594	4.95552	467.648	47.7396
22.0333	-82.702	59.3172	90.4475	4.07814	467.597	47.741
22.05	-82.7023	59.3537	90.4795	5.4055	467.657	47.7372
22.0667	-82.7032	59.3322	90.4687	4.39995	467.723	47.7355
22.0833	-82.7035	59.3407	90.5111	4.44176	467.737	47.7358
22.1	-82.703	59.3412	90.5149	4.55025	467.647	47.7348
22.1167	-82.702	59.3253	90.4484	4.22066	467.514	47.7346
22.1333	-82.6992	59.3252	90.4456	3.76396	467.62	47.7322
22.15	-82.7023	59.3229	90.4401	3.48335	467.422	47.7349
22.1667	-82.701	59.3429	90.4664	4.15916	467.586	47.7355
22.1833	-82.7027	59.352	90.4719	4.91325	467.444	47.7317
22.2	-82.7097	59.344	90.4409	5.01152	467.175	47.7369
22.2167	-82.7078	59.4314	90.546	5.59868	467.398	47.7322
22.2333	-82.71	59.3574	90.509	5.14687	467.537	47.7302
22.25	-82.7096	59.354	90.4464	4.65157	467.575	47.73
22.2667	-82.7105	59.3249	90.4311	4.84474	467.603	47.7309
22.2833	-82.7123	59.3375	90.5073	4.88762	467.635	47.7303
22.3	-82.7113	59.3223	90.4327	5.3376	467.585	47.7334
22.3167	-82.7158	59.3307	90.4702	4.92867	467.562	47.73
22.3333	-82.7161	59.3575	90.4624	5.67314	467.699	47.7287
22.35	-82.7174	59.3537	90.452	4.74937	467.773	47.7311
22.3667	-82.7088	59.3073	90.4224	4.30351	467.563	47.7294
22.3833	-82.7087	59.3168	90.4275	4.9717	467.694	47.7299
22.4	-82.7073	59.3572	90.4832	4.51088	467.739	47.7274
22.4167	-82.7087	59.334	90.4713	4.94362	467.682	47.7258
22.4333	-82.7087	59.3378	90.4702	4.98116	467.717	47.7302
22.45	-82.7056	59.3223	90.4296	4.97993	467.651	47.7288
22.4667	-82.705	59.3176	90.4293	4.87022	467.514	47.7238
22.4833	-82.7027	59.3337	90.4481	4.70757	467.522	47.7224
22.5	-82.7071	59.3058	90.4031	5.01152	467.659	47.7213
22.5167	-82.7079	59.3432	90.4568	4.82201	467.6	47.7233
22.5333	-82.7102	59.3427	90.4911	4.9955	467.577	47.7239
22.55	-82.7084	59.3357	90.4939	4.58839	467.683	47.7258
22.5667	-82.7068	59.3566	90.4841	4.54964	467.628	47.727
22.5833	-82.7071	59.3978	90.5097	5.14687	467.358	47.7258
22.6	-82.7087	59.3693	90.4668	4.51744	467.581	47.7282
22.6167	-82.7044	59.318	90.4376	3.43559	467.591	47.7273
22.6333	-82.7093	59.3287	90.4665	3.41774	467.707	47.7274
22.65	-82.7107	59.331	90.4458	12.5211	467.554	47.7261
22.6667	-82.7107	59.3707	90.4716	5.65529	467.548	47.7233
22.6833	-82.7123	59.3427	90.4626	4.90898	467.698	47.7212
22.7	-82.7091	59.344	90.4723	4.58717	467.631	47.7251
22.7167	-82.7071	59.3241	90.4301	4.38087	467.681	47.7224
22.7333	-82.7065	59.352	90.5038	4.86794	467.641	47.7227
22.75	-82.7059	59.3481	90.4983	4.85069	467.57	47.7245
22.7667	-82.7064	59.358	90.5494	4.73076	467.633	47.7259
22.7833	-82.703	59.3583	90.4835	3.31459	467.59	47.7221
22.8	-82.7007	59.3267	90.4394	5.23155	467.436	47.7247
22.8167	-82.6989	59.37	90.4845	4.85176	467.504	47.7242
22.8333	-82.7033	59.3804	90.565	4.55437	467.59	47.7241
22.85	-82.7042	59.3491	90.469	4.91554	467.463	47.727
22.8667	-82.7039	59.4149	90.6127	5.51872	467.59	47.7256
22.8833	-82.7053	59.345	90.4862	4.79942	467.671	47.7221
22.9	-82.7	59.3594	90.4926	4.37614	467.77	47.7226
22.9167	-82.7016	59.3417	90.4583	4.88396	467.655	47.7244
22.9333	-82.7016	59.3447	90.4664	4.8011	467.811	47.7232
22.95	-82.7016	59.3523	90.4403	4.69154	467.763	47.7192
22.9667	-82.7007	59.3513	90.5209	3.04817	467.55	47.7192
22.9833	-82.7033	59.343	90.4534	3.48213	467.653	47.7168
23	-82.7049	59.3365	90.4704	5.19936	467.631	47.7143
23.0167	-82.703	59.3281	90.4191	4.86977	467.646	47.7134
23.0333	-82.7058	59.3487	90.4559	5.02708	467.703	47.7131
23.05	-82.7119	59.3372	90.443	4.65752	467.731	47.7151
23.0667	-82.71	59.3507	90.4618	4.98238	467.699	47.7126
23.0833	-82.7139	59.3267	90.4072	5.22499	467.698	47.712
23.1	-82.7136	59.3444	90.4514	4.97993	467.745	47.7114
23.1167	-82.7093	59.3356	90.4228	5.07362	467.703	47.714
23.1333	-82.7116	59.403	90.5311	4.57344	467.601	47.7157
23.15	-82.7119	59.334	90.4154	5.30479	467.713	47.7158
23.1667	-82.7128	59.3652	90.4856	4.95018	467.768	47.714
23.1833	-82.7146	59.3559	90.4929	4.44832	467.581	47.7174
23.2	-82.7136	59.3632	90.4385	5.30296	467.848	47.7169
23.2167	-82.711	59.3426	90.4415	4.53529	467.749	47.7161
23.2333	-82.7132	59.3577	90.4841	3.97438	467.61	47.7164
23.25	-82.7114	59.3452	90.4923	4.78798	467.732	47.7207
23.2667	-82.7064	59.4041	90.615	4.77013	467.836	47.723
23.2833	-82.7097	59.3566	90.5134	5.34355	467.704	47.7215
23.3	-82.7103	59.3261	90.4192	5.17189	467.51	47.7204
23.3167	-82.7105	59.3494	90.4908	4.79515	467.68	47.7192
23.3333	-82.7099	59.3528	90.4771	4.76952	467.579	47.719
23.35	-82.7117	59.3847	90.5236	4.95369	467.335	47.7181
23.3667	-82.7132	59.3211	90.4031	4.79286	467.48	47.7178
23.3833	-82.7114	59.3664	90.4858	4.50615	467.654	47.7204
23.4	-82.7139	59.3832	90.5155	4.94484	467.704	47.7178
23.4167	-82.7131	59.3505	90.4705	4.5472	467.492	47.716
23.4333	-82.7136	59.3684	90.4859	4.82079	467.506	47.7169
23.45	-82.7132	59.3522	90.4833	3.98933	467.627	47.7161
23.4667	-82.7149	59.3649	90.4636	3.93745	467.719	47.7168
23.4833	-82.7189	59.4364	90.4951	4.73625	467.742	47.7187
23.5	-82.7163	59.3525	90.4888	4.71062	467.73	47.7186
23.5167	-82.7139	59.3548	90.467	4.2588	467.728	47.7164
23.5333	-82.7117	59.4016	90.5579	4.74754	467.75	47.7163
23.55	-82.7108	59.365	90.4804	5.51277	467.775	47.7168
23.5667	-82.7137	59.3885	90.498	4.60152	467.565	47.7169
23.5833	-82.7117	59.3697	90.5018	4.68666	467.745	47.7171
23.6	-82.7136	59.3493	90.4755	5.39131	467.638	47.7174
23.6167	-82.7129	59.3578	90.4676	4.57466	467.763	47.714
23.6333	-82.714	59.3374	90.4136	4.21577	467.766	47.7146
23.65	-82.716	59.3685	90.474	4.88228	467.808	47.7163
23.6667	-82.7132	59.6252	90.5476	5.07408	467.833	47.7154
23.6833	-82.7137	59.354	90.4707	4.99184	467.765	47.7178
23.7	-82.7122	59.3598	90.4615	5.12001	467.692	47.7193
23.7167	-82.7093	59.3807	90.4354	4.66942	467.665	47.7203
23.7333	-82.7111	59.3687	90.4792	4.5591	467.557	47.7186
23.75	-82.7113	59.5179	90.5528	4.87679	467.63	47.7189
23.7667	-82.7119	59.3966	90.4566	4.85725	467.568	47.7154
23.7833	-82.7059	59.3748	90.4618	4.97643	467.558	47.7134
23.8	-82.7073	59.3554	90.4762	3.87489	467.513	47.7155
23.8167	-82.7006	59.3551	90.4405	5.15755	467.695	47.7166
23.8333	-82.7036	59.3517	90.4415	4.4471	467.508	47.7206
23.85	-82.7001	59.3627	90.4641	4.75884	467.665	47.7158
23.8667	-82.7013	59.3526	90.4499	4.77257	467.543	47.7139
23.8833	-82.701	59.3642	90.4588	5.43541	467.64	47.7151
23.9	-82.698	59.3734	90.5393	4.26476	467.534	47.7168
23.9167	-82.6965	59.3589	90.461	4.04121	467.616	47.7158
23.9333	-82.6936	59.344	90.418	5.49553	467.771	47.7163
23.95	-82.694	59.3893	90.4945	4.12529	467.615	47.7131
23.9667	-82.6934	59.3504	90.436	4.1967	467.604	47.7126
23.9833	-82.6971	59.3911	90.5114	5.02937	467.71	47.7131
24	-82.696	59.4025	90.5048	4.66942	467.621	47.7151
24.0167	-82.693	59.3723	90.4765	4.94362	467.527	47.7161
24.0333	-82.6917	59.4077	90.5131	4.75288	467.575	47.7177
24.05	-82.6911	59.3891	90.5447	5.64751	467.669	47.7155
24.0667	-82.694	59.3725	90.4803	4.76006	467.541	47.7152
24.0833	-82.6966	59.4036	90.5732	4.60274	467.577	47.7131
24.1	-82.6975	59.3705	90.4787	4.6891	467.547	47.7111
24.1167	-82.6975	59.367	90.4487	4.60503	467.485	47.7097
24.1333	-82.6992	59.3937	90.4662	4.90013	467.593	47.7113
24.15	-82.7012	59.3777	90.4902	4.74098	467.714	47.7137
24.1667	-82.7027	59.3787	90.4795	4.7654	467.59	47.7137
24.1833	-82.7024	59.3769	90.4627	5.22194	467.724	47.7139
24.2	-82.7003	59.3693	90.4829	4.83162	467.743	47.716
24.2167	-82.6984	59.3807	90.4714	4.75288	467.699	47.7142
24.2333	-82.6986	59.3844	90.4722	4.49837	467.613	47.7142
24.25	-82.6974	59.4068	90.4942	4.87389	467.655	47.7129
24.2667	-82.6966	59.4108	90.5203	4.83574	467.533	47.7149
24.2833	-82.6983	59.37	90.4626	2.77763	467.575	47.7129
24.3	-82.6981	59.3861	90.4763	4.41078	467.615	47.7149
24.3167	-82.698	59.3974	90.4969	3.6747	467.572	47.7149
24.3333	-82.6975	59.3804	90.507	3.68233	467.445	47.7154
24.35	-82.7001	59.369	90.4697	3.69423	467.599	47.7157
24.3667	-82.6975	59.3603	90.4435	3.80638	467.572	47.7169
24.3833	-82.6936	59.3781	90.4743	4.68849	467.499	47.7158
24.4	-82.6894	59.3691	90.4588	5.12428	467.447	47.7178
24.4167	-82.689	59.419	90.5024	4.95964	467.571	47.7171
24.4333	-82.6928	59.3998	90.4878	5.31502	467.453	47.7178
24.45	-82.6899	59.4022	90.4641	5.10277	467.396	47.7148
24.4667	-82.6916	59.4459	90.6126	4.66881	467.586	47.7148
24.4833	-82.6905	59.3642	90.4337	4.61998	467.653	47.7193
24.5	-82.6902	59.3807	90.5146	4.73625	467.467	47.7204
24.5167	-82.6904	59.3768	90.4693	4.74159	467.527	47.7193
24.5333	-82.6872	59.3607	90.4263	4.98467	467.443	47.7206
24.55	-82.6865	59.3964	90.4842	5.18501	467.589	47.716
24.5667	-82.6875	59.3894	90.4668	4.95613	467.514	47.7152
24.5833	-82.6868	59.389	90.4501	5.15465	467.425	47.7197
24.6	-82.6893	59.3691	90.4583	4.56032	467.582	47.7186
24.6167	-82.6856	59.3749	90.4403	4.96025	467.64	47.7193
24.6333	-82.6872	59.3754	90.4621	4.52095	467.508	47.718
24.65	-82.6882	59.3902	90.4797	3.46901	467.592	47.714
24.6667	-82.6899	59.3798	90.4623	3.69377	467.428	47.7142
24.6833	-82.6868	59.3967	90.5048	4.9717	467.558	47.714
24.7	-82.6876	59.3707	90.4527	4.95079	467.554	47.7158
24.7167	-82.6856	59.4318	90.5152	4.79103	467.328	47.7166
24.7333	-82.6797	59.3993	90.4575	5.51872	467.569	47.7187
24.75	-82.6839	59.3852	90.4519	5.21355	467.654	47.7178
24.7667	-82.6859	59.3917	90.4661	5.80727	467.499	47.7177
24.7833	-82.6893	59.3983	90.4902	5.04021	467.515	47.7186
24.8	-82.6849	59.4683	90.5499	5.13557	467.649	47.7181
24.8167	-82.6833	59.3841	90.4491	5.28282	467.631	47.7204
24.8333	-82.6811	59.595	90.4765	5.48668	467.413	47.7193
24.85	-82.6803	59.3729	90.4293	4.90791	467.409	47.714
24.8667	-82.6745	59.4	90.4911	5.07957	467.46	47.714
24.8833	-82.6682	59.3772	90.4505	5.09499	467.469	47.7158
24.9	-82.671	59.4019	90.4864	5.01808	467.619	47.7161
24.9167	-82.6737	59.4169	90.5558	4.92989	467.533	47.7145
24.9333	-82.6739	59.389	90.4905	4.96925	467.541	47.7139
24.95	-82.6704	59.4096	90.4704	5.58083	467.607	47.7149
24.9667	-82.672	59.3699	90.4278	5.46989	467.485	47.7145
24.9833	-82.6693	59.3771	90.4464	4.64561	467.431	47.7151
25	-82.6716	59.3954	90.4913	4.93828	467.575	47.7139
25.0167	-82.6734	59.3839	90.4441	6.82655	467.651	47.7126
25.0333	-82.6728	59.4349	90.4936	6.33476	467.43	47.7155
25.05	-82.6707	59.5075	90.6521	3.91243	467.456	47.7152
25.0667	-82.6702	59.3902	90.4444	3.93272	467.559	47.7131
25.0833	-82.6681	59.3746	90.4282	3.37059	467.497	47.7126
25.1	-82.6696	59.3803	90.4466	3.80989	467.482	47.7111
25.1167	-82.6701	59.4244	90.4993	4.83925	467.59	47.7137
25.1333	-82.6714	59.412	90.5099	4.94301	467.509	47.7126
25.15	-82.6725	59.4094	90.4534	5.46761	467.668	47.7143
25.1667	-82.676	59.421	90.5164	5.16289	467.639	47.7117
25.1833	-82.6771	59.3951	90.4343	5.06706	467.567	47.7125
25.2	-82.6728	59.4044	90.5001	4.38271	467.744	47.7164
25.2167	-82.6746	59.463	90.5396	4.67598	467.495	47.7146
25.2333	-82.678	59.4166	90.4757	5.01152	467.67	47.714
25.25	-82.6763	59.4032	90.4624	4.94362	467.652	47.7113
25.2667	-82.673	59.3836	90.4433	4.89479	467.402	47.7111
25.2833	-82.6753	59.4695	90.5151	5.33821	467.563	47.7137
25.3	-82.6753	59.4566	90.5946	5.59746	467.521	47.7148
25.3167	-82.6775	59.4399	90.527	4.98955	467.44	47.7113
25.3333	-82.6771	59.3931	90.4551	4.84642	467.631	47.7116
25.35	-82.6792	59.4097	90.476	5.10628	467.628	47.71
25.3667	-82.6786	59.4495	90.5691	6.42952	467.615	47.7116
25.3833	-82.6804	59.3841	90.4325	8.00194	467.444	47.7132
25.4	-82.6748	59.3827	90.4414	3.89336	467.559	47.7126
25.4167	-82.6711	59.3754	90.4131	5.34767	467.697	47.7135
25.4333	-82.6717	59.3932	90.4438	4.757	467.477	47.7132
25.45	-82.6699	59.3856	90.4485	5.26848	467.533	47.7143
25.4667	-82.6652	59.3977	90.4675	4.94423	467.587	47.7151
25.4833	-82.6672	59.4386	90.494	5.04143	467.568	47.7119
25.5	-82.6691	59.4259	90.5218	5.15343	467.552	47.7114
25.5167	-82.6662	59.3845	90.436	4.96452	467.526	47.7102
25.5333	-82.6655	59.3813	90.4376	5.32326	467.659	47.71
25.55	-82.6667	59.4036	90.4852	4.67949	467.651	47.7064
25.5667	-82.6632	59.4218	90.4972	4.85069	467.66	47.705
25.5833	-82.6611	59.4172	90.4159	5.46394	467.572	47.7059
25.6	-82.6609	59.4386	90.4626	5.05745	467.497	47.7097
25.6167	-82.6586	59.4038	90.4548	5.54024	467.592	47.7061
25.6333	-82.6608	59.3969	90.4527	5.1046	467.628	47.711
25.65	-82.6635	59.389	90.4272	4.67537	467.443	47.7088
25.6667	-82.6574	59.4346	90.4861	4.94179	467.581	47.7036
25.6833	-82.6531	59.4541	90.5547	-0.0450897	467.685	47.7052
25.7	-82.6551	59.4354	90.5738	17.5625	467.717	47.7076
25.7167	-82.656	59.3995	90.4617	5.73814	467.658	47.7078
25.7333	-82.6559	59.3845	90.4148	5.2076	467.605	47.7085
25.75	-82.6559	59.4235	90.491	4.97108	467.713	47.7047
25.7667	-82.6582	59.4273	90.5645	5.43602	467.664	47.7049
25.7833	-82.6577	59.4209	90.4932	5.17067	467.72	47.7058
25.8	-82.6603	59.4213	90.4838	5.2285	467.821	47.7024
25.8167	-82.6601	59.4366	90.4833	5.05455	467.647	47.7016
25.8333	-82.6592	59.4312	90.4687	4.92577	467.67	47.7026
25.85	-82.6583	59.3943	90.4398	5.03365	467.628	47.7027
25.8667	-82.6601	59.4003	90.4456	5.87166	467.609	47.7047
25.8833	-82.6618	59.4125	90.4768	5.46516	467.645	47.7061
25.9	-82.664	59.4132	90.4765	4.70406	467.446	47.7035
25.9167	-82.6656	59.3958	90.429	5.03426	467.538	47.7003
25.9333	-82.6644	59.4029	90.4559	3.8665	467.536	47.7007
25.95	-82.6629	59.4593	90.6068	1.04256	467.457	47.703
25.9667	-82.665	59.4088	90.49	4.99901	467.455	47.7029
25.9833	-82.6664	59.3852	90.4206	5.4467	467.509	47.703
26	-82.6632	59.4045	90.4505	5.20653	467.378	47.7056
26.0167	-82.665	59.3777	90.4092	4.87984	467.505	47.7032
26.0333	-82.6655	59.4003	90.4491	5.17006	467.191	47.6987
26.05	-82.6606	59.3951	90.4514	5.26375	467.426	47.7
26.0667	-82.6632	59.3858	90.4313	5.16716	467.473	47.705
26.0833	-82.6624	59.4035	90.4528	5.38826	467.509	47.701
26.1	-82.6624	59.4698	90.5821	4.73564	467.544	47.7039
26.1167	-82.6615	59.392	90.4382	5.57121	467.572	47.7044
26.1333	-82.6609	59.418	90.4945	5.49553	467.486	47.7044
26.15	-82.6601	59.4061	90.4711	5.71602	467.406	47.6986
26.1667	-82.6606	59.3978	90.427	5.01747	467.418	47.696
26.1833	-82.6572	59.4428	90.5874	5.28282	467.37	47.6931
26.2	-82.6554	59.3945	90.4487	4.83452	467.29	47.7006
26.2167	-82.6577	59.4091	90.4594	5.3907	467.31	47.7006
26.2333	-82.6579	59.435	90.4845	5.05272	467.325	47.698
26.25	-82.6548	59.3931	90.4386	4.8954	467.509	47.6965
26.2667	-82.6571	59.407	90.4461	5.09316	467.38	47.6975
26.2833	-82.654	59.4202	90.4821	5.78468	467.48	47.6974
26.3	-82.6545	59.3984	90.4665	5.51231	467.569	47.6984
26.3167	-82.6524	59.4814	90.5314	21.6323	467.453	47.6983
26.3333	-82.6566	59.4111	90.4553	2.24831	467.448	47.696
26.35	-82.6568	59.394	90.4382	2.99217	467.345	47.6957
26.3667	-82.6554	59.3949	90.4527	2.44438	467.383	47.6971
26.3833	-82.6543	59.3992	90.4322	5.5587	467.543	47.6971
26.4	-82.656	59.4106	90.4498	5.0396	467.35	47.6987
26.4167	-82.6527	59.3922	90.42	4.99489	467.196	47.6991
26.4333	-82.6527	59.392	90.3986	4.97643	467.428	47.6934
26.45	-82.6492	59.4694	90.5094	4.82018	467.396	47.6911
26.4667	-82.6499	59.4137	90.4621	0.753403	467.415	47.6931
26.4833	-82.6466	59.4045	90.4466	1.91216	467.334	47.6952
26.5	-82.646	59.4016	90.461	5.15221	467.449	47.6969
26.5167	-82.644	59.407	90.4495	3.9077	467.435	47.6972
26.5333	-82.6496	59.3949	90.4241	6.07552	467.32	47.6975
26.55	-82.6446	59.7808	90.5265	5.94978	467.388	47.6971
26.5667	-82.6463	59.4103	90.4534	4.89418	467.47	47.698
26.5833	-82.6452	59.5223	90.565	5.13725	467.239	47.6948
26.6	-82.6429	59.4315	90.487	4.79164	467.342	47.696
26.6167	-82.6458	59.41	90.4678	4.99367	467.294	47.6939
26.6333	-82.6409	59.5496	90.5515	5.49858	467.38	47.6949
26.65	-82.6473	59.4329	90.5213	4.85008	467.379	47.6937
26.6667	-82.6464	59.4054	90.4475	4.76784	467.33	47.6971
26.6833	-82.6441	59.4701	90.5457	4.72313	467.373	47.6945
26.7	-82.6429	59.3888	90.4174	5.31792	467.454	47.6963
26.7167	-82.6452	59.4186	90.4832	5.62676	467.435	47.6957
26.7333	-82.6446	59.4184	90.5103	5.36858	467.432	47.6942
26.75	-82.6455	59.4413	90.5315	1.04668	467.43	47.6997
26.7667	-82.6463	59.3932	90.4395	1.10512	467.457	47.6965
26.7833	-82.6447	59.4222	90.4748	1.00014	467.361	47.6977
26.8	-82.6426	59.419	90.5022	5.14748	467.067	47.6987
26.8167	-82.6394	59.4186	90.4879	5.42458	467.437	47.6943
26.8333	-82.6385	59.399	90.4505	5.06706	467.327	47.6925
26.85	-82.6336	59.4135	90.4839	4.98299	467.451	47.6893
26.8667	-82.6269	59.4273	90.4977	5.64934	467.507	47.693
26.8833	-82.6269	59.4553	90.5833	4.89891	467.558	47.6936
26.9	-82.6275	59.4083	90.4438	5.0956	467.571	47.6934
26.9167	-82.6324	59.3981	90.453	5.50331	467.567	47.6926
26.9333	-82.6299	59.3923	90.4356	4.95201	467.507	47.6894
26.95	-82.6313	59.4024	90.4681	5.21538	467.499	47.6917
26.9667	-82.6308	59.4625	90.5077	5.36202	467.229	47.6925
26.9833	-82.6302	59.4053	90.4659	5.21782	467.384	47.6902
27	-82.6363	59.4248	90.4905	5.41206	467.446	47.6922
27.0167	-82.6388	59.4114	90.5093	5.33043	467.29	47.6913
27.0333	-82.6339	59.4492	90.5111	4.91081	467.408	47.6914
27.05	-82.6354	59.414	90.4769	5.2523	467.241	47.6916
27.0667	-82.6379	59.4064	90.5149	5.45265	467.405	47.6937
27.0833	-82.6394	59.3993	90.4491	5.23384	467.441	47.6896
27.1	-82.6374	59.4106	90.4592	4.88884	467.45	47.6908
27.1167	-82.6348	59.4859	90.6243	5.56404	467.346	47.6888
27.1333	-82.6322	59.5412	90.6077	5.27031	467.243	47.6908
27.15	-82.6351	59.4564	90.6637	5.19936	467.363	47.6862
27.1667	-82.6341	59.4068	90.4771	5.29106	467.351	47.6861
27.1833	-82.6315	59.4813	90.5715	7.10182	467.138	47.687
27.2	-82.6333	59.4495	90.5103	5.36079	467.416	47.6864
27.2167	-82.635	59.3954	90.4466	8.29216	467.328	47.6858
27.2333	-82.6353	59.405	90.4501	5.34416	467.313	47.6855
27.25	-82.6319	59.4018	90.4914	5.19402	467.251	47.6873
27.2667	-82.6325	59.4022	90.4879	4.69627	467.48	47.6882
27.2833	-82.6357	59.3977	90.4643	5.3019	467.479	47.6896
27.3	-82.6373	59.5049	90.538	4.8101	467.326	47.6887
27.3167	-82.6344	59.4048	90.4798	5.0312	467.261	47.6902
27.3333	-82.6354	59.3925	90.4421	4.757	467.287	47.6933
27.35	-82.6345	59.387	90.4438	4.94545	467.226	47.6885
27.3667	-82.6337	59.3816	90.4281	4.68254	467.389	47.6885
27.3833	-82.6316	59.3873	90.4385	5.3788	467.366	47.689
27.4	-82.6322	59.3888	90.4719	5.08308	467.286	47.691
27.4167	-82.6319	59.4354	90.5148	5.06279	467.309	47.6914
27.4333	-82.6281	59.4029	90.4699	5.09026	467.283	47.6905
27.45	-82.6246	59.3876	90.4505	5.02525	467.223	47.6919
27.4667	-82.6217	59.4265	90.4968	9.91707	467.252	47.6913
27.4833	-82.6196	59.4227	90.4977	1.2571	467.388	47.6894
27.5	-82.6217	59.4231	90.5152	2.19994	467.419	47.6931
27.5167	-82.6202	59.4099	90.4743	1.82991	467.186	47.6946
27.5333	-82.6257	59.4563	90.5891	-27.9336	467.302	47.696
27.55	-82.6255	59.3848	90.454	4.83101	467.311	47.6966
27.5667	-82.6215	59.4296	90.5004	12.0837	467.143	47.693
27.5833	-82.6208	59.3707	90.4171	5.64629	467.25	47.692
27.6	-82.6186	59.41	90.4746	5.64873	467.423	47.6926
27.6167	-82.6186	59.4146	90.4862	4.9865	467.316	47.6948
27.6333	-82.6209	59.412	90.4907	5.2375	467.396	47.6962
27.65	-82.622	59.4019	90.4612	5.51109	467.327	47.6975
27.6667	-82.6212	59.383	90.4565	4.95079	467.512	47.7003
27.6833	-82.6203	59.4477	90.5633	4.85008	467.363	47.6992
27.7	-82.617	59.4181	90.5125	5.756	467.294	47.6981
27.7167	-82.6168	59.4143	90.4913	5.24406	467.445	47.6957
27.7333	-82.6174	59.4018	90.4942	5.52712	467.416	47.7004
27.75	-82.6162	59.4114	90.4755	5.28511	467.452	47.6987
27.7667	-82.6087	59.3888	90.4556	4.9955	467.33	47.6994
27.7833	-82.6075	59.4201	90.5251	5.27794	467.47	47.6971
27.8	-82.6087	59.4224	90.5145	4.39766	467.431	47.7004
27.8167	-82.6153	59.4273	90.4981	5.18806	467.415	47.6984
27.8333	-82.6164	59.4071	90.5045	5.50865	467.481	47.6968
27.85	-82.6156	59.4144	90.5721	5.26131	467.522	47.6981
27.8667	-82.6119	59.3876	90.4582	5.14504	467.457	47.6992
27.8833	-82.6107	59.3984	90.4893	5.23811	467.547	47.7013
27.9	-82.6086	59.4189	90.5355	4.3261	467.308	47.7018
27.9167	-82.609	59.4494	90.6297	5.28389	467.541	47.7016
27.9333	-82.6093	59.4056	90.5088	5.03426	467.387	47.7016
27.95	-82.6067	59.3922	90.4859	4.64745	467.139	47.6998
27.9667	-82.6096	59.4021	90.5079	3.91548	467.285	47.7001
27.9833	-82.6106	59.4059	90.4801	4.80232	467.447	47.6998
28	-82.606	59.4029	90.5016	4.70757	467.333	47.7035
28.0167	-82.6026	59.3946	90.5076	5.2523	467.411	47.7047
28.0333	-82.6011	59.4245	90.5828	5.17372	467.501	47.7053
28.05	-82.6016	59.4047	90.51	3.52623	467.457	47.7058
28.0667	-82.6011	59.4161	90.5113	5.1368	467.392	47.7049
28.0833	-82.6009	59.4131	90.5274	4.66286	467.418	47.7067
28.1	-82.6049	59.4288	90.5483	4.78096	467.353	47.7071
28.1167	-82.6057	59.39	90.4914	5.21355	467.26	47.7076
28.1333	-82.6075	59.3974	90.4891	4.76357	467.462	47.7081
28.15	-82.6089	59.3998	90.5264	4.52873	467.494	47.707
28.1667	-82.6046	59.4154	90.5308	4.9955	467.317	47.7033
28.1833	-82.6029	59.4161	90.5453	4.97826	467.465	47.7032
28.2	-82.5987	59.428	90.5383	5.52834	467.513	47.7056
28.2167	-82.5961	59.3955	90.4968	3.48869	467.337	47.7016
28.2333	-82.591	59.419	90.5828	4.78859	467.381	47.7042
28.25	-82.5958	59.4677	90.648	5.62782	467.544	47.7071
28.2667	-82.595	59.3887	90.5077	5.08965	467.39	47.7088
28.2833	-82.5951	59.3906	90.5395	5.74226	467.425	47.7064
28.3	-82.6009	59.3778	90.4865	5.27077	467.505	47.7084
28.3167	-82.593	59.4279	90.5718	5.28343	467.418	47.7078
28.3333	-82.5916	59.3873	90.5051	4.76784	467.289	47.7093
28.35	-82.5939	59.4346	90.5903	5.36079	467.439	47.7049
28.3667	-82.5941	59.3815	90.5134	1.47697	467.336	47.7052
28.3833	-82.5932	59.4006	90.5334	0.468521	467.373	47.7044
28.4	-82.5961	59.4024	90.5502	0.259933	467.386	47.705
28.4167	-82.597	59.3864	90.5117	-0.103531	467.262	47.7042
28.4333	-82.5953	59.4108	90.5709	-0.217972	467.353	47.7044
28.45	-82.5958	59.4404	90.5685	5.14748	467.428	47.7052
28.4667	-82.5958	59.3902	90.5354	5.33455	467.377	47.707
28.4833	-82.5983	59.4042	90.5375	4.84581	467.362	47.7055
28.5	-82.5944	59.4213	90.572	4.14497	467.203	47.7068
28.5167	-82.5907	59.3841	90.5009	4.82674	467.315	47.7027
28.5333	-82.5901	59.3856	90.5164	4.89235	467.338	47.7041
28.55	-82.5871	59.4263	90.5538	5.3257	467.162	47.7061
28.5667	-82.584	59.4079	90.5563	5.3936	467.347	47.7067
28.5833	-82.5893	59.3949	90.5425	5.56999	467.218	47.7097
28.6	-82.5874	59.3894	90.5363	5.25475	467.182	47.7045
28.6167	-82.5897	59.4721	90.5869	4.645	467.231	47.7064
28.6333	-82.5889	59.4175	90.5618	5.23689	467.38	47.7094
28.65	-82.588	59.3902	90.5294	4.81545	467.359	47.7081
28.6667	-82.5863	59.3858	90.5315	4.77135	467.229	47.7049
28.6833	-82.5826	59.3887	90.5383	5.18974	467.281	47.7036
28.7	-82.5854	59.459	90.6139	4.87633	467.232	47.7035
28.7167	-82.5848	59.4357	90.635	5.1725	467.013	47.7039
28.7333	-82.5823	59.4349	90.6167	5.09026	467.255	47.7065
28.75	-82.5829	59.435	90.6204	5.41801	467.406	47.7041
28.7667	-82.5805	59.4233	90.6214	6.45638	467.334	47.705
28.7833	-82.5857	59.4537	90.7383	5.13969	467.242	47.7027
28.8	-82.5828	59.4169	90.6155	5.63805	467.233	47.701
28.8167	-82.5868	59.3992	90.5608	5.37392	467.317	47.7016
28.8333	-82.5878	59.508	90.6171	4.88396	467.452	47.7029
28.85	-82.5898	59.4267	90.5761	5.06996	467.307	47.7068
28.8667	-82.5909	59.4091	90.5943	5.43648	467.467	47.703
28.8833	-82.586	59.4169	90.5868	5.75539	467.313	47.7012
28.9	-82.5839	59.4096	90.5904	5.20653	467.507	47.6998
28.9167	-82.5846	59.4146	90.6138	5.5909	467.379	47.7003
28.9333	-82.5869	59.4125	90.5778	4.84352	467.218	47.7023
28.95	-82.5848	59.5362	90.7861	5.74593	467.175	47.7015
28.9667	-82.5843	59.5945	90.7204	5.03487	467.18	47.6991
28.9833	-82.5834	59.4189	90.5944	5.51933	467.31	47.6987
29	-82.5814	59.401	90.6045	4.78691	467.278	47.6998
29.0167	-82.5781	59.4042	90.6052	4.20509	467.207	47.7016
29.0333	-82.5828	59.4071	90.5872	5.43053	467.288	47.7026
29.05	-82.582	59.3972	90.5991	5.44304	467.128	47.7009
29.0667	-82.5837	59.4195	90.6338	5.00267	467.199	47.7012
29.0833	-82.5823	59.3949	90.5985	5.40611	467.266	47.7009
29.1	-82.5854	59.4189	90.6213	5.62126	467.12	47.7021
29.1167	-82.5831	59.3981	90.6042	5.04311	467.225	47.702
29.1333	-82.5819	59.3977	90.6202	4.00307	467.178	47.7009
29.15	-82.5779	59.4344	90.6631	0.95192	467.333	47.7012
29.1667	-82.5765	59.3975	90.5962	0.689011	467.376	47.703
29.1833	-82.5817	59.4219	90.6439	0.311661	467.379	47.6994
29.2	-82.5782	59.4006	90.5994	-0.722275	467.215	47.6994
29.2167	-82.5799	59.4376	90.6941	-0.377121	467.253	47.7024
29.2333	-82.5802	59.4489	90.6464	-4.17931	467.218	47.6994
29.25	-82.5825	59.4135	90.6513	5.17006	467.364	47.701
29.2667	-82.5837	59.3986	90.6066	5.1725	467.225	47.7006
29.2833	-82.5779	59.4656	90.7295	5.17845	467.427	47.7
29.3	-82.5787	59.9862	91.107	5.31197	467.404	47.6948
29.3167	-82.5762	59.4318	90.6942	4.95079	467.277	47.6949
29.3333	-82.5779	59.4891	90.6986	-3.5099	467.459	47.6969
29.35	-82.5787	59.3981	90.6136	13.7978	467.554	47.698
29.3667	-82.581	59.4077	90.6425	1.67244	467.478	47.6974
29.3833	-82.5791	59.5283	90.6948	3.09288	467.377	47.6987
29.4	-82.5777	59.4067	90.6164	-1.47804	467.272	47.696
29.4167	-82.5799	59.4321	90.6895	2.36031	467.321	47.6939
29.4333	-82.5806	59.4041	90.6513	5.16289	467.238	47.691
29.45	-82.581	59.4227	90.677	4.94118	467.436	47.691
29.4667	-82.5861	59.4338	90.7169	4.96391	467.306	47.6904
29.4833	-82.5842	59.515	90.736	5.30251	467.29	47.6901
29.5	-82.584	59.4242	90.7264	19.5498	467.334	47.6943
29.5167	-82.5837	59.4111	90.7008	5.63973	467.213	47.6975
29.5333	-82.579	59.4178	90.7023	2.30431	467.427	47.6958
29.55	-82.5785	59.4164	90.6924	5.32799	467.445	47.6933
29.5667	-82.5784	59.4479	90.754	5.48119	467.317	47.6922
29.5833	-82.5762	59.4405	90.7269	4.66103	467.28	47.6901
29.6	-82.5779	59.7999	90.9298	5.02403	467.369	47.6936
29.6167	-82.5791	59.434	90.7128	5.42641	467.405	47.6925
29.6333	-82.5777	59.5435	90.9112	4.94835	467.429	47.692
29.65	-82.575	59.4633	90.7868	4.98955	467.189	47.6928
29.6667	-82.5758	59.4309	90.7409	5.04555	467.332	47.6933
29.6833	-82.5741	59.4871	90.8587	4.99306	467.284	47.6887
29.7	-82.573	59.4097	90.7035	4.36134	467.237	47.6861
29.7167	-82.5732	59.4373	90.7351	4.7332	467.132	47.6865
29.7333	-82.5748	59.4106	90.7276	4.69154	467.171	47.6852
29.75	-82.575	59.4694	90.808	4.62883	467.202	47.6818
29.7667	-82.5748	59.4296	90.7649	5.10689	467.285	47.6807
29.7833	-82.5787	59.432	90.7813	5.57365	467.332	47.6829
29.8	-82.575	59.4102	90.7136	4.53529	467.387	47.6815
29.8167	-82.579	59.4897	90.7951	4.80949	467.257	47.6827
29.8333	-82.5806	59.4161	90.7378	5.0634	467.292	47.6795
29.85	-82.5759	59.4108	90.7233	5.19569	467.185	47.6795
29.8667	-82.5745	59.4537	90.8167	5.81322	467.084	47.6843
29.8833	-82.5777	59.4585	90.7757	4.54491	467.163	47.6803
29.9	-82.5776	59.4213	90.7526	4.86733	467.247	47.6804
29.9167	-82.5779	59.4373	90.7804	4.93523	467.183	47.6832
29.9333	-82.5752	59.4375	90.7951	4.90608	467.191	47.6856
29.95	-82.573	59.3952	90.7082	5.17372	467.396	47.6827
29.9667	-82.5742	59.4195	90.7612	4.94896	467.416	47.6817
29.9833	-82.5764	59.4334	90.7916	4.46434	467.352	47.6823
30	-82.573	59.4845	90.8961	5.08247	467.403	47.6824
30.0167	-82.5744	59.3942	90.7295	5.13084	467.284	47.6803
30.0333	-82.5753	59.4265	90.7493	5.1928	467.202	47.68
30.05	-82.5721	59.4058	90.7363	4.105	467.262	47.6832
30.0667	-82.5716	59.408	90.7487	4.39766	467.347	47.685
30.0833	-82.5713	59.4033	90.7548	4.86198	467.328	47.6847
30.1	-82.5671	59.407	90.752	5.61653	467.32	47.6824
30.1167	-82.5684	59.4558	90.7662	5.3727	467.458	47.6826
30.1333	-82.568	59.4346	90.8228	4.56932	467.275	47.6843
30.15	-82.5707	59.4334	90.7737	5.08247	467.15	47.6846
30.1667	-82.568	59.3911	90.7269	25.2753	467.175	47.687
30.1833	-82.5666	59.4329	90.7925	0.868454	467.215	47.6885
30.2	-82.5658	59.5103	90.9353	4.48174	467.167	47.6878
30.2167	-82.5654	59.3946	90.7398	5.03426	467.307	47.6861
30.2333	-82.5651	59.4173	90.758	4.86427	467.262	47.6836
30.25	-82.5654	59.4436	90.7668	5.30663	467.145	47.6835
30.2667	-82.5629	59.4263	90.7729	4.74754	467.284	47.6855
30.2833	-82.5655	59.4709	90.7848	4.64256	467.206	47.687
30.3	-82.5645	59.4329	90.7705	4.94896	467.283	47.6896
30.3167	-82.5655	59.4233	90.7464	4.97704	467.455	47.6879
30.3333	-82.5658	59.3795	90.7021	5.27031	467.406	47.687
30.35	-82.5675	59.4086	90.7696	4.67415	467.319	47.6855
30.3667	-82.5637	59.4212	90.7645	4.77196	467.258	47.6815
30.3833	-82.5631	59.4013	90.7621	4.9662	467.37	47.6803
30.4	-82.564	59.4007	90.7656	5.00862	467.378	47.6814
30.4167	-82.5666	59.434	90.7763	5.20714	467.244	47.6798
30.4333	-82.5657	59.4643	90.8381	5.15999	467.422	47.6818
30.45	-82.5633	59.4146	90.7713	3.84682	467.504	47.683
30.4667	-82.5622	59.4091	90.7995	4.36424	467.246	47.6821
30.4833	-82.5626	59.3816	90.7212	5.46516	467.206	47.6786
30.5	-82.5657	59.4491	90.8968	5.10399	467.249	47.6788
30.5167	-82.5665	59.4041	90.7525	4.67064	467.322	47.6781
30.5333	-82.5675	59.4018	90.7575	4.73442	467.274	47.6807
30.55	-82.5633	59.4422	90.8207	5.05562	467.263	47.6818
30.5667	-82.5634	59.4038	90.7238	4.84169	467.427	47.6817
30.5833	-82.5607	59.4247	90.8126	5.34599	467.245	47.68
30.6	-82.559	59.4155	90.8483	6.07735	467.469	47.6791
30.6167	-82.5625	59.414	90.7974	6.02242	467.332	47.6804
30.6333	-82.564	59.4363	90.7986	20.6882	467.092	47.6823
30.65	-82.5587	59.4032	90.7772	3.31825	467.332	47.6838
30.6667	-82.5553	59.4219	90.8192	3.42613	467.183	47.6814
30.6833	-82.557	59.4207	90.7961	4.21944	467.25	47.6824
30.7	-82.5549	59.3911	90.7568	3.67043	467.208	47.6792
30.7167	-82.5514	59.4054	90.7742	3.57033	467.41	47.6814
30.7333	-82.5546	59.4672	90.9437	5.60936	467.324	47.6821
30.75	-82.5546	59.4288	90.8784	5.05501	467.338	47.683
30.7667	-82.5524	59.4021	90.7819	4.46205	467.399	47.6804
30.7833	-82.5521	59.3998	90.7732	5.07896	467.312	47.6806
30.8	-82.5542	59.4459	90.7964	5.01152	467.187	47.683
30.8167	-82.5562	59.3958	90.7943	5.20714	467.356	47.6824
30.8333	-82.551	59.4193	90.8067	5.10216	467.456	47.6838
30.85	-82.5547	59.4579	90.8534	5.1844	467.405	47.6806
30.8667	-82.5523	59.4233	90.8543	4.71352	467.251	47.6788
30.8833	-82.5494	59.4228	90.8173	5.26543	467.291	47.6824
30.9	-82.5498	59.4219	90.8366	5.19341	467.39	47.6864
30.9167	-82.5536	59.396	90.7949	4.8954	467.367	47.6859
30.9333	-82.5518	62.1478	90.9643	4.78325	467.282	47.6873
30.95	-82.5524	59.4207	90.8019	4.51088	467.366	47.6872
30.9667	-82.5529	59.5292	90.8311	4.92455	467.403	47.6873
30.9833	-82.5552	59.4015	90.7742	4.93233	467.473	47.6861
31	-82.5614	59.3983	90.7963	5.18913	467.37	47.6855
31.0167	-82.5605	59.4079	90.7832	3.74489	467.188	47.6839
31.0333	-82.5573	59.4317	90.8517	4.98467	467.461	47.6864
31.05	-82.5542	59.4094	90.7893	5.523	467.315	47.6846
31.0667	-82.5521	59.4202	90.89	5.11406	467.242	47.6835
31.0833	-82.5471	59.4538	90.9171	5.21538	467.257	47.685
31.1	-82.5459	59.441	90.8538	3.7133	467.297	47.6859
31.1167	-82.5449	59.4109	90.8346	-9.79881	467.339	47.685
31.1333	-82.5463	59.4068	90.8015	5.12428	467.223	47.6858
31.15	-82.5439	59.4512	90.8295	5.2076	467.332	47.6856
31.1667	-82.5434	59.4038	90.8271	4.40361	467.251	47.6847
31.1833	-82.5466	59.3995	90.8375	5.86632	467.09	47.6867
31.2	-82.5466	59.3861	90.778	5.86327	467.195	47.685
31.2167	-82.5445	59.3906	90.7984	5.20287	467.096	47.6855
31.2333	-82.5449	59.4022	90.8292	4.34166	467.216	47.6839
31.25	-82.5451	59.3981	90.8231	3.70384	467.023	47.6838
31.2667	-82.5454	59.3864	90.7961	4.94545	467.112	47.6876
31.2833	-82.5422	59.3729	90.7871	4.55376	467.047	47.6891
31.3	-82.5404	59.4489	90.8959	4.49532	467.095	47.6905
31.3167	-82.5413	59.3926	90.7955	4.91447	467	47.6867
31.3333	-82.5456	59.4799	90.9397	4.98894	467.134	47.6875
31.35	-82.5384	59.3935	90.8117	4.65096	466.965	47.6897
31.3667	-82.5337	59.3992	90.8617	4.55208	467.198	47.691
31.3833	-82.5327	59.4291	90.8709	4.76845	467.038	47.6919
31.4	-82.5382	59.4364	90.884	4.7744	467.003	47.6885
31.4167	-82.5381	59.4076	90.8816	5.08659	467.103	47.6913
31.4333	-82.5341	59.3671	90.7719	4.85725	467.213	47.6899
31.45	-82.5311	59.4555	90.8779	4.72191	467.219	47.6888
31.4667	-82.5306	59.4527	90.8495	6.79314	467.034	47.6922
31.4833	-82.5303	59.3971	90.819	5.09865	467.149	47.692
31.5	-82.5292	59.4012	90.8421	4.75884	467.292	47.6978
31.5167	-82.534	59.3745	90.7952	4.78859	467.164	47.6951
31.5333	-82.5301	59.4303	90.8778	4.5591	467.338	47.6943
31.55	-82.5256	59.3797	90.7851	4.7213	467.336	47.694
31.5667	-82.5294	59.4059	90.825	4.68971	467.286	47.6925
31.5833	-82.5268	59.3719	90.7975	4.74037	467.441	47.6948
31.6	-82.5268	59.3784	90.7778	2.86156	467.359	47.6926
31.6167	-82.5292	59.7657	91.2627	3.7014	467.465	47.6937
31.6333	-82.5335	59.3853	90.8416	4.8893	467.424	47.691
31.65	-82.5312	59.3719	90.7613	4.89357	467.311	47.6939
31.6667	-82.5315	59.4602	90.9011	2.52846	467.362	47.696
31.6833	-82.5358	59.4032	90.8886	4.65752	467.247	47.6931
31.7	-82.5292	59.3588	90.7963	5.88356	467.362	47.6942
31.7167	-82.5295	59.4065	90.8782	4.92394	467.152	47.6957
31.7333	-82.5309	59.367	90.7792	5.63149	467.214	47.692
31.75	-82.5309	59.4012	90.8221	4.76006	467.208	47.6925
31.7667	-82.5272	59.3554	90.772	4.98528	467.169	47.6905
31.7833	-82.524	59.4534	90.7797	4.74449	466.981	47.6936
31.8	-82.5214	59.4177	90.8794	6.90224	467.156	47.694
31.8167	-82.5239	59.3954	90.7873	4.11995	467.254	47.6957
31.8333	-82.5233	59.3331	90.727	4.73381	467.315	47.696
31.85	-82.5266	59.3708	90.8613	5.64522	467.159	47.6949
31.8667	-82.5246	59.3649	90.7874	4.13002	467.281	47.6916
31.8833	-82.5251	59.3765	90.7964	5.22667	467.368	47.6952
31.9	-82.5231	59.3345	90.7485	4.75822	467.339	47.6925
31.9167	-82.5198	59.3424	90.7507	4.30641	467.254	47.6948
31.9333	-82.5187	59.3517	90.7464	4.98833	467.258	47.6949
31.95	-82.5147	59.3525	90.7687	3.22517	467.282	47.6925
31.9667	-82.5118	59.3353	90.7537	5.00084	467.226	47.6928
31.9833	-82.5121	59.3473	90.7473	4.72786	467.287	47.6939
32	-82.51	59.4082	90.8791	5.18745	467.391	47.6946
32.0167	-82.5042	59.3914	90.8407	5.88768	467.229	47.6934
32.0333	-82.5054	59.3351	90.7119	4.38393	467.329	47.6945
32.05	-82.5048	59.3687	90.7421	4.63371	467.125	47.6962
32.0667	-82.508	59.3229	90.7433	-7.584	467.254	47.6936
32.0833	-82.5069	59.3642	90.7644	4.67781	467.096	47.6931
32.1	-82.503	59.3501	90.7371	5.07469	467.278	47.6913
32.1167	-82.5034	59.3368	90.7063	1.62544	467.168	47.6934
32.1333	-82.5037	59.3349	90.6974	2.74483	467.283	47.6931
32.15	-82.5022	59.3995	90.7934	0.994186	467.116	47.6951
32.1667	-82.5034	59.3304	90.6936	1.66954	467.069	47.6942
32.1833	-82.5051	59.3386	90.7319	2.01408	467.286	47.6928
32.2	-82.5053	59.3307	90.7472	-2.56401	467.275	47.694
32.2167	-82.5022	59.3357	90.7011	1.11275	467.216	47.6936
32.2333	-82.4958	59.3366	90.6852	5.1635	467.117	47.6949
32.25	-82.4946	59.3255	90.7017	5.29472	467.178	47.694
32.2667	-82.4986	59.3224	90.7056	5.43648	467.22	47.696
32.2833	-82.499	59.318	90.6826	5.29594	467.29	47.6965
32.3	-82.4949	59.3736	90.7284	1.61049	467.161	47.6975
32.3167	-82.4986	59.3192	90.6928	3.73665	467.324	47.6992
32.3333	-82.4947	59.3066	90.7029	4.85237	467.205	47.6987
32.35	-82.4989	59.3488	90.7179	-1.71654	467.315	47.6974
32.3667	-82.4992	59.2963	90.6437	5.21721	467.286	47.6981
32.3833	-82.4978	59.3105	90.6739	6.55174	467.219	47.7013
32.4	-82.497	59.3357	90.7159	4.94652	467.094	47.701
32.4167	-82.4932	59.3133	90.6957	5.0074	467.083	47.6991
32.4333	-82.4885	59.3208	90.7027	5.97603	467.094	47.6987
32.45	-82.4889	59.3296	90.6979	5.61363	467.134	47.6955
32.4667	-82.4885	59.3302	90.6823	5.63805	467.229	47.6963
32.4833	-82.4844	59.3151	90.6669	4.90242	467.031	47.6975
32.5	-82.4856	59.3102	90.6814	4.70573	467.127	47.6968
32.5167	-82.4892	59.3125	90.7186	6.34499	467.101	47.6952
32.5333	-82.488	59.3404	90.7111	5.53673	467.265	47.6965
32.55	-82.4836	59.3304	90.7121	5.58678	466.982	47.6997
32.5667	-82.4831	59.2983	90.6469	4.78264	467.163	47.7032
32.5833	-82.4856	59.3716	90.7681	4.74159	467.169	47.702
32.6	-82.4863	59.3418	90.7516	5.51994	467.263	47.6977
32.6167	-82.4854	59.291	90.6307	7.3803	467.281	47.6969
32.6333	-82.4848	59.3218	90.7002	2.67265	467.332	47.6989
32.65	-82.4897	59.3075	90.687	5.62309	467.335	47.6992
32.6667	-82.4871	59.3311	90.7137	3.74611	467.257	47.7004
32.6833	-82.4851	59.3029	90.6719	5.10277	467.309	47.7007
32.7	-82.483	59.3435	90.7223	-1.22948	467.154	47.6991
32.7167	-82.4856	59.324	90.7455	15.5795	467.055	47.6997
32.7333	-82.4845	59.3017	90.6814	5.21248	467.197	47.7009
32.75	-82.4821	59.3389	90.7388	11.1056	467.256	47.6994
32.7667	-82.4834	59.3081	90.6941	7.64015	467.057	47.698
32.7833	-82.4828	59.2977	90.6878	4.83925	467.192	47.7018
32.8	-82.477	59.3778	90.7148	0.24437	467.305	47.7038
32.8167	-82.477	59.2979	90.658	-0.0249481	467.151	47.7039
32.8333	-82.4737	59.343	90.7691	0.706863	467.264	47.7023
32.85	-82.4758	59.3253	90.7368	-0.294266	467.155	47.6974
32.8667	-82.4726	59.3348	90.7272	0.355911	467.371	47.7007
32.8833	-82.4715	59.2931	90.6467	4.27193	467.164	47.7052
32.9	-82.4671	59.2918	90.6641	8.30833	467.303	47.7062
32.9167	-82.4635	59.3235	90.6942	2.33833	467.294	47.7073
32.9333	-82.469	59.2922	90.6515	4.3618	467.205	47.7061
32.95	-82.4676	59.2829	90.6455	5.67787	467.175	47.7052
32.9667	-82.4662	59.3021	90.6715	6.01173	467.382	47.7056
[truncated: 1,622 more rows]

## Sheet: MW Results
Administrative Information
File name	MDS_2_11_2021_Leena-0041.sample
Analysed by	gpc-sec
Date of analysis	8. marraskuuta 2021 19:33:07
Analysis comments
Analysis Module	Triple Analysis
Recovery
Recovery Percentage	16.8778
RegionKey	Region Number	Trace	Start (mins)	End (mins)	Peak Max RT (mins)	Bulk MW (g/mol)	Bulk IV (dL/g)	Peak Ht (mV)	Peak Ht (%)	Peak Area (mV.s)	Peak Area (%)	Concentration (mg/mL)
Peaks	Peak 1	RI	40.25	52.75	44.42	<no baseline defined>	100	<no baseline defined>	100
Peaks	Peak 1	LS 15°	40.25	52.75	47.85	<no baseline defined>	100	<no baseline defined>	100
Peaks	Peak 1	LS 90°	40.25	52.75	44.77	<no baseline defined>	100	<no baseline defined>	100
Peaks	Peak 1	VS DP	40.25	52.75	44.78	<no baseline defined>	100	<no baseline defined>	100
Peaks	Peak 1	VS IP	40.25	52.75	51.02	<no baseline defined>	100	<no baseline defined>	100
Peaks	Peak 1	UV 280nm	40.25	52.75	40.25	<no baseline defined>	100	<no baseline defined>	100
MW Averages
Peaks	Mp	Mn	Mw	Mz	Mz+1	Mv	PD
Peak 1	12493	11979	12096	12202	12301	12227	1.00974
Log Mi Curves
Peaks	Start (mins)	End (mins)	Curve Type	Coeff a	Coeff b	Coeff c	Coeff d	Coeff e	Coeff f	L Point Y/N
Peak 1	42.1363	46.8057	Polynomial	5.37776	-0.0288424	0	0	0	0	No
MW Fit Region
Peaks	Start (mins)	End (mins)
Peak 1	42.1363	46.8057
Structural Plot Region
Peaks	Start (mins)	End (mins)
Peak 1	42.1333	46.8
Structural Information
Peaks	Mark-Houwink & Alpha	Log Rg Equation	Log Rh Equation
Peak 1	K = -5.78, Alpha = 1.51	Log Rg = (1.31) x Log MW + (-3.58)	Log Rh = (4.05) x Log MW + (-15.60)
Rg Averages
Peaks	Rgp	Rgn	Rgw	Rgz	Rgz+1
Peak 1	59.4852	56.3053	57.0237	57.6765	58.2893
Rh Averages [Derived]
Peaks	Rhp	Rhn	Rhw	Rhz	Rhz+1
Peak 1	10.1541	8.56428	8.90755	9.22743	9.53465
IV Averages
Peaks	IVp	IVn	IVw	IVz	IVz+1
Peak 1	2.68053	2.51535	2.55254	2.58641	2.61824
Method
Administrative Information
Created by	gpc-sec
Creation date	6. kesäkuuta 2018 8:46:40
Last modified by	gpc-sec
Last modified date	6. kesäkuuta 2018 8:46:40
Information
Calculation Method
Concentration options	Calculate Sample Concentration from Entered Sample Properties
Concentration Detector Used in Analysis	RI
MW calculation method	Use all angles
Use Constant Inlet Pressure	No
Flory Fox	2.86e+21
Use Angular Correction	No
Use IV To Calculate Rg	No
Sample Parameters
Injection volume (µL)	100
Concentration options	RI
Entered concentration (mg/mL)	1
Calculated concentration (mg/mL)	0.168778	RI
Calculated concentration (mg/mL)	0.078041	UV 280nm
dn/dc (mL/g)	0.134
UV extinction coefficient [(mg/mL)-¹][cm-¹]	1
Mark-Houwink K ((10e-5) dL/g)	14.1
Mark-Houwink Alpha	0.7
Baseline regions	Start (mins)	End (mins)
Baseline region 1	33.6333	33.9783
Baseline region 2	54.1167	55.3667
Peaks	Start (mins)	End (mins)
Peak 1	40.25	52.7499
	Trace	Peak Max RT (mins)	Peak Area (mV.s)	Peak Height (mV)
	RI	44.4167	492.876	5.07934
	LS 15°	47.85	56.0288	0.827977
	LS 90°	44.7667	124.389	1.50959
	VS DP	44.7833	345.257	-13.7308
	VS IP	51.0167	48.5544	0.53311
	UV 280nm	40.25	3.68549	0.065778
Flowrate region	Start (mins)	End (mins)
IDD
Reference detector	RI
IDD LS 90° (secs)	26
IDD VS DP (secs)	38
IDD VS IP (secs)	38
IDD UV 280nm (secs)	33
Last modified by	gpc-sec
Last modified date	8. marraskuuta 2021 7:24:11
Comments
System Calibration
Detector Constants
K (RI)	1816.08	RI
K (UV 280nm)	3.93542	UV 280nm
K (LS 15°)	25059.9	RI
K (LS 15°)	25059.9	UV 280nm
K (LS 90°)	90199.7	RI
K (LS 90°)	90199.7	UV 280nm
K (VS DP)	4.28756	RI
K (VS DP)	4.28756	UV 280nm
Entered Parameters For Concentration
Concentration (mg/mL)	1.85
Injection volume (µL)	100
dn/dc (mL/g)	0.145
UV extinction coefficient [(mg/mL)-¹][cm-¹]	1
Refractive index (RIU)	1.333
Flow rate (mL/min)	0.5
Comments
Entered Parameters For LS
Mp	107000
Calculated concentration (mg/mL)	1.85
LS Wavelength (nm)	658
Comments
System Calibration Information
Created by	gpc-sec
Creation date	6. kesäkuuta 2018 8:46:40
Last modified by	gpc-sec
Last modified date	6. kesäkuuta 2018 8:46:40
Information
Sample file used for concentration calibration	MDS_2_11_2021_Leena-0004.sample
Sample file used for LS calibration	MDS_2_11_2021_Leena-0004.sample
Concentration Regions
Baseline regions	Start (mins)	End (mins)
Baseline region 1	28.2667	32.7333
Baseline region 2	43.8667	45.5167
Peaks	Start (mins)	End (mins)
Peak 1	36.2167	41.8333
Flowrate region	Start (mins)	End (mins)
LS Regions
Baseline regions	Start (mins)	End (mins)
Baseline region 1	28.2667	32.7333
Baseline region 2	43.8667	45.5167
Peaks	Start (mins)	End (mins)
Peak 1	36.2167	41.8333
Flowrate region	Start (mins)	End (mins)
Peak Information
Channel	Peak Max RT (mins)	Peak Height (mV)	Peak Area (mV.s)
Channel 1 - RI	39.0167	42.7238	5845.97
Channel 6 - UV 280nm	39.0167	0.578186	87.3663
Channel 2 - LS 15°	39.1	43.0611	5834.29
Channel 3 - LS 90°	39.0167	154.316	20999.7
Channel 4 - VS DP	41.25	69.4662	4969.85
Channel 5 - VS IP	39.6333	482.586	161565

## Sheet: Slice Table
Slice Table
RT (mins)	RI	LS 15°	LS 90°	VS DP	VS IP	UV 280nm	Concentration (mg/mL)	MW	LogM	Calculated MW	Log Calculated MW	Cum Ht	dwdlogM	IV	Rg	Rh	Peak
40.25	0.21636	0.18221	0.653622	0.295852	-0.0343099	0.065778	7.41346e-05	102555	5.01096	16476	4.21685	0.99978	0.913745	0	23.2174	0	1
40.2667	0.216625	0.199733	0.643816	0.889022	0.0514116	0.0648844	7.35202e-05	102676	5.01147	16458	4.21638	0.999343	0.906172	0	27.8876	0	1
40.2833	0.212771	0.179109	0.609139	0.737105	0.237383	0.0621596	7.25661e-05	98108	4.9917	16440	4.2159	0.99891	0.894412	0	26.2153	0	1
40.3	0.211053	0.178321	0.585142	2.28151	0.208054	0.0609608	7.16903e-05	117362	5.06953	16422	4.21543	0.998483	0.883618	6.15354	36.4701	22.5402	1
40.3167	0.207656	0.242841	0.720448	-5.16518	0.124097	0.0626611	7.09713e-05	113213	5.0539	16403	4.21492	0.99806	0.874756	11.8306	33.1561	27.6933	1
40.3333	0.206854	0.159809	0.562632	-0.322435	0.0804242	0.0620726	7.01217e-05	88998	4.94938	16385	4.21445	0.997642	0.864284	0.946444	13.8567	11.0128	1
40.35	0.202694	0.154138	0.544739	-0.111345	0.155159	0.0593478	6.92721e-05	88290	4.94591	16367	4.21397	0.997229	0.853813	0	0	0	1
40.3667	0.201891	0.153808	0.568655	0.984908	0.0972956	0.0567757	6.83442e-05	88190	4.94542	16349	4.21349	0.996822	0.842375	0	0	0	1
40.3833	0.197274	0.149664	0.528026	-0.593858	0.120761	0.0546613	6.74684e-05	97616	4.98952	16331	4.21301	0.996419	0.831581	0.319831	28.9983	7.9108	1
40.4	0.196777	0.180767	0.556978	0.452803	0.213349	0.0523943	6.74287e-05	94929	4.9774	16313	4.21253	0.99602	0.831092	0	29.8832	0	1
40.4167	0.197042	0.140306	0.49102	0.847457	0.0415023	0.0585197	6.718e-05	87010	4.93957	16295	4.21205	0.995621	0.828026	0	15.1389	0	1
40.4333	0.195324	0.153709	0.541944	-0.0274214	0.229	0.0538113	6.63826e-05	92230	4.96487	16277	4.21157	0.995225	0.818198	0.21418	26.0145	6.79137	1
40.45	0.192385	0.153685	0.486362	-0.0655073	0.00603606	0.0564272	6.50105e-05	87493	4.94197	16259	4.21109	0.994836	0.801286	0	26.8777	0	1
40.4667	0.18731	0.13184	0.463891	0.772719	0.136924	0.0537024	6.34555e-05	82368	4.91576	16241	4.21061	0.994455	0.78212	0	22.9731	0	1
40.4833	0.183303	0.130747	0.429214	0.950392	0.155812	0.0534191	6.16915e-05	88955	4.94917	16223	4.21013	0.994085	0.760378	0	26.367	0	1
40.5	0.177008	0.14476	0.490514	0.472395	0.108629	0.0523728	5.92482e-05	99996	4.99998	16205	4.20965	0.993726	0.730263	0	30.5371	0	1
40.5167	0.169033	0.152365	0.47491	0.567366	0.1884	0.0507162	5.70924e-05	102395	5.01028	16187	4.20917	0.993382	0.703691	0	31.432	0	1
40.5333	0.164416	0.140744	0.47136	0.582839	0.247418	0.0487544	5.65824e-05	97009	4.98681	16169	4.20868	0.993045	0.697405	0	27.2656	0	1
40.55	0.166055	0.134768	0.443396	0.207991	0.183909	0.0498444	5.68301e-05	96435	4.98423	16151	4.2082	0.992709	0.700458	0	32.4181	0	1
40.5667	0.165863	0.139931	0.436947	0.56816	0.315101	0.04773	5.6085e-05	91474	4.9613	16133	4.20772	0.992374	0.691274	0	34.88	0	1
40.5833	0.161703	0.117018	0.370531	0.0842118	0.0509387	0.0512614	5.5157e-05	89321	4.95095	16115	4.20723	0.992045	0.679836	0	39.0039	0	1
40.6	0.160443	0.129353	0.375527	0.161177	0.193728	0.0505203	5.42551e-05	94451	4.97521	16098	4.20677	0.991721	0.668721	0	40.6061	0	1
40.6167	0.156436	0.126734	0.387694	0.900374	0.287384	0.0497792	5.37451e-05	97111	4.98727	16080	4.20629	0.991401	0.662435	0	42.3727	0	1
40.6333	0.157464	0.133881	0.374683	0.552992	-0.0568871	0.0459863	5.34964e-05	104136	5.0176	16062	4.2058	0.991083	0.659369	0	42.8187	0	1
40.65	0.154983	0.144233	0.434915	0.571059	0.106349	0.0502806	5.20982e-05	86627	4.93765	16044	4.20531	0.99077	0.642135	0	30.5481	0	1
40.6667	0.149298	0.0821046	0.300445	0.35002	0.229149	0.046793	5.05171e-05	68197	4.83377	16027	4.20485	0.990466	0.622647	0	0	0	1
40.6833	0.145748	0.0913878	0.329855	0.18788	0.314871	0.0446786	4.97197e-05	80506	4.90583	16009	4.20436	0.990169	0.61282	0	32.8836	0	1
40.7	0.144641	0.109216	0.310741	0.407973	0.0867191	0.0451582	4.87656e-05	90487	4.95659	15991	4.20388	0.989878	0.60106	0	41.8793	0	1
40.7167	0.140176	0.111175	0.337404	0.312666	0.319078	0.0454852	4.77331e-05	82046	4.91406	15973	4.20339	0.989592	0.588334	0	35.8795	0	1
40.7333	0.13861	0.0849049	0.273582	0.559462	0.152724	0.0447441	4.6988e-05	91133	4.95968	15956	4.20292	0.989311	0.57915	0	41.78	0	1
40.75	0.135824	0.128978	0.356092	0.412428	0.250195	0.0436979	4.65042e-05	104329	5.01841	15938	4.20243	0.989034	0.573186	0	41.4596	0	1
40.7667	0.135785	0.113389	0.359866	0.567976	0.110239	0.0438723	4.59681e-05	95423	4.97965	15920	4.20194	0.98876	0.566579	0	36.3034	0	1
40.7833	0.132693	0.106193	0.321832	0.288649	0.215186	0.038401	4.48572e-05	88204	4.94549	15903	4.20148	0.988491	0.552887	0	34.7706	0	1
40.8	0.129297	0.0919776	0.301497	0.578932	-0.00701481	0.0405591	4.31716e-05	68737	4.83719	15885	4.20099	0.98823	0.532111	0	13.3121	0	1
40.8167	0.122848	0.0573154	0.225926	0.22621	-0.0657941	0.0402757	4.23481e-05	63061	4.79976	15868	4.20052	0.987977	0.521961	0	23.9998	0	1
40.8333	0.124487	0.0768219	0.22787	0.411665	-0.0620123	0.0424338	4.18904e-05	66516	4.82293	15850	4.20003	0.987727	0.516319	0	37.3839	0	1
40.85	0.120175	0.0626065	0.200822	-0.0423754	-0.149783	0.0426082	4.07011e-05	94447	4.97519	15833	4.19956	0.987483	0.501661	0	56.0832	0	1
40.8667	0.117541	0.127584	0.259223	0.546522	0.0903572	0.0421723	3.96425e-05	114181	5.05759	15815	4.19907	0.987245	0.488613	0	52.5211	0	1
40.8833	0.113992	0.0970419	0.316708	0.545363	-0.161598	0.0396002	3.89236e-05	84258	4.92561	15798	4.1986	0.987012	0.479752	0	34.0171	0	1
40.9	0.113342	0.0672625	0.203295	0.442427	-0.0226237	0.0361125	3.88055e-05	63848	4.80515	15780	4.19811	0.986782	0.478296	0	34.1199	0	1
40.9167	0.113302	0.0568618	0.189217	0.842421	-0.112073	0.0387283	3.94712e-05	110163	5.04204	15763	4.19764	0.98655	0.486501	3.91389	63.383	18.9796	1
40.9333	0.11723	0.156477	0.257078	-1.85161	-0.117599	0.039208	3.93008e-05	126830	5.10322	15745	4.19714	0.986316	0.484402	4.33125	66.1727	20.5756	1
40.95	0.112307	0.0870248	0.219349	0.739546	-0.045458	0.0341944	3.74062e-05	79666	4.90127	15728	4.19667	0.986089	0.461049	0	47.5248	0	1
40.9667	0.106164	0.0613653	0.188944	0.336012	-0.014363	0.0339111	3.64782e-05	57308	4.75822	15710	4.19618	0.98587	0.449612	0	30.1207	0	1
40.9833	0.106888	0.0434878	0.15274	0.248488	0.0358055	0.035001	3.61511e-05	54807	4.73884	15693	4.19571	0.985655	0.44558	0	18.5187	0	1
41	0.104254	0.0561278	0.192983	0.833418	-0.0284669	0.036091	3.45961e-05	58092	4.76412	15676	4.19524	0.985446	0.426414	0	30.7313	0	1
41.0167	0.0978055	0.044659	0.134044	0.789991	-0.0707667	0.0330611	3.33546e-05	73749	4.86776	15658	4.19474	0.985244	0.411112	0	35.6737	0	1
41.0333	0.0970029	0.0785088	0.250429	0.602217	0.0691235	0.0318622	3.28185e-05	100531	5.0023	15641	4.19426	0.985048	0.404504	0	37.6201	0	1
41.05	0.0946745	0.0865712	0.256034	0.439009	0.0692432	0.0356988	3.23347e-05	88266	4.94579	15624	4.19379	0.984855	0.398541	0	45.3793	0	1
41.0667	0.094177	0.0557237	0.146131	0.806959	0.124142	0.0316008	3.11977e-05	69958	4.84484	15606	4.19329	0.984667	0.384527	16.04	55.237	26.1068	1
41.0833	0.0880339	0.0523421	0.119083	-4.07762	0.154932	0.0317752	2.91986e-05	70475	4.84804	15589	4.19282	0.984488	0.359886	42.1065	53.1787	36.1023	1
41.1	0.082501	0.0497234	0.139947	-3.95717	0.0610572	0.0331703	2.733e-05	66214	4.82095	15572	4.19234	0.984321	0.336856	46.7945	31.7484	36.6259	1
41.1167	0.0771208	0.0410011	0.152266	-4.39931	-0.0067247	0.0331922	2.56183e-05	63300	4.8014	15555	4.19187	0.984164	0.315758	50.3663	28.6912	36.9761	1
41.1333	0.0725035	0.040366	0.115453	-4.03029	-0.0903758	0.033214	2.49254e-05	115850	5.0639	15537	4.19137	0.984014	0.307218	108.589	59.6073	58.4297	1
41.15	0.0730742	0.101987	0.207118	-13.6507	-0.0211338	0.0336936	2.44155e-05	124621	5.09559	15520	4.19089	0.983868	0.300933	84.6947	57.1241	55.109	1
41.1667	0.069525	0.0484037	0.15001	0.139906	0.055585	0.0291378	2.41668e-05	65040	4.81318	15503	4.19042	0.983724	0.297867	0	38.2952	0	1
41.1833	0.0716216	0.030221	0.0896974	0.287825	-0.0450033	0.0302278	2.40748e-05	48701	4.68754	15486	4.18994	0.983581	0.296734	0	40.851	0	1
41.2	0.0689879	0.0283653	0.0844692	0.120954	-0.0108566	0.0305548	2.31468e-05	79931	4.90272	15469	4.18946	0.983441	0.285296	0	56.5774	0	1
41.2167	0.0662017	0.0631306	0.134936	0.35951	0.0956169	0.03195	2.21927e-05	84876	4.92878	15452	4.18898	0.983307	0.273536	0	59.9756	0	1
41.2333	0.0634154	0.0296891	0.0738603	0.718916	-0.11926	0.0315141	2.16827e-05	72991	4.86327	15435	4.18851	0.983177	0.26725	0	51.8536	0	1
41.25	0.0632232	0.0488904	0.129667	0.114118	-0.029571	0.030773	2.13556e-05	72949	4.86302	15418	4.18803	0.983049	0.263219	0	49.8165	0	1
41.2667	0.061505	0.0285715	0.0769844	0.555311	0.00289726	0.0314052	2.18385e-05	59191	4.77226	15400	4.18752	0.982921	0.26917	0	45.5068	0	1
41.2833	0.066043	0.035871	0.104868	0.356855	-0.11234	0.0271545	2.27393e-05	72532	4.86053	15383	4.18704	0.982789	0.280273	0	51.0155	0	1
41.3	0.0667663	0.0460697	0.110016	0.619825	-0.0293646	0.0236669	2.24383e-05	74983	4.87496	15366	4.18656	0.982655	0.276563	0	66.144	0	1
41.3167	0.0642852	0.0361267	0.050924	1.11458	-0.0431304	0.0236887	2.24509e-05	92861	4.96783	15349	4.18608	0.982522	0.276718	0	67.9271	0	1
41.3333	0.0668395	0.0653989	0.138774	0.768415	-0.0144768	0.0264571	2.18364e-05	114566	5.05906	15332	4.1856	0.982391	0.269144	0	62.8159	0	1
41.35	0.0606964	0.0574396	0.121492	0.40135	-0.146193	0.0295308	1.9576e-05	117881	5.07144	15315	4.18512	0.982269	0.241283	0	75.6531	0	1
41.3667	0.0536377	0.0526846	0.0385964	0.566511	-0.0270549	0.0272638	1.76552e-05	88256	4.94574	15299	4.18466	0.982158	0.217609	0	82.6907	0	1
41.3833	0.0494781	0.0189379	0.0358097	0.54933	0.116955	0.0239287	1.73281e-05	62311	4.79456	15282	4.18418	0.982055	0.213578	0	68.7095	0	1
41.4	0.0517273	0.0335617	0.0601836	0.449293	-0.272329	0.0259342	1.73146e-05	115894	5.06406	15265	4.1837	0.981952	0.21341	0	73.6314	0	1
41.4167	0.0493988	0.0628338	0.0908136	0.668775	0.0216745	0.0256509	1.68568e-05	102184	5.00938	15248	4.18321	0.981851	0.207769	5.91954	75.8057	21.247	1
41.4333	0.0490539	0.0193215	0.0279073	-1.32076	-0.0320694	0.0256727	1.63991e-05	46115	4.66384	15231	4.18273	0.981752	0.202127	6.97909	70.4271	17.2169	1
41.45	0.0467255	0.0173131	0.0358017	0.57292	0.0589927	0.027373	1.65423e-05	83819	4.92334	15214	4.18224	0.981655	0.203892	0	64.9926	0	1
41.4667	0.0498901	0.0505526	0.100917	0.688032	0.208343	0.0290733	1.61368e-05	62802	4.79797	15197	4.18176	0.981558	0.198894	0	66.1926	0	1
41.4833	0.0443573	-0.00104686	-0.00410408	0.67024	0.0612157	0.0309262	1.5653e-05	104211	5.01791	15180	4.18127	0.981464	0.19293	0	89.878	0	1
41.5	0.0470642	0.0682033	0.0433106	0.580885	0.229335	0.0315584	1.52475e-05	133873	5.12669	15164	4.18081	0.981372	0.187933	0	86.9153	0	1
41.5167	0.0419892	0.0213341	0.026028	0.929762	0.0838855	0.0292915	1.4006e-05	66421	4.82231	15147	4.18033	0.981286	0.172631	0	78.5564	0	1
41.5333	0.0398133	0.0225301	0.0304129	1.05861	0.00801635	0.0282452	1.3705e-05	58465	4.7669	15130	4.17984	0.981203	0.168921	0	90.0387	0	1
41.55	0.0402314	0.0102983	-0.0115889	0.14192	-0.0702942	0.0293352	1.43707e-05	0	-INF	15113	4.17935	0.98112	0.177126	0	97.7834	0	1
41.5667	0.0437012	-0.0103258	-0.0424518	0.0228096	-0.131057	0.0282889	1.37563e-05	38627	4.58689	15097	4.17889	0.981037	0.169553	0.33382	96.1059	5.89126	1
41.5833	0.0366425	0.0380198	0.0284614	-0.052813	0.0724623	0.0273952	1.30112e-05	105595	5.02364	15080	4.1784	0.980958	0.160369	0	81.6135	0	1
41.6	0.0393495	0.0256355	0.041849	0.571333	-0.127613	0.0277222	1.35201e-05	43960	4.64306	15063	4.17791	0.980879	0.166642	0	93.7462	0	1
41.6167	0.039615	-0.00597493	-0.0352481	1.18358	-0.0927037	0.0248449	1.28534e-05	0	-INF	15047	4.17745	0.980801	0.158424	0	97.7834	0	1
41.6333	0.0354554	-0.0101195	-0.0343727	-0.0167718	-0.0127805	0.0225779	1.19515e-05	80458	4.90557	15030	4.17696	0.980727	0.147308	0	65.502	0	1
41.65	0.0343476	0.057147	0.127941	0.342176	0.0186197	0.0180222	1.14154e-05	144875	5.16099	15013	4.17647	0.980658	0.1407	0	72.8193	0	1
41.6667	0.0323243	0.0224848	0.000337004	1.15278	-0.143767	0.0214009	1.14802e-05	149605	5.17495	14997	4.176	0.98059	0.141499	0	96.4129	0	1
41.6833	0.0347261	0.00689612	0.00502707	0.546766	-0.0934457	0.0211176	1.20675e-05	0	-INF	14980	4.17551	0.980521	0.148738	0	97.7834	0	1
41.7	0.0357545	-0.0126599	-0.0522335	0.604658	0.0224882	0.0202239	1.21846e-05	0	-INF	14964	4.17505	0.980449	0.150181	0	97.7834	0	1
41.7167	0.0354097	0.00654149	-0.0141267	0.140394	-0.0491084	0.017957	1.22232e-05	991815	5.99643	14947	4.17455	0.980376	0.150657	0	95.358	0	1
41.7333	0.0359804	0.301317	0.0877618	0.415265	0.00289112	0.020115	1.2706e-05	949349	5.97743	14930	4.17406	0.980303	0.156608	0	95.3243	0	1
41.75	0.0382295	0.00756014	-0.0132915	0.774213	0.119283	0.0181532	1.20916e-05	0	-INF	14914	4.17359	0.980229	0.149034	0	97.7834	0	1
41.7667	0.0323915	-0.013064	-0.0435441	0.386854	0.277789	0.018938	1.04321e-05	0	-INF	14897	4.1731	0.980162	0.12858	0	97.7834	0	1
41.7833	0.0285372	-0.00164459	-0.0342764	0.41438	0.0117951	0.0183495	9.13832e-06	117663	5.07064	14881	4.17263	0.980104	0.112634	0	93.2593	0	1
41.8	0.0248354	0.0389191	0.0479284	0.513929	0.236677	0.0176084	7.97521e-06	185108	5.26743	14865	4.17216	0.980054	0.0982983	0	86.0009	0	1
41.8167	0.021744	0.0266873	0.00668946	0.855634	0.291423	0.0176303	7.83099e-06	103423	5.01462	14848	4.17167	0.980007	0.0965208	0	96.1059	0	1
41.8333	0.0239931	0.0155237	-0.0110509	0.529157	0.167031	0.012159	8.2093e-06	66444	4.82246	14832	4.1712	0.979959	0.101184	0	96.1059	0	1
41.85	0.0239535	0.0129049	-0.0472544	0.127454	0.278845	0.00943422	8.45697e-06	98659	4.99414	14815	4.1707	0.97991	0.104236	0	96.1059	0	1
41.8667	0.0254397	0.0305804	0.0297624	-0.0667293	0.145297	0.00991383	9.22716e-06	53515	4.72848	14799	4.17023	0.979858	0.113729	0	96.1059	0	1
41.8833	0.0284518	-0.00484473	-0.0773945	0.112775	0.257264	0.00657875	9.65772e-06	0	-INF	14782	4.16973	0.979802	0.119036	0	97.7834	0	1
41.9	0.0279544	0.093092	0.0838507	0.540235	0.322539	0.00949977	8.78199e-06	562547	5.75016	14766	4.16926	0.979747	0.108242	0	96.2529	0	1
41.9167	0.0233371	-0.00123208	-0.0663359	0.604078	0.294887	0.00891126	7.93238e-06	0	-INF	14750	4.16879	0.979698	0.0977705	0	97.7834	0	1
41.9333	0.0229922	-0.0233821	-0.087128	0.453382	0.234735	0.00923828	7.52691e-06	0	-INF	14733	4.16829	0.979652	0.0927729	0	97.7834	0	1
41.95	0.0209689	0.00283833	-0.0377297	0.93089	0.142844	0.00941272	7.19982e-06	0	-INF	14717	4.16782	0.979608	0.0887413	0	97.7834	0	1
41.9667	0.0210818	-0.00908825	-0.0589796	0.659803	0.153187	0.0106553	7.16012e-06	0	-INF	14701	4.16735	0.979566	0.0882519	0	97.7834	0	1
41.9833	0.020737	-0.0150639	-0.0867907	0.374372	0.172838	0.0106771	7.38166e-06	0	-INF	14685	4.16687	0.979522	0.0909826	0	97.7834	0	1
42	0.0223758	0.00245897	-0.065316	0.862561	0.0807946	0.00993603	7.91672e-06	22214	4.34663	14668	4.16637	0.979477	0.0975774	0	96.1059	0	1
42.0167	0.023862	0.0067067	-0.0475034	6.86665	0.213361	0.00995787	8.50403e-06	145883	5.164	14652	4.1659	0.979429	0.104816	0	96.1059	0	1
42.0333	0.025806	0.0579515	0.0284453	0.185651	0.159159	0.00555467	8.35982e-06	339328	5.53062	14636	4.16542	0.979379	0.103039	0	89.7864	0	1
42.05	0.0230197	0.0591475	0.0406121	1.03212	0.230842	0.00267735	8.05886e-06	240655	5.38139	14620	4.16495	0.97933	0.0993293	0	86.1007	0	1
42.0667	0.0240482	0.0269267	0.0305012	0.751416	0.101415	0.00147849	7.67951e-06	654393	5.81584	14604	4.16447	0.979283	0.0946537	0	84.9185	0	1
42.0833	0.0208042	0.199326	0.173283	0.42616	0.208651	0.00409433	7.56143e-06	621086	5.79315	14587	4.16397	0.979238	0.0931983	0	90.6073	0	1
42.1	0.0233585	-0.0105068	-0.0719656	0.128217	0.1633	0.00457395	8.22712e-06	3602	3.55654	14571	4.16349	0.979191	0.101403	0	96.1059	0	1
42.1167	0.0246921	0.0120515	-0.0305019	0.425061	0.0292947	0.00169662	9.41532e-06	10510	4.0216	14555	4.16301	0.979139	0.116048	0	96.1059	0	1
42.1333	0.0302982	-0.00689415	-0.0633484	0.653546	0.0347549	0.00324435	1.00288e-05	0	-INF	14539	4.16253	0.979082	0.123609	0	97.7834	0	1
42.15	0.0282749	-0.00707147	-0.0682714	-0.142749	0.184869	0.00265585	9.75391e-06	0	-INF	14523	4.16206	0.979023	0.120222	1.18654	97.7834	0	1
42.1667	0.028693	0.0399009	0.0693227	0.0671206	-0.0356539	0.00267769	9.68808e-06	40744	4.61006	14507	4.16158	0.978965	0.11941	0	96.1059	0	1
42.1833	0.0278904	-0.019328	-0.0894088	0.15904	0.122852	0.00224178	9.779e-06	0	-INF	14491	4.1611	0.978908	0.120531	0	97.7834	0	1
42.2	0.0292241	2.59724e-05	-0.0572529	0.469617	-0.0454854	0.000127394	9.71317e-06	6082	3.78405	14475	4.16062	0.97885	0.119719	0	96.1059	0	1
42.2167	0.0275059	0.003053	-0.0389826	0.062726	-0.0516218	-0.00397063	9.46445e-06	30270	4.48101	14459	4.16014	0.978793	0.116654	65.4548	96.1059	31.5543	1
42.2333	0.0277714	0.0118784	-0.0651152	-4.11019	0.0643121	-0.00104961	9.71213e-06	160832	5.20637	14443	4.15966	0.978736	0.119707	123.536	96.1059	68.0449	1
42.25	0.0289525	0.0695319	0.0122067	-3.72927	0.0421539	-0.000875179	9.43729e-06	210708	5.32368	14427	4.15918	0.97868	0.116319	131.578	96.1059	76.0377	1
42.2667	0.0261662	0.0341067	-0.0290322	-4.38304	-0.071557	-0.00237921	9.34533e-06	94574	4.97577	14411	4.15869	0.978624	0.115186	141.856	96.1059	59.6962	1
42.2833	0.0284154	0.0119568	-0.0353285	-4.278	0.0787092	-0.00266254	8.73085e-06	50151	4.70028	14395	4.15821	0.97857	0.107612	162.473	96.1059	50.5546	1
42.3	0.0225774	0.0108639	-0.0558154	-4.98946	-0.0760479	-0.00294587	8.50827e-06	30705	4.48721	14379	4.15773	0.978519	0.104869	78.5164	96.1059	33.6871	1
42.3167	0.0271154	0.00275203	-0.0701988	0.625226	0.012115	-0.00887495	1.00361e-05	0	-INF	14363	4.15725	0.978464	0.1237	0	97.7834	0	1
42.3333	0.0315007	-0.0117685	-0.0975522	0.09245	-0.211001	-0.0088531	1.02315e-05	34505	4.53788	14347	4.15676	0.978404	0.126109	0	96.1059	0	1
42.35	0.0282567	0.0301684	-0.0409823	0.321393	0.085444	-0.00959419	9.82606e-06	47750	4.67897	14331	4.15628	0.978345	0.121111	0	96.1059	0	1
42.3667	0.0291326	-0.00571449	-0.0921394	0.508069	0.106773	-0.00438436	9.8386e-06	0	-INF	14316	4.15582	0.978287	0.121266	0	97.7834	0	1
42.3833	0.02833	0.001585	-0.0700543	0.34364	-0.125498	-0.0045151	9.51151e-06	44513	4.64849	14300	4.15534	0.978229	0.117234	0	96.1059	0	1
42.4	0.0272222	0.0204812	-0.0783342	-0.336841	0.0504026	-0.00678207	9.52405e-06	24988	4.39773	14284	4.15485	0.978173	0.117389	0	96.1059	0	1
42.4167	0.0284033	-0.0080775	-0.11408	1.92274	0.13292	-0.00965939	9.85011e-06	0	-INF	14268	4.15436	0.978116	0.121407	0	97.7834	0	1
42.4333	0.0291265	-0.0142057	-0.0909267	0.836224	0.0832957	-0.00933237	9.73202e-06	0	-INF	14252	4.15388	0.978057	0.119952	0	97.7834	0	1
42.45	0.0277136	-0.0130098	-0.0844056	0.600385	0.0803636	-0.00976828	9.35268e-06	0	-INF	14237	4.15342	0.978001	0.115276	0	97.7834	0	1
42.4667	0.026911	-0.00723617	-0.10123	0.615399	0.192788	-0.0118827	8.84271e-06	0	-INF	14221	4.15293	0.977947	0.108991	0	97.7834	0	1
42.4833	0.0247351	-0.00039444	-0.102949	0.391919	0.202063	-0.0129289	8.01923e-06	0	-INF	14205	4.15244	0.977897	0.0988409	0	97.7834	0	1
42.5	0.0221014	-0.00148729	-0.0791855	0.380078	0.0877417	-0.0124493	7.90114e-06	55709	4.74593	14189	4.15195	0.97785	0.0973854	0	96.1059	0	1
42.5167	0.0240454	0.0244279	-0.0612203	0.296673	0.0889295	-0.0166999	7.93981e-06	111735	5.04819	14174	4.15149	0.977803	0.097862	0	96.1059	0	1
42.5333	0.0223273	0.0218092	-0.0629389	1.0699	0.030608	-0.017441	7.50822e-06	86447	4.93675	14158	4.151	0.977757	0.0925424	0	96.1059	0	1
42.55	0.0215247	0.0120188	-0.0512298	0.485242	-0.132389	-0.019708	7.59914e-06	48687	4.68741	14142	4.15051	0.977712	0.0936631	0	96.1059	0	1
42.5667	0.0228583	0.00726389	-0.0152592	0.297009	0.0258119	-0.0154137	8.29095e-06	0	-INF	14127	4.15005	0.977665	0.10219	21.71	97.7834	0	1
42.5833	0.0255652	-0.015649	-0.095408	-1.4731	0.0596535	-0.0158496	9.13952e-06	0	-INF	14111	4.14956	0.977614	0.112649	24.683	97.7834	0	1
42.6	0.0278144	-0.0225402	-0.103993	-0.000872982	0.0110977	-0.0164381	9.41332e-06	0	-INF	14095	4.14907	0.977559	0.116024	0	97.7834	0	1
42.6167	0.0271644	0.00322242	-0.0875537	0.156048	0.0316641	-0.0167214	9.00785e-06	50077	4.69964	14080	4.1486	0.977504	0.111026	0	96.1059	0	1
42.6333	0.0254462	0.0202875	0.0173866	0.581677	0.268448	-0.0145634	9.96092e-06	88102	4.94499	14064	4.14811	0.977448	0.122773	0	96.1059	0	1
42.65	0.0327308	0.0254508	-0.0583372	0.836255	0.196546	-0.0159148	1.18806e-05	50130	4.7001	14049	4.14765	0.977383	0.146435	0	96.1059	0	1
42.6667	0.0366584	0.00558963	-0.0635653	0.693951	0.196513	-0.0139093	1.28076e-05	13510	4.13066	14033	4.14715	0.97731	0.15786	0	96.1059	0	1
42.6833	0.0381446	0.00342867	-0.0991585	0.202221	0.166268	-0.0141926	1.27679e-05	0	-INF	14018	4.14669	0.977234	0.15737	0	97.7834	0	1
42.7	0.0364265	-0.0101764	-0.112016	1.56672	0.131445	-0.0143234	1.2284e-05	6782	3.83136	14002	4.14619	0.97716	0.151407	0	96.1059	0	1
42.7167	0.0353187	0.0145181	-0.0443071	0.385449	-0.0074433	-0.0167429	1.18263e-05	27759	4.4434	13987	4.14572	0.977089	0.145765	0	96.1059	0	1
42.7333	0.0337532	0.00259154	-0.0701346	0.368268	0.139008	-0.0180944	1.2074e-05	0	-INF	13971	4.14523	0.977018	0.148818	0	97.7834	0	1
42.75	0.0367653	-0.00582552	-0.120529	1.01561	-0.0868548	-0.0194458	1.23739e-05	10288	4.01233	13956	4.14476	0.976946	0.152514	0	96.1059	0	1
42.7667	0.0355049	0.0124603	-0.0703675	0.85484	-0.0958904	-0.0162196	1.15504e-05	32738	4.51505	13940	4.14426	0.976875	0.142365	0	96.1059	0	1
42.7833	0.0319557	0.00724758	-0.0824621	1.00749	0.0182124	-0.0155874	1.01522e-05	110691	5.04411	13925	4.1438	0.97681	0.125131	0	96.1059	0	1
42.8	0.0273384	0.0513207	-0.0208568	0.850842	0.0840974	-0.018007	9.19808e-06	112202	5.05	13909	4.1433	0.976753	0.113371	0	96.1059	0	1
42.8167	0.0263832	0.00246789	-0.0732346	1.25084	0.0497323	-0.0192059	9.02774e-06	65569	4.8167	13894	4.14283	0.976699	0.111271	0	96.1059	0	1
42.8333	0.0263436	0.0283831	-0.0590841	3.07722	-0.029799	-0.0182685	9.4583e-06	110153	5.042	13879	4.14236	0.976644	0.116578	0	96.1059	0	1
42.85	0.0288979	0.025917	-0.0780451	1.24028	0.0440207	-0.021451	1.0333e-05	57953	4.76308	13863	4.14186	0.976586	0.127359	0	96.1059	0	1
42.8667	0.0314522	0.00529287	-0.0820526	0.892895	-0.0187259	-0.0192929	1.20698e-05	29402	4.46838	13848	4.14139	0.976519	0.148767	0	96.1059	0	1
42.8833	0.0390419	0.0132027	-0.0726323	0.913861	-0.146933	-0.0182029	1.28139e-05	15054	4.17765	13833	4.14092	0.976446	0.157937	0	96.1059	0	1
42.9	0.0357979	-0.00314893	-0.0873209	0.372692	-0.0828786	-0.0175707	1.25129e-05	0	-INF	13817	4.14041	0.976371	0.154228	0	97.7834	0	1
42.9167	0.0372841	-0.00363142	-0.0864455	0.809155	0.082036	-0.0215162	1.33876e-05	46633	4.66869	13802	4.13994	0.976294	0.165009	0	96.1059	0	1
42.9333	0.0409066	0.0361693	-0.0588673	0.419354	-0.17999	-0.0211892	1.41839e-05	24545	4.38996	13787	4.13947	0.976212	0.174824	0	96.1059	0	1
42.95	0.041935	-0.0180241	-0.120858	0.188855	-0.124329	-0.0191837	1.44316e-05	0	-INF	13772	4.139	0.976127	0.177877	0	97.7834	0	1
42.9667	0.0423531	0.00132979	-0.0829039	0.541699	-0.136416	-0.0190092	1.42874e-05	12350	4.09167	13756	4.13849	0.976042	0.176099	0	96.1059	0	1
42.9833	0.0410928	0.00786634	-0.0710422	0.613934	-0.117528	-0.0211236	1.44567e-05	6672	3.82426	13741	4.13802	0.975957	0.178186	0	96.1059	0	1
43	0.0433419	-0.00283954	-0.0901558	0.85249	-0.0203625	-0.0226276	1.48089e-05	37883	4.57844	13726	4.13754	0.97587	0.182527	0	96.1059	0	1
43.0167	0.0431497	0.0320784	-0.0392316	0.972332	0.0143946	-0.0201644	1.53178e-05	50133	4.70012	13711	4.13707	0.975781	0.188799	0	96.1059	0	1
43.0333	0.0463144	0.00794474	-0.069179	1.2556	0.101337	-0.0193796	1.58267e-05	3324	3.52166	13696	4.13659	0.975689	0.195072	0	96.1059	0	1
43.05	0.0461221	-0.00520255	-0.0910392	0.61372	-0.000319648	-0.0182896	1.60222e-05	0	-INF	13680	4.13609	0.975595	0.197481	0	97.7834	0	1
43.0667	0.0474557	-0.00736351	-0.0973355	0.662152	0.0702956	-0.0149109	1.64005e-05	17016	4.23086	13665	4.13561	0.975499	0.202144	0	96.1059	0	1
43.0833	0.0483316	0.0219086	-0.0674684	0.939312	0.178295	-0.0153468	1.74058e-05	13624	4.1343	13650	4.13513	0.975398	0.214535	0	96.1059	0	1
43.1	0.0533273	-0.0095492	-0.102756	1.26667	-0.013541	-0.0136465	1.87246e-05	0	-INF	13635	4.13466	0.975291	0.23079	0	97.7834	0	1
43.1167	0.0560343	-0.0121679	-0.120802	0.224255	0.137488	-0.0172867	2.09579e-05	0	-INF	13620	4.13418	0.975174	0.258316	0	97.7834	0	1
43.1333	0.0663706	-0.00364774	-0.109856	0.286877	-0.00780845	-0.015739	2.29037e-05	1665	3.22141	13605	4.1337	0.975044	0.282299	0	96.1059	0	1
43.15	0.067399	0.0056354	-0.0789205	0.542065	0.0994279	-0.0202948	2.43532e-05	12467	4.09576	13590	4.13322	0.974904	0.300164	0	96.1059	0	1
43.1667	0.0748362	0.0101883	-0.101086	0.969525	0.0226433	-0.0219514	2.72395e-05	29920	4.47596	13575	4.13274	0.974751	0.33574	0	96.1059	0	1
43.1833	0.084257	0.0322888	-0.00331726	0.533337	0.060147	-0.0182674	3.09097e-05	37608	4.57528	13560	4.13226	0.974579	0.380977	0	96.1059	0	1
43.2	0.0962717	0.0282968	-0.0517278	0.691479	0.0733892	-0.0168723	3.41096e-05	27529	4.43979	13545	4.13178	0.974386	0.420417	0	96.1059	0	1
43.2167	0.102946	0.0206427	-0.0725199	0.763561	0.0246808	-0.0183763	3.71527e-05	40851	4.6112	13530	4.1313	0.974175	0.457925	0	96.1059	0	1
43.2333	0.114045	0.0584597	0.00831154	0.782238	-0.0392865	-0.0169812	4.08228e-05	34574	4.53875	13515	4.13082	0.973944	0.503161	0	96.1059	0	1
43.25	0.124382	0.0151001	-0.0614613	0.79771	-0.0391668	-0.0165016	4.51984e-05	7109	3.85181	13500	4.13033	0.973689	0.557092	0	96.1059	0	1
43.2667	0.139601	0.00164759	-0.0782861	0.327648	0.012375	-0.0195315	5.03577e-05	3979	3.59977	13485	4.12985	0.973406	0.620683	0	96.1059	0	1
43.2833	0.154515	0.00879449	-0.0992308	0.802715	0.0103584	-0.0184415	5.5517e-05	16459	4.2164	13470	4.12937	0.973092	0.684274	0	96.1059	0	1
43.3	0.169734	0.0388296	-0.0017673	0.0869865	0.0744124	-0.0188775	6.14339e-05	23484	4.37077	13455	4.12888	0.972746	0.757203	0	96.1059	0	1
43.3167	0.189073	0.0363634	-0.013099	1.57127	-0.0656962	-0.0208392	6.84482e-05	9344	3.97053	13440	4.1284	0.972361	0.843657	0	96.1059	0	1
43.3333	0.210701	-0.00302897	-0.0659345	0.991955	0.170172	-0.022801	7.48354e-05	0	-INF	13425	4.12791	0.971937	0.922383	0	97.7834	0	1
43.35	0.226377	0.000913585	-0.0998492	0.729717	0.110935	-0.0264413	8.09091e-05	0	-INF	13411	4.12746	0.971475	0.997244	0	97.7834	0	1
43.3667	0.246174	-0.0151329	-0.122625	0.982006	0.0169077	-0.0239781	8.85504e-05	0	-INF	13396	4.12698	0.970973	1.09143	0	97.7834	0	1
43.3833	0.271006	0.00193224	-0.0646817	0.410473	0.0333543	-0.0241088	9.70538e-05	970	2.98677	13381	4.12649	0.970423	1.19623	0	96.1059	0	1
43.4	0.295839	0.00297563	-0.0778444	1.14006	-0.0538063	-0.0257654	0.000106289	3576	3.5534	13366	4.126	0.969821	1.31006	0	96.1059	0	1
43.4167	0.324943	0.0168364	-0.0563697	1.12165	-0.014319	-0.0240651	0.000116098	3115	3.49346	13351	4.12551	0.969162	1.43097	0	96.1059	0	1
43.4333	0.353132	0.00201064	-0.080061	0.761761	0.0392065	-0.0232803	0.00012596	2515	3.40054	13336	4.12503	0.968445	1.55252	0	96.1059	0	1
43.45	0.382542	0.0144981	-0.0463792	0.956829	0.120655	-0.0217326	0.000137573	955	2.98	13322	4.12457	0.967664	1.69565	0	96.1059	0	1
43.4667	0.420955	-0.00765186	-0.091738	0.223095	0.100634	-0.0206426	0.000150883	1505	3.17754	13307	4.12408	0.96681	1.85971	0	96.1059	0	1
43.4833	0.460283	0.0194841	-0.028149	0.254894	-0.0556494	-0.0238251	0.000164716	16036	4.2051	13292	4.12359	0.965875	2.03021	0	96.1059	0	1
43.5	0.501747	0.118184	0.0201812	0.187511	0.0724916	-0.0257869	0.000179098	35274	4.54745	13278	4.12313	0.964856	2.20747	0	95.6744	0	1
43.5167	0.544279	0.0287425	0.0123591	1.5276	0.0402626	-0.0269858	0.000194525	4193	3.62252	13263	4.12264	0.96375	2.39761	0	96.1059	0	1
43.5333	0.591847	0.0137641	-0.0667216	0.317638	0.0100173	-0.0255906	0.000212041	1881	3.27439	13248	4.12215	0.962545	2.61351	0	96.1059	0	1
43.55	0.646586	0.00702551	-0.068898	0.503093	0.0270742	-0.0237377	0.000230891	9991	3.99961	13234	4.12169	0.961233	2.84584	0	96.1059	0	1
43.5667	0.701936	0.113202	0.0561839	0.614696	0.0462674	-0.0240211	0.000250785	16662	4.22173	13219	4.1212	0.959806	3.09104	0	91.6219	0	1
43.5833	0.762779	0.0478696	0.0196753	0.550976	0.233307	-0.0235414	0.00027222	9205	3.96402	13204	4.12071	0.958257	3.35525	0	85.1656	0	1
43.6	0.827131	0.0646296	0.0799073	0.795482	0.164457	-0.023367	0.000294388	7088	3.85052	13190	4.12024	0.956578	3.62847	0	83.9159	0	1
43.6167	0.892247	0.0302725	0.0115078	0.513714	0.0699723	-0.0234978	0.000317077	10069	4.00299	13175	4.11975	0.954767	3.90813	0	86.1827	0	1
43.6333	0.959651	0.111272	0.104699	0.938122	0.134331	-0.0224078	0.000341544	10523	4.02214	13161	4.11929	0.952815	4.20969	0	88.8836	0	1
43.65	1.03514	0.0405991	-0.0062727	0.887523	0.023062	-0.0210127	0.000367995	6023	3.77981	13146	4.11879	0.950714	4.53572	0	89.3999	0	1
43.6667	1.11414	0.0518658	0.0631146	0.736828	0.141132	-0.0220589	0.000395335	4382	3.64167	13131	4.1183	0.948452	4.8727	0	81.4481	0	1
43.6833	1.19482	0.0284952	0.0264534	0.794719	0.152696	-0.0206638	0.000422414	13636	4.13469	13117	4.11783	0.94603	5.20646	0	94.0483	0	1
43.7	1.2723	0.155576	0.0319064	1.40284	-0.142137	-0.0175902	0.00045093	18095	4.25756	13102	4.11734	0.943442	5.55793	0	95.9287	0	1
43.7167	1.36137	0.0185275	0.00424783	0.926067	0.0359003	-0.022146	0.000481875	3002	3.47741	13088	4.11687	0.940679	5.93935	0	86.4581	0	1
43.7333	1.45303	0.0453582	0.0470849	0.867077	0.134897	-0.0216664	0.000514127	3238	3.51028	13073	4.11638	0.937728	6.33686	0	75.2792	0	1
43.75	1.54974	0.0341946	0.0702381	0.907116	0.0625374	-0.0213393	0.000547424	2635	3.42078	13059	4.11591	0.934583	6.74726	0	65.9819	0	1
43.7667	1.64751	0.0363061	0.0683669	1.34053	-0.0400346	-0.022233	0.000581426	2789	3.44545	13045	4.11544	0.931239	7.16635	0	65.4314	0	1
43.7833	1.74833	0.0429952	0.089689	2.5709	-0.00832926	-0.0225163	0.000616525	2983	3.47465	13030	4.11494	0.92769	7.59897	0	60.7761	0	1
43.8	1.8525	0.0475481	0.110706	1.36155	0.16391	-0.02341	0.000653636	4454	3.64875	13016	4.11448	0.923928	8.05638	0.460818	59.2173	3.19276	1
43.8167	1.96507	0.0960463	0.217172	-3.32985	0.117337	-0.0259822	0.000692654	4979	3.69714	13001	4.11398	0.919939	8.5373	1.37386	59.1585	4.76909	1
43.8333	2.08039	0.074049	0.171661	-2.88805	0.103419	-0.0280965	0.000731908	3962	3.59791	12987	4.11351	0.915719	9.02112	1.32638	56.9764	4.36785	1
43.85	2.19433	0.069294	0.169637	-3.45592	0.233696	-0.026854	0.000770717	3843	3.58467	12973	4.11304	0.911268	9.49946	1.36005	52.8392	4.35995	1
43.8667	2.30706	0.0776616	0.205302	-3.39391	0.0917564	-0.026527	0.000810232	3675	3.56526	12958	4.11254	0.906584	9.9865	1.75255	51.973	4.6743	1
43.8833	2.42512	0.0701601	0.176881	-5.88454	0.176715	-0.0249792	0.000850582	4081	3.61077	12944	4.11207	0.901664	10.4838	0.852547	54.1952	3.80687	1
43.9	2.54273	0.101874	0.252677	1.14585	0.122361	-0.0275514	0.000890855	5449	3.73632	12930	4.1116	0.896505	10.9802	0	48.5636	0	1
43.9167	2.66033	0.139691	0.402936	0.312023	0.320082	-0.0206631	0.000931022	5251	3.72024	12915	4.11109	0.891108	11.4753	0	41.2316	0	1
43.9333	2.77733	0.104571	0.320346	0.278057	0.264507	-0.0238456	0.000971687	4818	3.68287	12901	4.11062	0.885471	11.9765	0	44.5067	0	1
43.95	2.89783	0.12896	0.346551	1.06501	0.154611	-0.0229082	0.001013	5137	3.71071	12887	4.11015	0.879591	12.4858	0	49.4508	0	1
43.9667	3.01864	0.129851	0.347426	0.395671	0.368506	-0.0231915	0.00105437	4869	3.68744	12872	4.10965	0.873467	12.9957	0	46.8757	0	1
43.9833	3.13945	0.125859	0.362034	0.950084	0.199253	-0.026374	0.00109546	4597	3.66247	12858	4.10917	0.867098	13.502	0	44.1585	0	1
44	3.25858	0.125376	0.358332	0.943736	0.299928	-0.0257418	0.0011363	4382	3.64167	12844	4.1087	0.860487	14.0055	0	38.563	0	1
44.0167	3.37802	0.123673	0.399033	0.580791	0.23825	-0.023126	0.00117657	4556	3.65858	12830	4.10823	0.853635	14.5019	0	34.1671	0	1
44.0333	3.49379	0.144858	0.449804	0.872905	0.0212368	-0.0260033	0.00121661	5034	3.70191	12816	4.10775	0.846545	14.9953	0	37.4381	0	1
44.05	3.61186	0.161618	0.492031	1.0077	0.100244	-0.0236927	0.00125644	4885	3.68886	12801	4.10724	0.839219	15.4862	0	30.351	0	1
44.0667	3.72641	0.146182	0.509386	1.05903	0.217857	-0.0276381	0.00129509	5149	3.71172	12787	4.10677	0.83166	15.9626	0	22.5253	0	1
44.0833	3.83761	0.188882	0.632789	0.970287	-0.0708725	-0.0263955	0.00133322	5371	3.73006	12773	4.10629	0.823873	16.4326	0	25.1841	0	1
44.1	3.94911	0.170699	0.575834	0.475658	0.232287	-0.0257633	0.00137036	5956	3.77495	12759	4.10582	0.815864	16.8903	0	35.6719	0	1
44.1167	4.05451	0.237966	0.699848	0.949046	0.0256499	-0.0252837	0.00140653	6601	3.81961	12745	4.10534	0.807638	17.3362	0	37.4094	0	1
44.1333	4.16037	0.226649	0.728342	0.816814	0.0774968	-0.0277033	0.00144202	6680	3.82478	12731	4.10486	0.799199	17.7736	0	39.1383	0	1
44.15	4.2618	0.255006	0.728301	1.48094	0.156962	-0.031191	0.00147459	6663	3.82367	12717	4.10438	0.790559	18.175	0	37.2457	0	1
44.1667	4.35056	0.236671	0.785329	0.887279	0.104897	-0.0294907	0.00150441	6431	3.80828	12703	4.10391	0.781733	18.5426	0	30.4968	0	1
44.1833	4.43597	0.248548	0.791698	0.588878	-0.0135443	-0.0308421	0.00153316	6511	3.81365	12688	4.10339	0.772735	18.8969	0	27.0952	0	1
44.2	4.51848	0.25249	0.873597	0.92448	-0.105893	-0.0299047	0.00156131	6485	3.81191	12674	4.10291	0.763567	19.2439	0	21.6177	0	1
44.2167	4.60038	0.25628	0.868369	1.17967	0.0106513	-0.0301881	0.00158753	6360	3.80346	12660	4.10243	0.754239	19.567	0	20.4182	0	1
44.2333	4.6716	0.25122	0.878858	0.865703	0.0718062	-0.0283352	0.00161123	8851	3.94699	12646	4.10195	0.744763	19.8592	0	49.0518	0	1
44.25	4.73885	0.458257	1.034	0.640391	-0.175267	-0.0333487	0.00163382	9367	3.9716	12632	4.10147	0.735149	20.1376	0	50.2395	0	1
44.2667	4.80351	0.30244	0.9833	12.4697	-0.138678	-0.0324113	0.00165432	7380	3.86806	12618	4.10099	0.725408	20.3902	0	29.422	0	1
44.2833	4.85856	0.310045	1.02217	0.217998	-0.072183	-0.0304058	0.00167201	7353	3.86646	12605	4.10054	0.715554	20.6084	0	26.8838	0	1
44.3	4.90689	0.307121	1.03174	0.371257	0.0562631	-0.0340461	0.00168807	7204	3.85757	12591	4.10006	0.7056	20.8063	0	22.0946	0	1
44.3167	4.95232	0.303892	1.05551	1.55281	-0.175856	-0.0346346	0.00170216	8573	3.93313	12577	4.09958	0.695557	20.98	0	38.7703	0	1
44.3333	4.9892	0.425938	1.15953	0.453166	-0.110886	-0.0303403	0.00171249	9473	3.97649	12563	4.09909	0.685441	21.1073	0	39.3872	0	1
44.35	5.01266	0.385172	1.28751	1.04039	0.00245343	-0.033065	0.00172105	8336	3.92096	12549	4.09861	0.675269	21.2128	0	24.1366	0	1
44.3667	5.03917	0.335404	1.14846	6.22843	-0.0490016	-0.0348742	0.00172874	7789	3.89148	12535	4.09812	0.665049	21.3076	0	20.8704	0	1
44.3833	5.0576	0.34133	1.17665	0.714427	0.047401	-0.0305799	0.00173469	7598	3.8807	12521	4.09764	0.654789	21.3809	0	11.1249	0	1
44.4	5.07389	0.321926	1.17982	6.32698	-0.0945386	-0.0342202	0.00173841	7558	3.87841	12507	4.09715	0.6445	21.4267	0	0	0	1
44.4167	5.07934	0.339754	1.22708	1.24754	-0.0294165	-0.0396915	0.001739	7912	3.89829	12493	4.09667	0.634198	21.434	0	4.74723	0	1
44.4333	5.07732	0.352852	1.26	0.878642	0.0764466	-0.0393645	0.00173744	8513	3.93008	12480	4.09621	0.623899	21.4148	0	17.0181	0	1
44.45	5.07026	0.390975	1.3364	1.08622	0.122648	-0.0350702	0.00173424	9028	3.95559	12466	4.09573	0.613615	21.3754	0	21.167	0	1
44.4667	5.05862	0.395833	1.36322	1.18104	-0.16776	-0.0359639	0.00172848	9160	3.9619	12452	4.09524	0.603356	21.3044	0	21.6845	0	1
44.4833	5.03661	0.399775	1.35998	1.84684	0.257775	-0.0374679	0.00172021	8914	3.95007	12438	4.09475	0.59314	21.2024	0	18.1569	0	1
44.5	5.01032	0.371217	1.31965	0.210246	0.146353	-0.0366831	0.00171095	8835	3.94621	12424	4.09426	0.582975	21.0883	0	16.0325	0	1
44.5167	4.98251	0.389045	1.34342	1.48823	0.0091433	-0.0401708	0.00169941	9072	3.9577	12411	4.09381	0.572872	20.9461	0	19.2862	0	1
44.5333	4.94295	0.385968	1.33788	0.927531	0.137589	-0.0396912	0.00168628	9476	3.97663	12397	4.09332	0.562842	20.7843	0	24.9441	0	1
44.55	4.90583	0.416461	1.36287	0.912639	0.0583634	-0.04089	0.00167237	9795	3.991	12383	4.09283	0.552892	20.6128	0	25.4899	0	1
44.5667	4.8617	0.40606	1.39701	2.99232	0.0769462	-0.0407156	0.00165595	9559	3.98041	12370	4.09237	0.543032	20.4104	0	16.7523	0	1
44.5833	4.80993	0.390014	1.38445	2.09425	0.112008	-0.0413041	0.00163786	9612	3.98281	12356	4.09188	0.533274	20.1874	0	14.5219	0	1
44.6	4.75603	0.401891	1.40318	1.34083	0.110907	-0.0470806	0.0016187	9776	3.99016	12342	4.09139	0.523627	19.9512	0.00696843	17.8704	1.02606	1
44.6167	4.698	0.393779	1.3653	-1.41454	0.205326	-0.0464484	0.00159909	10660	4.02776	12329	4.09093	0.514094	19.7095	0.0822332	31.2941	2.40441	1
44.6333	4.64151	0.460893	1.39669	0.55543	-0.0827924	-0.0441377	0.00157836	10742	4.03109	12315	4.09043	0.504681	19.454	0	30.3165	0	1
44.65	4.57692	0.389457	1.37056	1.10984	0.046264	-0.0464047	0.00155674	10237	4.01017	12301	4.08994	0.495393	19.1875	0	22.1617	0	1
44.6667	4.51524	0.411252	1.36381	1.52296	0.0155609	-0.046688	0.00153347	10459	4.01949	12288	4.08948	0.486239	18.9008	0	22.484	0	1
44.6833	4.44104	0.394596	1.38375	1.96247	0.228846	-0.0477343	0.00150903	10801	4.03346	12274	4.08899	0.477225	18.5995	0	23.5854	0	1
44.7	4.37249	0.424173	1.39226	1.19837	0.0363996	-0.0449659	0.00148522	11233	4.0505	12260	4.08849	0.468355	18.306	0	26.9775	0	1
44.7167	4.30195	0.413314	1.39329	1.01609	0.177053	-0.0437233	0.00145989	10863	4.03595	12247	4.08803	0.45963	17.9938	0	19.8637	0	1
44.7333	4.22455	0.38384	1.35785	1.29875	0.0250423	-0.047211	0.00143341	11003	4.04151	12233	4.08753	0.451059	17.6674	0	18.2955	0	1
44.75	4.1473	0.409145	1.39672	1.98011	0.129685	-0.0453581	0.00140664	14198	4.15223	12220	4.08707	0.442645	17.3375	0	42.7024	0	1
44.7667	4.06822	0.587953	1.50959	4.0643e-05	0.0582406	-0.0465569	0.00137906	14149	4.15073	12206	4.08657	0.434393	16.9976	1.52403	42.6601	6.99272	1
44.7833	3.98624	0.386207	1.33118	-13.7308	0.136943	-0.0485187	0.00135136	11419	4.05763	12193	4.08611	0.426304	16.6561	2.80955	20.2097	7.98292	1
44.8	3.9064	0.389387	1.34151	-11.0683	-0.0606912	-0.0459029	0.0013231	11686	4.06767	12179	4.08561	0.418381	16.3079	1.10433	20.8449	5.89289	1
44.8167	3.82121	0.387684	1.32865	1.52442	0.0393736	-0.0490854	0.00129477	11432	4.05812	12166	4.08515	0.410626	15.9587	0	22.17	0	1
44.8333	3.74091	0.356073	1.21112	2.78456	0.227482	-0.0450963	0.00126766	11503	4.06081	12152	4.08465	0.403035	15.6246	0	25.2845	0	1
44.85	3.6629	0.37619	1.24877	2.49913	-0.0211171	-0.0444641	0.00124069	11676	4.06729	12139	4.08418	0.395604	15.2921	0	25.1104	0	1
44.8667	3.58336	0.351294	1.19746	-0.162099	0.0990893	-0.0462733	0.00121228	11044	4.04313	12126	4.08372	0.388337	14.9419	0	18.9013	0	1
44.8833	3.49696	0.32182	1.13501	1.16777	0.294521	-0.041979	0.00118342	10829	4.03459	12112	4.08322	0.38124	14.5862	0	17.8714	0	1
44.9	3.41483	0.322558	1.10705	0.435862	0.268549	-0.0407364	0.00115655	11606	4.06468	12099	4.08275	0.374308	14.255	0	23.7932	0	1
44.9167	3.34002	0.351677	1.17644	1.52799	0.28942	-0.0452922	0.00113004	12227	4.08732	12085	4.08225	0.367534	13.9283	0	27.8784	0	1
44.9333	3.26002	0.341734	1.11704	1.70216	0.35973	-0.0431341	0.00110296	12466	4.09573	12072	4.08178	0.360918	13.5946	0	33.5146	0	1
44.95	3.18186	0.347203	1.07214	1.1407	0.241747	-0.0411286	0.00107596	12498	4.09684	12059	4.08131	0.354463	13.2618	0	35.0941	0	1
44.9667	3.10232	0.326274	1.04051	1.43586	0.162979	-0.0424801	0.00104933	11827	4.07287	12045	4.08081	0.348167	12.9335	0	29.3495	0	1
44.9833	3.02629	0.296342	0.999121	2.00752	0.168439	-0.0424582	0.00102366	11718	4.06885	12032	4.08034	0.342026	12.6171	0	26.983	0	1
45	2.9524	0.305777	1.00351	1.44194	0.421397	-0.0415208	0.000997936	11755	4.07022	12019	4.07987	0.336037	12.3	0	27.491	0	1
45.0167	2.87607	0.283017	0.948686	1.78364	0.294258	-0.0405835	0.000972188	11489	4.06028	12005	4.07936	0.330201	11.9827	0	25.8569	0	1
45.0333	2.80202	0.277804	0.929115	1.48799	0.27683	-0.0459022	0.00094712	13367	4.12603	11992	4.07889	0.324515	11.6737	0	40.2623	0	1
45.05	2.72966	0.354989	0.963407	1.76408	0.26337	-0.0446596	0.000922522	13853	4.14154	11979	4.07842	0.318976	11.3705	0	43.0709	0	1
45.0667	2.65836	0.282943	0.888446	0.983958	0.437592	-0.0470792	0.0008991	12458	4.09545	11966	4.07795	0.31358	11.0818	0	34.238	0	1
45.0833	2.59286	0.278188	0.884286	1.78694	0.336393	-0.0467522	0.0008762	12178	4.08558	11952	4.07744	0.30832	10.7996	0	30.3508	0	1
45.1	2.52461	0.256953	0.85678	1.98246	0.29745	-0.04612	0.000853614	11695	4.068	11939	4.07697	0.303196	10.5212	0	29.7081	0	1
45.1167	2.46094	0.243806	0.779683	1.29893	0.281396	-0.0435041	0.00083223	11697	4.06807	11926	4.07649	0.298202	10.2576	0	31.8094	0	1
45.1333	2.39972	0.244239	0.791545	1.74851	0.389853	-0.0471444	0.000810898	12549	4.09861	11913	4.07602	0.293334	9.99471	0	32.1495	0	1
45.15	2.33635	0.265882	0.846589	-0.546804	0.452534	-0.0457493	0.000790036	12968	4.11287	11900	4.07555	0.288591	9.73757	0	34.8761	0	1
45.1667	2.27787	0.247241	0.765983	2.0503	0.311204	-0.0422179	0.00077001	11963	4.07784	11886	4.07504	0.28397	9.49074	0	32.8672	0	1
45.1833	2.21939	0.21441	0.708417	2.46525	0.236098	-0.0417383	0.00075001	11230	4.05038	11873	4.07456	0.279467	9.24424	0	29.4546	0	1
45.2	2.16106	0.208129	0.674807	3.16203	0.342724	-0.0464467	0.000730036	12159	4.0849	11860	4.07408	0.275082	8.99805	0	32.5862	0	1
45.2167	2.10273	0.236791	0.74923	2.13807	0.399149	-0.0456619	0.00071082	12136	4.08408	11847	4.07361	0.270813	8.76121	0	32.6731	0	1
45.2333	2.04883	0.195568	0.633681	1.89567	0.246375	-0.0433512	0.000693721	11225	4.05019	11834	4.07313	0.266653	8.55044	0	32.0764	0	1
45.25	2.00286	0.19478	0.620518	2.38447	0.380315	-0.0385991	0.00067683	11347	4.05488	11821	4.07265	0.262592	8.34226	0	29.4434	0	1
45.2667	1.95018	0.190483	0.640772	1.84864	0.31238	-0.0426972	0.000659103	12211	4.08675	11808	4.07218	0.258635	8.12376	0	35.1782	0	1
45.2833	1.89933	0.212583	0.622727	2.40855	0.444488	-0.0423701	0.00064263	12931	4.11163	11795	4.0717	0.254778	7.92073	0	39.2221	0	1
45.3	1.85397	0.202946	0.63291	1.87745	0.370603	-0.0377707	0.000627046	13029	4.11491	11782	4.07122	0.251017	7.72864	0	42.0598	0	1
45.3167	1.80831	0.205057	0.564663	2.79792	0.313044	-0.0382066	0.000611566	12184	4.08579	11769	4.07074	0.247348	7.53784	0	44.6709	0	1
45.3333	1.76356	0.16658	0.494585	2.05946	0.479485	-0.0378795	0.000595537	11472	4.05964	11756	4.07026	0.243772	7.34028	0	43.7497	0	1
45.35	1.71469	0.174338	0.487526	2.60609	0.314657	-0.0328223	0.000579926	11246	4.051	11742	4.06974	0.240289	7.14787	0	44.6231	0	1
45.3667	1.67238	0.150967	0.440183	1.87785	0.443561	-0.033716	0.000565152	12182	4.08572	11730	4.0693	0.236897	6.96577	0	46.1669	0	1
45.3833	1.6284	0.192141	0.520252	2.2284	0.432542	-0.0343045	0.000551213	12660	4.10243	11717	4.06882	0.23359	6.79397	0	47.5996	0	1
45.4	1.59098	0.155342	0.434915	2.033	0.174635	-0.0350456	0.000538738	11217	4.04988	11704	4.06833	0.230361	6.6402	0	46.8126	0	1
45.4167	1.55554	0.145705	0.401	1.53425	0.297741	-0.0331927	0.000525713	11076	4.04438	11691	4.06785	0.227207	6.47967	0.183656	47.2257	3.18324	1
45.4333	1.51491	0.144307	0.400045	-2.16533	0.316171	-0.0324079	0.00051248	11077	4.04442	11678	4.06737	0.224132	6.31657	1.46745	46.856	6.36408	1
45.45	1.47825	0.138484	0.384746	-2.74999	0.280432	-0.0326912	0.000500762	10667	4.02804	11665	4.06688	0.22113	6.17214	0.143386	46.8093	2.89461	1
45.4667	1.44647	0.127625	0.354188	2.28074	0.190067	-0.0332797	0.000490011	10236	4.01013	11652	4.0664	0.218195	6.03962	0	46.6401	0	1
45.4833	1.41545	0.12226	0.341178	2.24204	0.281892	-0.0340208	0.000478659	10599	4.02526	11639	4.06592	0.215325	5.8997	0	45.7574	0	1
45.5	1.38017	0.130627	0.370282	1.84278	0.30017	-0.0364404	0.000466549	10459	4.01949	11626	4.06543	0.212525	5.75044	0	45.8555	0	1
45.5167	1.34473	0.112597	0.313174	2.04502	0.361935	-0.0373341	0.000455746	11583	4.06382	11613	4.06494	0.209793	5.61729	0	51.8888	0	1
45.5333	1.31707	0.149499	0.365319	2.10047	0.272944	-0.0345656	0.000445386	12682	4.10319	11600	4.06446	0.207123	5.4896	0	56.1575	0	1
45.55	1.28422	0.129943	0.309737	2.83311	0.100334	-0.0354593	0.000434975	12524	4.09774	11588	4.06401	0.204515	5.36127	0	56.8435	0	1
45.5667	1.25626	0.139379	0.333042	2.88505	-0.00635819	-0.0343693	0.000424563	12724	4.10462	11575	4.06352	0.201969	5.23295	0	52.6957	0	1
45.5833	1.22341	0.128673	0.352381	1.23411	0.121478	-0.0320587	0.00041504	13143	4.11869	11562	4.06303	0.199482	5.11557	0	56.2977	0	1
45.6	1.20064	0.14116	0.297867	2.64439	0.210098	-0.0324946	0.00040677	12763	4.10595	11549	4.06254	0.197047	5.01364	0	59.1726	0	1
45.6167	1.17512	0.11489	0.287298	2.22788	0.0126166	-0.0359823	0.00039837	12011	4.07958	11536	4.06206	0.194662	4.91011	0	56.5805	0	1
45.6333	1.15158	0.121732	0.280086	2.21665	0.148845	-0.0322983	0.000390049	12722	4.10456	11524	4.0616	0.192326	4.80754	0	59.5014	0	1
45.65	1.12651	0.122928	0.275469	2.31574	0.325966	-0.0309032	0.000382093	12608	4.10065	11511	4.06111	0.190039	4.70948	0	58.5969	0	1
45.6667	1.10511	0.114816	0.273903	1.17979	0.318914	-0.032102	0.000374372	11710	4.06856	11498	4.06062	0.187798	4.61432	0	58.0422	0	1
45.6833	1.08142	0.101669	0.231596	1.33244	0.247318	-0.0300965	0.000366129	10242	4.01038	11485	4.06013	0.185604	4.51272	0	58.1006	0	1
45.7	1.05697	0.0834862	0.200275	2.10078	0.108888	-0.031448	0.000357703	10261	4.01119	11473	4.05968	0.18346	4.40887	0	62.1808	0	1
45.7167	1.03221	0.0968892	0.187265	1.75691	0.145476	-0.0338675	0.000349408	12110	4.08314	11460	4.05918	0.181365	4.30662	0	63.7435	0	1
45.7333	1.00852	0.110597	0.243224	2.03239	0.233028	-0.03705	0.000342236	11831	4.07302	11447	4.05869	0.179316	4.21822	0	62.5219	0	1
45.75	0.990319	0.0882948	0.180928	1.9676	0.0743039	-0.0339764	0.00033522	10771	4.03226	11435	4.05824	0.177309	4.13175	0	68.0045	0	1
45.7667	0.967544	0.0875072	0.146861	4.65763	0.173758	-0.0359382	0.00032844	10679	4.02853	11422	4.05774	0.175343	4.04819	0	68.1867	0	1
45.7833	0.95072	0.08321	0.169862	2.05119	0.118794	-0.033475	0.000322366	10196	4.00843	11409	4.05725	0.173415	3.97331	0	64.2918	0	1
45.8	0.932064	0.0778447	0.160056	2.16691	0.142107	-0.032385	0.000316108	11121	4.04614	11397	4.05679	0.171523	3.89618	0	65.2852	0	1
45.8167	0.914172	0.0941468	0.183972	1.66511	0.0613549	-0.0343468	0.000310033	12690	4.10346	11384	4.05629	0.169669	3.82131	0	65.5751	0	1
45.8333	0.896585	0.098242	0.198123	1.62046	-0.135211	-0.034325	0.000304559	10835	4.03483	11372	4.05584	0.167848	3.75384	0	65.5696	0	1
45.85	0.882202	0.063122	0.122399	1.67484	0.00589961	-0.0355238	0.000299477	10800	4.03342	11359	4.05534	0.166058	3.6912	0	70.7139	0	1
45.8667	0.866903	0.0934623	0.147536	1.9604	0.0305859	-0.0358071	0.00029322	14706	4.16749	11346	4.05484	0.164303	3.61408	0	73.2972	0	1
45.8833	0.845654	0.113884	0.181065	2.02668	0.0450489	-0.0336491	0.000286805	14251	4.15385	11334	4.05438	0.162584	3.53501	0	70.4341	0	1
45.9	0.82944	0.084105	0.163172	2.03147	0.0645472	-0.0334746	0.000282246	10911	4.03786	11321	4.05388	0.160898	3.47882	0	65.4142	0	1
45.9167	0.819024	0.0665326	0.137192	1.71217	-0.0488585	-0.0351312	0.000277007	10746	4.03125	11309	4.05342	0.159242	3.41425	0	67.9875	0	1
45.9333	0.798843	0.0784098	0.133184	1.83445	-0.0772728	-0.0338887	0.000271298	14105	4.14937	11296	4.05292	0.157617	3.34388	0	71.2409	0	1
45.95	0.785681	0.106614	0.180599	1.59724	-0.128575	-0.0352401	0.00026734	15895	4.20126	11284	4.05246	0.156022	3.29509	1.50803	71.8918	7.24375	1
45.9667	0.775723	0.0985019	0.160112	-4.23019	0.0107046	-0.0372019	0.00026325	15272	4.1839	11271	4.05196	0.15445	3.24469	8.35645	74.0972	12.6487	1
45.9833	0.761798	0.0943573	0.137031	-10.1385	0.0721646	-0.0359594	0.000258743	12670	4.10278	11259	4.0515	0.152903	3.18914	11.9956	77.337	13.4072	1
46	0.749398	0.0610684	0.0739722	-10.1306	-0.123639	-0.0354798	0.000254941	11894	4.07533	11246	4.051	0.151382	3.14228	11.9557	77.2985	13.1132	1
46.0167	0.739593	0.0827112	0.121539	-9.77306	0.0193034	-0.0331691	0.000250539	11656	4.06655	11234	4.05053	0.149884	3.08801	12.2396	77.181	13.1274	1
46.0333	0.723684	0.055831	0.0677884	-10.2556	0.0761857	-0.0308584	0.000245927	11115	4.04591	11222	4.05007	0.148413	3.03117	12.1354	72.7839	12.8843	1
46.05	0.712658	0.0757952	0.1445	-9.23522	-0.069416	-0.0312944	0.000241498	11570	4.06333	11209	4.04957	0.146969	2.97658	8.48614	71.2761	11.5901	1
46.0667	0.697818	0.059291	0.0843401	-4.14864	0.00531911	-0.0331036	0.00023673	9736	3.98838	11197	4.0491	0.145553	2.91781	1.80977	77.3805	6.53745	1
46.0833	0.684808	0.0499584	0.0637006	1.35069	-0.125939	-0.0361335	0.000232771	10211	4.00907	11184	4.0486	0.144162	2.86902	0	78.501	0	1
46.1	0.674697	0.0621407	0.0809029	-0.0201021	0.0426373	-0.0364168	0.000228813	12648	4.10202	11172	4.04813	0.142794	2.82023	0	78.7726	0	1
46.1167	0.661688	0.0741704	0.0927646	0.993753	-0.157591	-0.0328854	0.000224697	15850	4.20003	11160	4.04766	0.141451	2.7695	0	79.7204	0	1
46.1333	0.650662	0.0927614	0.110577	1.33546	0.0320429	-0.0295067	0.000221287	13963	4.14498	11147	4.04716	0.14013	2.72747	0	81.382	0	1
46.15	0.641772	0.0506224	0.0498071	0.91224	-0.0670196	-0.0326892	0.000217877	9980	3.99913	11135	4.04669	0.138829	2.68544	0	83.5411	0	1
46.1667	0.630746	0.0486141	0.0480884	0.9535	-0.0807854	-0.0315992	0.000214703	13512	4.13072	11123	4.04622	0.137547	2.64631	0	80.3383	0	1
46.1833	0.62323	0.0868889	0.111983	1.43635	0.0369796	-0.0311196	0.000211554	15008	4.17632	11110	4.04571	0.136284	2.6075	0	80.0067	0	1
46.2	0.612356	0.0616872	0.0664713	1.34226	0.0805868	-0.0336917	0.000207517	19776	4.29614	11098	4.04524	0.135043	2.55775	0	85.5948	0	1
46.2167	0.599652	0.121629	0.0908452	0.991372	-0.167859	-0.02955	0.00020395	20746	4.31693	11086	4.04477	0.133824	2.51379	0	87.289	0	1
46.2333	0.591525	0.0628584	0.0476226	1.57493	0.111191	-0.0286126	0.000200776	20896	4.32006	11073	4.04427	0.132625	2.47466	0	76.9338	0	1
46.25	0.581109	0.136381	0.227484	1.0214	-0.0536367	-0.028133	0.000198332	23181	4.36513	11061	4.04379	0.131443	2.44454	0	75.9325	0	1
46.2667	0.577255	0.082798	0.0876729	1.15666	-0.159413	-0.0310103	0.000196124	16952	4.22922	11049	4.04332	0.130274	2.41732	0	76.0985	0	1
46.2833	0.568213	0.0756016	0.138597	1.69978	0.0290001	-0.0311411	0.000192871	21467	4.33177	11037	4.04285	0.129122	2.37723	0	73.0311	0	1
46.3	0.558255	0.123642	0.180061	1.34995	0.0881713	-0.0303563	0.000189487	21245	4.32726	11025	4.04238	0.127989	2.33552	0	79.738	0	1
46.3167	0.548449	0.0650236	0.0495581	1.43302	0.0402258	-0.0343017	0.00018673	18532	4.26792	11012	4.04187	0.126874	2.30154	0	87.0222	0	1
46.3333	0.542154	0.0865137	0.0667604	2.65501	-0.0469349	-0.0315333	0.000184679	25823	4.41201	11000	4.04139	0.125774	2.27626	0	86.7794	0	1
46.35	0.536468	0.12311	0.0973904	1.77769	0.120116	-0.02907	0.000182366	20913	4.32042	10988	4.04092	0.124687	2.24775	0	89.8957	0	1
46.3667	0.528647	0.0338215	-0.00595179	1.54582	0.0682032	-0.0272171	0.000179531	11527	4.06172	10976	4.04044	0.123615	2.21281	0	89.6432	0	1
46.3833	0.519909	0.0519547	0.057332	1.55366	0.131036	-0.0313152	0.000176356	14690	4.16702	10964	4.03997	0.12256	2.17368	0	86.0713	0	1
46.4	0.510104	0.0630689	0.0379132	1.71836	0.0576088	-0.0319037	0.000173652	17541	4.24405	10952	4.03949	0.121523	2.14034	0	92.605	0	1
46.4167	0.504114	0.0479379	0.00735548	1.95326	-0.0916551	-0.0331025	0.000171548	27581	4.44061	10939	4.03898	0.120501	2.11441	0	96.434	0	1
46.4333	0.497818	0.0320441	0.00716273	0.0174342	0.0482351	-0.0303341	0.000168347	13092	4.11701	10927	4.0385	0.119494	2.07496	0	86.3521	0	1
46.45	0.485418	0.0654361	0.0718198	1.2292	0.0770413	-0.0306174	0.00016546	17819	4.25088	10915	4.03802	0.118505	2.03937	0	83.0555	0	1
46.4667	0.480954	0.0696838	0.0655236	0.901498	0.0701419	-0.0313585	0.000163304	16146	4.20806	10903	4.03755	0.117531	2.0128	0	88.1882	0	1
46.4833	0.472827	0.043414	0.0128406	1.21925	-0.00938931	-0.0287427	0.000160626	13521	4.13101	10891	4.03707	0.116571	1.97979	0	84.469	0	1
46.5	0.46531	0.0548333	0.0784132	1.23899	0.0819779	-0.0259743	0.000158626	15633	4.19404	10879	4.03659	0.115626	1.95515	0	83.5632	0	1
46.5167	0.461151	0.0583181	0.0330545	1.04237	-0.000147279	-0.0271731	0.000157698	17118	4.23345	10867	4.03611	0.114688	1.94371	0	89.5468	0	1
46.5333	0.459891	0.0538683	0.0348454	1.32319	-0.223416	-0.025778	0.000157267	31336	4.49604	10855	4.03563	0.113755	1.93839	0	96.0139	0	1
46.55	0.45863	0.0478927	-0.0141755	1.26023	0.114075	-0.0285027	0.000155842	17663	4.24706	10843	4.03515	0.112828	1.92083	0	92.6245	0	1
46.5667	0.451571	0.052293	0.0549067	1.38068	0.143187	-0.0312274	0.000153242	14267	4.15433	10831	4.03467	0.111912	1.88879	0	91.0149	0	1
46.5833	0.443445	0.0342629	-0.0107463	1.08564	0.0688434	-0.0295271	0.000151008	11399	4.05687	10819	4.03419	0.111011	1.86125	0	96.1059	0	1
46.6	0.438522	0.0554479	0.00416717	1.96262	0.0146418	-0.0296579	0.000149427	12943	4.11203	10807	4.03371	0.110121	1.84176	0	96.1059	0	1
46.6167	0.43421	0.0453524	-0.0121999	1.84519	0.108145	-0.0311619	0.000147637	9266	3.96689	10795	4.03322	0.109241	1.8197	0	96.1059	0	1
46.6333	0.428067	0.025949	-0.0319239	1.22132	0.096363	-0.0283935	0.000146134	9495	3.97749	10783	4.03274	0.10837	1.80117	0	96.1059	0	1
46.65	0.425433	0.046371	0.0223572	0.846475	0.0615401	-0.0331018	0.000144997	10795	4.03322	10771	4.03226	0.107508	1.78716	0	96.1059	0	1
46.6667	0.421426	0.0352074	-0.0355137	1.76984	-0.0941325	-0.0339955	0.000144252	22310	4.3485	10759	4.03177	0.106651	1.77798	0	93.8047	0	1
46.6833	0.421081	0.070583	0.0706473	1.84269	0.0599484	-0.0356521	0.000143533	23150	4.36455	10747	4.03129	0.105799	1.76911	0	85.0494	0	1
46.7	0.417227	0.0787981	0.0626726	1.62333	0.078226	-0.0359355	0.000142422	21524	4.33292	10736	4.03084	0.104951	1.75542	0	91.4225	0	1
46.7167	0.414593	0.0404738	-0.00496403	0.974435	0.157539	-0.0314886	0.000140554	10318	4.0136	10724	4.03036	0.104113	1.73239	0	96.1059	0	1
46.7333	0.406314	0.0351085	-0.0333855	1.32011	0.0110215	-0.0307038	0.000138999	11669	4.06703	10712	4.02987	0.103285	1.71323	0	96.1059	0	1
46.75	0.405511	0.049427	0.0114352	0.0243919	0.0132774	-0.0315975	0.000138619	27369	4.43726	10700	4.02938	0.102462	1.70855	0.742516	93.1256	6.85586	1
46.7667	0.404098	0.0835819	0.0384031	-0.696677	0.0285033	-0.0358481	0.000137535	23331	4.36793	10688	4.0289	0.101644	1.69518	2.95409	90.5451	10.3005	1
46.7833	0.399176	0.0457154	0.0314964	-1.9573	0.107511	-0.0349107	0.000136032	38186	4.5819	10676	4.02841	0.100834	1.67666	6.63362	96.6869	15.8961	1
46.8	0.395322	0.0287534	-0.0188977	-3.936	-0.151769	-0.0390087	0.000134372	10147	4.00634	10664	4.02792	0.100033	1.6562	7.90172	96.1059	10.8333	1
46.8167	0.389484	0.042309	0.000593374	-2.99767	0.0406115	-0.03563	0.000131537	0	-INF	10653	4.02747	0.0992451	1.62126	7.37766	97.7834	0	1
46.8333	0.378763	0.063494	0.00772485	-3.34032	-0.0399878	-0.0354555	0.000129381	31126	4.49312	10641	4.02698	0.0984721	1.59469	8.41351	91.3307	16.0734	1
46.85	0.376892	0.0938343	0.0693302	-3.76827	-0.0598571	-0.0355863	0.000128741	30135	4.47907	10629	4.02649	0.0977075	1.58679	2.73218	92.894	10.9295	1
46.8667	0.375021	0.0446762	-0.0153962	1.47105	0.0211341	-0.0337334	0.000128518	59887	4.77733	10617	4.026	0.0969453	1.58405	0	96.7543	0	1
46.8833	0.375592	0.0600629	0.0327814	1.41694	0.00813124	-0.0338641	0.00012793	34493	4.53773	10606	4.02555	0.0961856	1.5768	0	92.2464	0	1
46.9	0.371585	0.104441	0.0380818	1.19712	0.0792043	-0.0339948	0.000126505	2563362	6.40881	10594	4.02506	0.0954319	1.55924	0	97.7471	0	1
46.9167	0.367273	0.0787817	-0.0153641	1.59116	-0.0316074	-0.0336678	0.000124872	15367	4.18659	10582	4.02457	0.0946872	1.53911	0	96.1059	0	1
46.9333	0.362045	0.0212314	-0.0459219	1.36112	-0.0829099	-0.0330356	0.00012303	15780	4.19811	10570	4.02407	0.0939528	1.5164	0	96.1059	0	1
46.95	0.356513	0.079953	0.0407079	1.24796	-0.0818747	-0.0308775	0.000121527	43362	4.63711	10559	4.02362	0.0932283	1.49788	0	95.5898	0	1
46.9667	0.353268	0.0457486	-0.0122802	1.05561	-0.039183	-0.0313135	0.000121148	20460	4.31091	10547	4.02313	0.0925094	1.4932	0	89.525	0	1
46.9833	0.354297	0.0573205	0.0748073	1.56532	-0.0386056	-0.0315968	0.000120899	35259	4.54727	10535	4.02263	0.0917923	1.49014	0	96.1569	0	1
47	0.351816	0.0255575	-0.0585947	1.36152	0.00240766	-0.0306594	0.000120075	12723	4.10459	10524	4.02218	0.0910784	1.47999	0	96.1059	0	1
47.0167	0.349487	0.0540667	0.0190324	1.16489	-0.150061	-0.0341471	0.000119644	0	-INF	10512	4.02169	0.0903683	1.47467	0	97.7834	0	1
47.0333	0.349295	0.0453445	-0.0151875	1.45045	0.0970989	-0.0351933	0.000119552	30372	4.48247	10500	4.02119	0.0896597	1.47353	0	94.3176	0	1
47.05	0.34895	0.066682	0.0488593	1.61393	-0.0344648	-0.0351715	0.000119042	0	-INF	10489	4.02073	0.0889528	1.46725	0	97.7834	0	1
47.0667	0.346317	0.0169137	-0.0468535	1.39411	-0.0833258	-0.0322505	0.000118088	8691	3.93907	10477	4.02024	0.0882503	1.45549	0	96.1059	0	1
47.0833	0.343378	0.0365728	-0.0442996	0.851113	-0.057724	-0.037264	0.000116298	15865	4.20044	10466	4.01978	0.087556	1.43342	0	96.1059	0	1
47.1	0.335861	0.0595888	-0.0449501	0.99186	-0.0580621	-0.0340378	0.000115213	14913	4.17357	10454	4.01928	0.0868701	1.42005	0	96.1059	0	1
47.1167	0.337042	0.029962	-0.0654371	1.41871	-0.0788469	-0.0370678	0.000114912	12651	4.10212	10443	4.01883	0.0861884	1.41635	0	96.1059	0	1
47.1333	0.334104	0.0458064	-0.0497607	1.07667	-0.0147929	-0.0378088	0.000114088	31607	4.49978	10431	4.01833	0.08551	1.4062	0	93.3564	0	1
47.15	0.332233	0.0781303	0.0943947	1.2902	0.176367	-0.0383973	0.000113448	24000	4.38021	10419	4.01783	0.0848359	1.3983	0	92.659	0	1
47.1667	0.330362	0.0207326	-0.0544186	3.81696	0.225467	-0.0371548	0.000112677	9681	3.98592	10408	4.01737	0.084166	1.38879	0	96.1059	0	1
47.1833	0.327728	0.0361192	-0.0123445	0.682412	0.133424	-0.0356071	0.00011201	13572	4.13264	10396	4.01687	0.0835004	1.38058	0	96.1059	0	1
47.2	0.326468	0.0431135	0.00165341	1.551	0.106688	-0.0343645	0.000111343	12593	4.10013	10385	4.01641	0.0828387	1.37236	0	96.1059	0	1
47.2167	0.323834	0.0299662	-0.0269207	1.43006	0.139156	-0.0354108	0.000111016	9352	3.9709	10373	4.0159	0.08218	1.36833	0	96.1059	0	1
47.2333	0.324558	0.0241432	-0.0545792	0.912697	-0.00797139	-0.0321846	0.000111055	12003	4.07929	10362	4.01544	0.0815221	1.3688	0	96.1059	0	1
47.25	0.32406	0.0453281	-0.0265432	1.28248	0.126426	-0.0310946	0.000110336	14699	4.16729	10350	4.01494	0.0808663	1.35994	0	96.1059	0	1
47.2667	0.320359	0.0391999	-0.049319	1.52088	0.119221	-0.0290891	0.000109199	20259	4.30662	10339	4.01448	0.0802159	1.34593	0	96.1059	0	1
47.2833	0.31742	0.0761014	0.00221557	1.30351	0.0119189	-0.032882	0.00010801	17221	4.23606	10328	4.01402	0.0795724	1.33127	0	96.1059	0	1
47.3	0.313413	0.0208399	-0.0626744	1.17783	0.0726159	-0.0333179	0.000107761	10052	4.00225	10316	4.01351	0.0789332	1.3282	0	96.1059	0	1
47.3167	0.315967	0.0356162	-0.0260935	1.35307	-0.0519287	-0.0317702	0.000108244	11080	4.04454	10305	4.01305	0.0782933	1.33416	0	96.1059	0	1
47.3333	0.316233	0.0268939	-0.0586349	1.2512	0.136332	-0.0302225	0.00010776	9953	3.99795	10293	4.01254	0.0776534	1.32819	0	96.1059	0	1
47.35	0.313141	0.0290054	-0.0522664	1.30314	0.0938795	-0.0295903	0.000106126	72771	4.86196	10282	4.01208	0.0770198	1.30806	0	82.4382	0	1
47.3667	0.306693	0.32668	0.427277	1.26154	-0.0517223	-0.0301788	0.000104598	75530	4.87812	10271	4.01161	0.0763955	1.28922	0	83.3125	0	1
47.3833	0.304212	0.0346017	-0.0657744	1.33378	-0.0364964	-0.0268	0.000104453	16856	4.22675	10259	4.01111	0.0757762	1.28744	0	96.1059	0	1
47.4	0.305851	0.05716	0.0380978	1.56928	0.000854718	-0.0276937	0.000104387	35184	4.54635	10248	4.01064	0.0751575	1.28663	0	94.8237	0	1
47.4167	0.303827	0.0473697	-0.00985495	1.46268	0.034086	-0.0319443	0.00010393	12162	4.085	10237	4.01017	0.0745404	1.28098	0	96.1059	0	1
47.4333	0.303177	0.0185058	-0.0692518	1.28819	0.0805924	-0.0281077	0.000103054	7568	3.87898	10225	4.00966	0.0739272	1.27019	0	96.1059	0	1
47.45	0.298712	0.0221432	-0.0624255	1.03907	-0.258186	-0.0271704	0.000101969	9046	3.95646	10214	4.0092	0.0733198	1.25682	0	96.1059	0	1
47.4667	0.296842	0.0259332	-0.0623131	0.888985	0.00804727	-0.0245545	0.000101851	14308	4.15558	10203	4.00873	0.072716	1.25537	0	96.1059	0	1
47.4833	0.298023	0.0500173	-0.0214597	1.5232	0.112995	-0.0243801	0.000102021	21449	4.33141	10191	4.00822	0.072112	1.25745	0	96.1059	0	1
47.5	0.297831	0.0640307	-0.0193636	1.50907	-0.017043	-0.024816	0.000102033	38689	4.58759	10180	4.00775	0.0715075	1.25761	0	94.123	0	1
47.5167	0.298096	0.0609542	0.0584161	1.2743	-0.0538496	-0.0222002	0.000101706	81379	4.91051	10169	4.00728	0.070904	1.25358	0	96.8232	0	1
47.5333	0.29592	0.0453655	-0.0411114	1.38468	-0.00581731	-0.0212628	0.000101405	21262	4.3276	10158	4.00681	0.0703023	1.24987	0	96.1059	0	1
47.55	0.296338	0.0670082	-0.00285199	1.04386	-0.0507111	-0.0224616	0.000101339	17078	4.23244	10146	4.00629	0.0697016	1.24905	0	96.1059	0	1
47.5667	0.295536	0.0231908	-0.0663687	0.961067	-0.042962	-0.0230501	0.00010062	8141	3.91068	10135	4.00582	0.0691033	1.24019	0	96.1059	0	1
47.5833	0.292139	0.0195039	-0.0644252	1.36762	0.0804487	-0.0240964	0.000100293	10406	4.01728	10124	4.00535	0.0685081	1.23616	0	96.1059	0	1
47.6	0.293625	0.0348906	-0.0499695	1.5131	0.077364	-0.0220909	0.000100802	19900	4.29885	10113	4.00488	0.0679124	1.24243	0	96.1059	0	1
47.6167	0.295112	0.0696559	0.0426112	1.69978	-0.0761723	-0.0185595	0.000100423	34809	4.54169	10101	4.00436	0.0673163	1.23776	0	93.3074	0	1
47.6333	0.29141	0.0510155	0.00121969	0.943459	-0.0554533	-0.019911	9.99127e-05	12410	4.09377	10090	4.00389	0.0667228	1.23147	0	96.1059	0	1
47.65	0.292133	0.0136067	-0.0767929	1.03782	0.0470529	-0.0211098	0.000100213	12860	4.10924	10079	4.00342	0.0661299	1.23517	0	96.1059	0	1
47.6667	0.293161	0.05356	-0.0302937	1.12424	-0.0361405	-0.0226139	9.97027e-05	60163	4.77933	10068	4.00294	0.0655377	1.22888	0	96.1059	0	1
47.6833	0.289155	0.259071	0.0282599	2.88273	0.100851	-0.0203032	9.84351e-05	0	-INF	10057	4.00247	0.0649507	1.21326	0	97.7834	0	1
47.7	0.285758	0.0405406	-0.0276275	0.91761	0.0971555	-0.0202814	9.79512e-05	16236	4.21048	10046	4.00199	0.0643689	1.2073	0	96.1059	0	1
47.7167	0.286329	0.0423469	-0.0290409	0.961311	0.0284581	-0.0182759	9.8016e-05	11496	4.06055	10035	4.00152	0.0637884	1.20809	0	96.1059	0	1
47.7333	0.286136	0.0163822	-0.0666177	0.870735	-0.00178726	-0.0181014	9.81592e-05	10903	4.03755	10024	4.00104	0.0632072	1.20986	0	96.1059	0	1
47.75	0.287165	0.0393983	-0.054756	1.46452	0.0123705	-0.0174692	9.74141e-05	18010	4.25551	10012	4.00052	0.0626278	1.20068	0	96.1059	0	1
47.7667	0.281785	0.0520383	-0.0331287	1.0622	-0.0136024	-0.0147008	9.7296e-05	15404	4.18763	10001	4.00004	0.062051	1.19922	0	96.1059	0	1
47.7833	0.286475	0.0260736	-0.0426293	2.42854	0.096228	-0.0158997	9.77004e-05	13772	4.139	9990	3.99957	0.0614733	1.20421	0	96.1059	0	1
47.8	0.284147	0.0440543	-0.0330564	1.82359	0.0278357	-0.0151149	9.78175e-05	17996	4.25518	9979	3.99909	0.0608941	1.20565	0	96.1059	0	1
47.8167	0.287159	0.0476917	0.0123746	1.89765	-0.0754992	-0.0166189	9.89534e-05	15975	4.20344	9968	3.99861	0.0603112	1.21965	0	96.1059	0	1
47.8333	0.290781	0.034697	-0.0479377	0.312782	-0.178224	-0.01736	9.94101e-05	179861	5.25494	9957	3.99813	0.0597235	1.22528	0	72.0713	0	1
47.85	0.289826	0.827977	1.47256	1.17176	0.119442	-0.0179485	9.92136e-05	249752	5.39751	9946	3.99765	0.0591351	1.22286	0	77.1403	0	1
47.8667	0.289634	0.347758	0.136918	1.33936	-0.0664427	-0.0162482	9.88082e-05	127597	5.10584	9935	3.99717	0.0585485	1.21786	0	93.9008	0	1
47.8833	0.287458	0.0622412	-0.00319736	0.727852	-0.232491	-0.0131746	9.79586e-05	16995	4.23032	9924	3.99669	0.0579656	1.20739	2.44963	96.1059	8.70725	1
47.9	0.284672	0.0245272	-0.0720547	-2.29455	-0.0324814	-0.011932	9.7318e-05	10960	4.03981	9913	3.99621	0.0573871	1.19949	2.41965	96.1059	7.49194	1
47.9167	0.283716	0.0310638	-0.0432557	0.75666	0.0640738	-0.014199	9.68341e-05	13787	4.13947	9902	3.99572	0.0568119	1.19353	0	96.1059	0	1
47.9333	0.281846	0.0385159	0.0076685	0.920143	-0.0688632	-0.0144823	9.57233e-05	0	-INF	9891	3.99524	0.0562415	1.17984	0	97.7834	0	1
47.95	0.277228	0.0508508	-0.000153641	1.0966	-0.00450399	-0.0123243	9.37503e-05	16781	4.22482	9880	3.99476	0.0556801	1.15552	0	96.1059	0	1
47.9667	0.270322	0.0311422	-0.0458176	1.01746	0.0479533	-0.0112343	9.22214e-05	10668	4.02808	9869	3.99427	0.0551292	1.13667	0	96.1059	0	1
47.9833	0.268299	0.0201311	-0.0875142	1.59873	-0.0973433	-0.0119754	9.18159e-05	9142	3.96104	9858	3.99379	0.054584	1.13168	0	96.1059	0	1
48	0.267954	0.0236159	-0.0594782	0.897804	0.0129449	-0.0131742	9.19852e-05	10452	4.0192	9848	3.99335	0.0540395	1.13376	0	96.1059	0	1
48.0167	0.269288	0.0264904	-0.0373931	1.44337	-0.116635	-0.015899	9.30689e-05	9974	3.99887	9837	3.99286	0.0534913	1.14712	0	96.1059	0	1
48.0333	0.274283	0.021888	-0.0513188	1.41291	-0.165191	-0.0172504	9.33427e-05	8554	3.93217	9826	3.99238	0.052939	1.15049	0	96.1059	0	1
48.05	0.270887	0.019727	-0.0657022	1.20148	-0.22809	-0.0132613	9.30156e-05	12194	4.08615	9815	3.99189	0.052387	1.14646	0	96.1059	0	1
48.0667	0.272373	0.0393861	-0.0468215	1.45423	-0.121922	-0.0135446	9.28714e-05	15985	4.20371	9804	3.9914	0.0518363	1.14469	0	96.1059	0	1
48.0833	0.270045	0.0379881	-0.059679	1.11707	-0.104865	-0.0142857	9.19696e-05	14986	4.17569	9793	3.99092	0.0512887	1.13357	0	96.1059	0	1
48.1	0.267106	0.0338435	-0.0429345	0.966835	-0.38627	-0.011975	9.10154e-05	13267	4.12277	9782	3.99043	0.0507466	1.12181	0	96.1059	0	1
48.1167	0.264472	0.0290886	-0.0571653	1.53803	-0.00376505	-0.0119532	9.05316e-05	17919	4.25331	9772	3.98998	0.0502088	1.11585	0	96.1059	0	1
48.1333	0.26428	0.0554615	-0.00303677	1.35041	-0.13304	-0.0126943	8.96559e-05	20141	4.30408	9761	3.98949	0.049675	1.10505	0	96.1059	0	1
48.15	0.259357	0.0386521	-0.00292434	1.54716	-0.0972147	-0.0106888	8.8754e-05	3028050	6.48116	9750	3.989	0.0491464	1.09394	0	97.7532	0	1
48.1667	0.259013	0.0876081	0.0185504	1.13172	-0.179645	-0.012498	8.82963e-05	21026	4.32276	9739	3.98851	0.0486219	1.08829	0	96.1059	0	1
48.1833	0.256684	0.00915321	-0.0806719	1.12232	0.0258579	-0.0120184	8.80215e-05	9739	3.98851	9728	3.98802	0.0480996	1.08491	0	96.1059	0	1
48.2	0.257407	0.0355262	-0.0349357	1.00733	-0.106164	-0.0103181	8.7198e-05	15058	4.17777	9718	3.98758	0.0475805	1.07476	0	96.1059	0	1
48.2167	0.251875	0.0329075	-0.0618313	0.860298	-0.238948	-0.00724447	8.61916e-05	19639	4.29312	9707	3.98709	0.0470669	1.06235	0	96.1059	0	1
48.2333	0.25153	0.0553132	-0.0392885	1.23878	-0.0192543	-0.00432346	8.47411e-05	17234	4.23639	9696	3.98659	0.0465605	1.04448	0	96.1059	0	1
48.25	0.243403	0.0208036	-0.0739661	1.56614	-0.0302735	-0.00613266	8.32645e-05	11621	4.06524	9685	3.9861	0.0460628	1.02628	0	96.1059	0	1
48.2667	0.242905	0.0296289	-0.0619518	1.13178	-0.257968	-0.010841	8.3277e-05	21979	4.34201	9675	3.98565	0.0455694	1.02643	0	96.1059	0	1
48.2833	0.243476	0.0657675	0.0233047	1.27665	-0.116094	-0.0111244	8.3577e-05	21749	4.33744	9664	3.98516	0.0450751	1.03013	0	96.1059	0	1
48.3	0.244657	0.0289691	-0.0339559	1.07819	0.0926136	-0.0103396	8.3903e-05	17571	4.2448	9653	3.98466	0.0445789	1.03415	0	96.1059	0	1
48.3167	0.24538	0.0478653	-0.0289607	1.68632	-0.2129	-0.0106229	8.40723e-05	17385	4.24017	9643	3.98421	0.0440813	1.03623	0	96.1059	0	1
48.3333	0.245646	0.0283093	-0.052652	1.41874	-0.11665	-0.00983812	8.32227e-05	20471	4.31114	9632	3.98372	0.0435857	1.02576	0	96.1059	0	1
48.35	0.240418	0.0604806	0.00361282	1.3306	-0.155135	-0.00859557	8.20596e-05	26208	4.41843	9621	3.98322	0.0430961	1.01142	2.66202	96.1059	10.3424	1
48.3667	0.238853	0.0516058	-0.0350321	-2.75701	0.0541824	-0.00933666	8.12622e-05	22382	4.3499	9611	3.98277	0.0426122	1.0016	12.1116	96.1059	16.2595	1
48.3833	0.235761	0.0431887	-0.0195083	-3.66943	-0.168476	-0.0082467	8.10397e-05	14376	4.15764	9600	3.98227	0.0421314	0.998853	13.9536	96.1059	14.7067	1
48.4	0.237553	0.0175292	-0.0625782	-3.71224	-0.176139	-0.00624121	8.15747e-05	10286	4.01225	9589	3.98177	0.0416497	1.00545	13.3289	96.1059	12.9545	1
48.4167	0.238886	0.026202	-0.0424768	-3.38549	-0.168847	-0.00820301	8.15611e-05	12035	4.08045	9579	3.98132	0.0411664	1.00528	13.1866	96.1059	13.6019	1
48.4333	0.237473	0.0249566	-0.0460264	-3.63522	-0.189327	-0.0077234	8.00323e-05	11777	4.07103	9568	3.98082	0.0406877	0.986436	4.81735	96.1059	9.65357	1
48.45	0.229957	0.0241689	-0.0616306	1.11842	-0.172728	-0.00342909	7.85818e-05	23830	4.37712	9558	3.98037	0.0402178	0.968558	0	96.1059	0	1
48.4667	0.229002	0.0734301	-0.0105538	1.50529	-0.0787666	-0.00920558	7.78628e-05	34566	4.53865	9547	3.97987	0.0397543	0.959697	0	96.1059	0	1
48.4833	0.225758	0.0668441	-0.0470624	0.768653	-0.16669	-0.0070475	7.65429e-05	25817	4.41191	9536	3.97937	0.0392969	0.943429	0	96.1059	0	1
48.5	0.221293	0.0361492	-0.0408465	1.09296	-0.129644	-0.00946706	7.55366e-05	26730	4.427	9526	3.97891	0.0388464	0.931025	0	96.1059	0	1
48.5167	0.21988	0.0690834	0.00153279	1.77265	-0.214363	-0.00608828	7.46608e-05	23659	4.374	9515	3.97841	0.0384014	0.920231	0	96.1059	0	1
48.5333	0.216178	0.0229771	-0.0604581	1.17182	-0.327922	-0.00942337	7.38635e-05	26041	4.41566	9505	3.97795	0.0379614	0.910403	0	96.1059	0	1
48.55	0.215223	0.0772737	0.0159483	1.29838	-0.231366	-0.00955411	7.31706e-05	63890	4.80543	9494	3.97745	0.0375258	0.901863	0	87.4735	0	1
48.5667	0.212132	0.125925	0.134164	0.657722	-0.0498198	-0.00983743	7.21643e-05	60058	4.77857	9484	3.97699	0.0370953	0.88946	0	90.7901	0	1
48.5833	0.209345	0.0471644	-0.0433361	0.185065	-0.114703	-0.00890006	7.16543e-05	56537	4.75233	9473	3.97649	0.0366692	0.883174	0	92.0847	0	1
48.6	0.209153	0.105276	0.110585	1.059	-0.286855	-0.0108619	7.08569e-05	60571	4.78226	9463	3.97603	0.036247	0.873346	0	93.3451	0	1
48.6167	0.204688	0.0423847	-0.0573019	0.777686	-0.178092	-0.0100771	6.9929e-05	30118	4.47883	9452	3.97552	0.03583	0.861908	0	96.1059	0	1
48.6333	0.203733	0.0673844	-0.0375056	1.24451	-0.136621	-0.00868193	6.98892e-05	33892	4.5301	9442	3.97506	0.0354157	0.861419	0	96.1059	0	1
48.65	0.204457	0.0560682	-0.0128266	1.02164	-0.271695	-0.00667644	6.96667e-05	27389	4.43758	9431	3.97456	0.0350023	0.858675	0	96.1059	0	1
48.6667	0.202433	0.0433787	-0.0391118	1.36869	-0.107085	-0.0040606	6.91306e-05	19075	4.28046	9421	3.9741	0.0345911	0.852068	0	96.1059	0	1
48.6833	0.201325	0.0253486	-0.0509013	1.38248	-0.125886	-0.00998968	6.82026e-05	13654	4.13526	9411	3.97364	0.0341843	0.84063	0	96.1059	0	1
48.7	0.197013	0.0231876	-0.0504836	0.671485	-0.2309	-0.00935748	6.69872e-05	10785	4.03282	9400	3.97313	0.0337838	0.82565	0	96.1059	0	1
48.7167	0.194227	0.0144654	-0.0721913	0.923774	-0.239935	-0.0107089	6.64772e-05	15830	4.19948	9390	3.97267	0.0333884	0.819364	0	96.1059	0	1
48.7333	0.194035	0.0403806	-0.0690271	1.10389	-0.14689	-0.00900861	6.55754e-05	15408	4.18775	9379	3.97216	0.0329972	0.808248	0	96.1059	0	1
48.75	0.18896	0.0122797	-0.0945494	1.0861	-0.238933	-0.00837641	6.52744e-05	6270	3.79727	9369	3.97169	0.0326096	0.804539	0	96.1059	0	1
48.7667	0.192277	0.0090506	-0.0823826	1.17374	-0.186171	-0.00682868	6.5914e-05	6861	3.83639	9359	3.97123	0.0322209	0.812422	0	96.1059	0	1
48.7833	0.192695	0.014519	-0.0914254	0.980781	-0.0764929	-0.0034499	6.55608e-05	9206	3.96407	9348	3.97072	0.0318314	0.808068	0	96.1059	0	1
48.8	0.190214	0.0169357	-0.0665937	1.56251	-0.037921	-0.0028177	6.36139e-05	13937	4.14417	9338	3.97025	0.0314488	0.784072	0	96.1059	0	1
48.8167	0.181324	0.0292706	-0.0551898	1.63535	-0.13912	-0.000507037	6.19283e-05	22999	4.36171	9328	3.96979	0.0310768	0.763296	0	96.1059	0	1
48.8333	0.180369	0.0449624	-0.0250175	1.49717	-0.0192186	-0.00277401	6.18885e-05	31750	4.50174	9317	3.96928	0.03071	0.762806	0	96.1059	0	1
48.85	0.181092	0.0574499	0.00622282	0.938147	0.0385793	-0.00534616	6.21101e-05	22854	4.35896	9307	3.96881	0.0303427	0.765537	0	96.1059	0	1
48.8667	0.181663	0.0165316	-0.0785036	1.37751	-0.183164	-0.00257773	6.15217e-05	10066	4.00286	9297	3.96834	0.0299764	0.758285	0	96.1059	0	1
48.8833	0.177656	0.0157439	-0.0747291	1.13862	0.047974	-0.00133517	6.10379e-05	15310	4.18498	9286	3.96783	0.0296134	0.752322	0	96.1059	0	1
48.9	0.178837	0.0329616	-0.0189221	1.21619	-0.0932028	-0.00482285	6.08937e-05	19274	4.28497	9276	3.96736	0.0292521	0.750544	0	96.1059	0	1
48.9167	0.176814	0.0282067	-0.0406297	1.27058	-0.168004	-0.00174924	6.15071e-05	41173	4.61461	9266	3.96689	0.0288895	0.758105	0	91.4624	0	1
48.9333	0.18242	0.0701436	0.0879617	1.34266	-0.140266	-0.0017274	6.12323e-05	38034	4.58017	9256	3.96642	0.0285259	0.754718	0	91.8638	0	1
48.95	0.175209	0.0185442	-0.0475765	1.65812	0.0788176	-0.00323143	5.96512e-05	27726	4.44289	9245	3.96591	0.0281678	0.735229	0	96.1059	0	1
48.9667	0.173185	0.0676528	0.0193695	1.44242	-0.048321	-0.00259923	5.86709e-05	29221	4.4657	9235	3.96544	0.0278173	0.723148	0	96.1059	0	1
48.9833	0.169484	0.0216991	-0.0563543	1.54212	-0.163863	-0.00700243	5.83438e-05	16974	4.22978	9225	3.96497	0.0274706	0.719116	0	96.1059	0	1
49	0.171275	0.0299141	-0.0176371	1.27271	-0.0169537	-0.00438659	5.94798e-05	22885	4.35955	9215	3.9645	0.0271216	0.733117	0	96.1059	0	1
49.0167	0.176118	0.0410283	-0.044075	1.07975	-0.104572	-0.00253369	5.93878e-05	19453	4.28899	9205	3.96402	0.0267694	0.731984	0	96.1059	0	1
49.0333	0.170738	0.0191835	-0.100115	1.11384	0.0522553	-0.0029696	5.73626e-05	19919	4.29927	9194	3.9635	0.0264236	0.707021	0	96.1059	0	1
49.05	0.16429	0.0403685	-0.0523951	1.46912	-0.0661858	-0.00416846	5.59121e-05	24399	4.38737	9184	3.96303	0.026088	0.689143	0	96.1059	0	1
49.0667	0.162266	0.0307307	-0.058081	0.838538	0.0379988	-0.00796131	5.50363e-05	27961	4.44655	9174	3.96256	0.0257593	0.67835	0	96.1059	0	1
49.0833	0.159175	0.0494743	-0.0349278	0.932898	-0.209532	-0.00534547	5.38471e-05	26060	4.41597	9164	3.96209	0.0254367	0.663692	0	96.1059	0	1
49.1	0.15532	0.0236622	-0.0499215	1.58558	-0.113739	-0.00501844	5.22137e-05	28708	4.458	9154	3.96161	0.0251225	0.643559	0	96.1059	0	1
49.1167	0.149635	0.0544602	0.0365557	1.50111	0.0253879	-0.007438	5.10245e-05	27579	4.44058	9144	3.96114	0.0248167	0.628901	0	96.1059	0	1
49.1333	0.148375	0.0188825	-0.0605304	1.35392	-0.112584	-0.00634804	5.10893e-05	24431	4.38794	9134	3.96066	0.0245142	0.6297	0	96.1059	0	1
49.15	0.150013	0.046171	0.00778882	1.31827	0.135643	-0.00678396	5.09189e-05	58959	4.77055	9123	3.96014	0.024212	0.627601	0	90.3157	0	1
49.1667	0.14738	0.0757483	0.0599337	1.61634	0.12737	-0.00660952	5.03045e-05	81846	4.913	9113	3.95966	0.0239121	0.620027	0	95.142	0	1
49.1833	0.146425	0.0342197	-0.0322695	1.08478	0.107654	-0.0075032	4.94287e-05	24780	4.3941	9103	3.95918	0.0236167	0.609233	0	96.1059	0	1
49.2	0.142265	0.0296173	-0.0439064	1.39475	0.0720678	-0.00702359	4.8135e-05	45225	4.65538	9093	3.95871	0.0233276	0.593287	0	92.7691	0	1
49.2167	0.138868	0.0488187	0.075072	1.00098	0.0265637	-0.00684915	4.79647e-05	38825	4.58911	9083	3.95823	0.023043	0.591188	0	90.5484	0	1
49.2333	0.14127	0.0262109	-0.0345262	1.29127	0.0625415	-0.000266027	4.76376e-05	29708	4.47287	9073	3.95775	0.0227597	0.587156	0	96.1059	0	1
49.25	0.136958	0.0475485	-0.0246482	1.56919	-0.0934362	-0.00527958	4.74672e-05	24552	4.39009	9063	3.95727	0.022478	0.585057	0	96.1059	0	1
49.2667	0.140275	0.0131915	-0.0812984	1.39942	0.0572877	-0.00556291	4.79762e-05	19329	4.28621	9053	3.95679	0.0221952	0.591329	0	96.1059	0	1
49.2833	0.139931	0.0351394	-0.0450227	1.2707	-0.0332299	-0.00432036	4.74401e-05	19959	4.30014	9043	3.95631	0.0219126	0.584722	0	96.1059	0	1
49.3	0.137144	0.0142102	-0.0873297	1.33271	-0.0967393	-0.00277263	4.6695e-05	6965	3.84292	9033	3.95583	0.0216337	0.575538	0	96.1059	0	1
49.3167	0.135579	0.00274134	-0.0882854	1.23923	-0.0293284	-0.000767141	4.5558e-05	9689	3.98628	9023	3.95535	0.0213604	0.561524	0	96.1059	0	1
49.3333	0.130504	0.0202642	-0.0658951	1.22327	-0.0362278	-0.00120306	4.51003e-05	20737	4.31675	9013	3.95487	0.0210918	0.555882	0	96.1059	0	1
49.35	0.132905	0.0284792	-0.0543386	1.29246	-0.11347	0.000192081	4.56614e-05	22128	4.34494	9003	3.95439	0.020823	0.562799	0	96.1059	0	1
49.3667	0.133781	0.024182	-0.0498011	1.76295	-0.0120321	0.000366516	4.64055e-05	57083	4.75651	8993	3.9539	0.0205502	0.57197	0	96.1059	0	1
49.3833	0.137251	0.113879	0.0295045	1.08353	-0.157024	-0.00403669	4.6418e-05	54903	4.7396	8983	3.95342	0.0202752	0.572125	0	96.1059	0	1
49.4	0.133855	0.0189446	-0.077805	1.5116	-0.0914437	-0.00721918	4.56729e-05	20458	4.31086	8973	3.95294	0.0200024	0.562941	0	96.1059	0	1
49.4167	0.132899	0.0297536	-0.0425973	1.84476	0.0382231	-0.00567146	4.53981e-05	26945	4.43048	8963	3.95245	0.0197326	0.559554	0	96.1059	0	1
49.4333	0.132249	0.0340013	-0.0545394	1.69178	0.0720647	-0.00519185	4.47314e-05	19013	4.27905	8953	3.95197	0.0194656	0.551336	0	96.1059	0	1
49.45	0.129005	0.0103255	-0.080672	1.04624	-0.0178425	-0.00425447	4.3307e-05	23876	4.37796	8943	3.95148	0.0192048	0.53378	0	96.1059	0	1
49.4667	0.12393	0.0435649	-0.0295953	0.958105	0.00165586	-0.00789473	4.18304e-05	31485	4.4981	8934	3.95105	0.0189526	0.51558	0	96.1059	0	1
49.4833	0.120381	0.025077	-0.0560331	1.66877	0.207617	-0.00817806	4.15555e-05	69731	4.84343	8924	3.95056	0.0187055	0.512192	0	84.3008	0	1
49.5	0.122325	0.106229	0.17937	1.74756	0.0392792	-0.00235787	4.14897e-05	88343	4.94617	8914	3.95007	0.0184595	0.511381	0	83.3435	0	1
49.5167	0.119997	0.0613435	-0.0120155	1.21891	-0.147521	-0.00325155	4.18419e-05	44073	4.64417	8904	3.94959	0.0182127	0.515722	0	96.1059	0	1
49.5333	0.124382	0.0347685	-0.036012	0.861304	0.0483687	-0.00719699	4.17238e-05	30703	4.48718	8894	3.9491	0.0179651	0.514266	0	96.1059	0	1
49.55	0.119307	0.0319972	-0.000651752	1.53733	0.193294	-0.00610703	4.05607e-05	49461	4.69426	8884	3.94861	0.0177213	0.49993	0	96.1059	0	1
49.5667	0.117589	0.0725608	-0.022512	1.71622	-0.00144081	-0.00669553	3.90841e-05	59695	4.77594	8874	3.94812	0.0174854	0.48173	0	96.1059	0	1
49.5833	0.110683	0.0490376	0.00643957	1.7056	-0.083566	-0.00942027	3.79993e-05	28552	4.45564	8865	3.94768	0.017257	0.46836	0	96.1059	0	1
49.6	0.111253	0.00750891	-0.0914094	2.23026	0.13155	-0.00909325	3.86128e-05	19430	4.28847	8855	3.94719	0.0170301	0.475921	0	96.1059	0	1
49.6167	0.114265	0.0315931	-0.0615424	1.35599	-0.0488418	-0.0107499	3.85731e-05	31873	4.50342	8845	3.9467	0.0168014	0.475432	0	96.1059	0	1
49.6333	0.111021	0.0324839	-0.0126018	1.69404	-0.00660788	-0.00737108	3.77235e-05	32488	4.51172	8835	3.94621	0.0165754	0.46496	0	96.1059	0	1
49.65	0.109303	0.031391	-0.00653844	1.04377	0.0394408	-0.0090277	3.74747e-05	88451	4.9467	8825	3.94571	0.0163526	0.461894	0	91.3938	0	1
49.6667	0.109569	0.097742	0.0692576	1.66257	0.0331517	-0.00641186	3.73828e-05	0	-INF	8816	3.94527	0.0161308	0.460761	0	97.7834	0	1
49.6833	0.108766	0.0173035	-0.0684169	1.21921	-0.228569	-0.0106625	3.68989e-05	18220	4.26055	8806	3.94478	0.0159108	0.454797	0	96.1059	0	1
49.7	0.106743	0.0177365	-0.0542663	1.38148	-0.164058	-0.0101829	3.65457e-05	14125	4.14999	8796	3.94429	0.0156932	0.450444	0	96.1059	0	1
49.7167	0.106703	0.00916686	-0.0767369	1.12397	-0.0615515	-0.00955066	3.67934e-05	55036	4.74065	8786	3.94379	0.0154759	0.453496	0	87.252	0	1
49.7333	0.108189	0.07918	0.143255	1.02332	-0.142761	-0.00739259	3.6205e-05	67301	4.82802	8777	3.94335	0.0152597	0.446245	0	84.1519	0	1
49.75	0.103267	0.0313952	-0.0383651	1.88062	-0.188265	-0.00874403	3.47284e-05	21526	4.33296	8767	3.94285	0.0150496	0.428045	0	96.1059	0	1
49.7667	0.0995652	0.00756679	-0.0626667	1.21906	-0.104375	-0.00750148	3.35653e-05	12213	4.08682	8757	3.94236	0.0148472	0.413709	0	96.1059	0	1
49.7833	0.0964738	0.0137982	-0.0564508	1.54459	-0.0122447	-0.00641152	3.27941e-05	20149	4.30425	8748	3.94191	0.0146506	0.404203	0	96.1059	0	1
49.8	0.0950608	0.0206399	-0.0270415	1.49933	-0.0795689	-0.00577932	3.18138e-05	20464	4.31099	8738	3.94141	0.0144592	0.392121	0	96.1059	0	1
49.8167	0.0907487	0.0132909	-0.0966617	1.08283	-0.13728	-0.00728335	3.19048e-05	43317	4.63666	8728	3.94091	0.0142705	0.393242	0	96.1059	0	1
49.8333	0.0955919	0.0587374	-0.00926899	1.58414	-0.048049	-0.00695633	3.28056e-05	39778	4.59964	8719	3.94047	0.0140788	0.404345	0	96.1059	0	1
49.85	0.09601	0.00927419	-0.078584	1.01322	-0.0537277	-0.00983365	3.22956e-05	37748	4.57689	8709	3.93997	0.0138859	0.398059	0	96.1059	0	1
49.8667	0.0926134	0.0542629	0.0168958	1.83466	-0.0923653	-0.00782816	3.13415e-05	118026	5.07198	8699	3.93947	0.0136974	0.386299	0	92.0876	0	1
49.8833	0.0904375	0.0849083	0.0444741	1.18577	-0.144736	-0.00689078	3.0309e-05	0	-INF	8690	3.93902	0.0135148	0.373573	0	97.7834	0	1
49.9	0.0865831	0.0269002	-0.0341489	2.0655	-0.321771	-0.00564823	2.99558e-05	28287	4.45159	8680	3.93852	0.0133362	0.36922	0	96.1059	0	1
49.9167	0.0883745	0.0172624	-0.0631807	1.4517	0.000919697	-0.00730485	3.12485e-05	23713	4.37499	8671	3.93807	0.0131549	0.385153	0	96.1059	0	1
49.9333	0.0941332	0.0213576	-0.0400275	1.19373	-0.089903	-0.00392607	3.16529e-05	34665	4.53989	8661	3.93757	0.0129686	0.390138	0	96.1059	0	1
49.95	0.0907366	0.0358287	-0.00695609	1.38819	-0.0400397	-0.00451458	3.1143e-05	36894	4.56696	8651	3.93707	0.0127825	0.383852	0	96.1059	0	1
49.9667	0.0911547	0.0240547	-0.0640641	0.820776	-0.104007	-0.00846001	3.10249e-05	19263	4.28472	8642	3.93661	0.0125984	0.382397	0	96.1059	0	1
49.9833	0.0900469	0.00709271	-0.0911123	1.40861	-0.0900018	-0.00462347	3.04627e-05	11899	4.07551	8632	3.93611	0.0124162	0.375467	0	96.1059	0	1
50	0.087871	0.0117982	-0.0369838	1.83362	-0.104073	-0.00414386	2.99004e-05	30205	4.48008	8623	3.93566	0.0122374	0.368537	0	96.1059	0	1
50.0167	0.0867632	0.035272	-0.024054	1.44565	-0.0851848	-0.00259613	2.92076e-05	211358	5.32502	8613	3.93515	0.0120623	0.359998	8.61781	95.5966	30.6816	1
50.0333	0.0838244	0.111694	0.0572352	-3.08889	-0.103833	-0.0036424	2.80445e-05	0	-INF	8604	3.9347	0.0118927	0.345662	35.7501	97.7834	0	1
50.05	0.07997	0.0274406	-0.05572	-3.45657	-0.0338285	-0.00499384	2.73777e-05	26254	4.4192	8594	3.9342	0.0117285	0.337444	37.4826	96.1059	24.989	1
50.0667	0.0799304	0.0100208	-0.0540817	-3.24319	-0.0689566	-0.00588752	2.76254e-05	18248	4.26122	8585	3.93374	0.0115655	0.340497	37.3927	96.1059	22.1177	1
50.0833	0.0814166	0.0162522	-0.041457	-3.50176	0.0791733	-0.00617085	2.7429e-05	54848	4.73916	8575	3.93323	0.0114024	0.338075	38.6945	96.1059	32.2857	1
50.1	0.0787829	0.0621564	-0.0431757	-3.42831	-0.0746682	-0.0037076	2.68667e-05	72742	4.86179	8566	3.93278	0.0112416	0.331146	14.3427	96.1059	25.4808	1
50.1167	0.0781329	0.0397013	-0.0377226	0.912725	-0.136957	-0.00490645	2.68009e-05	29845	4.47487	8556	3.93227	0.0110826	0.330334	0	96.1059	0	1
50.1333	0.0783984	0.00198732	-0.0771305	0.782934	-0.052914	-0.00518978	2.58729e-05	26579	4.42454	8547	3.93181	0.0109266	0.318896	0	96.1059	0	1
50.15	0.072713	0.0338535	0.00751564	0.999365	-0.191649	-0.00745675	2.48404e-05	0	-INF	8537	3.93131	0.0107763	0.30617	0	97.7834	0	1
50.1667	0.0723682	0.0365753	-0.00213755	0.901769	-0.175203	-0.00941855	2.52187e-05	28238	4.45083	8528	3.93085	0.010628	0.310833	0	96.1059	0	1
50.1833	0.0749225	0.000539841	-0.0833545	1.15818	-0.0409583	-0.0106174	2.58061e-05	21546	4.33337	8518	3.93034	0.0104769	0.318072	0	96.1059	0	1
50.2	0.0757984	0.0284387	-0.0220543	1.46341	-0.153754	-0.0119688	2.57925e-05	30601	4.48574	8509	3.92988	0.010324	0.317905	0	96.1059	0	1
50.2167	0.0748432	0.0126974	-0.0767209	1.17203	-0.0744409	-0.0134729	2.59356e-05	13350	4.12548	8500	3.92942	0.0101708	0.319669	0	96.1059	0	1
50.2333	0.0766346	0.00534846	-0.0761507	1.43973	-0.0941576	-0.00658458	2.61311e-05	18256	4.26141	8490	3.92891	0.0100165	0.322078	0	96.1059	0	1
50.25	0.0759846	0.0195144	-0.0511665	1.10486	-0.070692	-0.00747826	2.57778e-05	29940	4.47625	8481	3.92845	0.00986274	0.317724	0	96.1059	0	1
50.2667	0.0745716	0.0207104	-0.00924495	1.00712	-0.0902562	-0.00898229	2.59471e-05	12332	4.09103	8471	3.92793	0.0097095	0.319811	0	96.1059	0	1
50.2833	0.0769733	-0.00403359	-0.0929033	0.853521	-0.159717	-0.00728197	2.64822e-05	0	-INF	8462	3.92747	0.00955418	0.326406	0	97.7834	0	1
50.3	0.0776966	0.00311331	-0.0856192	1.4502	-0.0590415	-0.0063446	2.62074e-05	0	-INF	8453	3.92701	0.00939809	0.323018	0	97.7834	0	1
50.3167	0.0753681	-0.014459	-0.0961879	1.28394	0.21772	-0.00815381	2.50442e-05	0	-INF	8443	3.9265	0.00924626	0.308683	0	97.7834	0	1
50.3333	0.0709034	0.0103881	-0.0739503	2.06251	0.118352	-0.00858972	2.4064e-05	10219	4.00941	8434	3.92603	0.00910078	0.296601	0	96.1059	0	1
50.35	0.0696431	0.00242877	-0.063767	1.43497	0.0147123	-0.00887305	2.36063e-05	37042	4.56869	8425	3.92557	0.00895956	0.290959	0	96.1059	0	1
50.3667	0.0682301	0.043145	-0.00246684	0.950414	0.127594	-0.0076305	2.27567e-05	37740	4.5768	8415	3.92505	0.00882221	0.280487	0	96.1059	0	1
50.3833	0.0646809	0.00161637	-0.0798691	1.18058	0.176542	-0.00745606	2.24035e-05	2355	3.37199	8406	3.92459	0.00868842	0.276134	0	96.1059	0	1
50.4	0.0661671	0.00113388	-0.0747212	1.44843	0.153469	-0.0089601	2.25989e-05	75878	4.88012	8397	3.92412	0.0085551	0.278542	74.363	96.1059	44.7264	1
50.4167	0.0658223	0.0882368	0.0447149	-12.4237	0.0994195	-0.010159	2.25592e-05	89207	4.9504	8387	3.92361	0.00842132	0.278053	171.305	96.1059	62.3442	1
50.4333	0.0659352	0.0166484	-0.0607635	-12.8082	0.00310362	-0.0089164	2.27024e-05	25541	4.40724	8378	3.92314	0.00828724	0.279818	167.786	96.1059	40.8074	1
50.45	0.0666585	0.0135719	-0.0492069	-12.0577	-0.0765802	-0.00797903	2.24536e-05	36213	4.55886	8369	3.92267	0.00815346	0.276752	89.0639	96.1059	37.1189	1
50.4667	0.0644826	0.028806	-0.0405496	-0.998072	0.00654731	-0.0119245	2.15518e-05	27631	4.4414	8360	3.92221	0.0080231	0.265636	51.5121	96.1059	28.2602	1
50.4833	0.0613912	0.00223093	-0.0762953	-6.25131	0.087386	-0.012513	2.05716e-05	3569	3.55255	8350	3.92169	0.00789831	0.253554	125.595	96.1059	19.227	1
50.5	0.0587575	0.00159585	-0.0729785	-10.6191	0.0270808	-0.0117282	2.05319e-05	0	-INF	8341	3.92122	0.00777654	0.253065	154.286	97.7834	0	1
50.5167	0.0611593	-0.00804192	-0.0808007	-10.0659	0.144693	-0.012927	2.11453e-05	10582	4.02457	8332	3.92075	0.00765308	0.260626	56.3691	96.1059	21.1483	1
50.5333	0.0623403	0.0197043	-0.0251462	2.28113	0.133216	-0.0106164	2.17848e-05	26893	4.42964	8323	3.92028	0.0075259	0.268509	0	96.1059	0	1
50.55	0.0648946	0.0108295	-0.0404452	0.786901	0.035527	-0.012273	2.1719e-05	50655	4.70462	8313	3.91976	0.00739702	0.267697	0	96.1059	0	1
50.5667	0.0619558	0.0465104	-0.0433845	1.09702	-0.0375955	-0.0120986	2.11307e-05	34563	4.53861	8304	3.91929	0.00727008	0.260446	0	96.1059	0	1
50.5833	0.0614584	-0.00844602	-0.0890485	1.13767	0.119385	-0.0071939	2.03072e-05	0	-INF	8295	3.91882	0.00714732	0.250296	0	97.7834	0	1
50.6	0.0571462	-0.0112173	-0.0852739	0.780065	-0.062228	-0.00854534	1.89351e-05	8011	3.90369	8286	3.91834	0.00703106	0.233384	0	96.1059	0	1
50.6167	0.0534445	0.0191229	-0.0488456	1.14618	-0.0872853	-0.0106597	1.8817e-05	29326	4.46725	8277	3.91787	0.00691923	0.231928	0	96.1059	0	1
50.6333	0.0564566	0.00963775	-0.0525478	1.35666	0.0448229	-0.0103327	1.9561e-05	20080	4.30276	8268	3.9174	0.00680553	0.241099	0	96.1059	0	1
50.65	0.0577902	0.0108337	-0.0559449	1.84485	0.132833	-0.00573321	1.89204e-05	62489	4.7958	8258	3.91687	0.00669153	0.233204	0	96.1059	0	1
50.6667	0.0527151	0.050787	-0.00105343	0.535405	-0.178021	-0.00632172	1.7888e-05	82410	4.91598	8249	3.9164	0.00658249	0.220478	0	96.1059	0	1
50.6833	0.0517599	0.0260431	-0.0351207	1.47312	-0.0732263	-0.00660505	1.7378e-05	31873	4.50342	8240	3.91593	0.00647801	0.214192	0	96.1059	0	1
50.7	0.0497366	0.00282496	-0.0795639	9.93174	0.0301954	-0.00810908	1.79392e-05	29354	4.46767	8231	3.91545	0.00637339	0.221109	0	96.1059	0	1
50.7167	0.0550375	0.0246203	-0.0339803	-9.39956	0.109966	-0.00625618	1.83959e-05	64383	4.80877	8222	3.91498	0.00626575	0.226738	147.192	96.1059	53.1649	1
50.7333	0.0524039	0.0371078	-0.0314265	-8.28012	-0.00771227	-0.00943867	1.71282e-05	108919	5.0371	8213	3.9145	0.00616051	0.211114	117.897	96.1059	58.8314	1
50.75	0.047634	0.0601238	0.0283478	-4.90527	0.0947939	-0.00926424	1.64876e-05	118420	5.07343	8204	3.91403	0.00606092	0.203218	109.815	96.1059	59.0793	1
50.7667	0.0486625	0.041636	-0.0382206	-6.91616	-0.0733909	-0.00771651	1.68921e-05	79478	4.90025	8195	3.91355	0.00596203	0.208203	63.5352	96.1059	43.1017	1
50.7833	0.0499961	0.0283361	-0.055961	-0.0909986	0.0516983	-0.00784725	1.78451e-05	48931	4.68958	8186	3.91307	0.00585913	0.21995	14.3578	96.1059	22.3339	1
50.8	0.0542289	0.0171724	-0.0260939	-1.58218	0.0863028	-0.00904611	1.76225e-05	46338	4.66594	8177	3.91259	0.00575405	0.217206	0	96.1059	0	1
50.8167	0.048696	0.0253874	-0.0239979	1.63596	-0.0524325	-0.010245	1.70865e-05	64700	4.8109	8167	3.91206	0.00565123	0.210599	1.61109	96.1059	11.8236	1
50.8333	0.0510978	0.0322292	0.00388558	-1.81567	-0.115789	-0.00732395	1.7935e-05	41507	4.61812	8158	3.91158	0.00554748	0.221058	31.0482	96.1059	27.3396	1
50.85	0.0536521	0.00656968	-0.0413206	-1.81973	0.00975751	-0.0134056	1.89403e-05	16222	4.2101	8149	3.9111	0.00543824	0.233449	5.11304	96.1059	10.9564	1
50.8667	0.0569694	0.00944412	-0.0407504	1.18738	0.0220842	-0.0124682	1.89529e-05	55089	4.74106	8140	3.91062	0.00532598	0.233603	0	96.1059	0	1
50.8833	0.0537254	0.0449724	0.0112419	1.3115	-0.0824714	-0.0136671	1.80772e-05	53980	4.73223	8131	3.91014	0.00521628	0.22281	0	96.1059	0	1
50.9	0.0518547	0.00588514	-0.0414411	1.49039	0.0832061	-0.0127297	1.67573e-05	55904	4.74744	8122	3.90966	0.00511308	0.206542	0	96.1059	0	1
50.9167	0.0460167	0.0429393	0.0215376	0.59644	0.00993102	-0.0148441	1.60644e-05	69555	4.84233	8113	3.90918	0.00501585	0.198002	0	96.1059	0	1
50.9333	0.0478081	0.0152961	-0.0563224	11.581	0.183848	-0.0132964	1.64427e-05	39943	4.60144	8104	3.9087	0.00491955	0.202665	0	96.1059	0	1
50.95	0.0482262	0.0189335	-0.00646632	-0.34933	0.32145	-0.012359	1.62201e-05	106314	5.02659	8095	3.90822	0.00482279	0.199921	9.29597	96.1059	25.0247	1
50.9667	0.046508	0.0709412	-0.0425172	-0.635982	0.443792	-0.0137104	1.57624e-05	171935	5.23536	8087	3.90779	0.00472804	0.19428	12.8901	96.1059	32.7552	1
50.9833	0.0455528	0.0703062	0.0367883	-0.69192	0.458255	-0.0107894	1.5775e-05	113462	5.05485	8078	3.9073	0.00463461	0.194434	4.40307	96.1059	19.9347	1
51	0.0465813	0.0229792	-0.0384777	0.238011	0.35019	-0.010615	1.58398e-05	270119	5.43156	8069	3.90682	0.00454095	0.195233	0	95.6996	0	1
51.0167	0.0459313	0.0757499	0.0602066	0.523564	0.53311	-0.0073888	1.57217e-05	99015	4.9957	8060	3.90634	0.00444745	0.193777	0	96.1059	0	1
51.0333	0.0458916	0.00538212	-0.08113	-0.0658218	0.52026	-0.00996095	1.56297e-05	4005	3.6026	8051	3.90585	0.00435457	0.192644	1.17628	96.1059	4.21158	1
51.05	0.0453942	-0.00211942	-0.057519	-0.0543167	0.239007	-0.0111598	1.53549e-05	46725	4.66955	8042	3.90536	0.00426278	0.189256	11.2673	96.1059	20.286	1
51.0667	0.0442864	0.0395123	-0.00506895	-1.07583	0.203269	-0.0105276	1.49755e-05	67004	4.8261	8033	3.90488	0.00417293	0.184581	0	96.1059	0	1
51.0833	0.0431786	0.0127847	-0.0502751	1.23151	0.35796	-0.0114213	1.48052e-05	25986	4.41474	8024	3.90439	0.00408471	0.182481	0	96.1059	0	1
51.1	0.0432915	0.00726684	-0.0465006	-0.778926	0.30269	-0.0124676	1.47132e-05	9369	3.97169	8015	3.9039	0.00399726	0.181348	1.77664	96.1059	6.41462	1
51.1167	0.0426415	-8.21094e-05	-0.053102	0.608159	0.194778	-0.016413	1.42033e-05	14998	4.17603	8006	3.90342	0.00391159	0.175062	0	96.1059	0	1
51.1333	0.040313	0.0111847	-0.0430714	0.244145	0.0307128	-0.0171541	1.42158e-05	38602	4.58661	7998	3.90298	0.0038274	0.175217	0	96.1059	0	1
51.15	0.0427148	0.017416	-0.0415857	0.32523	0.0555517	-0.0137753	1.49076e-05	67973	4.83234	7989	3.90249	0.00374113	0.183744	0	96.1059	0	1
51.1667	0.0443536	0.0353967	-0.0317076	0.742619	0.0698621	-0.0122276	1.51292e-05	42532	4.62872	7980	3.902	0.00365214	0.186474	0	96.1059	0	1
51.1833	0.0440088	-0.0018595	-0.0273227	1.02405	0.124456	-0.0103747	1.57165e-05	144741	5.16059	7971	3.90151	0.00356076	0.193713	0	66.8274	0	1
51.2	0.0477838	0.112862	0.240887	1.18616	0.0186793	-0.0141675	1.66173e-05	198443	5.29764	7962	3.90102	0.00346498	0.204816	0	72.6263	0	1
51.2167	0.04927	0.0460036	0.0166949	0.356602	0.0230714	-0.015519	1.68389e-05	85858	4.93378	7953	3.90053	0.00336586	0.207547	0	96.1059	0	1
51.2333	0.0490778	0.0293468	-0.0266802	1.18216	0.0480629	-0.0115298	1.63811e-05	54956	4.74002	7945	3.90009	0.00326745	0.201905	19.8564	96.1059	25.865	1
51.25	0.0465967	0.0175728	-0.0395378	-3.30584	-0.0731248	-0.0148649	1.55838e-05	16940	4.22891	7936	3.8996	0.00317275	0.192078	61.6218	96.1059	25.4853	1
51.2667	0.0444208	-0.0038142	-0.0420193	-2.96124	-0.321113	-0.0149957	1.46558e-05	0	-INF	7927	3.89911	0.00308317	0.18064	74.4865	97.7834	0	1
51.2833	0.0411768	-0.00307599	-0.0449587	-4.16265	-0.126902	-0.0128376	1.40152e-05	30190	4.47986	7918	3.89862	0.00299823	0.172744	86.4051	96.1059	34.5839	1
51.3	0.0406794	0.025128	-0.00212162	-3.74191	-0.0808529	-0.0140364	1.35314e-05	29901	4.47569	7909	3.89812	0.00291663	0.166781	30.3611	96.1059	24.3262	1
51.3167	0.0383509	-0.00404098	-0.0534313	1.05994	-0.0421285	-0.0130991	1.34133e-05	0	-INF	7901	3.89768	0.0028368	0.165325	0	97.7834	0	1
51.3333	0.0399897	-0.00971146	-0.0574388	0.585606	-0.0786299	-0.00865217	1.36609e-05	50909	4.70679	7892	3.89719	0.0027566	0.168378	0	96.1059	0	1
51.35	0.0397974	0.0459584	-0.0460348	0.474125	0.0180779	-0.00985102	1.30203e-05	68631	4.83652	7883	3.89669	0.00267756	0.160482	0	96.1059	0	1
51.3667	0.0362482	0.000615053	-0.0477534	0.700169	-0.0376496	-0.00738777	1.20662e-05	0	-INF	7875	3.89625	0.00260324	0.148722	0	97.7834	0	1
51.3833	0.0342249	-0.00505543	-0.0600006	0.858159	-0.036767	-0.011028	1.18698e-05	0	-INF	7866	3.89575	0.00253233	0.146301	0	97.7834	0	1
51.4	0.0351008	-0.00813192	-0.0574468	0.551365	0.0387311	-0.00902254	1.19607e-05	118450	5.07354	7857	3.89526	0.00246173	0.147421	0	96.4639	0	1
51.4167	0.034756	0.0316688	0.0616842	3.43747	-0.065672	-0.00884811	1.13985e-05	133388	5.12512	7848	3.89476	0.00239253	0.140492	0	87.2239	0	1
51.4333	0.0318171	0.0346958	-0.0115982	0.581242	-0.204407	-0.00943661	1.14894e-05	90359	4.95597	7840	3.89432	0.00232472	0.141612	0	96.1059	0	1
51.45	0.035287	0.0194123	0.00239978	0.362645	-0.100833	-0.00865182	1.19722e-05	45308	4.65617	7831	3.89382	0.00225522	0.147563	0	96.1059	0	1
51.4667	0.034637	0.00885901	-0.0454004	1.20438	-0.00992354	-0.00695151	1.15145e-05	42196	4.62527	7822	3.89332	0.00218564	0.141922	0	96.1059	0	1
51.4833	0.0326137	0.0164637	0.000335821	0.777043	0.0149154	-0.00570896	1.09523e-05	9792	3.99087	7814	3.89287	0.00211908	0.134992	17.7157	96.1059	14.0115	1
51.5	0.0313533	-0.0108743	-0.0557041	-2.04394	0.0481466	-0.0070604	1.06252e-05	19648	4.29332	7805	3.89237	0.00205516	0.13096	15.6475	96.1059	16.9562	1
51.5167	0.0307033	0.0217548	-0.0256844	0.958439	-0.0483219	-0.00566526	1.04548e-05	104448	5.0189	7796	3.89187	0.00199271	0.128861	0	96.1059	0	1
51.5333	0.0303584	0.0351578	0.0113543	0.469761	-0.0550686	-0.00610118	1.01277e-05	220362	5.34314	7788	3.89143	0.00193174	0.124829	0	95.3875	0	1
51.55	0.0287929	0.021095	0.00200625	1.0463	-0.016802	-0.00348534	1.01664e-05	32926	4.51754	7779	3.89092	0.00187162	0.125306	0	96.1059	0	1
51.5667	0.0305843	-0.00364899	-0.0537285	1.28302	-0.142873	-0.00636266	1.02835e-05	30750	4.48785	7771	3.89048	0.00181103	0.126749	0	96.1059	0	1
51.5833	0.0294765	0.02013	-0.0171476	0.682194	-0.166404	-0.0052727	1.02176e-05	64094	4.80682	7762	3.88997	0.0017503	0.125937	0	96.1059	0	1
51.6	0.0301998	0.0140017	-0.00192892	0.958287	-0.166437	-0.00937072	1.00734e-05	11440	4.05843	7753	3.88947	0.00169019	0.12416	0	96.1059	0	1
51.6167	0.0286342	-0.00799565	-0.0706336	0.777836	-0.0476038	-0.00995923	1.0086e-05	0	-INF	7745	3.88902	0.00163047	0.124314	0	97.7834	0	1
51.6333	0.030273	-0.0064945	-0.0503796	0.612187	-0.079375	-0.0114633	1.01508e-05	237577	5.3758	7736	3.88852	0.00157052	0.125113	0	96.1059	0	1
51.65	0.0290127	0.132183	-0.027379	1.18628	-0.191713	-0.0112888	1.03462e-05	255353	5.40714	7728	3.88807	0.0015098	0.127522	0	96.1059	0	1
51.6667	0.0314144	0.00551049	-0.0127707	0.648167	-0.0455663	-0.00928333	1.00452e-05	21878	4.34001	7719	3.88756	0.00144939	0.123812	0	96.1059	0	1
51.6833	0.0272549	0.00594352	-0.0578243	0.815769	-0.0153869	-0.0106348	8.80372e-06	53787	4.73068	7711	3.88711	0.00139355	0.10851	0	96.1059	0	1
51.7	0.0241635	0.0187362	0.00332331	0.900975	0.0349342	-0.00679823	7.87574e-06	131415	5.11864	7702	3.8866	0.00134414	0.0970723	0	93.7024	0	1
51.7167	0.021835	0.0156597	0.00831855	0.468449	-0.0125535	-0.00738674	7.4964e-06	15268	4.18378	7694	3.88615	0.0012986	0.0923967	0	96.1059	0	1
51.7333	0.0219479	-0.00969464	-0.0634379	0.00830479	-0.0704173	-0.0102641	7.61344e-06	51440	4.7113	7685	3.88564	0.00125383	0.0938394	0	96.1059	0	1
51.75	0.0225186	0.0301061	0.013884	0.63123	-0.0135349	-0.00810598	7.54761e-06	118093	5.07222	7677	3.88519	0.00120892	0.0930279	0	96.1059	0	1
51.7667	0.0215634	0.0163484	-0.0264394	0.353581	-0.191638	-0.00808413	6.77638e-06	82141	4.91456	7668	3.88468	0.00116648	0.0835222	0	96.1059	0	1
51.7833	0.0180142	0.0126616	0.00205441	0.677891	-0.0428976	-0.00623123	6.08353e-06	67277	4.82787	7660	3.88423	0.00112839	0.0749825	0	96.1059	0	1
51.8	0.0175168	0.00866958	-0.0181274	0.113529	-0.117241	-0.00529386	6.17445e-06	143620	5.15721	7651	3.88372	0.00109207	0.0761031	0	92.1019	0	1
51.8167	0.0185452	0.0246666	0.0327968	0.921391	-0.239802	-0.00740824	5.40322e-06	83524	4.92181	7643	3.88326	0.00105778	0.0665973	0	96.1059	0	1
51.8333	0.0130124	-0.00114551	-0.0606271	0.782597	-0.0503206	-0.00586051	4.55362e-06	0	-INF	7634	3.88275	0.00102828	0.0561255	0	97.7834	0	1
51.85	0.0135831	0.000813406	-0.0368635	1.29947	-0.03128	-0.0029395	4.01752e-06	0	-INF	7626	3.8823	0.00100289	0.0495179	0	97.7834	0	1
51.8667	0.00988133	-0.00607778	-0.0500263	1.37339	-0.114473	-0.00169695	3.16792e-06	0	-INF	7617	3.88178	0.0009816	0.0390461	0	97.7834	0	1
51.8833	0.00862096	-0.00503439	-0.0772271	1.03852	-0.0874982	-0.00243804	2.21381e-06	50057	4.69946	7609	3.88133	0.000965657	0.0272862	0	96.1059	0	1
51.9	0.00430884	0.01081	-0.0540739	0.984409	-0.208533	-0.00546795	1.02457e-06	4363	3.63979	7601	3.88087	0.000956063	0.0126283	0	96.1059	0	1
51.9167	0.00167518	-0.010577	-0.0512148	0.161259	-0.0445342	-0.0016314	5.40723e-07	0	-INF	7592	3.88036	0.000951426	0.00666467	0	97.7834	0	1
51.9333	0.00148293	0.00862433	-0.0291298	0.406986	-0.177166	-0.00115179	6.05517e-07	0	-INF	7584	3.8799	0.00094803	0.0074633	0	97.7834	0	1
51.95	0.00205361	-0.0124575	-0.0529736	1.61646	-0.0262895	-0.00128253	8.79318e-07	0	-INF	7575	3.87938	0.000943631	0.010838	0	97.7834	0	1
51.9667	0.00308207	0.00552311	0.0115309	0.725407	-0.0435649	-0.00431244	1.41438e-06	325461	5.5125	7567	3.87892	0.000936836	0.0174329	0	96.1059	0	1
51.9833	0.00517863	0.0184683	-0.0194846	1.09931	-0.253711	-0.00535871	2.68095e-06	31567	4.49923	7559	3.87846	0.000924704	0.0330441	0	96.1059	0	1
52	0.0104795	-0.0140576	-0.0581295	1.13446	0.0212192	-0.00182734	3.5034e-06	0	-INF	7550	3.87795	0.000906383	0.043181	0	97.7834	0	1
52.0167	0.00998212	-0.00202789	-0.0459626	0.494419	-0.0555655	-0.00394172	3.41144e-06	0	-INF	7542	3.87749	0.000885898	0.0420476	0	97.7834	0	1
52.0333	0.00994245	-0.00617249	-0.0414251	1.00657	-0.0664321	-0.00269917	3.65911e-06	0	-INF	7534	3.87703	0.000864952	0.0451003	0	97.7834	0	1
52.05	0.0114287	-0.0148947	-0.0599284	0.916599	-0.0185524	-0.00221956	4.03741e-06	0	-INF	7525	3.87651	0.000842151	0.0497631	0	97.7834	0	1
52.0667	0.0121519	0.0110205	-0.0347916	1.57004	-0.0338441	-0.00143478	4.23284e-06	23022	4.36214	7517	3.87604	0.000817651	0.0521718	0	96.1059	0	1
52.0833	0.01257	-0.00594151	-0.0330007	1.23563	-0.114596	0.00087589	4.27151e-06	856146	5.93255	7509	3.87558	0.000792457	0.0526484	0	71.5257	0	1
52.1	0.0123778	0.182632	0.329966	1.32511	-0.0246021	0.0013555	3.83991e-06	981124	5.99172	7500	3.87506	0.000768427	0.0473288	0	72.2668	0	1
52.1167	0.0100493	-0.000955568	-0.0318603	1.206	-0.10276	-0.000453706	2.96418e-06	37842	4.57797	7492	3.8746	0.00074827	0.036535	0	96.1059	0	1
52.1333	0.00726307	0.00680168	-0.0213719	1.48636	0.081991	0.000788844	2.87222e-06	15279	4.18409	7484	3.87413	0.00073098	0.0354015	0	96.1059	0	1
52.15	0.00951222	-0.00451455	-0.0328561	0.672214	-0.218487	-0.00239365	3.17215e-06	0	-INF	7475	3.87361	0.000713074	0.0390983	0	97.7834	0	1
52.1667	0.0090148	0.00125906	-0.0176375	2.28452	-0.0973656	-8.29883e-05	2.84506e-06	65181	4.81412	7467	3.87315	0.000695248	0.0350667	0	96.1059	0	1
52.1833	0.00760184	0.00840596	-0.0100483	1.85733	0.024214	0.000244035	2.59635e-06	339284	5.53056	7459	3.87268	0.000679128	0.0320012	0	93.6441	0	1
52.2	0.00756218	0.021046	0.020124	1.17975	-0.184254	0.000265882	2.66114e-06	0	-INF	7451	3.87221	0.000663553	0.0327998	0	97.7834	0	1
52.2167	0.00798028	-0.00446088	-0.0197416	-0.313259	-0.0391758	0.00135585	3.11782e-06	5041	3.70252	7442	3.87169	0.000646433	0.0384287	0	96.1059	0	1
52.2333	0.0102294	0.00528001	0.0153134	0.489109	-0.0141843	0.00366651	3.99251e-06	0	-INF	7434	3.87122	0.000625369	0.0492097	0	97.7834	0	1
52.25	0.0130889	-0.0173277	-0.0701759	0.838444	-0.0143698	0.00323059	3.87443e-06	0	-INF	7426	3.87075	0.000602063	0.0477542	0	97.7834	0	1
52.2667	0.00953975	-0.0147585	-0.0531263	0.142399	-0.185759	-0.00025708	2.86807e-06	212729	5.32783	7418	3.87029	0.000582088	0.0353503	0	96.1059	0	1
52.2833	0.00721127	0.0465571	-0.000828762	3.34681	-0.157105	0.00296911	3.08962e-06	500398	5.69932	7409	3.86976	0.000564439	0.038081	0	96.1059	0	1
52.3	0.0108337	0.0340202	-0.00590432	1.44791	-0.185214	0.000244379	4.43457e-06	567834	5.75422	7401	3.86929	0.000542149	0.0546583	0	92.6217	0	1
52.3167	0.0150665	0.0576466	0.0431888	1.05521	-0.205389	0.00270763	5.04801e-06	0	-INF	7393	3.86882	0.000514057	0.0622191	0	97.7834	0	1
52.3333	0.0144165	0.00375834	-0.0394014	2.45832	-0.130501	0.00333983	4.43353e-06	7329	3.86504	7385	3.86835	0.000485968	0.0546455	0	96.1059	0	1
52.35	0.0114777	-0.00206473	-0.0574469	1.03977	-0.000986972	-0.00167372	4.10644e-06	59015	4.77096	7377	3.86788	0.000460669	0.0506139	0	96.1059	0	1
52.3667	0.0125061	0.0146952	0.00171704	0.770511	-0.274763	-0.00302517	4.24962e-06	310393	5.49191	7369	3.86741	0.000435914	0.0523786	5.85496	96.0566	30.6586	1
52.3833	0.0123139	0.0120765	0.00366052	-0.932919	0.0760041	0.00111656	3.40001e-06	496180	5.69564	7360	3.86688	0.000413252	0.0419068	0	81.3578	0	1
52.4	0.00754398	0.0662205	0.0840342	0.936954	0.116865	0.0011384	2.75941e-06	471011	5.67303	7352	3.86641	0.000395005	0.0340111	0	82.6008	0	1
52.4167	0.00857243	-0.00643611	-0.0215968	0.0948826	-0.130666	-0.00402774	3.18997e-06	120669	5.0816	7344	3.86593	0.00037738	0.0393179	0	96.1059	0	1
52.4333	0.0100586	0.0264981	-0.0141601	0.859104	0.00907183	-0.00171707	3.35926e-06	149167	5.17367	7336	3.86546	0.000357978	0.0414046	0	96.1059	0	1
52.45	0.00956122	-0.000382056	-0.0285436	0.938968	-0.0796147	-0.0058151	2.64029e-06	373497	5.57229	7328	3.86499	0.000340205	0.0325428	0	96.1059	0	1
52.4667	0.00585945	0.0517783	0.0168875	0.647129	-0.0022855	-0.00289408	2.26095e-06	277765	5.44368	7320	3.86451	0.000325685	0.0278672	0	96.1059	0	1
52.4833	0.00734566	-0.0190472	-0.0608199	0.744846	-0.136291	-0.000430827	3.6059e-06	361453	5.55805	7312	3.86404	0.000308305	0.0444445	0	96.1059	0	1
52.5	0.0137147	0.0869766	0.00261649	1.11219	-0.104738	-0.00239262	4.16708e-06	860721	5.93486	7304	3.86356	0.000285278	0.0513613	0	93.997	0	1
52.5167	0.0106233	0.0283581	0.0343146	0.323673	-0.0240517	-0.00237077	3.16072e-06	65334	4.81514	7296	3.86308	0.000263569	0.0389575	0	96.1059	0	1
52.5333	0.00783702	-0.0175956	-0.0400359	1.13611	-0.12052	-0.0026541	2.65075e-06	0	-INF	7287	3.86255	0.000246353	0.0326718	0	97.7834	0	1
52.55	0.00764477	0.00236873	-0.0138309	1.00693	0.0164708	-0.00309002	2.29754e-06	40631	4.60886	7279	3.86207	0.000231694	0.0283183	0	96.1059	0	1
52.5667	0.00577405	0.00249659	-0.0277565	1.15836	-0.023235	-0.00123712	1.55244e-06	582530	5.76532	7271	3.86159	0.000220288	0.0191345	0	93.0199	0	1
52.5833	0.00329298	0.0294799	0.0399523	-0.264309	-0.228804	-0.00182562	1.74786e-06	238948	5.3783	7263	3.86112	0.000210511	0.0215432	0	81.1117	0	1
52.6	0.00691543	-0.0100651	-0.0179186	2.21897	-0.10814	-0.00165119	2.70093e-06	373873	5.57272	7255	3.86064	0.000197332	0.0332902	0	96.1059	0	1
52.6167	0.00885941	0.0626946	0.00965961	0.712223	-0.0494262	-0.000713811	3.73237e-06	492883	5.69274	7247	3.86016	0.000178273	0.0460033	0	92.3521	0	1
52.6333	0.0129396	0.00544943	0.0192325	1.82816	0.0626929	0.00174944	3.9278e-06	152112	5.18216	7239	3.85968	0.00015558	0.048412	0	78.9519	0	1
52.65	0.0100008	0.0226671	0.0162932	1.0456	0.0196302	-0.00158564	3.62683e-06	20133	4.30391	7231	3.8592	0.0001332	0.0447025	0	96.1059	0	1
52.6667	0.0111818	-0.0188615	-0.0414252	0.136081	0.0343984	-0.00171638	3.95289e-06	0	-INF	7223	3.85872	0.000110745	0.0487212	0	97.7834	0	1
52.6833	0.0119051	-0.0112568	-0.0367352	0.0938753	-0.101133	-0.000626421	4.6447e-06	0	-INF	7215	3.85824	8.52752e-05	0.0572481	379.305	97.7834	0	1
52.7	0.0152224	-0.00853499	-0.0262467	-11.5937	0.0273135	0.00122648	5.59777e-06	0	-INF	7207	3.85775	5.49322e-05	0.0689952	637.391	97.7834	0	1
52.7167	0.0174715	-0.0152736	-0.0478018	-11.6949	-0.0683921	0.00170609	6.47246e-06	0	-INF	7199	3.85727	1.91745e-05	0.0797762	526.701	97.7834	0	1
