# Supplementary material for: Thermodynamically controlled multiphase separation of heterogeneous liquid crystal colloids
Source: Nat Commun. 2023 Aug 29;14:5277. doi: 10.1038/s41467-023-41054-7 (PMC10465492; doi:10.1038/s41467-023-41054-7)
Supplement: Supplementary file 11 — Source Data [file 41467_2023_41054_MOESM11_ESM.zip › Source data/Supplementary Figure 7_The size-exclusion chromatography/10-11-2021/Han-3-D.xlsx]

## Sheet: Sample Details
Administrative Information
Export date	8. marraskuuta 2021 15:42:36
Culture name	fi-FI
Decimal separator	,
Workspace name	Leena
Workspace path	C:\ProgramData\Agilent Technologies\GPC\Workspaces\Leena\
File name	MDS_2_11_2021_Leena-0016.sample
Creation date	3. marraskuuta 2021 7:02:28
Created by	gpc-sec
Comments	Collected by Agilent GPC/SEC Software Version 1.1.3131.27789
Software version	Agilent GPC/SEC Software - 1.1.3131.27789
Sample Information
Sample name	Han-3
Information
Sample type	Sample
Injection date	3. marraskuuta 2021
Vial number	1
Injection number	1
Injection volume (µL)	100
Concentration (mg/mL)	1
dn/dc (mL/g)	0.1
UV extinction coefficient [(mg/mL)-¹][cm-¹]	1
Mark-Houwink K ((10e-5) dL/g)	14.1
Mark-Houwink Alpha	0.7
Mp	100000
Analysed	Yes
Instrument Conditions
Eluent
Refractive index (RIU)	1
Set flow rate (mL/min)	1
LS Wavelength (nm)	658
Set temperature (°C)	20
Actual temperature (°C)	0
Actual flow rate (mL/min)	0
Column information
Data origin	Collected by Agilent GPC/SEC Software Version 1.1.3131.27789
Instrument name
Collection Parameters
Collected by	gpc-sec
Number of channels	6
Run length (mins)	60.0167
Delay time (secs)	0
Sampling interval (secs)	1
Number of data points	3601
DLS Parameters
Viscosity (cP)	0.0089
Correlator run time (secs)	5
Collection fraction	0
Channel Information
Channel ID	Detector type	Detector name	Detector units	Channel Information
1	RI	RI	mV
2	LS 15°	LS 15°	mV
3	LS 90°	LS 90°	mV
4	VS DP	VS DP	mV
5	VS IP	VS IP	mV
6	UV 280nm	UV 280nm	mV

## Sheet: Raw Data
Collection Parameters
Collected by	gpc-sec
Number of channels	6
Run length (mins)	60.0167
Delay time (secs)	0
Sampling interval (secs)	1
Number of data points	3601
DLS Parameters
Viscosity (cP)	0.0089
Correlator run time (secs)	5
Collection fraction	0
Channel Information
Channel ID	Detector type	Detector name	Detector units	Channel Information
1	RI	RI	mV
2	LS 15°	LS 15°	mV
3	LS 90°	LS 90°	mV
4	VS DP	VS DP	mV
5	VS IP	VS IP	mV
6	UV 280nm	UV 280nm	mV
Raw Data
RT (mins)	Response Trace 1	Response Trace 2	Response Trace 3	Response Trace 4	Response Trace 5	Response Trace 6
0	-147.136	59.3284	90.1804	9.88121	484.747	47.871
0.0166667	-147.136	59.2811	90.046	9.73518	480.448	47.8718
0.0333333	-147.144	59.3279	90.2358	10.1548	475.9	47.8732
0.05	-147.151	59.3101	90.1472	10.0434	473.939	47.8733
0.0666667	-147.151	59.1937	90.0013	10.0719	473.333	47.8745
0.0833333	-147.152	59.1962	89.9209	9.91646	473.683	47.8759
0.1	-147.145	59.2094	90.0639	9.52721	474.414	47.8782
0.116667	-147.142	59.2211	90.1368	9.84901	475.364	47.8812
0.133333	-147.141	59.297	90.2662	9.4735	476.544	47.8811
0.15	-147.138	59.2399	90.0748	9.68163	477.594	47.8803
0.166667	-147.135	59.2611	90.0471	9.34181	478.291	47.8782
0.183333	-147.129	59.2178	90.0768	9.40559	479.219	47.877
0.2	-147.127	59.2725	90.1666	9.15474	479.877	47.8822
0.216667	-147.13	59.304	90.1267	9.65355	480.366	47.879
0.233333	-147.128	59.3752	90.0889	10.5018	481.123	47.8764
0.25	-147.129	59.239	89.9661	9.11232	481.657	47.8774
0.266667	-147.129	59.2309	90.0868	10.2294	481.972	47.879
0.283333	-147.129	59.2335	90.081	10.2044	482.513	47.8837
0.3	-147.129	59.3205	90.2125	10.2258	482.853	47.8814
0.316667	-147.126	59.2757	90.0164	9.76738	483.003	47.8843
0.333333	-147.128	59.2822	90.2427	9.63387	483.357	47.8808
0.35	-147.123	59.2689	90.1592	10.2055	483.572	47.8786
0.366667	-147.127	59.2632	90.1196	10.0697	483.576	47.8797
0.383333	-147.129	59.3498	90.1292	9.91646	483.931	47.8799
0.4	-147.127	59.5506	90.4781	10.4243	484.061	47.8814
0.416667	-147.126	59.3166	90.2	9.32045	483.959	47.8796
0.433333	-147.128	59.3223	90.2496	9.42467	484.176	47.8802
0.45	-147.121	59.3278	90.277	9.64699	484.307	47.8768
0.466667	-147.125	59.316	90.147	9.54033	484.143	47.8768
0.483333	-147.116	59.3005	90.2328	9.77104	484.271	47.8768
0.5	-147.119	59.1871	90.0155	10.1685	484.218	47.8758
0.516667	-147.12	59.3218	90.205	10.05	484.129	47.8739
0.533333	-147.122	59.2606	90.0478	9.4735	484.274	47.8712
0.55	-147.12	59.2806	90.0619	9.99153	484.308	47.8722
0.566667	-147.116	59.2283	90.0161	9.73351	484.229	47.8741
0.583333	-147.114	59.2431	90.0259	9.98619	484.358	47.8704
0.6	-147.109	59.4366	90.2801	9.39964	484.454	47.8687
0.616667	-147.107	59.2497	90.0997	9.80797	484.356	47.8695
0.633333	-147.104	59.2683	90.0964	9.87297	484.5	47.8628
0.65	-147.099	59.2654	90.0922	9.7924	484.481	47.8603
0.666667	-147.099	59.2838	90.0964	9.7776	484.32	47.8567
0.683333	-147.097	59.3366	90.2161	10.2114	484.492	47.8558
0.7	-147.092	59.2643	90.1179	9.53499	484.606	47.8483
0.716667	-147.091	59.3024	90.1754	9.70787	484.519	47.8457
0.733333	-147.091	59.3496	90.2566	9.50996	484.608	47.8368
0.75	-147.083	59.2489	90.0188	9.27681	484.605	47.8312
0.766667	-147.077	59.2254	90.0394	10.606	484.397	47.8252
0.783333	-147.073	59.1875	89.9258	9.62257	484.507	47.8159
0.8	-147.077	59.4956	90.5164	10.0005	484.48	47.8075
0.816667	-147.075	59.2359	90.0799	9.63921	484.346	47.7996
0.833333	-147.076	59.2245	90.01	9.92424	484.556	47.7895
0.85	-147.069	59.2818	90.0054	9.46648	484.585	47.7772
0.866667	-147.066	59.4193	90.3164	9.33586	484.467	47.7657
0.883333	-147.063	59.3061	90.1251	9.74831	484.568	47.7558
0.9	-147.065	59.271	90.0387	9.77211	484.567	47.7418
0.916667	-147.067	59.3671	90.4549	9.90929	484.522	47.7317
0.933333	-147.065	59.3581	90.1272	9.27864	484.612	47.7163
0.95	-147.068	59.2776	90.0781	10.044	484.593	47.7024
0.966667	-147.075	59.522	90.3735	9.58916	484.506	47.6867
0.983333	-147.077	59.2826	90.1785	9.70421	484.604	47.6719
1	-147.086	59.298	90.1406	9.60762	484.59	47.6543
1.01667	-147.091	59.3905	90.2308	8.50731	484.55	47.6366
1.03333	-147.1	59.2403	90.0283	9.95583	484.632	47.6221
1.05	-147.11	59.2896	90.2464	2.53441	484.665	47.6041
1.06667	-147.123	59.2922	90.2041	1.44127	484.55	47.5849
1.08333	-147.133	59.3237	90.2447	-0.148239	484.671	47.5672
1.1	-147.148	59.347	90.1992	0.35759	484.643	47.5474
1.11667	-147.164	59.3082	90.1701	0.4142	484.5	47.5312
1.13333	-147.178	59.2805	90.098	1.18202	484.463	47.5158
1.15	-147.195	59.241	90.0578	0.482864	484.443	47.4963
1.16667	-147.212	59.2727	90.0436	0.373764	484.424	47.4807
1.18333	-147.234	59.3125	90.283	1.64146	484.537	47.4653
1.2	-147.255	59.3917	90.3379	1.83052	484.552	47.4523
1.21667	-147.276	59.336	90.248	1.09138	484.516	47.4416
1.23333	-147.306	59.2452	90.0182	0.501938	484.625	47.4314
1.25	-147.338	59.2713	90.0898	0.857773	484.632	47.4224
1.26667	-147.364	59.2902	90.062	0.02388	484.524	47.4123
1.28333	-147.391	59.1766	89.8895	0.905991	484.624	47.4073
1.3	-147.421	59.2588	90.0137	0.0566864	484.63	47.4033
1.31667	-147.454	59.2944	90.342	25.3123	484.508	47.4
1.33333	-147.481	59.4009	90.4342	0.685501	484.564	47.3988
1.35	-147.512	59.2402	89.9955	0.768356	484.517	47.3945
1.36667	-147.54	59.2228	90.0066	0.399399	484.496	47.3959
1.38333	-147.565	59.3145	90.0999	0.436935	484.543	47.401
1.4	-147.595	59.2585	90.052	1.17363	484.521	47.4043
1.41667	-147.62	59.3703	90.1273	6.4016	484.494	47.4049
1.43333	-147.641	59.2963	90.1914	1.03004	484.6	47.4137
1.45	-147.662	59.483	90.2509	2.23808	484.575	47.4187
1.46667	-147.684	59.4064	90.207	1.26366	484.419	47.4325
1.48333	-147.706	59.2435	89.952	1.65993	484.551	47.4444
1.5	-147.722	59.3066	90.2209	1.51939	484.519	47.4601
1.51667	-147.734	59.2034	89.9204	1.78276	484.535	47.4688
1.53333	-147.744	59.3287	90.1843	1.03416	484.603	47.4795
1.55	-147.749	59.3067	90.1206	9.87587	484.588	47.4929
1.56667	-147.758	59.3296	90.176	9.67796	484.488	47.5086
1.58333	-147.757	59.4819	90.205	9.50462	484.559	47.5236
1.6	-147.751	59.2268	89.9645	7.19078	484.548	47.5372
1.61667	-147.747	59.4311	90.133	8.86864	484.537	47.5582
1.63333	-147.734	59.5246	90.1415	14.8183	484.545	47.5719
1.65	-147.72	59.4437	90.4321	9.35432	484.513	47.5907
1.66667	-147.703	59.3229	90.0558	9.31496	484.46	47.6025
1.68333	-147.681	59.2631	90.1246	9.37111	484.545	47.6185
1.7	-147.656	59.2248	89.8902	9.2376	484.504	47.6339
1.71667	-147.632	59.4463	90.2456	9.45274	484.433	47.6492
1.73333	-147.6	59.3754	90.2807	-24.8067	484.507	47.6652
1.75	-147.569	59.4666	90.4096	9.73579	484.567	47.676
1.76667	-147.528	59.2872	90.1318	9.64043	484.4	47.6926
1.78333	-147.49	59.2408	89.9792	9.31862	484.453	47.7035
1.8	-147.455	59.2786	90.1627	8.89305	484.515	47.7166
1.81667	-147.407	59.5632	90.6182	9.79179	484.48	47.7273
1.83333	-147.364	59.398	90.2212	9.16832	484.462	47.7407
1.85	-147.326	59.3447	90.2122	9.03481	484.466	47.7522
1.86667	-147.283	59.3224	90.1867	9.86931	484.426	47.763
1.88333	-147.24	59.2667	90.0495	9.83955	484.521	47.7703
1.9	-147.194	59.315	90.0669	8.73268	484.488	47.7789
1.91667	-147.144	59.4099	90.0715	8.81203	484.452	47.7853
1.93333	-147.098	59.3713	90.2761	9.07295	484.54	47.7967
1.95	-147.051	59.2356	90.0127	9.35432	484.599	47.803
1.96667	-147.007	59.2024	89.9584	8.63075	484.565	47.8095
1.98333	-146.957	59.2747	90.1128	7.1508	484.536	47.8162
2	-146.912	59.3665	90.1759	8.00438	484.582	47.8236
2.01667	-146.868	59.4399	90.3181	8.94371	484.845	47.8304
2.03333	-146.822	59.26	90.0309	9.16954	485.174	47.8356
2.05	-146.778	59.3226	90.1652	5.50575	485.235	47.8394
2.06667	-146.73	59.3624	90.0878	8.39058	485.28	47.8446
2.08333	-146.689	59.3342	90.2247	9.0403	485.175	47.8495
2.1	-146.651	59.351	90.093	8.57002	485.182	47.8568
2.11667	-146.617	59.2637	90.1624	7.96669	485.031	47.8603
2.13333	-146.579	59.266	90.0745	8.79936	485.09	47.8609
2.15	-146.542	59.2074	89.9284	11.3267	484.95	47.8623
2.16667	-146.506	59.3914	90.0747	8.98537	484.897	47.8674
2.18333	-146.471	59.3577	90.1717	7.6664	484.886	47.8709
2.2	-146.439	59.298	90.1074	8.2946	484.902	47.8704
2.21667	-146.407	59.314	90.1797	8.91502	484.791	47.8732
2.23333	-146.378	59.3606	90.1641	8.21587	484.824	47.8759
2.25	-146.349	59.2649	90.0092	8.7571	484.768	47.8782
2.26667	-146.321	59.2536	90.0541	8.61824	484.754	47.8815
2.28333	-146.289	59.3176	90.118	7.95906	484.681	47.8819
2.3	-146.261	59.2909	90.1074	8.4829	484.622	47.8826
2.31667	-146.237	59.3122	90.1093	7.96623	484.329	47.884
2.33333	-146.21	59.3072	89.9854	7.88216	484.266	47.8863
2.35	-146.189	59.3116	90.2396	8.28087	484.206	47.8867
2.36667	-146.164	59.3865	90.1472	-18.9321	484.185	47.8899
2.38333	-146.143	59.367	90.1457	8.94127	484.301	47.8896
2.4	-146.121	59.4454	90.2433	8.64861	484.337	47.893
2.41667	-146.102	59.3075	90.1568	9.12193	484.315	47.8957
2.43333	-146.086	59.219	89.945	8.95027	484.384	47.8962
2.45	-146.071	59.264	90.081	8.85063	484.391	47.8956
2.46667	-146.057	59.2716	90.0723	9.47899	484.439	47.893
2.48333	-146.045	59.4135	90.3257	9.01222	484.471	47.8996
2.5	-146.024	59.52	90.0393	9.37813	484.426	47.9018
2.51667	-146.007	59.3595	90.0988	8.86086	484.492	47.9003
2.53333	-145.996	59.2637	90.0384	9.47899	484.531	47.9023
2.55	-145.98	59.363	90.294	8.9991	484.605	47.9044
2.56667	-145.968	59.2934	90.1757	9.39491	484.517	47.905
2.58333	-145.951	59.2992	90.0497	9.24233	484.563	47.9023
2.6	-145.936	59.2701	90.0115	9.4944	484.567	47.9049
2.61667	-145.924	59.2771	90.0651	8.70949	484.592	47.9037
2.63333	-145.916	59.2646	90.0904	8.86375	484.603	47.905
2.65	-145.903	59.2709	90.0253	8.60863	484.668	47.9069
2.66667	-145.89	59.3435	90.0402	8.92464	484.57	47.9047
2.68333	-145.872	59.2576	90.0318	9.04793	484.56	47.9034
2.7	-145.863	59.2602	90.0539	8.592	484.513	47.9014
2.71667	-145.857	59.3769	90.2912	8.39592	484.659	47.9032
2.73333	-145.839	59.2773	90.0146	7.70515	484.708	47.9057
2.75	-145.826	59.3589	90.1666	7.96257	484.65	47.9076
2.76667	-145.82	59.2788	90.039	8.91029	484.633	47.9072
2.78333	-145.811	59.9375	90.7731	6.06957	484.709	47.9054
2.8	-145.798	59.4398	90.397	7.16866	484.641	47.9073
2.81667	-145.788	59.2822	89.9918	-2.78465	484.63	47.9034
2.83333	-145.775	59.374	90.1893	2.53136	484.644	47.9044
2.85	-145.768	59.2732	90.0614	1.41853	484.637	47.9026
2.86667	-145.763	59.3398	90.1821	3.14659	484.528	47.9069
2.88333	-145.754	59.2905	90.0745	3.47847	484.513	47.9067
2.9	-145.747	59.2683	90.0543	55.4752	484.463	47.9064
2.91667	-145.738	59.5205	90.2871	4.14543	484.482	47.9078
2.93333	-145.731	59.5141	90.1804	2.8318	484.482	47.9057
2.95	-145.723	59.3186	90.0375	1.95259	484.489	47.911
2.96667	-145.718	59.3642	90.1109	2.98256	484.5	47.9104
2.98333	-145.709	59.2854	90.1237	3.37303	484.577	47.9087
3	-145.699	59.362	90.2448	3.14232	484.548	47.907
3.01667	-145.691	59.3848	90.2683	2.72392	484.506	47.9073
3.03333	-145.687	59.3395	90.0929	2.68105	484.549	47.9046
3.05	-145.684	59.4123	90.2999	3.59779	484.613	47.9047
3.06667	-145.686	59.2019	89.9114	4.27483	484.65	47.9058
3.08333	-145.676	59.5602	90.765	3.6866	484.623	47.9067
3.1	-145.667	59.493	90.2079	3.5923	484.696	47.9035
3.11667	-145.664	59.3682	89.9714	2.55882	484.65	47.9066
3.13333	-145.657	59.4447	90.1516	1.09428	484.705	47.9073
3.15	-145.65	59.3232	90.0878	2.63863	484.726	47.907
3.16667	-145.642	59.2902	90.0794	1.42632	484.714	47.9105
3.18333	-145.639	59.2838	90.0774	2.53319	484.739	47.9073
3.2	-145.634	59.32	90.0066	-10.4647	484.741	47.9067
3.21667	-145.624	59.293	90.0463	10.8451	484.772	47.9061
3.23333	-145.624	59.5844	90.236	2.4926	484.814	47.9105
3.25	-145.616	59.3595	90.3863	1.64207	484.819	47.9104
3.26667	-145.608	59.3383	90.2457	3.00224	484.795	47.9101
3.28333	-145.606	59.3043	90.0689	3.26637	484.793	47.9092
3.3	-145.604	59.2341	89.9452	2.01042	484.824	47.9075
3.31667	-145.603	59.2789	90.0591	2.52724	484.846	47.9099
3.33333	-145.601	59.3606	90.1481	2.27989	484.803	47.9125
3.35	-145.595	59.2883	90.0202	2.01576	484.794	47.9122
3.36667	-145.593	59.2713	90.0222	2.28935	484.787	47.9107
3.38333	-145.586	59.3726	90.2963	2.01942	484.781	47.9125
3.4	-145.588	59.3426	90.1809	1.55754	484.797	47.9115
3.41667	-145.584	59.3008	90.1035	1.9532	484.741	47.911
3.43333	-145.581	59.2371	89.9709	1.502	484.814	47.9105
3.45	-145.577	59.2713	90.1264	1.0807	484.83	47.9137
3.46667	-145.569	59.3932	90.2071	2.25014	484.806	47.9115
3.48333	-145.564	59.3023	90.016	2.52251	484.803	47.9086
3.5	-145.561	59.3409	90.1666	2.18925	484.847	47.9107
3.51667	-145.56	59.432	90.037	2.12608	484.801	47.9142
3.53333	-145.56	59.3345	90.0329	1.94969	484.833	47.9137
3.55	-145.556	59.2876	90.055	1.54915	484.865	47.9147
3.56667	-145.552	59.2849	90.0103	0.771866	484.886	47.9118
3.58333	-145.55	59.4154	90.1072	1.29875	484.87	47.9153
3.6	-145.55	59.3604	90.1893	0.19783	484.878	47.9131
3.61667	-145.551	59.3859	90.1231	2.18742	484.928	47.9098
3.63333	-145.548	59.2651	89.9606	1.47347	484.93	47.9145
3.65	-145.544	59.2373	89.9915	1.18904	484.88	47.918
3.66667	-145.54	59.3247	90.1788	1.40602	484.839	47.9185
3.68333	-145.539	59.3096	90.024	-0.889816	484.86	47.9189
3.7	-145.537	59.3658	90.2622	0.733719	484.798	47.9194
3.71667	-145.536	59.336	90.0549	1.73088	484.868	47.9209
3.73333	-145.534	59.3447	90.0886	0.196152	484.821	47.9203
3.75	-145.53	59.3925	90.1977	1.27678	484.822	47.9192
3.76667	-145.531	59.2239	89.9036	-0.500565	484.823	47.9185
3.78333	-145.534	59.3638	90.1431	-8.36235	484.847	47.9148
3.8	-145.536	59.3592	90.2387	2.78648	484.732	47.9185
3.81667	-145.533	59.2713	90.0655	1.5313	484.847	47.9208
3.83333	-145.536	59.3243	90.0509	8.82683	484.848	47.9202
3.85	-145.53	59.2881	89.9761	1.84242	484.707	47.9197
3.86667	-145.527	59.3435	90.1023	3.14476	484.734	47.9209
3.88333	-145.53	59.3922	90.0571	0.819016	484.811	47.9208
3.9	-145.532	59.3575	90.0535	2.28996	484.655	47.9229
3.91667	-145.533	59.3816	90.2097	1.49376	484.732	47.9169
3.93333	-145.532	59.2741	89.9551	-146.599	484.737	47.9159
3.95	-145.532	59.3804	90.1469	0.190811	484.694	47.9163
3.96667	-145.534	59.3401	90.0301	1.58791	484.755	47.9163
3.98333	-145.54	59.3365	90.0752	1.64925	484.767	47.9174
4	-145.541	59.3307	90.1226	0.745621	484.563	47.9179
4.01667	-145.541	59.3771	90.1435	0.731278	484.683	47.9169
4.03333	-145.541	59.4477	90.1551	0.337906	484.683	47.916
4.05	-145.549	59.4212	90.2023	1.092	484.499	47.9188
4.06667	-145.55	59.2631	89.9754	8.6367	484.67	47.9177
4.08333	-145.552	59.3526	90.1365	7.99599	484.728	47.9133
4.1	-145.551	59.3671	90.0741	8.61046	484.575	47.915
4.11667	-145.547	59.3517	90.095	7.73781	484.675	47.9163
4.13333	-145.551	59.3592	90.1571	8.82088	484.701	47.9141
4.15	-145.551	59.3185	90.0172	8.39943	484.577	47.9171
4.16667	-145.545	59.2768	90.0039	8.59673	484.779	47.915
4.18333	-145.546	59.3154	90.0962	8.79051	484.772	47.9177
4.2	-145.547	59.3217	90.1084	8.27019	484.546	47.9186
4.21667	-145.552	59.3287	90.0816	7.83745	484.742	47.9192
4.23333	-145.554	59.3729	90.1251	8.74825	484.724	47.9142
4.25	-145.559	59.3777	90.0904	8.01918	484.498	47.9154
4.26667	-145.56	59.345	90.0779	8.24989	484.73	47.9131
4.28333	-145.564	59.2687	90.0329	4.36546	484.755	47.9116
4.3	-145.561	59.3281	90.0988	8.35121	484.501	47.9131
4.31667	-145.561	59.2887	90.0097	8.29994	484.709	47.915
4.33333	-145.564	59.3272	90.1026	7.58766	484.804	47.9147
4.35	-145.567	59.3665	90.1646	0.821915	484.598	47.913
4.36667	-145.569	59.3472	90.1009	-7.30141	484.73	47.909
4.38333	-145.574	59.3179	90.0889	1.6761	484.734	47.9099
4.4	-145.572	59.2988	90.0376	2.43248	484.582	47.9128
4.41667	-145.575	59.4151	90.1254	2.33299	484.749	47.9119
4.43333	-145.573	59.2532	89.9389	2.1833	484.808	47.9127
4.45	-145.58	59.342	89.9355	1.84715	484.567	47.9079
4.46667	-145.585	59.6348	90.7375	7.15614	484.797	47.9112
4.48333	-145.586	59.3806	90.1313	5.10811	484.801	47.9113
4.5	-145.588	59.538	90.4563	1.97105	484.602	47.9162
4.51667	-145.587	59.2986	90.0224	1.2809	484.777	47.9113
4.53333	-145.591	59.3017	89.9729	1.80061	484.796	47.9083
4.55	-145.59	59.3656	90.1228	2.46056	484.583	47.9069
4.56667	-145.593	59.3211	90.0243	2.06764	484.76	47.9066
4.58333	-145.592	59.36	90.1542	2.20055	484.759	47.9058
4.6	-145.595	59.4531	90.1464	1.72859	484.616	47.9049
4.61667	-145.601	59.3459	90.1315	1.11107	484.78	47.9054
4.63333	-145.604	59.4146	90.2209	2.44026	484.793	47.9089
4.65	-145.607	59.3313	90.2065	1.69991	484.591	47.907
4.66667	-145.606	59.3067	90.0845	1.74461	484.735	47.9075
4.68333	-145.607	59.3531	90.0916	1.44127	484.697	47.9037
4.7	-145.61	59.3264	90.0066	1.45317	484.517	47.9043
4.71667	-145.613	59.3908	90.2569	1.61293	484.721	47.9058
4.73333	-145.611	59.3411	90.1621	0.712814	484.718	47.9058
4.75	-145.613	59.2442	89.9368	1.84776	484.578	47.9083
4.76667	-145.615	59.2818	90.017	1.54854	484.716	47.9047
4.78333	-145.612	59.3765	90.1231	1.60103	484.774	47.9043
4.8	-145.62	59.2953	90.0753	2.08855	484.549	47.9066
4.81667	-145.621	59.3531	89.9983	0.143662	484.716	47.9037
4.83333	-145.624	59.2957	89.9932	8.22243	484.73	47.9037
4.85	-145.625	59.3592	90.0636	8.17055	484.571	47.9023
4.86667	-145.629	59.5795	90.4568	8.01857	484.743	47.9
4.88333	-145.632	59.4094	90.2	8.26485	484.718	47.9017
4.9	-145.639	59.34	90.0614	8.10738	484.503	47.9032
4.91667	-145.642	59.2991	90.0178	8.45909	484.732	47.9035
4.93333	-145.646	59.2931	90.0129	7.73735	484.71	47.9014
4.95	-145.652	59.2876	90.0109	7.49596	484.545	47.8997
4.96667	-145.65	59.4175	90.3399	8.07579	484.655	47.8974
4.98333	-145.65	59.3391	90.0765	7.51259	484.728	47.8963
5	-145.652	59.3626	90.005	7.30522	484.473	47.897
5.01667	-145.653	59.3838	90.2561	7.41188	484.668	47.8957
5.03333	-145.658	59.2437	89.8982	7.006	484.636	47.8985
5.05	-145.663	59.3462	90.0529	7.42851	484.487	47.8967
5.06667	-145.662	59.2739	89.9125	7.85774	484.665	47.8936
5.08333	-145.664	59.284	90.004	7.96318	484.689	47.8962
5.1	-145.67	59.2988	90.0388	7.48985	484.513	47.8951
5.11667	-145.675	59.3252	90.1785	7.18895	484.712	47.8922
5.13333	-145.675	59.3575	90.1751	7.3838	484.665	47.8942
5.15	-145.678	59.3882	90.2631	7.18773	484.55	47.8928
5.16667	-145.676	59.3945	90.0095	7.21626	484.667	47.8971
5.18333	-145.68	59.4642	90.3008	6.71928	484.682	47.898
5.2	-145.682	59.3682	90.1765	-0.679398	484.572	47.8996
5.21667	-145.686	59.34	89.9966	-0.619125	484.696	47.8989
5.23333	-145.691	59.3504	90.1565	-0.147018	484.774	47.8989
5.25	-145.691	59.9276	90.3198	-0.283585	484.636	47.8973
5.26667	-145.693	59.3203	90.0527	-0.203629	484.752	47.8918
5.28333	-145.697	59.2785	90.1032	-0.00404358	484.786	47.8935
5.3	-145.698	59.4677	90.4362	-0.388412	484.626	47.8889
5.31667	-145.705	59.3589	90.1786	0.280685	484.804	47.893
5.33333	-145.705	59.4552	90.0726	0.600205	484.816	47.8973
5.35	-145.71	59.3461	90.0031	0.633621	484.65	47.8942
5.36667	-145.712	59.2736	89.9778	0.743942	484.808	47.896
5.38333	-145.713	59.3174	90.0024	0.178757	484.807	47.8967
5.4	-145.713	59.3548	90.0745	1.38283	484.644	47.8912
5.41667	-145.718	59.3369	90.0457	0.550766	484.803	47.8941
5.43333	-145.72	59.3757	90.1199	0.374985	484.813	47.8936
5.45	-145.722	59.3288	90.1669	-0.116653	484.697	47.8959
5.46667	-145.724	59.333	90.2119	0.348129	484.771	47.8942
5.48333	-145.729	59.3259	90.0599	0.0833893	484.754	47.8963
5.5	-145.733	59.3012	89.9148	0.0572968	484.677	47.889
5.51667	-145.737	59.3688	90.0394	0.801621	484.715	47.8873
5.53333	-145.74	59.3577	90.1833	0.147781	484.734	47.8918
5.55	-145.74	59.4148	90.1406	-0.0772858	484.592	47.8939
5.56667	-145.747	59.3911	90.2879	8.3297	484.694	47.8963
5.58333	-145.749	59.362	90.0253	8.19145	484.651	47.8976
5.6	-145.749	59.5123	90.4141	7.8904	484.564	47.8994
5.61667	-145.746	59.3932	90.0556	7.99416	484.627	47.8985
5.63333	-145.745	59.5036	90.1583	8.32619	484.654	47.8948
5.65	-145.75	59.4061	90.0845	7.77123	484.495	47.8968
5.66667	-145.753	59.3887	90.1678	7.71874	484.618	47.8942
5.68333	-145.756	59.2741	89.9433	7.83211	484.677	47.8936
5.7	-145.754	59.2481	89.8632	7.2628	484.613	47.895
5.71667	-145.754	59.3513	90.064	7.35634	484.672	47.8933
5.73333	-145.759	59.3438	90.0474	7.13829	484.693	47.8944
5.75	-145.764	59.3334	90.12	6.85158	484.616	47.8931
5.76667	-145.766	59.4279	90.2076	6.67275	484.727	47.8954
5.78333	-145.769	59.3221	89.9777	7.10365	484.754	47.8918
5.8	-145.771	59.2966	89.9656	6.32881	484.649	47.8915
5.81667	-145.769	59.434	90.1925	6.50169	484.79	47.8945
5.83333	-145.773	59.4061	90.2201	4.21639	484.818	47.8935
5.85	-145.774	59.4523	90.0906	4.87206	484.741	47.8959
5.86667	-145.772	59.3743	90.057	-0.0862885	484.794	47.8982
5.88333	-145.775	59.4648	90.081	-0.951767	484.802	47.8948
5.9	-145.775	59.4088	90.3579	-0.176315	484.738	47.8959
5.91667	-145.778	59.3697	90.1669	-0.281143	484.8	47.8959
5.93333	-145.78	59.4698	90.2023	-0.682297	484.825	47.8957
5.95	-145.781	59.2986	89.9242	-0.25383	484.808	47.897
5.96667	-145.785	59.3943	90.2139	-0.148239	484.872	47.9003
5.98333	-145.785	59.3203	90.0495	-0.631027	484.852	47.8985
6	-145.788	59.323	89.9728	-1.4518	484.784	47.895
6.01667	-145.791	59.3758	90.1405	-1.42494	484.916	47.8935
6.03333	-145.791	59.4579	90.2853	-0.524979	484.877	47.8959
6.05	-145.79	59.659	90.3066	-0.637589	484.787	47.8962
6.06667	-145.789	59.3765	90.1727	0.0655365	484.836	47.895
6.08333	-145.785	59.3923	90.2018	-0.712662	484.842	47.8941
6.1	-145.79	59.6755	90.6605	-0.406418	484.812	47.893
6.11667	-145.793	59.3546	90.1048	0.0989533	484.864	47.8918
6.13333	-145.791	59.3775	90.0781	-0.250778	484.794	47.8948
6.15	-145.797	59.5846	90.4513	-0.968399	484.741	47.8924
6.16667	-145.801	59.5116	90.2287	7.3803	484.783	47.891
6.18333	-145.805	59.5266	90.2128	4.92638	484.771	47.8899
6.2	-145.804	59.3369	90.0285	8.29216	484.678	47.8912
6.21667	-145.802	59.3444	90.0947	8.34404	484.748	47.8919
6.23333	-145.805	59.3584	90.0607	7.76344	484.692	47.8941
6.25	-145.808	59.2732	89.9769	8.22014	484.633	47.8942
6.26667	-145.81	59.277	89.9923	8.46092	484.741	47.8953
6.28333	-145.813	59.3679	90.075	7.55318	484.729	47.8928
6.3	-145.813	59.6146	90.4556	8.22609	484.67	47.893
6.31667	-145.809	59.4126	90.1577	7.74025	484.703	47.8927
6.33333	-145.811	59.4976	90.3237	7.66151	484.676	47.8913
6.35	-145.814	59.2995	89.9732	10.4809	484.645	47.889
6.36667	-145.815	59.3218	89.8927	-5.2665	484.676	47.8899
6.38333	-145.818	59.5286	90.1395	-5.64613	484.664	47.895
6.4	-145.816	59.4675	90.1206	-5.7058	484.642	47.895
6.41667	-145.817	59.436	90.1737	-6.02165	484.756	47.8976
6.43333	-145.816	59.4062	90.037	-6.86684	484.772	47.8953
6.45	-145.818	59.3513	90.1255	-6.90392	484.7	47.8947
6.46667	-145.821	59.3124	90.0564	-7.88429	484.816	47.8927
6.48333	-145.819	59.4463	90.3266	-7.84737	484.807	47.8922
6.5	-145.819	59.7773	90.249	-8.14125	484.704	47.8933
6.51667	-145.82	59.3357	89.9995	-8.05183	484.747	47.8954
6.53333	-145.824	59.2994	89.9719	-8.23418	484.755	47.8959
6.55	-145.821	59.4173	90.3802	-7.62154	484.768	47.8925
6.56667	-145.826	59.437	90.3371	-7.74483	484.824	47.8921
6.58333	-145.828	59.3156	89.9751	-8.25035	484.729	47.8935
6.6	-145.829	59.3546	89.9847	-7.57561	484.706	47.8933
6.61667	-145.829	59.338	90.1495	-8.25981	484.741	47.8912
6.63333	-145.833	59.4009	90.2541	-7.51366	484.791	47.8906
6.65	-145.833	59.419	90.2297	-7.98332	484.66	47.8942
6.66667	-145.832	59.3212	89.9596	-8.12935	484.721	47.8899
6.68333	-145.834	59.3336	90.1074	-7.75734	484.747	47.8893
6.7	-145.839	59.4192	90.1289	-7.51183	484.727	47.8884
6.71667	-145.839	59.3407	90.0208	-8.05244	484.795	47.891
6.73333	-145.842	59.3752	90.0712	-7.68471	484.804	47.8904
6.75	-145.841	59.5916	90.2122	-7.67754	484.742	47.8895
6.76667	-145.842	59.3765	90.1646	-7.93739	484.769	47.8895
6.78333	-145.842	59.3122	89.9535	-8.32726	484.81	47.8921
6.8	-145.843	59.2988	89.9453	-7.25975	484.809	47.8936
6.81667	-145.843	59.3446	90.1922	-8.07808	484.865	47.8915
6.83333	-145.838	59.3768	90.0961	-7.30324	484.839	47.893
6.85	-145.838	59.3397	90.0491	-7.99934	484.837	47.8931
6.86667	-145.839	59.3217	89.9368	-7.22694	484.869	47.8951
6.88333	-145.838	59.5559	90.3678	-8.04176	484.887	47.8925
6.9	-145.843	59.3345	90.082	-8.10249	484.829	47.8924
6.91667	-145.845	59.3571	90.0927	-8.02742	484.828	47.8919
6.93333	-145.843	59.3386	90.0347	-7.27165	484.9	47.8947
6.95	-145.845	59.4029	90.2848	-7.53395	484.888	47.8959
6.96667	-145.842	59.3516	90.1206	-7.07787	484.909	47.8939
6.98333	-145.843	59.3989	90.1829	-7.57973	484.887	47.8919
7	-145.848	59.4709	90.1843	-7.39021	484.887	47.8896
7.01667	-145.847	59.2957	89.9041	-6.79649	484.869	47.8924
7.03333	-145.846	59.2794	89.9989	-5.70885	484.868	47.8928
7.05	-145.845	59.4244	90.1827	-5.4966	484.853	47.8895
7.06667	-145.85	59.3519	89.9778	5.61897	484.905	47.8912
7.08333	-145.85	59.3047	89.9476	6.42357	484.917	47.8912
7.1	-145.85	59.3694	90.0892	6.38542	484.856	47.8944
7.11667	-145.851	59.3317	90.0071	5.98732	484.918	47.8947
7.13333	-145.85	59.4445	90.2206	5.40489	484.958	47.8927
7.15	-145.854	59.3002	89.9523	5.48607	484.885	47.8919
7.16667	-145.852	59.3841	90.1409	21.348	484.831	47.888
7.18333	-145.858	59.3978	90.0683	31.1584	484.88	47.8927
7.2	-145.861	59.6078	90.169	7.60918	484.856	47.8925
7.21667	-145.864	59.3696	90.1336	7.5341	484.902	47.8892
7.23333	-145.861	59.4086	90.0794	7.40883	484.899	47.8854
7.25	-145.865	59.4808	90.1533	7.52693	484.901	47.8866
7.26667	-145.866	59.3305	90.0652	7.50664	484.884	47.8877
7.28333	-145.866	59.3629	90.0973	7.57332	484.906	47.8867
7.3	-145.868	59.4341	90.2161	7.84813	484.838	47.8898
7.31667	-145.865	59.3702	90.1485	8.08006	484.868	47.8852
7.33333	-145.867	59.2831	89.9474	8.4269	484.879	47.8895
7.35	-145.87	59.4285	90.0436	8.27141	484.861	47.8899
7.36667	-145.872	59.4552	90.2123	8.46214	484.872	47.8873
7.38333	-145.875	59.3949	90.1217	8.04421	484.887	47.8887
7.4	-145.874	59.3629	90.0414	8.01857	484.884	47.8889
7.41667	-145.875	59.3084	89.9036	7.94762	484.881	47.8951
7.43333	-145.878	59.3823	89.9474	7.24617	484.889	47.8948
7.45	-145.876	59.4355	90.1261	7.90718	484.861	47.8947
7.46667	-145.882	59.456	90.2595	0.51445	484.862	47.888
7.48333	-145.879	59.38	90.1727	-4.01787	484.908	47.887
7.5	-145.877	59.4555	90.2125	0.563889	484.904	47.8886
7.51667	-145.877	59.3176	89.9912	-1.4518	484.878	47.8884
7.53333	-145.883	59.367	90.146	-1.33553	484.854	47.8899
7.55	-145.884	59.3118	90.0286	-0.707321	484.832	47.8902
7.56667	-145.884	59.3122	89.9235	-1.53404	484.879	47.8887
7.58333	-145.886	59.3035	89.9278	-1.80168	484.873	47.8915
7.6	-145.888	59.2782	89.8467	-17.2543	484.858	47.889
7.61667	-145.887	59.3978	90.133	1.1515	484.871	47.8938
7.63333	-145.886	59.4985	90.3306	0.628891	484.879	47.8959
7.65	-145.886	59.4262	90.1711	1.40907	484.873	47.8988
7.66667	-145.89	59.5542	90.3777	1.63429	484.852	47.9017
7.68333	-145.889	59.3137	89.9983	0.773087	484.828	47.8994
7.7	-145.894	59.3858	90.0608	1.02943	484.799	47.8999
7.71667	-145.892	59.3911	90.1119	0.613327	484.798	47.893
7.73333	-145.894	59.3346	89.9731	0.701523	484.798	47.8887
7.75	-145.894	59.2851	89.9265	0.646744	484.792	47.8918
7.76667	-145.897	59.3142	89.9873	1.01387	484.803	47.8928
7.78333	-145.897	59.3818	90.081	0.910111	484.751	47.8918
7.8	-145.895	59.2776	89.8542	0.987015	484.725	47.8953
7.81667	-145.895	59.3613	90.0236	0.813675	484.75	47.8924
7.83333	-145.895	59.3	89.9697	0.343399	484.768	47.8962
7.85	-145.896	59.3855	90.033	0.68428	484.743	47.8959
7.86667	-145.896	59.3949	90.0727	5.93544	484.754	47.895
7.88333	-145.891	59.3478	90.0253	8.60817	484.758	47.8951
7.9	-145.893	59.4347	90.3532	8.545	484.761	47.8965
7.91667	-145.893	59.2954	89.9426	8.3268	484.792	47.8974
7.93333	-145.895	59.3166	89.9665	8.37334	484.802	47.8942
7.95	-145.898	59.3382	90.0568	8.04359	484.798	47.8942
7.96667	-145.897	59.4291	90.0727	8.19923	484.839	47.8939
7.98333	-145.9	59.4157	90.1426	7.46193	484.833	47.8965
8	-145.897	59.2954	89.9499	7.63359	484.796	47.8907
8.01667	-145.898	59.3929	89.9972	8.15743	484.79	47.8921
8.03333	-145.901	59.3525	90.0025	7.55425	484.795	47.8948
8.05	-145.905	59.3829	90.1154	8.35594	484.758	47.8913
8.06667	-145.906	59.6041	90.2444	7.95067	484.771	47.8899
8.08333	-145.904	59.3279	89.999	8.37029	484.762	47.8849
8.1	-145.902	59.3113	89.9369	7.61208	484.813	47.8873
8.11667	-145.901	59.3365	89.9569	8.09425	484.791	47.888
8.13333	-145.897	59.3084	89.9601	8.51982	484.818	47.8877
8.15	-145.898	59.3951	90.0695	7.83089	484.792	47.8893
8.16667	-145.898	59.3162	89.9069	8.03413	484.854	47.8886
8.18333	-145.898	59.3423	89.963	7.30278	484.857	47.889
8.2	-145.896	59.4209	90.209	7.7581	484.828	47.8867
8.21667	-145.893	59.555	90.3899	8.16353	484.833	47.8869
8.23333	-145.895	59.4737	90.1159	7.93694	484.782	47.8899
8.25	-145.895	59.3665	90.0854	7.19612	484.765	47.8915
8.26667	-145.897	59.4251	90.1843	8.21236	484.768	47.8892
8.28333	-145.899	59.3955	90.1905	7.92809	484.788	47.8864
8.3	-145.905	59.266	89.9065	7.69859	484.768	47.8878
8.31667	-145.901	59.6761	90.5778	6.74782	484.79	47.8867
8.33333	-145.902	59.4044	90.1432	0.803452	484.754	47.8849
8.35	-145.906	59.3652	89.994	0.202713	484.728	47.8855
8.36667	-145.908	59.3545	90.0451	0.572739	484.746	47.8831
8.38333	-145.905	59.3691	90.0372	0.381546	484.699	47.8823
8.4	-145.906	59.3105	89.9615	0.646133	484.688	47.8835
8.41667	-145.91	59.4343	90.0726	0.718308	484.719	47.8823
8.43333	-145.905	59.3899	90.075	0.268784	484.755	47.8832
8.45	-145.899	59.43	90.0709	0.321274	484.807	47.8831
8.46667	-145.898	59.3845	90.0707	-0.0797272	484.757	47.8846
8.48333	-145.901	59.3562	90.051	0.391006	484.79	47.887
8.5	-145.902	59.3948	90.1051	0.501328	484.687	47.8867
8.51667	-145.903	59.3987	90.1043	0.24971	484.723	47.8841
8.53333	-145.91	59.388	90.16	0.607986	484.679	47.8852
8.55	-145.909	59.3319	90.0266	0.219345	484.745	47.8834
8.56667	-145.909	59.3041	89.9546	-0.818863	484.764	47.8771
8.58333	-145.909	59.3371	89.9996	1.12297	484.716	47.88
8.6	-145.91	59.548	90.1923	0.815353	484.755	47.8788
8.61667	-145.915	59.4254	90.1308	1.70952	484.824	47.8788
8.63333	-145.911	59.4428	90.08	1.42571	484.814	47.8765
8.65	-145.91	59.344	89.9932	1.13243	484.777	47.8802
8.66667	-145.909	59.4439	90.0607	20.8813	484.763	47.878
8.68333	-145.908	59.3246	90.0121	8.4919	484.81	47.8819
8.7	-145.911	59.512	90.2525	9.1613	484.779	47.8812
8.71667	-145.914	59.403	90.0602	8.73924	484.767	47.8828
8.73333	-145.911	59.4463	90.0828	8.56758	484.764	47.8855
8.75	-145.91	59.3769	90.052	8.41148	484.76	47.8843
8.76667	-145.911	59.459	90.3194	8.73207	484.736	47.8832
8.78333	-145.916	59.3099	89.988	8.44307	484.711	47.8797
8.8	-145.915	59.3639	90.0651	8.94722	484.719	47.8832
8.81667	-145.914	59.5216	90.0919	8.78395	484.729	47.8823
8.83333	-145.914	59.517	90.1795	8.41026	484.754	47.8814
8.85	-145.915	59.4498	90.2226	8.80898	484.737	47.8796
8.86667	-145.919	59.51	90.1188	8.46214	484.795	47.8822
8.88333	-145.921	59.3734	90.1156	8.47633	484.771	47.8831
8.9	-145.921	59.3501	89.9758	8.14201	484.71	47.8788
8.91667	-145.918	59.385	90.0543	8.84407	484.756	47.8811
8.93333	-145.915	59.4488	90.1008	8.70583	484.769	47.8802
8.95	-145.917	59.4267	90.0086	7.66335	484.757	47.8796
8.96667	-145.914	59.3003	89.9178	8.37807	484.741	47.88
8.98333	-145.912	59.3206	89.9825	8.77861	484.703	47.8794
9	-145.908	59.557	90.2226	8.87032	484.769	47.8806
9.01667	-145.911	59.3729	89.9235	8.39241	484.775	47.8805
9.03333	-145.914	59.3926	90.1121	8.29933	484.727	47.8834
9.05	-145.915	59.6778	90.3889	6.60484	484.692	47.8786
9.06667	-145.914	59.3032	89.9394	7.14958	484.739	47.8802
9.08333	-145.918	59.2963	89.9509	7.91435	484.747	47.8791
9.1	-145.915	59.41	90.0939	5.11528	484.732	47.8779
9.11667	-145.913	59.3215	90.0018	7.19673	484.759	47.8797
9.13333	-145.908	59.3484	90.0019	8.5688	484.801	47.8779
9.15	-145.905	59.4718	90.2372	8.36678	484.784	47.8783
9.16667	-145.906	59.3224	90.0037	8.26531	484.76	47.8783
9.18333	-145.906	59.4318	90.1646	8.36678	484.795	47.8765
9.2	-145.906	59.3607	90.033	8.2827	484.735	47.8753
9.21667	-145.908	59.4633	90.1942	7.93694	484.739	47.8761
9.23333	-145.912	59.2898	89.9683	7.77184	484.742	47.8753
9.25	-145.912	59.3287	89.9793	7.6664	484.744	47.8751
9.26667	-145.911	59.3359	89.9021	7.8196	484.728	47.8741
9.28333	-145.911	59.3761	89.9802	7.183	484.708	47.8736
9.3	-145.916	59.2938	89.9218	7.13707	484.705	47.8751
9.31667	-145.919	59.549	90.2184	6.79253	484.751	47.8733
9.33333	-145.915	59.3176	89.8475	7.83318	484.662	47.8732
9.35	-145.915	59.3841	90.0443	7.59239	484.639	47.8736
9.36667	-145.914	59.3607	90.0199	7.1299	484.616	47.8713
9.38333	-145.916	59.3903	89.9921	1.36024	484.656	47.868
9.4	-145.912	59.4363	90.2042	0.669937	484.642	47.8675
9.41667	-145.913	59.3662	90.0803	0.0655365	484.636	47.8706
9.43333	-145.916	59.3108	90.0237	0.563278	484.615	47.8727
9.45	-145.919	59.3514	89.9973	0.68367	484.671	47.8707
9.46667	-145.914	59.3577	89.9346	0.714035	484.665	47.8751
9.48333	-145.916	59.3728	90.0791	0.715866	484.716	47.8721
9.5	-145.911	59.4907	90.1455	0.698013	484.653	47.8732
9.51667	-145.915	59.3771	90.0657	0.63179	484.746	47.8727
9.53333	-145.913	59.3459	90.0922	0.803452	484.703	47.8713
9.55	-145.917	59.3606	89.9676	0.420761	484.741	47.8695
9.56667	-145.921	59.3304	89.9526	0.608597	484.71	47.8692
9.58333	-145.918	59.3671	90.0077	0.125198	484.752	47.8675
9.6	-145.918	59.3691	90.0619	0.364151	484.678	47.8695
9.61667	-145.919	59.3649	90.0529	0.548325	484.718	47.8654
9.63333	-145.914	59.3461	89.9305	0.784378	484.683	47.862
9.65	-145.921	59.4488	90.3011	8.77861	484.718	47.8622
9.66667	-145.923	59.3308	89.9789	8.83583	484.72	47.859
9.68333	-145.921	59.3873	90.0188	9.21898	484.665	47.8613
9.7	-145.923	59.512	90.3228	8.648	484.688	47.8643
9.71667	-145.919	59.3696	90.0954	8.68614	484.663	47.8649
9.73333	-145.923	59.3972	90.0474	8.52531	484.693	47.864
9.75	-145.928	59.3978	90.1116	8.26775	484.6	47.8622
9.76667	-145.929	59.4666	90.2241	8.6129	484.679	47.8628
9.78333	-145.935	59.3417	90.0146	8.58254	484.724	47.8608
9.8	-145.934	59.4	90.0767	8.9872	484.711	47.8587
9.81667	-145.935	59.3842	90.023	9.20891	484.72	47.8588
9.83333	-145.934	59.3787	89.981	8.70949	484.691	47.8588
9.85	-145.935	59.4503	90.1302	8.41499	484.667	47.8597
9.86667	-145.935	59.3435	89.9398	8.98186	484.655	47.8593
9.88333	-145.934	59.3084	89.9049	8.97286	484.593	47.8562
9.9	-145.935	59.4012	90.0587	7.2831	484.593	47.8564
9.91667	-145.936	59.4025	90.0291	8.64861	484.649	47.8547
9.93333	-145.937	59.3972	90.1588	8.32619	484.549	47.8568
9.95	-145.937	59.4225	90.1756	8.03047	484.519	47.8608
9.96667	-145.934	59.3443	90.0416	8.41148	484.534	47.8564
9.98333	-145.94	59.3771	90.0697	8.41316	484.573	47.85
10	-145.939	59.4183	90.1577	8.68736	484.551	47.8541
10.0167	-145.935	59.314	90.0095	7.66274	484.532	47.8584
10.0333	-145.931	59.3906	90.1055	8.06923	484.598	47.8579
10.05	-145.935	59.4015	90.0364	8.32863	484.588	47.8544
10.0667	-145.942	59.3098	89.949	8.43941	484.605	47.8547
10.0833	-145.942	59.4242	90.3021	8.30345	484.593	47.8526
10.1	-145.943	59.3313	89.9883	7.97325	484.62	47.8548
10.1167	-145.944	59.3818	90.0776	8.35243	484.605	47.8535
10.1333	-145.943	59.4235	90.0242	8.51814	484.659	47.8503
10.15	-145.945	59.4524	90.1881	8.4359	484.579	47.85
10.1667	-145.948	59.3935	90.1064	8.80837	484.687	47.8503
10.1833	-145.94	59.3226	90.0135	8.07884	484.613	47.8503
10.2	-145.938	59.4109	90.0887	8.50502	484.654	47.8547
10.2167	-145.939	59.3909	90.0488	8.28499	484.631	47.855
10.2333	-145.939	59.2651	89.8293	8.87749	484.717	47.8516
10.25	-145.937	59.4508	90.2563	8.53233	484.621	47.8539
10.2667	-145.933	59.3899	90.0007	8.69209	484.641	47.8497
10.2833	-145.934	59.3276	90.0004	8.78029	484.655	47.8489
10.3	-145.936	59.2794	89.9435	8.78639	484.618	47.8515
10.3167	-145.933	59.3751	89.8965	8.74641	484.61	47.8548
10.3333	-145.934	59.4595	90.1865	8.07701	484.491	47.8562
10.35	-145.933	59.3967	90.0372	8.4037	484.58	47.8498
10.3667	-145.93	59.3955	90.0449	8.5569	484.542	47.851
10.3833	-145.931	59.4025	90.1818	7.90718	484.569	47.851
10.4	-145.93	59.3481	89.9368	8.48412	484.497	47.8552
10.4167	-145.932	59.3208	89.9395	8.26531	484.579	47.855
10.4333	-145.936	59.3823	89.9603	8.0967	484.538	47.8539
10.45	-145.935	59.3697	90.0562	8.19206	484.591	47.8545
10.4667	-145.933	59.3707	90.081	8.88405	484.576	47.855
10.4833	-145.937	59.4256	90.034	8.31718	484.605	47.8524
10.5	-145.928	59.3053	89.8763	8.75649	484.617	47.8523
10.5167	-145.924	59.3983	90.0544	8.98064	484.601	47.8518
10.5333	-145.922	59.4965	90.2024	8.54729	484.608	47.8494
10.55	-145.92	59.4088	90.0915	8.43529	484.665	47.8529
10.5667	-145.917	59.3449	90.0456	8.70049	484.662	47.8568
10.5833	-145.913	59.4566	90.1972	8.23204	484.636	47.8576
10.6	-145.914	59.4665	90.22	8.31184	484.6	47.8559
10.6167	-145.914	59.3894	89.9473	7.47078	484.621	47.8602
10.6333	-145.918	60.0517	90.2027	7.21153	484.568	47.8577
10.65	-145.917	59.3787	89.9984	1.03004	484.553	47.8591
10.6667	-145.913	59.4175	90.2805	3.02132	484.603	47.8576
10.6833	-145.915	59.3841	89.965	2.27211	484.614	47.8571
10.7	-145.915	59.3578	89.9583	2.64473	484.621	47.8561
10.7167	-145.913	59.4328	89.9932	2.60414	484.613	47.8555
10.7333	-145.911	59.3816	89.994	0.712814	484.592	47.8588
10.75	-145.91	59.3987	90.1466	-0.00404358	484.659	47.8635
10.7667	-145.907	59.3632	90.0593	-0.631638	484.703	47.8613
10.7833	-145.902	59.4173	90.0657	0.131149	484.647	47.8579
10.8	-145.897	59.5475	90.1318	0.340347	484.656	47.8602
10.8167	-145.901	59.9577	90.8225	0.704575	484.637	47.8606
10.8333	-145.901	59.3858	90.0465	-0.0868988	484.547	47.8616
10.85	-145.898	59.3914	90.115	-0.2108	484.566	47.8603
10.8667	-145.892	59.4248	90.0791	0.613937	484.608	47.8599
10.8833	-145.888	59.3299	89.9564	0.178146	484.611	47.8617
10.9	-145.883	59.3018	89.9003	-0.920181	484.658	47.8597
10.9167	-145.886	59.3919	90.0489	9.45274	484.608	47.8602
10.9333	-145.89	59.3673	89.958	8.85658	484.523	47.8582
10.95	-145.886	59.4712	90.2001	9.07784	484.526	47.8587
10.9667	-145.884	59.5358	90.2917	9.30306	484.544	47.8562
10.9833	-145.885	59.8782	90.4188	9.07951	484.436	47.8548
11	-145.882	59.3249	89.9227	9.62013	484.528	47.8562
11.0167	-145.878	59.3253	89.9709	9.2083	484.503	47.8594
11.0333	-145.874	59.4067	90.0211	8.88115	484.497	47.8587
11.05	-145.876	59.3966	89.9538	8.78929	484.451	47.8609
11.0667	-145.873	59.4093	89.997	8.29582	484.574	47.8552
11.0833	-145.866	59.3377	89.8603	9.02123	484.491	47.8556
11.1	-145.866	59.7781	89.9963	8.79707	484.564	47.8539
11.1167	-145.863	59.4068	90.0216	8.29933	484.59	47.8539
11.1333	-145.864	59.3732	90.0729	8.50075	484.546	47.8552
11.15	-145.864	59.3932	90.0333	7.46544	484.616	47.8565
11.1667	-145.862	59.3592	89.9152	-0.31395	484.594	47.8577
11.1833	-145.862	59.408	89.9789	-0.0510407	484.474	47.8562
11.2	-145.861	59.3855	90.081	0.594254	484.644	47.8536
11.2167	-145.859	59.4457	90.2177	0.00114441	484.678	47.8532
11.2333	-145.862	59.343	89.8924	0.345688	484.593	47.8561
11.25	-145.856	59.325	89.9279	0.226517	484.693	47.8515
11.2667	-145.859	59.4477	90.1194	-0.051651	484.759	47.8498
11.2833	-145.86	59.3914	90.0477	0.541153	484.584	47.8494
11.3	-145.858	59.407	90.1173	0.364151	484.649	47.8474
11.3167	-145.858	59.3589	89.9604	-0.0337982	484.676	47.846
11.3333	-145.861	59.3525	89.9513	0.0476837	484.573	47.8518
11.35	-145.858	59.3882	90.0642	-0.541611	484.64	47.8487
11.3667	-145.859	59.3716	90.0677	-0.225143	484.68	47.8449
11.3833	-145.859	59.4337	90.1099	-0.240097	484.586	47.8437
11.4	-145.859	59.3774	90.0073	-0.00999451	484.648	47.848
11.4167	-145.859	59.511	90.0738	-0.247879	484.668	47.8474
11.4333	-145.854	59.4315	89.874	-0.237045	484.479	47.8483
11.45	-145.853	59.4082	90.0306	-0.391464	484.583	47.849
11.4667	-145.853	59.3423	89.9653	0.167465	484.628	47.8449
11.4833	-145.855	59.4401	90.1772	0.236588	484.556	47.8457
11.5	-145.854	59.3476	89.9419	0.490494	484.628	47.8457
11.5167	-145.853	59.6925	90.3988	-0.477829	484.635	47.85
11.5333	-145.854	59.3446	89.9888	9.18739	484.54	47.8495
11.55	-145.857	59.5092	90.0472	9.4706	484.609	47.8461
11.5667	-145.857	59.5243	90.2471	9.66377	484.569	47.8457
11.5833	-145.853	59.4164	90.2053	9.00444	484.525	47.8425
11.6	-145.856	59.3824	90.0227	10.0648	484.635	47.8408
11.6167	-145.853	59.4823	90.1432	8.69804	484.639	47.8407
11.6333	-145.851	59.4282	90.0909	4.91081	484.501	47.8404
11.65	-145.851	59.3491	89.9458	8.30055	484.632	47.8396
11.6667	-145.854	59.4871	90.2067	7.62825	484.605	47.8423
11.6833	-145.852	59.5342	90.2319	7.88277	484.527	47.8446
11.7	-145.854	59.4834	90.1092	0.152664	484.54	47.8414
11.7167	-145.857	59.3186	89.8899	-0.466538	484.616	47.84
11.7333	-145.858	59.528	90.3533	0.371933	484.502	47.8387
11.75	-145.859	59.5718	90.2189	0.233078	484.587	47.84
11.7667	-145.863	59.4666	90.0204	-0.0087738	484.587	47.8384
11.7833	-145.857	59.3484	89.9366	-0.529099	484.567	47.8394
11.8	-145.859	59.3253	89.8841	-0.185165	484.639	47.8384
11.8167	-145.86	59.4262	90.1994	-0.364609	484.651	47.8399
11.8333	-145.864	59.4373	90.1431	9.2411	484.489	47.8381
11.85	-145.866	59.3946	90.0161	9.18449	484.704	47.8394
11.8667	-145.871	59.4404	90.1823	8.95851	484.708	47.8393
11.8833	-145.867	59.4125	90.084	8.96095	484.55	47.8376
11.9	-145.869	59.5329	90.4311	8.07945	484.644	47.8355
11.9167	-145.871	59.4497	90.1064	0.0518036	484.63	47.8329
11.9333	-145.871	59.4126	90.0588	-0.216751	484.486	47.8359
11.95	-145.87	59.3702	89.9947	-0.727615	484.554	47.8333
11.9667	-145.873	59.434	90.2325	-0.0737762	484.549	47.8323
11.9833	-145.87	59.3574	90.012	-0.334854	484.464	47.8333
12	-145.866	59.3694	89.9508	2.16728	484.528	47.8329
12.0167	-145.869	59.4569	90.1421	-0.257339	484.485	47.8382
12.0333	-145.867	59.401	90.01	0.402908	484.331	47.8358
12.05	-145.873	59.448	90.1	-0.413437	484.488	47.8329
12.0667	-145.87	59.4933	90.1249	-0.333023	484.473	47.8323
12.0833	-145.873	59.3465	89.9571	0.572281	484.338	47.8317
12.1	-145.869	59.4782	90.2129	0.0501251	484.538	47.8324
12.1167	-145.873	59.361	89.9596	-0.174484	484.485	47.8323
12.1333	-145.875	59.3084	89.8931	-0.890274	484.293	47.8339
12.15	-145.875	59.3223	89.9546	0.280075	484.421	47.8301
12.1667	-145.876	59.3655	90.0057	-0.216751	484.454	47.8336
12.1833	-145.881	59.4686	90.2519	0.0833893	484.297	47.8318
12.2	-145.883	59.3751	89.9777	-0.31395	484.536	47.8297
12.2167	-145.884	59.3369	89.9122	-0.510025	484.449	47.83
12.2333	-145.878	59.4379	90.0352	-0.329514	484.372	47.8297
12.25	-145.879	59.4279	90.0678	-1.21758	484.548	47.8289
12.2667	-145.88	59.4207	90.0619	-0.10231	484.524	47.83
12.2833	-145.881	59.4158	90.0562	9.05281	484.34	47.8263
12.3	-145.882	59.5593	89.9439	9.35249	484.569	47.8248
12.3167	-145.883	59.3368	89.9996	8.48534	484.473	47.8233
12.3333	-145.881	59.3389	89.9711	8.77495	484.316	47.822
12.35	-145.883	59.4602	90.1514	9.02718	484.482	47.822
12.3667	-145.879	59.426	89.9775	9.07295	484.53	47.8213
12.3833	-145.874	59.4279	89.9769	8.8662	484.4	47.8193
12.4	-145.87	59.4622	90.1724	-0.277023	484.605	47.8184
12.4167	-145.868	59.3552	89.9236	-0.664444	484.596	47.8194
12.4333	-145.871	59.3465	89.9705	-0.681076	484.468	47.8193
12.45	-145.871	59.4631	90.0796	-0.180435	484.626	47.8153
12.4667	-145.878	59.376	90.039	-0.251389	484.6	47.815
12.4833	-145.882	59.408	90.039	-0.199509	484.343	47.8143
12.5	-145.879	59.3377	89.9038	-0.192947	484.569	47.8172
12.5167	-145.88	59.4128	90.0173	-0.126877	484.578	47.8152
12.5333	-145.883	59.4802	90.0398	-0.794907	484.386	47.8141
12.55	-145.885	59.3386	89.907	-0.549393	484.561	47.8111
12.5667	-145.883	59.4238	90.1237	-0.827103	484.582	47.8126
12.5833	-145.891	59.4329	90.1289	-0.331192	484.397	47.8135
12.6	-145.891	59.4456	90.1328	-0.381393	484.549	47.8124
12.6167	-145.891	59.4817	90.1124	-0.156021	484.563	47.8098
12.6333	-145.889	59.3742	89.9848	8.7249	484.365	47.8062
12.65	-145.89	59.3455	89.914	8.63731	484.524	47.8072
12.6667	-145.892	59.3342	89.9384	8.07106	484.456	47.8069
12.6833	-145.894	59.414	90.0517	9.0229	484.335	47.8016
12.7	-145.894	59.7431	90.2996	-0.345535	484.528	47.8011
12.7167	-145.898	59.7318	90.5296	0.0191498	484.487	47.8001
12.7333	-145.897	59.3787	89.9851	-0.089798	484.246	47.8024
12.75	-145.904	59.3728	90.1115	-0.1017	484.511	47.8027
12.7667	-145.901	59.468	90.1072	0.228958	484.576	47.8001
12.7833	-145.903	59.3293	89.9253	-6.58257	484.362	47.8024
12.8	-145.907	59.3122	89.8637	-3.44566	484.496	47.7973
12.8167	-145.909	59.3636	89.9677	-5.05913	484.568	47.7956
12.8333	-145.909	59.3096	89.8806	-5.58891	484.35	47.7978
12.85	-145.913	59.3507	89.963	-6.64223	484.563	47.7984
12.8667	-145.915	59.3992	89.9499	-3.91701	484.565	47.7958
12.8833	-145.92	59.5084	90.1383	-5.42442	484.381	47.7956
12.9	-145.923	59.4405	89.9738	-5.20271	484.605	47.7952
12.9167	-145.924	59.4253	90.0465	-1.57524	484.579	47.7966
12.9333	-145.927	59.441	90.0344	-4.83376	484.361	47.7946
12.95	-145.934	59.374	90.0132	-3.70552	484.596	47.7941
12.9667	-145.937	59.3406	89.8566	0.122147	484.518	47.7921
12.9833	-145.942	59.5136	90.1836	2.52785	484.278	47.7897
13	-145.945	59.4595	90.1228	-0.294266	484.476	47.7877
13.0167	-145.955	59.3858	89.9184	-0.925522	484.522	47.7898
13.0333	-145.959	59.3899	89.9995	-1.48811	484.333	47.7906
13.05	-145.965	59.7367	90.1626	0.118637	484.483	47.7876
13.0667	-145.968	59.5409	89.9511	-0.713272	484.517	47.7879
13.0833	-145.974	59.4512	90.2219	-1.42738	484.333	47.7885
13.1	-145.978	59.3884	90.0361	9.9337	484.526	47.79
13.1167	-145.981	59.4013	90.0538	9.14452	484.548	47.784
13.1333	-145.988	59.3531	89.9394	8.09364	484.336	47.7825
13.15	-145.998	59.4058	90.1536	7.0739	484.573	47.7824
13.1667	-146.002	59.719	90.3942	8.13667	484.622	47.7815
13.1833	-146.005	59.3702	89.9703	8.61702	484.434	47.7795
13.2	-146.016	59.3726	89.9334	6.79726	484.649	47.7808
13.2167	-146.024	59.3331	89.9561	7.94945	484.642	47.7815
13.2333	-146.032	59.304	89.9291	8.04909	484.466	47.7799
13.25	-146.038	59.3072	89.8805	8.61885	484.586	47.7769
13.2667	-146.047	59.3639	90.0523	8.39836	484.616	47.7776
13.2833	-146.054	59.3665	89.9775	8.35472	484.483	47.7746
13.3	-146.06	59.5565	90.1457	8.89183	484.6	47.7752
13.3167	-146.067	59.3525	89.9191	8.12889	484.597	47.7766
13.3333	-146.074	59.3783	90.0143	8.68736	484.479	47.7773
13.35	-146.083	59.3717	89.9821	8.64677	484.639	47.7761
13.3667	-146.091	59.3577	89.9612	8.24989	484.664	47.7721
13.3833	-146.101	59.3986	90.0622	-0.327072	484.439	47.772
13.4	-146.105	59.4613	90.2581	-1.10008	484.629	47.7757
13.4167	-146.112	59.3575	89.8945	-0.539322	484.613	47.7766
13.4333	-146.116	59.4874	90.0938	-0.785446	484.472	47.7714
13.45	-146.123	59.3694	90.0748	-0.905228	484.631	47.77
13.4667	-146.132	59.3366	89.9538	-0.615616	484.627	47.7686
13.4833	-146.138	59.3966	90.0504	-1.03218	484.425	47.766
13.5	-146.147	59.3249	89.9212	-0.683517	484.576	47.7642
13.5167	-146.152	59.4097	89.968	-0.646591	484.492	47.767
13.5333	-146.155	59.4221	90.1443	-1.20445	484.387	47.7659
13.55	-146.164	59.3914	89.9925	-1.18294	484.501	47.7636
13.5667	-146.171	59.2796	89.8557	-0.393295	484.465	47.7618
13.5833	-146.17	59.4041	90.0311	9.01817	484.337	47.7653
13.6	-146.177	59.3931	90.081	8.92815	484.539	47.7654
13.6167	-146.178	59.6438	90.3854	9.03374	484.543	47.7633
13.6333	-146.179	59.4685	90.0277	9.09691	484.287	47.7628
13.65	-146.175	59.6613	90.1156	7.92687	484.49	47.7618
13.6667	-146.174	59.4308	90.0939	8.96034	484.481	47.7613
13.6833	-146.176	59.437	90.0886	8.54546	484.258	47.7618
13.7	-146.177	59.6304	90.128	8.722	484.367	47.7586
13.7167	-146.175	59.3539	89.9609	0.2491	484.373	47.7596
13.7333	-146.181	59.5565	90.3033	-0.170975	484.207	47.7581
13.75	-146.185	59.3418	89.9657	-0.0756073	484.33	47.7573
13.7667	-146.183	59.4674	90.1695	-0.653763	484.287	47.7543
13.7833	-146.183	59.4082	90.0753	-0.225754	484.213	47.754
13.8	-146.182	59.3685	89.9772	-1.23192	484.362	47.7541
13.8167	-146.183	59.3568	89.9641	-1.27296	484.399	47.752
13.8333	-146.179	59.4064	89.9825	-1.38802	484.156	47.7563
13.85	-146.175	59.3545	89.9862	-0.517197	484.409	47.7564
13.8667	-146.169	59.4598	90.0135	-0.611343	484.417	47.757
13.8833	-146.171	59.5484	90.2828	-0.883713	484.192	47.7518
13.9	-146.172	59.4	89.9479	-1.03813	484.335	47.7534
13.9167	-146.169	59.3794	90.0182	-0.576248	484.368	47.7497
13.9333	-146.166	59.3798	89.9976	0.549545	484.11	47.7532
13.95	-146.161	59.3856	90.0678	0.916672	484.28	47.7486
13.9667	-146.159	59.4216	90.1327	9.1201	484.301	47.7482
13.9833	-146.15	59.4354	90.035	9.60411	484.086	47.7506
14	-146.15	59.408	90.1028	9.58138	484.348	47.7467
14.0167	-146.147	59.41	90.0655	9.8217	484.297	47.7456
14.0333	-146.143	59.3995	90.1353	9.48372	484.047	47.7456
14.05	-146.137	59.3768	90.0155	9.33464	484.315	47.7424
14.0667	-146.134	59.4413	90.1606	8.34526	484.268	47.747
14.0833	-146.127	59.457	90.1791	8.50624	484.014	47.7482
14.1	-146.126	59.3774	89.9596	8.49846	484.201	47.7468
14.1167	-146.119	59.3249	89.8772	7.63771	484.3	47.7442
14.1333	-146.118	59.4515	89.9979	7.52632	484.033	47.7428
14.15	-146.117	59.3447	89.8975	7.88338	484.193	47.7433
14.1667	-146.113	59.4248	90.0108	7.34749	484.196	47.7435
14.1833	-146.105	59.3136	89.9537	8.90907	484.021	47.7421
14.2	-146.105	59.3656	90.0593	9.49318	484.21	47.7425
14.2167	-146.101	59.352	89.9084	8.88878	484.087	47.7439
14.2333	-146.096	59.4111	90.0556	9.09569	483.936	47.7422
14.25	-146.089	59.5086	90.1577	9.00566	484.204	47.7403
14.2667	-146.081	59.4543	90.0556	8.96507	484.206	47.7396
14.2833	-146.079	59.369	89.9749	8.84468	484.011	47.7384
14.3	-146.076	59.4421	90.138	8.37441	484.207	47.7398
14.3167	-146.072	59.3111	89.8316	8.72368	484.253	47.7352
14.3333	-146.066	59.4376	90.1217	8.79585	484.033	47.7341
14.35	-146.066	59.4659	90.1531	8.94432	484.177	47.732
14.3667	-146.07	59.4321	90.0256	9.04976	484.241	47.7322
14.3833	-146.066	59.4025	90.0239	8.98003	484.055	47.7285
14.4	-146.067	59.3371	89.9133	8.25279	484.233	47.7329
14.4167	-146.06	59.3345	89.9026	8.55095	484.26	47.736
14.4333	-146.054	59.3508	89.9195	8.81554	484.136	47.7361
14.45	-146.049	59.3563	89.9555	8.45558	484.296	47.7332
14.4667	-146.048	59.4993	90.1969	8.98781	484.28	47.7332
14.4833	-146.047	59.3855	90.0115	9.2054	484.075	47.736
14.5	-146.049	59.3444	89.9679	8.76671	484.324	47.737
14.5167	-146.052	59.5196	90.0449	8.78456	484.333	47.7346
14.5333	-146.053	59.3334	89.9261	-4.05418	484.158	47.7325
14.55	-146.051	59.4071	90.0555	9.15886	484.385	47.7284
14.5667	-146.049	59.3606	90.0102	8.37502	484.409	47.7314
14.5833	-146.051	59.6253	90.2224	8.51326	484.156	47.7314
14.6	-146.05	59.3932	89.9197	9.07356	484.347	47.7323
14.6167	-146.05	59.4344	90.2372	9.21257	484.329	47.7306
14.6333	-146.049	59.5158	90.3631	8.75893	484.19	47.7291
14.65	-146.047	59.3597	89.8385	8.70522	484.364	47.7267
14.6667	-146.049	59.4192	90.0959	8.72078	484.339	47.728
14.6833	-146.049	59.3459	89.9168	8.67668	484.111	47.7319
14.7	-146.048	59.3693	90.0195	8.59917	484.376	47.7288
14.7167	-146.05	59.3511	89.9102	7.48817	484.396	47.7273
14.7333	-146.05	59.3765	89.9874	7.30278	484.135	47.7293
14.75	-146.049	59.3916	90.1705	8.53539	484.396	47.7322
14.7667	-146.049	59.4181	90.1087	8.11455	484.412	47.7366
14.7833	-146.051	59.347	89.9441	8.55797	484.175	47.734
14.8	-146.052	59.3539	89.9665	8.44841	484.348	47.73
14.8167	-146.05	59.7973	90.1318	8.69576	484.358	47.7291
14.8333	-146.049	59.4018	89.8885	8.61763	484.229	47.7293
14.85	-146.05	59.7024	90.4667	8.91151	484.393	47.7287
14.8667	-146.049	59.3507	89.9709	8.89	484.353	47.728
14.8833	-146.049	59.7033	90.2929	9.02779	484.174	47.7248
14.9	-146.054	59.5921	90.1588	9.23042	484.378	47.7265
14.9167	-146.059	59.3903	90.0553	8.75176	484.417	47.7264
14.9333	-146.062	59.3829	89.9751	8.86208	484.159	47.7261
14.95	-146.066	59.43	90.0657	8.69637	484.389	47.7259
14.9667	-146.068	59.338	89.9047	8.55919	484.355	47.7219
14.9833	-146.073	59.3031	89.8936	8.71117	484.149	47.7183
15	-146.073	59.3255	89.8592	8.46153	484.366	47.7186
15.0167	-146.073	59.5023	89.9719	9.1851	484.425	47.7189
15.0333	-146.071	59.3713	90.0642	8.68141	484.21	47.719
15.05	-146.073	59.3139	89.8547	8.83049	484.357	47.72
15.0667	-146.071	59.5495	90.1528	8.85552	484.285	47.7155
15.0833	-146.074	59.5269	90.2952	8.56514	484.132	47.7177
15.1	-146.067	59.4111	90.07	9.26918	484.311	47.7163
15.1167	-146.074	59.3803	89.9345	8.41499	484.356	47.7174
15.1333	-146.072	59.3501	89.883	8.58421	484.134	47.7187
15.15	-146.074	59.3502	89.9293	8.58955	484.429	47.7151
15.1667	-146.078	59.329	89.9358	8.5128	484.317	47.716
15.1833	-146.079	59.4173	90.0835	8.30299	484.137	47.7192
15.2	-146.081	59.3406	89.8991	8.04253	484.282	47.7201
15.2167	-146.08	59.4508	90.194	7.59834	484.359	47.7178
15.2333	-146.084	59.7515	90.4411	8.58421	484.165	47.7183
15.25	-146.085	59.3501	89.9841	9.21135	484.286	47.7177
15.2667	-146.083	59.4094	89.9686	8.46031	484.31	47.7171
15.2833	-146.08	59.4579	90.0459	8.68858	484.168	47.7168
15.3	-146.077	59.3989	90.01	8.48	484.318	47.7154
15.3167	-146.08	59.409	90.1138	8.72261	484.331	47.721
15.3333	-146.079	59.6163	90.0454	8.63487	484.175	47.7175
15.35	-146.073	59.3998	89.9877	8.79341	484.301	47.7143
15.3667	-146.078	59.5849	90.5824	8.98903	484.274	47.7146
15.3833	-146.082	59.4148	89.9882	8.66051	484.078	47.7129
15.4	-146.074	59.4231	90.06	8.5569	484.251	47.7126
15.4167	-146.08	59.4813	90.1188	8.52226	484.319	47.7113
15.4333	-146.08	59.4213	90.0779	8.46565	484.111	47.7135
15.45	-146.075	59.4823	90.1534	8.71895	484.288	47.7135
15.4667	-146.079	59.408	90.0028	8.704	484.326	47.7117
15.4833	-146.08	59.5036	90.1337	8.79051	484.166	47.7097
15.5	-146.077	59.4126	90.1272	8.69103	484.304	47.7088
15.5167	-146.071	59.354	90.0486	8.72307	484.281	47.711
15.5333	-146.068	59.4233	90.0697	8.87749	484.154	47.7052
15.55	-146.069	59.5251	90.0056	9.06532	484.259	47.7091
15.5667	-146.07	59.3632	89.9319	8.99437	484.225	47.7094
15.5833	-146.069	59.3996	90.0126	9.02	484.085	47.7067
15.6	-146.072	59.3946	90.0562	8.7661	484.299	47.709
15.6167	-146.066	59.3945	89.9795	8.592	484.314	47.7093
15.6333	-146.065	59.3475	89.9217	8.57231	484.152	47.7088
15.65	-146.061	59.3397	89.8998	9.13673	484.332	47.7099
15.6667	-146.061	60.3342	89.8743	8.38341	484.353	47.7076
15.6833	-146.062	59.8696	90.5605	8.41789	484.153	47.7067
15.7	-146.061	59.5943	90.2047	8.79234	484.294	47.7036
15.7167	-146.054	59.4564	89.9961	8.955	484.232	47.703
15.7333	-146.05	59.3905	89.9268	8.1205	484.182	47.7058
15.75	-146.048	59.4659	90.068	3.32054	484.293	47.7041
15.7667	-146.046	59.4643	90.2047	3.31459	484.268	47.7007
15.7833	-146.044	59.3659	90.0668	3.04573	484.121	47.7012
15.8	-146.042	59.582	90.1539	33.5729	484.372	47.7049
15.8167	-146.039	59.5177	90.2027	3.11729	484.29	47.7006
15.8333	-146.037	59.5409	90.1499	2.37114	484.145	47.6997
15.85	-146.034	59.3707	89.8863	5.48668	484.272	47.6998
15.8667	-146.03	59.3041	89.8939	5.55809	484.29	47.6975
15.8833	-146.029	59.4407	89.9757	15.0376	484.103	47.7006
15.9	-146.026	59.6293	90.5213	3.51433	484.219	47.6981
15.9167	-146.024	59.5367	90.091	2.53685	484.256	47.6963
15.9333	-146.021	59.4665	90.1536	2.21733	484.145	47.6984
15.95	-146.022	59.4682	90.1295	2.96471	484.268	47.6937
15.9667	-146.023	59.6417	90.2181	2.86217	484.213	47.6971
15.9833	-146.018	59.4219	90.1154	9.69643	484.135	47.6943
16	-146.019	59.376	90.0523	9.20769	484.28	47.6966
16.0167	-146.021	59.4004	90.0002	9.75258	484.293	47.6957
16.0333	-146.021	59.4132	90.0423	9.54567	484.146	47.6896
16.05	-146.02	59.4007	90.0053	9.74663	484.287	47.6901
16.0667	-146.021	59.4608	89.9554	9.67629	484.291	47.6908
16.0833	-146.02	59.5513	90.2634	9.45931	484.177	47.6878
16.1	-146.015	59.427	90.1525	9.25011	484.292	47.6881
16.1167	-146.012	59.5927	90.1182	8.95561	484.309	47.6879
16.1333	-146.011	59.3681	89.8548	9.10698	484.197	47.6868
16.15	-146.012	59.5811	90.1865	9.12132	484.3	47.689
16.1667	-146.012	59.34	89.9055	8.96507	484.261	47.6868
16.1833	-146.01	59.3731	89.949	8.98537	484.153	47.6862
16.2	-146.006	59.482	90.0027	9.39491	484.292	47.6832
16.2167	-146.007	59.4363	89.9693	9.18266	484.254	47.6838
16.2333	-146.005	59.3644	90.0123	9.2321	484.099	47.6804
16.25	-146.005	59.3694	90.0256	8.75832	484.266	47.682
16.2667	-146.004	59.3163	89.9299	9.29955	484.191	47.6847
16.2833	-146.001	59.345	89.9053	9.03435	484.124	47.6868
16.3	-146	59.3284	89.8547	9.71077	484.145	47.6847
16.3167	-145.997	59.351	89.9326	9.55223	484.247	47.6855
16.3333	-145.997	59.3411	89.8681	9.12605	484.064	47.6856
16.35	-145.998	59.3179	89.8624	9.3853	484.193	47.6824
16.3667	-145.996	59.4042	89.9487	3.44521	484.219	47.6843
16.3833	-145.998	59.4183	90.1074	4.05846	484.091	47.6809
16.4	-145.995	59.4239	90.1197	4.17	484.199	47.6806
16.4167	-145.996	59.4149	90.0518	4.22295	484.204	47.6791
16.4333	-145.994	59.3809	89.9633	4.03938	484.142	47.6797
16.45	-145.994	59.3803	90.0333	4.29802	484.312	47.6794
16.4667	-146	59.4637	90.1408	4.58595	484.273	47.6777
16.4833	-146.002	59.5445	90.1611	4.04121	484.11	47.6743
16.5	-146.005	59.3327	89.9477	4.72313	484.245	47.68
16.5167	-145.999	59.4445	90.0074	4.49654	484.276	47.6807
16.5333	-146	59.383	90.034	3.84682	484.17	47.6824
16.55	-146.002	59.3728	89.9221	4.57054	484.231	47.6788
16.5667	-146.002	59.3726	89.9635	4.27895	484.276	47.6797
16.5833	-146.001	59.3885	90.0512	4.47807	484.184	47.6803
16.6	-145.998	59.351	89.9282	4.02153	484.289	47.6763
16.6167	-145.995	59.4372	90.1197	3.96126	484.274	47.6775
16.6333	-145.992	59.3653	89.9184	4.11385	484.196	47.68
16.65	-145.998	59.3784	89.8754	3.95653	484.242	47.6798
16.6667	-145.998	59.3719	89.9847	4.56215	484.2	47.6762
16.6833	-145.998	59.3949	89.898	4.61586	484.057	47.6749
16.7	-145.99	59.4665	90.117	4.33449	484.21	47.6817
16.7167	-145.992	59.4558	90.0874	4.38866	484.174	47.6824
16.7333	-145.987	59.4825	90.1801	4.43398	484.106	47.6807
16.75	-145.98	59.4366	90.0961	4.17351	484.161	47.6788
16.7667	-145.982	59.4529	90.0939	3.76167	484.272	47.6777
16.7833	-145.981	59.4149	90.053	3.86589	484.197	47.6826
16.8	-145.978	59.3946	90.0709	3.71941	484.225	47.6807
16.8167	-145.973	59.4352	90.0588	4.86733	484.217	47.6835
16.8333	-145.975	59.3646	89.9313	4.07936	484.119	47.6815
16.85	-145.973	59.376	89.8858	4.29268	484.15	47.6795
16.8667	-145.97	59.566	89.9519	3.86055	484.112	47.6794
16.8833	-145.967	59.4332	90.0636	3.80989	484.054	47.678
16.9	-145.971	59.3797	89.9487	10.1345	484.237	47.6748
16.9167	-145.974	59.4039	90.0095	9.85558	484.21	47.6749
16.9333	-145.973	59.4167	90.1878	8.10448	484.105	47.6737
16.95	-145.975	59.4039	89.9867	9.55284	484.212	47.6753
16.9667	-145.971	59.398	90.0381	7.97874	484.235	47.6748
16.9833	-145.969	59.493	89.9926	9.26079	484.071	47.676
17	-145.962	59.4184	89.9813	7.42729	484.104	47.6765
17.0167	-145.959	59.4239	90.1844	8.99971	484.146	47.6756
17.0333	-145.953	59.4302	90.1011	9.64409	484.105	47.6774
17.05	-145.95	59.5812	90.1499	8.78639	484.203	47.6777
17.0667	-145.951	59.9865	90.3106	9.30367	484.18	47.6783
17.0833	-145.955	59.4723	90.1415	9.1433	484.131	47.6804
17.1	-145.951	59.4076	89.8835	9.15886	484.195	47.6765
17.1167	-145.947	59.4657	90.0121	8.99666	484.169	47.6785
17.1333	-145.944	59.3682	89.9989	9.02535	484.069	47.6777
17.15	-145.942	59.3977	90.0332	9.11354	484.179	47.6801
17.1667	-145.937	59.325	89.8109	9.01939	484.199	47.6762
17.1833	-145.937	59.5271	90.0138	8.55629	484.105	47.6737
17.2	-145.936	59.3375	89.913	8.81432	484.148	47.6789
17.2167	-145.936	59.3797	89.9203	9.21257	484.267	47.6797
17.2333	-145.935	59.5422	90.144	9.49257	484.158	47.6807
17.25	-145.937	59.34	89.922	8.41972	484.223	47.6795
17.2667	-145.933	59.4219	90.1231	9.30962	484.207	47.6804
17.2833	-145.932	59.3447	89.9517	9.62975	484.235	47.6775
17.3	-145.932	59.3929	89.9871	9.31023	484.319	47.6791
17.3167	-145.929	59.3728	89.9455	8.9019	484.231	47.6797
17.3333	-145.928	59.598	90.2616	9.39613	484.111	47.6806
17.35	-145.927	59.3943	90.0149	8.90373	484.231	47.6806
17.3667	-145.923	59.38	90.0413	9.08318	484.17	47.6768
17.3833	-145.924	59.4029	90.1016	7.42378	484.134	47.6781
17.4	-145.924	59.4918	90.0321	8.34343	484.176	47.6789
17.4167	-145.925	59.3636	89.9677	9.01527	484.232	47.6795
17.4333	-145.923	59.3897	89.8295	9.02062	484.212	47.6769
17.45	-145.92	59.921	90.5352	8.59978	484.299	47.6757
17.4667	-145.92	59.4259	90.0761	8.95912	484.284	47.6749
17.4833	-145.914	59.4111	90.0207	9.29527	484.256	47.6778
17.5	-145.918	59.363	89.8837	8.53355	484.289	47.6771
17.5167	-145.918	59.4073	90.0224	9.01939	484.299	47.678
17.5333	-145.918	59.8307	90.2839	8.27553	484.184	47.6781
17.55	-145.922	59.4724	90.1281	8.47343	484.232	47.6774
17.5667	-145.92	59.3667	89.9094	9.28993	484.205	47.6753
17.5833	-145.921	60.75	91.8345	8.63136	484.133	47.6749
17.6	-145.92	59.4358	89.9664	8.20274	484.205	47.6768
17.6167	-145.921	59.3841	89.9453	3.47496	484.274	47.674
17.6333	-145.918	59.4769	90.1418	3.85048	484.165	47.6763
17.65	-145.92	59.4791	90.0275	3.26332	484.147	47.6762
17.6667	-145.923	59.4491	90.0257	3.56499	484.264	47.6763
17.6833	-145.924	59.3375	89.8997	3.10356	484.187	47.6719
17.7	-145.923	59.3713	89.9778	4.13246	484.304	47.6742
17.7167	-145.919	59.4448	89.8624	2.12318	484.219	47.6667
17.7333	-145.921	59.4318	89.9444	9.42833	484.264	47.6661
17.75	-145.921	59.3536	89.8423	9.77043	484.259	47.6658
17.7667	-145.917	59.4349	89.9578	10.1025	484.288	47.6664
17.7833	-145.921	59.3409	89.8875	9.52904	484.144	47.6659
17.8	-145.924	59.4778	90.182	9.69826	484.271	47.6658
17.8167	-145.923	59.4228	89.9979	9.13918	484.301	47.6684
17.8333	-145.92	59.4102	89.9792	9.01878	484.222	47.6675
17.85	-145.916	59.45	90.0951	8.74214	484.217	47.6675
17.8667	-145.909	59.3876	90.0182	8.73863	484.257	47.6649
17.8833	-145.913	59.4143	90.0073	9.72923	484.192	47.663
17.9	-145.912	59.4334	90.1267	8.85185	484.318	47.6626
17.9167	-145.909	59.4137	89.954	5.07896	484.24	47.6621
17.9333	-145.914	59.3659	89.9909	4.91615	484.261	47.6582
17.95	-145.911	59.414	90.06	5.08904	484.259	47.658
17.9667	-145.908	59.4331	90.0761	-2.24876	484.265	47.6588
17.9833	-145.907	59.4686	90.2877	-2.54082	484.196	47.6591
18	-145.907	59.4349	90.212	-2.16713	484.23	47.6592
18.0167	-145.907	59.441	90.0011	-3.2769	484.194	47.6545
18.0333	-145.908	59.5426	90.1165	4.58366	484.123	47.6563
18.05	-145.905	59.4254	89.979	4.76006	484.134	47.6586
18.0667	-145.903	59.4125	90.1075	4.13246	484.235	47.6559
18.0833	-145.908	59.3967	90.1116	4.31603	484.173	47.6556
18.1	-145.906	59.3673	89.9171	4.08821	484.211	47.6571
18.1167	-145.909	59.4202	89.9258	4.56505	484.264	47.6556
18.1333	-145.904	59.4737	90.0875	4.85298	484.275	47.6551
18.15	-145.907	59.3514	89.8977	3.95958	484.234	47.6537
18.1667	-145.9	59.3435	89.846	4.34395	484.223	47.6489
18.1833	-145.901	59.4181	90.0271	9.45808	484.232	47.6476
18.2	-145.9	59.4412	90.1469	9.18144	484.294	47.6484
18.2167	-145.9	59.3726	90.0352	9.13445	484.203	47.6493
18.2333	-145.901	59.38	89.9053	8.78517	484.126	47.6493
18.25	-145.903	59.401	90.0967	9.46648	484.198	47.6496
18.2667	-145.903	59.3386	89.8618	9.03542	484.2	47.6492
18.2833	-145.904	59.3661	89.9293	8.78807	484.161	47.649
18.3	-145.904	59.2976	89.819	8.57536	484.221	47.6435
18.3167	-145.895	59.4152	89.8992	9.21425	484.218	47.6452
18.3333	-145.901	59.2872	89.8179	8.57704	484.234	47.6467
18.35	-145.904	59.3798	90.0042	8.13423	484.273	47.6453
18.3667	-145.905	59.4271	90.008	8.57826	484.198	47.6484
18.3833	-145.904	59.4939	90.042	8.60268	484.201	47.6498
18.4	-145.903	59.4291	89.9796	8.5479	484.279	47.6475
18.4167	-145.905	59.4802	90.0607	9.52248	484.268	47.6475
18.4333	-145.903	59.4614	90.0959	8.843	484.181	47.6444
18.45	-145.904	59.3942	89.9482	8.96217	484.275	47.6434
18.4667	-145.902	59.3974	89.9984	8.8311	484.265	47.6453
18.4833	-145.907	59.4981	90.1693	9.2733	484.189	47.6426
18.5	-145.9	59.6314	90.0004	8.39119	484.159	47.6434
18.5167	-145.902	59.3989	89.8785	8.825	484.26	47.6402
18.5333	-145.902	59.3678	89.9055	8.86375	484.223	47.6388
18.55	-145.903	59.4355	90.0222	9.08974	484.259	47.6353
18.5667	-145.901	59.4733	90.2233	8.92159	484.253	47.6328
18.5833	-145.897	59.3728	90.1237	9.45274	484.253	47.6354
18.6	-145.897	59.369	89.9383	9.11598	484.298	47.6373
18.6167	-145.9	59.5394	90.0517	8.90678	484.245	47.6374
18.6333	-145.893	59.4213	89.9812	9.28337	484.129	47.6362
18.65	-145.893	59.4849	90.0477	9.05449	484.189	47.6359
18.6667	-145.897	59.5078	90.0355	9.11766	484.162	47.6388
18.6833	-145.898	59.4183	90.0083	8.75053	484.127	47.6333
18.7	-145.903	59.4355	90.1806	9.05571	484.159	47.6362
18.7167	-145.902	59.5034	90.0356	8.52043	484.149	47.6344
18.7333	-145.904	59.376	89.9307	8.95317	484.144	47.6322
18.75	-145.903	59.3488	89.8351	8.83812	484.166	47.6345
18.7667	-145.901	59.4093	89.9146	8.84773	484.199	47.6345
18.7833	-145.906	59.405	89.9499	8.76839	484.205	47.6331
18.8	-145.906	59.3594	89.9036	8.39714	484.183	47.6293
18.8167	-145.907	59.432	90.0452	8.75298	484.194	47.6278
18.8333	-145.904	59.3771	89.9685	9.19701	484.23	47.6292
18.85	-145.906	59.4115	89.9349	8.9019	484.273	47.6287
18.8667	-145.906	59.4054	89.8863	8.66646	484.316	47.6281
18.8833	-145.906	59.4337	89.9847	8.17543	484.269	47.631
18.9	-145.909	59.4704	89.9046	8.04359	484.33	47.6281
18.9167	-145.907	59.3154	89.8901	8.46092	484.33	47.6279
18.9333	-145.906	59.3765	89.9734	8.73451	484.225	47.6238
18.95	-145.909	59.5	90.1603	8.7339	484.271	47.6238
18.9667	-145.911	59.5945	90.2602	8.68492	484.353	47.6196
18.9833	-145.908	59.3534	89.9253	8.592	484.308	47.6228
19	-145.907	59.349	89.8718	8.88115	484.19	47.6209
19.0167	-145.91	59.4151	90.0718	8.7487	484.114	47.6211
19.0333	-145.914	59.5159	89.952	8.69515	484.166	47.6179
19.05	-145.918	59.3803	89.9102	4.19197	484.249	47.6176
19.0667	-145.917	59.4166	90.0036	-1.9149	484.177	47.6156
19.0833	-145.919	59.4102	89.9294	1.44127	484.124	47.6196
19.1	-145.919	59.3498	89.9525	5.12596	484.199	47.6179
19.1167	-145.916	59.7221	90.1327	3.76518	484.126	47.6168
19.1333	-145.913	59.4486	89.9928	4.89052	484.102	47.6139
19.15	-145.917	59.6691	90.1022	4.79881	484.133	47.6112
19.1667	-145.915	59.465	89.985	4.45122	484.194	47.6106
19.1833	-145.911	59.3281	89.8673	3.77174	484.11	47.6095
19.2	-145.911	59.3816	89.9371	4.06868	484.153	47.6077
19.2167	-145.913	59.3168	89.8556	4.41307	484.194	47.6034
19.2333	-145.912	59.378	89.9439	4.88579	484.199	47.6037
19.25	-145.914	59.407	89.9961	9.23866	484.192	47.6054
19.2667	-145.909	59.3671	89.9613	9.21547	484.194	47.6084
19.2833	-145.91	59.4639	90.1711	9.03725	484.223	47.6044
19.3	-145.911	59.3848	89.9815	8.69041	484.246	47.6048
19.3167	-145.915	59.3925	89.9209	9.38057	484.282	47.6048
19.3333	-145.917	59.3696	89.9247	9.12193	484.187	47.6052
19.35	-145.911	59.3467	89.8791	9.48555	484.268	47.6022
19.3667	-145.914	59.367	89.9548	9.13261	484.29	47.6
19.3833	-145.915	59.5486	90.1051	9.44191	484.212	47.6012
19.4	-145.917	59.4204	89.9905	8.96217	484.212	47.6031
19.4167	-145.919	59.376	89.94	9.17488	484.272	47.6011
19.4333	-145.922	59.3868	89.986	9.22142	484.322	47.6034
19.45	-145.924	59.7924	90.2976	9.03191	484.268	47.6012
19.4667	-145.923	59.6705	90.7865	8.67958	484.238	47.5985
19.4833	-145.921	59.3795	89.9076	8.39943	484.288	47.6003
19.5	-145.922	59.3821	90.0193	9.01573	484.273	47.5982
19.5167	-145.924	59.4599	90.1083	8.83934	484.219	47.5968
19.5333	-145.92	59.4169	90.0874	9.09752	484.126	47.5948
19.55	-145.921	59.3987	89.9754	8.78456	484.194	47.5948
19.5667	-145.923	59.3481	89.9157	9.24049	484.255	47.597
19.5833	-145.92	59.3195	89.8357	8.57658	484.174	47.5999
19.6	-145.92	59.4173	89.9661	9.20235	484.203	47.5954
19.6167	-145.918	59.4085	89.9754	9.06944	484.223	47.5954
19.6333	-145.917	59.3998	89.9496	8.68202	484.234	47.5945
19.65	-145.919	59.3571	89.9058	9.13445	484.216	47.5964
19.6667	-145.917	59.501	89.9688	8.96507	484.229	47.5951
19.6833	-145.917	59.3769	90.0008	8.81554	484.2	47.5939
19.7	-145.913	59.3771	90.0091	8.74825	484.21	47.5941
19.7167	-145.912	59.3002	89.8035	9.0551	484.217	47.5915
19.7333	-145.916	59.481	90.1012	8.74519	484.197	47.5921
19.75	-145.912	59.3716	89.9804	8.85063	484.253	47.5925
19.7667	-145.911	59.2666	89.77	8.20274	484.3	47.5913
19.7833	-145.906	59.6088	90.27	3.84804	484.26	47.5921
19.8	-145.913	59.3775	90.0048	4.22829	484.294	47.5863
19.8167	-145.916	59.4418	90.059	3.67577	484.273	47.5864
19.8333	-145.915	59.4152	90.2027	3.87428	484.207	47.5872
19.85	-145.913	59.4784	90.1354	4.09966	484.241	47.5867
19.8667	-145.916	59.3922	89.9256	4.45839	484.271	47.5889
19.8833	-145.914	59.4547	90.0523	3.61259	484.267	47.5896
19.9	-145.915	59.3368	89.833	3.6573	484.244	47.5863
19.9167	-145.912	59.3366	89.8164	4.08119	484.195	47.5855
19.9333	-145.914	59.3626	89.93	3.98399	484.271	47.5843
19.95	-145.915	59.4172	89.9622	4.37859	484.275	47.5816
19.9667	-145.914	59.4039	90.0089	4.08714	484.239	47.5825
19.9833	-145.91	59.3961	89.8945	4.01375	484.171	47.5831
20	-145.91	59.4254	89.9708	4.36897	484.255	47.5837
20.0167	-145.91	59.4285	90.0517	3.98811	484.217	47.58
20.0333	-145.911	59.4985	90.1775	4.22539	484.165	47.577
20.05	-145.913	59.3768	89.9604	8.99254	484.177	47.5797
20.0667	-145.914	59.4062	90.0364	9.24828	484.263	47.5802
20.0833	-145.914	59.403	89.8896	9.63921	484.202	47.5799
20.1	-145.913	59.351	89.8673	9.83833	484.18	47.5768
20.1167	-145.911	59.427	90.0527	9.23042	484.166	47.5724
20.1333	-145.915	59.387	89.9564	9.29115	484.232	47.5739
20.15	-145.918	59.4112	90.0698	9.09035	484.186	47.5744
20.1667	-145.917	59.3938	90.0903	9.37767	484.162	47.5742
20.1833	-145.914	59.4233	90.0669	9.2823	484.202	47.5765
20.2	-145.919	59.398	90.0111	9.33342	484.18	47.5748
20.2167	-145.915	59.3598	89.8997	8.48717	484.201	47.571
20.2333	-145.913	59.4045	89.9731	8.94371	484.166	47.5704
20.25	-145.915	59.4059	90.0137	9.22386	484.115	47.5712
20.2667	-145.912	59.3952	90.0301	8.47099	484.182	47.5697
20.2833	-145.912	59.4604	90.0306	9.80736	484.211	47.5689
20.3	-145.917	59.4617	90.0489	8.43056	484.183	47.5658
20.3167	-145.911	59.3452	89.9571	8.92281	484.247	47.569
20.3333	-145.912	59.3441	89.8727	8.75954	484.282	47.569
20.35	-145.91	59.3864	89.9984	8.32497	484.291	47.5698
20.3667	-145.911	59.3551	89.8177	3.89702	484.245	47.5636
20.3833	-145.91	59.5005	90.0271	3.43925	484.241	47.5636
20.4	-145.91	59.4195	89.9783	3.74016	484.316	47.5585
20.4167	-145.908	59.3478	89.8905	4.51561	484.23	47.5613
20.4333	-145.907	59.4396	90.1481	3.25081	484.286	47.5611
20.45	-145.907	59.3818	89.9679	3.31581	484.272	47.5623
20.4667	-145.911	59.4627	89.912	3.98811	484.224	47.5587
20.4833	-145.911	59.4004	89.9358	2.44255	484.232	47.5561
20.5	-145.911	59.401	90.1061	3.69377	484.248	47.5526
20.5167	-145.912	59.3731	90.0008	3.41652	484.255	47.5529
20.5333	-145.909	59.4135	89.9696	3.25203	484.3	47.5518
20.55	-145.912	59.435	89.9908	3.54225	484.345	47.5521
20.5667	-145.912	59.4573	90.0027	3.28484	484.253	47.5515
20.5833	-145.91	59.4312	89.9992	9.15825	484.275	47.551
20.6	-145.909	59.3636	89.9719	9.17549	484.315	47.5507
20.6167	-145.908	59.488	90.1629	8.67012	484.236	47.5506
20.6333	-145.91	59.4865	90.1513	9.4062	484.189	47.5521
20.65	-145.91	59.4941	90.2073	8.07411	484.276	47.55
20.6667	-145.909	59.4137	90.0729	9.49318	484.182	47.5507
20.6833	-145.908	59.4012	89.9412	9.62257	484.256	47.5517
20.7	-145.901	59.3755	89.9505	8.44063	484.179	47.5472
20.7167	-145.9	59.5142	90.2131	8.66585	484.136	47.5474
20.7333	-145.899	59.417	90.0211	9.36989	484.196	47.5489
20.75	-145.902	59.4489	90.0846	8.7809	484.173	47.5474
20.7667	-145.899	59.4379	90.1547	8.91029	484.043	47.5492
20.7833	-145.901	59.4396	89.9748	9.51347	484.196	47.5478
20.8	-145.899	59.4625	90.0028	9.11293	484.267	47.5457
20.8167	-145.9	59.3806	89.9241	9.15825	484.104	47.5462
20.8333	-145.896	59.3899	89.9783	8.96996	484.229	47.5452
20.85	-145.901	59.432	89.9963	8.56636	484.327	47.5463
20.8667	-145.901	59.4769	90.0472	8.49785	484.222	47.546
20.8833	-145.896	59.3531	89.9244	8.77144	484.388	47.5427
20.9	-145.895	59.3971	90.0074	9.51775	484.337	47.5446
20.9167	-145.893	59.6211	90.4806	8.09425	484.245	47.5398
20.9333	-145.891	59.3748	89.9639	4.468	484.351	47.5428
20.95	-145.893	59.7132	90.2358	3.92143	484.33	47.5428
20.9667	-145.889	59.4274	89.9381	3.55186	484.129	47.5419
20.9833	-145.888	59.4277	90.0288	3.71285	484.313	47.5425
21	-145.887	59.4	89.884	3.89046	484.316	47.5428
21.0167	-145.885	59.4439	90.0501	3.96309	484.145	47.5451
21.0333	-145.884	59.3212	89.82	4.0937	484.386	47.5431
21.05	-145.881	59.3711	89.9433	3.3683	484.385	47.5446
21.0667	-145.882	59.3949	90.0127	3.86955	484.181	47.5436
21.0833	-145.879	59.4975	90.2592	3.28957	484.279	47.5422
21.1	-145.883	59.3459	89.9024	4.05968	484.267	47.5401
21.1167	-145.886	59.5707	90.2325	4.12285	484.023	47.5408
21.1333	-145.889	59.6839	90.4272	3.60725	484.22	47.5448
21.15	-145.888	59.4279	89.9151	3.60497	484.211	47.5478
21.1667	-145.889	59.4058	89.9674	3.82179	484.016	47.5497
21.1833	-145.883	59.4816	90.1907	4.29329	484.254	47.5449
21.2	-145.883	59.6706	90.2409	3.94646	484.255	47.5422
21.2167	-145.879	59.4396	90.0425	3.34267	484.006	47.5439
21.2333	-145.881	59.38	89.8612	9.42467	484.235	47.5414
21.25	-145.876	59.5414	90.1923	9.24294	484.204	47.5437
21.2667	-145.873	59.8373	90.709	8.92693	483.939	47.5451
21.2833	-145.872	59.4296	90.1028	9.15825	484.182	47.5478
21.3	-145.868	59.3675	89.8821	9.04686	484.205	47.5454
21.3167	-145.867	59.4447	90.0393	9.23637	484.09	47.5457
21.3333	-145.865	59.631	90.2139	0.463791	484.264	47.5462
21.35	-145.862	59.8527	90.8373	9.95155	484.267	47.5431
21.3667	-145.86	59.4108	89.9949	-4.65019	484.106	47.5414
21.3833	-145.856	59.4807	90.0246	-4.66087	484.285	47.5419
21.4	-145.857	59.3676	90.0379	-4.9041	484.201	47.539
21.4167	-145.855	59.4566	90.1092	-4.61266	484.025	47.5417
21.4333	-145.854	59.4408	90.0164	-4.70802	484.243	47.5402
21.45	-145.854	59.4808	89.9715	-5.13954	484.216	47.5408
21.4667	-145.85	59.3731	89.9517	-4.68773	484.086	47.5411
21.4833	-145.852	59.4308	90.0631	-5.57045	484.306	47.5375
21.5	-145.85	59.363	89.8953	-5.00786	484.315	47.5343
21.5167	-145.844	59.5092	90.1218	-4.62212	484.158	47.5335
21.5333	-145.846	59.5571	90.2909	-4.53331	484.255	47.5343
21.55	-145.846	59.4227	89.9316	-4.87556	484.315	47.5347
21.5667	-145.846	59.4752	90.0269	-4.40041	484.204	47.533
21.5833	-145.845	59.483	90.1287	-4.42375	484.31	47.532
21.6	-145.846	59.437	90.0697	-0.652542	484.239	47.5332
21.6167	-145.845	59.374	89.9575	7.72362	484.146	47.5318
21.6333	-145.845	59.4476	89.9696	7.62703	484.343	47.5336
21.65	-145.846	59.5316	90.2218	8.33809	484.306	47.5347
21.6667	-145.844	59.5403	90.3013	8.74275	484.101	47.533
21.6833	-145.84	59.4129	89.8806	8.69804	484.269	47.5315
21.7	-145.845	59.513	90.1296	8.06267	484.238	47.532
21.7167	-145.846	59.5574	90.1376	8.13957	484.015	47.5346
21.7333	-145.847	59.4144	89.9188	8.49251	484.167	47.5311
21.75	-145.844	59.3623	89.8811	8.60756	484.249	47.5332
21.7667	-145.846	59.439	90.0652	8.70171	483.985	47.5355
21.7833	-145.839	59.4553	90.0208	8.32375	484.235	47.5341
21.8	-145.833	59.4202	90.1423	8.45314	484.226	47.5307
21.8167	-145.834	59.4686	90.0144	8.96034	484.112	47.5259
21.8333	-145.832	59.484	90.0874	8.88222	484.313	47.525
21.85	-145.832	59.4167	90.0112	8.50914	484.295	47.5269
21.8667	-145.836	59.383	89.9667	8.648	484.011	47.5295
21.8833	-145.839	59.4593	90.2126	9.11476	484.169	47.5251
21.9	-145.839	59.4579	90.1359	9.26796	484.17	47.5274
21.9167	-145.84	59.4302	89.9731	9.3264	484.007	47.5295
21.9333	-145.839	59.3884	89.9224	9.08073	484.175	47.5262
21.95	-145.839	59.7285	90.1327	9.37996	484.322	47.5248
21.9667	-145.84	59.4383	89.9691	8.66951	484.147	47.525
21.9833	-145.845	59.4196	90.0892	8.39531	484.321	47.5224
22	-145.844	59.3353	89.8736	8.71956	484.321	47.5269
22.0167	-145.841	59.5162	90.2198	8.63854	484.178	47.5282
22.0333	-145.841	59.3546	89.8689	9.04137	484.258	47.5245
22.05	-145.841	59.4292	90.0275	8.52943	484.317	47.5259
22.0667	-145.84	59.4402	89.9004	8.90373	484.148	47.5262
22.0833	-145.841	59.3473	89.8521	8.78746	484.34	47.5256
22.1	-145.837	59.3362	89.8556	8.76671	484.311	47.5217
22.1167	-145.838	59.41	90.095	8.77922	484.157	47.5236
22.1333	-145.837	59.4239	90.0275	8.44902	484.309	47.5208
22.15	-145.835	59.3813	89.9586	8.60451	484.358	47.5237
22.1667	-145.834	59.5115	90.1484	7.87788	484.291	47.5219
22.1833	-145.83	59.3646	90.0163	4.30702	484.293	47.5219
22.2	-145.829	59.3774	89.9366	3.27889	484.328	47.5182
22.2167	-145.833	59.6021	90.4382	4.14314	484.228	47.5152
22.2333	-145.831	59.4219	90.0674	3.41362	484.347	47.5169
22.25	-145.83	59.4068	89.9673	4.33022	484.305	47.5202
22.2667	-145.827	59.7558	90.4855	3.97621	484.223	47.5204
22.2833	-145.82	59.5405	90.1672	4.18846	484.324	47.5163
22.3	-145.824	59.4329	90.0997	3.79677	484.303	47.515
22.3167	-145.82	59.388	89.9421	3.98277	484.211	47.5178
22.3333	-145.822	59.4044	89.9632	4.30229	484.335	47.5198
22.35	-145.822	59.4213	89.9999	4.13902	484.3	47.5161
22.3667	-145.814	59.4094	90.0288	4.6534	484.187	47.515
22.3833	-145.817	59.436	90.0156	3.97209	484.249	47.514
22.4	-145.821	59.3884	89.9802	4.01436	484.293	47.5153
22.4167	-145.825	59.3543	89.849	3.70079	484.163	47.5155
22.4333	-145.821	59.4332	90.0452	3.95958	484.182	47.5163
22.45	-145.82	59.4697	89.9641	3.60603	484.2	47.5153
22.4667	-145.819	59.5638	90.1832	4.91142	484.146	47.5147
22.4833	-145.819	59.5223	90.2081	5.20103	484.168	47.5169
22.5	-145.82	59.3876	89.8577	-15.246	484.184	47.5199
22.5167	-145.82	59.4912	90.0803	4.43459	484.188	47.5153
22.5333	-145.812	59.3761	89.9073	4.50676	484.349	47.5169
22.55	-145.814	59.3983	89.9494	9.14879	484.356	47.5164
22.5667	-145.814	59.4819	90.2091	9.05571	484.262	47.5164
22.5833	-145.811	59.3423	89.8902	9.50508	484.342	47.5169
22.6	-145.809	59.585	90.2343	9.43001	484.272	47.5182
22.6167	-145.811	59.5249	90.1531	9.39613	484.166	47.5163
22.6333	-145.804	59.5438	90.2731	9.23332	484.19	47.5109
22.65	-145.806	59.4035	89.9757	9.2411	484.201	47.5134
22.6667	-145.805	59.4305	89.9157	9.29588	484.207	47.5144
22.6833	-145.807	59.6067	90.2584	9.49379	484.299	47.5144
22.7	-145.799	59.6479	90.3275	9.02	484.248	47.5101
22.7167	-145.803	59.4032	90.0315	8.93288	484.187	47.5123
22.7333	-145.797	59.417	90.0675	-3.38234	484.289	47.5127
22.75	-145.796	62.1539	91.1874	-2.60094	484.269	47.5103
22.7667	-145.794	59.3803	89.9294	-3.18398	484.178	47.5111
22.7833	-145.789	59.3873	89.9021	-2.99141	484.223	47.512
22.8	-145.787	59.4585	90.0736	-3.5183	484.267	47.5141
22.8167	-145.783	59.3681	89.9532	3.62633	484.195	47.5132
22.8333	-145.78	59.555	90.1675	3.56728	484.239	47.514
22.85	-145.785	59.5588	90.3666	4.13536	484.299	47.5158
22.8667	-145.784	59.4047	90.026	4.2498	484.19	47.5179
22.8833	-145.778	59.4059	89.959	4.77257	484.222	47.5167
22.9	-145.778	59.4729	89.9429	3.90297	484.145	47.5175
22.9167	-145.777	59.4936	90.2177	4.46556	484.196	47.5115
22.9333	-145.78	59.5045	90.2143	4.45717	484.21	47.5086
22.95	-145.778	59.4495	90.1341	3.71574	484.248	47.5095
22.9667	-145.773	59.4152	90.1008	4.8893	484.141	47.5091
22.9833	-145.773	59.4645	90.1045	4.31068	484.219	47.5086
23	-145.769	59.3641	89.9984	4.48769	484.237	47.51
23.0167	-145.766	59.4656	90.2752	4.74937	484.204	47.5112
23.0333	-145.762	59.3697	89.9258	4.20692	484.284	47.5126
23.05	-145.765	59.4616	90.2184	4.19441	484.384	47.513
23.0667	-145.758	59.4477	90.0814	4.46678	484.323	47.5118
23.0833	-145.754	59.3691	89.9584	4.38042	484.381	47.508
23.1	-145.753	59.4064	89.8972	7.74986	484.401	47.5051
23.1167	-145.748	59.5733	90.2288	8.7249	484.362	47.5028
23.1333	-145.755	59.4086	90.004	9.32045	484.322	47.504
23.15	-145.755	59.5213	90.0259	9.08196	484.288	47.5077
23.1667	-145.75	59.3896	89.9159	8.96812	484.285	47.5088
23.1833	-145.749	59.4076	89.857	9.16481	484.335	47.508
23.2	-145.749	59.5174	90.1406	9.02657	484.388	47.508
23.2167	-145.753	59.4836	90.1452	8.67851	484.393	47.51
23.2333	-145.756	59.4787	89.9546	4.51561	484.443	47.5074
23.25	-145.748	59.4173	90.0169	4.26476	484.416	47.5079
23.2667	-145.75	59.4335	90.0306	3.89809	484.33	47.5068
23.2833	-145.748	59.4454	89.9912	4.06746	484.271	47.5056
23.3	-145.746	59.4494	90.0956	4.273	484.242	47.5077
23.3167	-145.743	59.4325	90.0546	4.15688	484.254	47.5065
23.3333	-145.74	59.3847	89.9288	4.38576	484.301	47.5063
23.35	-145.738	59.4892	90.1292	2.58034	484.317	47.5033
23.3667	-145.738	59.4309	89.9664	3.67577	484.297	47.5057
23.3833	-145.735	59.374	89.8963	3.99529	484.327	47.5025
23.4	-145.731	59.546	90.108	3.95836	484.306	47.5057
23.4167	-145.725	59.6136	90.3313	3.59062	484.229	47.5047
23.4333	-145.728	59.4204	89.9564	3.47847	484.316	47.5008
23.45	-145.73	59.52	90.2224	3.78548	484.232	47.5004
23.4667	-145.727	59.4627	90.0529	4.29802	484.185	47.5008
23.4833	-145.726	59.3505	89.8914	4.05067	484.172	47.4998
23.5	-145.722	59.4576	90.0517	4.04655	484.236	47.5022
23.5167	-145.724	59.5203	90.1609	3.67943	484.147	47.505
23.5333	-145.721	59.38	89.9296	4.07402	484.203	47.5016
23.55	-145.719	59.4769	90.0956	4.11385	484.218	47.5057
23.5667	-145.716	59.423	89.9882	4.0168	484.255	47.4998
23.5833	-145.713	59.405	89.9252	4.01848	484.259	47.4986
23.6	-145.717	59.3952	90.0401	4.39827	484.284	47.5013
23.6167	-145.717	59.3317	89.8708	4.34761	484.156	47.4998
23.6333	-145.714	59.521	90.2564	9.5182	484.18	47.4998
23.65	-145.711	59.5268	89.9769	8.88405	484.14	47.4976
23.6667	-145.714	59.4839	90.0202	10.0452	484.174	47.4952
23.6833	-145.714	59.408	90.0687	9.63265	484.193	47.4934
23.7	-145.718	59.4193	90.0153	8.4597	484.326	47.4938
23.7167	-145.717	59.5051	90.0538	-5.49477	484.296	47.492
23.7333	-145.717	59.5515	90.0195	9.44191	484.299	47.4915
23.75	-145.717	59.4041	90.1441	9.13261	484.302	47.4928
23.7667	-145.714	59.5303	90.1669	10.7717	484.195	47.4917
23.7833	-145.713	59.4283	90.1217	8.63197	484.234	47.4921
23.8	-145.715	59.4105	90.0744	8.51753	484.184	47.4955
23.8167	-145.718	59.4383	90.0594	8.70522	484.179	47.4964
23.8333	-145.715	59.5301	90.2172	8.48885	484.259	47.495
23.85	-145.716	59.5734	90.187	2.64946	484.271	47.4934
23.8667	-145.714	59.4314	90.0201	4.16451	484.196	47.4952
23.8833	-145.712	59.5031	90.1542	4.03221	484.239	47.4902
23.9	-145.717	59.4354	90.0077	5.5468	484.204	47.4915
23.9167	-145.713	59.6507	90.2035	5.36797	484.19	47.4863
23.9333	-145.713	59.6806	90.445	5.43358	484.11	47.4888
23.95	-145.716	59.4236	89.9856	4.99611	484.191	47.4908
23.9667	-145.714	59.4213	90.0137	5.11711	484.193	47.4921
23.9833	-145.714	59.389	89.9314	6.25557	484.216	47.4943
24	-145.716	59.4195	89.905	5.42885	484.16	47.4963
24.0167	-145.718	59.5757	90.2094	4.86382	484.249	47.4935
24.0333	-145.716	59.5065	90.1717	5.19997	484.156	47.4891
24.05	-145.709	59.3465	89.8829	5.63561	484.085	47.4859
24.0667	-145.714	59.362	89.9561	6.98921	484.11	47.4892
24.0833	-145.713	59.4302	90.1145	5.05333	484.196	47.4863
24.1	-145.709	59.5919	90.6304	4.69688	484.162	47.4836
24.1167	-145.708	59.3989	89.9538	4.41368	484.107	47.4834
24.1333	-145.707	59.7904	90.4276	5.90263	484.137	47.4854
24.15	-145.705	59.6882	90.1847	4.66942	484.272	47.4874
24.1667	-145.706	59.3978	90.0748	8.66173	484.212	47.4871
24.1833	-145.703	59.4344	89.9876	8.93654	484.162	47.4857
24.2	-145.696	59.5666	90.2241	8.78685	484.163	47.4838
24.2167	-145.697	59.4508	90.0658	9.11171	484.209	47.4845
24.2333	-145.701	59.3555	89.8437	9.20708	484.124	47.4838
24.25	-145.694	59.4329	90.0829	9.35799	484.126	47.4853
24.2667	-145.693	59.398	89.9896	9.15642	484.134	47.4856
24.2833	-145.691	59.5657	90.1891	8.9019	484.1	47.4874
24.3	-145.688	60.2502	90.7647	8.81142	484.033	47.4894
24.3167	-145.686	59.3978	89.9992	8.14858	484.094	47.4856
24.3333	-145.685	59.5347	90.241	7.96562	484.159	47.4851
24.35	-145.685	59.4511	89.9032	8.37029	484.138	47.4871
24.3667	-145.683	59.4556	89.9589	8.59978	484.137	47.4839
24.3833	-145.676	59.4363	90.001	8.24455	484.163	47.4819
24.4	-145.679	59.4646	90.0852	7.92091	484.008	47.4816
24.4167	-145.675	59.4334	90.0103	8.45909	484.107	47.4822
24.4333	-145.678	59.416	90.0034	7.75032	484.138	47.485
24.45	-145.675	59.4424	90.2024	7.88338	483.988	47.4844
24.4667	-145.672	59.4067	89.9439	8.1765	484.078	47.4798
24.4833	-145.664	59.5089	90.2717	7.70805	484.124	47.4773
24.5	-145.664	59.4555	90.019	7.79091	483.993	47.4795
24.5167	-145.661	59.455	89.9169	8.69759	484.067	47.4776
24.5333	-145.663	59.5966	90.0471	7.89223	484.118	47.4758
24.55	-145.659	59.3957	89.9571	8.38219	483.972	47.4804
24.5667	-145.654	59.5271	90.176	7.8022	484.145	47.4787
24.5833	-145.656	59.6632	90.3364	8.4687	484.165	47.479
24.6	-145.653	59.5019	89.9844	7.48985	484.059	47.4799
24.6167	-145.651	59.3964	89.9955	5.66841	484.244	47.4812
24.6333	-145.653	59.378	89.9834	6.24657	484.296	47.4804
24.65	-145.653	59.3774	89.9661	5.7888	484.044	47.4709
24.6667	-145.652	59.4909	90.0611	5.29289	484.214	47.4686
24.6833	-145.648	59.5115	89.9845	5.47951	484.19	47.4723
24.7	-145.646	59.5087	90.068	5.91576	484.001	47.4712
24.7167	-145.642	59.4527	90.0622	6.14281	484.122	47.4688
24.7333	-145.639	59.4555	90.0901	6.3842	484.245	47.4709
24.75	-145.635	59.4097	89.9593	5.48714	483.96	47.4726
24.7667	-145.632	59.3975	89.9323	5.49736	484.196	47.4758
24.7833	-145.631	59.4123	90.0086	5.79231	484.171	47.4763
24.8	-145.633	59.3758	89.9394	5.20226	484.042	47.4757
24.8167	-145.638	59.4541	89.9786	5.09743	484.184	47.4755
24.8333	-145.634	59.3873	89.9014	5.35851	484.152	47.4752
24.85	-145.631	59.3902	89.9494	5.61058	483.952	47.4799
24.8667	-145.627	59.4625	90.1772	5.47173	484.159	47.4772
24.8833	-145.631	59.3743	89.8893	4.46083	484.15	47.4754
24.9	-145.631	59.5206	90.1614	5.23033	483.913	47.4749
24.9167	-145.631	59.4128	90.1553	6.12495	484.071	47.4764
24.9333	-145.631	59.3833	89.961	4.87389	484.073	47.474
24.95	-145.631	59.5368	90.4197	5.36202	483.914	47.4766
24.9667	-145.63	59.4852	90.1374	5.5587	484.033	47.4796
24.9833	-145.631	59.4717	90.1051	8.3416	484.088	47.4783
25	-145.628	59.4117	89.9918	8.88222	483.915	47.4778
25.0167	-145.624	59.4086	90.0465	9.3174	484.125	47.4783
25.0333	-145.627	59.3427	89.8582	9.58321	484.207	47.474
25.05	-145.619	59.4125	90.0117	8.80364	484.097	47.4758
25.0667	-145.62	59.4524	90.0945	8.9669	484.185	47.4775
25.0833	-145.619	59.4312	90.1608	8.57353	484.226	47.476
25.1	-145.616	59.4244	90.0341	8.94493	484.01	47.4751
25.1167	-145.617	59.5588	90.1243	9.08913	484.198	47.4755
25.1333	-145.612	59.4817	90.0861	8.9019	484.168	47.4728
25.15	-145.611	59.5226	90.1031	8.98476	484.088	47.4747
25.1667	-145.609	59.3914	90.0253	9.17549	484.201	47.4751
25.1833	-145.609	59.5608	90.0753	9.3972	484.19	47.4763
25.2	-145.605	59.3455	89.862	8.86314	484.124	47.4725
25.2167	-145.604	59.3903	90.0501	9.16725	484.222	47.4723
25.2333	-145.604	59.4196	90.0137	8.98125	484.236	47.4752
25.25	-145.601	59.5683	90.1009	4.96925	484.094	47.4755
25.2667	-145.594	59.4515	90.035	5.41328	484.124	47.4719
25.2833	-145.598	59.3728	89.9084	5.01274	484.047	47.4732
25.3	-145.592	59.5608	90.2113	4.93111	483.937	47.4731
25.3167	-145.592	59.4126	90.0451	5.63271	484.05	47.476
25.3333	-145.586	59.36	89.9357	5.89256	484.048	47.4754
25.35	-145.58	59.4503	90.1321	4.99962	483.968	47.4767
25.3667	-145.58	59.4056	89.9329	4.94423	484.04	47.477
25.3833	-145.583	59.5135	90.2361	5.27794	484.129	47.4751
25.4	-145.584	59.5898	90.0929	5.46516	484.007	47.4752
25.4167	-145.582	59.4235	90.0248	5.8419	484.11	47.4776
25.4333	-145.576	59.4006	89.9021	6.13747	484.134	47.4744
25.45	-145.574	59.4067	89.9268	4.99779	483.999	47.4763
25.4667	-145.573	59.3868	89.9188	5.02586	484.128	47.4763
25.4833	-145.567	59.446	89.9993	4.84947	484.098	47.4822
25.5	-145.564	59.4935	90.2734	5.47462	483.979	47.4793
25.5167	-145.561	59.6532	90.4139	5.99205	484.068	47.4743
25.5333	-145.558	59.5132	90.1852	5.5706	484.085	47.4732
25.55	-145.554	59.4227	90.0553	5.61714	483.992	47.4734
25.5667	-145.552	59.3742	89.929	5.58739	484.11	47.474
25.5833	-145.553	59.4163	90.0459	5.4258	484.09	47.4731
25.6	-145.553	59.401	90.0285	4.91203	483.977	47.4709
25.6167	-145.55	59.3165	89.8069	5.13374	484.031	47.4741
25.6333	-145.555	59.3804	89.9558	4.61632	484.062	47.4747
25.65	-145.552	59.4386	89.986	5.0396	484.036	47.4729
25.6667	-145.547	59.6862	90.516	4.83986	484.12	47.4708
25.6833	-145.542	59.3806	89.9763	4.85298	484.08	47.4708
25.7	-145.545	59.4056	90.0996	5.68275	484.049	47.4688
25.7167	-145.545	59.3931	90.017	5.75417	484.136	47.4688
25.7333	-145.539	59.4006	89.9905	4.75288	484.156	47.4685
25.75	-145.544	59.4978	90.0237	5.12367	484.077	47.4726
25.7667	-145.54	59.4085	89.9464	5.84251	484.324	47.4714
25.7833	-145.536	59.5225	90.2079	5.23384	484.272	47.4746
25.8	-145.537	59.4163	90.0092	5.29945	484.13	47.4743
25.8167	-145.537	59.546	90.3515	6.07369	484.168	47.4711
25.8333	-145.54	59.4178	90.0529	5.57182	484.172	47.4732
25.85	-145.539	59.4746	90.0207	5.50148	484.126	47.4699
25.8667	-145.538	59.3803	90.0082	5.21904	484.138	47.4719
25.8833	-145.535	59.4811	90.0692	5.51521	484.202	47.4754
25.9	-145.537	59.4752	90.0594	6.13991	484.151	47.4763
25.9167	-145.532	59.5435	90.2813	5.06096	484.212	47.4735
25.9333	-145.531	60.16	91.2112	5.09911	484.16	47.4691
25.95	-145.53	59.7048	90.5036	5.47295	484.123	47.4688
25.9667	-145.528	59.3049	89.8409	5.27031	484.223	47.4688
25.9833	-145.53	59.3972	89.9995	5.46989	484.134	47.4677
26	-145.528	59.5629	90.3289	4.85069	484.078	47.4656
26.0167	-145.527	59.4672	90.0446	5.68932	484.057	47.4664
26.0333	-145.525	59.4041	89.9473	5.15099	484.129	47.4667
26.05	-145.523	59.5127	90.2012	5.63622	484.059	47.4665
26.0667	-145.518	59.3769	89.9543	5.58495	484.093	47.4679
26.0833	-145.518	59.4335	90.0269	4.6003	484.164	47.4665
26.1	-145.516	59.557	90.436	5.32692	484.143	47.469
26.1167	-145.516	59.4868	90.1072	9.08669	484.123	47.4661
26.1333	-145.52	59.4354	90.062	8.70049	484.089	47.4702
26.15	-145.521	59.4521	90.044	9.15047	484.028	47.4699
26.1667	-145.515	59.5478	90.2033	8.49968	484.138	47.4715
26.1833	-145.515	59.3723	89.9969	9.08913	484.102	47.474
26.2	-145.517	59.417	89.968	8.65334	484.125	47.4737
26.2167	-145.513	59.5434	90.2511	8.72734	484.227	47.4722
26.2333	-145.51	59.428	89.9462	8.87154	484.229	47.4744
26.25	-145.508	59.6629	90.2261	9.68453	484.213	47.4741
26.2667	-145.509	59.4572	90.093	8.69865	484.25	47.4746
26.2833	-145.511	59.4006	89.9128	8.94493	484.241	47.476
26.3	-145.512	59.3671	89.9535	9.01634	484.186	47.4719
26.3167	-145.506	59.5614	90.0762	8.85902	484.205	47.4728
26.3333	-145.509	59.5087	90.1742	9.26735	484.177	47.4732
26.35	-145.509	59.459	90.0196	8.81737	484.197	47.4726
26.3667	-145.508	59.5075	90.0613	9.02184	484.195	47.4749
26.3833	-145.509	59.5927	90.1241	8.91686	484.145	47.4729
26.4	-145.503	59.4674	89.999	9.16725	484.152	47.4763
26.4167	-145.496	59.4906	90.1858	9.23393	484.211	47.4732
26.4333	-145.495	59.4949	90.026	9.06471	484.146	47.472
26.45	-145.492	59.3984	90.0047	8.82927	484.029	47.4743
26.4667	-145.495	59.4115	90.0851	9.21257	484.062	47.4775
26.4833	-145.488	59.349	89.9255	9.02474	484	47.4763
26.5	-145.489	59.4639	90.0623	9.07417	483.979	47.4734
26.5167	-145.485	59.6864	90.1907	8.93776	483.865	47.4738
26.5333	-145.482	59.4694	90.1795	8.8102	483.84	47.4708
26.55	-145.483	59.4253	90.0741	8.60817	483.91	47.4706
26.5667	-145.479	59.3162	89.8235	8.83934	483.966	47.4729
26.5833	-145.479	59.4404	89.9511	8.95317	483.982	47.4731
26.6	-145.476	59.3961	90.0269	8.67424	484.016	47.4729
26.6167	-145.474	60.7354	90.6815	8.47282	484.102	47.4726
26.6333	-145.478	59.5399	90.3925	8.86314	484.029	47.476
26.65	-145.476	59.4523	90.0773	9.15947	483.918	47.4757
26.6667	-145.469	59.3359	89.864	9.31984	483.961	47.4723
26.6833	-145.47	59.4412	90.0477	8.64082	484.001	47.478
26.7	-145.47	59.6053	90.1345	9.02412	484.032	47.4776
26.7167	-145.466	59.6015	90.3848	8.48656	484.022	47.4802
26.7333	-145.464	59.4637	90.0353	8.68553	484.084	47.4764
26.75	-145.464	59.8417	90.2988	8.96507	484.118	47.4761
26.7667	-145.462	59.3903	89.9496	8.6808	484.119	47.4763
26.7833	-145.464	59.3823	89.945	8.55629	484.038	47.4787
26.8	-145.461	59.381	90.0813	8.77861	484.08	47.477
26.8167	-145.46	59.5031	90.0973	8.70705	484.089	47.4769
26.8333	-145.46	59.3996	89.9717	8.71666	484.092	47.4766
26.85	-145.463	59.5261	90.1551	8.93532	484.037	47.4722
26.8667	-145.454	59.6299	90.2415	8.79234	484.147	47.4708
26.8833	-145.452	59.3771	89.9725	8.99727	484.12	47.4729
26.9	-145.45	59.45	90.1005	8.71895	484.066	47.477
26.9167	-145.453	59.5782	90.2338	9.35738	484.016	47.4731
26.9333	-145.454	59.3641	89.9738	8.88878	484.092	47.4719
26.95	-145.447	59.4267	90.1527	7.98943	484.053	47.4705
26.9667	-145.445	59.3896	89.9514	8.96095	484.043	47.4712
26.9833	-145.441	59.4132	89.9883	9.1111	484.048	47.4735
27	-145.445	59.4546	90.0164	8.72017	484.02	47.4734
27.0167	-145.439	59.4244	90.023	8.69041	484.037	47.4734
27.0333	-145.438	59.3955	90.0956	8.43056	483.952	47.4699
27.05	-145.434	59.4952	90.2978	8.67302	483.93	47.4705
27.0667	-145.436	59.3989	89.9069	8.91274	483.997	47.4731
27.0833	-145.429	59.3661	90.0269	9.17732	483.939	47.4732
27.1	-145.421	59.416	90.1026	8.28804	483.948	47.4696
27.1167	-145.419	59.5457	90.1374	8.62892	483.909	47.472
27.1333	-145.417	59.4228	89.9842	8.59917	483.982	47.4761
27.15	-145.418	59.448	90.075	8.84834	484.014	47.4752
27.1667	-145.415	59.7434	90.4214	8.74397	483.907	47.4717
27.1833	-145.413	59.3932	89.8678	8.14323	483.9	47.4789
27.2	-145.411	59.4045	89.9934	8.4919	483.934	47.4766
27.2167	-145.407	59.5023	90.0721	8.70644	484.019	47.4746
27.2333	-145.407	59.6493	90.3541	8.03597	483.856	47.4715
27.25	-145.403	59.6149	90.2905	8.71666	484.013	47.4731
27.2667	-145.404	59.3256	89.8788	8.08235	483.975	47.4767
27.2833	-145.402	59.3734	89.9694	8.57475	483.869	47.4735
27.3	-145.399	59.4578	90.1029	8.85963	483.823	47.4776
27.3167	-145.4	59.5521	90.1307	7.93816	483.968	47.4821
27.3333	-145.4	59.497	90.0855	4.46373	483.92	47.4812
27.35	-145.398	59.3755	89.9215	4.80003	484.025	47.4781
27.3667	-145.396	59.5873	90.5431	4.93401	483.958	47.4786
27.3833	-145.395	59.4851	90.0115	4.70345	483.821	47.4813
27.4	-145.393	59.4213	90.0448	4.37737	483.998	47.4805
27.4167	-145.392	59.6479	90.8231	4.33144	483.966	47.4801
27.4333	-145.391	59.4144	90.0263	4.36012	483.775	47.4819
27.45	-145.39	59.6276	90.3385	3.91487	483.912	47.4825
27.4667	-145.385	59.4973	90.2622	4.3261	483.956	47.4801
27.4833	-145.385	59.4901	90.2342	4.3792	483.815	47.4825
27.5	-145.378	59.6038	90.4783	4.4268	483.945	47.4792
27.5167	-145.375	59.3987	89.9421	4.1526	484.075	47.4801
27.5333	-145.371	59.5051	90.1531	4.33083	483.854	47.4801
27.55	-145.366	59.3981	90.0141	4.24568	484.099	47.4813
27.5667	-145.37	59.4422	89.9484	4.16756	484.023	47.4824
27.5833	-145.369	59.4598	90.0204	4.34166	483.87	47.4824
27.6	-145.366	59.4813	90.2789	3.84209	484.033	47.4827
27.6167	-145.365	59.3751	89.9793	4.95491	484.011	47.4813
27.6333	-145.365	59.4016	90.102	4.68971	483.827	47.4822
27.65	-145.36	59.4235	90.0672	4.02626	484.053	47.4844
27.6667	-145.357	59.5387	90.2418	5.30251	483.967	47.4847
27.6833	-145.358	59.3909	90.0045	8.90434	483.738	47.4801
27.7	-145.351	59.7675	90.485	9.11949	483.948	47.4827
27.7167	-145.348	59.4228	90.1269	8.72673	483.973	47.4836
27.7333	-145.344	59.4927	90.0152	9.41994	483.756	47.4821
27.75	-145.341	59.3584	89.9569	9.40331	483.968	47.4796
27.7667	-145.338	59.4425	90.0967	9.13979	483.98	47.4812
27.7833	-145.334	59.5623	90.2265	9.28459	483.767	47.4784
27.8	-145.327	59.4112	90.1287	9.33174	483.94	47.4763
27.8167	-145.325	59.4112	90.0282	8.71117	483.917	47.4793
27.8333	-145.323	59.3772	90.0037	9.18037	483.733	47.4807
27.85	-145.327	59.5292	90.2586	8.51097	483.925	47.4786
27.8667	-145.321	59.573	90.5616	9.3174	483.98	47.4809
27.8833	-145.321	59.4497	90.1576	9.32274	483.825	47.4784
27.9	-145.318	59.4653	90.1904	8.92693	484.004	47.4834
27.9167	-145.312	59.6491	90.5013	8.76671	484.034	47.4834
27.9333	-145.312	59.5542	90.342	9.24583	483.866	47.4812
27.95	-145.31	59.6246	90.2357	9.09691	483.969	47.4815
27.9667	-145.307	59.3682	89.9885	8.64571	483.981	47.4816
27.9833	-145.305	59.501	90.0275	9.18572	483.874	47.4833
28	-145.3	59.5144	90.4652	9.06532	483.967	47.4834
28.0167	-145.296	59.576	90.3657	8.9669	483.94	47.4775
28.0333	-145.297	59.4627	90.1104	8.44414	483.809	47.4799
28.05	-145.297	59.4306	90.1188	4.08653	483.91	47.4749
28.0667	-145.294	59.4242	90.1241	3.73665	483.915	47.479
28.0833	-145.292	59.4027	90.0098	3.99651	483.723	47.4763
28.1	-145.292	59.4599	90.0591	4.16878	483.937	47.4795
28.1167	-145.29	59.392	89.9795	4.45549	483.908	47.4812
28.1333	-145.289	59.4422	89.9981	4.47685	483.749	47.4775
28.15	-145.285	59.6983	90.3552	4.16283	483.884	47.4796
28.1667	-145.28	59.4012	89.9636	4.49425	483.873	47.4821
28.1833	-145.277	59.379	90.0233	4.17534	483.74	47.4793
28.2	-145.279	59.4373	89.9595	4.01848	483.844	47.4776
28.2167	-145.278	59.5507	90.2226	4.0966	483.867	47.4772
28.2333	-145.272	59.531	90.3886	4.35417	483.788	47.4786
28.25	-145.275	59.5103	90.1469	3.65074	483.908	47.4764
28.2667	-145.273	59.4599	90.1673	3.28362	483.869	47.4732
28.2833	-145.27	59.5171	90.2634	3.94051	483.8	47.4743
28.3	-145.266	59.4068	90.0094	4.05006	483.902	47.4773
28.3167	-145.262	59.4555	90.1083	4.52049	483.935	47.477
28.3333	-145.263	59.3795	89.9714	3.90587	483.762	47.4784
28.35	-145.26	59.3476	89.99	4.39522	483.938	47.481
28.3667	-145.254	59.5208	90.2201	3.07198	483.931	47.4798
28.3833	-145.255	59.4865	90.1957	4.17763	483.928	47.4781
28.4	-145.25	59.4404	90.1524	3.67043	483.926	47.4764
28.4167	-145.25	59.4288	90.153	3.77052	484	47.4781
28.4333	-145.249	59.5017	90.1699	3.57979	483.912	47.4801
28.45	-145.241	59.4759	90.162	9.04259	483.941	47.4824
28.4667	-145.238	59.5449	90.1867	9.1404	483.966	47.483
28.4833	-145.243	59.5417	90.3541	9.48311	484.026	47.478
28.5	-145.24	59.4677	90.1632	8.78578	484.056	47.4786
28.5167	-145.233	59.7657	90.8791	9.52248	484.033	47.4801
28.5333	-145.237	59.4216	90.0912	8.72261	483.833	47.4825
28.55	-145.232	59.5701	90.2512	8.90251	483.928	47.4812
28.5667	-145.232	59.5463	90.2396	9.05693	483.906	47.4795
28.5833	-145.227	59.5277	90.3158	9.29054	483.89	47.4792
28.6	-145.224	59.7982	90.1914	9.56413	483.858	47.4787
28.6167	-145.221	59.4958	90.3326	8.69759	483.877	47.4812
28.6333	-145.22	59.5133	90.2822	9.3174	483.806	47.4807
28.65	-145.22	59.6482	90.452	9.18449	483.823	47.4812
28.6667	-145.219	59.5943	90.4652	8.54912	483.859	47.4775
28.6833	-145.216	59.4412	90.2085	9.31389	483.86	47.4757
28.7	-145.215	59.4361	89.9993	8.54973	483.906	47.4795
28.7167	-145.214	59.5506	90.3779	8.60451	483.91	47.4813
28.7333	-145.212	59.4608	90.1687	1.90086	483.796	47.4816
28.75	-145.209	59.4874	90.4502	2.2126	483.849	47.4828
28.7667	-145.204	59.4204	90.046	2.76573	483.781	47.4828
28.7833	-145.204	59.3501	89.9538	3.44337	483.732	47.4833
28.8	-145.199	59.4383	90.0895	4.459	483.735	47.4885
28.8167	-145.198	59.4614	90.1684	4.42268	483.728	47.4868
28.8333	-145.196	59.5266	90.14	4.17656	483.72	47.486
28.85	-145.195	59.4587	90.1023	3.9399	483.824	47.4857
28.8667	-145.19	59.3855	90.0604	4.06441	483.819	47.4853
28.8833	-145.185	59.4772	90.174	3.09593	483.84	47.4873
28.9	-145.176	59.5057	90.3291	3.55003	483.871	47.4879
28.9167	-145.176	59.5062	90.2084	4.01909	483.784	47.4897
28.9333	-145.175	59.4608	90.2052	3.73482	483.771	47.4882
28.95	-145.176	59.4337	90.1733	4.3029	483.867	47.486
28.9667	-145.171	59.5316	90.1962	3.9547	483.861	47.4889
28.9833	-145.167	59.4904	90.2653	4.01848	483.753	47.4851
29	-145.163	59.4532	90.1026	4.08943	483.85	47.4918
29.0167	-145.162	59.4778	90.1514	3.26393	483.885	47.494
29.0333	-145.158	59.5033	90.2192	3.60313	483.796	47.4941
29.05	-145.155	59.4524	90.1222	3.96782	483.768	47.4953
29.0667	-145.151	59.3996	90.0544	3.89519	483.805	47.4966
29.0833	-145.15	59.6063	90.4418	3.94829	483.761	47.4975
29.1	-145.145	59.5576	90.1768	2.9319	483.751	47.4986
29.1167	-145.138	59.5747	90.2721	3.29491	483.746	47.5004
29.1333	-145.137	59.4209	90.2003	3.70979	483.791	47.4984
29.15	-145.137	59.3795	90.0369	3.43376	483.878	47.4973
29.1667	-145.131	59.4752	90.2001	9.24583	483.859	47.4967
29.1833	-145.128	59.6003	90.2921	9.21486	483.783	47.4981
29.2	-145.122	59.5895	90.2651	8.90617	483.774	47.5002
29.2167	-145.118	59.6778	90.5425	9.46465	483.789	47.501
29.2333	-145.119	59.4695	90.3144	8.97286	483.74	47.4989
29.25	-145.116	59.4204	90.0514	9.94927	483.758	47.4993
29.2667	-145.115	59.4561	90.4073	8.7011	483.772	47.5037
29.2833	-145.115	59.41	90.0767	9.32152	483.723	47.5004
29.3	-145.112	59.4457	90.2619	8.99559	483.754	47.501
29.3167	-145.108	59.4244	90.1041	9.05449	483.76	47.5019
29.3333	-145.111	59.4515	90.203	9.10942	483.797	47.5037
29.35	-145.104	59.4122	90.0561	9.09447	483.797	47.5022
29.3667	-145.099	59.5171	90.1865	9.58443	483.771	47.4995
29.3833	-145.096	59.4828	90.1678	9.26018	483.742	47.5045
29.4	-145.091	59.4155	90.0803	8.50029	483.811	47.5037
29.4167	-145.086	59.4216	90.1199	8.78578	483.717	47.506
29.4333	-145.085	59.434	90.1553	9.17671	483.688	47.508
29.45	-145.077	59.4802	90.238	8.78517	483.808	47.5091
29.4667	-145.078	59.526	90.2139	8.72078	483.831	47.5121
29.4833	-145.075	59.808	90.868	8.61946	483.757	47.5108
29.5	-145.071	59.4804	90.1798	8.0883	483.733	47.513
29.5167	-145.067	59.5582	90.1585	2.9528	483.704	47.512
29.5333	-145.064	59.2988	89.9365	3.09044	483.687	47.513
29.55	-145.058	59.4349	90.122	3.45772	483.65	47.5175
29.5667	-145.054	59.4982	90.1997	2.87773	483.663	47.5178
29.5833	-145.052	59.4561	90.2102	2.9969	483.675	47.5182
29.6	-145.046	59.4622	90.3457	3.20259	483.732	47.5169
29.6167	-145.04	59.5574	90.3645	3.24791	483.714	47.5106
29.6333	-145.039	59.4888	90.176	2.9438	483.616	47.5132
29.65	-145.035	59.4454	90.1826	4.53468	483.685	47.5146
29.6667	-145.03	59.6546	90.0637	5.69283	483.712	47.519
29.6833	-145.025	59.5672	90.4034	4.88167	483.633	47.5202
29.7	-145.026	59.4662	90.3465	3.49648	483.573	47.5202
29.7167	-145.017	59.5452	90.3057	3.27171	483.636	47.5196
29.7333	-145.018	59.5646	90.5262	4.04594	483.677	47.5195
29.75	-145.013	59.506	90.2384	3.00758	483.67	47.5187
29.7667	-145.011	59.4363	90.1859	3.33733	483.637	47.519
29.7833	-145.005	59.4866	90.2714	2.93495	483.661	47.5161
29.8	-145.002	59.445	90.146	3.23647	483.639	47.5152
29.8167	-144.996	59.5164	90.2952	3.82072	483.683	47.5156
29.8333	-144.994	59.8669	90.9054	9.16893	483.664	47.5156
29.85	-144.991	60.1005	90.631	9.58565	483.68	47.5179
29.8667	-144.99	59.8031	90.7302	8.91991	483.703	47.5166
29.8833	-144.987	59.7286	90.7308	9.79073	483.669	47.5146
29.9	-144.981	59.5174	90.2827	9.16664	483.636	47.5166
29.9167	-144.977	59.4759	90.1482	8.91686	483.637	47.5208
29.9333	-144.973	59.5429	90.4316	8.9753	483.67	47.5192
29.95	-144.971	59.5515	90.2694	8.6898	483.63	47.5208
29.9667	-144.967	59.6418	90.5091	8.32558	483.612	47.5185
29.9833	-144.965	59.3795	89.999	9.09859	483.666	47.5234
30	-144.964	59.6525	90.4534	8.84773	483.645	47.5251
30.0167	-144.962	59.6294	90.4255	8.91869	483.543	47.5256
30.0333	-144.956	59.4477	90.2313	8.68614	483.609	47.5227
30.05	-144.954	59.5193	90.1214	2.73644	483.611	47.5251
30.0667	-144.949	59.5586	90.3199	3.02193	483.583	47.5298
30.0833	-144.945	59.6967	90.6428	3.37776	483.578	47.5274
30.1	-144.942	59.9427	91.1167	2.86995	483.6	47.5297
30.1167	-144.939	59.7356	90.7948	2.85393	483.564	47.5265
30.1333	-144.936	59.4907	90.378	4.60976	483.618	47.5283
30.15	-144.932	59.6201	90.5361	-14.6018	483.554	47.5274
30.1667	-144.935	59.6491	90.447	3.02437	483.602	47.5277
30.1833	-144.933	59.7442	90.6252	3.29918	483.653	47.5294
30.2	-144.928	59.6563	90.5865	3.39333	483.668	47.5288
30.2167	-144.925	59.6563	90.5639	2.99217	483.689	47.5271
30.2333	-144.922	59.6174	90.5496	3.20198	483.721	47.5274
30.25	-144.917	59.6587	90.5753	2.8318	483.705	47.53
30.2667	-144.917	59.6774	90.5434	2.82112	483.699	47.5304
30.2833	-144.918	59.7089	90.5973	2.71614	483.694	47.532
30.3	-144.911	59.8039	91.012	3.5537	483.677	47.5311
30.3167	-144.911	59.7657	90.8338	3.43971	483.61	47.5315
30.3333	-144.908	59.6787	90.6492	3.19069	483.659	47.5326
30.35	-144.903	59.7131	90.6904	3.19542	483.629	47.5384
30.3667	-144.899	59.6265	90.4327	3.14766	483.571	47.5381
30.3833	-144.898	59.6667	90.6274	9.33952	483.696	47.537
30.4	-144.895	59.9369	91.3065	9.18739	483.66	47.5373
30.4167	-144.888	59.7358	90.7768	9.85268	483.497	47.534
30.4333	-144.887	59.7646	90.6979	8.79768	483.594	47.5335
30.45	-144.886	59.7205	90.7169	9.83543	483.551	47.5372
30.4667	-144.885	59.5254	90.3666	8.85124	483.42	47.5361
30.4833	-144.88	59.7144	90.653	8.99254	483.482	47.5358
30.5	-144.882	59.6476	90.5351	8.77266	483.551	47.5343
30.5167	-144.88	59.6903	90.3971	9.5678	483.364	47.5335
30.5333	-144.875	59.6316	90.5047	8.95805	483.599	47.5375
30.55	-144.875	59.7866	90.8389	9.14162	483.737	47.5367
30.5667	-144.873	59.5895	90.458	8.66173	483.699	47.5356
30.5833	-144.868	59.896	90.7844	9.10942	483.844	47.5364
30.6	-144.866	59.8061	90.8044	8.31902	483.817	47.5385
30.6167	-144.863	60.0033	90.888	2.90154	483.623	47.5401
30.6333	-144.861	59.8516	90.9338	2.51534	483.766	47.5375
30.65	-144.856	59.7121	90.6428	2.67509	483.645	47.5372
30.6667	-144.854	59.7263	90.6599	2.67387	483.392	47.5396
30.6833	-144.851	59.6627	90.5952	2.67738	483.567	47.5364
30.7	-144.853	59.6769	90.4852	3.18764	483.56	47.5399
30.7167	-144.851	59.696	90.6902	2.57011	483.284	47.5399
30.7333	-144.854	59.8013	90.8805	3.29674	483.411	47.5365
30.75	-144.852	59.7848	90.658	5.5146	483.423	47.5394
30.7667	-144.844	59.8064	90.7185	4.39522	483.096	47.541
30.7833	-144.846	59.6569	90.7381	4.77852	483.174	47.5427
30.8	-144.839	60.0088	91.0561	3.14766	483.138	47.5452
30.8167	-144.835	59.7813	90.7401	2.79305	482.949	47.5394
30.8333	-144.832	59.6513	90.6632	2.69707	483.073	47.5402
30.85	-144.828	59.6738	90.684	2.91054	483.028	47.5373
30.8667	-144.825	59.7114	90.6449	2.63039	482.818	47.5382
30.8833	-144.826	59.8228	90.9742	2.81029	482.916	47.5404
30.9	-144.826	59.9606	91.1427	2.68288	482.815	47.5445
30.9167	-144.824	59.7048	90.6545	3.4153	482.637	47.541
30.9333	-144.826	59.8042	90.9208	2.87117	482.783	47.5399
30.95	-144.826	60.0823	90.8834	9.68941	482.806	47.5399
30.9667	-144.824	59.7071	90.5737	27.2417	482.532	47.542
30.9833	-144.823	59.7956	90.9103	9.81926	482.749	47.5466
31	-144.822	59.882	90.8675	8.78273	482.8	47.5463
31.0167	-144.822	59.8058	90.8047	9.05693	482.629	47.546
31.0333	-144.818	59.7846	90.8303	9.04198	482.783	47.5451
31.05	-144.813	59.7721	90.7209	4.73793	482.759	47.5457
31.0667	-144.817	59.9166	91.077	4.08531	482.623	47.5428
31.0833	-144.816	59.7356	90.8421	4.30046	482.846	47.5463
31.1	-144.813	59.6674	90.7461	4.48998	482.933	47.5486
31.1167	-144.814	59.6026	90.5315	4.98528	482.791	47.5492
31.1333	-144.814	59.8394	90.9196	3.97377	482.823	47.5492
31.15	-144.809	59.6908	90.7029	4.55681	482.783	47.5465
31.1667	-144.805	59.7254	90.8341	4.30107	482.404	47.5481
31.1833	-144.802	59.7935	91.0212	4.24324	482.422	47.5462
31.2	-144.799	59.6326	90.6486	4.4799	482.445	47.5463
31.2167	-144.79	59.7881	90.8195	5.08125	482.389	47.5477
31.2333	-144.79	59.6859	90.7295	3.83019	482.639	47.5498
31.25	-144.786	59.7511	90.7896	9.26674	482.7	47.5506
31.2667	-144.785	59.7778	90.8408	9.11003	482.599	47.5518
31.2833	-144.784	59.6764	90.7584	9.15947	482.749	47.552
31.3	-144.781	59.7187	90.7531	9.25606	482.755	47.5565
31.3167	-144.778	59.6623	90.55	8.83583	482.585	47.5565
31.3333	-144.775	59.7344	90.9119	8.97224	482.788	47.5561
31.35	-144.776	59.6607	90.6222	9.02947	482.705	47.5573
31.3667	-144.779	59.6865	90.8695	8.61824	482.501	47.5565
31.3833	-144.776	59.6081	90.6312	8.1324	482.532	47.557
31.4	-144.773	59.6635	90.8376	8.50624	482.564	47.5542
31.4167	-144.772	59.587	90.442	8.2505	482.404	47.5535
31.4333	-144.766	59.9545	91.1266	3.70674	482.503	47.5542
31.45	-144.764	60.1077	90.9258	2.82829	482.433	47.5512
31.4667	-144.761	59.6844	90.8222	4.33083	482.42	47.5526
31.4833	-144.759	59.7198	90.8012	4.51805	482.515	47.5526
31.5	-144.759	59.6995	90.7444	5.81383	482.438	47.552
31.5167	-144.755	60.0864	91.1253	3.70262	482.35	47.5533
31.5333	-144.753	59.7096	90.8248	5.18913	482.559	47.5507
31.55	-144.746	59.7121	90.8762	4.52049	482.495	47.5506
31.5667	-144.747	59.6407	90.668	5.10277	482.268	47.5509
31.5833	-144.746	59.6178	90.581	7.78374	482.316	47.548
31.6	-144.743	59.6012	90.7514	5.02647	482.36	47.548
31.6167	-144.742	59.7407	90.9147	4.77135	482.19	47.5484
31.6333	-144.739	59.589	90.5053	6.2632	482.364	47.5474
31.65	-144.734	59.6503	90.7694	6.43608	482.203	47.5445
31.6667	-144.737	59.5722	90.6036	6.03371	482	47.5504
31.6833	-144.741	59.6015	90.7262	6.19713	481.947	47.5462
31.7	-144.74	59.674	90.6995	35.1423	482.027	47.5443
31.7167	-144.737	59.5695	90.6754	-6.36086	482.039	47.5475
31.7333	-144.73	59.6767	90.846	0.223465	482.356	47.5491
31.75	-144.724	59.7248	90.8082	-10.3484	482.411	47.5478
31.7667	-144.725	59.7456	90.9885	-8.04405	482.147	47.5512
31.7833	-144.722	59.6537	90.7931	-7.66624	482.183	47.55
31.8	-144.719	59.6876	90.6966	-7.30202	482.012	47.5489
31.8167	-144.717	59.6854	90.7223	-7.57256	481.803	47.5536
31.8333	-144.717	59.5789	90.6286	-7.53563	481.858	47.5504
31.85	-144.716	59.6011	90.5795	-7.56844	481.915	47.5507
31.8667	-144.71	59.7605	90.8546	-1.90605	481.795	47.5478
31.8833	-144.705	59.7868	90.8465	-5.67604	481.7	47.5484
31.9	-144.704	59.4965	90.4958	-7.75078	481.696	47.5503
31.9167	-144.705	60.0562	91.1031	-5.98412	481.651	47.5544
31.9333	-144.705	59.6751	90.8855	2.52541	481.661	47.5533
31.95	-144.702	59.7648	90.7952	-1.6909	481.706	47.5562
31.9667	-144.699	59.7056	90.939	0.0107574	481.602	47.5564
31.9833	-144.701	59.571	90.505	-5.30708	481.813	47.5565
32	-144.703	59.7228	90.6475	0.702744	481.684	47.5582
32.0167	-144.701	59.6561	90.8485	4.49776	481.495	47.5553
32.0333	-144.699	60.2714	91.5293	0.101852	481.584	47.5561
32.05	-144.694	59.5937	90.707	0.819626	481.601	47.5576
32.0667	-144.701	59.5046	90.478	-6.86089	481.463	47.5553
32.0833	-144.698	59.5716	90.5721	-2.24937	481.608	47.5538
32.1	-144.699	59.6063	90.8196	-2.10991	481.601	47.5558
32.1167	-144.697	60.0747	91.2038	-0.794449	481.561	47.5564
32.1333	-144.694	59.5245	90.5744	-0.850449	481.649	47.5553
32.15	-144.692	59.724	90.819	-6.93306	481.75	47.5558
32.1667	-144.688	59.6001	90.6739	-3.70613	481.859	47.5549
32.1833	-144.689	59.6749	91.0757	-3.86879	482.126	47.5581
32.2	-144.682	59.7294	91.0471	7.49352	482.11	47.5578
32.2167	-144.684	59.576	90.7439	8.06984	482.124	47.5556
32.2333	-144.68	59.5522	90.5056	8.77144	482.29	47.5559
32.25	-144.681	59.5188	90.5053	8.20519	482.363	47.5588
32.2667	-144.682	59.5916	90.6953	8.76366	482.246	47.5558
32.2833	-144.677	59.531	90.4702	8.26363	482.333	47.5579
32.3	-144.673	59.6725	90.7325	8.43163	482.206	47.5571
32.3167	-144.671	59.7183	90.9832	8.21358	482.109	47.5564
32.3333	-144.669	59.6188	90.8099	8.39592	481.923	47.557
32.35	-144.662	59.6256	90.8253	8.06511	481.876	47.5558
32.3667	-144.661	59.7971	91.1051	8.96034	481.805	47.5579
32.3833	-144.66	59.5689	90.6338	9.32274	481.865	47.559
32.4	-144.661	59.6563	90.845	8.7809	482.002	47.559
32.4167	-144.657	59.6421	90.9144	7.79335	481.983	47.5552
32.4333	-144.654	59.5168	90.5654	7.69432	482.124	47.5565
32.45	-144.652	59.5821	90.5845	8.01506	482.04	47.5564
32.4667	-144.65	59.5707	90.7287	1.8174	481.93	47.5575
32.4833	-144.651	59.5573	90.6701	2.22084	481.967	47.5578
32.5	-144.652	59.6722	90.8729	2.2477	481.941	47.5576
32.5167	-144.649	59.5762	90.752	1.73332	481.811	47.5588
32.5333	-144.647	59.5698	90.792	2.76741	481.792	47.5568
32.55	-144.643	59.7521	90.7711	2.38304	481.71	47.5582
32.5667	-144.645	59.6668	90.7394	1.78398	481.706	47.5591
32.5833	-144.645	59.5849	90.5927	1.04195	481.832	47.5581
32.6	-144.644	59.5991	90.7272	1.53008	481.945	47.5562
32.6167	-144.643	59.663	90.8445	1.69762	481.906	47.5585
32.6333	-144.639	59.7446	90.8437	1.9265	481.981	47.5576
32.65	-144.638	59.5972	90.7713	1.0186	482.107	47.5573
32.6667	-144.635	59.5863	90.7406	1.59203	482.165	47.5578
32.6833	-144.633	59.5443	90.6011	0.775528	482.317	47.5581
32.7	-144.633	59.6871	90.8988	1.48003	482.361	47.5578
32.7167	-144.634	59.6447	90.8648	1.80367	482.345	47.5611
32.7333	-144.63	59.5873	90.754	1.17363	482.354	47.5591
32.75	-144.625	59.6191	90.6879	1.15868	482.061	47.5619
32.7667	-144.622	59.5158	90.6435	9.07661	481.956	47.5631
32.7833	-144.62	59.6793	90.8839	9.31679	481.938	47.5613
32.8	-144.621	59.6835	91.0998	8.7989	481.827	47.5634
32.8167	-144.622	59.6395	91.1506	8.49007	481.816	47.5619
32.8333	-144.621	59.5762	90.6356	8.50441	481.899	47.5605
32.85	-144.622	59.6723	90.9655	7.52266	481.902	47.56
32.8667	-144.621	59.5879	90.6956	8.98064	481.597	47.5602
32.8833	-144.622	59.5893	90.8648	8.94661	481.692	47.5585
32.9	-144.619	59.5307	90.6846	-5.34752	481.776	47.559
32.9167	-144.615	59.5902	90.7764	2.06001	481.835	47.5599
32.9333	-144.614	59.6793	90.8395	1.46873	481.95	47.5584
32.95	-144.608	59.7038	91.0885	1.90849	481.942	47.5542
32.9667	-144.608	59.6127	90.9643	2.03438	481.927	47.5559
[truncated: 1,622 more rows]

## Sheet: MW Results
Administrative Information
File name	MDS_2_11_2021_Leena-0016.sample
Analysed by	gpc-sec
Date of analysis	8. marraskuuta 2021 15:42:23
Analysis comments
Analysis Module	Triple Analysis
Recovery
Recovery Percentage	2.1638
RegionKey	Region Number	Trace	Start (mins)	End (mins)	Peak Max RT (mins)	Bulk MW (g/mol)	Bulk IV (dL/g)	Peak Ht (mV)	Peak Ht (%)	Peak Area (mV.s)	Peak Area (%)	Concentration (mg/mL)
Peaks	Peak 1	RI	36.1	40.02	38.08	<no baseline defined>	100	<no baseline defined>	100
Peaks	Peak 1	LS 15°	36.1	40.02	37.12	<no baseline defined>	100	<no baseline defined>	100
Peaks	Peak 1	LS 90°	36.1	40.02	38	<no baseline defined>	100	<no baseline defined>	100
Peaks	Peak 1	VS DP	36.1	40.02	36.25	<no baseline defined>	100	<no baseline defined>	100
Peaks	Peak 1	VS IP	36.1	40.02	36.4	<no baseline defined>	100	<no baseline defined>	100
Peaks	Peak 1	UV 280nm	36.1	40.02	37.52	<no baseline defined>	100	<no baseline defined>	100
MW Averages
Peaks	Mp	Mn	Mw	Mz	Mz+1	Mv	PD
Peak 1	156892	150993	162005	173417	184550	172513	1.07294
Log Mi Curves
Peaks	Start (mins)	End (mins)	Curve Type	Coeff a	Coeff b	Coeff c	Coeff d	Coeff e	Coeff f	L Point Y/N
Peak 1	36.1	40.0167	Polynomial	9.79948	-0.120943	0	0	0	0	No
MW Fit Region
Peaks	Start (mins)	End (mins)
Peak 1	36.1	40.0167
Structural Plot Region
Peaks	Start (mins)	End (mins)
Peak 1	36.1	40.0167
Structural Information
Peaks	Mark-Houwink & Alpha	Log Rg Equation	Log Rh Equation
Peak 1	K = -3.37, Alpha = 0.84	Log Rg = (-0.78) x Log MW + (5.35)	Log Rh = (0.72) x Log MW + (-2.27)
Rg Averages
Peaks	Rgp	Rgn	Rgw	Rgz	Rgz+1
Peak 1	20.1652	20.7763	19.6677	18.652	17.7696
Rh Averages [Derived]
Peaks	Rhp	Rhn	Rhw	Rhz	Rhz+1
Peak 1	28.6097	27.8341	29.2752	30.7396	32.1421
IV Averages
Peaks	IVp	IVn	IVw	IVz	IVz+1
Peak 1	9.75426	9.44558	10.0203	10.6093	11.1778
Method
Administrative Information
Created by	gpc-sec
Creation date	6. kesäkuuta 2018 8:46:40
Last modified by	gpc-sec
Last modified date	6. kesäkuuta 2018 8:46:40
Information
Calculation Method
Concentration options	Calculate Sample Concentration from Entered Sample Properties
Concentration Detector Used in Analysis	RI
MW calculation method	Use all angles
Use Constant Inlet Pressure	No
Flory Fox	2.86e+21
Use Angular Correction	No
Use IV To Calculate Rg	No
Sample Parameters
Injection volume (µL)	100
Concentration options	RI
Entered concentration (mg/mL)	1
Calculated concentration (mg/mL)	0.021638	RI
Calculated concentration (mg/mL)	0.011848	UV 280nm
dn/dc (mL/g)	0.144
UV extinction coefficient [(mg/mL)-¹][cm-¹]	1
Mark-Houwink K ((10e-5) dL/g)	14.1
Mark-Houwink Alpha	0.7
Baseline regions	Start (mins)	End (mins)
Baseline region 1	35.2	35.3167
Baseline region 2	41.0167	41.2333
Peaks	Start (mins)	End (mins)
Peak 1	36.1	40.0167
	Trace	Peak Max RT (mins)	Peak Area (mV.s)	Peak Height (mV)
	RI	38.0833	67.9041	0.400561
	LS 15°	37.1167	104.34	1.06711
	LS 90°	38	408.583	2.89283
	VS DP	36.25	446.539	-17.0343
	VS IP	36.4	59.0098	-0.945883
	UV 280nm	37.5167	0.559521	0.0113568
Flowrate region	Start (mins)	End (mins)
IDD
Reference detector	RI
IDD LS 90° (secs)	26
IDD VS DP (secs)	38
IDD VS IP (secs)	38
IDD UV 280nm (secs)	33
Last modified by	gpc-sec
Last modified date	8. marraskuuta 2021 7:24:11
Comments
System Calibration
Detector Constants
K (RI)	1816.08	RI
K (UV 280nm)	3.93542	UV 280nm
K (LS 15°)	25059.9	RI
K (LS 15°)	25059.9	UV 280nm
K (LS 90°)	90199.7	RI
K (LS 90°)	90199.7	UV 280nm
K (VS DP)	4.28756	RI
K (VS DP)	4.28756	UV 280nm
Entered Parameters For Concentration
Concentration (mg/mL)	1.85
Injection volume (µL)	100
dn/dc (mL/g)	0.145
UV extinction coefficient [(mg/mL)-¹][cm-¹]	1
Refractive index (RIU)	1.333
Flow rate (mL/min)	0.5
Comments
Entered Parameters For LS
Mp	107000
Calculated concentration (mg/mL)	1.85
LS Wavelength (nm)	658
Comments
System Calibration Information
Created by	gpc-sec
Creation date	6. kesäkuuta 2018 8:46:40
Last modified by	gpc-sec
Last modified date	6. kesäkuuta 2018 8:46:40
Information
Sample file used for concentration calibration	MDS_2_11_2021_Leena-0004.sample
Sample file used for LS calibration	MDS_2_11_2021_Leena-0004.sample
Concentration Regions
Baseline regions	Start (mins)	End (mins)
Baseline region 1	28.2667	32.7333
Baseline region 2	43.8667	45.5167
Peaks	Start (mins)	End (mins)
Peak 1	36.2167	41.8333
Flowrate region	Start (mins)	End (mins)
LS Regions
Baseline regions	Start (mins)	End (mins)
Baseline region 1	28.2667	32.7333
Baseline region 2	43.8667	45.5167
Peaks	Start (mins)	End (mins)
Peak 1	36.2167	41.8333
Flowrate region	Start (mins)	End (mins)
Peak Information
Channel	Peak Max RT (mins)	Peak Height (mV)	Peak Area (mV.s)
Channel 1 - RI	39.0167	42.7238	5845.97
Channel 6 - UV 280nm	39.0167	0.578186	87.3663
Channel 2 - LS 15°	39.1	43.0611	5834.29
Channel 3 - LS 90°	39.0167	154.316	20999.7
Channel 4 - VS DP	41.25	69.4662	4969.85
Channel 5 - VS IP	39.6333	482.586	161565

## Sheet: Slice Table
Slice Table
RT (mins)	RI	LS 15°	LS 90°	VS DP	VS IP	UV 280nm	Concentration (mg/mL)	MW	LogM	Calculated MW	Log Calculated MW	Cum Ht	dwdlogM	IV	Rg	Rh	Peak
36.1	0.0816171	0.203486	0.89132	-3.58615	-0.120037	-0.0102136	2.59754e-05	314337	5.4974	271303	5.43345	0.9994	0.59555	43.8102	0	60.2185	1
36.1167	0.0814148	0.274134	1.19256	-4.08615	-0.126507	-0.00724201	2.71752e-05	355056	5.5503	270046	5.43144	0.998172	0.623057	42.3966	0	62.032	1
36.1333	0.089147	0.288782	1.05771	-3.68069	-0.2198	-0.00564367	2.92501e-05	246517	5.39185	268796	5.42942	0.996868	0.67063	39.4383	0	53.6202	1
36.15	0.0944379	0.134058	0.960386	-4.09478	-0.258772	-0.00374016	3.05714e-05	170391	5.23145	267551	5.42741	0.995485	0.700924	41.0971	0	48.0647	1
36.1667	0.0974399	0.17312	0.901062	-4.37413	-0.167128	-0.00763498	3.13335e-05	191533	5.28224	266312	5.42539	0.994055	0.718397	36.7803	0	48.1607	1
36.1833	0.0992213	0.179986	1.02896	-3.39403	-0.276442	-0.00832546	3.23145e-05	223991	5.35023	265079	5.42338	0.992584	0.740888	69.4686	0	62.721	1
36.2	0.103597	0.244988	1.09827	-11.7331	-0.388809	-0.00626936	3.4511e-05	241736	5.38334	263852	5.42136	0.99104	0.791248	75.8958	0	66.2613	1
36.2167	0.113007	0.244225	1.23609	-5.91486	-0.369949	-0.00558655	3.6051e-05	256465	5.40903	262630	5.41934	0.98941	0.826558	36.1659	0	52.7856	1
36.2333	0.113263	0.296409	1.09147	-2.87024	-0.420365	-0.00520891	3.63756e-05	231766	5.36505	261414	5.41733	0.987736	0.833999	81.2265	0	66.8327	1
36.25	0.115044	0.196616	1.04008	-17.0343	-0.480699	-0.00467869	3.67973e-05	202450	5.30632	260203	5.41531	0.986045	0.843669	55.0328	0	56.1117	1
36.2667	0.11591	0.240866	1.16859	3.39463	-0.632585	-0.00903128	3.76081e-05	238793	5.37802	258998	5.4133	0.984326	0.862257	0	0	0	1
36.2833	0.120133	0.28588	1.36683	2.93751	-0.702074	-0.00804329	3.90995e-05	232881	5.36713	257799	5.41128	0.982553	0.896453	0	0	0	1
36.3	0.125271	0.248037	1.17399	3.65181	-0.616534	-0.00354578	4.03965e-05	212351	5.32705	256605	5.40927	0.980716	0.926189	32.184	0	47.6765	1
36.3167	0.128273	0.255361	1.29594	-12.4083	-0.562274	-0.00683026	4.1888e-05	204455	5.3106	255417	5.40725	0.978815	0.960384	58.037	0	57.3026	1
36.3333	0.134632	0.247426	1.21236	-3.96302	-0.692341	-0.00614744	4.37684e-05	238608	5.37769	254234	5.40523	0.976836	1.0035	27.75	0	47.1762	1
36.35	0.140076	0.361714	1.20446	-4.21491	-0.77068	-0.00561722	4.57948e-05	227417	5.35682	253057	5.40322	0.974766	1.04996	25.7235	0	45.268	1
36.3667	0.14735	0.24651	1.30932	-3.71653	-0.72115	-0.00157747	4.7894e-05	199143	5.29917	251885	5.4012	0.972601	1.09809	21.1754	0	40.5887	1
36.3833	0.153251	0.31319	1.43539	-3.11133	-0.850607	-0.000742075	4.88263e-05	269425	5.43044	250719	5.39919	0.970366	1.11946	21.8883	0	45.3896	1
36.4	0.153202	0.456165	1.89745	-4.08206	-0.945883	-0.00158514	4.97586e-05	290820	5.46362	249558	5.39717	0.968088	1.14084	22.4402	0	46.9487	1
36.4167	0.159103	0.389331	1.64877	-3.43398	-0.788626	-0.000139391	5.1007e-05	234465	5.37008	248402	5.39516	0.96576	1.16946	21.6659	0	43.1875	1
36.4333	0.161037	0.31029	1.41092	-4.00661	-0.702934	-0.00082987	5.19879e-05	228826	5.35951	247252	5.39314	0.96338	1.19195	23.6131	0	44.0852	1
36.45	0.165259	0.385973	1.68652	-4.26033	-0.584892	-0.000604822	5.3528e-05	223411	5.3491	246107	5.39112	0.960941	1.22726	22.79	0	43.2205	1
36.4667	0.170703	0.314562	1.52878	-3.9568	-0.468377	-0.00511	5.44117e-05	200067	5.30118	244968	5.38911	0.958447	1.24752	19.8898	0	39.8115	1
36.4833	0.170806	0.323869	1.52988	-3.33497	-0.330193	-0.00168061	5.57816e-05	203747	5.30909	243833	5.38709	0.955901	1.27893	20.524	0	40.4754	1
36.5	0.179301	0.343095	1.74445	-4.3797	-0.343072	-0.000387442	5.70056e-05	202140	5.30565	242704	5.38508	0.953295	1.30699	23.5104	0	42.2388	1
36.5167	0.178488	0.332719	1.49683	-4.65189	-0.273249	-0.00184086	5.7865e-05	252142	5.40165	241580	5.38306	0.95064	1.3267	22.2102	0	44.6141	1
36.5333	0.184695	0.515976	1.60642	-4.00976	-0.238825	-0.00039511	6.00858e-05	241905	5.38364	240462	5.38105	0.947915	1.37761	19.5501	0	42.1701	1
36.55	0.192427	0.330734	1.62416	-3.90826	-0.132991	-0.000475238	6.16259e-05	200231	5.30153	239348	5.37903	0.945102	1.41292	19.1971	0	39.3546	1
36.5667	0.194361	0.391922	1.66264	-4.06783	-0.0254781	-0.00208124	6.18532e-05	220958	5.34431	238240	5.37701	0.942249	1.41814	16.9085	0	38.9832	1
36.5833	0.193853	0.407333	1.7939	-2.98412	-0.0214198	-0.00353466	6.31988e-05	232753	5.3669	237137	5.375	0.939359	1.44899	13.7267	0	37.0022	1
36.6	0.202806	0.452651	1.88808	-2.86537	-0.0315522	-0.00178374	6.51765e-05	347968	5.54154	236039	5.37298	0.936393	1.49433	0	22.4846	0	1
36.6167	0.206266	0.863265	2.59856	4.04186	0.0402551	-0.00308457	6.65707e-05	325174	5.51212	234946	5.37097	0.933349	1.5263	0	20.0053	0	1
36.6333	0.211557	0.393293	1.7354	3.71414	0.0897846	3.96503e-05	6.7892e-05	204092	5.30983	233858	5.36895	0.930241	1.55659	0	0	0	1
36.65	0.214559	0.417402	1.82668	4.2258	0.0276198	0.000417286	6.89702e-05	205888	5.31363	232775	5.36694	0.927079	1.58131	0	0	0	1
36.6667	0.218324	0.413739	1.87569	4.07035	-0.0131827	-0.00286719	6.98782e-05	245549	5.39014	231697	5.36492	0.92387	1.60213	0	0	0	1
36.6833	0.220258	0.587232	2.11605	4.74467	-0.139892	-0.00371025	7.11751e-05	259855	5.41473	230624	5.3629	0.920611	1.63186	0	0	0	1
36.7	0.226464	0.491559	2.16629	4.23399	-0.262329	-0.00409556	7.28368e-05	235396	5.3718	229556	5.36089	0.917283	1.66996	0	0	0	1
36.7167	0.230687	0.510174	2.0299	4.30147	-0.540406	9.67747e-05	7.42553e-05	285299	5.4553	228493	5.35887	0.913884	1.70248	0	15.8366	0	1
36.7333	0.235368	0.720287	2.28308	3.8088	-0.595704	0.000474411	7.50418e-05	293027	5.46691	227435	5.35686	0.910434	1.72052	0	22.8902	0	1
36.75	0.235623	0.555492	2.05789	4.03008	-0.658327	-0.00281006	7.54149e-05	243077	5.38574	226382	5.35484	0.906958	1.72907	0	0	0	1
36.7667	0.23771	0.512156	1.99002	3.77636	-0.507479	-0.00502642	7.6177e-05	224687	5.35158	225333	5.35282	0.903455	1.74654	0	0	0	1
36.7833	0.240407	0.485758	1.91834	4.1835	-0.617557	-0.00663243	7.73768e-05	260066	5.41508	224290	5.35081	0.899907	1.77405	0	11.927	0	1
36.8	0.24524	0.683512	2.22782	3.92627	-0.670108	-0.00411856	7.8382e-05	260853	5.4164	223251	5.34879	0.896307	1.7971	0	2.61671	0	1
36.8167	0.246716	0.505136	2.04749	-2.38091	-0.60883	-0.00618233	7.94602e-05	205766	5.31337	222218	5.34678	0.89266	1.82182	10.9521	0	32.938	1
36.8333	0.252007	0.450662	2.03089	-3.48043	-0.496129	-0.00488917	8.12434e-05	197434	5.29542	221189	5.34476	0.888947	1.8627	11.2763	0	32.8047	1
36.85	0.257908	0.488198	2.15422	-2.68999	-0.581487	-0.00329083	8.23216e-05	221399	5.34518	220164	5.34275	0.885167	1.88742	10.6782	0	33.4681	1
36.8667	0.258774	0.575478	2.14341	-3.22981	-0.633428	-0.00382872	8.35213e-05	205956	5.31377	219145	5.34073	0.881335	1.91493	11.771	0	33.7497	1
36.8833	0.265438	0.429604	2.07524	-3.3906	-0.62525	-0.00390885	8.48426e-05	235434	5.37187	218130	5.33872	0.877444	1.94522	12.6965	0	36.1903	1
36.9	0.267067	0.734474	2.42272	-3.86313	-0.651099	-0.00520968	8.66501e-05	265128	5.42346	217120	5.3367	0.873482	1.98667	12.5974	0	37.5536	1
36.9167	0.276783	0.60218	2.49828	-3.48621	-0.760566	-0.00345875	8.92113e-05	224042	5.35033	216115	5.33468	0.869418	2.04539	11.1387	0	34.077	1
36.9333	0.283142	0.565253	2.34771	-3.20297	-0.834786	-0.00506476	9.12862e-05	212108	5.32656	215114	5.33267	0.865247	2.09296	11.286	0	33.6077	1
36.95	0.289806	0.566168	2.41305	-3.7315	-0.863991	-0.00438195	9.28992e-05	220859	5.34412	214118	5.33065	0.860991	2.12994	11.5551	0	34.3323	1
36.9667	0.293266	0.631628	2.47472	-3.49404	-0.797677	-0.00217326	9.34426e-05	255721	5.40777	213126	5.32864	0.856685	2.1424	9.65456	0	33.9552	1
36.9833	0.293216	0.759039	2.68579	-2.57894	-0.778818	-0.00255856	9.36212e-05	253638	5.40421	212139	5.32662	0.852362	2.14649	8.36634	0	32.2842	1
37	0.294387	0.623693	2.52865	-2.6938	-0.795969	0.000107892	9.37512e-05	208478	5.31906	211157	5.32461	0.848033	2.14948	9.51911	0	31.5713	1
37.0167	0.294032	0.518254	2.25693	-3.31419	-0.705546	-0.000887763	9.47565e-05	188538	5.2754	210179	5.32259	0.843677	2.17252	10.3428	0	31.3872	1
37.0333	0.300696	0.526799	2.30441	-3.28409	-0.730022	0.00116834	9.62723e-05	202080	5.30552	209206	5.32057	0.839263	2.20728	9.94702	0	31.7063	1
37.05	0.303546	0.609806	2.45032	-3.16306	-0.722301	0.0024615	9.65725e-05	195735	5.29167	208237	5.31856	0.834806	2.21416	10.5445	0	31.9869	1
37.0667	0.30258	0.495365	2.28937	-3.69449	-0.472577	0.00161844	9.71887e-05	209746	5.32169	207273	5.31654	0.830329	2.22829	10.5601	0	32.7487	1
37.0833	0.307413	0.694644	2.56131	-3.22052	-0.230023	0.00260642	9.87531e-05	212333	5.32702	206313	5.31453	0.825801	2.26416	10.0955	0	32.3933	1
37.1	0.312399	0.529239	2.4025	-3.49926	-0.097181	0.00130559	9.96611e-05	276919	5.44235	205358	5.31251	0.821216	2.28497	0	34.6736	0	1
37.1167	0.313112	1.06711	2.62272	4.30977	0.104173	0.00366687	0.000101153	270025	5.4314	204407	5.3105	0.816576	2.31917	0	37.1865	0	1
37.1333	0.32176	0.511385	2.2393	4.69371	0.0954144	0.0054178	0.000103398	214118	5.33065	203461	5.30848	0.811849	2.37065	0	0	0	1
37.15	0.327204	0.778108	2.6591	4.52758	0.134263	0.00457473	0.000105497	223000	5.3483	202518	5.30646	0.807022	2.41878	0	0	0	1
37.1667	0.334936	0.591188	2.43605	4.93014	-0.114975	0.0032739	0.000107256	199802	5.3006	201581	5.30445	0.802106	2.4591	0	0	0	1
37.1833	0.338243	0.659089	2.56548	4.42007	-0.2249	0.00121013	0.000108237	215365	5.33318	200647	5.30243	0.797127	2.48159	0	0	0	1
37.2	0.341093	0.699524	2.70116	4.25089	-0.211381	0.003724	0.000108659	213080	5.32854	199718	5.30042	0.792115	2.49126	0	0	0	1
37.2167	0.34089	0.650849	2.64733	4.24939	-0.139421	0.00715339	0.00010908	206802	5.31555	198793	5.2984	0.787083	2.50093	0	0	0	1
37.2333	0.34374	0.663513	2.40108	4.37104	-0.132311	0.00508962	0.000110353	201658	5.30462	197873	5.29639	0.782013	2.53011	0	0	0	1
37.25	0.348878	0.632537	2.51098	4.22047	-0.0843074	0.00729831	0.000111553	224297	5.35082	196956	5.29437	0.776885	2.55762	0	0	0	1
37.2667	0.35127	0.822814	2.80077	3.45772	0.0486877	0.0082863	0.000112145	244934	5.38905	196044	5.29235	0.771716	2.57119	0	19.7717	0	1
37.2833	0.352593	0.771697	2.70437	-3.23399	0.0689203	0.00851134	0.000112494	210307	5.32285	195137	5.29034	0.766525	2.57919	9.04845	0	31.1326	1
37.3	0.353459	0.606291	2.53366	-3.62901	-0.0591625	0.00904157	0.000112332	193218	5.28605	194233	5.28832	0.76133	2.57548	9.72056	0	30.997	1
37.3167	0.351578	0.660917	2.65423	-3.73197	-0.08257	0.00590968	0.00011234	207648	5.31733	193334	5.28631	0.756138	2.57567	9.86918	0	31.9112	1
37.3333	0.353512	0.700284	2.82059	-3.74246	-0.00984713	0.00872872	0.000113224	217065	5.33659	192438	5.28429	0.750926	2.59594	9.72807	0	32.2314	1
37.35	0.357125	0.733396	2.88959	-3.68383	0.0215244	0.00666495	0.000114059	204814	5.31136	191547	5.28228	0.745674	2.61508	9.02042	0	30.8273	1
37.3667	0.358753	0.629941	2.61557	-3.25335	0.0333647	0.00353307	0.000114456	186034	5.26959	190660	5.28026	0.740394	2.62419	9.0708	0	29.9102	1
37.3833	0.359619	0.614071	2.59119	-3.74556	-0.157279	0.00787799	0.000115413	204585	5.31087	189777	5.27824	0.735082	2.64613	9.1663	0	30.9811	1
37.4	0.364758	0.762539	2.79737	-3.38298	-0.391563	0.00886598	0.000118096	216560	5.33558	188899	5.27623	0.729686	2.70763	8.82059	0	31.1721	1
37.4167	0.376457	0.726833	2.83524	-3.63441	-0.394829	0.00481856	0.000120098	201290	5.30382	188024	5.27421	0.724182	2.75354	9.14433	0	30.7892	1
37.4333	0.377323	0.681209	2.51438	-3.7624	-0.576775	0.00534879	0.000120301	203179	5.30788	187153	5.2722	0.718627	2.75819	8.98679	0	30.7068	1
37.45	0.377731	0.741938	2.83531	-3.51655	-0.751703	0.00328502	0.00012065	195215	5.29051	186287	5.27018	0.713059	2.76619	8.52734	0	29.7748	1
37.4667	0.379512	0.631617	2.58876	-3.4097	-0.658533	0.00320489	0.00012146	188759	5.27591	185424	5.26817	0.707465	2.78478	8.55001	0	29.469	1
37.4833	0.38282	0.705774	2.73436	-3.5824	-0.643031	0.00724463	0.000122855	188408	5.2751	184565	5.26615	0.701819	2.81674	8.29913	0	29.1598	1
37.5	0.388263	0.644128	2.59828	-3.28192	-0.72961	0.00670674	0.000123641	183177	5.26287	183711	5.26414	0.696123	2.83477	8.03655	0	28.5794	1
37.5167	0.387756	0.67785	2.77074	-3.40746	-0.684658	0.0113568	0.000123188	192583	5.28462	182860	5.26212	0.69042	2.82438	8.62534	0	29.7535	1
37.5333	0.385417	0.706536	2.80251	-3.74648	-0.61575	0.00807237	0.000123026	197145	5.29479	182013	5.2601	0.68473	2.82067	8.88427	0	30.2837	1
37.55	0.386741	0.708519	2.86114	-3.61461	-0.410428	0.00875518	0.000122937	185847	5.26916	181170	5.25809	0.679047	2.81863	0	0	0	1
37.5667	0.38486	0.624901	2.52975	4.59908	-0.159177	0.00867505	0.000123116	158821	5.20091	180332	5.25607	0.673361	2.82273	0	0	0	1
37.5833	0.387862	0.518241	2.36148	4.96533	0.0281393	0.00493281	0.000123878	164672	5.21662	179496	5.25405	0.667654	2.8402	0	0	0	1
37.6	0.389643	0.674033	2.69446	4.9089	0.107271	0.00408975	0.000125418	195667	5.29152	178665	5.25204	0.661893	2.87551	0	0	0	1
37.6167	0.397528	0.755973	2.8158	-0.180021	0.174348	0.00828208	0.000126496	206211	5.31431	177838	5.25002	0.656072	2.90023	3.91773	0	23.3985	1
37.6333	0.39641	0.761313	2.72763	-3.16247	0.195496	0.00698125	0.000126699	181010	5.2577	177014	5.24801	0.650221	2.90489	7.61706	0	27.9621	1
37.65	0.398802	0.575613	2.48642	-3.34646	0.175751	0.00507006	0.000126781	163893	5.21456	176195	5.24599	0.644364	2.90675	7.99749	0	27.4944	1
37.6667	0.396921	0.638479	2.6128	-3.49184	0.18576	0.0066684	0.000125962	165953	5.21999	175379	5.24398	0.638524	2.888	8.84815	0	28.5552	1
37.6833	0.393667	0.582479	2.45185	-4.02327	-0.0383007	0.00475722	0.000125533	193490	5.28666	174567	5.24196	0.632712	2.87816	8.92882	0	30.1456	1
37.7	0.394228	0.831502	2.83579	-3.53144	-0.203768	0.00299863	0.000125469	191510	5.28219	173758	5.23994	0.626912	2.87668	8.94014	0	30.0551	1
37.7167	0.393263	0.567066	2.36967	-4.02717	-0.264254	0.00658061	0.000125526	160723	5.20608	172954	5.23793	0.621112	2.87799	9.59475	0	29.0253	1
37.7333	0.394586	0.611317	2.51878	-4.08817	-0.246463	0.00573754	0.000125437	167205	5.22325	172153	5.23591	0.615313	2.87595	9.03953	0	28.8318	1
37.75	0.392705	0.613758	2.56795	-3.5524	-0.233097	0.00764106	0.000124522	169749	5.22981	171356	5.2339	0.609537	2.85497	7.87793	0	27.6788	1
37.7667	0.388841	0.619708	2.39922	-3.0592	-0.0386086	0.00572987	0.000124603	170732	5.23231	170562	5.23188	0.603781	2.85683	7.41454	0	27.1773	1
37.7833	0.393216	0.620166	2.40322	-3.16933	0.0403704	0.00488681	0.000125001	158525	5.2001	169773	5.22987	0.598013	2.86594	8.60464	0	27.8623	1
37.8	0.391336	0.536394	2.2827	-4.0833	0.145442	0.00663773	0.000125495	162270	5.21024	168986	5.22785	0.592225	2.87729	9.16423	0	28.676	1
37.8167	0.396321	0.650988	2.37887	-3.67204	0.106165	0.00854125	0.000126792	167756	5.22468	168204	5.22584	0.586395	2.90702	8.02304	0	27.7383	1
37.8333	0.399476	0.589189	2.48571	-3.18724	0.0734499	0.00846112	0.000126776	176612	5.24702	167425	5.22382	0.580536	2.90666	7.63182	0	27.7517	1
37.85	0.396222	0.715837	2.57836	-3.33552	-0.0759953	0.00273524	0.00012625	178757	5.25226	166650	5.22181	0.574689	2.89459	8.84557	0	29.2687	1
37.8667	0.396172	0.597123	2.24362	-4.1912	-0.174781	0.00326546	0.000126307	148550	5.17187	165878	5.21979	0.568853	2.8959	9.0012	0	27.6778	1
37.8833	0.39658	0.498246	2.22763	-3.46927	-0.340553	0.00211722	0.000125878	190202	5.27922	165110	5.21777	0.563025	2.88606	8.33696	20.3574	29.2964	1
37.9	0.393479	0.891464	2.55817	-3.5997	-0.460854	0.0056992	0.000125327	218845	5.34014	164345	5.21576	0.557221	2.87344	8.87922	33.3448	31.3505	1
37.9167	0.393124	0.695693	2.49197	-3.89462	-0.527902	0.00455096	0.00012502	179872	5.25496	163584	5.21374	0.551436	2.86638	8.85043	0	29.3348	1
37.9333	0.391548	0.613448	2.40991	-3.55523	-0.695657	0.00462342	0.000124372	164742	5.2168	162827	5.21173	0.545673	2.85153	0	0	0	1
37.95	0.389057	0.582015	2.38141	4.46407	-0.744242	0.00545882	0.000123773	161647	5.20857	162073	5.20971	0.539939	2.83779	0	0	0	1
37.9667	0.387787	0.585829	2.36268	5.27312	-0.729502	0.00553128	0.000123951	140567	5.14788	161322	5.20769	0.534215	2.84188	0	0	0	1
37.9833	0.390178	0.43263	1.97163	5.0313	-0.57484	0.00712962	0.000124349	165496	5.21879	160575	5.20568	0.528477	2.851	0	0	0	1
38	0.390281	0.768476	2.89283	5.31042	-0.366619	0.00384514	0.000124527	192597	5.28465	159832	5.20366	0.522726	2.85509	0	0	0	1
38.0167	0.3913	0.6284	2.40947	0.0206907	-0.15733	0.00529089	0.000125338	163707	5.21407	159092	5.20165	0.516952	2.87368	0	0	0	1
38.0333	0.39537	0.567822	2.26622	4.74454	-0.00892348	0.0035323	0.000126027	169312	5.22869	158355	5.19963	0.511144	2.88948	0	0	0	1
38.05	0.395625	0.676159	2.59599	4.89793	0.173205	0.00696169	0.000126376	233735	5.36872	157622	5.19762	0.505311	2.89748	0	42.8028	0	1
38.0667	0.397559	1.02681	2.36226	4.68769	0.352282	0.00749192	0.000127162	212258	5.32686	156892	5.1956	0.499453	2.91551	0	41.4615	0	1
38.0833	0.400561	0.530284	2.23732	4.77058	0.471849	0.00374968	0.000126709	155662	5.19218	156165	5.19358	0.493586	2.90511	0	0	0	1
38.1	0.394713	0.618632	2.14061	4.75887	0.411973	0.00519543	0.000125551	166923	5.22252	155442	5.19157	0.487757	2.87855	0	0	0	1
38.1167	0.39329	0.600474	2.32162	4.59396	0.426102	0.00206355	0.000125	157577	5.19749	154722	5.18955	0.481968	2.86593	0	0	0	1
38.1333	0.391257	0.548289	2.22201	3.56951	0.287033	0.00457741	0.000123379	144972	5.16128	154006	5.18754	0.476228	2.82878	0	0	0	1
38.15	0.38312	0.496714	2.15124	4.25391	0.0342857	0.00388693	0.000122026	139756	5.14537	153293	5.18552	0.470558	2.79776	0	0	0	1
38.1667	0.382765	0.49946	1.99273	3.30225	-0.0693831	0.00411198	0.000122643	144245	5.1591	152583	5.18351	0.464904	2.81188	0	0	0	1
38.1833	0.386988	0.531808	2.02893	3.86747	-0.132921	0.00494738	0.000122359	139777	5.14544	151876	5.18149	0.459242	2.80539	0	0	0	1
38.2	0.380987	0.466347	2.00546	4.55781	-0.0905633	0.00563019	0.00012142	136671	5.13568	151173	5.17947	0.453609	2.78385	0	0	0	1
38.2167	0.38109	0.502663	1.98078	-3.35811	-0.127704	0.00341383	0.000121039	152181	5.18236	150473	5.17746	0.448007	2.77512	6.89423	0	25.5283	1
38.2333	0.378599	0.569344	1.99729	-2.266	-0.0844304	0.00455441	0.00012044	141611	5.1511	149776	5.17544	0.442427	2.76138	5.60967	0	23.2676	1
38.25	0.377329	0.424995	1.89081	-2.2884	0.0494802	0.00279581	0.000120521	145722	5.16353	149083	5.17343	0.436859	2.76325	5.38938	0	23.179	1
38.2667	0.37911	0.59925	2.15665	-2.09092	0.0935166	0.00347863	0.000121235	142748	5.15457	148392	5.17141	0.431272	2.77961	5.36812	0	22.9899	1
38.2833	0.381807	0.40943	1.75599	-2.29703	0.0707194	0.00446661	0.000121681	133513	5.12552	147705	5.1694	0.425659	2.78983	4.81668	0	21.6852	1
38.3	0.38191	0.538824	2.09141	-1.65429	0.00718127	0.00560719	0.000121884	151515	5.18046	147021	5.16738	0.420031	2.79449	4.91082	0	22.7655	1
38.3167	0.383081	0.536535	1.96449	-2.38134	0.160013	0.00781588	0.000121941	152374	5.18291	146341	5.16537	0.414397	2.7958	4.77373	13.5585	22.5942	1
38.3333	0.382268	0.542944	1.84642	-1.54375	0.0787745	0.00559952	0.000121439	153315	5.18558	145663	5.16335	0.408773	2.78428	5.08557	9.29587	23.1232	1
38.35	0.37993	0.539128	2.01323	-2.62007	0.0599446	0.00704527	0.000120548	157194	5.19644	144988	5.16133	0.403181	2.76385	5.46398	3.86017	23.8811	1
38.3667	0.376675	0.562474	1.94567	-1.82063	0.0562209	0.00788067	0.00012007	139857	5.14568	144317	5.15932	0.397621	2.7529	4.21208	0	21.0604	1
38.3833	0.376931	0.414921	1.69103	-1.58912	0.0735543	0.00429102	0.000121148	126410	5.10178	143649	5.1573	0.392047	2.77762	4.55035	0	20.8937	1
38.4	0.383443	0.478245	1.84273	-2.12726	-0.0111935	0.00390572	0.000122081	137057	5.1369	142984	5.15529	0.386427	2.799	4.5991	0	21.541	1
38.4167	0.382782	0.497165	1.96392	-1.65741	-0.0323122	0.00199454	0.000121919	134052	5.12727	142321	5.15327	0.380788	2.79529	4.32877	0	20.9549	1
38.4333	0.382428	0.457492	2.00515	-1.89923	-0.240961	0.00389805	0.000121295	122522	5.08821	141662	5.15125	0.375168	2.78099	4.64183	0	20.8149	1
38.45	0.378868	0.412173	1.84054	-1.8937	-0.38827	0.00473345	0.00012004	117077	5.06847	141006	5.14924	0.369592	2.7522	4.2531	0	19.9128	1
38.4667	0.374546	0.410342	1.81235	-1.54485	-0.454555	0.00251709	0.000118638	136656	5.13563	140354	5.14722	0.364076	2.72007	3.76413	0	20.1297	1
38.4833	0.370071	0.536989	2.16989	-1.46242	-0.523892	0.00487837	0.000118525	137772	5.13916	139704	5.14521	0.358596	2.71747	3.81875	0	20.2815	1
38.5	0.373836	0.416597	1.76038	-1.58552	-0.47009	0.00540859	0.000118679	121564	5.0848	139057	5.14319	0.353115	2.72101	0	0	0	1
38.5167	0.37104	0.426973	1.86737	5.02355	-0.412168	0.00395517	0.000118396	133079	5.12411	138413	5.14118	0.347637	2.71452	0	0	0	1
38.5333	0.372058	0.4935	1.97712	5.98458	-0.533537	0.00204399	0.000118769	168777	5.22731	137772	5.13916	0.342156	2.72307	0	21.7779	0	1
38.55	0.373382	0.669739	2.00263	5.41913	-0.645445	0.0015061	0.000118972	162975	5.21212	137134	5.13715	0.336663	2.72773	0	19.7752	0	1
38.5667	0.373332	0.455811	1.88334	5.37872	-0.672057	-0.00055767	0.000119151	118653	5.07428	136499	5.13513	0.33116	2.73182	0	0	0	1
38.5833	0.374503	0.370514	1.62412	2.69138	-0.682495	-0.00277403	0.000119548	117027	5.06829	135867	5.13311	0.325645	2.74093	0	0	0	1
38.6	0.375827	0.445434	1.60463	4.50279	-0.62915	0.000655365	0.000119022	104740	5.02011	135238	5.1311	0.320132	2.72887	0	0	0	1
38.6167	0.3712	0.282622	1.40492	4.72651	-0.546814	-0.00110323	0.000117231	116631	5.06681	134611	5.12908	0.314673	2.68781	0	0	0	1
38.6333	0.364589	0.515776	1.87904	5.29417	-0.328675	0.00385204	0.000115514	131749	5.11975	133988	5.12707	0.309294	2.64843	0	0	0	1
38.65	0.360419	0.371275	1.5649	5.25438	-0.192476	0.00667109	0.000114015	148262	5.17103	133368	5.12505	0.303991	2.61407	0	29.2035	0	1
38.6667	0.355181	0.608091	1.64656	5.0704	0.0148295	0.00674355	0.000112759	184672	5.2664	132750	5.12303	0.29875	2.58528	0	42.3692	0	1
38.6833	0.352538	0.592679	1.86617	5.77203	0.142942	0.00574789	0.000112062	151494	5.1804	132135	5.12102	0.293555	2.56931	0	14.1864	0	1
38.7	0.350809	0.393552	1.60909	5.53387	0.233823	0.00673588	0.000111828	125246	5.09776	131524	5.11901	0.288382	2.56393	0	0	0	1
38.7167	0.351065	0.423611	1.66192	4.73587	0.130001	0.00512987	0.000111472	116729	5.06718	130914	5.11699	0.283222	2.55576	0	0	0	1
38.7333	0.348574	0.336178	1.46069	-1.57604	0.120632	0.0042868	0.000111067	105798	5.02448	130308	5.11497	0.27808	2.54648	4.34872	0	19.3949	1
38.75	0.348524	0.351284	1.55334	-1.67962	-0.144628	0.00374891	0.0001111	142300	5.1532	129705	5.11296	0.272946	2.54723	3.79998	0	20.4677	1
38.7667	0.34878	0.568416	1.81766	-1.16505	-0.222662	0.000311851	0.000111084	142236	5.15301	129104	5.11094	0.267812	2.54687	3.36775	0	19.6573	1
38.7833	0.348425	0.350367	1.5116	-1.35499	-0.408575	-0.000226041	0.0001108	113359	5.05446	128506	5.10892	0.262685	2.54037	3.15223	0	17.8278	1
38.8	0.347002	0.382716	1.45761	-0.997292	-0.416114	0.00213524	0.000110225	163880	5.21453	127911	5.10691	0.257577	2.52719	3.72771	42.7151	21.3172	1
38.8167	0.344816	0.658747	1.57758	-1.77012	-0.362159	-0.000233709	0.00010931	164504	5.21618	127319	5.10489	0.252504	2.5062	4.58863	41.1678	22.8749	1
38.8333	0.341257	0.378748	1.49659	-1.60849	-0.30851	0.00578968	0.000108589	111419	5.04696	126729	5.10288	0.247469	2.48967	4.77853	0	20.3622	1
38.85	0.340291	0.327935	1.43604	-1.88662	-0.390511	0.00448885	0.00010765	128935	5.11037	126143	5.10086	0.242472	2.46813	5.34666	0	22.1934	1
38.8667	0.335359	0.48037	1.62132	-1.9902	-0.300698	0.00517166	0.000106199	135741	5.13271	125559	5.09885	0.237531	2.43488	4.84844	2.57191	21.853	1
38.8833	0.331189	0.357689	1.39308	-1.47854	-0.243997	0.0017346	0.000105746	109348	5.03881	124977	5.09683	0.232633	2.42448	3.53567	0	18.3021	1
38.9	0.332513	0.317101	1.32826	-1.04027	-0.275797	0.00180706	0.000105292	138313	5.14086	124398	5.09481	0.227757	2.41409	4.2916	19.8837	21.1139	1
38.9167	0.328343	0.528282	1.58906	-2.00398	-0.228861	0.00111658	0.000104353	144166	5.15886	123822	5.0928	0.222912	2.39254	5.26944	12.9863	22.9236	1
38.9333	0.326615	0.345786	1.50166	-1.70106	-0.133861	0.00363045	0.000103972	110218	5.04225	123249	5.09078	0.218099	2.38382	4.74583	0	20.2424	1
38.95	0.325955	0.323813	1.31203	-1.62397	-0.137432	0.00339773	0.000103422	114632	5.05931	122678	5.08877	0.213306	2.37119	0	0	0	1
38.9667	0.323159	0.367911	1.4616	5.66107	-0.0601313	0.00163913	0.000102968	106484	5.02728	122110	5.08675	0.208537	2.3608	0	0	0	1
38.9833	0.323109	0.272848	1.24435	6.18814	-0.134961	0.000796068	0.000102685	94615	4.97596	121545	5.08474	0.203785	2.3543	0	0	0	1
39	0.321381	0.296194	1.35287	6.17994	-0.0262274	-0.000504763	0.000101964	134779	5.12962	120982	5.08272	0.199056	2.33777	0	0	0	1
39.0167	0.318584	0.504018	1.6622	6.01625	0.143389	2.54603e-05	0.000100903	137409	5.13802	120422	5.08071	0.194368	2.31344	0	0	0	1
39.0333	0.31472	0.302296	1.2658	5.74696	0.215501	-5.46675e-05	9.91608e-05	105128	5.02172	119864	5.07869	0.189745	2.2735	0	0	0	1
39.05	0.307651	0.305653	1.13568	11.2612	0.32805	0.00215402	9.74432e-05	100030	5.00013	119309	5.07667	0.185202	2.23412	0	0	0	1
39.0667	0.303939	0.263844	1.25107	4.65236	0.499497	9.02526e-05	9.64062e-05	91399	4.96094	118757	5.07466	0.180723	2.21035	0	0	0	1
39.0833	0.301143	0.252704	1.18472	5.25634	0.587631	-0.000752815	9.51991e-05	104681	5.01987	118207	5.07264	0.176295	2.18267	0	0	0	1
39.1	0.296363	0.329303	1.22092	5.28689	0.535384	-0.00190106	9.42352e-05	118274	5.07289	117659	5.07063	0.171918	2.16057	0	0	0	1
39.1167	0.295093	0.3203	1.29709	5.34964	0.470168	-0.00243895	9.3417e-05	96657	4.98523	117114	5.06861	0.167582	2.14181	0	0	0	1
39.1333	0.291228	0.208147	1.04887	5.14002	0.275862	0.00144821	9.18939e-05	107239	5.03035	116572	5.06659	0.1633	2.10689	0	0	0	1
39.15	0.285533	0.367449	1.33988	-2.4988	0.162428	-0.00229403	9.06382e-05	150983	5.17893	116032	5.06458	0.159082	2.0781	6.24287	26.7074	24.6326	1
39.1667	0.283347	0.42589	1.30314	-1.31606	0.0895815	6.72492e-05	9.01847e-05	149967	5.176	115495	5.06256	0.154903	2.0677	5.96351	35.6431	24.2051	1
39.1833	0.282687	0.356157	1.13868	-2.30891	-0.0871768	-0.000928406	9.00473e-05	115493	5.06256	114960	5.06055	0.150739	2.06455	5.28372	0	21.3094	1
39.2	0.282485	0.248887	1.08378	-0.896678	-0.292622	-0.00299218	8.9837e-05	86232	4.93567	114428	5.05853	0.146582	2.05973	4.59346	0	18.4506	1
39.2167	0.281367	0.204789	0.977158	-1.88297	-0.314046	-0.00169901	8.95051e-05	77315	4.88826	113898	5.05652	0.142438	2.05212	6.06761	0	19.5209	1
39.2333	0.280402	0.200668	0.897692	-1.77552	-0.1928	-0.00452572	8.91732e-05	89265	4.95068	113371	5.0545	0.138309	2.04451	5.73733	0	20.1004	1
39.25	0.279284	0.264145	1.0143	-1.67096	-0.323629	-0.00536879	8.90601e-05	111060	5.04556	112846	5.05249	0.134191	2.04192	4.67869	0	20.1977	1
39.2667	0.279692	0.311141	1.08224	-1.13565	-0.321707	-0.00514374	8.83636e-05	86253	4.93577	112323	5.05047	0.130091	2.02595	4.47565	0	18.2929	1
39.2833	0.274912	0.134597	0.848045	-1.52822	-0.300254	-0.00339282	8.65001e-05	85867	4.93383	111803	5.04845	0.12605	1.98323	13.4156	0	26.3362	1
39.3	0.267996	0.300459	1.14181	-6.28847	-0.255912	-0.00454106	8.43448e-05	105924	5.02499	111285	5.04644	0.122102	1.93381	22.2185	0	33.4177	1
39.3167	0.261385	0.220808	0.946834	-6.33604	-0.162743	-0.00752036	8.18978e-05	109770	5.04048	110770	5.04442	0.118261	1.87771	29.0433	0	36.9757	1
39.3333	0.252638	0.303053	1.07168	-9.68989	-0.0912405	-0.00470131	8.10554e-05	120269	5.08015	110257	5.04241	0.114495	1.85839	23.6268	0	35.5844	1
39.35	0.256097	0.2646	1.06866	-3.2154	-0.0107356	-0.0040185	8.06992e-05	102699	5.01157	109746	5.04039	0.110758	1.85023	2.30108	0	15.5324	1
39.3667	0.250402	0.218976	0.872163	1.96362	0.158118	-0.00425122	7.98568e-05	105880	5.02481	109238	5.03837	0.107048	1.83091	2.49699	0	16.1244	1
39.3833	0.25081	0.272992	0.941317	-3.30811	0.216802	-0.00127959	7.94763e-05	123856	5.09292	108732	5.03636	0.103366	1.82219	12.0948	0	28.7461	1
39.4	0.248014	0.299999	1.19648	-3.17318	0.186071	-0.00227524	7.87797e-05	113141	5.05362	108229	5.03434	0.0997088	1.80622	14.9511	0	29.9345	1
39.4167	0.246438	0.21989	0.867071	-4.76922	0.316624	-0.00174502	7.86423e-05	90321	4.95579	107728	5.03233	0.0960712	1.80307	19.3821	0	30.2787	1
39.4333	0.247151	0.195018	0.858559	-5.51	0.291844	-0.0012148	7.78971e-05	90451	4.95641	107229	5.03031	0.092454	1.78598	18.1781	0	29.6525	1
39.45	0.241761	0.21638	0.829599	-4.0381	0.18909	-0.00358374	7.73464e-05	126265	5.10128	106732	5.02829	0.0888667	1.77336	12.205	40.3364	29.0189	1
39.4667	0.243695	0.3473	0.854961	-2.32634	0.128299	-0.00366387	7.68444e-05	100264	5.00115	106238	5.02628	0.0853037	1.76184	0	14.7618	0	1
39.4833	0.23861	0.10026	0.719343	4.74477	0.0546898	-0.00542247	7.5151e-05	61781	4.79085	105746	5.02426	0.0817914	1.72302	0	0	0	1
39.5	0.233067	0.173197	0.845718	5.39529	-0.20355	-0.00626553	7.31417e-05	70368	4.84738	105257	5.02225	0.0783648	1.67695	0	0	0	1
39.5167	0.225998	0.128946	0.658067	4.37497	-0.206969	-0.00481978	7.19589e-05	75069	4.87546	104769	5.02023	0.0750119	1.64983	0	0	0	1
39.5333	0.225643	0.186929	0.70296	5.86411	-0.200469	-0.00474732	7.1627e-05	92563	4.96644	104284	5.01822	0.0716939	1.64222	0	0	0	1
39.55	0.223915	0.19944	0.788747	5.10548	-0.095703	-0.00253863	7.08089e-05	98872	4.99507	103801	5.0162	0.0684026	1.62347	0	0	0	1
39.5667	0.220509	0.208595	0.792289	0.71403	0.0656735	-0.00231358	7.01123e-05	106461	5.02719	103320	5.01418	0.0651463	1.6075	0	0	0	1
39.5833	0.219543	0.225837	0.822838	5.20305	0.0863639	-0.00208853	6.91726e-05	85957	4.93428	102842	5.01217	0.0619277	1.58595	0	0	0	1
39.6	0.214611	0.122077	0.711176	5.85646	0.137877	0.000272744	6.78926e-05	99047	4.99584	102366	5.01016	0.0587605	1.5566	0	0	0	1
39.6167	0.211509	0.270392	0.877072	5.81484	0.238676	0.00217626	6.65882e-05	134834	5.1298	101892	5.00814	0.055653	1.5267	0	0	0	1
39.6333	0.206424	0.252081	1.05578	5.17492	0.285459	0.00133319	6.43601e-05	105462	5.0231	101420	5.00612	0.0526271	1.47561	0	0	0	1
39.65	0.197524	0.144964	0.676941	5.65073	0.275174	0.00277894	6.23021e-05	87643	4.94272	100950	5.00411	0.0497002	1.42843	0	0	0	1
39.6667	0.193507	0.174413	0.711916	4.72943	0.335385	-0.000352944	6.11436e-05	82270	4.91524	100483	5.00209	0.0468477	1.40187	0	0	0	1
39.6833	0.190253	0.121312	0.848514	4.99711	0.379268	-0.00531588	6.01796e-05	69165	4.83989	100018	5.00008	0.0440442	1.37976	0	0	0	1
39.7	0.187457	0.124364	0.709386	5.68638	0.281245	-0.00493825	5.90454e-05	140093	5.14642	99554	4.99806	0.0412892	1.35376	0	32.2794	0	1
39.7167	0.183135	0.354466	0.826759	5.85823	0.240595	-0.00623908	5.78626e-05	157300	5.19673	99093	4.99604	0.0385878	1.32664	0	46.5803	0	1
39.7333	0.180033	0.169224	0.631631	4.98149	0.125483	-0.00357263	5.66555e-05	149358	5.17423	98635	4.99403	0.0359415	1.29897	0	9.21505	0	1
39.75	0.175559	0.322574	1.12284	4.89532	0.0653014	-0.00273723	5.47191e-05	170468	5.23164	98178	4.99201	0.0333679	1.25457	0	0	0	1
39.7667	0.16788	0.219882	0.846692	5.29544	0.144433	-0.00388547	5.3123e-05	129683	5.11288	97723	4.99	0.030876	1.21797	0	0	0	1
39.7833	0.165541	0.181582	0.702529	-4.74817	0.0313037	-0.00701735	5.26939e-05	92988	4.96843	97271	4.98798	0.0284308	1.20814	17.0456	0	29.2923	1
39.8	0.165186	0.105135	0.562638	-1.30545	0.0374983	-0.00587678	5.23377e-05	65399	4.81557	96820	4.98597	0.0260038	1.19997	8.19417	0	20.4064	1
39.8167	0.163305	0.096285	0.54558	-1.5848	-0.0464866	-0.00702502	5.07902e-05	75347	4.87707	96372	4.98395	0.0236207	1.16449	9.9854	0	22.8499	1
39.8333	0.155474	0.128481	0.594898	-1.83257	-0.110025	-0.0064948	4.9024e-05	101951	5.00839	95926	4.98194	0.0213143	1.12399	10.4655	0	25.6719	1
39.85	0.15222	0.16327	0.591879	-1.6238	-0.256113	-0.00321799	4.83274e-05	101269	5.00548	95482	4.97992	0.0190647	1.10802	9.46298	0	24.769	1
39.8667	0.151102	0.121461	0.454277	-1.45683	-0.182932	-0.00436624	4.81657e-05	94146	4.9738	95039	4.9779	0.016835	1.10432	8.88856	23.4442	23.6747	1
39.8833	0.151205	0.141602	0.438287	-1.42735	-0.176738	-0.00643001	4.66182e-05	108196	5.03421	94599	4.97589	0.0146448	1.06884	8.8178	38.9661	24.7323	1
39.9	0.141389	0.149689	0.444118	-1.34141	-0.368908	-0.00467908	4.47304e-05	108707	5.03626	94161	4.97387	0.0125339	1.02555	8.46141	39.4194	24.4328	1
39.9167	0.139356	0.131073	0.402646	-1.20709	-0.461132	-0.00216521	4.37907e-05	57569	4.76019	93725	4.97186	0.0104884	1.00401	6.39299	0	18.0041	1
39.9333	0.135492	0.0169366	0.337218	-0.677733	-0.489728	-0.00392381	4.26809e-05	46589	4.66828	93291	4.96984	0.00849029	0.978563	11.7004	0	20.5227	1
39.95	0.13239	0.100554	0.450166	-2.68423	-0.508863	-0.0056824	4.22517e-05	63583	4.80334	92859	4.96782	0.00652771	0.968725	13.9595	0	24.1441	1
39.9667	0.132798	0.0573717	0.381228	-1.28649	-0.489698	-0.004847	4.14336e-05	133079	5.12411	92429	4.96581	0.00459395	0.949967	9.81654	38.8681	27.4639	1
39.9833	0.127255	0.261076	0.584355	-1.45201	-0.409193	-0.00126502	4.00077e-05	209597	5.32139	92001	4.96379	0.00271204	0.917275	12.784	61.3934	34.8945	1
40	0.123849	0.215299	0.456519	-1.99245	-0.238357	-0.00302362	3.86791e-05	303199	5.48173	91575	4.96178	0.000893778	0.886812	12.2187	72.8768	38.8739	1
