# Supplementary material for: Thermodynamically controlled multiphase separation of heterogeneous liquid crystal colloids
Source: Nat Commun. 2023 Aug 29;14:5277. doi: 10.1038/s41467-023-41054-7 (PMC10465492; doi:10.1038/s41467-023-41054-7)
Supplement: Supplementary file 11 — Source Data [file 41467_2023_41054_MOESM11_ESM.zip › Source data/Supplementary Figure 7_The size-exclusion chromatography/10-11-2021/Han-16-P.xlsx]

## Sheet: Sample Details
Administrative Information
Export date	8. marraskuuta 2021 19:25:01
Culture name	fi-FI
Decimal separator	,
Workspace name	Leena
Workspace path	C:\ProgramData\Agilent Technologies\GPC\Workspaces\Leena\
File name	MDS_2_11_2021_Leena-0023.sample
Creation date	3. marraskuuta 2021 14:14:31
Created by	gpc-sec
Comments	Collected by Agilent GPC/SEC Software Version 1.1.3131.27789
Software version	Agilent GPC/SEC Software - 1.1.3131.27789
Sample Information
Sample name	Han-16
Information
Sample type	Sample
Injection date	3. marraskuuta 2021
Vial number	1
Injection number	1
Injection volume (µL)	100
Concentration (mg/mL)	1
dn/dc (mL/g)	0.1
UV extinction coefficient [(mg/mL)-¹][cm-¹]	1
Mark-Houwink K ((10e-5) dL/g)	14.1
Mark-Houwink Alpha	0.7
Mp	100000
Analysed	Yes
Instrument Conditions
Eluent
Refractive index (RIU)	1
Set flow rate (mL/min)	1
LS Wavelength (nm)	658
Set temperature (°C)	20
Actual temperature (°C)	0
Actual flow rate (mL/min)	0
Column information
Data origin	Collected by Agilent GPC/SEC Software Version 1.1.3131.27789
Instrument name
Collection Parameters
Collected by	gpc-sec
Number of channels	6
Run length (mins)	60.0167
Delay time (secs)	0
Sampling interval (secs)	1
Number of data points	3601
DLS Parameters
Viscosity (cP)	0.0089
Correlator run time (secs)	5
Collection fraction	0
Channel Information
Channel ID	Detector type	Detector name	Detector units	Channel Information
1	RI	RI	mV
2	LS 15°	LS 15°	mV
3	LS 90°	LS 90°	mV
4	VS DP	VS DP	mV
5	VS IP	VS IP	mV
6	UV 280nm	UV 280nm	mV

## Sheet: Raw Data
Collection Parameters
Collected by	gpc-sec
Number of channels	6
Run length (mins)	60.0167
Delay time (secs)	0
Sampling interval (secs)	1
Number of data points	3601
DLS Parameters
Viscosity (cP)	0.0089
Correlator run time (secs)	5
Collection fraction	0
Channel Information
Channel ID	Detector type	Detector name	Detector units	Channel Information
1	RI	RI	mV
2	LS 15°	LS 15°	mV
3	LS 90°	LS 90°	mV
4	VS DP	VS DP	mV
5	VS IP	VS IP	mV
6	UV 280nm	UV 280nm	mV
Raw Data
RT (mins)	Response Trace 1	Response Trace 2	Response Trace 3	Response Trace 4	Response Trace 5	Response Trace 6
0	-125.338	59.1955	89.2695	8.94127	486.746	47.8339
0.0166667	-125.34	59.2672	89.3481	8.51692	485.663	47.8353
0.0333333	-125.343	59.2146	89.3556	7.06322	479.765	47.8321
0.05	-125.352	59.1933	89.3029	9.11949	476.856	47.8306
0.0666667	-125.351	59.2513	89.3337	9.27147	475.704	47.8339
0.0833333	-125.35	59.2506	89.3429	9.35616	475.339	47.8387
0.1	-125.355	59.194	89.3066	9.51775	475.513	47.8371
0.116667	-125.355	59.2139	89.3099	9.34654	476.393	47.8391
0.133333	-125.358	59.2089	89.3838	8.81371	477.554	47.8426
0.15	-125.361	59.2121	89.3174	9.39018	478.784	47.8407
0.166667	-125.362	59.5925	89.6269	9.02123	479.896	47.8361
0.183333	-125.362	59.2175	89.353	9.48006	480.818	47.8375
0.2	-125.358	59.2193	89.3174	9.38469	481.589	47.8428
0.216667	-125.361	59.2745	89.3786	-0.155411	482.429	47.8381
0.233333	-125.36	59.1921	89.2776	2.17323	483.324	47.8368
0.25	-125.36	59.2611	89.387	-10.051	484.252	47.837
0.266667	-125.362	59.2229	89.3189	2.63329	484.814	47.8373
0.283333	-125.363	59.2159	89.2826	1.69106	484.946	47.8309
0.3	-125.363	59.2025	89.3018	-2.81014	485.451	47.8326
0.316667	-125.364	59.2089	89.3171	6.8438	485.835	47.8346
0.333333	-125.364	59.2301	89.3403	8.15804	486.081	47.8367
0.35	-125.363	59.2202	89.282	9.12727	486.333	47.8349
0.366667	-125.368	59.1991	89.2956	8.40309	486.55	47.8353
0.383333	-125.366	59.2251	89.3157	9.37401	486.812	47.8367
0.4	-125.37	59.2391	89.3363	9.21074	486.905	47.8333
0.416667	-125.368	59.25	89.3423	8.95378	487.033	47.8344
0.433333	-125.367	59.2146	89.2716	9.17793	487.023	47.8336
0.45	-125.372	59.2139	89.2777	9.10347	486.85	47.8297
0.466667	-125.375	59.1973	89.2989	9.19823	486.925	47.8318
0.483333	-125.378	59.2602	89.4137	8.48	486.837	47.83
0.5	-125.376	59.2426	89.3368	12.7666	486.596	47.8236
0.516667	-125.374	59.2123	89.3313	8.50075	486.763	47.8236
0.533333	-125.375	59.2699	89.4012	10.0756	486.753	47.8207
0.55	-125.379	59.2423	89.387	21.6604	486.704	47.8193
0.566667	-125.377	59.2333	89.3426	15.4156	486.72	47.8088
0.583333	-125.375	59.2254	89.3772	9.23698	486.703	47.8063
0.6	-125.375	59.2263	89.3449	0.202103	486.702	47.8014
0.616667	-125.372	59.2316	89.3458	8.23021	486.705	47.8002
0.633333	-125.361	59.2124	89.3128	8.66539	486.827	47.7944
0.65	-125.361	59.2712	89.3653	7.54173	486.963	47.7889
0.666667	-125.357	59.253	89.3546	9.02	486.877	47.7859
0.683333	-125.353	59.2138	89.3629	8.88832	487.026	47.7802
0.7	-125.353	59.1956	89.2925	26.9413	487.1	47.7691
0.716667	-125.353	59.2358	89.4018	7.02919	487.068	47.7615
0.733333	-125.348	59.2422	89.2846	8.79402	487.844	47.7505
0.75	-125.347	59.2165	89.3224	9.25423	488.374	47.7425
0.766667	-125.347	59.2057	89.2802	9.37935	488.603	47.73
0.783333	-125.346	59.2455	89.311	9.47243	488.502	47.7174
0.8	-125.347	59.1933	89.2869	9.58382	488.378	47.7052
0.816667	-125.346	59.2199	89.3565	9.34425	488.312	47.6948
0.833333	-125.353	59.2757	89.3781	15.2718	488.159	47.6771
0.85	-125.362	59.2771	89.4498	9.3824	488.052	47.6615
0.866667	-125.365	59.2173	89.3469	8.2737	487.718	47.6446
0.883333	-125.372	59.2474	89.3342	9.96117	487.389	47.6289
0.9	-125.376	59.2069	89.3246	8.45375	487.378	47.6086
0.916667	-125.379	59.2114	89.3357	10.0709	487.258	47.5921
0.933333	-125.39	59.2623	89.358	7.25929	487.093	47.5794
0.95	-125.403	59.2901	89.3568	9.01939	487.122	47.5608
0.966667	-125.421	59.2104	89.2904	9.17488	486.952	47.541
0.983333	-125.435	59.1836	89.2602	9.3943	486.911	47.5224
1	-125.444	59.1964	89.3047	9.56841	486.778	47.5005
1.01667	-125.46	59.199	89.2872	9.57848	486.764	47.4795
1.03333	-125.48	59.215	89.322	9.32518	486.708	47.4648
1.05	-125.501	59.2291	89.3368	9.85024	486.647	47.4488
1.06667	-125.523	59.2681	89.47	9.45396	486.647	47.4303
1.08333	-125.546	59.2295	89.3708	9.09859	486.773	47.413
1.1	-125.571	59.2201	89.3533	9.18633	486.652	47.3895
1.11667	-125.598	59.2297	89.3525	9.53972	486.905	47.3757
1.13333	-125.627	59.2233	89.3079	8.28331	486.973	47.3638
1.15	-125.665	59.2049	89.258	8.89366	487.131	47.3559
1.16667	-125.697	59.1998	89.2947	8.76427	487.212	47.3444
1.18333	-125.726	59.2313	89.3664	9.7007	487.209	47.3357
1.2	-125.76	59.2263	89.3394	9.11659	487.323	47.3223
1.21667	-125.8	59.2147	89.3321	9.53133	487.445	47.317
1.23333	-125.839	59.199	89.2774	9.69353	487.466	47.3141
1.25	-125.873	59.2083	89.3513	9.21364	487.483	47.3106
1.26667	-125.908	59.2472	89.3443	9.55223	487.349	47.3115
1.28333	-125.948	59.2095	89.3275	9.08608	487.305	47.3122
1.3	-125.983	59.2605	89.3841	9.5266	487.219	47.3135
1.31667	-126.018	59.2268	89.3374	9.46648	486.945	47.3127
1.33333	-126.053	59.2362	89.362	9.37401	487.013	47.3173
1.35	-126.083	59.2025	89.3278	9.4062	486.895	47.3309
1.36667	-126.109	59.2004	89.2814	9.45396	486.935	47.3405
1.38333	-126.135	59.1999	89.3078	9.40926	486.848	47.3431
1.4	-126.169	59.2661	89.4039	9.26674	486.943	47.3548
1.41667	-126.189	59.3279	89.4845	9.11354	486.903	47.3685
1.43333	-126.212	59.2385	89.3589	9.54323	486.922	47.3826
1.45	-126.231	59.2013	89.2684	8.51982	486.977	47.3978
1.46667	-126.248	59.3203	89.5278	9.86397	487.021	47.4131
1.48333	-126.266	59.2275	89.3447	8.90083	487.047	47.4259
1.5	-126.274	59.2191	89.3862	9.76448	487.098	47.4407
1.51667	-126.279	59.1988	89.3159	9.25118	487.093	47.4563
1.53333	-126.282	59.2376	89.3159	9.23698	487.002	47.4711
1.55	-126.279	59.2124	89.3096	9.78584	487.252	47.4848
1.56667	-126.274	59.2024	89.2866	9.25545	487.282	47.4995
1.58333	-126.266	59.2406	89.3174	9.50401	487.268	47.5196
1.6	-126.255	59.2367	89.4143	8.93654	487.282	47.5335
1.61667	-126.237	59.2139	89.3684	9.42284	487.129	47.552
1.63333	-126.218	59.3472	89.3702	9.56352	487.095	47.5723
1.65	-126.196	59.2034	89.2655	9.92119	487.049	47.5842
1.66667	-126.173	59.2124	89.3073	9.31923	487.2	47.6017
1.68333	-126.142	59.2095	89.2761	9.21364	487.27	47.6138
1.7	-126.111	59.2338	89.351	9.58687	487.258	47.6279
1.71667	-126.08	59.2284	89.3548	9.09752	487.373	47.6441
1.73333	-126.05	59.2455	89.3733	9.5678	487.451	47.6537
1.75	-126.013	59.2016	89.2637	9.99992	487.251	47.6659
1.76667	-125.977	59.1924	89.273	9.30794	487.387	47.6829
1.78333	-125.94	59.2242	89.3232	9.59877	487.285	47.6937
1.8	-125.901	59.2114	89.2928	9.16481	487.288	47.7021
1.81667	-125.859	59.258	89.3571	9.05815	487.268	47.7102
1.83333	-125.814	59.2216	89.3084	8.81203	487.151	47.7216
1.85	-125.767	59.21	89.2907	9.22142	487.189	47.7303
1.86667	-125.725	59.201	89.2722	9.53621	487.178	47.7419
1.88333	-125.685	59.2153	89.2989	9.18633	487.148	47.7497
1.9	-125.642	59.2538	89.4709	9.30367	486.964	47.7589
1.91667	-125.6	59.2048	89.2869	9.35494	486.73	47.7627
1.93333	-125.565	59.2202	89.3073	9.14391	486.942	47.767
1.95	-125.52	59.2452	89.3757	9.8127	486.982	47.7755
1.96667	-125.483	59.2294	89.3281	9.54216	486.781	47.7824
1.98333	-125.446	59.1935	89.2757	9.36745	487.008	47.7885
2	-125.407	59.2211	89.3093	8.82683	487.076	47.7921
2.01667	-125.371	59.2764	89.3795	8.834	487.091	47.794
2.03333	-125.338	59.2918	89.5281	9.0725	487.09	47.7982
2.05	-125.301	59.2782	89.4029	9.56535	487.232	47.8016
2.06667	-125.26	59.1825	89.2509	9.28581	487.519	47.8071
2.08333	-125.225	59.2226	89.3153	8.92342	487.498	47.8127
2.1	-125.195	59.2237	89.2924	9.77989	487.558	47.8159
2.11667	-125.165	59.2066	89.2808	9.81209	487.628	47.8179
2.13333	-125.129	59.1747	89.2414	9.63982	487.557	47.8217
2.15	-125.1	59.215	89.2954	9.39491	487.639	47.8219
2.16667	-125.074	59.3009	89.427	9.32045	487.513	47.8266
2.18333	-125.052	59.3621	89.5876	9.4796	487.331	47.8289
2.2	-125.028	59.2335	89.3304	9.08913	487.379	47.8317
2.21667	-125.002	59.2139	89.3102	8.98476	487.339	47.8342
2.23333	-124.975	59.1979	89.2951	8.59016	487.36	47.8361
2.25	-124.951	59.2075	89.2953	9.63326	487.375	47.8382
2.26667	-124.931	59.1883	89.2635	8.97057	487.31	47.8373
2.28333	-124.912	59.2115	89.3012	8.90022	487.309	47.8388
2.3	-124.891	59.2329	89.3144	9.46159	487.306	47.839
2.31667	-124.875	59.3435	89.5991	8.81798	487.359	47.8422
2.33333	-124.857	59.2561	89.3787	9.18984	487.363	47.8428
2.35	-124.841	59.2507	89.391	9.17198	487.136	47.8443
2.36667	-124.822	59.2916	89.4204	9.50874	487.189	47.8445
2.38333	-124.807	59.2783	89.3508	9.27803	487.27	47.8474
2.4	-124.795	59.3002	89.4146	9.55757	487.244	47.8466
2.41667	-124.782	59.3914	89.5338	9.85619	487.347	47.8439
2.43333	-124.773	59.2226	89.3163	9.21547	487.389	47.8448
2.45	-124.757	59.2904	89.3646	9.57665	487.352	47.8487
2.46667	-124.745	59.2106	89.3133	9.51881	487.305	47.8503
2.48333	-124.735	59.2138	89.2912	9.62608	487.165	47.8497
2.5	-124.728	59.2104	89.2786	9.48906	487.198	47.8503
2.51667	-124.719	59.2266	89.2963	9.19579	487.211	47.8481
2.53333	-124.71	59.2117	89.3092	9.14879	487.224	47.849
2.55	-124.7	59.215	89.2934	9.33174	487.161	47.8463
2.56667	-124.696	59.2504	89.3565	9.41872	486.931	47.8451
2.58333	-124.683	59.2802	89.4364	9.2376	487.067	47.8468
2.6	-124.674	59.2117	89.3035	9.92363	487.071	47.8481
2.61667	-124.671	59.2591	89.3511	9.71855	487.048	47.8477
2.63333	-124.662	59.2789	89.443	9.53789	487.24	47.8445
2.65	-124.658	59.241	89.3957	9.27513	487.17	47.8455
2.66667	-124.653	59.2129	89.2945	9.41872	487.117	47.8429
2.68333	-124.649	59.2219	89.3334	9.51057	487.099	47.8481
2.7	-124.647	59.2243	89.3548	9.35799	487.184	47.8481
2.71667	-124.642	59.1966	89.2741	9.60045	487.275	47.8483
2.73333	-124.638	59.2184	89.298	9.35371	487.404	47.8465
2.75	-124.631	59.2323	89.286	9.05815	487.558	47.8471
2.76667	-124.624	59.2815	89.405	9.27925	487.701	47.8457
2.78333	-124.62	59.2651	89.3887	9.09325	487.633	47.8474
2.8	-124.614	59.2481	89.3591	9.72862	487.872	47.8486
2.81667	-124.603	59.2341	89.3028	9.35082	487.877	47.8516
2.83333	-124.599	59.2982	89.4166	9.78417	487.859	47.851
2.85	-124.598	59.2378	89.3661	9.09325	487.857	47.8495
2.86667	-124.595	59.241	89.3229	9.2823	487.716	47.8478
2.88333	-124.591	59.2674	89.4134	9.43184	487.462	47.8457
2.9	-124.588	59.2408	89.3179	9.10881	487.501	47.8478
2.91667	-124.586	59.2268	89.3563	9.73106	487.653	47.8477
2.93333	-124.581	59.2074	89.2905	9.48555	487.576	47.849
2.95	-124.578	59.2292	89.2915	9.39491	487.564	47.8524
2.96667	-124.575	59.2229	89.2892	9.55879	487.614	47.8489
2.98333	-124.573	59.2173	89.3121	8.86086	487.646	47.848
3	-124.569	59.2809	89.3768	9.65477	487.419	47.8434
3.01667	-124.566	59.2172	89.3342	9.39781	487.56	47.8451
3.03333	-124.571	59.2063	89.2994	9.1642	487.399	47.8431
3.05	-124.571	59.199	89.2767	9.79775	487.19	47.8487
3.06667	-124.571	59.2538	89.3646	9.45808	487.189	47.8475
3.08333	-124.569	59.2561	89.37	9.02885	487.098	47.8497
3.1	-124.57	59.2435	89.3929	9.72038	487.026	47.8487
3.11667	-124.567	59.302	89.4082	9.24294	487.056	47.8417
3.13333	-124.564	59.2132	89.3436	9.72267	487.042	47.8448
3.15	-124.564	59.215	89.3379	9.62853	487.058	47.844
3.16667	-124.564	59.1935	89.2738	9.50508	487.058	47.8451
3.18333	-124.564	59.2593	89.3565	9.74007	487.205	47.8461
3.2	-124.562	59.2156	89.2876	9.36394	487.125	47.8428
3.21667	-124.56	59.2361	89.3737	9.37218	487.067	47.8419
3.23333	-124.558	59.2092	89.3162	9.25011	487.339	47.8451
3.25	-124.56	59.3369	89.6066	9.94026	487.433	47.842
3.26667	-124.561	59.2176	89.3423	9.35143	487.391	47.8399
3.28333	-124.562	59.2136	89.293	9.84612	487.557	47.8385
3.3	-124.564	59.2274	89.3127	9.62563	487.689	47.8384
3.31667	-124.565	59.2799	89.3453	9.23637	487.791	47.8397
3.33333	-124.56	59.2336	89.3617	9.67918	487.705	47.8408
3.35	-124.561	59.2106	89.3057	9.46938	487.712	47.8432
3.36667	-124.561	59.2448	89.3633	8.83705	487.538	47.8414
3.38333	-124.561	59.2335	89.3533	9.25667	487.341	47.8428
3.4	-124.561	59.2565	89.358	9.3824	487.172	47.8382
3.41667	-124.562	59.2255	89.318	9.00444	487.121	47.8378
3.43333	-124.566	59.2031	89.2718	9.14269	486.999	47.8397
3.45	-124.563	59.212	89.2844	9.33113	487.171	47.84
3.46667	-124.56	59.3316	89.5599	9.39964	487.248	47.8365
3.48333	-124.562	59.2081	89.2663	9.42345	487.416	47.839
3.5	-124.558	59.2548	89.3539	11.4834	487.504	47.8388
3.51667	-124.559	59.2817	89.3575	9.132	487.454	47.8397
3.53333	-124.56	59.2161	89.3043	8.76488	487.313	47.8439
3.55	-124.562	59.1915	89.2629	9.72099	487.299	47.8432
3.56667	-124.566	59.2092	89.2941	9.68941	487.27	47.8394
3.58333	-124.565	59.3604	89.7486	8.82744	487.176	47.8378
3.6	-124.567	59.251	89.3819	9.96834	487.118	47.8371
3.61667	-124.569	59.2243	89.2782	9.66194	487.374	47.837
3.63333	-124.573	59.23	89.3075	9.29771	487.487	47.8378
3.65	-124.569	59.2295	89.3201	9.53026	487.361	47.8405
3.66667	-124.566	59.3882	89.4315	8.71834	487.517	47.8394
3.68333	-124.567	59.202	89.2991	9.25362	487.547	47.8422
3.7	-124.568	59.2219	89.3156	9.58855	487.534	47.8423
3.71667	-124.569	59.2359	89.3046	9.35021	487.548	47.8414
3.73333	-124.572	59.2291	89.3308	9.25545	487.673	47.8416
3.75	-124.57	59.2495	89.3974	9.32457	487.784	47.8407
3.76667	-124.572	59.2481	89.3761	9.10759	487.749	47.8411
3.78333	-124.578	59.2764	89.4695	9.44145	487.761	47.8391
3.8	-124.576	59.316	89.3708	9.41811	487.66	47.8376
3.81667	-124.573	59.2278	89.3261	8.78029	487.642	47.8367
3.83333	-124.577	59.2028	89.2559	8.95256	487.671	47.839
3.85	-124.578	59.2783	89.367	9.0403	487.554	47.8387
3.86667	-124.581	59.235	89.3295	9.22325	487.385	47.8355
3.88333	-124.583	59.25	89.3501	9.04137	487.469	47.84
3.9	-124.585	59.4042	89.4729	9.36806	487.368	47.8356
3.91667	-124.584	59.2646	89.3839	8.95912	487.484	47.8352
3.93333	-124.59	59.204	89.2858	9.12483	487.569	47.8375
3.95	-124.585	59.2745	89.3464	9.06532	487.711	47.8359
3.96667	-124.585	59.2266	89.324	9.50279	487.769	47.8352
3.98333	-124.585	59.2225	89.3031	9.14101	487.658	47.8384
4	-124.582	59.2185	89.3139	8.99788	487.682	47.8396
4.01667	-124.584	59.2718	89.448	9.10515	487.451	47.8379
4.03333	-124.586	59.2121	89.2687	9.27513	487.075	47.8379
4.05	-124.593	59.2265	89.3342	9.2083	487.209	47.8342
4.06667	-124.598	59.2503	89.3542	9.0725	487.221	47.8336
4.08333	-124.593	59.2071	89.2808	10.0648	487.018	47.8365
4.1	-124.598	59.2452	89.37	8.92281	487.137	47.8373
4.11667	-124.598	59.2289	89.3693	8.92815	487.034	47.8371
4.13333	-124.593	59.203	89.2878	9.49623	486.963	47.8381
4.15	-124.595	59.2861	89.4233	9.18984	486.977	47.8375
4.16667	-124.598	59.2234	89.3241	9.66911	487.013	47.8352
4.18333	-124.598	59.2085	89.2825	9.39018	487.047	47.8394
4.2	-124.6	59.2191	89.3319	9.1935	487.007	47.8385
4.21667	-124.6	59.2175	89.2722	8.75526	487.051	47.8396
4.23333	-124.606	59.2303	89.3169	9.81987	487.015	47.8397
4.25	-124.61	59.2724	89.3899	9.47472	486.786	47.8397
4.26667	-124.615	59.2187	89.3259	9.28169	486.937	47.8405
4.28333	-124.611	59.2658	89.3662	9.13323	487.015	47.8419
4.3	-124.614	59.2439	89.3217	8.82927	486.942	47.8419
4.31667	-124.617	59.2292	89.2895	11.7731	486.952	47.8423
4.33333	-124.62	59.181	89.2426	9.21425	487.021	47.8414
4.35	-124.619	59.219	89.3023	9.47716	487.002	47.8404
4.36667	-124.62	59.235	89.347	9.21669	486.99	47.84
4.38333	-124.623	59.2303	89.2974	9.96651	487.154	47.8446
4.4	-124.619	59.2521	89.4157	9.14635	487.294	47.8431
4.41667	-124.615	59.2139	89.2857	10.2354	487.196	47.8439
4.43333	-124.613	59.2297	89.3435	9.24889	487.278	47.844
4.45	-124.617	59.242	89.343	9.1201	487.299	47.8436
4.46667	-124.613	59.2448	89.3162	9.35555	487.185	47.8439
4.48333	-124.609	59.2222	89.3356	9.88487	487.333	47.8449
4.5	-124.604	59.2707	89.4515	9.30306	487.427	47.8437
4.51667	-124.61	59.2112	89.3	9.07478	487.527	47.8461
4.53333	-124.614	59.2295	89.3925	9.23332	487.411	47.8463
4.55	-124.613	59.2941	89.435	9.30306	487.375	47.8437
4.56667	-124.611	59.2176	89.2875	9.39903	487.184	47.8465
4.58333	-124.613	59.2611	89.3516	9.40559	487.156	47.8451
4.6	-124.618	59.2413	89.3272	9.30901	487.089	47.8452
4.61667	-124.621	59.2902	89.448	9.35906	486.978	47.8454
4.63333	-124.618	59.2635	89.3951	9.7126	486.986	47.848
4.65	-124.62	59.2176	89.3398	9.18266	486.961	47.8465
4.66667	-124.623	59.1879	89.2675	9.57787	486.814	47.8487
4.68333	-124.628	59.2286	89.3125	9.18144	486.56	47.8487
4.7	-124.628	59.201	89.287	9.25713	486.857	47.844
4.71667	-124.629	59.2115	89.3098	9.8365	486.863	47.8457
4.73333	-124.631	59.2385	89.3606	9.3853	486.702	47.8448
4.75	-124.631	59.2832	89.4834	9.00978	486.607	47.8439
4.76667	-124.632	59.2886	89.336	9.54689	486.609	47.8445
4.78333	-124.631	59.2796	89.4152	9.2376	486.754	47.8448
4.8	-124.632	59.1966	89.2623	9.42055	486.65	47.8443
4.81667	-124.632	59.2071	89.2594	9.5266	486.635	47.8434
4.83333	-124.638	59.4233	89.8568	9.80553	486.679	47.8432
4.85	-124.637	59.4004	89.5145	9.8539	486.738	47.8387
4.86667	-124.642	59.2031	89.2422	9.43962	487.019	47.8437
4.88333	-124.644	59.2359	89.3781	9.21074	487.204	47.844
4.9	-124.642	59.2144	89.3012	9.73885	487.102	47.8451
4.91667	-124.64	59.2022	89.2852	9.4944	487.348	47.8455
4.93333	-124.64	59.2129	89.2725	9.12972	487.467	47.8437
4.95	-124.643	59.2315	89.329	8.93242	487.539	47.8408
4.96667	-124.647	59.2139	89.3005	9.067	487.661	47.8442
4.98333	-124.65	59.1787	89.2411	9.43901	487.589	47.8458
5	-124.651	59.2037	89.2748	8.93654	487.458	47.8452
5.01667	-124.648	59.2347	89.3578	9.5945	487.339	47.8451
5.03333	-124.65	59.2172	89.3151	8.82271	487.318	47.8443
5.05	-124.654	59.2136	89.3098	9.73946	487.225	47.8422
5.06667	-124.65	59.201	89.2777	9.20647	487.12	47.8451
5.08333	-124.648	59.2109	89.2963	9.25545	487.183	47.8432
5.1	-124.647	59.2074	89.291	9.69704	487.231	47.8465
5.11667	-124.651	59.2155	89.3121	9.02657	487.028	47.8477
5.13333	-124.655	59.2091	89.2971	9.53194	487.252	47.8463
5.15	-124.654	59.2155	89.3292	8.93776	487.285	47.8455
5.16667	-124.653	59.2228	89.3388	8.84117	487.268	47.85
5.18333	-124.652	59.2925	89.4062	9.62608	487.241	47.8452
5.2	-124.655	59.2397	89.3237	9.28764	487.206	47.8503
5.21667	-124.657	59.2193	89.3407	9.82994	487.207	47.846
5.23333	-124.656	59.1871	89.2584	9.23927	487.208	47.8478
5.25	-124.654	59.1883	89.2571	9.5475	487.223	47.8432
5.26667	-124.649	59.2257	89.3259	9.13628	487.265	47.8445
5.28333	-124.651	59.2503	89.4415	9.38835	487.198	47.8434
5.3	-124.655	59.2492	89.3682	9.59099	487.27	47.8387
5.31667	-124.658	59.24	89.2959	9.34898	487.268	47.8413
5.33333	-124.656	59.324	89.5457	9.21364	487.061	47.8387
5.35	-124.655	59.2196	89.3137	9.94438	487.295	47.8423
5.36667	-124.656	59.1853	89.2524	9.18861	487.315	47.841
5.38333	-124.656	59.2663	89.4067	9.32579	487.364	47.8422
5.4	-124.656	59.219	89.318	9.6357	487.319	47.8385
5.41667	-124.659	59.2147	89.3179	9.26018	487.294	47.8404
5.43333	-124.665	59.2155	89.2823	9.61311	487.211	47.8419
5.45	-124.664	59.1993	89.2942	9.23454	487.317	47.8396
5.46667	-124.666	59.2143	89.3699	9.38362	487.41	47.8355
5.48333	-124.667	59.2445	89.3882	9.60228	487.454	47.842
5.5	-124.664	59.2321	89.3726	8.84361	487.421	47.8387
5.51667	-124.663	59.2658	89.3543	9.35082	487.572	47.8402
5.53333	-124.665	59.2774	89.4512	9.43718	487.637	47.8405
5.55	-124.664	59.3476	89.4872	8.96034	487.514	47.8405
5.56667	-124.667	59.2126	89.3328	9.38713	487.502	47.8407
5.58333	-124.664	59.2219	89.3357	8.84651	487.428	47.8368
5.6	-124.663	59.2327	89.3473	5.9771	487.398	47.8368
5.61667	-124.671	59.2001	89.2829	9.54872	487.397	47.8371
5.63333	-124.673	59.2477	89.3189	9.25011	487.54	47.8379
5.65	-124.674	59.2014	89.2474	9.1851	487.463	47.8384
5.66667	-124.676	59.2405	89.2948	9.36394	487.259	47.8379
5.68333	-124.677	59.2693	89.3821	9.79179	487.25	47.8394
5.7	-124.677	59.2307	89.3365	9.55818	487.162	47.8379
5.71667	-124.682	59.2643	89.3368	9.18922	487.066	47.8375
5.73333	-124.688	59.2182	89.3003	8.95622	487.28	47.8387
5.75	-124.688	59.2271	89.2706	9.43184	487.423	47.8347
5.76667	-124.687	59.2834	89.4853	9.11766	487.286	47.8378
5.78333	-124.69	59.2193	89.3368	9.75258	487.49	47.8362
5.8	-124.69	59.2434	89.3246	9.92058	487.46	47.8376
5.81667	-124.689	59.1813	89.2544	9.29894	487.51	47.8361
5.83333	-124.694	59.2294	89.3197	9.2054	487.498	47.8349
5.85	-124.696	59.2153	89.3484	9.1732	487.457	47.8349
5.86667	-124.694	59.2638	89.4064	9.7924	487.419	47.837
5.88333	-124.698	59.2222	89.2861	9.19396	487.191	47.8391
5.9	-124.701	59.2341	89.3267	9.4825	487.216	47.8378
5.91667	-124.703	59.232	89.3389	9.50996	487.245	47.8417
5.93333	-124.701	59.2698	89.41	9.90807	487.142	47.8407
5.95	-124.704	59.2674	89.3308	9.59572	487.257	47.8429
5.96667	-124.708	59.609	89.5315	8.96751	487.32	47.8387
5.98333	-124.711	59.2631	89.3217	9.56719	487.266	47.8371
6	-124.713	59.208	89.262	9.37157	487.449	47.8349
6.01667	-124.71	59.2117	89.2606	9.22676	487.543	47.8385
6.03333	-124.712	59.2159	89.2754	9.51531	487.479	47.8394
6.05	-124.708	59.2008	89.2751	9.72099	487.412	47.8387
6.06667	-124.71	59.255	89.2997	9.43428	487.403	47.8414
6.08333	-124.714	59.2216	89.3182	9.15047	487.27	47.8376
6.1	-124.712	59.2085	89.2876	9.36562	487.123	47.8382
6.11667	-124.714	59.2689	89.4183	9.03847	487.061	47.8391
6.13333	-124.72	59.2724	89.3969	9.89433	486.999	47.8346
6.15	-124.722	59.2608	89.372	9.52477	486.833	47.8306
6.16667	-124.725	59.2443	89.3288	9.46999	486.963	47.8329
6.18333	-124.719	59.2844	89.3418	9.35967	487.028	47.8367
6.2	-124.721	59.2179	89.3046	9.47899	487.177	47.8402
6.21667	-124.721	59.2197	89.3438	9.28047	487.28	47.8349
6.23333	-124.725	59.2254	89.3749	8.86086	487.281	47.8371
6.25	-124.725	59.2387	89.3595	9.10759	487.259	47.8344
6.26667	-124.726	59.2487	89.3919	9.97597	487.38	47.8304
6.28333	-124.73	59.2211	89.2675	9.79836	487.488	47.8272
6.3	-124.733	59.2431	89.3447	8.69453	487.547	47.8274
6.31667	-124.733	59.2672	89.3899	9.91341	487.471	47.8309
6.33333	-124.733	59.2326	89.3395	9.57726	487.435	47.8355
6.35	-124.734	59.1978	89.2643	9.72206	487.398	47.833
6.36667	-124.734	59.2571	89.3806	9.12422	487.216	47.8271
6.38333	-124.734	59.219	89.3198	9.37874	487.418	47.8292
6.4	-124.73	59.228	89.2892	9.56413	487.469	47.8318
6.41667	-124.735	59.2844	89.54	9.3615	487.471	47.8309
6.43333	-124.738	59.3137	89.4679	9.06166	487.511	47.8292
6.45	-124.739	59.2324	89.3353	9.42528	487.523	47.8283
6.46667	-124.741	59.2414	89.3188	10.1447	487.502	47.8259
6.48333	-124.74	59.271	89.3411	9.55528	487.556	47.8289
6.5	-124.741	59.2547	89.3163	9.68102	487.541	47.8312
6.51667	-124.744	59.2298	89.3156	9.4294	487.552	47.8298
6.53333	-124.747	59.197	89.287	9.61906	487.404	47.8242
6.55	-124.751	59.2168	89.3366	9.15947	487.323	47.8234
6.56667	-124.75	59.2353	89.3795	9.4265	487.197	47.8211
6.58333	-124.747	59.2129	89.3066	9.88014	487.059	47.8265
6.6	-124.745	59.2258	89.3052	9.98192	487.146	47.8237
6.61667	-124.747	59.2178	89.3363	9.52309	487.13	47.8217
6.63333	-124.757	59.2443	89.3774	10.0285	487.116	47.8208
6.65	-124.758	59.1891	89.2451	9.48067	487.271	47.8225
6.66667	-124.754	59.2233	89.3267	9.44557	487.392	47.8249
6.68333	-124.755	59.2608	89.36	9.47838	487.523	47.8263
6.7	-124.756	59.2434	89.3574	8.62358	487.526	47.828
6.71667	-124.761	59.2687	89.4325	0.665207	487.621	47.8248
6.73333	-124.764	59.2179	89.3	9.37767	487.654	47.8272
6.75	-124.758	59.2345	89.2944	8.53188	487.516	47.8252
6.76667	-124.763	59.2271	89.3569	9.1523	487.336	47.8243
6.78333	-124.762	59.2118	89.3319	9.04198	487.228	47.824
6.8	-124.766	59.2382	89.3931	9.66606	486.984	47.8219
6.81667	-124.769	59.2301	89.3481	9.29421	487.02	47.8216
6.83333	-124.775	59.2509	89.3513	8.98369	487.05	47.8225
6.85	-124.775	59.232	89.3523	9.35432	487.125	47.8222
6.86667	-124.777	59.199	89.2715	9.17976	487.119	47.8214
6.88333	-124.781	59.2884	89.3482	9.1732	487.158	47.8199
6.9	-124.782	59.2158	89.2907	8.45726	487.173	47.8208
6.91667	-124.78	59.2335	89.3813	9.17198	487.106	47.8181
6.93333	-124.782	59.1985	89.2915	9.11232	487.198	47.815
6.95	-124.781	59.2175	89.3246	8.88405	487.289	47.8147
6.96667	-124.782	59.2579	89.4068	8.98659	487.324	47.8109
6.98333	-124.786	59.2228	89.3116	9.51469	487.455	47.8114
7	-124.783	59.2541	89.32	9.19228	487.517	47.814
7.01667	-124.784	59.4807	89.5739	8.81249	487.387	47.8143
7.03333	-124.789	59.4268	89.3733	8.769	487.524	47.8173
7.05	-124.789	59.2042	89.2457	9.20418	487.473	47.815
7.06667	-124.792	59.2666	89.4526	9.25362	487.42	47.8176
7.08333	-124.792	59.2248	89.3511	9.71077	487.368	47.8164
7.1	-124.796	59.2167	89.3346	9.01283	487.435	47.8175
7.11667	-124.799	59.3478	89.4726	9.51653	487.492	47.815
7.13333	-124.796	59.2495	89.3867	9.80492	487.514	47.8144
7.15	-124.791	59.2605	89.4408	8.91808	487.538	47.8112
7.16667	-124.794	59.2843	89.4091	9.31145	487.457	47.8138
7.18333	-124.793	59.241	89.3266	9.30183	487.207	47.8121
7.2	-124.795	59.2233	89.3147	9.5475	487.158	47.8117
7.21667	-124.8	59.24	89.3514	9.28276	487.192	47.8115
7.23333	-124.801	59.208	89.2869	9.36028	486.923	47.8127
7.25	-124.804	59.3093	89.3664	9.3055	487.163	47.8141
7.26667	-124.806	59.2043	89.3118	9.2823	487.242	47.8117
7.28333	-124.804	59.2204	89.3237	9.21547	487.21	47.8114
7.3	-124.8	59.2983	89.4834	9.83772	487.216	47.8091
7.31667	-124.804	59.1917	89.2683	8.94493	487.235	47.8103
7.33333	-124.811	59.2371	89.3038	9.32808	487.197	47.81
7.35	-124.808	59.2388	89.2875	9.57604	487.072	47.8097
7.36667	-124.809	59.2118	89.3127	9.19167	487.185	47.8112
7.38333	-124.809	59.212	89.2771	9.10103	487.116	47.8124
7.4	-124.811	59.2571	89.2983	9.24355	487.109	47.8107
7.41667	-124.815	59.239	89.3295	9.76509	487.328	47.8109
7.43333	-124.817	59.2187	89.3385	9.21852	487.397	47.8092
7.45	-124.815	59.2077	89.3206	9.80431	487.301	47.8046
7.46667	-124.816	59.2214	89.3421	9.24645	487.544	47.8036
7.48333	-124.813	59.2423	89.3594	9.22325	487.526	47.8051
7.5	-124.816	59.2515	89.3765	9.58565	487.538	47.8019
7.51667	-124.813	59.2025	89.266	9.32335	487.571	47.7984
7.53333	-124.81	59.2133	89.3017	9.18739	487.437	47.7993
7.55	-124.815	59.1967	89.269	9.06288	487.36	47.8004
7.56667	-124.82	59.2513	89.3255	9.47655	487.258	47.803
7.58333	-124.823	59.2875	89.3675	9.00032	487.422	47.806
7.6	-124.823	59.2706	89.427	9.19228	487.422	47.8063
7.61667	-124.832	59.2069	89.2899	8.90129	487.249	47.8082
7.63333	-124.832	59.2136	89.2785	9.63097	487.481	47.806
7.65	-124.837	59.2234	89.2895	9.06105	487.499	47.806
7.66667	-124.84	59.2234	89.3121	9.26079	487.257	47.806
7.68333	-124.839	59.2117	89.2931	9.21898	487.344	47.8112
7.7	-124.839	59.2115	89.2757	9.21547	487.369	47.8048
7.71667	-124.836	59.2133	89.2918	9.67033	487.416	47.8062
7.73333	-124.84	59.2472	89.416	8.95973	487.35	47.8051
7.75	-124.843	59.4555	89.5538	9.20479	487.322	47.8071
7.76667	-124.848	59.2603	89.3658	8.95744	487.283	47.8046
7.78333	-124.846	59.2895	89.3931	9.7477	487.24	47.8059
7.8	-124.847	59.2928	89.4502	9.4146	487.356	47.8063
7.81667	-124.846	59.2255	89.3079	9.55818	487.443	47.8106
7.83333	-124.845	59.2188	89.2956	9.00978	487.362	47.8094
7.85	-124.848	59.2555	89.3511	8.86147	487.445	47.808
7.86667	-124.844	59.2892	89.3761	9.8246	487.452	47.81
7.88333	-124.843	59.2117	89.3028	9.34898	487.398	47.8114
7.9	-124.851	59.2391	89.3639	9.20235	487.547	47.8074
7.91667	-124.851	59.258	89.3284	9.21608	487.488	47.8095
7.93333	-124.848	59.2156	89.2942	9.45686	487.443	47.8072
7.95	-124.848	59.2036	89.2582	9.97002	487.482	47.8086
7.96667	-124.846	59.2756	89.3981	9.70192	487.403	47.812
7.98333	-124.844	59.255	89.282	9.51347	487.375	47.8127
8	-124.84	59.211	89.2724	9.00505	487.357	47.8164
8.01667	-124.836	59.2777	89.3635	9.33891	487.371	47.8199
8.03333	-124.838	59.2182	89.2844	9.19228	487.362	47.8181
8.05	-124.839	59.2178	89.2849	9.68575	487.177	47.8149
8.06667	-124.841	59.2248	89.3182	9.34609	487.269	47.8149
8.08333	-124.845	59.2228	89.3232	9.55818	487.38	47.8132
8.1	-124.841	59.2498	89.3102	9.38423	487.343	47.8164
8.11667	-124.84	59.2358	89.3258	9.39308	487.497	47.8179
8.13333	-124.84	59.3061	89.4321	9.56474	487.436	47.8202
8.15	-124.838	59.235	89.3757	9.34486	487.378	47.8202
8.16667	-124.841	59.2327	89.2873	9.1964	487.284	47.8188
8.18333	-124.842	59.2066	89.2905	8.93776	487.284	47.8231
8.2	-124.84	59.2735	89.4001	9.59038	487.484	47.8214
8.21667	-124.834	59.2864	89.4567	9.42711	487.416	47.8262
8.23333	-124.836	59.2304	89.3293	9.22325	487.446	47.8269
8.25	-124.84	59.248	89.3162	9.19823	487.549	47.8255
8.26667	-124.84	59.2782	89.3499	9.39781	487.52	47.8252
8.28333	-124.838	59.2283	89.3316	9.88899	487.439	47.8243
8.3	-124.836	59.2313	89.2968	8.89595	487.275	47.8225
8.31667	-124.842	59.28	89.365	9.7686	486.973	47.8239
8.33333	-124.837	59.2466	89.3476	9.50157	486.959	47.8243
8.35	-124.837	59.2037	89.2948	9.50462	486.96	47.8243
8.36667	-124.836	59.2442	89.3084	9.32457	486.898	47.8272
8.38333	-124.836	59.2429	89.3606	9.17976	486.852	47.8262
8.4	-124.834	59.2132	89.2654	9.19518	486.983	47.8263
8.41667	-124.831	59.2468	89.3406	9.26018	487.195	47.8303
8.43333	-124.83	59.2558	89.3839	8.89839	487.198	47.8303
8.45	-124.835	59.2568	89.3859	9.29237	487.194	47.832
8.46667	-124.834	59.2223	89.2982	9.43657	487.278	47.8303
8.48333	-124.83	59.2373	89.3354	9.09035	487.203	47.8301
8.5	-124.835	59.2617	89.3943	9.5356	487.45	47.8329
8.51667	-124.837	59.222	89.3151	8.93654	487.483	47.8332
8.53333	-124.836	59.2242	89.3035	9.78111	487.475	47.831
8.55	-124.83	59.2132	89.298	9.14986	487.454	47.8342
8.56667	-124.828	59.2695	89.4036	9.35494	487.464	47.8353
8.58333	-124.827	59.1894	89.269	9.24828	487.363	47.8353
8.6	-124.827	59.2045	89.2942	9.06166	487.272	47.8359
8.61667	-124.824	59.2271	89.3317	9.80675	487.252	47.8358
8.63333	-124.822	59.2422	89.325	9.65828	487.253	47.8333
8.65	-124.819	59.2487	89.3276	9.26262	487.226	47.8358
8.66667	-124.819	59.2176	89.3436	9.54033	487.245	47.8336
8.68333	-124.821	59.2358	89.3525	9.1964	487.218	47.8318
8.7	-124.817	59.212	89.2663	9.36745	487.115	47.8307
8.71667	-124.816	59.2176	89.2921	9.36516	487.283	47.8313
8.73333	-124.815	59.2391	89.3429	9.58626	487.363	47.8349
8.75	-124.812	59.2481	89.3508	9.1111	487.339	47.8382
8.76667	-124.812	59.2448	89.3639	9.14635	487.303	47.8371
8.78333	-124.808	59.2173	89.282	8.8102	487.313	47.839
8.8	-124.804	59.1914	89.2545	8.80653	487.184	47.8361
8.81667	-124.8	59.2725	89.4076	9.22859	487.121	47.8393
8.83333	-124.799	59.3581	89.7887	9.27391	487.125	47.8376
8.85	-124.799	59.2303	89.2921	9.17915	487.165	47.839
8.86667	-124.798	59.2414	89.3021	9.29176	487.121	47.841
8.88333	-124.794	59.1999	89.2233	9.11598	487.248	47.8426
8.9	-124.791	59.2486	89.3115	9.28581	487.206	47.8378
8.91667	-124.79	59.2036	89.2724	9.27803	486.995	47.839
8.93333	-124.788	59.2535	89.3589	10.171	487.139	47.841
8.95	-124.785	59.217	89.3055	9.61784	487.219	47.8408
8.96667	-124.79	59.2228	89.3023	9.77211	487.251	47.8413
8.98333	-124.794	59.2446	89.3771	9.92592	487.256	47.8411
9	-124.789	59.2228	89.3514	9.57909	487.356	47.8402
9.01667	-124.787	59.2091	89.2844	9.1761	487.525	47.8428
9.03333	-124.782	59.2178	89.2803	9.81865	487.506	47.8425
9.05	-124.782	59.1995	89.2884	9.58138	487.592	47.8413
9.06667	-124.781	59.2408	89.3491	9.75197	487.553	47.8414
9.08333	-124.778	59.2246	89.2831	10.0262	487.503	47.8434
9.1	-124.78	59.2867	89.3398	8.73329	487.587	47.8391
9.11667	-124.775	59.5435	89.5051	9.35738	487.57	47.8384
9.13333	-124.776	59.2378	89.338	9.15352	487.237	47.8387
9.15	-124.776	59.2435	89.3443	8.99254	487.394	47.84
9.16667	-124.775	59.2199	89.2844	9.21669	487.229	47.8455
9.18333	-124.779	59.2092	89.2753	9.62318	487.31	47.8451
9.2	-124.78	59.2275	89.3061	9.17732	487.353	47.8458
9.21667	-124.783	59.2292	89.3252	9.41216	487.432	47.8448
9.23333	-124.785	59.219	89.2942	9.18449	487.457	47.8439
9.25	-124.785	59.1984	89.2655	9.77333	487.432	47.84
9.26667	-124.784	59.1927	89.2274	8.76015	487.475	47.8394
9.28333	-124.779	59.2037	89.2678	8.97163	487.451	47.8388
9.3	-124.782	59.2201	89.3258	8.82271	487.354	47.8411
9.31667	-124.781	59.4965	89.6792	9.75365	487.406	47.8432
9.33333	-124.782	59.4393	89.3504	9.49257	487.34	47.837
9.35	-124.778	59.2028	89.2609	9.39674	487.058	47.8371
9.36667	-124.773	59.2208	89.2895	8.834	487.274	47.8397
9.38333	-124.779	59.2034	89.2753	10.1244	487.25	47.8443
9.4	-124.778	59.2143	89.3082	8.2946	487.368	47.8449
9.41667	-124.78	59.2666	89.4285	8.77144	487.297	47.8442
9.43333	-124.782	59.3	89.4335	9.16542	487.292	47.8439
9.45	-124.778	59.2077	89.2663	9.17015	487.296	47.8434
9.46667	-124.785	59.1933	89.2541	9.71672	487.391	47.8465
9.48333	-124.782	59.1991	89.2805	9.51714	487.562	47.8407
9.5	-124.782	59.2077	89.2907	9.33174	487.578	47.8448
9.51667	-124.783	59.3047	89.3675	9.45808	487.506	47.8455
9.53333	-124.779	59.2121	89.2901	9.56291	487.593	47.8474
9.55	-124.777	59.1959	89.2751	9.16603	487.527	47.8472
9.56667	-124.776	59.2196	89.2851	9.57069	487.365	47.8486
9.58333	-124.774	59.2251	89.2826	9.19945	487.498	47.8481
9.6	-124.775	59.1984	89.2651	9.89021	487.53	47.8475
9.61667	-124.774	59.2033	89.251	9.27269	487.438	47.85
9.63333	-124.771	59.255	89.3627	9.56291	487.394	47.853
9.65	-124.771	59.2747	89.3206	9.6888	487.416	47.857
9.66667	-124.77	59.2089	89.2666	9.49562	487.405	47.8573
9.68333	-124.771	59.2339	89.3308	9.03725	487.388	47.8588
9.7	-124.772	59.28	89.3569	9.56657	487.348	47.8559
9.71667	-124.77	59.2269	89.3259	9.39308	487.338	47.8568
9.73333	-124.77	59.1975	89.25	9.59694	487.122	47.8582
9.75	-124.763	59.2481	89.3179	9.77455	487.217	47.8571
9.76667	-124.763	59.2445	89.3374	9.49562	487.319	47.8565
9.78333	-124.764	59.2999	89.3729	9.08073	487.199	47.857
9.8	-124.764	59.2182	89.2895	9.26323	487.327	47.8608
9.81667	-124.763	59.2133	89.2757	9.65294	487.23	47.8628
9.83333	-124.761	59.1917	89.2487	8.69331	487.418	47.8608
9.85	-124.759	59.2197	89.3386	9.0081	487.54	47.86
9.86667	-124.757	59.2936	89.3591	8.94249	487.462	47.8579
9.88333	-124.751	59.1897	89.2448	9.34715	487.473	47.8622
9.9	-124.749	59.2188	89.2783	9.3943	487.408	47.8632
9.91667	-124.749	59.2002	89.2677	8.76183	487.518	47.8638
9.93333	-124.747	59.2114	89.2909	9.2292	487.452	47.8642
9.95	-124.742	59.2156	89.271	9.26079	487.354	47.8645
9.96667	-124.739	59.2297	89.3295	9.03069	487.499	47.8646
9.98333	-124.739	59.1958	89.2335	8.62953	487.517	47.8654
10	-124.733	59.197	89.2509	8.99376	487.319	47.8657
10.0167	-124.734	59.2086	89.2643	9.26735	487.365	47.8649
10.0333	-124.734	59.2083	89.2498	9.30794	487.422	47.8642
10.05	-124.732	59.2396	89.4004	8.95149	487.336	47.8643
10.0667	-124.733	59.2077	89.259	9.35432	487.166	47.8674
10.0833	-124.734	59.2065	89.2547	9.18205	487.153	47.8683
10.1	-124.729	59.2324	89.3198	9.34547	487.077	47.8655
10.1167	-124.727	59.1898	89.2478	8.89366	487.02	47.8686
10.1333	-124.726	59.2326	89.3278	9.61067	487.099	47.8718
10.15	-124.726	59.4477	89.4187	8.7809	487.279	47.8689
10.1667	-124.724	59.2527	89.3194	9.40682	487.221	47.8667
10.1833	-124.72	59.3128	89.3632	9.20357	487.424	47.8715
10.2	-124.723	59.2782	89.3263	9.57604	487.435	47.8745
10.2167	-124.721	59.2466	89.3581	8.66829	487.359	47.871
10.2333	-124.722	59.2098	89.2761	9.06944	487.292	47.8704
10.25	-124.721	59.2225	89.296	9.19106	487.198	47.8706
10.2667	-124.721	59.2846	89.3514	9.03664	487.091	47.8748
10.2833	-124.724	59.2606	89.3725	9.07127	487.12	47.875
10.3	-124.717	59.2464	89.3388	8.92876	487.299	47.8765
10.3167	-124.718	59.2289	89.2948	9.69353	487.32	47.8774
10.3333	-124.716	59.2988	89.4021	9.65889	487.295	47.8794
10.35	-124.714	59.2835	89.2867	8.93776	487.472	47.8786
10.3667	-124.713	59.2304	89.3357	9.01405	487.529	47.8754
10.3833	-124.713	59.2217	89.2977	9.43001	487.438	47.8747
10.4	-124.714	59.2443	89.3725	9.11003	487.449	47.875
10.4167	-124.712	59.2077	89.2715	8.87993	487.552	47.8709
10.4333	-124.71	59.246	89.3632	9.42177	487.397	47.8725
10.45	-124.708	59.2077	89.269	9.25713	487.453	47.8768
10.4667	-124.707	59.2486	89.3327	9.34364	487.456	47.8767
10.4833	-124.704	59.2359	89.3246	9.72572	487.475	47.8777
10.5	-124.703	59.2173	89.2985	10.0559	487.436	47.8768
10.5167	-124.702	59.228	89.3096	9.10225	487.403	47.8739
10.5333	-124.699	59.7808	89.4363	9.42879	487.35	47.8759
10.55	-124.697	59.2472	89.3491	9.07951	487.324	47.8783
10.5667	-124.697	59.1895	89.2379	9.13078	487.451	47.8793
10.5833	-124.696	59.2254	89.3198	9.21135	487.476	47.879
10.6	-124.693	59.2541	89.3595	9.13979	487.246	47.8819
10.6167	-124.691	59.2432	89.2916	9.26262	487.436	47.8808
10.6333	-124.69	59.2191	89.3177	9.84673	487.393	47.8822
10.65	-124.687	59.2194	89.2841	8.58543	487.287	47.8819
10.6667	-124.684	59.2867	89.4207	9.55467	487.218	47.8803
10.6833	-124.681	59.2236	89.2893	9.09325	487.266	47.8803
10.7	-124.676	59.2104	89.2693	9.53499	487.337	47.8811
10.7167	-124.671	59.2121	89.268	8.86498	487.383	47.8823
10.7333	-124.669	59.2432	89.389	9.33952	487.63	47.88
10.75	-124.663	59.2251	89.3092	9.92424	487.594	47.8796
10.7667	-124.662	59.3726	89.6221	9.12422	487.343	47.8826
10.7833	-124.656	59.2265	89.3073	9.12849	487.316	47.8866
10.8	-124.652	59.2017	89.2533	9.36394	487.497	47.8848
10.8167	-124.647	59.2429	89.3363	9.42177	487.272	47.8869
10.8333	-124.645	59.2538	89.3401	9.85207	487.521	47.8831
10.85	-124.641	59.2367	89.2922	8.91991	487.509	47.8811
10.8667	-124.638	59.2138	89.2918	9.10164	487.498	47.8834
10.8833	-124.636	59.2345	89.3612	9.20952	487.303	47.8855
10.9	-124.628	59.2149	89.2841	9.55757	487.16	47.884
10.9167	-124.622	59.2181	89.2753	9.46877	487.188	47.8829
10.9333	-124.617	59.2208	89.3246	9.44023	487.172	47.8858
10.95	-124.619	59.1894	89.2402	9.76387	487.259	47.8867
10.9667	-124.617	59.1944	89.2527	9.64348	487.325	47.8828
10.9833	-124.615	59.2027	89.2684	9.26735	487.398	47.8834
11	-124.609	59.221	89.2761	9.32274	487.53	47.8808
11.0167	-124.602	59.2391	89.3145	8.94905	487.489	47.8808
11.0333	-124.599	59.2336	89.2967	9.16298	487.419	47.8817
11.05	-124.597	59.2176	89.2753	9.23454	487.761	47.8829
11.0667	-124.594	59.2335	89.3345	9.39247	487.635	47.8828
11.0833	-124.589	59.2309	89.3493	9.80553	487.501	47.8832
11.1	-124.591	59.2817	89.387	9.29298	487.35	47.8844
11.1167	-124.588	59.291	89.371	8.66768	487.44	47.8822
11.1333	-124.591	59.2034	89.2767	9.33052	487.464	47.8768
11.15	-124.589	59.2414	89.3382	8.79768	487.388	47.8815
11.1667	-124.588	59.2861	89.3737	8.92876	487.276	47.8809
11.1833	-124.586	59.2237	89.302	9.17076	487.249	47.8806
11.2	-124.588	59.2762	89.306	9.40331	487.235	47.8799
11.2167	-124.587	59.2468	89.3562	9.8484	487.291	47.88
11.2333	-124.591	59.2867	89.3974	9.75731	487.29	47.88
11.25	-124.587	59.2258	89.3021	9.15352	487.129	47.88
11.2667	-124.588	59.1973	89.2521	9.79775	487.446	47.8817
11.2833	-124.582	59.217	89.2719	9.17381	487.429	47.8825
11.3	-124.585	59.2271	89.3375	9.2202	487.482	47.8828
11.3167	-124.583	59.2561	89.3522	9.42772	487.542	47.88
11.3333	-124.579	59.307	89.408	9.2054	487.66	47.8811
11.35	-124.577	59.28	89.3435	9.38835	487.745	47.8811
11.3667	-124.582	59.231	89.3169	9.00505	487.682	47.8768
11.3833	-124.58	59.2124	89.2738	9.1111	487.787	47.8741
11.4	-124.58	59.2156	89.2797	9.1111	487.76	47.8786
11.4167	-124.576	59.2435	89.3525	8.99666	487.646	47.8788
11.4333	-124.575	59.2667	89.3502	9.20113	487.715	47.8793
11.45	-124.577	59.2431	89.3133	8.96339	487.559	47.8794
11.4667	-124.581	59.2228	89.2495	9.35967	487.111	47.8771
11.4833	-124.581	59.2095	89.2661	9.48433	487.102	47.8747
11.5	-124.583	59.2445	89.3543	9.49562	487.049	47.8779
11.5167	-124.585	59.2501	89.3113	8.87749	487.098	47.8765
11.5333	-124.586	59.2643	89.3606	9.39842	487.241	47.8759
11.55	-124.589	59.239	89.2928	14.0667	487.438	47.8771
11.5667	-124.586	59.2179	89.3166	0.689621	487.666	47.8741
11.5833	-124.582	59.2452	89.3211	-7.16072	487.69	47.8765
11.6	-124.587	59.2954	89.3845	-7.39677	487.757	47.8727
11.6167	-124.593	59.2818	89.343	-7.40929	487.774	47.8744
11.6333	-124.593	59.2222	89.3234	-7.47429	487.736	47.8742
11.65	-124.591	59.2199	89.2892	-7.49687	487.728	47.8756
11.6667	-124.594	59.2294	89.2858	-8.59551	487.616	47.8735
11.6833	-124.598	59.2352	89.3537	-8.7188	487.279	47.8738
11.7	-124.598	59.2002	89.2658	-8.55675	487.448	47.8718
11.7167	-124.6	59.2486	89.376	-9.24629	487.498	47.8718
11.7333	-124.602	59.2005	89.2704	-8.68065	487.347	47.8719
11.75	-124.602	59.2088	89.298	-8.67882	487.118	47.8719
11.7667	-124.604	59.2503	89.3455	-9.07463	487.142	47.8753
11.7833	-124.604	59.2408	89.3	-8.67943	487.254	47.8729
11.8	-124.603	59.2458	89.3269	-9.26003	487.335	47.8736
11.8167	-124.605	59.2106	89.2988	-8.6837	487.374	47.8715
11.8333	-124.607	59.2332	89.3598	-7.9821	487.466	47.8715
11.85	-124.607	59.2178	89.2809	-9.18785	487.374	47.8709
11.8667	-124.61	59.3461	89.5275	-9.00612	487.504	47.8689
11.8833	-124.615	59.1926	89.2407	-8.73253	487.592	47.8684
11.9	-124.615	59.2789	89.3638	-8.13713	487.537	47.8684
11.9167	-124.618	59.215	89.2678	-8.2914	487.673	47.866
11.9333	-124.615	59.2347	89.291	-8.28255	487.64	47.8654
11.95	-124.615	59.2231	89.2875	-7.71751	487.734	47.8672
11.9667	-124.619	59.2388	89.2895	-7.73476	487.486	47.8631
11.9833	-124.62	59.2204	89.2858	-9.31847	487.402	47.8634
12	-124.618	59.2902	89.408	-7.0385	487.419	47.866
12.0167	-124.616	59.257	89.3905	-7.42775	487.478	47.8663
12.0333	-124.617	59.2913	89.3411	-8.52028	487.579	47.8671
12.05	-124.621	59.2196	89.2716	-9.28093	487.652	47.8645
12.0667	-124.624	59.2045	89.2522	-9.75945	487.659	47.8681
12.0833	-124.623	59.3407	89.3815	-9.34822	487.871	47.8675
12.1	-124.622	59.241	89.3153	-9.16878	488.02	47.868
12.1167	-124.626	59.2112	89.2982	-8.87199	487.98	47.8683
12.1333	-124.626	59.3034	89.4972	-8.89168	488.134	47.8683
12.15	-124.623	59.2121	89.2472	-8.84453	488.053	47.8677
12.1667	-124.626	59.2037	89.2454	-9.59084	487.868	47.8693
12.1833	-124.631	59.2367	89.2684	-9.04182	487.725	47.8693
12.2	-124.631	59.2233	89.2968	-8.65929	487.611	47.8675
12.2167	-124.633	59.2605	89.4085	-8.91548	487.615	47.8669
12.2333	-124.632	59.2236	89.3139	-8.93639	487.636	47.8661
12.25	-124.636	59.2289	89.2999	-11.7683	487.722	47.8674
12.2667	-124.631	59.2522	89.3722	-8.77129	487.721	47.8663
12.2833	-124.631	59.2811	89.4335	-9.18968	487.7	47.8719
12.3	-124.63	59.2197	89.302	-9.14208	487.844	47.871
12.3167	-124.631	59.2487	89.3234	-9.4651	487.832	47.8706
12.3333	-124.63	59.2292	89.2628	-9.33098	487.635	47.8677
12.35	-124.631	59.2373	89.3053	-9.09615	487.726	47.8667
12.3667	-124.629	59.2144	89.3026	-9.2791	487.603	47.864
12.3833	-124.633	59.2475	89.3093	-8.77373	487.59	47.8629
12.4	-124.633	59.2791	89.3505	-8.83858	487.491	47.8593
12.4167	-124.636	59.2666	89.351	-9.23439	487.521	47.8585
12.4333	-124.638	59.2556	89.3037	-9.39705	487.573	47.862
12.45	-124.633	59.3278	89.4093	-8.94539	487.474	47.8635
12.4667	-124.637	59.3105	89.4256	-8.75816	487.636	47.859
12.4833	-124.636	59.2153	89.2573	-9.03526	487.669	47.859
12.5	-124.638	59.2536	89.3383	-12.6873	487.494	47.8594
12.5167	-124.64	59.2309	89.2736	-8.93761	487.615	47.8617
12.5333	-124.638	59.2054	89.2623	-9.07524	487.661	47.8628
12.55	-124.64	59.2551	89.3259	-8.89229	487.503	47.8599
12.5667	-124.642	59.232	89.2774	-9.21471	487.479	47.8581
12.5833	-124.64	59.2291	89.2785	-8.88817	487.498	47.8611
12.6	-124.636	59.2995	89.3667	-8.86253	487.545	47.8587
12.6167	-124.638	59.2201	89.2904	-8.54652	487.561	47.8606
12.6333	-124.634	59.2312	89.2899	-8.6657	487.54	47.8593
12.65	-124.634	59.2103	89.2545	-8.93166	487.442	47.8606
12.6667	-124.636	59.5724	89.6664	-8.91487	487.245	47.8582
12.6833	-124.643	59.2277	89.2689	-9.04305	487.381	47.8568
12.7	-124.643	59.2378	89.3137	-6.50444	487.485	47.8579
12.7167	-124.639	59.2823	89.3465	-9.09615	487.234	47.857
12.7333	-124.642	59.2832	89.3549	-6.89842	487.396	47.8594
12.75	-124.64	59.2674	89.3726	3.87428	487.333	47.8587
12.7667	-124.642	59.2568	89.3082	-9.13719	487.336	47.8568
12.7833	-124.637	59.2405	89.2919	-6.69167	487.373	47.8492
12.8	-124.643	59.2585	89.3028	-7.96654	487.552	47.8512
12.8167	-124.644	59.2074	89.2628	-13.0122	487.548	47.8587
12.8333	-124.646	59.258	89.3784	-8.4536	487.376	47.8584
12.85	-124.649	59.2187	89.2765	-7.60414	487.348	47.8593
12.8667	-124.658	59.2628	89.3307	-6.82823	487.36	47.8579
12.8833	-124.661	59.2278	89.275	-7.61131	487.257	47.8579
12.9	-124.664	59.2742	89.2857	-8.30696	487.47	47.8597
12.9167	-124.674	59.2097	89.2576	-7.45812	487.578	47.8564
12.9333	-124.67	59.217	89.2381	-3.9016	487.594	47.857
12.95	-124.677	59.2451	89.2909	-9.0461	487.945	47.8585
12.9667	-124.686	59.2678	89.4659	3.89336	488.001	47.8585
12.9833	-124.689	59.2405	89.3125	-17.1636	487.963	47.8582
13	-124.694	59.1966	89.221	-2.14806	487.977	47.8611
13.0167	-124.695	59.2741	89.3253	-15.7706	487.96	47.8613
13.0333	-124.701	59.2579	89.3101	-8.52394	487.877	47.8622
13.05	-124.71	59.2268	89.2686	-8.93166	487.824	47.862
13.0667	-124.712	59.3244	89.4837	-9.29634	487.95	47.8642
13.0833	-124.717	59.2257	89.2699	-7.33421	487.922	47.8645
13.1	-124.723	59.2268	89.2759	-6.65352	487.778	47.8651
13.1167	-124.729	59.2396	89.3192	-7.09221	487.72	47.8655
13.1333	-124.731	59.226	89.286	-9.30656	487.684	47.8637
13.15	-124.736	59.2854	89.4369	-7.14531	487.508	47.8664
13.1667	-124.737	59.241	89.2483	-7.54814	487.624	47.8634
13.1833	-124.739	59.2425	89.2777	-8.26637	487.461	47.8632
13.2	-124.743	59.2408	89.3171	-9.12834	487.285	47.8642
13.2167	-124.749	59.2321	89.2568	-7.12318	487.093	47.8652
13.2333	-124.759	59.2376	89.3024	-7.11311	487.042	47.8623
13.25	-124.772	59.2353	89.2551	-8.36601	487.103	47.8643
13.2667	-124.774	59.6432	89.6545	-6.56166	487.142	47.868
13.2833	-124.777	59.5535	89.6697	-7.33055	487.188	47.8648
13.3	-124.783	59.2088	89.2553	-7.03804	487.231	47.8632
13.3167	-124.79	59.3275	89.4491	2.84493	487.226	47.8632
13.3333	-124.791	59.3116	89.4589	-6.62193	487.319	47.859
13.35	-124.798	59.2878	89.3691	-5.12047	487.33	47.859
13.3667	-124.803	59.2515	89.3227	-9.3441	487.063	47.8599
13.3833	-124.808	59.2703	89.3461	-9.08592	487.212	47.862
13.4	-124.814	59.2843	89.3824	-8.81828	487.132	47.8599
13.4167	-124.816	59.2274	89.2373	-8.8958	487.102	47.8599
13.4333	-124.816	59.2406	89.3021	-9.00078	487.052	47.8616
13.45	-124.817	59.2582	89.2617	-8.86787	487.242	47.8582
13.4667	-124.824	59.2188	89.2466	-7.55943	487.298	47.8626
13.4833	-124.828	59.2516	89.3057	-2.36671	487.295	47.8655
13.5	-124.829	59.2408	89.2761	-9.63249	487.412	47.8654
13.5167	-124.828	59.2492	89.2823	-6.95808	487.487	47.8632
13.5333	-124.832	59.2648	89.3606	-8.44292	487.359	47.8599
13.55	-124.833	59.2143	89.2573	-7.63405	487.514	47.8638
13.5667	-124.833	59.224	89.2846	-1.1013	487.549	47.8677
13.5833	-124.835	59.222	89.2815	-10.7262	487.424	47.8631
13.6	-124.836	59.2127	89.2895	-8.76	487.62	47.8632
13.6167	-124.833	59.2303	89.3113	-7.91359	487.519	47.8625
13.6333	-124.832	59.2193	89.2323	-8.4005	487.396	47.8646
13.65	-124.84	59.26	89.3009	-7.82173	487.488	47.8695
13.6667	-124.84	59.3034	89.405	-7.83958	487.538	47.8638
13.6833	-124.84	59.2309	89.2736	-5.24559	487.494	47.8675
13.7	-124.838	59.2243	89.264	-7.21016	487.404	47.8695
13.7167	-124.835	59.2271	89.2753	3.18703	487.457	47.8693
13.7333	-124.838	59.2521	89.3238	-5.30342	487.327	47.8661
13.75	-124.83	59.2574	89.271	-1.3195	487.103	47.868
13.7667	-124.824	59.2611	89.3903	-7.39327	487.087	47.8632
13.7833	-124.822	59.2428	89.3008	-8.09303	487.082	47.8637
13.8	-124.819	59.2193	89.2434	-7.16606	486.97	47.868
13.8167	-124.815	59.2387	89.2739	-8.22945	486.954	47.8681
13.8333	-124.812	59.2555	89.3391	-8.47145	486.997	47.8634
13.85	-124.803	59.2396	89.2968	-4.75563	487.069	47.8654
13.8667	-124.8	59.2541	89.3044	-4.77654	487.182	47.868
13.8833	-124.792	59.2306	89.2904	-4.46663	487.231	47.8687
13.9	-124.787	59.2439	89.2776	-4.21272	487.274	47.8698
13.9167	-124.779	59.2672	89.3693	-4.56078	487.28	47.8678
13.9333	-124.771	59.3015	89.4712	-3.16658	487.468	47.8677
13.95	-124.771	59.273	89.3647	-3.7394	487.539	47.8709
13.9667	-124.766	59.2291	89.2776	-3.79433	487.509	47.8696
13.9833	-124.765	59.2229	89.2852	-4.8481	487.666	47.8713
14	-124.759	59.2486	89.2663	3.4005	487.546	47.8741
14.0167	-124.753	59.215	89.2381	-3.73055	487.369	47.8748
14.0333	-124.747	59.2364	89.2764	-3.53981	487.34	47.8739
14.05	-124.741	59.2289	89.2905	-3.42705	487.254	47.8729
14.0667	-124.743	59.3578	89.5019	-0.936203	487.073	47.8735
14.0833	-124.738	59.266	89.3215	-0.204239	486.959	47.8788
14.1	-124.732	59.2403	89.2316	-4.21684	487.026	47.8783
14.1167	-124.726	59.2953	89.3131	-5.32433	487.007	47.8758
14.1333	-124.718	59.2294	89.262	-5.6086	487.02	47.8786
14.15	-124.711	59.2178	89.2567	-3.49571	487.073	47.8774
14.1667	-124.7	59.2246	89.2638	-3.69057	487.149	47.8773
14.1833	-124.692	59.2121	89.2316	-3.31688	487.019	47.8739
14.2	-124.688	59.3244	89.4421	-3.36632	487.174	47.8716
14.2167	-124.685	59.2451	89.266	-3.507	487.282	47.871
14.2333	-124.681	59.2246	89.2576	-3.94569	487.244	47.8794
14.25	-124.678	59.2291	89.2667	-5.42748	487.309	47.8779
14.2667	-124.669	59.2326	89.2664	-2.95448	487.349	47.8809
14.2833	-124.665	59.2745	89.3656	-5.32433	487.466	47.8812
14.3	-124.661	59.2736	89.3755	-5.01076	487.609	47.8848
14.3167	-124.66	59.2187	89.2744	-5.24391	487.659	47.8803
14.3333	-124.655	59.2388	89.2695	-4.05052	487.674	47.8814
14.35	-124.652	59.2573	89.3118	-4.3235	487.648	47.8811
14.3667	-124.645	59.2596	89.3557	-4.67766	487.739	47.8776
14.3833	-124.642	59.21	89.2436	-5.96214	487.618	47.8765
14.4	-124.638	59.221	89.26	-8.76534	487.327	47.878
14.4167	-124.632	59.2379	89.3119	-8.25691	487.488	47.882
14.4333	-124.63	59.4015	89.3806	-8.04771	487.351	47.8832
14.45	-124.632	59.2648	89.329	-7.25258	487.225	47.8805
14.4667	-124.629	59.2649	89.3153	-8.14186	487.236	47.8812
14.4833	-124.626	59.2136	89.2178	-8.50182	487.346	47.8814
14.5	-124.621	59.2669	89.3494	-8.1884	487.378	47.8817
14.5167	-124.618	59.2684	89.3462	-8.40889	487.405	47.8819
14.5333	-124.614	59.2803	89.3598	-7.79015	487.515	47.8796
14.55	-124.609	59.2371	89.2544	-8.23418	487.662	47.8835
14.5667	-124.607	59.255	89.3263	-8.31108	487.735	47.8797
14.5833	-124.604	59.2233	89.2483	-8.64311	487.664	47.882
14.6	-124.596	59.286	89.3646	-7.99645	487.542	47.8803
14.6167	-124.596	59.2522	89.3598	-8.69621	487.36	47.8785
14.6333	-124.599	59.2359	89.2796	-8.71941	487.301	47.8791
14.65	-124.597	59.2515	89.2965	-8.73604	487.231	47.8794
14.6667	-124.592	59.2594	89.3293	-8.05489	487.266	47.8829
14.6833	-124.592	59.3011	89.3838	-8.14186	487.284	47.8873
14.7	-124.593	59.4732	89.4952	-7.88261	487.363	47.8829
14.7167	-124.59	59.4015	89.5435	-8.06023	487.384	47.8805
14.7333	-124.597	59.2634	89.2938	-8.55553	487.431	47.8822
14.75	-124.598	59.3136	89.3546	-8.59245	487.534	47.8834
14.7667	-124.604	59.2764	89.3032	-8.13286	487.539	47.8863
14.7833	-124.607	59.3154	89.3772	-8.53523	487.621	47.8883
14.8	-124.605	59.2388	89.3214	-7.93327	487.76	47.887
14.8167	-124.605	59.2263	89.2756	-8.61397	487.904	47.8863
14.8333	-124.611	59.2234	89.2635	-8.4005	487.73	47.8895
14.85	-124.606	59.249	89.2977	-8.3094	487.742	47.8898
14.8667	-124.613	59.2384	89.2809	-8.46199	487.621	47.8913
14.8833	-124.612	59.2712	89.2716	-8.45238	487.612	47.8912
14.9	-124.613	59.2574	89.3365	-8.12035	487.515	47.8886
14.9167	-124.613	59.2306	89.3	-8.59062	487.227	47.8904
14.9333	-124.615	59.2555	89.2814	-8.64021	487.077	47.8895
14.95	-124.612	59.2558	89.2889	-8.36235	486.975	47.8893
14.9667	-124.614	59.2143	89.2298	-8.48213	486.991	47.8916
14.9833	-124.615	59.2416	89.3169	-9.03053	487.091	47.8899
15	-124.616	59.2509	89.305	-7.18452	487.052	47.8916
15.0167	-124.612	59.2429	89.2756	-7.95998	487.329	47.8901
15.0333	-124.612	59.2426	89.2613	-8.98705	487.402	47.8899
15.05	-124.616	59.2474	89.3298	-8.27293	487.265	47.8902
15.0667	-124.615	59.2976	89.3832	-9.19151	487.59	47.8906
15.0833	-124.611	59.2884	89.3736	-8.47206	487.594	47.8904
15.1	-124.611	59.2286	89.2832	-8.75465	487.605	47.8906
15.1167	-124.611	59.2533	89.3154	-8.54591	487.603	47.8915
15.1333	-124.611	59.2818	89.4029	-8.64967	487.781	47.8901
15.15	-124.608	59.8685	89.5542	-8.44826	487.731	47.8915
15.1667	-124.61	59.2796	89.3757	-7.20421	487.602	47.8927
15.1833	-124.611	59.2834	89.3421	-7.82005	487.456	47.8924
15.2	-124.606	59.2341	89.2892	-7.00523	487.471	47.891
15.2167	-124.605	59.224	89.2481	-7.59163	487.28	47.8904
15.2333	-124.607	59.2596	89.3525	-7.90047	487.428	47.8939
15.25	-124.606	59.2501	89.2905	-8.53218	487.362	47.8938
15.2667	-124.606	59.2304	89.2963	-8.38326	487.06	47.8925
15.2833	-124.604	59.2577	89.3493	-8.21098	487.141	47.8957
15.3	-124.603	59.2519	89.3198	-8.45299	487.188	47.8951
15.3167	-124.602	59.2757	89.3264	-8.72658	487.048	47.8986
15.3333	-124.599	59.226	89.2545	-8.30452	487.102	47.8938
15.35	-124.598	59.2649	89.34	-8.47862	487.12	47.8927
15.3667	-124.596	59.2442	89.2617	-9.92821	487.054	47.8884
15.3833	-124.592	59.2451	89.2608	-7.83073	487.025	47.8925
15.4	-124.587	59.2965	89.3179	-7.9023	487.198	47.8963
15.4167	-124.592	59.2588	89.2956	-8.34389	487.305	47.8941
15.4333	-124.59	59.2281	89.25	-8.47145	487.222	47.8986
15.45	-124.585	59.26	89.2956	-7.31102	487.216	47.8986
15.4667	-124.576	59.2381	89.2619	-3.39073	487.177	47.8959
15.4833	-124.574	59.2489	89.2831	-6.81679	486.891	47.8963
15.5	-124.573	59.2893	89.3238	-11.6264	486.933	47.8963
15.5167	-124.575	59.2481	89.2558	2.631	486.971	47.8931
15.5333	-124.57	59.2472	89.2735	-5.28435	487.018	47.8922
15.55	-124.567	59.3023	89.3436	-3.13561	487.116	47.8886
15.5667	-124.563	59.2529	89.2652	-2.7816	487.219	47.8899
15.5833	-124.559	59.2963	89.3922	-6.65291	487.411	47.888
15.6	-124.557	59.2733	89.3263	-3.09456	487.42	47.8953
15.6167	-124.557	59.2463	89.2785	-3.39973	487.499	47.893
15.6333	-124.551	59.2483	89.2942	-2.81563	487.574	47.8898
15.65	-124.547	59.2693	89.3528	-3.91472	487.541	47.8921
15.6667	-124.542	59.3076	89.4384	-9.22005	487.695	47.8928
15.6833	-124.536	59.3121	89.385	-2.26067	487.773	47.8947
15.7	-124.53	59.2481	89.3101	10.4784	487.561	47.8938
15.7167	-124.527	59.2962	89.3554	-4.6418	487.708	47.8924
15.7333	-124.523	59.2138	89.2214	-2.16408	487.601	47.8931
15.75	-124.52	59.2786	89.3244	-4.30153	487.585	47.8921
15.7667	-124.517	59.2681	89.3365	-1.95839	487.611	47.8912
15.7833	-124.513	59.2228	89.2445	-1.63246	487.751	47.8933
15.8	-124.517	59.258	89.2727	-1.32545	487.723	47.8953
15.8167	-124.509	59.2632	89.2924	-1.68129	487.653	47.8973
15.8333	-124.503	59.316	89.3917	-1.34514	487.412	47.8954
15.85	-124.506	59.2649	89.3284	-1.47087	487.276	47.8988
15.8667	-124.501	59.2562	89.304	-1.86668	487.052	47.8959
15.8833	-124.499	59.2796	89.343	-1.25572	487.207	47.895
15.9	-124.5	59.361	89.4878	-1.85051	487.29	47.8912
15.9167	-124.492	59.2292	89.2176	-1.79985	487.292	47.8906
15.9333	-124.487	59.2597	89.3081	-1.52626	487.447	47.8944
15.95	-124.486	59.3111	89.3714	-1.78139	487.425	47.8945
15.9667	-124.483	59.2405	89.2849	-2.11052	487.426	47.8892
15.9833	-124.481	59.2945	89.3169	-2.01088	487.348	47.8963
16	-124.477	59.2352	89.2858	-4.22401	487.284	47.8963
16.0167	-124.472	59.2411	89.2847	-4.62868	487.206	47.8968
16.0333	-124.473	59.2373	89.2788	-2.64992	487.176	47.8948
16.05	-124.474	59.3002	89.3243	-2.48177	487.247	47.8956
16.0667	-124.475	59.2617	89.3211	-2.02766	487.184	47.8935
16.0833	-124.471	59.2384	89.2692	-2.1093	487.107	47.8988
16.1	-124.465	59.2452	89.2768	-2.38045	487.29	47.8959
16.1167	-124.463	59.3159	89.3961	-1.99715	487.222	47.8922
16.1333	-124.463	59.2995	89.3638	-1.67183	487.041	47.8925
16.15	-124.462	59.2806	89.3757	-1.56502	487.037	47.8927
16.1667	-124.456	59.3192	89.4093	-4.618	487.188	47.8951
16.1833	-124.454	59.2519	89.2686	-4.44222	487.208	47.8939
16.2	-124.451	59.2405	89.2883	-4.66393	487.207	47.8963
16.2167	-124.449	59.3189	89.3581	-3.63686	487.23	47.8953
16.2333	-124.447	59.2721	89.2835	-5.98595	487.406	47.8982
16.25	-124.446	59.2739	89.3592	-1.98998	487.461	47.8959
16.2667	-124.445	59.2643	89.2979	-1.98647	487.554	47.8947
16.2833	-124.445	59.3423	89.4305	-2.06871	487.455	47.8927
16.3	-124.445	59.5437	89.4061	-2.37144	487.292	47.8938
16.3167	-124.438	59.267	89.2991	-2.14149	487.405	47.8942
16.3333	-124.435	59.3354	89.4177	-1.78017	487.182	47.8915
16.35	-124.436	59.2321	89.2648	-1.726	487.007	47.8895
16.3667	-124.432	59.2475	89.2732	-1.87737	487.093	47.8901
16.3833	-124.431	59.2799	89.3778	-1.66222	487.146	47.8872
16.4	-124.434	59.2654	89.3372	-1.89354	487.188	47.8907
16.4167	-124.432	59.2715	89.3406	-2.1772	487.216	47.8899
16.4333	-124.427	59.2187	89.2376	-1.48582	487.185	47.8907
16.45	-124.425	59.2283	89.2616	-1.67534	487.128	47.8863
16.4667	-124.419	59.2748	89.3246	-1.82915	486.973	47.8883
16.4833	-124.42	59.3183	89.4311	-1.51024	487.057	47.887
16.5	-124.42	59.2501	89.2742	-1.51802	487.144	47.8896
16.5167	-124.415	59.2318	89.2542	-1.52931	486.95	47.8858
16.5333	-124.416	59.2718	89.3412	-1.44463	487.118	47.8828
16.55	-124.413	59.2777	89.309	-1.82442	487.026	47.8812
16.5667	-124.414	59.2605	89.2704	-1.89522	487.02	47.8814
16.5833	-124.413	59.2432	89.2962	-2.08427	487.098	47.8841
16.6	-124.414	59.2477	89.3058	-1.86073	487.142	47.8857
16.6167	-124.417	59.2635	89.302	-3.30132	487.313	47.8866
16.6333	-124.418	59.2582	89.2687	-1.82549	487.444	47.8901
16.65	-124.417	59.2547	89.3136	-2.16347	487.496	47.888
16.6667	-124.414	59.2457	89.2512	-1.9883	487.401	47.8861
16.6833	-124.415	59.2342	89.2547	-1.83037	487.411	47.8877
16.7	-124.414	59.2475	89.2573	-2.21718	487.39	47.8851
16.7167	-124.417	59.2559	89.2852	-1.82198	487.115	47.8855
16.7333	-124.42	59.2709	89.3179	-2.30293	486.877	47.8831
16.75	-124.419	59.2321	89.2613	-1.93886	487.039	47.8817
16.7667	-124.416	59.2695	89.3082	-2.24876	486.914	47.8826
16.7833	-124.412	59.2423	89.2733	-1.99425	486.9	47.8809
16.8	-124.414	59.2641	89.3472	-2.32567	486.95	47.8829
16.8167	-124.411	59.2419	89.278	-2.04491	487.028	47.8803
16.8333	-124.404	59.2419	89.2588	-2.37099	487.041	47.8783
16.85	-124.404	59.2625	89.2918	-2.14149	487.112	47.8793
16.8667	-124.402	59.2826	89.3269	-1.90605	487.122	47.8796
16.8833	-124.403	59.2483	89.3041	-2.20528	487.183	47.8783
16.9	-124.398	59.2767	89.3794	-2.34947	487.138	47.8773
16.9167	-124.403	59.324	89.3269	-1.73851	487.328	47.8793
16.9333	-124.398	59.3014	89.3745	-2.49077	487.28	47.8764
16.95	-124.399	59.2342	89.284	-4.33968	487.191	47.8788
16.9667	-124.401	59.2971	89.3253	-2.19444	487.447	47.878
16.9833	-124.401	59.2513	89.258	-2.54265	487.462	47.8744
17	-124.4	59.2609	89.2945	-2.63435	487.326	47.8693
17.0167	-124.403	59.2442	89.2738	-2.27974	487.355	47.868
17.0333	-124.4	59.2759	89.3075	-2.26662	487.557	47.8701
17.05	-124.395	59.2678	89.3293	-2.94914	487.66	47.8724
17.0667	-124.392	59.4013	89.3823	-2.44606	487.641	47.8748
17.0833	-124.394	59.2448	89.2617	-1.95793	487.713	47.8722
17.1	-124.394	59.2512	89.2574	-1.97456	487.646	47.8716
17.1167	-124.394	59.2527	89.26	-2.49855	487.364	47.8703
17.1333	-124.397	59.2364	89.2448	-2.28386	487.271	47.8736
17.15	-124.397	59.3046	89.325	-2.3214	487.25	47.8739
17.1667	-124.392	59.3249	89.4654	-2.62657	487.06	47.8716
17.1833	-124.387	59.3349	89.3987	-4.0583	487.23	47.8713
17.2	-124.391	59.2704	89.2678	-3.38295	487.27	47.8727
17.2167	-124.392	59.2735	89.3104	-2.29347	487.409	47.8715
17.2333	-124.389	59.2471	89.3301	-2.36076	487.46	47.8677
17.25	-124.389	59.2486	89.2785	-1.90727	487.506	47.8689
17.2667	-124.389	59.2614	89.2922	-2.47047	487.449	47.8698
17.2833	-124.391	59.2977	89.3815	-2.21413	487.43	47.8692
17.3	-124.393	59.235	89.26	-2.27974	487.41	47.8704
17.3167	-124.39	59.2977	89.2831	-2.04124	487.373	47.8681
17.3333	-124.391	59.3342	89.374	-2.54204	487.323	47.8703
17.35	-124.387	59.278	89.3127	-2.35359	487.452	47.8709
17.3667	-124.385	59.2568	89.269	-2.26723	487.516	47.8698
17.3833	-124.388	59.2555	89.3163	-1.96739	487.256	47.8709
17.4	-124.384	59.3353	89.3711	-4.4178	487.456	47.87
17.4167	-124.382	59.2567	89.2997	-2.30888	487.405	47.871
17.4333	-124.384	59.2471	89.2593	-2.27562	487.502	47.8704
17.45	-124.387	59.2518	89.2857	-2.01866	487.536	47.8683
17.4667	-124.385	59.2312	89.2318	-2.55394	487.699	47.8681
17.4833	-124.383	59.2716	89.3894	-2.03468	487.664	47.8652
17.5	-124.382	59.2431	89.2457	-2.62489	487.595	47.8606
17.5167	-124.38	59.2417	89.2526	-2.38518	487.513	47.8553
17.5333	-124.383	59.2854	89.2805	-2.42516	487.541	47.8596
17.55	-124.379	59.3235	89.4054	-2.64809	487.452	47.8632
17.5667	-124.379	59.2445	89.2709	-2.29347	487.505	47.8642
17.5833	-124.382	59.2321	89.2379	-2.20284	487.268	47.8619
17.6	-124.385	59.2521	89.2974	-2.46986	486.894	47.862
17.6167	-124.386	59.2422	89.2584	-2.11876	486.9	47.8599
17.6333	-124.388	59.2759	89.3038	-3.42003	486.775	47.8564
17.65	-124.391	59.2582	89.2799	-2.58736	486.906	47.8571
17.6667	-124.386	59.2744	89.385	-2.48589	487.005	47.8603
17.6833	-124.383	59.258	89.2895	-2.53487	486.897	47.8579
17.7	-124.389	59.2927	89.3076	-2.54616	486.821	47.8608
17.7167	-124.388	59.2814	89.2919	-2.37572	486.787	47.8617
17.7333	-124.39	59.2886	89.3522	-2.62657	486.825	47.8596
17.75	-124.392	59.2948	89.3571	-4.34563	486.82	47.8619
17.7667	-124.392	59.2892	89.3368	-4.87556	486.655	47.8608
17.7833	-124.392	59.3018	89.3324	-4.78127	486.859	47.8576
17.8	-124.395	59.2651	89.2756	-4.68056	487.007	47.859
17.8167	-124.394	59.273	89.2982	-5.24864	487	47.8613
17.8333	-124.394	59.2779	89.3211	-2.06154	487.16	47.8617
17.85	-124.395	59.2464	89.2997	-1.90483	487.253	47.8623
17.8667	-124.393	59.255	89.3111	-2.37862	487.347	47.862
17.8833	-124.392	59.2533	89.3049	-1.92329	487.293	47.8619
17.9	-124.392	59.2327	89.2544	-1.26045	487.335	47.8628
17.9167	-124.394	59.2658	89.3203	-1.93398	487.444	47.8637
17.9333	-124.391	59.2584	89.3264	-2.50023	487.483	47.8628
17.95	-124.389	59.2474	89.2817	-2.67067	487.408	47.8671
17.9667	-124.387	59.2669	89.2945	-2.80251	487.366	47.8672
17.9833	-124.389	59.235	89.2431	-2.55272	487.273	47.8632
18	-124.386	59.3057	89.32	-2.87575	487.511	47.8645
18.0167	-124.389	59.2683	89.2799	-2.09908	487.508	47.8664
18.0333	-124.39	59.2883	89.3063	-2.33162	487.446	47.8678
18.05	-124.388	59.2704	89.3244	-3.09685	487.398	47.8667
18.0667	-124.381	59.2561	89.3078	-2.65465	487.343	47.8667
18.0833	-124.373	59.2893	89.3438	-2.04781	487.318	47.8637
18.1	-124.378	59.2776	89.2767	-2.5193	487.247	47.8635
18.1167	-124.378	59.297	89.2893	-1.97578	487.444	47.8654
18.1333	-124.377	59.2938	89.3772	-2.3101	487.448	47.8623
18.15	-124.372	59.3009	89.3235	-2.1534	487.287	47.8602
18.1667	-124.371	59.2695	89.2959	-2.36732	487.225	47.8681
18.1833	-124.368	59.6839	89.7454	-1.96022	487.111	47.8693
18.2	-124.369	59.2544	89.2622	-2.42577	486.88	47.8638
18.2167	-124.372	59.3334	89.3682	-2.05208	486.878	47.8649
18.2333	-124.371	59.2507	89.2518	-1.55022	486.79	47.8617
18.25	-124.373	59.2884	89.3331	-2.12715	486.642	47.8582
18.2667	-124.37	59.2774	89.325	-2.49901	486.695	47.8574
18.2833	-124.37	59.2748	89.2712	-2.39357	486.636	47.8571
18.3	-124.367	59.262	89.3151	-2.20406	486.675	47.8558
18.3167	-124.367	59.2451	89.2663	-2.71599	486.736	47.8518
18.3333	-124.368	59.2339	89.2432	-2.39296	486.728	47.8501
18.35	-124.368	59.3008	89.3766	-2.62657	486.721	47.8558
18.3667	-124.368	59.2495	89.3226	-2.32033	486.723	47.8577
18.3833	-124.369	59.3128	89.3636	-2.11342	486.72	47.8562
18.4	-124.371	59.2806	89.4024	-2.36549	486.764	47.8559
18.4167	-124.367	59.2625	89.2809	-2.20757	486.746	47.8567
18.4333	-124.367	59.2548	89.26	-2.33818	487.096	47.8538
18.45	-124.367	59.2461	89.2449	-1.97517	487.2	47.8521
18.4667	-124.369	59.2709	89.3543	-3.94203	487.298	47.8561
18.4833	-124.373	59.289	89.3525	-2.30827	487.458	47.8535
18.5	-124.372	59.4177	89.3652	-2.5956	487.555	47.8544
18.5167	-124.369	59.3688	89.551	-1.83739	487.624	47.8548
18.5333	-124.373	59.2666	89.3029	-1.99654	487.548	47.8524
18.55	-124.369	59.246	89.2446	1.1158	487.254	47.8573
18.5667	-124.371	59.235	89.2393	1.56166	487.162	47.8577
18.5833	-124.37	59.2529	89.2916	21.9935	487.004	47.8547
18.6	-124.367	59.2593	89.2489	-16.0699	487.055	47.8556
18.6167	-124.369	59.2689	89.2802	4.20509	487.037	47.8564
18.6333	-124.363	59.2452	89.2379	5.14992	486.842	47.8577
18.65	-124.365	59.2677	89.2606	4.92699	487.136	47.8564
18.6667	-124.361	59.2815	89.3093	4.68376	487.175	47.8599
18.6833	-124.361	59.2464	89.2654	8.64143	487.223	47.8585
18.7	-124.363	59.264	89.2893	8.98247	487.294	47.8602
18.7167	-124.358	59.2802	89.302	9.30428	487.268	47.8606
18.7333	-124.356	59.2695	89.289	9.39308	487.265	47.8587
18.75	-124.36	59.253	89.2506	9.66194	487.274	47.8576
18.7667	-124.362	59.3259	89.4494	9.26674	487.382	47.8611
18.7833	-124.361	59.2866	89.3357	9.64165	487.48	47.8613
18.8	-124.358	59.2645	89.2608	9.21257	487.359	47.859
18.8167	-124.356	59.3021	89.3211	9.14879	487.457	47.859
18.8333	-124.355	59.408	89.3531	8.98369	487.441	47.8591
18.85	-124.36	59.2837	89.3455	8.98842	487.165	47.8573
18.8667	-124.361	59.3499	89.3478	9.4944	487.34	47.8558
18.8833	-124.358	59.2748	89.266	9.43001	487.409	47.8521
18.9	-124.357	59.2966	89.3069	9.50752	487.417	47.8536
18.9167	-124.354	59.2577	89.2793	9.65004	487.314	47.8539
18.9333	-124.358	59.3365	89.3383	9.39964	487.214	47.8538
18.95	-124.358	59.2829	89.2956	9.81865	487.258	47.8526
18.9667	-124.357	59.2658	89.2907	9.40208	487.157	47.8556
18.9833	-124.354	59.2533	89.251	9.37523	487.118	47.8567
19	-124.356	59.2756	89.2927	9.12071	487.032	47.8542
19.0167	-124.36	59.2463	89.2735	9.2173	486.858	47.8526
19.0333	-124.357	59.2774	89.2942	10.1084	486.892	47.8548
19.05	-124.355	59.3102	89.4177	9.34181	487.013	47.8564
19.0667	-124.354	59.2974	89.3809	5.70122	486.926	47.8516
19.0833	-124.354	59.3377	89.4599	5.16533	487.227	47.849
19.1	-124.348	59.2507	89.2646	3.1382	487.14	47.8484
19.1167	-124.347	59.3641	89.5231	2.68288	487.071	47.8494
19.1333	-124.343	59.4259	89.804	10.1525	486.932	47.8516
19.15	-124.344	59.3206	89.3459	9.08608	486.869	47.8498
19.1667	-124.343	59.2455	89.2745	24.2616	486.871	47.8515
19.1833	-124.348	59.2895	89.3363	9.42177	486.729	47.8529
19.2	-124.343	59.2681	89.2889	10.2216	486.679	47.8515
19.2167	-124.342	59.3176	89.2751	9.46281	486.753	47.8503
19.2333	-124.338	59.2817	89.3629	9.88609	486.612	47.8471
19.25	-124.336	59.3089	89.3314	9.31328	486.841	47.8512
19.2667	-124.341	59.34	89.3523	9.69414	486.82	47.8536
19.2833	-124.349	59.2741	89.3528	9.54384	486.712	47.8521
19.3	-124.341	59.2577	89.2631	8.46153	486.893	47.8516
19.3167	-124.344	59.2847	89.2918	9.40559	487.077	47.8492
19.3333	-124.348	59.2739	89.2909	9.37157	487.216	47.8503
19.35	-124.346	59.3017	89.3078	13.8062	487.338	47.8494
19.3667	-124.343	59.2941	89.3394	10.1572	487.443	47.85
19.3833	-124.344	59.2614	89.2841	8.46626	487.379	47.85
19.4	-124.341	59.2574	89.2591	3.01247	487.319	47.8512
19.4167	-124.34	59.2852	89.3368	5.77034	487.295	47.8513
19.4333	-124.341	59.2623	89.2809	9.76509	487.267	47.853
19.45	-124.342	59.2281	89.2109	9.48067	487.028	47.8529
19.4667	-124.344	59.2631	89.3023	9.64348	487.272	47.8519
19.4833	-124.344	59.2779	89.277	9.64165	487.304	47.8516
19.5	-124.341	59.4135	89.4767	10.3706	487.208	47.8509
19.5167	-124.349	59.3299	89.3687	11.307	487.348	47.8521
19.5333	-124.344	59.246	89.2628	10.1179	487.421	47.8515
19.55	-124.346	59.3102	89.2938	9.61006	487.396	47.8512
19.5667	-124.345	59.2942	89.2779	9.08913	487.214	47.8515
19.5833	-124.343	59.2663	89.2626	9.90089	487.151	47.8501
19.6	-124.342	59.298	89.3183	9.57665	487.042	47.851
19.6167	-124.346	59.2948	89.3528	10.1281	486.917	47.851
19.6333	-124.346	59.3198	89.4973	10.1209	486.945	47.8533
19.65	-124.341	59.2896	89.3359	9.90028	486.893	47.8548
19.6667	-124.341	59.2962	89.3191	9.94331	486.779	47.853
19.6833	-124.341	59.2818	89.3067	6.1631	486.88	47.8558
19.7	-124.34	59.2735	89.291	5.52834	486.948	47.8547
19.7167	-124.34	59.2803	89.2674	6.32637	486.966	47.8518
19.7333	-124.338	59.2573	89.2846	-1.01082	487.164	47.8523
19.75	-124.333	59.2841	89.3243	3.13347	487.35	47.8524
19.7667	-124.335	59.2558	89.2394	5.86098	487.376	47.8553
19.7833	-124.334	59.3186	89.2973	6.77223	487.294	47.8548
19.8	-124.332	59.2797	89.2658	6.11061	487.383	47.8526
19.8167	-124.333	59.2756	89.3113	1.31783	487.436	47.8579
19.8333	-124.33	59.2835	89.3119	0.171738	487.374	47.8591
19.85	-124.329	59.3328	89.416	6.13396	487.448	47.8567
19.8667	-124.328	59.2783	89.2927	7.8344	487.498	47.8565
19.8833	-124.324	59.3026	89.3311	9.38713	487.278	47.8552
19.9	-124.321	59.5275	89.6011	9.71855	487.229	47.8577
19.9167	-124.321	59.2741	89.2873	9.34059	487.06	47.862
19.9333	-124.323	59.2635	89.2663	9.25072	487.035	47.8562
19.95	-124.321	59.2713	89.3089	5.07713	486.883	47.86
19.9667	-124.319	59.2736	89.2779	0.429764	486.787	47.8616
19.9833	-124.323	59.2957	89.3121	4.6331	486.808	47.8609
20	-124.319	59.269	89.2617	9.12132	486.96	47.8611
20.0167	-124.316	59.2818	89.3179	9.66606	487.056	47.8614
20.0333	-124.32	59.2558	89.282	9.29176	487.118	47.8584
20.05	-124.316	59.2623	89.2745	9.37218	487.205	47.8605
20.0667	-124.318	59.2551	89.2788	9.93126	487.377	47.8603
20.0833	-124.318	59.2631	89.2895	9.99153	487.483	47.8577
20.1	-124.317	59.3093	89.362	9.58031	487.325	47.8606
20.1167	-124.314	59.3058	89.2889	9.40147	487.646	47.8585
20.1333	-124.313	59.3121	89.3723	10.116	487.627	47.8579
20.15	-124.313	59.2666	89.2545	9.49684	487.673	47.8634
20.1667	-124.307	59.2709	89.2841	9.23927	487.723	47.8631
20.1833	-124.302	59.2809	89.2982	9.72862	487.527	47.866
20.2	-124.302	59.2661	89.2951	9.41094	487.554	47.8663
20.2167	-124.297	59.2782	89.3005	9.93187	487.642	47.8654
20.2333	-124.294	59.268	89.2808	9.95461	487.64	47.8655
20.25	-124.292	59.235	89.2114	9.96834	487.738	47.8634
20.2667	-124.289	59.2754	89.3174	9.69353	487.505	47.8643
20.2833	-124.285	59.2841	89.3232	9.76677	487.499	47.8661
20.3	-124.283	59.267	89.266	9.62914	487.422	47.8669
20.3167	-124.284	59.2802	89.3008	9.42284	487.204	47.8651
20.3333	-124.282	59.2999	89.3501	10.0457	487.34	47.8661
20.35	-124.278	59.2512	89.2445	9.61189	487.364	47.8617
20.3667	-124.281	59.2869	89.2994	9.32991	487.393	47.8663
20.3833	-124.281	59.3081	89.365	9.34609	487.475	47.8655
20.4	-124.278	59.264	89.2493	9.61067	487.558	47.8623
20.4167	-124.277	59.2649	89.2851	9.66911	487.658	47.8593
20.4333	-124.272	59.2454	89.2289	9.9659	487.783	47.8643
20.45	-124.274	59.2686	89.2596	9.80553	488.003	47.8614
20.4667	-124.274	59.2829	89.3086	3.90114	488.097	47.8634
20.4833	-124.27	59.3328	89.4038	4.1079	487.994	47.8648
20.5	-124.268	59.2733	89.3391	3.45116	488.124	47.8698
20.5167	-124.27	59.2927	89.3359	9.64638	488.214	47.8661
20.5333	-124.266	59.2562	89.2715	10.0619	487.951	47.869
20.55	-124.264	59.2983	89.36	9.60945	488.145	47.8713
20.5667	-124.259	59.3438	89.4489	9.4915	488.141	47.8707
20.5833	-124.26	59.3841	89.4264	9.69536	488.007	47.8703
20.6	-124.26	59.3118	89.3639	9.27208	487.832	47.869
20.6167	-124.259	59.2448	89.2307	9.91402	487.87	47.8715
20.6333	-124.257	59.2609	89.2887	9.67079	487.973	47.8722
20.65	-124.253	59.2684	89.2953	10.0959	488.023	47.8741
20.6667	-124.248	59.3534	89.43	10.2914	487.981	47.8695
20.6833	-124.242	59.3259	89.3736	8.93944	487.951	47.8684
20.7	-124.239	59.313	89.2947	9.31679	487.99	47.8703
20.7167	-124.237	59.2783	89.3156	9.73579	488.121	47.8698
20.7333	-124.238	59.3046	89.3421	9.77165	488.118	47.87
20.75	-124.237	59.2663	89.2561	10.0941	488.01	47.8718
20.7667	-124.235	59.3391	89.3832	9.88243	488.123	47.8678
20.7833	-124.231	59.2876	89.3215	9.64104	488.105	47.8704
20.8	-124.232	59.2614	89.2443	9.66377	487.955	47.8732
20.8167	-124.234	59.2678	89.2835	9.38362	487.77	47.8748
20.8333	-124.233	59.2825	89.273	9.70421	487.682	47.873
20.85	-124.232	59.2806	89.2471	8.02635	487.634	47.873
20.8667	-124.239	59.2678	89.235	9.62669	487.537	47.8732
20.8833	-124.238	59.296	89.3324	9.40498	487.317	47.8732
20.9	-124.232	59.2544	89.2493	9.52065	487.396	47.8715
20.9167	-124.229	59.3288	89.3714	9.29421	487.324	47.873
20.9333	-124.232	59.291	89.3336	10.0588	487.396	47.8747
20.95	-124.231	59.2803	89.2857	9.3615	487.451	47.8764
20.9667	-124.231	59.244	89.2248	9.71672	487.395	47.8716
20.9833	-124.228	59.2594	89.2587	9.54094	487.467	47.8696
21	-124.227	59.266	89.2484	9.8336	487.561	47.871
21.0167	-124.231	59.2898	89.28	6.16966	487.582	47.8713
21.0333	-124.227	59.3082	89.3067	9.80675	487.589	47.871
21.05	-124.229	59.2695	89.2675	8.59322	487.6	47.8736
21.0667	-124.23	59.4227	89.4137	7.01363	487.402	47.8689
21.0833	-124.228	59.323	89.3559	4.3679	487.235	47.8706
21.1	-124.226	59.2661	89.2884	4.1938	487.327	47.8732
21.1167	-124.225	59.316	89.3227	4.9514	487.2	47.8706
21.1333	-124.221	59.3035	89.2803	8.44353	487.12	47.8706
21.15	-124.222	59.286	89.3581	9.75136	487.384	47.8695
21.1667	-124.224	59.2852	89.3179	9.71733	487.41	47.8696
21.1833	-124.226	59.2867	89.2854	9.51225	487.249	47.8666
21.2	-124.223	59.2986	89.4143	9.30428	487.243	47.8637
21.2167	-124.226	59.2809	89.2899	9.48067	487.414	47.8701
21.2333	-124.226	59.3121	89.3392	9.20708	487.404	47.8698
21.25	-124.227	59.2788	89.2927	9.64104	487.348	47.8671
21.2667	-124.226	59.2672	89.2786	10.2299	487.327	47.8675
21.2833	-124.226	59.3253	89.4041	9.74602	487.438	47.8672
21.3	-124.223	59.2651	89.2725	10.0762	487.394	47.8654
21.3167	-124.225	59.342	89.4175	9.39491	487.548	47.8661
21.3333	-124.225	59.2968	89.2965	9.57069	487.626	47.869
21.35	-124.225	59.3052	89.3234	9.41872	487.384	47.8669
21.3667	-124.226	59.2761	89.2849	9.70726	487.368	47.8707
21.3833	-124.223	59.3102	89.3493	9.44786	487.174	47.8677
21.4	-124.226	59.3295	89.2799	9.91646	487.053	47.8648
21.4167	-124.229	59.2985	89.3047	9.81453	487.143	47.8655
21.4333	-124.225	59.3024	89.3392	10.0578	487.186	47.866
21.45	-124.223	59.2817	89.2876	0.212173	487.284	47.8684
21.4667	-124.229	59.2867	89.3235	9.93187	487.24	47.8684
21.4833	-124.23	59.2571	89.2571	10.2676	487.191	47.8722
21.5	-124.231	59.2947	89.2977	10.3355	487.253	47.8704
21.5167	-124.228	59.3079	89.3441	10.0434	487.18	47.8706
21.5333	-124.225	59.3087	89.3621	9.5385	487.21	47.8687
21.55	-124.22	59.3626	89.367	9.64943	487.22	47.8693
21.5667	-124.213	59.3229	89.3053	9.7776	487.072	47.868
21.5833	-124.216	59.2779	89.2721	9.41582	487.345	47.8692
21.6	-124.213	59.296	89.3072	9.81087	487.38	47.869
21.6167	-124.211	59.2658	89.2532	9.5266	487.511	47.8672
21.6333	-124.211	59.2915	89.2847	9.84367	487.525	47.8686
21.65	-124.207	59.4042	89.3636	10.2454	487.628	47.8686
21.6667	-124.206	59.3046	89.2838	9.74663	487.629	47.8669
21.6833	-124.208	59.356	89.3789	6.11717	487.625	47.8681
21.7	-124.213	59.3003	89.3072	4.27727	487.557	47.8654
21.7167	-124.211	59.2733	89.297	6.19179	487.296	47.8663
21.7333	-124.21	59.3072	89.334	10.0256	487.072	47.8674
21.75	-124.208	59.3	89.3075	9.60411	487.146	47.8698
21.7667	-124.204	59.3214	89.3316	9.43596	487.189	47.8637
21.7833	-124.196	59.291	89.3296	9.45335	486.9	47.8619
21.8	-124.197	59.2571	89.286	9.58382	487.029	47.8642
21.8167	-124.196	59.2492	89.226	9.74419	487.013	47.8645
21.8333	-124.192	59.2739	89.278	9.62853	487.135	47.864
21.85	-124.196	59.267	89.2289	9.69765	487.122	47.868
21.8667	-124.191	59.2907	89.2741	9.77394	487.314	47.8713
21.8833	-124.19	59.3259	89.3092	9.84612	487.358	47.8703
21.9	-124.189	59.2806	89.278	9.64821	487.333	47.868
21.9167	-124.188	59.3282	89.3583	9.72923	487.382	47.8693
21.9333	-124.185	59.2861	89.2899	9.23637	487.437	47.8677
21.95	-124.183	59.2866	89.334	9.60167	487.378	47.8715
21.9667	-124.182	59.2834	89.3087	10.2705	487.417	47.8725
21.9833	-124.179	59.3327	89.3348	9.77043	487.271	47.8718
22	-124.178	59.318	89.3153	9.49913	487.101	47.8715
22.0167	-124.179	59.2855	89.3267	10.0816	487.393	47.8687
22.0333	-124.177	59.2761	89.2747	9.33235	487.421	47.8692
22.05	-124.177	59.2789	89.2832	9.39125	487.424	47.8704
22.0667	-124.175	59.2448	89.2263	9.29298	487.374	47.8719
22.0833	-124.178	59.333	89.3996	9.90746	487.297	47.8692
22.1	-124.173	59.5542	89.6825	9.71672	487.251	47.8684
22.1167	-124.168	59.2759	89.2675	9.95812	487.27	47.8648
22.1333	-124.173	59.3142	89.334	10.1394	487.448	47.8675
22.15	-124.171	59.4422	89.658	10.0391	487.465	47.8637
22.1667	-124.17	59.2764	89.3095	9.72862	487.256	47.8677
22.1833	-124.173	59.3092	89.3488	9.96712	487.147	47.8654
22.2	-124.168	59.3272	89.2962	9.15886	487.099	47.8689
22.2167	-124.167	59.3673	89.369	10.2239	486.939	47.8658
22.2333	-124.163	59.2742	89.2814	9.98085	487.16	47.8632
22.25	-124.159	59.2741	89.264	9.49806	487.268	47.8642
22.2667	-124.158	59.5132	89.7259	4.83452	487.377	47.8642
22.2833	-124.158	59.2965	89.3032	4.45305	487.452	47.8667
22.3	-124.16	59.3345	89.4137	6.6584	487.3	47.8629
22.3167	-124.158	59.2701	89.2669	9.72389	487.219	47.8619
22.3333	-124.159	59.2689	89.2495	9.35906	487.113	47.8603
22.35	-124.155	59.2814	89.2757	9.55635	487.245	47.8609
22.3667	-124.156	59.2722	89.2747	9.42589	487.303	47.8608
22.3833	-124.156	59.3787	89.4369	9.13445	487.211	47.8605
22.4	-124.155	59.2854	89.2944	7.72484	487.264	47.8632
22.4167	-124.153	59.2765	89.2808	12.7912	487.151	47.8655
22.4333	-124.152	59.4244	89.5078	9.21013	486.976	47.8649
22.45	-124.149	59.3394	89.3745	21.547	487.142	47.8666
22.4667	-124.146	59.3066	89.2704	10.0076	487.113	47.864
22.4833	-124.146	59.351	89.3971	9.75258	487.09	47.8617
22.5	-124.146	59.3034	89.315	9.49562	487.141	47.8651
22.5167	-124.144	59.2965	89.2988	9.3824	487.242	47.8652
22.5333	-124.141	59.2886	89.306	9.56657	487.24	47.8643
22.55	-124.139	59.3641	89.5316	9.56596	487.335	47.8628
22.5667	-124.136	59.2992	89.3064	9.94682	487.444	47.86
22.5833	-124.133	59.2896	89.2629	9.61357	487.6	47.8602
22.6	-124.131	59.3111	89.3342	9.36623	487.492	47.859
22.6167	-124.132	59.3734	89.3502	9.36989	487.598	47.8642
22.6333	-124.132	59.2963	89.3008	9.31435	487.658	47.864
22.65	-124.131	59.291	89.289	9.7889	487.649	47.8645
22.6667	-124.129	59.3211	89.3407	9.52965	487.723	47.8581
22.6833	-124.13	59.2785	89.2567	4.40178	487.612	47.8548
22.7	-124.127	59.3108	89.3	4.22417	487.547	47.8535
22.7167	-124.124	59.3465	89.3642	9.4825	487.548	47.8547
22.7333	-124.123	59.3299	89.3775	9.31435	487.54	47.8584
22.75	-124.121	59.2802	89.2727	9.73106	487.439	47.8591
22.7667	-124.126	59.2956	89.3324	9.48784	487.349	47.8581
22.7833	-124.126	59.266	89.2796	9.44084	487.479	47.86
22.8	-124.123	59.2695	89.2284	9.75014	487.433	47.8593
22.8167	-124.118	59.2744	89.2681	9.31801	487.175	47.8594
22.8333	-124.125	59.2825	89.2753	9.43184	487.373	47.8568
22.85	-124.126	59.2992	89.3107	9.6685	487.295	47.8582
22.8667	-124.126	59.2992	89.2832	9.66255	487.274	47.8553
22.8833	-124.126	59.3836	89.4358	9.83772	487.301	47.8542
22.9	-124.13	59.3974	89.3975	9.77211	487.335	47.857
22.9167	-124.135	59.2794	89.2802	9.62853	487.317	47.8539
22.9333	-124.133	59.435	89.3443	9.26201	487.223	47.855
22.95	-124.127	59.3021	89.3111	9.32991	487.24	47.8553
22.9667	-124.126	59.3092	89.2994	9.53499	487.425	47.8547
22.9833	-124.129	59.3044	89.3317	9.5063	487.499	47.851
23	-124.127	59.3192	89.3652	9.0081	487.613	47.8536
23.0167	-124.128	59.3259	89.3772	9.59038	487.655	47.857
23.0333	-124.127	59.2881	89.3005	9.22142	487.594	47.8552
23.05	-124.129	59.2806	89.2535	9.50813	487.828	47.8587
23.0667	-124.129	59.2843	89.2979	9.61906	487.82	47.8556
23.0833	-124.13	59.3281	89.4236	9.34547	487.685	47.8544
23.1	-124.123	59.2686	89.2324	9.65233	487.661	47.8523
23.1167	-124.124	59.3014	89.3339	9.55757	487.581	47.8527
23.1333	-124.121	59.2905	89.324	9.75426	487.459	47.8509
23.15	-124.119	59.4024	89.3781	9.81026	487.413	47.8497
23.1667	-124.127	59.2936	89.2934	4.17	487.433	47.8471
23.1833	-124.132	59.2869	89.2912	3.94768	487.342	47.8513
23.2	-124.129	59.3002	89.3177	-20.0716	487.259	47.8487
23.2167	-124.128	59.3127	89.3383	9.51286	487.234	47.8486
23.2333	-124.125	59.5263	89.3299	9.37706	487.248	47.8465
23.25	-124.122	59.3009	89.2933	9.51119	487.055	47.8489
23.2667	-124.121	59.3432	89.3667	9.67506	487.147	47.8481
23.2833	-124.122	59.2826	89.279	9.96834	487.083	47.8492
23.3	-124.123	59.2925	89.2698	9.4265	487.138	47.8475
23.3167	-124.122	59.2722	89.282	9.44023	487.194	47.8506
23.3333	-124.122	59.2851	89.2965	9.30077	487.162	47.8484
23.35	-124.125	59.3293	89.3678	9.53499	487.163	47.8484
23.3667	-124.125	59.2921	89.2918	9.26018	487.176	47.8463
23.3833	-124.126	59.2945	89.2927	9.55696	487.381	47.8458
23.4	-124.13	59.7025	89.9856	9.12911	487.45	47.8469
23.4167	-124.127	59.3684	89.3984	9.28108	487.516	47.8509
23.4333	-124.121	59.3778	89.4973	9.84551	487.51	47.8515
23.45	-124.121	59.316	89.363	9.73763	487.503	47.8481
23.4667	-124.122	59.2725	89.2571	9.45213	487.36	47.8519
23.4833	-124.125	59.3208	89.3252	9.48601	487.575	47.8526
23.5	-124.127	59.2907	89.2785	0.158615	487.635	47.8523
23.5167	-124.128	59.2832	89.2556	6.33415	487.59	47.8484
23.5333	-124.13	59.3438	89.3299	9.49089	487.492	47.8457
23.55	-124.129	59.3321	89.3665	9.8777	487.569	47.8474
23.5667	-124.131	59.3038	89.2907	9.12254	487.627	47.8451
23.5833	-124.124	59.275	89.2436	9.60228	487.606	47.8454
23.6	-124.123	59.305	89.3005	9.27025	487.56	47.8486
23.6167	-124.125	59.3668	89.3472	9.0432	487.597	47.8466
23.6333	-124.126	59.2817	89.2996	9.47594	487.529	47.8498
23.65	-124.129	59.3072	89.3256	9.80141	487.605	47.8487
23.6667	-124.127	59.2979	89.32	9.23393	487.611	47.8451
23.6833	-124.126	59.6142	89.4083	8.76488	487.413	47.8463
23.7	-124.124	59.3279	89.3194	9.63448	487.713	47.8481
23.7167	-124.122	59.28	89.2654	9.28337	487.655	47.848
23.7333	-124.119	59.2745	89.2376	9.28047	487.594	47.8454
23.75	-124.117	59.2713	89.2596	9.64577	487.57	47.8463
23.7667	-124.118	59.323	89.3603	9.81087	487.503	47.8451
23.7833	-124.117	59.2782	89.2457	9.38301	487.5	47.8495
23.8	-124.118	59.2948	89.2794	9.34776	487.472	47.8516
23.8167	-124.119	59.3636	89.4572	9.77638	487.514	47.8507
23.8333	-124.119	59.3388	89.3026	10.0243	487.571	47.8526
23.85	-124.116	59.3403	89.3978	9.69948	487.394	47.8486
23.8667	-124.116	59.3014	89.3336	9.73396	487.405	47.8469
23.8833	-124.115	59.3023	89.2745	9.6386	487.269	47.8486
23.9	-124.111	59.3595	89.39	9.51119	487.084	47.8475
23.9167	-124.112	59.3459	89.3739	9.49028	487.298	47.85
23.9333	-124.112	59.2895	89.2774	9.66133	487.448	47.8498
23.95	-124.115	59.3719	89.4874	4.59969	487.331	47.8458
23.9667	-124.118	59.34	89.3342	4.40361	487.297	47.849
23.9833	-124.116	59.3281	89.3856	9.15886	487.302	47.8506
24	-124.116	59.2812	89.2841	9.35967	487.158	47.8504
24.0167	-124.113	59.32	89.3523	9.96529	487.03	47.8519
24.0333	-124.116	59.2811	89.2886	9.72633	487.063	47.8498
24.05	-124.114	59.2847	89.2576	9.41689	486.983	47.8486
24.0667	-124.114	59.2976	89.2527	9.98802	486.952	47.8497
24.0833	-124.114	59.3732	89.4579	9.76265	487.055	47.8501
24.1	-124.111	59.3012	89.3241	9.40804	487.067	47.8519
24.1167	-124.116	59.3577	89.391	9.48372	486.918	47.8487
24.1333	-124.113	59.2876	89.2942	9.34425	487.196	47.8492
24.15	-124.112	59.2995	89.3046	9.77104	487.242	47.8523
24.1667	-124.112	59.2767	89.2699	9.76326	487.25	47.851
24.1833	-124.114	59.2779	89.2863	9.63036	487.275	47.8539
24.2	-124.112	59.2989	89.3299	9.29588	487.48	47.848
24.2167	-124.106	59.2814	89.2754	9.55162	487.543	47.8507
24.2333	-124.104	59.3713	89.3221	9.77699	487.602	47.8509
24.25	-124.106	59.3226	89.4035	9.56291	487.597	47.8519
24.2667	-124.105	59.2764	89.2774	9.72206	487.497	47.8524
24.2833	-124.106	59.423	89.3411	9.82643	487.34	47.8536
24.3	-124.104	59.2913	89.2869	9.53972	487.479	47.8524
24.3167	-124.101	59.3189	89.3719	10.0463	487.413	47.8503
24.3333	-124.101	59.381	89.3052	9.43428	487.367	47.8519
24.35	-124.105	59.3366	89.3487	9.58199	487.445	47.8494
24.3667	-124.106	59.2707	89.253	9.89616	487.321	47.8519
24.3833	-124.105	59.3333	89.3166	9.91341	487.13	47.8558
24.4	-124.103	59.2838	89.25	9.68041	487.171	47.8535
24.4167	-124.098	59.2927	89.3125	9.43535	487.292	47.8538
24.4333	-124.095	59.2905	89.2938	9.58855	487.245	47.8555
24.45	-124.096	59.3171	89.3191	4.66042	487.251	47.8527
24.4667	-124.086	59.2657	89.2405	4.67003	487.259	47.8541
24.4833	-124.084	59.2995	89.2985	10.0344	487.198	47.8544
24.5	-124.085	59.3023	89.3086	8.98186	487.06	47.8613
24.5167	-124.08	59.2986	89.3168	9.32045	487.249	47.8585
24.5333	-124.079	59.2858	89.2613	9.52965	487.378	47.8581
24.55	-124.078	59.3179	89.3153	10.0356	487.337	47.8548
24.5667	-124.077	59.3134	89.3078	9.50508	487.383	47.8559
24.5833	-124.075	59.3665	89.3317	9.58687	487.384	47.8574
24.6	-124.074	59.3047	89.2907	9.40682	487.386	47.8573
24.6167	-124.075	59.3769	89.3737	9.33586	487.421	47.8544
24.6333	-124.071	59.2944	89.2815	9.44557	487.479	47.8577
24.65	-124.073	59.2736	89.2411	9.83711	487.61	47.8567
24.6667	-124.075	59.2896	89.2681	9.23454	487.583	47.8594
24.6833	-124.07	59.2693	89.2414	9.34837	487.663	47.8588
24.7	-124.072	59.2725	89.2408	9.93736	487.547	47.8565
24.7167	-124.072	59.2902	89.2838	9.35677	487.231	47.8574
24.7333	-124.071	59.2875	89.2957	9.98024	487.223	47.8544
24.75	-124.069	59.2963	89.3333	9.51714	487.148	47.8536
24.7667	-124.067	59.2773	89.2817	9.23454	487.077	47.8539
24.7833	-124.068	59.4299	89.418	9.77333	487.227	47.8548
24.8	-124.067	59.3104	89.2826	10.2198	487.246	47.8545
24.8167	-124.063	59.3113	89.3308	4.86015	487.226	47.855
24.8333	-124.057	59.3752	89.3548	4.66942	487.174	47.8547
24.85	-124.06	59.3061	89.2873	9.38835	487.181	47.8587
24.8667	-124.059	59.2854	89.2699	10.0166	487.153	47.8539
24.8833	-124.057	59.2881	89.2814	9.68224	487.144	47.8552
24.9	-124.06	59.2953	89.2959	9.71199	487.318	47.851
24.9167	-124.058	59.3401	89.379	10.0541	487.439	47.8512
24.9333	-124.06	59.2979	89.2718	9.50996	487.213	47.8515
24.95	-124.06	59.302	89.3	9.76021	487.266	47.8507
24.9667	-124.055	59.3052	89.2902	9.52248	487.181	47.848
24.9833	-124.05	59.2873	89.2642	9.21547	487.178	47.8443
25	-124.05	59.3095	89.2799	9.61952	487.217	47.8468
25.0167	-124.049	59.2966	89.3302	9.67079	487.368	47.8463
25.0333	-124.047	59.3479	89.2991	9.84306	487.392	47.8472
25.05	-124.046	59.3142	89.3949	10.122	487.337	47.848
25.0667	-124.051	59.3038	89.2992	9.13567	487.336	47.8471
25.0833	-124.052	59.3203	89.338	9.40208	487.305	47.8434
25.1	-124.054	59.3545	89.3714	9.79302	487.273	47.8426
25.1167	-124.052	59.3166	89.313	9.91585	487.358	47.8442
25.1333	-124.052	59.2909	89.304	9.54567	487.446	47.8454
25.15	-124.052	59.3206	89.3433	9.50035	487.215	47.8448
25.1667	-124.051	59.5579	89.4308	9.07906	487.466	47.8434
25.1833	-124.054	59.2951	89.2745	9.47533	487.53	47.8431
25.2	-124.051	59.334	89.3406	9.59633	487.406	47.8452
25.2167	-124.045	59.3162	89.2738	9.59343	487.202	47.8399
25.2333	-124.042	59.293	89.2713	10.1394	487.155	47.8434
25.25	-124.041	59.3037	89.2948	9.44374	487.234	47.8425
25.2667	-124.039	59.2692	89.2623	9.77272	487.219	47.8457
25.2833	-124.04	59.2905	89.2761	9.7776	487.217	47.8465
25.3	-124.04	59.2878	89.2577	9.09691	487.263	47.8423
25.3167	-124.039	59.3287	89.3795	9.76616	487.29	47.8428
25.3333	-124.037	59.3215	89.3142	9.84016	487.422	47.8449
25.35	-124.042	59.3078	89.3247	10.1781	487.285	47.8431
25.3667	-124.04	59.2912	89.2732	9.14635	487.125	47.8402
25.3833	-124.045	59.2753	89.2518	9.66728	487.355	47.8387
25.4	-124.045	59.2753	89.2606	5.24574	487.36	47.8378
25.4167	-124.044	59.3043	89.2815	5.07896	487.271	47.8362
25.4333	-124.041	59.2931	89.2809	1.97289	487.347	47.8373
25.45	-124.04	59.4729	89.3864	6.2954	487.375	47.8361
25.4667	-124.042	59.314	89.3638	9.39247	487.432	47.8358
25.4833	-124.043	59.3511	89.3688	10.0446	487.372	47.8361
25.5	-124.038	59.2838	89.2761	9.75731	487.391	47.8382
25.5167	-124.04	59.3165	89.3308	9.38179	487.509	47.8375
25.5333	-124.039	59.3232	89.4029	9.59343	487.446	47.8388
25.55	-124.038	59.3111	89.3475	9.49806	487.551	47.8327
25.5667	-124.042	59.275	89.2524	9.07539	487.582	47.831
25.5833	-124.042	59.3082	89.3328	9.20952	487.446	47.8307
25.6	-124.041	59.2954	89.3241	9.65599	487.602	47.8326
25.6167	-124.038	59.3232	89.3316	5.72319	487.654	47.8323
25.6333	-124.036	59.2841	89.2657	4.9221	487.567	47.828
25.65	-124.035	59.2939	89.3041	5.45387	487.44	47.8281
25.6667	-124.037	59.3569	89.3391	10.0838	487.429	47.8298
25.6833	-124.04	59.3084	89.3171	9.42467	487.486	47.8309
25.7	-124.033	59.2841	89.2751	9.47243	487.488	47.8294
25.7167	-124.035	59.3259	89.3127	9.43535	487.52	47.8288
25.7333	-124.032	59.2847	89.2847	9.91051	487.396	47.8246
25.75	-124.031	59.3638	89.3887	9.89739	487.252	47.8242
25.7667	-124.034	59.3221	89.3597	10.0488	487.246	47.8251
25.7833	-124.033	59.2699	89.2574	9.73579	487.22	47.8262
25.8	-124.034	59.2942	89.2814	9.3531	486.955	47.8281
25.8167	-124.037	59.2895	89.2945	9.71794	487.198	47.8292
25.8333	-124.032	59.2764	89.2455	9.47121	487.088	47.8324
25.85	-124.03	59.3493	89.3556	9.40498	487.098	47.8286
25.8667	-124.029	59.3346	89.351	9.46999	487.082	47.831
25.8833	-124.033	59.2892	89.3005	9.8806	487.179	47.8301
25.9	-124.035	59.3153	89.2948	9.82826	487.243	47.8294
25.9167	-124.036	59.295	89.2703	9.70238	487.198	47.8307
25.9333	-124.035	59.2931	89.2768	9.73763	487.21	47.8281
25.95	-124.037	59.3157	89.2948	9.76677	487.234	47.8283
25.9667	-124.04	59.2823	89.2643	9.63509	487.136	47.8286
25.9833	-124.038	59.2814	89.297	19.8734	487.211	47.8291
26	-124.038	59.3226	89.3412	4.94896	487.286	47.8275
26.0167	-124.033	59.3446	89.369	5.02464	487.326	47.8298
26.0333	-124.034	59.3844	89.4241	9.45091	487.526	47.8306
26.05	-124.033	59.315	89.3336	9.80202	487.501	47.832
26.0667	-124.034	59.3287	89.3168	10.2485	487.476	47.8321
26.0833	-124.032	59.3339	89.3421	9.56947	487.515	47.832
26.1	-124.031	59.2933	89.2974	9.98558	487.545	47.8323
26.1167	-124.03	59.2878	89.2924	9.3586	487.568	47.8294
26.1333	-124.034	59.3108	89.2919	9.79546	487.471	47.8306
26.15	-124.029	59.323	89.3018	9.77867	487.443	47.8313
26.1667	-124.027	59.3041	89.3626	9.58138	487.433	47.8318
26.1833	-124.027	59.2847	89.2774	9.60701	487.26	47.8295
26.2	-124.033	59.3592	89.4906	9.27742	487.308	47.8269
26.2167	-124.027	59.3002	89.3092	9.19106	487.275	47.8295
26.2333	-124.024	59.2889	89.2584	9.2643	487.164	47.8284
26.25	-124.021	59.3159	89.2976	9.64516	487.352	47.8283
26.2667	-124.018	59.3208	89.3244	9.44252	487.438	47.8301
26.2833	-124.017	59.2704	89.2608	9.54216	487.538	47.8292
26.3	-124.022	59.2922	89.2765	9.0992	487.586	47.8298
26.3167	-124.022	59.3301	89.2814	9.89494	487.634	47.8317
26.3333	-124.024	59.3212	89.3559	9.36455	487.63	47.8344
26.35	-124.022	59.3995	89.4759	9.50462	487.668	47.8359
26.3667	-124.024	59.3249	89.3427	9.46404	487.642	47.8391
26.3833	-124.019	59.3351	89.3084	10.1411	487.478	47.8344
26.4	-124.015	59.3137	89.3256	9.57909	487.293	47.8362
26.4167	-124.017	59.2957	89.2745	9.55101	487.252	47.8356
26.4333	-124.012	59.3024	89.2982	6.54991	487.154	47.835
26.45	-124.006	59.3462	89.3646	4.74754	487.093	47.8373
26.4667	-124.001	59.3012	89.3159	9.63097	487.357	47.835
26.4833	-124.001	59.2822	89.2791	9.85207	487.427	47.8324
26.5	-124.001	59.277	89.2516	10.115	487.388	47.8376
26.5167	-124.002	59.3072	89.3002	9.59633	487.304	47.8378
26.5333	-124.003	59.3336	89.295	9.29771	487.266	47.8419
26.55	-123.999	59.2966	89.2814	9.78478	487.355	47.8359
26.5667	-123.995	59.3909	89.3905	10.0726	487.28	47.8375
26.5833	-123.995	59.3487	89.3467	9.77272	487.402	47.8387
26.6	-123.993	59.3601	89.4871	13.6495	487.552	47.8394
26.6167	-123.994	59.3211	89.3601	9.75197	487.412	47.8364
26.6333	-123.989	59.2872	89.2878	9.55528	487.443	47.8376
26.65	-123.99	59.2988	89.2594	8.91441	487.398	47.8381
26.6667	-123.991	59.2974	89.2542	9.28764	487.27	47.8387
26.6833	-123.986	59.2829	89.2683	9.46526	487.321	47.8388
26.7	-123.983	59.3488	89.3661	9.56657	487.356	47.8378
26.7167	-123.98	59.2921	89.2728	9.05937	487.342	47.8365
26.7333	-123.981	59.3349	89.356	5.57304	487.387	47.8379
26.75	-123.976	59.2793	89.2558	4.91325	487.468	47.8388
26.7667	-123.975	59.3003	89.2814	9.63036	487.465	47.8385
26.7833	-123.972	59.3119	89.3214	9.89967	487.467	47.839
26.8	-123.969	59.2834	89.2712	10.041	487.505	47.8407
26.8167	-123.966	59.2876	89.3058	10.0059	487.574	47.8445
26.8333	-123.963	59.32	89.3493	9.94209	487.419	47.8451
26.85	-123.964	59.3064	89.2765	9.65477	487.593	47.8451
26.8667	-123.962	59.3154	89.3198	9.97307	487.553	47.8432
26.8833	-123.955	59.297	89.314	9.21898	487.413	47.8437
26.9	-123.962	59.4082	89.5258	9.24645	487.368	47.8432
26.9167	-123.955	59.3018	89.334	9.59694	487.381	47.841
26.9333	-123.957	59.6014	89.5832	9.19945	487.418	47.841
26.95	-123.957	59.4541	89.3836	9.67857	487.435	47.8417
26.9667	-123.953	59.3145	89.3299	9.61357	487.231	47.8413
26.9833	-123.951	59.3046	89.3	9.37996	487.167	47.8465
27	-123.946	59.2803	89.2652	9.49379	487.124	47.8439
27.0167	-123.947	59.3359	89.369	8.93349	487.29	47.8417
27.0333	-123.944	59.2992	89.3014	-12.3267	487.337	47.8404
27.05	-123.943	59.365	89.3861	10.0094	487.301	47.8407
27.0667	-123.943	59.3612	89.4929	9.42055	487.564	47.8402
27.0833	-123.939	59.3037	89.3232	9.63921	487.551	47.8436
27.1	-123.935	59.3047	89.2873	9.77928	487.527	47.8454
27.1167	-123.937	59.3279	89.367	9.70665	487.406	47.8448
27.1333	-123.936	59.3533	89.3981	9.56596	487.315	47.8487
27.15	-123.932	59.3388	89.3507	10.0588	487.315	47.8495
27.1667	-123.925	59.318	89.3177	9.35021	487.315	47.8463
27.1833	-123.927	59.2887	89.2794	9.79012	487.469	47.8472
27.2	-123.928	59.3255	89.3096	-16.2106	487.391	47.8478
27.2167	-123.924	59.3115	89.3223	10.3098	487.219	47.8448
27.2333	-123.924	59.2864	89.2716	5.33226	487.34	47.8504
27.25	-123.923	59.2945	89.2893	5.53673	487.448	47.8472
27.2667	-123.921	59.2899	89.2844	9.59755	487.245	47.8483
27.2833	-123.925	59.3098	89.3217	8.98659	487.416	47.8458
27.3	-123.923	59.3516	89.3713	9.29955	487.409	47.8451
27.3167	-123.92	59.3253	89.3156	9.4027	487.478	47.8408
27.3333	-123.92	59.2939	89.2432	9.58916	487.545	47.8442
27.35	-123.916	59.3696	89.3986	9.10698	487.475	47.8454
27.3667	-123.917	59.331	89.3542	9.67979	487.551	47.8439
27.3833	-123.916	59.344	89.3591	9.94988	487.609	47.8414
27.4	-123.918	59.3137	89.2733	9.23103	487.501	47.8391
27.4167	-123.917	59.3299	89.3188	8.93181	487.472	47.8429
27.4333	-123.92	59.3491	89.3661	9.41521	487.38	47.8405
27.45	-123.92	59.2963	89.2831	9.6566	487.234	47.8407
27.4667	-123.919	59.318	89.3259	9.82765	487.246	47.8407
27.4833	-123.91	59.2901	89.2649	9.26079	487.126	47.844
27.5	-123.908	59.331	89.333	9.14757	487.394	47.842
27.5167	-123.908	59.3217	89.3108	9.80858	487.27	47.8404
27.5333	-123.905	59.305	89.2779	4.75472	487.225	47.8422
27.55	-123.907	59.3346	89.3288	9.48723	487.19	47.8436
27.5667	-123.906	59.2863	89.2623	9.86748	487.271	47.8397
27.5833	-123.907	59.3209	89.3322	9.65828	487.339	47.8358
27.6	-123.907	59.3351	89.4172	9.79424	487.372	47.8347
27.6167	-123.906	59.305	89.3011	9.50874	487.325	47.8379
27.6333	-123.904	59.3623	89.4964	9.97185	487.339	47.8388
27.65	-123.906	59.3339	89.3696	9.96346	487.278	47.8378
27.6667	-123.904	59.3128	89.3269	9.85924	487.425	47.8368
27.6833	-123.908	59.3131	89.3105	7.1978	487.503	47.8387
27.7	-123.906	59.3832	89.3632	8.80653	487.375	47.8367
27.7167	-123.908	59.3269	89.3603	9.31984	487.565	47.8338
27.7333	-123.911	59.3923	89.4288	9.41582	487.461	47.8368
27.75	-123.909	59.3305	89.3978	9.53682	487.397	47.8368
27.7667	-123.907	59.3496	89.4071	9.61723	487.389	47.8368
27.7833	-123.911	59.4329	89.4846	9.22447	487.295	47.8429
27.8	-123.908	59.3246	89.304	9.72984	487.19	47.8419
27.8167	-123.905	59.2838	89.2658	10.0625	487.09	47.8359
27.8333	-123.906	59.3394	89.3644	9.65416	487.181	47.8375
27.85	-123.907	59.316	89.3053	9.65477	487.244	47.8373
27.8667	-123.902	59.3749	89.4109	9.70604	487.161	47.8378
27.8833	-123.898	59.2995	89.2684	9.85924	487.356	47.8396
27.9	-123.899	59.3159	89.3134	9.08608	487.471	47.8347
27.9167	-123.901	59.2962	89.2745	9.24522	487.422	47.8365
27.9333	-123.902	59.3305	89.3861	9.91707	487.584	47.8379
27.95	-123.9	59.3029	89.2815	10.0684	487.641	47.8371
27.9667	-123.899	59.2979	89.2844	9.16725	487.548	47.8378
27.9833	-123.898	59.3269	89.3284	9.31923	487.552	47.837
28	-123.899	59.3212	89.3134	9.27742	487.447	47.8373
28.0167	-123.9	59.3467	89.3328	9.66728	487.401	47.8359
28.0333	-123.891	59.3235	89.3459	9.67674	487.338	47.8342
28.05	-123.893	59.3305	89.3371	9.77333	487.433	47.8346
28.0667	-123.896	59.3417	89.3545	9.43123	487.433	47.8342
28.0833	-123.897	59.2774	89.2275	9.78294	487.257	47.8323
28.1	-123.902	59.3029	89.3256	9.77394	487.383	47.8342
28.1167	-123.899	59.3371	89.3711	9.2971	487.421	47.8407
28.1333	-123.898	59.295	89.2985	9.84489	487.343	47.8359
28.15	-123.897	59.3243	89.3482	9.68163	487.524	47.8324
28.1667	-123.897	59.3134	89.3302	9.25484	487.552	47.8341
28.1833	-123.899	59.3209	89.3076	9.02	487.44	47.8339
28.2	-123.902	59.4996	89.4087	9.81682	487.342	47.8332
28.2167	-123.896	59.3069	89.3049	9.92714	487.384	47.8339
28.2333	-123.905	59.3212	89.3298	9.31801	487.417	47.8361
28.25	-123.907	59.3092	89.2875	9.77928	487.461	47.8347
28.2667	-123.901	59.295	89.2811	9.60167	487.481	47.8313
28.2833	-123.899	59.3588	89.3908	9.25835	487.433	47.8338
28.3	-123.897	59.3801	89.4013	9.91585	487.258	47.8303
28.3167	-123.893	59.3115	89.3078	9.5594	487.349	47.8324
28.3333	-123.89	59.3607	89.3996	9.26796	487.414	47.833
28.35	-123.894	59.325	89.293	9.87831	487.319	47.8358
28.3667	-123.891	59.3078	89.2907	8.78639	487.423	47.8346
28.3833	-123.893	59.3403	89.3278	9.75853	487.384	47.8367
28.4	-123.894	59.3421	89.3134	9.36028	487.438	47.8352
28.4167	-123.891	59.3218	89.3111	9.86336	487.462	47.8332
28.4333	-123.89	59.3034	89.278	9.5623	487.518	47.8381
28.45	-123.889	59.3177	89.3472	9.63921	487.488	47.8347
28.4667	-123.885	59.3183	89.3026	9.44847	487.397	47.8342
28.4833	-123.884	59.3502	89.3359	9.68163	487.516	47.8339
28.5	-123.882	59.3197	89.3179	10.1078	487.469	47.8315
28.5167	-123.884	59.307	89.2796	9.83543	487.28	47.8324
28.5333	-123.885	59.3198	89.3137	9.46693	487.427	47.8347
28.55	-123.883	59.3313	89.3229	9.54811	487.474	47.8373
28.5667	-123.884	59.3697	89.4473	9.18739	487.388	47.8338
28.5833	-123.884	59.3302	89.3	9.47182	487.491	47.8381
28.6	-123.882	59.3598	89.3502	10.4762	487.491	47.8411
28.6167	-123.883	59.3116	89.295	9.49501	487.532	47.8367
28.6333	-123.88	59.4404	89.3833	9.72633	487.476	47.8382
28.65	-123.883	59.3331	89.3301	9.95216	487.579	47.8384
28.6667	-123.884	59.3906	89.351	9.90807	487.5	47.8358
28.6833	-123.883	59.3067	89.3246	9.49211	487.397	47.8385
28.7	-123.884	59.3337	89.3641	9.33052	487.472	47.8399
28.7167	-123.884	59.3304	89.3476	-0.86525	487.489	47.8376
28.7333	-123.884	59.3133	89.3223	9.64943	487.458	47.8368
28.75	-123.879	59.3223	89.3786	9.63219	487.624	47.8385
28.7667	-123.878	59.3092	89.3014	10.1579	487.509	47.8362
28.7833	-123.877	59.3203	89.2796	9.68636	487.35	47.8365
28.8	-123.874	59.3928	89.5057	9.63982	487.395	47.8384
28.8167	-123.874	59.3803	89.479	10.0709	487.304	47.8381
28.8333	-123.875	59.3337	89.3525	9.67674	487.312	47.8387
28.85	-123.876	59.3198	89.2774	9.38896	487.22	47.8396
28.8667	-123.873	59.3455	89.4027	9.52065	487.311	47.8352
28.8833	-123.867	59.3041	89.2977	9.85619	487.386	47.8358
28.9	-123.863	59.284	89.2637	10.2288	487.433	47.8402
28.9167	-123.86	59.3206	89.3441	9.69231	487.498	47.8426
28.9333	-123.859	59.3179	89.3372	10.9292	487.346	47.8367
28.95	-123.858	59.2956	89.2698	9.31557	487.148	47.8381
28.9667	-123.855	59.4674	89.4199	10.1662	487.275	47.8404
28.9833	-123.856	59.329	89.3496	9.40437	487.324	47.8371
29	-123.852	59.3409	89.3325	9.47304	487.344	47.8397
29.0167	-123.847	59.3081	89.2712	9.66377	487.362	47.8373
29.0333	-123.841	59.34	89.3577	10.1608	487.405	47.8413
29.05	-123.839	59.315	89.2974	9.43596	487.512	47.8397
29.0667	-123.836	59.311	89.3324	9.90868	487.488	47.8388
29.0833	-123.834	59.3504	89.378	9.63219	487.503	47.8416
29.1	-123.832	59.426	89.4117	9.75365	487.423	47.8394
29.1167	-123.827	59.2933	89.2623	10.2979	487.386	47.8407
29.1333	-123.828	59.2933	89.2683	9.43367	487.527	47.8399
29.15	-123.826	59.2991	89.2933	10.097	487.535	47.8434
29.1667	-123.827	59.3482	89.4006	9.90807	487.232	47.8394
29.1833	-123.832	59.3006	89.2642	9.41689	487.369	47.8382
29.2	-123.828	59.3049	89.3028	9.73763	487.296	47.842
29.2167	-123.826	59.3894	89.3761	9.58138	487.335	47.8411
29.2333	-123.821	59.3356	89.3278	9.91051	487.42	47.8408
29.25	-123.816	59.3183	89.3008	9.58321	487.476	47.8397
29.2667	-123.814	59.3421	89.3641	9.69826	487.453	47.8396
29.2833	-123.814	59.3588	89.3906	10.1835	487.409	47.8373
29.3	-123.809	59.3378	89.3234	9.34059	487.463	47.8339
29.3167	-123.812	59.3232	89.305	9.67033	487.462	47.837
29.3333	-123.807	59.4418	89.4167	9.90212	487.367	47.8371
29.35	-123.81	59.3491	89.3925	10.0082	487.559	47.8404
29.3667	-123.812	59.2843	89.2484	9.3586	487.638	47.8371
29.3833	-123.816	59.3362	89.362	10.1601	487.523	47.8393
29.4	-123.809	59.3154	89.3275	9.83711	487.6	47.8376
29.4167	-123.809	59.2909	89.255	9.90685	487.49	47.8396
29.4333	-123.812	59.3436	89.3676	10.041	487.333	47.8368
29.45	-123.814	59.3198	89.3337	9.61784	487.246	47.8326
29.4667	-123.816	59.3266	89.2941	9.70848	487.187	47.8342
29.4833	-123.815	59.318	89.3137	9.19228	487.193	47.8333
29.5	-123.81	59.315	89.2802	9.9247	487.138	47.8336
29.5167	-123.811	59.3279	89.2939	9.53377	487.359	47.8379
29.5333	-123.807	59.4167	89.4857	9.39903	487.379	47.8355
29.55	-123.808	59.3717	89.3694	9.81575	487.189	47.8338
29.5667	-123.805	59.3089	89.2808	9.38774	487.213	47.8326
29.5833	-123.808	59.316	89.3742	9.98558	487.19	47.8367
29.6	-123.803	59.3621	89.3827	9.37813	487.101	47.8323
29.6167	-123.802	59.3331	89.3665	9.97063	487.224	47.8329
29.6333	-123.8	59.3107	89.273	9.82582	487.285	47.8312
29.65	-123.796	59.3635	89.3906	10.5744	487.305	47.8307
29.6667	-123.8	59.3617	89.3829	9.75609	487.25	47.8323
29.6833	-123.797	59.3499	89.3246	9.39064	487.276	47.8346
29.7	-123.797	59.3234	89.2823	9.39308	487.35	47.8324
29.7167	-123.791	59.3095	89.2797	9.76616	487.31	47.8315
29.7333	-123.793	59.3627	89.3731	9.76799	487.419	47.8298
29.75	-123.785	59.3063	89.266	9.79607	487.422	47.8303
29.7667	-123.78	59.3476	89.3473	9.29176	487.447	47.8321
29.7833	-123.784	59.3377	89.3826	9.51225	487.603	47.8332
29.8	-123.782	59.8095	89.5226	9.77043	487.606	47.833
29.8167	-123.782	59.3313	89.3496	9.41933	487.477	47.8339
29.8333	-123.784	59.4712	89.4537	13.7127	487.665	47.8332
29.85	-123.784	59.3221	89.2902	10.1917	487.589	47.8346
29.8667	-123.782	59.3142	89.2791	9.38057	487.732	47.8313
29.8833	-123.784	59.3168	89.3105	9.35371	487.794	47.8324
29.9	-123.783	59.3371	89.3302	15.4501	487.799	47.837
29.9167	-123.783	59.3819	89.4183	9.96773	487.799	47.8382
29.9333	-123.78	59.3812	89.4053	9.17549	487.642	47.8353
29.95	-123.78	59.3391	89.343	9.19289	487.519	47.8329
29.9667	-123.778	59.324	89.3023	9.62257	487.39	47.8332
29.9833	-123.776	59.4228	89.4337	9.71382	487.18	47.8339
30	-123.777	59.3276	89.3067	9.68224	487.311	47.8338
30.0167	-123.778	59.3281	89.2837	10.0082	487.305	47.8358
30.0333	-123.776	59.3279	89.2922	9.57375	487.237	47.8341
30.05	-123.773	59.3502	89.4375	9.65172	487.368	47.8318
30.0667	-123.779	59.3435	89.3443	9.99031	487.364	47.8338
30.0833	-123.778	59.3314	89.3354	9.74663	487.365	47.8344
30.1	-123.779	59.3557	89.3533	9.3084	487.3	47.833
30.1167	-123.776	59.3449	89.3588	9.87831	487.28	47.8338
30.1333	-123.774	59.329	89.3121	10.2032	487.171	47.8347
30.15	-123.772	59.3508	89.3597	9.95689	487.092	47.8347
30.1667	-123.774	59.3502	89.3449	9.93614	487.178	47.8371
30.1833	-123.77	59.3551	89.3722	9.82704	487.292	47.8365
30.2	-123.769	59.3823	89.4219	9.72862	487.123	47.8342
30.2167	-123.769	59.3478	89.3351	9.76982	487.326	47.8313
30.2333	-123.766	59.4099	89.4198	9.59938	487.314	47.8342
30.25	-123.766	59.3676	89.4097	10.0719	487.32	47.8382
30.2667	-123.765	59.3891	89.4108	10.404	487.44	47.8387
30.2833	-123.757	59.3734	89.4067	9.89616	487.543	47.84
30.3	-123.761	59.3584	89.4099	10.1167	487.681	47.8376
30.3167	-123.761	59.3719	89.3661	9.8484	487.558	47.8402
30.3333	-123.758	59.3888	89.4108	9.86397	487.449	47.8437
30.35	-123.756	59.392	89.4364	9.70787	487.426	47.8428
30.3667	-123.758	59.3421	89.3356	9.96941	487.429	47.8393
30.3833	-123.756	59.3432	89.3232	9.73167	487.558	47.8378
30.4	-123.753	59.3469	89.3589	9.67384	487.542	47.8379
30.4167	-123.756	59.3336	89.3299	9.46465	487.379	47.8378
30.4333	-123.75	59.4366	89.4364	9.83238	487.363	47.8379
30.45	-123.75	59.3775	89.4233	9.10347	487.285	47.8387
30.4667	-123.752	59.4961	89.5759	9.93904	487.209	47.8371
30.4833	-123.746	59.3768	89.3649	9.59282	487.265	47.8362
30.5	-123.749	59.37	89.4134	10.2526	487.315	47.8382
30.5167	-123.75	59.3449	89.3438	9.48189	487.375	47.8347
30.5333	-123.754	59.4158	89.4579	9.42879	487.326	47.8341
30.55	-123.748	59.361	89.374	9.79012	487.251	47.8375
30.5667	-123.747	59.4628	89.5637	9.96407	487.225	47.837
30.5833	-123.747	59.3923	89.4444	9.76143	487.131	47.8365
30.6	-123.749	59.4399	89.549	9.43062	487.196	47.8368
30.6167	-123.749	59.4296	89.4259	9.69826	487.206	47.839
30.6333	-123.749	59.4199	89.5258	9.64226	486.904	47.8402
30.65	-123.743	59.4428	89.6105	9.74541	487.009	47.8402
30.6667	-123.742	59.3876	89.4576	10.1519	487.055	47.8367
30.6833	-123.737	59.4138	89.4807	9.63753	487.062	47.833
30.7	-123.736	59.3952	89.4143	9.64577	487.178	47.8327
30.7167	-123.732	59.378	89.4029	9.82765	487.261	47.8339
30.7333	-123.732	59.4732	89.5211	9.57909	487.348	47.8346
30.75	-123.728	59.4001	89.4808	6.47072	487.29	47.8349
30.7667	-123.726	59.4235	89.4932	6.01112	487.365	47.8338
30.7833	-123.727	59.4503	89.4849	10.3283	487.303	47.8371
30.8	-123.728	59.4856	89.5318	9.96239	487.355	47.8371
30.8167	-123.729	59.5188	89.744	9.94865	487.517	47.8381
30.8333	-123.727	59.5187	89.6275	9.19289	487.556	47.84
30.85	-123.722	59.4231	89.4853	9.66194	487.34	47.8373
30.8667	-123.723	59.4555	89.5754	9.4474	487.595	47.8405
30.8833	-123.723	59.4462	89.474	9.96468	487.526	47.8384
30.9	-123.725	59.3963	89.423	9.60762	487.383	47.8378
30.9167	-123.72	59.3948	89.4824	9.69643	487.368	47.8385
30.9333	-123.721	59.4418	89.5298	9.71794	487.383	47.8384
30.95	-123.724	59.4569	89.5248	9.85863	487.426	47.8375
30.9667	-123.724	59.4297	89.5057	9.69948	487.257	47.8375
30.9833	-123.724	59.4003	89.4309	9.66545	487.172	47.8396
31	-123.722	59.4149	89.477	9.72923	487.078	47.8385
31.0167	-123.725	59.3861	89.4349	10.1591	486.983	47.8387
31.0333	-123.728	59.4346	89.5211	9.69048	487.027	47.84
31.05	-123.727	59.5284	89.7424	9.98024	486.999	47.8382
31.0667	-123.728	59.405	89.4795	10.2114	486.781	47.8341
31.0833	-123.721	59.454	89.4961	9.98085	487.019	47.8292
31.1	-123.723	59.407	89.4485	9.2643	487.022	47.8333
31.1167	-123.722	59.392	89.4917	9.94148	487.107	47.8349
31.1333	-123.717	59.3833	89.4788	-2.49962	487.293	47.8356
31.15	-123.717	59.4001	89.4535	9.59572	487.413	47.8347
31.1667	-123.727	59.4303	89.4706	9.7155	487.46	47.8321
31.1833	-123.73	59.3731	89.4218	10.2305	487.404	47.8286
31.2	-123.731	59.5177	89.6943	9.82643	487.312	47.83
31.2167	-123.733	59.4465	89.5629	9.64226	487.16	47.8341
31.2333	-123.731	59.408	89.454	10.1006	486.936	47.8342
31.25	-123.734	59.4274	89.5319	9.97658	487.051	47.8381
31.2667	-123.731	59.5464	89.6473	9.59877	487.008	47.833
31.2833	-123.727	59.4108	89.4787	9.8336	486.84	47.835
31.3	-123.73	59.4778	89.5379	10.0397	486.883	47.8323
31.3167	-123.733	59.5788	89.66	9.61128	486.957	47.8332
31.3333	-123.734	59.4235	89.5123	9.56719	487.028	47.8318
31.35	-123.731	59.4393	89.5074	9.88548	487.077	47.8364
31.3667	-123.73	59.4852	89.6403	9.38179	487.091	47.8365
31.3833	-123.732	59.4692	89.5603	9.81209	487.208	47.833
31.4	-123.732	59.4488	89.567	9.22981	487.295	47.8307
31.4167	-123.732	59.4138	89.4694	9.73763	487.126	47.8332
31.4333	-123.728	59.4578	89.5422	9.68163	486.947	47.8335
31.45	-123.727	59.4315	89.6095	9.70192	486.869	47.8368
31.4667	-123.727	59.394	89.4694	9.67384	487.039	47.8332
31.4833	-123.728	59.3948	89.5107	9.40331	487.021	47.8326
31.5	-123.726	59.4053	89.4747	9.73457	486.878	47.8379
31.5167	-123.725	59.4633	89.5753	9.65599	487.085	47.8384
31.5333	-123.725	59.4073	89.4718	9.44435	487.264	47.8364
31.55	-123.729	59.4146	89.5051	9.60045	487.429	47.8342
31.5667	-123.726	59.4193	89.4897	9.53377	487.551	47.8313
31.5833	-123.726	59.4451	89.5248	9.54033	487.705	47.8315
31.6	-123.729	59.4897	89.6609	9.43596	487.722	47.835
31.6167	-123.723	59.4186	89.5141	-3.21724	487.631	47.8358
31.6333	-123.722	59.4102	89.4924	-1.88103	487.746	47.8368
31.65	-123.721	59.4102	89.4349	-4.14299	487.712	47.8387
31.6667	-123.721	59.3977	89.4553	-9.13368	487.512	47.8393
31.6833	-123.717	59.4242	89.524	-2.3185	487.624	47.8382
31.7	-123.719	59.4648	89.6008	12.0586	487.594	47.8342
31.7167	-123.72	59.446	89.528	-5.04662	487.416	47.8333
31.7333	-123.713	59.4166	89.4961	-4.16206	487.394	47.8368
31.75	-123.713	59.4396	89.6038	-4.50478	487.367	47.8371
31.7667	-123.715	59.4131	89.4762	-4.82307	487.13	47.8346
31.7833	-123.711	59.3928	89.484	-27.5777	486.977	47.8396
31.8	-123.71	59.4251	89.4849	8.81249	486.797	47.8394
31.8167	-123.709	59.4701	89.596	9.04564	486.723	47.8362
31.8333	-123.709	59.4405	89.5408	8.56514	486.739	47.8379
31.85	-123.71	59.4531	89.5547	8.5836	486.739	47.8349
31.8667	-123.707	59.4781	89.6522	9.25179	486.663	47.8385
31.8833	-123.709	59.4059	89.4802	8.82622	486.553	47.8347
31.9	-123.705	59.439	89.5763	9.0992	486.799	47.8349
31.9167	-123.704	59.4563	89.5852	8.94493	486.752	47.8335
31.9333	-123.704	59.4216	89.5538	9.63265	486.708	47.837
31.95	-123.704	59.4471	89.5826	8.81615	486.779	47.8416
31.9667	-123.703	59.4671	89.7178	8.98415	486.954	47.8408
31.9833	-123.7	59.4135	89.5216	8.9991	487.088	47.8388
32	-123.7	59.3794	89.4746	8.64632	487.206	47.8393
32.0167	-123.701	59.4299	89.5641	9.49379	487.247	47.8387
32.0333	-123.702	59.4556	89.629	9.36684	487.229	47.8407
32.05	-123.698	59.434	89.5402	9.35494	487.145	47.8393
32.0667	-123.699	59.4833	89.6706	8.83049	487.058	47.8388
32.0833	-123.699	59.4231	89.5461	9.24416	486.946	47.8407
32.1	-123.694	59.4318	89.5992	9.25896	486.895	47.8442
32.1167	-123.696	59.4262	89.5371	9.12911	487.202	47.8429
32.1333	-123.704	59.426	89.5423	9.4825	487.132	47.8405
32.15	-123.697	59.4134	89.5371	8.76732	487.142	47.8391
32.1667	-123.695	59.4587	89.6069	3.91777	487.062	47.8376
32.1833	-123.697	59.4312	89.5799	4.13124	486.874	47.8349
32.2	-123.699	59.5004	89.6258	42.271	486.795	47.8393
32.2167	-123.694	59.4776	89.5571	4.32915	486.773	47.841
32.2333	-123.694	59.4012	89.5084	4.53957	486.748	47.8391
32.25	-123.69	59.4341	89.567	3.81416	486.663	47.8378
32.2667	-123.688	59.4247	89.5853	4.25346	486.566	47.8394
32.2833	-123.69	59.4459	89.613	4.57405	486.667	47.8381
32.3	-123.685	59.4303	89.5863	4.3177	486.668	47.8361
32.3167	-123.684	59.4399	89.5355	5.09087	486.522	47.8411
32.3333	-123.689	59.4283	89.5455	4.5562	486.738	47.8432
32.35	-123.69	59.5361	89.6574	4.92149	486.867	47.8434
32.3667	-123.688	59.4494	89.5533	4.67949	487.02	47.8387
32.3833	-123.687	59.4332	89.5612	4.17824	487.24	47.8408
32.4	-123.684	59.4955	89.7355	4.98833	487.323	47.8391
32.4167	-123.682	59.4117	89.521	4.88228	487.436	47.8373
32.4333	-123.68	59.6006	89.7662	-32.1774	487.451	47.8411
32.45	-123.675	59.4553	89.5556	4.03755	487.58	47.8381
32.4667	-123.671	59.4329	89.5347	4.46495	487.592	47.8375
32.4833	-123.673	59.4082	89.5223	4.17229	487.535	47.8387
32.5	-123.674	59.4115	89.5361	5.07652	487.596	47.8411
32.5167	-123.674	59.4289	89.5647	4.69688	487.612	47.8437
32.5333	-123.671	59.4032	89.5045	4.68666	487.386	47.8481
32.55	-123.669	59.4451	89.6331	4.87923	487.625	47.8481
32.5667	-123.666	59.4364	89.6136	4.5681	487.559	47.8449
32.5833	-123.667	59.4283	89.5811	4.88991	487.432	47.8442
32.6	-123.666	59.484	89.6983	5.00328	487.093	47.8477
32.6167	-123.663	59.4405	89.5969	4.6772	486.989	47.8451
32.6333	-123.66	59.3932	89.5129	4.51927	486.958	47.8458
32.65	-123.663	59.4587	89.5561	4.31709	486.991	47.8483
32.6667	-123.658	59.414	89.5705	4.32076	487.011	47.8446
32.6833	-123.657	59.4624	89.5966	-16.9985	487.028	47.8414
32.7	-123.657	59.4216	89.5631	3.53569	486.855	47.8455
32.7167	-123.659	59.4146	89.5612	4.13536	486.922	47.8478
32.7333	-123.662	59.4666	89.6119	-32.6215	486.912	47.8481
32.75	-123.658	59.4061	89.5326	3.67821	486.74	47.8484
32.7667	-123.659	59.4138	89.5503	4.38087	486.941	47.8501
32.7833	-123.661	59.4393	89.5567	5.46516	486.863	47.8463
32.8	-123.662	59.4071	89.5257	4.13536	486.791	47.8474
32.8167	-123.66	59.4323	89.5466	4.76784	486.905	47.8481
32.8333	-123.659	59.4155	89.5477	4.69749	486.929	47.8529
32.85	-123.659	59.4206	89.5887	3.7545	486.989	47.8497
32.8667	-123.658	59.4302	89.6056	3.90175	486.988	47.8527
32.8833	-123.654	59.4257	89.6417	3.91304	487.111	47.8524
32.9	-123.653	59.5782	90.0629	3.85231	487.205	47.8535
32.9167	-123.65	59.4454	89.6645	0.987015	487.108	47.8524
32.9333	-123.645	59.4225	89.5532	2.7668	487.305	47.85
32.95	-123.645	59.3906	89.5016	-2.83943	487.328	47.8527
32.9667	-123.644	59.4694	89.6537	6.01296	487.113	47.8576
[truncated: 1,622 more rows]

## Sheet: MW Results
Administrative Information
File name	MDS_2_11_2021_Leena-0023.sample
Analysed by	gpc-sec
Date of analysis	8. marraskuuta 2021 19:24:42
Analysis comments
Analysis Module	Triple Analysis
Recovery
Recovery Percentage	53.8353
RegionKey	Region Number	Trace	Start (mins)	End (mins)	Peak Max RT (mins)	Bulk MW (g/mol)	Bulk IV (dL/g)	Peak Ht (mV)	Peak Ht (%)	Peak Area (mV.s)	Peak Area (%)	Concentration (mg/mL)
Peaks	Peak 1	RI	40.93	53.48	44.27	<no baseline defined>	100	<no baseline defined>	100
Peaks	Peak 1	LS 15°	40.93	53.48	44.63	<no baseline defined>	100	<no baseline defined>	100
Peaks	Peak 1	LS 90°	40.93	53.48	44.47	<no baseline defined>	100	<no baseline defined>	100
Peaks	Peak 1	VS DP	40.93	53.48	46.73	<no baseline defined>	100	<no baseline defined>	100
Peaks	Peak 1	VS IP	40.93	53.48	45.17	<no baseline defined>	100	<no baseline defined>	100
Peaks	Peak 1	UV 280nm	40.93	53.48	43.73	<no baseline defined>	100	<no baseline defined>	100
MW Averages
Peaks	Mp	Mn	Mw	Mz	Mz+1	Mv	PD
Peak 1	9025	8897	8911	8923	8934	8919	1.00154
Log Mi Curves
Peaks	Start (mins)	End (mins)	Curve Type	Coeff a	Coeff b	Coeff c	Coeff d	Coeff e	Coeff f	L Point Y/N
Peak 1	42.2619	47.221	Polynomial	4.66516	-0.016039	0	0	0	0	No
MW Fit Region
Peaks	Start (mins)	End (mins)
Peak 1	42.2619	47.221
Structural Plot Region
Peaks	Start (mins)	End (mins)
Peak 1	42.2667	47.2167
Structural Information
Peaks	Mark-Houwink & Alpha	Log Rg Equation	Log Rh Equation
Peak 1	K = -1.22, Alpha = 0.28	Log Rg = (2.92) x Log MW + (-9.93)	Log Rh = (-4.91) x Log MW + (20.05)
Rg Averages
Peaks	Rgp	Rgn	Rgw	Rgz	Rgz+1
Peak 1	41.2547	39.5735	39.7513	39.911	40.0554
Rh Averages [Derived]
Peaks	Rhp	Rhn	Rhw	Rhz	Rhz+1
Peak 1	4.33927	4.65359	4.61866	4.58764	4.55986
IV Averages
Peaks	IVp	IVn	IVw	IVz	IVz+1
Peak 1	0.781439	0.778306	0.778643	0.778944	0.779216
Method
Administrative Information
Created by	gpc-sec
Creation date	6. kesäkuuta 2018 8:46:40
Last modified by	gpc-sec
Last modified date	6. kesäkuuta 2018 8:46:40
Information
Calculation Method
Concentration options	Calculate Sample Concentration from Entered Sample Properties
Concentration Detector Used in Analysis	RI
MW calculation method	Use all angles
Use Constant Inlet Pressure	No
Flory Fox	2.86e+21
Use Angular Correction	No
Use IV To Calculate Rg	No
Sample Parameters
Injection volume (µL)	100
Concentration options	RI
Entered concentration (mg/mL)	1
Calculated concentration (mg/mL)	0.538353	RI
Calculated concentration (mg/mL)	0.100773	UV 280nm
dn/dc (mL/g)	0.134
UV extinction coefficient [(mg/mL)-¹][cm-¹]	1
Mark-Houwink K ((10e-5) dL/g)	14.1
Mark-Houwink Alpha	0.7
Baseline regions	Start (mins)	End (mins)
Baseline region 1	37.6167	40.5667
Baseline region 2	54.0167	56.9667
Peaks	Start (mins)	End (mins)
Peak 1	40.9333	53.4833
	Trace	Peak Max RT (mins)	Peak Area (mV.s)	Peak Height (mV)
	RI	44.2667	1572.13	19.0709
	LS 15°	44.6333	122.782	1.54326
	LS 90°	44.4667	432.268	5.61246
	VS DP	46.7333	931.951	55.9241
	VS IP	45.1667	123.437	1.658
	UV 280nm	43.7333	4.75902	0.0559272
Flowrate region	Start (mins)	End (mins)
IDD
Reference detector	RI
IDD LS 90° (secs)	26
IDD VS DP (secs)	38
IDD VS IP (secs)	38
IDD UV 280nm (secs)	33
Last modified by	gpc-sec
Last modified date	8. marraskuuta 2021 7:24:11
Comments
System Calibration
Detector Constants
K (RI)	1816.08	RI
K (UV 280nm)	3.93542	UV 280nm
K (LS 15°)	25059.9	RI
K (LS 15°)	25059.9	UV 280nm
K (LS 90°)	90199.7	RI
K (LS 90°)	90199.7	UV 280nm
K (VS DP)	4.28756	RI
K (VS DP)	4.28756	UV 280nm
Entered Parameters For Concentration
Concentration (mg/mL)	1.85
Injection volume (µL)	100
dn/dc (mL/g)	0.145
UV extinction coefficient [(mg/mL)-¹][cm-¹]	1
Refractive index (RIU)	1.333
Flow rate (mL/min)	0.5
Comments
Entered Parameters For LS
Mp	107000
Calculated concentration (mg/mL)	1.85
LS Wavelength (nm)	658
Comments
System Calibration Information
Created by	gpc-sec
Creation date	6. kesäkuuta 2018 8:46:40
Last modified by	gpc-sec
Last modified date	6. kesäkuuta 2018 8:46:40
Information
Sample file used for concentration calibration	MDS_2_11_2021_Leena-0004.sample
Sample file used for LS calibration	MDS_2_11_2021_Leena-0004.sample
Concentration Regions
Baseline regions	Start (mins)	End (mins)
Baseline region 1	28.2667	32.7333
Baseline region 2	43.8667	45.5167
Peaks	Start (mins)	End (mins)
Peak 1	36.2167	41.8333
Flowrate region	Start (mins)	End (mins)
LS Regions
Baseline regions	Start (mins)	End (mins)
Baseline region 1	28.2667	32.7333
Baseline region 2	43.8667	45.5167
Peaks	Start (mins)	End (mins)
Peak 1	36.2167	41.8333
Flowrate region	Start (mins)	End (mins)
Peak Information
Channel	Peak Max RT (mins)	Peak Height (mV)	Peak Area (mV.s)
Channel 1 - RI	39.0167	42.7238	5845.97
Channel 6 - UV 280nm	39.0167	0.578186	87.3663
Channel 2 - LS 15°	39.1	43.0611	5834.29
Channel 3 - LS 90°	39.0167	154.316	20999.7
Channel 4 - VS DP	41.25	69.4662	4969.85
Channel 5 - VS IP	39.6333	482.586	161565

## Sheet: Slice Table
Slice Table
RT (mins)	RI	LS 15°	LS 90°	VS DP	VS IP	UV 280nm	Concentration (mg/mL)	MW	LogM	Calculated MW	Log Calculated MW	Cum Ht	dwdlogM	IV	Rg	Rh	Peak
40.9333	0.0280236	-0.0330689	-0.0430383	-1.84173	-0.264909	0.0141034	8.75794e-06	0	-INF	10201	4.00864	0.999992	0.0608566	0	97.7834	0	1
40.95	0.0231274	-0.0144575	-0.0593257	-2.8101	-0.341012	0.015395	8.41374e-06	242698	5.38507	10194	4.00834	0.999976	0.0584649	0	96.1059	0	1
40.9667	0.0260132	0.120884	-0.0196133	-1.07477	-0.344179	0.0134823	8.27854e-06	0	-INF	10188	4.00809	0.99996	0.0575254	0	97.7834	0	1
40.9833	0.0223378	0.031005	0.0263552	-1.54722	-0.366724	0.0153843	6.99381e-06	116848	5.06762	10182	4.00783	0.999946	0.0485982	0	88.0473	0	1
41	0.0185097	0.00414517	-0.0016815	-1.10049	-0.386065	0.0143871	5.94421e-06	119128	5.07601	10176	4.00758	0.999934	0.0413048	0	61.3571	0	1
41.0167	0.0162076	0.0306911	0.0778563	-1.03889	-0.32667	0.0158314	5.44325e-06	415057	5.61811	10169	4.00728	0.999924	0.0378238	0	61.5266	0	1
41.0333	0.0155839	0.0804304	0.164261	-1.12454	-0.387668	0.0160549	6.03958e-06	236871	5.37451	10163	4.00702	0.999913	0.0419674	0	63.0821	0	1
41.05	0.0196904	-0.0102112	-0.016364	-1.68932	-0.420894	0.0162784	6.24401e-06	0	-INF	10157	4.00677	0.999902	0.043388	0	97.7834	0	1
41.0667	0.0167779	-0.0227277	-0.0665259	-2.08258	-0.205249	0.0172649	5.79531e-06	0	-INF	10151	4.00651	0.99989	0.0402701	0	97.7834	0	1
41.0833	0.0170697	-0.0498927	-0.0741158	-1.65905	-0.122814	0.0180987	5.81686e-06	0	-INF	10144	4.00621	0.99988	0.0404199	0	97.7834	0	1
41.1	0.0169038	-0.0329598	-0.0664469	-2.20124	-0.110264	0.0140498	5.44653e-06	0	-INF	10138	4.00595	0.999869	0.0378465	0	97.7834	0	1
41.1167	0.0149068	-0.0329642	-0.00994982	-1.85659	0.225162	0.0113741	5.33746e-06	0	-INF	10132	4.0057	0.999859	0.0370886	76.7199	97.7834	0	1
41.1333	0.0162668	0.0169277	0.0520404	4.64956	0.180949	0.0131235	4.86263e-06	0	-INF	10126	4.00544	0.99985	0.0337892	279.929	97.7834	0	1
41.15	0.0121335	-0.0283953	-0.0681594	4.63425	0.232867	0.0147203	3.44727e-06	0	-INF	10119	4.00514	0.999842	0.0239542	360.296	97.7834	0	1
41.1667	0.00800033	-0.0145141	-0.0285996	3.83632	0.110072	0.013418	3.3382e-06	0	-INF	10113	4.00488	0.999836	0.0231963	395.163	97.7834	0	1
41.1833	0.0114965	-0.0226057	-0.0374102	5.15982	0.213717	0.0144044	3.80389e-06	0	-INF	10107	4.00462	0.999829	0.0264323	114.404	97.7834	0	1
41.2	0.0107202	0.0217931	0.0450268	-2.1916	0.200479	0.0158487	4.11283e-06	284364	5.45387	10101	4.00436	0.999822	0.028579	0	57.7164	0	1
41.2167	0.0133009	0.0359794	0.0906901	-2.02563	0.239885	0.0166825	4.23889e-06	117353	5.06949	10094	4.00406	0.999814	0.029455	0	45.1055	0	1
41.2333	0.0114565	-0.0111746	-0.0203544	-2.01103	0.187738	0.015075	3.65956e-06	0	-INF	10088	4.00381	0.999807	0.0254293	0	97.7834	0	1
41.25	0.00991726	-0.0021763	0.0187477	-2.30771	0.155579	0.0140778	3.39373e-06	0	-INF	10082	4.00355	0.9998	0.0235822	0	97.7834	0	1
41.2667	0.00990391	-0.0238481	-0.0425532	-2.16493	-0.0316082	0.012928	4.19906e-06	0	-INF	10076	4.00329	0.999793	0.0291782	0	97.7834	0	1
41.2833	0.0146208	-0.00981442	-0.0425136	-2.08075	0.0505219	0.0146774	5.5269e-06	0	-INF	10070	4.00303	0.999784	0.038405	0	97.7834	0	1
41.3	0.0176592	-0.0290448	-0.0273679	-2.36309	-0.0670855	0.012307	6.07097e-06	0	-INF	10063	4.00273	0.999773	0.0421856	0	97.7834	0	1
41.3167	0.0177985	-0.0128749	0.00593575	-1.95923	-0.37848	0.00932615	5.41326e-06	0	-INF	10057	4.00247	0.999762	0.0376153	0	97.7834	0	1
41.3333	0.0138178	-0.038514	-0.074286	-2.2672	-0.293908	0.0116859	4.7033e-06	0	-INF	10051	4.00221	0.999753	0.032682	0	97.7834	0	1
41.35	0.0136519	-0.03272	-0.0597506	-2.36765	-0.263353	0.0137405	4.80323e-06	27150429	7.43378	10045	4.00195	0.999744	0.0333764	0	97.6091	0	1
41.3667	0.0144015	0.378805	0.104473	-1.8727	-0.21647	0.00908118	4.77254e-06	4330033	6.63649	10039	4.00169	0.999735	0.0331631	0	96.1202	0	1
41.3833	0.0134726	0.0295271	-0.0238134	-2.50859	-0.255495	0.0131194	4.03645e-06	728782	5.8626	10033	4.00143	0.999727	0.0280482	0	93.698	0	1
41.4	0.0101023	0.0682801	0.0569451	-2.30508	-0.217615	0.0150214	3.7445e-06	506372	5.70447	10026	4.00113	0.99972	0.0260195	0	72.4553	0	1
41.4167	0.0117675	0.0231097	0.0920798	-2.29582	-0.208727	0.0129561	4.13181e-06	0	-INF	10020	4.00087	0.999713	0.0287109	0	97.7834	0	1
41.4333	0.0123645	-0.0296901	-0.0542124	-1.93088	-0.294139	0.0110434	4.67588e-06	0	-INF	10014	4.00061	0.999704	0.0324915	0	97.7834	0	1
41.45	0.0149451	-0.015046	0.0277668	-1.86272	-0.326297	0.014929	4.64519e-06	0	-INF	10008	4.00035	0.999696	0.0322782	0	97.7834	0	1
41.4667	0.0121852	-0.0231375	-0.0259047	-1.15491	-0.254695	0.0151525	3.54334e-06	286704	5.45743	10002	4.00009	0.999688	0.0246217	0	84.9302	0	1
41.4833	0.00850975	0.0688686	0.0670609	-1.97313	-0.310505	0.0150709	3.12076e-06	515579	5.7123	9996	3.99983	0.999682	0.0216853	0	82.1639	0	1
41.5	0.00971711	0.00538772	0.0124739	-2.19748	-0.246227	0.0131582	3.11619e-06	0	-INF	9989	3.99952	0.999676	0.0216536	0	97.7834	0	1
41.5167	0.00848307	-0.0190307	-0.0186145	-2.10735	-0.216282	0.011398	2.56298e-06	0	-INF	9983	3.99926	0.999671	0.0178095	0	97.7834	0	1
41.5333	0.00648608	-0.0138471	0.0307109	-1.91452	-0.341519	0.0116216	2.27103e-06	596041	5.77528	9977	3.999	0.999666	0.0157808	0	51.7996	0	1
41.55	0.00677791	0.0810582	0.143513	-1.66753	-0.158986	0.0090985	2.16196e-06	527815	5.72248	9971	3.99874	0.999662	0.0150229	0	67.5807	0	1
41.5667	0.00584904	-0.0254525	-0.0386375	-1.6096	-0.107526	0.0111531	1.37361e-06	1016780	6.00723	9965	3.99848	0.999659	0.00954489	0	85.6962	0	1
41.5833	0.00217359	0.0877634	0.0917121	-1.53533	-0.126867	0.00969812	6.89777e-07	3399114	6.53137	9959	3.99822	0.999657	0.00479308	0	80.8898	0	1
41.6	0.00185507	0.0213833	0.0336156	-1.21327	-0.01956	0.00748024	5.80705e-07	253771	5.40444	9953	3.99795	0.999656	0.00403517	0	83.0957	0	1
41.6167	0.00153655	-0.0146318	-0.0267697	-1.97305	0.0271697	0.00709341	9.41896e-07	0	-INF	9946	3.99765	0.999655	0.00654499	0	97.7834	0	1
41.6333	0.00396462	-0.00670158	-0.00353684	-2.06572	-0.0124653	0.00609622	1.69497e-06	0	-INF	9940	3.99739	0.999652	0.0117779	0	97.7834	0	1
41.65	0.00593491	-0.0305097	-0.0440857	-1.50943	-0.145789	0.00891374	2.05616e-06	123719	5.09244	9934	3.99712	0.999649	0.0142877	205.455	0	73.8683	1
41.6667	0.00607416	0.0433385	0.0926726	4.38927	0.0408636	0.0108157	1.50295e-06	2154140	6.33327	9928	3.99686	0.999645	0.0104436	850.921	68.0457	307.464	1
41.6833	0.00270388	0.114288	0.200897	4.33048	0.0599749	0.00768231	7.14614e-07	2899333	6.4623	9922	3.9966	0.999643	0.00496567	1737.6	72.735	430.681	1
41.7	0.00146984	-0.014501	-0.0396947	4.13466	-0.0837251	0.00805842	8.40673e-07	0	-INF	9916	3.99634	0.999642	0.00584162	1507.87	97.7834	0	1
41.7167	0.00344014	-0.0140476	-0.00990054	4.50616	-0.0510334	0.00599312	1.22799e-06	324657	5.51142	9910	3.99607	0.99964	0.00853298	560.624	95.67	142.377	1
41.7333	0.00373197	0.0233321	0.011959	0.186811	-0.0699165	0.00942099	1.22342e-06	356061	5.55152	9904	3.99581	0.999638	0.00850123	0	96.1059	0	1
41.75	0.00341345	-0.000628569	-0.0246225	-1.11878	-0.181726	0.00613498	8.26966e-07	0	-INF	9898	3.99555	0.999636	0.00574637	0	97.7834	0	1
41.7667	0.00141646	-0.00612609	0.00776562	-0.583394	-0.0858626	0.00910509	2.21505e-07	890884	5.94982	9892	3.99528	0.999635	0.00153918	0	38.9008	0	1
41.7833	-0.000122758	0.0159948	0.0221484	-1.47547	-0.0331819	0.0100915	0	0	-INF	9885	3.99498	0.999635	0	0	97.7834	0	1
41.8	-0.00211974	-0.011628	0.0330217	-1.40014	0.134245	0.0113832	0	0	-INF	9879	3.99471	0.999635	0	0	97.7834	0	1
41.8167	0.00122385	0.0294138	0.0925705	-0.780526	0.267797	0.00992823	0	0	-INF	9873	3.99445	0.999635	0	0	97.7834	0	1
41.8333	-0.00535078	0.0201016	0.0804029	-0.952539	0.329328	0.00999917	0	0	-INF	9867	3.99419	0.999635	0	0	97.7834	0	1
41.85	-0.00261754	-0.0439897	-0.0663471	-1.20802	0.313954	0.0103753	0	0	-INF	9861	3.99392	0.999635	0	0	97.7834	0	1
41.8667	0.00148899	-0.0233947	-0.0512014	-1.06234	0.124783	0.00830998	1.08236e-06	0	-INF	9855	3.99366	0.999634	0.00752107	0	97.7834	0	1
41.8833	0.00483258	0.00711855	0.0278787	-1.58668	0.103459	0.00670244	1.75706e-06	0	-INF	9849	3.99339	0.999631	0.0122094	0	97.7834	0	1
41.9	0.00542959	-0.0111964	-0.0379998	-0.271574	-0.0558053	0.00997772	1.62187e-06	0	-INF	9843	3.99313	0.999628	0.0112699	0	97.7834	0	1
41.9167	0.00404296	-0.00967483	0.0226171	-1.01289	-0.2375	0.00852277	1.35604e-06	0	-INF	9837	3.99286	0.999625	0.00942277	0	97.7834	0	1
41.9333	0.00387703	-0.0295156	-0.0592831	-0.951142	-0.136754	0.00981441	1.09021e-06	19078	4.28053	9831	3.9926	0.999623	0.00757561	0	96.1059	0	1
41.95	0.00249039	0.0305997	0.0576388	-1.17809	-0.200955	0.00820687	8.76639e-07	233936	5.3691	9825	3.99233	0.999621	0.00609154	0	96.1059	0	1
41.9667	0.00262964	-0.0199113	-0.061798	-0.85007	-0.308797	0.00797263	8.98196e-07	544363	5.73589	9819	3.99207	0.999619	0.00624133	0	52.7414	0	1
41.9833	0.0026163	0.0441713	0.123788	-1.43041	-0.207441	0.00636509	1.07651e-06	217750	5.33796	9813	3.9918	0.999617	0.00748037	0	0	0	1
42	0.00367107	-0.0322796	-0.0690432	-0.598089	-0.229223	0.00597826	1.41157e-06	99298	4.99694	9807	3.99154	0.999615	0.00980865	0	96.1059	0	1
42.0167	0.00457325	0.0395849	0.0387233	-1.25289	-0.248717	0.00238709	2.37365e-06	1026537	6.01137	9801	3.99127	0.999612	0.0164939	0	81.6214	0	1
42.0333	0.00929013	0.0733025	0.0859125	-1.0947	-0.240134	0.00673048	3.02223e-06	314203	5.49721	9795	3.991	0.999607	0.0210007	0	77.562	0	1
42.05	0.00836126	-0.0283254	-0.0254371	-1.68328	-0.166091	0.00924282	3.85368e-06	0	-INF	9789	3.99074	0.9996	0.0267782	0	97.7834	0	1
42.0667	0.0141463	0.0157681	0.0516593	-1.33802	-0.0807565	0.0108396	5.49503e-06	9994	3.99974	9783	3.99047	0.999591	0.0381836	0	0	0	1
42.0833	0.0179476	-0.0129228	0.00729572	-1.98977	-0.176696	0.00892692	6.71837e-06	18356	4.26378	9777	3.99021	0.99958	0.0466842	0	0	0	1
42.1	0.0212912	0.0192689	0.0543323	-2.12196	-0.115013	0.00899785	7.99396e-06	6108	3.7859	9770	3.98989	0.999566	0.055548	0	0	0	1
42.1167	0.0253977	-0.0167462	-0.0187178	-1.69613	-0.119095	0.00708514	8.59029e-06	158644	5.20042	9764	3.98963	0.999551	0.0596917	0	68.463	0	1
42.1333	0.024774	0.083042	0.140776	-1.41817	-0.19825	0.00654572	8.63797e-06	259183	5.41361	9758	3.98936	0.999535	0.060023	0	60.6683	0	1
42.15	0.0256762	0.0271904	0.103737	-1.49893	0.0236502	0.00707442	8.84241e-06	201048	5.3033	9752	3.98909	0.999519	0.0614436	0	40.0766	0	1
42.1667	0.0259681	0.0616709	0.162523	-2.17052	-0.0756467	0.00821346	8.3937e-06	102959	5.01266	9746	3.98883	0.999503	0.0583256	0	0	0	1
42.1833	0.0230555	-0.0179843	0.01562	-1.13022	-0.0696579	0.0101155	8.59814e-06	0	-INF	9740	3.98856	0.999487	0.0597462	0	97.7834	0	1
42.2	0.0271621	-0.0173783	0.00635162	-0.666248	-0.00568577	0.00896568	9.69085e-06	0	-INF	9734	3.98829	0.99947	0.0673392	0	97.7834	0	1
42.2167	0.0294376	-0.0393553	-0.0634941	-0.857945	0.152433	0.00690038	1.02872e-05	0	-INF	9728	3.98802	0.999451	0.0714829	0	97.7834	0	1
42.2333	0.0306449	-0.0341717	-0.0365991	-1.50374	0.244634	0.00773425	1.07529e-05	0	-INF	9723	3.9878	0.999432	0.0747189	0	97.7834	0	1
42.25	0.0321574	0.0172461	0.00189253	-15.6839	0.309369	0.00704225	1.14798e-05	90393	4.95613	9717	3.98753	0.999411	0.0797702	0	92.8266	0	1
42.2667	0.0348907	0.0199883	0.0127658	-1.61782	0.363271	0.0055873	1.25725e-05	418274	5.62146	9711	3.98726	0.999389	0.0873632	0	97.3481	0	1
42.2833	0.0385395	0.0134227	-0.00809924	-1.29926	0.383603	0.00764187	1.39787e-05	225669	5.35347	9705	3.987	0.999364	0.0971347	0	86.0708	0	1
42.3	0.0431037	0.126639	0.124081	-2.37246	0.348087	0.00725504	1.54895e-05	508296	5.70612	9699	3.98673	0.999337	0.107632	0	86.267	0	1
42.3167	0.0473629	0.222002	0.160284	-1.45561	0.46043	0.00885185	1.58768e-05	279903	5.44701	9693	3.98646	0.999308	0.110324	23.6709	86.0879	47.1861	1
42.3333	0.0453659	-0.0247374	0.00285305	4.01996	0.347705	0.0109064	1.59506e-05	0	-INF	9687	3.98619	0.999278	0.110837	77.8757	97.7834	0	1
42.35	0.0477939	0.00943794	0.0140315	4.45113	-0.0392198	0.0120455	1.70433e-05	15058	4.17777	9681	3.98592	0.999248	0.118429	77.5156	80.0761	26.452	1
42.3667	0.0517479	0.00256713	0.00033809	4.55515	-0.00301861	0.0107431	1.8972e-05	0	-INF	9675	3.98565	0.999214	0.131832	70.2118	97.7834	0	1
42.3833	0.0590588	-0.00842356	0.00693889	4.52672	0.0702614	0.00654159	2.01693e-05	23743	4.37554	9669	3.98538	0.999178	0.140151	0	60.4738	0	1
42.4	0.0587402	0.0320079	0.0455831	-21.0034	-0.0391063	0.0122583	2.06872e-05	44065	4.64409	9663	3.98511	0.99914	0.14375	0	70.2783	0	1
42.4167	0.0620838	0.0121671	0.0315846	-0.959521	-0.0900328	0.0152284	2.13096e-05	20111	4.30343	9657	3.98484	0.999101	0.148075	0	65.0897	0	1
42.4333	0.0623757	0.0088058	0.010567	-1.37583	-0.115325	0.0130105	2.2533e-05	55089	4.74106	9651	3.98457	0.99906	0.156576	0	67.6231	0	1
42.45	0.0692288	0.0516786	0.10338	-1.43767	0.0235683	0.0103348	2.41482e-05	43263	4.63612	9645	3.9843	0.999017	0.1678	0	54.1238	0	1
42.4667	0.0718094	9.95764e-05	0.0260574	-1.70673	0.109513	0.00949024	2.58157e-05	28414	4.45353	9639	3.98403	0.99897	0.179386	0	54.0054	0	1
42.4833	0.0789677	0.0362586	0.0650068	-2.08749	0.103447	0.00834047	2.73525e-05	7698	3.88638	9633	3.98376	0.998921	0.190066	0	29.6373	0	1
42.5	0.0807854	-0.0256965	-0.0304737	-1.00538	0.121338	0.0084114	2.80011e-05	0	-INF	9627	3.98349	0.99887	0.194572	0	97.7834	0	1
42.5167	0.0827557	0.0214488	0.0751566	-0.807214	0.00327283	0.00863492	2.76308e-05	8842	3.94655	9621	3.98322	0.998818	0.191999	0	0	0	1
42.5333	0.0786225	-0.00892054	0.0201119	-0.547709	-0.0121007	0.00870586	2.78091e-05	201627	5.30455	9615	3.98295	0.998766	0.193238	0	85.1534	0	1
42.55	0.0837972	0.260698	0.202952	-0.69714	-0.0734032	0.00816644	2.93982e-05	199377	5.29968	9609	3.98268	0.998713	0.20428	0	85.7779	0	1
42.5667	0.0879037	0.000531194	0.0182073	-0.707715	-0.326814	0.00930548	3.09089e-05	0	-INF	9604	3.98245	0.998657	0.214778	0	97.7834	0	1
42.5833	0.0926206	-0.00130422	0.0214512	-1.29095	-0.220422	0.00678242	3.23935e-05	2381	3.37676	9598	3.98218	0.998598	0.225094	0	0	0	1
42.6	0.0965745	0.0052527	0.00577412	-1.19121	-0.157518	0.00822664	3.45051e-05	16272	4.21144	9592	3.98191	0.998536	0.239767	0	82.9261	0	1
42.6167	0.104954	0.0205071	0.0206147	-0.950165	-0.266428	0.00448288	3.72699e-05	18739	4.27275	9586	3.98164	0.99847	0.258979	0	84.1226	0	1
42.6333	0.112722	0.0111949	0.00951527	-0.861711	-0.232821	0.00638487	3.90941e-05	1489	3.17289	9580	3.98137	0.998399	0.271655	0	0	0	1
42.65	0.115608	-0.00818811	0.032443	-1.45746	-0.103846	0.00859203	4.03697e-05	0	-INF	9574	3.98109	0.998325	0.280519	0	97.7834	0	1
42.6667	0.120172	-0.00575106	-0.0161931	-2.03429	-0.0133239	0.0127828	4.20633e-05	17710	4.24822	9568	3.98082	0.998248	0.292287	0	43.9642	0	1
42.6833	0.125499	0.0429201	0.123007	-0.54569	0.0924573	0.0136167	4.34434e-05	24094	4.38191	9562	3.98055	0.998169	0.301877	0	35.2168	0	1
42.7	0.128233	0.00949902	0.041259	-2.53869	0.275906	0.0113988	4.42226e-05	4549	3.65792	9556	3.98028	0.998088	0.307291	0	0	0	1
42.7167	0.13005	0.00079715	0.0293967	-2.20228	0.286472	0.0123853	4.50279e-05	6560	3.8169	9550	3.98	0.998005	0.312887	0	0	0	1
42.7333	0.132936	0.0143731	0.0979482	-3.04369	0.152233	0.0124562	4.6617e-05	12269	4.08881	9545	3.97978	0.99792	0.32393	0	0	0	1
42.75	0.139332	0.0146739	0.0415302	-1.38694	0.132282	0.0128323	4.9016e-05	8390	3.92376	9539	3.9795	0.997831	0.3406	0	0	0	1
42.7667	0.146948	0.00627724	0.0723924	-1.39157	0.152156	0.0142765	5.14411e-05	12459	4.09548	9533	3.97923	0.997737	0.357451	0	0	0	1
42.7833	0.153496	0.0262619	0.0818924	-2.05293	-0.0748572	0.0149578	5.40753e-05	25403	4.40489	9527	3.97896	0.997639	0.375755	0	43.9111	0	1
42.8	0.162332	0.0422793	0.115196	0.091952	0.0815832	0.0193012	5.71274e-05	29458	4.4692	9521	3.97868	0.997536	0.396964	0	64.61	0	1
42.8167	0.171322	0.0401387	0.0523694	-0.577803	-0.0142041	0.0178463	5.95264e-05	21124	4.32478	9515	3.97841	0.997428	0.413634	0	79.3202	0	1
42.8333	0.176344	0.0189246	0.0209758	-0.1651	-0.0414795	0.0174594	6.2056e-05	7786	3.89131	9509	3.97813	0.997315	0.431211	0	77.5069	0	1
42.85	0.186096	0.00396663	0.00987638	-0.390214	-0.109038	0.0175304	6.56829e-05	4853	3.68601	9504	3.97791	0.997196	0.456414	0	0	0	1
42.8667	0.197527	0.0123546	0.10391	0.0713177	-0.0583411	0.0198901	6.98324e-05	2450	3.38917	9498	3.97763	0.99707	0.485247	0	0	0	1
42.8833	0.210331	-0.00351889	0.0142279	-0.699146	0.0343176	0.0188929	7.45566e-05	0	-INF	9492	3.97736	0.996936	0.518074	0	97.7834	0	1
42.9	0.225119	-0.009169	0.000229305	-0.0300945	0.0979846	0.0182009	7.93852e-05	6098	3.78519	9486	3.97708	0.996793	0.551627	0	0	0	1
42.9167	0.238533	0.0337038	0.109064	-2.32293	0.168518	0.0147623	8.49716e-05	32530	4.51228	9480	3.97681	0.996641	0.590445	0	48.0605	0	1
42.9333	0.257746	0.10389	0.266879	-2.01932	0.243324	0.0180376	9.09759e-05	25871	4.41281	9474	3.97653	0.996477	0.632168	4.20797	46.1818	11.996	1
42.95	0.273601	0.0134009	0.061383	4.63041	0.168136	0.0178034	9.75812e-05	2570	3.40993	9469	3.9763	0.996302	0.678066	14.0632	0	8.3064	1
42.9667	0.296324	-0.000488919	0.0695097	4.7297	0.30474	0.017264	0.000105467	1076	3.03181	9463	3.97603	0.996114	0.73286	12.6449	0	5.99767	1
42.9833	0.319656	0.00637318	0.0750424	4.36863	0.397551	0.0167245	0.000113613	9145	3.96118	9457	3.97575	0.99591	0.789469	10.9079	14.7406	11.6515	1
43	0.343904	0.0458891	0.108804	4.08584	0.261786	0.0172532	0.000122753	15226	4.18259	9451	3.97548	0.995691	0.852976	2.13239	63.9673	8.01477	1
43.0167	0.373035	0.0457321	0.0803094	-2.30002	0.408766	0.0182397	0.000132885	29593	4.47119	9445	3.9752	0.995453	0.923382	0	83.4256	0	1
43.0333	0.403082	0.133924	0.0982017	-2.54115	0.531332	0.0175477	0.000143696	35481	4.55	9439	3.97493	0.995196	0.998508	0	73.1594	0	1
43.05	0.43618	0.111336	0.292333	-3.03268	0.418912	0.0162453	0.000155971	13648	4.13507	9434	3.9747	0.994918	1.0838	0	36.7157	0	1
43.0667	0.474771	-0.00478753	0.0372456	-1.96858	0.304967	0.0170792	0.000169447	6909	3.83942	9428	3.97442	0.994616	1.17744	0	0	0	1
43.0833	0.514889	0.0640253	0.211693	-1.68161	0.169049	0.0171501	0.000184073	10505	4.0214	9422	3.97414	0.994287	1.27908	0	47.1534	0	1
43.1	0.560194	0.0322826	0.054567	-4.54283	0.150776	0.0166107	0.000200005	4623	3.66492	9416	3.97387	0.993931	1.38978	0	58.4967	0	1
43.1167	0.607941	0.0133574	0.051097	-4.38999	-0.0205422	0.0180549	0.000217792	1580	3.19866	9410	3.97359	0.993543	1.51338	0	0	0	1
43.1333	0.66408	0.00419773	0.0506788	-4.08471	-0.106869	0.0208725	0.000237931	5547	3.74406	9405	3.97336	0.993119	1.65332	0	53.2496	0	1
43.15	0.725559	0.0612612	0.115263	-3.8783	0.033397	0.0221641	0.000260211	6422	3.80767	9399	3.97308	0.992657	1.80814	0	42.1947	0	1
43.1667	0.79421	0.0221944	0.129341	-4.45788	0.00780011	0.0266601	0.000284608	3523	3.54691	9393	3.9728	0.992151	1.97767	0	0	0	1
43.1833	0.86805	0.0285987	0.091996	-4.91782	0.0813853	0.0250525	0.000310572	2411	3.3822	9387	3.97253	0.991598	2.15809	0	0	0	1
43.2	0.945856	0.00936829	0.0805915	-4.59698	0.112398	0.0232924	0.000339489	3709	3.56926	9382	3.9723	0.990994	2.35902	0	0	0	1
43.2167	1.03694	0.0543774	0.191105	-4.94538	0.0494175	0.0241263	0.000371462	5659	3.75274	9376	3.97202	0.990334	2.5812	0	35.8808	0	1
43.2333	1.1326	0.0508635	0.136823	-4.34484	0.196092	0.0202299	0.000404559	6053	3.78197	9370	3.97174	0.989613	2.81118	0	59.0463	0	1
43.25	1.23024	0.0699326	0.139914	-4.50618	0.286615	0.0236578	0.000440686	3444	3.53706	9364	3.97146	0.988828	3.06222	0	46.5226	0	1
43.2667	1.3436	0.00568875	0.0708313	-4.94354	0.170991	0.0257124	0.000480497	2153	3.33304	9358	3.97118	0.987973	3.33885	0	0	0	1
43.2833	1.46276	0.0467305	0.160287	-4.94511	0.145089	0.0273092	0.000524358	2318	3.36511	9353	3.97095	0.987039	3.64363	0	0	0	1
43.3	1.59977	0.0149879	0.134997	-4.80005	0.266129	0.0287534	0.000572477	5355	3.72876	9347	3.97067	0.986021	3.97799	0	62.0676	0	1
43.3167	1.7438	0.135681	0.189511	-4.79491	0.275475	0.0292821	0.000623574	5340	3.72754	9341	3.97039	0.98491	4.33306	0	59.1444	0	1
43.3333	1.8982	0.0285595	0.186041	-4.41211	0.193115	0.0263013	0.000678408	3411	3.53288	9335	3.97011	0.983701	4.71408	0	0	0	1
43.35	2.06405	0.0880644	0.248641	-4.59359	0.226112	0.0285084	0.000736219	3866	3.58726	9330	3.96988	0.982387	5.1158	0	27.5404	0	1
43.3667	2.23585	0.0547959	0.224877	-5.18644	0.193343	0.0337674	0.00079842	2299	3.36154	9324	3.9696	0.980961	5.54801	0	0	0	1
43.3833	2.42734	0.0383121	0.199129	-4.33687	0.0421665	0.03689	0.000864801	3119	3.49402	9318	3.96932	0.979417	6.00928	0	0	0	1
43.4	2.62355	0.0979696	0.3484	-5.01258	0.166258	0.0358929	0.000934892	3530	3.54777	9312	3.96904	0.977745	6.49632	0	13.7791	0	1
43.4167	2.8367	0.068058	0.237355	-4.51763	0.160803	0.0399311	0.00100958	2601	3.41514	9307	3.96881	0.975939	7.01531	0	0	0	1
43.4333	3.05977	0.0646967	0.303465	-5.03663	-0.106341	0.0386287	0.00108814	2434	3.38632	9301	3.96853	0.973991	7.56117	1.46878	0	3.84149	1
43.45	3.29551	0.0698803	0.353706	15.9295	-0.141856	0.0391574	0.00117053	2999	3.47698	9295	3.96825	0.971893	8.13372	1.30829	0	3.96248	1
43.4667	3.54101	0.10726	0.331926	-5.49205	-0.0974149	0.0399913	0.00125766	4117	3.61458	9290	3.96802	0.969638	8.73913	0	25.342	0	1
43.4833	3.80436	0.152727	0.541163	-4.77005	-0.00307773	0.0409777	0.0013505	3761	3.5753	9284	3.96774	0.967216	9.38429	0	0	0	1
43.5	4.08328	0.103284	0.413181	-4.29295	-0.123432	0.0427271	0.0014487	2650	3.42325	9278	3.96745	0.964616	10.0667	0	0	0	1
43.5167	4.37791	0.09092	0.400556	-4.38989	-0.181377	0.0434084	0.00155137	2672	3.42684	9272	3.96717	0.961829	10.7801	0	0	0	1
43.5333	4.68292	0.118839	0.484824	-4.45998	-0.259159	0.0456156	0.0016577	3166	3.50051	9267	3.96694	0.958849	11.5189	0	0	0	1
43.55	4.99892	0.145996	0.533387	-3.9574	-0.203427	0.047365	0.00176889	3439	3.53643	9261	3.96666	0.955667	12.2915	0	0	0	1
43.5667	5.33231	0.160945	0.644205	-1.53374	-0.159139	0.0504877	0.00188425	3721	3.57066	9255	3.96638	0.952274	13.0932	0	0	0	1
43.5833	5.67272	0.192221	0.651569	-5.02912	-0.123243	0.0516267	0.00200375	4495	3.65273	9250	3.96614	0.948663	13.9235	0	36.6944	0	1
43.6	6.03022	0.258592	0.743161	-4.97103	-0.200567	0.0518503	0.00212682	4098	3.61257	9244	3.96586	0.944826	14.7787	0	28.3844	0	1
43.6167	6.39154	0.178785	0.698797	-3.91364	0.0105001	0.0525315	0.00225415	3423	3.53441	9238	3.96558	0.940757	15.6635	0	0	0	1
43.6333	6.77391	0.210366	0.775131	-0.484276	-0.00700969	0.0548913	0.00238603	3477	3.5412	9233	3.96534	0.936448	16.5799	0	0	0	1
43.65	7.16177	0.208378	0.859246	-0.0149622	-0.093184	0.054657	0.00252071	3996	3.60163	9227	3.96506	0.931891	17.5157	0	0	0	1
43.6667	7.56047	0.299316	1.03034	-0.712794	-0.0427922	0.0551857	0.00265938	4434	3.6468	9221	3.96478	0.92708	18.4793	0	20.7897	0	1
43.6833	7.97168	0.293361	1.00673	0.0987746	0.0576485	0.0520523	0.00280155	4051	3.60756	9216	3.96454	0.922008	19.4672	0.0580217	0	1.55045	1
43.7	8.39083	0.27825	1.07711	1.00968	0.135659	0.0557854	0.00295307	3755	3.57461	9210	3.96426	0.916663	20.5201	0.048527	0	1.42431	1
43.7167	8.85667	0.281908	1.14886	-0.0325447	-0.0153654	0.0553985	0.00310802	3775	3.57692	9204	3.96398	0.911034	21.5968	0	0	0	1
43.7333	9.2958	0.311048	1.25434	-0.498442	0.0215987	0.0559272	0.003259	4133	3.61627	9199	3.96374	0.90512	22.6459	0	0	0	1
43.75	9.73845	0.369027	1.41826	-0.986313	0.0890804	0.0540145	0.00341136	4202	3.62346	9193	3.96346	0.898925	23.7046	0	0	0	1
43.7667	10.1857	0.354832	1.43692	-0.586274	-0.00792772	0.0521018	0.00356406	4059	3.60842	9187	3.96317	0.892447	24.7657	0	0	0	1
43.7833	10.6303	0.3768	1.59443	-0.681383	0.0255269	0.0546141	0.00371744	4175	3.62066	9182	3.96294	0.885684	25.8315	0	0	0	1
43.8	11.0815	0.408229	1.66115	-0.967838	0.0016084	0.0516333	0.00387199	4347	3.63819	9176	3.96265	0.878635	26.9055	0	0	0	1
43.8167	11.533	0.441794	1.69949	-1.13619	-0.249208	0.0497206	0.00402623	4384	3.64187	9170	3.96237	0.8713	27.9773	0	0	0	1
43.8333	11.9823	0.449724	1.82968	-0.738439	-0.245661	0.05147	0.00417899	4497	3.65292	9165	3.96213	0.863679	29.0387	0	0	0	1
43.85	12.4251	0.499463	1.94157	-0.78884	-0.251269	0.0484892	0.0043308	4626	3.66521	9159	3.96185	0.855775	30.0936	0	0	0	1
43.8667	12.869	0.512276	2.06292	-0.681923	-0.186839	0.0473394	0.00448099	4877	3.68815	9153	3.96156	0.847591	31.1372	0	0	0	1
43.8833	13.3023	0.591465	2.3161	-1.11868	-0.211825	0.0428327	0.00462854	4935	3.69329	9148	3.96133	0.839131	32.1625	0.104115	0	2.01221	1
43.9	13.7308	0.562469	2.29844	4.40282	-0.171962	0.0451925	0.00476834	4720	3.67394	9142	3.96104	0.830403	33.1339	0.327588	0	2.90511	1
43.9167	14.1188	0.57574	2.40529	6.24299	-0.117908	0.0451108	0.00490583	4970	3.69636	9136	3.96076	0.821418	34.0894	0.313481	0	2.91248	1
43.9333	14.5338	0.656302	2.54586	4.24053	0.0472297	0.039536	0.00504678	6027	3.7801	9131	3.96052	0.812175	35.0687	0.0944011	9.90039	2.08177	1
43.95	14.942	0.874498	2.90769	-0.991911	0.114559	0.0376233	0.00518388	6027	3.7801	9125	3.96023	0.802673	36.0214	0	0	0	1
43.9667	15.3346	0.698865	2.81419	-0.850509	0.110934	0.0369313	0.0053161	5291	3.72354	9120	3.95999	0.792921	36.9402	0	0	0	1
43.9833	15.7142	0.722359	2.91326	-0.420563	0.153697	0.0376125	0.00544421	5355	3.72876	9114	3.95971	0.782927	37.8304	0	0	0	1
44	16.0829	0.751347	3.07519	-1.23985	0.316699	0.0404301	0.00556671	5542	3.74367	9108	3.95942	0.772701	38.6816	0	0	0	1
44.0167	16.4297	0.8078	3.23896	-0.389682	0.400812	0.0365337	0.00568346	5666	3.75328	9103	3.95918	0.762252	39.4929	0	0	0	1
44.0333	16.7647	0.81985	3.38075	-0.603351	0.181429	0.0289752	0.00579462	5779	3.76185	9097	3.9589	0.751592	40.2653	0	0	0	1
44.05	17.0789	0.872488	3.46258	-0.754003	0.152628	0.0259944	0.00589847	5945	3.77415	9092	3.95866	0.740732	40.9869	0.184119	0	2.58915	1
44.0667	17.3712	0.898882	3.60804	8.16075	0.223771	0.0214877	0.00599484	5948	3.77437	9086	3.95837	0.729686	41.6566	0.20402	0	2.67971	1
44.0833	17.6418	0.902997	3.67293	0.179894	0.0671014	0.0236949	0.00608333	6091	3.78469	9080	3.95809	0.718468	42.2715	0	0	0	1
44.1	17.888	0.969216	3.84875	-0.746056	-0.00472963	0.0211718	0.00616489	6391	3.80557	9075	3.95785	0.707092	42.8382	0	0	0	1
44.1167	18.1181	1.02048	4.01389	-1.07493	-0.029411	0.0172755	0.00623973	6605	3.81987	9069	3.95756	0.695571	43.3583	0	0	0	1
44.1333	18.3252	1.06045	4.15614	-0.944209	0.0222015	0.0126162	0.00630632	6726	3.82776	9064	3.95732	0.683919	43.821	0	0	0	1
44.15	18.507	1.08166	4.31334	-0.666088	-0.0484089	0.00734653	0.00636437	6715	3.82705	9058	3.95703	0.672151	44.2243	0	0	0	1
44.1667	18.6642	1.07784	4.36084	-1.02716	-0.109559	0.00634934	0.00641426	7054	3.84844	9053	3.95679	0.660283	44.5711	0	0	0	1
44.1833	18.7985	1.20632	4.57389	-0.473769	-0.0695429	0.00565734	0.00645535	7249	3.86028	9047	3.9565	0.64833	44.8566	0	0	0	1
44.2	18.9042	1.15565	4.62322	-0.858032	-0.269395	0.00740674	0.00648707	7097	3.85107	9041	3.95622	0.63631	45.0769	0	0	0	1
44.2167	18.9837	1.1703	4.67651	-0.638352	-0.206644	0.00427332	0.00650984	7339	3.86564	9036	3.95598	0.624239	45.2352	0	0	0	1
44.2333	19.0372	1.24231	4.84623	-0.39319	-0.212404	0.000834732	0.00652421	7588	3.88013	9030	3.95569	0.612133	45.335	0	0	0	1
44.25	19.0676	1.25711	4.9633	-0.129565	-0.317347	-0.00275645	0.00652998	7630	3.88252	9025	3.95545	0.600009	45.3751	0	0	0	1
44.2667	19.0709	1.25878	4.96471	-1.02103	-0.148242	-0.00421139	0.00652613	7825	3.89348	9019	3.95516	0.587883	45.3484	0	0	0	1
44.2833	19.0451	1.31982	5.19714	0.0622965	-0.229686	-0.00673445	0.00651466	8119	3.9095	9014	3.95492	0.575771	45.2687	0.0105966	0	1.10908	1
44.3	19.0039	1.35033	5.22511	0.408166	-0.167392	-0.00620576	0.00649563	8267	3.91735	9008	3.95463	0.563688	45.1365	0.0147423	0	1.2456	1
44.3167	18.934	1.35948	5.23888	0.244545	-0.0712239	-0.00994952	0.00646768	8351	3.92174	9003	3.95439	0.551648	44.9422	0.073745	0	2.13746	1
44.3333	18.8406	1.36649	5.32681	3.0068	-0.046772	-0.0118622	0.00643282	8486	3.9287	8997	3.9541	0.539667	44.7	0.20101	0	3.00179	1
44.35	18.7304	1.38877	5.3917	5.80903	0.103412	-0.0128594	0.00639151	8699	3.93947	8991	3.95381	0.527756	44.4129	0.238668	0	3.205	1
44.3667	18.5993	1.4173	5.47887	4.59331	0.165096	-0.0153825	0.00634239	8820	3.94547	8986	3.95357	0.515929	44.0716	0.21196	0	3.09491	1
44.3833	18.4435	1.406	5.48135	4.57694	0.414157	-0.0137857	0.00628569	8909	3.94983	8980	3.95328	0.504201	43.6776	0.102491	0	2.43731	1
44.4	18.2682	1.42049	5.50702	-0.181104	0.421977	-0.0140199	0.0062216	9050	3.95665	8975	3.95303	0.492584	43.2323	0	0	0	1
44.4167	18.0692	1.4211	5.50218	0.0962537	0.281786	-0.0173059	0.00615121	9182	3.96294	8969	3.95274	0.481093	42.7432	0.00942105	0	1.1111	1
44.4333	17.8571	1.42918	5.501	0.299149	0.473322	-0.0150988	0.00607521	9342	3.97044	8964	3.9525	0.469738	42.2151	0.0222256	0	1.48766	1
44.45	17.6253	1.43437	5.51813	0.622436	0.601381	-0.0160959	0.0059933	9636	3.9839	8958	3.95221	0.458529	41.6459	0.0305837	0	1.67187	1
44.4667	17.3787	1.47907	5.61246	0.628645	0.496591	-0.0138888	0.00590716	9873	3.99445	8953	3.95197	0.447476	41.0473	0.0358733	0	1.77752	1
44.4833	17.1222	1.46243	5.57619	0.817807	0.657304	-0.0139704	0.005816	9824	3.99229	8947	3.95168	0.436588	40.4139	0.043555	0	1.89314	1
44.5	16.8463	1.42047	5.50466	0.911602	0.681756	-0.0163409	0.00571946	9925	3.99673	8942	3.95143	0.425875	39.7431	0.0446633	0	1.91558	1
44.5167	16.5584	1.44366	5.51203	0.832667	0.820649	-0.0135234	0.00561932	10260	4.01115	8936	3.95114	0.415344	39.0472	0.0546767	0	2.072	1
44.5333	16.2614	1.46425	5.55311	1.26551	0.793831	-0.014368	0.00551672	10272	4.01166	8931	3.9509	0.405001	38.3342	0.0756604	0	2.30984	1
44.55	15.9591	1.39482	5.4233	1.58468	0.754349	-0.0132289	0.00541057	10727	4.03048	8925	3.95061	0.394852	37.5966	0.0887681	0	2.47164	1
44.5667	15.6414	1.53062	5.47995	1.6945	0.661918	-0.0137684	0.00530154	11099	4.04528	8920	3.95036	0.384903	36.839	0.0887914	0	2.50011	1
44.5833	15.3223	1.43357	5.38706	1.51897	0.611602	-0.0129345	0.00519136	11034	4.04273	8914	3.95007	0.375158	36.0734	0.0983179	0	2.58144	1
44.6	14.9979	1.45325	5.33278	1.96509	0.598517	-0.0149998	0.00507844	11038	4.04289	8909	3.94983	0.36562	35.2888	0.128453	0	2.8224	1
44.6167	14.6628	1.37268	5.26233	2.48735	0.509749	-0.0146237	0.00496309	11667	4.06696	8903	3.94954	0.356293	34.4872	0.166937	0	3.13746	1
44.6333	14.3242	1.54326	5.32126	3.16648	0.411978	-0.0160786	0.00484748	12271	4.08888	8898	3.94929	0.347182	33.6839	0.181235	12.9152	3.27929	1
44.65	13.9876	1.44942	5.26302	2.82936	0.636778	-0.0137189	0.00473124	11781	4.07118	8892	3.949	0.338285	32.8762	0.190091	0	3.28691	1
44.6667	13.6453	1.35924	5.1213	3.30997	0.619421	-0.0168523	0.00461474	11549	4.06254	8887	3.94876	0.329605	32.0667	0.244584	0	3.55138	1
44.6833	13.3072	1.32765	4.96906	4.39268	0.378675	-0.016171	0.00449785	11580	4.06371	8881	3.94846	0.321142	31.2544	0.263034	0	3.64178	1
44.7	12.9626	1.29834	4.89845	3.68066	0.557851	-0.0135061	0.00438023	11772	4.07085	8876	3.94822	0.312896	30.4371	0.257893	0	3.63778	1
44.7167	12.6202	1.30124	4.84905	4.03019	0.66531	-0.0160291	0.00426342	11830	4.07298	8870	3.94792	0.304868	29.6254	0.268765	0	3.69425	1
44.7333	12.2804	1.24203	4.75387	3.79318	0.779179	-0.0155004	0.00414786	11588	4.06401	8865	3.94768	0.297056	28.8224	0.277865	0	3.70983	1
44.75	11.9453	1.18267	4.52061	4.07649	0.743206	-0.0155821	0.00403264	11801	4.07192	8860	3.94743	0.289459	28.0218	0.285061	0	3.76437	1
44.7667	11.6074	1.217	4.52675	3.77279	0.787494	-0.014443	0.00391896	12247	4.08803	8854	3.94714	0.282074	27.2319	0.340156	0	4.04243	1
44.7833	11.2814	1.20143	4.40762	5.33112	0.926234	-0.0146773	0.00380693	12145	4.0844	8849	3.94689	0.274898	26.4534	0.368944	0	4.14184	1
44.8	10.9531	1.12895	4.27124	4.26311	1.00486	-0.013996	0.00369524	11984	4.0786	8843	3.9466	0.26793	25.6773	0.357824	0	4.0816	1
44.8167	10.629	1.10422	4.18217	4.77118	1.16496	-0.0137725	0.00358592	12197	4.08625	8838	3.94635	0.261168	24.9177	0.448498	0	4.42668	1
44.8333	10.3147	1.10101	4.12347	6.22103	1.3362	-0.0176688	0.00347896	13362	4.12587	8832	3.94606	0.254606	24.1744	0.522665	11.1553	4.80218	1
44.85	10.0043	1.23818	4.18683	6.20877	1.32571	-0.0150039	0.00337375	13701	4.13675	8827	3.94581	0.248242	23.4433	0.500081	18.671	4.77168	1
44.8667	9.70017	1.08575	3.87361	5.32677	1.54105	-0.0153907	0.00327073	12662	4.1025	8821	3.94552	0.242071	22.7275	0.506777	0	4.66853	1
44.8833	9.40261	1.00029	3.75981	6.00833	1.50233	-0.00967406	0.00317011	12340	4.09132	8816	3.94527	0.236089	22.0283	0.617367	0	4.94341	1
44.9	9.11253	0.972211	3.6741	7.37349	1.4041	-0.00914537	0.00307109	12246	4.08799	8811	3.94503	0.230292	21.3402	0.740948	0	5.24003	1
44.9167	8.82427	0.924142	3.4773	8.18323	1.38277	-0.00709079	0.00297338	12517	4.0975	8805	3.94473	0.224678	20.6612	0.794255	0	5.40207	1
44.9333	8.54182	0.951756	3.51839	7.96055	1.31339	-0.0051888	0.00287903	12505	4.09708	8800	3.94448	0.219243	20.0057	0.822913	0	5.46453	1
44.95	8.27325	0.863403	3.30373	8.23425	1.33784	-0.00527046	0.00278707	12183	4.08575	8794	3.94419	0.21398	19.3666	0.807154	0	5.38241	1
44.9667	8.00468	0.849055	3.18796	7.1432	1.32063	-0.00703058	0.002701	12185	4.08583	8789	3.94394	0.208883	18.7686	0.802702	0	5.37279	1
44.9833	7.7706	0.810294	3.05632	7.67919	1.46532	-0.00924847	0.00261742	12046	4.08084	8784	3.94369	0.203944	18.1878	0.849169	0	5.45363	1
45	7.51653	0.779772	2.96862	7.51969	1.5592	-0.00505766	0.00253209	12248	4.08807	8778	3.9434	0.199161	17.5949	0.875713	0	5.5405	1
45.0167	7.27222	0.784192	2.95279	7.64278	1.43198	-0.00346085	0.00244961	13743	4.13808	8773	3.94315	0.194534	17.0217	0.879307	19.0743	5.7652	1
45.0333	7.03478	0.908242	2.90766	7.08564	1.53334	-0.00277957	0.00236898	13593	4.13332	8767	3.94285	0.190059	16.4614	0.927617	20.5621	5.84747	1
45.05	6.80131	0.710179	2.66066	7.9413	1.48241	-0.00133535	0.00229102	12430	4.09447	8762	3.9426	0.185731	15.9197	1.01536	0	5.84929	1
45.0667	6.57943	0.725128	2.681	7.96109	1.25876	-0.00156959	0.00221674	12349	4.09163	8757	3.94236	0.181544	15.4035	1.03851	0	5.88059	1
45.0833	6.36747	0.65478	2.47764	7.77535	1.40375	0.00124793	0.0021447	11944	4.07715	8751	3.94206	0.177494	14.903	1.12721	0	5.97666	1
45.1	6.15872	0.636923	2.39818	8.75492	1.54539	0.000250742	0.00207351	13222	4.1213	8746	3.94181	0.173576	14.4083	1.26019	12.3699	6.4168	1
45.1167	5.95165	0.74251	2.48763	9.11406	1.52758	0.00169497	0.00200461	13455	4.12888	8740	3.94151	0.169788	13.9295	1.28179	14.8615	6.49093	1
45.1333	5.75632	0.614179	2.28305	8.45743	1.55417	0.00390213	0.0019383	12366	4.09223	8735	3.94126	0.166126	13.4687	1.28169	0	6.31069	1
45.15	5.56435	0.59327	2.14485	8.53215	1.5661	0.00183683	0.00187434	12363	4.09212	8730	3.94101	0.162585	13.0243	1.34987	0	6.42015	1
45.1667	5.38276	0.57404	2.13787	8.77258	1.658	0.00465434	0.00181354	12294	4.08969	8724	3.94072	0.15916	12.6018	1.39463	0	6.47824	1
45.1833	5.20925	0.549621	2.03659	8.52656	1.597	0.00350457	0.00175444	13629	4.13446	8719	3.94047	0.155846	12.1911	1.41003	26.4638	6.72932	1
45.2	5.03758	0.650783	1.96842	8.39041	1.46688	0.00128669	0.00169651	13620	4.13418	8714	3.94022	0.152641	11.7886	1.4638	29.3798	6.81229	1
45.2167	4.87094	0.508414	1.82823	8.58781	1.36545	0.000747267	0.00164049	12164	4.08508	8708	3.93992	0.149542	11.3994	1.54492	0	6.67935	1
45.2333	4.7104	0.49666	1.84323	8.7347	1.19657	0.00280184	0.00158774	11947	4.07726	8703	3.93967	0.146544	11.0328	1.58176	0	6.69176	1
45.25	4.56284	0.459272	1.70365	8.42734	1.178	0.00226242	0.00153708	11707	4.06845	8697	3.93937	0.143641	10.6808	1.64257	0	6.73075	1
45.2667	4.41451	0.447366	1.63411	8.82403	1.09442	0.00446959	0.00148811	11934	4.07679	8692	3.93912	0.140832	10.3405	1.79068	0	6.97175	1
45.2833	4.27686	0.447209	1.64437	9.37681	0.810335	0.00515087	0.00144145	11666	4.06692	8687	3.93887	0.138111	10.0163	1.84691	0	6.99084	1
45.3	4.14196	0.400207	1.49487	8.80425	0.952584	0.00461145	0.00139604	11359	4.05534	8681	3.93857	0.135476	9.70071	1.72789	0	6.77682	1
45.3167	4.01164	0.398677	1.43968	7.67139	0.922257	0.0031565	0.00135251	11890	4.07518	8676	3.93832	0.132923	9.39823	1.7133	0	6.86138	1
45.3333	3.88772	0.411032	1.49114	8.15321	0.79702	0.00338002	0.00131026	11742	4.06974	8671	3.93807	0.13045	9.10465	1.85322	0	7.01396	1
45.35	3.76487	0.363726	1.3186	8.42645	0.772034	9.40214e-05	0.00126822	11106	4.04556	8665	3.93777	0.128055	8.81251	1.90098	0	6.94361	1
45.3667	3.64218	0.345716	1.2721	8.0338	0.734993	0.00123307	0.0012285	10894	4.03719	8660	3.93752	0.125736	8.53654	1.91514	0	6.91623	1
45.3833	3.53291	0.328774	1.23155	8.02872	0.706497	-0.000527054	0.00119148	10758	4.03173	8655	3.93727	0.123489	8.27927	1.88861	0	6.85537	1
45.4	3.42594	0.317478	1.19482	7.33333	0.697379	0.00290081	0.00115568	11214	4.04976	8649	3.93697	0.121309	8.03052	1.92378	14.4568	6.99378	1
45.4167	3.32384	0.334411	1.1004	7.84613	0.799346	0.00419245	0.00112101	11062	4.04383	8644	3.93671	0.119194	7.78959	2.0047	18.2686	7.05832	1
45.4333	3.22343	0.289088	1.06565	7.50062	0.91001	0.00411079	0.00108829	10383	4.01632	8639	3.93646	0.117142	7.56227	2.04856	0	6.96088	1
45.45	3.13278	0.280386	1.04662	7.72564	0.889906	0.00311361	0.00105725	11095	4.04513	8633	3.93616	0.11515	7.34656	2.09028	14.3826	7.16447	1
45.4667	3.04213	0.309679	1.0314	7.36762	0.912985	0.00379489	0.001026	11429	4.05801	8628	3.93591	0.113215	7.12941	2.2063	17.9569	7.36712	1
45.4833	2.95025	0.27992	1.01939	8.09328	0.94354	0.00432359	0.000994279	10402	4.01712	8623	3.93566	0.111338	6.90899	2.45336	0	7.39662	1
45.5	2.85686	0.241463	0.931839	8.56672	0.880712	0.00408934	0.000964204	9988	3.99948	8618	3.93541	0.109519	6.7	2.36729	0	7.2108	1
45.5167	2.7746	0.244053	0.891901	7.02202	0.904095	0.00492322	0.000935879	10151	4.00651	8612	3.9351	0.107755	6.50318	2.17009	5.54383	7.04264	1
45.5333	2.69142	0.234131	0.823734	6.84879	0.903065	0.0043838	0.000908103	11023	4.0423	8607	3.93485	0.106042	6.31017	2.19246	24.3895	7.26358	1
45.55	2.61237	0.268611	0.873517	6.74895	0.88998	0.000792619	0.000882077	11387	4.05641	8602	3.9346	0.104379	6.12932	2.08099	26.4815	7.21606	1
45.5667	2.53942	0.235648	0.808706	5.78882	0.994388	0.00330496	0.000857383	11286	4.05254	8596	3.9343	0.102764	5.95774	2.02358	31.339	7.12788	1
45.5833	2.46815	0.249529	0.758697	6.06328	1.01213	0.00108707	0.000833422	10775	4.03242	8591	3.93404	0.101193	5.79123	2.08168	21.2348	7.08518	1
45.6	2.39947	0.201764	0.789254	5.7875	0.92168	0.00253129	0.00081027	9850	3.99344	8586	3.93379	0.0996669	5.63035	2.13322	0	6.93262	1
45.6167	2.33293	0.200997	0.768389	6.01787	0.893184	-0.000449531	0.000788424	10976	4.04044	8580	3.93349	0.0981821	5.47855	1.97092	24.0955	7.00021	1
45.6333	2.27188	0.233647	0.70129	4.59356	0.757266	0.00297833	0.000767231	10839	4.03499	8575	3.93323	0.0967373	5.33129	1.87798	29.0078	6.85962	1
45.65	2.20915	0.183593	0.668676	5.244	0.719156	-2.49102e-06	0.000746091	9882	3.99484	8570	3.93298	0.0953317	5.18439	1.94449	11.7302	6.7291	1
45.6667	2.14841	0.187404	0.647506	4.66137	0.765428	0.000373617	0.000726257	10645	4.02715	8565	3.93273	0.0939643	5.04657	1.8116	28.6293	6.73715	1
45.6833	2.09331	0.200522	0.629387	4.32304	0.854272	-1.32146e-05	0.000706893	10480	4.02036	8559	3.93242	0.0926332	4.91202	1.87205	26.7278	6.77589	1
45.7	2.03532	0.171373	0.609438	4.71255	0.651216	0.000820657	0.000688052	9266	3.96689	8554	3.93217	0.0913377	4.7811	1.96052	0	6.60432	1
45.7167	1.98327	0.149854	0.57484	4.49399	0.448312	0.000433825	0.000670596	9322	3.96951	8549	3.93192	0.0900758	4.6598	1.87598	0	6.52108	1
45.7333	1.93336	0.165109	0.586476	4.08822	0.211838	-0.000715946	0.000653087	9409	3.97354	8544	3.93166	0.0888464	4.53813	1.90409	6.57166	6.57382	1
45.75	1.88101	0.1442	0.521818	4.39182	0.0620347	0.00286451	0.000636806	9241	3.96572	8538	3.93136	0.0876484	4.425	1.82422	14.1083	6.44178	1
45.7667	1.83827	0.151825	0.521552	3.52843	0.0199583	-0.00225255	0.000621675	8839	3.9464	8533	3.9311	0.0864796	4.31986	1.59784	0	6.07276	1
45.7833	1.79263	0.125117	0.506486	3.24381	0.0116038	0.00148049	0.000607954	7764	3.89009	8528	3.93085	0.0853376	4.22452	1.56083	0	5.77059	1
45.8	1.75814	0.113669	0.492182	3.22499	-0.0652627	0.00139884	0.000594547	8593	3.93414	8523	3.93059	0.0842207	4.13135	1.61729	0	6.0402	1
45.8167	1.71433	0.14403	0.489933	3.33008	0.0240391	0.0023853	0.000579964	10059	4.00255	8517	3.93029	0.0831299	4.03002	1.64607	31.5922	6.40336	1
45.8333	1.67297	0.14845	0.453199	3.17943	0.149046	0.00123553	0.00056661	9944	3.99756	8512	3.93003	0.082065	3.93722	1.6845	4.45313	6.42813	1
45.85	1.63633	0.135171	0.565543	3.32998	0.218817	-0.000524596	0.000554038	8597	3.93435	8507	3.92978	0.0810242	3.84987	1.74307	0	6.19385	1
45.8667	1.59954	0.10587	0.451294	3.25807	0.412336	0.000461863	0.000541624	6820	3.83378	8502	3.92952	0.0800066	3.76361	1.47101	0	5.41844	1
45.8833	1.56383	0.0811459	0.350778	2.17709	0.198293	0.00495784	0.000529419	7957	3.90075	8496	3.92921	0.0790119	3.67879	1.08716	0	5.15729	1
45.9	1.52826	0.13119	0.44237	1.74934	0.415616	0.0047236	0.000517214	10214	4.0092	8491	3.92896	0.0780398	3.59398	1.06618	25.3353	5.56864	1
45.9167	1.49254	0.134085	0.448513	2.01357	0.46555	0.00372642	0.000506053	9656	3.9848	8486	3.9287	0.0770894	3.51643	1.25553	24.0514	5.7714	1
45.9333	1.46308	0.111345	0.381567	2.32191	0.400586	-0.000932875	0.000495677	9134	3.96066	8481	3.92845	0.076159	3.44433	1.19637	32.1187	5.57505	1
45.95	1.43194	0.115613	0.347427	1.72494	0.551228	5.35844e-05	0.000484882	9048	3.95655	8476	3.92819	0.0752483	3.36932	1.06315	29.7535	5.34304	1
45.9667	1.40003	0.10447	0.371575	1.7931	0.436672	0.00149781	0.000474558	8136	3.91041	8470	3.92788	0.0743573	3.29758	1.09126	0	5.20219	1
45.9833	1.37164	0.0902751	0.368258	1.74025	0.323795	0.00248427	0.000465436	6851	3.83575	8465	3.92763	0.0734842	3.23419	1.03994	0	4.83424	1
46	1.34675	0.0710446	0.307262	1.56229	0.456889	-0.000649147	0.000456157	9641	3.98412	8460	3.92737	0.0726283	3.16971	0.853171	31.0772	5.07138	1
46.0167	1.31744	0.14947	0.406484	1.09349	0.462268	0.000184725	0.000446668	11670	4.06707	8455	3.92711	0.0717898	3.10378	0.739172	45.4713	5.15243	1
46.0333	1.29134	0.110404	0.327177	1.15921	0.298274	-0.00203316	0.000439061	7930	3.89927	8449	3.92681	0.0709672	3.05092	0.725082	19.214	4.50084	1
46.05	1.27301	0.0646229	0.278541	1.01222	0.150606	-0.00165705	0.000431402	8267	3.91735	8444	3.92655	0.0701587	2.9977	0.502265	18.9876	4.03801	1
46.0667	1.2466	0.114667	0.342515	0.465299	0.0337619	-0.000670594	0.00042416	37370	4.57252	8439	3.92629	0.0693641	2.94738	0.489511	82.6121	6.61965	1
46.0833	1.23072	0.614388	0.418391	0.950177	-0.0923905	-0.00182036	0.000416945	35639	4.55193	8434	3.92603	0.0685829	2.89724	2.43913	82.675	11.1291	1
46.1	1.20446	0.0687297	0.291935	5.98156	-0.112036	-0.000833905	0.000408763	5945	3.77415	8429	3.92578	0.067816	2.84039	4.20221	0	7.34429	1
46.1167	1.18293	0.0542295	0.224531	5.72547	-0.130614	-0.00350956	0.000401966	5342	3.7277	8424	3.92552	0.0670631	2.79316	3.97321	0	6.95593	1
46.1333	1.16476	0.0545303	0.247611	5.16009	-0.0671	-0.00450674	0.000396762	6999	3.84504	8418	3.92521	0.0663212	2.757	3.72175	0	7.44734	1
46.15	1.15254	0.0856539	0.299683	4.90583	-0.0113676	-0.00107887	0.000391768	14991	4.17583	8413	3.92495	0.0655889	2.72229	4.10312	62.8999	9.91718	1
46.1667	1.13559	0.202684	0.310098	6.05172	-0.0714494	-0.00222864	0.000386434	14571	4.16349	8408	3.92469	0.0648661	2.68523	3.51227	67.4758	9.32752	1
46.1833	1.12139	0.0717596	0.208972	3.20102	0.0593563	-0.00200512	0.000381256	9091	3.95861	8403	3.92443	0.0641531	2.64925	1.0303	45.2644	5.29581	1
46.2	1.10535	0.101052	0.280118	-0.52232	0.189246	0.00157533	0.00037634	9183	3.96298	8398	3.92418	0.0634495	2.61509	0	49.3247	0	1
46.2167	1.09267	0.0708354	0.181585	-0.254422	-0.00801189	0.00469802	0.000371162	7837	3.89415	8392	3.92387	0.0627552	2.57911	0	24.3851	0	1
46.2333	1.07511	0.0752561	0.31163	-0.661268	0.202292	0.00461636	0.000365619	7722	3.88773	8387	3.92361	0.0620709	2.54059	0	0	0	1
46.25	1.0603	0.0677749	0.316247	-1.52649	0.169371	0.00285624	0.00035971	7448	3.87204	8382	3.92335	0.0613973	2.49953	0	0	0	1
46.2667	1.0406	0.067618	0.231753	-0.91359	-0.0236149	0.000638356	0.000353958	14736	4.16838	8377	3.92309	0.0607345	2.45956	0	50.1359	0	1
46.2833	1.0267	0.191668	0.456859	-0.310762	0.0612618	-0.00203729	0.000349512	16699	4.22269	8372	3.92283	0.0600811	2.42867	0	51.8086	0	1
46.3	1.01463	0.0981268	0.29424	-6.61711	0.0718282	0.000475044	0.000344622	12198	4.08629	8367	3.92257	0.0594364	2.39469	0	39.9184	0	1
46.3167	0.99814	0.112008	0.336394	5.90359	-0.0578337	-0.000979903	0.000340176	22642	4.35491	8362	3.92231	0.0588004	2.36379	2.62005	73.1734	9.79824	1
46.3333	0.988666	0.258488	0.253273	0.172191	-0.0164446	0.00351608	0.000337193	19563	4.29144	8356	3.922	0.0581713	2.34307	1.02189	76.5683	6.81846	1
46.35	0.980718	0.0552366	0.186479	2.17684	-0.0409734	0.00450254	0.000334916	6444	3.80916	8351	3.92174	0.0575471	2.32724	2.37848	26.7632	6.24058	1
46.3667	0.975364	0.053096	0.174312	3.25361	-0.00934985	0.00426829	0.000332586	6093	3.78483	8346	3.92148	0.0569271	2.31105	1.42161	16.5928	5.15954	1
46.3833	0.967111	0.0488192	0.181981	-0.0298239	0.124202	0.00327111	0.000330099	40416	4.60655	8341	3.92122	0.0563116	2.29377	0.451543	69.2099	6.61441	1
46.4	0.960842	0.599199	0.986158	1.04633	0.168491	0.0039524	0.000327116	43733	4.64081	8336	3.92096	0.0557013	2.27305	0.808202	67.7845	8.24486	1
46.4167	0.94969	0.0976386	0.320915	0.756826	0.22758	0.00387074	0.00032301	9793	3.99092	8331	3.9207	0.0550974	2.24451	0.654639	26.2091	4.66709	1
46.4333	0.936859	0.0611657	0.209718	0.68552	0.25661	0.00180544	0.000319818	7597	3.88064	8326	3.92044	0.0545004	2.22233	0.528018	17.385	3.99181	1
46.45	0.931047	0.0610088	0.216166	0.46651	0.361781	0.00248672	0.000317253	12406	4.09363	8320	3.92012	0.0539087	2.20451	0.433624	19.5152	4.40205	1
46.4667	0.921879	0.136841	0.46767	0.472108	0.383944	0.00011625	0.000313434	18620	4.26998	8315	3.91986	0.053323	2.17797	0.507337	53.5233	5.31087	1
46.4833	0.908743	0.152553	0.262784	0.6129	0.409006	0.0012553	0.000309511	13172	4.11965	8310	3.9196	0.0527444	2.15071	0.385285	59.3494	4.31736	1
46.5	0.898964	0.0484835	0.195075	0.200713	0.315355	0.0042254	0.00030611	6283	3.79817	8305	3.91934	0.0521726	2.12708	0	0	0	1
46.5167	0.88888	0.0487843	0.208389	-0.214525	0.46325	0.00460151	0.000302161	6836	3.8348	8300	3.91908	0.0516077	2.09963	0	0	0	1
46.5333	0.875896	0.055799	0.241845	-0.0413849	0.30246	0.00497762	0.000298211	4531	3.65619	8295	3.91882	0.0510501	2.07219	0	0	0	1
46.55	0.865812	0.0129174	0.104556	-0.179524	0.0992511	0.00214938	0.000294523	2859	3.45621	8290	3.91855	0.0504996	2.04656	0	0	0	1
46.5667	0.854355	0.0298503	0.10017	0.112177	0.320084	-0.00342544	0.000291383	4378	3.64128	8285	3.91829	0.0499554	2.02474	0	19.3903	0	1
46.5833	0.847475	0.034271	0.121572	-0.372184	0.22155	-0.0047278	0.000289706	16436	4.2158	8280	3.91803	0.0494157	2.01309	0	67.0222	0	1
46.6	0.844562	0.197993	0.323028	-0.573952	0.188018	-0.000994759	0.000287272	15312	4.18503	8274	3.91772	0.0488799	1.99618	0	62.9965	0	1
46.6167	0.833258	0.0179354	0.132638	-0.201837	0.316993	-0.00260229	0.000284681	7206	3.85769	8269	3.91745	0.0483487	1.97818	0	25.8205	0	1
46.6333	0.82943	0.0850697	0.212328	-0.839396	0.196028	-0.00131066	0.000282796	8753	3.94216	8264	3.91719	0.0478216	1.96507	0	47.0332	0	1
46.65	0.822245	0.0382209	0.129054	0.0554854	0.126181	0.00501638	0.000280178	5762	3.76057	8259	3.91693	0.0472987	1.94689	0	0	0	1
46.6667	0.814144	0.0430993	0.167851	-0.861004	0.190764	0.00478213	0.000276647	6747	3.82911	8254	3.91666	0.0467816	1.92235	0	27.9648	0	1
46.6833	0.801618	0.0505718	0.141798	-0.768888	0.250768	0.00622636	0.00027241	6544	3.81584	8249	3.9164	0.0462716	1.89291	0	36.1631	0	1
46.7	0.789398	0.0386656	0.135582	-1.13408	0.155286	0.00400847	0.000268565	4502	3.65341	8244	3.91614	0.0457692	1.86619	0	0	0	1
46.7167	0.779161	0.0223343	0.097932	-0.769135	0.244741	0.00362164	0.000265399	2850	3.45484	8239	3.91587	0.0452733	1.84419	30.48	0	11.1265	1
46.7333	0.770908	0.0162264	0.11735	55.9241	0.193204	0.00353998	0.000263069	8827	3.94581	8234	3.91561	0.0447825	1.828	31.3387	47.8671	16.3696	1
46.75	0.765554	0.0993825	0.199329	0.279813	0.128239	-0.000508958	0.000261079	43059	4.63406	8229	3.91535	0.0442957	1.81417	3.02181	73.8722	12.7306	1
46.7667	0.759285	0.440259	0.638822	5.10032	0.166119	1.97379e-05	0.000259141	39461	4.59617	8224	3.91508	0.0438125	1.80071	5.52141	72.0624	15.1175	1
46.7833	0.754236	0.0531396	0.176215	4.65701	0.135334	0.00253208	0.000257334	6784	3.83149	8219	3.91482	0.0433328	1.78815	5.03287	0	8.15031	1
46.8	0.74873	0.0351299	0.186783	4.17448	0.106533	0.00428148	0.000254743	5541	3.74359	8214	3.91455	0.0428572	1.77014	2.20128	0	5.7831	1
46.8167	0.739103	0.0361937	0.100153	-0.35102	0.00952445	-7.26415e-05	0.00025163	4573	3.6602	8209	3.91429	0.0423869	1.74851	0	0	0	1
46.8333	0.730545	0.0219986	0.139713	-1.59237	-0.138143	0.00427075	0.000248594	6264	3.79685	8203	3.91397	0.0419223	1.72742	0	15.4637	0	1
46.85	0.721376	0.0563265	0.135174	-1.09925	0.0683465	0.00342616	0.000245977	11190	4.04883	8198	3.91371	0.041463	1.70923	0	63.2138	0	1
46.8667	0.71526	0.0787526	0.148489	-0.699061	0.113245	0.00288674	0.000243308	7764	3.89009	8193	3.91344	0.0410086	1.69068	0	52.9014	0	1
46.8833	0.705786	0.0149665	0.0903926	-0.671337	-0.00543042	0.00158438	0.000241135	5060	3.70415	8188	3.91318	0.0405586	1.67558	0	0	0	1
46.9	0.702568	0.0465478	0.140328	-0.581204	0.189157	-0.00109127	0.000239824	7521	3.87628	8183	3.91291	0.0401119	1.66647	0	46.1377	0	1
46.9167	0.69813	0.0433391	0.111376	-0.398604	0.317369	0.000810715	0.000237755	4846	3.68538	8178	3.91265	0.0396684	1.6521	0	36.1577	0	1
46.9333	0.690487	0.0143431	0.0679281	-1.05341	-0.034156	0.00164459	0.000235243	2449	3.38899	8173	3.91238	0.0392291	1.63464	0	0	0	1
46.95	0.683455	0.0149491	0.078191	-0.972123	0.00982712	0.00278363	0.000233618	9746	3.98883	8168	3.91212	0.0387936	1.62335	0	63.5841	0	1
46.9667	0.681	0.0967318	0.154372	-1.26148	0.0156633	0.000107984	0.000231759	10737	4.03088	8163	3.91185	0.0383614	1.61043	0	65.2667	0	1
46.9833	0.672594	0.0250112	0.0892564	-1.23452	-0.113083	-0.00226249	0.000228619	7540	3.87737	8158	3.91158	0.0379338	1.58862	0	59.7894	0	1
47	0.662663	0.0599494	0.102571	-0.81113	0.0688396	-0.00219156	0.000225976	25744	4.41068	8153	3.91132	0.0375116	1.57025	0	74.9658	0	1
47.0167	0.657156	0.218331	0.312724	-1.28527	0.157226	-0.00395168	0.000224038	26056	4.41591	8148	3.91105	0.0370937	1.55678	0	73.463	0	1
47.0333	0.651344	0.0622295	0.129353	-1.94968	0.0995854	-0.00281263	0.000221317	7278	3.86201	8143	3.91078	0.03668	1.53787	0	55.325	0	1
47.05	0.64126	0.0175169	0.0660685	-0.497398	0.153334	-0.00289429	0.000219144	1681	3.22557	8138	3.91052	0.0362709	1.52277	0	0	0	1
47.0667	0.638653	0.00133825	0.0638192	-0.71473	0.212881	-0.00206042	0.000217702	6388	3.80536	8133	3.91025	0.0358652	1.51275	0	0	0	1
47.0833	0.632841	0.0690829	0.240708	-1.22946	0.179655	0.00258815	0.000215189	9509	3.97813	8128	3.90998	0.0354632	1.4953	0	15.6884	0	1
47.1	0.623978	0.0338308	0.120203	-1.52491	0.269109	-0.00146079	0.000213487	2147	3.33183	8123	3.90972	0.035065	1.48346	0	0	0	1
47.1167	0.622896	-0.0104241	0.0216709	-0.743252	0.13014	-0.00306832	0.000211888	1824	3.26102	8118	3.90945	0.03467	1.47236	0	0	0	1
47.1333	0.614643	0.0301599	0.0967837	-1.65318	-0.111217	-0.00711727	0.000210342	8316	3.91991	8113	3.90918	0.0342778	1.46161	0	53.8543	0	1
47.15	0.613867	0.0565533	0.120932	-1.23453	-0.179233	-0.00887739	0.000209293	20363	4.30884	8108	3.90891	0.0338881	1.45432	0	71.3037	0	1
47.1667	0.608513	0.149475	0.227783	-2.1356	-0.269375	-0.00865387	0.000207512	18759	4.27321	8103	3.90865	0.033501	1.44195	0	69.9596	0	1
47.1833	0.603464	0.0393021	0.105142	-1.20136	-0.296497	-0.00766741	0.00020526	3195	3.50447	8098	3.90838	0.0331176	1.4263	0	0	0	1
47.2	0.595364	-0.00617342	0.0267513	-1.92116	-0.256787	-0.00591801	0.000202748	672	2.82737	8093	3.90811	0.0327387	1.40884	0	0	0	1
47.2167	0.588789	0.0132009	0.0553247	-1.46375	-0.225316	-0.00523673	0.000200679	3206	3.50596	8088	3.90784	0.032364	1.39447	0	17.2343	0	1
47.2333	0.583283	0.0191475	0.0575005	-2.54534	-0.131742	-0.00852273	0.000198741	5049	3.70321	8083	3.90757	0.031993	1.381	0	8.62515	0	1
47.25	0.577471	0.0313501	0.122848	-1.68326	-0.0659384	-0.00417933	0.000196856	7295	3.86303	8078	3.9073	0.0316256	1.3679	0	0	0	1
47.2667	0.57227	0.0411114	0.155846	-1.5179	-0.143263	-0.00654981	0.000194134	9670	3.98543	8073	3.90703	0.0312624	1.34899	0	44.063	0	1
47.2833	0.561575	0.0525511	0.113008	-1.97831	0.0362186	-0.00419006	0.000191439	14403	4.15845	8068	3.90677	0.0309043	1.33026	0	60.6477	0	1
47.3	0.556526	0.0832169	0.188274	-1.38387	0.108736	-0.00381395	0.000189292	8863	3.94758	8063	3.9065	0.0305507	1.31534	0	52.2497	0	1
47.3167	0.549036	5.2184e-05	0.0261124	-2.47569	-0.0453403	0.000529444	0.000187615	1654	3.21854	8058	3.90623	0.0302007	1.30369	0	0	0	1
47.3333	0.546734	0.0157644	0.0629256	-2.65533	0.108354	-0.00336691	0.000185808	6273	3.79748	8053	3.90596	0.0298539	1.29113	1.53257	34.5087	5.34202	1
47.35	0.538481	0.0426155	0.121101	4.59697	0.00936184	-0.00817879	0.000183974	6618	3.82073	8048	3.90569	0.0295104	1.27839	7.52756	41.9201	9.24415	1
47.3667	0.536026	0.0181971	0.057664	4.84336	-0.0867307	-0.00856562	0.000181619	6093	3.78483	8043	3.90542	0.0291709	1.26202	6.97217	32.396	8.7661	1
47.3833	0.524721	0.0372662	0.120112	3.78862	0.0184402	-0.00757916	0.000178583	8287	3.9184	8039	3.9052	0.0288363	1.24093	7.00897	45.7849	9.7295	1
47.4	0.518299	0.0364989	0.0873451	4.74606	0.160843	-0.0102548	0.000176828	9464	3.97607	8034	3.90493	0.0285062	1.22873	2.4474	54.5855	7.16144	1
47.4167	0.514471	0.0464128	0.11836	-1.79482	0.106712	-0.00728471	0.000175962	10917	4.0381	8029	3.90466	0.0281786	1.22271	0	55.2794	0	1
47.4333	0.513237	0.0486972	0.11489	-2.5044	0.240264	-0.00736637	0.000173841	6913	3.83967	8024	3.90439	0.0278537	1.20798	0	47.2481	0	1
47.45	0.502085	0.0111562	0.0503848	-2.27297	0.234961	-0.00561697	0.000170623	3715	3.56996	8019	3.90412	0.0275338	1.18561	0	0	0	1
47.4667	0.494442	0.0207649	0.0656831	-1.93534	0.1584	-0.00524086	0.000168189	56254	4.75015	8014	3.90385	0.0272191	1.1687	0	88.4894	0	1
47.4833	0.487868	0.382546	0.205951	-2.7528	0.188192	-0.00822168	0.000165963	55840	4.74695	8009	3.90358	0.0269088	1.15324	0	89.3363	0	1
47.5	0.481446	0.00473447	0.0337187	-2.4379	-0.0247825	-0.00860852	0.000164548	1274	3.10517	8004	3.90331	0.0266018	1.1434	0	0	0	1
47.5167	0.479601	0.00595082	0.0255184	-1.65746	-0.187556	-0.00792723	0.000163263	2229	3.34811	7999	3.90304	0.0262973	1.13447	0	0	0	1
47.5333	0.473942	0.0125077	0.0595851	-2.20744	-0.148456	-0.0106029	0.000161116	6195	3.79204	7994	3.90276	0.0259961	1.11956	0	0	0	1
47.55	0.467062	0.0379856	0.151025	-2.03735	-0.187938	-0.0122104	0.000158917	8232	3.91551	7989	3.90249	0.0256988	1.10428	0	20.9534	0	1
47.5667	0.461098	0.0277578	0.0747703	-2.48768	-0.191562	-0.0125972	0.000155908	9952	3.99791	7984	3.90222	0.0254064	1.08337	0	49.2352	0	1
47.5833	0.449488	0.0494209	0.132793	-2.06003	-0.112331	-0.0110004	0.000153526	10966	4.04005	7979	3.90195	0.025119	1.06681	0	52.0826	0	1
47.6	0.447186	0.0341578	0.0829365	-3.05647	-0.0952037	-0.0097088	0.000152268	9613	3.98286	7974	3.90168	0.024835	1.05807	0	66.0731	0	1
47.6167	0.442137	0.0373578	0.0573412	-2.7785	-0.120953	-0.00811199	0.000149886	8969	3.95274	7970	3.90146	0.0245544	1.04152	12.2613	75.511	12.0365	1
47.6333	0.433274	0.0268249	0.0364762	15.304	-0.101232	-0.0106351	0.000146772	15157	4.18061	7965	3.90119	0.0242789	1.01988	19.3612	63.1052	16.6951	1
47.65	0.423952	0.0823625	0.193376	4.05978	-0.266599	-0.0108693	0.000144312	15218	4.18236	7960	3.90091	0.0240085	1.00278	8.30378	56.9509	12.6072	1
47.6667	0.418904	0.0262058	0.0652418	4.10597	-0.16982	-0.0114087	0.000142374	4120	3.6149	7955	3.90064	0.0237423	0.989319	8.71629	0	8.28864	1
47.6833	0.412634	0.00346584	0.0581097	4.35113	-0.172834	-0.0139318	0.000140227	4635	3.66605	7950	3.90037	0.0234798	0.974401	1.95902	0	5.24127	1
47.7	0.406365	0.0294014	0.0770701	-2.47921	-0.308295	-0.0146238	0.000138916	10627	4.02641	7945	3.90009	0.0232205	0.965292	0	65.2583	0	1
47.7167	0.404978	0.0428248	0.0674965	-2.2728	-0.111266	-0.0153158	0.000136534	11194	4.04899	7940	3.89982	0.0229647	0.94874	0	64.9402	0	1
47.7333	0.392453	0.0319867	0.0834052	-1.7243	-0.0984106	-0.0132612	0.000134204	14950	4.17464	7935	3.89955	0.0227133	0.932551	0	70.239	0	1
47.75	0.391371	0.0652465	0.0866491	-1.89921	-0.234023	-0.0113592	0.000133155	16442	4.21595	7930	3.89927	0.022465	0.925258	0	75.8753	0	1
47.7667	0.386322	0.0391496	0.0638004	-2.81692	-0.01609	-0.0141875	0.000131452	7703	3.88666	7926	3.89905	0.0222192	0.913426	0	59.6574	0	1
47.7833	0.381426	0.0107639	0.0491915	-1.98399	0.0748902	-0.0122855	0.000130455	5376	3.73046	7921	3.89878	0.021976	0.906496	0	0	0	1
47.8	0.380497	0.0246451	0.0898194	-3.03872	0.0926282	-0.0149611	0.000129614	8127	3.90993	7916	3.89851	0.0217344	0.900655	0	40.4789	0	1
47.8167	0.376517	0.0279976	0.0672759	-2.59688	0.260818	-0.0113807	0.000128068	8798	3.94438	7911	3.89823	0.0214951	0.889912	0	59.7689	0	1
47.8333	0.371468	0.0275355	0.0581601	-1.57031	0.286185	-0.0103942	0.000126914	12791	4.1069	7906	3.89796	0.0212583	0.881892	0	73.7626	0	1
47.85	0.369776	0.0504193	0.0633876	-2.97844	0.256621	-0.00986552	0.000125107	17591	4.24529	7901	3.89768	0.0210242	0.869334	0	77.3182	0	1
47.8667	0.360913	0.0539245	0.0783808	-2.08661	0.181586	-0.0157455	0.000122672	7413	3.86999	7896	3.89741	0.0207941	0.852419	0	62.4303	0	1
47.8833	0.355559	-0.00925125	0.0170799	-2.78856	0.164686	-0.0168953	0.000120787	2481	3.39463	7891	3.89713	0.020568	0.839317	0	0	0	1
47.9	0.3499	0.0246189	0.100127	-1.8656	-0.0641577	-0.0165192	0.000119032	13786	4.13944	7887	3.89691	0.0203452	0.827122	0	64.6534	0	1
47.9167	0.345309	0.0557425	0.0630879	-2.16747	-0.190157	-0.0166008	0.000118008	12244	4.08792	7882	3.89664	0.0201251	0.82001	0	64.8052	0	1
47.9333	0.343922	0.0149972	0.0800647	-2.53327	-0.364528	-0.0171403	0.000117168	0	-INF	7877	3.89636	0.0199067	0.814169	0	97.7834	0	1
47.95	0.340399	-0.0230016	-0.0198409	-2.60808	-0.393481	-0.0185952	0.00011604	1231	3.09026	7872	3.89609	0.0196901	0.806331	0	51.9636	0	1
47.9667	0.337334	0.0300946	0.0381821	-2.40473	-0.369335	-0.0131837	0.000113762	7571	3.87915	7867	3.89581	0.0194766	0.790505	0	71.9465	0	1
47.9833	0.327097	0.0114746	0.0307448	-2.26257	-0.36182	-0.0172326	0.000110675	2343	3.36977	7862	3.89553	0.0192682	0.769051	0	0	0	1
48	0.319302	0.00185716	0.0910565	-3.05744	-0.266262	-0.013347	0.000109103	6534	3.81518	7858	3.89531	0.0190641	0.758127	0	0	0	1
48.0167	0.317916	0.0342014	0.0585948	-1.98907	-0.101735	-0.0125131	0.000108576	9588	3.98173	7853	3.89504	0.0188619	0.754465	0	49.642	0	1
48.0333	0.316224	0.017565	0.079844	-2.5659	-0.27641	-0.0109163	0.000107814	1155	3.06258	7848	3.89476	0.0186609	0.749168	0	0	0	1
48.05	0.313464	-0.0111259	0.0167122	-2.96267	-0.00385016	-0.0142023	0.000106215	0	-INF	7843	3.89448	0.0184621	0.738062	0	97.7834	0	1
48.0667	0.306889	0.00153455	0.00164546	-2.95998	0.0538659	-0.0141314	0.000104669	211	2.32428	7838	3.89421	0.0182663	0.72732	0	66.2756	0	1
48.0833	0.304434	-0.000453447	0.000464277	-2.87747	-0.032461	-0.0137553	0.00010375	0	-INF	7833	3.89393	0.0180727	0.720934	0	97.7834	0	1
48.1	0.301522	-0.000610392	0.0116427	-3.15798	0.060808	-0.0133792	0.000102466	2995	3.4764	7829	3.89371	0.0178812	0.712007	0	0	0	1
48.1167	0.296931	0.0161699	0.0588319	-2.69354	0.0814452	-0.0131557	0.000100737	11006	4.04163	7824	3.89343	0.0176925	0.699993	0	57.7014	0	1
48.1333	0.291424	0.038596	0.0698577	-2.61516	-0.0320423	-0.0172046	9.90862e-05	9505	3.97795	7819	3.89315	0.0175069	0.688525	0	72.0079	0	1
48.15	0.287291	0.00685334	0.00535257	-2.71149	-0.0463478	-0.0168285	9.86637e-05	5921	3.7724	7814	3.89287	0.0173232	0.685588	0	46.1176	0	1
48.1667	0.288956	0.0222604	0.0761929	-2.62548	-0.0374598	-0.0188938	9.77708e-05	15478	4.18971	7809	3.8926	0.0171408	0.679384	0	55.9426	0	1
48.1833	0.282077	0.052621	0.105377	-3.68143	-0.0868605	-0.0180599	9.54672e-05	48118	4.68231	7805	3.89237	0.0169613	0.663377	0.933743	65.345	8.93138	1
48.2	0.275502	0.172093	0.343453	4.2891	-0.0259401	-0.0138691	9.4078e-05	39022	4.59131	7800	3.89209	0.0167852	0.653723	13.1661	64.4225	20.1216	1
48.2167	0.273963	0.00775144	0.0238212	4.15462	-0.0228505	-0.0168499	9.27671e-05	4383	3.64177	7795	3.89182	0.0166117	0.644614	13.5402	32.287	9.79955	1
48.2333	0.267846	0.0126299	0.0415609	4.40711	-0.132371	-0.014185	9.02806e-05	8788	3.94389	7790	3.89154	0.0164417	0.627336	15.0042	16.0433	12.7872	1
48.25	0.25944	0.027274	0.0982105	4.82515	-0.107156	-0.0170132	8.91787e-05	5282	3.7228	7785	3.89126	0.016275	0.61968	2.03462	0	5.54414	1
48.2667	0.26141	-0.00340055	0.00837576	-3.58844	-0.130617	-0.0183156	8.93309e-05	4258	3.62921	7781	3.89104	0.0161092	0.620737	0	14.8014	0	1
48.2833	0.260329	0.022535	0.0589219	-3.39027	-0.225488	-0.0183973	8.87255e-05	3252	3.51215	7776	3.89076	0.0159439	0.61653	0	43.821	0	1
48.3	0.257874	-0.00813949	-0.0174852	-3.08728	-0.167467	-0.0174108	8.82768e-05	83945	4.92399	7771	3.89048	0.0157795	0.613412	0	79.2243	0	1
48.3167	0.257708	0.356389	0.451915	-2.77483	-0.190928	-0.0164243	8.7828e-05	80695	4.90685	7766	3.8902	0.0156159	0.610294	0	78.5378	0	1
48.3333	0.255254	-0.0221863	-0.021526	-2.55103	-0.119021	-0.0174215	8.64911e-05	0	-INF	7761	3.88992	0.015454	0.601004	0	97.7834	0	1
48.35	0.2499	-0.00922068	0.0351236	-2.75218	-0.0715285	-0.0135359	8.44748e-05	1434	3.15655	7757	3.88969	0.0152952	0.586994	0	0	0	1
48.3667	0.243478	0.0154942	0.0900948	-2.92008	-0.0797304	-0.0165167	8.33991e-05	0	-INF	7752	3.88941	0.0151393	0.579519	0	97.7834	0	1
48.3833	0.243617	-0.0237252	-0.042312	-3.32692	-0.176433	-0.0191924	8.35513e-05	0	-INF	7747	3.88913	0.0149843	0.580576	0	97.7834	0	1
48.4	0.244366	-0.0214408	-0.0138911	-2.91849	-0.0343362	-0.0203421	8.29719e-05	30874	4.48959	7742	3.88885	0.0148296	0.57655	0	70.0598	0	1
48.4167	0.240233	0.145639	0.232273	-2.94631	-0.0455898	-0.0182876	8.13215e-05	45663	4.65956	7738	3.88863	0.014677	0.565082	0	76.2312	0	1
48.4333	0.234727	0.0311933	0.0189943	-3.32691	-0.0879714	-0.0159278	8.02457e-05	14105	4.14937	7733	3.88835	0.014527	0.557607	0	69.8198	0	1
48.45	0.23395	0.0237122	0.0782379	-2.61743	-0.172315	-0.0166198	7.86214e-05	0	-INF	7728	3.88807	0.0143794	0.546319	0	97.7834	0	1
48.4667	0.22524	-0.0277143	-0.0364687	-3.09156	-0.393224	-0.0138023	7.64745e-05	0	-INF	7723	3.88779	0.0142354	0.531401	0	97.7834	0	1
48.4833	0.221412	-0.00116838	0.0294888	-2.75332	-0.414701	-0.015715	7.59213e-05	7240	3.85974	7719	3.88756	0.0140938	0.527557	0	0	0	1
48.5	0.222009	0.0288871	0.0751521	-2.87956	-0.522848	-0.0177803	7.46888e-05	6299	3.79927	7714	3.88728	0.0139539	0.518993	0	31.3818	0	1
48.5167	0.214213	-0.00529697	0.00103392	-3.12009	-0.713087	-0.017862	7.21762e-05	0	-INF	7709	3.887	0.0138175	0.501533	0	97.7834	0	1
48.5333	0.207333	-0.0141514	-0.0102181	-2.68892	-0.370185	-0.0182488	7.07869e-05	0	-INF	7704	3.88672	0.0136848	0.49188	0	97.7834	0	1
48.55	0.206099	-0.0147661	0.00157072	-3.26025	-0.377166	-0.0200089	6.96851e-05	1119	3.04883	7700	3.88649	0.0135543	0.484224	0	0	0	1
48.5667	0.200898	0.0187988	0.0660023	-2.6855	-0.582054	-0.0217691	6.85571e-05	2359	3.37273	7695	3.88621	0.0134259	0.476386	0	0	0	1
48.5833	0.199511	-0.0105024	-0.000791655	-2.93442	-0.39479	-0.0216981	6.77688e-05	0	-INF	7690	3.88593	0.0132993	0.470908	0	97.7834	0	1
48.6	0.196294	-0.00837052	0.0111497	-3.37041	-0.319527	-0.0236108	6.65885e-05	3797	3.57944	7685	3.88564	0.0131745	0.462706	0	0	0	1
48.6167	0.192618	0.0212272	0.0536087	-3.19147	-0.432251	-0.0229295	6.55128e-05	7001	3.84516	7681	3.88542	0.0130518	0.455232	0	14.7215	0	1
48.6333	0.190011	0.00184416	0.0275557	-2.93197	-0.305566	-0.023469	6.47767e-05	11879	4.07478	7676	3.88513	0.0129308	0.450117	0	66.6757	0	1
48.65	0.188319	0.0357143	0.0449902	-3.62675	-0.206346	-0.0256869	6.50857e-05	13784	4.13938	7671	3.88485	0.0128102	0.452263	0	84.7865	0	1
48.6667	0.191815	0.00473461	-0.00822347	-2.38549	-0.114145	-0.0254633	6.58649e-05	22663	4.35532	7666	3.88457	0.0126886	0.457678	0	86.2934	0	1
48.6833	0.19287	0.0613404	0.0620065	-3.01283	-0.0768754	-0.0240191	6.52333e-05	17260	4.23704	7662	3.88434	0.0125668	0.453289	0	83.1296	0	1
48.7	0.188127	-0.00976996	-0.00982291	-3.02523	-0.0786686	-0.0221171	6.38963e-05	0	-INF	7657	3.88406	0.0124469	0.443999	0	97.7834	0	1
48.7167	0.185061	-0.0036708	0.0169195	-3.18824	-0.103503	-0.0252505	6.27161e-05	5510	3.74115	7652	3.88377	0.0123293	0.435798	0	0	0	1
48.7333	0.181233	0.0211967	0.0631931	-3.12726	0.0157064	-0.0264003	6.09088e-05	2438	3.38703	7648	3.88355	0.0122145	0.42324	2.7271	0	4.72409	1
48.75	0.174506	-0.0135977	-0.0118406	4.25978	0.0641146	-0.0270923	5.97025e-05	430	2.63347	7643	3.88326	0.0121025	0.414857	20.7389	0	5.20985	1
48.7667	0.174188	0.0149319	0.0857026	4.18192	0.0270736	-0.0282421	5.90448e-05	6283	3.79817	7638	3.88298	0.0119922	0.410287	20.8632	0	12.7621	1
48.7833	0.170665	0.00394117	0.0114318	4.21788	0.187481	-0.0264927	5.76555e-05	0	-INF	7633	3.8827	0.0118838	0.400633	22.0808	97.7834	0	1
48.8	0.166074	-0.0145263	-0.002109	4.46548	0.313557	-0.0245907	5.61879e-05	0	-INF	7629	3.88247	0.011778	0.390435	0.86769	97.7834	0	1
48.8167	0.162093	0.00652645	0.0316524	-4.13289	0.288723	-0.0271138	5.51383e-05	9096	3.95885	7624	3.88218	0.0116746	0.383142	0	0	0	1
48.8333	0.159944	0.0187291	0.0599207	-3.36786	0.295017	-0.0291791	5.41932e-05	12917	4.11116	7619	3.8819	0.0115731	0.376575	0	47.3952	0	1
48.85	0.156573	0.0161308	0.0361565	-3.11492	0.22288	-0.0338384	5.32743e-05	4785	3.67988	7615	3.88167	0.0114733	0.370189	0	42.6738	0	1
48.8667	0.154576	-0.00340484	0.000948229	-3.0431	-0.0500615	-0.0336148	5.28778e-05	5871	3.76871	7610	3.88138	0.0113747	0.367434	0	82.9147	0	1
48.8833	0.154258	0.0176479	0.0136525	-2.87179	0.00338211	-0.030187	5.26642e-05	40337	4.6057	7605	3.8811	0.0112767	0.36595	0	86.172	0	1
48.9	0.153329	0.0765425	0.0637409	-3.10468	-0.0620403	-0.0290479	5.21633e-05	36558	4.56298	7601	3.88087	0.0111793	0.362469	0	90.6759	0	1
48.9167	0.151332	-6.09809e-05	-0.0230421	-3.03347	-0.0664275	-0.0305029	5.17929e-05	0	-INF	7596	3.88058	0.0110828	0.359896	0	97.7834	0	1
48.9333	0.151166	-0.0284467	-0.0481796	-3.45466	0.0254683	-0.0351622	5.15794e-05	9055	3.95689	7591	3.8803	0.0109868	0.358412	0	0	0	1
48.95	0.150085	0.0519628	0.133134	-2.99069	-0.0127935	-0.0337179	5.17838e-05	29724	4.47311	7587	3.88007	0.0108908	0.359832	0	58.1666	0	1
48.9667	0.15236	0.0240348	0.0439099	-3.81837	-0.0721123	-0.0315108	5.1309e-05	10739	4.03096	7582	3.87978	0.010795	0.356533	0	67.4853	0	1
48.9833	0.147311	0.00282076	0.00687059	-3.0654	0.0330586	-0.0322028	5.03378e-05	404	2.60638	7577	3.8795	0.0107006	0.349784	0	96.1059	0	1
49	0.146688	-0.00176124	-0.0394766	-3.88057	-0.0207671	-0.0339629	5.00197e-05	2100	3.32222	7573	3.87927	0.0106074	0.347574	0	96.1059	0	1
49.0167	0.145454	0.00723709	-0.0104454	-2.67868	-0.144783	-0.0348075	4.98845e-05	1046	3.01953	7568	3.87898	0.0105146	0.346634	0	96.1059	0	1
49.0333	0.145898	-0.00451653	-0.00476013	-3.35027	-0.123231	-0.0379409	4.9279e-05	0	-INF	7563	3.87869	0.0104225	0.342427	0	97.7834	0	1
49.05	0.141917	-0.00284242	0.0111485	-3.29935	-0.115563	-0.0337501	4.79159e-05	1040	3.01703	7559	3.87846	0.0103322	0.332955	0	0	0	1
49.0667	0.137937	0.00539296	0.00600006	-2.87475	-0.200975	-0.0345947	4.69186e-05	8525	3.93069	7554	3.87818	0.0102442	0.326025	0	78.4473	0	1
49.0833	0.136092	0.0134758	0.0183992	-2.84702	-0.0034881	-0.0362022	4.72275e-05	3814	3.58138	7549	3.87789	0.0101567	0.328172	0	0	0	1
49.1	0.139741	-0.00422879	0.057196	-3.30453	-0.00589167	-0.0344528	4.76671e-05	1083	3.03463	7545	3.87766	0.0100686	0.331226	0	0	0	1
49.1167	0.13866	0.00690577	0.0100859	-3.82703	-0.0314886	-0.0351448	4.78976e-05	763	2.88252	7540	3.87737	0.00997984	0.332828	0	96.1059	0	1
49.1333	0.141088	-0.00500044	-0.0219181	-3.20407	0.112897	-0.036142	4.82588e-05	6275	3.79761	7535	3.87708	0.00989053	0.335338	0	96.1059	0	1
49.15	0.140769	0.0207826	0.0185573	-3.31291	0.12499	-0.0354607	4.74966e-05	16489	4.21719	7531	3.87685	0.0098016	0.330042	0	64.5752	0	1
49.1667	0.136636	0.0175738	0.0594903	-3.26672	-0.0101654	-0.035695	4.67605e-05	7772	3.89053	7526	3.87656	0.00971406	0.324927	0	0	0	1
49.1833	0.13647	0.000784823	0.0136009	-3.76649	0.254002	-0.036387	4.57893e-05	1245	3.09517	7522	3.87633	0.0096281	0.318178	0	0	0	1
49.2	0.130964	0.00215376	0.0195913	-3.14352	0.377636	-0.0317384	4.40343e-05	13000	4.11394	7517	3.87604	0.00954468	0.305983	3.55844	52.2977	9.01864	1
49.2167	0.12622	0.0262583	0.0535054	4.21254	0.302296	-0.0339563	4.29325e-05	0	-INF	7512	3.87576	0.0094639	0.298327	31.8253	97.7834	0	1
49.2333	0.124528	-0.0308139	-0.0573865	5.10986	0.514125	-0.0294603	4.2327e-05	0	-INF	7508	3.87552	0.00938472	0.294119	28.5787	97.7834	0	1
49.25	0.122684	-0.0193742	-0.0370528	3.14494	0.465793	-0.0327463	4.22963e-05	0	-INF	7503	3.87523	0.00930612	0.293906	20.5765	97.7834	0	1
49.2667	0.124349	-0.00686636	0.00540613	2.79226	0.187968	-0.0332858	4.2971e-05	0	-INF	7498	3.87495	0.00922693	0.298594	0	97.7834	0	1
49.2833	0.126624	-0.0106854	-0.0185107	-3.74968	0.101336	-0.0339778	4.37241e-05	0	-INF	7494	3.87471	0.00914641	0.303827	0	97.7834	0	1
49.3	0.128747	-0.00458626	-0.0180134	-3.86265	0.0467474	-0.0288714	4.29619e-05	23822	4.37698	7489	3.87442	0.0090659	0.298531	0	69.1061	0	1
49.3167	0.122173	0.0543083	0.107911	-3.07458	-0.050871	-0.0301738	4.17033e-05	81720	4.91233	7485	3.87419	0.00898727	0.289785	0	66.8469	0	1
49.3333	0.121396	0.111982	0.211863	-3.75074	-0.0720429	-0.0316287	4.13852e-05	53313	4.72683	7480	3.8739	0.0089101	0.287575	0	63.0726	0	1
49.35	0.120315	-0.0036838	0.0162849	-3.44241	-0.142958	-0.0312526	4.10671e-05	47264	4.67453	7475	3.87361	0.00883352	0.285365	0	86.9482	0	1
49.3667	0.119539	0.0887801	0.049436	-3.87489	-0.244849	-0.0282825	4.13499e-05	80042	4.90332	7471	3.87338	0.00875698	0.28733	0	80.9076	0	1
49.3833	0.121967	0.0652772	0.127295	-3.7608	-0.386718	-0.0317211	4.11102e-05	41689	4.62002	7466	3.87309	0.00868039	0.285664	0	65.1939	0	1
49.4	0.118139	0.018581	0.0408175	-3.60917	-0.383934	-0.0337864	3.99822e-05	23719	4.3751	7462	3.87286	0.00860507	0.277826	0	71.2025	0	1
49.4167	0.115379	0.0272741	0.0370423	-3.7258	-0.438217	-0.0338681	3.94813e-05	8495	3.92916	7457	3.87256	0.00853127	0.274345	0	70.4904	0	1
49.4333	0.115213	-0.0110298	-0.00884715	-3.87996	-0.422921	-0.0302876	3.96596e-05	0	-INF	7452	3.87227	0.00845777	0.275584	0	97.7834	0	1
49.45	0.11642	0.00239357	0.0314756	-2.48795	-0.314698	-0.034184	4.00469e-05	6547	3.81604	7448	3.87204	0.00838374	0.278276	0	21.4865	0	1
49.4667	0.117475	0.0107815	0.0136623	-3.04555	-0.193963	-0.0347234	3.97811e-05	6939	3.8413	7443	3.87175	0.0083096	0.276428	0	96.1059	0	1
49.4833	0.114868	0.00360555	-0.0274969	-3.51328	-0.152269	-0.0352628	3.95675e-05	15540	4.19145	7439	3.87151	0.0082359	0.274944	0	92.0137	0	1
49.5	0.116227	0.0196229	0.0378502	-2.91762	-0.0242097	-0.0374807	3.90404e-05	23182	4.36515	7434	3.87122	0.0081629	0.271282	0	91.8379	0	1
49.5167	0.111789	0.0148883	-0.0220773	-3.32264	-0.00250442	-0.0355787	3.658e-05	17937	4.25375	7430	3.87099	0.00809266	0.254185	0	96.1059	0	1
49.5333	0.101858	0.019309	-0.0186809	-3.872	-0.0218452	-0.035813	3.48512e-05	18234	4.26088	7425	3.8707	0.00802632	0.242172	0	96.1059	0	1
49.55	0.101692	0.0138115	-0.00796019	-3.21668	0.135358	-0.0334532	3.4716e-05	0	-INF	7420	3.8704	0.00796171	0.241232	6.0444	97.7834	0	1
49.5667	0.101068	-0.0255605	-0.0445418	4.6478	0.235799	-0.0327719	3.51033e-05	0	-INF	7416	3.87017	0.00789686	0.243924	5.44421	97.7834	0	1
49.5833	0.103954	0.0104459	0.0641403	-3.34449	0.069821	-0.0278182	3.55951e-05	23670	4.3742	7411	3.86988	0.0078312	0.247341	0	60.5979	0	1
49.6	0.10394	0.0310409	0.0280165	-2.96993	0.124485	-0.028205	3.56167e-05	27963	4.44658	7407	3.86964	0.00776506	0.247491	0	79.7787	0	1
49.6167	0.10408	0.0156251	0.0286664	-1.3788	0.047924	-0.0295074	3.56121e-05	0	-INF	7402	3.86935	0.00769891	0.247459	0	97.7834	0	1
49.6333	0.103914	-0.0226788	-0.0385854	-3.89273	0.0453678	-0.027758	3.51634e-05	0	-INF	7398	3.86911	0.00763318	0.244341	0	97.7834	0	1
49.65	0.101459	-0.0176477	-0.00772309	-2.96031	0.0301469	-0.0316543	3.44796e-05	0	-INF	7393	3.86882	0.00756849	0.23959	0	97.7834	0	1
49.6667	0.0999198	-0.0432869	-0.0725334	-3.48038	-0.0694552	-0.0332619	3.44227e-05	0	-INF	7388	3.86853	0.0075045	0.239195	0	97.7834	0	1
49.6833	0.101127	-0.0266591	-0.0424341	-3.21782	0.0184733	-0.0309021	3.47578e-05	55651	4.74547	7384	3.86829	0.00744025	0.241523	0	89.4948	0	1
49.7	0.101877	0.107156	0.091425	-3.20093	0.0978568	-0.0283898	3.45965e-05	72996	4.8633	7379	3.868	0.00737584	0.240402	0	89.7206	0	1
49.7167	0.100185	-0.00271156	-0.0293851	-3.43917	0.118799	-0.0264878	3.41478e-05	0	-INF	7375	3.86776	0.00731199	0.237284	0	97.7834	0	1
49.7333	0.099256	-0.00439438	0.0814332	-3.0318	0.0729081	-0.0290108	3.46396e-05	0	-INF	7370	3.86747	0.0072481	0.240702	0	97.7834	0	1
49.75	0.103057	0.00155219	0.0123504	-3.66692	-0.12435	-0.0321443	3.50269e-05	0	-INF	7366	3.86723	0.0071834	0.243393	0	97.7834	0	1
49.7667	0.101518	-0.0094385	-0.031708	-3.327	-0.048934	-0.0300897	3.39512e-05	0	-INF	7361	3.86694	0.00711933	0.235918	0	97.7834	0	1
49.7833	0.0967746	-0.0100532	-0.0455539	-3.27196	-0.168067	-0.0286455	3.32674e-05	0	-INF	7357	3.8667	0.0070569	0.231166	5.68571	97.7834	0	1
49.8	0.0975242	-0.0207387	-0.0258306	4.56094	-0.255157	-0.0255228	3.33673e-05	0	-INF	7352	3.86641	0.00699502	0.231861	40.3134	97.7834	0	1
49.8167	0.0973583	-0.0053317	-0.00336065	4.60346	-0.354912	-0.0281984	3.33627e-05	0	-INF	7348	3.86617	0.00693304	0.231829	38.1388	97.7834	0	1
49.8333	0.0974975	-0.015712	-0.0211739	4.06432	-0.380814	-0.0284327	3.29663e-05	92	1.96379	7343	3.86587	0.00687144	0.229074	2.30933	96.1059	1.4991	1
49.85	0.0950428	0.0158693	0.00434778	-3.54574	-0.451882	-0.0289721	3.31968e-05	3802	3.58001	7339	3.86564	0.00680999	0.230676	0	54.8293	0	1
49.8667	0.0988441	-0.00961723	0.0111012	-3.44966	-0.321229	-0.0290537	3.35319e-05	0	-INF	7334	3.86534	0.00674801	0.233004	0	97.7834	0	1
49.8833	0.0969997	-0.0148096	-0.0361616	-4.25461	-0.284417	-0.0283724	3.30309e-05	0	-INF	7330	3.8651	0.00668619	0.229523	0	97.7834	0	1
49.9	0.0959183	0.00578543	0.0337632	-3.25307	-0.282701	-0.0276912	3.30525e-05	17941	4.25385	7325	3.86481	0.00662482	0.229673	0	0	0	1
49.9167	0.0971256	0.0242442	0.0960586	-3.33627	-0.174326	-0.0265521	3.38056e-05	99629	4.99839	7321	3.86457	0.00656272	0.234906	0	56.3971	0	1
49.9333	0.100317	0.142343	0.304686	-4.30281	-0.211672	-0.026176	3.33046e-05	67695	4.83056	7316	3.86427	0.00650039	0.231425	0	53.4734	0	1
49.95	0.0941998	-0.0305436	-0.0222706	-3.42823	0.0314382	-0.0229007	3.22811e-05	0	-INF	7312	3.86404	0.00643948	0.224313	0	97.7834	0	1
49.9667	0.094339	0.0245363	0.0560465	-3.71636	0.103345	-0.025729	3.16495e-05	18751	4.27302	7307	3.86374	0.0063801	0.219924	0	48.3495	0	1
49.9833	0.090511	0.0050007	0.0243477	-3.17502	0.150685	-0.0270313	3.11486e-05	8790	3.94399	7303	3.8635	0.00632178	0.216443	0	96.1059	0	1
50	0.0914131	0.00926881	-0.0264245	-3.35894	0.108914	-0.0260449	3.13008e-05	7245	3.86004	7298	3.8632	0.00626378	0.217501	0	96.1059	0	1
50.0167	0.0913998	0.00255058	0.0171026	-3.72703	-0.0103721	-0.030399	3.06169e-05	12479	4.09618	7294	3.86297	0.00620627	0.212749	0	59.8251	0	1
50.0333	0.0874192	0.0162791	0.0253818	-3.73699	-0.0326121	-0.0280392	3.02466e-05	10705	4.02959	7289	3.86267	0.00614974	0.210176	0	52.0751	0	1
50.05	0.0892369	-0.000204718	0.0161135	-3.06504	0.0338015	-0.0261372	3.00069e-05	0	-INF	7285	3.86243	0.00609378	0.20851	0	97.7834	0	1
50.0667	0.0860192	-0.008754	0.0237824	-3.22088	-0.109593	-0.0245404	2.90618e-05	0	-INF	7280	3.86213	0.00603892	0.201943	0	97.7834	0	1
50.0833	0.083717	-0.0140989	-0.0126466	-3.41975	0.0622585	-0.0264531	2.92662e-05	0	-INF	7276	3.86189	0.00598475	0.203364	0	97.7834	0	1
50.1	0.0872132	-0.0144085	-0.041904	-3.40469	0.134013	-0.0224149	3.04112e-05	11371	4.0558	7271	3.86159	0.00592932	0.21132	0	96.1059	0	1
50.1167	0.0904042	0.0324317	0.0148982	-3.75554	-0.193251	-0.0228018	3.03021e-05	384374	5.58475	7267	3.86136	0.00587293	0.210562	0	85.4178	0	1
50.1333	0.0865762	0.48897	0.438369	-3.20505	0.0230043	-0.0259352	2.84949e-05	728748	5.86258	7262	3.86106	0.00581833	0.198004	0	86.5872	0	1
50.15	0.079849	0.426405	0.289635	-3.33067	0.0746169	-0.0215918	2.70534e-05	386251	5.58687	7258	3.86082	0.00576674	0.187987	0	86.2796	0	1
50.1667	0.0781572	0.0362333	0.0873435	-3.27197	0.129434	-0.0215208	2.73101e-05	24644	4.39171	7253	3.86052	0.00571624	0.189771	0	14.1011	0	1
50.1833	0.0813482	-0.00237581	0.0319936	-3.41957	0.141526	-0.0193137	2.84289e-05	0	-INF	7249	3.86028	0.00566448	0.197545	0	97.7834	0	1
50.2	0.0846917	-0.00772074	-0.016795	-3.24659	0.164147	-0.0198531	2.88685e-05	30199	4.47999	7244	3.85998	0.00561126	0.2006	0	86.3325	0	1
50.2167	0.0839155	0.046291	0.0480943	-3.33742	0.100708	-0.0213081	2.86288e-05	37114	4.56954	7240	3.85974	0.00555786	0.198934	0	79.5313	0	1
50.2333	0.0832918	0.00356204	0.0131912	-3.49403	-0.0857164	-0.0220001	2.74747e-05	0	-INF	7235	3.85944	0.00550575	0.190915	0	97.7834	0	1
50.25	0.0771749	-0.0200934	-0.0288835	-3.69579	-0.239792	-0.0188774	2.61116e-05	58864	4.76985	7231	3.8592	0.00545598	0.181443	0	72.3858	0	1
50.2667	0.0753305	0.0941905	0.149989	-3.87025	-0.351907	-0.0217056	2.59764e-05	62116	4.7932	7227	3.85896	0.00540761	0.180503	5.88731	73.252	17.9658	1
50.2833	0.0763853	-0.0165926	-0.0268209	4.91205	-0.406495	-0.0156837	2.69646e-05	0	-INF	7222	3.85866	0.00535844	0.18737	49.4682	97.7834	0	1
50.3	0.0811022	-0.0150711	0.0176217	4.17501	-0.269434	-0.0142395	2.696e-05	4462	3.64953	7218	3.85842	0.00530835	0.187338	46.3884	0	14.8612	1
50.3167	0.0763586	0.0212405	0.0295631	4.34632	-0.245439	-0.0141686	2.61456e-05	522784	5.71832	7213	3.85812	0.00525903	0.181679	47.846	89.6373	73.4733	1
50.3333	0.0763453	0.545376	0.310059	4.17613	-0.394938	-0.0189805	2.64284e-05	490969	5.69105	7209	3.85788	0.0052102	0.183644	1.80398	89.1509	24.1269	1
50.35	0.0780104	-0.000588332	0.0336094	-3.85126	-0.0837731	-0.017994	2.60319e-05	0	-INF	7204	3.85757	0.00516148	0.180889	0	97.7834	0	1
50.3667	0.0740298	-0.0155463	-0.0525632	-3.62624	-0.133479	-0.0182283	2.61057e-05	0	-INF	7200	3.85733	0.00511306	0.181402	0	97.7834	0	1
50.3833	0.0784415	0.00443835	-0.0198699	-3.91391	-0.0914794	-0.0170892	2.64669e-05	25622	4.40861	7195	3.85703	0.00506423	0.183912	0	81.4436	0	1
50.4	0.0761393	0.027017	0.0549377	-3.94646	0.0384107	-0.015645	2.68804e-05	0	-INF	7191	3.85679	0.00501468	0.186785	0	97.7834	0	1
50.4167	0.0808562	-0.0274612	-0.0171969	-3.8252	0.14999	-0.0148111	2.71371e-05	0	-INF	7187	3.85655	0.00496451	0.188568	0	97.7834	0	1
50.4333	0.0776385	-0.00442482	-0.0128849	-3.34887	0.246769	-0.014435	2.58262e-05	0	-INF	7182	3.85625	0.00491532	0.17946	0	97.7834	0	1
50.45	0.0732001	0.00121658	0.00607552	-4.42985	0.244365	-0.0148218	2.49856e-05	0	-INF	7178	3.856	0.00486813	0.173619	0	97.7834	0	1
50.4667	0.072729	-0.00977411	-0.0302009	-3.18386	0.211444	-0.0136828	2.4354e-05	0	-INF	7173	3.8557	0.00482231	0.16923	0	97.7834	0	1
50.4833	0.0695113	-0.0268683	-0.0542703	-4.03123	0.110011	-0.0159007	2.30954e-05	0	-INF	7169	3.85546	0.00477824	0.160484	0	97.7834	0	1
50.5	0.0653781	-0.00688366	0.000395729	-4.14541	0.0538965	-0.0173556	2.21242e-05	0	-INF	7165	3.85522	0.00473624	0.153735	0	97.7834	0	1
50.5167	0.0638389	-0.00749837	-0.0235211	-3.95625	-0.0283106	-0.0142329	2.20935e-05	0	-INF	7160	3.85491	0.00469517	0.153522	0	97.7834	0	1
50.5333	0.0651988	-0.000788855	-0.00868051	-4.02755	-0.191847	-0.0121784	2.21673e-05	0	-INF	7156	3.85467	0.00465407	0.154035	0	97.7834	0	1
50.55	0.0642699	-0.016052	-0.0628097	-4.27937	-0.498053	-0.0110393	2.22411e-05	0	-INF	7151	3.85437	0.00461282	0.154548	0	97.7834	0	1
50.5667	0.0656299	-0.0151408	-0.0298112	-3.87094	-0.304534	-0.0121891	2.29419e-05	0	-INF	7147	3.85412	0.00457086	0.159418	0	97.7834	0	1
50.5833	0.0683631	-0.0180444	-0.0100878	-3.90456	-0.317618	-0.0137966	2.30158e-05	0	-INF	7143	3.85388	0.00452817	0.159931	0	97.7834	0	1
50.6	0.066061	-0.0365119	-0.0736775	-4.0665	-0.217178	-0.0186085	2.24625e-05	0	-INF	7138	3.85358	0.00448593	0.156086	0	97.7834	0	1
50.6167	0.0651321	-0.0116444	-0.010314	-3.86788	-0.260017	-0.0167065	2.19355e-05	0	-INF	7134	3.85333	0.0044447	0.152424	0	97.7834	0	1
50.6333	0.0629825	-0.0226351	-0.00432355	-4.16562	-0.245483	-0.0161778	2.07552e-05	47903	4.68036	7129	3.85303	0.00440505	0.144223	0	52.7801	0	1
50.65	0.058239	0.0719651	0.130298	-3.98592	-0.203026	-0.0156491	2.09335e-05	50197	4.70068	7125	3.85278	0.00436633	0.145462	0	68.1184	0	1
50.6667	0.064024	-0.0208127	-0.0352199	-3.516	-0.119981	-0.0111531	2.18434e-05	0	-INF	7121	3.85254	0.0043266	0.151784	0	97.7834	0	1
50.6833	0.0635528	0.00420733	-0.0130551	-3.82274	0.0273046	-0.0126081	2.0846e-05	0	-INF	7116	3.85224	0.00428695	0.144854	0	97.7834	0	1
50.7	0.0581989	-0.019143	-0.0325468	-3.88398	0.141631	-0.0137579	2.00577e-05	38004	4.57983	7112	3.85199	0.00424896	0.139376	93.4618	90.4362	38.332	1
50.7167	0.0589485	0.049975	0.0494324	16.665	-0.0144288	-0.00804117	2.03928e-05	59041	4.77115	7107	3.85169	0.00421139	0.141704	154.218	92.6847	52.461	1
50.7333	0.0601559	-0.00633431	-0.0318574	4.77224	-0.00981335	-0.0131582	2.05449e-05	0	-INF	7103	3.85144	0.00417337	0.142761	69.5851	97.7834	0	1
50.75	0.0598374	-0.0133577	0.0144162	4.97452	0.0932213	-0.0173598	2.10629e-05	18513	4.26748	7099	3.8512	0.00413473	0.146361	3.01989	0	9.60645	1
50.7667	0.063181	0.0331772	0.0837306	-4.54091	-0.164614	-0.0169836	2.17115e-05	28090	4.44855	7094	3.85089	0.004095	0.150867	0	0	0	1
50.7833	0.0636254	-0.0023801	0.0376886	-3.83157	0.0475206	-0.0147765	2.20727e-05	0	-INF	7090	3.85065	0.00405434	0.153377	0	97.7834	0	1
50.8	0.0652905	-0.00726727	0.0148399	-4.18303	0.0263487	-0.00982274	2.20942e-05	65289	4.81484	7086	3.8504	0.00401332	0.153527	0	0	0	1
50.8167	0.0637513	0.080619	0.354693	-4.38602	-0.0573842	-0.0120406	2.1332e-05	52541	4.7205	7081	3.85009	0.00397298	0.14823	0	0	0	1
50.8333	0.0608388	-0.0236029	-0.0627483	-4.36012	-0.0542946	-0.0124275	2.11968e-05	0	-INF	7077	3.84985	0.00393349	0.147291	0	97.7834	0	1
50.85	0.0629617	-0.0115528	-0.0337171	-3.50156	-0.126889	-0.0125091	2.22373e-05	0	-INF	7073	3.8496	0.00389315	0.154521	0	97.7834	0	1
50.8667	0.0669156	-0.0144563	-0.0390181	-3.18911	-0.110982	-0.0157951	2.31471e-05	0	-INF	7068	3.8493	0.003851	0.160843	0	97.7834	0	1
50.8833	0.0682755	0.00827491	-0.00540927	-2.50342	-0.19914	-0.0131302	2.22542e-05	0	-INF	7064	3.84905	0.00380883	0.154639	0	97.7834	0	1
50.9	0.0617009	-0.0211789	-0.0244432	-2.02694	-0.234044	-0.0112282	2.12046e-05	0	-INF	7059	3.84874	0.00376847	0.147346	0	97.7834	0	1
50.9167	0.0621453	0.00399373	0.0444134	-1.84434	-0.161985	-0.0110047	1.97632e-05	0	-INF	7055	3.8485	0.00373042	0.137329	0	97.7834	0	1
50.9333	0.0532819	-0.0156945	-0.024822	-1.08404	-0.185904	-0.0118493	1.84523e-05	6514	3.81385	7051	3.84825	0.00369492	0.12822	0	69.2392	0	1
50.95	0.0544893	0.0215326	0.0353372	-2.54359	-0.0370925	-0.012999	1.90486e-05	44664	4.64996	7046	3.84794	0.00366009	0.132364	0	68.5268	0	1
50.9667	0.0567647	0.0198498	0.0407173	-1.71478	-0.012488	-0.0147592	1.9645e-05	85060	4.92973	7042	3.8477	0.00362416	0.136508	0	82.2322	0	1
50.9833	0.0579721	0.0572295	0.0415197	-2.69444	-0.214477	-0.0130098	2.02674e-05	64479	4.80942	7038	3.84745	0.00358709	0.140833	0	81.1251	0	1
51	0.0604002	0.00351418	0.0273686	-3.29034	-0.128074	-0.0112604	2.08898e-05	0	-INF	7033	3.84714	0.00354886	0.145158	0	97.7834	0	1
51.0167	0.0616075	-0.0245664	-0.0459867	-2.66371	-0.153366	-0.0101213	2.146e-05	0	-INF	7029	3.84689	0.00350953	0.14912	0	97.7834	0	1
51.0333	0.0637304	0.0152547	0.00822151	-3.94321	-0.150886	-0.00959263	2.15861e-05	21716	4.33678	7025	3.84665	0.00346955	0.149996	0	89.4744	0	1
51.05	0.0623438	0.00426404	0.00368339	-2.16728	-0.135742	-0.010895	2.09023e-05	13621	4.13421	7020	3.84634	0.00343009	0.145244	0	48.4126	0	1
51.0667	0.0597364	0.00990544	0.0348508	-2.4603	-0.103356	-0.0109766	2.01662e-05	0	-INF	7016	3.84609	0.00339195	0.14013	0	97.7834	0	1
51.0833	0.0580446	-0.0148182	-0.0429295	-2.28548	-0.141465	-0.0142626	2.00049e-05	0	-INF	7012	3.84584	0.00335464	0.139009	0	97.7834	0	1
51.1	0.0587942	-0.024283	-0.0451788	-3.18885	-0.186593	-0.0123607	2.04967e-05	0	-INF	7008	3.84559	0.00331702	0.142426	0	97.7834	0	1
51.1167	0.0609171	-0.00902853	0.0113183	-3.25115	-0.124452	-0.0106113	2.05182e-05	0	-INF	7003	3.84528	0.00327893	0.142576	0	97.7834	0	1
51.1333	0.0589201	-0.0183408	-0.0418954	-3.30338	-0.162561	-0.00809892	1.91551e-05	256598	5.40925	6999	3.84504	0.00324208	0.133104	0	76.1212	0	1
51.15	0.0529559	0.252498	0.376082	-3.24056	-0.252398	-0.00772281	1.83668e-05	264021	5.42164	6995	3.84479	0.00320723	0.127626	0	76.3768	0	1
51.1667	0.0543158	-0.0217064	-0.0500561	-3.37382	-0.0709329	-0.00810965	1.82055e-05	0	-INF	6990	3.84448	0.00317327	0.126505	0	97.7834	0	1
51.1833	0.0520136	-0.00996149	-0.0231611	-2.67028	-0.0354947	-0.0113956	1.8227e-05	0	-INF	6986	3.84423	0.00313943	0.126655	0	97.7834	0	1
51.2	0.0544417	-0.00584598	-0.00328518	-3.63926	-0.0458329	-0.0145291	1.81441e-05	31372	4.49654	6982	3.84398	0.00310565	0.126078	0	88.0818	0	1
51.2167	0.0515292	0.030313	0.0204055	-3.28317	0.140515	-0.0120167	1.71467e-05	230095	5.36191	6977	3.84367	0.00307287	0.119148	0	93.6801	0	1
51.2333	0.0486167	0.101109	0.0242597	-3.80919	0.172291	-0.0104199	1.6489e-05	234059	5.36933	6973	3.84342	0.00304163	0.114578	0	96.1059	0	1
51.25	0.0476878	0.100037	-0.0288014	-2.99487	0.23962	-0.00851792	1.55439e-05	135834	5.13301	6969	3.84317	0.00301188	0.108011	0	96.1059	0	1
51.2667	0.0430968	0.0100057	-0.00816252	-2.62505	0.133457	-0.00920993	1.55132e-05	37442	4.57336	6965	3.84292	0.00298304	0.107797	0	74.9183	0	1
51.2833	0.0475085	0.0177834	0.0497078	-2.59198	0.00608361	-0.0105123	1.69456e-05	0	-INF	6960	3.84261	0.00295289	0.11775	0	97.7834	0	1
51.3	0.0514625	-0.0305914	-0.0643884	-2.42372	-0.00455971	-0.00784736	1.84563e-05	0	-INF	6956	3.84236	0.00292001	0.128248	0	97.7834	0	1
51.3167	0.0563319	0.0215893	0.0108769	-1.22122	0.122279	-0.0102178	1.98364e-05	6929	3.84067	6952	3.84211	0.00288445	0.137838	0	96.1059	0	1
51.3333	0.0595229	-0.0144258	-0.0266202	-0.0712164	0.224245	-0.00465374	1.95706e-05	0	-INF	6947	3.8418	0.00284785	0.135991	207.458	97.7834	0	1
51.35	0.0547794	0.0142564	0.0079042	27.7566	0.157144	-0.00748198	1.81291e-05	16029	4.20491	6943	3.84155	0.00281283	0.125974	161.812	47.5456	34.518	1
51.3667	0.0511039	0.000213962	0.0319	-7.76082	-0.19789	-0.00985245	1.87254e-05	12320	4.09061	6939	3.8413	0.0027786	0.130118	0	0	0	1
51.3833	0.0582622	0.0115011	0.0241575	-7.67237	-0.2125	-0.00932376	1.96352e-05	2683	3.42862	6935	3.84105	0.00274298	0.13644	0	0	0	1
51.4	0.0564178	-0.00879744	-0.00250582	-7.46658	-0.201171	-0.00894765	1.89514e-05	77036	4.88669	6930	3.84073	0.00270714	0.131688	0	96.1059	0	1
51.4167	0.0542682	0.0848872	-0.018488	-7.45915	-0.235008	-0.00551978	1.85811e-05	70369	4.84738	6926	3.84048	0.00267228	0.129115	0	96.1059	0	1
51.4333	0.0542549	-0.0167407	-0.0570533	-8.00607	-0.204758	-0.00270227	1.86549e-05	0	-INF	6922	3.84023	0.0026377	0.129628	0	97.7834	0	1
51.45	0.0546993	-0.0423799	-0.0483162	-8.20311	-0.122933	-0.000800283	1.90161e-05	0	-INF	6918	3.83998	0.00260271	0.132138	0	97.7834	0	1
51.4667	0.0563644	-0.00286394	0.00116177	-7.59021	-0.142121	-0.00301817	1.90376e-05	0	-INF	6913	3.83967	0.00256737	0.132287	0	97.7834	0	1
51.4833	0.0548252	-0.0297238	-0.0403026	-7.33299	-0.213952	-0.00203171	1.89024e-05	0	-INF	6909	3.83942	0.00253213	0.131348	0	97.7834	0	1
51.5	0.0555748	-0.00806065	-0.00364201	-7.8204	-0.0904705	-0.00730135	1.79051e-05	0	-INF	6905	3.83916	0.00249794	0.124418	0	97.7834	0	1
51.5167	0.0490002	0.0020058	0.00341655	-7.67122	-0.0281768	-0.0025002	1.60195e-05	0	-INF	6901	3.83891	0.00246644	0.111315	0	97.7834	0	1
51.5333	0.0445618	-0.0388921	-0.0587998	-8.47083	-0.154787	-0.00364997	1.50744e-05	0	-INF	6896	3.8386	0.00243756	0.104748	0	97.7834	0	1
51.55	0.0434803	-0.0218066	-0.0363299	-2.79933	-0.118891	-0.00327386	1.58536e-05	0	-INF	6892	3.83835	0.00240883	0.110162	0	97.7834	0	1
51.5667	0.0491128	0.0199981	0.0412243	-2.86469	-0.123583	-0.00335552	1.70769e-05	113851	5.05634	6888	3.83809	0.00237825	0.118663	0	90.2188	0	1
51.5833	0.0506253	0.0592088	0.00326943	2.35575	-0.231273	-0.0043527	1.70723e-05	80262	4.90451	6884	3.83784	0.00234653	0.118631	45.2616	96.1059	38.6207	1
51.6	0.0490861	0.0122074	-0.027819	2.91021	-0.123965	-0.00580765	1.74858e-05	3177	3.50202	6879	3.83753	0.00231444	0.121504	52.2661	96.1059	13.8087	1
51.6167	0.05304	-0.00931185	0.00212776	3.31879	-0.0944781	-0.00680483	1.74812e-05	6247	3.79567	6875	3.83727	0.00228196	0.121472	56.3438	27.4162	17.7383	1
51.6333	0.0490594	0.0147927	0.0160528	3.39535	0.0125239	-0.00490284	1.65361e-05	33523	4.52534	6871	3.83702	0.00225037	0.114905	10.3884	55.3373	17.6754	1
51.65	0.0475202	0.0126521	0.0511875	-2.22405	0.118153	-0.000712037	1.56955e-05	26510	4.42341	6867	3.83677	0.00222043	0.109064	0	56.9391	0	1
51.6667	0.0441499	0.00791751	-0.00217874	-4.02265	0.059444	-0.00292992	1.41234e-05	79736	4.90165	6862	3.83645	0.00219274	0.0981399	0	93.7992	0	1
51.6833	0.0383382	0.0291229	0.0144929	-4.48367	-0.0844085	-0.00240123	1.27603e-05	232739	5.36687	6858	3.8362	0.00216777	0.088668	0	92.2669	0	1
51.7	0.0361886	0.0814562	0.0329955	-3.80287	0.0184736	-0.00171994	1.33566e-05	211833	5.32599	6854	3.83594	0.00214351	0.0928117	0	93.8329	0	1
51.7167	0.041821	0.0112614	-0.00236537	-3.35675	0.0835138	0.00231827	1.42403e-05	57890	4.7626	6850	3.83569	0.00211788	0.0989523	0	74.8022	0	1
51.7333	0.0413499	0.0281943	0.0616085	-3.56935	0.12475	0.00559355	1.45493e-05	13610	4.13386	6846	3.83544	0.00209114	0.101099	0	0	0	1
51.75	0.0436254	-0.0181968	-0.0224279	-3.79981	0.114107	0.00490154	1.44141e-05	0	-INF	6841	3.83512	0.00206424	0.10016	0	97.7834	0	1
51.7667	0.0405603	0.00850171	-0.00224682	-3.75484	0.148019	0.000394839	1.49059e-05	143489	5.15682	6837	3.83487	0.00203701	0.103577	0	95.08	0	1
51.7833	0.0464979	0.0493909	0.0170188	-4.51737	0.0996869	0.00107612	1.62599e-05	142594	5.1541	6833	3.83461	0.00200806	0.112985	0	79.9374	0	1
51.8	0.0484682	0.0591522	0.113799	-3.25429	-0.0495062	0.00587728	1.6621e-05	40111	4.60326	6829	3.83436	0.00197753	0.115495	0	63.6224	0	1
51.8167	0.0486074	-0.026454	-0.0457684	-3.27616	0.0135504	0.0073215	1.61723e-05	0	-INF	6824	3.83404	0.00194707	0.112377	0	97.7834	0	1
51.8333	0.0458475	0.0135197	0.0304125	-3.95949	-0.0312726	0.00495103	1.51489e-05	56914	4.75522	6820	3.83378	0.00191798	0.105266	0	0	0	1
51.85	0.0426298	0.0299948	0.138332	-3.56236	-0.10524	0.0019702	1.5092e-05	85343	4.93117	6816	3.83353	0.00188989	0.104871	0	38.9923	0	1
51.8667	0.0455156	0.0344155	0.0567366	-3.19375	-0.149453	0.00234631	1.54794e-05	89522	4.95193	6812	3.83327	0.0018615	0.107562	0	68.1521	0	1
51.8833	0.0448919	0.0330379	0.0685254	-4.1728	-0.159791	0.000433601	1.54487e-05	19808	4.29684	6808	3.83302	0.00183277	0.107349	0	0	0	1
51.9	0.0453364	-0.0176257	-0.0123067	-3.95983	-0.258935	0.0034037	1.57054e-05	0	-INF	6804	3.83276	0.00180384	0.109132	0	97.7834	0	1
51.9167	0.0463911	-0.0100006	-0.0232535	-3.51127	-0.328325	0.00500051	1.63278e-05	0	-INF	6799	3.83245	0.00177409	0.113458	0	97.7834	0	1
51.9333	0.0489718	-0.0174818	-0.045034	-4.09527	-0.330423	0.00659733	1.66367e-05	4722	3.67413	6795	3.83219	0.00174347	0.115604	0	96.1059	0	1
51.95	0.0481955	0.0215763	0.00215514	-4.09318	-0.369295	0.00560014	1.54565e-05	77276	4.88804	6791	3.83193	0.00171367	0.107403	0	89.2579	0	1
51.9667	0.0420787	0.0284384	0.0290501	-4.18478	-0.529627	0.00551849	1.49033e-05	0	-INF	6787	3.83168	0.00168547	0.103559	0	97.7834	0	1
51.9833	0.0449645	0.00142602	-0.0287412	-4.3449	-0.423693	0.0071153	1.58915e-05	28950	4.46165	6783	3.83142	0.00165687	0.110426	8.07386	71.5607	15.4757	1
52	0.0478503	0.0208003	0.0660554	5.21896	-0.313792	0.00535517	1.58086e-05	35483	4.55002	6778	3.8311	0.00162743	0.10985	39.2711	41.8625	28.0611	1
52.0167	0.04448	0.00721564	0.0163513	-0.989887	-0.44086	0.0029847	1.46283e-05	0	-INF	6774	3.83085	0.00159916	0.101649	34.4022	97.7834	0	1
52.0333	0.0409572	-0.0144562	-0.00832844	4.41885	-0.0892598	0.00137717	1.39968e-05	0	-INF	6770	3.83059	0.00157257	0.0972598	32.614	97.7834	0	1
52.05	0.0407912	0.00446034	-0.0188175	-1.30706	0.000194577	0.00221104	1.44102e-05	13904	4.14314	6766	3.83033	0.00154619	0.100133	0	96.1059	0	1
52.0667	0.0433719	0.00598187	0.0183009	-8.51887	0.107654	0.00258715	1.37786e-05	0	-INF	6762	3.83008	0.00152001	0.095744	0	97.7834	0	1
52.0833	0.0371024	-0.0178262	-0.0576484	-4.62655	0.124477	0.000369259	1.31732e-05	0	-INF	6758	3.82982	0.00149498	0.0915368	0	97.7834	0	1
52.1	0.0398357	-0.0323264	-0.0557778	-3.9868	0.241855	0.00303419	1.46316e-05	0	-INF	6753	3.8295	0.00146915	0.101671	0	97.7834	0	1
52.1167	0.0456207	0.00154374	-0.0246104	-3.81076	0.288127	0.00279994	1.55153e-05	0	-INF	6749	3.82924	0.00144115	0.107812	0	97.7834	0	1
52.1333	0.044997	-0.0221117	-0.0503582	-4.00245	0.211413	0.000734643	1.48054e-05	0	-INF	6745	3.82898	0.00141299	0.102879	0	97.7834	0	1
52.15	0.0414741	-0.0273041	-0.0608472	-4.4862	0.206415	0.000195224	1.37819e-05	0	-INF	6741	3.82872	0.00138644	0.0957668	0	97.7834	0	1
52.1667	0.0390194	0.00977042	0.0182328	-4.93349	0.186159	0.00194462	1.31503e-05	127919	5.10694	6737	3.82847	0.00136143	0.0913781	0	79.6084	0	1
52.1833	0.0377853	0.0691228	0.078392	-4.27542	0.015756	-0.000120675	1.2153e-05	138787	5.14235	6733	3.82821	0.00133793	0.0844478	0	85.0426	0	1
52.2	0.0331943	0.00670994	-0.0106799	-4.49687	-0.0165548	0.00407013	1.18349e-05	0	-INF	6729	3.82795	0.00131565	0.0822375	0	97.7834	0	1
52.2167	0.0359276	-0.0180137	-0.0440571	-4.29871	-0.162849	0.00185224	1.3006e-05	0	-INF	6724	3.82763	0.00129258	0.0903751	0	97.7834	0	1
52.2333	0.0400341	-0.0186284	-0.0310476	-4.32836	-0.379181	0.00268612	1.36284e-05	0	-INF	6720	3.82737	0.00126784	0.0947003	0	97.7834	0	1
52.25	0.039563	-0.0236681	-0.0462669	-4.99018	-0.300255	0.00199411	1.30752e-05	0	-INF	6716	3.82711	0.00124304	0.0908562	0	97.7834	0	1
52.2667	0.0368031	0.010202	0.0152656	-3.97506	-0.405197	0.00282798	1.24697e-05	8458	3.92727	6712	3.82685	0.00121931	0.086649	0	77.8834	0	1
52.2833	0.0360268	-0.0052137	-0.00865123	-4.64878	-0.379067	0.0042722	1.24652e-05	37871	4.57831	6708	3.82659	0.00119616	0.0866173	0	40.178	0	1
52.3	0.0367764	0.028809	0.0792789	-4.68072	-0.354615	0.00495349	1.25129e-05	33385	4.52355	6704	3.82633	0.00117296	0.0869486	0	44.208	0	1
52.3167	0.0363053	-0.007969	-0.0195585	-4.67817	-0.426904	0.00410889	1.22732e-05	0	-INF	6700	3.82607	0.00114994	0.085283	0	97.7834	0	1
52.3333	0.0353764	-0.0207907	-0.0453064	-3.72912	-0.462114	0.000365126	1.22947e-05	0	-INF	6696	3.82582	0.00112712	0.0854328	0	97.7834	0	1
52.35	0.0364312	-0.0244572	-0.0319917	-4.61738	-0.497934	0.0036404	1.18721e-05	0	-INF	6691	3.82549	0.00110467	0.0824964	0	97.7834	0	1
52.3667	0.0329083	-0.0180529	-0.0726932	-5.11609	-0.412905	0.00386392	1.10577e-05	32541	4.51243	6687	3.82523	0.00108338	0.0768369	0	69.9945	0	1
52.3833	0.0316743	0.0355011	0.103433	-4.56697	-0.27035	0.00546074	1.07135e-05	7537	3.8772	6683	3.82497	0.00106316	0.0744451	0	0	0	1
52.4	0.030898	-0.0313367	-0.0544562	-6.52762	-0.26726	0.00293767	9.899e-06	0	-INF	6679	3.82471	0.00104401	0.0687856	0	97.7834	0	1
52.4167	0.0269174	-0.0148616	-0.0185585	-4.55043	0.0370377	0.00590778	8.90165e-06	0	-INF	6675	3.82445	0.00102655	0.0618553	0	97.7834	0	1
52.4333	0.025073	-0.0112038	-0.0273691	4.42139	0.0784268	0.00704682	7.43405e-06	0	-INF	6671	3.82419	0.00101138	0.0516572	172.393	97.7834	0	1
52.45	0.0183458	-0.0293662	-0.054185	4.31621	0.0223123	0.00696517	5.94031e-06	72481	4.86022	6667	3.82393	0.000998959	0.0412777	210.849	96.1059	62.3456	1
52.4667	0.0163488	0.0518062	0.00215942	4.224	0.168072	0.00474728	5.88349e-06	100521	5.00226	6663	3.82367	0.000987978	0.0408828	221.605	96.1059	70.689	1
52.4833	0.0180139	-0.0209825	-0.0203841	4.66767	0.209461	0.00588633	5.85279e-06	0	-INF	6659	3.82341	0.000977077	0.0406695	1.08504	97.7834	0	1
52.5	0.0161695	-0.00176083	-0.0288895	-4.62436	0.15945	0.00488914	5.09058e-06	0	-INF	6654	3.82308	0.000966914	0.0353731	0	97.7834	0	1
52.5167	0.0135622	-0.0106153	-0.0338854	-4.51928	0.00094875	0.00618078	5.29502e-06	0	-INF	6650	3.82282	0.000957268	0.0367937	0	97.7834	0	1
52.5333	0.0173635	-0.013061	-0.0301837	-5.00944	-0.0489097	0.00777759	5.89134e-06	0	-INF	6646	3.82256	0.000946879	0.0409374	0	97.7834	0	1
52.55	0.017045	-0.0203896	-0.0463185	-5.04855	0.0373403	0.00845888	6.40928e-06	0	-INF	6642	3.8223	0.000935454	0.0445364	0	97.7834	0	1
52.5667	0.0203886	-0.00864472	0.011094	-4.90287	0.0497378	0.00669875	7.44974e-06	0	-INF	6638	3.82204	0.000922583	0.0517663	0	97.7834	0	1
52.5833	0.0231218	-0.0139897	-0.0514275	-4.89315	0.115388	0.0078378	8.56858e-06	12849	4.10887	6634	3.82178	0.000907705	0.0595408	0	96.1059	0	1
52.6	0.0269232	0.0197279	0.0455053	-4.65333	0.0575954	0.00653544	9.34778e-06	11634	4.06573	6630	3.82151	0.000891065	0.0649553	0	0	0	1
52.6167	0.0276728	-0.014151	-0.00282551	-5.37909	-0.0830528	0.00859002	9.18646e-06	0	-INF	6626	3.82125	0.000873852	0.0638343	0	97.7834	0	1
52.6333	0.025981	-0.0188855	-0.0287259	-4.73689	0.0685049	0.00988165	8.71163e-06	195380	5.29088	6622	3.82099	0.000857229	0.0605348	0	87.0279	0	1
52.65	0.0248995	0.0934148	0.0859071	-5.1712	0.0778505	0.00705341	1.0144e-05	234664	5.37045	6618	3.82073	0.000839716	0.0704878	0	81.4936	0	1
52.6667	0.0343466	0.0169639	0.0368133	-4.58623	-0.0508958	0.00605623	1.04268e-05	105393	5.02281	6614	3.82046	0.000820611	0.072453	0	85.6919	0	1
52.6833	0.0265513	0.0320657	0.00496195	-3.6062	-0.0702366	0.00841598	9.14206e-06	124465	5.09505	6610	3.8202	0.000802436	0.0635258	0	94.3115	0	1
52.7	0.0268431	0.00306969	0.00561182	-4.43694	-0.163125	0.00924985	9.63388e-06	0	-INF	6605	3.81987	0.000784998	0.0669433	0	97.7834	0	1
52.7167	0.0294238	-0.0269945	-0.0485174	-4.32529	-0.230378	0.00932078	1.04915e-05	68969	4.83865	6601	3.81961	0.000766306	0.0729024	0	96.1059	0	1
52.7333	0.0318518	0.0647065	0.0287316	-4.07464	-0.176324	0.00847619	1.16887e-05	0	-INF	6597	3.81935	0.000745706	0.0812215	0	97.7834	0	1
52.75	0.0364161	-0.0126599	-0.0246346	-3.82642	-0.053148	0.00732642	1.22589e-05	26650	4.4257	6593	3.81908	0.000723465	0.0851837	0	54.9773	0	1
52.7667	0.0351821	0.0288396	0.0645162	-4.54806	-0.040598	0.00754994	1.23327e-05	111440	5.04704	6589	3.81882	0.000700625	0.0856966	0	45.7084	0	1
52.7833	0.0368472	0.039669	0.128337	-3.89335	-0.0744347	0.00746828	1.18317e-05	132182	5.12117	6585	3.81856	0.000678182	0.0822155	0	60.2133	0	1
52.8	0.0322562	0.0373758	0.0441485	-4.52206	-0.140925	0.00677628	1.00506e-05	248885	5.396	6581	3.81829	0.000657859	0.069839	0	79.1078	0	1
52.8167	0.0264445	0.0802487	0.103392	-3.73979	-0.107013	0.0108145	8.71362e-06	506928	5.70495	6577	3.81803	0.000640431	0.0605487	0	85.2926	0	1
52.8333	0.0244476	0.117781	0.07032	-4.14847	-0.206157	0.0102751	8.05591e-06	311686	5.49372	6573	3.81776	0.000624857	0.0559784	0	89.2751	0	1
52.85	0.0226032	-0.0126861	-0.00486628	-4.57362	-0.091068	0.00454767	8.26034e-06	0	-INF	6569	3.8175	0.000609703	0.057399	0	97.7834	0	1
52.8667	0.0256416	0.00684081	-0.0264942	-4.73373	-0.190212	0.00538154	9.37918e-06	2058	3.31345	6565	3.81723	0.00059332	0.0651735	0	94.771	0	1
52.8833	0.0291378	-0.00628611	0.0266459	4.33528	-0.276844	0.00652058	9.13948e-06	14434	4.15939	6561	3.81697	0.00057612	0.0635079	0	0	0	1
52.9	0.0242416	0.0129356	-0.00184857	-4.90305	-0.281689	0.00826998	9.42229e-06	11348	4.05492	6557	3.81671	0.000558881	0.0654731	0	96.1059	0	1
52.9167	0.0307895	-0.00736294	-0.0141687	-3.75746	-0.330785	0.00681504	1.02015e-05	0	-INF	6553	3.81644	0.000540655	0.0708875	0	97.7834	0	1
52.9333	0.0287925	-0.0197269	-0.0145869	-4.7089	-0.21005	0.00734373	9.30865e-06	0	-INF	6549	3.81617	0.000522535	0.0646834	0	97.7834	0	1
52.95	0.0255749	-0.0293443	-0.0612393	-4.39477	-0.0563561	0.00771984	9.1212e-06	0	-INF	6545	3.81591	0.000505418	0.0633809	0	97.7834	0	1
52.9667	0.0276977	-0.0285857	-0.0361754	-4.37665	-0.00932124	0.00946924	9.48239e-06	0	-INF	6541	3.81564	0.00048814	0.0658907	0	97.7834	0	1
52.9833	0.0276844	0.00253785	0.0281037	-4.00454	0.00902714	0.0122868	8.95531e-06	63044	4.79964	6537	3.81538	0.000471016	0.0622281	0	70.4353	0	1
53	0.0246193	0.0248113	0.0194457	-4.15916	0.0667432	0.0118999	8.19309e-06	130265	5.11483	6533	3.81511	0.000455089	0.0569317	0	63.3693	0	1
53.0167	0.0232327	0.0275535	0.0901334	-4.35208	0.0666284	0.00693545	8.0579e-06	18143	4.25871	6529	3.81485	0.000439996	0.0559922	0	0	0	1
53.0333	0.0238297	-0.0200582	-0.0337285	-4.43833	-0.176406	0.00899003	8.0272e-06	6953	3.84217	6525	3.81458	0.000425057	0.0557789	0	96.1059	0	1
53.05	0.0230534	0.0229672	0.0209375	-4.16861	-0.538002	0.00784026	8.57127e-06	0	-INF	6521	3.81431	0.000409641	0.0595596	0	97.7834	0	1
53.0667	0.0270073	-0.0232713	-0.0255623	-3.46934	-0.460144	0.00928448	9.69011e-06	0	-INF	6517	3.81405	0.00039268	0.0673341	0	97.7834	0	1
53.0833	0.029588	-0.00618581	-0.0218607	-4.64432	-0.442559	0.00737177	9.68554e-06	0	-INF	6513	3.81378	0.000374685	0.0673023	0	97.7834	0	1
53.1	0.0269807	-0.0144299	-0.0407421	-4.11488	-0.474412	0.00484871	9.10621e-06	0	-INF	6509	3.81351	0.000357232	0.0632767	0	97.7834	0	1
53.1167	0.0262044	-0.0223688	-0.0403974	-4.95432	-0.533273	0.00949728	8.34399e-06	0	-INF	6505	3.81325	0.000341025	0.0579802	0	97.7834	0	1
53.1333	0.0225289	0.0154686	0.024492	-4.31349	-0.553224	0.0071268	8.44392e-06	0	-INF	6501	3.81298	0.000325433	0.0586746	0	97.7834	0	1
53.15	0.026788	-0.0191732	0.0198013	-3.7984	-0.587824	0.0113176	9.27538e-06	150573	5.17775	6497	3.81271	0.000308976	0.0644522	0	75.7335	0	1
53.1667	0.027385	0.0858029	0.0767561	-3.79097	-0.509203	0.00971007	9.74107e-06	236607	5.37403	6493	3.81245	0.000291314	0.0676882	0	86.9109	0	1
53.1833	0.0295079	0.0153029	0.00156979	-4.14472	-0.277537	0.00901807	9.65813e-06	23811	4.37678	6489	3.81218	0.000273297	0.0671118	0	96.1059	0	1
53.2	0.0269006	-0.00331714	-0.00617268	-3.80892	-0.146273	0.009089	9.36617e-06	0	-INF	6485	3.81191	0.000255628	0.0650831	0	97.7834	0	1
53.2167	0.0278028	-0.0252942	-0.0177298	-3.64906	-0.0504102	0.00732888	9.91025e-06	0	-INF	6481	3.81164	0.000237725	0.0688637	0	97.7834	0	1
53.2333	0.0300783	0.0152899	0.0497535	-4.06597	0.0808532	0.010299	1.00624e-05	39209	4.59339	6477	3.81137	0.000219175	0.0699212	0	37.495	0	1
53.25	0.0286916	0.00445177	0.0108831	-4.33991	0.247059	0.00823368	1.0711e-05	0	-INF	6473	3.81111	0.000199882	0.074428	0	97.7834	0	1
53.2667	0.0338663	-0.00882774	-0.00448874	-4.09658	0.19537	0.00769426	1.09938e-05	0	-INF	6469	3.81084	0.000179723	0.0763932	0	97.7834	0	1
53.2833	0.0303434	-0.0289737	-0.0393919	-4.31743	0.367985	0.0089859	9.44783e-06	0	-INF	6465	3.81057	0.000160738	0.0656505	0	97.7834	0	1
53.3	0.0248369	0.00199729	0.0522004	-5.85373	0.390148	0.0069206	7.9541e-06	0	-INF	6461	3.8103	0.000144575	0.0552709	0	97.7834	0	1
53.3167	0.0216192	-0.00578906	0.0246215	-4.54884	0.34151	0.00683894	7.87115e-06	0	-INF	6457	3.81003	0.000129878	0.0546946	0	97.7834	0	1
53.3333	0.0243524	-0.000452836	-0.0130282	-6.65079	0.228785	0.0108772	8.10171e-06	86415	4.93659	6453	3.80976	0.000115043	0.0562967	0	55.9439	0	1
53.35	0.0229658	0.0350958	0.0970272	-4.63103	0.074099	0.00789633	8.2539e-06	0	-INF	6449	3.80949	9.98522e-05	0.0573542	0	97.7834	0	1
53.3667	0.0252413	-0.0366249	-0.0793249	-4.62314	-0.00383559	0.00323704	8.53671e-06	0	-INF	6445	3.80922	8.42578e-05	0.0593194	0	97.7834	0	1
53.3833	0.0246176	-0.000618497	-0.0100105	-3.94295	-0.0425551	0.00361315	8.58439e-06	341134	5.53293	6441	3.80895	6.83564e-05	0.0596507	0	73.2872	0	1
53.4	0.0255198	0.141436	0.233254	-22.0273	-0.0541139	0.00261596	7.90056e-06	300521	5.47787	6437	3.80868	5.30458e-05	0.0548989	0	73.4812	0	1
53.4167	0.0206236	-0.0273301	-0.0535716	4.60127	-0.219176	0.00634901	6.95546e-06	0	-INF	6433	3.80841	3.92482e-05	0.0483317	183.297	97.7834	0	1
53.4333	0.0199999	0.027292	0.02383	4.08349	-0.504325	0.00275783	6.48063e-06	136741	5.1359	6429	3.80814	2.67693e-05	0.0450322	191.594	58.3485	74.6163	1
53.45	0.0178503	0.0164539	0.077733	4.37229	-0.494674	0.00206582	5.77067e-06	0	-INF	6425	3.80787	1.53908e-05	0.0400989	196.745	97.7834	0	1
53.4667	0.0158534	-0.0271906	-0.0270553	3.35982	-0.477241	0.00442557	5.40034e-06	28309	4.45192	6421	3.8076	5.01561e-06	0.0375255	50.5354	0	28.3083	1
