# Supplementary material for: Thermodynamically controlled multiphase separation of heterogeneous liquid crystal colloids
Source: Nat Commun. 2023 Aug 29;14:5277. doi: 10.1038/s41467-023-41054-7 (PMC10465492; doi:10.1038/s41467-023-41054-7)
Supplement: Supplementary file 11 — Source Data [file 41467_2023_41054_MOESM11_ESM.zip › Source data/Supplementary Figure 7_The size-exclusion chromatography/10-11-2021/Han-14-D.xlsx]

## Sheet: Sample Details
Administrative Information
Export date	8. marraskuuta 2021 20:03:47
Culture name	fi-FI
Decimal separator	,
Workspace name	Leena
Workspace path	C:\ProgramData\Agilent Technologies\GPC\Workspaces\Leena\
File name	MDS_2_11_2021_Leena-0046.sample
Creation date	4. marraskuuta 2021 13:54:10
Created by	gpc-sec
Comments	Collected by Agilent GPC/SEC Software Version 1.1.3131.27789
Software version	Agilent GPC/SEC Software - 1.1.3131.27789
Sample Information
Sample name	Han-14
Information
Sample type	Sample
Injection date	4. marraskuuta 2021
Vial number	1
Injection number	1
Injection volume (µL)	100
Concentration (mg/mL)	1
dn/dc (mL/g)	0.1
UV extinction coefficient [(mg/mL)-¹][cm-¹]	1
Mark-Houwink K ((10e-5) dL/g)	14.1
Mark-Houwink Alpha	0.7
Mp	100000
Analysed	Yes
Instrument Conditions
Eluent
Refractive index (RIU)	1
Set flow rate (mL/min)	1
LS Wavelength (nm)	658
Set temperature (°C)	20
Actual temperature (°C)	0
Actual flow rate (mL/min)	0
Column information
Data origin	Collected by Agilent GPC/SEC Software Version 1.1.3131.27789
Instrument name
Collection Parameters
Collected by	gpc-sec
Number of channels	6
Run length (mins)	60.0167
Delay time (secs)	0
Sampling interval (secs)	1
Number of data points	3601
DLS Parameters
Viscosity (cP)	0.0089
Correlator run time (secs)	5
Collection fraction	0
Channel Information
Channel ID	Detector type	Detector name	Detector units	Channel Information
1	RI	RI	mV
2	LS 15°	LS 15°	mV
3	LS 90°	LS 90°	mV
4	VS DP	VS DP	mV
5	VS IP	VS IP	mV
6	UV 280nm	UV 280nm	mV

## Sheet: Raw Data
Collection Parameters
Collected by	gpc-sec
Number of channels	6
Run length (mins)	60.0167
Delay time (secs)	0
Sampling interval (secs)	1
Number of data points	3601
DLS Parameters
Viscosity (cP)	0.0089
Correlator run time (secs)	5
Collection fraction	0
Channel Information
Channel ID	Detector type	Detector name	Detector units	Channel Information
1	RI	RI	mV
2	LS 15°	LS 15°	mV
3	LS 90°	LS 90°	mV
4	VS DP	VS DP	mV
5	VS IP	VS IP	mV
6	UV 280nm	UV 280nm	mV
Raw Data
RT (mins)	Response Trace 1	Response Trace 2	Response Trace 3	Response Trace 4	Response Trace 5	Response Trace 6
0	-74.5062	58.9132	90.3393	5.24818	465.888	47.8805
0.0166667	-74.5072	59.1113	90.5906	5.6147	464.781	47.8791
0.0333333	-74.5173	58.8958	90.3364	5.15343	458.836	47.8768
0.05	-74.5232	58.9068	90.3462	5.40428	456.102	47.8753
0.0666667	-74.5239	58.8978	90.33	5.49431	455.33	47.8745
0.0833333	-74.5222	58.9407	90.4148	5.39299	455.557	47.8701
0.1	-74.5245	58.903	90.3431	5.13557	456.376	47.8747
0.116667	-74.5232	58.9191	90.3971	5.86983	457.188	47.8761
0.133333	-74.5228	58.9176	90.3399	4.69444	458.146	47.8741
0.15	-74.524	58.9082	90.3495	5.41695	459.264	47.8712
0.166667	-74.5243	58.9063	90.3516	5.10933	459.789	47.8716
0.183333	-74.5228	58.9004	90.3332	4.7654	460.842	47.8712
0.2	-74.5239	58.928	90.3983	8.42506	461.502	47.8722
0.216667	-74.5229	58.9097	90.3506	5.63026	462.111	47.8741
0.233333	-74.5226	58.8987	90.3355	5.88112	462.602	47.8721
0.25	-74.524	58.9475	90.4179	5.70778	463.072	47.871
0.266667	-74.5243	58.9463	90.4066	5.56526	463.097	47.8689
0.283333	-74.5263	58.9063	90.3455	5.92354	463.271	47.8663
0.3	-74.5304	58.9233	90.3434	5.81688	463.561	47.8663
0.316667	-74.531	58.9141	90.3579	5.79231	463.902	47.8629
0.333333	-74.5344	58.9636	90.3642	4.99184	463.681	47.8632
0.35	-74.5405	58.905	90.3457	4.82018	463.633	47.8628
0.366667	-74.5431	58.9286	90.3579	5.78041	463.796	47.8574
0.383333	-74.5492	58.915	90.3713	-5.84343	463.845	47.8571
0.4	-74.5527	58.9054	90.348	15.595	464.349	47.8489
0.416667	-74.5564	58.9281	90.4089	-1.09245	464.431	47.846
0.433333	-74.5643	58.9124	90.3606	-6.2249	464.703	47.8397
0.45	-74.569	58.9178	90.3664	-6.3781	464.906	47.8358
0.466667	-74.5715	58.903	90.3602	-5.14732	465.091	47.8278
0.483333	-74.5776	59.0141	90.5938	-4.19243	465.128	47.8216
0.5	-74.584	58.9043	90.3362	-5.0454	465.152	47.8132
0.516667	-74.5806	58.9251	90.3713	-6.45027	465.131	47.8069
0.533333	-74.5817	58.9518	90.3487	-5.45494	465.074	47.7981
0.55	-74.5869	58.9124	90.351	-5.60982	464.866	47.788
0.566667	-74.5948	58.9616	90.3996	76.3708	465.036	47.7767
0.583333	-74.6008	58.9129	90.3718	-1.98952	465.24	47.7657
0.6	-74.6069	58.915	90.3573	-2.51869	465.206	47.7461
0.616667	-74.6178	58.9063	90.3356	-2.62245	465.373	47.7303
0.633333	-74.6249	58.9446	90.386	-2.34764	465.338	47.7122
0.65	-74.6317	58.9005	90.339	-1.84761	465.423	47.6933
0.666667	-74.6392	58.9216	90.3767	-0.0963593	465.451	47.6748
0.683333	-74.6531	58.937	90.3606	-1.30882	465.446	47.6476
0.7	-74.6619	58.9063	90.3443	-3.00926	465.688	47.6212
0.716667	-74.6752	58.9149	90.3727	-2.74757	465.454	47.5921
0.733333	-74.6893	58.9085	90.3312	-3.16002	465.617	47.5657
0.75	-74.6998	58.9034	90.3367	-2.97768	465.407	47.535
0.766667	-74.7224	58.9126	90.357	-2.9055	465.013	47.5069
0.783333	-74.741	58.9202	90.3423	1.93718	464.584	47.4717
0.8	-74.7555	58.9079	90.3492	3.37837	464.634	47.4371
0.816667	-74.7794	58.9401	90.3921	-9.17656	464.583	47.4004
0.833333	-74.8034	58.9097	90.353	3.76045	464.722	47.3655
0.85	-74.8289	58.9201	90.3652	3.85933	464.948	47.3301
0.866667	-74.8545	58.9013	90.3278	3.69545	465.03	47.2889
0.883333	-74.8901	58.921	90.3709	3.6573	465.01	47.2514
0.9	-74.9226	58.9043	90.3388	4.29207	465.303	47.2103
0.916667	-74.9572	58.9375	90.3994	4.33739	465.408	47.1748
0.933333	-74.9969	58.9539	90.396	4.53056	465.259	47.1345
0.95	-75.0434	58.9262	90.359	4.58244	465.394	47.0962
0.966667	-75.0906	58.9185	90.3295	3.80211	465.1	47.0573
0.983333	-75.1458	58.9185	90.3577	4.23317	464.491	47.0231
1	-75.2024	58.9088	90.3249	4.42024	464.059	46.991
1.01667	-75.2604	58.9343	90.3896	3.86055	463.967	46.9607
1.03333	-75.3193	58.9098	90.3281	5.00679	463.985	46.9308
1.05	-75.3774	58.9378	90.353	3.96431	464.183	46.8969
1.06667	-75.4427	58.9098	90.3513	4.52812	464.453	46.8688
1.08333	-75.5082	58.9199	90.3393	4.55864	464.895	46.8456
1.1	-75.5772	58.933	90.4371	4.18785	465.776	46.8287
1.11667	-75.653	58.9198	90.3684	5.57182	466.422	46.8136
1.13333	-75.7304	58.9227	90.3657	4.69322	466.453	46.7994
1.15	-75.8039	59.0905	90.5262	4.34273	466.635	46.7873
1.16667	-75.8836	58.9341	90.3727	4.72069	466.468	46.7818
1.18333	-75.9609	58.9343	90.4041	3.67577	466.493	46.7771
1.2	-76.0413	58.9179	90.3376	4.1848	466.46	46.7771
1.21667	-76.1164	58.915	90.3278	6.83189	466.246	46.777
1.23333	-76.1958	58.9253	90.3246	3.87733	465.984	46.7831
1.25	-76.271	58.9166	90.3376	4.18846	465.78	46.7944
1.26667	-76.3387	58.9333	90.3779	3.7545	465.686	46.8041
1.28333	-76.4065	59.0373	90.4719	2.16423	465.895	46.8215
1.3	-76.4744	58.9112	90.3483	3.66982	466.132	46.8404
1.31667	-76.5334	58.9339	90.3686	4.56215	466.261	46.8604
1.33333	-76.5919	58.9201	90.3718	4.85725	466.364	46.8841
1.35	-76.6418	58.9727	90.4241	4.77669	466.486	46.9115
1.36667	-76.6901	58.937	90.3802	4.5121	466.409	46.9431
1.38333	-76.732	58.9036	90.3175	4.64378	466.245	46.975
1.4	-76.7619	58.9129	90.3384	-2.88536	466.289	47.0065
1.41667	-76.7886	58.9097	90.3402	-3.57735	466.239	47.0416
1.43333	-76.8082	58.9327	90.3681	-9.59862	465.95	47.0702
1.45	-76.8246	58.914	90.3272	-12.7154	465.856	47.1053
1.46667	-76.831	58.9135	90.3362	6.36284	465.945	47.1375
1.48333	-76.8354	58.9352	90.3768	5.45021	465.658	47.1709
1.5	-76.8328	58.9245	90.3684	4.93706	465.747	47.2039
1.51667	-76.8177	58.9162	90.3642	2.92473	465.762	47.2398
1.53333	-76.7905	58.9022	90.3323	5.10811	465.749	47.2703
1.55	-76.7622	58.9318	90.3875	5.21538	465.751	47.3023
1.56667	-76.7323	58.9065	90.3408	8.97713	465.742	47.3362
1.58333	-76.6964	58.9094	90.328	-1.46309	465.583	47.3649
1.6	-76.6567	58.9083	90.3513	4.68437	465.504	47.3916
1.61667	-76.607	58.9141	90.3545	-54.6127	465.467	47.4174
1.63333	-76.5524	58.9114	90.3408	5.72853	465.649	47.4476
1.65	-76.4939	58.9144	90.3407	4.71886	465.444	47.4766
1.66667	-76.4333	58.9195	90.3779	5.59151	465.569	47.505
1.68333	-76.3668	58.9129	90.3634	4.95674	465.745	47.5312
1.7	-76.3056	58.9162	90.3776	6.0981	465.603	47.552
1.71667	-76.2371	58.9233	90.3614	4.71825	465.657	47.573
1.73333	-76.1688	58.9268	90.3632	5.11406	465.883	47.5942
1.75	-76.0986	58.9158	90.361	4.59724	465.679	47.613
1.76667	-76.027	58.9854	90.4871	5.14687	465.805	47.6312
1.78333	-75.9588	58.9034	90.3375	5.4026	465.693	47.6511
1.8	-75.8898	58.9208	90.4084	5.59456	465.913	47.6655
1.81667	-75.8184	58.9051	90.3661	4.81255	465.757	47.6797
1.83333	-75.7462	58.9071	90.3718	5.0956	465.698	47.6914
1.85	-75.6782	58.952	90.4034	4.92271	465.75	47.7082
1.86667	-75.6097	58.9045	90.3332	5.10689	465.481	47.7193
1.88333	-75.5447	58.8981	90.3333	5.39604	465.678	47.7306
1.9	-75.482	58.9069	90.3356	6.13152	465.699	47.7377
1.91667	-75.4203	58.8972	90.3285	-4.88319	465.795	47.75
1.93333	-75.3635	58.9132	90.3629	-69.7833	465.888	47.7602
1.95	-75.3097	58.9388	90.4066	5.67497	465.903	47.7723
1.96667	-75.2503	58.922	90.3693	5.61836	465.881	47.7799
1.98333	-75.1939	58.928	90.3655	4.35829	465.828	47.7866
2	-75.1426	58.9085	90.3518	-1.19972	465.832	47.7915
2.01667	-75.0932	58.9159	90.3431	6.77528	465.917	47.8022
2.03333	-75.0498	58.9329	90.3927	5.70061	465.797	47.8074
2.05	-75.0091	58.9143	90.3414	5.67741	466.035	47.8129
2.06667	-74.9697	58.9246	90.3834	6.04149	466.027	47.8181
2.08333	-74.9326	58.9039	90.3446	5.21355	465.701	47.8239
2.1	-74.8949	58.9193	90.3703	4.94606	465.706	47.8252
2.11667	-74.8571	58.9265	90.3782	5.49263	465.776	47.8288
2.13333	-74.8257	58.9079	90.3498	5.17128	465.86	47.8271
2.15	-74.7939	58.9083	90.3446	5.34355	465.719	47.8307
2.16667	-74.7688	58.9106	90.3649	5.74944	465.904	47.8317
2.18333	-74.745	58.9286	90.3843	5.49553	465.777	47.8379
2.2	-74.7199	58.9062	90.3326	5.32631	465.88	47.8416
2.21667	-74.6969	58.9115	90.3716	5.27382	465.924	47.8411
2.23333	-74.6769	58.9156	90.393	5.41145	465.824	47.8396
2.25	-74.6577	58.9027	90.3462	5.39833	465.61	47.8414
2.26667	-74.6366	58.89	90.319	5.18028	465.764	47.8407
2.28333	-74.6217	58.9207	90.3681	5.6321	465.931	47.8437
2.3	-74.6049	58.9069	90.3565	5.59685	465.866	47.8494
2.31667	-74.587	58.9249	90.3599	5.56175	465.791	47.8449
2.33333	-74.5765	58.9417	90.4224	5.05623	465.89	47.8481
2.35	-74.5611	58.9224	90.3693	5.56175	465.834	47.8507
2.36667	-74.546	58.9115	90.3454	5.52589	465.704	47.8545
2.38333	-74.5339	58.9245	90.3648	5.29228	465.748	47.8567
2.4	-74.5249	58.905	90.3491	5.37926	465.741	47.8588
2.41667	-74.5182	58.9259	90.35	5.55931	465.557	47.8564
2.43333	-74.5078	58.8978	90.3396	6.86699	465.798	47.859
2.45	-74.5013	58.9181	90.3739	6.38786	465.889	47.8553
2.46667	-74.4939	58.9027	90.3545	7.11983	465.682	47.8629
2.48333	-74.4856	58.9101	90.3748	5.84419	465.796	47.8613
2.5	-74.4749	58.9137	90.3684	10.9881	465.653	47.8645
2.51667	-74.4679	58.9483	90.3999	3.41713	465.82	47.8626
2.53333	-74.4666	58.9043	90.3619	5.87105	465.808	47.8635
2.55	-74.4576	58.9239	90.386	5.523	465.713	47.862
2.56667	-74.4555	58.9117	90.3678	5.91225	465.639	47.8638
2.58333	-74.4531	58.8953	90.3294	5.8239	465.628	47.8666
2.6	-74.4457	58.9173	90.3419	5.86098	465.646	47.8666
2.61667	-74.4402	58.9018	90.3562	5.59151	465.651	47.8666
2.63333	-74.4334	58.8982	90.3597	2.01698	465.541	47.8687
2.65	-74.4282	58.9307	90.398	6.0862	465.742	47.8704
2.66667	-74.4283	58.8972	90.3353	4.91676	465.692	47.8696
2.68333	-74.4283	58.9108	90.3605	5.89668	465.624	47.8692
2.7	-74.4207	58.9074	90.3404	6.04805	465.868	47.87
2.71667	-74.4146	58.8979	90.3397	5.89317	465.825	47.8671
2.73333	-74.4103	58.9054	90.3307	5.95146	465.818	47.8642
2.75	-74.4085	58.8995	90.3347	5.22072	465.79	47.8642
2.76667	-74.4007	58.9045	90.3585	5.6118	466.031	47.8608
2.78333	-74.3975	58.943	90.377	5.79536	465.902	47.8603
2.8	-74.3975	58.8985	90.3362	6.13152	465.836	47.8683
2.81667	-74.3937	58.9065	90.3748	5.933	465.969	47.8606
2.83333	-74.3932	58.899	90.3462	5.01808	465.91	47.8626
2.85	-74.3876	58.9057	90.3489	5.54085	465.807	47.8622
2.86667	-74.3852	58.9141	90.3617	5.25063	465.858	47.8628
2.88333	-74.3829	58.9132	90.3806	-6.77101	465.792	47.8622
2.9	-74.3775	58.923	90.3866	-6.58623	465.908	47.8643
2.91667	-74.3781	58.8969	90.3465	-4.74739	465.825	47.8619
2.93333	-74.3769	58.9091	90.3748	5.10338	465.892	47.8629
2.95	-74.3752	58.8958	90.3471	5.44487	465.829	47.8585
2.96667	-74.3729	58.899	90.3347	5.56343	465.795	47.8608
2.98333	-74.374	58.9048	90.3463	5.41267	465.77	47.8585
3	-74.3726	58.8935	90.3245	5.92827	465.633	47.8626
3.01667	-74.3719	58.9127	90.3724	5.30129	465.537	47.8645
3.03333	-74.3705	58.9219	90.3591	5.60936	465.637	47.8666
3.05	-74.3662	58.9101	90.3349	-11.1877	465.771	47.8672
3.06667	-74.3592	58.9213	90.364	5.01213	465.706	47.8651
3.08333	-74.3575	58.9051	90.3507	5.07835	465.67	47.8675
3.1	-74.3568	58.8973	90.3332	5.1046	465.914	47.8681
3.11667	-74.3557	58.899	90.3414	5.10033	465.785	47.8661
3.13333	-74.3527	58.9146	90.3672	5.42046	465.622	47.8631
3.15	-74.3485	58.9056	90.3634	17.1536	465.888	47.8625
3.16667	-74.347	58.8914	90.3262	8.79234	465.742	47.8625
3.18333	-74.3443	58.9085	90.3545	0.540085	465.761	47.8642
3.2	-74.3433	58.9057	90.3483	5.13374	465.803	47.8661
3.21667	-74.3476	58.9117	90.3545	5.21309	465.765	47.8655
3.23333	-74.3441	58.8938	90.3249	5.00923	465.746	47.8646
3.25	-74.3446	58.9266	90.366	16.3209	465.699	47.8664
3.26667	-74.3452	58.9024	90.3292	4.99489	465.738	47.8674
3.28333	-74.342	58.9155	90.3388	5.05623	465.911	47.87
3.3	-74.3397	58.9019	90.3571	4.98711	465.791	47.8672
3.31667	-74.3398	58.899	90.3448	5.36736	465.853	47.8664
3.33333	-74.3391	58.9095	90.3388	5.29106	465.698	47.8695
3.35	-74.3377	59.2152	90.6373	5.01274	465.71	47.8703
3.36667	-74.3426	58.8972	90.3219	4.95552	465.769	47.8677
3.38333	-74.3395	58.9275	90.3915	5.53307	465.703	47.8712
3.4	-74.3394	58.9344	90.3819	6.05278	465.69	47.869
3.41667	-74.3385	58.93	90.3642	5.12535	465.866	47.8698
3.43333	-74.3353	58.9364	90.4199	5.7441	465.836	47.871
3.45	-74.3378	58.9481	90.4682	5.16121	465.884	47.8696
3.46667	-74.3351	58.8926	90.3312	5.57655	465.824	47.8678
3.48333	-74.3331	58.9487	90.3916	4.52812	465.832	47.8687
3.5	-74.3365	58.8912	90.3091	4.90196	465.874	47.8695
3.51667	-74.3374	58.9181	90.3991	6.20186	465.679	47.8712
3.53333	-74.3343	58.9388	90.3823	5.61714	465.636	47.8701
3.55	-74.3336	58.8958	90.3324	5.51399	465.723	47.87
3.56667	-74.3334	58.9182	90.3797	5.47707	465.658	47.8724
3.58333	-74.3348	58.9759	90.4759	5.63866	465.774	47.8698
3.6	-74.334	58.9629	90.3931	5.04555	465.736	47.8681
3.61667	-74.3339	58.9742	90.3762	5.17967	465.812	47.8701
3.63333	-74.3317	58.9059	90.341	5.2256	465.832	47.8698
3.65	-74.3321	58.904	90.3304	5.27794	465.768	47.8722
3.66667	-74.3285	58.9135	90.3265	5.28099	465.792	47.8741
3.68333	-74.3278	58.9634	90.4147	5.15221	465.798	47.8742
3.7	-74.3299	58.8985	90.3484	5.07301	465.784	47.8742
3.71667	-74.3299	58.9153	90.3399	5.05089	465.91	47.8675
3.73333	-74.3264	58.8992	90.3469	5.33287	465.911	47.8692
3.75	-74.3264	58.9234	90.357	5.56526	465.883	47.8683
3.76667	-74.3247	58.9375	90.4093	5.63927	466.013	47.8709
3.78333	-74.3244	58.901	90.3391	5.09682	465.731	47.8736
3.8	-74.3217	58.9022	90.357	4.85481	465.816	47.8747
3.81667	-74.3246	58.894	90.3138	5.24696	465.854	47.871
3.83333	-74.3269	58.9161	90.3812	5.00679	465.85	47.8736
3.85	-74.3232	58.8961	90.3295	5.07179	465.713	47.8754
3.86667	-74.3255	58.8973	90.3298	5.34706	465.789	47.8754
3.88333	-74.3203	58.9246	90.3825	5.83229	465.814	47.8713
3.9	-74.3185	58.9547	90.4099	5.3614	465.714	47.8722
3.91667	-74.3192	58.9123	90.3567	5.3495	465.766	47.873
3.93333	-74.3221	58.9153	90.3536	5.39238	465.908	47.8724
3.95	-74.3211	58.8982	90.3223	5.35912	465.795	47.8722
3.96667	-74.3212	58.9149	90.3817	5.45143	465.912	47.8735
3.98333	-74.3211	58.9175	90.3541	5.13496	465.992	47.8753
4	-74.3211	58.9065	90.3545	5.34065	466.054	47.8777
4.01667	-74.324	58.9152	90.3957	5.6559	466.065	47.8786
4.03333	-74.3255	58.9213	90.3843	5.74532	465.901	47.8719
4.05	-74.3205	58.8992	90.3484	6.0183	465.976	47.8709
4.06667	-74.3198	58.9217	90.3892	5.31441	465.898	47.8738
4.08333	-74.3159	58.9315	90.397	4.99962	465.805	47.8727
4.1	-74.3147	58.9449	90.4015	5.17494	465.787	47.8767
4.11667	-74.3166	58.9236	90.3823	5.50514	465.695	47.8759
4.13333	-74.3166	58.9343	90.3873	5.6881	465.778	47.8788
4.15	-74.3174	59.0376	90.4371	5.55092	465.893	47.8774
4.16667	-74.3186	58.9129	90.3344	5.46211	465.841	47.8748
4.18333	-74.3148	58.9292	90.3576	29.5109	465.95	47.8747
4.2	-74.3183	58.9338	90.3829	-13.2941	466.032	47.8764
4.21667	-74.32	58.8973	90.3352	-5.08293	466.045	47.8782
4.23333	-74.3168	58.9059	90.3449	1.24687	465.948	47.8765
4.25	-74.3195	58.9275	90.3443	5.98198	465.975	47.8777
4.26667	-74.3186	58.8989	90.3353	5.62492	466.019	47.8759
4.28333	-74.3177	58.8935	90.344	5.35545	466.004	47.8765
4.3	-74.3179	58.8961	90.3219	5.66658	466.135	47.879
4.31667	-74.3157	58.9013	90.3364	5.35011	466.183	47.878
4.33333	-74.3122	58.9091	90.3381	-20.3179	465.88	47.8812
4.35	-74.3118	58.9054	90.3429	4.82445	465.943	47.8788
4.36667	-74.3119	58.9246	90.3782	11.7153	466.04	47.8783
4.38333	-74.3098	58.9185	90.3696	5.28282	465.919	47.8819
4.4	-74.3086	58.9053	90.3555	5.98076	465.857	47.8817
4.41667	-74.3087	58.9007	90.3332	4.36134	465.847	47.8793
4.43333	-74.3098	58.912	90.3503	5.12657	465.809	47.8768
4.45	-74.3107	58.9109	90.3544	6.92543	465.917	47.8796
4.46667	-74.3151	58.9036	90.3402	5.52895	465.789	47.8826
4.48333	-74.3134	58.9175	90.3478	2.46941	465.817	47.8863
4.5	-74.3168	58.9085	90.3484	2.62672	465.543	47.8884
4.51667	-74.3192	58.8937	90.3292	7.95906	465.763	47.886
4.53333	-74.3186	58.9224	90.3812	4.71886	465.866	47.8861
4.55	-74.3169	58.9085	90.3462	-5.4966	465.729	47.8838
4.56667	-74.3172	58.9242	90.3567	-6.96114	465.72	47.8825
4.58333	-74.3137	58.9065	90.3628	-7.5219	465.846	47.8864
4.6	-74.314	58.9104	90.3446	-8.20198	465.742	47.8872
4.61667	-74.3121	59.2004	90.6213	-11.3206	465.698	47.8881
4.63333	-74.315	58.9191	90.3735	-9.29817	465.848	47.8864
4.65	-74.315	58.9172	90.3539	-9.17183	465.801	47.8872
4.66667	-74.311	58.9314	90.4202	-9.80782	465.746	47.888
4.68333	-74.3124	58.8993	90.3469	-9.37447	465.776	47.8863
4.7	-74.3095	58.9248	90.3747	-9.1819	465.903	47.8846
4.71667	-74.3063	58.8996	90.3433	-9.54613	465.716	47.8869
4.73333	-74.3076	58.917	90.3838	-9.61235	465.939	47.8881
4.75	-74.3099	58.9323	90.3947	-8.9251	465.872	47.8913
4.76667	-74.3096	58.9106	90.3544	-9.68315	465.902	47.8927
4.78333	-74.309	58.8975	90.3271	-8.3802	465.865	47.888
4.8	-74.3076	58.9027	90.3306	-15.2079	465.808	47.8864
4.81667	-74.3044	58.9475	90.4176	-8.1913	465.903	47.8869
4.83333	-74.3092	58.9057	90.344	-9.47105	465.852	47.8867
4.85	-74.3098	58.9295	90.3307	-6.95564	466.054	47.8928
4.86667	-74.3107	58.8894	90.3135	-9.71901	466.057	47.8899
4.88333	-74.311	58.9117	90.3489	-7.45644	465.724	47.8898
4.9	-74.3043	58.8876	90.3167	-19.0769	466.028	47.8899
4.91667	-74.2983	58.8908	90.3317	-56.6654	466.075	47.8912
4.93333	-74.2974	58.9054	90.3426	2.60109	465.942	47.8869
4.95	-74.2942	58.9085	90.3573	2.62505	465.783	47.8843
4.96667	-74.2936	58.8908	90.3327	3.50655	465.894	47.8846
4.98333	-74.2928	58.9011	90.3242	3.26103	466.031	47.8881
5	-74.2983	58.899	90.3272	3.43147	465.805	47.8896
5.01667	-74.2957	58.9187	90.4015	3.21922	465.916	47.8928
5.03333	-74.2976	58.9069	90.3509	3.68126	465.995	47.8947
5.05	-74.2957	58.9207	90.3487	3.50472	465.763	47.8939
5.06667	-74.2967	58.8941	90.3248	3.59779	465.806	47.8913
5.08333	-74.2933	58.91	90.3559	5.06279	465.773	47.8936
5.1	-74.2913	58.9008	90.3504	3.7133	465.883	47.8886
5.11667	-74.2876	58.9121	90.3347	4.15688	465.898	47.8896
5.13333	-74.2876	58.9143	90.3921	-1.75041	465.769	47.8872
5.15	-74.2907	58.9143	90.3294	8.26531	465.816	47.8898
5.16667	-74.2951	58.8903	90.3135	-19.4041	465.864	47.888
5.18333	-74.2919	58.9004	90.3294	-7.33711	465.864	47.8907
5.2	-74.291	58.9141	90.3684	-6.74416	465.742	47.8873
5.21667	-74.2896	58.8973	90.3259	2.98439	465.613	47.8922
5.23333	-74.2934	58.9019	90.3396	-4.70024	465.878	47.896
5.25	-74.2899	58.9008	90.3573	-2.57301	465.798	47.897
5.26667	-74.2898	58.9132	90.353	3.32298	465.625	47.8965
5.28333	-74.2893	58.8996	90.3376	2.47658	465.816	47.8948
5.3	-74.2854	58.9182	90.3486	3.24959	465.774	47.8918
5.31667	-74.2857	58.8921	90.3291	3.43498	465.889	47.8892
5.33333	-74.2818	58.892	90.3185	3.36113	465.67	47.8909
5.35	-74.2847	58.9159	90.3564	3.70079	465.851	47.8942
5.36667	-74.2861	58.913	90.3559	3.64601	465.726	47.893
5.38333	-74.2826	58.9007	90.3442	3.1292	465.776	47.8931
5.4	-74.2826	58.9008	90.3439	4.45122	465.657	47.8935
5.41667	-74.282	58.9088	90.341	3.11317	465.772	47.8896
5.43333	-74.2861	58.9217	90.3655	4.1288	465.782	47.8935
5.45	-74.2854	58.9191	90.3353	3.5804	465.765	47.8939
5.46667	-74.2829	58.9095	90.3648	3.37608	465.825	47.8956
5.48333	-74.2866	58.9022	90.3448	3.5894	465.872	47.8924
5.5	-74.2844	58.9089	90.3646	4.16756	465.864	47.8925
5.51667	-74.2829	58.895	90.3472	3.97499	465.829	47.8928
5.53333	-74.2823	58.8987	90.3431	3.90709	465.82	47.8907
5.55	-74.2826	58.9294	90.4003	4.17885	465.835	47.8962
5.56667	-74.2782	58.8876	90.321	4.13063	465.843	47.8967
5.58333	-74.2788	58.9266	90.3614	3.94585	465.95	47.9015
5.6	-74.2782	58.9021	90.3443	15.1902	465.685	47.896
5.61667	-74.2817	58.8938	90.3196	3.88985	465.834	47.8933
5.63333	-74.2764	58.8895	90.3292	0.076828	465.916	47.8935
5.65	-74.2754	58.9303	90.3671	-8.71941	465.736	47.8939
5.66667	-74.2739	58.9283	90.4116	-7.29668	465.964	47.8901
5.68333	-74.2736	58.9629	90.3776	-7.62566	465.97	47.8901
5.7	-74.2741	58.8946	90.3347	-7.50114	465.834	47.8942
5.71667	-74.2719	58.9022	90.335	-7.51778	465.785	47.8924
5.73333	-74.2725	58.9014	90.3486	-7.631	465.886	47.8928
5.75	-74.2733	58.9068	90.3466	-7.86522	466.028	47.8935
5.76667	-74.2683	58.8883	90.33	-7.57027	465.932	47.8956
5.78333	-74.2712	58.8978	90.3518	-7.53395	465.826	47.8959
5.8	-74.2664	58.9076	90.3564	-7.97081	465.816	47.8956
5.81667	-74.268	58.9515	90.4057	-7.22221	465.847	47.8956
5.83333	-74.267	58.8984	90.3207	-7.46895	465.949	47.8944
5.85	-74.2649	58.9062	90.3634	-7.20787	465.77	47.8944
5.86667	-74.2641	58.9884	90.4961	-4.80934	465.916	47.8918
5.88333	-74.2635	58.9213	90.357	-5.4734	465.872	47.8947
5.9	-74.2622	58.9124	90.3568	-3.42705	465.882	47.8948
5.91667	-74.2634	58.9388	90.4354	-4.5739	465.911	47.8968
5.93333	-74.2645	58.9413	90.3735	-8.03993	465.901	47.897
5.95	-74.2643	58.9097	90.3487	-3.31444	465.82	47.8983
5.96667	-74.2608	58.9071	90.3367	-6.05156	465.897	47.8927
5.98333	-74.2596	58.8999	90.3298	0.0936127	465.775	47.8919
6	-74.2567	58.9109	90.3652	3.50304	465.917	47.8913
6.01667	-74.2565	58.9205	90.3608	-19.8183	465.871	47.8935
6.03333	-74.2547	58.9062	90.3507	3.87428	465.751	47.8919
6.05	-74.257	58.8996	90.353	3.25447	465.735	47.8881
6.06667	-74.2571	58.8903	90.3236	3.36586	465.994	47.8896
6.08333	-74.2584	58.895	90.3256	3.25203	465.85	47.8953
6.1	-74.2574	58.9092	90.4009	4.3058	466.011	47.8942
6.11667	-74.2584	58.9091	90.3509	4.26704	466.186	47.8935
6.13333	-74.2544	58.8927	90.3211	26.4191	466.508	47.8938
6.15	-74.2535	58.9813	90.4163	4.02748	466.712	47.8941
6.16667	-74.2506	58.8958	90.3379	4.38332	466.78	47.8941
6.18333	-74.2461	58.9065	90.3869	4.90608	466.727	47.8916
6.2	-74.2487	58.9169	90.3663	4.85725	466.64	47.8907
6.21667	-74.2501	58.8949	90.3222	5.08369	466.645	47.8916
6.23333	-74.2497	58.9175	90.344	4.60091	466.448	47.8922
6.25	-74.2454	58.9011	90.3498	31.5649	466.429	47.8919
6.26667	-74.2439	59.2381	90.4037	4.6682	466.398	47.8919
6.28333	-74.2471	58.9118	90.3613	4.56276	466.342	47.8936
6.3	-74.2477	58.8953	90.3321	4.50081	466.275	47.8927
6.31667	-74.2492	58.9004	90.3524	4.29863	466.235	47.893
6.33333	-74.2486	58.8921	90.3259	0.230637	466.167	47.8956
6.35	-74.2439	58.8914	90.3285	4.37859	466.074	47.8951
6.36667	-74.2474	58.8985	90.3347	5.37636	466.12	47.896
6.38333	-74.2533	58.8998	90.3489	4.95857	466.148	47.8982
6.4	-74.2539	58.9225	90.3767	4.36363	466.025	47.8977
6.41667	-74.2516	58.8958	90.3306	4.61098	465.916	47.8959
6.43333	-74.2457	58.9188	90.3529	-6.35841	466.022	47.8962
6.45	-74.2419	58.9909	90.3519	-8.59718	466.114	47.8983
6.46667	-74.2432	58.93	90.3458	-8.28255	466.099	47.9006
6.48333	-74.241	58.895	90.3254	-7.00218	466.104	47.8985
6.5	-74.2478	58.9062	90.3553	-7.55058	466.249	47.896
6.51667	-74.2455	58.8996	90.341	-6.81145	466.211	47.9005
6.53333	-74.2445	58.908	90.3245	-6.96053	466.161	47.902
6.55	-74.2419	58.8859	90.3204	-0.388412	466.104	47.9032
6.56667	-74.242	58.901	90.3584	-4.25972	466.073	47.9015
6.58333	-74.239	58.9104	90.3497	-8.2682	465.96	47.8991
6.6	-74.2405	58.904	90.3727	-8.69682	466.07	47.8962
6.61667	-74.2432	58.9256	90.3591	-6.72264	465.98	47.8992
6.63333	-74.2434	58.9062	90.3597	3.79082	465.952	47.9011
6.65	-74.2393	58.924	90.3729	3.37242	466.005	47.8991
6.66667	-74.2381	58.8943	90.3504	4.06746	465.962	47.8971
6.68333	-74.2397	58.8911	90.3254	4.35768	466.029	47.897
6.7	-74.2414	58.91	90.3526	4.76234	466.063	47.8953
6.71667	-74.2407	58.91	90.3846	3.84209	465.94	47.8959
6.73333	-74.2446	58.9347	90.4009	4.26888	466.161	47.8962
6.75	-74.2442	58.9022	90.3359	4.26537	465.902	47.8945
6.76667	-74.242	58.901	90.3451	4.78508	465.982	47.895
6.78333	-74.2364	58.9037	90.3515	4.73671	465.975	47.8999
6.8	-74.2312	58.9239	90.3594	4.67903	465.864	47.9014
6.81667	-74.23	58.8946	90.3391	5.00557	466.021	47.8996
6.83333	-74.2268	58.9112	90.377	4.83513	466.035	47.8999
6.85	-74.2341	58.917	90.4186	4.81957	465.932	47.8962
6.86667	-74.2358	58.9069	90.3538	5.1928	465.911	47.8954
6.88333	-74.2376	58.9149	90.3814	4.8214	465.884	47.8963
6.9	-74.24	58.9191	90.3678	5.1075	465.773	47.8954
6.91667	-74.2416	58.9057	90.3608	4.86977	465.913	47.8945
6.93333	-74.2417	58.9181	90.3686	11.9173	465.82	47.8915
6.95	-74.2378	58.919	90.3977	5.65346	465.896	47.8925
6.96667	-74.2374	58.9043	90.3402	6.77528	465.818	47.8954
6.98333	-74.2396	58.9213	90.3637	-6.54381	465.934	47.8971
7	-74.2434	58.9217	90.364	-4.23058	465.884	47.9003
7.01667	-74.2416	58.9112	90.3526	-1.96495	465.907	47.8991
7.03333	-74.239	58.8917	90.3281	-5.95314	465.938	47.9017
7.05	-74.2361	58.953	90.3861	-5.69023	466.072	47.9023
7.06667	-74.2362	58.9593	90.5177	-6.08254	466.087	47.8985
7.08333	-74.2387	58.8999	90.332	4.91615	466.05	47.8988
7.1	-74.2402	58.9442	90.4151	-8.46138	466.057	47.8956
7.11667	-74.2365	58.9529	90.4116	4.42741	466.005	47.8967
7.13333	-74.2329	58.9104	90.3516	-1.29692	465.894	47.8992
7.15	-74.2312	58.9013	90.3338	-4.24843	465.969	47.9023
7.16667	-74.2307	58.9112	90.3481	-2.98897	466.032	47.9021
7.18333	-74.226	59.1831	90.4159	-4.82842	465.946	47.8996
7.2	-74.2275	59.0261	90.4553	-4.65492	465.91	47.8988
7.21667	-74.2304	58.8859	90.3178	-4.42604	465.918	47.9005
7.23333	-74.2327	58.899	90.3181	-3.29842	466.017	47.9043
7.25	-74.2284	58.9042	90.3681	-3.47069	465.865	47.8986
7.26667	-74.2274	58.9214	90.3782	4.43047	465.858	47.8973
7.28333	-74.2278	58.9129	90.3788	4.07036	465.822	47.9032
7.3	-74.2255	58.9027	90.3399	4.22005	465.985	47.9011
7.31667	-74.2201	58.9208	90.3979	4.36424	465.899	47.9
7.33333	-74.2168	58.9187	90.3614	4.45244	465.816	47.8996
7.35	-74.2164	58.9007	90.34	4.72008	465.654	47.8985
7.36667	-74.2158	58.9201	90.3405	5.03426	466.014	47.9003
7.38333	-74.2139	58.9141	90.3649	4.56505	465.842	47.8933
7.4	-74.2167	58.9268	90.3631	1.64925	465.935	47.896
7.41667	-74.2167	58.9025	90.3312	-1.40419	465.828	47.898
7.43333	-74.2188	58.9166	90.3541	-7.79076	466.035	47.9005
7.45	-74.2184	58.9169	90.4005	-8.86192	466.017	47.9006
7.46667	-74.217	58.9092	90.3544	5.58678	465.913	47.8986
7.48333	-74.2144	58.9045	90.3474	5.27565	466.034	47.8959
7.5	-74.2146	58.8987	90.3352	5.13023	465.986	47.895
7.51667	-74.2109	58.9312	90.3732	5.20821	465.96	47.8977
7.53333	-74.2118	58.8964	90.33	5.10689	466.068	47.898
7.55	-74.2124	58.8964	90.3362	5.18623	465.916	47.8963
7.56667	-74.2088	58.8899	90.3216	4.53239	465.853	47.896
7.58333	-74.2101	59.2812	91.1639	4.77135	465.934	47.8985
7.6	-74.2039	58.9167	90.3736	5.00984	465.984	47.8974
7.61667	-74.2049	58.8989	90.3277	4.39995	466.08	47.9
7.63333	-74.2056	58.9355	90.3793	10.7128	466.116	47.8988
7.65	-74.2085	58.9169	90.3904	27.7383	466.168	47.8968
7.66667	-74.2083	58.9156	90.3559	5.77156	466.133	47.8965
7.68333	-74.2071	58.9074	90.3475	5.42702	465.929	47.8954
7.7	-74.2094	58.9135	90.3495	5.9951	466.104	47.8922
7.71667	-74.2101	58.971	90.4537	5.83946	466.11	47.8954
7.73333	-74.204	58.896	90.344	-4.76936	465.772	47.8974
7.75	-74.2033	58.9059	90.3385	-4.60075	465.958	47.8959
7.76667	-74.2057	58.9228	90.3597	-3.88542	466.013	47.8959
7.78333	-74.2046	58.9103	90.3741	-0.400467	466.012	47.9002
7.8	-74.2074	58.8975	90.3683	2.95158	465.935	47.8956
7.81667	-74.2089	58.9089	90.3312	-7.62566	466.002	47.8976
7.83333	-74.2089	58.9236	90.3671	-13.5015	466.131	47.8991
7.85	-74.2039	58.9124	90.332	-0.883255	466.113	47.8994
7.86667	-74.1998	58.9156	90.3854	-8.19664	466.091	47.8967
7.88333	-74.2019	58.9568	90.4295	-7.2979	465.973	47.9003
7.9	-74.2022	58.9106	90.3518	-7.69188	465.983	47.8992
7.91667	-74.2043	58.9109	90.3608	-7.62566	466.011	47.9025
7.93333	-74.2042	58.9007	90.3637	5.54802	466.135	47.9032
7.95	-74.2062	58.9085	90.3344	5.45143	465.927	47.9041
7.96667	-74.2104	58.9086	90.3565	5.38704	466.232	47.9041
7.98333	-74.2094	58.9593	90.3806	4.98238	466.056	47.9014
8	-74.2085	58.9053	90.366	5.98732	466.206	47.8996
8.01667	-74.2074	58.8998	90.3466	5.67085	466.287	47.9037
8.03333	-74.2043	58.9173	90.3869	5.67909	466.058	47.9018
8.05	-74.2057	58.9077	90.3542	12.7941	466.18	47.9021
8.06667	-74.2037	58.8938	90.3245	-4.82491	465.932	47.9021
8.08333	-74.2011	58.9111	90.3603	-4.54231	466.152	47.8974
8.1	-74.2043	58.9254	90.355	-3.94981	466.142	47.896
8.11667	-74.2056	58.8975	90.3303	-5.30052	465.849	47.8974
8.13333	-74.2046	58.9437	90.4446	4.91798	466.062	47.8973
8.15	-74.2011	58.9869	90.4304	-2.14439	466.087	47.8957
8.16667	-74.2062	58.8973	90.3239	-7.18941	466.07	47.8977
8.18333	-74.204	58.9426	90.3759	31.777	466.047	47.8985
8.2	-74.202	58.9133	90.3581	-0.0635529	466.142	47.9003
8.21667	-74.2034	58.9146	90.3787	0.647354	466.122	47.8974
8.23333	-74.2037	58.9362	90.4025	-3.13561	466.025	47.898
8.25	-74.2069	58.9364	90.3866	4.01024	465.93	47.8992
8.26667	-74.2074	58.9259	90.3449	3.78136	466.113	47.8973
8.28333	-74.2089	58.9063	90.3495	1.36971	465.95	47.9012
8.3	-74.2057	58.9076	90.3399	2.95342	465.921	47.9003
8.31667	-74.2033	58.9518	90.3666	4.08058	465.854	47.9057
8.33333	-74.2046	58.937	90.3873	4.0287	465.926	47.9
8.35	-74.2083	58.9526	90.4002	4.15566	465.898	47.9021
8.36667	-74.2121	58.9419	90.3545	3.96843	465.935	47.9006
8.38333	-74.2127	58.9312	90.4142	4.06975	465.86	47.9035
8.4	-74.2112	58.9047	90.3382	5.27031	465.861	47.9046
8.41667	-74.2106	58.9285	90.4104	4.79576	465.926	47.9023
8.43333	-74.2098	59.0067	90.5627	4.1848	466.034	47.9028
8.45	-74.2078	58.914	90.3756	4.44588	465.964	47.9041
8.46667	-74.2074	58.9388	90.4125	3.97865	465.987	47.9034
8.48333	-74.2085	58.9243	90.3562	4.86382	465.896	47.9026
8.5	-74.2074	58.8926	90.3149	0.587692	465.687	47.9023
8.51667	-74.2069	58.9204	90.359	5.50087	465.917	47.9029
8.53333	-74.2016	58.9021	90.3303	5.33943	466.066	47.8973
8.55	-74.1966	58.9166	90.3608	5.52834	465.883	47.8994
8.56667	-74.1964	58.919	90.3928	5.5439	465.864	47.9037
8.58333	-74.1961	58.9338	90.3864	5.39421	466.031	47.8982
8.6	-74.1949	58.9111	90.3571	5.47524	465.954	47.9
8.61667	-74.197	58.9356	90.3913	5.37041	465.997	47.9
8.63333	-74.1988	58.9056	90.3443	5.47768	466.038	47.9029
8.65	-74.199	58.9074	90.3387	5.06218	465.946	47.9034
8.66667	-74.1976	58.9117	90.3417	4.85359	465.878	47.9028
8.68333	-74.1988	58.9013	90.335	5.06584	465.978	47.9026
8.7	-74.1999	58.9166	90.3901	5.3614	465.829	47.8999
8.71667	-74.1976	58.9214	90.3863	5.32799	465.878	47.9035
8.73333	-74.197	58.9259	90.3788	5.4818	466.046	47.9035
8.75	-74.197	58.9025	90.3481	5.65834	465.877	47.9032
8.76667	-74.1979	58.8982	90.3236	5.36263	465.943	47.902
8.78333	-74.1972	58.9028	90.3452	5.56953	466.072	47.8974
8.8	-74.1952	58.9175	90.369	5.27199	466.063	47.8963
8.81667	-74.1969	58.9092	90.3555	5.20348	466.053	47.898
8.83333	-74.1909	58.9245	90.3783	4.68605	465.894	47.902
8.85	-74.1946	58.9208	90.3457	4.01848	465.816	47.9012
8.86667	-74.1909	58.9118	90.3384	-13.3775	465.875	47.8986
8.88333	-74.1904	58.8996	90.3277	5.78941	465.625	47.8957
8.9	-74.1853	58.9205	90.3629	4.97459	465.805	47.8959
8.91667	-74.185	58.9585	90.4438	5.68153	465.894	47.9017
8.93333	-74.183	58.9086	90.3518	5.48958	465.791	47.9035
8.95	-74.1837	58.8953	90.3317	5.19341	465.925	47.8985
8.96667	-74.1784	58.9309	90.3616	6.00822	465.872	47.8959
8.98333	-74.1827	58.9047	90.3692	5.99739	465.854	47.8938
9	-74.1859	58.926	90.3872	5.42992	465.724	47.9008
9.01667	-74.1871	58.9384	90.4148	-10.7513	465.873	47.8956
9.03333	-74.1895	58.9159	90.355	-9.13246	465.873	47.8956
9.05	-74.1903	58.9048	90.3155	-8.44109	465.736	47.895
9.06667	-74.186	58.9004	90.3378	-8.89519	465.854	47.8959
9.08333	-74.1854	58.9126	90.3394	-9.26003	465.826	47.895
9.1	-74.1863	58.9063	90.3411	-7.37892	465.825	47.898
9.11667	-74.1825	58.9671	90.4728	-7.62505	465.897	47.8989
9.13333	-74.1796	59.0037	90.4063	-8.52989	466.061	47.8977
9.15	-74.1789	58.8984	90.3285	-10.3973	465.899	47.9012
9.16667	-74.1795	58.9022	90.3588	-8.6544	465.838	47.8979
9.18333	-74.1822	58.9294	90.3983	-12.0257	466.071	47.8985
9.2	-74.1814	58.9498	90.3822	4.08653	465.879	47.8997
9.21667	-74.1827	58.9098	90.3533	4.1497	465.854	47.8986
9.23333	-74.1789	58.8956	90.3208	4.0609	465.92	47.8959
9.25	-74.1766	58.9155	90.3585	3.54652	465.962	47.8967
9.26667	-74.1782	58.9185	90.3816	4.81194	465.832	47.8959
9.28333	-74.1808	58.9155	90.3594	3.87367	465.997	47.8936
9.3	-74.1837	58.951	90.4122	5.72212	466.052	47.8931
9.31667	-74.1816	58.9056	90.3381	4.01146	466.094	47.8959
9.33333	-74.1801	58.9001	90.3462	4.79103	466.053	47.8948
9.35	-74.1802	58.9184	90.3385	6.83785	465.929	47.9008
9.36667	-74.1813	58.9204	90.3883	4.94896	465.935	47.9002
9.38333	-74.179	58.9083	90.3587	4.68971	465.999	47.8971
9.4	-74.1724	58.9129	90.3841	7.37495	465.971	47.8977
9.41667	-74.1779	58.9011	90.3225	4.75884	465.811	47.8967
9.43333	-74.1782	58.9222	90.393	4.95735	465.782	47.8977
9.45	-74.1766	58.9867	90.4047	4.40422	466.047	47.8977
9.46667	-74.1781	58.905	90.3533	4.26415	465.938	47.895
9.48333	-74.1784	58.91	90.3503	5.13374	465.918	47.8948
9.5	-74.1752	58.9275	90.391	5.56114	466.01	47.8936
9.51667	-74.17	58.9169	90.3632	5.91637	465.958	47.8986
9.53333	-74.1738	58.9089	90.36	5.82161	466.085	47.8971
9.55	-74.1724	58.8953	90.3294	5.45143	465.999	47.8959
9.56667	-74.1727	58.9088	90.3381	5.36263	465.953	47.896
9.58333	-74.1682	58.9079	90.3469	5.41985	465.945	47.8971
9.6	-74.168	58.8992	90.3237	4.83391	465.974	47.8982
9.61667	-74.1705	58.8873	90.3269	4.59785	465.919	47.9017
9.63333	-74.1712	58.887	90.3146	4.61098	466.132	47.9014
9.65	-74.1695	58.9309	90.4063	5.13496	466.074	47.9032
9.66667	-74.1712	58.8949	90.3304	5.77095	466.099	47.9026
9.68333	-74.1673	58.8955	90.3178	5.33409	466.119	47.9061
9.7	-74.1729	58.9193	90.3591	5.03059	466.239	47.9083
9.71667	-74.1749	58.8979	90.3259	5.41801	466.152	47.9076
9.73333	-74.1743	58.8923	90.3239	4.88457	466.214	47.9064
9.75	-74.1746	58.9066	90.3484	5.71968	466.174	47.906
9.76667	-74.1758	58.9166	90.3645	4.71291	466.171	47.9046
9.78333	-74.1746	58.9004	90.3405	5.87166	466.394	47.9032
9.8	-74.1727	58.888	90.3109	-6.74171	466.418	47.9015
9.81667	-74.1758	58.9076	90.3422	-13.8973	466.183	47.9025
9.83333	-74.1747	58.9085	90.3635	-11.5394	466.454	47.9025
9.85	-74.1763	58.9062	90.3332	-6.47713	466.241	47.905
9.86667	-74.1798	58.9292	90.3913	-11.8952	466.36	47.9086
9.88333	-74.1764	58.9149	90.3585	-2.88597	466.351	47.9044
9.9	-74.1689	58.8985	90.33	-26.0262	466.311	47.9047
9.91667	-74.17	58.8847	90.3082	-6.47347	466.096	47.9081
9.93333	-74.1688	58.8966	90.3541	-6.28929	466.056	47.9101
9.95	-74.1721	58.8964	90.3329	-6.05095	466.008	47.9076
9.96667	-74.1715	58.9147	90.3675	-2.67128	465.947	47.9112
9.98333	-74.1705	58.9071	90.3446	-5.3643	465.844	47.9079
10	-74.1666	58.8927	90.3268	-4.84627	465.877	47.9104
10.0167	-74.1657	58.8923	90.3196	-2.34474	465.831	47.9102
10.0333	-74.1662	58.9028	90.3396	5.52528	465.897	47.9115
10.05	-74.168	58.914	90.3899	1.00136	465.911	47.9136
10.0667	-74.1641	58.9138	90.3942	-7.98988	465.866	47.9131
10.0833	-74.1621	58.9193	90.3715	4.41307	465.823	47.9099
10.1	-74.1663	58.9013	90.341	4.00124	465.767	47.9093
10.1167	-74.167	58.903	90.3652	0.647354	465.938	47.9105
10.1333	-74.1653	58.9317	90.3562	4.69856	465.859	47.9107
10.15	-74.1641	58.8882	90.3199	4.53896	465.739	47.9079
10.1667	-74.1608	58.8996	90.3484	5.01457	465.911	47.9084
10.1833	-74.1618	58.9176	90.3535	4.50844	465.842	47.9057
10.2	-74.1607	58.888	90.3272	5.17311	465.627	47.911
10.2167	-74.1608	58.8935	90.3301	5.38643	466.05	47.9128
10.2333	-74.1598	58.8985	90.3413	9.3943	465.953	47.9124
10.25	-74.1578	58.9036	90.3318	4.58962	465.975	47.9093
10.2667	-74.1547	58.9739	90.4173	5.84297	466.037	47.9121
10.2833	-74.1583	58.897	90.3194	5.5468	465.903	47.9096
10.3	-74.1616	58.894	90.3214	5.48775	466.014	47.9113
10.3167	-74.1583	58.948	90.3458	5.0396	465.824	47.9083
10.3333	-74.1554	58.9007	90.3434	5.84358	466.062	47.9112
10.35	-74.1557	58.9158	90.3536	5.2047	465.989	47.9137
10.3667	-74.1554	58.8917	90.3256	5.38414	465.934	47.9099
10.3833	-74.1543	58.9062	90.371	6.19179	465.925	47.9119
10.4	-74.154	58.8941	90.3227	5.15938	465.874	47.9089
10.4167	-74.1523	58.9216	90.3854	5.23262	465.966	47.9063
10.4333	-74.1535	60.2747	90.3754	4.98055	466.074	47.9035
10.45	-74.1555	58.9027	90.3486	5.49736	466.002	47.9037
10.4667	-74.1493	58.896	90.3228	5.57426	465.876	47.9061
10.4833	-74.1502	58.9097	90.3291	5.36263	465.851	47.9047
10.5	-74.1464	58.9048	90.3304	5.67253	465.903	47.904
10.5167	-74.1465	58.8982	90.3205	5.92827	465.845	47.9073
10.5333	-74.1428	58.8909	90.3095	5.44792	465.827	47.9073
10.55	-74.1439	58.8854	90.3016	5.25353	465.958	47.9078
10.5667	-74.1433	58.9248	90.341	5.25124	466.032	47.9054
10.5833	-74.1421	58.9269	90.3631	4.89113	465.766	47.9035
10.6	-74.1395	58.897	90.3272	4.94484	465.848	47.9015
10.6167	-74.1386	58.8927	90.3155	5.0396	466.009	47.9028
10.6333	-74.1344	58.9085	90.3433	7.26219	465.944	47.9032
10.65	-74.1311	58.9095	90.3582	1.55327	465.793	47.9055
10.6667	-74.134	58.9143	90.3646	2.56844	465.857	47.9041
10.6833	-74.1316	58.9285	90.3663	3.51784	465.939	47.9034
10.7	-74.128	58.923	90.368	4.83864	465.799	47.9003
10.7167	-74.1287	58.9123	90.3907	4.28612	465.942	47.9037
10.7333	-74.1236	58.9024	90.3449	3.22578	465.859	47.9054
10.75	-74.1236	58.9225	90.3344	3.87077	465.823	47.9052
10.7667	-74.118	58.905	90.3225	15.2409	465.984	47.9066
10.7833	-74.1161	58.8937	90.3184	4.34761	465.848	47.902
10.8	-74.1215	58.8906	90.3198	4.76662	465.786	47.9035
10.8167	-74.1247	58.9161	90.3436	4.75288	465.994	47.8982
10.8333	-74.1203	58.9275	90.3719	4.79698	465.957	47.8997
10.85	-74.1169	58.9088	90.3306	4.65996	465.84	47.9023
10.8667	-74.1166	58.9022	90.3303	5.15877	465.916	47.9
10.8833	-74.1175	58.9143	90.3254	5.28343	465.937	47.9006
10.9	-74.1154	58.9269	90.362	5.15587	465.965	47.9009
10.9167	-74.1119	58.9143	90.3442	5.1928	465.83	47.9017
10.9333	-74.11	58.9689	90.4733	5.18379	465.939	47.9025
10.95	-74.1099	58.9062	90.3402	4.81957	465.834	47.904
10.9667	-74.1152	58.908	90.3428	5.0396	465.618	47.8996
10.9833	-74.1198	58.9147	90.3506	5.33104	465.988	47.8999
11	-74.1125	58.8927	90.3361	5.3495	465.837	47.9011
11.0167	-74.1087	58.9047	90.3384	5.54085	465.816	47.8991
11.0333	-74.1045	58.9158	90.3587	5.62019	465.814	47.9018
11.05	-74.1065	58.9045	90.357	4.88518	465.905	47.9038
11.0667	-74.1055	58.9126	90.3574	12.2488	465.915	47.9052
11.0833	-74.1041	58.913	90.3318	5.80849	465.749	47.9047
11.1	-74.1007	58.9127	90.353	6.99577	465.758	47.9015
11.1167	-74.1029	58.9037	90.3729	5.98259	465.944	47.902
11.1333	-74.0997	58.9088	90.3498	5.19875	465.809	47.9021
11.15	-74.101	58.9216	90.369	5.71907	465.843	47.9037
11.1667	-74.1047	58.9112	90.351	5.51277	465.842	47.9035
11.1833	-74.0998	58.9147	90.3617	5.72914	465.979	47.9037
11.2	-74.0978	58.899	90.3414	5.89378	466.007	47.9026
11.2167	-74.1003	58.9086	90.3431	5.97298	466.024	47.9
11.2333	-74.1023	58.9143	90.3446	1.37032	466.023	47.9005
11.25	-74.103	58.9104	90.3361	5.83534	465.943	47.9008
11.2667	-74.1018	58.9257	90.3808	5.66658	465.877	47.9023
11.2833	-74.1007	58.9077	90.3399	0.429153	465.89	47.9087
11.3	-74.0984	58.8926	90.3147	5.4467	465.946	47.9093
11.3167	-74.0984	58.8981	90.3289	5.92583	465.914	47.9095
11.3333	-74.0989	58.9104	90.332	5.63683	466.05	47.9064
11.35	-74.0954	58.9437	90.4209	9.53255	465.773	47.9063
11.3667	-74.0922	58.9054	90.34	8.03947	466.088	47.9043
11.3833	-74.0962	58.9039	90.3622	-6.65657	465.978	47.9041
11.4	-74.0974	58.9062	90.3671	6.35094	466.08	47.904
11.4167	-74.0989	58.9159	90.3541	5.7769	466.099	47.906
11.4333	-74.1019	58.9051	90.3671	5.32387	465.987	47.9049
11.45	-74.1027	58.9068	90.3437	5.28221	466.159	47.9044
11.4667	-74.1044	58.9222	90.3904	5.95146	465.999	47.9066
11.4833	-74.1094	58.8966	90.3213	5.20821	465.913	47.904
11.5	-74.1077	58.9005	90.34	6.07964	466.058	47.9057
11.5167	-74.1068	58.9043	90.3538	5.86266	465.881	47.9055
11.5333	-74.1056	58.8923	90.3155	5.90508	465.932	47.9061
11.55	-74.1013	58.9137	90.3756	5.59273	465.976	47.9064
11.5667	-74.0986	58.9045	90.3339	5.99678	465.939	47.9072
11.5833	-74.0963	58.9033	90.3458	5.62492	466.089	47.9072
11.6	-74.1003	58.948	90.3867	5.91881	465.908	47.9067
11.6167	-74.1036	58.906	90.3317	5.04021	465.909	47.9076
11.6333	-74.1029	58.9176	90.3658	5.79598	465.742	47.9067
11.65	-74.1036	58.9033	90.3324	5.87761	465.83	47.9079
11.6667	-74.1035	58.9144	90.3608	-7.71156	465.812	47.9037
11.6833	-74.103	59.0224	90.435	5.38475	465.752	47.9072
11.7	-74.1064	58.9126	90.3536	5.0724	465.987	47.9046
11.7167	-74.1087	58.9181	90.3397	5.7441	465.964	47.9035
11.7333	-74.1068	58.9147	90.3478	6.2365	465.691	47.906
11.75	-74.1079	58.9951	90.4199	8.4829	465.805	47.9026
11.7667	-74.1035	58.9071	90.341	5.65346	466.039	47.9012
11.7833	-74.0974	58.9188	90.3527	5.29762	465.978	47.9055
11.8	-74.0952	58.9022	90.3313	7.14958	466.009	47.9093
11.8167	-74.0995	58.9115	90.3561	3.56316	466.029	47.9093
11.8333	-74.0936	58.899	90.3246	5.91988	466.033	47.9119
11.85	-74.0975	58.9062	90.3368	5.44609	465.937	47.9127
11.8667	-74.0965	58.9033	90.3527	10.9499	466.172	47.9078
11.8833	-74.0913	58.9089	90.3384	5.44731	466.008	47.9125
11.9	-74.0894	58.9043	90.3446	5.58434	466.086	47.9116
11.9167	-74.0871	58.8992	90.3378	5.47173	466.034	47.906
11.9333	-74.0916	58.901	90.3553	9.16008	466.123	47.9098
11.95	-74.0881	58.9228	90.3825	-8.47145	466.187	47.9113
11.9667	-74.0881	58.915	90.3353	-7.21321	466.202	47.9125
11.9833	-74.0896	58.9007	90.3243	-7.64183	466.104	47.9141
12	-74.0916	58.9123	90.353	-7.82539	466.167	47.9127
12.0167	-74.0913	58.9181	90.36	-7.89803	466.079	47.9139
12.0333	-74.0937	58.9097	90.3352	-7.85866	466.003	47.9105
12.05	-74.09	58.9208	90.4018	-6.61598	466.023	47.9121
12.0667	-74.0928	58.8941	90.3252	-0.121994	466.047	47.9145
12.0833	-74.0916	58.93	90.4038	-3.31154	466.187	47.9153
12.1	-74.0907	58.9072	90.3433	12.7238	466.142	47.9145
12.1167	-74.0862	58.9005	90.3309	5.91698	465.88	47.9147
12.1333	-74.0864	58.9277	90.3492	5.06706	465.992	47.9124
12.15	-74.0853	58.9086	90.3509	4.50081	466.158	47.9156
12.1667	-74.0809	58.9948	90.3675	5.13084	466.313	47.9148
12.1833	-74.0827	58.9048	90.3156	4.85832	466.161	47.9188
12.2	-74.0797	58.9227	90.337	5.39177	466.103	47.9183
12.2167	-74.0846	58.9487	90.3951	5.1516	466.187	47.9182
12.2333	-74.0835	58.8903	90.3182	4.89647	466.003	47.922
12.25	-74.0813	58.9149	90.3405	5.3466	466.041	47.9157
12.2667	-74.0817	58.9047	90.3581	4.81789	466.094	47.9163
12.2833	-74.0846	58.9072	90.3306	4.77913	466.083	47.9186
12.3	-74.089	58.9281	90.3576	5.71068	466.216	47.9185
12.3167	-74.0852	58.9135	90.3541	5.15099	466.149	47.9169
12.3333	-74.0871	58.9069	90.328	5.18806	466.13	47.9195
12.35	-74.0844	58.904	90.3249	5.6237	466.018	47.9163
12.3667	-74.0859	58.9007	90.337	5.60936	466.149	47.9168
12.3833	-74.091	58.9166	90.3385	5.17906	466.144	47.9185
12.4	-74.091	58.9045	90.331	5.4055	465.968	47.9208
12.4167	-74.0907	58.9182	90.3509	5.62065	466.076	47.9176
12.4333	-74.0859	58.8987	90.3304	5.72319	466.129	47.9188
12.45	-74.081	58.9224	90.3651	5.45555	466.064	47.918
12.4667	-74.0777	58.8995	90.3263	5.4258	465.973	47.9189
12.4833	-74.0781	58.8987	90.3324	5.6797	466.196	47.9166
12.5	-74.0792	58.9266	90.3696	5.44853	465.853	47.9163
12.5167	-74.0795	58.9169	90.3671	5.74944	466.169	47.9153
12.5333	-74.078	58.915	90.3379	5.14504	466.13	47.9177
12.55	-74.0769	58.9008	90.3304	5.69222	466.106	47.9169
12.5667	-74.0762	58.8943	90.3074	5.77629	465.943	47.9169
12.5833	-74.0794	58.8831	90.3059	5.85564	466.029	47.9156
12.6	-74.0784	58.8993	90.3487	5.42702	466.105	47.915
12.6167	-74.0771	58.894	90.313	5.53612	465.943	47.9142
12.6333	-74.0768	58.9018	90.3358	5.51048	466.072	47.9182
12.65	-74.0768	58.9199	90.3547	5.58495	466.094	47.9195
12.6667	-74.0748	58.9103	90.3373	5.53429	465.977	47.9214
12.6833	-74.0759	58.9063	90.333	5.32982	466.104	47.9186
12.7	-74.0752	58.906	90.3342	5.27199	465.987	47.9165
12.7167	-74.0792	58.9103	90.3475	5.54985	465.904	47.9194
12.7333	-74.0765	58.8891	90.3104	5.07301	465.946	47.9198
12.75	-74.073	58.9249	90.3935	5.63622	466.066	47.9166
12.7667	-74.0766	58.9059	90.3167	5.84541	466.012	47.9183
12.7833	-74.0722	58.9489	90.4237	5.68443	466.006	47.9188
12.8	-74.0675	58.9495	90.3599	5.53734	466.198	47.9147
12.8167	-74.0725	58.921	90.3602	5.4348	466.129	47.9163
12.8333	-74.0713	58.9054	90.3323	5.5677	465.998	47.9185
12.85	-74.0714	58.9162	90.3446	6.35506	465.995	47.9147
12.8667	-74.072	58.924	90.3693	5.70351	465.977	47.916
12.8833	-74.0713	58.8984	90.3172	7.22649	465.852	47.922
12.9	-74.072	58.9315	90.3462	11.3755	465.99	47.9234
12.9167	-74.0731	58.9033	90.3371	37.0997	466.056	47.9249
12.9333	-74.0711	58.9159	90.3695	-0.516586	466.184	47.9231
12.95	-74.0696	58.9152	90.3634	-7.48375	466.033	47.925
12.9667	-74.0725	58.903	90.3146	-5.71175	466.148	47.9237
12.9833	-74.0749	58.9138	90.3381	-4.72893	465.963	47.9215
13	-74.0745	58.9031	90.3349	-6.74233	466.076	47.9198
13.0167	-74.0781	58.913	90.3323	-7.06902	466.127	47.9208
13.0333	-74.0775	58.9323	90.3651	-4.74373	466.034	47.9186
13.05	-74.0768	58.9068	90.3266	27.1285	465.905	47.9217
13.0667	-74.0713	58.9834	90.5619	-1.24199	466.024	47.9235
13.0833	-74.0667	58.9347	90.3783	-4.43138	466.174	47.9255
13.1	-74.0658	58.8985	90.3291	-6.70662	466.049	47.9227
13.1167	-74.0693	58.9083	90.3637	1.25404	466.192	47.9217
13.1333	-74.0699	58.905	90.3291	-19.4096	466.224	47.9264
13.15	-74.0727	58.9008	90.3254	-12.7731	466.164	47.9311
13.1667	-74.0717	58.8883	90.3042	-7.24419	466.005	47.9284
13.1833	-74.0707	58.9112	90.3515	-5.58479	466.188	47.9308
13.2	-74.0733	58.924	90.3619	-6.00197	466.119	47.9316
13.2167	-74.0649	58.9216	90.348	-7.82951	465.874	47.9284
13.2333	-74.0676	58.912	90.3349	-1.75819	466.118	47.9287
13.25	-74.0665	58.9161	90.3727	-6.54259	466.086	47.9289
13.2667	-74.0658	58.9207	90.3533	-0.284195	466.111	47.9299
13.2833	-74.0647	58.9434	90.4426	-2.74406	466.202	47.9322
13.3	-74.0614	58.905	90.3442	-6.64635	466.064	47.9339
13.3167	-74.0594	58.9106	90.3494	-5.52818	466.093	47.9331
13.3333	-74.0582	58.943	90.4057	-5.77263	466.16	47.9328
13.35	-74.0597	58.9161	90.3497	-3.76625	466.079	47.9282
13.3667	-74.0597	58.9022	90.3413	-6.39	466.155	47.927
13.3833	-74.0604	58.9091	90.3469	-5.51033	466.112	47.9285
13.4	-74.062	58.9051	90.3376	-6.59935	466.043	47.929
13.4167	-74.0632	58.9962	90.4041	-6.55632	466.12	47.9282
13.4333	-74.0603	58.9327	90.3504	4.16817	465.918	47.9298
13.45	-74.0633	58.9198	90.3535	-3.48015	466.257	47.9273
13.4667	-74.0611	58.9324	90.3703	4.56337	466.096	47.9275
13.4833	-74.0655	58.8961	90.3359	5.15099	466.094	47.9285
13.5	-74.0691	58.9152	90.3712	6.45943	466.061	47.9327
13.5167	-74.0705	58.8963	90.3141	4.93706	466.205	47.9362
13.5333	-74.0694	58.9057	90.3239	5.64583	466.225	47.9342
13.55	-74.0745	58.9085	90.337	4.52339	466.075	47.9325
13.5667	-74.078	58.9161	90.3516	5.2523	466.167	47.9321
13.5833	-74.0775	58.9211	90.3706	5.37575	466.152	47.9314
13.6	-74.0815	58.9172	90.3263	5.00862	466.102	47.9353
13.6167	-74.0823	58.917	90.3547	4.757	466.171	47.934
13.6333	-74.0806	58.9085	90.3309	2.4456	466.046	47.9397
13.65	-74.0836	58.9065	90.3335	4.93584	466.172	47.9429
13.6667	-74.0879	58.9016	90.333	5.61897	466.05	47.943
13.6833	-74.0954	59.0414	90.3787	4.88579	466.242	47.9404
13.7	-74.1009	58.8992	90.3242	5.40199	466.178	47.9417
13.7167	-74.1032	58.9033	90.3371	5.05211	466.037	47.9404
13.7333	-74.1084	58.9214	90.3368	5.80666	466.227	47.942
13.75	-74.1067	58.9114	90.3507	6.03203	466.167	47.944
13.7667	-74.1152	58.9291	90.3519	-6.02348	466.079	47.9437
13.7833	-74.1212	58.8996	90.322	-6.35429	466.105	47.9404
13.8	-74.1267	58.9016	90.3196	-6.4312	466.069	47.9389
13.8167	-74.1346	58.8966	90.313	-6.66542	465.984	47.9435
13.8333	-74.1407	58.9004	90.3342	-5.18135	466.067	47.9444
13.85	-74.1438	59.0868	90.5033	-10.9772	466.11	47.9403
13.8667	-74.1454	58.9042	90.3086	-8.7159	466.112	47.943
13.8833	-74.1546	58.905	90.3219	-10.9998	465.985	47.942
13.9	-74.1642	58.9141	90.3301	-7.93449	466.093	47.9433
13.9167	-74.1689	58.8956	90.3082	-6.62605	465.927	47.9398
13.9333	-74.1723	58.9341	90.3991	-2.17964	465.903	47.9391
13.95	-74.1741	58.9367	90.3787	-5.65926	465.913	47.94
13.9667	-74.1814	58.9089	90.322	-7.882	465.995	47.9411
13.9833	-74.1842	58.9243	90.3779	-7.88429	465.808	47.9389
14	-74.1865	58.9166	90.3539	-0.556564	465.966	47.9403
14.0167	-74.1908	58.921	90.366	-4.77959	466.04	47.9386
14.0333	-74.197	58.8975	90.3138	-5.01442	466.155	47.9412
14.05	-74.2036	58.9259	90.3617	-4.70268	466.091	47.9398
14.0667	-74.206	58.917	90.3439	-11.9035	466.014	47.9375
14.0833	-74.2143	58.917	90.3539	3.95653	465.999	47.9386
14.1	-74.2202	58.93	90.3669	3.52974	465.994	47.9365
14.1167	-74.2284	58.905	90.3259	4.51988	466.095	47.9369
14.1333	-74.2287	58.9031	90.3158	4.14787	466.187	47.934
14.15	-74.2271	58.9074	90.3146	3.78426	465.877	47.9343
14.1667	-74.2338	58.9521	90.3866	3.57979	466.228	47.9356
14.1833	-74.2336	58.8944	90.3251	4.30763	466.167	47.9357
14.2	-74.2332	58.9077	90.331	4.2701	465.978	47.9339
14.2167	-74.2356	58.9156	90.3626	4.7242	466.116	47.9353
14.2333	-74.2399	58.9291	90.36	5.70473	466.213	47.9363
14.25	-74.2407	58.9034	90.341	7.75581	466.152	47.9388
14.2667	-74.2384	58.9019	90.3333	5.56892	466.069	47.9374
14.2833	-74.235	58.9137	90.3378	4.8745	466.183	47.9328
14.3	-74.2341	58.9246	90.3629	13.4373	466.175	47.9328
14.3167	-74.2321	58.9538	90.3783	7.48817	466.155	47.934
14.3333	-74.2324	58.928	90.3498	36.863	466.134	47.9342
14.35	-74.2297	58.9414	90.3962	4.81606	465.953	47.9345
14.3667	-74.2268	58.9077	90.3344	1.24626	465.83	47.936
14.3833	-74.2233	58.9187	90.3063	4.90425	466.162	47.9354
14.4	-74.2188	58.9286	90.3788	5.01091	465.953	47.9362
14.4167	-74.2176	58.9043	90.3413	4.67354	466.175	47.9379
14.4333	-74.219	58.9178	90.3405	-23.2647	465.991	47.9394
14.45	-74.2072	58.9187	90.3577	6.91658	466.157	47.9392
14.4667	-74.2048	58.9248	90.3771	5.14626	466.086	47.9342
14.4833	-74.2046	58.9109	90.3469	6.11183	465.965	47.9311
14.5	-74.2002	58.91	90.332	5.10094	466.123	47.9334
14.5167	-74.1955	58.9202	90.3608	8.87688	466.202	47.9363
14.5333	-74.1906	58.8982	90.3182	5.19569	465.909	47.9327
14.55	-74.1854	58.915	90.3452	5.12123	466.098	47.9333
14.5667	-74.1837	58.9182	90.3489	6.39137	466.13	47.9362
14.5833	-74.1801	58.9236	90.3437	5.90569	466.072	47.9359
14.6	-74.1779	58.9137	90.3529	5.85976	466.02	47.9389
14.6167	-74.1683	58.9457	90.3506	8.62358	466.128	47.9337
14.6333	-74.1645	58.9179	90.3413	1.01204	466.136	47.9351
14.65	-74.1601	58.9109	90.3449	5.45326	466.195	47.9362
14.6667	-74.1558	58.9018	90.3088	5.765	466.007	47.9369
14.6833	-74.1518	58.9175	90.3428	5.69649	466.211	47.9377
14.7	-74.1468	58.9219	90.3408	6.06895	465.976	47.936
14.7167	-74.1453	58.9204	90.3397	5.52483	466.213	47.9388
14.7333	-74.1424	58.915	90.3455	5.90019	466.037	47.9368
14.75	-74.1338	58.9191	90.3362	5.36568	466	47.9351
14.7667	-74.1296	58.9094	90.3236	5.85564	466.257	47.9348
14.7833	-74.1274	58.9237	90.3295	6.32164	466.064	47.9348
14.8	-74.1239	58.9018	90.3077	5.6147	466.21	47.9348
14.8167	-74.1222	58.9608	90.3858	5.6237	466.233	47.9363
14.8333	-74.1137	58.9198	90.3463	11.6402	466.089	47.9319
14.85	-74.1074	58.9013	90.3286	5.93132	466.214	47.9305
14.8667	-74.1071	58.9968	90.3703	5.54329	465.965	47.9327
14.8833	-74.1018	58.9407	90.3806	5.7972	466.221	47.9331
14.9	-74.0948	58.8964	90.3182	5.6469	466.191	47.9339
14.9167	-74.0897	58.9204	90.3481	5.70656	466.054	47.9389
14.9333	-74.0835	58.9219	90.335	13.6358	466.092	47.9392
14.95	-74.0827	58.8996	90.3065	6.69777	466.27	47.9403
14.9667	-74.0823	58.931	90.3791	-9.04717	466.172	47.9383
14.9833	-74.0783	58.9175	90.3512	-10.4939	466.193	47.9359
15	-74.0713	58.9433	90.3744	-23.1384	466.169	47.9314
15.0167	-74.0713	58.9144	90.3434	-2.97829	466.164	47.9342
15.0333	-74.0723	58.922	90.3727	-9.37981	466.25	47.9353
15.05	-74.0731	58.9278	90.3709	-9.12178	466.199	47.9353
15.0667	-74.0699	58.915	90.3339	-5.2755	466.279	47.9357
15.0833	-74.0649	58.928	90.3672	-5.97939	466.075	47.9325
15.1	-74.0661	58.9578	90.3462	-4.84032	466.209	47.9299
15.1167	-74.0627	58.9636	90.4221	2.91054	466.267	47.9337
15.1333	-74.0618	58.9289	90.3867	3.90297	466.092	47.9348
15.15	-74.06	58.9062	90.3248	5.02403	466.325	47.9356
15.1667	-74.0603	58.9137	90.3294	5.17433	466.3	47.9356
15.1833	-74.0571	58.9098	90.3425	4.64623	466.237	47.9356
15.2	-74.0568	58.9083	90.3143	6.05766	466.16	47.9346
15.2167	-74.0574	58.9396	90.3721	37.1868	466.153	47.9356
15.2333	-74.0559	58.9149	90.3558	4.8661	466.071	47.9354
15.25	-74.0488	58.9207	90.362	5.04372	466.119	47.9357
15.2667	-74.0507	58.9217	90.37	5.05745	466.224	47.935
15.2833	-74.0536	58.9162	90.3381	5.23445	466.105	47.9369
15.3	-74.0507	58.9069	90.3217	4.94362	465.994	47.9321
15.3167	-74.0548	58.91	90.3185	11.7469	466.149	47.9285
15.3333	-74.0574	58.9085	90.3074	5.88539	466.249	47.9351
15.35	-74.0569	58.9137	90.3298	5.60158	465.961	47.9377
15.3667	-74.0579	58.9071	90.3457	5.66719	466.119	47.9377
15.3833	-74.0565	58.9092	90.3318	-7.51717	466.035	47.9379
15.4	-74.0545	58.9178	90.373	-6.86089	466.098	47.9348
15.4167	-74.0556	58.9295	90.3394	-7.33009	466.079	47.9365
15.4333	-74.0618	58.8999	90.317	-7.1888	466.169	47.934
15.45	-74.0633	58.955	90.3873	-6.53908	466.225	47.9345
15.4667	-74.0627	58.9053	90.3213	3.90114	466.013	47.9343
15.4833	-74.0604	58.9211	90.3335	-8.25813	466.199	47.9354
15.5	-74.0629	58.9068	90.317	-6.91277	466.189	47.9345
15.5167	-74.0653	58.9445	90.3954	-7.00752	465.881	47.9388
15.5333	-74.0687	58.9573	90.373	-6.43242	466.025	47.9324
15.55	-74.0727	58.9309	90.3652	-10.0701	466.041	47.9372
15.5667	-74.0748	58.9072	90.3376	-6.43059	466.053	47.9414
15.5833	-74.0759	58.9144	90.3498	-6.37459	466.075	47.9383
15.6	-74.0795	58.9381	90.3385	-6.91338	466.098	47.9366
15.6167	-74.0801	58.933	90.3471	-6.69167	466.179	47.9356
15.6333	-74.0839	58.9326	90.348	-6.68205	466.213	47.9334
15.65	-74.0867	58.9104	90.3184	-33.2264	466.286	47.9333
15.6667	-74.0882	58.9111	90.3181	5.59746	466.28	47.9322
15.6833	-74.0879	58.9202	90.3292	5.44197	466.171	47.9365
15.7	-74.0875	58.9535	90.388	3.69911	466.218	47.9366
15.7167	-74.0881	58.91	90.3153	4.66103	466.296	47.9342
15.7333	-74.0904	58.9072	90.3407	4.61632	466.109	47.9397
15.75	-74.0885	58.928	90.3515	4.50371	466.247	47.9398
15.7667	-74.0905	58.9112	90.3336	5.1635	466.168	47.9362
15.7833	-74.0929	58.9535	90.4473	5.02342	466.173	47.9346
15.8	-74.0896	58.9054	90.3135	4.86977	466.14	47.9327
15.8167	-74.0891	58.9181	90.3625	4.96864	466.169	47.9321
15.8333	-74.0923	58.9376	90.3715	4.77318	466.173	47.9316
15.85	-74.0916	58.9149	90.3217	4.82857	466.187	47.9353
15.8667	-74.0943	58.9317	90.3713	4.66225	466.144	47.938
15.8833	-74.101	58.913	90.3303	5.28099	466.009	47.9385
15.9	-74.1001	58.903	90.315	5.04967	465.792	47.9372
15.9167	-74.096	58.9112	90.3263	4.82796	466.144	47.9386
15.9333	-74.0969	58.9437	90.3617	4.92806	466.018	47.9337
15.95	-74.0945	58.9222	90.3509	4.67003	466.169	47.9348
15.9667	-74.0949	58.9048	90.3194	5.3019	466.001	47.9362
15.9833	-74.0929	58.91	90.3176	5.45921	466.194	47.9372
16	-74.0902	58.9004	90.3079	5.29884	466.013	47.9336
16.0167	-74.0868	58.9043	90.3121	2.68761	466.124	47.9356
16.0333	-74.0891	58.8998	90.3161	5.63927	466.098	47.9369
16.05	-74.0881	58.9164	90.339	5.50514	466.046	47.9368
16.0667	-74.0859	58.9463	90.3605	5.47417	466.059	47.9371
16.0833	-74.0875	58.9317	90.3652	5.32753	466.151	47.9343
16.1	-74.0867	58.9155	90.3419	23.8657	466.053	47.9365
16.1167	-74.0846	58.9372	90.3582	-6.54747	465.992	47.9319
16.1333	-74.0826	58.9117	90.3245	-5.67177	466.163	47.9325
16.15	-74.0788	58.939	90.4195	-0.270462	466.226	47.9343
16.1667	-74.0791	58.9202	90.3486	-17.5332	466.092	47.934
16.1833	-74.076	58.9213	90.3756	-2.3983	466.123	47.9351
16.2	-74.071	58.9077	90.323	-3.15178	466.27	47.9356
16.2167	-74.0649	58.9336	90.3596	-6.01814	466.075	47.934
16.2333	-74.0595	58.9674	90.4108	-8.17284	466.02	47.9379
16.25	-74.0582	58.8931	90.2935	-5.85655	466.254	47.935
16.2667	-74.0565	58.9115	90.3248	-1.67183	466.095	47.9362
16.2833	-74.0514	58.9248	90.3576	0.18898	465.899	47.9368
16.3	-74.049	58.9132	90.3248	-3.26027	466.172	47.9391
16.3167	-74.0495	58.9178	90.3309	-7.34963	466.256	47.9391
16.3333	-74.0484	58.9295	90.3747	-3.61733	466.066	47.9346
16.35	-74.0377	58.9529	90.3692	-6.33049	466.132	47.9368
16.3667	-74.0357	58.9809	90.3812	-8.6306	466.279	47.9401
16.3833	-74.0328	58.9243	90.3436	-3.56056	466.171	47.9374
16.4	-74.0284	58.9101	90.3327	-4.84032	466.246	47.938
16.4167	-74.0264	58.9039	90.3417	3.16856	466.187	47.9366
16.4333	-74.0264	58.9195	90.3829	15.3983	466.278	47.9363
16.45	-74.026	58.9254	90.3759	-8.83324	466.165	47.9386
16.4667	-74.024	58.9382	90.3921	-0.664444	466.279	47.936
16.4833	-74.0206	58.9062	90.3219	5.78529	466.254	47.9369
16.5	-74.0199	58.9443	90.3628	-5.76363	466.092	47.9371
16.5167	-74.0179	58.9617	90.3817	-5.57579	466.113	47.9362
16.5333	-74.0102	58.917	90.3385	-5.67116	466.111	47.9382
16.55	-74.0092	58.9281	90.3822	-5.59197	466.088	47.9391
16.5667	-74.0076	58.9104	90.3239	-4.83025	466.021	47.9372
16.5833	-74.0054	58.9236	90.36	-2.23854	466.181	47.9389
16.6	-74.0055	58.9028	90.3037	-2.05269	466.078	47.94
16.6167	-74.0032	58.9541	90.3837	4.53346	466.102	47.9362
16.6333	-73.9986	58.9237	90.3353	4.75105	466.223	47.9351
16.65	-73.9986	58.9317	90.3419	7.41539	466.237	47.9368
16.6667	-73.9976	58.9005	90.3042	5.81627	466.017	47.9328
16.6833	-74.0011	58.9245	90.3655	5.02281	466.204	47.9331
16.7	-73.9961	58.9216	90.3475	5.06157	466.07	47.9302
16.7167	-73.9892	58.9182	90.3342	5.71373	466.23	47.9325
16.7333	-73.9854	58.9033	90.3217	5.43541	466.169	47.9313
16.75	-73.9854	58.9213	90.3278	6.13396	466.152	47.9296
16.7667	-73.9834	58.9198	90.313	5.42763	466.25	47.9301
16.7833	-73.9835	58.9407	90.4112	5.60051	466.286	47.9298
16.8	-73.98	58.9521	90.3996	5.46928	466.133	47.9325
16.8167	-73.9748	58.9359	90.348	4.94835	466.227	47.9325
16.8333	-73.9759	58.9172	90.3475	5.60524	466.145	47.9342
16.85	-73.9745	58.964	90.4415	5.57304	466.116	47.9343
16.8667	-73.9777	58.9022	90.3144	5.10277	466.168	47.9386
16.8833	-73.9666	58.9298	90.3931	5.05623	466.158	47.9382
16.9	-73.9642	58.9291	90.3283	5.31731	466.099	47.9357
16.9167	-73.964	58.9155	90.3452	5.17372	466.124	47.9327
16.9333	-73.9634	58.9123	90.3309	5.37041	466.187	47.9337
16.95	-73.957	58.9173	90.3428	5.26314	466.028	47.9386
16.9667	-73.955	58.9076	90.3167	5.65712	466.17	47.9392
16.9833	-73.955	58.9117	90.3297	5.11406	466.04	47.9406
17	-73.9535	58.9089	90.3194	5.06279	466.081	47.9372
17.0167	-73.9533	58.923	90.3423	4.74098	466.123	47.936
17.0333	-73.9488	58.9022	90.2995	6.09154	465.986	47.9356
17.05	-73.9484	58.9298	90.3468	5.18028	465.909	47.9375
17.0667	-73.9449	58.9214	90.35	5.3495	465.917	47.9391
17.0833	-73.9443	58.9172	90.3121	5.08064	466.109	47.9398
17.1	-73.9451	58.903	90.324	5.93361	465.901	47.9375
17.1167	-73.9436	58.9253	90.3692	5.63805	465.989	47.9408
17.1333	-73.9491	58.9034	90.2956	5.78697	465.953	47.9414
17.15	-73.9466	58.9112	90.323	10.2561	466.11	47.9412
17.1667	-73.9452	58.988	90.4392	5.15465	466.135	47.942
17.1833	-73.9446	58.9104	90.312	4.74327	466.013	47.9427
17.2	-73.9491	58.9095	90.3344	5.25475	466.192	47.9432
17.2167	-73.9486	58.9346	90.3886	5.24941	466.002	47.9418
17.2333	-73.9454	59.125	90.5874	3.78731	466.045	47.9394
17.25	-73.9393	58.9516	90.4141	15.1157	466.235	47.9406
17.2667	-73.9387	58.9101	90.3365	4.75761	466.378	47.9438
17.2833	-73.9396	58.912	90.3402	11.0638	466.462	47.9462
17.3	-73.939	58.9709	90.3942	5.19753	466.442	47.9452
17.3167	-73.9401	58.9115	90.3294	5.22377	466.374	47.9423
17.3333	-73.9393	58.9214	90.3278	9.03786	466.514	47.9476
17.35	-73.9425	58.9126	90.3277	5.42824	466.367	47.9502
17.3667	-73.9404	58.939	90.3588	11.1294	466.339	47.9476
17.3833	-73.9405	58.939	90.3954	5.85136	466.382	47.9452
17.4	-73.9401	58.9394	90.35	5.47295	466.321	47.9473
17.4167	-73.9367	58.9288	90.3292	5.82222	466.382	47.9467
17.4333	-73.9346	58.9069	90.3198	6.45989	466.171	47.9456
17.45	-73.9347	58.9156	90.3623	3.80104	466.269	47.9462
17.4667	-73.9318	58.9243	90.3175	5.42702	466.345	47.9473
17.4833	-73.9336	58.9091	90.3194	-3.32756	466.336	47.9481
17.5	-73.9315	58.9115	90.3285	-8.31169	466.301	47.947
17.5167	-73.9297	58.9184	90.3393	-8.59489	466.287	47.9447
17.5333	-73.9298	58.8989	90.3085	-8.39989	466.296	47.9458
17.55	-73.9249	58.9132	90.3153	-8.43453	466.188	47.944
17.5667	-73.9257	58.9094	90.3242	-8.48702	466.062	47.9479
17.5833	-73.9213	58.9065	90.3149	-9.07585	466.205	47.9449
17.6	-73.9164	58.9069	90.3126	-8.16872	465.98	47.9493
17.6167	-73.917	58.9126	90.3262	-8.14308	466.02	47.9485
17.6333	-73.9124	58.9056	90.3208	-8.20625	466.056	47.947
17.65	-73.9089	58.9036	90.305	-7.89803	466.015	47.9487
17.6667	-73.9105	58.9164	90.3294	-7.44209	466.189	47.9484
17.6833	-73.9115	58.9053	90.3178	-7.56126	466.212	47.9508
17.7	-73.9108	58.9094	90.314	-7.22328	466.21	47.9467
17.7167	-73.91	58.9193	90.3365	-7.16499	466.143	47.9461
17.7333	-73.9063	58.9251	90.328	-7.07787	466.175	47.9464
17.75	-73.9062	58.9697	90.3918	-1.58531	466.166	47.9487
17.7667	-73.9027	58.9335	90.3783	-6.29234	466.166	47.9498
17.7833	-73.9028	58.9184	90.3442	-6.4312	466.324	47.9488
17.8	-73.9021	58.9065	90.3017	-6.2249	466.397	47.9467
17.8167	-73.9019	58.9097	90.3172	-5.50789	466.133	47.9484
17.8333	-73.9076	59.0614	90.4598	-6.10817	466.259	47.9467
17.85	-73.9031	58.9188	90.3359	-5.3315	466.386	47.9461
17.8667	-73.8952	58.913	90.3262	-5.45067	466.435	47.947
17.8833	-73.897	58.9188	90.3347	-4.9482	466.241	47.9487
17.9	-73.8984	58.9065	90.3075	10.165	466.294	47.9479
17.9167	-73.8969	58.9515	90.3394	5.25597	466.251	47.9473
17.9333	-73.8947	58.9202	90.3198	4.41673	466.245	47.949
17.95	-73.8934	58.9053	90.3094	2.87834	466.211	47.9467
17.9667	-73.8905	58.9164	90.3437	4.77074	466.201	47.9513
17.9833	-73.8895	58.9144	90.3312	4.8214	466.145	47.9481
18	-73.8883	58.9188	90.3442	4.72969	466.327	47.949
18.0167	-73.8911	58.9536	90.3709	5.41145	466.305	47.9488
18.0333	-73.8894	58.9112	90.3263	8.58666	466.185	47.9517
18.05	-73.8905	58.9265	90.3407	5.60768	466.135	47.9508
18.0667	-73.8863	58.9071	90.3022	5.43541	466.076	47.951
18.0833	-73.8836	58.9262	90.3353	5.73036	466.076	47.9516
18.1	-73.8831	58.921	90.3191	5.71785	466.086	47.9484
18.1167	-73.8839	58.9318	90.3268	5.27031	466.227	47.9505
18.1333	-73.8824	58.9164	90.3185	5.01457	466.184	47.9499
18.15	-73.8818	58.9333	90.3243	4.99672	465.971	47.9475
18.1667	-73.8821	58.9172	90.3265	5.10521	465.979	47.9467
18.1833	-73.8822	58.913	90.3077	5.50392	465.99	47.9459
18.2	-73.8834	58.9205	90.3214	5.64095	465.793	47.9473
18.2167	-73.8874	58.9288	90.348	5.69038	466.056	47.9493
18.2333	-73.885	58.9043	90.2972	5.49263	466.101	47.944
18.25	-73.8808	58.9312	90.3156	5.18745	466.011	47.9461
18.2667	-73.8833	58.937	90.3478	5.9652	465.98	47.945
18.2833	-73.8813	58.9126	90.314	5.42992	465.964	47.943
18.3	-73.8824	58.9274	90.3388	5.6768	466.005	47.9443
18.3167	-73.8813	58.9217	90.3217	4.78447	465.933	47.9443
18.3333	-73.8775	58.924	90.355	5.44365	466.085	47.9443
18.35	-73.881	58.9141	90.3243	3.90465	466.11	47.9432
18.3667	-73.8818	58.9109	90.3248	5.79536	465.955	47.9414
18.3833	-73.8808	58.9274	90.3329	5.95039	466.019	47.944
18.4	-73.8792	58.9309	90.3507	5.23216	466.018	47.9459
18.4167	-73.8807	58.9198	90.3312	5.20592	466.022	47.9458
18.4333	-73.8831	58.9236	90.3411	6.41579	466.091	47.9443
18.45	-73.8818	58.9227	90.3181	5.36919	466.113	47.9406
18.4667	-73.8801	58.9234	90.3475	5.36613	466.096	47.9447
18.4833	-73.8813	58.9162	90.3155	3.55186	466.144	47.9467
18.5	-73.8796	58.9137	90.3291	7.0208	466.054	47.9469
18.5167	-73.8821	58.9117	90.3034	5.14992	466.231	47.9458
18.5333	-73.8804	58.9108	90.3169	5.21126	465.974	47.9472
18.55	-73.8773	58.9118	90.3118	4.94896	466.175	47.9423
18.5667	-73.8744	58.912	90.3156	5.17372	466.172	47.9424
18.5833	-73.8703	58.952	90.387	5.22621	465.875	47.943
18.6	-73.876	58.9321	90.3577	4.8185	465.989	47.9412
18.6167	-73.8764	58.9391	90.3935	5.33104	466.113	47.9453
18.6333	-73.8763	58.9182	90.3387	5.25536	465.983	47.9429
18.65	-73.8773	58.948	90.3396	5.19936	465.904	47.9472
18.6667	-73.8763	58.9274	90.3436	4.95308	466.055	47.9433
18.6833	-73.8763	58.9681	90.4238	5.68443	466.08	47.9438
18.7	-73.8772	58.96	90.3617	5.63622	465.998	47.9418
18.7167	-73.8705	58.9224	90.3237	5.63805	465.984	47.942
18.7333	-73.8731	58.9451	90.341	6.12206	465.991	47.9395
18.75	-73.8747	58.9031	90.2912	-11.9125	465.944	47.9418
18.7667	-73.8764	58.9259	90.3162	5.00801	466.027	47.9424
18.7833	-73.8804	58.9159	90.3124	5.81093	466.03	47.9418
18.8	-73.8783	58.9085	90.3075	4.80171	466.101	47.9369
18.8167	-73.8789	58.9243	90.3193	5.65773	466.055	47.94
18.8333	-73.8772	59.1578	90.5442	5.5117	466.053	47.9412
18.85	-73.8757	58.9086	90.3181	5.33577	465.989	47.9408
18.8667	-73.8851	58.9338	90.3463	5.33699	465.975	47.9401
18.8833	-73.8819	58.9265	90.3597	5.20531	466.047	47.9415
18.9	-73.8845	58.923	90.3475	5.52834	466.056	47.9395
18.9167	-73.8819	58.9491	90.3733	4.91798	466.017	47.9412
18.9333	-73.8787	58.9361	90.3313	5.05028	466.076	47.9456
18.95	-73.8769	58.9355	90.3387	5.59746	466.18	47.9429
18.9667	-73.8749	58.9265	90.3497	5.88356	465.941	47.9462
18.9833	-73.8741	58.9239	90.3249	5.44243	466.077	47.9476
19	-73.8772	58.9295	90.3234	5.26314	466.092	47.9456
19.0167	-73.8789	58.9181	90.3307	5.55397	466.1	47.9418
19.0333	-73.8786	58.9256	90.3494	5.35423	466.072	47.9429
19.05	-73.8813	58.9069	90.3091	5.68626	466.081	47.9462
19.0667	-73.8789	58.917	90.3365	5.73814	466.118	47.9417
19.0833	-73.8783	58.9599	90.3341	5.63622	466.167	47.944
19.1	-73.8778	58.9133	90.3179	5.756	466.153	47.947
19.1167	-73.8764	59.0293	90.3426	5.31914	466.135	47.9432
19.1333	-73.8729	58.9066	90.2959	5.60814	466	47.9458
19.15	-73.874	58.9126	90.3091	5.15587	466.194	47.9466
19.1667	-73.8763	58.9126	90.3202	5.34355	466.118	47.9466
19.1833	-73.8738	58.926	90.3364	5.3817	466.068	47.9426
19.2	-73.8746	59.1811	90.3994	5.57182	466.078	47.9469
19.2167	-73.8779	58.9133	90.3072	5.35072	466.05	47.9459
19.2333	-73.8755	58.9123	90.3123	-2.45079	466.182	47.9469
19.25	-73.8813	58.9173	90.3187	5.45082	466.123	47.9467
19.2667	-73.8775	58.9338	90.3219	5.5677	466.077	47.949
19.2833	-73.877	58.9443	90.3642	5.4348	466.125	47.945
19.3	-73.8754	58.9269	90.3144	5.35484	466.175	47.9415
19.3167	-73.8718	58.9312	90.3402	5.20531	466.146	47.9452
19.3333	-73.8709	58.9314	90.3193	5.71663	466.136	47.945
19.35	-73.8671	58.944	90.3993	5.61592	466.135	47.9467
19.3667	-73.8685	58.9204	90.3248	-8.34038	466.102	47.9444
19.3833	-73.8682	58.9053	90.3075	1.1068	466.205	47.9443
19.4	-73.8673	58.9542	90.3959	-7.82234	466.249	47.9461
19.4167	-73.8691	58.9378	90.3809	-3.88908	466.145	47.9429
19.4333	-73.861	58.9173	90.3008	-8.08281	466.107	47.9421
19.45	-73.8609	58.9851	90.3639	-7.65251	466.225	47.9389
19.4667	-73.8615	58.9161	90.3251	-7.02721	466.091	47.942
19.4833	-73.8604	58.9137	90.335	-4.48814	466.187	47.9456
19.5	-73.8596	58.9069	90.3127	-7.2097	466.315	47.9485
19.5167	-73.8631	58.9524	90.3606	-6.99989	465.983	47.947
19.5333	-73.8645	58.9262	90.3153	-0.269852	466.247	47.9446
19.55	-73.8625	58.9411	90.3719	-16.759	466.316	47.9437
19.5667	-73.8638	58.9158	90.3115	-7.74849	466.212	47.9446
19.5833	-73.863	58.9167	90.3184	-7.63634	466.327	47.9479
19.6	-73.8616	58.9291	90.321	-8.0674	466.299	47.9475
19.6167	-73.8598	58.9143	90.3153	-7.94518	466.178	47.9467
19.6333	-73.857	58.9245	90.3423	-5.44289	466.134	47.9476
19.65	-73.857	58.9297	90.337	4.63371	466.279	47.9501
19.6667	-73.8577	58.9188	90.3385	50.0506	466.143	47.9505
19.6833	-73.8516	58.9048	90.312	4.53239	466.126	47.9475
19.7	-73.8528	58.915	90.3089	4.37737	466.1	47.9481
19.7167	-73.8499	58.9559	90.4292	4.20448	466.137	47.9482
19.7333	-73.8479	58.9213	90.3352	4.69261	466.003	47.9467
19.75	-73.85	58.931	90.3446	4.46022	466.069	47.9472
19.7667	-73.8476	58.9132	90.3112	4.77074	466.117	47.9504
19.7833	-73.8537	58.9101	90.3028	5.30891	466.094	47.9478
19.8	-73.8506	58.9359	90.3582	4.74098	466.154	47.947
19.8167	-73.852	58.9127	90.3161	4.89769	466.249	47.9441
19.8333	-73.8467	58.917	90.3248	5.64995	466.111	47.9455
19.85	-73.8435	58.9208	90.3172	5.09438	466.116	47.9409
19.8667	-73.8459	58.9111	90.3074	5.55458	466.277	47.9433
19.8833	-73.8432	58.9506	90.3591	5.55458	466.256	47.9462
19.9	-73.8419	58.921	90.3402	5.23689	466.035	47.9452
19.9167	-73.8439	58.9373	90.3446	5.23323	466.122	47.9443
19.9333	-73.8474	58.908	90.3094	5.42946	466.184	47.9479
19.95	-73.8419	58.946	90.3245	4.91982	466.156	47.9449
19.9667	-73.8415	58.9253	90.3503	5.53902	466.212	47.9449
19.9833	-73.8454	58.9097	90.3239	5.52956	466.09	47.9449
20	-73.8474	58.9184	90.3112	5.49202	466.135	47.9426
20.0167	-73.8447	58.9401	90.3635	5.17189	466.163	47.9437
20.0333	-73.8461	58.9355	90.3361	4.79576	466.186	47.9421
20.05	-73.8506	58.91	90.3085	5.21599	466.126	47.9455
20.0667	-73.8493	58.9169	90.3379	4.78447	466.096	47.9438
20.0833	-73.8511	58.9256	90.3335	5.66536	466.304	47.9435
20.1	-73.8464	58.9167	90.3202	5.42641	466.259	47.943
20.1167	-73.8445	58.9353	90.3593	5.36568	465.988	47.9403
20.1333	-73.8468	58.917	90.3301	6.34071	466.099	47.9392
20.15	-73.85	58.9663	90.425	5.76973	466.18	47.9385
20.1667	-73.8468	58.9309	90.3329	5.33943	466.151	47.9409
20.1833	-73.8464	58.9047	90.3046	5.81505	466.186	47.942
20.2	-73.8494	58.9439	90.386	6.12373	466.032	47.9379
20.2167	-73.8496	58.9202	90.3028	6.51665	466.144	47.9356
20.2333	-73.8482	58.9047	90.292	6.2954	466.168	47.9359
20.25	-73.8474	58.9195	90.319	5.82512	466.121	47.9404
20.2667	-73.8471	58.9776	90.4165	14.2033	466.217	47.9397
20.2833	-73.8462	58.9231	90.3326	5.86266	465.897	47.9388
20.3	-73.8416	58.991	90.3762	5.82039	466.192	47.938
20.3167	-73.8393	58.9275	90.3628	6.01646	466.105	47.9322
20.3333	-73.8418	58.9323	90.3494	5.85976	466.075	47.9348
20.35	-73.8401	58.9059	90.3001	5.60814	466.247	47.936
20.3667	-73.8421	58.9039	90.2937	6.47301	466.07	47.934
20.3833	-73.8436	58.9173	90.3095	3.61916	466.214	47.9322
20.4	-73.8425	58.9249	90.313	2.09923	466.137	47.9325
20.4167	-73.8433	58.9762	90.3474	9.56886	466.197	47.9295
20.4333	-73.8462	58.9187	90.3048	-1.00777	466.113	47.9322
20.45	-73.8454	58.9034	90.274	-9.31374	466.145	47.935
20.4667	-73.8462	58.9658	90.3989	-14.4068	466.099	47.9346
20.4833	-73.8471	58.9188	90.2958	-9.32625	466.17	47.935
20.5	-73.8511	58.9256	90.3223	-5.13771	466.134	47.9383
20.5167	-73.8509	58.9387	90.3419	-5.9716	466.131	47.9325
20.5333	-73.8546	58.9245	90.3474	-6.21422	466.137	47.9319
20.55	-73.8532	58.9243	90.3103	-8.14186	466.29	47.9334
20.5667	-73.8567	58.922	90.3173	-9.03954	466.157	47.9321
20.5833	-73.8535	58.9178	90.301	-3.0117	466.164	47.9311
20.6	-73.8534	58.9187	90.3227	-2.79717	466.168	47.9331
20.6167	-73.8573	58.9179	90.3292	-6.07475	466.165	47.9348
20.6333	-73.857	58.9428	90.3674	0.95314	466.101	47.9366
20.65	-73.8578	58.913	90.306	-5.89714	466.138	47.9357
20.6667	-73.8535	58.9161	90.3295	-5.93651	465.966	47.9343
20.6833	-73.8532	58.9082	90.3165	-6.00853	466.03	47.9327
20.7	-73.852	58.9127	90.3239	6.09932	466.098	47.934
20.7167	-73.8531	58.9382	90.3576	-3.67806	466.11	47.9346
20.7333	-73.847	58.928	90.3285	-2.62596	466.036	47.9267
20.75	-73.8479	58.932	90.3352	-5.21523	466.078	47.9261
20.7667	-73.8477	58.921	90.317	3.88268	466.165	47.925
20.7833	-73.8461	58.9433	90.4311	-5.88341	466.155	47.9241
20.8	-73.8465	58.9353	90.3478	-2.42165	466.078	47.9256
20.8167	-73.8471	58.9251	90.3118	-6.23085	466.035	47.9292
20.8333	-73.8483	58.9439	90.319	-5.39162	466.056	47.9276
20.85	-73.8508	58.9304	90.3306	-5.46196	466.164	47.9293
20.8667	-73.8528	58.9167	90.2929	-1.29631	466.189	47.9321
20.8833	-73.8575	58.9599	90.4008	-4.869	466.116	47.9353
20.9	-73.8531	58.9092	90.2909	-16.6677	466.178	47.9307
20.9167	-73.8529	59.0051	90.3457	-5.65102	466.325	47.9296
20.9333	-73.8549	58.948	90.3671	8.68141	466.191	47.9322
20.95	-73.8506	58.9211	90.3126	15.0735	466.29	47.9318
20.9667	-73.8485	58.9603	90.3397	17.9803	466.256	47.9289
20.9833	-73.8508	58.9381	90.3581	2.88612	466.123	47.9296
21	-73.8473	58.9494	90.339	4.05434	466.183	47.9285
21.0167	-73.8497	58.9249	90.3158	3.51189	466.155	47.9276
21.0333	-73.8538	58.9953	90.3664	4.52934	466.278	47.9296
21.05	-73.8505	58.96	90.3838	4.31831	466.029	47.9267
21.0667	-73.849	58.9668	90.4157	4.14665	466.299	47.9296
21.0833	-73.8485	58.9289	90.3297	4.31953	466.237	47.9295
21.1	-73.8476	58.919	90.294	4.31114	466.264	47.9305
21.1167	-73.8454	58.9515	90.3671	4.46434	466.263	47.9282
21.1333	-73.8432	58.935	90.3201	4.37798	466.249	47.929
21.15	-73.8474	58.9339	90.3317	4.36897	466.289	47.9267
21.1667	-73.8447	58.9227	90.3205	4.9073	466.28	47.9273
21.1833	-73.8395	58.9208	90.3149	4.25697	466.232	47.9308
21.2	-73.8433	58.9005	90.2982	7.06917	466.266	47.9289
21.2167	-73.8447	58.9208	90.324	7.43752	466.13	47.9292
21.2333	-73.8438	58.9254	90.3397	-0.273972	466.296	47.9273
21.25	-73.8406	58.9172	90.3101	6.58638	466.381	47.9237
21.2667	-73.8465	58.9153	90.3143	4.57283	466.155	47.9253
21.2833	-73.8458	58.9191	90.3098	12.5021	466.185	47.9264
21.3	-73.8479	58.9127	90.2995	3.26576	466.251	47.929
21.3167	-73.8491	58.9243	90.3335	4.33617	466.082	47.9247
21.3333	-73.8462	58.9236	90.3335	4.15031	466.177	47.9278
21.35	-73.8412	58.9538	90.4086	4.1967	466.257	47.9298
21.3667	-73.845	58.908	90.2967	4.17107	466.213	47.9298
21.3833	-73.8404	58.9147	90.2944	3.88985	466.104	47.9316
21.4	-73.8409	58.9135	90.3024	4.12697	466.008	47.9322
21.4167	-73.8398	58.9057	90.2853	4.50676	466.242	47.927
21.4333	-73.8412	58.9703	90.3414	4.36836	465.995	47.9246
21.45	-73.8415	58.957	90.4058	4.25041	466.128	47.9241
21.4667	-73.8403	58.9344	90.3535	4.75349	466.181	47.9252
21.4833	-73.8393	58.9289	90.3275	5.0103	466.276	47.9267
21.5	-73.8409	58.9213	90.3214	4.43703	466.202	47.927
21.5167	-73.8371	58.9074	90.2976	4.08821	466.298	47.9275
21.5333	-73.841	58.9184	90.3083	4.80476	466.214	47.9276
21.55	-73.8375	58.9178	90.3118	4.5002	466.273	47.9255
21.5667	-73.8415	58.9152	90.3199	4.48708	466.136	47.9263
21.5833	-73.8343	58.9193	90.2946	4.54308	466.177	47.9263
21.6	-73.8313	58.9254	90.3091	3.37654	466.091	47.9261
21.6167	-73.8313	58.9207	90.3141	-7.9911	466.317	47.9282
21.6333	-73.8306	58.9155	90.3059	-7.42897	466.188	47.9284
21.65	-73.8352	58.9095	90.3069	-7.06963	466.287	47.9282
21.6667	-73.838	58.9475	90.3414	-9.20342	466.33	47.9279
21.6833	-73.8361	58.9275	90.3306	-8.03032	466.371	47.9246
21.7	-73.8296	58.9591	90.3884	-6.5844	466.318	47.927
21.7167	-73.8308	58.9352	90.3101	-5.01503	466.096	47.9276
21.7333	-73.8346	58.9135	90.2978	-3.58452	466.236	47.9287
21.75	-73.8299	58.9703	90.3738	4.84642	466.152	47.9247
21.7667	-73.8267	58.9423	90.3745	4.80476	466.066	47.922
21.7833	-73.8242	58.9239	90.3521	4.83574	466.241	47.922
21.8	-73.8261	58.9581	90.3367	4.3911	466.052	47.9255
21.8167	-73.8258	58.9967	90.3547	4.25514	465.943	47.9246
21.8333	-73.8271	58.9423	90.3637	11.9949	466.155	47.9249
21.85	-73.8244	58.9077	90.3079	4.43703	466.215	47.9226
21.8667	-73.8248	58.9303	90.3419	4.54964	466.053	47.9217
21.8833	-73.8213	58.9095	90.3051	4.08226	466.204	47.9237
21.9	-73.8253	58.9368	90.3509	5.16182	466.156	47.9212
21.9167	-73.8236	58.9253	90.3086	4.83818	466.077	47.9218
21.9333	-73.8277	58.9657	90.4472	4.49059	466.215	47.9212
21.95	-73.8267	58.9249	90.3193	9.28825	466.222	47.9231
21.9667	-73.8224	58.9207	90.3146	5.50621	466.144	47.9235
21.9833	-73.8184	58.9103	90.3017	4.59557	465.984	47.9241
22	-73.8165	58.9246	90.3271	5.579	466.351	47.9244
22.0167	-73.8195	58.9207	90.3136	5.16945	466.283	47.9227
22.0333	-73.8224	58.917	90.3004	4.98955	466.194	47.9166
22.05	-73.8229	58.9198	90.3149	5.19508	466.219	47.9194
22.0667	-73.821	58.9187	90.3251	5.32982	466.318	47.9168
22.0833	-73.8236	58.9484	90.3532	5.31548	466.351	47.9183
22.1	-73.82	58.9315	90.3298	5.33409	466.298	47.9191
22.1167	-73.8262	58.9127	90.2995	5.64522	466.262	47.9168
22.1333	-73.8282	58.9225	90.3159	5.02586	466.227	47.9165
22.15	-73.8288	58.9294	90.341	10.3999	466.072	47.9173
22.1667	-73.8293	58.9394	90.3295	4.4442	466.273	47.9183
22.1833	-73.8282	59.145	90.449	7.03163	466.172	47.9234
22.2	-73.8303	58.9457	90.31	0.270615	466.062	47.9221
22.2167	-73.8323	58.9643	90.3718	5.06218	466.305	47.9218
22.2333	-73.8339	58.9155	90.2903	4.99245	466.123	47.9234
22.25	-73.836	58.9326	90.3126	-4.53636	466.089	47.924
22.2667	-73.8368	58.931	90.3376	5.38475	466.08	47.9235
22.2833	-73.834	58.9094	90.2985	5.47585	466.083	47.9229
22.3	-73.8288	58.914	90.2967	5.33104	466.082	47.9212
22.3167	-73.8287	58.9205	90.3214	5.68337	466.046	47.9212
22.3333	-73.8287	58.9283	90.3286	-0.653153	466.129	47.9194
22.35	-73.8294	58.9249	90.3106	4.8864	466.272	47.92
22.3667	-73.8305	58.9275	90.3285	7.80876	465.953	47.9188
22.3833	-73.8303	58.9225	90.3394	5.60646	466.15	47.9208
22.4	-73.8293	58.9283	90.3187	4.88228	466.298	47.9209
22.4167	-73.8281	58.913	90.3127	18.664	466.159	47.9203
22.4333	-73.8247	58.9198	90.3202	-2.43294	466.298	47.9183
22.45	-73.821	58.9182	90.2972	-8.52577	466.263	47.9212
22.4667	-73.8259	58.9715	90.3587	-2.08595	466.146	47.9231
22.4833	-73.823	58.939	90.3548	-16.018	466.261	47.9169
22.5	-73.8215	58.9443	90.3181	3.27827	466.217	47.9212
22.5167	-73.8201	58.9224	90.3123	32.9447	466.135	47.9208
22.5333	-73.8207	58.9304	90.3298	3.1144	466.097	47.9218
22.55	-73.8198	58.9159	90.2921	5.28694	466.165	47.9218
22.5667	-73.8162	58.9326	90.2982	3.89992	466.258	47.9186
22.5833	-73.8175	58.9156	90.3243	4.72603	466.124	47.9214
22.6	-73.8108	58.9269	90.3265	4.47868	466.223	47.9189
22.6167	-73.8134	58.9103	90.2882	4.94484	466.176	47.9192
22.6333	-73.8117	58.9133	90.3146	5.06218	466.058	47.9209
22.65	-73.8145	58.9176	90.3095	4.65813	466.208	47.9205
22.6667	-73.8149	58.96	90.3588	4.95491	466.248	47.9203
22.6833	-73.8128	58.924	90.3315	-3.0587	466.218	47.918
22.7	-73.8165	59.2594	90.3466	0.550766	466.111	47.9157
22.7167	-73.8178	58.9205	90.3048	-14.1732	466.11	47.9188
22.7333	-73.8194	58.9217	90.3162	-1.06194	466.232	47.9217
22.75	-73.8206	59.0208	90.4391	4.2408	465.982	47.9183
22.7667	-73.8183	58.9211	90.3141	4.40773	466.103	47.9183
22.7833	-73.814	58.9948	90.3861	5.33409	466.261	47.9148
22.8	-73.8194	58.9288	90.3353	4.18129	466.111	47.9177
22.8167	-73.8194	58.9407	90.3259	5.28099	466.193	47.9183
22.8333	-73.8169	58.9166	90.306	5.38414	466.089	47.9185
22.85	-73.8149	58.9138	90.3117	7.83272	466.195	47.9197
22.8667	-73.8102	58.9149	90.3019	4.3058	466.132	47.9224
22.8833	-73.8133	58.9297	90.3373	5.09438	466.133	47.9214
22.9	-73.8126	58.9155	90.3097	4.92867	466.234	47.9179
22.9167	-73.8114	58.9155	90.3136	5.02586	466.123	47.9174
22.9333	-73.8126	59.0044	90.4104	-6.01509	466.221	47.918
22.95	-73.8133	58.9408	90.3486	-4.49104	466.201	47.9215
22.9667	-73.8149	58.9269	90.326	5.84908	466.014	47.9202
22.9833	-73.8157	58.9085	90.2947	7.31941	466.051	47.9185
23	-73.8114	58.9275	90.3347	4.80476	466.225	47.9177
23.0167	-73.8119	58.9172	90.3075	5.588	466.226	47.9168
23.0333	-73.8058	58.9445	90.3089	8.19679	466.138	47.9166
23.05	-73.8056	58.9101	90.3048	13.9106	466.145	47.9163
23.0667	-73.8044	58.917	90.3062	5.48485	466.249	47.9166
23.0833	-73.8012	58.9141	90.3027	5.55519	465.96	47.9153
23.1	-73.8027	58.9295	90.3397	-4.41719	466.248	47.9186
23.1167	-73.8017	58.9286	90.3259	-6.80016	466.159	47.9116
23.1333	-73.8032	58.953	90.3254	-16.5908	465.987	47.9147
23.15	-73.7992	58.9179	90.3036	-7.96059	466.154	47.9147
23.1667	-73.8038	58.9236	90.3021	-8.60024	466.074	47.9141
23.1833	-73.801	58.9359	90.333	-7.84676	466.042	47.9137
23.2	-73.8021	58.9213	90.3283	-4.11552	466.099	47.9124
23.2167	-73.8001	58.9184	90.3201	4.67003	466.201	47.9128
23.2333	-73.801	58.9254	90.3417	4.24797	466.278	47.9142
23.25	-73.803	58.9188	90.3109	4.28017	466.165	47.9183
23.2667	-73.8047	58.9085	90.2903	-4.32411	466.033	47.916
23.2833	-73.8041	58.9469	90.3333	4.81133	466.048	47.9159
23.3	-73.8026	58.9211	90.303	4.13719	466.056	47.9185
23.3167	-73.8055	58.9762	90.3417	4.94774	466.138	47.9165
23.3333	-73.8068	58.9372	90.3361	4.63493	466.1	47.9182
23.35	-73.8087	58.9153	90.2921	4.33266	466.085	47.916
23.3667	-73.8059	58.9243	90.3172	26.3119	466.277	47.916
23.3833	-73.8076	58.9314	90.3373	15.6557	466.223	47.9169
23.4	-73.809	58.9375	90.3031	21.0958	466.172	47.9165
23.4167	-73.8068	58.9652	90.3602	4.8185	466.195	47.916
23.4333	-73.8102	58.9257	90.3092	29.6134	466.228	47.9118
23.45	-73.8079	58.9426	90.3295	5.1046	466.205	47.9101
23.4667	-73.8111	58.9565	90.3832	0.47081	466.14	47.9092
23.4833	-73.8094	58.9538	90.3323	5.50575	466.206	47.9124
23.5	-73.8067	58.935	90.3196	5.41328	466.067	47.9105
23.5167	-73.8033	58.9249	90.3202	6.91231	466.025	47.9122
23.5333	-73.8033	58.9353	90.3376	5.55809	466.226	47.9093
23.55	-73.8	58.9489	90.369	5.58495	466.31	47.9086
23.5667	-73.8007	58.9198	90.3167	4.90486	466.19	47.909
23.5833	-73.8049	58.9167	90.2866	5.39238	466.197	47.9047
23.6	-73.8065	58.9288	90.321	5.80666	466.34	47.9055
23.6167	-73.8039	58.9382	90.3797	5.43175	466.239	47.9098
23.6333	-73.8018	58.9246	90.3132	5.24635	466.191	47.9099
23.65	-73.803	58.9776	90.3375	5.32753	466.229	47.9076
23.6667	-73.801	58.9405	90.3234	4.72603	466.231	47.9083
23.6833	-73.8062	58.9683	90.3568	5.49263	466.287	47.9073
23.7	-73.8032	58.9137	90.317	5.49492	466.201	47.9063
23.7167	-73.8029	58.9346	90.3252	5.04677	466.349	47.9101
23.7333	-73.8001	58.9317	90.2915	5.7209	466.152	47.9073
23.75	-73.7998	58.9231	90.3158	5.29945	466.239	47.9092
23.7667	-73.807	58.9118	90.2949	5.26314	466.244	47.9115
23.7833	-73.8094	58.921	90.3179	5.41206	466.207	47.9098
23.8	-73.8091	58.9382	90.3368	5.59807	466.226	47.9072
23.8167	-73.8081	58.919	90.3143	18.2725	466.403	47.9072
23.8333	-73.8108	58.9497	90.3658	-5.7827	466.43	47.9113
23.85	-73.8117	58.9222	90.3036	-5.68916	466.271	47.9105
23.8667	-73.8117	58.9339	90.3498	-17.9694	466.394	47.9072
23.8833	-73.8076	58.979	90.3993	11.3552	466.349	47.9105
23.9	-73.809	58.9269	90.3111	-18.5072	466.059	47.9049
23.9167	-73.8071	58.915	90.3025	-8.84392	466.208	47.905
23.9333	-73.8062	58.9539	90.3863	3.68294	466.181	47.9052
23.95	-73.8046	58.9327	90.357	4.16512	466.204	47.9047
23.9667	-73.8123	58.9207	90.3092	4.53117	466.274	47.9081
23.9833	-73.8108	58.9256	90.3175	3.46428	466.155	47.9083
24	-73.81	58.9092	90.2926	4.59679	466.305	47.9095
24.0167	-73.8125	58.9484	90.3164	4.43214	466.272	47.9096
24.0333	-73.8078	58.9268	90.3046	4.68666	466.236	47.9113
24.05	-73.8078	58.964	90.3213	5.60051	466.345	47.9119
24.0667	-73.8042	58.9219	90.303	4.84413	466.167	47.9122
24.0833	-73.8047	58.9367	90.3495	4.11751	466.344	47.9076
24.1	-73.8064	58.9251	90.3033	5.65651	466.123	47.9083
24.1167	-73.8046	58.9129	90.3072	5.93239	466.032	47.906
24.1333	-73.8094	58.9193	90.2973	5.29594	466.238	47.9073
24.15	-73.8099	58.9205	90.292	5.23567	466.267	47.9075
24.1667	-73.812	58.9208	90.3259	4.90303	466.231	47.9073
24.1833	-73.8146	58.9187	90.3014	4.92806	466.058	47.9081
24.2	-73.8136	58.9199	90.3017	9.55162	466.206	47.9041
24.2167	-73.8146	58.914	90.313	5.06523	466.175	47.9043
24.2333	-73.8093	58.9111	90.2972	1.44417	466.229	47.9046
24.25	-73.8078	58.9149	90.3057	5.44792	466.128	47.9055
24.2667	-73.8038	58.9111	90.3098	5.33577	466.342	47.904
24.2833	-73.8026	58.9275	90.3237	4.88106	466.015	47.9029
24.3	-73.8029	58.9631	90.3864	5.17494	466.256	47.9017
24.3167	-73.8049	58.9097	90.2952	5.05501	466.268	47.9044
24.3333	-73.8036	58.9381	90.3194	5.24406	466.346	47.9049
24.35	-73.8024	58.9414	90.3663	6.99944	466.25	47.9083
24.3667	-73.8021	58.9358	90.3278	-7.61437	466.291	47.9035
24.3833	-73.8039	58.9434	90.3384	-4.23302	466.17	47.9032
24.4	-73.8062	58.9288	90.3021	-8.63182	466.296	47.9057
24.4167	-73.8087	58.9143	90.3086	-8.40294	466.153	47.9034
24.4333	-73.812	58.9626	90.3893	-9.19685	466.253	47.9021
24.45	-73.8113	58.9114	90.2958	-7.15355	465.993	47.9023
24.4667	-73.8108	58.953	90.3722	-9.58366	466.104	47.9075
24.4833	-73.8117	58.9687	90.375	-10.299	466.13	47.9038
24.5	-73.8152	58.926	90.3146	-9.15627	465.956	47.9035
24.5167	-73.8149	58.9452	90.3477	-7.66747	466.26	47.906
24.5333	-73.8177	58.9161	90.2966	1.12358	466.162	47.9025
24.55	-73.8152	58.9167	90.3042	-8.48702	466.149	47.9029
24.5667	-73.8088	58.9249	90.3112	-7.67632	466.208	47.8992
24.5833	-73.8058	58.9191	90.324	-8.69621	466.281	47.8991
24.6	-73.8023	58.9167	90.3117	-8.34923	466.361	47.9014
24.6167	-73.8064	58.9608	90.3239	-8.05244	466.283	47.9002
24.6333	-73.8026	58.9445	90.3501	-8.37013	466.21	47.9012
24.65	-73.7989	58.922	90.3103	-8.50365	466.257	47.9035
24.6667	-73.798	58.9289	90.3017	-8.25752	466.091	47.9057
24.6833	-73.7986	58.9224	90.3158	-8.38509	466.221	47.9026
24.7	-73.8003	58.9271	90.3133	-8.52577	466.317	47.9005
24.7167	-73.8015	58.9498	90.3422	-8.04527	466.348	47.9032
24.7333	-73.802	58.9201	90.2917	-8.63472	466.177	47.8976
24.75	-73.7992	58.9208	90.288	-8.72002	466.182	47.8999
24.7667	-73.7966	58.9463	90.3553	-7.56661	466.271	47.8977
24.7833	-73.7956	58.9246	90.3042	-8.26164	466.115	47.8977
24.8	-73.7977	58.9298	90.3129	-8.20915	466.259	47.8967
24.8167	-73.7981	58.9407	90.322	-8.32604	466.291	47.9002
24.8333	-73.8006	58.9298	90.3162	-8.81416	466.074	47.8965
24.85	-73.8007	58.9372	90.3335	-8.26698	466.158	47.8953
24.8667	-73.8	58.9179	90.3063	-8.02376	466.127	47.8997
24.8833	-73.8012	58.9315	90.3254	-8.10188	465.989	47.9012
24.9	-73.8032	58.9286	90.3185	-8.24013	466.092	47.9009
24.9167	-73.8055	58.9205	90.3077	-8.16277	466.28	47.8956
24.9333	-73.8082	58.9339	90.3248	-8.00591	466.298	47.8945
24.95	-73.8053	58.9307	90.314	-8.51433	466.246	47.8959
24.9667	-73.8044	58.9474	90.3306	-8.28545	466.148	47.8991
24.9833	-73.8058	58.9434	90.3445	-7.92671	466.164	47.8939
25	-73.8014	58.9373	90.3106	-8.43864	466.087	47.8896
25.0167	-73.8035	58.9292	90.3104	-8.15498	466.14	47.8944
25.0333	-73.8017	58.9187	90.2833	-7.69249	466.305	47.8942
25.05	-73.7988	58.9504	90.3382	-8.77602	465.935	47.895
25.0667	-73.7956	58.9405	90.33	-7.88261	466.247	47.8951
25.0833	-73.7975	58.921	90.3001	-8.32954	466.139	47.8976
25.1	-73.7995	58.9278	90.2984	-8.27126	466.068	47.8965
25.1167	-73.7968	58.9224	90.2908	-8.20747	466.101	47.8951
25.1333	-73.7985	58.9713	90.3198	-8.17818	466.258	47.8973
25.15	-73.7925	58.9156	90.279	-7.93083	466.102	47.8983
25.1667	-73.7954	58.9394	90.3449	-8.53462	466.183	47.8974
25.1833	-73.7978	58.9277	90.3111	-7.58507	466.352	47.8963
25.2	-73.7994	58.924	90.3068	-8.0822	466.422	47.895
25.2167	-73.8012	58.9309	90.31	-8.01125	466.189	47.8977
25.2333	-73.7981	58.9344	90.3231	-8.0674	466.244	47.9015
25.25	-73.7937	58.9945	90.4089	-8.34328	466.217	47.9023
25.2667	-73.7994	58.9307	90.2985	-7.90047	466.157	47.9
25.2833	-73.8001	58.933	90.3146	-8.10371	466.269	47.8991
25.3	-73.802	59.1004	90.4551	-8.39333	466.235	47.8974
25.3167	-73.8004	58.9266	90.3115	-7.96059	466.339	47.8938
25.3333	-73.8027	58.9393	90.3306	-8.09654	466.146	47.8954
25.35	-73.7992	58.9614	90.3336	-6.64635	466.227	47.8948
25.3667	-73.7972	58.9478	90.3861	-7.54875	466.371	47.8974
25.3833	-73.7995	58.9672	90.3449	-7.89864	466.156	47.8959
25.4	-73.7945	58.9314	90.3396	-7.71919	466.295	47.8933
25.4167	-73.792	58.9729	90.3564	-8.66341	466.246	47.8959
25.4333	-73.7876	58.9237	90.2972	-8.17467	466.143	47.8948
25.45	-73.7917	58.9318	90.3114	-7.97798	466.23	47.8933
25.4667	-73.7922	58.9378	90.3256	-8.31169	466.252	47.8928
25.4833	-73.7861	58.9338	90.3066	-8.08998	466.319	47.8906
25.5	-73.7873	58.9132	90.2795	-7.98515	466.231	47.8901
25.5167	-73.7841	58.933	90.3184	-8.20091	466.197	47.8931
25.5333	-73.7869	58.9399	90.3259	-6.33339	466.143	47.8913
25.55	-73.7916	58.9979	90.4794	-1.80885	466.099	47.8898
25.5667	-73.7927	58.9266	90.2985	-14.6334	466.23	47.8904
25.5833	-73.7888	58.9512	90.4209	-1.37428	466.29	47.8906
25.6	-73.7894	58.9164	90.2836	-1.37428	466.1	47.8884
25.6167	-73.7872	58.9118	90.2815	14.0649	466.315	47.891
25.6333	-73.7885	58.9106	90.2784	-1.16158	466.198	47.8919
25.65	-73.7827	58.9231	90.2999	-4.65797	466.136	47.8899
25.6667	-73.7814	58.9426	90.3718	-9.17366	466.323	47.8901
25.6833	-73.7811	58.9228	90.3068	-1.2545	466.361	47.8887
25.7	-73.7838	58.9155	90.2735	-10.3007	466.438	47.8895
25.7167	-73.7788	58.9263	90.3173	12.0646	466.34	47.891
25.7333	-73.7803	58.9205	90.2918	-1.77422	466.399	47.8933
25.75	-73.7806	58.9204	90.2859	5.26848	466.433	47.8901
25.7667	-73.7789	58.931	90.3088	21.7574	466.226	47.8887
25.7833	-73.7763	58.9304	90.313	4.40895	466.463	47.8906
25.8	-73.7743	58.9341	90.3233	5.37758	466.223	47.8895
25.8167	-73.7798	58.9338	90.3118	5.11772	466.191	47.8884
25.8333	-73.7827	58.9472	90.3184	5.66658	466.314	47.8918
25.85	-73.7809	58.9185	90.2993	5.41328	466.161	47.8893
25.8667	-73.7791	58.9224	90.2952	4.02397	466.215	47.8883
25.8833	-73.7794	58.9195	90.294	5.11284	466.261	47.8899
25.9	-73.7794	58.9312	90.3021	7.78252	466.328	47.8904
25.9167	-73.7771	58.9169	90.2952	4.91386	466.225	47.8909
25.9333	-73.7751	58.9324	90.3114	5.54619	466.303	47.889
25.95	-73.7791	58.9204	90.2802	5.16182	466.225	47.8857
25.9667	-73.7817	58.9346	90.3022	4.96513	466.279	47.8864
25.9833	-73.7835	58.9503	90.3553	5.27977	466.278	47.8861
26	-73.7789	58.9423	90.3399	5.32204	466.239	47.8881
26.0167	-73.7797	58.9413	90.3066	5.92583	466.377	47.8872
26.0333	-73.7818	58.9442	90.3571	7.24312	466.147	47.8893
26.05	-73.7806	58.9307	90.3114	5.5558	466.322	47.893
26.0667	-73.7785	58.9327	90.3245	5.45021	466.339	47.8918
26.0833	-73.7789	58.928	90.3057	6.01234	466.227	47.891
26.1	-73.7754	58.9416	90.3165	5.19569	466.147	47.8869
26.1167	-73.7737	58.914	90.2844	4.61693	466.315	47.8843
26.1333	-73.7707	58.9402	90.3149	6.50414	466.137	47.8875
26.15	-73.7681	58.9381	90.3402	4.23546	466.2	47.8867
26.1667	-73.7684	58.9253	90.326	5.00023	466.262	47.8864
26.1833	-73.7693	58.9188	90.2876	4.98421	466.221	47.8877
26.2	-73.7667	58.9216	90.3214	5.1516	465.921	47.8881
26.2167	-73.7664	58.944	90.2956	4.51744	466.159	47.8901
26.2333	-73.7647	58.9722	90.3712	5.37224	466.308	47.889
26.25	-73.7661	58.9335	90.2972	5.48485	466.22	47.8909
26.2667	-73.7684	58.9372	90.2972	5.98961	466.138	47.8947
26.2833	-73.7684	58.9298	90.3109	2.64702	466.335	47.8973
26.3	-73.7736	58.9269	90.3025	14.7993	466.161	47.896
26.3167	-73.7739	58.9265	90.306	5.39299	466.14	47.8974
26.3333	-73.7734	58.9285	90.3228	5.55336	466.336	47.8945
26.35	-73.773	58.9253	90.3031	6.52855	466.307	47.8951
26.3667	-73.7736	58.9376	90.3108	5.61714	466.259	47.8931
26.3833	-73.7751	58.937	90.3304	5.3614	466.331	47.8913
26.4	-73.7743	58.9195	90.2941	16.0325	466.328	47.8886
26.4167	-73.7753	58.9758	90.3471	-3.61778	466.251	47.888
26.4333	-73.7711	58.9419	90.3083	5.7888	466.292	47.8878
26.45	-73.7724	58.9459	90.3225	5.58373	466.086	47.8906
26.4667	-73.7731	58.9298	90.3101	5.73402	466.287	47.8873
26.4833	-73.776	58.9381	90.3112	6.13518	466.169	47.8854
26.5	-73.7759	58.9294	90.3082	5.69222	466.193	47.8861
26.5167	-73.7745	58.9373	90.3289	5.78163	466.136	47.8881
26.5333	-73.7746	58.9278	90.315	13.377	466.251	47.8867
26.55	-73.769	58.9866	90.3744	5.70717	466.116	47.8849
26.5667	-73.7675	58.9401	90.3237	5.3167	466.134	47.8858
26.5833	-73.7667	58.921	90.285	5.86693	465.858	47.8852
26.6	-73.7658	58.935	90.3126	5.25291	466.248	47.8852
26.6167	-73.7588	58.9497	90.3353	34.2977	466.173	47.8881
26.6333	-73.7588	58.9536	90.3397	4.97704	466.047	47.889
26.65	-73.7603	58.9724	90.4124	-2.02049	466.134	47.8849
26.6667	-73.7571	58.9138	90.2807	5.31136	466.17	47.8866
26.6833	-73.7603	58.9132	90.2813	5.41084	466.099	47.8858
26.7	-73.7595	58.9156	90.2926	5.22728	466.201	47.8852
26.7167	-73.7615	58.9503	90.3373	5.64217	466.102	47.8872
26.7333	-73.7573	58.9394	90.331	5.16777	466.302	47.8881
26.75	-73.7595	58.939	90.3248	4.72313	466.076	47.887
26.7667	-73.7624	58.9507	90.3468	4.67659	466.118	47.8854
26.7833	-73.7588	58.9323	90.3307	5.76195	466.271	47.8857
26.8	-73.7603	58.9219	90.29	5.78636	466.219	47.8838
26.8167	-73.7632	58.9225	90.2853	5.26787	466.116	47.8832
26.8333	-73.769	58.9372	90.3246	5.22499	466.158	47.8815
26.85	-73.7678	58.9326	90.2944	5.1606	466.252	47.8832
26.8667	-73.7663	58.9304	90.3024	6.16371	466.253	47.8834
26.8833	-73.7669	58.9254	90.297	6.2484	466.304	47.8855
26.9	-73.762	58.9687	90.3713	5.21538	466.217	47.8873
26.9167	-73.7608	58.9373	90.3057	-2.05742	466.248	47.8834
26.9333	-73.7618	58.9246	90.297	5.69222	466.232	47.8826
26.95	-73.7627	58.9452	90.3167	5.86754	466.434	47.8837
26.9667	-73.7649	58.9562	90.3626	4.78096	466.2	47.8852
26.9833	-73.7624	58.9278	90.3066	5.33226	466.425	47.8873
27	-73.7611	58.9237	90.3007	5.2845	466.329	47.8857
27.0167	-73.7595	58.948	90.3274	5.31502	466.313	47.8825
27.0333	-73.7562	58.9262	90.2988	-5.20088	466.325	47.8822
27.05	-73.7544	58.9224	90.3007	-7.18346	466.268	47.8834
27.0667	-73.7539	58.957	90.3622	-7.77351	466.304	47.8834
27.0833	-73.7551	58.9478	90.3362	-7.45766	466.231	47.8858
27.1	-73.7521	58.9289	90.3184	-13.343	466.27	47.8826
27.1167	-73.755	58.9339	90.3306	-9.06868	466.196	47.8826
27.1333	-73.7516	59.1297	90.4054	-10.4122	466.152	47.8852
27.15	-73.7516	58.9753	90.4415	-4.1227	466.155	47.8796
27.1667	-73.7531	58.943	90.3094	-6.48598	466.085	47.8773
27.1833	-73.753	58.9344	90.3194	-5.65987	466.238	47.8808
27.2	-73.7499	58.9249	90.3091	9.94438	466.175	47.88
27.2167	-73.7466	58.948	90.3521	-5.25764	466.089	47.8765
27.2333	-73.7449	58.9477	90.3304	-4.10301	466.166	47.8788
27.25	-73.746	58.9608	90.3344	-4.47014	466.273	47.8779
27.2667	-73.7437	58.9286	90.3118	2.12791	466.293	47.8797
27.2833	-73.7421	58.9275	90.3234	-27.7709	466.218	47.8783
27.3	-73.7446	58.955	90.3852	-4.53102	466.105	47.8774
27.3167	-73.7432	58.9332	90.3201	-5.16396	466.145	47.8786
27.3333	-73.745	58.9236	90.2862	-5.64201	466.289	47.882
27.35	-73.7418	58.9454	90.3225	-0.769272	466.04	47.8822
27.3667	-73.7414	58.9536	90.3326	5.34889	466.215	47.8774
27.3833	-73.7406	58.9361	90.3159	-6.76445	466.286	47.8808
27.4	-73.7408	58.9314	90.3082	-4.58168	466.311	47.8808
27.4167	-73.7411	58.9382	90.3211	-5.46135	466.258	47.8786
27.4333	-73.7376	58.9263	90.2902	-6.27922	466.287	47.8796
27.45	-73.7356	58.9404	90.2972	-6.43959	466.25	47.8767
27.4667	-73.7373	58.9422	90.3001	-5.19554	466.247	47.8771
27.4833	-73.7359	59.0411	90.3579	-5.21645	466.209	47.8777
27.5	-73.7365	58.9318	90.312	-5.6205	466.391	47.8777
27.5167	-73.7365	58.9356	90.3056	-5.76119	466.256	47.8806
27.5333	-73.7324	58.9545	90.3353	-4.55132	466.203	47.8791
27.55	-73.7339	58.9454	90.3028	-4.88441	466.241	47.8803
27.5667	-73.7339	58.9509	90.3298	-2.61772	466.348	47.8806
27.5833	-73.7328	58.9419	90.3336	-2.62367	466.261	47.8744
27.6	-73.733	58.9442	90.3272	-2.71431	466.336	47.8751
27.6167	-73.7338	58.9524	90.3169	6.31386	466.353	47.8741
27.6333	-73.733	58.9417	90.3196	-2.85255	466.192	47.8761
27.65	-73.7333	58.9382	90.3208	-2.35191	466.34	47.8748
27.6667	-73.7331	59.0092	90.4287	-4.65981	466.259	47.8742
27.6833	-73.7339	59.0022	90.4308	-4.56261	466.115	47.8732
27.7	-73.7328	58.9312	90.3002	1.2487	466.284	47.8724
27.7167	-73.7327	58.9393	90.3236	-4.7831	466.262	47.8733
27.7333	-73.7377	59.1184	90.369	0.492325	465.994	47.8741
27.75	-73.7351	58.9333	90.2944	-2.96394	466.184	47.8759
27.7667	-73.736	59.0473	90.4031	-6.50444	466.242	47.878
27.7833	-73.737	58.9535	90.3535	-6.98494	466.141	47.8788
27.8	-73.7376	58.9608	90.3643	-6.92772	466.062	47.8794
27.8167	-73.7383	58.9538	90.3327	-6.86745	466.126	47.8759
27.8333	-73.737	58.9573	90.3632	-5.89302	466.264	47.8764
27.85	-73.7379	58.9362	90.297	-7.13158	466.131	47.875
27.8667	-73.7392	58.9547	90.3451	-6.90559	466.14	47.8771
27.8833	-73.7368	58.9613	90.3422	-6.58669	466.228	47.8773
27.9	-73.7338	58.943	90.3147	-6.57478	466.036	47.8777
27.9167	-73.7367	58.941	90.3468	-7.07787	466.105	47.8791
27.9333	-73.7367	58.9382	90.3133	-5.84053	466.139	47.8786
27.95	-73.7345	58.9491	90.3132	-5.50255	466.13	47.878
27.9667	-73.7351	58.932	90.2993	-4.08577	466.271	47.8747
27.9833	-73.7365	58.9416	90.3149	-8.26408	466.166	47.8745
28	-73.7392	58.9303	90.3014	-5.07393	466.063	47.8762
28.0167	-73.7353	58.9483	90.3233	-4.68056	466.243	47.8721
28.0333	-73.7356	58.9733	90.359	-5.79826	466.303	47.8732
28.05	-73.7353	58.9428	90.3085	-5.99846	466.219	47.8716
28.0667	-73.7357	58.9504	90.33	-6.213	466.043	47.8698
28.0833	-73.7347	58.9335	90.3213	-6.27556	466.102	47.8707
28.1	-73.7328	58.9466	90.3385	-5.75829	466.262	47.8709
28.1167	-73.7307	58.9402	90.3149	-5.13954	466.044	47.8698
28.1333	-73.733	58.9358	90.3111	-4.62273	466.229	47.8664
28.15	-73.7389	58.952	90.3489	-5.83458	466.138	47.8693
28.1667	-73.7347	58.9472	90.3079	-4.87785	466.217	47.8735
28.1833	-73.7322	58.9579	90.3439	-3.52486	466.166	47.8715
28.2	-73.7307	58.9344	90.3085	-3.62328	466.23	47.8663
28.2167	-73.7263	58.9838	90.4252	-3.56056	466.148	47.8695
28.2333	-73.7319	58.9448	90.3187	-3.38188	465.973	47.8716
28.25	-73.7312	58.9434	90.3399	-3.78471	466.17	47.8721
28.2667	-73.7289	58.9468	90.3275	-5.05791	466.186	47.871
28.2833	-73.7257	58.9339	90.3213	-5.09956	465.898	47.8672
28.3	-73.7225	58.9469	90.344	-5.44182	466.075	47.8671
28.3167	-73.7226	58.9568	90.3503	-3.36937	466.173	47.8672
28.3333	-73.726	58.9625	90.3451	-3.42232	465.949	47.864
28.35	-73.7232	58.9459	90.3098	-3.45818	466.176	47.8674
28.3667	-73.726	58.944	90.3109	-0.257339	465.996	47.8638
28.3833	-73.7264	58.9347	90.3079	-4.82719	466.174	47.8637
28.4	-73.729	58.9469	90.321	-4.82063	466.007	47.8617
28.4167	-73.7281	58.9573	90.3259	-5.24559	466.175	47.8599
28.4333	-73.7313	58.9423	90.3068	-11.627	466.041	47.8619
28.45	-73.7325	58.9376	90.3146	-11.047	466.077	47.8646
28.4667	-73.7331	58.9748	90.3336	-7.59758	466.102	47.8638
28.4833	-73.7342	58.966	90.3767	-3.83781	466.053	47.866
28.5	-73.7367	58.9487	90.3605	-7.01942	465.805	47.8648
28.5167	-73.7371	58.9333	90.3144	-3.03078	465.961	47.8674
28.5333	-73.7321	58.9538	90.3178	-0.643539	466.037	47.8663
28.55	-73.7348	58.9574	90.3391	-8.23311	466.121	47.869
28.5667	-73.7354	58.9372	90.304	-9.56337	466.054	47.8649
28.5833	-73.7327	58.9455	90.3101	-5.46028	466.039	47.8649
28.6	-73.7411	58.9761	90.3777	-1.84944	466.268	47.8635
28.6167	-73.74	58.9639	90.3764	11.2873	466.069	47.8651
28.6333	-73.7382	59.0134	90.469	-9.55513	466.287	47.8646
28.65	-73.7408	58.9312	90.295	1.12358	466.041	47.8646
28.6667	-73.7392	58.975	90.3544	-22.7897	466.151	47.8678
28.6833	-73.7389	58.9346	90.2979	2.16606	466.162	47.8638
28.7	-73.7373	58.9735	90.3625	0.935745	466.083	47.8611
28.7167	-73.735	58.9491	90.3419	-6.03478	465.979	47.8593
28.7333	-73.7298	58.9428	90.3259	-6.88652	466.169	47.8606
28.75	-73.7342	58.9549	90.3294	-6.63261	466.166	47.8574
28.7667	-73.7318	58.9722	90.3408	-8.95302	465.968	47.8609
28.7833	-73.7318	58.9352	90.3016	-3.48854	465.993	47.8638
28.8	-73.7333	58.9268	90.2941	-3.2972	466.119	47.8613
28.8167	-73.7356	58.9362	90.321	0.211563	466.121	47.8599
28.8333	-73.7347	58.9353	90.3048	8.35182	466.092	47.8594
28.85	-73.7351	58.9698	90.3338	-4.42787	466.031	47.8609
28.8667	-73.736	58.9521	90.3297	-3.52425	466.192	47.8614
28.8833	-73.7359	58.9408	90.3129	4.74327	465.861	47.8577
28.9	-73.7356	58.9626	90.339	5.11711	466.237	47.8588
28.9167	-73.7339	58.9639	90.351	4.75166	466.164	47.8523
28.9333	-73.7357	58.9333	90.2902	4.62837	466.156	47.853
28.95	-73.7359	58.9271	90.2935	5.12901	466.177	47.8565
28.9667	-73.7371	58.9523	90.3321	5.45921	466.204	47.8524
28.9833	-73.735	58.973	90.3745	5.22728	466.151	47.8565
29	-73.7313	58.9487	90.3333	4.13597	466.227	47.8571
29.0167	-73.7316	58.9416	90.3043	3.4803	466.243	47.8553
29.0333	-73.736	58.9471	90.3106	4.82735	466.25	47.8529
29.05	-73.7331	58.9428	90.3123	11.4286	466.056	47.8524
29.0667	-73.7309	58.9547	90.3672	4.21104	466.148	47.8535
29.0833	-73.7368	58.9561	90.3558	1.96342	466.223	47.8516
29.1	-73.7339	58.9428	90.3158	7.82249	466.038	47.8504
29.1167	-73.7298	58.9422	90.3017	5.29289	466.085	47.8535
29.1333	-73.7334	58.9634	90.3184	4.91982	466.152	47.8565
29.15	-73.7334	58.9552	90.3565	5.62431	466.241	47.8561
29.1667	-73.7322	58.9408	90.3136	4.74815	466.193	47.8527
29.1833	-73.7295	58.9434	90.3045	5.44853	466.175	47.8521
29.2	-73.7277	58.942	90.3037	4.8864	466.222	47.8532
29.2167	-73.7254	58.9704	90.3634	5.32509	466.152	47.8541
29.2333	-73.7263	58.941	90.3109	4.17412	466.232	47.8545
29.25	-73.7252	58.9758	90.3696	-7.13036	466.127	47.8538
29.2667	-73.7251	58.9602	90.3544	-6.88591	466.013	47.8515
29.2833	-73.7301	58.9388	90.3065	-7.52617	466.047	47.8513
29.3	-73.7281	58.9314	90.306	-7.24068	466.195	47.8521
29.3167	-73.7273	58.9436	90.3368	-7.25487	466.122	47.8532
29.3333	-73.7298	58.9475	90.3132	26.5235	466.084	47.85
29.35	-73.729	58.9417	90.3104	4.06914	466.226	47.8498
29.3667	-73.7278	58.9382	90.3144	4.57939	466.226	47.8506
29.3833	-73.7257	58.9471	90.3193	4.39522	466.052	47.8504
29.4	-73.7283	58.9616	90.3246	4.06975	466.083	47.8513
29.4167	-73.7258	58.9362	90.3008	2.62321	466.184	47.8484
29.4333	-73.724	58.9503	90.3127	3.8868	465.941	47.85
29.45	-73.7238	58.9434	90.3397	4.99184	466.234	47.8503
29.4667	-73.7235	58.9541	90.314	4.24858	466.239	47.8518
29.4833	-73.7219	58.9416	90.3196	4.90196	466.219	47.8495
29.5	-73.7232	58.9336	90.3069	5.14336	466.28	47.8457
29.5167	-73.7188	58.9336	90.3118	4.79881	466.181	47.8465
29.5333	-73.7173	58.9622	90.361	4.86259	466.207	47.8484
29.55	-73.7176	58.969	90.4076	6.32698	466.112	47.8486
29.5667	-73.7136	58.987	90.3774	4.82857	466.209	47.8521
29.5833	-73.7115	58.9573	90.3164	8.41911	466.239	47.8512
29.6	-73.7093	58.9512	90.3072	5.08781	466.112	47.8529
29.6167	-73.7087	58.9372	90.3129	4.76601	466.253	47.8523
29.6333	-73.7101	58.9381	90.3111	5.89973	466.354	47.8507
29.65	-73.7078	58.9338	90.3039	5.30724	466.137	47.8492
29.6667	-73.7055	58.9335	90.3112	5.2285	466.222	47.8498
29.6833	-73.7067	58.939	90.3269	4.701	466.127	47.85
29.7	-73.7092	58.9613	90.3309	4.91982	466.346	47.8513
29.7167	-73.7066	58.9695	90.3931	-8.97636	466.183	47.8515
29.7333	-73.7138	58.9422	90.3242	5.38414	466.231	47.8472
29.75	-73.718	58.9513	90.3387	5.29167	466.264	47.85
29.7667	-73.7165	58.9736	90.3869	5.12962	466.282	47.8512
29.7833	-73.7199	58.9532	90.3259	5.28511	466.316	47.8515
29.8	-73.7191	58.9414	90.3133	5.1368	466.259	47.8472
29.8167	-73.7186	58.9484	90.3286	5.34416	466.082	47.8478
29.8333	-73.7232	58.9588	90.3313	7.1859	466.203	47.8483
29.85	-73.7235	58.9483	90.3136	5.36507	466.153	47.8477
29.8667	-73.7235	58.9544	90.3668	4.56749	466.298	47.8503
29.8833	-73.7199	58.9425	90.3252	5.61119	466.134	47.8477
29.9	-73.7199	58.9588	90.3436	6.12312	466.233	47.8454
29.9167	-73.7171	58.9434	90.3318	-13.2619	466.288	47.8474
29.9333	-73.7179	58.9677	90.3576	-38.44	466.054	47.8477
29.95	-73.7162	59.0028	90.4092	6.82945	466.12	47.8484
29.9667	-73.7151	58.9436	90.3129	5.66002	466.205	47.846
29.9833	-73.7128	58.9465	90.3169	-6.72569	466.1	47.8455
30	-73.7125	58.9425	90.328	5.4026	466.221	47.8501
30.0167	-73.7083	58.9619	90.3417	-4.55193	466.217	47.8475
30.0333	-73.7034	59.0296	90.4473	6.08681	466.213	47.8466
30.05	-73.7054	58.9452	90.3104	5.81688	466.079	47.8492
30.0667	-73.7058	58.9527	90.3515	24.547	466.186	47.8466
30.0833	-73.7086	58.9607	90.3434	5.35316	466.05	47.8452
30.1	-73.7103	58.9654	90.3471	5.92537	466.238	47.8439
30.1167	-73.7107	58.9501	90.3112	5.40077	466.077	47.8432
30.1333	-73.7116	58.9605	90.3515	5.4789	465.989	47.8408
30.15	-73.7071	58.9349	90.2931	5.35011	466.048	47.8449
30.1667	-73.7058	58.9527	90.3445	5.62904	466.141	47.8408
30.1833	-73.7075	58.9411	90.3187	5.41145	466.174	47.8423
30.2	-73.7078	58.9655	90.3297	5.64156	465.903	47.8417
30.2167	-73.7103	58.9542	90.3306	5.52422	466.25	47.8423
30.2333	-73.7092	58.9953	90.3712	5.74348	466.187	47.84
30.25	-73.7098	58.9555	90.3243	6.93565	466.212	47.8413
30.2667	-73.7092	58.9983	90.3834	5.65407	466.059	47.8391
30.2833	-73.7093	58.9726	90.3408	5.61653	466.288	47.8411
30.3	-73.709	58.9861	90.3642	5.53612	466.146	47.8391
30.3167	-73.708	58.9674	90.3553	17.0081	466.168	47.839
30.3333	-73.7087	58.9501	90.3397	5.54268	466.022	47.8387
30.35	-73.7125	58.9631	90.3367	6.49986	466.067	47.8379
30.3667	-73.7128	58.9574	90.3222	5.72502	466.099	47.8332
30.3833	-73.7127	58.9782	90.3428	-1.53938	466.144	47.8353
30.4	-73.7055	58.9452	90.3051	5.3698	466.001	47.8376
30.4167	-73.7112	58.951	90.3391	2.79427	466.027	47.839
30.4333	-73.7112	58.9686	90.3445	5.5146	466.147	47.8376
30.45	-73.7107	58.9484	90.2966	5.8091	466.249	47.8382
30.4667	-73.7084	58.991	90.3993	5.53078	466.211	47.8399
30.4833	-73.7048	58.9651	90.3863	5.90263	466.22	47.8365
30.5	-73.7008	58.9684	90.346	4.97932	466.318	47.8404
30.5167	-73.7005	58.9887	90.3668	5.83107	466.15	47.8384
30.5333	-73.7011	58.9535	90.3429	6.01769	466.116	47.8349
30.55	-73.7009	58.9956	90.3494	5.70595	466.316	47.8355
30.5667	-73.6987	58.9584	90.3257	5.77934	466.183	47.8355
30.5833	-73.697	58.9866	90.3683	5.59273	466.039	47.84
30.6	-73.6994	58.9707	90.3721	5.71785	466.244	47.8408
30.6167	-73.7026	58.9523	90.3187	5.12779	466.146	47.8393
30.6333	-73.7005	58.9492	90.3037	5.6469	466.137	47.8411
30.65	-73.6979	58.9594	90.353	6.09642	466.107	47.8394
30.6667	-73.6991	58.9611	90.3336	6.4045	466.137	47.8397
30.6833	-73.7006	59.0687	90.4249	5.71785	466.153	47.8417
30.7	-73.6976	59.2556	90.6367	5.60875	466.097	47.839
30.7167	-73.6958	58.9942	90.3787	3.82668	466.088	47.8388
30.7333	-73.6947	58.9765	90.3616	-0.0225067	466.26	47.841
30.75	-73.6979	59.0015	90.4292	6.2484	466.119	47.8397
30.7667	-73.6967	59.0598	90.3994	5.579	466.328	47.8373
30.7833	-73.6977	58.9886	90.3825	5.31548	466.154	47.8373
30.8	-73.6985	58.9748	90.37	7.22282	466.276	47.8349
30.8167	-73.695	58.9636	90.3777	2.55592	466.403	47.8381
30.8333	-73.6982	58.9761	90.3831	19.6302	466.242	47.8388
30.85	-73.6965	58.9809	90.3404	9.24049	466.229	47.8407
30.8667	-73.6921	59.024	90.4131	6.02119	466.313	47.8394
30.8833	-73.691	58.9816	90.3895	5.6147	466.204	47.8397
30.9	-73.6929	58.9846	90.3959	5.77934	466.228	47.8375
30.9167	-73.6904	58.9744	90.3672	6.41518	466.151	47.8387
30.9333	-73.689	58.961	90.3675	4.98467	466.337	47.8387
30.95	-73.688	58.9817	90.3725	5.85732	466.12	47.8414
30.9667	-73.6865	58.9964	90.4061	5.92232	466.019	47.8429
30.9833	-73.6855	58.9759	90.3812	-1.84456	466.21	47.8407
31	-73.684	58.9874	90.3854	6.24413	466.105	47.8397
31.0167	-73.6832	58.9935	90.4076	25.4917	466.131	47.8396
31.0333	-73.6842	58.9843	90.3854	2.48192	466.284	47.8408
31.05	-73.6843	58.986	90.4041	7.08397	466.058	47.8423
31.0667	-73.6842	59.0133	90.4527	6.09871	466.208	47.8404
31.0833	-73.6863	58.9774	90.3841	5.44487	466.116	47.8407
31.1	-73.6829	58.9791	90.3796	5.25169	466.208	47.8404
31.1167	-73.6831	58.9835	90.4025	5.35973	466.352	47.8411
31.1333	-73.6825	58.9735	90.3745	5.69527	466.17	47.841
31.15	-73.6816	58.982	90.4237	9.56841	466.395	47.8402
31.1667	-73.677	58.9889	90.4034	-11.2193	466.271	47.8393
31.1833	-73.6758	59.0141	90.4562	0.932846	466.274	47.8391
31.2	-73.6767	59	90.4316	0.103683	466.292	47.8404
31.2167	-73.6785	59.0459	90.5399	-16.6946	466.426	47.8397
31.2333	-73.679	59.0267	90.4783	-9.36729	466.38	47.8384
31.25	-73.6762	59.0154	90.4447	-0.386734	466.435	47.8355
31.2667	-73.6752	59.0154	90.487	5.821	466.431	47.8371
31.2833	-73.6741	59.0488	90.5184	-0.0571442	466.407	47.8382
31.3	-73.6713	59.3969	90.9342	-4.67232	466.152	47.84
31.3167	-73.6717	59.0362	90.4983	-9.14024	466.314	47.8378
31.3333	-73.6698	59.0185	90.4977	-6.5284	466.217	47.8407
31.35	-73.6684	59.0215	90.4888	-6.31966	466.007	47.8402
31.3667	-73.6703	59.0202	90.5116	-4.22051	466.168	47.8356
31.3833	-73.6697	59.0298	90.5283	-2.42043	466.339	47.8355
31.4	-73.672	59.0388	90.5557	-23.1915	466.246	47.8368
31.4167	-73.6739	59.0633	90.5715	-0.164413	466.242	47.8375
31.4333	-73.6723	59.0612	90.5793	3.51311	466.295	47.8378
31.45	-73.6715	59.0932	90.6449	4.88991	466.172	47.8346
31.4667	-73.6724	59.0652	90.6176	3.82301	466.201	47.8359
31.4833	-73.6755	59.1184	90.7194	4.42986	466.28	47.8411
31.5	-73.6758	59.0917	90.7362	4.56993	466.184	47.84
31.5167	-73.6755	59.1007	90.7156	1.86623	466.017	47.8371
31.5333	-73.6782	59.2162	90.7461	-7.55943	466.233	47.8408
31.55	-73.6723	59.1216	90.776	5.5587	466.195	47.846
31.5667	-73.6727	59.1608	90.8697	-5.79048	466.139	47.8437
31.5833	-73.6729	59.6824	91.0839	-6.26198	466.352	47.8408
31.6	-73.668	59.1544	90.9043	9.19762	466.227	47.8387
31.6167	-73.6689	59.1998	91.0014	-6.3633	466.259	47.841
31.6333	-73.6756	59.2336	91.0671	3.04222	466.199	47.8394
31.65	-73.6758	59.2515	91.1605	-4.15611	466.233	47.8408
31.6667	-73.6788	59.2596	91.1797	1.64986	466.18	47.8391
31.6833	-73.6765	59.2855	91.2577	-5.69206	466.13	47.8388
31.7	-73.6791	59.316	91.3447	-8.47084	466.291	47.8378
31.7167	-73.6747	59.4901	91.4394	-5.74745	466.372	47.8367
31.7333	-73.6788	59.3548	91.488	4.04243	466.134	47.8405
31.75	-73.6729	59.4158	91.6357	4.54659	466.249	47.8431
31.7667	-73.6764	59.4695	91.7902	2.98805	466.237	47.8429
31.7833	-73.6776	59.5078	91.9225	4.57878	466.307	47.8387
31.8	-73.6808	59.5535	92.0637	5.78819	466.253	47.8373
31.8167	-73.6872	59.6809	92.3924	5.06935	466.339	47.8405
31.8333	-73.6869	59.6636	92.4116	4.51149	466.152	47.8405
31.85	-73.6857	59.7121	92.5735	7.26097	466.258	47.8396
31.8667	-73.6831	59.7746	92.8057	4.291	466.32	47.8411
31.8833	-73.6849	59.844	93.0027	4.28383	466.206	47.8413
31.9	-73.6837	59.9551	93.3398	4.06151	466.163	47.8376
31.9167	-73.6871	60.0068	93.5267	4.58962	466.144	47.8413
31.9333	-73.6848	60.1203	93.8598	5.77507	466.227	47.8423
31.95	-73.6866	60.2168	94.1674	4.9717	466.116	47.8469
31.9667	-73.6919	60.3077	94.5289	5.00023	466.236	47.8504
31.9833	-73.6929	60.4281	94.8702	5.21782	466.416	47.8495
32	-73.6883	60.5587	95.2844	4.87984	466.413	47.8483
32.0167	-73.6881	60.736	95.7539	5.45677	466.242	47.85
32.0333	-73.6854	66.8649	96.8298	10.1542	466.285	47.8506
32.05	-73.6845	61.0438	96.6967	5.28038	466.287	47.8535
32.0667	-73.6834	61.1994	97.2845	5.59502	466.212	47.8584
32.0833	-73.6807	61.4301	97.9208	4.12041	466.294	47.8574
32.1	-73.6817	61.582	98.4635	205.364	466.309	47.86
32.1167	-73.68	61.7522	99.1149	4.09721	465.985	47.8594
32.1333	-73.6779	62.0271	99.8655	5.66597	466.266	47.8631
32.15	-73.6794	62.2442	100.65	5.25169	466.144	47.8646
32.1667	-73.6779	62.4857	101.487	5.30129	466.166	47.8692
32.1833	-73.6771	62.8346	102.322	5.886	466.096	47.8706
32.2	-73.6768	63.0447	103.293	5.56053	466.112	47.8762
32.2167	-73.672	63.3741	104.203	5.20165	466.24	47.8779
32.2333	-73.6672	63.6088	105.177	13.2191	466.084	47.8806
32.25	-73.6642	64.0104	106.437	5.17433	466.149	47.8799
32.2667	-73.6597	64.2919	107.481	6.13625	466.295	47.8849
32.2833	-73.6527	64.6726	108.703	5.56465	466.03	47.8902
32.3	-73.6532	65.0336	109.912	5.68932	466.226	47.893
32.3167	-73.6459	65.5021	111.377	5.0753	466.214	47.8973
32.3333	-73.6453	65.893	112.72	5.05089	466.23	47.8994
32.35	-73.6393	66.3245	114.128	5.08308	466.238	47.9054
32.3667	-73.6378	66.7463	115.598	5.49965	466.25	47.9078
32.3833	-73.6315	67.2752	117.249	5.06752	466.351	47.9139
32.4	-73.625	67.878	119.029	5.05806	466.146	47.9191
32.4167	-73.6185	68.1687	120.258	5.51643	466.166	47.9226
32.4333	-73.615	68.7092	122.017	4.99367	466.146	47.9226
32.45	-73.6128	69.1766	123.57	5.18028	466.051	47.9302
32.4667	-73.6074	69.8017	125.301	5.01579	466.127	47.935
32.4833	-73.6002	70.1934	127.033	5.62126	466.189	47.9403
32.5	-73.5963	70.8004	128.783	5.43831	465.977	47.9437
32.5167	-73.5889	71.1662	130.351	0.179977	466.243	47.949
32.5333	-73.5807	71.7878	132.152	0.174026	466.15	47.9539
32.55	-73.5764	72.2176	133.758	-0.754471	466.143	47.9592
32.5667	-73.5642	72.6801	135.441	-4.89632	466.174	47.9612
32.5833	-73.5529	73.195	137.098	-7.4868	466.074	47.9641
32.6	-73.5407	73.6816	138.744	-25.0732	466.059	47.9673
32.6167	-73.5304	74.1796	140.318	0.00541687	466.168	47.9708
32.6333	-73.5192	74.5635	141.805	-6.50932	466.252	47.9754
32.65	-73.5114	74.996	143.208	-0.679398	466.115	47.9758
32.6667	-73.5008	75.5383	144.798	-9.36134	465.933	47.9783
32.6833	-73.4879	75.8807	146.083	4.26231	466.144	47.9768
32.7	-73.4757	76.2298	147.204	4.54552	466.265	47.98
32.7167	-73.4618	76.5307	148.368	4.23256	466.141	47.9812
32.7333	-73.4449	76.9491	149.757	4.83925	466.232	47.98
32.75	-73.4283	77.174	150.555	6.54228	466.189	47.9816
32.7667	-73.4145	77.4021	151.44	3.93272	466.153	47.9832
32.7833	-73.4011	77.6959	152.249	4.75533	466.149	47.9842
32.8	-73.3862	77.9214	152.961	5.0724	466.267	47.9839
32.8167	-73.3721	78.1309	153.831	4.99489	466.242	47.9868
32.8333	-73.3578	78.2247	154.25	5.5439	466.148	47.9864
32.85	-73.346	78.3402	154.669	5.10933	466.334	47.9862
32.8667	-73.327	78.4731	155.007	4.69627	466.249	47.9876
32.8833	-73.3137	78.5975	155.414	4.54842	466.161	47.9826
32.9	-73.3012	78.5918	155.489	5.0605	466.307	47.985
32.9167	-73.2847	78.594	155.539	-0.537491	466.354	47.983
32.9333	-73.2697	78.5577	155.505	5.20714	466.186	47.9829
32.95	-73.2589	78.5662	155.459	4.5031	466.195	47.9844
32.9667	-73.2485	78.5006	155.262	4.62471	466.176	47.9823
[truncated: 1,622 more rows]

## Sheet: MW Results
Administrative Information
File name	MDS_2_11_2021_Leena-0046.sample
Analysed by	gpc-sec
Date of analysis	8. marraskuuta 2021 20:03:34
Analysis comments
Analysis Module	Triple Analysis
Recovery
Recovery Percentage	17.4805
RegionKey	Region Number	Trace	Start (mins)	End (mins)	Peak Max RT (mins)	Bulk MW (g/mol)	Bulk IV (dL/g)	Peak Ht (mV)	Peak Ht (%)	Peak Area (mV.s)	Peak Area (%)	Concentration (mg/mL)
Peaks	Peak 1	RI	28.82	41.82	36.77	<no baseline defined>	100	<no baseline defined>	100
Peaks	Peak 1	LS 15°	28.82	41.82	33.32	<no baseline defined>	100	<no baseline defined>	100
Peaks	Peak 1	LS 90°	28.82	41.82	33.35	<no baseline defined>	100	<no baseline defined>	100
Peaks	Peak 1	VS DP	28.82	41.82	32.73	<no baseline defined>	100	<no baseline defined>	100
Peaks	Peak 1	VS IP	28.82	41.82	37.6	<no baseline defined>	100	<no baseline defined>	100
Peaks	Peak 1	UV 280nm	28.82	41.82	33.42	<no baseline defined>	100	<no baseline defined>	100
MW Averages
Peaks	Mp	Mn	Mw	Mz	Mz+1	Mv	PD
Peak 1	511009	379017	716927	1270584	1871642	1082807	1.89154
Log Mi Curves
Peaks	Start (mins)	End (mins)	Curve Type	Coeff a	Coeff b	Coeff c	Coeff d	Coeff e	Coeff f	L Point Y/N
Peak 1	31.9605	40.9102	Polynomial	13.1008	-0.201154	0	0	0	0	No
MW Fit Region
Peaks	Start (mins)	End (mins)
Peak 1	31.9605	40.9102
Structural Plot Region
Peaks	Start (mins)	End (mins)
Peak 1	31.9667	40.9167
Structural Information
Peaks	Mark-Houwink & Alpha	Log Rg Equation	Log Rh Equation
Peak 1	K = -1.18, Alpha = 0.36	Log Rg = (0.48) x Log MW + (-1.62)	Log Rh = (0.41) x Log MW + (-0.75)
Rg Averages
Peaks	Rgp	Rgn	Rgw	Rgz	Rgz+1
Peak 1	14.0845	12.1901	16.5893	21.8763	26.3813
Rh Averages [Derived]
Peaks	Rhp	Rhn	Rhw	Rhz	Rhz+1
Peak 1	40.5171	35.8153	46.5949	59.0107	69.2424
IV Averages
Peaks	IVp	IVn	IVw	IVz	IVz+1
Peak 1	7.62936	6.84815	8.62281	10.6047	12.1987
Method
Administrative Information
Created by	gpc-sec
Creation date	6. kesäkuuta 2018 8:46:40
Last modified by	gpc-sec
Last modified date	6. kesäkuuta 2018 8:46:40
Information
Calculation Method
Concentration options	Calculate Sample Concentration from Entered Sample Properties
Concentration Detector Used in Analysis	RI
MW calculation method	Use all angles
Use Constant Inlet Pressure	No
Flory Fox	2.86e+21
Use Angular Correction	No
Use IV To Calculate Rg	No
Sample Parameters
Injection volume (µL)	100
Concentration options	RI
Entered concentration (mg/mL)	1
Calculated concentration (mg/mL)	0.174805	RI
Calculated concentration (mg/mL)	0.463137	UV 280nm
dn/dc (mL/g)	0.144
UV extinction coefficient [(mg/mL)-¹][cm-¹]	1
Mark-Houwink K ((10e-5) dL/g)	14.1
Mark-Houwink Alpha	0.7
Baseline regions	Start (mins)	End (mins)
Baseline region 1	27.7167	28.268
Baseline region 2	41.9263	42.367
Peaks	Start (mins)	End (mins)
Peak 1	28.8167	41.8167
	Trace	Peak Max RT (mins)	Peak Area (mV.s)	Peak Height (mV)
	RI	36.7667	548.573	2.24343
	LS 15°	33.3167	3459.41	19.6041
	LS 90°	33.35	11827.1	65.092
	VS DP	32.7333	3645.13	207.509
	VS IP	37.6	78.0454	0.49414
	UV 280nm	33.4167	21.8717	0.13543
Flowrate region	Start (mins)	End (mins)
IDD
Reference detector	RI
IDD LS 90° (secs)	26
IDD VS DP (secs)	38
IDD VS IP (secs)	38
IDD UV 280nm (secs)	33
Last modified by	gpc-sec
Last modified date	8. marraskuuta 2021 7:24:11
Comments
System Calibration
Detector Constants
K (RI)	1816.08	RI
K (UV 280nm)	3.93542	UV 280nm
K (LS 15°)	25059.9	RI
K (LS 15°)	25059.9	UV 280nm
K (LS 90°)	90199.7	RI
K (LS 90°)	90199.7	UV 280nm
K (VS DP)	4.28756	RI
K (VS DP)	4.28756	UV 280nm
Entered Parameters For Concentration
Concentration (mg/mL)	1.85
Injection volume (µL)	100
dn/dc (mL/g)	0.145
UV extinction coefficient [(mg/mL)-¹][cm-¹]	1
Refractive index (RIU)	1.333
Flow rate (mL/min)	0.5
Comments
Entered Parameters For LS
Mp	107000
Calculated concentration (mg/mL)	1.85
LS Wavelength (nm)	658
Comments
System Calibration Information
Created by	gpc-sec
Creation date	6. kesäkuuta 2018 8:46:40
Last modified by	gpc-sec
Last modified date	6. kesäkuuta 2018 8:46:40
Information
Sample file used for concentration calibration	MDS_2_11_2021_Leena-0004.sample
Sample file used for LS calibration	MDS_2_11_2021_Leena-0004.sample
Concentration Regions
Baseline regions	Start (mins)	End (mins)
Baseline region 1	28.2667	32.7333
Baseline region 2	43.8667	45.5167
Peaks	Start (mins)	End (mins)
Peak 1	36.2167	41.8333
Flowrate region	Start (mins)	End (mins)
LS Regions
Baseline regions	Start (mins)	End (mins)
Baseline region 1	28.2667	32.7333
Baseline region 2	43.8667	45.5167
Peaks	Start (mins)	End (mins)
Peak 1	36.2167	41.8333
Flowrate region	Start (mins)	End (mins)
Peak Information
Channel	Peak Max RT (mins)	Peak Height (mV)	Peak Area (mV.s)
Channel 1 - RI	39.0167	42.7238	5845.97
Channel 6 - UV 280nm	39.0167	0.578186	87.3663
Channel 2 - LS 15°	39.1	43.0611	5834.29
Channel 3 - LS 90°	39.0167	154.316	20999.7
Channel 4 - VS DP	41.25	69.4662	4969.85
Channel 5 - VS IP	39.6333	482.586	161565

## Sheet: Slice Table
Slice Table
RT (mins)	RI	LS 15°	LS 90°	VS DP	VS IP	UV 280nm	Concentration (mg/mL)	MW	LogM	Calculated MW	Log Calculated MW	Cum Ht	dwdlogM	IV	Rg	Rh	Peak
28.8167	-0.0160684	-0.0278512	-0.042981	0.786378	-0.0620477	-0.00286926	0	0	-INF	20148973	7.30425	1	0	0	97.7834	0	1
28.8333	-0.0154629	-0.0157585	-0.0302127	0.678741	0.00172218	-0.00660525	0	0	-INF	19994030	7.3009	1	0	0	97.7834	0	1
28.85	-0.0162307	-0.00549676	-0.0256841	0.732238	-0.0808397	-0.00667914	0	0	-INF	19840279	7.29755	1	0	0	97.7834	0	1
28.8667	-0.0174562	-0.0205646	-0.0451119	0.901701	-0.25526	-0.00644784	0	0	-INF	19687710	7.2942	1	0	0	97.7834	0	1
28.8833	-0.0176137	-0.0254091	-0.0376841	0.489652	-0.0582804	-0.00957349	0	0	-INF	19536314	7.29084	1	0	0	97.7834	0	1
28.9	-0.0176185	0.011708	-0.0189649	-0.792758	-0.0425758	-0.00613785	0	0	-INF	19386082	7.28749	1	0	0	97.7834	0	1
28.9167	-0.0162501	0.00274365	0.0237106	-0.843632	-0.330979	-0.00956867	0	0	-INF	19237006	7.28414	1	0	0	97.7834	0	1
28.9333	-0.0183912	-0.0146131	0.00718205	-1.1951	-0.153836	-0.00964255	0	0	-INF	19089076	7.28078	1	0	0	97.7834	0	1
28.95	-0.0188538	-0.0301387	-0.0392538	0.868128	-0.0558865	-0.0115475	0	0	-INF	18942284	7.27743	1	0	0	97.7834	0	1
28.9667	-0.0203845	-0.0098062	-0.0362511	0.805963	-0.27944	-0.0132998	0	0	-INF	18796620	7.27408	1	0	0	97.7834	0	1
28.9833	-0.0185583	-0.00625836	-0.015243	0.760888	-0.0528585	-0.0112375	0	0	-INF	18652077	7.27073	1	0	0	97.7834	0	1
29	-0.0152062	-0.0266668	-0.0506925	3.95251	-0.232771	-0.00841221	0	0	-INF	18508645	7.26737	1	0	0	97.7834	0	1
29.0167	-0.0158214	-0.0183888	-0.0449432	-0.626565	-0.0545606	-0.00909644	0	0	-INF	18366316	7.26402	1	0	0	97.7834	0	1
29.0333	-0.0205565	0.0120145	0.0222989	-0.629221	-0.221198	-0.00688151	0	0	-INF	18225082	7.26067	1	0	0	97.7834	0	1
29.05	-0.0179674	-0.000306766	0.0205714	-1.06339	-0.0538214	-0.00802351	0	0	-INF	18084933	7.25732	1	0	0	97.7834	0	1
29.0667	-0.0159886	0.04917	0.112838	-7.45399	-0.187348	-0.00535081	0	0	-INF	17945863	7.25396	1	0	0	97.7834	0	1
29.0833	-0.0222495	-0.0331891	-0.0614665	-6.88322	-0.151654	-0.00634022	0	0	-INF	17807861	7.25061	1	0	0	97.7834	0	1
29.1	-0.0196604	0.0104893	-0.00246404	-3.44304	-0.126489	-0.00351494	0	0	-INF	17670921	7.24726	1	0	0	97.7834	0	1
29.1167	-0.0158505	-0.0300607	-0.0592758	0.307513	-0.176244	-0.00755611	0	0	-INF	17535034	7.24391	1	0	0	97.7834	0	1
29.1333	-0.0198227	0.0087349	0.0049146	-2.88331	-0.423601	-0.0074774	0	0	-INF	17400192	7.24055	1	0	0	97.7834	0	1
29.15	-0.0201327	-0.0157934	-0.016039	1.09612	-0.268126	-0.00877199	0	0	-INF	17266387	7.2372	1	0	0	97.7834	0	1
29.1667	-0.019222	-0.0221638	-0.032415	3.47414	-0.191386	-0.00716741	0	0	-INF	17133611	7.23385	1	0	0	97.7834	0	1
29.1833	-0.0167855	-0.0102236	-0.0292597	-4.12465	-0.108238	-0.00754647	0	0	-INF	17001856	7.2305	1	0	0	97.7834	0	1
29.2	-0.0152645	0.00705711	-0.0181699	-5.46413	-0.174473	-0.00746776	0	0	-INF	16871114	7.22714	1	0	0	97.7834	0	1
29.2167	-0.0132857	-0.030136	-0.0577393	-1.37026	-0.190201	-0.00418471	0	0	-INF	16741378	7.22379	1	0	0	97.7834	0	1
29.2333	-0.0145112	-0.0386426	-0.0655703	2.23137	0.0389741	-0.0080733	0	0	-INF	16612639	7.22044	1	0	0	97.7834	0	1
29.25	-0.0137531	-0.0292965	-0.0390691	15.3589	-0.159402	-0.0107412	0	0	-INF	16484890	7.21709	1	0	0	97.7834	0	1
29.2667	-0.0139106	-0.0303263	-0.0555977	-5.49276	0.0577187	-0.0124935	0	0	-INF	16358123	7.21373	1	0	0	97.7834	0	1
29.2833	-0.019256	0.00404433	-0.0269602	5.17674	-0.187654	-0.0110415	0	0	-INF	16232332	7.21038	1	0	0	97.7834	0	1
29.3	-0.0175824	-0.0137701	-0.0314344	-18.7457	-0.0776505	-0.0141672	0	0	-INF	16107507	7.20703	1	0	0	97.7834	0	1
29.3167	-0.0171295	-0.0251759	-0.0485733	6.20078	-0.0669812	-0.0105789	0	0	-INF	15983643	7.20368	1	0	0	97.7834	0	1
29.3333	-0.0198809	-0.00347012	-0.022835	4.96125	-0.145881	-0.00760107	0	0	-INF	15860731	7.20032	1	0	0	97.7834	0	1
29.35	-0.019428	-0.00236369	-0.0111348	-2.01849	-0.249958	-0.0101164	0	0	-INF	15738764	7.19697	1	0	0	97.7834	0	1
29.3667	-0.0185173	-0.0329955	-0.0723717	-2.87945	-0.0596925	-0.011411	0	0	-INF	15617735	7.19362	1	0	0	97.7834	0	1
29.3833	-0.0166911	-0.0393659	-0.069369	-2.63476	-0.0630613	-0.01179	0	0	-INF	15497637	7.19027	1	0	0	97.7834	0	1
29.4	-0.0195951	-0.0143032	-0.0311185	-4.96438	-0.26098	-0.0101854	0	0	-INF	15378462	7.18691	1	0	0	97.7834	0	1
29.4167	-0.0174638	0.00633449	0.0109467	0.490879	-0.235967	-0.00964896	0	0	-INF	15260204	7.18356	1	0	0	97.7834	0	1
29.4333	-0.0159427	-0.0180413	-0.0306063	0.673008	-0.109789	-0.0132324	0	0	-INF	15142855	7.18021	1	0	0	97.7834	0	1
29.45	-0.0161002	-0.0253272	-0.0599523	4.17255	-0.107664	-0.0120855	0	0	-INF	15026409	7.17686	1	0	0	97.7834	0	1
29.4667	-0.016105	-0.0199483	-0.0540504	12.3036	-0.136973	-0.0185681	0	0	-INF	14910858	7.1735	1	0	0	97.7834	0	1
29.4833	-0.0147366	-0.024335	-0.0527262	-0.48532	-0.198478	-0.0177265	0	0	-INF	14796195	7.17015	1	0	0	97.7834	0	1
29.5	-0.0164199	-0.0125474	0.00185117	0.409089	-0.0368992	-0.0141383	0	0	-INF	14682414	7.1668	1	0	0	97.7834	0	1
29.5167	-0.0123049	-0.0112884	-0.00994718	8.66739	-0.367722	-0.0181794	0	0	-INF	14569509	7.16344	1	0	0	97.7834	0	1
29.5333	-0.011089	-0.0246778	-0.0502795	9.03201	0.00778529	-0.0139808	0	0	-INF	14457471	7.16009	1	0	0	97.7834	0	1
29.55	-0.0117042	-0.0254025	-0.0646718	8.65735	-0.0654688	-0.0132918	0	0	-INF	14346295	7.15674	1	0	0	97.7834	0	1
29.5667	-0.00804698	-0.00430702	-0.048394	8.52484	-0.0734152	-0.0150441	0	0	-INF	14235974	7.15339	1	0	0	97.7834	0	1
29.5833	-0.00622078	-0.012661	-0.0106013	9.01626	-0.0517596	-0.0174068	0	0	-INF	14126501	7.15003	1	0	0	97.7834	0	1
29.6	-0.00439458	-0.0271186	-0.0538327	9.33725	-0.024916	-0.0177859	0	0	-INF	14017871	7.14668	1	0	0	97.7834	0	1
29.6167	-0.00409425	-0.0246389	-0.0633423	9.0961	-0.0778758	-0.0166391	0	0	-INF	13910075	7.14333	1	0	0	97.7834	0	1
29.6333	-0.00577757	-0.0261264	-0.0644595	7.99557	-0.0020515	-0.0183914	0	0	-INF	13803109	7.13998	1	0	0	97.7834	0	1
29.65	-0.00379878	0.00214066	-0.00515185	7.33068	0.014111	-0.0195334	0	0	-INF	13696965	7.13662	1	0	0	97.7834	0	1
29.6667	-0.00181999	-0.0274231	-0.0579963	8.66851	0.0205078	-0.016403	0	0	-INF	13591637	7.13327	1	0	0	97.7834	0	1
29.6833	-0.00335072	0.00725269	0.000395744	15.2606	-0.172986	-0.0132725	0	0	-INF	13487119	7.12992	1	0	0	97.7834	0	1
29.7	-0.00610216	-0.00842555	-0.0152173	8.03377	-0.0814447	-0.0136516	0	0	-INF	13383405	7.12657	1	0	0	97.7834	0	1
29.7167	-0.00381819	-0.0299021	-0.0634842	5.77694	-0.00592551	-0.0169298	0	0	-INF	13280488	7.12321	1	0	0	97.7834	0	1
29.7333	-0.0112999	-0.0374932	-0.0642962	11.6268	-0.190721	-0.0174615	0	0	-INF	13178363	7.11986	1	0	0	97.7834	0	1
29.75	-0.0158823	-0.0254005	-0.0338277	9.08797	-0.144652	-0.0163146	0	0	-INF	13077023	7.11651	1	0	0	97.7834	0	1
29.7667	-0.0146665	-0.0215474	-0.0578331	8.70568	-0.0769145	-0.0153204	0	0	-INF	12976463	7.11316	1	0	0	97.7834	0	1
29.7833	-0.0183335	-0.0274601	-0.0609339	9.40096	0.0114221	-0.0147839	0	0	-INF	12876676	7.1098	1	0	0	97.7834	0	1
29.8	-0.0178805	-0.0310839	-0.0573209	8.51558	-0.0357395	-0.0154682	0	0	-INF	12777656	7.10645	1	0	0	97.7834	0	1
29.8167	-0.0177328	-0.022348	-0.0527923	9.20674	-0.0537567	-0.0176783	0	0	-INF	12679397	7.1031	1	0	0	97.7834	0	1
29.8333	-0.0226205	-0.00796645	-0.047806	8.63539	-0.00722924	-0.0177522	0	0	-INF	12581895	7.09975	1	0	0	97.7834	0	1
29.85	-0.0232357	-0.0334103	-0.071964	9.06487	-0.0774315	-0.0169105	0	0	-INF	12485142	7.09639	1	0	0	97.7834	0	1
29.8667	-0.0235457	-0.0194865	-0.0604164	7.90468	0.00312302	-0.0157637	0	0	-INF	12389133	7.09304	1	0	0	97.7834	0	1
29.8833	-0.0201936	-0.0264672	-0.0337626	-3.40901	-0.102022	-0.0188894	0	0	-INF	12293862	7.08969	1	0	0	97.7834	0	1
29.9	-0.0205036	-0.0159004	-0.0599042	-3.17378	-0.21617	-0.0189632	0	0	-INF	12199324	7.08634	1	0	0	97.7834	0	1
29.9167	-0.0180671	-0.0285268	-0.0546127	-3.82326	-0.182154	-0.0181216	0	0	-INF	12105513	7.08298	1	0	0	97.7834	0	1
29.9333	-0.0191401	-0.0365757	-0.0676317	-3.54699	-0.0340033	-0.0181955	0	0	-INF	12012423	7.07963	1	0	0	97.7834	0	1
29.95	-0.0177716	-0.03669	-0.0631032	-3.57039	-0.107257	-0.0172012	0	0	-INF	11920049	7.07628	1	0	0	97.7834	0	1
29.9667	-0.0170135	-0.00827029	-0.0143241	30.1988	-0.145111	-0.0200217	0	0	-INF	11828386	7.07293	1	0	0	97.7834	0	1
29.9833	-0.0150347	-0.00151811	0.0320135	7.73518	-0.00321612	-0.0184171	0	0	-INF	11737427	7.06957	1	0	0	97.7834	0	1
30	-0.0150396	0.016373	0.00144684	8.23621	-0.00307539	-0.0180332	0	0	-INF	11647168	7.06622	1	0	0	97.7834	0	1
30.0167	-0.0110772	-0.0134959	-0.0599426	8.04282	-0.1778	-0.0164287	0	0	-INF	11557603	7.06287	1	0	0	97.7834	0	1
30.0333	-0.00650438	-0.0197137	-0.0694521	7.70814	-0.145921	-0.0186388	0	0	-INF	11468726	7.05952	1	0	0	97.7834	0	1
30.05	-0.00879805	-0.0338661	-0.0641606	6.25239	-0.0449201	-0.0223748	0	0	-INF	11380533	7.05616	1	0	0	97.7834	0	1
30.0667	-0.00956584	-0.0330648	-0.0663459	7.50675	-0.288004	-0.0215331	0	0	-INF	11293019	7.05281	1	0	0	97.7834	0	1
30.0833	-0.0126225	-0.0374516	-0.0738718	8.60257	0.00418952	-0.0194708	0	0	-INF	11206177	7.04946	1	0	0	97.7834	0	1
30.1	-0.0146109	-0.037871	-0.0669019	7.8501	0.00951824	-0.0192395	0	0	-INF	11120003	7.0461	1	0	0	97.7834	0	1
30.1167	-0.0153787	-0.0324921	-0.0515396	8.49427	-0.0107878	-0.0156513	0	0	-INF	11034492	7.04275	1	0	0	97.7834	0	1
30.1333	-0.0166043	-0.0103286	-0.0479265	8.72644	0.0502355	-0.0164881	0	0	-INF	10949638	7.0394	1	0	0	97.7834	0	1
30.15	-0.0123367	-0.00220308	0.0139751	8.37268	-0.0481956	-0.0147309	0	0	-INF	10865437	7.03605	1	0	0	97.7834	0	1
30.1667	-0.011426	-0.0296306	-0.0553489	8.42725	-0.0221149	-0.0152626	0	0	-INF	10781883	7.03269	1	0	0	97.7834	0	1
30.1833	-0.0134145	-0.0205896	-0.0412073	9.88242	-0.117189	-0.0167097	0	0	-INF	10698972	7.02934	1	0	0	97.7834	0	1
30.2	-0.0140297	0.00157397	0.0066562	8.37479	-0.0203076	-0.0181569	0	0	-INF	10616698	7.02599	1	0	0	97.7834	0	1
30.2167	-0.0167811	-0.0189871	-0.0547332	11.9561	0.00943521	-0.0174679	0	0	-INF	10535057	7.02264	1	0	0	97.7834	0	1
30.2333	-0.0160231	-0.0308506	-0.0675997	8.6156	-0.117072	-0.0172366	0	0	-INF	10454044	7.01928	1	0	0	97.7834	0	1
30.25	-0.0169434	-0.0239459	-0.0526951	8.28457	0.0236022	-0.0157846	0	0	-INF	10373654	7.01593	1	0	0	97.7834	0	1
30.2667	-0.0166431	-0.0136841	-0.0503028	9.40909	0.123993	-0.0155533	0	0	-INF	10293882	7.01258	1	0	0	97.7834	0	1
30.2833	-0.0171057	-0.024327	-0.0683573	8.80737	-0.0929987	-0.019747	0	0	-INF	10214723	7.00923	1	0	0	97.7834	0	1
30.3	-0.0171106	-0.0183377	-0.0156109	8.71942	-0.00801912	-0.0169218	0	0	-INF	10136174	7.00587	1	0	0	97.7834	0	1
30.3167	-0.0163525	-0.0303539	-0.0574691	8.1827	-0.103093	-0.0156224	0	0	-INF	10058228	7.00252	1	0	0	97.7834	0	1
30.3333	-0.0174255	-0.0141412	-0.0395128	8.3923	0.116164	-0.0152385	0	0	-INF	9980881	6.99917	1	0	0	97.7834	0	1
30.35	-0.0215502	-0.0296669	-0.0516163	-5.5131	-0.046812	-0.0194322	0	0	-INF	9904130	6.99582	1	0	0	97.7834	0	1
30.3667	-0.0221654	-0.00551969	-0.0261832	8.83819	0.00154648	-0.0187432	0	0	-INF	9827968	6.99246	1	0	0	97.7834	0	1
30.3833	-0.0223228	0.0294612	0.0250372	8.7365	0.0344936	-0.0182067	0	0	-INF	9752393	6.98911	1	0	0	97.7834	0	1
30.4	-0.0154612	-0.0298571	-0.0716	8.56524	0.0518768	-0.0187384	0	0	-INF	9677398	6.98576	1	0	0	97.7834	0	1
30.4167	-0.021417	-0.0270722	-0.067987	8.71151	0.0863498	-0.0160657	0	0	-INF	9602980	6.98241	1	0	0	97.7834	0	1
30.4333	-0.021727	-0.0311538	-0.0572023	8.55397	0.0291174	-0.0185809	0	0	-INF	9529135	6.97905	1	0	0	97.7834	0	1
30.45	-0.0215793	-0.0118894	-0.0438237	8.75212	-0.147896	-0.0207911	0	0	-INF	9455857	6.9757	1	0	0	97.7834	0	1
30.4667	-0.0196005	0.0557454	0.0614129	10.5846	-0.0267535	-0.0187287	0	0	-INF	9383143	6.97235	1	0	0	97.7834	0	1
30.4833	-0.0162484	-0.02875	-0.0758127	8.7546	-0.076509	-0.0183448	0	0	-INF	9310988	6.969	1	0	0	97.7834	0	1
30.5	-0.0125912	-0.0213875	-0.0351208	7.9478	0.0682851	-0.0175032	0	0	-INF	9239387	6.96564	1	0	0	97.7834	0	1
30.5167	-0.012596	-0.0135672	-0.0435622	8.98229	-0.0959114	-0.0198659	0	0	-INF	9168338	6.96229	1	0	0	97.7834	0	1
30.5333	-0.0135164	-0.00895125	-0.0402544	9.485	0.00371668	-0.020245	0	0	-INF	9097835	6.95894	1	0	0	97.7834	0	1
30.55	-0.0136738	-0.0243243	-0.0764668	-9.90929	0.0584839	-0.0155886	0	0	-INF	9027873	6.95559	1	0	0	97.7834	0	1
30.5667	-0.011695	-0.0140626	-0.0365379	-35.0966	-0.175598	-0.0181039	0	0	-INF	8958450	6.95223	1	0	0	97.7834	0	1
30.5833	-0.0103266	-0.0398117	-0.0953333	10.1637	-0.110149	-0.0189407	0	0	-INF	8889561	6.94888	1	0	0	97.7834	0	1
30.6	-0.013078	-0.0220731	-0.0442654	8.98503	-0.0245595	-0.016268	0	0	-INF	8821202	6.94553	1	0	0	97.7834	0	1
30.6167	-0.0165924	-0.0337841	-0.070407	-3.4099	-0.129857	-0.0187833	0	0	-INF	8753368	6.94218	1	0	0	97.7834	0	1
30.6333	-0.0147662	-0.0094843	-0.059775	8.70918	-0.00917187	-0.0200779	0	0	-INF	8686056	6.93882	1	0	0	97.7834	0	1
30.65	-0.0124823	-0.0208901	-0.0592137	-1.25457	-0.0129984	-0.0213725	0	0	-INF	8619261	6.93547	1	0	0	97.7834	0	1
30.6667	-0.014013	0.0200418	-0.0189796	9.37495	-0.0172827	-0.0219041	0	0	-INF	8552980	6.93212	1	0	0	97.7834	0	1
30.6833	-0.0158489	-0.0198979	-0.0661783	9.0958	-0.150962	-0.0242668	0	0	-INF	8487209	6.92876	1	0	0	97.7834	0	1
30.7	-0.0131072	0.022865	-0.00748104	27.8168	-0.0435516	-0.0200683	0	0	-INF	8421943	6.92541	1	0	0	97.7834	0	1
30.7167	-0.0115861	-0.00303663	-0.0504073	8.61365	-0.18013	-0.0241094	0	0	-INF	8357180	6.92206	1	0	0	97.7834	0	1
30.7333	-0.010828	0.0104294	-0.0274156	9.17664	0.00769422	-0.0225049	0	0	-INF	8292914	6.91871	1	0	0	97.7834	0	1
30.75	-0.0143424	-0.00845317	-0.03662	8.64283	-0.152993	-0.0230365	0	0	-INF	8229143	6.91535	1	0	0	97.7834	0	1
30.7667	-0.0134317	-0.0258099	-0.0525382	8.71174	-0.241048	-0.0223474	0	0	-INF	8165862	6.912	1	0	0	97.7834	0	1
30.7833	-0.0148099	-0.0129542	-0.0559442	8.57373	-0.181703	-0.0245576	0	0	-INF	8103068	6.90865	1	0	0	97.7834	0	1
30.8	-0.0158829	-0.0187142	-0.0707943	8.84345	-0.0890939	-0.0232582	0	0	-INF	8040756	6.9053	1	0	0	97.7834	0	1
30.8167	-0.0126834	0.00192348	-0.0505492	8.61664	-0.0555365	-0.0253157	0	0	-INF	7978924	6.90194	1	0	0	97.7834	0	1
30.8333	-0.0161977	-0.0311498	-0.0885927	8.83753	-0.327002	-0.0232533	0	0	-INF	7917567	6.89859	1	0	0	97.7834	0	1
30.85	-0.0148293	-0.0254657	-0.0549198	8.71097	0.0199708	-0.0251583	0	0	-INF	7856682	6.89524	1	0	0	97.7834	0	1
30.8667	-0.0107143	-0.00803238	-0.0499335	8.92102	-0.0432124	-0.0252322	0	0	-INF	7796265	6.89189	1	0	0	97.7834	0	1
30.8833	-0.00995619	-0.0282883	-0.0982004	10.104	-0.0181999	-0.0254586	0	0	-INF	7736313	6.88853	1	0	0	97.7834	0	1
30.9	-0.0120973	0.0141695	0.00413701	8.81317	-0.17141	-0.0261429	0	0	-INF	7676822	6.88518	1	0	0	97.7834	0	1
30.9167	-0.00996589	-0.0118847	-0.00918722	8.76642	0.0580703	-0.0307944	0	0	-INF	7617788	6.88183	1	0	0	97.7834	0	1
30.9333	-0.00890263	-0.00864206	-0.0498247	8.67679	-0.0836957	-0.0285795	0	0	-INF	7559208	6.87848	1	0	0	97.7834	0	1
30.95	-0.00814454	0.0115379	-0.029427	20.1396	-0.0620401	-0.0262119	0	0	-INF	7501079	6.87512	1	0	0	97.7834	0	1
30.9667	-0.00692869	-0.0238242	-0.053585	8.66491	-0.207773	-0.0247599	0	0	-INF	7443397	6.87177	1	0	0	97.7834	0	1
30.9833	-0.00632319	0.0181758	-0.0475305	9.61288	-0.162619	-0.0260545	0	0	-INF	7386158	6.86842	1	0	0	97.7834	0	1
31	-0.00510734	-0.01917	-0.0715359	8.82882	-0.131351	-0.0253655	0	0	-INF	7329360	6.86507	1	0	0	97.7834	0	1
31.0167	-0.00465443	0.00894453	-0.0293181	1.5552	-0.0857386	-0.0236083	0	0	-INF	7272998	6.86171	1	0	0	97.7834	0	1
31.0333	-0.00587998	-0.00703889	-0.0258577	8.45516	-0.229031	-0.0268865	0	0	-INF	7217069	6.85836	1	0	0	97.7834	0	1
31.05	-0.0063426	-0.0256163	-0.0796177	5.87041	-0.202645	-0.0229931	0	0	-INF	7161571	6.85501	1	0	0	97.7834	0	1
31.0667	-0.00650004	-0.0287823	-0.0949256	8.58153	-0.0831802	-0.0248981	0	0	-INF	7106500	6.85166	1	0	0	97.7834	0	1
31.0833	-0.0089463	-0.0186732	-0.045994	8.86681	0.0185841	-0.0283289	0	0	-INF	7051852	6.8483	1	0	0	97.7834	0	1
31.1	-0.00589939	-0.017109	-0.0657269	8.57927	-0.0194222	-0.0276398	0	0	-INF	6997624	6.84495	1	0	0	97.7834	0	1
31.1167	-0.00636201	0.0903512	0.0251664	8.94191	-0.0104314	-0.0275611	0	0	-INF	6943813	6.8416	1	0	0	97.7834	0	1
31.1333	-0.00606168	0.277157	0.236604	8.00939	0.0873656	-0.0229048	0	0	-INF	6890416	6.83825	1	0	0	97.7834	0	1
31.15	-0.00545619	0.0156597	-0.0217762	8.85192	-0.07973	-0.0220631	0	0	-INF	6837430	6.83489	1	0	0	97.7834	0	1
31.1667	-0.00118858	-0.00215474	-0.0392203	9.02931	-0.114379	-0.0235103	0	0	-INF	6784851	6.83154	1	0	0	97.7834	0	1
31.1833	-0.000277901	0.0227554	0.0280219	8.70836	0.0862619	-0.0216006	0	0	-INF	6732676	6.82819	1	0	0	97.7834	0	1
31.2	-0.00150346	0.0809297	-0.00208703	8.77254	-0.0474169	-0.0232003	0	0	-INF	6680903	6.82484	1	0	0	97.7834	0	1
31.2167	-0.00364454	0.00955689	-0.0193785	8.57671	-0.191472	-0.0228164	0	0	-INF	6629528	6.82148	1	0	0	97.7834	0	1
31.2333	-0.00441233	-0.0042903	-0.032245	8.69261	0.0134419	-0.0207541	0	0	-INF	6578548	6.81813	1	0	0	97.7834	0	1
31.25	-0.00197578	-0.0156961	-0.0248173	8.09334	-0.0843788	-0.023422	0	0	-INF	6527960	6.81478	1	0	0	97.7834	0	1
31.2667	-0.00121769	-0.00329814	-0.019831	8.60322	-0.092783	-0.0234959	0	0	-INF	6477760	6.81142	1	0	0	97.7834	0	1
31.2833	-0.000459602	0.0014704	-0.0629098	9.04353	-0.12316	-0.0212809	2.41755e-07	3151484	6.49852	6427947	6.80807	0.999999	0.000412518	11660.7	96.1059	835.258	1
31.3	0.00197695	0.0443859	0.00952034	9.34239	-0.0931119	-0.0224229	5.31946e-07	1444190	6.15962	6378517	6.80472	0.999997	0.000907685	5184.78	96.1059	491.502	1
31.3167	0.00136175	0.0018522	-0.014485	8.64653	-0.077102	-0.0247856	6.76269e-07	163179	5.21266	6329467	6.80137	0.999994	0.00115395	3893.86	96.1059	215.984	1
31.3333	0.00288277	0.00478969	-0.00843061	8.52821	-0.133419	-0.0247069	1.08802e-06	0	-INF	6280795	6.79801	0.999989	0.00185653	2151.29	97.7834	0	1
31.35	0.00394604	-0.00554798	-0.0374714	6.73692	-0.142281	-0.0270696	9.16291e-07	0	-INF	6232496	6.79466	0.999983	0.00156351	1608.7	97.7834	0	1
31.3667	0.00180495	-0.01909	-0.0375205	2.87852	0.0296739	-0.0237866	6.23007e-07	0	-INF	6184569	6.79131	0.999978	0.00106307	2957.32	97.7834	0	1
31.3833	0.00210528	0.00154769	-0.0328393	9.14021	-0.111024	-0.0229449	2.5679e-07	1140659	6.05716	6137011	6.78796	0.999976	0.000438172	10507.5	96.1059	574.943	1
31.4	-0.000493568	0.0160819	0.000375749	8.46159	0.0980096	-0.0210352	0	0	-INF	6089818	6.7846	0.999975	0	0	97.7834	0	1
31.4167	-0.00278724	-0.00447919	-0.0248503	8.18885	-0.0764103	-0.0221772	0	0	-INF	6042988	6.78125	0.999975	0	0	97.7834	0	1
31.4333	-0.0014188	0.00685062	-0.0210847	10.087	0.045343	-0.0217933	0	0	-INF	5996518	6.7779	0.999975	0	0	97.7834	0	1
31.45	-0.000965888	0.0128399	0.000838856	5.41086	0.172132	-0.0240034	0	0	-INF	5950406	6.77455	0.999975	0	0	97.7834	0	1
31.4667	-0.00219144	0.00357032	-0.0217932	22.4759	0.0114448	-0.022704	0	0	-INF	5904648	6.77119	0.999975	0	0	97.7834	0	1
31.4833	-0.00555323	0.00513451	-0.00337918	12.077	-0.00123186	-0.0226253	0	0	-INF	5859242	6.76784	0.999975	0	0	97.7834	0	1
31.5	-0.00616843	0.0323335	0.0447895	8.84848	0.0826796	-0.0198	0	0	-INF	5814185	6.76449	0.999975	0	0	97.7834	0	1
31.5167	-0.00617329	-0.00363896	-0.0240767	8.43277	-0.0261274	-0.0181954	0	0	-INF	5769475	6.76114	0.999975	0	0	97.7834	0	1
31.5333	-0.0092299	-0.00207476	-0.0290086	8.5882	-0.00218298	-0.0204055	0	0	-INF	5725109	6.75778	0.999975	0	0	97.7834	0	1
31.55	-0.003589	0.00223601	-0.00647468	9.21481	-0.0797095	-0.0212424	0	0	-INF	5681083	6.75443	0.999975	0	0	97.7834	0	1
31.5667	-0.00435679	-0.00794906	-0.0347525	7.77508	0.106588	-0.0213163	0	0	-INF	5637397	6.75108	0.999975	0	0	97.7834	0	1
31.5833	-0.0048194	0.000481585	0.0140265	8.63852	-0.110861	-0.0200168	0	0	-INF	5594046	6.74773	0.999975	0	0	97.7834	0	1
31.6	-0.000246619	0.00723377	-0.00662192	8.6943	-0.211123	-0.0184123	0	0	-INF	5551028	6.74437	0.999975	0	0	97.7834	0	1
31.6167	-0.00147217	0.0322965	0.0458192	0.918209	-0.0205528	-0.0203172	0	0	-INF	5508342	6.74102	0.999975	0	0	97.7834	0	1
31.6333	-0.00849607	0.0181441	0.0208983	8.99768	-0.125698	-0.0199333	0	0	-INF	5465983	6.73767	0.999975	0	0	97.7834	0	1
31.65	-0.00895869	0.0639588	0.128881	28.2361	-0.0999223	-0.0201598	0	0	-INF	5423951	6.73432	0.999975	0	0	97.7834	0	1
31.6667	-0.0123205	0.0446185	0.0668817	5.21704	0.0531115	-0.0193182	0	0	-INF	5382241	6.73096	0.999975	0	0	97.7834	0	1
31.6833	-0.0103417	0.0332127	0.0329581	9.80987	-0.172578	-0.019392	0	0	-INF	5340853	6.72761	0.999975	0	0	97.7834	0	1
31.7	-0.0132457	0.0330984	0.0748707	8.81539	-0.022138	-0.0200763	0	0	-INF	5299782	6.72426	0.999975	0	0	97.7834	0	1
31.7167	-0.00913068	0.0664009	0.10595	8.15234	-0.114466	-0.0209131	0	0	-INF	5259028	6.72091	0.999975	0	0	97.7834	0	1
31.7333	-0.0135606	0.41434	0.521397	7.94994	-0.0226195	-0.020987	0	0	-INF	5218586	6.71755	0.999975	0	0	97.7834	0	1
31.75	-0.00791968	0.0535076	0.0850994	8.04876	0.121717	-0.0196876	0	0	-INF	5178456	6.7142	0.999975	0	0	97.7834	0	1
31.7667	-0.0117392	0.0356931	0.0841348	8.37508	-0.0610954	-0.0202192	0	0	-INF	5138635	6.71085	0.999975	0	0	97.7834	0	1
31.7833	-0.01327	0.0386306	0.0749305	12.239	0.16396	-0.0215138	0	0	-INF	5099119	6.7075	0.999975	0	0	97.7834	0	1
31.8	-0.0167843	0.037143	0.0973118	-8.55787	0.0403519	-0.0243343	0	0	-INF	5059908	6.70414	0.999975	0	0	97.7834	0	1
31.8167	-0.0235031	0.0466418	0.113742	3.58501	0.0432392	-0.0225771	0	0	-INF	5020998	6.70079	0.999975	0	0	97.7834	0	1
31.8333	-0.0235079	0.0555302	0.140701	2.74663	0.0616904	-0.0214303	0	0	-INF	4982387	6.69744	0.999975	0	0	97.7834	0	1
31.85	-0.0225972	0.0799826	0.156216	-14.0608	0.195193	-0.0195205	0	0	-INF	4944073	6.69408	0.999975	0	0	97.7834	0	1
31.8667	-0.0203133	0.0777321	0.163644	-6.74278	0.14971	-0.0217306	0	0	-INF	4906054	6.69073	0.999975	0	0	97.7834	0	1
31.8833	-0.0224544	0.109661	0.228902	2.22856	0.204477	-0.0187528	0	0	-INF	4868327	6.68738	0.999975	0	0	97.7834	0	1
31.9	-0.0215437	0.0814708	0.201235	8.42708	0.200651	-0.0191318	0	0	-INF	4830890	6.68403	0.999975	0	0	97.7834	0	1
31.9167	-0.0252106	0.13461	0.302657	2.53972	0.176377	-0.0236308	0	0	-INF	4793741	6.68067	0.999975	0	0	97.7834	0	1
31.9333	-0.0232318	0.107793	0.319087	-2.08467	-0.0792194	-0.0237046	0	0	-INF	4756878	6.67732	0.999975	0	0	97.7834	0	1
31.95	-0.0253729	0.116681	0.298134	-6.56182	0.0829697	-0.0222526	0	0	-INF	4720298	6.67397	0.999975	0	0	97.7834	0	1
31.9667	-0.0310235	0.232076	0.328297	-3.95919	-0.0133251	-0.0215636	0	0	-INF	4684000	6.67062	0.999975	0	0	97.7834	0	1
31.9833	-0.0322491	0.137357	0.35785	-3.75966	-0.223908	-0.0211797	0	0	-INF	4647981	6.66726	0.999975	0	0	97.7834	0	1
32	-0.0279815	0.176458	0.451185	-1.66973	-0.0626347	-0.0243054	0	0	-INF	4612238	6.66391	0.999975	0	0	97.7834	0	1
32.0167	-0.0281389	0.697889	0.665064	0.121133	0.107947	-0.0228534	0	0	-INF	4576771	6.66056	0.999975	0	0	97.7834	0	1
32.0333	-0.0257024	0.169821	0.485113	-20.6591	0.0156191	-0.0175867	0	0	-INF	4541576	6.65721	0.999975	0	0	97.7834	0	1
32.05	-0.0250969	0.215025	0.581805	2.35871	0.0113348	-0.0185761	0	0	-INF	4506652	6.65385	0.999975	0	0	97.7834	0	1
32.0667	-0.0243388	0.248785	0.647216	6.02702	0.0639658	-0.0213965	0	0	-INF	4471996	6.6505	0.999975	0	0	97.7834	0	1
32.0833	-0.0219022	0.266524	0.740246	7.3946	-0.0590319	-0.0176557	0	0	-INF	4437607	6.64715	0.999975	0	0	97.7834	0	1
32.1	-0.0232804	0.274496	0.759118	6.31849	-0.0294417	-0.012389	0	0	-INF	4403483	6.6438	0.999975	0	0	97.7834	0	1
32.1167	-0.0219119	0.300322	0.836736	6.91611	0.048824	-0.0145992	0	0	-INF	4369621	6.64044	0.999975	0	0	97.7834	0	1
32.1333	-0.0200857	0.330725	0.923357	7.04697	-0.0470131	-0.0174196	0	0	-INF	4336019	6.63709	0.999975	0	0	97.7834	0	1
32.15	-0.0219216	0.504714	1.01776	4.33405	-0.213803	-0.0194771	0	0	-INF	4302675	6.63374	0.999975	0	0	97.7834	0	1
32.1667	-0.0207058	0.369254	1.06593	-5.10083	0.00224911	-0.0171096	0	0	-INF	4269588	6.63039	0.999975	0	0	97.7834	0	1
32.1833	-0.0202529	0.430175	1.21328	8.00809	-0.0356045	-0.0185568	0	0	-INF	4236756	6.62703	0.999975	0	0	97.7834	0	1
32.2	-0.0202577	0.483772	1.3675	-3.35031	-0.0922265	-0.0171048	0	0	-INF	4204176	6.62368	0.999975	0	0	97.7834	0	1
32.2167	-0.0156849	0.521957	1.49944	-3.83102	0.121537	-0.0187046	0	0	-INF	4171846	6.62033	0.999975	0	0	97.7834	0	1
32.2333	-0.0112647	0.567467	1.64023	11.6194	-0.00390185	-0.018931	0	0	-INF	4139765	6.61698	0.999975	0	0	97.7834	0	1
32.25	-0.00852301	0.694763	1.96855	-3.95078	0.0278246	-0.0199205	0	0	-INF	4107931	6.61362	0.999975	0	0	97.7834	0	1
32.2667	-0.00440799	0.677407	1.98742	5.44552	-0.0318492	-0.0209099	0	0	-INF	4076342	6.61027	0.999975	0	0	97.7834	0	1
32.2833	0.00230102	0.725815	2.14896	-1.76203	0.00186091	-0.0170165	6.10902e-07	42934042	7.6328	4044995	6.60692	0.999973	0.00104241	570.241	40.2177	729.503	1
32.3	0.00153323	0.788109	2.38084	4.03473	-0.0509464	-0.0143438	1.60612e-06	17744589	7.24907	4013890	6.60357	0.999967	0.00274061	68.5593	39.5122	268.195	1
32.3167	0.00854742	0.857423	2.57748	-3.31641	-0.101465	-0.0144177	2.77153e-06	11410628	7.05731	3983024	6.60021	0.999955	0.00472919	0	39.6942	0	1
32.3333	0.00884775	0.968392	2.91419	-6.10441	0.0599613	-0.0186114	3.71813e-06	9260742	6.96665	3952395	6.59686	0.999936	0.00634441	0	39.1117	0	1
32.35	0.0144886	1.02001	3.10076	-3.39023	0.141279	-0.019906	4.81059e-06	7750694	6.88934	3922001	6.59351	0.999912	0.00820855	95.5868	38.7923	227.328	1
32.3667	0.0157045	1.13342	3.4335	6.39044	-0.0966176	-0.0166229	5.95169e-06	6874690	6.83725	3891842	6.59016	0.999881	0.0101556	341.945	38.7399	334.049	1
32.3833	0.0216506	1.22974	3.74077	6.88537	0.0184218	-0.0165442	7.89505e-06	5589902	6.7474	3861914	6.5868	0.999841	0.0134717	236.916	37.3642	275.893	1
32.4	0.0279018	1.32057	4.10189	5.31762	0.00620293	-0.0173811	9.86273e-06	4843833	6.68519	3832216	6.58345	0.99979	0.0168292	189.852	36.6747	244.31	1
32.4167	0.0340005	1.44084	4.44288	6.89913	0.0756186	-0.0157765	1.13442e-05	4594153	6.66221	3802747	6.5801	0.99973	0.0193571	202.643	36.9299	245.312	1
32.4333	0.0372	1.57134	4.85665	8.09933	0.0218958	-0.0155452	1.21692e-05	4721441	6.67407	3773504	6.57674	0.999663	0.0207649	194.845	37.6509	244.34	1
32.45	0.0391788	1.74854	5.32581	7.37127	0.107943	-0.0191286	1.3286e-05	13384893	7.12661	3744487	6.57339	0.99959	0.0226705	163.542	79.7172	326.204	1
32.4667	0.0442093	7.87727	6.40135	6.80419	-0.078836	-0.0153878	1.51808e-05	12028256	7.0802	3715692	6.57004	0.999508	0.0259036	165.09	78.7491	315.778	1
32.4833	0.0510709	2.05608	6.26794	9.54445	0.0273533	-0.014241	1.68567e-05	4381148	6.64159	3687119	6.56669	0.999417	0.0287634	146.477	37.3695	216.7	1
32.5	0.0547282	2.2116	6.85535	6.56526	0.0888344	-0.00958463	1.85569e-05	4339351	6.63742	3658766	6.56333	0.999315	0.0316646	108.318	37.0927	195.336	1
32.5167	0.0617424	2.4422	7.49129	6.54888	-0.0248554	-0.0059964	2.09379e-05	4161840	6.61929	3630630	6.55998	0.999202	0.0357274	94.2015	37.0944	183.874	1
32.5333	0.0696721	2.59391	8.03369	6.31734	-0.0677445	-0.00683322	2.28327e-05	4058382	6.60835	3602711	6.55663	0.999077	0.0389605	88.3196	35.7208	178.461	1
32.55	0.0736345	2.76409	8.68473	6.83623	-0.0868299	-0.00797522	2.53595e-05	3957272	6.5974	3575007	6.55328	0.998939	0.0432721	89.7622	35.6362	177.925	1
32.5667	0.0855315	3.03878	9.43496	8.01247	-0.00459683	-0.00621805	2.90047e-05	3753134	6.57439	3547515	6.54992	0.998784	0.0494921	80.406	35.6435	168.513	1
32.5833	0.096513	3.2558	10.2189	7.19987	-0.115388	-0.005529	3.26499e-05	3575650	6.55336	3520236	6.54657	0.998608	0.055712	67.7033	34.5804	156.577	1
32.6	0.10841	3.49723	11.0556	7.21919	0.00514507	-0.00255112	3.61492e-05	3512903	6.54567	3493165	6.54322	0.998411	0.061683	62.0952	35.5487	151.234	1
32.6167	0.118476	3.84594	11.8909	7.42756	0.184577	0.00241039	3.94783e-05	3461068	6.53921	3466303	6.53987	0.998194	0.0673636	56.3092	35.2671	145.659	1
32.6333	0.129305	4.05594	12.8607	7.08036	0.181971	0.00157357	4.23941e-05	3441993	6.53681	3439648	6.53651	0.99796	0.072339	53.2433	34.4024	142.703	1
32.65	0.136777	4.38526	13.7711	7.64808	0.0109078	0.00424627	4.5237e-05	3440652	6.53664	3413198	6.53316	0.99771	0.07719	67.7152	33.948	154.59	1
32.6667	0.147148	4.61982	14.7447	12.3363	0.053468	0.00371462	4.88822e-05	3408008	6.5325	3386951	6.52981	0.99744	0.0834099	62.0517	33.0461	149.678	1
32.6833	0.159655	5.02132	16.004	7.45326	0.0558975	0.00745543	5.27704e-05	3379995	6.52892	3360905	6.52646	0.99715	0.0900447	44.1856	32.5537	133.293	1
32.7	0.171552	5.30273	17.0479	7.75868	-0.0188824	0.00906002	5.68289e-05	3339316	6.52366	3335061	6.5231	0.996836	0.0969698	37.8511	32.0047	126.082	1
32.7167	0.185128	5.68332	18.2695	6.27485	0.0627403	0.0137164	6.1641e-05	3286257	6.5167	3309414	6.51975	0.996497	0.105181	532.31	31.8396	302.711	1
32.7333	0.201755	6.04423	19.4781	207.509	0.0773768	0.0151684	6.68907e-05	3242463	6.51088	3283965	6.5164	0.99613	0.114139	490.6	31.8277	293.275	1
32.75	0.218077	6.51256	20.9421	6.23322	-0.246732	0.0208928	7.16299e-05	3234988	6.50987	3258712	6.51305	0.995733	0.122226	30.0219	31.6995	115.481	1
32.7667	0.2315	6.90338	22.2847	7.79276	0.0349337	0.02265	7.58586e-05	3241585	6.51076	3233653	6.50969	0.995312	0.129441	30.6395	31.3995	116.346	1
32.7833	0.244618	7.33478	23.6926	7.36927	-0.0873011	0.0254753	8.02817e-05	3246177	6.51137	3208787	6.50634	0.994865	0.136988	28.2228	31.0511	113.257	1
32.8	0.259261	7.75642	25.1626	7.40964	-0.0653403	0.024791	8.48021e-05	3266567	6.51409	3184112	6.50299	0.994393	0.144702	27.8334	30.9331	112.969	1
32.8167	0.272989	8.28518	26.8134	7.98514	-0.135085	0.0299051	8.92252e-05	3324181	6.52168	3159626	6.49964	0.993895	0.152249	26.869	31.5199	112.301	1
32.8333	0.287023	8.88794	28.5925	7.65045	-0.118922	0.0353244	9.32837e-05	3344669	6.52435	3135329	6.49628	0.993373	0.159174	24.5409	31.2231	109.183	1
32.85	0.298462	9.1785	29.8219	7.28235	0.00893444	0.0381497	9.80958e-05	3326236	6.52195	3111219	6.49293	0.992826	0.167385	35.28	30.5369	122.999	1
32.8667	0.317225	9.71886	31.5798	15.2906	-0.147175	0.0425009	0.000103151	3331813	6.52268	3087294	6.48958	0.99225	0.176011	33.4863	30.4555	120.945	1
32.8833	0.33019	10.1861	33.1329	7.2366	-0.0823369	0.0447158	0.000107161	3383656	6.52939	3063553	6.48623	0.991648	0.182854	22.0663	31.0074	105.79	1
32.9	0.342393	10.8112	34.8635	8.1893	0.0630676	0.0507454	0.000111681	3403576	6.53194	3039995	6.48287	0.991022	0.190567	21.6864	30.6746	105.386	1
32.9167	0.358562	11.2027	36.5947	7.60849	-0.201684	0.0532655	0.000116591	3407702	6.53246	3016618	6.47952	0.990369	0.198944	20.1627	30.2176	102.899	1
32.9333	0.373206	11.8096	38.345	7.72394	-0.0059259	0.0594478	0.0001206	3433365	6.53572	2993420	6.47617	0.989691	0.205786	18.843	29.9401	100.855	1
32.95	0.383729	12.1753	39.912	7.10071	-0.0173818	0.0647145	0.000123881	3479769	6.54155	2970401	6.47282	0.988992	0.211384	17.531	29.6767	98.8992	1
32.9667	0.393795	12.7968	41.7131	7.06707	-0.00121939	0.0683027	0.000127648	3519299	6.54646	2947559	6.46946	0.988272	0.217811	17.0005	29.7274	98.2606	1
32.9833	0.407371	13.2265	43.3188	7.09005	0.00655073	0.0683814	0.000131876	3522648	6.54687	2924893	6.46611	0.98753	0.225027	16.9552	29.0999	98.2044	1
33	0.420336	13.6889	45.0012	7.4974	0.0187459	0.0760895	0.000135862	3543241	6.5494	2902401	6.46276	0.986764	0.231827	16.4175	28.881	97.344	1
33.0167	0.432385	14.2036	46.6579	7.05606	0.119289	0.0808984	0.000139118	3584499	6.55443	2880082	6.4594	0.985978	0.237384	15.5281	28.8617	95.9229	1
33.0333	0.440773	14.6901	48.3034	7.03738	-0.0850376	0.0863177	0.000142958	3607091	6.55716	2857935	6.45605	0.985171	0.243935	15.5757	28.886	96.2222	1
33.05	0.456485	15.188	49.8776	7.48654	-0.0650604	0.0897533	0.000146749	3617380	6.55839	2835958	6.4527	0.984342	0.250404	15.0868	28.64	95.2951	1
33.0667	0.464567	15.5718	51.3642	6.95455	-0.0853665	0.0951726	0.00014947	3645473	6.56175	2814149	6.44935	0.983495	0.255048	14.4502	28.3395	94.178	1
33.0833	0.473565	16.0041	52.7667	7.13195	-0.180898	0.100134	0.000152824	3675812	6.56535	2792509	6.44599	0.98263	0.26077	14.1371	28.658	93.7515	1
33.1	0.485614	16.5463	54.356	6.95824	-0.105074	0.105553	0.00015642	3688926	6.5669	2771035	6.44264	0.981746	0.266907	14.2242	28.7084	94.0552	1
33.1167	0.496138	16.8886	55.6412	7.55449	-0.0429826	0.107616	0.000159749	3686567	6.56662	2749726	6.43929	0.980841	0.272588	14.3179	28.5297	94.2412	1
33.1333	0.506509	17.2376	56.7613	7.36232	-0.254481	0.110594	0.00016354	3669499	6.56461	2728581	6.43594	0.979917	0.279056	8.86612	28.337	80.2023	1
33.15	0.519932	17.5384	57.9246	2.09478	0.0111623	0.113877	0.000166772	3672574	6.56497	2707599	6.43258	0.978972	0.284571	3.83683	28.0969	60.6812	1
33.1667	0.526794	17.9567	59.3133	2.07961	-0.0820807	0.117465	0.000169202	3685346	6.56648	2686778	6.42923	0.978011	0.288717	2.91877	28.0141	55.4583	1
33.1833	0.535181	18.1815	60.1117	1.14189	-0.0886539	0.122121	0.000171972	3671201	6.56481	2666117	6.42588	0.977035	0.293443	0	27.7705	0	1
33.2	0.544179	18.4095	60.9964	-3.00917	-0.0576904	0.122658	0.000174426	3671189	6.56481	2645615	6.42253	0.976044	0.297631	0	27.8134	0	1
33.2167	0.550583	18.7031	61.8049	-5.60887	-0.158105	0.125178	0.000176588	3677178	6.56551	2625270	6.41917	0.97504	0.30132	0	28.0641	0	1
33.2333	0.55775	18.9285	62.5159	-23.2045	-0.173071	0.123731	0.000178993	3669517	6.56461	2605082	6.41582	0.974023	0.305424	0	27.883	0	1
33.25	0.565679	19.1379	63.386	1.86491	-0.0633717	0.127014	0.000181179	3653784	6.56274	2585049	6.41247	0.972993	0.309155	0	27.5246	0	1
33.2667	0.571473	19.2316	63.8045	-4.65904	0.020082	0.128313	0.000182321	3650547	6.56236	2565171	6.40912	0.971953	0.311102	0	27.3435	0	1
33.2833	0.572841	19.347	64.2232	1.16166	-0.116954	0.127171	0.000183583	3648836	6.56215	2545445	6.40576	0.970906	0.313257	0	27.4282	0	1
33.3	0.579398	19.4798	64.5605	-7.5295	-0.298698	0.128928	0.000184724	3650420	6.56234	2525871	6.40241	0.969853	0.315204	0	27.562	0	1
33.3167	0.580003	19.6041	64.9677	6.08494	-0.0878332	0.130533	0.000185282	3650371	6.56234	2506447	6.39906	0.968795	0.316155	10.2954	27.4526	84.1525	1
33.3333	0.582897	19.5983	65.0418	6.35893	0.0336149	0.13168	0.000186326	3629428	6.55984	2487173	6.39571	0.967732	0.317936	10.1981	27.2829	83.7258	1
33.35	0.586555	19.6003	65.092	6.03675	-0.0910613	0.131453	0.000186738	3618108	6.55848	2468047	6.39235	0.966665	0.318639	10.402	27.12	84.1924	1
33.3667	0.585482	19.5639	65.0579	6.63423	0.000632169	0.134431	0.000186809	3614127	6.558	2449068	6.389	0.965596	0.318761	12.2779	27.1053	88.9438	1
33.3833	0.587003	19.5723	65.0107	8.32804	-0.0424095	0.134052	0.000187026	3604701	6.55687	2430235	6.38565	0.964527	0.319132	11.5064	27.1728	86.9646	1
33.4	0.586845	19.5066	64.8137	5.70927	-0.0784321	0.133978	0.000187316	3589282	6.55501	2411547	6.3823	0.963456	0.319627	10.0113	27.301	82.9034	1
33.4167	0.588824	19.4644	64.55	6.52265	-0.082869	0.13543	0.000187582	3569462	6.5526	2393002	6.37894	0.962384	0.32008	10.9122	27.2785	85.1619	1
33.4333	0.588514	19.3466	64.3004	6.83051	0.0350696	0.130473	0.000187945	3540010	6.549	2374601	6.37559	0.96131	0.3207	11.0704	27.0288	85.3354	1
33.45	0.591103	19.2209	63.9381	6.74378	0.0104911	0.132994	0.000188454	3509678	6.54527	2356340	6.37224	0.960233	0.321569	11.4105	27.1554	85.9536	1
33.4667	0.591709	19.1186	63.4434	7.28357	-0.0835149	0.131089	0.000188599	3481686	6.54179	2338220	6.36889	0.959155	0.321815	11.4787	27.2302	85.8949	1
33.4833	0.592009	18.9436	62.9586	6.83979	0.101868	0.131015	0.000188427	3460503	6.53914	2320240	6.36553	0.958076	0.321522	10.7834	27.2999	83.9534	1
33.5	0.590631	18.8519	62.504	6.41751	0.0168642	0.132619	0.000188134	3429656	6.53525	2302397	6.36218	0.956999	0.321021	10.3301	27.0996	82.5135	1
33.5167	0.590168	18.5502	61.8055	6.26044	-0.0713435	0.130562	0.000188594	3378184	6.52868	2284692	6.35883	0.955921	0.321807	10.5853	26.7195	82.7693	1
33.5333	0.59352	18.384	61.2325	6.76331	0.0755868	0.128809	0.000189249	3336732	6.52332	2267123	6.35548	0.954841	0.322924	6.41281	26.9631	69.7477	1
33.55	0.594278	18.2216	60.5312	1.1561	0.122419	0.130109	0.000188713	3307150	6.51945	2249689	6.35212	0.95376	0.322009	6.53601	27.0309	69.9835	1
33.5667	0.590154	17.9561	59.7593	6.89151	-0.0463547	0.124237	0.000187301	3285019	6.51654	2232390	6.34877	0.952684	0.3196	10.697	26.8152	82.2888	1
33.5833	0.585419	17.7124	58.9939	6.17825	-0.0366009	0.126299	0.000186376	3257862	6.51293	2215223	6.34542	0.951615	0.318021	10.256	26.6583	80.9177	1
33.6	0.584346	17.4877	58.3109	6.29065	-0.056144	0.126072	0.000186107	3218789	6.50769	2198188	6.34206	0.95055	0.317562	10.8904	26.5985	82.2216	1
33.6167	0.583731	17.2406	57.4629	6.93115	0.0186122	0.119742	0.000186105	3176805	6.50199	2181284	6.33871	0.949485	0.31756	17.0222	26.715	95.0041	1
33.6333	0.584336	17.0335	56.7168	13.733	-0.095688	0.120889	0.0001871	3113685	6.49327	2164511	6.33536	0.948418	0.319258	16.4937	26.5533	93.3837	1
33.65	0.589977	16.7405	55.9061	6.39773	0.068027	0.115475	0.000188071	3050740	6.48441	2147866	6.33201	0.947345	0.320915	11.021	26.4397	81.0865	1
33.6667	0.59043	16.5234	55.0907	7.12765	0.161704	0.115859	0.000187875	3018549	6.4798	2131349	6.32865	0.946269	0.32058	11.2398	26.8119	81.3315	1
33.6833	0.588746	16.3524	54.3664	6.65045	-0.0276694	0.116548	0.000187655	2974956	6.47348	2114959	6.3253	0.945195	0.320204	10.7395	26.7288	79.7191	1
33.7	0.589047	16.0112	53.4397	6.49948	0.189604	0.115711	0.000187702	2913820	6.46446	2098695	6.32195	0.944121	0.320284	10.4984	26.1989	78.5721	1
33.7167	0.589042	15.6991	52.5241	6.35964	0.0611131	0.110296	0.000188114	2861554	6.4566	2082557	6.3186	0.943047	0.320987	10.6662	26.3616	78.5134	1
33.7333	0.591631	15.5096	51.6631	6.73129	0.0221913	0.108239	0.000188525	2811628	6.44896	2066542	6.31524	0.941969	0.32169	11.0942	26.2501	79.0846	1
33.75	0.591626	15.2224	51.0007	6.91463	0.0523918	0.10725	0.00018884	2757634	6.44054	2050651	6.31189	0.94089	0.322226	10.7497	25.9387	77.7531	1
33.7667	0.593605	14.9718	50.0508	6.33138	0.149121	0.104124	0.00018879	2725689	6.43548	2034882	6.30854	0.93981	0.322141	10.3351	26.9134	76.4429	1
33.7833	0.591311	14.8581	49.2045	6.39968	-0.00195318	0.101761	0.000189226	2678098	6.42783	2019234	6.30519	0.938728	0.322885	11.9207	26.7761	79.6983	1
33.8	0.596342	14.5196	48.6275	8.31688	0.0612064	0.10123	0.000189808	2610723	6.41676	2003706	6.30183	0.937644	0.323878	12.0404	25.8108	79.288	1
33.8167	0.594964	14.2134	47.605	6.59456	0.0857611	0.0968832	0.000189782	2560849	6.40838	1988298	6.29848	0.936559	0.323834	17.6156	25.739	89.4336	1
33.8333	0.59618	13.9673	46.8169	15.2186	0.110469	0.0977249	0.000190777	2506614	6.39909	1973008	6.29513	0.93547	0.325532	17.5234	25.766	88.6425	1
33.85	0.60121	13.761	46.0749	6.58986	-0.0978258	0.0958199	0.000191675	2456677	6.39035	1957836	6.29178	0.934376	0.327064	1.38157	25.6267	37.7555	1
33.8667	0.601816	13.5436	45.471	-4.86207	0.129366	0.0904055	0.000191406	2421370	6.38406	1942780	6.28842	0.93328	0.326605	0	25.5032	0	1
33.8833	0.599522	13.3316	44.6987	-4.76585	0.354116	0.0910945	0.000191599	2375807	6.37581	1927841	6.28507	0.932185	0.326934	0	25.3827	0	1
33.9	0.603027	13.0652	43.9266	-3.37904	0.134377	0.0917836	0.000192059	2326002	6.36661	1913016	6.28172	0.931087	0.32772	0	24.9639	0	1
33.9167	0.602411	12.8426	43.2622	-4.13991	0.399716	0.0888105	0.000192228	2290103	6.35986	1898305	6.27837	0.929988	0.328008	0	25.185	0	1
33.9333	0.604085	12.6865	42.546	-0.408281	0.411148	0.0869056	0.000192713	2253220	6.3528	1883707	6.27501	0.928887	0.328835	0.0731465	25.4951	13.7744	1
33.95	0.605454	12.4931	41.9388	0.500319	0.274265	0.0827118	0.000193732	2204983	6.34341	1869222	6.27166	0.927782	0.330574	0	25.2981	0	1
33.9667	0.610484	12.2789	41.2714	-5.36797	0.369163	0.084469	0.000195578	2146707	6.33177	1854848	6.26831	0.926668	0.333724	0	24.9732	0	1
33.9833	0.617041	12.0699	40.6666	-1.8373	0.263407	0.0810382	0.000197157	2098429	6.32189	1840584	6.26496	0.925545	0.336418	0	24.8185	0	1
34	0.620393	11.9242	40.1471	-2.15703	0.302916	0.0779125	0.000197253	2066974	6.31534	1826430	6.2616	0.924417	0.336582	0	24.7125	0	1
34.0167	0.617641	11.7222	39.5422	1.10661	0.276659	0.0753972	0.00019713	2037089	6.30901	1812385	6.25825	0.923289	0.336372	10.6765	24.5417	70.1271	1
34.0333	0.61962	11.5686	39.0223	12.6301	0.161443	0.0759337	0.000197906	2009875	6.30317	1798448	6.2549	0.922159	0.337696	7.81793	24.6862	62.9256	1
34.05	0.622514	11.5009	38.734	-2.53106	0.308526	0.0763176	0.000199096	1972274	6.29497	1784619	6.25155	0.921023	0.339726	0	24.9075	0	1
34.0667	0.627087	11.2721	37.9289	-1.67297	-0.0291629	0.0739549	0.000200237	1925034	6.28444	1770895	6.24819	0.919881	0.341674	21.0137	24.568	86.2424	1
34.0833	0.629676	11.0844	37.4729	29.125	0.17804	0.0741862	0.000201208	1884575	6.27521	1757277	6.24484	0.918733	0.34333	17.9975	23.8377	81.3234	1
34.1	0.633181	10.9116	37.0051	-5.48992	0.316578	0.072739	0.000202981	1843294	6.26559	1743764	6.24149	0.917577	0.346356	0	23.6015	0	1
34.1167	0.640805	10.7932	36.5782	-1.95574	0.282081	0.0754117	0.000204778	1811563	6.25805	1730355	6.23814	0.91641	0.349423	0	24.0962	0	1
34.1333	0.644463	10.7247	36.181	-1.04699	0.0977428	0.0753378	0.00020643	1779071	6.25019	1717049	6.23478	0.915234	0.352241	0	24.2426	0	1
34.15	0.651172	10.5771	35.7908	-6.9696	0.0946792	0.0728225	0.000208617	1735032	6.23931	1703845	6.23143	0.914047	0.355972	0	23.4685	0	1
34.1667	0.658186	10.4207	35.445	0.45145	0.0931415	0.0704598	0.000210779	1697130	6.22972	1690742	6.22808	0.912847	0.359662	0.380228	23.143	21.71	1
34.1833	0.664742	10.3325	35.0795	0.0715971	0.183156	0.0680971	0.000212455	1670118	6.22275	1677741	6.22472	0.911637	0.362521	6.58599	23.603	55.8722	1
34.2	0.668705	10.2509	34.7019	9.06003	0.130197	0.0637508	0.000214179	1637515	6.21419	1664839	6.22137	0.910416	0.365464	21.2788	23.3614	82.0573	1
34.2167	0.675566	10.0955	34.3625	20.6768	0.126828	0.0658131	0.00021622	1602525	6.2048	1652037	6.21802	0.909185	0.368946	19.1282	22.8684	78.626	1
34.2333	0.681512	10.0078	34.0486	6.30692	0.0306856	0.0645185	0.000218285	1572908	6.1967	1639333	6.21467	0.907943	0.37247	8.57816	22.9299	59.8098	1
34.25	0.688527	9.91216	33.7176	5.91028	0.0726354	0.0649024	0.000220666	1545934	6.18919	1626727	6.21131	0.906687	0.376532	8.31748	23.1843	58.8574	1
34.2667	0.696456	9.87878	33.5225	6.06448	0.000602017	0.0614716	0.000222828	1520900	6.1821	1614217	6.20796	0.905418	0.380222	8.33375	23.3639	58.5761	1
34.2833	0.702097	9.78177	33.2129	6.05099	0.0523175	0.0642969	0.000224188	1498984	6.1758	1601804	6.20461	0.90414	0.382542	8.14961	23.3188	57.8608	1
34.3	0.704992	9.71391	32.9783	5.87012	0.0796188	0.0622394	0.000225548	1477186	6.16944	1589487	6.20126	0.902853	0.384863	8.33492	23.0828	58.0122	1
34.3167	0.710632	9.61568	32.7285	6.39557	0.0200977	0.0652172	0.000227977	1449100	6.1611	1577264	6.1979	0.901556	0.389008	8.19031	22.727	57.3068	1
34.3333	0.720241	9.55194	32.545	5.78622	0.00864173	0.0614812	0.00023048	1424238	6.15358	1565135	6.19455	0.900245	0.393279	8.42431	22.7082	57.5147	1
34.35	0.726339	9.49369	32.3191	6.88327	0.179376	0.0612548	0.000231986	1406503	6.14814	1553099	6.1912	0.898922	0.395848	8.88146	22.6013	58.2928	1
34.3667	0.729691	9.43803	32.1915	6.56353	0.189587	0.0619438	0.000233832	1385243	6.14153	1541156	6.18785	0.89759	0.398998	8.45353	22.2264	57.0508	1
34.3833	0.737926	9.3572	31.9726	6.33611	0.0952761	0.0579026	0.000235654	1365656	6.13534	1529305	6.18449	0.896247	0.402107	8.27219	22.0433	56.3717	1
34.4	0.741126	9.31726	31.836	6.38229	-0.0223811	0.0584391	0.000237694	1350085	6.13036	1517544	6.18114	0.894893	0.405589	8.21129	22.2137	56.0184	1
34.4167	0.750734	9.30357	31.7366	6.35156	0.0767892	0.0617222	0.00024044	1331220	6.12425	1505875	6.17779	0.893525	0.410274	8.00203	22.3611	55.2786	1
34.4333	0.758358	9.26866	31.6243	6.20287	0.107753	0.0579862	0.000242967	1309213	6.11701	1494295	6.17444	0.892143	0.414585	7.86809	21.9689	54.6638	1
34.45	0.766593	9.18981	31.4691	6.26949	-0.0474411	0.0571493	0.000245639	1289922	6.11056	1482804	6.17108	0.890745	0.419146	8.14389	21.8827	55.0223	1
34.4667	0.775133	9.19702	31.4055	6.78167	0.081789	0.0569229	0.000248215	1275213	6.10558	1471401	6.16773	0.889332	0.423541	8.39995	22.0399	55.3809	1
34.4833	0.782758	9.1702	31.3544	6.82265	0.0709434	0.0571542	0.000250669	1256950	6.09932	1460086	6.16438	0.887905	0.427728	7.70398	21.7857	53.549	1
34.5	0.790535	9.11379	31.1976	5.77797	0.083749	0.058301	0.000253317	1237460	6.09253	1448859	6.16103	0.886464	0.432247	7.6909	21.4952	53.2406	1
34.5167	0.79938	9.07781	31.1242	6.93468	0.11044	0.0606685	0.000255309	1228445	6.08936	1437717	6.15767	0.885009	0.435646	9.48938	21.7642	56.9646	1
34.5333	0.803038	9.12241	31.1476	8.87569	0.197251	0.0583058	0.000257107	1216318	6.08505	1426661	6.15432	0.883543	0.438713	9.43672	21.5498	56.6713	1
34.55	0.810662	9.0257	31.0092	6.96034	0.270023	0.0559431	0.000259901	1196816	6.07803	1415690	6.15097	0.882065	0.443481	8.29887	20.9339	54.0035	1
34.5667	0.820576	9.02742	30.9997	7.11867	0.257652	0.0573951	0.000263327	1179917	6.07185	1404804	6.14762	0.880568	0.449328	7.94458	20.963	52.9721	1
34.5833	0.832167	9.00533	30.9309	6.53603	0.201945	0.0589997	0.000266121	1163786	6.06587	1394001	6.14426	0.879054	0.454096	8.09264	20.5465	53.0552	1
34.6	0.838113	8.97089	30.9222	7.52046	0.241606	0.0569422	0.000268308	1152308	6.06157	1383281	6.14091	0.877525	0.457827	8.30718	20.3373	53.3434	1
34.6167	0.845891	8.97489	30.8838	7.02602	0.127611	0.0535113	0.000271661	1139768	6.05682	1372644	6.13756	0.87598	0.463549	8.12135	20.522	52.7499	1
34.6333	0.859161	8.9969	30.9609	7.37141	0.150335	0.0545056	0.00027538	1124403	6.05092	1362089	6.13421	0.874416	0.469893	7.92452	20.5725	52.0841	1
34.65	0.869227	8.97512	30.8706	6.87101	0.236078	0.0559576	0.000278514	1112723	6.04639	1351615	6.13085	0.872831	0.475242	7.78065	20.9192	51.5871	1
34.6667	0.878835	9.01163	30.9144	7.27195	0.144971	0.0583251	0.000281527	1101578	6.04202	1341221	6.1275	0.87123	0.480383	7.85001	21.0316	51.5666	1
34.6833	0.888138	8.98725	30.8804	7.15181	0.260163	0.0562676	0.000284321	1087376	6.03638	1330907	6.12415	0.869611	0.485151	7.05396	20.4964	49.5463	1
34.7	0.896373	8.95754	30.8784	5.93928	0.23299	0.0537523	0.000287529	1073656	6.03087	1320672	6.12079	0.867975	0.490624	6.70683	20.0625	48.5141	1
34.7167	0.90827	8.962	30.9119	6.64707	0.18766	0.0562724	0.000290493	1065029	6.02736	1310517	6.11744	0.866322	0.495683	7.11678	20.3166	49.3502	1
34.7333	0.914979	8.99607	30.9421	6.84522	0.163997	0.0613865	0.000293263	1055500	6.02346	1300439	6.11409	0.864652	0.500409	6.96996	20.2996	48.8618	1
34.75	0.925655	8.97108	30.9478	6.49513	0.215254	0.0619229	0.000296374	1044084	6.01874	1290439	6.11074	0.862966	0.505717	6.88374	20.0036	48.4834	1
34.7667	0.9345	8.99111	31.0055	6.82084	0.226687	0.0584921	0.000299606	1034568	6.01476	1280516	6.10739	0.861261	0.511231	7.02559	19.9786	48.6654	1
34.7833	0.94594	9.00152	31.0596	6.91355	-0.0647681	0.0613174	0.000303056	1024349	6.01045	1270669	6.10403	0.859537	0.517119	19.5695	19.9472	68.2468	1
34.8	0.956158	9.01865	31.109	31.7696	0.0553067	0.0580392	0.000306726	1015107	6.00651	1260897	6.10068	0.857793	0.523381	18.9176	20.2109	67.2769	1
34.8167	0.968971	9.05439	31.1701	6.08518	0.11282	0.0610171	0.000310638	1004924	6.00213	1251201	6.09733	0.856027	0.530057	6.30834	20.2177	46.4968	1
34.8333	0.980715	9.06557	31.2688	6.7005	-0.00682031	0.0612484	0.000313676	996172	5.99833	1241580	6.09397	0.854241	0.53524	0.0856202	19.9682	11.0589	1
34.85	0.988035	9.07293	31.3023	-6.52527	0.0754127	0.0639211	0.00031681	988607	5.99502	1232032	6.09062	0.852438	0.540589	0	20.0073	0	1
34.8667	1.00039	9.10761	31.4031	6.5188	0.191673	0.0620161	0.000320796	995463	5.99803	1222558	6.08727	0.850614	0.547389	6.26227	22.4904	46.2373	1
34.8833	1.01305	9.42137	31.7699	6.59061	0.0645552	0.0599586	0.000325219	981857	5.99205	1213157	6.08392	0.848766	0.554937	6.07998	22.3187	45.5747	1
34.9	1.02815	9.10692	31.4543	6.31024	0.0128161	0.0582062	0.000329399	952888	5.97904	1203828	6.08056	0.846894	0.562069	5.96428	19.4758	44.8339	1
34.9167	1.03928	9.11459	31.536	6.50732	0.0329458	0.054928	0.000333117	942197	5.97414	1194570	6.07721	0.844999	0.568414	6.63553	19.0675	46.2821	1
34.9333	1.05149	9.107	31.5622	7.9155	0.13532	0.0597369	0.000337054	930878	5.96889	1185384	6.07386	0.843082	0.575131	6.73705	18.6345	46.3299	1
34.95	1.06399	9.10963	31.6305	6.90195	0.0919736	0.0585949	0.000341283	922914	5.96516	1176269	6.07051	0.841142	0.582347	0.468501	18.8624	18.9975	1
34.9667	1.07803	9.17711	31.7468	-5.85843	0.194806	0.0627935	0.000345511	913946	5.96092	1167223	6.06715	0.839177	0.589562	0	18.8874	0	1
34.9833	1.09053	9.15625	31.7856	-6.23889	0.198914	0.059973	0.000349691	903643	5.956	1158248	6.0638	0.837189	0.596695	0	18.567	0	1
35	1.10426	9.19062	31.8762	-5.48471	0.148548	0.0589836	0.000353726	896447	5.95252	1149341	6.06045	0.835177	0.603579	0	18.6778	0	1
35.0167	1.11585	9.2198	31.9776	-1.97846	0.188362	0.0601305	0.000357176	890297	5.94953	1140503	6.0571	0.833143	0.609467	2.17915	18.6613	31.3339	1
35.0333	1.12592	9.24273	32.0612	7.05789	0.06277	0.0612773	0.000361235	883159	5.94604	1131732	6.05374	0.831089	0.616392	8.57384	18.8989	49.3338	1
35.05	1.14133	9.27923	32.1217	13.1475	-0.0194867	0.0584568	0.000365317	874848	5.94193	1123029	6.05039	0.82901	0.623358	2.10269	18.6329	30.7829	1
35.0667	1.15155	9.27653	32.2479	-8.13465	0.246615	0.056857	0.000369084	866161	5.9376	1114393	6.04704	0.82691	0.629786	0	18.1467	0	1
35.0833	1.16497	9.28572	32.2689	-6.66376	0.202658	0.0615134	0.000372997	858088	5.93353	1105824	6.04369	0.824787	0.636462	0	17.9887	0	1
35.1	1.1761	9.29888	32.3654	-3.90015	0.0575346	0.0640335	0.000375864	857100	5.93303	1097320	6.04033	0.822645	0.641354	0	18.9564	0	1
35.1167	1.18296	9.40436	32.4304	-4.41963	0.176084	0.0654855	0.000379777	852203	5.93054	1088882	6.03698	0.820484	0.648031	0	19.3242	0	1
35.1333	1.20066	9.38456	32.5629	-8.19944	0.0727697	0.0670901	0.000384248	842075	5.92535	1080509	6.03363	0.818298	0.655661	0	18.4448	0	1
35.15	1.21103	9.40214	32.657	-4.28196	0.0654336	0.0683895	0.000388185	833494	5.9209	1072200	6.03028	0.816089	0.662379	0.334975	18.0773	16.4202	1
35.1667	1.22537	9.38464	32.6579	5.13036	-0.0502399	0.0669423	0.000392292	825145	5.91653	1063955	6.02692	0.813857	0.669387	3.76574	17.8967	36.6607	1
35.1833	1.23681	9.41122	32.7344	4.50728	0.0423691	0.0613753	0.000396813	817400	5.91243	1055773	6.02357	0.8116	0.6771	3.9924	17.6277	37.2646	1
35.2	1.25374	9.42347	32.8606	5.82955	0.0779102	0.0652687	0.000402208	808347	5.9076	1047654	6.02022	0.809314	0.686307	2.61516	17.4048	32.2433	1
35.2167	1.27067	9.45647	32.9474	1.03243	-0.129011	0.0633637	0.000407045	800754	5.9035	1039598	6.01687	0.806999	0.69456	1.92909	17.584	29.0418	1
35.2333	1.2841	9.47054	32.9801	4.08977	-0.0154973	0.063595	0.000411298	793995	5.89982	1031604	6.01351	0.804659	0.701817	0.641388	17.5641	20.0626	1
35.25	1.29737	9.49286	33.0791	-2.36842	0.128229	0.0639789	0.000415502	787148	5.89606	1023671	6.01016	0.802294	0.708991	1.44959	17.3984	26.2527	1
35.2667	1.31048	9.49961	33.1227	6.29881	0.0568056	0.0645154	0.00041939	781949	5.89318	1015799	6.00681	0.799906	0.715625	2.35257	17.5967	30.7832	1
35.2833	1.32177	9.54344	33.2058	0.138473	-0.0207209	0.0670355	0.000423206	777632	5.89077	1007987	6.00345	0.797496	0.722136	0	17.8627	0	1
35.3	1.33443	9.56606	33.2865	-2.75969	0.1404	0.0626891	0.000426583	773932	5.8887	1000236	6.0001	0.795065	0.727899	0	17.943	0	1
35.3167	1.34297	9.6041	33.3961	-5.97921	0.107124	0.0620049	0.000430229	771255	5.8872	992544	5.99675	0.792614	0.734119	0	18.2642	0	1
35.3333	1.35731	9.66212	33.5365	-6.93676	0.052028	0.0648302	0.000435138	764429	5.88334	984912	5.9934	0.790139	0.742496	0	18.1546	0	1
35.35	1.37378	9.65178	33.5907	-1.77584	0.0692585	0.0644511	0.000439926	755391	5.87817	977338	5.99004	0.787636	0.750666	0	17.7731	0	1
35.3667	1.38736	9.6448	33.5756	-3.50472	0.156222	0.0655979	0.000444081	748375	5.87412	969823	5.98669	0.785107	0.757757	0	17.5182	0	1
35.3833	1.39987	9.65384	33.6631	-0.63796	0.085104	0.06293	0.000448748	741472	5.87009	962365	5.98334	0.782554	0.765719	0	17.3223	0	1
35.4	1.41665	9.66822	33.7067	-3.92065	0.0393157	0.0616355	0.000453876	735504	5.86659	954964	5.97999	0.779972	0.77447	0	17.4719	0	1
35.4167	1.43205	9.71694	33.8452	-3.52215	0.0856906	0.0655289	0.000458129	729691	5.86314	947621	5.97663	0.777363	0.781727	0	17.3337	0	1
35.4333	1.44334	9.69561	33.8372	-8.27898	0.0464636	0.0639291	0.000461361	724074	5.85978	940334	5.97328	0.774733	0.787242	0	16.9095	0	1
35.45	1.45234	9.7045	33.9077	-3.24853	0.0601847	0.0638552	0.000465614	717610	5.85589	933103	5.96993	0.772082	0.794499	0	16.5459	0	1
35.4667	1.47003	9.70057	33.9432	-3.18328	0.104423	0.0645443	0.000470304	712521	5.8528	925927	5.96658	0.769405	0.802502	0	16.8272	0	1
35.4833	1.48178	9.76027	34.0341	-6.77893	0.202373	0.0692006	0.000474047	709316	5.85084	918807	5.96322	0.766703	0.808888	0	17.07	0	1
35.5	1.49352	9.76657	34.1134	-7.4342	0.096465	0.066075	0.000478275	703668	5.84737	911741	5.95987	0.76398	0.816104	0	16.7128	0	1
35.5167	1.50832	9.77851	34.1863	-7.68069	0.075396	0.0663063	0.000483379	696166	5.84271	904730	5.95652	0.761229	0.824813	0	16.5427	0	1
35.5333	1.52556	9.76496	34.1493	-7.94031	0.0918637	0.0666901	0.00048824	688708	5.83804	897773	5.95317	0.75845	0.833107	0	16.3359	0	1
35.55	1.53883	9.76409	34.1857	-7.74795	0.0559936	0.0690577	0.000492396	683436	5.8347	890869	5.94981	0.755645	0.840198	0	16.1441	0	1
35.5667	1.55164	9.78091	34.2508	-7.9682	0.081464	0.0657794	0.000496114	681075	5.83319	884019	5.94646	0.752817	0.846542	0	16.6742	0	1
35.5833	1.56216	9.84229	34.3313	-8.33157	0.180482	0.0682995	0.000500342	676469	5.83025	877221	5.94311	0.749967	0.853758	0	16.8287	0	1
35.6	1.57818	9.81395	34.3281	-8.06293	-0.082134	0.0647161	0.000505835	669271	5.8256	870475	5.93976	0.747089	0.86313	0	16.7068	0	1
35.6167	1.59664	9.84694	34.3778	-7.95709	0.106453	0.0663207	0.000511255	663311	5.82172	863781	5.9364	0.74418	0.872379	0	16.9055	0	1
35.6333	1.6122	9.84713	34.3946	-8.32215	0.161373	0.0683831	0.000515702	657013	5.81757	857139	5.93305	0.741243	0.879968	0	16.5607	0	1
35.65	1.62455	9.83054	34.4057	-7.73352	0.131759	0.0652574	0.000520028	651402	5.81385	850547	5.9297	0.73828	0.887349	0	16.4129	0	1
35.6667	1.63935	9.84309	34.4165	-8.16129	0.0171533	0.0709819	0.000524135	645703	5.81003	844007	5.92635	0.735293	0.894357	0	15.9116	0	1
35.6833	1.65033	9.81368	34.4664	-8.17524	0.0536099	0.0696873	0.000528413	641060	5.8069	837517	5.92299	0.732283	0.901656	0	15.9021	0	1
35.7	1.66619	9.86102	34.4816	-8.21787	0.10502	0.0705289	0.000533346	637201	5.80428	831076	5.91964	0.729246	0.910074	0	16.2778	0	1
35.7167	1.68129	9.87693	34.5984	-7.94694	0.0952427	0.0698447	0.000537186	632871	5.80132	824685	5.91629	0.726184	0.916626	0	16.1801	0	1
35.7333	1.69029	9.86827	34.5305	-8.04725	0.189378	0.0694656	0.000540831	627912	5.7979	818344	5.91294	0.7231	0.922846	0	16.0444	0	1
35.75	1.70417	9.85549	34.5557	-8.30274	0.223393	0.073359	0.00054506	621666	5.79356	812051	5.90958	0.719994	0.930061	0	15.3561	0	1
35.7667	1.71683	9.82638	34.5435	-8.19859	-0.00809488	0.0706912	0.000549167	617365	5.79054	805806	5.90623	0.716864	0.93707	0	15.4483	0	1
35.7833	1.72995	9.8664	34.573	-8.2371	0.0921435	0.0715328	0.000552885	621776	5.79363	799610	5.90288	0.713712	0.943414	0	17.8882	0	1
35.8	1.74017	10.095	34.8766	-7.92924	0.106933	0.0685597	0.000556627	617226	5.79044	793461	5.89953	0.710539	0.9498	0	17.6852	0	1
35.8167	1.75344	9.85503	34.5876	-8.13026	0.127215	0.0710799	0.000561658	603584	5.78074	787359	5.89617	0.70734	0.958384	0	15.3549	0	1
35.8333	1.77174	9.8363	34.5451	-8.03404	0.111639	0.0685646	0.00056686	597640	5.77644	781304	5.89282	0.704112	0.967259	0	15.4193	0	1
35.85	1.78608	9.84153	34.5255	-8.12077	0.191278	0.0684907	0.000571623	592658	5.7728	775296	5.88947	0.700856	0.975387	0	15.5486	0	1
35.8667	1.80164	9.83592	34.5142	-8.17103	0.211561	0.0714686	0.000576216	586721	5.76843	769334	5.88611	0.697572	0.983225	0	15.1339	0	1
35.8833	1.81491	9.80193	34.4804	-8.35084	0.0946663	0.0724628	0.000580421	581811	5.76478	763418	5.88276	0.694264	0.990399	0	14.967	0	1
35.9	1.82803	9.81402	34.4743	-8.16032	0.129902	0.0722363	0.000583774	578677	5.76244	757548	5.87941	0.690934	0.996121	0	15.283	0	1
35.9167	1.83596	9.80826	34.4323	-8.33281	0.27729	0.0700262	0.000587978	574229	5.75909	751722	5.87606	0.687582	1.0033	0	15.2881	0	1
35.9333	1.85442	9.80342	34.4359	-7.78294	0.0613666	0.0678161	0.00059245	570068	5.75593	745942	5.87271	0.684206	1.01093	0	15.5236	0	1
35.95	1.86403	9.81368	34.3978	-8.00029	0.112777	0.0672844	0.000596241	565964	5.75279	740205	5.86935	0.680806	1.01739	0	15.6393	0	1
35.9667	1.87821	9.78656	34.3502	-8.23839	0.262911	0.0694994	0.0005994	561590	5.74942	734513	5.866	0.677386	1.02278	0	15.2403	0	1
35.9833	1.88385	9.76615	34.3216	-8.13912	0.0749113	0.0688151	0.000601805	558994	5.74741	728865	5.86265	0.67395	1.02689	0	15.3127	0	1
36	1.89331	9.77412	34.2903	-8.06365	0.184	0.0678257	0.000605475	554557	5.74395	723260	5.85929	0.670497	1.03315	0	15.0908	0	1
36.0167	1.90688	9.72976	34.2432	-8.11452	0.114408	0.0704984	0.000609266	549561	5.74002	717698	5.85594	0.667022	1.03962	0	14.7566	0	1
36.0333	1.9171	9.72018	34.1736	-8.69182	0.189469	0.0722556	0.000613568	545515	5.73681	712179	5.85259	0.663525	1.04696	0	14.9899	0	1
36.05	1.93388	9.72236	34.1665	-8.35055	0.269413	0.0715714	0.000617966	540904	5.73312	706703	5.84924	0.660002	1.05447	0	14.7243	0	1
36.0667	1.94471	9.69463	34.1413	-7.82281	0.252464	0.0702768	0.000621709	537232	5.73016	701268	5.84588	0.656456	1.06085	0	14.8099	0	1
36.0833	1.95737	9.70718	34.0947	-7.81173	0.167766	0.0706607	0.000625767	534700	5.72811	695876	5.84253	0.652888	1.06778	0	15.4352	0	1
36.1	1.97018	9.72781	34.12	-7.08181	0.249236	0.0711971	0.000629607	528771	5.72327	690525	5.83918	0.649297	1.07433	0	14.7617	0	1
36.1167	1.98147	9.61112	33.9052	-7.30923	0.407611	0.0677663	0.000633349	522304	5.71792	685214	5.83583	0.645685	1.08071	0	14.1514	0	1
36.1333	1.99367	9.60613	33.8193	-3.29028	0.259741	0.0643355	0.000636557	519158	5.7153	679945	5.83247	0.642052	1.08619	0	14.4363	0	1
36.15	2.0016	9.59152	33.7774	0.396338	0.0560244	0.0659401	0.00063957	515353	5.7121	674717	5.82912	0.638402	1.09133	1.50784	14.264	23.0972	1
36.1667	2.01258	9.556	33.6784	5.89829	0.379041	0.065561	0.000643628	510953	5.70838	669528	5.82577	0.634732	1.09825	2.84363	14.1551	28.455	1
36.1833	2.02708	9.54872	33.6489	6.0499	0.23636	0.0653345	0.000646933	506592	5.70466	664380	5.82242	0.631041	1.10389	2.97844	13.9566	28.8153	1
36.2	2.03333	9.49062	33.4878	6.52652	0.198964	0.0628192	0.000649217	503179	5.70172	659271	5.81906	0.627333	1.10779	2.97736	14.0608	28.7469	1
36.2167	2.04141	9.48699	33.4104	6.09174	0.386635	0.0665601	0.00065223	499750	5.69875	654201	5.81571	0.623611	1.11293	2.79796	14.0791	28.0934	1
36.2333	2.05224	9.44873	33.3365	5.82328	0.352596	0.0667913	0.000655365	495148	5.69474	649170	5.81236	0.61987	1.11828	2.86788	13.4294	28.2383	1
36.25	2.06108	9.40406	33.2446	6.44638	0.250961	0.0662597	0.000657843	492223	5.69216	644178	5.80901	0.616114	1.12251	3.07656	13.4479	28.8502	1
36.2667	2.06779	9.40822	33.1899	6.76325	0.175723	0.0657281	0.000660127	490126	5.69031	639224	5.80565	0.612344	1.12641	3.10566	14.1647	28.8998	1
36.2833	2.07542	9.38751	33.0465	6.61685	0.198599	0.0665697	0.000662751	486800	5.68735	634309	5.8023	0.608561	1.13088	3.54051	14.0023	30.1217	1
36.3	2.08426	9.3552	33.0353	8.6987	0.271219	0.0654277	0.000665934	482828	5.68379	629431	5.79895	0.60476	1.13631	3.53331	13.5834	30.0191	1
36.3167	2.0954	9.32472	32.9061	6.65747	0.098783	0.0670323	0.000668582	479088	5.68042	624591	5.7956	0.600943	1.14083	3.07217	13.8302	28.5777	1
36.3333	2.10088	9.28371	32.7356	6.74728	0.2361	0.066348	0.000670988	475220	5.67689	619788	5.79224	0.597111	1.14494	4.90729	13.8502	33.3159	1
36.35	2.11049	9.24087	32.6065	14.7459	0.335728	0.0670371	0.000673831	471633	5.6736	615022	5.78889	0.593265	1.14979	4.88718	13.8929	33.1865	1
36.3667	2.11873	9.22168	32.5086	6.74792	0.150017	0.0671158	0.000677111	468428	5.67064	610292	5.78554	0.589401	1.15539	2.98493	14.2192	28.0931	1
36.3833	2.13108	9.20402	32.4131	6.44421	0.316784	0.065516	0.000680829	464979	5.66743	605599	5.78219	0.585516	1.16173	2.85814	14.7102	27.6214	1
36.4	2.14206	9.18544	32.2829	6.25799	0.222472	0.0654422	0.000684377	459951	5.66271	600942	5.77883	0.581611	1.16778	2.74576	14.2955	27.1559	1
36.4167	2.15335	9.1008	32.1325	6.00738	0.241229	0.066589	0.000686831	456560	5.6595	596321	5.77548	0.577689	1.17197	2.80201	14.1843	27.2728	1
36.4333	2.15747	9.11594	32.0597	6.55419	0.228552	0.0668203	0.000689115	454285	5.65733	591736	5.77213	0.573754	1.17587	2.94033	14.8274	27.6683	1
36.45	2.16768	9.06898	31.893	6.67071	0.201685	0.06873	0.000692468	448825	5.65208	587185	5.76877	0.569802	1.18159	2.46421	14.1554	25.9811	1
36.4667	2.17851	8.98616	31.7353	4.46636	0.19145	0.0706398	0.000694314	444572	5.64794	582670	5.76542	0.565835	1.18474	2.3544	13.4996	25.5083	1
36.4833	2.17927	8.94684	31.5847	6.20351	0.262544	0.06904	0.000695261	443631	5.64702	578189	5.76207	0.561861	1.18636	2.9405	13.8818	27.4508	1
36.5	2.18445	8.9719	31.6145	7.14324	0.388722	0.067898	0.000696815	440424	5.64387	573743	5.75872	0.557879	1.18901	1.66101	13.6581	22.6371	1
36.5167	2.18903	8.8575	31.3108	0.412984	0.239632	0.0673664	0.000698126	435619	5.63911	569331	5.75536	0.553889	1.19125	1.61413	13.0775	22.3403	1
36.5333	2.19268	8.81161	31.1518	6.94292	0.280208	0.0660718	0.000699851	432315	5.6358	564953	5.75201	0.54989	1.19419	3.10742	13.0802	27.7209	1
36.55	2.19985	8.76678	30.9897	7.25322	0.286605	0.0675238	0.000701357	430107	5.63358	560608	5.74866	0.545882	1.19676	3.13333	13.5702	27.7503	1
36.5667	2.20213	8.75858	30.8784	7.09447	0.435977	0.0680602	0.000702692	427073	5.6305	556297	5.74531	0.541866	1.19904	3.06285	13.535	27.4757	1
36.5833	2.20823	8.67637	30.6768	6.95708	0.276511	0.0689019	0.000704198	422896	5.62623	552020	5.74195	0.537842	1.20161	2.8826	12.8705	26.8378	1
36.6	2.21159	8.62621	30.5251	6.29402	0.300303	0.0682177	0.000705339	420232	5.62349	547775	5.7386	0.53381	1.20355	2.72909	12.8408	26.2972	1
36.6167	2.2154	8.59527	30.3949	6.27229	0.312193	0.0649394	0.000706407	417477	5.62063	543562	5.73525	0.529772	1.20538	2.84118	12.9667	26.594	1
36.6333	2.21829	8.53901	30.1957	6.82979	0.293718	0.0637974	0.000707038	414599	5.61763	539382	5.7319	0.525729	1.20645	2.93012	12.9699	26.8068	1
36.65	2.21935	8.49235	30.0304	6.69484	0.336888	0.0632658	0.000707717	411234	5.61409	535235	5.72854	0.521683	1.20761	2.29001	12.4973	24.6253	1
36.6667	2.22255	8.41778	29.8434	3.88548	0.285301	0.0612083	0.00070898	408055	5.61072	531119	5.72519	0.517631	1.20977	2.47787	12.4877	25.2158	1
36.6833	2.22728	8.39157	29.6751	7.58476	0.469158	0.0609818	0.000711385	405111	5.60757	527035	5.72184	0.513568	1.21387	3.02826	13.1071	26.8944	1
36.7	2.23765	8.35209	29.5111	6.4795	0.213256	0.0662485	0.000712769	402384	5.60464	522982	5.71849	0.509494	1.21623	2.84204	13.4754	26.2722	1
36.7167	2.23597	8.31062	29.3277	6.74449	0.3875	0.0658694	0.000713059	399774	5.60181	518960	5.71513	0.505416	1.21673	2.78103	13.3282	26.0264	1
36.7333	2.23947	8.251	29.1787	6.20121	0.233679	0.0632015	0.000714152	395658	5.59732	514969	5.71178	0.501334	1.21859	4.85122	12.7347	31.2222	1
36.75	2.24282	8.1662	28.9128	16.4082	0.137995	0.0641958	0.000714782	392549	5.59389	511009	5.70843	0.497246	1.21967	5.10473	12.7606	31.6735	1
36.7667	2.24343	8.13633	28.7689	7.40638	0.345808	0.0668685	0.000714343	390919	5.59209	507080	5.70508	0.493159	1.21892	3.01978	13.1832	26.5518	1
36.7833	2.24007	8.08785	28.5688	6.6771	0.355409	0.066642	0.000714026	387831	5.58864	503180	5.70172	0.489073	1.21838	5.1789	12.8635	31.6981	1
36.8	2.24143	8.00152	28.3428	17.4624	0.30428	0.0667207	0.000714292	384587	5.58499	499311	5.69837	0.484988	1.21883	5.04025	12.6103	31.3249	1
36.8167	2.24173	7.9596	28.1538	6.03702	0.248421	0.061764	0.000714436	382365	5.58248	495471	5.69502	0.480901	1.21908	2.69696	12.9357	25.3819	1
36.8333	2.24234	7.91203	27.9765	6.53928	0.202175	0.0603168	0.000713754	379506	5.57922	491661	5.69167	0.476816	1.21791	2.75716	12.3445	25.5055	1
36.85	2.23745	7.82677	27.7724	6.3053	0.236953	0.0573438	0.000712974	377325	5.57672	487880	5.68831	0.472735	1.21658	2.83378	12.3152	25.6902	1
36.8667	2.23745	7.80453	27.5999	6.88019	0.0896941	0.0600165	0.0007129	375084	5.57413	484129	5.68496	0.468657	1.21645	2.87326	12.5675	25.7578	1
36.8833	2.23698	7.73193	27.3998	6.486	0.12554	0.0581115	0.000712144	372469	5.57109	480406	5.68161	0.46458	1.21517	2.71464	12.4014	25.2159	1
36.9	2.23271	7.68009	27.1834	6.12918	0.104929	0.0594109	0.000710976	370167	5.5684	476712	5.67826	0.46051	1.21317	2.72915	12.4736	25.2086	1
36.9167	2.22965	7.61147	26.9629	6.53195	0.0766885	0.0594896	0.000709735	369567	5.56769	473046	5.6749	0.456446	1.21105	2.8031	13.5123	25.4205	1
36.9333	2.22492	7.62707	26.8412	6.44995	0.136033	0.0598735	0.000708615	367200	5.5649	469408	5.67155	0.452389	1.20914	2.7803	13.6516	25.2972	1
36.95	2.22262	7.48978	26.5117	6.40854	0.255803	0.0601048	0.000707738	362120	5.55885	465798	5.6682	0.448338	1.20765	2.70905	12.0762	24.963	1
36.9667	2.21941	7.40177	26.2727	6.10483	0.128533	0.0623197	0.000707226	359395	5.55557	462216	5.66484	0.444291	1.20677	2.66402	11.8556	24.7615	1
36.9833	2.21941	7.36733	26.107	6.18991	0.121807	0.0660606	0.00070686	357001	5.55267	458662	5.66149	0.440246	1.20615	2.85673	11.619	25.2883	1
37	2.21711	7.29611	25.9286	6.98712	0.115692	0.0623246	0.000706445	354372	5.54946	455135	5.65814	0.436203	1.20544	2.91559	11.9469	25.3981	1
37.0167	2.2168	7.25037	25.6497	6.45453	0.193957	0.06103	0.000704474	352180	5.54676	451635	5.65479	0.432168	1.20208	2.88281	12.1217	25.2503	1
37.0333	2.20475	7.16557	25.4429	6.79992	0.184485	0.0626346	0.000702309	349111	5.54296	448162	5.65144	0.428144	1.19838	3.20017	11.4322	26.0687	1
37.05	2.20321	7.08168	25.1388	7.86905	0.242151	0.0584408	0.000701213	346784	5.54006	444716	5.64808	0.424129	1.19651	3.36163	11.386	26.4409	1
37.0667	2.19787	7.04861	25.0333	7.51773	0.294172	0.0598928	0.00069985	346173	5.53929	441296	5.64473	0.420122	1.19419	3.08202	12.5199	25.6714	1
37.0833	2.19466	7.0279	24.8045	6.56079	0.166292	0.0566146	0.000698706	343468	5.53589	437902	5.64138	0.416122	1.19224	2.89866	12.6543	25.0862	1
37.1	2.19069	6.91563	24.5447	6.65823	0.270955	0.0608131	0.000696589	340049	5.53154	434535	5.63802	0.412131	1.18862	2.83734	11.5171	24.8251	1
37.1167	2.18137	6.84868	24.3123	6.24191	0.159249	0.059366	0.000693427	338519	5.52958	431194	5.63467	0.408155	1.18323	2.81269	11.9193	24.7158	1
37.1333	2.17084	6.79104	24.0542	6.48415	-0.0202064	0.060818	0.000690192	336868	5.52746	427878	5.63132	0.404197	1.17771	2.87306	12.3489	24.8509	1
37.15	2.16107	6.7183	23.7971	6.45586	0.2668	0.061507	0.000686982	334700	5.52466	424587	5.62797	0.400258	1.17223	2.86652	12.0457	24.7786	1
37.1667	2.15069	6.64204	23.5636	6.39965	0.340945	0.0592969	0.000684452	332522	5.52182	421322	5.62461	0.396335	1.16791	4.99315	12.0825	29.749	1
37.1833	2.14519	6.58242	23.311	15.9104	0.318198	0.0572394	0.000682505	330461	5.51912	418082	5.62126	0.392425	1.16459	5.00857	12.0074	29.7179	1
37.2	2.13847	6.52279	23.1498	6.40502	0.345347	0.0571655	0.000680048	328582	5.51664	414867	5.61791	0.388528	1.1604	2.83967	11.8248	24.5496	1
37.2167	2.12977	6.46119	22.9024	6.20263	0.34152	0.0567864	0.000677178	326369	5.51371	411677	5.61456	0.384646	1.1555	2.92122	11.6759	24.7266	1
37.2333	2.12046	6.38112	22.6642	6.71083	0.238054	0.0551867	0.000674891	323493	5.50986	408511	5.6112	0.380778	1.1516	3.04096	11.5499	24.9861	1
37.25	2.11542	6.30517	22.3628	6.68605	0.311437	0.054655	0.000672677	321015	5.50653	405370	5.60785	0.376924	1.14782	3.74267	11.9632	26.7081	1
37.2667	2.10656	6.24218	22.1253	9.74828	0.265496	0.046494	0.000669637	319826	5.50491	402253	5.6045	0.373084	1.14263	3.8755	12.4198	26.987	1
37.2833	2.09633	6.20163	21.9437	7.19344	0.372753	0.0467253	0.000666815	318104	5.50257	399160	5.60115	0.369262	1.13782	3.24678	12.7563	25.3949	1
37.3	2.08885	6.12263	21.6627	6.93916	0.190857	0.046041	0.000663726	314913	5.49819	396090	5.59779	0.365456	1.13255	3.06608	11.9365	24.8312	1
37.3167	2.07695	6.02242	21.4019	6.34462	0.336566	0.0497818	0.000660297	312051	5.49423	393044	5.59444	0.361669	1.1267	2.91362	11.0159	24.3384	1
37.3333	2.06733	5.95105	21.1493	6.21684	0.440772	0.0510813	0.000656527	310907	5.49263	390022	5.59109	0.357902	1.12026	3.024	11.3774	24.6118	1
37.35	2.05329	5.91004	20.9664	6.74519	0.276118	0.0490237	0.000652101	309036	5.49001	387023	5.58774	0.354159	1.11271	3.27949	11.0397	25.2355	1
37.3667	2.03955	5.80052	20.6481	7.21647	0.399549	0.0446774	0.000647845	307130	5.48732	384046	5.58438	0.350441	1.10545	3.20494	10.6045	24.9912	1
37.3833	2.02657	5.76226	20.4822	6.33873	0.271059	0.0450613	0.000642883	307995	5.48854	381093	5.58103	0.346749	1.09698	0	12.2917	0	1
37.4	2.00841	5.74261	20.2752	-6.62291	0.450185	0.0463607	0.000638336	306859	5.48694	378163	5.57768	0.343084	1.08922	0	12.5743	0	1
37.4167	1.99803	5.63843	20.0135	-6.54165	0.210915	0.0479652	0.000635781	303025	5.48148	375255	5.57433	0.33944	1.08486	0	11.363	0	1
37.4333	1.99238	5.55669	19.7389	-15.9832	0.303829	0.0442293	0.000632546	300901	5.47842	372369	5.57097	0.335812	1.07934	0	11.6106	0	1
37.45	1.97773	5.50317	19.5095	-13.1273	0.383621	0.0458338	0.000628023	299324	5.47614	369505	5.56762	0.332206	1.07163	0	11.7779	0	1
37.4667	1.96399	5.41989	19.2374	-9.43261	0.25513	0.0433185	0.000623767	296894	5.4726	366664	5.56427	0.328626	1.06436	0	11.6494	0	1
37.4833	1.95101	5.34119	18.9472	-9.21417	0.20568	0.0441602	0.000620143	294136	5.46855	363844	5.56092	0.325068	1.05818	0	11.2094	0	1
37.5	1.94124	5.25838	18.7043	-7.07464	0.278758	0.0430182	0.000616057	292528	5.46617	361046	5.55756	0.321532	1.05121	0	10.9501	0	1
37.5167	1.92537	5.21401	18.518	-8.93582	-0.0136128	0.0406555	0.000611388	291896	5.46523	358270	5.55421	0.318021	1.04324	0	11.4956	0	1
37.5333	1.91194	5.15607	18.293	-8.20941	0.375627	0.0408868	0.000607399	289772	5.46206	355515	5.55086	0.314535	1.03643	0	11.1385	0	1
37.55	1.90033	5.07172	18.0439	-8.6567	0.237981	0.0417284	0.000603654	288285	5.45982	352781	5.54751	0.311071	1.03004	0	11.8708	0	1
37.5667	1.88843	5.04018	17.8173	-9.11896	0.375909	0.0373821	0.000600176	287027	5.45792	350068	5.54415	0.307628	1.02411	0	12.5751	0	1
37.5833	1.8785	4.96896	17.6148	-8.77417	0.378796	0.037003	0.000595895	285106	5.45501	347376	5.5408	0.304206	1.0168	0	12.1783	0	1
37.6	1.86156	4.90262	17.3668	-8.42877	0.49414	0.0364714	0.000590958	282314	5.45073	344705	5.53745	0.300812	1.00838	0	11.5299	0	1
37.6167	1.84752	4.79188	17.0432	-8.04691	0.417835	0.0397544	0.000587626	279633	5.44659	342054	5.53409	0.297441	1.00269	0	11.2376	0	1
37.6333	1.84065	4.75667	16.8726	-5.03305	0.355872	0.0344925	0.000583881	277788	5.44371	339424	5.53074	0.29409	0.996303	0	11.2842	0	1
37.65	1.82401	4.66836	16.6008	-7.08252	0.265681	0.0345713	0.000579284	276441	5.4416	336814	5.52739	0.290763	0.98846	0	11.5112	0	1
37.6667	1.8118	4.63696	16.4294	-7.39386	0.281843	0.0326663	0.00057515	275289	5.43979	334224	5.52404	0.287461	0.981405	0	11.6934	0	1
37.6833	1.79806	4.5633	16.2133	-7.98612	0.278322	0.0299984	0.000570043	272731	5.43573	331654	5.52069	0.284185	0.972691	0	10.8427	0	1
37.7	1.77975	4.47118	15.9062	-7.96543	0.214833	0.0291616	0.000565106	270287	5.43183	329103	5.51733	0.280938	0.964267	0	10.1272	0	1
37.7167	1.76708	4.4053	15.7015	-7.82038	0.341012	0.031224	0.000560753	269561	5.43066	326573	5.51398	0.277718	0.956839	0	10.8547	0	1
37.7333	1.75242	4.37863	15.5263	-7.63764	0.309872	0.0288613	0.00055657	267582	5.42746	324061	5.51063	0.274522	0.949701	0	10.7987	0	1
37.75	1.74082	4.27583	15.2452	-8.12537	0.260879	0.0243623	0.000552071	265300	5.42374	321569	5.50727	0.271351	0.942024	0	10.402	0	1
37.7667	1.72418	4.23574	15.0451	-7.99879	0.182895	0.0258143	0.000546866	264297	5.42209	319096	5.50392	0.268207	0.933144	0	10.5732	0	1
37.7833	1.70816	4.1636	14.8345	-8.0109	0.249259	0.0234516	0.000542391	261825	5.41801	316643	5.50057	0.265092	0.925508	0	9.44176	0	1
37.8	1.6961	4.08979	14.5961	-7.77399	0.236277	0.0232251	0.000538719	261070	5.41676	314208	5.49722	0.261999	0.919242	0	10.9977	0	1
37.8167	1.68511	4.08311	14.4499	-8.20634	0.264189	0.0226935	0.000534949	259007	5.41331	311791	5.49386	0.258928	0.912809	0	11.0469	0	1
37.8333	1.67244	3.9684	14.1614	-7.8646	0.292864	0.0195678	0.000530523	256075	5.40837	309394	5.49051	0.255881	0.905256	0	9.17008	0	1
37.85	1.65733	3.92724	14.0085	-8.15275	0.283849	0.0188836	0.000526048	256269	5.4087	307015	5.48716	0.252859	0.897621	0	12.257	0	1
37.8667	1.64435	3.90576	13.7434	-8.07194	0.280175	0.0198778	0.000522619	253867	5.40461	304654	5.48381	0.249859	0.891769	0	12.6672	0	1
37.8833	1.6358	3.80296	13.5386	-7.84983	0.401013	0.0204143	0.000518387	252024	5.40144	302311	5.48045	0.246882	0.884548	0	11.9458	0	1
37.9	1.61779	3.78835	13.3785	-8.30736	0.222168	0.0207982	0.000513401	251191	5.4	299986	5.4771	0.24393	0.876041	0	12.4263	0	1
37.9167	1.60451	3.70477	13.1575	-3.4153	0.292346	0.0196562	0.000509024	249817	5.39762	297679	5.47375	0.241006	0.868571	0	12.5168	0	1
37.9333	1.59032	3.68375	13.0018	-3.88579	0.317359	0.0177513	0.000505011	247016	5.39273	295390	5.4704	0.238105	0.861724	0	11.6222	0	1
37.95	1.57933	3.56492	12.7211	-3.39314	0.225184	0.0181351	0.000500755	244297	5.38792	293119	5.46704	0.235229	0.854462	0	10.2474	0	1
37.9667	1.5636	3.54436	12.5874	-4.03545	0.240431	0.0183664	0.000497423	242230	5.38423	290865	5.46369	0.232373	0.848776	0	10.4793	0	1
37.9833	1.55841	3.45773	12.3269	-1.32417	0.365846	0.0137149	0.000493726	239716	5.3797	288628	5.46034	0.229538	0.842468	0	9.79524	0	1
38	1.5404	3.42054	12.1826	-1.22917	0.278249	0.0122677	0.000488935	238540	5.37756	286409	5.45699	0.226728	0.834293	0	9.52495	0	1
38.0167	1.52834	3.35771	11.9838	-1.86843	0.221932	0.0149404	0.000485116	236823	5.37442	284206	5.45363	0.223942	0.827777	0	9.64406	0	1
38.0333	1.51644	3.31914	11.8154	-1.43422	0.26846	0.01212	0.000480909	236177	5.37324	282021	5.45028	0.221178	0.820598	0	11.5668	0	1
38.05	1.50193	3.28073	11.6083	-1.19594	0.302322	0.0138771	0.000475997	234402	5.36996	279852	5.44693	0.218441	0.812215	0	11.2911	0	1
38.0667	1.4856	3.20279	11.4178	-1.11467	0.265537	0.0173128	0.00047174	231678	5.36488	277700	5.44358	0.215731	0.804953	0	9.12779	0	1
38.0833	1.47522	3.14912	11.2463	-1.30684	0.346702	0.0155604	0.000467679	230618	5.36289	275564	5.44022	0.213044	0.798023	0	9.57682	0	1
38.1	1.46011	3.1191	11.0994	-0.817251	0.322581	0.0136555	0.000463715	230989	5.36359	273445	5.43687	0.210379	0.791258	0	11.9624	0	1
38.1167	1.45034	3.1048	10.9681	-2.05785	0.162962	0.0119031	0.000459677	229255	5.36032	271343	5.43352	0.207738	0.784369	1.04748	12.1613	15.6157	1
38.1333	1.43477	3.01847	10.7316	5.20039	0.14586	0.00969301	0.000454789	225679	5.35349	269256	5.43017	0.205123	0.776028	3.34549	9.48636	22.8765	1
38.15	1.41966	2.94649	10.5368	4.73051	0.29157	0.00977172	0.000450922	223805	5.34987	267185	5.42681	0.202532	0.76943	3.65933	8.44597	23.5052	1
38.1667	1.4105	2.91906	10.4182	6.04209	0.362969	0.0112237	0.000446763	223413	5.34911	265131	5.42346	0.199964	0.762333	4.23623	9.72611	24.6662	1
38.1833	1.39356	2.88171	10.2548	6.31425	0.335797	0.0132861	0.000442361	222391	5.34712	263092	5.42011	0.197421	0.754822	4.30483	10.3385	24.7608	1
38.2	1.38287	2.83536	10.0936	6.11841	0.359131	0.0100078	0.000438762	220261	5.34294	261069	5.41676	0.194901	0.74868	3.76954	9.46508	23.6129	1
38.2167	1.37097	2.78123	9.93361	4.68052	0.394062	0.00993394	0.000434725	217829	5.33812	259061	5.4134	0.192402	0.741791	3.18062	7.8488	22.2305	1
38.2333	1.35753	2.72283	9.75015	4.34644	0.242683	0.00696089	0.000430152	217688	5.33783	257069	5.41005	0.189928	0.733989	4.08737	6.83382	24.1639	1
38.25	1.34227	2.72012	9.74552	7.12973	0.230616	0.00581889	0.000426237	216579	5.33562	255092	5.4067	0.187479	0.727308	4.63148	6.65202	25.1489	1
38.2667	1.33296	2.64585	9.47936	5.7573	0.362135	0.00620277	0.000422759	214038	5.33049	253131	5.40335	0.185051	0.721373	4.31055	7.89043	24.4577	1
38.2833	1.32044	2.61354	9.3281	6.13672	0.0535906	0.00979099	0.000419548	212559	5.32748	251184	5.39999	0.182641	0.715895	4.19283	8.49541	24.177	1
38.3	1.31281	2.56963	9.18752	5.34305	0.23348	0.0109378	0.00041641	211997	5.32633	249253	5.39664	0.18025	0.710541	4.10844	8.67794	23.9925	1
38.3167	1.30075	2.56113	9.13482	5.8244	0.290841	0.00765958	0.00041213	210864	5.324	247336	5.39329	0.17788	0.703237	4.42507	8.18546	24.5498	1
38.3333	1.28594	2.48991	8.91856	6.07992	0.2272	0.006365	0.000407923	209213	5.32059	245434	5.38993	0.175535	0.696058	4.26609	7.67608	24.1887	1
38.35	1.27434	2.47057	8.82619	5.2803	0.349869	0.0076644	0.000404396	209410	5.321	243547	5.38658	0.173211	0.69004	4.25406	10.7251	24.1735	1
38.3667	1.26381	2.45062	8.67432	5.95117	0.327427	0.00850605	0.000400188	207569	5.31716	241674	5.38323	0.17091	0.68286	4.5651	10.0668	24.6762	1
38.3833	1.24793	2.3768	8.51756	5.97537	0.296592	0.00217606	0.000395981	205334	5.31246	239815	5.37988	0.168632	0.675681	4.74072	7.50356	24.8986	1
38.4	1.2374	2.34922	8.39315	6.28018	0.361125	0.00545911	0.000392357	205204	5.31219	237971	5.37652	0.166378	0.669497	4.91763	9.86521	25.1992	1
38.4167	1.22519	2.32988	8.2776	6.31567	0.247282	0.00477487	0.000388368	203947	5.30952	236141	5.37317	0.164144	0.662691	4.73723	8.8227	24.8363	1
38.4333	1.21236	2.27361	8.15746	5.6932	0.234606	0.00470099	0.000383796	203310	5.30816	234325	5.36982	0.161936	0.65489	4.6397	7.83061	24.639	1
38.45	1.19649	2.26175	8.0625	5.92828	0.109014	0.00539004	0.000379856	204124	5.30989	232523	5.36647	0.159751	0.648167	7.72107	10.7965	29.2369	1
38.4667	1.18763	2.24409	7.95839	13.2117	0.229699	0.00455322	0.000376937	202625	5.30669	230735	5.36311	0.157587	0.643186	7.92138	11.4018	29.4152	1
38.4833	1.17817	2.19408	7.79949	6.27529	0.175824	0.0023431	0.000373581	199687	5.30035	228961	5.35976	0.15544	0.637459	1.07	9.36112	15.0194	1
38.5	1.16657	2.14147	7.66303	-3.66633	0.166046	0.000743341	0.000369665	197959	5.29658	227200	5.35641	0.153314	0.630777	0	7.33372	0	1
38.5167	1.15359	2.11206	7.56105	-8.09403	0.176105	0.000974632	0.000366868	197585	5.29575	225453	5.35306	0.151207	0.626004	0	8.69029	0	1
38.5333	1.14901	2.10096	7.48364	-8.19206	0.259254	0.00181628	0.000364605	196971	5.2944	223719	5.3497	0.149115	0.622143	0	10.6851	0	1
38.55	1.13939	2.07247	7.35908	-7.70124	0.276027	0.00220016	0.000361565	196757	5.29393	221999	5.34635	0.147038	0.616955	0	11.1015	0	1
38.5667	1.12993	2.06152	7.32928	-8.18669	0.157759	0.00151592	0.000357868	195611	5.29139	220292	5.343	0.14498	0.610647	0	10.2818	0	1
38.5833	1.11619	2.00662	7.15192	-7.72136	0.333376	0.00128945	0.000353879	192792	5.28509	218598	5.33965	0.142944	0.603841	0	6.97696	0	1
38.6	1.10489	1.95906	7.04949	-7.68648	0.20519	-0.000310316	0.000351155	191029	5.2811	216917	5.33629	0.140928	0.599192	0	5.81782	0	1
38.6167	1.09909	1.94033	6.93622	-7.6487	0.0416042	-0.00389372	0.000348601	190688	5.28032	215249	5.33294	0.138926	0.594834	0	9.50634	0	1
38.6333	1.08886	1.92297	6.83805	-6.71797	0.118191	-0.00488313	0.000345341	189958	5.27866	213594	5.32959	0.136941	0.589272	0	9.37737	0	1
38.65	1.07863	1.88959	6.75881	-6.92387	0.121231	-0.000531968	0.000342325	188064	5.27431	211951	5.32624	0.134974	0.584126	0	7.62929	0	1
38.6667	1.06993	1.8524	6.62815	-6.15993	-0.0490686	-0.00426796	0.000338871	186456	5.27058	210321	5.32288	0.133026	0.578232	0	6.49559	0	1
38.6833	1.05696	1.82039	6.53334	-7.14845	0.277	-0.00129009	0.000336074	185156	5.26754	208704	5.31953	0.131095	0.573459	0	5.93021	0	1
38.7	1.05237	1.79678	6.43838	-7.60231	0.373881	-0.00182174	0.000333058	184613	5.26626	207099	5.31618	0.129182	0.568313	0	6.68338	0	1
38.7167	1.03803	1.77729	6.36601	-7.61336	0.33969	-0.00189562	0.000328559	184228	5.26536	205506	5.31282	0.127289	0.560635	0	4.51816	0	1
38.7333	1.02414	1.74147	6.27227	-7.07952	0.164965	-0.00242727	0.000325761	183650	5.26399	203926	5.30947	0.125418	0.555862	5.38703	6.00286	25.0334	1
38.75	1.02047	1.73616	6.19791	18.5344	0.333257	-0.000975273	0.000323815	182549	5.26138	202358	5.30612	0.12356	0.552541	6.47854	6.58093	26.568	1
38.7667	1.01192	1.69989	6.11378	-4.84072	0.189813	-0.00272762	0.000321066	180576	5.25666	200802	5.30277	0.121715	0.54785	0	4.25762	0	1
38.7833	1.00322	1.67048	5.99441	-5.42397	0.265485	-0.000665278	0.000317564	186823	5.27143	199258	5.29942	0.119888	0.541874	0	17.6959	0	1
38.8	0.989936	1.77458	6.00047	-4.07012	0.26471	-0.00424868	0.000314061	187503	5.27301	197725	5.29606	0.118082	0.535898	0	18.5549	0	1
38.8167	0.981234	1.64446	5.86385	-4.61935	0.191303	-0.00279669	0.000310997	180062	5.25542	196205	5.29271	0.116294	0.530668	0	8.89821	0	1
38.8333	0.970701	1.61017	5.75394	-4.28219	0.0397715	-0.00287057	0.000307908	178341	5.25125	194696	5.28936	0.114523	0.525397	0	6.26479	0	1
38.85	0.961846	1.58182	5.68812	4.2558	0.374232	-0.00324963	0.000304916	176932	5.24781	193199	5.286	0.112771	0.520292	4.35535	2.69359	23.033	1
38.8667	0.951923	1.55455	5.59225	4.41337	0.173873	-0.00545975	0.000301559	176935	5.24781	191713	5.28265	0.111036	0.514565	4.45284	3.68037	23.2037	1
38.8833	0.940779	1.54726	5.55649	4.35227	0.372225	-0.00370258	0.000298008	178830	5.25244	190239	5.2793	0.109321	0.508505	4.54286	8.4124	23.4421	1
38.9	0.929635	1.5502	5.51006	4.48618	0.271658	-0.00514975	0.000294627	179862	5.25494	188776	5.27595	0.107626	0.502737	4.67378	9.91301	23.7106	1
38.9167	0.919559	1.52949	5.46118	4.50138	0.118753	-0.00278223	0.000291708	177764	5.24984	187324	5.27259	0.105949	0.497756	4.80026	7.90844	23.8292	1
38.9333	0.911315	1.48451	5.31648	4.63636	0.10928	-0.00392423	0.000289616	175341	5.24388	185884	5.26924	0.104286	0.494186	4.8362	7.55145	23.7795	1
38.95	0.906427	1.46715	5.24441	4.50446	0.19075	-0.0017093	0.000287548	176099	5.24576	184455	5.26589	0.102635	0.490657	4.84062	12.5748	23.821	1
38.9667	0.898335	1.47497	5.17066	4.58161	0.336765	-0.000257301	0.000284726	174981	5.24299	183036	5.26254	0.100998	0.485842	4.908	12.0505	23.8802	1
38.9833	0.888717	1.41993	5.09126	4.53958	0.0935283	-0.0013993	0.000282245	171813	5.23506	181629	5.25919	0.0993764	0.481608	4.9	6.26108	23.7223	1
39	0.882761	1.39891	5.01324	4.48505	0.0965682	-0.00101542	0.000279788	171349	5.23388	180232	5.25583	0.0977688	0.477416	4.71259	6.5689	23.3949	1
39.0167	0.873296	1.38781	4.97199	4.1206	0.278288	-0.00215742	0.000277331	170494	5.23171	178846	5.25248	0.0961753	0.473223	4.5055	6.31733	23.0086	1
39.0333	0.86734	1.36069	4.87963	4.03509	0.147661	-0.00696153	0.000275141	168989	5.22786	177471	5.24913	0.094595	0.469487	4.7535	6.95776	23.3541	1
39.05	0.859553	1.34196	4.79901	4.50103	0.220434	-0.00703541	0.00027249	167934	5.22514	176106	5.24577	0.0930286	0.464963	4.84689	6.10043	23.4571	1
39.0667	0.850699	1.31804	4.73808	4.11859	0.112085	-0.00726189	0.000269328	168556	5.22674	174752	5.24242	0.0914788	0.459567	5.25974	9.2199	24.1348	1
39.0833	0.839707	1.32037	4.67425	5.12744	0.29823	-0.00794612	0.000266215	168689	5.22709	173408	5.23907	0.089947	0.454254	4.85444	10.0656	23.5044	1
39.1	0.831158	1.28943	4.62003	3.30868	0.240998	-0.00573119	0.000263733	167471	5.22394	172074	5.23572	0.0884312	0.450021	4.39887	8.14729	22.69	1
39.1167	0.824134	1.27772	4.55605	4.26382	0.209705	-0.0029059	0.000261203	167923	5.22511	170751	5.23236	0.0869297	0.445704	4.8882	9.0699	23.523	1
39.1333	0.815279	1.2715	4.54074	4.06921	0.120582	7.19725e-05	0.000258722	166642	5.22178	169438	5.22901	0.0854425	0.44147	4.92857	6.52919	23.5275	1
39.15	0.80856	1.23461	4.43953	4.25317	0.24966	-0.000612263	0.000255438	165897	5.21984	168135	5.22566	0.0839719	0.435867	5.16102	8.26196	23.856	1
39.1667	0.79467	1.22839	4.36257	4.35122	0.132918	0.00022938	0.000251571	165894	5.21983	166842	5.22231	0.0825216	0.429268	4.98481	9.0857	23.5812	1
39.1833	0.784289	1.19715	4.29264	3.83297	0.177614	-0.00152297	0.000248579	164136	5.2152	165559	5.21895	0.0810911	0.424163	5.13852	3.63782	23.7367	1
39.2	0.775892	1.17476	4.23293	4.502	-0.00611324	-0.00327532	0.000246293	163830	5.21439	164286	5.2156	0.0796756	0.420261	5.76376	0	24.6475	1
39.2167	0.769936	1.17114	4.21762	4.75921	-0.0110079	-0.00258627	0.000243495	164964	5.21739	163023	5.21225	0.0782746	0.415488	5.97321	3.31379	24.9999	1
39.2333	0.758334	1.164	4.17775	4.72985	0.0263643	-0.00189721	0.000240431	163736	5.21414	161769	5.2089	0.0768904	0.410258	6.01118	1.09517	24.9905	1
39.25	0.7507	1.12467	4.05898	4.70034	0.0886083	-0.00502285	0.000237876	162328	5.21039	160525	5.20554	0.0755223	0.4059	5.73038	3.25662	24.5244	1
39.2667	0.742303	1.12013	4.01194	4.19521	0.167027	-0.00799591	0.000235249	162965	5.21209	159291	5.20219	0.074169	0.401417	5.36675	7.07236	24.0257	1
39.2833	0.734211	1.10827	3.96703	4.04347	0.0411297	-0.00806979	0.000231552	163195	5.21271	158066	5.19884	0.0728338	0.395108	5.31793	8.59496	23.9639	1
39.3	0.7191	1.08801	3.87726	3.99138	0.0972702	-0.00738074	0.000227685	162077	5.20972	156850	5.19548	0.0715202	0.38851	5.66235	7.56078	24.4144	1
39.3167	0.70994	1.05693	3.7971	4.42268	0.232451	-0.00562357	0.000225155	161119	5.20715	155644	5.19213	0.070225	0.384193	6.00188	0.958586	24.8438	1
39.3333	0.703221	1.05208	3.79324	4.39607	0.021868	-0.0101225	0.000223233	160014	5.20416	154447	5.18878	0.0689424	0.380913	10.5716	0	29.9346	1
39.35	0.697876	1.02465	3.68836	11.0012	0.0775508	-0.0109593	0.000220873	158246	5.19933	153260	5.18543	0.0676721	0.376887	10.6994	0	29.9436	1
39.3667	0.68841	1.00745	3.63475	4.41762	0.0332884	-0.0151531	0.000217881	159124	5.20174	152081	5.18207	0.0664172	0.371781	6.03784	5.41647	24.7902	1
39.3833	0.679098	1.00795	3.59717	4.16411	-0.136249	-0.0135485	0.000215424	159510	5.20279	150912	5.17872	0.0651778	0.367589	6.16856	7.40648	24.988	1
39.4	0.672989	0.989368	3.55073	4.50477	0.059052	-0.0110284	0.00021253	161541	5.20828	149751	5.17537	0.0639537	0.36265	6.46075	10.832	25.4837	1
39.4167	0.66093	1.00573	3.54244	4.45558	0.16219	-0.0107971	0.000209465	161834	5.20907	148600	5.17202	0.0627466	0.35742	6.77047	10.1315	25.9002	1
39.4333	0.653753	0.964267	3.47235	4.79853	0.0230176	-0.0175848	0.000206911	161898	5.20924	147457	5.16867	0.0615557	0.353062	11.6792	9.22796	31.0664	1
39.45	0.644898	0.982616	3.47292	10.9691	0.13409	-0.0132337	0.000204478	160085	5.20435	146323	5.16531	0.060379	0.348911	11.7357	10.5579	30.9999	1
39.4667	0.638485	0.919636	3.29434	4.69373	0.330306	-0.0136127	0.000202605	155294	5.19115	145198	5.16196	0.0592146	0.345714	6.62398	5.96231	25.3609	1
39.4833	0.633139	0.909298	3.26423	4.06638	0.146273	-0.0133815	0.000200366	155305	5.19119	144081	5.15861	0.0580619	0.341895	6.27779	5.90726	24.9117	1
39.5	0.624437	0.899571	3.22283	4.14307	0.20043	-0.0129976	0.000197593	156768	5.19526	142973	5.15525	0.0569236	0.337163	6.7314	10.6877	25.5777	1
39.5167	0.615735	0.900525	3.17914	4.53669	0.036386	-0.0138344	0.000194504	156164	5.19358	141874	5.1519	0.0558021	0.331892	6.82557	9.9862	25.6634	1
39.5333	0.605049	0.864705	3.10844	4.12693	0.201779	-0.0129928	0.000191707	154599	5.18921	140783	5.14855	0.0546974	0.327119	6.85752	6.96141	25.6172	1
39.55	0.598177	0.858029	3.06094	4.45279	0.115861	-0.0135244	0.000189493	155141	5.19073	139700	5.1452	0.0536071	0.323341	7.6465	7.42385	26.5952	1
39.5667	0.591154	0.850743	3.05418	5.00327	0.178562	-0.0129879	0.000187036	162223	5.21011	138626	5.14184	0.0525301	0.319148	7.49234	15.9982	26.8112	1
39.5833	0.582756	0.911512	3.11943	4.14277	0.189537	-0.0106204	0.000184701	160774	5.20622	137560	5.13849	0.0514668	0.315163	6.91282	15.5699	26.0234	1
39.6	0.576495	0.813283	2.9317	4.18909	0.0192369	-0.0109995	0.000182778	151186	5.17951	136502	5.13514	0.0504157	0.311883	6.23168	0	24.6289	1
39.6167	0.570692	0.793485	2.87626	3.24344	0.157775	-0.0121415	0.000180613	152717	5.18389	135452	5.13179	0.0493763	0.308189	5.26343	3.69307	23.3592	1
39.6333	0.562905	0.810003	2.88705	2.96063	0.123888	-0.011605	0.000178205	153380	5.18577	134411	5.12843	0.0483499	0.304079	5.27003	4.99935	23.4028	1
39.65	0.555576	0.778913	2.81711	3.16779	0.0654354	-0.010153	0.000175821	150584	5.17778	133377	5.12508	0.0473373	0.300011	8.95638	0	27.7573	1
39.6667	0.547942	0.760336	2.72612	7.10739	0.0887695	-0.0108372	0.000173145	152776	5.18406	132351	5.12173	0.0463391	0.295445	9.5824	11.973	28.5266	1
39.6833	0.538782	0.776701	2.72348	3.71866	0.0670902	-0.0156414	0.000170056	154094	5.18779	131334	5.11838	0.0453575	0.290174	5.36741	14.1165	23.5825	1
39.7	0.528554	0.745612	2.64195	2.23712	0.0484626	-0.0137316	0.000167161	151889	5.18153	130324	5.11502	0.0443929	0.285235	5.57531	10.0121	23.7687	1
39.7167	0.520614	0.729933	2.61352	3.84381	0.0305979	-0.0107537	0.000164485	151993	5.18182	129322	5.11167	0.0434443	0.280669	7.59808	7.0024	26.3582	1
39.7333	0.511759	0.723258	2.59028	4.31143	0.149299	-0.0129638	0.000161761	151587	5.18066	128327	5.10832	0.0425111	0.27602	8.08397	8.43464	26.8845	1
39.75	0.503515	0.701934	2.50142	4.22226	0.102901	-0.00907043	0.000158648	150408	5.17727	127340	5.10496	0.0415947	0.270708	7.80876	7.51055	26.5068	1
39.7667	0.492218	0.685035	2.46139	3.86087	-0.013383	-0.0112805	0.000156166	151030	5.17906	126361	5.10161	0.0406942	0.266474	7.64665	8.13851	26.3584	1
39.7833	0.487941	0.685836	2.43876	3.93038	0.0680871	-0.0112018	0.000153734	151701	5.18099	125389	5.09826	0.0398078	0.262323	7.52419	9.49585	26.2557	1
39.8	0.47695	0.669548	2.39385	3.61645	-0.0411777	-0.0109706	0.000151325	151390	5.1801	124425	5.09491	0.0389352	0.258213	7.61071	11.6013	26.3379	1
39.8167	0.472825	0.661651	2.33033	3.89761	0.0718781	-0.00753492	0.000148917	150243	5.17679	123468	5.09155	0.0380764	0.254104	7.23469	12.3696	25.8312	1
39.8333	0.461834	0.638344	2.27412	3.13201	0.0192234	-0.0127968	0.000145487	148046	5.1704	122519	5.0882	0.0372343	0.248252	7.5425	2.83511	26.0642	1
39.85	0.451301	0.613815	2.22906	4.02749	0.0181434	-0.01165	0.000142787	147470	5.1687	121577	5.08485	0.0364098	0.243645	0	0	0	1
39.8667	0.444887	0.610649	2.2078	-5.57661	0.0999187	-0.0114187	0.000140549	149334	5.17416	120642	5.0815	0.0355993	0.239825	0	4.76599	0	1
39.8833	0.437253	0.609467	2.17342	-9.74156	0.103874	-0.0136288	0.000138846	152693	5.18382	119714	5.07814	0.0348002	0.236919	0	15.1325	0	1
39.9	0.434196	0.622017	2.15323	-9.37053	0.151012	-0.0133975	0.00013724	152862	5.1843	118794	5.07479	0.0340105	0.234178	0	17.0767	0	1
39.9167	0.427172	0.596268	2.0984	-9.62404	0.181365	-0.0116403	0.000134904	149481	5.17459	117880	5.07144	0.0332321	0.230193	0	12.608	0	1
39.9333	0.419538	0.575402	2.04892	-9.90928	0.105517	-0.0118668	0.000132763	153181	5.1852	116974	5.06809	0.0324664	0.22654	0	12.1425	0	1
39.95	0.413735	0.606263	2.13889	-7.55934	0.0772764	-0.013314	0.000130865	155351	5.19131	116074	5.06473	0.0317124	0.223302	18.0649	16.7173	35.437	1
39.9667	0.407626	0.574411	1.98687	22.9841	0.0482728	-0.0138456	0.000128919	151520	5.18047	115181	5.06138	0.0309693	0.21998	16.565	16.1461	34.1424	1
39.9833	0.401518	0.560106	1.9856	-9.05238	-0.0603817	-0.0140721	0.000127653	145026	5.16145	114296	5.05803	0.0302354	0.217821	0	5.88652	0	1
40	0.399682	0.516046	1.87385	-8.2831	0.134766	-0.014146	0.000125998	142007	5.15231	113417	5.05468	0.0295099	0.214997	0	1.36582	0	1
40.0167	0.391132	0.524172	1.86953	3.80485	-0.00471079	-0.0149828	0.000123663	146315	5.16529	112545	5.05133	0.0287958	0.211012	12.1024	6.78552	30.3944	1
40.0333	0.385024	0.527567	1.89786	5.9604	0.123909	-0.0168877	0.000121498	145006	5.16139	111679	5.04797	0.0280946	0.207317	4.23939	3.83884	21.3617	1
40.05	0.377542	0.49663	1.78292	-2.59893	0.137935	-0.0122314	0.000118749	144630	5.16026	110820	5.04462	0.0274074	0.202627	0	9.02538	0	1
40.0667	0.367772	0.501551	1.77936	-9.4131	0.146926	-0.0173407	0.000117532	145205	5.16198	109968	5.04127	0.0267315	0.20055	0	11.4109	0	1
40.0833	0.369903	0.490145	1.74162	-5.53682	0.0751978	-0.012074	0.000116315	139723	5.14527	109123	5.03792	0.0260627	0.198473	0	0	0	1
40.1	0.360133	0.454783	1.6694	-12.9733	-0.0864046	-0.00757024	0.000113833	138578	5.14169	108283	5.03456	0.0254044	0.194239	0	0	0	1
40.1167	0.35433	0.462603	1.66218	-5.57662	0.0596101	-0.00978036	0.000111522	139071	5.14324	107451	5.03121	0.0247598	0.190296	0	0	0	1
40.1333	0.345627	0.439296	1.60735	2.51063	0.0196202	-0.00970165	0.000109138	137061	5.13691	106624	5.02785	0.0241286	0.186228	8.15785	0	26.0757	1
40.15	0.339366	0.430789	1.56961	3.29716	-0.1725	-0.0122169	0.000107435	150090	5.17635	105805	5.02451	0.0235091	0.183321	9.29738	20.5585	28.0744	1
40.1667	0.334936	0.505138	1.65058	3.21821	-0.0302997	-0.0110701	0.000105318	157446	5.19713	104991	5.02115	0.0229006	0.179709	9.2546	27.1912	28.482	1
40.1833	0.326081	0.456043	1.5422	3.14048	-0.0156631	-0.0112966	0.000102691	144391	5.15954	104184	5.0178	0.0223056	0.175227	9.6466	16.358	28.0572	1
40.2	0.318447	0.405117	1.47089	3.322	-0.0605358	-0.0115231	0.000100963	139163	5.14352	103382	5.01444	0.0217231	0.172279	11.2204	2.01129	29.1463	1
40.2167	0.315238	0.411716	1.46794	4.06794	-0.056733	-0.0112918	9.91871e-05	140563	5.14787	102587	5.01109	0.0211506	0.169248	11.6612	3.90454	29.6218	1
40.2333	0.307299	0.398785	1.4447	3.47767	-0.00700122	-0.0130441	9.74108e-05	135614	5.1323	101798	5.00774	0.0205883	0.166217	11.4338	0	29.0785	1
40.25	0.304089	0.369831	1.38545	3.78904	0.0413573	-0.0143387	9.58777e-05	133943	5.12692	101016	5.00439	0.0200354	0.163601	11.8119	0	29.2743	1
40.2667	0.297676	0.377346	1.36419	3.60038	0.0645388	-0.01426	9.33721e-05	140342	5.14719	100239	5.00104	0.0194941	0.159325	11.9883	5.1834	29.8806	1
40.2833	0.288363	0.384404	1.36994	3.70392	0.102064	-0.0126554	9.13527e-05	142021	5.15235	99468	4.99768	0.0189657	0.155879	13.098	8.87755	30.8977	1
40.3	0.285001	0.369641	1.32182	4.10288	-0.0493155	-0.0108983	9.05975e-05	159151	5.20181	98703	4.99433	0.0184453	0.154591	13.1327	23.0776	32.1214	1
40.3167	0.283623	0.466878	1.52182	3.65863	-0.0505481	-0.0109721	8.86267e-05	160823	5.20635	97944	4.99098	0.0179326	0.151228	13.0248	24.5473	32.145	1
40.3333	0.272632	0.359799	1.26664	3.87357	0.183052	-0.0145556	8.59995e-05	141233	5.14994	97191	4.98763	0.0174332	0.146745	13.1993	11.9495	30.9198	1
40.35	0.267134	0.345952	1.23577	3.53522	0.192348	-0.00928886	8.43691e-05	138496	5.14144	96444	4.98428	0.0169458	0.143963	12.5249	4.03165	30.1864	1
40.3667	0.262399	0.333326	1.20505	3.3609	0.0667564	-0.00722651	8.26657e-05	135933	5.13332	95702	4.98092	0.0164681	0.141056	12.9744	0	30.3536	1
40.3833	0.256443	0.320089	1.15999	3.6384	0.182101	-0.00607969	8.1011e-05	135403	5.13163	94966	4.97757	0.0159999	0.138233	14.8582	0	31.7155	1
40.4	0.252013	0.317838	1.15856	4.21634	0.0285857	-0.00737428	7.93806e-05	140268	5.14696	94236	4.97422	0.0155411	0.135451	15.3842	2.75157	32.4652	1
40.4167	0.24621	0.329473	1.1695	3.75119	-0.00591099	-0.00943181	7.7969e-05	141605	5.15108	93511	4.97086	0.0150911	0.133042	0	7.56291	0	1
40.4333	0.243153	0.312269	1.12658	-9.87284	0.18588	-0.0105738	7.56579e-05	138609	5.14179	92792	4.96751	0.0146516	0.129099	0	0	0	1
40.45	0.231704	0.297659	1.09509	3.42269	0.115373	-0.0108003	7.3371e-05	136203	5.13419	92078	4.96416	0.0142254	0.125196	14.117	0	31.2404	1
40.4667	0.2288	0.283659	1.03233	3.33718	0.196995	-0.00522841	7.23727e-05	133218	5.12456	91370	4.9608	0.0138085	0.123493	14.0807	0	30.9839	1
40.4833	0.225439	0.277136	1.01489	3.31255	-0.0282363	-0.00408159	7.11313e-05	131430	5.11869	90668	4.95745	0.013398	0.121375	14.2955	0	31.0007	1
40.5	0.221009	0.266646	0.970892	3.3218	0.0517079	-0.00140889	6.9428e-05	129863	5.11349	89971	4.9541	0.012996	0.118468	13.8376	0	30.5437	1
40.5167	0.214748	0.257987	0.96596	2.94775	0.191924	-0.00545006	6.75544e-05	131794	5.1199	89279	4.95075	0.0126042	0.115271	14.5056	0	31.1806	1
40.5333	0.20925	0.260162	0.955687	3.44756	0.117144	-0.00811794	6.64832e-05	133900	5.12678	88592	4.94739	0.0122208	0.113443	16.2814	0	32.576	1
40.55	0.208024	0.257606	0.931224	3.61657	0.161841	-0.00452972	6.57766e-05	133280	5.12476	87911	4.94404	0.0118425	0.112238	15.5783	5.88954	32.0505	1
40.5667	0.204815	0.251998	0.896385	3.07146	0.223169	-0.00429842	6.45838e-05	126035	5.10049	87235	4.94069	0.0114696	0.110202	14.7862	0	30.9164	1
40.5833	0.200538	0.221672	0.85529	3.16066	0.0537849	-0.00650854	6.33667e-05	118905	5.0752	86564	4.93734	0.0111036	0.108126	15.2986	0	30.6684	1
40.6	0.197176	0.217285	0.824418	3.16457	0.0211192	-0.00536172	6.16147e-05	143461	5.15673	85898	4.93398	0.0107461	0.105136	16.6488	30.2947	33.5824	1
40.6167	0.189542	0.294685	0.841917	3.52843	0.0366713	-0.00787701	5.95953e-05	147433	5.16859	85238	4.93063	0.0103994	0.10169	16.5747	30.6997	33.8392	1
40.6333	0.184501	0.214157	0.809519	2.91603	-0.036125	-0.00489914	5.88644e-05	120990	5.08275	84582	4.92728	0.0100606	0.100443	16.0212	0	31.3248	1
40.65	0.184954	0.200768	0.779105	3.23641	-0.0274394	-0.00848254	5.7623e-05	121293	5.08384	83932	4.92393	0.0097274	0.0983248	17.1917	0	32.0965	1
40.6667	0.17671	0.206299	0.76517	3.22719	0.0967553	-0.00977713	5.5871e-05	132026	5.12066	83286	4.92057	0.00940277	0.0953354	16.4916	0	32.5622	1
40.6833	0.173958	0.22297	0.82463	2.78462	-0.0402805	-0.0109191	5.53103e-05	131808	5.11994	82646	4.91722	0.00908475	0.0943786	14.8862	0	31.452	1
40.7	0.173191	0.201035	0.718685	2.5865	-0.077066	-0.00916196	5.44336e-05	123009	5.08994	82010	4.91387	0.00877085	0.0928826	16.8288	0	32.0187	1
40.7167	0.168455	0.188561	0.717263	3.39027	0.116098	-0.00755738	5.27788e-05	123059	5.09011	81380	4.91052	0.00846419	0.090059	18.9531	0	33.3174	1
40.7333	0.162805	0.189668	0.712178	3.13798	0.161558	-0.00808902	5.1586e-05	122965	5.08978	80754	4.90716	0.00816567	0.0880237	17.8022	0	32.6206	1
40.75	0.160969	0.179635	0.673067	2.85457	0.00026048	-0.0115198	5.04905e-05	132067	5.12079	80133	4.90381	0.0078737	0.0861543	17.816	13.8635	33.415	1
40.7667	0.155929	0.20775	0.693312	3.01457	0.0513656	-0.0106782	4.96137e-05	181339	5.25849	79517	4.90046	0.00758737	0.0846582	20.7341	46.1878	39.066	1
40.7833	0.155466	0.310022	0.755671	3.69734	0.0154955	-0.00785291	4.82993e-05	166942	5.22257	78905	4.8971	0.0073073	0.0824155	20.8713	41.2241	38.0871	1
40.8	0.147679	0.155184	0.621955	2.87986	0.0351675	-0.0115889	4.66689e-05	123218	5.09067	78299	4.89376	0.00703566	0.0796334	19.8679	0	33.8596	1
40.8167	0.145233	0.179636	0.637165	3.16987	0.0217279	-0.0110524	4.63513e-05	134809	5.12972	77696	4.8904	0.00676959	0.0790915	20.6369	10.4473	35.3341	1
40.8333	0.145686	0.183489	0.654969	3.07185	0.127154	-0.010516	4.5426e-05	122252	5.08726	77099	4.88705	0.00650708	0.0775125	23.3909	0	35.6595	1
40.85	0.139425	0.139887	0.564435	3.8625	0.146063	-0.00784327	4.31634e-05	115954	5.06429	76506	4.8837	0.00625369	0.0736518	24.749	0	35.7016	1
40.8667	0.131485	0.151827	0.567285	3.1088	0.0978337	-0.00639128	4.17518e-05	124845	5.09637	75918	4.88034	0.0060108	0.0712431	20.7373	0	34.497	1
40.8833	0.130565	0.151255	0.528173	2.54111	0.0808846	-0.0060074	4.03402e-05	136119	5.13392	75334	4.87699	0.00577599	0.0688344	79.6822	27.5612	55.6118	1
40.9	0.122626	0.16701	0.526599	18.4345	0.201265	-0.00577611	3.82722e-05	135437	5.13174	74755	4.87364	0.00555113	0.0653057	86.3606	14.8613	57.0284	1
40.9167	0.117585	0.13409	0.532195	3.12891	-0.122844	-0.00874916	3.69822e-05	130771	5.11651	74180	4.87029	0.00533588	0.0631044	24.0124	0	36.7894	1
40.9333	0.114529	0.147403	0.516124	2.66376	-0.0482404	-0.00775493	3.62999e-05	138318	5.14088	73609	4.86693	0.00512627	0.0619402	23.2619	10.0408	37.0892	1
40.95	0.113303	0.14439	0.523094	2.84467	-0.0648843	-0.0079814	3.52286e-05	125983	5.10031	73043	4.86358	0.00492168	0.0601123	25.1556	0	36.9025	1
40.9667	0.107805	0.114063	0.45316	2.93677	0.0100245	-0.00424059	3.40601e-05	122755	5.08904	72482	4.86023	0.00472349	0.0581184	28.0396	0	37.9324	1
40.9833	0.105969	0.129513	0.478135	3.29529	0.171756	-0.00629812	3.30861e-05	121723	5.08537	71924	4.85687	0.00453143	0.0564565	27.8709	0	37.7498	1
41	0.101692	0.105137	0.422392	2.72226	0.0281587	-0.00423577	3.24282e-05	123260	5.09082	71371	4.85352	0.00434404	0.0553338	24.4283	0	36.2782	1
41.0167	0.10184	0.127758	0.472239	2.44724	0.186686	-0.00842953	3.16001e-05	147355	5.16836	70822	4.85017	0.00416089	0.0539207	27.3803	18.5095	39.9952	1
41.0333	0.0964943	0.142598	0.466086	3.19852	-0.047396	-0.00835082	3.01641e-05	145977	5.16428	70278	4.84682	0.00398423	0.0514705	27.0912	19.2144	39.7293	1
41.05	0.0928274	0.113034	0.418582	2.1337	0.169114	-0.00918765	2.93117e-05	162416	5.21063	69737	4.84346	0.00381411	0.0500159	23.9396	38.9676	39.5053	1
41.0667	0.0911441	0.1619	0.414261	2.44507	-0.0474197	-0.0106348	2.84592e-05	157752	5.19797	69201	4.84011	0.00364886	0.0485613	29.7376	38.769	42.0566	1
41.0833	0.0874771	0.0973939	0.372708	3.0755	-0.118385	-0.00903024	2.75582e-05	133907	5.1268	68669	4.83676	0.00348864	0.0470238	31.6493	0	40.6564	1
41.1	0.0854886	0.117574	0.447579	2.61386	-0.0585824	-0.00467908	2.67543e-05	162631	5.2112	68141	4.83341	0.00333329	0.0456522	29.3297	8.78898	42.2906	1
41.1167	0.082432	0.135312	0.455312	2.50576	0.0671382	-0.00490555	2.55129e-05	227601	5.35717	67617	4.83006	0.00318378	0.0435339	29.6549	43.8674	47.4785	1
41.1333	0.0776969	0.199285	0.507296	2.43032	-0.0804261	-0.00879413	2.41499e-05	216509	5.33548	67097	4.8267	0.00304173	0.0412082	31.6412	43.0435	47.7144	1
41.15	0.0738774	0.102125	0.367934	2.55462	-0.00719582	-0.00764731	2.40998e-05	141888	5.15195	66581	4.82335	0.00290372	0.0411226	31.2661	0	41.2807	1
41.1667	0.077382	0.0968225	0.363765	2.36184	0.0777838	-0.0103152	2.40982e-05	120737	5.08184	66069	4.82	0.00276586	0.0411199	32.271	0	39.5328	1
41.1833	0.0738677	0.0729045	0.312294	2.71258	0.0434396	-0.00764249	2.34646e-05	107886	5.03297	65561	4.81665	0.00262981	0.0400387	35.3027	0	39.2342	1
41.2	0.073405	0.0750791	0.318806	2.69146	-0.114958	-0.00374909	2.32442e-05	136651	5.13561	65057	4.81329	0.00249621	0.0396627	31.0433	0	40.6693	1
41.2167	0.0724847	0.110213	0.419312	2.01528	-0.0923873	-0.00336521	2.31211e-05	135600	5.13226	64556	4.80994	0.00236359	0.0394527	26.8249	0	38.6372	1
41.2333	0.0726324	0.0727143	0.313825	2.03109	0.0566792	-0.00572791	2.25604e-05	115641	5.06311	64060	4.80659	0.00223293	0.0384959	31.4271	0	38.6259	1
41.25	0.0689654	0.0794665	0.291193	2.59469	-0.0585365	-0.00152934	2.10272e-05	115471	5.06247	63567	4.80323	0.00210825	0.0358798	41.1925	0	42.251	1
41.2667	0.0630097	0.0619572	0.246435	3.05574	-0.0477146	-0.00175581	2.01019e-05	110318	5.04265	63079	4.79988	0.00199061	0.0343008	44.3416	0	42.6474	1
41.2833	0.0631574	0.0674887	0.279803	2.7592	-0.0205659	-0.00152452	1.9687e-05	126988	5.10376	62594	4.79653	0.0018768	0.0335929	42.7631	0	44.1588	1
41.3	0.060406	0.0783607	0.302642	2.73213	-0.199411	-0.000682873	1.90534e-05	153127	5.18505	62112	4.79318	0.00176599	0.0325117	41.7674	30.7144	46.6341	1
41.3167	0.0591804	0.0906061	0.245678	2.45894	0.0174048	-0.00182487	1.85656e-05	138391	5.14111	61635	4.78983	0.00165839	0.0316794	40.4365	31.8357	44.6033	1
41.3333	0.0573445	0.0581432	0.233117	2.43889	-0.0431844	-0.00220393	1.84425e-05	158440	5.19986	61161	4.78647	0.00155253	0.0314693	44.3857	42.2115	48.133	1
41.35	0.0584078	0.110367	0.260686	2.90178	0.0451521	-0.000294174	1.81978e-05	200115	5.30128	60690	4.78312	0.00144773	0.0310518	47.5874	54.2294	53.2514	1
41.3667	0.0558089	0.0980452	0.259416	2.74898	0.0916795	-0.001131	1.72968e-05	144091	5.15864	60224	4.77977	0.0013462	0.0295143	44.5227	32.7947	46.6817	1
41.3833	0.0527523	0.0462037	0.201536	2.27544	-0.0786204	-0.00120488	1.58852e-05	93849	4.97243	59760	4.77641	0.00125129	0.0271056	47.0566	0	41.2183	1
41.4	0.0469491	0.041054	0.187144	2.60054	-0.10152	-0.00234688	1.49355e-05	100981	5.00424	59301	4.77306	0.00116314	0.0254851	52.8732	0	43.9102	1
41.4167	0.0467917	0.0471958	0.201896	2.55073	-0.0545353	0.00108876	1.38642e-05	95105	4.9782	58845	4.76971	0.00108076	0.0236572	0	0	0	1
41.4333	0.0402255	0.0301443	0.170566	-11.4975	0.0612671	-0.0018843	1.2793e-05	103324	5.0142	58392	4.76635	0.00100451	0.0218293	0	0	0	1
41.45	0.0400681	0.0472725	0.182266	-11.4419	-0.0840084	-0.00272112	1.23295e-05	146041	5.16447	57943	4.763	0.000932653	0.0210384	0	0	0	1
41.4667	0.0373167	0.0576867	0.226163	-11.9802	-0.113622	0.00117228	1.24495e-05	130460	5.11548	57498	4.75965	0.000861777	0.0212432	0	0	0	1
41.4833	0.0408213	0.0371257	0.160196	-9.78411	0.118605	-0.00164819	1.18402e-05	201408	5.30408	57056	4.7563	0.0007923	0.0202035	0	38.1103	0	1
41.5	0.0334923	0.100641	0.260549	-5.44945	0.0371108	0.000719335	1.04529e-05	213398	5.32919	56617	4.75295	0.000728535	0.0178363	0	31.7138	0	1
41.5167	0.0321141	0.0285048	0.15552	-9.97909	-0.222758	0.000340275	1.0111e-05	215768	5.33399	56182	4.7496	0.000669715	0.0172529	0	20.4943	0	1
41.5333	0.0313463	0.0981232	0.280288	-11.7704	0.106362	0.000418979	9.57459e-06	225221	5.35261	55749	4.74624	0.000613408	0.0163376	0	30.9919	0	1
41.55	0.0287475	0.0267504	0.124141	-6.6209	-0.059513	-0.00133337	9.62167e-06	114099	5.05728	55321	4.74289	0.000558501	0.0164179	0	0	0	1
41.5667	0.0316418	0.0373173	0.134468	-5.45107	0.0987088	0.00347556	1.01063e-05	82183	4.91478	54895	4.73953	0.000502072	0.0172449	0	0	0	1
41.5833	0.0317895	0.0114156	0.103138	-8.71347	0.0874055	0.00202838	9.64288e-06	62455	4.79557	54473	4.73618	0.000445583	0.0164541	0	0	0	1
41.6	0.0287329	0.0241187	0.118348	-7.9544	0.145224	0.000886382	8.06109e-06	104074	5.01734	54054	4.73283	0.000394944	0.013755	0	0	0	1
41.6167	0.0218616	0.0250726	0.1154	-8.07806	0.194193	0.000812498	7.37883e-06	157898	5.19838	53639	4.72948	0.00035078	0.0125908	0	0	0	1
41.6333	0.0244508	0.0428111	0.145105	-8.82641	0.0769939	0.00119638	7.57177e-06	124161	5.09399	53226	4.72612	0.000308017	0.0129201	0	0	0	1
41.65	0.0230726	0.0121792	0.0943972	-8.82129	-0.0705705	-0.00498102	7.25418e-06	300016	5.47714	52817	4.72277	0.00026561	0.0123781	0	58.6089	0	1
41.6667	0.0224574	0.111857	0.192157	-9.24005	0.0675097	-0.00230833	6.5476e-06	359255	5.5554	52411	4.71942	0.000226132	0.0111725	0	64.2145	0	1
41.6833	0.0186379	0.0212586	0.0810239	-9.07394	-0.0524362	-0.00085633	6.13276e-06	141400	5.15045	52008	4.71607	0.000189862	0.0104646	0	0	0	1
41.7	0.0198537	0.0292314	0.108746	-8.48303	0.0563471	-0.000777627	6.42295e-06	246540	5.39189	51608	4.71272	0.000153949	0.0109598	0	20.0789	0	1
41.7167	0.0204592	0.0626865	0.208184	-7.94568	0.0198667	-0.00283515	5.83793e-06	265711	5.42441	51211	4.70936	0.000118879	0.00996154	0	7.49236	0	1
41.7333	0.0161819	0.027477	0.114446	-8.29578	-0.0897033	-0.00489268	4.71806e-06	157948	5.19851	50817	4.70601	8.86851e-05	0.00805065	0	0	0	1
41.75	0.0134305	0.0160712	0.0692309	-8.67334	-0.115045	-0.000846691	3.79268e-06	94162	4.97388	50426	4.70265	6.43416e-05	0.00647163	0	0	0	1
41.7667	0.0103738	0.00497063	0.0533126	-8.75107	-0.100103	-0.00198869	3.47508e-06	128036	5.10733	50039	4.69931	4.35534e-05	0.0059297	0	0	0	1
41.7833	0.0114371	0.0211833	0.0839337	-8.08921	-0.0139026	-0.00099446	3.1818e-06	159098	5.20166	49654	4.69595	2.45126e-05	0.00542926	0	0	0	1
41.8	0.00853309	0.00840419	0.0416178	-8.77073	-0.103484	-0.00122093	2.69403e-06	50882	4.70656	49272	4.6926	7.70579e-06	0.00459694	0	0	0	1
