# Supplementary material for: Thermodynamically controlled multiphase separation of heterogeneous liquid crystal colloids
Source: Nat Commun. 2023 Aug 29;14:5277. doi: 10.1038/s41467-023-41054-7 (PMC10465492; doi:10.1038/s41467-023-41054-7)
Supplement: Supplementary file 11 — Source Data [file 41467_2023_41054_MOESM11_ESM.zip › Source data/Supplementary Figure 7_The size-exclusion chromatography/10-11-2021/Han-1_2_Dextran.xlsx]

## Sheet: Sample Details
Administrative Information
Export date	9. marraskuuta 2021 14:35:23
Culture name	fi-FI
Decimal separator	,
Workspace name	Leena
Workspace path	C:\ProgramData\Agilent Technologies\GPC\Workspaces\Leena\
File name	MDS_9_11_2021_Leena-0001.sample
Creation date	9. marraskuuta 2021 9:02:18
Created by	gpc-sec
Comments	Collected by Agilent GPC/SEC Software Version 1.1.3131.27789
Software version	Agilent GPC/SEC Software - 1.1.3131.27789
Sample Information
Sample name	Han-1_2
Information
Sample type	Sample
Injection date	9. marraskuuta 2021
Vial number	1
Injection number	1
Injection volume (µL)	100
Concentration (mg/mL)	1
dn/dc (mL/g)	0.1
UV extinction coefficient [(mg/mL)-¹][cm-¹]	1
Mark-Houwink K ((10e-5) dL/g)	14.1
Mark-Houwink Alpha	0.7
Mp	100000
Analysed	Yes
Instrument Conditions
Eluent
Refractive index (RIU)	1
Set flow rate (mL/min)	1
LS Wavelength (nm)	658
Set temperature (°C)	20
Actual temperature (°C)	0
Actual flow rate (mL/min)	0
Column information
Data origin	Collected by Agilent GPC/SEC Software Version 1.1.3131.27789
Instrument name
Collection Parameters
Collected by	gpc-sec
Number of channels	6
Run length (mins)	60.0167
Delay time (secs)	0
Sampling interval (secs)	1
Number of data points	3601
DLS Parameters
Viscosity (cP)	0.0089
Correlator run time (secs)	5
Collection fraction	0
Channel Information
Channel ID	Detector type	Detector name	Detector units	Channel Information
1	RI	RI	mV
2	LS 15°	LS 15°	mV
3	LS 90°	LS 90°	mV
4	VS DP	VS DP	mV
5	VS IP	VS IP	mV
6	UV 280nm	UV 280nm	mV

## Sheet: Raw Data
Collection Parameters
Collected by	gpc-sec
Number of channels	6
Run length (mins)	60.0167
Delay time (secs)	0
Sampling interval (secs)	1
Number of data points	3601
DLS Parameters
Viscosity (cP)	0.0089
Correlator run time (secs)	5
Collection fraction	0
Channel Information
Channel ID	Detector type	Detector name	Detector units	Channel Information
1	RI	RI	mV
2	LS 15°	LS 15°	mV
3	LS 90°	LS 90°	mV
4	VS DP	VS DP	mV
5	VS IP	VS IP	mV
6	UV 280nm	UV 280nm	mV
Raw Data
RT (mins)	Response Trace 1	Response Trace 2	Response Trace 3	Response Trace 4	Response Trace 5	Response Trace 6
0	250.994	65.5244	96.8733	3.55537	463.784	47.608
0.0166667	250.992	65.2522	97.1079	3.50304	463.861	47.6051
0.0333333	250.997	65.5109	98.7092	3.77296	464.017	47.604
0.05	251.004	65.023	96.2907	3.53508	464.085	47.6017
0.0666667	251.007	67.8199	95.8151	3.39561	464.076	47.598
0.0833333	251.005	71.0366	97.3159	3.56377	464.197	47.595
0.1	251.011	65.9029	96.0352	3.6425	464.132	47.5919
0.116667	251.017	64.2245	96.2873	3.48335	464.288	47.5886
0.133333	251.016	72.3522	101.083	3.71941	464.196	47.5895
0.15	251.016	70.4461	97.9974	3.85338	464.193	47.5826
0.166667	251.015	78.2566	109.46	3.82179	464.589	47.5808
0.183333	251.018	64.3324	96.5267	3.54713	464.714	47.579
0.2	251.02	71.3981	103.914	1.07765	464.574	47.5784
0.216667	251.027	66.1713	96.6941	3.40584	464.828	47.5767
0.233333	251.034	67.602	95.9182	3.5334	464.822	47.5768
0.25	251.033	65.8521	96.3552	3.10905	464.77	47.5744
0.266667	251.035	64.1599	95.1391	3.52974	464.689	47.5707
0.283333	251.04	63.3253	93.4675	3.73848	464.745	47.5654
0.3	251.043	70.541	97.6817	3.81889	464.483	47.5633
0.316667	251.045	68.6355	96.1768	3.34389	464.62	47.5591
0.333333	251.044	72.931	98.8564	4.07219	464.645	47.5558
0.35	251.052	68.3569	100.278	3.89931	464.481	47.5544
0.366667	251.058	64.9981	95.4675	3.44215	464.709	47.5546
0.383333	251.066	65.5486	96.4378	3.03032	464.673	47.5469
0.4	251.065	64.3729	96.5842	3.5363	464.591	47.5457
0.416667	251.066	65.5637	97.3171	3.67699	464.72	47.5456
0.433333	251.072	64.6612	96.8551	3.7545	465.066	47.5422
0.45	251.076	69.3232	100.962	3.61321	465.035	47.5419
0.466667	251.092	63.9347	94.9784	3.59718	464.983	47.5384
0.483333	251.097	64.7234	96.0955	3.42064	465.147	47.5382
0.5	251.1	64.9572	95.8959	4.01741	465.275	47.5344
0.516667	251.104	65.7253	100.73	3.85521	465.005	47.5321
0.533333	251.105	67.5965	96.1974	3.98872	464.984	47.5289
0.55	251.109	66.1517	98.4631	3.62755	465.03	47.5282
0.566667	251.119	64.035	96.3192	4.63722	464.755	47.5269
0.583333	251.117	66.0745	97.2649	3.77708	464.495	47.5219
0.6	251.116	68.7818	97.6113	0.247421	464.488	47.5201
0.616667	251.12	69.1094	97.0278	-0.151291	464.522	47.5146
0.633333	251.13	68.2481	97.4081	0.103683	464.583	47.5147
0.65	251.134	68.1345	96.5525	1.75118	464.398	47.5144
0.666667	251.14	64.2875	94.6705	1.99379	464.374	47.5123
0.683333	251.149	65.0832	96.9865	1.91383	464.431	47.5077
0.7	251.154	67.5042	98.6613	1.30302	464.221	47.5056
0.716667	251.152	65.8151	96.9759	1.95259	464.115	47.5008
0.733333	251.154	64.0386	95.5056	1.92284	464.165	47.501
0.75	251.159	69.958	101.17	3.27705	464.259	47.4987
0.766667	251.159	71.703	97.6527	2.95158	464.197	47.4931
0.783333	251.158	64.4299	93.9669	3.62038	464.236	47.4897
0.8	251.163	68.7054	99.0844	2.73766	464.189	47.4862
0.816667	251.166	64.4009	96.0165	5.03059	464.277	47.487
0.833333	251.174	71.3067	98.162	3.41896	464.33	47.4844
0.85	251.18	64.7273	93.5442	3.18642	464.212	47.4813
0.866667	251.183	63.6407	94.0975	2.51778	464.102	47.4796
0.883333	251.187	65.8508	95.9028	3.87428	464.264	47.4752
0.9	251.187	65.2187	98.2587	3.51311	464.495	47.4699
0.916667	251.193	65.5489	95.0749	4.06975	464.492	47.4699
0.933333	251.2	65.321	95.9017	3.50533	464.504	47.4683
0.95	251.197	64.1441	96.3793	3.9637	464.638	47.4653
0.966667	251.206	67.1833	97.6739	4.02504	464.451	47.4642
0.983333	251.212	63.8879	94.8576	4.13063	464.666	47.4618
1	251.215	63.0965	95.8157	3.77602	464.656	47.4581
1.01667	251.219	65.292	95.4427	3.30864	464.487	47.4537
1.03333	251.221	67.1307	95.8593	4.06746	464.67	47.4535
1.05	251.221	71.9888	97.7223	3.57872	464.572	47.4543
1.06667	251.229	62.5011	94.1885	3.80699	464.2	47.4474
1.08333	251.233	62.346	93.7896	3.80455	464.364	47.4451
1.1	251.233	63.1254	93.4306	3.54713	464.425	47.4448
1.11667	251.238	62.627	93.4936	3.80638	464.218	47.4395
1.13333	251.246	68.3222	94.7402	3.02254	464.465	47.4381
1.15	251.247	66.5189	96.7245	3.44521	464.603	47.4409
1.16667	251.256	62.3634	94.2388	3.54469	464.556	47.4361
1.18333	251.255	69.7918	98.0633	3.69255	464.444	47.4325
1.2	251.254	65.3262	95.1399	3.5537	464.712	47.4255
1.21667	251.251	77.3631	96.5775	3.50777	464.905	47.4253
1.23333	251.252	63.2426	94.5969	3.27583	464.867	47.4236
1.25	251.258	65.2068	94.0621	4.15199	464.843	47.4212
1.26667	251.266	66.1861	99.4761	3.37059	464.767	47.4203
1.28333	251.267	66.8479	96.1819	3.5482	464.511	47.4146
1.3	251.271	64.7053	96.0763	2.96471	464.545	47.4139
1.31667	251.268	67.7331	97.5236	2.49214	464.672	47.4113
1.33333	251.275	66.2898	98.1178	2.88963	464.64	47.4078
1.35	251.275	66.4133	95.7937	3.39394	464.878	47.4038
1.36667	251.281	62.8667	92.8388	3.65974	464.87	47.3997
1.38333	251.285	64.0289	95.0987	3.68294	464.694	47.3988
1.4	251.293	69.5483	98.8029	2.94212	464.717	47.3969
1.41667	251.298	65.5007	98.6967	4.66942	464.774	47.3948
1.43333	251.299	62.2428	94.4909	3.56377	464.732	47.393
1.45	251.303	62.3353	93.0962	3.14293	464.696	47.3911
1.46667	251.301	62.9414	92.9769	9.02779	464.67	47.3875
1.48333	251.306	65.4002	95.5773	4.00963	464.335	47.3827
1.5	251.312	62.3687	93.6631	17.7694	464.409	47.3817
1.51667	251.315	64.2242	94.0063	2.42653	464.336	47.3818
1.53333	251.314	63.625	95.1101	0.473862	464.313	47.3792
1.55	251.314	61.838	93.1852	10.2032	464.415	47.3774
1.56667	251.319	70.1966	97.8901	2.61665	464.189	47.3747
1.58333	251.321	67.0709	96.3349	1.87691	464.057	47.3661
1.6	251.322	72.2364	95.6411	3.24898	464.035	47.3652
1.61667	251.322	62.1122	93.4975	2.62016	463.896	47.3655
1.63333	251.325	63.8731	94.5058	3.80333	463.616	47.3649
1.65	251.325	61.6691	92.5909	3.12202	463.768	47.3597
1.66667	251.329	63.9054	94.0376	3.67638	463.709	47.3588
1.68333	251.328	65.9757	100.494	3.42064	463.458	47.3562
1.7	251.334	65.4568	96.9079	3.01903	463.769	47.3557
1.71667	251.337	67.077	97.0762	3.05779	463.91	47.3525
1.73333	251.337	62.9116	94.8086	3.31886	463.888	47.3489
1.75	251.34	66.9733	95.5084	2.98317	464.089	47.3478
1.76667	251.337	66.5548	93.7132	3.60786	464.156	47.3434
1.78333	251.338	63.3862	94.2521	3.53691	464.34	47.3393
1.8	251.346	67.9285	98.6347	3.67821	464.494	47.3403
1.81667	251.352	61.9276	92.5137	3.27171	464.67	47.338
1.83333	251.353	65.6799	96.448	2.76451	464.591	47.3354
1.85	251.363	64.0153	95.7801	2.95525	464.774	47.329
1.86667	251.362	62.8797	94.3086	3.45177	464.515	47.3246
1.88333	251.362	63.792	94.6471	3.24791	464.437	47.3217
1.9	251.363	72.2001	98.4882	3.93456	464.204	47.3205
1.91667	251.363	62.7171	94.1891	3.38676	464.35	47.317
1.93333	251.364	62.6505	92.7668	3.47847	464.238	47.3144
1.95	251.369	65.4182	95.5883	3.8517	464.225	47.3124
1.96667	251.374	61.663	93.1542	3.53401	464.187	47.3106
1.98333	251.374	65.9226	95.4498	3.81294	464.163	47.3098
2	251.379	63.8718	94.9024	3.65852	464.023	47.308
2.01667	251.383	60.5376	92.2071	3.30086	464.036	47.304
2.03333	251.381	61.1869	92.1958	3.61748	464.147	47.2985
2.05	251.378	60.6461	92.0519	3.51906	464.153	47.2979
2.06667	251.381	69.0778	96.1765	3.58284	464.047	47.2979
2.08333	251.384	63.9153	93.5137	3.33794	464.135	47.2927
2.1	251.383	61.5466	92.79	3.34328	464.115	47.2912
2.11667	251.391	63.7679	92.8121	3.46184	464.093	47.2924
2.13333	251.392	62.1154	94.8374	3.2473	464.199	47.2846
2.15	251.391	64.5925	97.5292	3.61321	464.085	47.2807
2.16667	251.398	62.7105	94.3412	3.95531	464.248	47.2788
2.18333	251.401	61.0697	93.2079	2.75307	464.346	47.2761
2.2	251.397	61.988	93.5302	3.42247	464.393	47.2762
2.21667	251.398	61.1674	92.7663	3.55248	464.44	47.2758
2.23333	251.398	63.0084	94.4012	3.15132	464.567	47.2685
2.25	251.391	63.4248	94.2757	3.39745	464.523	47.2685
2.26667	251.395	62.447	92.7779	3.33015	464.802	47.2651
2.28333	251.398	66.3332	95.9516	4.11156	464.763	47.2631
2.3	251.404	60.2786	92.7831	7.23839	464.603	47.2575
2.31667	251.409	60.7259	92.1253	-0.0153351	464.883	47.2509
2.33333	251.41	62.1099	93.6698	1.06987	464.743	47.252
2.35	251.412	63.2279	95.1269	0.308151	464.534	47.2474
2.36667	251.41	62.0344	94.5087	3.05779	464.588	47.2465
2.38333	251.41	66.7257	94.8873	3.63884	464.53	47.2462
2.4	251.412	60.2891	91.3274	3.0088	464.407	47.2428
2.41667	251.421	60.5073	91.713	3.48564	464.565	47.2416
2.43333	251.422	64.4987	93.8676	3.22945	464.591	47.2398
2.45	251.422	66.8119	94.4822	3.09105	464.498	47.2404
2.46667	251.421	62.264	92.0637	3.73665	464.708	47.237
2.48333	251.427	63.8433	96.3509	3.64128	464.695	47.2327
2.5	251.423	62.8118	93.5519	2.76146	464.581	47.2294
2.51667	251.425	61.0046	93.6329	3.03032	464.643	47.2219
2.53333	251.432	64.605	93.9742	3.73894	464.74	47.2239
2.55	251.427	61.318	91.3494	3.74077	464.73	47.219
2.56667	251.425	64.2451	95.8186	2.81578	464.86	47.2135
2.58333	251.428	62.824	93.5458	2.81456	464.835	47.2132
2.6	251.428	62.2933	93.2577	3.53035	464.758	47.215
2.61667	251.428	62.114	92.557	3.25386	464.793	47.2126
2.63333	251.428	70.4038	95.1865	3.5041	464.911	47.2103
2.65	251.431	60.8054	92.9012	2.21428	464.859	47.2086
2.66667	251.435	62.9125	95.0745	6.45393	464.763	47.2044
2.68333	251.437	62.841	93.0439	3.97377	464.748	47.1983
2.7	251.434	61.0957	92.7013	4.44054	464.782	47.194
2.71667	251.437	62.701	93.6994	3.14232	464.52	47.1951
2.73333	251.434	61.8925	93.0399	3.97804	464.661	47.1922
2.75	251.437	65.7163	97.5079	3.23769	464.478	47.1896
2.76667	251.445	60.3994	91.5116	3.26866	464.656	47.1861
2.78333	251.445	62.1922	92.9856	3.23113	464.643	47.185
2.8	251.451	61.2568	92.6043	3.86177	464.467	47.1877
2.81667	251.452	60.5979	92.2268	3.81523	464.365	47.1833
2.83333	251.456	61.666	93.4936	2.85805	464.443	47.1821
2.85	251.463	61.246	93.2995	3.4893	464.374	47.1778
2.86667	251.46	63.5014	94.2608	3.83553	464.243	47.1737
2.88333	251.463	62.4229	93.0283	3.60191	464.406	47.1693
2.9	251.46	61.6387	93.093	3.88863	464.564	47.1674
2.91667	251.459	60.4873	92.0065	3.35045	464.517	47.1665
2.93333	251.456	60.3323	91.4887	3.87489	464.703	47.1632
2.95	251.458	63.982	96.723	3.7217	464.952	47.1629
2.96667	251.457	64.3055	94.4265	3.83431	465.029	47.1583
2.98333	251.467	60.8564	92.8471	3.02971	465.213	47.1612
3	251.463	62.954	93.6474	3.3271	465.192	47.1548
3.01667	251.459	62.4825	92.5993	3.51006	465.01	47.1513
3.03333	251.469	60.6135	91.9186	3.35396	464.821	47.1493
3.05	251.47	62.4006	92.7609	2.56416	464.736	47.1476
3.06667	251.47	68.9649	93.7019	3.80333	464.478	47.1485
3.08333	251.473	62.9363	93.3665	3.4362	464.745	47.1426
3.1	251.472	62.1961	93.6605	0.600815	464.822	47.1424
3.11667	251.468	61.793	93.2797	1.12358	464.413	47.1384
3.13333	251.468	62.2961	95.093	2.63451	464.487	47.1349
3.15	251.475	62.1227	92.4075	1.05858	464.577	47.1343
3.16667	251.48	61.1236	92.4815	3.13286	464.375	47.1308
3.18333	251.478	63.2491	93.2084	3.47313	464.521	47.1279
3.2	251.478	61.2058	91.9825	3.07732	464.733	47.1239
3.21667	251.485	60.9809	92.7918	3.50594	464.991	47.1229
3.23333	251.489	64.7042	95.593	2.09267	465.082	47.1229
3.25	251.487	64.3002	93.6897	3.18352	465.215	47.1169
3.26667	251.496	64.8165	96.4957	3.25447	465.31	47.1166
3.28333	251.497	61.7928	92.9455	2.97371	465.236	47.1139
3.3	251.497	60.7883	92.3385	3.21388	465.342	47.1082
3.31667	251.503	60.5972	91.4932	2.80739	465.156	47.1078
3.33333	251.507	60.4629	92.196	3.11607	465.294	47.1034
3.35	251.509	62.3786	94.0115	2.78954	465.166	47.1015
3.36667	251.511	62.2266	92.9658	3.27522	465	47.0992
3.38333	251.513	61.0604	91.9897	3.16383	464.866	47.1005
3.4	251.512	65.014	95.2569	2.95998	464.77	47.0954
3.41667	251.513	60.6713	92.149	3.69667	464.547	47.0959
3.43333	251.509	64.0186	92.7145	3.06969	464.473	47.0914
3.45	251.508	61.2333	92.6188	2.59636	464.329	47.084
3.46667	251.511	60.8447	92.3032	2.52907	464.41	47.0821
3.48333	251.516	64.6035	95.3942	3.41057	464.325	47.0821
3.5	251.519	62.266	94.4254	3.59062	464.253	47.0789
3.51667	251.523	60.4157	91.9624	3.38203	464.247	47.0734
3.53333	251.524	61.5421	92.9119	3.58879	464.368	47.0713
3.55	251.525	62.647	93.4644	3.42674	464.423	47.0683
3.56667	251.531	60.2129	91.3845	3.14232	464.532	47.0684
3.58333	251.536	61.0487	92.8446	2.81212	464.327	47.0606
3.6	251.54	61.5414	93.1716	3.04161	464.322	47.0588
3.61667	251.544	64.0713	93.3193	3.63884	464.202	47.0586
3.63333	251.544	60.2047	91.5437	3.4005	464.009	47.056
3.65	251.541	60.9492	92.5852	3.10844	464.051	47.0565
3.66667	251.544	60.9141	92.4673	3.48869	464.12	47.0544
3.68333	251.549	64.7477	93.3024	2.87407	464.176	47.0544
3.7	251.553	61.9383	93.8285	3.55721	464.237	47.0498
3.71667	251.555	61.0113	92.7314	3.24547	464.208	47.0448
3.73333	251.557	61.6361	93.0053	3.28178	464.179	47.0449
3.75	251.563	60.8971	93.0515	3.17223	464.572	47.0403
3.76667	251.57	61.1829	92.8895	-1.30226	464.612	47.0393
3.78333	251.573	61.7158	91.9328	-3.83003	464.38	47.0374
3.8	251.573	61.2252	92.732	2.799	464.586	47.0335
3.81667	251.576	61.1292	92.3942	2.49687	464.575	47.0283
3.83333	251.579	61.4959	94.5771	2.63268	464.537	47.0257
3.85	251.583	60.8076	92.4499	2.59636	464.55	47.0251
3.86667	251.59	61.3578	92.1793	2.14699	464.649	47.0251
3.88333	251.592	62.102	92.1279	2.78893	464.592	47.0187
3.9	251.596	60.7729	91.963	2.43904	464.438	47.0171
3.91667	251.595	59.8585	91.1239	3.03627	464.514	47.013
3.93333	251.6	62.2717	92.329	2.46468	464.4	47.0112
3.95	251.603	61.2618	92.1537	2.80022	464.418	47.0091
3.96667	251.602	61.7588	94.0939	3.07381	464.454	47.0086
3.98333	251.606	65.2207	93.2923	2.4044	464.394	47.0028
4	251.614	63.3242	94.4428	2.63039	464.326	46.9984
4.01667	251.62	61.269	92.3866	-8.27065	464.361	46.997
4.03333	251.62	60.4171	91.8067	2.66014	464.322	46.9949
4.05	251.627	61.1559	93.8007	3.01476	464.542	46.9962
4.06667	251.637	62.6884	92.9217	3.98994	464.396	46.9924
4.08333	251.633	62.4899	92.5701	3.90297	464.374	46.9935
4.1	251.638	60.1106	91.5447	3.85643	464.486	46.9929
4.11667	251.64	63.3065	93.7132	3.88618	464.699	46.9871
4.13333	251.643	61.9994	92.1056	4.25941	464.782	46.9823
4.15	251.648	60.46	91.4358	3.63823	464.703	46.9796
4.16667	251.651	60.9359	92.7587	4.26109	464.68	46.9801
4.18333	251.655	61.2139	91.7498	4.39461	464.52	46.974
4.2	251.656	61.7748	94.2332	4.78508	464.41	46.9714
4.21667	251.661	61.2295	92.4107	4.48235	464.399	46.9701
4.23333	251.666	64.6146	94.8713	3.39516	464.344	46.9672
4.25	251.667	62.3136	93.9484	4.37676	464.294	46.9675
4.26667	251.672	59.9271	91.5484	3.80165	464.539	46.9645
4.28333	251.679	61.3641	92.8114	3.3886	464.428	46.9624
4.3	251.68	61.8726	93.8134	4.52644	464.177	46.9605
4.31667	251.686	61.3532	92.6112	4.21349	464.366	46.956
4.33333	251.686	61.4471	92.2288	5.53078	464.271	46.9524
4.35	251.692	63.3309	93.9419	4.51927	464.153	46.9505
4.36667	251.692	60.1519	92.1233	4.33571	464.429	46.9451
4.38333	251.696	60.3138	92.0068	4.7773	464.547	46.944
4.4	251.703	60.2935	91.6044	4.12346	464.352	46.9424
4.41667	251.703	61.5467	91.9535	4.19136	464.616	46.9418
4.43333	251.706	60.9446	91.684	4.75349	464.652	46.9367
4.45	251.708	61.9845	92.1337	4.00551	464.696	46.9355
4.46667	251.718	61.905	92.2564	4.55498	464.828	46.9335
4.48333	251.726	60.7911	92.1467	3.96782	464.943	46.9291
4.5	251.733	60.3118	91.4178	4.19197	464.859	46.9303
4.51667	251.739	61.6822	93.458	5.57304	464.932	46.9315
4.53333	251.746	61.4973	92.1092	4.49654	464.794	46.9257
4.55	251.753	64.1326	94.0203	3.79326	464.654	46.9204
4.56667	251.757	62.7464	92.6017	3.97209	464.624	46.9154
4.58333	251.758	61.912	92.6222	4.52278	464.768	46.9128
4.6	251.764	59.8617	91.6404	4.35356	464.787	46.9155
4.61667	251.769	62.6576	92.5369	4.97826	464.765	46.9117
4.63333	251.767	60.2134	92.01	3.66325	464.712	46.9093
4.65	251.778	60.508	92.8945	4.9424	464.649	46.9051
4.66667	251.781	61.5664	93.2432	3.36174	464.489	46.9007
4.68333	251.786	65.9399	97.8097	4.28978	464.465	46.8951
4.7	251.785	61.5278	92.8712	4.0728	464.389	46.8948
4.71667	251.79	59.4601	90.7259	3.88863	464.304	46.8934
4.73333	251.795	59.5026	90.685	4.37202	464.158	46.8908
4.75	251.798	60.5337	91.0336	4.47212	464.183	46.8841
4.76667	251.801	61.249	94.7945	3.87795	464.043	46.8841
4.78333	251.808	60.3074	92.0498	4.30702	464.259	46.8839
4.8	251.804	64.1216	94.8422	-0.233536	464.213	46.878
4.81667	251.805	60.707	91.5334	-4.73015	464.184	46.8739
4.83333	251.811	61.1399	93.0235	0.24559	464.509	46.8732
4.85	251.813	59.987	91.9454	1.93291	464.628	46.8699
4.86667	251.819	60.2648	91.5797	5.03777	464.566	46.8664
4.88333	251.826	60.5213	92.4334	3.33076	464.861	46.862
4.9	251.829	60.702	91.6303	4.1497	464.999	46.8581
4.91667	251.824	60.552	91.7709	4.27666	464.877	46.8575
4.93333	251.826	59.775	91.5527	4.21165	465.022	46.8554
4.95	251.833	59.8373	91.2663	3.78853	464.891	46.8522
4.96667	251.835	61.5847	93.0477	4.33388	465.019	46.8497
4.98333	251.843	63.4596	93.33	4.47517	464.926	46.8475
5	251.847	64.9979	93.3654	4.13246	464.876	46.843
5.01667	251.851	60.2667	91.3426	3.81233	464.859	46.8443
5.03333	251.859	59.4624	90.9466	3.10127	465.063	46.844
5.05	251.867	60.1633	91.8484	3.25676	465.147	46.8423
5.06667	251.867	60.6768	91.8627	3.57628	464.73	46.8369
5.08333	251.865	62.7033	92.9122	2.82341	464.816	46.8343
5.1	251.872	60.5454	92.0524	3.33183	464.886	46.8348
5.11667	251.877	60.0439	91.2251	3.51433	464.6	46.8331
5.13333	251.873	62.439	93.1794	3.83324	464.657	46.8316
5.15	251.878	64.7457	97.9969	4.06975	464.63	46.8273
5.16667	251.883	60.9202	91.984	3.90648	464.357	46.8208
5.18333	251.885	61.249	92.9609	3.50899	464.394	46.8206
5.2	251.889	60.4905	91.6276	3.78258	464.461	46.8168
5.21667	251.886	60.628	92.3005	3.45772	464.276	46.8154
5.23333	251.893	59.9995	91.9471	3.21983	464.381	46.8116
5.25	251.897	61.5037	92.3391	2.91771	464.384	46.8032
5.26667	251.905	59.7181	91.0737	3.41591	464.42	46.8046
5.28333	251.899	59.8309	91.4214	3.41713	464.603	46.8015
5.3	251.903	59.9776	91.7124	3.30086	464.579	46.7999
5.31667	251.908	62.1822	92.6234	2.6136	464.719	46.797
5.33333	251.909	59.9506	91.4315	3.37654	464.721	46.7966
5.35	251.916	60.0208	91.6221	3.20381	464.707	46.7918
5.36667	251.915	59.5628	91.3364	3.22884	464.795	46.7873
5.38333	251.921	60.0979	91.6238	3.99284	464.764	46.7843
5.4	251.921	61.1115	91.4829	3.26042	464.711	46.784
5.41667	251.924	61.7097	92.9824	3.34435	464.91	46.778
5.43333	251.923	60.3519	92.4847	3.47618	465.009	46.7764
5.45	251.93	59.9581	91.4745	2.99995	465.003	46.7703
5.46667	251.938	60.4971	92.0058	3.46962	464.912	46.7695
5.48333	251.946	60.8448	91.1392	3.62999	464.807	46.7744
5.5	251.95	59.9178	91.9662	3.77113	464.682	46.773
5.51667	251.951	61.955	93.8056	4.1288	464.611	46.7664
5.53333	251.954	59.8618	91.275	3.86543	464.486	46.7648
5.55	251.952	65.4621	94.5457	3.41591	464.732	46.7579
5.56667	251.954	61.6113	92.6156	3.98399	464.673	46.7541
5.58333	251.962	61.9549	94.7439	2.91283	464.619	46.7519
5.6	251.965	59.8261	90.9501	3.19298	464.854	46.7529
5.61667	251.972	59.668	91.142	3.24959	464.896	46.751
5.63333	251.972	59.9535	91.6128	4.27193	464.695	46.7464
5.65	251.976	60.6455	91.5881	4.17763	464.673	46.7454
5.66667	251.974	61.191	92.4493	2.88719	464.611	46.741
5.68333	251.979	60.1267	91.4092	3.78914	464.561	46.7381
5.7	251.977	61.0743	92.6572	3.47908	464.605	46.735
5.71667	251.983	60.866	92.0535	3.12386	464.669	46.732
5.73333	251.988	60.2343	91.3374	2.78954	464.531	46.7295
5.75	251.998	59.8119	91.5934	3.24303	464.733	46.7283
5.76667	252.001	60.3898	92.2201	3.27293	464.589	46.7243
5.78333	252.003	59.8212	91.6998	3.4594	464.251	46.7245
5.8	252.01	60.0982	91.3241	3.09944	464.486	46.7211
5.81667	252.019	66.4404	93.2281	2.76024	464.609	46.7194
5.83333	252.014	60.5367	92.0869	3.1823	464.518	46.7155
5.85	252.019	59.912	91.4834	3.75389	464.875	46.7127
5.86667	252.018	60.2697	91.6532	3.34389	465	46.7088
5.88333	252.018	61.0047	92.1462	3.58345	465.025	46.7063
5.9	252.022	61.3297	92.4374	3.2299	465.173	46.7051
5.91667	252.03	60.3182	92.3418	3.76823	465.205	46.701
5.93333	252.032	59.8637	91.396	3.97987	465.309	46.6987
5.95	252.035	61.2676	91.607	3.40111	465.198	46.6979
5.96667	252.035	60.9144	91.6686	3.45055	465.175	46.6943
5.98333	252.039	61.2663	92.4476	3.27171	465.278	46.6943
6	252.045	61.1474	91.4956	3.11913	465.309	46.6941
6.01667	252.049	60.2949	91.6012	3.3271	465.233	46.6848
6.03333	252.054	60.1032	91.3473	3.33611	465.232	46.684
6.05	252.058	62.2472	91.8792	3.55965	464.993	46.6789
6.06667	252.065	61.0807	91.31	3.17879	465.017	46.6781
6.08333	252.07	60.4743	92.3011	3.50121	464.958	46.6802
6.1	252.073	59.8721	91.3023	3.0941	464.884	46.6735
6.11667	252.081	60.7145	91.9688	4.01909	464.761	46.6721
6.13333	252.084	59.7775	91.8696	3.6216	464.89	46.6709
6.15	252.087	59.7274	91.6448	3.74199	464.873	46.6662
6.16667	252.094	59.4161	91.0017	3.24547	464.844	46.6624
6.18333	252.096	60.6391	91.8	3.62404	465.031	46.6596
6.2	252.1	59.7521	91.2432	3.20488	464.997	46.656
6.21667	252.098	59.6703	91.4974	3.9518	465.092	46.6566
6.23333	252.098	61.5173	93.4756	3.72475	464.882	46.6541
6.25	252.106	59.4743	90.9486	3.30208	464.716	46.6541
6.26667	252.104	60.4791	92.4305	3.38905	464.921	46.6525
6.28333	252.11	59.9963	91.6287	3.36296	464.681	46.6532
6.3	252.113	59.6766	91.1501	1.21361	464.54	46.6488
6.31667	252.119	61.0366	92.1511	1.15807	464.579	46.6428
6.33333	252.121	61.5405	93.3297	0.916672	464.642	46.6418
6.35	252.125	59.9589	91.5441	3.31169	464.739	46.639
6.36667	252.127	60.2979	91.4242	3.8195	464.913	46.6378
6.38333	252.132	59.9343	92.1545	3.49937	464.979	46.6325
6.4	252.133	61.9254	93.1837	3.68538	464.797	46.6286
6.41667	252.141	60.393	92.9423	3.84865	464.806	46.6245
6.43333	252.145	60.1244	91.7551	4.02626	464.667	46.625
6.45	252.15	59.7388	91.1805	3.7986	464.517	46.621
6.46667	252.158	59.6104	90.9649	3.57155	464.609	46.6207
6.48333	252.164	60.1832	91.4239	4.21043	464.7	46.618
6.5	252.165	60.1733	92.5199	3.96965	464.611	46.6157
6.51667	252.166	61.5484	93.3714	3.79143	464.849	46.6195
6.53333	252.171	60.4702	91.9904	4.08531	464.784	46.6151
6.55	252.172	60.4824	91.3932	3.82607	464.688	46.6094
6.56667	252.179	59.4015	91.0525	4.02931	464.807	46.6076
6.58333	252.185	59.7439	91.0493	3.86772	464.809	46.6097
6.6	252.193	59.4727	91.0955	3.49159	464.777	46.6033
6.61667	252.19	59.8191	91.3049	3.98094	464.762	46.5987
6.63333	252.191	61.0566	91.6708	4.39171	464.615	46.5974
6.65	252.197	60.1836	91.6767	4.12819	464.612	46.5913
6.66667	252.205	63.1716	94.6829	3.78304	464.566	46.5894
6.68333	252.207	60.4093	91.5521	3.56682	464.537	46.5885
6.7	252.212	60.9687	91.5453	4.40361	464.641	46.5858
6.71667	252.212	60.7809	92.1446	4.32671	464.568	46.5839
6.73333	252.217	61.1677	91.9311	3.48152	464.824	46.5841
6.75	252.218	59.5831	90.8456	3.79265	464.859	46.5891
6.76667	252.225	59.5588	90.9708	4.06029	464.939	46.5832
6.78333	252.232	59.9108	91.748	4.14436	464.927	46.583
6.8	252.235	60.0683	91.1474	3.73894	464.788	46.5798
6.81667	252.245	64.4779	92.9524	4.31297	464.771	46.5737
6.83333	252.252	60.2638	91.2716	4.2289	464.738	46.5726
6.85	252.255	60.9856	91.6052	3.97743	464.864	46.573
6.86667	252.258	59.5884	91.0209	4.3148	464.769	46.5704
6.88333	252.261	60.2013	91.849	3.79616	464.855	46.567
6.9	252.27	60.6013	92.1764	3.83858	464.894	46.5681
6.91667	252.273	59.688	90.8784	3.70445	464.852	46.5623
6.93333	252.277	61.1771	91.3288	4.05907	464.823	46.5607
6.95	252.278	61.4042	91.7666	3.70079	464.835	46.5607
6.96667	252.282	61.1175	91.9434	3.39455	464.701	46.5545
6.98333	252.287	59.9789	91.3358	4.19136	464.681	46.5524
7	252.291	59.7863	91.8743	3.16917	464.621	46.551
7.01667	252.295	60.5595	91.6686	4.25758	464.546	46.5485
7.03333	252.304	60.2599	93.0946	3.67409	464.745	46.549
7.05	252.305	59.309	90.6808	4.0728	464.805	46.5456
7.06667	252.315	60.5195	91.6248	3.4153	464.694	46.5472
7.08333	252.321	60.3082	91.6436	3.76457	464.97	46.5455
7.1	252.323	59.4718	90.7221	3.59657	464.937	46.5424
7.11667	252.328	62.918	91.5434	3.70506	464.815	46.54
7.13333	252.331	60.8328	91.4999	3.62343	464.94	46.5353
7.15	252.327	62.3051	91.7431	4.13658	465.124	46.5318
7.16667	252.332	59.7434	91.1367	3.88451	464.985	46.5308
7.18333	252.334	59.8594	91.293	3.92738	465.2	46.5296
7.2	252.341	60.754	91.2763	4.07753	465.049	46.5284
7.21667	252.347	67.3333	95.5514	3.90587	464.656	46.5275
7.23333	252.353	63.7099	91.8893	3.59718	464.915	46.5244
7.25	252.358	60.5119	91.3453	4.10851	464.907	46.5267
7.26667	252.361	61.2386	91.4399	4.00597	464.751	46.52
7.28333	252.362	61.1982	91.8002	4.10316	464.909	46.5202
7.3	252.372	60.6127	91.1903	3.39745	464.981	46.517
7.31667	252.376	59.2822	90.4757	3.4333	465.003	46.5136
7.33333	252.383	59.5217	90.7482	4.27361	464.926	46.5109
7.35	252.387	59.6542	90.7815	4.0818	465.022	46.5098
7.36667	252.391	60.0369	91.4423	4.20097	465.013	46.5113
7.38333	252.391	62.8278	93.7138	3.12447	464.913	46.5069
7.4	252.402	60.4011	92.0623	3.40813	464.814	46.5098
7.41667	252.407	59.7096	91.1346	3.69545	464.716	46.5041
7.43333	252.411	59.5557	91.0696	3.86421	464.845	46.5046
7.45	252.408	59.43	91.0398	3.84636	464.783	46.5043
7.46667	252.411	63.0489	94.5792	3.85399	464.743	46.4968
7.48333	252.417	60.4815	92.5053	3.87245	464.871	46.4982
7.5	252.422	59.3873	91.0938	3.43208	464.918	46.4936
7.51667	252.431	63.5435	93.8357	4.10316	464.782	46.489
7.53333	252.441	60.0701	91.4132	3.80699	464.771	46.4851
7.55	252.441	59.0748	90.7168	3.84865	464.976	46.4852
7.56667	252.449	59.7578	90.9556	3.44154	464.932	46.4831
7.58333	252.453	59.8116	91.3894	4.0638	464.874	46.4854
7.6	252.459	60.7108	91.8288	3.58635	465.056	46.4808
7.61667	252.463	59.7091	90.8134	3.02559	465.098	46.4785
7.63333	252.467	61.0311	92.7268	3.80516	465.087	46.4745
7.65	252.469	64.921	93.2743	3.70567	464.998	46.4719
7.66667	252.48	60.0089	91.1904	3.75328	464.961	46.4729
7.68333	252.485	59.3629	90.6884	3.50472	465.042	46.473
7.7	252.486	60.3848	91.2431	3.59352	465.131	46.4661
7.71667	252.488	59.7407	91.4426	3.56621	465.052	46.4649
7.73333	252.493	60.7591	91.6145	3.53035	464.826	46.4629
7.75	252.499	61.6428	91.5051	3.8517	465.093	46.4634
7.76667	252.508	68.0015	91.7718	3.79326	465.083	46.4611
7.78333	252.514	59.4233	91.0104	4.08119	465.109	46.4584
7.8	252.518	60.6998	91.612	4.02092	465.328	46.4564
7.81667	252.524	59.2992	90.6606	3.59291	465.304	46.4545
7.83333	252.522	60.187	91.4249	3.61794	465.098	46.4523
7.85	252.522	59.3275	90.7894	4.11507	465.162	46.4536
7.86667	252.533	59.6635	91.2855	3.22884	465.168	46.4498
7.88333	252.533	59.3838	90.7424	3.41957	464.849	46.4501
7.9	252.533	59.1335	90.7069	3.65135	464.733	46.4478
7.91667	252.54	59.2179	90.9097	3.51067	464.731	46.4434
7.93333	252.55	59.6444	90.9075	3.22105	464.681	46.4423
7.95	252.554	60.3294	91.2191	3.52501	464.907	46.4375
7.96667	252.562	59.5918	91.2197	4.11995	464.838	46.4393
7.98333	252.571	59.8559	90.809	3.97377	464.552	46.4359
8	252.573	59.1756	90.8219	3.60497	464.657	46.4309
8.01667	252.58	61.2153	92.0556	3.62816	464.763	46.4286
8.03333	252.581	58.9808	90.4563	3.62282	464.596	46.4278
8.05	252.586	59.3354	90.7362	3.56133	464.709	46.4252
8.06667	252.588	60.0417	90.9301	3.54713	464.743	46.4306
8.08333	252.593	59.6706	90.7888	3.65974	464.566	46.4274
8.1	252.598	59.0145	90.3678	3.19664	464.395	46.4249
8.11667	252.601	59.6482	91.2522	3.81111	464.549	46.4225
8.13333	252.599	59.3351	90.5979	3.71162	464.611	46.4216
8.15	252.604	61.3747	91.7786	3.23647	464.586	46.4175
8.16667	252.612	60.7285	91.3903	3.67638	464.833	46.4158
8.18333	252.615	60.563	91.4399	3.38203	464.804	46.4152
8.2	252.617	59.9838	90.8442	3.60313	464.936	46.4118
8.21667	252.621	59.3923	90.9388	3.05412	465.031	46.4089
8.23333	252.63	61.2304	92.169	3.31276	465.184	46.4059
8.25	252.634	61.206	91.448	3.70262	465.079	46.406
8.26667	252.632	60.0799	90.9171	3.08342	465.203	46.4039
8.28333	252.625	61.8238	90.8518	4.20754	465.26	46.4018
8.3	252.63	59.6084	90.8897	4.08119	464.953	46.3995
8.31667	252.633	60.1194	90.7113	4.01192	464.822	46.3998
8.33333	252.633	60.6855	91.2225	3.60008	464.885	46.3975
8.35	252.638	59.5669	90.9667	3.39745	464.748	46.3938
8.36667	252.642	59.0199	90.4832	3.86421	464.643	46.3952
8.38333	252.653	62.9319	93.534	3.51372	464.57	46.395
8.4	252.654	59.3754	91.3818	3.99895	464.609	46.3903
8.41667	252.662	59.6047	91.045	3.73421	464.674	46.3923
8.43333	252.665	59.6307	90.7282	3.09761	464.839	46.3897
8.45	252.67	59.3087	90.6233	3.71941	464.882	46.3876
8.46667	252.673	59.4006	91.0137	3.5685	465.086	46.3842
8.48333	252.678	59.3519	90.9388	3.3242	465.041	46.3819
8.5	252.676	59.8809	91.2464	3.76045	464.64	46.3775
8.51667	252.682	59.3238	90.6478	3.99117	464.841	46.3778
8.53333	252.687	59.6568	91.0651	0.430374	464.712	46.3763
8.55	252.688	60.668	91.435	0.832138	464.53	46.3734
8.56667	252.693	59.7201	91.2075	0.645523	464.649	46.372
8.58333	252.698	59.4204	90.9774	1.13548	464.582	46.3697
8.6	252.696	59.7556	91.9111	3.20976	464.402	46.3686
8.61667	252.705	59.9082	91.1866	3.48564	464.436	46.3651
8.63333	252.711	59.2782	90.7363	3.64189	464.502	46.359
8.65	252.715	61.728	91.1546	3.50533	464.359	46.3596
8.66667	252.715	60.0277	90.724	-2.8817	464.65	46.3584
8.68333	252.714	59.5954	90.9036	3.72765	464.586	46.3558
8.7	252.724	60.0835	91.4188	3.35808	464.6	46.3548
8.71667	252.723	59.8875	91.7388	4.08287	464.795	46.3509
8.73333	252.73	63.7327	92.4006	2.61131	464.86	46.3506
8.75	252.733	59.9471	90.8604	3.05183	464.924	46.3499
8.76667	252.734	59.2367	90.809	3.71758	464.89	46.3456
8.78333	252.738	59.5718	90.6794	3.94585	465.05	46.3429
8.8	252.74	60.8027	92.0268	3.63289	465.132	46.3451
8.81667	252.74	59.2579	90.8477	3.4774	464.895	46.3401
8.83333	252.741	60.355	91.8676	3.66264	464.867	46.3381
8.85	252.753	60.7665	91.2963	3.57933	464.953	46.3371
8.86667	252.75	59.5029	90.7957	3.42842	464.697	46.3348
8.88333	252.76	60.0553	91.3049	3.38081	464.817	46.3328
8.9	252.765	59.4733	91.2142	3.54057	464.891	46.3319
8.91667	252.77	59.3935	90.8343	3.29918	464.886	46.3276
8.93333	252.773	62.6276	92.7673	4.18907	464.904	46.3264
8.95	252.784	59.0482	90.4672	3.42674	465.017	46.3235
8.96667	252.789	59.0949	90.5695	4.27895	464.956	46.323
8.98333	252.788	59.62	90.9914	3.93806	465.09	46.3203
9	252.79	62.9049	91.3735	3.17451	465.011	46.32
9.01667	252.794	61.229	92.0609	3.77358	465.086	46.3194
9.03333	252.798	59.3795	90.9678	3.76762	465.363	46.3165
9.05	252.804	59.9844	91.1619	4.25224	465.329	46.314
9.06667	252.813	61.0137	91.6406	3.93929	465.051	46.3146
9.08333	252.814	59.053	90.5109	3.64662	465.108	46.3091
9.1	252.815	60.5087	91.0212	3.48564	464.834	46.3065
9.11667	252.816	59.9459	91.5519	3.5775	464.765	46.3041
9.13333	252.816	59.3775	91.0197	2.8968	464.794	46.3013
9.15	252.82	59.6423	90.8997	3.40157	464.675	46.3038
9.16667	252.823	59.3948	90.7542	3.40157	464.675	46.301
9.18333	252.828	59.3745	90.6593	3.55904	464.789	46.2963
9.2	252.832	59.0728	90.4775	3.35335	464.575	46.2942
9.21667	252.834	59.8986	90.9469	3.16734	464.609	46.2901
9.23333	252.839	59.4422	91.2273	3.23647	464.938	46.287
9.25	252.844	61.4039	90.7409	4.10622	465.07	46.2838
9.26667	252.844	59.0682	90.2998	3.71285	464.759	46.2803
9.28333	252.85	59.121	90.6883	2.99812	464.997	46.2785
9.3	252.849	59.2039	90.8178	2.94868	465.064	46.276
9.31667	252.856	59.7741	90.4728	3.79799	464.968	46.2714
9.33333	252.865	58.9678	90.3307	3.90114	465.3	46.2699
9.35	252.869	60.1748	91.461	3.44688	465.239	46.2707
9.36667	252.87	59.5603	90.883	3.39333	464.997	46.2658
9.38333	252.875	58.9399	90.6735	3.51784	465.131	46.2627
9.4	252.881	58.9631	90.6226	3.59947	464.95	46.2591
9.41667	252.882	59.9618	90.5396	4.37676	464.801	46.2576
9.43333	252.885	60.0773	90.9997	3.8784	464.882	46.2548
9.45	252.893	60.3162	91.2673	3.59062	464.79	46.2528
9.46667	252.898	59.6746	90.7447	3.54591	464.691	46.2486
9.48333	252.9	59.362	90.9499	3.34862	464.578	46.2461
9.5	252.901	59.8655	92.0957	3.67699	464.698	46.2429
9.51667	252.906	59.8097	91.11	3.26576	464.75	46.2415
9.53333	252.909	59.2043	90.7566	3.62755	464.728	46.2371
9.55	252.904	59.3064	90.4873	-6.54686	464.862	46.2324
9.56667	252.906	59.2634	90.6092	-9.37798	465.028	46.2264
9.58333	252.911	59.4381	90.8805	-9.52522	465.073	46.2289
9.6	252.92	59.3465	90.6683	-8.44704	465.02	46.2241
9.61667	252.917	60.0712	91.7301	-8.38677	465.054	46.219
9.63333	252.923	59.3517	90.9322	-7.86583	465.128	46.217
9.65	252.928	59.3102	90.8053	-8.4893	465.057	46.2151
9.66667	252.933	59.4703	90.5831	0.419693	465.006	46.2118
9.68333	252.939	59.3201	90.9147	2.48497	465.044	46.2093
9.7	252.938	59.2921	90.6738	1.75896	465.155	46.2057
9.71667	252.937	60.956	90.5196	1.84776	465.186	46.2022
9.73333	252.946	59.3621	90.7795	1.70235	465.27	46.1967
9.75	252.948	59.1885	90.4937	2.37999	465.306	46.1889
9.76667	252.95	59.0578	90.543	1.87279	465.314	46.1936
9.78333	252.955	59.8121	91.0413	2.3037	465.328	46.1861
9.8	252.956	59.0052	90.7133	2.33177	465.185	46.1788
9.81667	252.96	60.0123	91.6351	2.26204	465.185	46.1776
9.83333	252.96	59.4569	91.0233	1.96465	464.999	46.1759
9.85	252.962	59.2085	90.6739	2.36275	464.93	46.1726
9.86667	252.97	59.26	90.5941	2.11296	464.916	46.1628
9.88333	252.972	58.9291	90.3361	2.87773	464.847	46.1602
9.9	252.973	59.484	91.0197	2.17384	464.787	46.1539
9.91667	252.978	59.4103	90.429	2.10701	464.911	46.1532
9.93333	252.986	59.0643	90.4006	2.44682	464.756	46.1477
9.95	252.988	59.1958	90.8173	2.63329	465.058	46.143
9.96667	252.992	59.1183	90.5108	2.873	465.178	46.1399
9.98333	252.995	59.5788	91.153	2.37114	464.873	46.1369
10	253.001	58.9762	90.4144	2.67921	464.885	46.1341
10.0167	253.002	61.4425	92.212	2.42241	464.976	46.1286
10.0333	253.008	59.7997	91.1948	2.59102	464.71	46.1247
10.05	253.013	59.3472	90.7121	2.35374	464.939	46.116
10.0667	253.016	59.0148	90.2355	2.16484	465.09	46.1144
10.0833	253.016	59.0392	90.5976	1.57707	464.92	46.1137
10.1	253.018	59.9798	91.5565	2.57133	465.061	46.1053
10.1167	253.011	61.4614	91.437	1.98967	465.017	46.0999
10.1333	253.012	59.3098	90.8012	2.70897	465.137	46.0964
10.15	253.019	61.675	92.0344	2.49443	465.129	46.0934
10.1667	253.02	61.5179	91.8082	2.13142	465.161	46.0865
10.1833	253.021	60.4748	91.9202	2.70485	465.017	46.0807
10.2	253.021	59.197	90.4008	2.30186	465.122	46.0723
10.2167	253.026	59.4926	91.397	2.60002	465.416	46.0662
10.2333	253.029	59.2564	90.736	2.66197	465.392	46.0596
10.25	253.029	59.4029	90.6884	2.13448	465.487	46.0532
10.2667	253.03	59.2059	90.4376	2.27272	465.584	46.0487
10.2833	253.033	58.9887	90.444	2.44682	465.469	46.0426
10.3	253.025	59.2085	90.738	2.36565	465.16	46.0308
10.3167	253.023	60.6974	90.7169	2.23701	465.022	46.0201
10.3333	253.031	59.958	91.4486	1.91338	464.937	46.0105
10.35	253.033	59.3917	90.5515	2.26372	464.867	46.0026
10.3667	253.034	59.2101	90.4266	2.49687	464.772	45.987
10.3833	253.032	60.0965	91.6044	2.1035	464.867	45.9699
10.4	253.029	59.2985	90.7475	2.3365	464.822	45.9563
10.4167	253.027	59.9551	91.2731	2.10945	464.699	45.9448
10.4333	253.026	59.0682	90.2136	2.38472	464.848	45.9315
10.45	253.024	59.4187	90.6054	2.35374	464.604	45.9155
10.4667	253.022	59.1355	90.7133	2.37343	464.898	45.8907
10.4833	253.018	59.1958	90.4385	2.18636	464.874	45.873
10.5	253.009	59.3011	91.172	2.01637	464.776	45.8579
10.5167	252.998	58.9755	90.3004	2.39677	464.965	45.8343
10.5333	252.994	59.4515	90.89	2.72865	465.108	45.8147
10.55	252.983	58.9799	90.4221	2.72865	464.962	45.7943
10.5667	252.977	59.1518	90.6019	2.67982	464.957	45.7713
10.5833	252.975	60.0892	91.0677	2.68044	465.082	45.7517
10.6	252.968	59.7247	90.7342	2.65236	464.952	45.7273
10.6167	252.952	59.3154	90.2328	2.59285	465.219	45.7111
10.6333	252.938	59.5338	90.7157	3.13225	465.007	45.6887
10.65	252.921	59.5963	91.6201	2.51884	464.903	45.6699
10.6667	252.898	58.9521	90.2418	2.1476	465.207	45.655
10.6833	252.881	59.9218	91.3928	2.30019	465.24	45.6374
10.7	252.858	59.0072	90.3979	2.60948	465.006	45.6194
10.7167	252.831	62.2363	91.2823	2.88307	465.289	45.6092
10.7333	252.801	59.5503	90.5778	2.9171	465.241	45.5991
10.75	252.772	59.8896	90.9568	2.34306	465.096	45.5943
10.7667	252.747	59.5376	90.5528	2.74712	465.061	45.5833
10.7833	252.713	60.4623	90.5981	2.09633	465.102	45.5782
10.8	252.679	59.0508	90.3045	2.39494	464.994	45.5759
10.8167	252.645	58.8982	90.3138	2.66609	464.952	45.5807
10.8333	252.615	59.4494	90.7902	2.17201	465.114	45.5843
10.85	252.583	59.8602	90.8128	2.59758	465.02	45.586
10.8667	252.546	59.0673	90.5904	2.80022	465.063	45.5906
10.8833	252.518	59.2582	90.8195	2.62444	464.889	45.5996
10.9	252.488	60.0922	91.1871	2.44743	464.831	45.6074
10.9167	252.458	59.6278	90.5425	3.11317	464.925	45.6185
10.9333	252.432	59.0231	90.5032	2.53197	464.855	45.6321
10.95	252.405	59.3426	90.8106	2.83592	464.815	45.6471
10.9667	252.386	59.1114	90.6086	2.2036	464.718	45.6661
10.9833	252.366	58.9742	90.2891	2.36626	464.784	45.6803
11	252.352	59.1999	90.7006	2.52251	464.743	45.6969
11.0167	252.341	59.1601	90.5677	3.0201	464.69	45.714
11.0333	252.337	59.5364	90.7636	2.44972	464.727	45.7284
11.05	252.337	59.1842	90.5561	2.36519	464.785	45.7467
11.0667	252.341	59.8179	92.3774	2.65663	464.649	45.7609
11.0833	252.354	58.9628	90.6139	2.27623	464.612	45.7801
11.1	252.369	59.3292	90.6873	2.28401	464.576	45.7969
11.1167	252.382	59.4469	90.4261	3.02437	464.685	45.8071
11.1333	252.404	59.8237	91.1747	2.00279	464.781	45.8234
11.15	252.43	59.0096	90.4343	2.48009	464.705	45.8399
11.1667	252.465	59.1752	90.4714	2.13509	464.554	45.8543
11.1833	252.498	60.2728	90.8006	2.4485	464.635	45.8691
11.2	252.534	59.3119	90.4469	2.46223	464.717	45.8804
11.2167	252.575	59.109	90.5404	2.10289	464.687	45.8956
11.2333	252.619	59.6307	90.6924	2.64046	464.898	45.9023
11.25	252.659	59.277	90.5885	2.48253	465.035	45.9148
11.2667	252.706	63.8036	91.4028	2.48314	464.932	45.9254
11.2833	252.748	59.4115	91.1108	2.44194	464.957	45.9428
11.3	252.798	60.5828	90.9609	2.27211	465.105	45.9527
11.3167	252.844	59.1933	90.4084	2.84431	465.111	45.9657
11.3333	252.892	59.1921	90.8555	2.70729	465.201	45.9724
11.35	252.944	59.5376	90.9054	2.47063	465.155	45.9843
11.3667	252.996	59.2501	90.4687	3.27415	464.801	45.9913
11.3833	253.05	59.0936	90.3928	2.54982	465.165	45.9965
11.4	253.104	59.1058	90.4488	2.39021	465.062	46.0075
11.4167	253.152	59.6964	91.1878	2.68333	464.727	46.0133
11.4333	253.201	59.8179	90.691	2.40501	464.913	46.0183
11.45	253.252	59.5789	90.5644	2.01164	465.092	46.0268
11.4667	253.302	60.0173	91.1077	2.8997	464.875	46.0345
11.4833	253.35	58.9654	90.4154	2.78831	465.187	46.04
11.5	253.396	59.437	90.9612	2.21428	465.21	46.0474
11.5167	253.445	60.0854	90.3399	2.90031	465.352	46.0499
11.5333	253.488	59.3229	90.7879	2.4987	465.213	46.0574
11.55	253.538	59.0516	90.4433	2.27989	465.106	46.0641
11.5667	253.587	60.8689	91.6552	2.85332	465.108	46.0693
11.5833	253.631	59.4294	90.8329	2.32155	465.06	46.0708
11.6	253.675	58.8593	90.2721	2.4926	464.917	46.0763
11.6167	253.727	59.1698	90.6855	2.70546	464.607	46.081
11.6333	253.771	59.1097	90.65	2.52541	464.755	46.0847
11.65	253.825	59.6188	90.6248	2.66853	464.807	46.0885
11.6667	253.876	59.0376	90.7647	2.7346	464.719	46.0944
11.6833	253.926	59.3462	90.4708	2.70424	464.893	46.095
11.7	253.985	59.2741	90.6794	2.99339	465.094	46.0958
11.7167	254.042	59.5744	90.7594	2.60475	465.138	46.0981
11.7333	254.102	59.5179	90.8012	2.6191	465.196	46.101
11.75	254.155	59.3441	90.7659	2.74544	465.115	46.0999
11.7667	254.214	60.2036	90.9986	3.14415	465.072	46.103
11.7833	254.282	59.5957	91.0246	2.76924	464.948	46.1079
11.8	254.344	59.1196	90.297	2.5695	464.987	46.1034
11.8167	254.405	59.2925	90.5454	2.45445	464.896	46.1071
11.8333	254.467	59.2976	90.5848	2.66197	465.015	46.1071
11.85	254.538	58.8648	90.1507	2.04384	464.99	46.1117
11.8667	254.609	59.2063	90.4926	2.31392	464.923	46.1099
11.8833	254.672	59.1737	90.5039	2.86934	464.732	46.11
11.9	254.741	60.411	90.9472	2.3925	465.016	46.1097
11.9167	254.806	60.2139	90.5389	2.54158	465.004	46.1085
11.9333	254.872	58.8165	90.2442	3.01903	464.872	46.1074
11.95	254.933	59.2432	91.0181	2.70241	465.207	46.106
11.9667	254.995	59.1923	91.0091	2.76512	465.38	46.1059
11.9833	255.051	58.9368	90.2772	2.66548	465.159	46.1054
12	255.105	60.3115	91.4294	2.72987	465.196	46.1024
12.0167	255.153	59.7573	90.6146	2.7346	465.353	46.1022
12.0333	255.201	58.8754	90.2111	2.74117	465.107	46.1039
12.05	255.246	59.4538	90.6924	2.54158	465.262	46.099
12.0667	255.29	60.1696	91.3717	2.55531	465.33	46.0935
12.0833	255.325	59.2286	90.3317	2.90688	465.009	46.0954
12.1	255.361	58.9158	90.304	3.00346	465.221	46.0925
12.1167	255.384	59.0138	90.3245	2.55592	465.264	46.0932
12.1333	255.4	58.7711	90.1556	2.09816	465.181	46.0856
12.15	255.413	58.9207	90.2551	3.06068	465.249	46.0806
12.1667	255.421	58.7081	90.0805	2.83714	465.321	46.0821
12.1833	255.431	59.0928	90.5128	2.41997	465.18	46.076
12.2	255.428	59.7515	91.4751	2.6458	465.068	46.077
12.2167	255.427	59.1251	90.5981	2.9052	465.126	46.0745
12.2333	255.418	58.9242	90.2549	2.92305	464.993	46.0682
12.25	255.408	59.0998	90.6649	3.39394	464.98	46.0674
12.2667	255.393	59.4585	90.7516	2.4456	465.063	46.0638
12.2833	255.371	59.0395	90.7127	3.01125	465.176	46.0554
12.3	255.355	58.8573	90.3922	3.41469	465.25	46.0584
12.3167	255.338	59.4827	91.4796	3.16261	465.188	46.0546
12.3333	255.313	59.3372	90.8761	2.91283	465.121	46.0485
12.35	255.285	60.2413	91.2957	2.98561	465.159	46.0459
12.3667	255.258	59.4122	90.4278	2.5869	465.272	46.0438
12.3833	255.225	59.8307	90.8146	2.89864	465.184	46.0447
12.4	255.196	58.9176	90.4162	2.94991	465.317	46.0395
12.4167	255.174	59.1839	90.6835	2.53563	465.382	46.0383
12.4333	255.142	59.3465	90.5575	2.59575	465.486	46.0362
12.45	255.117	59.6871	91.2029	3.00941	465.489	46.0325
12.4667	255.08	59.4949	90.5657	2.69707	465.482	46.0276
12.4833	255.047	59.8252	91.3296	2.83592	465.641	46.0229
12.5	255.019	60.6156	91.1056	3.15483	465.566	46.0212
12.5167	254.995	59.1828	90.6591	2.9409	465.661	46.022
12.5333	254.964	61.081	91.1065	3.15361	465.798	46.0194
12.55	254.938	59.0145	90.3816	3.10951	465.781	46.012
12.5667	254.906	59.0568	90.3828	3.26988	465.673	46.0123
12.5833	254.881	59.3255	90.5468	2.97905	465.408	46.0059
12.6	254.852	59.2466	90.9209	2.98027	465.155	46.0069
12.6167	254.826	59.2303	90.8262	3.32176	465.196	46.0047
12.6333	254.799	59.4148	90.7356	3.04695	465.321	45.9997
12.65	254.779	60.2728	90.9377	2.65129	465.262	45.9962
12.6667	254.751	59.6789	90.8415	2.79839	465.291	45.9945
12.6833	254.733	59.7334	90.3423	2.98149	465.412	45.9946
12.7	254.71	59.2193	90.8495	2.85027	465.265	45.9885
12.7167	254.694	58.9788	90.4397	3.14659	465.421	45.9847
12.7333	254.668	59.2034	90.5257	2.13921	465.274	45.9853
12.75	254.649	59.147	90.5669	2.23869	465.142	45.9834
12.7667	254.633	65.8917	91.1704	2.28996	465.191	45.9817
12.7833	254.616	59.1508	90.5349	2.77824	465.106	45.9791
12.8	254.596	59.5031	90.3434	2.99934	464.943	45.9745
12.8167	254.575	59.0949	90.3194	3.06129	465.092	45.9716
12.8333	254.556	59.0765	90.2659	3.06602	464.977	45.9701
12.85	254.535	59.134	90.5352	2.71385	464.972	45.9679
12.8667	254.522	59.6215	90.9356	2.58095	465.218	45.966
12.8833	254.51	59.1409	90.6052	3.06664	465.319	45.9652
12.9	254.495	59.0005	90.5499	3.09105	465.211	45.9617
12.9167	254.486	59.1511	90.5097	2.87407	465.361	45.9574
12.9333	254.481	58.9623	90.3254	2.54814	465.464	45.9533
12.95	254.467	63.1583	93.633	3.20076	465.323	45.9548
12.9667	254.463	59.6218	91.161	2.68105	465.377	45.9539
12.9833	254.449	59.5194	90.6428	2.5338	465.321	45.9502
13	254.439	58.8946	90.2737	3.21449	465.286	45.9422
13.0167	254.438	59.688	91.3372	2.14989	465.121	45.9359
13.0333	254.429	62.1639	93.6318	3.04283	465.116	45.9348
13.05	254.422	59.3566	90.7163	2.70897	465.191	45.9342
13.0667	254.409	58.8781	90.1551	3.05061	465.348	45.9333
13.0833	254.408	58.9423	90.3503	2.93556	465.423	45.9298
13.1	254.401	64.2863	96.6781	3.06786	465.371	45.9289
13.1167	254.395	59.1227	90.387	3.03978	465.377	45.9243
13.1333	254.391	59.3417	90.6094	2.50816	465.456	45.9176
13.15	254.391	58.8821	90.3457	3.18169	465.434	45.9185
13.1667	254.385	60.6266	91.461	2.54753	465.437	45.915
13.1833	254.375	59.0681	90.3838	2.9171	465.698	45.9147
13.2	254.374	59.2982	90.805	2.60597	465.685	45.9177
13.2167	254.368	58.9622	90.3877	2.57256	465.52	45.9118
13.2333	254.37	60.1348	92.0644	2.86156	465.631	45.9077
13.25	254.364	59.4921	90.2782	2.93312	465.542	45.9087
13.2667	254.353	59.0659	90.6771	2.40273	465.647	45.9068
13.2833	254.356	59.1398	90.631	2.37999	465.551	45.9055
13.3	254.359	59.6229	91.3223	3.29613	465.381	45.9003
13.3167	254.357	58.9103	90.2287	2.8997	465.3	45.8978
13.3333	254.356	59.0121	90.5325	2.8109	465.437	45.8971
13.35	254.356	59.033	90.332	2.65175	465.275	45.8955
13.3667	254.361	59.1224	90.5991	2.72209	465.086	45.8921
13.3833	254.362	59.8777	90.8746	2.75856	465.5	45.8868
13.4	254.357	59.7092	90.4507	2.95647	465.343	45.8849
13.4167	254.358	59.3256	90.4618	2.78831	465.21	45.883
13.4333	254.357	59.6888	91.5989	2.63924	465.375	45.8828
13.45	254.356	58.8512	90.3808	2.9969	465.413	45.8758
13.4667	254.358	59.4207	90.9621	2.78481	465.171	45.8726
13.4833	254.358	58.8688	90.3773	2.4366	465.204	45.8682
13.5	254.359	59.38	91.0189	2.6638	465.123	45.8727
13.5167	254.362	59.1117	90.5592	2.62795	465.079	45.8698
13.5333	254.363	59.2126	91.1167	2.22389	465.258	45.8648
13.55	254.367	60.1177	91.4938	2.88124	465.117	45.8617
13.5667	254.366	60.1957	91.5374	2.99095	465.169	45.8601
13.5833	254.369	58.8488	90.2537	2.52251	465.225	45.8593
13.6	254.374	58.9204	90.4383	2.76268	465.176	45.8598
13.6167	254.375	61.1216	92.0425	3.13759	465.037	45.8561
13.6333	254.382	59.3057	91.0551	2.55531	465.016	45.8527
13.65	254.381	58.8717	90.3523	2.64229	464.965	45.8524
13.6667	254.382	58.9777	90.4485	2.93373	464.95	45.8488
13.6833	254.386	59.2321	90.498	2.27516	464.909	45.846
13.7	254.39	69.9757	94.8124	2.4926	465.029	45.8454
13.7167	254.39	59.7871	90.6316	2.77214	465.19	45.8421
13.7333	254.393	59.2172	90.9893	2.55531	465.142	45.8369
13.75	254.394	59.351	90.3696	2.743	465.248	45.8353
13.7667	254.397	58.9431	90.4267	2.46407	465.307	45.8329
13.7833	254.405	59.1839	90.5109	2.90337	465.453	45.8318
13.8	254.412	58.9788	90.5441	2.93739	465.32	45.8291
13.8167	254.417	58.9391	90.147	2.16545	465.356	45.8295
13.8333	254.418	58.9208	90.1684	2.60475	465.343	45.8288
13.85	254.422	59.1847	90.5528	2.44316	465.374	45.8245
13.8667	254.425	58.8305	90.2552	2.81578	465.304	45.8221
13.8833	254.434	59.1708	90.5717	2.61665	465.268	45.8195
13.9	254.432	59.9035	90.8491	2.65068	465.528	45.814
13.9167	254.432	59.1265	90.4992	3.12813	465.6	45.8161
13.9333	254.44	59.1264	90.4685	-5.70702	465.503	45.8073
13.95	254.446	58.9698	90.4176	-9.68971	465.573	45.8079
13.9667	254.45	59.2722	90.3771	-6.21361	465.527	45.8083
13.9833	254.455	59.0829	90.3968	-5.44777	465.344	45.8076
14	254.455	60.6217	91.2431	1.15746	465.38	45.8021
14.0167	254.456	59.3124	90.4978	1.89537	465.022	45.7984
14.0333	254.461	58.9915	90.4209	2.27089	465.089	45.7992
14.05	254.471	59.9021	90.5946	1.96632	465.154	45.7972
14.0667	254.474	59.0842	90.5259	1.91628	465.062	45.7914
14.0833	254.475	60.4437	91.3097	1.9944	464.733	45.7941
14.1	254.486	59.4326	90.3852	1.99074	465.106	45.7903
14.1167	254.49	60.3028	91.0925	2.21489	464.996	45.7877
14.1333	254.492	59.1796	90.7603	2.22862	464.889	45.7847
14.15	254.495	60.0301	90.8787	2.29836	465.065	45.7825
14.1667	254.495	60.0027	90.4385	2.58629	465.144	45.7781
14.1833	254.5	58.831	90.2026	2.85988	464.828	45.7777
14.2	254.506	58.9382	90.2947	1.91277	464.867	45.7754
14.2167	254.515	58.8038	90.3741	2.53624	464.999	45.774
14.2333	254.515	58.8329	90.3466	2.49565	465.188	45.7693
14.25	254.519	59.3565	90.6132	2.58919	465.145	45.7641
14.2667	254.524	59.071	90.4496	2.38838	465.062	45.7647
14.2833	254.526	59.3066	90.6355	2.52602	465.074	45.7627
14.3	254.529	59.1616	90.4047	2.45873	465.081	45.7587
14.3167	254.526	59.0385	90.3304	2.74055	465.177	45.7566
14.3333	254.53	59.4642	90.4771	2.21077	465.323	45.754
14.35	254.528	60.1696	91.0615	2.49504	465.448	45.7514
14.3667	254.537	59.1789	90.6278	2.79076	465.65	45.7488
14.3833	254.537	63.8583	91.7831	2.16606	465.631	45.7479
14.4	254.544	60.1347	91.842	2.2364	465.558	45.7471
14.4167	254.552	59.307	90.6786	2.00279	465.723	45.7427
14.4333	254.554	58.8793	90.2755	2.50999	465.506	45.7426
14.45	254.559	58.8966	90.3823	2.38716	465.305	45.7377
14.4667	254.564	60.8454	91.1662	2.37221	465.249	45.7348
14.4833	254.571	59.4549	90.3886	2.31148	465.296	45.732
14.5	254.577	58.8941	90.4072	2.65068	465.405	45.7307
14.5167	254.579	59.1692	90.7961	2.45445	465.502	45.7319
14.5333	254.584	59.5152	90.7386	2.11006	465.337	45.7311
14.55	254.589	59.0617	90.4565	1.7762	465.305	45.7305
14.5667	254.594	59.0765	90.4653	2.30553	465.584	45.7237
14.5833	254.594	61.5652	92.2686	2.54982	465.517	45.7229
14.6	254.596	60.584	91.0174	1.97594	465.394	45.7186
14.6167	254.596	59.304	90.4612	1.87813	465.494	45.7174
14.6333	254.602	59.2838	90.7261	2.41814	465.545	45.7169
14.65	254.606	59.5036	90.5351	2.13081	465.481	45.7114
14.6667	254.611	59.0562	90.3341	2.24175	465.601	45.7114
14.6833	254.611	59.2258	90.6072	1.72493	465.598	45.7087
14.7	254.62	59.2345	90.828	1.62422	465.426	45.7052
14.7167	254.621	59.593	90.6042	2.17262	465.775	45.7034
14.7333	254.623	59.3679	90.2931	2.51061	465.864	45.7035
14.75	254.629	59.0453	90.4528	2.81456	465.834	45.6995
14.7667	254.636	59.1543	90.4261	1.68983	465.774	45.6988
14.7833	254.637	59.111	90.5239	2.39494	465.881	45.6908
14.8	254.643	59.1325	90.4392	1.64146	465.685	45.6911
14.8167	254.646	59.7889	90.8175	2.57378	466.042	45.694
14.8333	254.656	58.9828	90.2723	2.90627	465.914	45.6911
14.85	254.663	60.7246	91.5929	2.41463	465.881	45.6852
14.8667	254.667	59.4575	90.8213	2.808	465.873	45.6864
14.8833	254.664	58.8024	90.1783	2.44972	465.721	45.6812
14.9	254.671	59.3908	90.6385	2.34306	465.529	45.6789
14.9167	254.676	59.3057	90.4241	2.64824	465.484	45.6719
14.9333	254.676	59.2701	91.1231	2.23396	465.385	45.6695
14.95	254.682	59.4437	90.756	2.54875	465.357	45.6669
14.9667	254.698	60.7572	91.1144	2.08794	465.31	45.6646
14.9833	254.701	60.7671	91.4037	2.74117	465.422	45.6651
15	254.697	59.9567	91.1134	2.33711	465.529	45.6632
15.0167	254.7	58.8679	90.4867	2.08382	465.63	45.6596
15.0333	254.707	59.4709	91.5078	2.2596	465.627	45.6591
15.05	254.712	59.3275	90.7148	1.9204	465.81	45.6582
15.0667	254.715	59.0965	90.413	2.11067	465.848	45.657
15.0833	254.719	59.1581	90.8222	2.09816	465.874	45.6516
15.1	254.721	59.089	90.6113	1.37383	465.979	45.6515
15.1167	254.725	59.2257	90.5741	1.22902	465.847	45.6483
15.1333	254.729	59.1332	90.814	1.39778	465.948	45.642
15.15	254.734	60.5091	91.1456	1.24092	465.752	45.642
15.1667	254.736	61.0246	91.2365	1.42159	465.872	45.64
15.1833	254.741	59.0676	90.6759	0.976334	465.919	45.64
15.2	254.742	59.2756	90.7121	1.01326	465.911	45.6351
15.2167	254.743	59.8907	90.8692	1.0038	465.941	45.6329
15.2333	254.756	58.9562	90.503	0.910721	465.811	45.633
15.25	254.758	59.031	90.3448	1.4222	465.81	45.6304
15.2667	254.766	59.1399	90.8483	0.737839	465.711	45.6271
15.2833	254.764	60.0741	90.859	0.813065	465.65	45.6263
15.3	254.767	59.5506	90.8918	1.09428	465.602	45.6229
15.3167	254.774	59.2435	90.7247	1.26717	465.505	45.6184
15.3333	254.774	59.8278	91.1695	0.855331	465.605	45.6167
15.35	254.78	59.1862	90.5714	1.11229	465.426	45.6141
15.3667	254.782	59.0881	90.6616	1.12541	465.426	45.6112
15.3833	254.785	59.2617	91.0908	1.72966	465.653	45.6088
15.4	254.788	59.1785	90.6591	1.28746	465.652	45.6045
15.4167	254.79	58.8985	90.3835	1.63673	465.502	45.6059
15.4333	254.797	58.9198	90.51	1.16646	465.633	45.6066
15.45	254.8	59.6206	91.0767	1.50795	465.668	45.6063
15.4667	254.808	60.8129	90.9794	1.84471	465.562	45.6042
15.4833	254.817	59.0701	90.3571	1.98189	465.774	45.5994
15.5	254.816	58.7942	90.1878	1.43166	465.871	45.5956
15.5167	254.82	59.029	90.5584	1.21956	465.808	45.5978
15.5333	254.824	59.042	90.5232	1.94313	465.989	45.5947
15.55	254.824	59.3008	90.6954	2.04445	466.019	45.5967
15.5667	254.833	59.1196	90.539	1.75957	465.763	45.5936
15.5833	254.835	58.8873	90.3596	1.35841	465.901	45.5891
15.6	254.841	60.6411	90.803	1.21361	465.696	45.5848
15.6167	254.843	59.1395	90.4685	1.14204	465.499	45.5813
15.6333	254.85	59.9422	91.1233	0.811844	465.633	45.5827
15.65	254.859	59.7474	91.0058	1.17119	465.619	45.5837
15.6667	254.861	58.8178	90.2311	0.314713	465.646	45.5766
15.6833	254.863	58.8972	90.5186	1.06697	465.65	45.5747
15.7	254.869	59.8824	91.3149	0.714035	465.668	45.5749
15.7167	254.871	59.0932	90.6487	0.666428	465.638	45.5734
15.7333	254.873	59.3833	91.679	0.47081	465.557	45.5714
15.75	254.882	59.4939	90.9132	0.475082	465.711	45.5674
15.7667	254.891	59.1569	90.5965	0.830917	465.514	45.5709
15.7833	254.892	59.1497	90.4015	0.308762	465.517	45.5653
15.8	254.896	59.5435	91.0626	0.916061	465.435	45.5633
15.8167	254.896	59.3632	90.6277	0.381546	465.393	45.5593
15.8333	254.898	59.5939	90.6812	0.863724	465.286	45.557
15.85	254.909	59.2551	90.5206	0.730209	465.411	45.5528
15.8667	254.916	59.0516	90.5131	0.311203	465.466	45.5506
15.8833	254.915	59.3761	90.6474	0.484543	465.372	45.5497
15.9	254.921	59.0618	90.7739	0.6884	465.366	45.5457
15.9167	254.928	59.0307	90.6811	0.13298	465.387	45.543
15.9333	254.936	59.1796	90.6155	0.187759	465.329	45.5422
15.95	254.936	59.2249	90.8448	0.599594	465.297	45.5434
15.9667	254.943	59.1883	90.9744	0.494156	465.427	45.5436
15.9833	254.952	59.1161	90.6348	0.322495	465.496	45.5395
16	254.957	59.0757	90.5267	0.273056	465.699	45.5378
16.0167	254.958	59.137	90.5788	0.377274	465.681	45.5344
16.0333	254.962	59.6371	90.8674	0.330277	465.817	45.5361
16.05	254.961	59.2138	90.4731	0.29808	465.867	45.5331
16.0667	254.966	59.7553	90.6112	0.206833	465.991	45.5329
16.0833	254.972	59.0548	90.7391	0.0482941	465.983	45.5279
16.1	254.976	59.224	90.79	0.312271	466.083	45.5253
16.1167	254.984	59.087	90.8523	0.255051	466.363	45.525
16.1333	254.994	58.9817	90.6451	0.997849	466.159	45.5219
16.15	254.997	59.078	90.8816	0.326614	466.115	45.5193
16.1667	255.002	59.3508	91.3075	-0.106583	466.093	45.5178
16.1833	255.007	59.4868	90.8805	0.840378	466.018	45.5174
16.2	255.007	59.2068	90.6512	20.2209	465.993	45.5135
16.2167	255.012	59.3909	90.9052	-8.13408	465.864	45.5122
16.2333	255.015	59.0517	90.7693	-8.51555	465.877	45.5129
16.25	255.019	60.2334	91.3987	-8.55187	466.096	45.5091
16.2667	255.017	59.2304	90.5532	-8.50243	465.829	45.5065
16.2833	255.027	59.6645	90.9348	-8.3326	465.545	45.5082
16.3	255.031	59.3462	90.6623	-8.65685	465.822	45.5045
16.3167	255.034	60.079	91.1877	-8.31642	465.717	45.5038
16.3333	255.042	59.5974	91.3155	-8.40584	465.54	45.5036
16.35	255.045	58.98	90.9808	-8.61687	465.754	45.5051
16.3667	255.048	59.3607	90.6467	-8.46245	465.779	45.5024
16.3833	255.049	59.4039	90.9719	-7.91237	465.701	45.4992
16.4	255.05	59.2582	90.8952	-6.79054	465.786	45.492
16.4167	255.062	59.0023	90.8253	-5.97817	465.827	45.4928
16.4333	255.07	59.3128	90.6335	-7.4778	465.888	45.4873
16.45	255.075	59.1343	90.7633	-4.94041	465.839	45.4864
16.4667	255.077	59.11	90.6983	-0.446854	465.903	45.4882
16.4833	255.082	59.2365	90.756	0.651474	465.909	45.4856
16.5	255.087	59.353	91.0827	1.31493	466.023	45.4816
16.5167	255.091	62.7941	92.8501	49.5934	466.115	45.4818
16.5333	255.098	59.3742	90.8109	3.12202	466.089	45.4847
16.55	255.102	60.9704	92.3621	1.06819	466.225	45.4794
16.5667	255.114	59.3337	91.1196	1.45195	466.14	45.4784
16.5833	255.12	59.5081	90.9858	1.43288	465.975	45.4768
16.6	255.116	59.6253	91.7477	1.0186	465.994	45.4736
16.6167	255.12	59.2385	90.9766	1.17546	465.958	45.4734
16.6333	255.124	59.295	91.1524	1.78932	465.993	45.4704
16.65	255.131	59.3476	90.9574	1.33339	466.018	45.4681
16.6667	255.137	59.1393	90.6101	1.11641	465.999	45.4667
16.6833	255.141	59.3266	90.9267	0.914993	466.217	45.4633
16.7	255.144	59.2991	91.0049	1.38222	466.273	45.4606
16.7167	255.153	59.3601	91.0757	1.79588	466.052	45.4626
16.7333	255.155	59.2022	90.9818	1.18019	465.856	45.4594
16.75	255.159	59.127	91.0391	1.27022	465.921	45.4578
16.7667	255.165	59.4975	91.2534	1.36848	465.923	45.4577
16.7833	255.165	59.3905	91.4352	1.21834	465.824	45.4545
16.8	255.17	59.1343	90.8956	1.42571	465.785	45.4556
16.8167	255.178	59.7625	91.2841	0.933456	465.731	45.4481
16.8333	255.182	59.372	91.106	1.26717	465.557	45.4482
16.85	255.188	59.1094	90.7853	1.50032	465.434	45.4438
16.8667	255.189	59.2916	90.8077	1.59798	465.333	45.4441
16.8833	255.196	59.6627	91.4504	1.16585	465.423	45.4427
16.9	255.203	59.4482	91.5322	1.20873	465.31	45.4449
16.9167	255.209	59.8696	91.3018	1.74644	465.449	45.4408
16.9333	255.214	59.7733	91.7118	0.96077	465.65	45.4412
16.95	255.22	59.2403	91.0583	1.29051	465.646	45.4382
16.9667	255.223	59.4058	91.3459	1.05507	465.865	45.4388
16.9833	255.23	59.4549	91.6439	1.11275	465.924	45.434
17	255.235	59.4868	91.652	1.24809	465.784	45.4276
17.0167	255.245	58.9779	90.5506	4.53957	466.001	45.425
17.0333	255.249	59.8838	91.9143	1.4782	465.899	45.4267
17.05	255.251	60.0745	91.2943	0.823135	465.748	45.4224
17.0667	255.253	59.6574	91.0464	1.65291	465.942	45.4253
17.0833	255.266	59.9126	91.7245	-0.286484	465.916	45.4232
17.1	255.272	60.1791	91.7417	0.178757	465.705	45.4232
17.1167	255.273	59.5641	91.2751	0.761795	465.853	45.4217
17.1333	255.279	59.3777	91.2251	0.388565	465.898	45.4194
17.15	255.283	59.2721	91.3149	0.285568	465.904	45.4165
17.1667	255.292	59.8615	91.4774	0.702744	465.835	45.4182
17.1833	255.296	60.5087	92.3161	1.41853	465.932	45.4131
17.2	255.305	59.8487	91.4507	1.07826	465.829	45.4076
17.2167	255.308	60.0658	91.085	0.635452	465.833	45.4105
17.2333	255.314	59.4265	91.0937	1.05675	465.852	45.4093
17.25	255.326	60.3628	91.7257	4.17	465.908	45.4043
17.2667	255.337	60.2677	91.3706	-0.282364	465.932	45.4083
17.2833	255.345	59.8127	91.7132	0.0429535	466.116	45.4096
17.3	255.349	59.3203	91.1861	0.118637	466.21	45.4076
17.3167	255.355	59.539	91.5575	0.159683	466.083	45.4047
17.3333	255.362	59.6937	91.2864	-0.297928	466.199	45.4018
17.35	255.368	60.1011	91.956	0.328445	466.176	45.3994
17.3667	255.363	59.8011	91.6801	-0.140457	466.15	45.4023
17.3833	255.371	59.6734	91.8195	-0.178604	465.875	45.4032
17.4	255.38	59.2217	91.2176	-0.0534821	465.896	45.4018
17.4167	255.389	59.3519	91.3541	0.209274	465.829	45.3983
17.4333	255.39	59.5316	91.4881	0.169907	465.745	45.3965
17.45	255.4	59.4938	91.6543	0.163345	465.807	45.3979
17.4667	255.407	59.7207	92.0118	-0.0272369	465.716	45.3907
17.4833	255.414	59.7118	91.4922	0.460129	465.985	45.388
17.5	255.427	62.3721	91.5836	0.00541687	466.12	45.3912
17.5167	255.434	59.231	91.3583	0.242538	466.218	45.3867
17.5333	255.434	59.6749	91.5112	-0.359879	466.391	45.3884
17.55	255.439	59.4129	91.4953	0.0208282	466.349	45.386
17.5667	255.445	59.9184	92.1156	-0.177536	466.152	45.3825
17.5833	255.455	59.6688	91.7117	-0.471268	466.141	45.3852
17.6	255.459	59.4787	91.5997	-0.472488	466.177	45.3835
17.6167	255.465	59.4724	91.3334	-0.273361	466.08	45.3809
17.6333	255.475	60.2096	92.6519	-0.271072	466.074	45.3776
17.65	255.478	59.4625	91.4932	2.18697	465.966	45.3774
17.6667	255.48	59.8217	91.9677	-0.0249481	465.781	45.3745
17.6833	255.483	59.8257	92.114	-0.559464	465.884	45.3761
17.7	255.492	59.6479	91.8234	-0.329514	465.867	45.3736
17.7167	255.496	59.668	91.7077	-1.15913	465.615	45.3721
17.7333	255.506	59.5542	91.5023	-0.248337	465.856	45.37
17.75	255.514	60.2491	92.5681	-0.0206757	466.027	45.3666
17.7667	255.524	59.4428	91.6999	-0.184097	466.035	45.3696
17.7833	255.536	59.6812	91.9999	-2.34764	466.201	45.3678
17.8	255.536	60.167	92.0441	-0.459976	466.261	45.3671
17.8167	255.542	59.5058	91.493	0.298691	466.17	45.3628
17.8333	255.545	59.7034	91.8122	0.229416	466.218	45.364
17.85	255.552	59.7158	91.7732	0.387955	466.276	45.3608
17.8667	255.552	59.5698	91.4033	-0.463638	466.399	45.3593
17.8833	255.566	59.6415	91.8293	0.451279	466.481	45.3611
17.9	255.578	59.6055	91.5965	0.515518	466.546	45.36
17.9167	255.584	59.5335	91.6822	-0.150681	466.721	45.3573
17.9333	255.592	59.9146	91.7643	-0.626907	466.808	45.3547
17.95	255.595	59.8512	91.5266	-0.0380707	466.761	45.3509
17.9667	255.603	59.8077	91.7675	-0.560074	466.527	45.3513
17.9833	255.604	59.329	91.2779	1.07643	466.455	45.3533
18	255.604	60.427	92.7691	-0.992813	466.299	45.3523
18.0167	255.609	59.6575	91.9874	-0.620346	466.228	45.3527
18.0333	255.613	60.1156	92.3336	0.267105	465.984	45.3515
18.05	255.62	60.8984	93.6042	-0.227585	465.98	45.3477
18.0667	255.632	59.8312	92.358	-0.216751	465.961	45.3475
18.0833	255.639	61.4625	92.6902	-0.0325775	465.99	45.3463
18.1	255.647	59.3795	91.5296	0.0780487	466.073	45.3445
18.1167	255.659	59.7025	91.737	1.22719	465.865	45.3436
18.1333	255.671	59.5606	91.7564	0.0804901	465.808	45.3402
18.15	255.67	59.5446	91.8601	0.0208282	465.931	45.3411
18.1667	255.677	59.9516	92.2189	-0.1017	465.993	45.3385
18.1833	255.678	59.6532	91.5225	-0.175705	465.781	45.3388
18.2	255.684	59.5585	91.8272	-0.504684	465.787	45.3344
18.2167	255.694	59.8948	92.0416	-1.28258	465.822	45.3339
18.2333	255.701	60.6799	92.4558	7.51381	465.857	45.331
18.25	255.71	59.6839	92.0208	-0.611343	466.205	45.3318
18.2667	255.721	59.9836	92.3237	-0.417709	466.191	45.3255
18.2833	255.723	59.6365	91.5366	-0.0469208	466.213	45.3246
18.3	255.726	59.6429	91.8218	-1.45058	466.302	45.3237
18.3167	255.727	60.1305	92.6371	-1.5937	466.606	45.3223
18.3333	255.729	59.5802	91.7251	-1.76765	466.432	45.3228
18.35	255.734	59.4369	91.6984	-1.33614	466.563	45.3182
18.3667	255.742	59.8716	92.0196	-1.06316	466.606	45.319
18.3833	255.745	59.5879	91.733	-1.47987	466.452	45.3159
18.4	255.754	60.4073	92.3867	-1.08879	466.685	45.3144
18.4167	255.761	59.5663	91.8273	-1.32729	466.536	45.3101
18.4333	255.777	59.5647	91.7449	-1.60805	466.272	45.3082
18.45	255.78	59.5373	91.7037	-1.45775	466.432	45.3077
18.4667	255.791	59.7358	91.9978	-1.16097	466.362	45.3039
18.4833	255.793	59.5145	91.7806	-1.29204	466.127	45.3072
18.5	255.803	59.7388	91.8731	-1.24855	466.396	45.31
18.5167	255.809	59.6365	91.8137	-1.40526	466.166	45.3077
18.5333	255.814	60.111	92.0605	-1.31233	465.886	45.3028
18.55	255.818	59.5361	91.7214	-1.34865	465.883	45.3017
18.5667	255.822	64.0479	92.3502	-1.19316	465.941	45.3021
18.5833	255.818	60.2825	92.2579	-1.81664	465.974	45.2987
18.6	255.829	61.03	91.9541	-1.14006	465.957	45.2963
18.6167	255.838	59.9863	91.8865	-1.02867	466.06	45.2982
18.6333	255.841	59.7746	91.8313	-1.16982	466.052	45.2929
18.65	255.848	60.3216	92.6853	-1.32729	466.06	45.292
18.6667	255.854	59.4825	91.5936	-0.933914	465.972	45.2898
18.6833	255.859	59.8011	91.694	-0.486832	465.984	45.284
18.7	255.861	60.3133	92.3435	-0.612564	466.022	45.2842
18.7167	255.873	59.6404	91.6888	0.377274	466.13	45.2822
18.7333	255.87	60.2966	93.1406	0.0173187	466.213	45.2827
18.75	255.874	59.6073	91.818	-0.0487518	466.211	45.2825
18.7667	255.886	61.1187	92.4766	0.323715	466.308	45.2799
18.7833	255.889	60.1443	92.0911	0.4673	466.209	45.276
18.8	255.897	59.614	91.7928	-0.0582123	466.257	45.2744
18.8167	255.901	59.9307	92.3441	0.408859	466.395	45.2749
18.8333	255.904	59.5449	91.7759	0.422592	466.571	45.274
18.85	255.913	59.5638	91.7707	-0.089798	466.45	45.2743
18.8667	255.916	59.9334	91.9363	-0.831375	466.519	45.2673
18.8833	255.926	59.5354	91.7245	-0.897446	466.431	45.2668
18.9	255.93	59.5177	91.564	-1.20567	466.56	45.2683
18.9167	255.934	59.6049	91.6538	-1.53648	466.528	45.266
18.9333	255.944	59.3862	91.6212	-1.12877	466.479	45.2662
18.95	255.948	59.6037	91.632	-0.911179	466.489	45.263
18.9667	255.954	59.723	91.5395	36.3911	466.41	45.2604
18.9833	255.96	60.2956	91.9914	8.10738	466.364	45.2578
19	255.965	59.5931	92.049	1.41853	466.016	45.2602
19.0167	255.969	60.0402	91.9726	2.49687	466.274	45.2586
19.0333	255.974	59.314	91.466	-4.95659	466.333	45.2558
19.05	255.978	59.3804	91.4933	-0.471268	466.138	45.2537
19.0667	255.989	60.1336	91.8189	0.370712	466.175	45.2518
19.0833	255.992	59.5965	91.8232	0.540085	466.162	45.2488
19.1	256.001	59.5258	91.9157	-0.0499725	466.096	45.2497
19.1167	256.013	60.146	92.291	0.866623	466.253	45.2447
19.1333	256.016	59.3957	91.5643	0.655594	466.261	45.2419
19.15	256.022	59.3241	91.4478	0.210342	466.154	45.2406
19.1667	256.031	59.9345	91.6174	1.04195	466.257	45.2377
19.1833	256.034	60.6136	92.1128	0.775528	466.21	45.2372
19.2	256.039	59.4383	91.5719	1.20873	465.981	45.2358
19.2167	256.043	59.5626	91.4584	0.378494	466.295	45.2341
19.2333	256.044	59.8403	91.5797	0.494156	466.224	45.2296
19.25	256.059	59.864	91.8821	0.0804901	465.932	45.2345
19.2667	256.062	59.8042	92.0013	1.41624	466.11	45.2296
19.2833	256.071	59.3723	91.423	0.265274	466.378	45.2197
19.3	256.08	59.2968	91.363	0.813065	466.233	45.2209
19.3167	256.085	59.2648	91.4106	1.18965	466.558	45.2218
19.3333	256.092	60.3761	92.4145	0.536423	466.427	45.2215
19.35	256.094	59.4401	91.6891	0.127487	466.587	45.2192
19.3667	256.096	60.2146	91.7664	0.945969	466.261	45.218
19.3833	256.104	59.8425	91.6367	0.490494	466.004	45.212
19.4	256.115	59.2835	91.4144	1.84715	466.01	45.21
19.4167	256.123	59.1119	91.2298	2.0594	465.883	45.2081
19.4333	256.123	59.2832	91.3067	2.15645	465.859	45.2039
19.45	256.128	59.4088	91.5185	1.97289	465.983	45.2041
19.4667	256.137	60.9971	92.1999	1.33461	466.068	45.2021
19.4833	256.141	59.7738	91.6869	1.60271	466.112	45.1991
19.5	256.144	59.5763	91.9961	2.03438	466.02	45.1963
19.5167	256.148	59.3967	91.697	1.93657	466.059	45.1955
19.5333	256.158	59.1888	91.3859	1.70174	466.291	45.1954
19.55	256.163	59.3281	91.5038	2.38533	466.249	45.196
19.5667	256.168	60.1441	91.9682	1.77559	466.349	45.1868
19.5833	256.177	59.9439	91.5769	2.1302	466.355	45.1887
19.6	256.178	60.2433	91.8656	2.12914	466.37	45.1867
19.6167	256.182	60.1724	91.6224	1.85371	466.368	45.1844
19.6333	256.188	59.4553	91.562	1.86501	466.528	45.1812
19.65	256.192	59.6384	92.026	1.9175	466.568	45.1797
19.6667	256.199	59.5953	91.907	2.24052	466.563	45.181
19.6833	256.203	59.4134	91.4433	2.74361	466.609	45.1797
19.7	256.207	59.4549	91.6067	2.64473	466.537	45.1789
19.7167	256.212	59.4006	91.4965	1.99852	466.626	45.1778
19.7333	256.212	59.2252	91.421	2.39555	466.575	45.176
19.75	256.223	59.1291	91.2508	2.07726	466.451	45.1756
19.7667	256.234	59.6403	91.5763	2.99034	466.469	45.1736
19.7833	256.236	61.8684	91.9468	2.61665	466.268	45.1743
19.8	256.238	61.1872	91.3303	3.02193	466.222	45.1701
19.8167	256.25	59.2973	91.3346	2.85088	466.027	45.1667
19.8333	256.253	59.2262	91.3686	2.96288	466.077	45.1656
19.85	256.255	59.4892	91.3766	3.31337	465.93	45.1612
19.8667	256.259	59.3386	91.2917	2.77397	465.913	45.1591
19.8833	256.266	60.5376	92.127	1.85371	465.896	45.156
19.9	256.274	59.3803	91.5162	3.23891	466.044	45.1582
19.9167	256.284	59.1441	91.2016	2.37114	465.774	45.1507
19.9333	256.289	59.3996	91.5264	2.95586	465.843	45.1528
19.95	256.289	59.2614	91.441	2.88063	466.002	45.1502
19.9667	256.293	59.3287	91.4262	2.31804	465.708	45.1476
19.9833	256.297	59.325	91.3096	3.61855	465.894	45.1453
20	256.304	59.4581	91.414	3.25554	466.075	45.1418
20.0167	256.309	59.1688	91.2328	2.66258	466.212	45.1385
20.0333	256.312	59.1407	91.2096	3.48808	466.141	45.1383
20.05	256.326	59.4965	91.6196	2.75551	466.127	45.1394
20.0667	256.332	59.4671	91.5458	2.57195	466.113	45.1353
20.0833	256.337	59.367	91.406	2.93968	466.254	45.1337
20.1	256.339	59.9061	91.2678	2.94624	466.128	45.135
20.1167	256.348	59.3736	91.357	3.28667	466.19	45.136
20.1333	256.358	59.4801	91.5546	2.8437	466.053	45.1318
20.15	256.366	59.4311	91.193	3.0201	466.012	45.1267
20.1667	256.372	59.6261	91.5145	3.39088	466.065	45.1284
20.1833	256.379	59.4859	91.3314	3.23891	466.112	45.1218
20.2	256.388	59.2248	91.2287	3.66325	466.319	45.1189
20.2167	256.389	59.1528	91.0992	3.69423	466.33	45.1135
20.2333	256.398	59.4154	91.1988	3.82957	466.142	45.1142
20.25	256.408	59.4083	91.2893	3.37181	466.276	45.1112
20.2667	256.412	60.178	91.5159	3.36586	466.315	45.1101
20.2833	256.415	59.3429	91.419	3.31581	466.057	45.1041
20.3	256.424	59.4386	91.1758	3.55782	465.948	45.1051
20.3167	256.431	60.0591	91.7004	3.60008	466.008	45.1014
20.3333	256.437	59.6136	91.3546	3.23296	466.051	45.1044
20.35	256.439	59.1724	91.2894	3.47191	466.054	45.0996
20.3667	256.444	59.3859	91.117	3.14293	466.142	45.0968
20.3833	256.453	59.2306	91.0697	3.46062	466.12	45.0948
20.4	256.455	59.416	91.121	3.33672	466.25	45.0916
20.4167	256.47	59.2979	91.1352	2.98317	466.16	45.0907
20.4333	256.473	59.7506	91.5269	3.63762	466.249	45.088
20.45	256.476	59.849	91.283	3.51601	466.302	45.0835
20.4667	256.483	60.081	91.5479	4.01848	466.535	45.0826
20.4833	256.482	59.1052	91.1993	3.73131	466.489	45.0796
20.5	256.492	58.9289	90.9127	3.9399	466.658	45.0779
20.5167	256.492	59.0778	91.1338	3.61382	466.501	45.0745
20.5333	256.501	59.267	91.3413	3.65974	466.232	45.0698
20.55	256.508	59.0714	91.0497	3.49815	466.34	45.0681
20.5667	256.51	59.0128	91.0647	3.60664	466.368	45.0683
20.5833	256.515	59.2313	91.2559	3.47786	466.271	45.0683
20.6	256.527	60.9646	91.6183	3.62343	466.187	45.0622
20.6167	256.536	59.1814	91.0893	3.69072	466.19	45.06
20.6333	256.538	59.1183	91.1439	3.82545	466.101	45.0561
20.65	256.539	59.1167	90.9806	3.93456	466.381	45.0555
20.6667	256.549	59.2242	90.9846	3.79082	466.404	45.0521
20.6833	256.549	59.1584	91.0259	3.85826	466.172	45.0489
20.7	256.56	59.3383	91.3441	3.87199	466.104	45.0477
20.7167	256.558	59.1904	91.1559	3.93272	466.077	45.044
20.7333	256.565	59.2393	91.1459	3.78136	466.105	45.0425
20.75	256.572	59.2239	91.0478	4.41368	465.875	45.0378
20.7667	256.575	59.1488	90.944	3.54942	466.233	45.0365
20.7833	256.575	59.2257	91.224	4.09004	466.182	45.034
20.8	256.589	59.0424	90.8773	3.83492	466.243	45.0344
20.8167	256.596	59.3263	91.0223	4.03465	466.168	45.0298
20.8333	256.6	59.2759	91.1927	3.81889	466.198	45.0285
20.85	256.604	59.3624	91.1407	4.14375	466.244	45.0248
20.8667	256.61	59.2666	90.9669	4.29863	466.296	45.0225
20.8833	256.618	58.93	90.8598	4.15627	466.258	45.0173
20.9	256.624	60.4493	90.8489	3.9756	466.147	45.0156
20.9167	256.629	59.1433	90.8933	3.94707	466.072	45.013
20.9333	256.629	60.0855	91.4443	3.73131	466.029	45.0108
20.95	256.638	59.1428	91.1582	4.15749	466.116	45.0086
20.9667	256.642	59.112	90.9399	4.31419	466.232	45.0077
20.9833	256.647	58.8931	90.7079	3.56682	466.152	45.0063
21	256.653	59.5425	91.108	4.23378	466.128	44.9999
21.0167	256.657	59.146	90.9148	4.10912	466.114	44.9963
21.0333	256.656	58.9683	90.7926	3.69911	466.3	44.9953
21.05	256.656	59.1331	90.9782	3.76701	466.32	44.9888
21.0667	256.664	58.9117	90.7053	4.13902	466.481	44.9897
21.0833	256.669	59.1058	90.794	3.80577	466.386	44.9874
21.1	256.674	59.5713	91.2855	4.17229	466.527	44.9848
21.1167	256.681	59.208	90.9161	4.49532	466.454	44.9868
21.1333	256.685	58.9918	90.8729	4.5031	466.563	44.9865
21.15	256.688	59.2185	91.06	4.58717	466.296	44.9833
21.1667	256.696	58.9738	90.7804	4.27193	466.302	44.979
21.1833	256.696	59.2565	91.3114	3.58223	466.232	44.974
21.2	256.708	58.9999	90.8123	3.80989	465.903	44.9734
21.2167	256.713	58.9359	90.528	3.83141	465.944	44.9705
21.2333	256.716	59.8484	90.7002	4.42146	466.043	44.9694
21.25	256.724	59.0722	90.8579	4.35295	465.882	44.965
21.2667	256.726	60.2642	90.7531	4.58366	466.03	44.9645
21.2833	256.734	58.8276	90.496	4.34105	466.279	44.9638
21.3	256.735	64.4331	93.5159	3.93028	465.991	44.9606
21.3167	256.739	58.8784	90.5267	4.08714	465.922	44.9546
21.3333	256.75	59.04	90.7186	4.54308	465.992	44.9519
21.35	256.756	59.0995	90.6931	4.30641	465.708	44.9491
21.3667	256.768	58.8564	90.5677	4.51805	466.182	44.9464
21.3833	256.77	58.8686	90.6049	4.757	466.178	44.9439
21.4	256.776	58.8587	90.5445	4.20921	466.241	44.9422
21.4167	256.777	59.1978	90.7125	4.45015	466.246	44.9383
21.4333	256.782	58.9358	90.5076	4.24919	466.467	44.9374
21.45	256.787	58.7788	90.4079	4.24034	466.278	44.9326
21.4667	256.786	58.9443	90.55	4.2701	466.367	44.9332
21.4833	256.795	59.2562	91.1324	4.62181	466.322	44.9307
21.5	256.8	58.9918	90.543	4.11095	466.26	44.9291
21.5167	256.806	58.7869	90.3713	4.45671	466.148	44.9299
21.5333	256.814	61.1739	90.583	4.20036	466.328	44.9278
21.55	256.822	58.9034	90.4397	4.50783	466.063	44.9242
21.5667	256.821	58.9033	90.4903	4.31236	465.952	44.9238
21.5833	256.821	59.2625	90.5157	4.48875	465.974	44.9143
21.6	256.829	58.8711	90.3581	4.6772	466.128	44.9128
21.6167	256.831	58.8807	90.4098	4.33388	466.149	44.9088
21.6333	256.839	60.7633	90.7908	4.09126	465.991	44.9087
21.65	256.84	59.3259	90.6948	4.23851	466.053	44.9094
21.6667	256.847	58.7855	90.4784	4.61876	465.938	44.9047
21.6833	256.854	58.9225	90.5769	4.49242	465.92	44.9044
21.7	256.86	59.6056	90.4328	4.50432	465.974	44.8983
21.7167	256.865	58.9645	90.3899	4.84413	465.857	44.8972
21.7333	256.865	59.1415	90.6423	4.45366	465.84	44.8962
21.75	256.87	58.8554	90.5077	4.11278	466.061	44.8969
21.7667	256.881	58.9243	90.443	4.6093	465.891	44.8898
21.7833	256.878	58.7244	90.2725	4.47807	466.163	44.883
21.8	256.879	59.0469	90.5679	4.81361	466.235	44.884
21.8167	256.885	59.913	91.087	4.69032	466.278	44.8794
21.8333	256.893	58.8935	90.5705	4.71947	466.354	44.88
21.85	256.903	58.8042	90.2546	4.80232	466.359	44.8809
21.8667	256.91	58.9825	90.7217	4.57222	466.19	44.8774
21.8833	256.914	58.7563	90.2906	4.20219	466.438	44.8707
21.9	256.92	59.3276	90.3668	4.14131	466.377	44.8678
21.9167	256.921	58.8702	90.4313	5.06645	466.293	44.8658
21.9333	256.925	58.9086	90.3791	4.71535	466.396	44.8632
21.95	256.933	58.6857	90.2479	4.44832	466.348	44.8591
21.9667	256.938	58.8491	90.3561	2.94746	466.116	44.862
21.9833	256.94	58.8577	90.2885	3.88207	466.241	44.8626
22	256.946	59.1195	90.2842	4.96864	466.193	44.855
22.0167	256.947	58.7075	90.1739	5.01274	466.039	44.853
22.0333	256.951	58.9715	90.6867	5.11528	466.241	44.8516
22.05	256.957	58.7896	90.2729	4.71352	466.173	44.8499
22.0667	256.964	58.803	90.2662	4.44466	465.965	44.8502
22.0833	256.976	58.7844	90.2631	4.79637	466.004	44.8464
22.1	256.984	58.6596	90.1702	5.12184	466.028	44.8411
22.1167	256.985	58.8064	90.2947	5.13252	465.834	44.8367
22.1333	256.99	58.8845	90.3208	4.50966	466.232	44.8351
22.15	257.001	59.0336	90.344	5.37392	466.323	44.8306
22.1667	257.003	59.0055	90.4134	5.06935	466.369	44.828
22.1833	257.01	59.1218	90.288	5.09316	466.472	44.8255
22.2	257.013	58.9188	90.1788	5.12123	466.529	44.8216
22.2167	257.017	58.7884	90.2363	4.82018	466.532	44.8205
22.2333	257.025	58.794	90.398	4.55971	466.619	44.8226
22.25	257.026	58.7916	90.2995	5.33409	466.49	44.8183
22.2667	257.028	59.3867	90.3715	4.73198	466.548	44.8161
22.2833	257.036	58.9353	90.2885	5.34111	466.475	44.8116
22.3	257.039	58.8276	90.2329	4.72725	466.421	44.8083
22.3167	257.038	59.4759	90.3507	4.88762	466.376	44.8096
22.3333	257.042	58.8352	90.2213	5.03243	466.359	44.8069
22.35	257.041	58.8927	90.1753	5.74822	466.256	44.8054
22.3667	257.049	60.0944	91.4312	4.40361	466.318	44.804
22.3833	257.056	58.9753	90.4795	4.87022	466.501	44.7997
22.4	257.057	58.7566	90.2187	5.30251	466.404	44.7958
22.4167	257.065	58.7695	90.1928	5.27382	466.331	44.7948
22.4333	257.065	58.7727	90.2076	5.06706	466.087	44.7948
22.45	257.071	59.3269	90.3936	5.0312	465.969	44.7927
22.4667	257.079	59.0235	90.2342	5.47173	466.063	44.7855
22.4833	257.083	58.9217	90.2123	5.0277	465.978	44.7826
22.5	257.089	59.2208	90.417	5.55641	466.215	44.7807
22.5167	257.091	58.6581	90.111	5.1313	466.37	44.7811
22.5333	257.098	59.1027	90.7063	4.57649	466.363	44.777
22.55	257.105	58.7605	90.2486	7.10609	466.432	44.772
22.5667	257.109	58.8754	90.2624	3.04634	466.388	44.7678
22.5833	257.121	58.7211	90.1493	2.76802	466.23	44.7683
22.6	257.126	59.488	90.4376	2.75856	466.244	44.7645
22.6167	257.126	58.7836	90.2551	-3.30498	466.226	44.7605
22.6333	257.137	59.4257	90.4705	-2.86263	465.942	44.7602
22.65	257.142	58.7006	90.1194	-0.63942	466.247	44.7575
22.6667	257.149	59.069	90.3616	4.64195	466.162	44.7561
22.6833	257.152	58.9401	90.2155	4.38744	466.279	44.7536
22.7	257.159	58.8549	90.2578	4.76601	466.345	44.7518
22.7167	257.163	59.3536	90.2508	5.46639	466.45	44.7448
22.7333	257.165	59.4082	90.4047	4.85359	466.38	44.7443
22.75	257.174	58.7896	90.2891	3.81706	466.369	44.7373
22.7667	257.181	61.1948	90.7806	4.8304	466.57	44.7356
22.7833	257.179	58.7899	90.1954	7.20863	466.465	44.735
22.8	257.177	58.6935	90.1428	5.53017	466.493	44.7298
22.8167	257.179	58.7672	90.2956	6.46416	466.62	44.7326
22.8333	257.19	58.7603	90.2433	2.93083	466.571	44.7317
22.85	257.192	58.9677	90.2401	4.79347	466.59	44.7253
22.8667	257.196	58.8165	90.1849	5.41451	466.664	44.7218
22.8833	257.198	58.8334	90.1034	1.8203	466.707	44.7208
22.9	257.21	58.7273	90.109	4.94545	466.638	44.7187
22.9167	257.212	58.7745	90.1576	3.50777	466.387	44.7167
22.9333	257.214	58.9544	90.2081	-6.48125	466.345	44.715
22.95	257.226	59.4489	90.6352	2.39494	466.36	44.7111
22.9667	257.227	58.9349	90.1835	3.1179	466.303	44.7082
22.9833	257.231	58.8042	90.1634	4.58122	466.411	44.7112
23	257.228	58.9884	90.3304	5.7119	466.167	44.7073
23.0167	257.234	58.8807	90.3169	-4.33723	466.428	44.7063
23.0333	257.238	58.7872	90.1081	4.58717	466.432	44.7041
23.05	257.25	58.7632	90.2575	4.43871	466.353	44.7021
23.0667	257.255	58.7495	90.0552	4.00063	466.363	44.6999
23.0833	257.257	58.8044	90.3152	4.10378	466.379	44.6958
23.1	257.263	59.5385	90.4986	3.4893	466.434	44.6928
23.1167	257.273	58.8081	90.1435	4.3589	466.473	44.6911
23.1333	257.278	58.7469	90.0726	3.99941	466.488	44.6838
23.15	257.288	59.1627	90.4137	4.37798	466.435	44.6835
23.1667	257.286	58.7779	90.1414	3.71162	466.445	44.6798
23.1833	257.29	59.4132	90.5549	4.18602	466.477	44.6813
23.2	257.294	58.763	90.071	4.35585	466.482	44.6787
23.2167	257.297	58.7328	90.1424	3.99773	466.255	44.6751
23.2333	257.301	58.6628	90.0742	3.97743	466.366	44.6771
23.25	257.309	58.7704	90.1554	4.30412	466.141	44.6703
23.2667	257.314	58.7919	90.1762	4.5002	466.299	44.6723
23.2833	257.32	58.6753	90.0567	4.23668	466.122	44.6694
23.3	257.325	58.7017	90.0195	3.2299	466.186	44.6671
23.3167	257.332	58.8656	90.3283	3.98277	466.255	44.6622
23.3333	257.333	59.3505	90.4347	3.62343	466.373	44.6616
23.35	257.337	59.0284	90.1635	3.8784	466.395	44.6557
23.3667	257.344	58.8999	90.1876	4.27132	466.534	44.6554
23.3833	257.348	58.8786	90.3825	3.84087	466.592	44.6532
23.4	257.354	58.7095	90.059	4.20921	466.668	44.649
23.4167	257.355	58.7801	90.2357	4.41673	466.891	44.6496
23.4333	257.358	59.3113	90.4211	3.41423	466.907	44.6479
23.45	257.367	59.1018	90.5883	4.0728	466.649	44.6445
23.4667	257.376	58.8273	90.1342	4.84413	466.867	44.6401
23.4833	257.382	58.6492	90.0054	3.72765	466.83	44.6383
23.5	257.392	59.3186	90.1502	4.35051	466.462	44.6339
23.5167	257.392	64.0743	92.3647	4.25224	466.611	44.6359
23.5333	257.395	58.8984	90.223	4.39339	466.694	44.6334
23.55	257.4	58.8831	90.0953	0.576401	466.442	44.6323
23.5667	257.402	58.8668	90.0953	0.264664	466.724	44.6273
23.5833	257.407	58.794	90.1948	1.13304	466.694	44.6252
23.6	257.414	59.1616	90.2979	0.582352	466.441	44.6229
23.6167	257.418	58.7437	90.0547	0.508957	466.593	44.6175
23.6333	257.423	58.6813	89.9825	2.81334	466.53	44.6165
23.65	257.429	58.9515	90.1891	4.97108	466.575	44.6157
23.6667	257.436	58.951	90.1878	4.40605	466.52	44.6149
23.6833	257.438	58.8415	90.1955	5.04021	466.395	44.6107
23.7	257.441	59.1914	90.6364	4.35646	466.377	44.6107
23.7167	257.441	58.8273	90.1287	4.81422	466.21	44.607
23.7333	257.449	58.7624	90.1455	4.11568	466.149	44.6107
23.75	257.46	58.7852	90.1585	4.03816	466.143	44.604
23.7667	257.469	58.6065	89.9671	12.0527	466.188	44.6014
23.7833	257.477	58.987	90.3048	4.217	466.276	44.5968
23.8	257.48	58.7731	90.3568	4.11385	466.072	44.5957
23.8167	257.49	58.6982	89.9728	4.33983	465.936	44.5943
23.8333	257.492	58.7898	90.1576	4.52873	465.882	44.594
23.85	257.489	59.0394	90.1281	4.18541	465.877	44.5947
23.8667	257.495	59.155	90.528	4.10316	466.02	44.5887
23.8833	257.496	58.9845	90.1283	3.6985	466.379	44.5824
23.9	257.504	58.7141	89.9815	4.6122	466.526	44.5821
23.9167	257.508	58.8381	90.0188	4.03648	466.575	44.5812
23.9333	257.514	60.518	90.0706	4.27849	466.594	44.5791
23.95	257.518	58.6903	90.0619	3.79021	466.596	44.5744
23.9667	257.519	58.8511	90.0016	4.44054	466.635	44.5719
23.9833	257.521	58.8699	90.2218	3.73482	466.638	44.5695
24	257.535	58.9185	90.1659	4.57405	466.615	44.569
24.0167	257.548	58.6999	89.9954	4.72374	466.353	44.5707
24.0333	257.556	58.7618	90.0805	4.47929	466.182	44.569
24.05	257.558	58.8607	90.1223	4.07463	466.097	44.5689
24.0667	257.562	58.612	89.9435	4.44237	466.182	44.5643
24.0833	257.566	58.9501	90.1429	4.31419	466.13	44.5609
24.1	257.571	58.9889	90.0146	4.14253	466.182	44.5551
24.1167	257.578	58.6066	89.9368	4.22478	465.907	44.551
24.1333	257.583	59.0775	90.1621	4.11339	465.99	44.5481
24.15	257.594	59.0997	90.1022	4.00002	465.884	44.5454
24.1667	257.597	58.8259	89.9973	4.27361	465.803	44.5419
24.1833	257.603	58.9489	90.2856	4.66164	465.897	44.5425
24.2	257.604	58.8827	90.0671	4.51332	465.831	44.539
24.2167	257.612	58.7896	90.093	1.1158	465.859	44.5347
24.2333	257.617	59.4247	90.1063	1.0836	466.067	44.5336
24.25	257.623	58.7827	89.9792	1.25175	465.993	44.5281
24.2667	257.63	59.0061	89.9615	0.57457	465.93	44.5283
24.2833	257.635	58.7531	90.0385	3.68416	466.325	44.5246
24.3	257.639	59.3557	90.0962	2.39189	466.288	44.52
24.3167	257.643	59.2254	90.0256	1.71242	466.096	44.5223
24.3333	257.646	58.659	89.9404	3.38081	466.465	44.5196
24.35	257.657	58.7991	89.9897	4.33144	466.542	44.5182
24.3667	257.662	58.6958	89.9456	4.6801	466.658	44.5127
24.3833	257.675	59.4173	90.3762	4.76784	466.479	44.5081
24.4	257.673	59.11	90.182	4.39766	466.484	44.5091
24.4167	257.674	58.9751	90.1092	4.51622	466.172	44.5051
24.4333	257.681	59.5724	90.3436	4.64378	466.063	44.502
24.45	257.684	62.4908	90.9295	4.93462	466.307	44.4991
24.4667	257.688	58.7244	90.0025	4.92928	466.495	44.4981
24.4833	257.696	59.0479	90.0802	4.9102	466.47	44.4927
24.5	257.7	58.9059	90.1926	4.88167	466.474	44.4933
24.5167	257.707	58.728	90.021	5.08842	466.382	44.4851
24.5333	257.713	59.1402	90.1125	4.31831	466.344	44.4831
24.55	257.716	58.6857	89.8997	4.60808	466.371	44.4834
24.5667	257.72	59.0337	90.0475	4.78981	466.302	44.4778
24.5833	257.733	58.6712	89.9564	5.20943	466.345	44.4788
24.6	257.742	58.8453	90.0633	4.7094	466.167	44.4788
24.6167	257.742	58.675	90.017	4.5121	466.17	44.4732
24.6333	257.747	58.8064	89.9999	4.54552	466.174	44.4735
24.65	257.751	58.61	89.865	4.43932	466.233	44.4703
24.6667	257.758	58.9983	90.1621	4.44115	466.296	44.4689
24.6833	257.758	58.6637	89.9209	4.54369	466.354	44.4657
24.7	257.767	58.7191	89.9305	4.39705	466.367	44.4646
24.7167	257.773	58.7385	89.9738	4.48586	466.554	44.4607
24.7333	257.779	59.0134	90.0286	4.52278	466.476	44.457
24.75	257.781	59.1154	90.2343	2.17552	466.644	44.4518
24.7667	257.794	58.8007	90.0738	1.437	466.642	44.4544
24.7833	257.796	58.7524	89.9242	2.17979	466.547	44.4497
24.8	257.808	58.8354	90.0579	1.39061	466.605	44.4454
24.8167	257.807	58.7443	90.0091	1.60271	466.59	44.4421
24.8333	257.813	59.0672	90.0515	4.53468	466.339	44.4407
24.85	257.82	59.1637	90.1673	4.66347	466.412	44.443
24.8667	257.82	60.0449	91.5534	4.58839	466.354	44.4425
24.8833	257.823	58.8438	90.1737	4.79942	466.39	44.4375
24.9	257.827	58.6405	89.8786	4.94057	466.746	44.4318
24.9167	257.834	58.7659	89.9415	5.0193	466.731	44.4288
24.9333	257.841	58.6547	89.8661	4.57054	466.602	44.4279
24.95	257.854	58.8633	89.9715	4.80415	466.744	44.4245
24.9667	257.851	58.7991	89.9188	4.83391	466.743	44.4239
24.9833	257.851	59.192	90.0968	4.81255	466.586	44.4181
25	257.855	58.778	90.0227	4.65035	466.568	44.4173
25.0167	257.858	58.6321	89.8611	4.92699	466.434	44.4177
25.0333	257.865	58.6886	89.8844	4.98833	466.303	44.4155
25.05	257.872	58.7492	89.9438	4.42513	466.581	44.4119
25.0667	257.883	58.6182	89.8548	5.00923	466.419	44.4068
25.0833	257.888	58.9178	90.0616	5.33043	466.253	44.4039
25.1	257.888	58.7417	90.0155	5.15221	466.321	44.4015
25.1167	257.9	58.8253	90.028	4.01619	466.311	44.3971
25.1333	257.91	58.6327	89.8896	4.69917	466.323	44.3989
25.15	257.909	58.6634	89.9543	4.46617	466.334	44.3937
25.1667	257.913	58.6242	89.9351	4.72191	466.345	44.3903
25.1833	257.92	58.7896	90.2126	5.05501	466.529	44.3861
25.2	257.922	58.8653	89.9766	4.56276	466.675	44.3877
25.2167	257.923	58.8868	90.0164	5.18196	466.507	44.3853
25.2333	257.926	58.7014	89.9703	4.38149	466.691	44.3844
25.25	257.939	58.6189	89.8475	4.86855	466.521	44.3816
25.2667	257.944	58.6779	89.9154	4.6331	466.277	44.3781
25.2833	257.948	58.9564	89.922	5.53185	466.269	44.3761
25.3	257.963	58.6488	89.9346	4.34639	466.283	44.3726
25.3167	257.969	58.6907	89.8408	3.91243	466.281	44.3707
25.3333	257.97	58.6968	89.9006	4.84642	466.338	44.3682
25.35	257.967	58.9094	90.2537	4.01085	466.347	44.3649
25.3667	257.98	58.6123	89.8624	4.31419	466.354	44.3627
25.3833	257.981	58.6744	89.8634	4.18541	466.551	44.3609
25.4	257.987	59.0241	90.0253	5.2285	466.625	44.3559
25.4167	257.99	59.2149	90.0784	4.50783	466.439	44.3555
25.4333	257.998	58.8836	90.1229	4.77913	466.643	44.3511
25.45	257.999	58.7009	89.8266	4.29985	466.413	44.3501
25.4667	258.007	58.6388	89.8464	4.14192	466.484	44.3504
25.4833	258.008	59.5187	90.8248	4.53178	466.675	44.3423
25.5	258.012	58.7475	90.0347	5.43892	466.556	44.3366
25.5167	258.016	58.7861	89.9665	5.09026	466.747	44.3327
25.5333	258.022	58.8827	90.0176	5.0872	466.567	44.3307
25.55	258.029	58.7985	90.1501	4.636	466.333	44.3279
25.5667	258.035	58.6848	89.9297	4.89296	466.438	44.3273
25.5833	258.033	62.2645	89.9891	4.37264	466.346	44.3234
25.6	258.039	58.6193	89.8086	4.54247	465.944	44.3201
25.6167	258.043	58.7302	89.8652	4.35478	466.237	44.3163
25.6333	258.046	58.7142	89.9174	4.76891	466.232	44.3136
25.65	258.057	59.2359	90.1525	4.47685	466.092	44.3111
25.6667	258.059	58.6381	89.8737	4.87572	466.415	44.3076
25.6833	258.063	58.6434	90.0373	4.83574	466.649	44.3011
25.7	258.068	58.7489	89.8953	4.36897	466.523	44.3006
25.7167	258.074	58.9817	90.0451	4.56688	466.603	44.2957
25.7333	258.079	59.4859	90.4383	4.273	466.568	44.2941
25.75	258.082	58.5578	89.8032	4.85359	466.408	44.2896
25.7667	258.082	58.7144	89.9914	4.81545	466.533	44.2835
25.7833	258.089	58.6137	89.8194	4.82674	466.572	44.2826
25.8	258.091	58.7159	89.9194	4.53346	466.466	44.2823
25.8167	258.091	58.6964	89.8843	4.74281	466.52	44.2834
25.8333	258.098	58.7777	89.9763	5.10933	466.383	44.2782
25.85	258.104	58.8944	89.9822	4.80003	466.349	44.2698
25.8667	258.109	58.758	89.9122	4.99779	466.365	44.2689
25.8833	258.106	58.7312	89.8904	5.23506	466.381	44.2693
25.9	258.115	58.7499	89.8794	4.79576	466.532	44.2637
25.9167	258.121	58.661	89.8637	5.51048	466.683	44.262
25.9333	258.13	58.7977	90.0051	4.09248	466.704	44.2599
25.95	258.138	58.6808	89.8432	4.55147	466.646	44.2547
25.9667	258.14	58.6134	89.8457	5.17967	466.536	44.257
25.9833	258.147	58.8386	89.8798	4.75288	466.571	44.2529
26	258.149	58.6265	89.8728	4.63783	466.584	44.2509
26.0167	258.16	58.9437	90.081	4.52751	466.611	44.2466
26.0333	258.168	59.0119	89.936	5.28984	466.502	44.2449
26.05	258.172	58.7074	89.9676	4.6122	466.404	44.2405
26.0667	258.182	58.7528	89.9801	4.27361	466.387	44.2405
26.0833	258.185	58.8259	89.9947	4.58244	466.481	44.2364
26.1	258.188	58.6617	89.849	4.32426	466.618	44.2321
26.1167	258.191	58.6837	89.8631	4.93584	466.555	44.233
26.1333	258.198	58.6358	89.8313	4.26704	466.606	44.233
26.15	258.208	58.5703	89.7831	4.46434	466.888	44.2265
26.1667	258.213	58.738	89.9282	4.45671	466.661	44.2266
26.1833	258.216	59.9937	90.5782	4.34517	466.862	44.2234
26.2	258.225	58.6082	89.8115	4.75166	466.789	44.2229
26.2167	258.227	58.5902	89.8103	1.79054	466.73	44.22
26.2333	258.235	58.868	89.9278	1.67793	466.669	44.2152
26.25	258.239	58.6977	89.9358	1.5641	466.522	44.2138
26.2667	258.241	58.9434	90.2017	1.79344	466.362	44.2167
26.2833	258.246	58.6889	89.8286	1.36559	466.396	44.2109
26.3	258.248	59.1576	90.2445	1.14082	466.353	44.2077
26.3167	258.252	58.7627	89.9752	1.43105	466.261	44.2025
26.3333	258.258	58.7333	89.8995	4.75761	466.556	44.2016
26.35	258.268	58.9065	89.9078	4.36241	466.713	44.1949
26.3667	258.275	58.7998	89.9024	5.48607	466.549	44.1938
26.3833	258.285	58.9198	89.9491	4.468	466.536	44.1875
26.4	258.29	58.7223	89.9937	4.8333	466.617	44.1882
26.4167	258.296	59.3557	90.635	4.48341	466.407	44.1827
26.4333	258.3	59.0167	90.5418	4.61403	466.561	44.1805
26.45	258.307	58.5854	89.7929	4.82613	466.642	44.1833
26.4667	258.31	58.6437	89.8237	4.88884	466.338	44.179
26.4833	258.313	58.6216	89.8362	4.62883	466.407	44.1798
26.5	258.326	58.6178	89.811	5.13252	466.39	44.1724
26.5167	258.326	58.5699	89.7984	4.76295	466.379	44.1717
26.5333	258.329	58.6814	89.8667	4.78981	466.591	44.1682
26.55	258.336	58.594	89.7985	5.14442	466.47	44.1644
26.5667	258.341	58.814	90.0739	4.7422	466.36	44.1627
26.5833	258.342	58.57	89.8611	4.72069	466.177	44.1595
26.6	258.345	58.5386	89.7732	5.15755	466.207	44.1576
26.6167	258.351	59.1087	90.1858	5.12428	466.208	44.152
26.6333	258.362	58.7273	89.8365	5.00496	466.35	44.1477
26.65	258.366	58.7669	89.9236	4.74037	466.29	44.1483
26.6667	258.371	58.5822	89.8068	4.43871	466.3	44.1476
26.6833	258.378	58.7649	89.936	5.68504	466.457	44.1476
26.7	258.384	59.6041	90.1687	5.21721	466.544	44.1456
26.7167	258.389	58.7446	89.8188	5.05806	466.42	44.145
26.7333	258.392	58.8328	89.9889	4.36485	466.263	44.1384
26.75	258.392	58.6584	89.7923	5.1725	466.381	44.1351
26.7667	258.397	58.6196	89.8177	4.97993	466.3	44.1331
26.7833	258.402	58.5732	89.8402	4.96513	466.337	44.1319
26.8	258.41	58.5793	89.7697	4.73976	466.511	44.1299
26.8167	258.413	58.6898	89.9195	4.93645	466.469	44.1261
26.8333	258.412	58.5897	89.7814	4.63066	466.356	44.1244
26.85	258.419	58.796	89.9372	4.89113	466.383	44.1219
26.8667	258.428	58.6869	89.9508	5.27504	466.509	44.1206
26.8833	258.431	58.633	89.7881	4.79286	466.519	44.1145
26.9	258.445	58.5874	89.8736	5.08492	466.728	44.1148
26.9167	258.455	58.9523	89.9435	5.01152	466.783	44.1169
26.9333	258.461	58.6681	89.8068	4.9543	466.8	44.1113
26.95	258.462	58.7447	89.8747	4.76479	466.607	44.1094
26.9667	258.467	58.8526	89.9973	5.07301	466.497	44.1065
26.9833	258.468	58.5555	89.7715	4.37202	466.629	44.1053
27	258.477	58.6807	89.8956	4.77791	466.61	44.101
27.0167	258.477	58.603	89.8214	4.53957	466.55	44.1004
27.0333	258.483	58.7664	90.057	4.9752	466.533	44.0968
27.05	258.492	58.615	89.8107	4.68437	466.652	44.0945
27.0667	258.502	59.624	90.1354	4.3792	466.431	44.0923
27.0833	258.503	61.8107	90.7061	4.83513	466.198	44.0896
27.1	258.511	59.5075	90.2726	4.74632	466.459	44.0882
27.1167	258.52	58.6254	89.8206	4.86488	466.556	44.0842
27.1333	258.522	58.5659	89.8023	4.79881	466.319	44.0803
27.15	258.518	58.6773	89.8411	5.31792	466.587	44.0763
27.1667	258.524	58.6233	89.8464	4.86733	466.677	44.0731
27.1833	258.534	58.6857	89.9821	4.9752	466.745	44.072
27.2	258.542	58.7731	89.8705	5.14092	466.885	44.0701
27.2167	258.547	59.7157	90.677	5.18196	466.963	44.0667
27.2333	258.553	58.7066	89.8798	4.43108	466.679	44.063
27.25	258.552	58.5992	89.7944	4.82384	466.976	44.0583
27.2667	258.559	58.6015	89.809	5.00496	466.784	44.051
27.2833	258.564	58.9002	89.9368	5.91759	466.568	44.0537
27.3	258.569	58.5345	89.7794	4.58656	466.775	44.0521
27.3167	258.575	58.5384	89.7437	4.40605	466.693	44.0484
27.3333	258.578	58.8076	89.9148	5.64339	466.53	44.045
27.35	258.584	58.6172	89.8473	4.78569	466.582	44.0424
27.3667	258.589	58.6312	89.8971	4.81728	466.694	44.0351
27.3833	258.598	58.63	89.8704	5.18318	466.627	44.0356
27.4	258.605	58.8355	90.0053	4.9955	466.448	44.0324
27.4167	258.613	58.5918	89.7996	4.35585	466.351	44.0302
27.4333	258.614	58.6752	89.8823	4.65752	466.395	44.0286
27.45	258.628	58.7115	90.0817	4.72252	466.505	44.0295
27.4667	258.632	58.5809	89.8025	5.27626	466.475	44.027
27.4833	258.633	60.1539	89.9139	5.05089	466.538	44.022
27.5	258.638	58.6295	89.8229	4.98894	466.498	44.0182
27.5167	258.649	58.7153	89.8817	4.82735	466.42	44.0142
27.5333	258.652	59.0188	89.8409	5.39604	466.356	44.0156
27.55	258.657	58.7145	89.8516	4.74037	466.482	44.0141
27.5667	258.663	59.1483	90.0257	5.04845	466.568	44.0127
27.5833	258.671	58.7716	89.8704	4.60503	466.711	44.0057
27.6	258.674	58.5763	89.8078	3.71101	466.829	44.0078
27.6167	258.682	58.6578	89.8194	3.12813	466.919	44.0049
27.6333	258.686	58.9861	90.0407	3.27354	466.914	44.0006
27.65	258.697	58.8229	89.9954	3.39745	466.709	43.9976
27.6667	258.704	58.688	89.8534	-8.62648	466.67	43.9974
27.6833	258.707	58.6233	89.8481	-8.01781	466.739	43.9933
27.7	258.717	58.6866	89.8203	-8.08586	466.629	43.9944
27.7167	258.717	58.7167	89.8608	-7.33894	466.647	43.9912
27.7333	258.72	58.6605	89.9586	-7.81639	466.729	43.9872
27.75	258.723	58.5177	89.775	-7.89513	466.651	43.9816
27.7667	258.732	58.7449	89.9613	-4.8571	466.801	43.98
27.7833	258.741	58.5941	89.8194	-59.524	466.672	43.9808
27.8	258.745	58.8061	90.073	2.74834	466.585	43.9803
27.8167	258.751	58.5749	89.8055	3.12569	466.82	43.9793
27.8333	258.747	58.8908	90.0529	3.27583	466.826	43.9693
27.85	258.751	58.5793	89.7788	4.17885	466.553	43.9661
27.8667	258.759	58.6163	89.8235	3.5334	466.792	43.9637
27.8833	258.763	58.5632	89.8127	3.5566	466.86	43.9611
27.9	258.771	58.5419	89.7936	3.97743	466.764	43.9617
27.9167	258.78	58.5653	89.8019	3.5804	467.01	43.9582
27.9333	258.784	58.6263	89.8228	3.98155	466.998	43.9579
27.95	258.786	58.9466	89.9079	3.93028	466.823	43.9509
27.9667	258.793	58.6581	89.8145	3.81416	466.93	43.952
27.9833	258.801	58.5569	89.784	3.94829	466.972	43.948
28	258.806	58.6861	89.8399	4.03526	466.808	43.9478
28.0167	258.822	58.5589	89.7637	4.01314	466.858	43.9439
28.0333	258.826	58.6355	89.8675	3.74916	466.621	43.9391
28.05	258.831	58.8487	89.9389	3.8958	466.531	43.9411
28.0667	258.846	58.5848	89.7694	4.3618	466.543	43.9373
28.0833	258.851	58.8407	90.1131	4.36729	466.82	43.9335
28.1	258.855	58.693	89.967	3.89992	467.044	43.9315
28.1167	258.866	58.6512	89.9984	4.10027	466.887	43.9343
28.1333	258.876	58.7147	89.797	4.19624	466.558	43.9304
28.15	258.882	58.7127	89.9717	4.30702	466.521	43.9263
28.1667	258.888	58.5717	89.8066	3.91304	466.629	43.9228
28.1833	258.89	58.5734	89.7976	4.24446	466.562	43.9202
28.2	258.893	58.6887	89.8997	4.25392	466.568	43.9158
28.2167	258.903	59.042	90.1376	4.5002	466.786	43.9133
28.2333	258.91	58.6866	90.0787	4.36607	466.878	43.9124
28.25	258.911	58.663	90.0221	4.30641	466.811	43.9115
28.2667	258.921	58.8041	90.3951	4.92577	466.729	43.9088
28.2833	258.931	58.7103	89.8853	4.19563	467.044	43.9066
28.3	258.94	58.7435	89.9688	3.87245	466.86	43.9066
28.3167	258.946	58.7289	89.9703	3.76106	467.072	43.9004
28.3333	258.95	58.7615	90.223	4.37859	467.01	43.9007
28.35	258.96	58.6936	89.8747	4.03282	467.174	43.9031
28.3667	258.969	58.8363	90.0588	3.90648	466.874	43.8985
28.3833	258.982	58.5627	89.7562	4.02214	466.874	43.8935
28.4	258.982	58.6713	89.8887	3.96248	466.799	43.8926
28.4167	258.99	58.7502	89.8559	3.55965	466.818	43.8902
28.4333	258.994	58.634	89.9618	3.89748	466.869	43.8862
28.45	258.996	58.5738	89.8002	4.74983	466.816	43.885
28.4667	258.998	58.7061	89.8687	4.92394	466.774	43.8837
28.4833	259.003	58.5761	89.7907	4.03816	466.938	43.8818
28.5	259.01	58.7118	89.9549	4.3177	467.006	43.8822
28.5167	259.026	59.0705	90.1475	3.79143	466.93	43.879
28.5333	259.032	58.6405	89.8541	4.44527	467.119	43.8763
28.55	259.041	58.5764	89.8228	4.30458	467.147	43.8721
28.5667	259.045	59.0221	90.2203	4.57939	466.894	43.8726
28.5833	259.052	58.684	89.8521	4.16695	466.897	43.8715
28.6	259.062	58.5775	89.7895	3.70262	466.753	43.8696
28.6167	259.066	58.5432	89.7652	4.17946	466.758	43.8665
28.6333	259.072	58.642	89.8362	4.67354	466.824	43.8642
28.65	259.078	58.6643	89.8219	3.61198	466.916	43.8592
28.6667	259.088	58.6073	89.8467	4.412	466.821	43.857
28.6833	259.092	58.7356	89.8595	4.28795	466.966	43.8557
28.7	259.097	58.6562	89.8879	3.85521	466.979	43.8544
28.7167	259.107	58.5851	89.7955	3.64128	467.06	43.8519
28.7333	259.111	58.5699	89.8304	3.93089	467.264	43.8488
28.75	259.117	59.0505	89.9366	4.35646	467.164	43.8447
28.7667	259.125	58.9759	90.156	3.92799	467.28	43.8488
28.7833	259.132	58.9417	90.0219	1.8293	467.181	43.8436
28.8	259.136	58.8628	89.93	0.504837	466.864	43.8447
28.8167	259.147	58.8503	89.9928	0.537033	466.725	43.84
28.8333	259.154	58.6039	89.8597	0.818405	466.589	43.836
28.85	259.16	58.6344	89.797	0.491104	466.703	43.8355
28.8667	259.17	58.819	90.1348	0.446396	466.602	43.8287
28.8833	259.178	58.7162	89.9996	4.2617	466.542	43.83
28.9	259.181	58.695	89.8284	4.05907	466.553	43.8229
28.9167	259.183	58.6878	89.8657	4.09966	466.451	43.8209
28.9333	259.187	58.5381	89.7677	3.96782	466.323	43.8219
28.95	259.19	58.8076	89.96	4.10316	466.406	43.8178
28.9667	259.195	58.8966	90.0782	4.75349	466.482	43.811
28.9833	259.205	58.7998	90.0958	3.53996	466.478	43.811
29	259.215	58.5673	89.8144	3.97499	466.461	43.8111
29.0167	259.22	58.5517	89.7599	3.69423	466.615	43.8085
29.0333	259.226	59.7233	90.2802	4.20692	466.751	43.8041
29.05	259.24	58.8389	89.8582	3.91426	466.797	43.8003
29.0667	259.242	58.7	89.8545	4.23256	467.064	43.8007
29.0833	259.248	58.8194	89.8641	4.31831	466.874	43.794
29.1	259.26	58.8493	89.869	4.01146	466.985	43.7991
29.1167	259.262	58.6407	89.7758	4.67842	466.945	43.7965
29.1333	259.266	58.563	89.8223	4.1407	466.963	43.7939
29.15	259.274	58.7775	89.9935	3.85292	466.987	43.7896
29.1667	259.282	58.6926	89.9839	3.8308	466.999	43.7882
29.1833	259.289	59.0743	90.4	4.47029	466.927	43.7865
29.2	259.3	58.59	89.8049	4.56871	467.117	43.7847
29.2167	259.307	58.7444	89.7991	4.12102	467.225	43.7782
29.2333	259.313	58.6814	89.8798	4.3261	466.9	43.7782
29.25	259.316	59.3536	90.1923	4.79393	467.135	43.774
29.2667	259.323	58.9408	89.9863	4.51622	467.236	43.7704
29.2833	259.338	58.818	90.2796	4.42268	466.787	43.7696
29.3	259.345	58.9307	89.9703	4.43764	466.989	43.7641
29.3167	259.356	58.8186	90.0655	4.48936	466.827	43.7623
29.3333	259.364	58.7009	89.8602	4.19197	466.66	43.7608
29.35	259.368	58.5537	89.7421	4.87328	466.579	43.7576
29.3667	259.373	58.5638	89.7634	4.34929	466.597	43.7566
29.3833	259.382	58.6338	89.921	3.95424	466.749	43.7565
29.4	259.393	58.5497	89.7833	3.7664	466.836	43.7489
29.4167	259.397	58.9253	90.0321	4.27361	466.727	43.7484
29.4333	259.403	58.7556	89.8367	4.49898	466.656	43.7496
29.45	259.409	58.5603	89.7829	4.049	466.935	43.7493
29.4667	259.417	58.6327	89.8347	3.81645	466.807	43.745
29.4833	259.42	58.5963	89.7541	4.22127	467.002	43.7452
29.5	259.422	59.2332	89.862	4.40422	466.874	43.746
29.5167	259.425	58.6831	89.9262	5.06752	466.786	43.7405
29.5333	259.426	58.6694	89.8217	4.23973	466.794	43.7376
29.55	259.438	58.5604	89.7707	3.80638	466.64	43.735
29.5667	259.448	59.1749	89.9316	3.89336	466.529	43.7315
29.5833	259.453	58.78	89.8368	3.50716	466.636	43.7258
29.6	259.463	58.6994	89.8554	0.821304	466.388	43.7232
29.6167	259.467	58.7554	89.7947	0.463181	466.393	43.7196
29.6333	259.481	58.6042	89.7935	0.560226	466.42	43.7185
29.65	259.485	59.2745	89.9677	0.46608	466.629	43.7183
29.6667	259.488	58.6445	89.858	1.39778	466.706	43.7145
29.6833	259.49	58.6303	89.8066	1.22841	466.753	43.7138
29.7	259.497	58.6315	89.8164	1.18904	466.773	43.7142
29.7167	259.507	58.7466	89.7955	4.16451	467.004	43.7124
29.7333	259.515	58.565	89.7527	4.54124	467.106	43.7096
29.75	259.516	58.5612	89.7796	4.72374	467.093	43.7048
29.7667	259.521	58.6622	89.913	3.89702	467.115	43.6993
29.7833	259.53	58.7244	89.918	5.09972	467.085	43.6959
29.8	259.534	59.1113	90.6297	4.24797	466.865	43.6967
29.8167	259.54	58.6315	89.8399	4.21104	466.843	43.6982
29.8333	259.545	58.5494	89.7921	4.92043	466.934	43.6971
29.85	259.55	58.5432	89.7581	4.36607	466.92	43.6916
29.8667	259.559	58.681	89.8556	4.05495	466.903	43.6901
29.8833	259.567	58.5583	89.7775	4.05373	466.727	43.6893
29.9	259.571	58.8502	90.3072	4.46922	466.857	43.6852
29.9167	259.585	58.5754	89.7587	3.68004	466.787	43.6822
29.9333	259.588	58.8599	90.0877	4.09004	466.987	43.6808
29.95	259.589	58.7327	89.8609	4.78859	466.793	43.679
29.9667	259.599	58.6309	89.8043	4.13292	467.035	43.6803
29.9833	259.614	58.5442	89.7593	4.43871	467.077	43.6768
30	259.623	58.6037	89.8052	4.46617	466.852	43.6742
30.0167	259.628	58.731	89.9114	4.46083	467.032	43.6732
30.0333	259.639	58.6765	89.8092	3.79448	467.108	43.6713
30.05	259.645	58.677	89.8374	4.24034	466.674	43.6689
30.0667	259.655	58.6126	89.8374	4.17534	466.939	43.6623
30.0833	259.666	58.9703	90.1251	3.96126	466.697	43.6581
30.1	259.666	58.6161	89.8148	4.84703	466.731	43.6538
30.1167	259.673	58.9437	89.8348	4.01085	466.825	43.6529
30.1333	259.683	58.5375	89.7511	4.09477	466.909	43.6524
30.15	259.692	58.6701	89.8283	0.954819	467.055	43.6488
30.1667	259.694	58.7978	90.2534	1.60927	467.221	43.6466
30.1833	259.706	58.9416	89.9757	1.02821	467.193	43.6453
30.2	259.713	58.6955	89.9526	0.733109	467.154	43.6431
30.2167	259.717	58.6511	89.8504	0.435104	467.144	43.642
30.2333	259.726	58.547	89.7672	0.343857	467.027	43.6393
30.25	259.737	59.2828	89.9398	4.63493	466.924	43.6396
30.2667	259.743	58.6474	89.8649	3.94768	466.846	43.6373
30.2833	259.747	58.5574	89.7733	4.33922	466.741	43.63
30.3	259.763	58.6056	89.7784	4.29695	466.656	43.6279
30.3167	259.765	59.0514	89.9833	4.35295	466.515	43.6279
30.3333	259.767	58.5661	89.7547	5.29823	466.616	43.6276
30.35	259.779	58.8769	89.8159	4.16344	466.693	43.6225
30.3667	259.783	58.6399	89.7891	3.58284	466.683	43.6192
30.3833	259.788	58.845	89.9355	4.38042	466.724	43.6182
30.4	259.796	59.159	90.404	3.97087	466.753	43.6189
30.4167	259.81	58.6286	89.856	3.69255	466.809	43.6198
30.4333	259.818	58.6309	89.8454	4.41139	466.818	43.6149
30.45	259.826	58.5502	89.7546	4.57939	466.9	43.616
30.4667	259.84	58.6407	89.8287	4.38866	466.9	43.6131
30.4833	259.843	58.5606	89.7727	4.17229	467.138	43.6085
30.5	259.851	58.8499	89.8843	4.1497	467.014	43.6076
30.5167	259.857	60.5485	90.6115	4.53957	467.068	43.6044
30.5333	259.867	58.6265	89.8147	3.75862	467.006	43.6037
30.55	259.869	58.5821	89.7598	3.93333	466.864	43.6001
30.5667	259.874	58.6195	89.8902	4.08058	466.86	43.5981
30.5833	259.882	58.7635	89.9018	4.35234	466.832	43.5918
30.6	259.891	58.5821	89.7958	4.1497	466.788	43.5905
30.6167	259.901	62.6662	89.9197	0.733109	466.861	43.5885
30.6333	259.909	58.6417	89.837	0.0608063	466.893	43.5876
30.65	259.917	58.8129	89.8922	0.775986	466.945	43.5851
30.6667	259.936	58.5987	89.8258	0.139999	466.981	43.5799
30.6833	259.937	58.6576	89.8321	0.741501	467.322	43.5786
30.7	259.945	58.6211	89.7968	1.13075	467.201	43.577
30.7167	259.952	58.635	89.9204	4.13536	467.038	43.577
30.7333	259.96	58.7338	89.8609	4.51927	467.132	43.5722
30.75	259.967	58.6924	89.8194	4.52049	467.282	43.5696
30.7667	259.972	58.6315	89.815	4.33861	467.1	43.5659
30.7833	259.979	58.7464	89.9925	4.50966	467.232	43.5609
30.8	259.983	58.8816	89.9789	5.52238	467.071	43.5618
30.8167	259.995	58.7302	89.8672	3.61443	466.929	43.5613
30.8333	259.998	58.6968	89.8766	2.51061	467.16	43.5592
30.85	260.007	58.6048	89.7907	4.12941	466.992	43.5568
30.8667	260.01	58.7061	89.9189	6.46767	466.919	43.5532
30.8833	260.018	58.6051	89.788	5.35606	466.867	43.5539
30.9	260.027	58.8737	90.0745	5.87105	466.72	43.5491
30.9167	260.032	58.5912	89.7941	6.41884	466.719	43.5502
30.9333	260.035	58.567	89.7605	5.69283	466.77	43.5514
30.95	260.049	58.939	90.0048	6.3842	466.699	43.5479
30.9667	260.054	58.7208	89.9336	6.41472	466.561	43.5528
30.9833	260.058	58.9492	89.8649	5.90797	466.643	43.5516
31	260.068	58.635	89.8357	6.28777	466.812	43.5517
31.0167	260.07	58.6256	89.8202	6.02181	466.832	43.5502
31.0333	260.077	58.5972	89.8121	6.83189	466.711	43.5513
31.05	260.088	58.6651	89.9464	5.81566	466.906	43.5546
31.0667	260.092	58.6848	89.8139	6.39015	466.899	43.5543
31.0833	260.104	58.5929	89.8357	6.7025	466.793	43.5595
31.1	260.111	58.5183	89.7497	5.96046	466.948	43.5661
31.1167	260.119	58.6959	89.8397	6.11717	467.116	43.5693
31.1333	260.134	58.672	89.8069	5.95863	467.014	43.5714
31.15	260.141	58.5992	89.7823	5.79353	467.095	43.578
31.1667	260.154	58.5645	89.8254	6.03264	467.224	43.5766
31.1833	260.16	58.8328	89.8179	5.87517	467.1	43.5838
31.2	260.173	58.9137	90.2863	6.10893	467.324	43.5894
31.2167	260.174	58.5642	89.804	6.36162	467.314	43.5981
31.2333	260.183	58.7644	89.9699	5.09209	467.175	43.6071
31.25	260.203	59.2178	89.7515	5.15938	467.251	43.6083
31.2667	260.215	58.6518	89.8562	5.24162	467.342	43.6146
31.2833	260.225	59.4367	90.2065	4.50188	467.022	43.6198
31.3	260.238	58.8522	89.8585	4.06441	466.995	43.6227
31.3167	260.249	59.7356	90.2331	6.51299	467.17	43.6285
31.3333	260.267	58.7589	89.8603	5.52177	467.191	43.6343
31.35	260.282	58.9396	90.0016	6.36757	467.207	43.646
31.3667	260.306	58.6019	89.8679	6.61491	467.215	43.6506
31.3833	260.323	58.5882	89.8057	7.09587	467.133	43.6582
31.4	260.34	58.9886	89.996	6.24306	467.2	43.664
31.4167	260.362	58.7879	89.8617	5.95207	467.077	43.6659
31.4333	260.389	58.6492	90.0138	6.61369	466.975	43.6695
31.45	260.406	58.6765	89.8283	6.55952	467.079	43.6779
31.4667	260.433	58.5294	89.762	5.67848	466.73	43.6799
31.4833	260.464	58.5311	89.7663	5.87761	466.348	43.6811
31.5	260.486	58.5142	89.7326	5.70717	466.702	43.6822
31.5167	260.51	58.5661	89.7958	7.12929	466.62	43.6881
31.5333	260.534	58.7345	89.8318	6.31752	466.642	43.6924
31.55	260.559	58.8544	90.064	6.7347	466.666	43.6948
31.5667	260.584	58.603	89.8724	6.19347	466.735	43.6958
31.5833	260.61	58.5249	89.7558	6.45393	466.853	43.7005
31.6	260.635	58.6681	89.8367	6.84502	466.98	43.7023
31.6167	260.661	58.6048	89.8737	6.66801	467.019	43.7061
31.6333	260.686	58.6755	89.9796	6.72585	467.034	43.7072
31.65	260.71	58.736	89.9004	6.37596	467.206	43.709
31.6667	260.737	58.5769	89.8766	6.28532	467.216	43.708
31.6833	260.761	58.6288	89.7981	6.3604	467.134	43.7078
31.7	260.786	58.8459	89.92	6.32881	466.818	43.7103
31.7167	260.81	58.785	89.9334	6.40816	466.747	43.7125
31.7333	260.835	58.923	89.9978	4.59312	466.758	43.7135
31.75	260.856	58.682	90.016	4.33861	466.842	43.709
31.7667	260.872	58.7585	89.932	5.11223	466.743	43.7103
31.7833	260.895	58.6883	89.9075	5.17311	466.957	43.7089
31.8	260.915	58.551	89.7506	4.98894	466.995	43.7069
31.8167	260.934	58.5418	89.8011	4.6801	466.867	43.7043
31.8333	260.959	58.5078	89.7514	7.10426	466.754	43.7067
31.85	260.977	58.5409	89.7617	6.40266	466.649	43.7049
31.8667	260.989	58.6881	89.9734	6.71028	466.771	43.7019
31.8833	261.008	58.5163	89.7585	7.17049	466.831	43.6984
31.9	261.026	58.5986	89.8328	6.5786	466.661	43.6961
31.9167	261.041	58.7687	89.9053	6.0392	466.809	43.6948
31.9333	261.053	58.5822	89.8174	6.15593	466.768	43.6906
31.95	261.07	58.7876	89.8606	6.42174	466.58	43.6927
31.9667	261.085	58.6311	89.8785	6.1274	466.639	43.6898
31.9833	261.098	58.5822	89.7854	6.44859	466.812	43.6878
32	261.108	58.5569	89.8649	6.06117	466.681	43.6872
32.0167	261.118	59.2262	90.1058	6.11778	466.655	43.6845
32.0333	261.129	58.9791	89.9067	6.64055	466.881	43.6811
32.05	261.137	59.0243	89.9162	5.93239	466.643	43.6807
32.0667	261.152	58.6803	89.9435	5.84358	466.806	43.6761
32.0833	261.166	59.0583	90.1055	6.01585	466.701	43.6768
32.1	261.175	58.7405	89.8693	6.04927	466.899	43.6709
32.1167	261.186	58.7807	89.9075	6.0099	467.057	43.6733
32.1333	261.2	58.6811	89.8327	6.49803	467.181	43.6727
32.15	261.214	58.5621	89.8444	6.42601	467.119	43.6683
32.1667	261.219	58.5609	89.8019	6.55647	467.313	43.6643
32.1833	261.228	58.7145	89.8069	6.38786	467.251	43.6639
32.2	261.241	58.8985	90.1942	4.9752	466.925	43.6639
32.2167	261.252	58.5973	89.7961	4.92928	466.945	43.662
32.2333	261.261	58.6956	89.8522	5.02998	467.042	43.6552
32.25	261.272	58.8354	90.1598	5.2256	466.78	43.6532
32.2667	261.284	58.9307	89.8919	7.10487	466.839	43.6523
32.2833	261.293	58.8319	90.0394	7.01485	466.764	43.6535
32.3	261.296	58.6631	89.9473	6.19469	466.785	43.6556
32.3167	261.307	58.6387	89.8183	6.5374	466.82	43.6527
32.3333	261.315	58.671	89.9577	6.23161	466.946	43.6465
32.35	261.327	58.6723	89.9058	6.91948	466.699	43.6463
32.3667	261.334	58.5363	89.864	6.5464	466.932	43.6457
32.3833	261.345	58.5386	89.8245	6.25374	466.881	43.6414
32.4	261.346	58.6305	89.8483	6.44737	467.097	43.6396
32.4167	261.351	59.5968	89.9255	6.92726	467.164	43.6358
32.4333	261.361	58.8186	89.9157	6.23756	466.933	43.6356
32.45	261.37	58.5558	89.8664	6.63933	466.895	43.6297
32.4667	261.38	58.5763	89.8414	6.33888	466.676	43.6291
32.4833	261.391	59.6012	90.223	5.90508	466.791	43.6245
32.5	261.397	58.7289	89.9058	6.6703	466.956	43.6208
32.5167	261.406	58.8256	89.9558	5.9742	466.738	43.6214
32.5333	261.414	58.8882	90.1769	6.1602	466.868	43.617
32.55	261.413	58.5325	89.8917	5.9771	466.82	43.6112
32.5667	261.42	58.6282	90.0089	6.48674	466.989	43.6091
32.5833	261.43	60.2529	90.0643	6.45287	466.961	43.6135
32.6	261.436	58.5603	89.9421	6.40221	466.947	43.6132
32.6167	261.444	58.8453	90.0674	6.5136	467.051	43.61
32.6333	261.458	58.5943	89.9657	7.03987	467.19	43.608
32.65	261.466	58.9112	90.1827	6.67748	467.233	43.6028
32.6667	261.47	58.5891	89.9256	5.96046	467.142	43.6027
32.6833	261.475	58.6369	89.9685	6.7878	467.254	43.5986
32.7	261.49	58.6044	90.0228	6.25664	467.303	43.599
32.7167	261.499	58.6228	89.9613	6.55708	467.162	43.5938
32.7333	261.509	58.7371	90.3356	6.12907	467.115	43.5923
32.75	261.514	58.6243	90.0729	6.30852	467.037	43.5928
32.7667	261.518	58.5799	89.9647	6.67152	466.899	43.5868
32.7833	261.532	58.8148	90.1305	6.50353	467.119	43.5864
32.8	261.539	58.6927	90.1742	6.59523	467.086	43.5847
32.8167	261.546	59.0247	90.0941	5.81627	466.923	43.5886
32.8333	261.556	58.6163	90.084	6.51772	467.026	43.586
32.85	261.565	58.6643	90.2099	6.88499	467.166	43.5813
32.8667	261.572	58.8032	90.14	6.75026	466.921	43.5795
32.8833	261.584	58.6353	90.0462	6.68114	466.89	43.579
32.9	261.591	58.6042	90.0587	6.2603	466.884	43.5741
32.9167	261.596	58.8464	90.1902	5.53368	466.871	43.5743
32.9333	261.609	58.6126	90.1197	4.93523	467.03	43.572
32.95	261.623	59.1464	90.1214	5.11055	467.084	43.5696
32.9667	261.632	58.6657	90.1423	5.18501	466.945	43.5667
[truncated: 1,622 more rows]

## Sheet: MW Results
Administrative Information
File name	MDS_9_11_2021_Leena-0001.sample
Analysed by	gpc-sec
Date of analysis	9. marraskuuta 2021 14:34:37
Analysis comments
Analysis Module	Triple Analysis
Recovery
Recovery Percentage	3.83704
RegionKey	Region Number	Trace	Start (mins)	End (mins)	Peak Max RT (mins)	Bulk MW (g/mol)	Bulk IV (dL/g)	Peak Ht (mV)	Peak Ht (%)	Peak Area (mV.s)	Peak Area (%)	Concentration (mg/mL)
Peaks	Peak 1	RI	34.67	40.95	37.12	<no baseline defined>	100	<no baseline defined>	100
Peaks	Peak 1	LS 15°	34.67	40.95	39.53	<no baseline defined>	100	<no baseline defined>	100
Peaks	Peak 1	LS 90°	34.67	40.95	36.93	<no baseline defined>	100	<no baseline defined>	100
Peaks	Peak 1	VS DP	34.67	40.95	40.68	<no baseline defined>	100	<no baseline defined>	100
Peaks	Peak 1	VS IP	34.67	40.95	39.47	<no baseline defined>	100	<no baseline defined>	100
Peaks	Peak 1	UV 280nm	34.67	40.95	38.62	<no baseline defined>	100	<no baseline defined>	100
MW Averages
Peaks	Mp	Mn	Mw	Mz	Mz+1	Mv	PD
Peak 1	321838	271671	306794	342831	377284	0	1.12928
Log Mi Curves
Peaks	Start (mins)	End (mins)	Curve Type	Coeff a	Coeff b	Coeff c	Coeff d	Coeff e	Coeff f	L Point Y/N
Peak 1	34.9	40.4167	Polynomial	10.0612	-0.122683	0	0	0	0	No
MW Fit Region
Peaks	Start (mins)	End (mins)
Peak 1	34.9	40.4167
Structural Plot Region
Peaks	Start (mins)	End (mins)
Peak 1	34.9	40.4167
Structural Information
Peaks	Mark-Houwink & Alpha	Log Rg Equation	Log Rh Equation
Peak 1	K = 2.66, Alpha = -0.45	Log Rg = (-0.62) x Log MW + (4.86)	Log Rh = (-0.06) x Log MW + (1.60)
Rg Averages
Peaks	Rgp	Rgn	Rgw	Rgz	Rgz+1
Peak 1	29.4511	32.6897	30.332	28.3273	26.7056
Rh Averages [Derived]
Peaks	Rhp	Rhn	Rhw	Rhz	Rhz+1
Peak 1	19.2354	19.4244	19.2886	19.1654	19.0598
IV Averages
Peaks	IVp	IVn	IVw	IVz	IVz+1
Peak 1	1.60673	1.7328	1.64139	1.56211	1.49684
Method
Administrative Information
Created by	gpc-sec
Creation date	6. kesäkuuta 2018 8:46:40
Last modified by	gpc-sec
Last modified date	6. kesäkuuta 2018 8:46:40
Information
Calculation Method
Concentration options	Calculate Sample Concentration from Entered Sample Properties
Concentration Detector Used in Analysis	RI
MW calculation method	Use all angles
Use Constant Inlet Pressure	No
Flory Fox	2.86e+21
Use Angular Correction	No
Use IV To Calculate Rg	No
Sample Parameters
Injection volume (µL)	100
Concentration options	RI
Entered concentration (mg/mL)	1
Calculated concentration (mg/mL)	0.0383704	RI
Calculated concentration (mg/mL)	0.179765	UV 280nm
dn/dc (mL/g)	0.144
UV extinction coefficient [(mg/mL)-¹][cm-¹]	1
Mark-Houwink K ((10e-5) dL/g)	14.1
Mark-Houwink Alpha	0.7
Baseline regions	Start (mins)	End (mins)
Baseline region 1	33.9833	34.2667
Baseline region 2	41.5167	41.8333
Peaks	Start (mins)	End (mins)
Peak 1	34.6667	40.95
	Trace	Peak Max RT (mins)	Peak Area (mV.s)	Peak Height (mV)
	RI	37.1167	120.414	0.599973
	LS 15°	39.5333	342.337	5.69149
	LS 90°	36.9333	1054.69	7.02356
	VS DP	40.6833	224.992	17.7669
	VS IP	39.4667	55.2751	0.634638
	UV 280nm	38.6167	8.48943	0.0549316
Flowrate region	Start (mins)	End (mins)
IDD
Reference detector	RI
IDD LS 90° (secs)	26
IDD VS DP (secs)	38
IDD VS IP (secs)	38
IDD UV 280nm (secs)	33
Last modified by	gpc-sec
Last modified date	8. marraskuuta 2021 7:24:11
Comments
System Calibration
Detector Constants
K (RI)	1816.08	RI
K (UV 280nm)	3.93542	UV 280nm
K (LS 15°)	25059.9	RI
K (LS 15°)	25059.9	UV 280nm
K (LS 90°)	90199.7	RI
K (LS 90°)	90199.7	UV 280nm
K (VS DP)	4.28756	RI
K (VS DP)	4.28756	UV 280nm
Entered Parameters For Concentration
Concentration (mg/mL)	1.85
Injection volume (µL)	100
dn/dc (mL/g)	0.145
UV extinction coefficient [(mg/mL)-¹][cm-¹]	1
Refractive index (RIU)	1.333
Flow rate (mL/min)	0.5
Comments
Entered Parameters For LS
Mp	107000
Calculated concentration (mg/mL)	1.85
LS Wavelength (nm)	658
Comments
System Calibration Information
Created by	gpc-sec
Creation date	6. kesäkuuta 2018 8:46:40
Last modified by	gpc-sec
Last modified date	6. kesäkuuta 2018 8:46:40
Information
Sample file used for concentration calibration	MDS_2_11_2021_Leena-0004.sample
Sample file used for LS calibration	MDS_2_11_2021_Leena-0004.sample
Concentration Regions
Baseline regions	Start (mins)	End (mins)
Baseline region 1	28.2667	32.7333
Baseline region 2	43.8667	45.5167
Peaks	Start (mins)	End (mins)
Peak 1	36.2167	41.8333
Flowrate region	Start (mins)	End (mins)
LS Regions
Baseline regions	Start (mins)	End (mins)
Baseline region 1	28.2667	32.7333
Baseline region 2	43.8667	45.5167
Peaks	Start (mins)	End (mins)
Peak 1	36.2167	41.8333
Flowrate region	Start (mins)	End (mins)
Peak Information
Channel	Peak Max RT (mins)	Peak Height (mV)	Peak Area (mV.s)
Channel 1 - RI	39.0167	42.7238	5845.97
Channel 6 - UV 280nm	39.0167	0.578186	87.3663
Channel 2 - LS 15°	39.1	43.0611	5834.29
Channel 3 - LS 90°	39.0167	154.316	20999.7
Channel 4 - VS DP	41.25	69.4662	4969.85
Channel 5 - VS IP	39.6333	482.586	161565

## Sheet: Slice Table
Slice Table
RT (mins)	RI	LS 15°	LS 90°	VS DP	VS IP	UV 280nm	Concentration (mg/mL)	MW	LogM	Calculated MW	Log Calculated MW	Cum Ht	dwdlogM	IV	Rg	Rh	Peak
34.6667	0.028774	0.145976	1.07911	-0.316248	-0.154795	0.00145391	9.20575e-06	738627	5.86843	642999	5.80821	0.99988	0.117336	0	0	0	1
34.6833	0.0290049	0.254393	1.18296	0.251126	-0.148708	0.00387116	9.54675e-06	1153742	6.06211	639978	5.80617	0.999636	0.121682	0.13917	0	13.655	1
34.7	0.0309142	0.38753	1.30084	-0.242445	-0.301618	0.003847	9.8148e-06	1279615	6.10708	636972	5.80412	0.999383	0.125099	0.933933	0	26.6607	1
34.7167	0.0306873	0.342902	1.35724	0.302346	-0.173155	0.00290731	1.04718e-05	854835	5.93188	633981	5.80208	0.999119	0.133473	6.55003	0	44.6117	1
34.7333	0.035038	0.182459	1.2293	0.145995	-0.0964204	0.00440902	1.18825e-05	542672	5.73454	631003	5.80003	0.998828	0.151454	2.60045	0	28.1796	1
34.75	0.0395414	0.198561	1.32888	0.05602	0.00488139	0.00209604	1.31474e-05	588679	5.76988	628039	5.79799	0.998502	0.167575	3.12553	0	30.7851	1
34.7667	0.0429766	0.257693	1.39381	0.212627	-0.114154	0.00314	1.41691e-05	709955	5.85123	625089	5.79594	0.998146	0.180598	1.14865	0	23.4718	1
34.7833	0.045954	0.332846	1.54633	-0.10623	-0.0345195	0.000521839	1.46559e-05	1066580	6.02799	622153	5.7939	0.99777	0.186803	0.189406	5.14534	14.7413	1
34.8	0.0460323	0.575846	1.71534	0.124382	0.26713	0.00583825	1.51428e-05	1471669	6.16781	619231	5.79185	0.997382	0.193009	1.02354	50.3304	28.7991	1
34.8167	0.0490097	0.703337	1.67255	-0.0229661	0.422143	0.0044408	1.57026e-05	1303716	6.11518	616322	5.78981	0.99698	0.200144	0.997059	44.2335	27.4184	1
34.8333	0.0495458	0.476061	1.7062	0.125401	0.185157	0.00563734	1.64083e-05	844265	5.92648	613427	5.78776	0.996561	0.209138	5.41234	0	41.6896	1
34.85	0.0534388	0.332555	1.58025	0.4555	0.202536	0.00744423	1.74786e-05	784864	5.89479	610546	5.78572	0.99612	0.222781	4.96858	0	39.5442	1
34.8667	0.0562636	0.468896	1.77031	0.112687	0.394169	0.00680972	1.81599e-05	1617917	6.20896	607678	5.78367	0.995655	0.231465	4.1435	62.2736	47.3712	1
34.8833	0.0577152	1.19835	1.80458	0.379615	0.192737	0.00632779	1.91573e-05	1489464	6.17303	604824	5.78163	0.995169	0.244178	0	60.3036	0	1
34.9	0.0625237	0.424806	1.82267	-0.481692	0.25345	0.00569328	1.97171e-05	738823	5.86854	601983	5.77958	0.994663	0.251313	0	0	0	1
34.9167	0.0612287	0.426717	1.80216	-0.357739	0.140518	0.004601	2.03499e-05	798774	5.90242	599155	5.77754	0.99414	0.259378	0	0	0	1
34.9333	0.0664949	0.520638	1.86557	-1.40749	-0.0371105	0.00472943	2.14445e-05	935912	5.97124	596341	5.77549	0.993596	0.27333	0	27.011	0	1
34.95	0.0680991	0.642789	2.00329	-1.25684	0.0571722	0.00699409	2.23204e-05	1293222	6.11167	593540	5.77345	0.993025	0.284493	0	53.3923	0	1
34.9667	0.0719921	1.0103	2.17794	-1.30393	0.091793	0.00407075	2.38283e-05	1142855	6.05799	590752	5.77141	0.992424	0.303713	0	47.386	0	1
34.9833	0.0775635	0.555821	2.13896	-1.06615	-0.219198	0.0052673	2.47528e-05	1320614	6.12078	587977	5.76936	0.991791	0.315497	0	56.1218	0	1
35	0.0777944	1.31182	2.37556	-1.55743	-0.153754	0.00585348	2.49965e-05	1229139	6.0896	585216	5.76732	0.991143	0.318603	0	52.2393	0	1
35.0167	0.0790934	0.449322	2.15943	-1.63795	-0.165062	0.00521897	2.61398e-05	979972	5.99121	582467	5.76527	0.990476	0.333175	0	38.0028	0	1
35.0333	0.08497	1.03061	2.3649	0.579208	-0.534494	0.00214305	2.80124e-05	1172493	6.06911	579731	5.76323	0.989771	0.357044	4.79313	55.0504	44.6666	1
35.05	0.0908466	0.847736	2.2594	0.297888	-0.347133	0.00242406	2.95933e-05	1537582	6.18684	577008	5.76118	0.98902	0.377193	3.63806	61.5206	44.5974	1
35.0667	0.0948922	1.73679	3.37261	0.405666	-0.201123	0.00316284	3.09067e-05	1644786	6.21611	574298	5.75914	0.988232	0.393934	2.84768	65.3904	42.0346	1
35.0833	0.0990903	1.13476	2.35646	0.169512	-0.299864	0.00146021	3.16124e-05	945891	5.97584	571600	5.75709	0.987417	0.402929	0.270405	47.506	15.9475	1
35.1	0.0993212	0.584762	2.37593	-0.113639	-0.0369716	0.00387746	3.18075e-05	1149831	6.06063	568915	5.75505	0.986591	0.405416	0	54.1503	0	1
35.1167	0.100315	1.50846	2.85453	-0.0069286	0.169158	0.00812576	3.33154e-05	1733204	6.23885	566243	5.753	0.985742	0.424636	0.638929	70.0276	25.9921	1
35.1333	0.108786	1.72475	2.836	0.146169	0.199812	0.00474466	3.58688e-05	1333047	6.12485	563583	5.75096	0.984841	0.45718	1.47858	64.1004	31.4995	1
35.15	0.116341	0.981578	2.73279	0.200847	0.425778	0.0059412	3.64772e-05	838278	5.92339	560936	5.74891	0.983898	0.464935	1.04536	34.983	24.0413	1
35.1667	0.112604	0.786956	2.82016	0.0487686	0.622599	0.00271269	3.74746e-05	655104	5.81631	558301	5.74687	0.982934	0.477648	0.919483	0	21.2174	1
35.1833	0.122601	0.643603	2.69146	0.176842	0.624414	0.00375665	3.98821e-05	607578	5.7836	555679	5.74482	0.981926	0.508333	0.724221	0	19.1087	1
35.2	0.127714	0.768653	2.77852	0.012251	0.505989	0.00495319	4.11955e-05	643479	5.80853	553069	5.74278	0.98087	0.525074	2.06944	0	27.6399	1
35.2167	0.130844	0.774989	3.04793	0.54575	0.424185	0.00508161	4.27764e-05	788645	5.89688	550471	5.74073	0.979775	0.545224	2.09296	33.4504	29.6907	1
35.2333	0.137637	1.17714	3.15833	0.0401255	0.307286	0.00521004	4.35793e-05	787923	5.89648	547886	5.73869	0.97865	0.555458	1.02363	37.6637	23.3856	1
35.25	0.135884	0.806887	2.92618	0.251664	0.0027043	0.00442294	4.33854e-05	645431	5.80985	545312	5.73665	0.977517	0.552987	0.187664	0	12.4304	1
35.2667	0.13642	0.823141	3.15942	-0.198419	0.105074	0.00272031	4.54769e-05	685827	5.83621	542751	5.7346	0.976359	0.579644	0.172735	9.14602	12.3388	1
35.2833	0.14901	0.989542	3.30813	0.249784	-0.133743	0.00498497	4.786e-05	626467	5.7969	540201	5.73256	0.975143	0.610019	0.826954	0	20.1775	1
35.3	0.151377	0.754332	3.04836	0.00889934	-0.279175	0.00511339	4.90033e-05	540275	5.73261	537664	5.73051	0.97388	0.624591	0.282513	0	13.4264	1
35.3167	0.156186	0.790575	3.1667	0.0815829	-0.175737	0.000816768	4.95144e-05	602993	5.78031	535139	5.72847	0.972597	0.631107	0.757762	0	19.3503	1
35.3333	0.154586	0.947668	3.35142	0.163727	0.0499234	0.00506507	5.05605e-05	595171	5.77464	532625	5.72642	0.971293	0.644439	0	0	0	1
35.35	0.162751	0.804773	3.27613	-1.15901	0.0274764	0.00275209	5.27734e-05	814055	5.91065	530123	5.72438	0.969946	0.672646	0	43.1742	0	1
35.3667	0.168475	1.67155	3.90412	-1.25081	-0.0512756	0.00135463	5.48405e-05	809928	5.90845	527633	5.72233	0.968544	0.698993	0	44.8165	0	1
35.3833	0.175725	0.886567	3.37457	-1.10077	0.087105	0.00285635	5.58866e-05	512998	5.71012	525155	5.72029	0.967101	0.712325	0	0	0	1
35.4	0.17504	0.78655	3.37679	-1.34165	0.0277317	0.00115372	5.69812e-05	490417	5.69057	522688	5.71824	0.96563	0.726278	0	0	0	1
35.4167	0.182596	0.846139	3.46401	-1.09364	-0.0996958	-9.1144e-05	5.91456e-05	486300	5.6869	520233	5.7162	0.964117	0.753864	0	0	0	1
35.4333	0.188625	0.834012	3.53078	-1.03469	-0.0737725	0.00308904	5.99242e-05	498491	5.69766	517790	5.71415	0.962565	0.763788	0	0	0	1
35.45	0.187482	0.909776	3.57389	0.153103	-0.0528846	0.00138641	6.02408e-05	506855	5.70488	515357	5.71211	0.960999	0.767824	2.97773	0	28.818	1
35.4667	0.190612	0.872166	3.62479	1.0197	-0.0912007	0.0031933	6.23809e-05	545657	5.73692	512937	5.71006	0.959402	0.795101	2.41225	0	27.533	1
35.4833	0.200914	1.11059	3.9296	-0.0360027	-0.185974	0.00423726	6.5931e-05	550849	5.74103	510528	5.70802	0.95773	0.840351	0	0	0	1
35.5	0.212894	1.00309	3.91687	-0.0515149	-0.239702	0.0016191	6.88004e-05	483234	5.68416	508130	5.70597	0.955974	0.876923	0.260967	0	12.5986	1
35.5167	0.218923	0.936188	3.78954	0.168874	-0.153964	0.00357858	6.97735e-05	472485	5.67439	505743	5.70393	0.954168	0.889326	1.47607	0	22.2795	1
35.5333	0.219002	0.987538	3.95122	0.504314	-0.239125	0.00294407	7.17676e-05	473435	5.67526	503367	5.70188	0.952324	0.914744	2.10732	0	25.1037	1
35.55	0.23144	0.994179	3.9008	0.484071	-0.308874	0.00108885	7.45641e-05	454079	5.65713	501003	5.69984	0.950417	0.950387	0.832977	0	18.1689	1
35.5667	0.236553	0.981594	4.05592	-0.0781634	-0.249534	0.00198022	7.61449e-05	474684	5.6764	498650	5.6978	0.948453	0.970537	0.0870298	0	8.68489	1
35.5833	0.241362	1.12526	4.13626	0.121473	-0.262368	0.00271899	7.76286e-05	533748	5.72734	496308	5.69575	0.946449	0.989447	1.41987	14.855	22.9052	1
35.6	0.245865	1.28159	4.32739	0.59882	-0.353175	0.0017793	7.93553e-05	495391	5.69495	493976	5.69371	0.944404	1.01146	2.51536	0	27.0348	1
35.6167	0.252199	1.00579	4.10531	0.705531	-0.306804	0.00129738	8.06931e-05	434773	5.63826	491656	5.69166	0.942318	1.02851	2.27008	0	25.0135	1
35.6333	0.254261	1.04173	4.17254	0.491502	-0.33566	0.00112063	8.38785e-05	463010	5.66559	489347	5.68962	0.940174	1.06911	1.72907	0	23.3279	1
35.65	0.272192	1.21942	4.31911	0.456153	-0.401595	0.00170682	8.70639e-05	466605	5.66895	487048	5.68757	0.937946	1.10971	1.40865	0	21.8436	1
35.6667	0.274254	1.14443	4.40571	0.345273	-0.262299	0.00412406	8.85476e-05	465828	5.66823	484761	5.68553	0.935658	1.12862	0.338256	0	13.5695	1
35.6833	0.281504	1.25651	4.54359	-0.149518	-0.254991	0.00440508	8.90587e-05	458034	5.6609	482484	5.68348	0.933343	1.13513	0.110782	0	9.30098	1
35.7	0.277463	1.11865	4.39414	0.213999	-0.269656	0.000871392	8.87919e-05	438272	5.64174	480217	5.68144	0.931026	1.13173	1.0588	0	19.4503	1
35.7167	0.27983	1.15016	4.48532	0.400513	-0.140126	-0.000373474	9.04214e-05	428565	5.63202	477962	5.67939	0.92869	1.1525	1.02989	0	19.1283	1
35.7333	0.28769	1.11026	4.50295	0.208456	0.134669	0.00250153	9.32665e-05	412350	5.61527	475717	5.67735	0.926297	1.18877	1.0353	0	18.9169	1
35.75	0.297687	1.13415	4.55843	0.423047	-0.030143	-0.000574386	9.45557e-05	441419	5.64485	473482	5.6753	0.923849	1.2052	1.19043	0	20.2733	1
35.7667	0.295781	1.29627	4.60292	0.313235	0.280815	0.00031698	9.46292e-05	513674	5.71069	471258	5.67326	0.921384	1.20614	1.50959	22.4002	23.0811	1
35.7833	0.298148	1.52417	5.01744	0.621362	0.152929	0.00212387	9.7061e-05	499956	5.69893	469045	5.67121	0.918886	1.23713	1.4033	18.6969	22.3238	1
35.8	0.311044	1.29323	4.75355	0.269546	0.060597	0.000726419	0.000100003	716269	5.85508	466842	5.66917	0.916318	1.27463	0.93978	56.953	22.0178	1
35.8167	0.316615	2.796	4.98694	0.345281	0.307773	0.00222814	0.000101608	694526	5.84169	464649	5.66713	0.913691	1.29509	1.52873	55.9771	25.6299	1
35.8333	0.321119	1.23647	4.785	0.671108	0.244737	-0.000695196	0.00010421	419658	5.6229	462466	5.66508	0.911009	1.32826	1.41717	0	21.1274	1
35.85	0.332946	1.31071	4.89068	0.295031	0.105103	0.00248499	0.000106812	418583	5.62178	460294	5.66304	0.908259	1.36142	1.11132	0	19.4661	1
35.8667	0.33745	1.29294	4.9486	0.481545	0.283309	-0.00135387	0.00010798	450554	5.65375	458132	5.66099	0.90546	1.3763	1.99995	11.3527	24.2658	1
35.8833	0.340274	1.53411	5.09013	0.931426	0.206693	-4.74279e-06	0.000109804	450184	5.65339	455980	5.65895	0.902622	1.39955	2.1718	10.9868	24.935	1
35.9	0.348898	1.33842	5.11891	0.62859	0.109173	-0.00155478	0.000112333	408562	5.61126	453838	5.6569	0.899728	1.43179	0	0	0	1
35.9167	0.356148	1.33514	5.08588	-3.65236	0.321101	-0.00234189	0.000115008	437124	5.6406	451707	5.65486	0.896765	1.46588	0	14.7519	0	1
35.9333	0.365686	1.58516	5.18668	-3.66849	0.333596	0.00190641	0.000116637	430125	5.63359	449585	5.65281	0.893747	1.48665	0	11.8338	0	1
35.95	0.366375	1.32996	5.15258	-3.34129	0.313286	0.000356373	0.00011693	397221	5.59903	447473	5.65077	0.890703	1.49038	0	0	0	1
35.9667	0.367521	1.37627	5.23736	-1.41207	0.20661	-0.0033299	0.00011817	417010	5.62015	445372	5.64872	0.88764	1.50619	0	0	0	1
35.9833	0.374161	1.4911	5.34456	0.576359	0.0288285	-0.004117	0.000119265	407248	5.60986	443280	5.64668	0.884546	1.52014	1.41227	0	20.8929	1
36	0.374392	1.33661	5.25691	0.524989	-0.152768	-0.00124199	0.000120749	396854	5.59863	441197	5.64463	0.881418	1.53905	0.725232	0	16.5873	1
36.0167	0.383473	1.45464	5.369	0.0474401	-0.262037	0.00209078	0.000123229	395544	5.59719	439125	5.64259	0.878239	1.57067	0	0	0	1
36.0333	0.38996	1.38438	5.41944	-0.320398	-0.114196	0.00343991	0.000124688	409106	5.61184	437063	5.64054	0.875008	1.58927	0	0	0	1
36.05	0.392632	1.58328	5.47552	-0.0134915	-0.149766	0.00280539	0.000126926	419020	5.62223	435010	5.6385	0.87173	1.61778	0	13.4036	0	1
36.0667	0.404002	1.50661	5.43762	-0.539868	-0.187319	-0.00393264	0.000129941	379543	5.57926	432966	5.63645	0.868382	1.65621	0	0	0	1
36.0833	0.411557	1.36539	5.4139	0.166971	-0.245167	-0.000447276	0.000132883	360161	5.5565	430933	5.63441	0.864958	1.69372	0.162127	0	9.7467	1
36.1	0.422469	1.42467	5.48036	-0.0261537	-0.250829	0.000596678	0.000135291	379175	5.57884	428909	5.63237	0.861463	1.7244	0	0	0	1
36.1167	0.426667	1.56147	5.67042	-0.181742	-0.144492	-0.00263183	0.000136871	393741	5.59521	426894	5.63032	0.857917	1.74455	0	0	0	1
36.1333	0.432391	1.57254	5.70301	-1.22737	0.0382919	-0.00235082	0.000138404	682197	5.83391	424889	5.62828	0.854329	1.76408	0	61.6965	0	1
36.15	0.436284	3.78926	5.93747	0.0391565	-0.0395445	-0.00222239	0.000139523	664126	5.82225	422893	5.62623	0.850708	1.77834	0	60.9462	0	1
36.1667	0.439414	1.47764	5.67862	-0.642097	-0.0325421	-0.00133103	0.000140787	361646	5.55828	420907	5.62419	0.847055	1.79446	1.1319	0	18.654	1
36.1833	0.444222	1.48855	5.66451	1.68416	-0.0667384	-0.00196554	0.000142247	357624	5.55343	418930	5.62214	0.843367	1.81307	2.59939	0	24.5192	1
36.2	0.448573	1.4752	5.68611	0.733892	0.0440238	-0.00473628	0.00014373	380808	5.58071	416962	5.6201	0.83964	1.83198	2.02813	0	23.0502	1
36.2167	0.453534	1.70737	5.82277	1.17263	0.0290535	-0.0015561	0.000144631	386087	5.58669	415004	5.61805	0.835883	1.84345	1.71578	10.6656	21.9006	1
36.2333	0.454223	1.53762	5.71848	0.45064	0.194595	0.00177667	0.000145871	365898	5.56336	413054	5.61601	0.832097	1.85926	1.97281	0	22.5366	1
36.25	0.46132	1.56867	5.80997	1.43229	0.2637	-0.00221478	0.000147963	374136	5.57303	411114	5.61396	0.828268	1.88592	0	0	0	1
36.2667	0.467349	1.65085	5.89917	-2.04392	0.193493	0.00081282	0.000149325	460378	5.66311	409183	5.61192	0.824395	1.90328	0	39.631	0	1
36.2833	0.469869	2.31819	6.04635	-0.577037	0.165858	0.000483483	0.000150687	455961	5.65893	407261	5.60987	0.820485	1.92064	0	38.8253	0	1
36.3	0.475898	1.64994	5.99059	-1.66799	-0.0671599	0.000764496	0.000152559	365027	5.56232	405348	5.60783	0.816534	1.94451	0	0	0	1
36.3167	0.481622	1.58944	5.86022	-0.322722	-0.0679395	-0.0026166	0.000153435	347289	5.54069	403444	5.60578	0.812546	1.95567	0.412247	0	13.1429	1
36.3333	0.481395	1.51368	5.87007	0.736289	-0.177362	-0.00309853	0.000154068	344466	5.53715	401549	5.60374	0.808539	1.96374	1.54106	0	20.3421	1
36.35	0.485594	1.578	5.94202	0.816145	-0.0244852	-0.00113904	0.000155041	340952	5.53269	399663	5.60169	0.804511	1.97614	1.41198	0	19.6901	1
36.3667	0.487503	1.50179	5.86032	0.615238	-0.178768	0.00478772	0.000155771	336456	5.52693	397786	5.59965	0.800461	1.98544	1.12067	0	18.1499	1
36.3833	0.490175	1.55238	5.92358	0.526331	0.0923639	0.00369544	0.000156574	354766	5.54994	395917	5.5976	0.796391	1.99568	0.977575	0	17.6511	1
36.4	0.492542	1.67972	5.99874	0.474961	0.147126	0.00351869	0.000158398	415016	5.61806	394058	5.59556	0.792287	2.01892	1.4541	31.4296	21.2305	1
36.4167	0.501623	2.12657	6.28966	1.03165	0.0239713	0.00105313	0.000159881	402419	5.60468	392207	5.59352	0.788139	2.03783	1.38214	29.09	20.6609	1
36.4333	0.501854	1.60114	5.94322	0.414029	0.283659	0.00408072	0.000159809	353895	5.54887	390365	5.59147	0.783973	2.03691	1.56337	0	20.6246	1
36.45	0.501169	1.68804	6.02052	1.22097	0.30058	0.00512467	0.000160928	353215	5.54804	388531	5.58943	0.779794	2.05118	1.9766	0	22.2874	1
36.4667	0.508877	1.61763	5.98475	0.8603	0.118221	0.00616863	0.000162266	353094	5.54789	386706	5.58738	0.775582	2.06823	1.9041	0	22.009	1
36.4833	0.509566	1.71414	6.09043	1.16125	0.282236	0.00294012	0.000163677	361001	5.55751	384890	5.58534	0.771335	2.08621	1.01735	11.18	17.9915	1
36.5	0.517731	1.71941	6.10699	-0.0714512	0.368737	0.000321963	0.000166351	347436	5.54087	383082	5.58329	0.767034	2.1203	0	4.4363	0	1
36.5167	0.526354	1.64045	5.96151	-1.09008	0.148994	0.00228144	0.00016854	340137	5.53165	381283	5.58125	0.762671	2.1482	0	2.72902	0	1
36.5333	0.531468	1.69226	6.02477	-0.200895	0.373586	0.00347799	0.000169465	337056	5.5277	379492	5.5792	0.758266	2.15998	0	0	0	1
36.55	0.532157	1.62901	5.98518	-0.235481	0.323216	0.00345382	0.000170656	321537	5.50723	377709	5.57716	0.753834	2.17517	0.881555	0	16.5032	1
36.5667	0.538949	1.56607	6.04753	1.21995	0.193347	0.0041926	0.000171581	312016	5.49418	375935	5.57511	0.749374	2.18696	1.65837	0	20.1694	1
36.5833	0.537959	1.55334	5.94446	0.642308	0.454256	0.00294774	0.000171411	313269	5.49592	374169	5.57307	0.744905	2.18479	1.80139	0	20.761	1
36.6	0.537885	1.57493	6.01459	1.37951	0.629257	0.00750121	0.000171242	323093	5.50933	372412	5.57102	0.74044	2.18263	2.07246	0	21.9792	1
36.6167	0.536895	1.64551	5.98919	0.944383	0.509307	0.00442529	0.000171024	360641	5.55708	370663	5.56898	0.73598	2.17985	1.1341	15.4752	18.6487	1
36.6333	0.536515	1.93703	6.58346	0.325539	0.51402	0.00440113	0.000171948	353125	5.54793	368921	5.56693	0.731511	2.19164	1.15068	7.51315	18.6081	1
36.65	0.542697	1.59226	6.04491	0.969817	0.435268	0.00636061	0.000173335	317416	5.50163	367189	5.56489	0.727011	2.20931	1.80167	0	20.8533	1
36.6667	0.545217	1.6108	5.95421	1.0747	0.498728	0.00709939	0.000174429	313500	5.49624	365464	5.56284	0.72248	2.22326	1.4191	0	19.1789	1
36.6833	0.549568	1.57274	5.97382	0.545878	0.44439	0.00371829	0.000175232	315639	5.49919	363747	5.5608	0.717923	2.23349	1.82432	0	20.9012	1
36.7	0.550256	1.64636	5.98734	1.5466	0.306282	0.00369413	0.000176497	331170	5.52005	362039	5.55876	0.71334	2.24961	2.22218	9.34302	22.6821	1
36.7167	0.557506	1.75066	6.12842	1.02022	0.30245	0.00672172	0.000177835	322220	5.50815	360338	5.55671	0.708723	2.26666	1.46509	0	19.562	1
36.7333	0.558653	1.58106	5.90191	0.684583	0.115361	0.00517168	0.000178249	542108	5.73409	358646	5.55467	0.704082	2.27194	0.894033	61.0123	19.7342	1
36.75	0.560104	3.91101	6.1942	0.357792	-0.0288514	0.00713116	0.000179368	535054	5.7284	356961	5.55262	0.699422	2.2862	1.05312	60.8663	20.7506	1
36.7667	0.565676	1.5446	5.85799	0.877558	-0.0464156	0.00863288	0.000180292	289932	5.4623	355284	5.55058	0.694736	2.29799	1.15381	0	17.4401	1
36.7833	0.565906	1.50089	5.81596	0.482865	-0.0432279	0.00494661	0.000180633	293486	5.46759	353616	5.54853	0.690033	2.30233	1.03533	0	16.89	1
36.8	0.567816	1.58734	5.97245	0.740332	0.0718068	0.00644833	0.000181339	305284	5.4847	351955	5.54649	0.685316	2.31133	1.00877	0	16.9657	1
36.8167	0.570335	1.63457	5.98841	0.45657	0.285718	0.00810263	0.000182992	292106	5.46554	350302	5.54444	0.680568	2.33241	1.18935	0	17.6613	1
36.8333	0.578196	1.47794	5.73855	0.967792	0.29211	0.0051793	0.000184914	279100	5.44576	348656	5.5424	0.675774	2.35689	1.63442	0	19.3396	1
36.85	0.582394	1.52852	5.7394	1.01011	0.277751	0.0068336	0.000185546	297608	5.47364	347019	5.54035	0.670947	2.36496	1.0971	0	17.2996	1
36.8667	0.582167	1.68257	5.89666	0.322143	0.316491	0.0086405	0.000185936	301354	5.47908	345389	5.53831	0.666106	2.36992	0	8.34916	0	1
36.8833	0.584839	1.57416	5.74019	-0.334086	0.390785	0.00693787	0.000186253	307614	5.48801	343766	5.53626	0.661256	2.37396	0	20.4335	0	1
36.9	0.584155	1.75139	5.70823	-0.0999641	0.384207	0.00782923	0.000186934	545228	5.73658	342152	5.53422	0.656393	2.38265	0	65.4876	0	1
36.9167	0.589116	4.00504	5.74906	-1.02032	0.23206	0.00704213	0.000187105	681639	5.83355	340544	5.53217	0.651519	2.38482	0	69.5193	0	1
36.9333	0.585227	3.14422	7.02356	-0.01197	0.102039	0.00305068	0.000186546	428125	5.63157	338945	5.53013	0.64665	2.3777	0.451159	47.9548	14.5225	1
36.95	0.58561	1.44722	5.53897	0.562575	0.123232	0.00501016	0.000186523	275453	5.44005	337353	5.52808	0.641789	2.3774	1.6703	0	19.3949	1
36.9667	0.585078	1.54327	5.59704	1.47571	0.140305	0.00651188	0.000188006	283192	5.45208	335768	5.52604	0.636908	2.39631	1.96902	3.49778	20.6784	1
36.9833	0.594922	1.5519	5.52938	0.946285	0.150664	0.00480925	0.000190122	279716	5.44672	334191	5.52399	0.631981	2.42328	1.84391	0	20.1477	1
37	0.598357	1.54023	5.64146	1.34734	0.132642	0.00158074	0.00019039	315178	5.49856	332621	5.52195	0.627022	2.4267	2.2131	31.8324	22.2806	1
37.0167	0.596604	1.93383	5.54115	1.40873	-0.076267	0.00582904	0.000189832	304942	5.48422	331059	5.51991	0.622068	2.41958	1.73525	29.5255	20.3204	1
37.0333	0.594852	1.41969	5.43168	0.745176	-0.190725	0.0054997	0.000189832	264373	5.42222	329504	5.51786	0.61712	2.41958	1.02681	0	16.2671	1
37.05	0.596608	1.50126	5.42535	0.529469	-0.0138918	0.00700142	0.000189395	266882	5.42632	327956	5.51582	0.612179	2.41401	0.93497	0	15.8166	1
37.0667	0.592109	1.43908	5.33862	0.628855	0.0945816	0.00880831	0.000189323	257304	5.41045	326416	5.51377	0.607244	2.41309	1.02787	0	16.1263	1
37.0833	0.596155	1.39689	5.28545	0.644318	0.15911	0.00756345	0.000190029	256788	5.40957	324883	5.51173	0.6023	2.42209	1.40048	0	17.8659	1
37.1	0.596538	1.44351	5.30812	1.09725	0.313817	0.00998069	0.000190637	268531	5.42899	323357	5.50968	0.59734	2.42984	2.71164	0	22.6021	1
37.1167	0.599973	1.5327	5.41227	2.28566	0.177997	0.00720995	0.000191051	264333	5.42215	321838	5.50764	0.592366	2.43512	2.75274	0	22.5967	1
37.1333	0.599136	1.4043	5.26527	1.15549	0.179812	0.00413403	0.000190249	246955	5.39262	320326	5.50559	0.587398	2.4249	1.23162	0	16.8955	1
37.15	0.594942	1.33206	5.11292	0.378107	0.429124	0.00609351	0.000188816	241420	5.38277	318822	5.50355	0.582458	2.40663	0.664331	0	13.6498	1
37.1667	0.590137	1.3239	5.08478	0.443009	0.321228	0.00759523	0.000187892	246734	5.39223	317324	5.5015	0.577549	2.39486	0.703618	0	14.0151	1
37.1833	0.589147	1.3757	5.10439	0.422156	0.147413	0.008334	0.000187528	260910	5.41649	315834	5.49946	0.572657	2.39022	1.00957	6.22333	16.1046	1
37.2	0.587852	1.46841	5.09121	0.816647	0.204465	0.00876761	0.000187334	270521	5.4322	314350	5.49741	0.567772	2.38775	1.17165	17.0664	17.1293	1
37.2167	0.587931	1.47459	5.17979	0.619861	0.349101	0.0119478	0.000186484	259134	5.41352	312874	5.49537	0.562901	2.37691	0.81675	0	14.9719	1
37.2333	0.582516	1.33505	4.95451	0.376687	-0.071295	0.0105503	0.000185804	252729	5.40266	311404	5.49332	0.55805	2.36824	1.46039	3.88256	18.0211	1
37.25	0.583662	1.39479	4.85572	1.39816	0.0731891	0.0122046	0.00018561	255129	5.40676	309941	5.49128	0.55321	2.36577	2.48312	10.9338	21.5771	1
37.2667	0.581299	1.35703	4.92554	1.61748	0.241935	0.010502	0.000185441	248604	5.39551	308486	5.48924	0.548375	2.36361	2.76812	0	22.1805	1
37.2833	0.582598	1.32385	4.79486	1.74083	-0.0353342	0.00773127	0.000186438	280513	5.44795	307037	5.48719	0.543529	2.37632	1.99386	29.7507	20.6993	1
37.3	0.587559	1.7057	5.10271	0.691073	0.201313	0.00572346	0.000186828	276780	5.44213	305594	5.48514	0.538665	2.38129	1.14598	29.6901	17.1334	1
37.3167	0.585043	1.28983	4.68776	0.710045	0.263552	0.00875106	0.000185467	234796	5.37069	304159	5.4831	0.533814	2.36394	0.955258	0	15.2643	1
37.3333	0.579018	1.24352	4.60454	0.449477	0.269944	0.0107105	0.000184446	228577	5.35903	302730	5.48106	0.528994	2.35094	0.789615	0	14.1979	1
37.35	0.578639	1.21156	4.66184	0.503697	0.248108	0.0116019	0.000182964	222722	5.34776	301308	5.47901	0.524206	2.33204	0.182132	0	8.63224	1
37.3667	0.569714	1.16342	4.53452	-0.285588	0.336592	0.0158502	0.000182138	242987	5.38558	299893	5.47697	0.519448	2.32152	0.0857619	13.4998	6.91352	1
37.3833	0.573455	1.40779	4.54422	0.387834	0.306821	0.015826	0.000183111	267253	5.42692	298485	5.47492	0.514689	2.33392	0.201125	30.4776	9.48134	1
37.4	0.575822	1.42649	4.66882	-0.146782	0.29063	0.0185485	0.000183209	243276	5.3861	297083	5.47288	0.509915	2.33517	2.44971	14.6761	21.142	1
37.4167	0.574069	1.16259	4.44079	3.08432	0.304346	0.0208131	0.000183161	218699	5.33985	295687	5.47083	0.505141	2.33456	3.54727	0	23.0845	1
37.4333	0.575521	1.17015	4.37923	1.16848	0.354378	0.0204838	0.000182967	350574	5.54478	294298	5.46879	0.50037	2.33208	1.93059	48.234	22.0579	1
37.45	0.572852	2.51682	5.67143	1.14335	0.170646	0.0163397	0.000182482	352612	5.5473	292916	5.46674	0.495608	2.32589	2.02508	49.3817	22.4554	1
37.4667	0.572473	1.17901	4.24802	1.27448	0.0741937	0.0178415	0.00018309	225507	5.35316	291540	5.4647	0.490844	2.33365	1.49586	10.9341	17.4887	1
37.4833	0.576671	1.22028	4.28016	0.517386	0.135975	0.0185802	0.000183698	221899	5.34616	290171	5.46265	0.486065	2.3414	1.12746	5.47958	15.8304	1
37.5	0.576291	1.14926	4.22195	0.837415	-0.10925	0.0147414	0.000182921	217279	5.33702	288808	5.46061	0.481287	2.3315	1.55684	0	17.505	1
37.5167	0.571792	1.16353	4.32656	1.02515	-0.00276046	0.0160905	0.000182825	216927	5.33631	287451	5.45856	0.476521	2.33027	1.90673	0	18.7186	1
37.5333	0.575685	1.14362	4.13027	1.25561	0.220612	0.0168293	0.000182849	207349	5.3167	286101	5.45652	0.471756	2.33058	1.60773	0	17.4199	1
37.55	0.571949	1.06237	3.99898	0.667892	0.0551897	0.0204672	0.000180686	229290	5.36039	284757	5.45447	0.467019	2.30301	1.39062	21.6697	17.1634	1
37.5667	0.562109	1.34184	4.23069	0.976019	0.132383	0.019375	0.000179812	231874	5.36525	283420	5.45243	0.462322	2.29187	2.01208	23.1744	19.4852	1
37.5833	0.566459	1.07703	3.98786	1.39142	0.205608	0.0181301	0.000179569	217747	5.33795	282088	5.45038	0.457639	2.28877	1.81127	14.7754	18.4241	1
37.6	0.560587	1.19429	4.00122	0.736865	0.124567	0.019937	0.00017816	277443	5.44317	280763	5.44834	0.452977	2.27081	1.87011	45.0539	20.1877	1
37.6167	0.557613	1.65214	4.07501	1.44309	0.113717	0.0186921	0.000178306	266413	5.42556	279445	5.4463	0.448332	2.27268	2.5245	43.6731	22.0115	1
37.6333	0.561506	1.08535	3.81799	1.50204	0.109886	0.0211094	0.000177699	202260	5.30591	278132	5.44425	0.443693	2.26494	2.43034	0	19.8274	1
37.65	0.553803	1.00487	3.77703	1.32372	0.153509	0.0213904	0.000175633	196994	5.29445	276826	5.44221	0.439089	2.23861	2.43923	0	19.6778	1
37.6667	0.54854	1.00891	3.71593	1.47987	0.259999	0.024418	0.000175002	321916	5.50774	275525	5.44016	0.43452	2.23056	2.0029	57.9846	21.7041	1
37.6833	0.549839	2.20391	3.79414	0.814486	0.370609	0.0274456	0.000174395	336253	5.52667	274231	5.43812	0.429967	2.22282	1.40938	60.1302	19.5872	1
37.7	0.54473	1.13252	3.68787	0.794243	0.174059	0.0265059	0.000173107	207193	5.31638	272943	5.43607	0.425438	2.20641	1.49182	17.9106	16.9865	1
37.7167	0.541756	0.950102	3.55734	0.896071	0.399567	0.0235825	0.000172281	190770	5.28051	271661	5.43403	0.420938	2.19588	1.2169	0	15.4405	1
37.7333	0.539545	0.962389	3.51135	0.476353	0.297774	0.0246265	0.000171698	208923	5.31999	270385	5.43198	0.416455	2.18845	0.845742	23.148	14.0977	1
37.75	0.538098	1.11872	3.56057	0.473964	0.114347	0.0249075	0.000171042	211973	5.32628	269115	5.42994	0.411989	2.18009	0.444831	26.3639	11.4349	1
37.7667	0.53543	0.983301	3.45674	0.0238812	0.143017	0.0267144	0.000170289	237366	5.37542	267851	5.42789	0.407541	2.17049	0	38.0667	0	1
37.7833	0.533372	1.35188	3.67793	-0.113854	0.253626	0.0283687	0.00017012	230132	5.36198	266593	5.42585	0.403106	2.16833	0	35.6632	0	1
37.8	0.534365	0.911898	3.38917	0.0784586	0.147409	0.0252928	0.000170072	187525	5.27306	265341	5.4238	0.398673	2.16772	0.160238	0	7.81055	1
37.8167	0.53307	0.943411	3.41016	0.0998727	0.177452	0.0240479	0.000169294	181986	5.26004	264094	5.42176	0.39425	2.15781	0.85329	0	13.5037	1
37.8333	0.529487	0.849954	3.27887	0.845469	0.188269	0.0267703	0.00016825	178307	5.25117	262854	5.41971	0.389852	2.1445	1.4571	0	16.031	1
37.85	0.526513	0.896726	3.2817	0.758393	-0.0928146	0.0302557	0.000167375	178012	5.25045	261619	5.41767	0.385478	2.13335	1.64085	0	16.6691	1
37.8667	0.523997	0.837907	3.22304	1.03783	-0.0740629	0.0291634	0.000167935	192635	5.28474	260391	5.41563	0.381109	2.14048	1.88069	21.2193	17.9098	1
37.8833	0.530027	1.03956	3.21718	1.02766	-0.172194	0.0266979	0.000168349	193272	5.28617	259167	5.41358	0.376727	2.14576	2.25591	23.8831	19.0504	1
37.9	0.526595	0.847833	3.17195	1.45557	-0.2453	0.0271315	0.00016762	173802	5.24005	257950	5.41154	0.372349	2.13647	3.07615	0	20.3905	1
37.9167	0.525453	0.84776	3.13251	1.91628	-0.0611428	0.0278702	0.000166575	195325	5.29076	256739	5.40949	0.367994	2.12315	3.11178	27.4246	21.2812	1
37.9333	0.520038	1.03812	3.12284	1.47444	0.0502298	0.0299823	0.000165044	232831	5.36704	255533	5.40745	0.363673	2.10364	2.24475	42.6253	20.2369	1
37.95	0.515844	1.17751	3.34067	0.948675	-0.218036	0.0320944	0.00016434	214847	5.33213	254332	5.4054	0.359381	2.09466	1.75763	35.9981	18.159	1
37.9667	0.515617	0.863869	3.01376	0.940335	-0.044408	0.029934	0.000164122	229897	5.36153	253138	5.40336	0.3551	2.09188	2.11774	46.4602	19.764	1
37.9833	0.514475	1.30722	3.04146	1.33361	0.16279	0.0303676	0.000163393	232740	5.36687	251949	5.40131	0.350833	2.08259	1.65781	47.2849	18.2898	1
38	0.511043	0.879898	2.99501	0.438271	-0.211983	0.0338529	0.000162737	179857	5.25493	250765	5.39927	0.346583	2.07424	0.94151	18.3558	13.8992	1
38.0167	0.510359	0.819554	2.9069	0.563903	0.081122	0.0332184	0.000162227	200221	5.30151	249587	5.39722	0.342348	2.06774	1.43752	34.7715	16.5875	1
38.0333	0.507843	1.0592	3.00251	0.962057	0.160756	0.031058	0.000160137	346449	5.53964	248415	5.39518	0.338148	2.0411	2.0047	66.1523	22.2486	1
38.05	0.49724	2.07078	3.12467	1.13835	-0.00802255	0.0281347	0.00015919	314808	5.49805	247248	5.39313	0.333987	2.02902	2.37025	63.337	22.787	1
38.0667	0.501896	0.768829	2.82187	1.3302	0.0983146	0.0337563	0.000159117	178214	5.25094	246087	5.39109	0.329839	2.0281	2.65371	20.468	19.5737	1
38.0833	0.496786	0.877094	2.84347	1.43264	0.102265	0.0317485	0.000157708	183961	5.26473	244931	5.38904	0.32571	2.01013	2.11732	26.9765	18.3475	1
38.1	0.49305	0.804695	2.75032	0.751997	-0.00364736	0.0344709	0.00015676	169907	5.23021	243781	5.387	0.321612	1.99806	1.71914	15.4482	16.6692	1
38.1167	0.490839	0.742366	2.67946	1.01114	0.0976544	0.0359726	0.000156785	160818	5.20633	242636	5.38496	0.317527	1.99837	2.24098	0	17.8785	1
38.1333	0.493206	0.723983	2.64903	1.28829	0.296612	0.0391528	0.000155352	170748	5.23236	241496	5.38291	0.313459	1.9801	1.93189	18.1359	17.3588	1
38.15	0.481841	0.816226	2.7045	0.676011	0.159419	0.0392812	0.000154696	257457	5.4107	240362	5.38087	0.309419	1.97174	2.03202	56.3943	20.2434	1
38.1667	0.48909	1.4587	2.76837	1.38102	0.133158	0.0387993	0.000155426	240669	5.38142	239233	5.37882	0.305378	1.98104	2.2794	54.5308	20.5662	1
38.1833	0.486422	0.681498	2.54629	0.937498	0.227288	0.0398433	0.000155694	197189	5.29488	238109	5.37678	0.301324	1.98446	2.57108	42.7672	20.0327	1
38.2	0.490773	1.08853	2.60924	1.68248	0.229255	0.0367673	0.000156643	205120	5.31201	236990	5.37473	0.297254	1.99655	2.99496	45.9315	21.357	1
38.2167	0.492377	0.760851	2.58263	1.38804	0.227712	0.0414734	0.000157567	155535	5.19183	235877	5.37269	0.293159	2.00834	2.64881	9.64926	18.6939	1
38.2333	0.496575	0.663428	2.49406	1.34384	0.296665	0.0403811	0.000156887	140814	5.14865	234769	5.37064	0.289062	1.99967	2.65841	0	18.1063	1
38.25	0.488109	0.62353	2.4206	1.38662	0.402697	0.0383733	0.000154919	145683	5.16341	233667	5.3686	0.284999	1.97458	2.77291	0	18.5718	1
38.2667	0.48422	0.68968	2.42282	1.42543	0.199128	0.0410957	0.000154311	147024	5.16739	232569	5.36655	0.280969	1.96684	3.35553	0	19.8513	1
38.2833	0.484298	0.629641	2.36111	1.96228	-0.103012	0.0375621	0.00015368	167515	5.22405	231477	5.36451	0.276956	1.95879	3.47425	30.1114	20.9755	1
38.3	0.480256	0.861502	2.49838	1.52944	-0.20099	0.0430311	0.000153462	163737	5.21415	230389	5.36246	0.272953	1.95601	2.79042	29.322	19.3499	1
38.3167	0.482928	0.594248	2.27141	1.27071	-0.220538	0.0443802	0.000152709	182353	5.26091	229307	5.36042	0.268964	1.94641	2.196	43.5642	18.5178	1
38.3333	0.47553	1.01059	2.36153	0.922552	-0.02982	0.0432879	0.000150521	205339	5.31247	228230	5.35837	0.265012	1.91853	1.2227	49.3701	15.8491	1
38.35	0.4692	0.764696	2.40403	0.281124	-0.232321	0.0440267	0.000149063	159652	5.20317	227158	5.35633	0.261108	1.89995	0.106613	26.2216	6.46251	1
38.3667	0.466379	0.615087	2.20606	-0.177198	-0.144294	0.0418663	0.000147873	145518	5.16292	226091	5.35428	0.257239	1.88477	0	11.3783	0	1
38.3833	0.461727	0.635308	2.23377	0.0378501	0.0696175	0.0456568	0.000146585	145531	5.16296	225029	5.35224	0.253402	1.86836	0	10.3127	0	1
38.4	0.458295	0.604413	2.17892	-0.225007	0.121938	0.0445646	0.00014537	136996	5.13671	223972	5.35019	0.249598	1.85287	0	0	0	1
38.4167	0.454101	0.554597	2.12011	-0.795024	0.0813335	0.0424042	0.000143936	129159	5.11112	222920	5.34815	0.245828	1.8346	0	0	0	1
38.4333	0.449297	0.528889	2.07488	-0.419606	0.231463	0.0417697	0.000143353	141528	5.15084	221873	5.3461	0.242084	1.82717	0	12.1522	0	1
38.45	0.450443	0.649972	2.10289	0.283724	0.213899	0.0420507	0.000143038	174783	5.2425	220831	5.34406	0.238352	1.82315	1.45574	40.2987	15.9197	1
38.4667	0.447317	0.793027	2.21116	1.07876	-0.05513	0.0459938	0.000141799	173651	5.23968	219794	5.34202	0.234641	1.80735	2.71727	39.6169	19.5588	1
38.4833	0.442665	0.628617	2.06812	1.44166	-0.0522474	0.0455119	0.000139806	148513	5.17176	218761	5.33997	0.230971	1.78195	2.93616	24.6595	19.0512	1
38.5	0.434809	0.575596	1.9913	1.24381	0.0461552	0.0491498	0.000138323	163376	5.21319	217734	5.33793	0.227347	1.76306	1.77958	25.5929	16.6434	1
38.5167	0.433361	0.734825	2.40307	0.366938	0.148067	0.047142	0.00013881	152536	5.18337	216711	5.33588	0.223735	1.76926	1.10555	15.3998	13.88	1
38.5333	0.437865	0.495037	1.91411	0.637376	0.155985	0.0491015	0.000138884	129858	5.11347	215693	5.33384	0.220117	1.7702	0.674563	0	11.1576	1
38.55	0.433823	0.554169	1.93511	-0.0241935	0.24447	0.0460256	0.000137426	139669	5.1451	214680	5.33179	0.216516	1.75162	0.805612	18.8761	12.1287	1
38.5667	0.428713	0.5602	1.9268	0.748716	0.0299144	0.0481376	0.000136065	147246	5.16804	213672	5.32975	0.212952	1.73427	1.59416	28.6809	15.4976	1
38.5833	0.425282	0.600715	1.89317	0.670643	0.151205	0.051623	0.000135604	141801	5.15168	212668	5.3277	0.209412	1.72839	2.08821	24.3459	16.7452	1
38.6	0.425818	0.514583	1.87296	1.18247	0.123112	0.0517514	0.000135069	248153	5.39472	211669	5.32566	0.205885	1.72158	2.83866	64.5155	22.3538	1
38.6167	0.421929	1.38136	1.99039	1.32611	-0.0584839	0.0549316	0.000133392	252894	5.40294	210675	5.32361	0.202387	1.70021	2.41	64.8847	21.3006	1
38.6333	0.415293	0.525729	1.86154	0.777609	0.293978	0.0504824	0.00013067	127874	5.10678	209685	5.32157	0.198946	1.66551	1.63951	0	14.9247	1
38.65	0.404843	0.446769	1.75191	0.624921	0.326462	0.050916	0.000128507	121098	5.08314	208701	5.31952	0.195569	1.63794	1.44839	0	14.0631	1
38.6667	0.401717	0.460124	1.75017	0.593387	0.123809	0.053791	0.000127754	181319	5.25844	207720	5.31748	0.192229	1.62834	3.44206	48.8667	21.4698	1
38.6833	0.400117	0.870818	1.8473	2.28488	0.317121	0.0490366	0.000126831	249369	5.39684	206745	5.31544	0.188912	1.61658	4.01275	61.6403	25.1286	1
38.7	0.395923	0.925372	2.05689	1.04683	0.259274	0.0506909	0.000125567	197863	5.29636	205774	5.31339	0.185623	1.60047	0	50.2807	0	1
38.7167	0.392186	0.5008	1.72296	-1.42153	0.162974	0.0480728	0.000125738	187443	5.27287	204807	5.31134	0.182348	1.60265	0	47.0715	0	1
38.7333	0.396995	0.854884	2.02899	0.0572472	0.148919	0.048659	0.000126736	244018	5.38742	203845	5.3093	0.179058	1.61536	0	60.7715	0	1
38.75	0.398446	0.903334	1.86276	-1.16005	-0.0232165	0.0460408	0.000126858	182045	5.26018	202888	5.30726	0.175754	1.61692	0	50.9411	0	1
38.7667	0.397762	0.421694	1.6158	-0.392326	-0.15629	0.0508994	0.000126324	116180	5.06513	201935	5.30521	0.172455	1.61011	1.34139	0	13.5197	1
38.7833	0.395093	0.43276	1.58949	1.50058	-0.153407	0.0531641	0.00012472	122352	5.08761	200986	5.30317	0.169183	1.58967	2.62929	3.28601	17.2143	1
38.8	0.387695	0.454355	1.59996	0.644002	-0.218426	0.0529874	0.000122873	129347	5.11176	200042	5.30112	0.165957	1.56612	2.12123	23.0526	16.3251	1
38.8167	0.383501	0.46771	1.53489	1.06062	-0.127043	0.0517425	0.000121804	145301	5.16227	199102	5.29908	0.162769	1.5525	3.10086	37.6236	19.26	1
38.8333	0.380985	0.554918	1.60242	1.40979	-0.125076	0.0530916	0.000121731	140474	5.1476	198167	5.29703	0.159595	1.55158	3.01164	34.8334	18.8599	1
38.85	0.383047	0.434148	1.50698	0.988243	-0.0790108	0.0504735	0.000120759	117775	5.07105	197236	5.29499	0.156435	1.53919	3.4019	6.47733	18.521	1
38.8667	0.374885	0.392572	1.45565	1.69874	-0.18416	0.0521278	0.00011828	113986	5.05685	196310	5.29294	0.15332	1.50759	4.6056	0	20.2668	1
38.8833	0.367487	0.392041	1.45223	1.86374	-0.221866	0.0525614	0.000116798	135229	5.13107	195388	5.2909	0.150257	1.4887	4.31445	29.8185	20.9929	1
38.9	0.365582	0.522889	1.53547	1.43151	-0.244924	0.0533001	0.000115218	132767	5.12309	194470	5.28885	0.147234	1.46856	3.68128	29.2682	19.7896	1
38.9167	0.357573	0.363362	1.36939	1.342	-0.269965	0.0496139	0.000112545	115968	5.06434	193557	5.28681	0.144266	1.43448	3.41656	5.53409	18.4522	1
38.9333	0.348801	0.395333	1.3527	1.17206	-0.350853	0.0508104	0.000111427	125408	5.09833	192648	5.28476	0.141347	1.42024	2.59546	23.885	17.2817	1
38.95	0.350558	0.41525	1.39123	0.719083	-0.150369	0.0530751	0.000111646	125235	5.09773	191743	5.28272	0.13844	1.42303	1.03621	21.9617	12.7193	1
38.9667	0.350178	0.396103	1.38217	0.0376774	-0.0444897	0.0518302	0.000110796	146185	5.1649	190842	5.28067	0.135542	1.4122	1.86828	43.5591	16.3	1
38.9833	0.345221	0.537327	1.31267	1.31672	0.0928228	0.049975	0.000109338	145211	5.162	189946	5.27863	0.132673	1.39361	3.63144	45.5331	20.2971	1
39	0.341027	0.376732	1.26592	1.28214	0.288271	0.0514767	0.000107953	124621	5.09559	189053	5.27658	0.129842	1.37596	3.89516	22.7487	19.7445	1
39.0167	0.336527	0.40382	1.39189	1.47094	0.362718	0.0522155	0.000106276	147908	5.16999	188165	5.27454	0.12705	1.35459	3.15492	41.6154	19.4865	1
39.0333	0.330502	0.50293	1.28226	0.724683	0.444335	0.0524965	0.000104769	140710	5.14832	187282	5.2725	0.1243	1.33538	0	42.9893	0	1
39.05	0.327071	0.346912	1.18698	-0.87454	0.254805	0.0507939	0.000103554	121531	5.08469	186402	5.27045	0.121585	1.3199	0	28.2944	0	1
39.0667	0.322877	0.382393	1.21881	0.316156	0.272183	0.0519904	0.000102121	213961	5.33033	185526	5.2684	0.118905	1.30162	0.724852	64.856	13.498	1
39.0833	0.318072	0.852901	1.27795	0.16835	0.0901291	0.0518137	0.000101246	198007	5.29668	184655	5.26636	0.116255	1.29047	0	63.3236	0	1
39.1	0.317388	0.283065	1.10164	-0.172022	0.0548647	0.050874	0.000100688	97692	4.98986	183788	5.26432	0.113624	1.28336	0	0	0	1
39.1167	0.314567	0.290012	1.09395	-0.449986	0.130379	0.0506972	9.88892e-05	126107	5.10074	182924	5.26227	0.111023	1.26043	0.799737	36.8268	11.6942	1
39.1333	0.3061	0.430778	1.1334	0.967455	-0.0913478	0.0518938	9.65803e-05	133147	5.12433	182065	5.26023	0.108476	1.231	2.68076	40.9646	17.8212	1
39.15	0.300075	0.311229	1.06986	0.726571	0.105169	0.0527851	9.50736e-05	112722	5.05201	181210	5.25818	0.105979	1.2118	2.89156	18.4849	17.2897	1
39.1667	0.296644	0.311004	1.08994	1.07223	-0.0549125	0.0503196	9.38343e-05	245692	5.39039	180359	5.25614	0.103517	1.196	3.65858	71.2	24.2461	1
39.1833	0.292297	0.976367	1.09613	1.17345	-0.148313	0.054873	9.16226e-05	255803	5.40791	179512	5.25409	0.1011	1.16781	4.03302	72.1261	25.3855	1
39.2	0.282762	0.329322	1.05624	1.24369	-0.064864	0.0516445	8.94595e-05	132283	5.1215	178669	5.25205	0.0987407	1.14024	4.00637	33.9905	20.331	1
39.2167	0.27872	0.355341	1.1111	1.10123	0.0234678	0.0525359	8.85363e-05	121077	5.08306	177829	5.25	0.0964213	1.12848	4.46854	22.7643	20.4715	1
39.2333	0.276968	0.266615	1.00651	1.48672	-0.245714	0.0499177	8.78806e-05	111105	5.04573	176994	5.24796	0.0941224	1.12012	4.38544	18.7954	19.7692	1
39.25	0.274605	0.300265	0.958688	1.03374	-0.183169	0.0524876	8.64711e-05	172162	5.23594	176163	5.24591	0.0918505	1.10215	1.7332	58.4831	16.7881	1
39.2667	0.268122	0.5483	1.00638	-0.0535543	-0.229878	0.0530738	8.52805e-05	177664	5.2496	175335	5.24387	0.0896124	1.08698	2.44591	58.922	19.0292	1
39.2833	0.267132	0.31492	0.975952	1.41744	-0.393316	0.0489297	8.4722e-05	142310	5.15324	174512	5.24183	0.0873971	1.07986	4.22746	45.021	21.2086	1
39.3	0.264616	0.379392	0.994808	0.924332	-0.265464	0.048753	8.45281e-05	514649	5.71151	173692	5.23978	0.0851916	1.07739	2.13344	83.0919	25.9182	1
39.3167	0.265915	1.92229	1.33959	0.254981	-0.237862	0.0487288	8.28026e-05	500140	5.69909	172876	5.23773	0.0830112	1.05539	1.45455	83.228	22.5951	1
39.3333	0.253786	0.266332	0.861772	0.53259	-0.336451	0.0471788	8.00074e-05	102913	5.01247	172064	5.23569	0.0808896	1.01977	2.50482	15.1963	15.989	1
39.35	0.248371	0.211938	0.818219	0.778156	-0.0338856	0.0499012	7.86223e-05	291215	5.46421	171256	5.23365	0.0788225	1.00211	3.53887	73.2503	25.3766	1
39.3667	0.245093	1.05964	1.20023	1.04264	0.18262	0.0539969	7.78693e-05	336453	5.52692	170452	5.2316	0.0767833	0.992515	0.136344	74.4016	8.99347	1
39.3833	0.243645	0.390321	1.00928	-0.973145	0.211442	0.0525994	7.71163e-05	167577	5.22421	169651	5.22956	0.0747637	0.982917	0	51.4287	0	1
39.4	0.240366	0.350881	0.922698	-1.2064	0.503174	0.0527279	7.61688e-05	131847	5.12007	168854	5.22751	0.0727663	0.97084	0	43.7663	0	1
39.4167	0.237698	0.227822	0.744104	-0.542438	0.421675	0.0490416	7.51726e-05	128335	5.10835	168061	5.22547	0.0707942	0.958144	0	41.2874	0	1
39.4333	0.234114	0.328763	0.903035	-4.96866	0.297757	0.0474916	7.31068e-05	153586	5.18635	167272	5.22342	0.068862	0.931813	0	51.0478	0	1
39.45	0.224732	0.315415	0.785477	-0.670051	0.490459	0.0521976	7.00685e-05	1737556	6.23994	166486	5.22138	0.0669963	0.893087	0	91.9412	0	1
39.4667	0.215045	5.01688	1.6161	-0.706467	0.634638	0.0494269	6.82215e-05	1768186	6.24753	165704	5.21933	0.0651942	0.869545	1.8301	91.7194	37.1599	1
39.4833	0.213139	0.327172	0.867133	1.52442	0.524911	0.0500131	6.78574e-05	148337	5.17125	164926	5.21729	0.063421	0.864905	5.72305	47.7802	23.7884	1
39.5	0.21276	0.251568	0.719973	1.01941	0.494682	0.0470897	6.79067e-05	162013	5.20955	164151	5.21524	0.0616519	0.865532	2.45454	57.2718	18.4748	1
39.5167	0.213448	0.376312	0.767057	0.0723439	0.465674	0.0484389	6.75669e-05	2662105	6.42523	163380	5.2132	0.0598865	0.861202	0	94.6747	0	1
39.5333	0.210628	5.69149	0.92614	-0.235985	0.354573	0.0470414	6.70084e-05	3072402	6.48748	162612	5.21115	0.0581329	0.854083	1.83553	94.5354	44.7184	1
39.55	0.209943	1.41178	1.11528	1.04123	0.157871	0.0442707	6.62554e-05	606376	5.78274	161849	5.20911	0.0563964	0.844485	3.5364	84.6	32.3972	1
39.5667	0.205901	0.68417	0.814315	0.492879	0.435106	0.043331	6.42139e-05	236270	5.37341	161088	5.20706	0.0546962	0.818464	1.95158	72.272	19.4091	1
39.5833	0.19713	0.16072	0.571787	0.327678	0.1969	0.0465112	6.20265e-05	107318	5.03067	160332	5.20502	0.0530512	0.790584	4.17773	38.2138	19.2285	1
39.6	0.192172	0.223819	0.601476	1.36884	0.323684	0.0481655	6.06413e-05	132468	5.12211	159579	5.20298	0.0514527	0.772929	4.74697	52.0328	21.5237	1
39.6167	0.188436	0.236717	0.588135	0.516532	0.56323	0.044937	5.9475e-05	129852	5.11345	158829	5.20093	0.0498875	0.758063	3.2792	51.7704	18.9007	1
39.6333	0.184852	0.206126	0.560299	0.760725	0.241711	0.0450654	5.79927e-05	170217	5.231	158083	5.19889	0.0483568	0.739169	4.09995	61.1509	22.2844	1
39.65	0.179132	0.354827	0.671622	0.795872	0.235591	0.0471775	5.69965e-05	184370	5.26569	157341	5.19684	0.0468584	0.726473	4.48194	64.7209	23.5754	1
39.6667	0.1786	0.239398	0.533312	0.876337	0.135782	0.0451696	5.61949e-05	133934	5.12689	156602	5.1948	0.0453834	0.716255	4.21018	55.2531	20.7557	1
39.6833	0.174101	0.190955	0.522565	0.672379	0.229759	0.0437722	5.52717e-05	158221	5.19926	155866	5.19275	0.0439309	0.704488	2.89774	61.2615	19.3723	1
39.7	0.172806	0.305934	0.56614	0.376105	0.183356	0.0422222	5.44457e-05	196042	5.29235	155134	5.19071	0.0425012	0.69396	4.29017	63.7175	23.7145	1
39.7167	0.168917	0.298537	0.688755	1.15268	0.0316667	0.0434187	5.29877e-05	180547	5.25659	154405	5.18866	0.0411013	0.675376	4.52133	58.8004	23.4797	1
39.7333	0.163654	0.246584	0.566009	0.415271	0.144413	0.0421738	5.11649e-05	245491	5.39004	153680	5.18662	0.0397441	0.652144	0.609446	67.8925	13.3372	1
39.75	0.157477	0.45983	0.755152	-0.211203	-0.0289439	0.0416919	4.97555e-05	206149	5.31418	152958	5.18457	0.038429	0.634179	1.51237	63.206	17.0354	1
39.7667	0.154808	0.12147	0.46578	0.703613	0.0580145	0.0401419	4.86135e-05	73903	4.86866	152240	5.18253	0.0371471	0.619623	0	0	0	1
39.7833	0.150309	0.0882854	0.392472	-1.04652	-0.0877235	0.0395073	4.68394e-05	74935	4.87468	151525	5.18048	0.0359033	0.597011	0	0	0	1
39.8	0.143673	0.116289	0.401104	-0.887928	0.0329569	0.0394832	4.56245e-05	90688	4.95755	150813	5.17844	0.0346984	0.581525	0	27.3155	0	1
39.8167	0.142683	0.123541	0.394935	-0.784421	-0.00734294	0.0379331	4.62815e-05	120932	5.08254	150105	5.1764	0.0335008	0.5899	0	53.292	0	1
39.8333	0.147797	0.197015	0.417147	-6.00684	0.0333814	0.0383667	4.66225e-05	110171	5.04207	149399	5.17435	0.0322902	0.594246	0	49.8609	0	1
39.85	0.144824	0.0979132	0.369169	-2.48796	-0.00539253	0.0403262	4.54076e-05	112713	5.05197	148698	5.17231	0.031091	0.578761	0	45.6506	0	1
39.8667	0.140172	0.196718	0.460809	0.635259	0.160149	0.0369451	4.4533e-05	117437	5.0698	147999	5.17026	0.029919	0.567613	5.67237	49.1356	21.9413	1
39.8833	0.139334	0.103719	0.348286	1.01846	0.263434	0.0385994	4.3002e-05	153668	5.18658	147304	5.16821	0.0287783	0.5481	5.0728	57.8919	23.1216	1
39.9	0.130563	0.273171	0.534225	0.409838	0.300344	0.0350658	4.11306e-05	326536	5.51393	146612	5.16617	0.027682	0.524247	6.45316	76.2516	32.2088	1
39.9167	0.127589	0.46536	0.514323	1.32816	0.327946	0.0382459	3.9162e-05	324064	5.51063	145924	5.16413	0.0266357	0.499156	8.74358	79.5483	35.5506	1
39.9333	0.118207	0.222214	0.330236	0.913939	0.276507	0.0391373	3.83847e-05	195313	5.29073	145238	5.16208	0.0256252	0.489248	7.79618	74.1733	28.9031	1
39.95	0.12271	0.192998	0.30774	1.04491	0.0227365	0.0359088	3.79477e-05	179442	5.25392	144556	5.16004	0.0246305	0.483678	6.75534	70.4861	26.7874	1
39.9667	0.115464	0.18789	0.353451	0.632976	0.203842	0.0342062	3.55902e-05	121895	5.08599	143877	5.15799	0.0236723	0.453629	4.59686	54.8608	20.712	1
39.9833	0.107913	0.0602535	0.259391	0.43802	0.160643	0.0375389	3.43023e-05	75259	4.87656	143201	5.15595	0.0227615	0.437214	4.44885	18.6361	17.4452	1
40	0.107381	0.0896303	0.260546	0.560752	-0.0157655	0.0367518	3.35493e-05	222436	5.34721	142529	5.1539	0.0218773	0.427616	4.09619	75.1129	24.3558	1
40.0167	0.103187	0.322407	0.350966	0.338331	-0.184239	0.0352018	3.21398e-05	284750	5.45446	141859	5.15186	0.0210213	0.409651	7.94451	75.5661	32.98	1
40.0333	0.098535	0.182106	0.384927	1.33188	-0.176626	0.0316681	3.15327e-05	192700	5.28488	141193	5.14981	0.0201916	0.401913	9.32662	68.3973	30.5451	1
40.05	0.0993762	0.159298	0.244786	0.591578	-0.320533	0.0354586	3.06824e-05	181687	5.25932	140530	5.14777	0.0193809	0.391075	3.72996	74.156	22.0673	1
40.0667	0.0931984	0.14946	0.229919	0.156907	-0.207635	0.0355871	3.0683e-05	170761	5.23239	139870	5.14572	0.0185813	0.391083	3.0037	73.338	20.1105	1
40.0833	0.0993802	0.141452	0.230464	0.44596	-0.158976	0.034037	3.15832e-05	92355	4.96546	139213	5.14368	0.0177699	0.402557	3.46324	55.7221	17.1812	1
40.1	0.0988481	0.0252604	0.175314	0.269467	-0.292812	0.0388957	2.99793e-05	484357	5.68517	138559	5.14163	0.0169677	0.382113	2.4351	84.3039	26.5441	1
40.1167	0.0893133	0.734569	0.538255	0.208026	-0.156873	0.0378034	2.82781e-05	552374	5.74223	137908	5.13959	0.0162085	0.36043	8.30876	84.2282	41.7507	1
40.1333	0.0881709	0.0834037	0.233777	1.32899	-0.154296	0.036406	2.87893e-05	224522	5.35126	137260	5.13754	0.0154649	0.366946	11.044	77.8921	34.0044	1
40.15	0.0925217	0.269641	0.234169	0.750885	-0.180557	0.0372973	2.89358e-05	200713	5.30258	136615	5.1355	0.0147127	0.368813	0	78.4285	0	1
40.1667	0.0890904	0.04679	0.175357	-1.1143	0.0612778	0.0372732	2.75507e-05	66520	4.82295	135974	5.13346	0.0139766	0.351158	0	41.6709	0	1
40.1833	0.0838281	0.0589244	0.136229	-1.54714	0.282971	0.0332817	2.65059e-05	71248	4.85277	135335	5.13141	0.0132722	0.337842	0	41.8451	0	1
40.2	0.0825331	0.0500017	0.184228	-1.21155	0.147914	0.0341731	2.4902e-05	291177	5.46416	134699	5.12936	0.0126023	0.317398	0	59.4025	0	1
40.2167	0.0737613	0.362887	0.755147	-1.04472	0.392191	0.0350644	2.39788e-05	322509	5.50854	134067	5.12732	0.0119654	0.305631	0	63.7734	0	1
40.2333	0.0767387	0.0750335	0.152817	-1.05077	0.324731	0.0383972	2.29826e-05	77925	4.89168	133437	5.12528	0.0113534	0.292935	0.9546	51.7988	10.5659	1
40.25	0.0675091	0.0276587	0.113383	1.19446	0.48249	0.0354739	2.0698e-05	145189	5.16193	132810	5.12323	0.0107842	0.263815	11.2281	66.1752	29.5678	1
40.2667	0.0623994	0.141874	0.218298	0.327663	0.318899	0.0351445	2.06743e-05	221347	5.34507	132186	5.12119	0.0102451	0.263513	6.6328	76.2569	28.5538	1
40.2833	0.0673605	0.109758	0.138887	0.570177	0.160649	0.0308479	2.15745e-05	245109	5.38936	131565	5.11914	0.00969457	0.274986	6.22945	82.723	28.9296	1
40.3	0.0680492	0.170873	0.152097	0.309608	0.134997	0.0331126	2.10646e-05	569167	5.75524	130947	5.1171	0.00913894	0.268487	4.55131	88.9058	34.5037	1
40.3167	0.0641601	0.413873	0.226036	0.3179	0.035646	0.0304944	2.01414e-05	526532	5.72142	130332	5.11505	0.008602	0.25672	7.04424	88.3522	38.889	1
40.3333	0.0622548	0.109693	0.131213	0.610615	-0.00480642	0.0287918	1.94856e-05	112667	5.0518	129720	5.11301	0.00808562	0.248362	10.9405	72.6992	26.9371	1
40.35	0.0600442	0.012422	0.066298	0.784465	-9.28161e-05	0.026784	1.96564e-05	111531	5.0474	129111	5.11096	0.00757557	0.250539	6.06917	78.8144	22.0588	1
40.3667	0.0633269	0.106801	0.0853059	-0.00360012	0.189557	0.0259969	2.00217e-05	105500	5.02325	128504	5.10892	0.00705853	0.255195	4.08639	79.1937	18.9789	1
40.3833	0.062337	0.00785173	0.0579271	0.539359	0.39645	0.0285667	2.01682e-05	118770	5.07471	127901	5.10687	0.00653482	0.257062	7.95982	80.9813	24.6572	1
40.4	0.0642464	0.120847	0.089142	0.511945	0.254679	0.0322047	1.93666e-05	264671	5.42271	127300	5.10483	0.00601965	0.246844	0	87.1075	0	1
40.4167	0.0573056	0.138017	0.10815	-1.3717	0.418389	0.030502	1.75438e-05	274519	5.43857	126702	5.10278	0.00553867	0.223612	0	90.1216	0	1
40.4333	0.0528062	0.0892684	0.0209566	-1.28467	0.290199	0.0300201	1.62803e-05	3918017	6.59307	126107	5.10074	0.00509792	0.207507	0	94.8157	0	1
40.45	0.049375	2.01028	0.547319	-0.594009	0.322989	0.0270968	1.56974e-05	3948253	6.5964	125515	5.0987	0.00468122	0.200078	0	94.4	0	1
40.4667	0.0491481	0.172131	0.0977298	-1.24917	0.24973	0.024326	1.58196e-05	201155	5.30353	124925	5.09665	0.00427052	0.201635	0	86.5846	0	1
40.4833	0.0501419	-0.0101315	0.0311359	-1.24439	0.256427	0.0252174	1.52368e-05	33745	4.52821	124338	5.0946	0.00386583	0.194207	0	0	0	1
40.5	0.0454899	0.0403025	0.116519	-0.805188	0.436769	0.0245829	1.41191e-05	134979	5.13027	123754	5.09256	0.0034833	0.179961	29.3128	69.7492	39.7357	1
40.5167	0.0431268	0.066475	0.0729664	3.51554	0.216416	0.0242535	1.24665e-05	175669	5.2447	123173	5.09052	0.00313687	0.158897	53.644	79.9609	53.0655	1
40.5333	0.0351179	0.0519065	0.0695438	0.862396	0.101348	0.0242294	1.07654e-05	165936	5.21994	122595	5.08847	0.00283414	0.137214	23.4885	68.3183	39.5371	1
40.55	0.0324496	0.048477	0.116018	0.792562	-0.0169243	0.0242052	1.06931e-05	205045	5.31185	122019	5.08643	0.00255451	0.136293	14.396	82.1453	36.0388	1
40.5667	0.0346641	0.0683934	0.00929303	0.214916	0.0682031	0.0246388	1.09125e-05	10528543	7.02237	121446	5.08438	0.00227297	0.13909	10.5308	96.2959	120.694	1
40.5833	0.0338269	2.34692	0.445934	0.537386	0.224436	0.0230888	1.09618e-05	10555460	7.02348	120875	5.08234	0.00198793	0.139718	25.6595	96.0009	162.548	1
40.6	0.0349733	0.426525	0.11933	1.30434	0.271112	0.0238276	9.74681e-06	1577372	6.19793	120307	5.08029	0.00171808	0.124232	32.768	94.8296	93.584	1
40.6167	0.0262015	0.0782464	0.0168782	0.786971	0.243172	0.0234982	7.04888e-06	0	-INF	119742	5.07825	0.00149922	0.0898443	35.1401	97.7834	0	1
40.6333	0.01804	-0.013379	-0.012179	0.835088	0.345084	0.0224059	5.08028e-06	1489737	6.17311	119180	5.0762	0.00134117	0.0647528	32.7279	86.4984	91.7803	1
40.65	0.0138458	0.399146	0.32116	0.253932	0.424718	0.0223818	5.08091e-06	1357700	6.1328	118620	5.07416	0.00120876	0.0647609	49.5971	87.4756	102.21	1
40.6667	0.018044	-0.0528919	-0.0654108	1.39641	0.228931	0.0235783	5.59209e-06	0	-INF	118063	5.07211	0.00106968	0.0712762	523.446	97.7834	0	1
40.6833	0.0170541	-0.043504	-0.0233621	17.7669	0.210299	0.0200446	5.20373e-06	0	-INF	117508	5.07007	0.000929001	0.0663263	427.777	97.7834	0	1
40.7	0.0156065	-0.00527707	-0.0293787	-3.19211	0.29268	0.0180368	5.54473e-06	186988	5.27181	116956	5.06802	0.000788939	0.0706726	0	64.4994	0	1
40.7167	0.0191943	0.0639252	0.148931	-2.87025	0.0547783	0.0175549	5.69123e-06	107729	5.03233	116407	5.06598	0.000642525	0.0725399	0	51.7564	0	1
40.7333	0.016526	-0.0287682	-0.0577386	-4.18337	0.0147837	0.0175307	5.88635e-06	0	-INF	115860	5.06393	0.000491659	0.0750269	0	97.7834	0	1
40.75	0.020419	-0.00885182	-0.0449868	-1.79089	0.23724	0.0158281	4.93884e-06	285150	5.45507	115316	5.06189	0.000350597	0.06295	0	96.1059	0	1
40.7667	0.0105791	0.0936146	0.0320045	0.0995704	0.0480146	0.017635	2.60557e-06	466598	5.66894	114774	5.05984	0.000252287	0.0332104	0	96.1059	0	1
40.7833	0.00577452	-0.0204411	-0.0683113	-0.242633	0.407495	0.0188315	2.04704e-06	4369199	6.6404	114235	5.0578	0.00019166	0.0260914	3.32337	93.445	61.2915	1
40.8	0.0070735	0.372553	0.193159	0.287204	0.618508	0.0195703	2.16923e-06	4072961	6.60991	113699	5.05576	0.000136718	0.0276488	24.9849	92.6429	117.292	1
40.8167	0.00654142	-0.00166544	-0.0428077	0.0678347	0.255332	0.016647	1.68363e-06	0	-INF	113165	5.05371	8.65119e-05	0.0214594	0	97.7834	0	1
40.8333	0.00402571	0.113618	0.0521889	-0.645157	0.403325	0.0173858	1.27097e-06	2649872	6.42322	112633	5.05167	4.80108e-05	0.0161997	0	90.0875	0	1
40.85	0.0039514	0.0454916	0.038543	0.423468	0.221424	0.017209	1.00418e-06	17312440	7.23836	112104	5.04962	1.83636e-05	0.0127992	76.1534	91.5966	275.48	1
40.8667	0.00235121	0.729318	0.327632	0.0771452	0.021212	0.0162693	2.02532e-07	92747622	7.9673	111578	5.04758	2.63917e-06	0.00258146	0	93.3045	0	1
40.8833	-0.00108004	0.0197116	-0.0554297	-0.319226	0.094285	0.0127356	0	0	-INF	111053	5.04553	-6.66134e-16	0	0	97.7834	0	1
40.9	-0.00481646	-0.0198813	-0.092269	0.410196	0.0223995	0.0122537	0	0	-INF	110532	5.04349	-6.66134e-16	0	0	97.7834	0	1
40.9167	-0.00168642	-0.0497085	-0.0711249	0.178314	-0.0961779	0.0134503	0	0	-INF	110013	5.04144	-6.66134e-16	0	0	97.7834	0	1
40.9333	-0.0022185	0.00362465	-0.0847708	-1.25886	0.138028	0.0125106	0	0	-INF	109496	5.0394	-6.66134e-16	0	0	97.7834	0	1
