# Supplementary material for: Thermodynamically controlled multiphase separation of heterogeneous liquid crystal colloids
Source: Nat Commun. 2023 Aug 29;14:5277. doi: 10.1038/s41467-023-41054-7 (PMC10465492; doi:10.1038/s41467-023-41054-7)
Supplement: Supplementary file 11 — Source Data [file 41467_2023_41054_MOESM11_ESM.zip › Source data/Supplementary Figure 7_The size-exclusion chromatography/10-11-2021/Han-6-P.xlsx]

## Sheet: Sample Details
Administrative Information
Export date	8. marraskuuta 2021 20:32:12
Culture name	fi-FI
Decimal separator	,
Workspace name	Leena
Workspace path	C:\ProgramData\Agilent Technologies\GPC\Workspaces\Leena\
File name	MDS_2_11_2021_Leena-0019.sample
Creation date	3. marraskuuta 2021 10:07:38
Created by	gpc-sec
Comments	Collected by Agilent GPC/SEC Software Version 1.1.3131.27789
Software version	Agilent GPC/SEC Software - 1.1.3131.27789
Sample Information
Sample name	Han-6
Information
Sample type	Sample
Injection date	3. marraskuuta 2021
Vial number	1
Injection number	1
Injection volume (µL)	100
Concentration (mg/mL)	1
dn/dc (mL/g)	0.1
UV extinction coefficient [(mg/mL)-¹][cm-¹]	1
Mark-Houwink K ((10e-5) dL/g)	14.1
Mark-Houwink Alpha	0.7
Mp	100000
Analysed	Yes
Instrument Conditions
Eluent
Refractive index (RIU)	1
Set flow rate (mL/min)	1
LS Wavelength (nm)	658
Set temperature (°C)	20
Actual temperature (°C)	0
Actual flow rate (mL/min)	0
Column information
Data origin	Collected by Agilent GPC/SEC Software Version 1.1.3131.27789
Instrument name
Collection Parameters
Collected by	gpc-sec
Number of channels	6
Run length (mins)	60.0167
Delay time (secs)	0
Sampling interval (secs)	1
Number of data points	3601
DLS Parameters
Viscosity (cP)	0.0089
Correlator run time (secs)	5
Collection fraction	0
Channel Information
Channel ID	Detector type	Detector name	Detector units	Channel Information
1	RI	RI	mV
2	LS 15°	LS 15°	mV
3	LS 90°	LS 90°	mV
4	VS DP	VS DP	mV
5	VS IP	VS IP	mV
6	UV 280nm	UV 280nm	mV

## Sheet: Raw Data
Collection Parameters
Collected by	gpc-sec
Number of channels	6
Run length (mins)	60.0167
Delay time (secs)	0
Sampling interval (secs)	1
Number of data points	3601
DLS Parameters
Viscosity (cP)	0.0089
Correlator run time (secs)	5
Collection fraction	0
Channel Information
Channel ID	Detector type	Detector name	Detector units	Channel Information
1	RI	RI	mV
2	LS 15°	LS 15°	mV
3	LS 90°	LS 90°	mV
4	VS DP	VS DP	mV
5	VS IP	VS IP	mV
6	UV 280nm	UV 280nm	mV
Raw Data
RT (mins)	Response Trace 1	Response Trace 2	Response Trace 3	Response Trace 4	Response Trace 5	Response Trace 6
0	-134.668	59.0922	91.542	7.28432	478.734	47.8226
0.0166667	-134.667	58.9362	91.2142	7.38503	474.44	47.8231
0.0333333	-134.68	58.9913	91.2138	7.66808	470.24	47.8207
0.05	-134.685	58.932	91.217	6.97853	468.684	47.8188
0.0666667	-134.688	58.9048	91.1749	7.63893	468.887	47.8211
0.0833333	-134.691	58.9587	91.3195	7.32597	469.502	47.8176
0.1	-134.688	58.9921	91.3523	7.71874	470.415	47.821
0.116667	-134.688	58.9771	91.2858	6.59767	471.409	47.8164
0.133333	-134.688	58.9442	91.1848	7.28966	472.457	47.8172
0.15	-134.692	58.9552	91.1555	7.14546	473.17	47.8152
0.166667	-134.691	58.9433	91.1503	7.19307	473.818	47.8196
0.183333	-134.692	58.8943	91.0444	7.26219	474.598	47.8179
0.2	-134.694	59.0136	91.2824	7.11983	475.092	47.8219
0.216667	-134.698	58.9997	91.3384	8.80241	475.341	47.8172
0.233333	-134.7	59.0603	91.3769	7.57698	475.981	47.8185
0.25	-134.7	59.7079	91.8635	7.00234	476.305	47.8143
0.266667	-134.702	58.9214	91.1005	7.40166	476.749	47.8114
0.283333	-134.708	59.0086	91.3302	7.16927	477.177	47.808
0.3	-134.707	59.0885	91.3528	7.73125	477.558	47.8098
0.316667	-134.706	58.9967	91.2988	7.127	477.907	47.8124
0.333333	-134.706	58.8885	91.0964	7.10671	477.988	47.8118
0.35	-134.708	58.9361	91.172	7.95311	478.16	47.8149
0.366667	-134.71	58.9256	91.1028	7.41783	478.224	47.8132
0.383333	-134.716	58.887	91.0508	6.82533	478.38	47.81
0.4	-134.715	58.928	91.219	6.89919	478.672	47.8083
0.416667	-134.722	58.8842	91.0616	7.00539	478.719	47.8043
0.433333	-134.722	58.8868	91.1269	6.74553	478.579	47.8031
0.45	-134.725	59.0546	91.4066	7.17171	478.629	47.7982
0.466667	-134.734	58.9211	91.1503	6.91353	478.604	47.7966
0.483333	-134.736	58.9814	91.412	7.17339	478.524	47.7949
0.5	-134.735	58.9498	91.2104	6.6465	478.417	47.7898
0.516667	-134.742	58.95	91.2107	6.93504	478.501	47.7868
0.533333	-134.743	58.9585	91.1884	7.14119	478.495	47.7837
0.55	-134.749	58.9301	91.2277	6.97075	478.463	47.7778
0.566667	-134.751	58.9907	91.2849	7.39159	478.488	47.7728
0.583333	-134.751	59.0664	91.4071	6.75972	478.538	47.7717
0.6	-134.749	58.9324	91.2519	7.36183	478.347	47.7671
0.616667	-134.748	58.8831	91.0972	6.69304	478.6	47.7531
0.633333	-134.752	58.847	91.023	7.07802	478.631	47.7444
0.65	-134.75	58.97	91.2927	7.37541	478.66	47.7366
0.666667	-134.753	58.9895	91.3056	7.10182	478.537	47.728
0.683333	-134.753	58.9397	91.2038	7.63649	478.555	47.7142
0.7	-134.753	58.9379	91.1996	6.85219	478.597	47.7065
0.716667	-134.76	58.9405	91.1939	7.23488	478.755	47.6957
0.733333	-134.759	59.111	91.3239	6.7234	478.972	47.6859
0.75	-134.764	58.8917	91.1414	6.94099	479.084	47.6724
0.766667	-134.771	58.9314	91.2696	7.00829	478.985	47.6575
0.783333	-134.771	59.0017	91.2975	7.0501	479.177	47.6415
0.8	-134.776	58.8601	91.0183	7.25929	479.103	47.6264
0.816667	-134.779	58.9237	91.1398	6.85036	479.067	47.6096
0.833333	-134.786	58.8856	91.1703	7.21031	479.176	47.5935
0.85	-134.795	59.0037	91.2574	7.3719	479.242	47.5759
0.866667	-134.808	58.8856	91.0467	7.71645	479.247	47.5591
0.883333	-134.818	58.9039	91.1207	6.4695	479.269	47.5381
0.9	-134.829	58.9295	91.2095	7.28661	479.313	47.521
0.916667	-134.84	58.9091	91.1672	7.06917	479.228	47.5082
0.933333	-134.858	58.9025	91.1633	7.14241	479.015	47.4882
0.95	-134.871	58.9567	91.3499	7.34383	478.968	47.4703
0.966667	-134.89	58.8725	91.0883	7.40883	478.95	47.4519
0.983333	-134.91	59.0525	91.3946	7.44225	478.798	47.4329
1	-134.931	58.9034	91.2069	7.20863	478.946	47.4139
1.01667	-134.953	58.9256	91.2101	7.00005	478.924	47.3998
1.03333	-134.972	58.9288	91.2493	6.63872	478.974	47.3859
1.05	-134.998	58.8833	91.1184	6.86531	478.912	47.3699
1.06667	-135.024	58.8436	90.9831	7.60979	478.894	47.3576
1.08333	-135.049	58.8577	91.0803	7.2921	478.787	47.3499
1.1	-135.082	58.8975	91.1723	6.87248	478.764	47.3412
1.11667	-135.116	58.9097	91.2013	6.52794	478.865	47.3245
1.13333	-135.147	58.971	91.157	6.76277	478.746	47.3164
1.15	-135.177	58.9425	91.1363	6.95107	478.604	47.3071
1.16667	-135.208	59.154	91.3833	6.95534	478.727	47.301
1.18333	-135.239	58.9654	91.3273	7.0977	478.614	47.2935
1.2	-135.273	58.9037	91.1334	7.02385	478.625	47.2904
1.21667	-135.306	59.0133	91.3976	7.1711	478.623	47.2916
1.23333	-135.344	59.6703	91.545	7.50603	478.844	47.2909
1.25	-135.377	59.0096	91.2479	6.92482	478.89	47.2939
1.26667	-135.41	59.0527	91.3392	6.39565	478.938	47.2961
1.28333	-135.442	58.9173	91.2118	6.64955	478.891	47.2985
1.3	-135.47	59.0151	91.3722	7.61742	478.964	47.3066
1.31667	-135.494	58.9767	91.3351	7.05895	478.875	47.3135
1.33333	-135.523	58.9448	91.2359	7.08885	479.011	47.3287
1.35	-135.55	58.9434	91.2278	7.21932	479.046	47.338
1.36667	-135.571	58.8743	91.0937	7.08763	478.916	47.3473
1.38333	-135.589	58.8328	91.0143	7.64732	478.959	47.3582
1.4	-135.606	58.9806	91.4098	6.95763	478.914	47.3722
1.41667	-135.621	58.8894	91.0925	7.64305	478.918	47.3832
1.43333	-135.629	58.9056	91.1886	6.77712	478.93	47.3968
1.45	-135.636	58.9079	91.1298	7.15019	479.048	47.4114
1.46667	-135.642	58.9086	91.155	7.30995	479.12	47.4279
1.48333	-135.641	58.8914	91.1422	7.006	479.186	47.4392
1.5	-135.635	58.9765	91.2643	7.53105	479.365	47.4552
1.51667	-135.629	58.8914	91.1495	7.5782	479.329	47.4679
1.53333	-135.621	58.9257	91.1407	7.03392	479.032	47.4801
1.55	-135.605	58.8819	91.1497	6.29067	478.989	47.4958
1.56667	-135.587	58.9288	91.1535	7.15309	479.048	47.5117
1.58333	-135.574	58.926	91.1713	7.03041	479.036	47.5285
1.6	-135.553	59.0136	91.4182	6.70845	479.055	47.5407
1.61667	-135.53	58.9599	91.1817	6.47728	479.061	47.5555
1.63333	-135.5	58.8888	91.1144	7.80113	479.005	47.568
1.65	-135.471	58.8989	91.106	6.34911	479.012	47.5756
1.66667	-135.435	58.9187	91.1659	6.42952	478.988	47.5903
1.68333	-135.4	58.948	91.1855	6.48613	478.941	47.5993
1.7	-135.368	58.9637	91.1919	6.66863	478.759	47.6104
1.71667	-135.329	59.2857	91.6935	6.73241	478.798	47.6225
1.73333	-135.293	58.95	91.2055	7.16515	478.808	47.6319
1.75	-135.255	58.995	91.3067	7.26524	478.735	47.6437
1.76667	-135.215	59.0022	91.2389	6.43425	478.929	47.6531
1.78333	-135.171	58.9239	91.1266	6.71394	479.048	47.6606
1.8	-135.127	59.0943	91.2493	7.24678	479.069	47.6658
1.81667	-135.085	58.9777	91.3793	6.90636	479.144	47.6737
1.83333	-135.042	58.9436	91.1489	6.39977	479.178	47.6812
1.85	-134.994	59.0589	91.2133	6.81099	479.263	47.685
1.86667	-134.949	58.9124	91.1509	6.94923	479.29	47.6933
1.88333	-134.911	58.9425	91.2466	6.79665	479.4	47.6984
1.9	-134.87	58.9579	91.3052	7.70454	479.389	47.7042
1.91667	-134.827	58.975	91.2452	7.48756	479.111	47.7033
1.93333	-134.789	58.9422	91.2695	6.54228	479.271	47.7111
1.95	-134.753	59.0846	91.3917	7.55608	479.44	47.7103
1.96667	-134.719	58.9397	91.1974	7.04704	479.553	47.7142
1.98333	-134.685	58.9532	91.1559	7.1627	479.515	47.7171
2	-134.651	58.9715	91.3212	7.26585	479.435	47.7209
2.01667	-134.614	59.0989	91.3706	6.98738	479.532	47.7248
2.03333	-134.579	59.0107	91.3059	6.17378	479.486	47.7259
2.05	-134.546	58.9748	91.3245	6.96236	479.345	47.7279
2.06667	-134.515	58.9411	91.1449	6.27693	479.203	47.7244
2.08333	-134.488	58.98	91.1634	7.12746	479.057	47.7274
2.1	-134.461	58.914	91.0912	5.40978	479.045	47.7299
2.11667	-134.435	59.0319	91.262	7.16744	478.927	47.7331
2.13333	-134.407	58.8883	91.1427	7.28004	478.705	47.7311
2.15	-134.38	58.9719	91.2339	7.26341	478.797	47.7348
2.16667	-134.359	58.9333	91.1427	6.62025	478.602	47.7341
2.18333	-134.344	59.1068	91.4674	6.66145	478.561	47.737
2.2	-134.32	58.942	91.1886	6.23405	478.643	47.7335
2.21667	-134.299	58.915	91.1372	6.58516	478.674	47.7328
2.23333	-134.28	59.049	91.3831	7.57454	478.749	47.7351
2.25	-134.264	59.0342	91.3053	7.03697	478.77	47.7348
2.26667	-134.249	59.0144	91.3627	7.61391	478.8	47.7343
2.28333	-134.23	58.9855	91.1698	6.27693	478.788	47.7387
2.3	-134.214	58.9339	91.184	7.42378	478.658	47.7351
2.31667	-134.195	58.9687	91.226	7.51976	478.918	47.7317
2.33333	-134.178	58.9831	91.2707	7.05956	479.165	47.7332
2.35	-134.164	59.0044	91.2371	7.50191	479.192	47.732
2.36667	-134.147	59.1824	91.8998	7.36717	479.129	47.737
2.38333	-134.137	59.0168	91.3856	7.11144	479.211	47.7369
2.4	-134.125	59.0215	91.3308	6.78536	479.288	47.7323
2.41667	-134.112	58.9532	91.2278	6.58211	479.207	47.7322
2.43333	-134.101	59.0107	91.2936	6.81526	479.206	47.7331
2.45	-134.092	59.08	91.3049	6.60774	479.173	47.7319
2.46667	-134.089	58.9175	91.0819	7.16621	479.191	47.7306
2.48333	-134.08	58.9393	91.144	6.64116	479.27	47.7299
2.5	-134.073	58.9243	91.1271	6.69304	479.186	47.7302
2.51667	-134.064	58.9834	91.2458	6.16249	479.006	47.7326
2.53333	-134.058	59.0009	91.265	-0.480881	479.044	47.7311
2.55	-134.048	58.9745	91.2179	-8.3445	478.899	47.7308
2.56667	-134.04	58.9611	91.1573	-8.31535	478.916	47.7331
2.58333	-134.034	58.9585	91.2237	-8.15682	479.011	47.7285
2.6	-134.025	58.9158	91.1671	-8.2766	479.033	47.729
2.61667	-134.018	58.9767	91.2443	-8.31291	479.018	47.7293
2.63333	-134.011	58.9654	91.1907	-7.99049	478.901	47.7302
2.65	-134.003	59.0986	91.493	-7.70317	478.909	47.7291
2.66667	-133.999	59.0241	91.2847	-7.73598	478.903	47.7284
2.68333	-133.993	59.0606	91.1669	-7.3127	478.728	47.7261
2.7	-133.992	58.9536	91.1614	-7.97081	478.821	47.7256
2.71667	-133.989	59.0934	91.4391	-8.45238	478.823	47.7232
2.73333	-133.982	58.9446	91.116	-8.87199	478.862	47.7226
2.75	-133.98	58.9066	91.0954	-8.90831	478.837	47.7229
2.76667	-133.971	59.0131	91.2476	-8.20793	478.853	47.7204
2.78333	-133.966	58.9703	91.1356	-10.4235	478.897	47.7178
2.8	-133.963	58.9719	91.2318	-9.31725	478.962	47.7178
2.81667	-133.96	58.9089	91.1002	-12.8703	478.961	47.7166
2.83333	-133.954	58.9935	91.2733	-9.95796	478.97	47.7172
2.85	-133.952	58.9182	91.161	-8.59963	479.019	47.7149
2.86667	-133.947	59.1073	91.3584	-8.19435	479.275	47.712
2.88333	-133.939	58.9765	91.1988	-8.55492	479.317	47.7116
2.9	-133.932	58.9851	91.1744	-8.32542	479.127	47.71
2.91667	-133.932	59.0771	91.3784	-14.6125	479.267	47.7088
2.93333	-133.93	58.9872	91.2617	-7.09938	479.284	47.7074
2.95	-133.922	59.0134	91.2873	-8.51677	479.241	47.7078
2.96667	-133.924	59.0125	91.2132	-7.97203	479.177	47.7059
2.98333	-133.921	59.2422	91.5873	-7.41234	479.261	47.7047
3	-133.92	59.0675	91.4588	-7.56249	479.191	47.7039
3.01667	-133.911	59.3485	92.0728	-7.71202	479.145	47.7
3.03333	-133.909	59.0528	91.3287	-7.75261	479.236	47.7009
3.05	-133.91	59.2136	91.6769	-7.7372	479.328	47.7007
3.06667	-133.908	58.9683	91.2835	-7.72102	478.991	47.6984
3.08333	-133.907	58.9608	91.1932	-6.80428	478.956	47.6997
3.1	-133.904	59.0064	91.2835	-5.79826	478.802	47.696
3.11667	-133.907	59.0023	91.1741	-8.15376	478.768	47.6945
3.13333	-133.905	59.007	91.2116	-14.1572	478.627	47.6986
3.15	-133.906	58.9802	91.1904	-5.89653	478.577	47.6986
3.16667	-133.902	59.0719	91.3535	-0.0678253	478.575	47.6977
3.18333	-133.9	58.9977	91.2696	-6.90559	478.55	47.6948
3.2	-133.896	59.0377	91.3508	-18.1458	478.52	47.6971
3.21667	-133.894	58.9677	91.1445	-5.54787	478.508	47.6945
3.23333	-133.891	58.9475	91.1236	4.56932	478.59	47.691
3.25	-133.896	59.0119	91.2345	-7.49626	478.872	47.6881
3.26667	-133.895	59.0385	91.2313	-8.86955	478.943	47.6896
3.28333	-133.898	59.0748	91.2713	-8.60848	478.889	47.6881
3.3	-133.898	59.0708	91.134	-6.47713	479.12	47.6827
3.31667	-133.9	59.0154	91.2351	-7.77473	479.102	47.6826
3.33333	-133.898	58.951	91.1503	-12.0608	479.163	47.6827
3.35	-133.9	58.9828	91.1688	-4.71642	479.193	47.6803
3.36667	-133.898	58.986	91.2414	3.97682	479.343	47.6798
3.38333	-133.901	59.087	91.2711	-2.91161	479.367	47.6798
3.4	-133.899	58.995	91.2132	-4.82842	479.236	47.6797
3.41667	-133.898	59.0679	91.2162	0.702133	479.089	47.6771
3.43333	-133.899	59.0206	91.2	-2.9026	479.065	47.6783
3.45	-133.9	59.0936	91.4094	-2.51518	478.824	47.6765
3.46667	-133.901	58.9959	91.2064	-3.80089	478.943	47.6759
3.48333	-133.905	59.1465	91.4764	4.39232	479.026	47.6722
3.5	-133.905	59.0212	91.2211	5.32982	479.141	47.6733
3.51667	-133.906	59.0226	91.1915	5.43892	479.06	47.671
3.53333	-133.912	59.011	91.1436	5.62676	478.967	47.6734
3.55	-133.907	58.9544	91.1623	5.64034	479.043	47.6698
3.56667	-133.91	59.1137	91.2603	5.90263	479.085	47.6696
3.58333	-133.914	59.0231	91.2505	6.5786	479.062	47.6682
3.6	-133.919	58.9753	91.1887	6.31569	479.026	47.6725
3.61667	-133.92	58.9974	91.152	6.27937	478.846	47.6669
3.63333	-133.923	59.0669	91.2737	6.23405	479.027	47.6695
3.65	-133.921	59.0578	91.3523	5.95329	479.107	47.6685
3.66667	-133.925	59.036	91.2144	7.20207	479.006	47.6641
3.68333	-133.931	58.9826	91.1774	6.63811	479.088	47.6641
3.7	-133.932	58.9835	91.1501	6.55708	479.148	47.6606
3.71667	-133.934	59.0434	91.1631	5.1194	479.167	47.6603
3.73333	-133.93	59.0444	91.2594	6.29189	479.1	47.6623
3.75	-133.931	59.0679	91.2072	6.76277	479.156	47.6606
3.76667	-133.934	58.9701	91.2324	6.22215	479.023	47.6582
3.78333	-133.938	58.9872	91.1097	6.78658	478.891	47.6589
3.8	-133.944	59.4657	91.7721	6.45042	478.954	47.6574
3.81667	-133.944	59.0051	91.2592	7.06978	479.025	47.6557
3.83333	-133.945	59.0881	91.3723	6.84853	478.896	47.6528
3.85	-133.947	59.0463	91.2205	6.59523	479.071	47.6562
3.86667	-133.952	58.9732	91.0763	6.17088	479.032	47.653
3.88333	-133.955	59.1514	91.3412	6.52611	479.035	47.6534
3.9	-133.964	58.9939	91.1242	6.04866	479.098	47.653
3.91667	-133.96	59.0156	91.1329	6.17088	479.158	47.6518
3.93333	-133.965	59.0012	91.1575	6.3813	479.241	47.6533
3.95	-133.968	59.0037	91.2432	5.86861	479.185	47.6505
3.96667	-133.964	59.2594	91.7017	6.4724	479.122	47.6496
3.98333	-133.969	59.1811	91.5208	6.61491	479.161	47.6481
4	-133.977	59.0519	91.3081	7.11266	479.036	47.649
4.01667	-133.976	58.9883	91.1674	6.9297	479.295	47.6493
4.03333	-133.975	59.0525	91.3786	6.00929	479.267	47.6476
4.05	-133.973	59.0679	91.1935	6.25374	479.207	47.6469
4.06667	-133.974	58.997	91.1567	5.84007	479.25	47.6461
4.08333	-133.982	59.0725	91.2331	6.44142	479.261	47.6447
4.1	-133.983	59.0139	91.2425	6.63933	479.168	47.6449
4.11667	-133.987	58.9782	91.1868	6.10466	479.107	47.6443
4.13333	-133.988	58.9826	91.1498	6.38969	478.99	47.6449
4.15	-133.994	58.952	91.0856	6.70128	478.854	47.6429
4.16667	-133.998	58.9379	91.1262	27.3765	478.715	47.6409
4.18333	-134.004	58.9597	91.1103	-0.260391	478.829	47.6409
4.2	-134.013	59.0965	91.4311	0.284958	478.793	47.6394
4.21667	-134.01	59.0788	91.3607	-0.572128	478.631	47.6412
4.23333	-134.016	59.083	91.1907	-0.074997	478.863	47.6373
4.25	-134.02	59.0229	91.1596	-0.247269	478.842	47.6334
4.26667	-134.019	58.95	91.1066	7.29683	478.915	47.6339
4.28333	-134.023	58.9561	91.1173	7.1389	479.068	47.6327
4.3	-134.026	58.9793	91.1738	7.58415	479.108	47.633
4.31667	-134.022	58.9739	91.0824	6.05339	479.133	47.6353
4.33333	-134.022	59.0363	91.253	7.12746	479.132	47.6356
4.35	-134.029	58.9941	91.2119	6.53618	479.228	47.6324
4.36667	-134.036	59.0632	91.3725	6.58455	479.16	47.6292
4.38333	-134.039	58.9602	91.1247	6.91353	478.952	47.6305
4.4	-134.043	58.9605	91.1416	6.54457	479.02	47.6302
4.41667	-134.044	59.0173	91.1936	6.78307	478.996	47.6305
4.43333	-134.047	58.9962	91.0809	6.73592	478.912	47.6296
4.45	-134.053	59.0911	91.2409	6.57738	479.029	47.6298
4.46667	-134.06	58.9814	91.2275	6.59767	479.109	47.626
4.48333	-134.066	58.8979	91.0299	7.4601	479.256	47.6269
4.5	-134.069	58.9851	91.2042	7.09175	479.349	47.6238
4.51667	-134.073	58.9698	91.1298	6.83846	479.495	47.6247
4.53333	-134.074	58.9605	91.0885	0.215225	479.582	47.6254
4.55	-134.078	59.1869	91.4329	6.34254	479.567	47.6225
4.56667	-134.083	58.98	91.1123	6.74965	479.602	47.6206
4.58333	-134.084	59.0293	91.2483	15.4585	479.455	47.6171
4.6	-134.085	58.9562	91.1315	6.25847	479.252	47.6196
4.61667	-134.094	58.9512	91.0876	6.35155	479.406	47.6173
4.63333	-134.094	58.9802	91.2258	6.54518	479.349	47.6177
4.65	-134.103	58.9524	91.1225	6.39565	479.342	47.6185
4.66667	-134.105	58.9349	91.0488	6.38725	479.286	47.6209
4.68333	-134.104	59.038	91.2338	6.13091	479.251	47.6186
4.7	-134.108	58.9724	91.132	5.83885	479.126	47.6215
4.71667	-134.113	59.0299	91.3422	6.79848	478.959	47.6167
4.73333	-134.117	58.9895	91.1352	5.96886	478.963	47.6164
4.75	-134.119	59.0246	91.2074	6.32286	478.861	47.6176
4.76667	-134.12	59.0481	91.074	6.65184	478.747	47.6165
4.78333	-134.122	58.9698	91.1559	6.51833	478.888	47.6106
4.8	-134.122	59.0266	91.2367	6.58867	478.937	47.6106
4.81667	-134.129	59.0325	91.1596	6.57555	478.849	47.6078
4.83333	-134.132	58.9906	91.1976	6.66969	478.99	47.6057
4.85	-134.137	58.9845	91.132	5.91927	479.086	47.6069
4.86667	-134.144	59.1161	91.2652	5.64034	479.096	47.6058
4.88333	-134.148	59.0406	91.2804	6.30623	479.089	47.6025
4.9	-134.151	58.9689	91.2693	6.33843	479.127	47.6067
4.91667	-134.158	58.9547	91.0928	5.71907	479.188	47.6043
4.93333	-134.163	59.0742	91.3744	36.9251	479.14	47.5994
4.95	-134.161	59.0498	91.2725	-4.20433	479.278	47.5976
4.96667	-134.169	59.1605	91.4272	-3.21724	479.423	47.5971
4.98333	-134.173	59.0591	91.3017	-3.05702	479.275	47.6002
5	-134.176	59.082	91.3496	-4.69429	479.496	47.5956
5.01667	-134.178	59.0812	91.3474	-1.61995	479.573	47.5912
5.03333	-134.179	58.9617	91.0738	-3.76625	479.605	47.591
5.05	-134.181	59.1572	91.5159	-2.04781	479.652	47.5913
5.06667	-134.187	59.031	91.2608	-1.77849	479.641	47.5907
5.08333	-134.193	58.961	91.1485	-2.33879	479.502	47.5907
5.1	-134.197	59.4321	92.1191	0.210342	479.237	47.5878
5.11667	-134.2	59.008	91.1262	6.82121	479.136	47.5881
5.13333	-134.198	59.0667	91.3285	5.61531	479.024	47.5904
5.15	-134.205	59.0163	91.3413	5.72319	478.875	47.5874
5.16667	-134.211	58.9498	91.1021	6.63399	478.976	47.5875
5.18333	-134.215	58.9932	91.1689	6.63765	479.069	47.5849
5.2	-134.222	58.9565	91.1047	6.23879	478.962	47.5837
5.21667	-134.227	59.0122	91.2194	6.60713	478.976	47.5835
5.23333	-134.235	59.0672	91.3046	6.4283	478.997	47.5854
5.25	-134.239	58.9368	91.0799	6.1512	479.074	47.5881
5.26667	-134.246	58.9742	91.0914	6.55952	479.175	47.5874
5.28333	-134.247	58.8815	91.0178	6.06895	479.274	47.5838
5.3	-134.252	58.986	91.1022	5.05623	479.347	47.5831
5.31667	-134.255	59.0054	91.2038	6.81633	479.294	47.5782
5.33333	-134.258	59.0186	91.3207	5.95741	479.349	47.5802
5.35	-134.262	59.0632	91.1562	7.53456	479.394	47.5748
5.36667	-134.263	58.9114	91.036	6.31035	479.254	47.573
5.38333	-134.266	58.9224	91.1317	6.42601	479.473	47.5768
5.4	-134.264	59.1535	91.7065	6.32164	479.474	47.5745
5.41667	-134.266	59.0492	91.3264	6.40511	479.44	47.5767
5.43333	-134.269	59.1581	91.4753	6.27525	479.346	47.5748
5.45	-134.271	59.0104	91.2754	6.85631	479.301	47.5732
5.46667	-134.279	59.0298	91.2728	5.93483	479.283	47.5742
5.48333	-134.284	58.9664	91.1564	6.11061	479.256	47.5723
5.5	-134.288	59.0635	91.33	6.28059	479.341	47.5692
5.51667	-134.292	59.0281	91.2476	4.47212	479.462	47.5697
5.53333	-134.294	58.9312	91.0624	5.91515	479.31	47.5674
5.55	-134.3	58.9736	91.1153	3.74016	479.326	47.5686
5.56667	-134.306	59.0516	91.405	6.27464	479.283	47.5687
5.58333	-134.311	58.969	91.1399	6.06056	479.13	47.5668
5.6	-134.316	59.0873	91.3035	7.37312	479.219	47.5666
5.61667	-134.315	59.0119	91.2689	4.96681	479.181	47.5666
5.63333	-134.32	58.9986	91.1865	6.68053	479.105	47.5672
5.65	-134.322	59.0536	91.1912	6.36879	478.987	47.5643
5.66667	-134.321	58.9835	91.1784	5.86388	478.867	47.5668
5.68333	-134.327	58.96	91.143	17.6113	478.774	47.5678
5.7	-134.332	58.9671	91.0763	5.83412	478.742	47.5649
5.71667	-134.33	58.9259	91.0784	4.14604	478.726	47.5681
5.73333	-134.331	58.9558	91.1569	6.50642	478.718	47.5692
5.75	-134.333	58.9741	91.1192	5.44731	478.617	47.5698
5.76667	-134.335	58.9591	91.0873	6.41579	478.923	47.5672
5.78333	-134.334	58.9797	91.1651	7.14485	478.973	47.5672
5.8	-134.336	59.1143	91.4278	6.2365	479.084	47.5652
5.81667	-134.342	59.0434	91.2421	6.24245	479.158	47.5642
5.83333	-134.348	58.9367	91.097	6.27464	479.372	47.5602
5.85	-134.351	59.1161	91.3453	5.81505	479.315	47.5626
5.86667	-134.353	58.9976	91.2896	5.87578	479.276	47.5613
5.88333	-134.354	58.989	91.1478	6.41045	479.332	47.5614
5.9	-134.356	58.9057	91.0056	5.77751	479.365	47.5575
5.91667	-134.352	58.9245	91.1102	9.06166	479.232	47.5582
5.93333	-134.356	59.008	91.1474	6.10466	479.347	47.5575
5.95	-134.36	58.9605	91.1987	6.2043	479.339	47.559
5.96667	-134.364	59.045	91.1857	6.22627	479.361	47.5562
5.98333	-134.371	59.0887	91.3433	6.43196	479.329	47.5524
6	-134.378	59.018	91.222	5.91103	479.25	47.5544
6.01667	-134.378	58.9686	91.1881	-3.54393	479.181	47.5585
6.03333	-134.381	58.9761	91.1105	-2.91985	479.079	47.5575
6.05	-134.382	58.9445	91.0847	-2.94609	479.028	47.5581
6.06667	-134.382	59.0217	91.1909	-3.76564	478.963	47.5559
6.08333	-134.386	58.9872	91.1654	-2.65877	478.952	47.5526
6.1	-134.391	59.0104	91.1961	-3.00987	479.058	47.5515
6.11667	-134.391	58.9678	91.1118	-2.8579	478.952	47.5512
6.13333	-134.395	59.062	91.2348	-2.96822	478.798	47.5498
6.15	-134.399	59.002	91.2405	-6.51222	478.953	47.5512
6.16667	-134.402	59.2428	91.8398	-3.50639	478.971	47.5524
6.18333	-134.403	58.9637	91.1404	-3.71025	478.897	47.5512
6.2	-134.399	58.9428	91.0914	-4.73488	478.854	47.5483
6.21667	-134.398	58.9661	91.1746	-2.96227	478.934	47.5478
6.23333	-134.401	59.1343	91.5606	-0.48317	478.987	47.552
6.25	-134.401	59.0145	91.2696	-2.98546	478.995	47.5497
6.26667	-134.405	59.018	91.2711	-1.37199	479.074	47.5486
6.28333	-134.406	59.0281	91.3091	7.16621	479.241	47.5484
6.3	-134.407	59.017	91.181	6.49574	479.184	47.5472
6.31667	-134.411	58.942	91.1706	8.05199	479.364	47.5439
6.33333	-134.414	59.0315	91.3757	5.97176	479.319	47.5481
6.35	-134.416	59.0276	91.2782	5.94383	479.267	47.548
6.36667	-134.419	58.9684	91.1645	5.93605	479.176	47.5507
6.38333	-134.424	58.988	91.2725	2.84737	479.201	47.5449
6.4	-134.431	59.0644	91.3151	3.5363	479.241	47.5413
6.41667	-134.431	58.9489	91.1471	6.33186	479.12	47.5413
6.43333	-134.427	59.0282	91.1427	5.90202	479.081	47.5428
6.45	-134.427	58.961	91.1388	12.7094	479.084	47.5449
6.46667	-134.431	58.9597	91.199	5.97893	479.084	47.5398
6.48333	-134.432	59.0359	91.3158	5.12123	479.269	47.5393
6.5	-134.437	58.9491	91.1791	6.4904	479.362	47.5373
6.51667	-134.438	58.9657	91.1514	6.25725	479.14	47.539
6.53333	-134.442	59.0009	91.1459	6.21559	479.326	47.537
6.55	-134.45	58.9593	91.1503	5.85732	479.402	47.5393
6.56667	-134.454	58.9648	91.0868	5.77812	479.26	47.5402
6.58333	-134.458	58.9988	91.1724	6.53084	479.09	47.5391
6.6	-134.456	58.9753	91.1906	5.75722	479.114	47.5388
6.61667	-134.458	59.015	91.1584	5.96352	479.111	47.535
6.63333	-134.461	59.0035	91.1631	6.13991	479.123	47.5343
6.65	-134.464	59.002	91.2687	5.71556	479.241	47.5341
6.66667	-134.468	58.9928	91.2663	6.51711	479.317	47.5327
6.68333	-134.475	59.0424	91.285	6.29005	479.167	47.53
6.7	-134.476	58.993	91.285	6.3723	479.384	47.5307
6.71667	-134.479	59.1009	91.4042	5.7476	479.491	47.5283
6.73333	-134.482	58.9613	91.0972	6.03371	479.421	47.5289
6.75	-134.487	58.9663	91.1555	5.78819	479.455	47.5277
6.76667	-134.489	59.0133	91.1945	6.08025	479.519	47.5259
6.78333	-134.491	58.9825	91.1565	6.45042	479.423	47.5318
6.8	-134.493	59.0275	91.3073	6.4016	479.264	47.532
6.81667	-134.495	58.9793	91.2608	6.01112	479.132	47.5297
6.83333	-134.502	59.0261	91.3963	6.16615	479.041	47.5271
6.85	-134.504	59.2493	91.5771	5.76851	478.977	47.5262
6.86667	-134.505	58.9793	91.1543	6.55296	479.228	47.5217
6.88333	-134.509	58.9935	91.1802	6.49635	479.24	47.5234
6.9	-134.511	58.98	91.1717	5.62126	479.153	47.5213
6.91667	-134.509	58.982	91.1968	6.22444	479.268	47.5185
6.93333	-134.507	59.0205	91.152	6.46706	479.351	47.5163
6.95	-134.509	59.1473	91.4805	5.98915	479.448	47.5167
6.96667	-134.507	58.9545	91.163	6.28883	479.56	47.5202
6.98333	-134.515	59.033	91.3598	6.66435	479.564	47.5185
7	-134.518	59.2146	91.7223	6.40327	479.46	47.5143
7.01667	-134.527	58.9967	91.2589	6.11427	479.406	47.5144
7.03333	-134.527	59.1189	91.4224	5.85442	479.465	47.5146
7.05	-134.529	59.0978	91.2798	5.71007	479.338	47.5153
7.06667	-134.53	58.9472	91.1556	5.96046	479.266	47.5176
7.08333	-134.534	58.9466	91.1079	6.59889	479.385	47.5167
7.1	-134.538	58.9661	91.1672	6.32286	479.246	47.5169
7.11667	-134.543	58.9848	91.2435	5.70351	479.192	47.5153
7.13333	-134.546	59.0376	91.338	5.58907	479.182	47.5108
7.15	-134.547	59.0298	91.2559	6.12907	479.064	47.5103
7.16667	-134.547	59.0449	91.2273	6.007	479.028	47.5089
7.18333	-134.548	58.9576	91.1341	6.01051	479.018	47.5089
7.2	-134.55	59.1238	91.1962	5.67253	479.085	47.5086
7.21667	-134.551	59.0334	91.2548	6.70021	479.114	47.5047
7.23333	-134.555	58.9636	91.154	6.1834	479.063	47.5045
7.25	-134.558	59.0153	91.2084	6.34254	479.327	47.503
7.26667	-134.564	59.0174	91.2722	6.30379	479.427	47.5054
7.28333	-134.568	59.0215	91.2417	5.64156	479.2	47.5074
7.3	-134.573	58.9701	91.1427	6.35796	479.239	47.504
7.31667	-134.58	58.9651	91.2092	5.66841	479.174	47.5056
7.33333	-134.58	58.9611	91.1353	6.10649	479.125	47.5022
7.35	-134.585	58.9809	91.2162	6.07185	478.923	47.4998
7.36667	-134.586	58.9947	91.1288	6.26503	478.781	47.5018
7.38333	-134.59	58.9512	91.1491	5.28038	478.701	47.5015
7.4	-134.591	59.0453	91.2273	5.78758	478.581	47.5028
7.41667	-134.595	59.1235	91.1898	2.8997	478.554	47.499
7.43333	-134.596	59.0244	91.2394	15.6492	478.514	47.495
7.45	-134.602	59.0578	91.1778	6.30379	478.399	47.4975
7.46667	-134.607	59.0105	91.1489	6.33003	478.598	47.4952
7.48333	-134.609	59.1111	91.3043	6.13869	478.576	47.4941
7.5	-134.611	59.3935	91.4443	5.84785	478.52	47.4943
7.51667	-134.609	59.0527	91.3685	6.14998	478.476	47.4944
7.53333	-134.613	59.2184	91.5315	5.74471	478.574	47.4911
7.55	-134.615	58.9843	91.1031	6.14342	478.681	47.488
7.56667	-134.619	59.0876	91.3706	5.83946	478.646	47.4903
7.58333	-134.62	58.9957	91.1059	5.94078	478.827	47.488
7.6	-134.625	58.942	91.0763	6.06178	479.021	47.4857
7.61667	-134.627	59.0852	91.3043	5.49431	479.063	47.4856
7.63333	-134.626	59.0299	91.2458	6.09642	479.276	47.487
7.65	-134.63	58.987	91.224	5.84297	479.468	47.4891
7.66667	-134.635	59.0966	91.2908	6.47072	479.473	47.4876
7.68333	-134.637	59.0397	91.1767	6.45699	479.508	47.4827
7.7	-134.642	58.9549	91.1509	6.40327	479.328	47.4851
7.71667	-134.647	59.0344	91.3209	6.53328	479.084	47.4827
7.73333	-134.648	59.0202	91.2029	17.1751	478.972	47.4821
7.75	-134.645	58.9761	91.1575	-0.365219	478.949	47.478
7.76667	-134.648	59.1439	91.3575	-0.74791	479.006	47.4824
7.78333	-134.646	59.0057	91.1778	-0.960007	479.012	47.4834
7.8	-134.648	58.9484	91.1338	-0.936203	479.098	47.4827
7.81667	-134.652	59.0253	91.2824	-1.01677	479.001	47.4752
7.83333	-134.654	58.9567	91.0502	-1.27541	478.893	47.4758
7.85	-134.655	58.942	91.0931	-2.27257	479.131	47.4757
7.86667	-134.657	59.0095	91.256	-0.97374	479.118	47.474
7.88333	-134.662	58.9848	91.1445	7.239	479.113	47.4755
7.9	-134.667	58.9137	91.0789	6.3842	479.272	47.4775
7.91667	-134.668	58.9663	91.1372	-17.228	479.226	47.4763
7.93333	-134.665	58.9907	91.1929	5.91225	479.129	47.4763
7.95	-134.667	59.0475	91.1898	6.66084	478.989	47.4749
7.96667	-134.666	58.9758	91.2257	6.74004	479.128	47.4719
7.98333	-134.668	58.9701	91.0716	6.92375	479.061	47.474
8	-134.67	58.9544	91.1707	6.81999	478.873	47.4654
8.01667	-134.671	59.0186	91.2244	5.64278	478.863	47.4682
8.03333	-134.672	58.9581	91.1488	7.08824	478.993	47.4632
8.05	-134.678	58.966	91.1523	6.40572	478.866	47.4679
8.06667	-134.678	58.9637	91.0888	6.77879	479.117	47.4636
8.08333	-134.681	58.9158	91.0976	6.50581	479.17	47.4661
8.1	-134.685	58.9274	91.0493	6.21315	479.224	47.4632
8.11667	-134.69	59.0386	91.3218	6.18279	479.256	47.463
8.13333	-134.689	58.9988	91.3299	5.98915	479.31	47.4671
8.15	-134.69	58.9172	91.0658	7.1537	479.308	47.4604
8.16667	-134.688	58.8902	90.9342	6.09932	479.233	47.4622
8.18333	-134.687	58.9109	91.0442	6.39076	479.266	47.4613
8.2	-134.693	58.9126	90.9831	6.61903	479.302	47.4615
8.21667	-134.692	58.9877	91.2203	6.32103	479.196	47.4589
8.23333	-134.695	58.9573	91.2145	6.35262	479.392	47.4601
8.25	-134.696	59.0212	91.1141	6.43791	479.285	47.4644
8.26667	-134.699	59.1241	91.2417	6.60057	479.244	47.4609
8.28333	-134.698	59.0363	91.294	5.90508	479.108	47.4575
8.3	-134.693	59.056	91.3046	6.62682	479.023	47.4586
8.31667	-134.697	58.953	91.1721	6.86043	478.995	47.4572
8.33333	-134.696	58.9361	91.1149	6.73119	478.912	47.4545
8.35	-134.703	58.9828	91.1045	6.13518	478.966	47.4538
8.36667	-134.702	58.9623	91.114	7.0858	478.937	47.4538
8.38333	-134.706	58.9664	91.1535	6.3163	478.869	47.4528
8.4	-134.709	59.0455	91.1428	4.22127	478.929	47.4526
8.41667	-134.712	59.0434	91.1509	6.03142	478.956	47.4496
8.43333	-134.715	58.9327	91.0578	5.92705	478.8	47.4519
8.45	-134.715	58.9762	91.1236	6.84197	478.952	47.4535
8.46667	-134.718	58.9204	91.0647	6.27403	478.966	47.4555
8.48333	-134.722	58.9547	91.153	6.00212	479.052	47.4538
8.5	-134.722	59.0031	91.1407	6.77223	479.054	47.4526
8.51667	-134.721	59.0501	91.1416	7.00295	479.052	47.4494
8.53333	-134.723	58.9481	91.1042	6.58211	479.05	47.4497
8.55	-134.722	58.989	91.1414	5.80193	479.08	47.4464
8.56667	-134.725	58.978	91.0967	6.23817	479.123	47.4444
8.58333	-134.725	59.0498	91.2545	6.00212	479.089	47.445
8.6	-134.724	58.9336	91.1144	6.64406	478.991	47.4468
8.61667	-134.725	59.0156	91.338	1.31493	479.152	47.447
8.63333	-134.727	58.9625	91.2269	3.19786	479.02	47.4447
8.65	-134.725	58.9565	91.0627	12.2863	478.995	47.4426
8.66667	-134.728	59.0018	91.0807	10.6931	478.992	47.4429
8.68333	-134.726	59.0936	91.2002	-4.74373	479.151	47.4398
8.7	-134.731	58.9838	91.226	-1.35414	479.267	47.439
8.71667	-134.734	58.9784	91.2309	-2.2451	479.174	47.4421
8.73333	-134.735	59.0003	91.1523	-0.121994	479.218	47.4398
8.75	-134.741	58.9582	91.1787	6.20537	479.258	47.4432
8.76667	-134.743	59.0417	91.2322	7.08275	479.27	47.4406
8.78333	-134.746	59.0255	91.2627	6.27281	479.486	47.441
8.8	-134.743	58.9245	91.0671	6.93794	479.38	47.4395
8.81667	-134.745	58.9484	91.0581	5.76378	479.14	47.4407
8.83333	-134.748	58.9332	91.0732	7.00478	479.209	47.4421
8.85	-134.746	58.997	91.173	7.14302	479.064	47.4357
8.86667	-134.746	59.0246	91.2696	6.99455	479.032	47.4361
8.88333	-134.746	58.9355	91.0609	7.03697	478.907	47.4355
8.9	-134.748	58.9539	91.0609	7.05772	478.921	47.4352
8.91667	-134.75	58.9877	91.2454	7.32842	478.925	47.4352
8.93333	-134.754	58.9437	91.0943	6.58745	478.914	47.4349
8.95	-134.759	58.9246	91.1283	6.59172	478.959	47.4364
8.96667	-134.759	59.0147	91.2002	6.12968	478.864	47.4357
8.98333	-134.761	58.937	91.0618	7.12807	478.665	47.4358
9	-134.759	58.9228	91.0845	6.33293	478.878	47.4346
9.01667	-134.757	58.9236	91.0511	6.07735	478.758	47.4368
9.03333	-134.767	58.9068	91.0276	6.14937	478.698	47.4366
9.05	-134.768	58.9632	91.1668	7.10609	478.587	47.434
9.06667	-134.767	58.9167	91.0777	6.25557	478.698	47.4302
9.08333	-134.769	58.912	91.1135	6.65123	478.652	47.4299
9.1	-134.778	58.9144	91.0619	7.78435	478.577	47.4265
9.11667	-134.781	58.9393	91.059	7.16209	478.599	47.4252
9.13333	-134.782	58.9541	91.108	6.75743	478.698	47.4262
9.15	-134.781	58.9077	91.0763	6.64528	478.707	47.4284
9.16667	-134.78	59.0492	91.1808	6.66557	478.87	47.4244
9.18333	-134.782	59.038	91.1929	7.03926	478.974	47.4255
9.2	-134.783	58.9129	91.074	6.83907	479.035	47.4218
9.21667	-134.787	58.8844	90.9834	6.34499	479.188	47.4236
9.23333	-134.794	58.8941	91.0116	6.84914	479.3	47.4209
9.25	-134.8	58.9736	91.0952	6.35796	479.373	47.4265
9.26667	-134.799	58.9457	91.0517	7.11617	479.439	47.4245
9.28333	-134.801	58.9384	91.0787	6.37886	479.425	47.4239
9.3	-134.802	59.0145	91.2185	6.74187	479.247	47.4213
9.31667	-134.8	58.9921	91.1335	6.49864	479.104	47.4223
9.33333	-134.803	58.9425	91.1321	6.93016	479.18	47.4232
9.35	-134.804	58.9315	91.0807	6.42952	479.166	47.421
9.36667	-134.804	58.9405	91.2081	6.81282	478.972	47.4209
9.38333	-134.804	59.0258	91.3792	6.42174	479.054	47.418
9.4	-134.806	58.8966	91.0755	7.19902	479.129	47.4169
9.41667	-134.813	58.977	91.1904	6.38069	479.135	47.4197
9.43333	-134.813	58.9634	91.1903	7.40471	479.122	47.42
9.45	-134.809	58.9954	91.1004	7.3307	479.253	47.4186
9.46667	-134.813	58.9202	91.0873	6.18629	479.277	47.4178
9.48333	-134.815	59.0224	91.0949	6.6436	479.113	47.4157
9.5	-134.815	58.9976	91.1781	7.41966	479.031	47.4178
9.51667	-134.819	58.9616	91.0941	6.92253	478.948	47.4187
9.53333	-134.819	58.8837	90.9762	6.55586	478.846	47.4183
9.55	-134.819	59.0124	91.1243	7.481	478.97	47.4162
9.56667	-134.823	58.9343	91.0632	6.95534	478.97	47.4142
9.58333	-134.822	59.6342	91.2203	6.65672	478.941	47.413
9.6	-134.821	58.9188	91.1192	6.75621	479.158	47.4108
9.61667	-134.82	58.9936	91.1565	6.82121	479.272	47.4133
9.63333	-134.816	58.944	91.1004	7.12746	479.326	47.4126
9.65	-134.829	58.9573	91.0328	6.72691	479.412	47.4105
9.66667	-134.828	58.9832	91.2127	6.27998	479.441	47.4067
9.68333	-134.829	58.9533	91.0488	8.06572	479.355	47.4067
9.7	-134.83	59.1048	91.1874	6.78185	479.194	47.4094
9.71667	-134.825	58.9211	91.0452	6.16371	479.292	47.4162
9.73333	-134.828	59.0281	91.4039	7.19246	479.191	47.4108
9.75	-134.832	58.8731	90.9921	6.51665	478.898	47.4114
9.76667	-134.831	59.0438	91.2478	6.49101	478.923	47.4094
9.78333	-134.835	58.9478	91.1599	7.04048	478.905	47.4062
9.8	-134.837	58.9338	91.1036	6.83434	478.815	47.4093
9.81667	-134.84	58.9739	91.1613	6.77528	478.872	47.4097
9.83333	-134.841	58.9636	91.1968	6.80626	478.968	47.4079
9.85	-134.843	59.0484	91.2009	6.97075	478.974	47.4056
9.86667	-134.844	58.9538	91.1428	6.82655	478.984	47.4064
9.88333	-134.849	58.9288	91.0836	4.9395	478.994	47.405
9.9	-134.851	58.9172	91.042	7.18117	478.934	47.4047
9.91667	-134.854	58.9848	91.2208	6.46233	478.797	47.4035
9.93333	-134.849	59.0469	91.1842	5.51048	478.849	47.4023
9.95	-134.851	59.1392	91.2951	6.48262	478.84	47.4039
9.96667	-134.853	58.877	90.9843	6.79665	478.752	47.4036
9.98333	-134.858	58.9443	91.0729	7.1978	478.903	47.4052
10	-134.856	58.9596	91.1511	6.5226	478.905	47.4009
10.0167	-134.857	58.9518	91.1593	7.17461	478.925	47.4033
10.0333	-134.858	58.9501	91.1013	7.19963	479.032	47.403
10.05	-134.86	58.9489	91.0746	6.87248	479.19	47.4001
10.0667	-134.862	58.9253	91.1057	7.08641	479.146	47.401
10.0833	-134.864	59.2674	91.3114	6.83846	479.004	47.3997
10.1	-134.86	58.9558	91.0821	6.81099	479.136	47.4032
10.1167	-134.862	59.0757	91.2449	6.37886	479.187	47.4036
10.1333	-134.86	58.9956	91.0406	6.88911	479.049	47.4014
10.15	-134.86	58.9909	91.1457	7.5341	479.174	47.3992
10.1667	-134.862	58.896	91.0346	6.64894	479.278	47.3983
10.1833	-134.863	58.8766	90.9902	7.38564	479.141	47.3954
10.2	-134.86	58.9475	91.1485	7.75093	479.108	47.3971
10.2167	-134.864	59.1171	91.1857	7.30156	479.148	47.3949
10.2333	-134.859	58.9561	91.1564	7.34093	479.252	47.3924
10.25	-134.863	58.9224	91.1283	6.68938	479.225	47.3942
10.2667	-134.859	58.9056	90.9965	6.76933	479.143	47.3939
10.2833	-134.858	58.9588	91.1311	6.72874	479.098	47.3928
10.3	-134.857	58.9007	91.0175	7.55135	479.042	47.3913
10.3167	-134.86	58.9542	91.0938	6.74248	479.113	47.3873
10.3333	-134.858	58.8767	90.9214	7.26097	479.036	47.3861
10.35	-134.857	58.8816	90.9773	7.23488	478.84	47.3862
10.3667	-134.858	58.9782	91.106	6.82655	479.154	47.3846
10.3833	-134.854	59.064	91.4745	8.44246	479.272	47.3812
10.4	-134.854	58.9657	91.0334	7.37785	479.229	47.3827
10.4167	-134.857	58.9776	91.2634	6.59996	479.12	47.3818
10.4333	-134.86	58.9054	91.0951	6.80565	479.073	47.3847
10.45	-134.857	58.9535	91.1187	6.40633	479.025	47.3856
10.4667	-134.854	58.9414	91.2322	7.08275	478.947	47.3864
10.4833	-134.855	58.9033	91.0276	7.2187	478.985	47.3873
10.5	-134.855	58.9487	91.1186	7.23717	479.132	47.3862
10.5167	-134.856	58.9448	91.1282	6.72096	478.972	47.3867
10.5333	-134.859	58.9352	91.1283	8.36678	479.023	47.3835
10.55	-134.859	58.9379	91.0973	7.47627	478.995	47.3838
10.5667	-134.855	59.0153	91.0958	7.31163	478.929	47.3809
10.5833	-134.854	58.9555	91.0918	7.39632	478.816	47.3821
10.6	-134.854	59.025	91.1112	7.12151	478.8	47.3844
10.6167	-134.857	58.9788	91.2444	7.18712	478.916	47.3843
10.6333	-134.856	58.969	91.2151	7.36183	478.969	47.3795
10.65	-134.855	59.0205	91.2763	7.25151	478.982	47.3801
10.6667	-134.856	58.9991	91.1626	7.41722	478.886	47.3797
10.6833	-134.858	58.9863	91.1289	7.95723	478.796	47.3782
10.7	-134.856	58.9091	91.0143	8.89595	478.908	47.3762
10.7167	-134.851	58.9822	91.1884	7.92809	478.887	47.3794
10.7333	-134.845	59.109	91.2612	7.29744	478.737	47.3808
10.75	-134.844	58.8937	91.0592	7.16988	479.034	47.382
10.7667	-134.843	59.0011	91.2168	7.05895	479.042	47.3806
10.7833	-134.843	58.9478	91.1114	7.29973	479.114	47.3771
10.8	-134.843	58.9082	91.0749	7.35939	478.903	47.3798
10.8167	-134.846	58.9301	91.1347	7.7253	478.913	47.3774
10.8333	-134.847	58.9019	91.0798	7.28371	478.892	47.3757
10.85	-134.845	58.9231	91.0131	6.86043	478.819	47.3751
10.8667	-134.844	58.9489	91.0513	7.94289	478.934	47.3765
10.8833	-134.844	58.8906	90.9574	7.05895	479.011	47.3747
10.9	-134.838	58.8847	90.9432	7.18529	478.793	47.3724
10.9167	-134.841	59.09	91.5444	7.67403	478.847	47.3759
10.9333	-134.838	58.9555	91.0946	7.07741	478.851	47.3714
10.95	-134.841	59.0316	91.1424	7.23061	478.893	47.3707
10.9667	-134.841	59.0017	91.2144	7.73552	478.885	47.3736
10.9833	-134.842	58.9434	91.1247	7.21397	478.876	47.369
11	-134.842	58.9874	91.2074	7.42256	478.935	47.3713
11.0167	-134.849	58.8842	90.9524	7.03209	478.971	47.3682
11.0333	-134.844	58.9149	91.0218	7.2187	479.023	47.3705
11.05	-134.84	58.9434	91.0838	7.5489	478.985	47.3682
11.0667	-134.84	59.0217	91.2756	7.3838	478.984	47.3722
11.0833	-134.844	58.9721	91.0787	7.35527	478.999	47.3687
11.1	-134.843	58.9669	91.1572	7.13646	478.953	47.3682
11.1167	-134.846	58.9459	91.1279	7.11205	478.692	47.3711
11.1333	-134.849	58.9372	91.0452	7.16866	478.898	47.3701
11.15	-134.847	59.1155	91.2127	8.0294	478.963	47.3685
11.1667	-134.845	58.931	91.0741	7.10014	478.891	47.3681
11.1833	-134.847	58.9455	91.0998	7.09892	478.848	47.3666
11.2	-134.846	58.9405	91.1347	7.53227	478.854	47.3669
11.2167	-134.849	59.0652	91.3491	8.03536	478.906	47.367
11.2333	-134.852	59.006	91.1678	7.34154	478.973	47.3646
11.25	-134.85	58.9675	91.0459	7.51915	479.087	47.3628
11.2667	-134.852	58.932	91.1051	7.65862	479.058	47.3643
11.2833	-134.853	58.9901	91.264	7.64732	478.964	47.3606
11.3	-134.852	58.9622	91.1578	7.537	479.104	47.3599
11.3167	-134.855	59.0292	91.1845	7.57103	478.944	47.3617
11.3333	-134.856	58.9497	91.0799	7.09648	478.993	47.3629
11.35	-134.854	59.0778	91.3067	7.71935	479.027	47.3623
11.3667	-134.855	58.9935	91.2299	8.00667	479.12	47.3576
11.3833	-134.853	58.9211	91.0833	7.18895	479.156	47.3617
11.4	-134.858	58.9367	91.0178	7.3838	479.161	47.3649
11.4167	-134.859	58.9538	91.1495	7.07024	479.198	47.3637
11.4333	-134.855	58.914	91.0816	7.55257	479.114	47.3615
11.45	-134.859	59.1512	91.4057	7.14546	479.072	47.3631
11.4667	-134.861	58.9527	91.0528	7.6902	479.113	47.3585
11.4833	-134.858	58.9799	91.1227	7.76299	479.082	47.3605
11.5	-134.861	58.9626	91.1469	7.53456	478.772	47.3614
11.5167	-134.864	58.9571	91.117	7.33376	478.872	47.3641
11.5333	-134.862	58.9814	91.1549	7.97218	479.019	47.3603
11.55	-134.87	58.9422	91.1152	7.92564	479.136	47.3551
11.5667	-134.873	58.9535	91.1425	7.7581	479.203	47.3542
11.5833	-134.877	59.1801	91.3389	7.70805	479.335	47.3554
11.6	-134.876	58.9205	91.0337	7.67464	479.493	47.3533
11.6167	-134.879	58.9275	91.041	8.00789	479.493	47.3548
11.6333	-134.879	58.9008	91.0192	8.10982	479.391	47.3573
11.65	-134.88	58.9295	91.0641	7.6931	479.291	47.356
11.6667	-134.882	58.9828	91.108	7.56386	479.022	47.3545
11.6833	-134.885	58.9054	91.0197	7.85347	479.014	47.3516
11.7	-134.888	58.9388	91.0687	7.82616	478.814	47.3518
11.7167	-134.893	59.2324	91.6398	7.64488	478.772	47.3461
11.7333	-134.891	58.9587	91.1007	7.68486	478.664	47.349
11.75	-134.894	58.9486	91.0784	7.6252	478.687	47.3508
11.7667	-134.895	58.9964	91.1919	7.45827	478.668	47.353
11.7833	-134.897	59.0015	91.1944	7.76772	478.61	47.3528
11.8	-134.895	58.9898	91.1399	7.24373	478.687	47.3541
11.8167	-134.898	58.8927	91.0165	7.42256	478.613	47.3536
11.8333	-134.898	58.932	91.041	7.74864	478.495	47.3542
11.85	-134.906	58.9948	91.2069	6.8409	478.695	47.3539
11.8667	-134.908	59.0411	91.2081	7.4601	478.755	47.3536
11.8833	-134.909	58.9797	91.1123	7.90001	478.644	47.3524
11.9	-134.912	59.0037	91.2386	7.34032	478.881	47.3539
11.9167	-134.911	59.0139	91.1869	7.03041	478.999	47.3524
11.9333	-134.913	58.9892	91.1665	7.19429	479.066	47.3525
11.95	-134.913	59.0093	91.2635	7.2599	479.081	47.3522
11.9667	-134.916	58.953	91.0961	6.59111	479.143	47.3542
11.9833	-134.91	59.0351	91.3277	7.27776	479.284	47.3551
12	-134.916	59.0264	91.2299	7.8022	479.181	47.3519
12.0167	-134.919	58.9045	90.9959	6.92848	479.069	47.3504
12.0333	-134.921	59.0556	91.1796	7.00111	478.844	47.3521
12.05	-134.92	58.9346	91.0561	7.58583	478.717	47.3487
12.0667	-134.917	58.9892	91.0746	6.91475	478.853	47.3528
12.0833	-134.925	58.9872	91.1453	6.99104	478.835	47.3492
12.1	-134.928	59.0862	91.2296	6.35262	478.735	47.3486
12.1167	-134.931	59.0258	91.1291	7.02507	478.806	47.347
12.1333	-134.932	58.987	91.2415	7.13173	478.861	47.347
12.15	-134.935	58.9841	91.1449	6.99287	478.861	47.3466
12.1667	-134.934	59.0165	91.2193	6.89858	478.872	47.3443
12.1833	-134.934	58.9478	91.051	7.70332	478.972	47.3438
12.2	-134.934	58.9623	91.112	6.98982	478.778	47.349
12.2167	-134.936	58.9988	91.1747	7.39449	478.58	47.347
12.2333	-134.938	58.9861	91.1363	7.30095	478.602	47.347
12.25	-134.938	59.0083	91.1509	7.59728	478.596	47.3449
12.2667	-134.94	58.9861	91.0551	7.5602	478.472	47.3447
12.2833	-134.937	58.9663	91.0957	22.943	478.805	47.3437
12.3	-134.941	58.9498	91.0697	7.5602	478.84	47.3449
12.3167	-134.944	58.9555	91.1227	6.90224	478.849	47.3437
12.3333	-134.941	59.0305	91.1204	8.0114	478.849	47.3455
12.35	-134.943	58.9979	91.1424	7.76588	478.857	47.3441
12.3667	-134.948	59.1029	91.361	7.82249	478.891	47.3411
12.3833	-134.952	59.0856	91.1584	7.34932	478.81	47.3411
12.4	-134.953	58.9611	91.1117	7.31773	478.853	47.3385
12.4167	-134.957	58.9802	91.0905	7.44103	478.879	47.3403
12.4333	-134.961	59.0086	91.1031	8.05977	478.777	47.3418
12.45	-134.961	59.1073	91.2748	7.33192	478.975	47.3412
12.4667	-134.96	59.0492	91.3043	7.72301	478.93	47.338
12.4833	-134.961	59.0412	91.2237	7.62764	478.94	47.3328
12.5	-134.961	59.0102	91.2228	7.30339	479.043	47.3306
12.5167	-134.96	58.9532	91.1427	7.20985	478.996	47.3347
12.5333	-134.962	58.9594	91.0569	6.85219	479.02	47.3327
12.55	-134.966	58.9576	91.0815	7.52571	478.896	47.3325
12.5667	-134.961	58.9928	91.1596	7.47917	478.878	47.3351
12.5833	-134.962	59.0096	91.1405	7.60551	478.889	47.3335
12.6	-134.962	59.006	91.1079	7.1656	478.753	47.3316
12.6167	-134.964	59.0455	91.2931	7.5489	479.001	47.3327
12.6333	-134.967	59.0183	91.1471	7.56859	479.023	47.3318
12.65	-134.967	59.4167	91.6326	7.5782	478.894	47.3328
12.6667	-134.968	59.0376	91.1562	7.32903	479.1	47.3327
12.6833	-134.97	59.0264	91.2132	7.14607	479.15	47.3351
12.7	-134.972	59.0118	91.2489	7.35527	479.152	47.3357
12.7167	-134.974	58.9454	91.06	7.79564	479.028	47.3344
12.7333	-134.974	58.982	91.049	6.31569	478.987	47.3335
12.75	-134.977	58.9707	91.0664	17.4767	478.918	47.3313
12.7667	-134.973	58.9776	91.0905	7.44103	478.805	47.329
12.7833	-134.971	59.0373	91.2119	6.41228	478.809	47.3301
12.8	-134.97	59.0014	91.2067	6.85997	478.711	47.3306
12.8167	-134.976	58.9603	91.0969	6.75499	478.601	47.3309
12.8333	-134.975	58.9697	91.1283	7.53349	478.823	47.3255
12.85	-134.976	58.9539	91.0581	2.2036	478.861	47.3266
12.8667	-134.974	59.0237	91.2171	3.70323	478.872	47.3208
12.8833	-134.978	59.0191	91.1215	2.77931	478.906	47.322
12.9	-134.979	59.0022	91.126	-2.96165	478.915	47.3235
12.9167	-134.976	58.9622	91.1526	-2.25945	478.911	47.3237
12.9333	-134.978	58.9483	91.0633	-1.8679	478.74	47.3209
12.95	-134.986	59.0087	91.161	-2.69875	478.739	47.3208
12.9667	-134.986	58.979	91.1369	-1.13533	478.677	47.3208
12.9833	-134.989	58.9671	91.1334	6.91475	478.624	47.3208
13	-134.992	59.0267	91.114	7.2747	478.71	47.3194
13.0167	-134.993	59.2274	91.5655	7.15797	478.773	47.3202
13.0333	-134.991	58.9915	91.1599	7.13402	478.586	47.3188
13.05	-134.994	59.0412	91.2212	7.08458	478.74	47.3182
13.0667	-134.998	59.0647	91.3059	6.82945	478.698	47.3147
13.0833	-135	59.0485	91.2248	7.35527	478.787	47.3118
13.1	-135.004	58.9919	91.1404	6.77757	478.899	47.3133
13.1167	-135.004	58.9988	91.1884	6.72813	479.006	47.3127
13.1333	-135.006	58.9935	91.0757	6.99699	479.015	47.3112
13.15	-135.015	59.2146	91.4921	7.2628	479.12	47.3092
13.1667	-135.021	59.0008	91.0886	7.425	479.195	47.3118
13.1833	-135.026	59.1122	91.3369	7.73735	479.161	47.3145
13.2	-135.022	59.0032	91.1649	7.8643	478.936	47.3133
13.2167	-135.021	58.9999	91.0767	7.76711	479.038	47.3133
13.2333	-135.022	58.9822	91.0973	7.7462	479.054	47.3162
13.25	-135.024	59.0928	91.2406	7.09541	479.074	47.3125
13.2667	-135.029	59.0009	91.1359	8.02818	478.798	47.3136
13.2833	-135.032	59.0784	91.2899	7.89467	478.812	47.3136
13.3	-135.035	58.9443	91.0387	7.27303	478.687	47.3156
13.3167	-135.042	58.9857	91.133	8.78929	478.709	47.3118
13.3333	-135.046	59.2872	91.5038	6.92909	478.664	47.3104
13.35	-135.05	59.004	91.072	7.79457	478.714	47.3084
13.3667	-135.053	59.0337	91.1179	6.94817	478.488	47.3087
13.3833	-135.064	59.0348	91.2605	7.43385	478.435	47.3064
13.4	-135.072	59.0348	91.2769	7.61208	478.495	47.3066
13.4167	-135.078	58.9823	91.0033	7.56508	478.409	47.3072
13.4333	-135.082	58.9773	91.0683	7.11678	478.655	47.3048
13.45	-135.087	59.018	91.1266	8.11516	478.701	47.3042
13.4667	-135.097	59.0403	91.1329	7.94594	478.759	47.3055
13.4833	-135.102	59.0037	91.1448	8.13362	478.762	47.3046
13.5	-135.106	58.9925	91.1385	6.68999	478.87	47.3054
13.5167	-135.112	58.993	91.1163	6.48262	478.807	47.3046
13.5333	-135.124	59.0492	91.2211	6.68877	478.939	47.3049
13.55	-135.129	58.9782	91.117	7.84569	479.078	47.3011
13.5667	-135.135	58.9973	91.1317	8.12355	479.178	47.3019
13.5833	-135.139	59.0386	91.1504	7.44286	478.915	47.3019
13.6	-135.15	58.9964	91.1233	7.29088	479.08	47.3006
13.6167	-135.16	59.0029	91.1254	7.85652	478.97	47.2982
13.6333	-135.162	59.054	91.1683	7.01134	479	47.299
13.65	-135.178	59.0041	91.0809	7.14424	478.967	47.2991
13.6667	-135.187	59.0682	91.1825	7.10732	478.96	47.3013
13.6833	-135.198	58.9867	91.0807	7.41249	479.032	47.2985
13.7	-135.208	59.0231	91.0615	7.31712	478.864	47.2971
13.7167	-135.213	58.9552	91.02	7.63832	478.819	47.2976
13.7333	-135.217	59.078	91.233	8.23433	478.842	47.3002
13.75	-135.221	59.1473	91.4346	7.27531	478.849	47.2982
13.7667	-135.229	59.0438	91.2634	7.60551	479.002	47.2959
13.7833	-135.243	59.0218	91.142	7.12929	478.865	47.2961
13.8	-135.251	59.0182	91.1387	6.93855	478.528	47.2944
13.8167	-135.256	58.9977	91.09	7.26814	478.648	47.2897
13.8333	-135.264	59.0282	91.1079	7.46666	478.708	47.2889
13.85	-135.269	59.0652	91.1622	6.90514	478.789	47.2883
13.8667	-135.278	59.0002	91.1068	8.02162	478.747	47.2887
13.8833	-135.286	59.0641	91.179	7.9406	478.813	47.288
13.9	-135.289	59.0142	91.1367	7.04643	478.734	47.2819
13.9167	-135.296	59.0284	91.1071	7.02797	478.608	47.2799
13.9333	-135.302	59.0391	91.1623	6.53145	478.625	47.2852
13.95	-135.31	59.0498	91.2582	6.81099	478.562	47.2866
13.9667	-135.316	58.9573	91.0059	6.93077	478.451	47.2883
13.9833	-135.318	58.95	91.0111	6.75255	478.655	47.2871
14	-135.322	59.3118	91.2699	7.37495	478.673	47.2831
14.0167	-135.331	59.1126	91.3464	6.90346	478.71	47.2857
14.0333	-135.33	59.031	91.1186	-0.123825	478.76	47.2845
14.05	-135.329	59.0426	91.2115	6.80504	478.87	47.2807
14.0667	-135.328	59.063	91.2075	7.81181	478.885	47.2791
14.0833	-135.331	59.1065	91.2681	7.29622	478.888	47.281
14.1	-135.329	59.0664	91.1739	6.67519	478.858	47.2797
14.1167	-135.328	59.0493	91.168	8.27492	478.915	47.2804
14.1333	-135.325	59.0441	91.0706	7.7874	478.751	47.2779
14.15	-135.322	58.9924	91.0888	7.37007	478.737	47.2729
14.1667	-135.329	58.9553	91	7.80647	478.716	47.2761
14.1833	-135.327	59.0197	91.1292	7.07573	478.697	47.2752
14.2	-135.32	59.103	91.1959	6.65901	478.757	47.2758
14.2167	-135.314	58.9623	91.0667	1.01143	478.844	47.2713
14.2333	-135.315	59.0928	91.2127	7.27058	478.835	47.2767
14.25	-135.315	59.3742	91.5002	7.05833	478.808	47.2762
14.2667	-135.312	59.1801	91.2948	7.32002	478.783	47.2755
14.2833	-135.313	59.1103	91.3964	7.26051	478.72	47.2726
14.3	-135.313	59.232	91.1706	8.18016	478.704	47.2704
14.3167	-135.313	58.9957	91.0506	8.24516	478.898	47.2698
14.3333	-135.309	58.9454	90.9698	-5.43877	478.966	47.2674
14.35	-135.296	59.8956	91.6816	7.09114	478.854	47.2677
14.3667	-135.292	58.9845	91.0954	7.05895	479.083	47.268
14.3833	-135.288	58.982	91.1034	6.3813	479.177	47.2665
14.4	-135.287	59.0102	91.1021	7.47505	479.25	47.2668
14.4167	-135.28	58.9802	91.043	15.7046	479.158	47.2657
14.4333	-135.275	59.09	91.2353	5.21721	479.094	47.268
14.45	-135.276	58.9909	91.1193	-4.76997	479.138	47.2697
14.4667	-135.275	58.9838	91.0828	-2.37099	479.034	47.2683
14.4833	-135.277	59.1091	91.2301	1.32561	479.1	47.2637
14.5	-135.277	59.0336	91.1361	0.299759	479.168	47.262
14.5167	-135.269	58.9603	91.0923	0.715866	479.051	47.2627
14.5333	-135.267	59.0167	91.1144	0.659866	479.186	47.2602
14.55	-135.261	58.9614	91.0363	-0.786667	479.123	47.2636
14.5667	-135.253	58.9716	91.086	6.49513	479.068	47.2628
14.5833	-135.25	59.017	91.1082	6.86882	479.029	47.2611
14.6	-135.25	58.9967	91.1408	6.57326	478.895	47.2593
14.6167	-135.244	58.9794	91.0622	7.74086	478.901	47.2576
14.6333	-135.244	59.0629	91.3673	6.95702	478.801	47.2576
14.65	-135.241	59.089	91.22	-25.3461	478.655	47.2628
14.6667	-135.233	59.0572	91.0909	6.98631	478.704	47.2649
14.6833	-135.235	59.0838	91.1414	7.59728	478.708	47.2636
14.7	-135.236	59.0102	91.1668	6.80504	478.991	47.2599
14.7167	-135.232	59.1271	91.2743	2.60948	478.908	47.2579
14.7333	-135.227	58.979	91.0738	7.54768	478.666	47.2598
14.75	-135.222	59.1026	91.1575	7.67891	478.833	47.2549
14.7667	-135.22	58.9846	91.1066	7.42378	478.934	47.2569
14.7833	-135.22	58.9527	91.0482	6.83662	478.916	47.2569
14.8	-135.215	58.9787	91.0552	5.91515	478.844	47.2573
14.8167	-135.216	59.0446	91.2197	6.83006	478.807	47.2553
14.8333	-135.221	59.0139	91.0516	6.7437	478.752	47.2549
14.85	-135.216	59.045	91.133	6.68709	478.645	47.2517
14.8667	-135.212	59.1523	91.2684	4.3618	478.798	47.2477
14.8833	-135.214	60.3655	91.5624	6.66801	478.738	47.2486
14.9	-135.208	58.993	91.0491	7.56737	478.63	47.2495
14.9167	-135.21	58.9948	91.1738	7.68425	478.685	47.2482
14.9333	-135.206	59.0557	91.2244	8.03413	478.668	47.2437
14.95	-135.205	58.9564	90.9797	8.13606	478.599	47.2419
14.9667	-135.208	59.0023	91.1453	7.9554	478.637	47.2402
14.9833	-135.205	59.0311	91.1208	12.542	478.626	47.2408
15	-135.205	59.0893	91.1964	-0.108261	478.642	47.2407
15.0167	-135.211	58.977	91.0645	1.37215	478.671	47.2424
15.0333	-135.211	58.9878	91.0703	-7.92366	478.722	47.243
15.05	-135.209	59.1511	91.3482	6.60057	478.598	47.2407
15.0667	-135.21	58.9568	91.0453	6.82884	478.408	47.2375
15.0833	-135.218	58.9803	91.0909	6.70372	478.426	47.2338
15.1	-135.221	59.0371	91.2707	6.34071	478.42	47.2356
15.1167	-135.221	59.0858	91.119	7.28432	478.144	47.2382
15.1333	-135.225	59.0115	91.0867	7.48512	478.182	47.2324
15.15	-135.228	59.0102	91.1298	6.44447	478.145	47.2343
15.1667	-135.23	58.9425	91.0014	7.08641	478.3	47.2332
15.1833	-135.23	59.1361	91.5081	6.88728	478.453	47.2361
15.2	-135.234	59.0653	91.2136	7.36412	478.61	47.235
15.2167	-135.234	59.1282	91.3433	6.90758	478.807	47.2349
15.2333	-135.236	58.9715	91.0767	6.81694	478.772	47.2335
15.25	-135.244	59.0017	91.1195	7.21458	478.798	47.2311
15.2667	-135.247	58.9994	91.0502	7.85469	478.826	47.2286
15.2833	-135.246	59.0073	91.1015	6.90941	478.763	47.2262
15.3	-135.252	58.9896	91.1919	7.31941	478.99	47.2295
15.3167	-135.258	59.0127	91.0844	6.53618	479.047	47.2303
15.3333	-135.262	58.9678	91.05	6.70738	479.058	47.228
15.35	-135.273	59.0609	91.2589	6.97609	479.108	47.2297
15.3667	-135.278	59.0012	91.1492	7.83318	478.903	47.2305
15.3833	-135.286	59.0382	91.0145	6.70784	478.841	47.2254
15.4	-135.292	59.031	91.2217	6.62453	478.65	47.2237
15.4167	-135.294	58.9675	91.1366	7.06612	478.74	47.2218
15.4333	-135.291	58.9608	91.0648	7.08458	478.665	47.2205
15.45	-135.294	59.0841	91.2446	7.26158	478.589	47.2176
15.4667	-135.294	59.0145	91.2011	6.90941	478.62	47.2196
15.4833	-135.296	58.953	91.0442	7.06673	478.673	47.2175
15.5	-135.303	59.5647	91.3886	6.95885	478.472	47.2173
15.5167	-135.308	59.1311	91.1369	6.85997	478.653	47.2146
15.5333	-135.314	58.9387	90.9425	7.53456	478.729	47.2147
15.55	-135.315	58.9965	91.1713	7.19124	478.867	47.2138
15.5667	-135.321	58.9942	91.0767	8.32863	478.911	47.2103
15.5833	-135.321	59.0014	91.1065	6.96297	478.981	47.2105
15.6	-135.324	59.0556	91.1756	7.05727	479.036	47.2067
15.6167	-135.322	58.9721	91.1353	7.27654	479.007	47.207
15.6333	-135.324	59.0458	91.2627	7.74025	478.992	47.2051
15.65	-135.325	58.9401	90.9913	7.1537	478.838	47.207
15.6667	-135.326	59.0028	91.1424	7.01851	478.681	47.2051
15.6833	-135.334	59.1555	91.31	7.02324	478.939	47.203
15.7	-135.338	59.0212	91.1646	6.89323	478.971	47.2021
15.7167	-135.336	58.9916	91.1155	7.12929	478.939	47.2024
15.7333	-135.336	58.9796	91.0818	6.36345	479.007	47.2041
15.75	-135.341	59.0548	91.2313	7.47383	479.061	47.2042
15.7667	-135.341	59.0109	91.1323	6.61903	478.839	47.201
15.7833	-135.342	58.9587	91.1039	7.50725	478.778	47.1975
15.8	-135.344	59.0141	91.2089	7.76054	478.838	47.1958
15.8167	-135.349	59.1219	91.303	7.28188	478.82	47.1958
15.8333	-135.344	59.0301	91.1242	7.33315	478.529	47.1941
15.85	-135.348	59.0942	91.3767	6.82716	478.511	47.1935
15.8667	-135.342	58.9545	91.012	7.31285	478.527	47.1948
15.8833	-135.343	58.9474	91.027	6.49452	478.276	47.1963
15.9	-135.346	59.1367	91.3801	6.67397	478.49	47.189
15.9167	-135.343	59.0188	91.0969	7.42195	478.647	47.1897
15.9333	-135.343	58.998	91.1462	6.85158	478.784	47.1864
15.95	-135.34	58.9756	91.0691	6.41579	478.776	47.1853
15.9667	-135.337	59.0011	91.0532	6.95351	478.863	47.1874
15.9833	-135.333	59.011	91.1146	7.22176	478.963	47.1861
16	-135.33	59.0188	91.1578	6.48201	478.986	47.1871
16.0167	-135.33	59.0575	91.1886	6.45515	479.051	47.1853
16.0333	-135.328	59.0321	91.1387	6.56364	479.005	47.1853
16.05	-135.328	58.9945	90.9983	5.81505	478.91	47.1842
16.0667	-135.325	58.9709	91.0772	7.17873	478.975	47.1804
16.0833	-135.323	59.5147	91.359	7.10793	478.902	47.1807
16.1	-135.326	58.9579	91.0386	6.94161	478.899	47.1816
16.1167	-135.327	58.9625	91.1564	6.53145	478.965	47.1772
16.1333	-135.326	58.9451	90.9838	6.68465	479.095	47.1749
16.15	-135.323	58.9919	91.1118	6.95046	479.032	47.1743
16.1667	-135.32	59.0124	91.0841	7.02507	478.879	47.1749
16.1833	-135.32	59.3325	91.69	7.33192	478.99	47.1743
16.2	-135.323	59.0919	91.1463	7.0649	479.053	47.1735
16.2167	-135.322	58.942	91.0073	7.24968	478.879	47.1734
16.2333	-135.315	58.988	91.0731	6.9529	478.859	47.174
16.25	-135.313	58.9693	91.1039	7.42256	478.778	47.1717
16.2667	-135.315	59.0461	91.2591	6.91292	478.559	47.1685
16.2833	-135.316	59.0675	91.3178	6.97197	478.542	47.1687
16.3	-135.312	59.0006	91.1546	7.33254	478.582	47.1651
16.3167	-135.314	59.0777	91.1279	7.84157	478.754	47.1671
16.3333	-135.316	58.9669	91.1007	7.22282	478.77	47.1677
16.35	-135.313	58.9478	91.0203	7.42729	478.864	47.1635
16.3667	-135.314	58.9094	91.0069	7.40532	478.901	47.1636
16.3833	-135.316	59.1358	91.4976	7.02675	478.918	47.1626
16.4	-135.317	58.932	91.0194	7.4572	479.01	47.1613
16.4167	-135.322	58.9755	91.0235	6.97319	479.028	47.1606
16.4333	-135.324	58.9785	91.0558	6.94222	478.942	47.159
16.45	-135.321	59.0553	91.2223	6.89095	479.244	47.156
16.4667	-135.321	58.9108	91.0009	7.09892	479.256	47.1578
16.4833	-135.326	58.9419	91.0021	6.92543	479.214	47.1571
16.5	-135.325	59.0525	91.3126	7.17934	479.116	47.1569
16.5167	-135.328	58.895	90.9362	6.58333	479.145	47.1566
16.5333	-135.329	58.9816	91.0537	6.96785	479.139	47.1532
16.55	-135.329	58.9213	90.9737	6.78413	479.134	47.1507
16.5667	-135.33	58.9768	91.1189	7.00295	478.972	47.1493
16.5833	-135.333	59.087	91.2067	6.72157	478.738	47.1507
16.6	-135.329	58.9559	91.1013	7.21748	478.419	47.1546
16.6167	-135.329	58.9692	90.9359	7.48695	478.469	47.151
16.6333	-135.326	59.0315	91.166	6.71928	478.428	47.1487
16.65	-135.328	58.9661	91.0256	7.21748	478.326	47.1432
16.6667	-135.333	58.977	91.1427	7.47734	478.352	47.1482
16.6833	-135.336	59.0304	91.1852	6.61614	478.273	47.1471
16.7	-135.336	58.9642	91.1224	6.82838	478.243	47.1461
16.7167	-135.334	58.9372	91.0572	7.91603	478.336	47.1435
16.7333	-135.337	58.93	91.0061	6.79665	478.452	47.1394
16.75	-135.342	58.9558	91.0685	7.1711	478.596	47.1368
16.7667	-135.346	58.9324	90.9831	6.3932	478.704	47.1363
16.7833	-135.344	58.9864	91.1242	7.16866	478.726	47.1352
16.8	-135.343	58.9301	91.0073	6.62453	478.733	47.1362
16.8167	-135.344	58.8923	90.9386	7.80876	478.645	47.1348
16.8333	-135.344	59.1474	91.1735	7.43813	478.97	47.1351
16.85	-135.345	58.9213	91.0049	6.9326	479.045	47.1369
16.8667	-135.347	58.9845	91.1062	7.00478	479.019	47.1342
16.8833	-135.343	58.9439	91.0799	7.3719	478.998	47.1334
16.9	-135.343	58.9817	91.1901	7.48634	479.025	47.1331
16.9167	-135.342	59.0012	91.2507	6.77712	479.028	47.1349
16.9333	-135.342	59.0316	91.2229	7.63893	479.023	47.1333
16.95	-135.34	59.0548	91.2722	7.61513	479.023	47.1342
16.9667	-135.337	58.9846	91.1746	6.54518	479.04	47.1333
16.9833	-135.34	58.9306	90.9721	7.44041	478.876	47.1253
17	-135.343	58.9098	90.9754	6.72524	478.999	47.129
17.0167	-135.34	58.9491	91.0777	7.04948	478.988	47.1247
17.0333	-135.341	58.9707	91.1474	7.14485	479.093	47.1282
17.05	-135.342	58.9411	91.0265	6.60545	479.214	47.1276
17.0667	-135.343	59.1225	91.2037	7.45125	479.275	47.1267
17.0833	-135.341	58.933	91.0584	7.02385	479.252	47.1224
17.1	-135.342	59.0679	91.3764	6.90346	479.137	47.1223
17.1167	-135.343	59.0167	91.1436	6.67091	479.011	47.1227
17.1333	-135.346	58.9813	91.1266	7.20924	478.878	47.1223
17.15	-135.351	58.961	91.1187	7.29317	478.612	47.1172
17.1667	-135.349	59.0047	91.123	7.45888	478.665	47.1149
17.1833	-135.352	59.0464	91.0912	7.57927	478.571	47.114
17.2	-135.354	58.973	91.0383	6.70738	478.332	47.1165
17.2167	-135.353	58.926	91.0012	6.56731	478.44	47.1125
17.2333	-135.351	58.9626	91.0267	7.26875	478.502	47.1143
17.25	-135.35	58.9446	91.0824	7.05071	478.572	47.1169
17.2667	-135.354	58.9352	91.0514	7.03697	478.614	47.1139
17.2833	-135.355	58.9855	91.1623	7.04582	478.659	47.113
17.3	-135.358	58.9538	91.049	6.43013	478.57	47.1125
17.3167	-135.362	58.9701	91.0815	7.41005	478.586	47.1107
17.3333	-135.359	58.9181	91.0333	6.90285	478.667	47.1101
17.35	-135.358	58.9326	91.0783	6.64528	478.788	47.1075
17.3667	-135.361	58.9333	91.0391	6.60118	478.806	47.1079
17.3833	-135.356	58.9248	91.0915	7.09541	479.018	47.107
17.4	-135.363	58.9988	91.1776	7.14775	479.114	47.1046
17.4167	-135.366	58.9443	91.0368	6.54762	479.201	47.1032
17.4333	-135.366	58.8842	90.9867	5.86693	479.404	47.1014
17.45	-135.368	58.9471	91.0885	6.83128	479.425	47.1034
17.4667	-135.371	59.0206	91.2186	6.91597	479.434	47.1017
17.4833	-135.372	59.0452	91.2081	5.78468	479.454	47.0998
17.5	-135.376	58.97	91.22	6.52077	479.478	47.0951
17.5167	-135.372	58.9745	91.1234	6.50826	479.419	47.0979
17.5333	-135.374	58.9375	91.0667	6.43425	479.313	47.0977
17.55	-135.377	58.9153	91.0331	6.175	479.273	47.0956
17.5667	-135.377	59.0102	91.1668	6.5464	479.274	47.0947
17.5833	-135.376	58.9454	91.0157	6.66969	479.037	47.0921
17.6	-135.382	59.0304	91.0853	5.62065	479.132	47.0927
17.6167	-135.381	59.246	91.3287	3.07091	479.148	47.0953
17.6333	-135.384	58.9631	91.0801	6.16188	479.016	47.0919
17.65	-135.391	58.9193	91.0426	7.02507	478.999	47.091
17.6667	-135.39	58.9645	91.094	6.15242	478.923	47.0895
17.6833	-135.392	59.0092	91.2078	6.33949	478.862	47.0875
17.7	-135.392	58.9198	91.0667	6.67687	478.841	47.0892
17.7167	-135.392	58.8908	91.0171	6.7556	478.712	47.085
17.7333	-135.4	58.943	91.076	6.17989	478.768	47.0858
17.75	-135.399	58.9504	91.0697	6.19118	478.8	47.0873
17.7667	-135.396	58.881	90.9959	6.12968	478.809	47.086
17.7833	-135.398	58.9121	91.0659	6.80153	478.879	47.0834
17.8	-135.395	58.9919	91.2255	6.23283	478.775	47.0799
17.8167	-135.4	58.9471	91.0951	6.81282	479.011	47.0768
17.8333	-135.404	58.9585	91.1192	5.32265	479.015	47.0765
17.85	-135.404	58.9359	91.0154	6.03981	479.059	47.0739
17.8667	-135.406	58.928	91.0127	6.04683	479.095	47.0731
17.8833	-135.407	58.9135	91.0912	6.37535	479.093	47.0712
17.9	-135.408	59.0078	91.2058	5.81322	479.167	47.0716
17.9167	-135.407	59.203	91.2719	6.26808	479.091	47.0686
17.9333	-135.403	58.9802	91.1527	5.75066	479.254	47.0702
17.95	-135.402	59.0096	91.2336	5.38292	479.295	47.0702
17.9667	-135.406	58.919	90.998	5.41389	479.054	47.0725
17.9833	-135.407	59.0018	91.1866	4.96986	479.141	47.0693
18	-135.414	58.9553	91.1131	3.95958	479.094	47.0673
18.0167	-135.417	58.9082	91.0416	4.33083	479.082	47.0681
18.0333	-135.416	59.0237	91.1558	4.82262	478.976	47.0611
18.05	-135.424	58.991	91.1376	6.07735	478.984	47.0652
18.0667	-135.424	59.1265	91.4974	6.40327	478.953	47.0622
18.0833	-135.423	58.8917	90.966	5.57182	478.867	47.0577
18.1	-135.426	59.0699	91.1387	5.31853	478.933	47.0586
18.1167	-135.43	58.9867	91.1494	-2.14027	478.862	47.0574
18.1333	-135.439	58.9281	91.0084	-2.81731	478.662	47.0602
18.15	-135.444	58.9636	91.0889	-0.142288	478.774	47.0629
18.1667	-135.442	58.9149	91.0127	-4.87129	478.732	47.0593
18.1833	-135.441	58.9106	91.1178	-3.8575	478.607	47.0567
18.2	-135.445	58.8604	90.8825	-3.46108	478.851	47.0525
18.2167	-135.445	58.9547	91.1005	-3.94264	478.994	47.0515
18.2333	-135.444	58.9381	91.0571	-3.42598	479.104	47.0495
18.25	-135.444	58.9651	91.1283	-3.5154	479.184	47.0502
18.2667	-135.447	58.913	91.1143	-4.50127	479.281	47.0528
18.2833	-135.445	58.8787	90.9762	-4.11018	479.194	47.0504
18.3	-135.445	58.9538	91.2206	-3.75679	479.239	47.0477
18.3167	-135.443	58.87	91.0171	-4.13704	479.348	47.0478
18.3333	-135.441	58.8938	91.0676	-3.23219	479.402	47.0475
18.35	-135.442	58.9196	91.1861	-4.56551	479.17	47.047
18.3667	-135.44	59.0569	91.3361	-3.9463	479.263	47.0457
18.3833	-135.447	58.9137	91.0665	-3.26088	479.279	47.0474
18.4	-135.451	58.9011	91.04	-3.50884	479.257	47.0477
18.4167	-135.451	58.886	91.0297	-4.13048	479.291	47.0464
18.4333	-135.447	58.8937	90.9721	-4.76769	479.303	47.0437
18.45	-135.446	58.9138	91.1149	-3.94569	479.315	47.0403
18.4667	-135.448	58.9216	91.1387	-5.02159	479.102	47.0376
18.4833	-135.452	58.9217	91.0935	-3.82713	479.192	47.0379
18.5	-135.455	58.876	90.9885	-4.09111	479.161	47.0402
18.5167	-135.457	58.9513	91.101	-4.32777	479.065	47.0411
18.5333	-135.46	58.9155	91.1103	-4.48326	479.075	47.0411
18.55	-135.464	58.8982	90.9718	-4.15367	478.949	47.0359
18.5667	-135.465	58.9268	91.1306	-4.86534	478.781	47.0351
18.5833	-135.465	58.9645	91.0812	-5.22118	478.959	47.0399
18.6	-135.469	58.9991	91.1373	-4.56734	478.923	47.0376
18.6167	-135.466	58.8636	90.9837	-5.48225	478.926	47.0338
18.6333	-135.471	58.8787	90.9872	-4.70329	478.83	47.0293
18.65	-135.472	58.8985	91.06	44.0377	478.89	47.0293
18.6667	-135.474	58.9474	91.0571	-5.15511	478.948	47.0295
18.6833	-135.474	58.9051	91.022	-4.99535	478.978	47.0283
18.7	-135.476	58.9236	91.0949	-5.61577	479.052	47.0275
18.7167	-135.474	58.9407	91.022	-5.24742	479.09	47.0272
18.7333	-135.474	58.8534	90.9585	-5.09361	478.839	47.0271
18.75	-135.476	58.8638	90.9982	-5.35301	478.938	47.028
18.7667	-135.48	58.9773	91.0525	-5.47157	478.938	47.0286
18.7833	-135.48	59.0102	91.2693	-6.05095	478.977	47.0286
18.8	-135.486	58.9066	91.0511	-6.36803	478.962	47.0316
18.8167	-135.487	58.9014	91.0352	-6.69884	478.928	47.0304
18.8333	-135.484	58.971	91.0537	-5.6974	478.938	47.0286
18.85	-135.485	58.9138	91.1169	-6.8174	478.984	47.0293
18.8667	-135.486	58.9166	91.0479	-5.38811	478.925	47.0287
18.8833	-135.487	58.9796	91.1193	-6.54381	478.881	47.0251
18.9	-135.488	58.8673	90.9712	-6.86638	478.716	47.0229
18.9167	-135.489	58.9315	91.161	-3.24287	478.808	47.0208
18.9333	-135.491	58.9459	91.1868	-0.130997	478.861	47.0197
18.95	-135.487	58.9649	91.1155	1.33156	478.742	47.0197
18.9667	-135.485	59.1682	91.2585	1.8055	478.893	47.0181
18.9833	-135.483	58.9507	91.1262	1.80962	479.044	47.0174
19	-135.488	58.8593	91.0317	1.66115	479.201	47.0153
19.0167	-135.49	58.8929	91.014	1.5342	479.256	47.0173
19.0333	-135.489	59.1035	91.2457	1.81252	479.288	47.0179
19.05	-135.489	58.9846	91.2379	28.9196	479.279	47.0155
19.0667	-135.49	58.9217	91.1567	2.89619	479.229	47.0173
19.0833	-135.489	58.8703	91.0152	3.78365	479.274	47.0162
19.1	-135.489	58.9191	91.1259	4.31603	479.227	47.0136
19.1167	-135.491	59.2553	91.8104	4.43214	478.994	47.0109
19.1333	-135.495	59.1843	91.5418	9.32213	479.136	47.0115
19.15	-135.494	59.611	91.3043	7.97981	479.181	47.0124
19.1667	-135.496	58.9483	91.0809	7.44759	479.341	47.0089
19.1833	-135.495	58.9126	91.0355	6.77055	479.334	47.0069
19.2	-135.497	58.8812	91.061	6.98738	479.477	47.0037
19.2167	-135.499	59.1274	91.4468	6.75148	479.281	47.0025
19.2333	-135.498	58.8914	91.0339	6.73943	479.296	47.0029
19.25	-135.501	59.0707	91.3302	7.38503	479.294	47.0031
19.2667	-135.502	58.8569	91.0066	6.33949	479.266	47.0014
19.2833	-135.504	58.8671	90.9823	7.36839	479.246	47.0022
19.3	-135.505	58.8956	91.013	6.78841	479.403	46.9976
19.3167	-135.507	58.8935	91.1356	7.43095	479.368	46.9955
19.3333	-135.508	58.8856	91.0156	7.55257	479.27	46.9973
19.35	-135.512	58.9774	91.0983	7.52037	479.345	46.9938
19.3667	-135.515	58.8985	91.098	6.97319	479.336	46.9952
19.3833	-135.52	59.251	91.0693	7.01851	479.187	46.9907
19.4	-135.521	58.8953	91.0685	6.7347	479.07	46.9917
19.4167	-135.524	58.8847	91.0287	7.35878	479.014	46.9898
19.4333	-135.526	58.9483	91.1337	7.537	478.921	46.9889
19.45	-135.524	58.9358	91.1738	8.1176	478.838	46.9881
19.4667	-135.523	58.9346	91.1929	7.12517	478.973	46.9878
19.4833	-135.526	58.9942	91.1478	7.49702	478.911	46.99
19.5	-135.529	58.8993	91.0719	7.99721	478.729	46.9897
19.5167	-135.529	58.8836	91.0644	8.17833	478.782	46.9912
19.5333	-135.524	58.9439	91.1425	7.99355	478.856	46.9869
19.55	-135.53	58.8633	91.04	8.08418	478.944	46.9848
19.5667	-135.528	58.8589	91.0259	7.8756	478.922	46.983
19.5833	-135.536	58.838	91.0276	7.61925	478.812	46.9854
19.6	-135.54	58.8667	90.9832	7.27654	478.699	46.9843
19.6167	-135.541	58.9523	91.258	7.69554	478.662	46.9839
19.6333	-135.544	58.9811	91.1668	7.51854	478.65	46.9807
19.65	-135.548	58.9553	91.1918	7.97447	478.621	46.9798
19.6667	-135.55	58.9047	91.1446	8.34648	478.501	46.9781
19.6833	-135.55	58.9443	91.1605	8.39882	478.846	46.9776
19.7	-135.551	58.904	91.1138	7.88216	478.954	46.9746
19.7167	-135.554	58.8857	91.0429	7.75459	478.84	46.9749
19.7333	-135.559	58.8497	91.0168	8.15804	478.916	46.9746
19.75	-135.555	58.8886	91.0493	7.72835	478.994	46.9717
19.7667	-135.553	58.9518	91.1657	8.31551	478.932	46.9703
19.7833	-135.556	58.8104	90.9181	7.61986	478.856	46.9682
19.8	-135.555	58.9698	91.2006	8.14674	478.859	46.9648
19.8167	-135.56	58.8393	90.9731	7.74986	478.908	46.9628
19.8333	-135.566	58.9809	91.1509	7.77367	478.889	46.9627
19.85	-135.568	58.8747	91.1027	8.1205	478.935	46.9683
19.8667	-135.566	58.9274	91.0908	7.25212	478.869	46.9675
19.8833	-135.569	58.9245	91.162	8.01384	478.759	46.9686
19.9	-135.568	58.8604	91.0325	7.78679	478.998	46.9621
19.9167	-135.568	58.8805	91.0603	8.07457	478.856	46.9572
19.9333	-135.57	58.9054	91.0137	7.67586	478.764	46.9593
19.95	-135.57	58.9176	91.1295	7.62047	478.74	46.963
19.9667	-135.575	58.9112	91.0839	7.31117	478.666	46.9581
19.9833	-135.575	58.829	90.9863	8.16582	478.588	46.9578
20	-135.576	58.9816	91.1878	7.74498	478.481	46.9572
20.0167	-135.578	58.9318	91.0825	7.84935	478.492	46.9547
20.0333	-135.579	59.0548	91.0372	7.95189	478.527	46.9552
20.05	-135.575	58.8551	91.0215	7.82433	478.406	46.9534
20.0667	-135.575	58.9526	91.1309	7.4894	478.644	46.9535
20.0833	-135.569	58.8888	91.0879	8.03108	478.707	46.9456
20.1	-135.577	59.0647	91.1468	7.90947	478.588	46.9453
20.1167	-135.584	58.9542	91.2612	7.57103	478.719	46.945
20.1333	-135.584	58.8841	91.1636	7.45125	478.835	46.9463
20.15	-135.583	58.8728	91.0694	7.29866	478.955	46.9434
20.1667	-135.582	58.9846	91.3271	7.17995	478.97	46.944
20.1833	-135.583	58.8531	90.9635	7.93465	479.113	46.9433
20.2	-135.583	58.8577	90.9782	7.53166	479.272	46.9415
20.2167	-135.586	58.8657	91.0095	8.02574	479.234	46.939
20.2333	-135.59	58.8404	90.9873	7.8196	479.303	46.9387
20.25	-135.588	58.9124	91.1713	8.54073	479.247	46.9381
20.2667	-135.585	58.847	91.0101	7.80876	479.117	46.9396
20.2833	-135.591	58.9085	91.0822	7.6104	479.282	46.9393
20.3	-135.592	58.9506	91.1086	7.32246	479.18	46.9373
20.3167	-135.595	58.8543	90.9583	7.78801	479.102	46.9381
20.3333	-135.59	58.8305	90.9509	7.81059	479.053	46.9338
20.35	-135.59	58.8522	90.9402	7.17995	478.99	46.9302
20.3667	-135.592	58.9477	91.2026	7.79991	479.105	46.9277
20.3833	-135.594	58.8686	91.0314	8.30833	479.072	46.9286
20.4	-135.598	58.9991	91.0561	7.55959	479.237	46.9294
20.4167	-135.599	59.0105	91.2394	6.96892	479.191	46.9289
20.4333	-135.603	58.8042	90.9457	6.90575	479.08	46.9294
20.45	-135.599	58.8982	91.0847	7.27181	479.22	46.9277
20.4667	-135.603	58.9837	91.4391	7.41127	479.16	46.9209
20.4833	-135.612	59.1894	91.1784	7.48756	479.074	46.9207
20.5	-135.61	58.8978	91.0436	7.37602	479.217	46.9213
20.5167	-135.609	58.8416	91.022	7.52388	479.251	46.919
20.5333	-135.614	58.8258	90.9882	7.4894	479.195	46.9164
20.55	-135.616	58.8889	91.0687	7.58827	478.992	46.9143
20.5667	-135.62	58.8332	91.0003	7.10365	478.964	46.9138
20.5833	-135.622	58.8162	90.9715	7.50008	479.05	46.9114
20.6	-135.621	58.9324	91.1108	7.28371	479.175	46.9103
20.6167	-135.621	58.8448	91.0078	7.65022	479.326	46.9083
20.6333	-135.621	58.8364	91.0346	7.43691	479.474	46.9082
20.65	-135.62	58.8519	91.0058	-3.13988	479.396	46.9086
20.6667	-135.622	58.8302	91.0108	-3.12141	479.497	46.9024
20.6833	-135.628	58.987	91.2153	3.48396	479.413	46.9051
20.7	-135.631	58.8895	91.0281	-5.60753	479.27	46.9105
20.7167	-135.634	58.8741	91.123	-5.53291	479.107	46.9088
20.7333	-135.636	58.8425	91.0734	-5.53124	479.099	46.9082
20.75	-135.636	58.8903	91.1301	-5.65758	478.997	46.9062
20.7667	-135.637	58.8705	91.061	-5.86845	478.898	46.9064
20.7833	-135.638	58.8577	90.9882	-4.68834	478.902	46.905
20.8	-135.64	58.8604	91.0221	-2.68623	478.838	46.9047
20.8167	-135.644	58.8546	91.0346	-1.29921	478.825	46.903
20.8333	-135.647	58.7923	90.9591	-1.47987	478.923	46.9019
20.85	-135.647	58.8162	91.011	-1.73561	479.065	46.8964
20.8667	-135.651	58.8844	91.1027	0.124588	478.839	46.8961
20.8833	-135.648	58.9899	91.3604	6.70906	478.886	46.8952
20.9	-135.657	58.847	91.0804	7.62993	478.882	46.8923
20.9167	-135.658	58.8245	90.9771	7.34154	478.875	46.8903
20.9333	-135.662	58.8058	90.9362	7.36351	478.778	46.8916
20.95	-135.666	59.0313	91.3232	7.90123	478.758	46.8894
20.9667	-135.668	58.8496	91.107	7.73842	478.783	46.889
20.9833	-135.667	58.8874	91.1335	7.56508	478.69	46.8871
21	-135.669	58.9224	91.1605	7.76772	478.764	46.8848
21.0167	-135.67	58.8401	91.0085	-3.71269	478.885	46.8824
21.0333	-135.673	58.8459	91.0221	7.74086	478.763	46.8826
21.05	-135.679	58.9121	91.088	8.00484	479.029	46.8816
21.0667	-135.675	58.8558	91.085	8.04192	479.012	46.8806
21.0833	-135.679	58.9697	91.3374	8.83995	479.086	46.8819
21.1	-135.68	58.8943	91.0807	8.00484	479.13	46.8777
21.1167	-135.682	58.9619	91.1157	7.95418	479.297	46.8765
21.1333	-135.685	59.091	91.3532	7.91313	479.342	46.8731
21.15	-135.687	58.9426	91.3033	7.58583	479.318	46.869
21.1667	-135.687	58.8413	91.0557	7.94106	479.429	46.8694
21.1833	-135.69	58.8425	90.9898	7.67174	479.492	46.8682
21.2	-135.691	58.8798	91.1553	8.36067	479.261	46.8711
21.2167	-135.695	58.8094	90.9959	7.68181	479.271	46.8696
21.2333	-135.689	58.7826	90.9155	8.18901	479.148	46.8667
21.25	-135.693	58.8424	91.0165	8.35777	479.014	46.8647
21.2667	-135.695	58.9133	91.1872	7.79091	479.096	46.8671
21.2833	-135.693	58.8264	91.0246	7.60201	479.061	46.869
21.3	-135.696	58.8876	91.1604	7.75276	478.997	46.8641
21.3167	-135.697	58.8323	91.0275	7.90245	478.913	46.861
21.3333	-135.704	58.9095	91.1367	7.70088	478.89	46.8623
21.35	-135.706	58.8702	91.0389	7.66808	478.797	46.8603
21.3667	-135.705	58.8956	91.0406	8.47466	478.79	46.8592
21.3833	-135.709	58.8129	90.9657	7.05772	478.855	46.8552
21.4	-135.714	58.9794	91.316	7.12868	478.797	46.8549
21.4167	-135.715	58.9373	91.0569	7.19719	478.651	46.8528
21.4333	-135.72	59.0734	91.249	6.66679	478.809	46.8528
21.45	-135.721	58.831	90.9626	-0.162582	478.931	46.8452
21.4667	-135.721	58.9045	91.1651	2.97249	478.995	46.8488
21.4833	-135.722	58.8415	91.0308	3.5566	478.965	46.8479
21.5	-135.724	58.883	91.1361	3.2032	479.069	46.8438
21.5167	-135.731	58.9613	91.2396	2.74605	479.109	46.8424
21.5333	-135.733	58.8807	91.0453	3.39333	479.019	46.8424
21.55	-135.736	58.8526	91.0548	2.41997	479.005	46.8403
21.5667	-135.739	58.8827	91.2418	2.49443	478.996	46.8368
21.5833	-135.746	58.9249	91.3375	2.92656	478.976	46.8407
21.6	-135.742	58.9024	91.188	7.2509	479.078	46.843
21.6167	-135.738	58.8197	91.0984	8.06328	479.176	46.8382
21.6333	-135.742	58.874	91.0102	7.76176	479.065	46.8356
21.65	-135.743	58.8934	91.1346	7.82311	479.014	46.8348
21.6667	-135.739	58.8029	91.0474	6.84135	478.91	46.8343
21.6833	-135.745	58.8345	91.1292	7.39632	478.848	46.8342
21.7	-135.743	58.8326	91.0543	7.74147	478.909	46.8346
21.7167	-135.744	58.8577	90.987	8.0764	478.83	46.8264
21.7333	-135.745	58.8413	91.0015	7.16454	478.78	46.8258
21.75	-135.751	58.8357	91.0246	8.0555	478.778	46.8264
21.7667	-135.748	58.8696	91.1477	8.12416	478.864	46.8281
21.7833	-135.746	58.9152	91.1457	7.51442	478.971	46.824
21.8	-135.744	58.7817	90.9602	7.80281	478.794	46.8282
21.8167	-135.745	58.8862	91.1691	6.91002	479.082	46.8264
21.8333	-135.752	58.8288	91.0333	7.71339	479.195	46.8276
21.85	-135.756	58.8917	91.124	7.58476	479.263	46.8264
21.8667	-135.76	58.8766	91.0955	7.60323	479.304	46.8241
21.8833	-135.766	59.0128	91.4831	7.73125	479.323	46.8241
21.9	-135.773	58.8497	91.1095	7.8463	479.375	46.8214
21.9167	-135.777	58.8874	91.1614	7.85179	479.411	46.8172
21.9333	-135.777	58.8288	91.0409	8.35426	479.4	46.8179
21.95	-135.781	59.0435	91.2266	8.12828	479.443	46.8122
21.9667	-135.78	59.0281	91.7953	7.92809	479.403	46.8124
21.9833	-135.782	58.8271	91.0445	27.5457	479.529	46.8124
22	-135.783	58.9336	91.1895	7.23717	479.396	46.8128
22.0167	-135.785	58.8862	91.0519	7.24251	479.147	46.8101
22.0333	-135.785	58.8763	90.9927	8.12111	479.143	46.8108
22.05	-135.792	58.7885	90.989	7.66869	479.003	46.8113
22.0667	-135.789	58.7736	90.9205	8.39943	478.814	46.8093
22.0833	-135.785	58.789	90.9969	7.82249	478.657	46.8076
22.1	-135.785	58.8126	91.0404	7.8756	478.611	46.8047
22.1167	-135.785	59.0154	91.3305	8.11577	478.649	46.8024
22.1333	-135.79	58.8091	90.9821	7.43095	478.74	46.8006
22.15	-135.794	58.863	91.0963	7.39098	478.885	46.7992
22.1667	-135.793	59.3615	91.3903	7.64488	478.847	46.7989
22.1833	-135.791	58.8505	91.0719	7.67235	478.724	46.7973
22.2	-135.794	58.8654	91.0844	7.53578	478.885	46.7974
22.2167	-135.795	58.7931	90.9791	7.4482	478.905	46.7904
22.2333	-135.796	58.8189	90.9806	7.34688	478.934	46.795
22.25	-135.797	58.8528	91.0873	7.7552	478.845	46.7913
22.2667	-135.801	58.8239	91.0351	7.79503	478.932	46.7931
22.2833	-135.806	59.2054	91.4912	7.91725	479.076	46.791
22.3	-135.808	58.8488	91.0983	7.55913	479.094	46.7872
22.3167	-135.808	58.7772	90.9734	7.45125	479.074	46.7887
22.3333	-135.812	58.8427	91.0635	7.63542	479.068	46.7883
22.35	-135.813	58.8213	91.0111	7.51854	478.943	46.7858
22.3667	-135.812	58.7875	91.0027	7.98225	479.016	46.7866
22.3833	-135.81	58.8099	91.0725	7.09114	479.062	46.7815
22.4	-135.811	58.8049	91.0093	7.36885	479.05	46.7823
22.4167	-135.811	58.7981	90.9472	7.0948	479.205	46.7789
22.4333	-135.81	58.8451	91.0024	7.11327	479.221	46.7799
22.45	-135.813	58.8758	91.0972	7.33192	479.199	46.7796
22.4667	-135.812	58.9289	91.2098	7.25563	479.208	46.778
22.4833	-135.813	58.7913	90.9658	7.41005	479.268	46.777
22.5	-135.819	58.8148	90.9943	6.99883	479.226	46.7725
22.5167	-135.823	58.7896	90.9393	6.92665	479.066	46.7719
22.5333	-135.825	58.7846	91.0058	6.94099	479.1	46.7681
22.55	-135.831	59.0107	91.388	6.43852	479.028	46.7664
22.5667	-135.828	58.8409	91.0548	6.72524	478.729	46.7663
22.5833	-135.825	58.8218	91.0101	6.23405	478.809	46.7667
22.6	-135.827	58.8377	91.0272	5.09438	478.837	46.7652
22.6167	-135.83	58.8448	91.0288	4.46861	478.718	46.7649
22.6333	-135.828	58.8139	91.0163	4.15749	478.663	46.7663
22.65	-135.831	58.8461	91.0886	7.77657	478.618	46.7658
22.6667	-135.832	58.7821	90.9304	8.27614	478.664	46.7603
22.6833	-135.828	58.9584	91.2513	7.95723	478.653	46.7622
22.7	-135.833	58.8299	91.016	8.19206	478.787	46.7628
22.7167	-135.837	58.8465	91.1358	8.22182	478.798	46.7626
22.7333	-135.84	58.7598	90.922	8.45665	478.716	46.7638
22.75	-135.845	58.8793	91.0844	8.07945	478.882	46.7603
22.7667	-135.847	58.7907	91.0127	8.1057	478.833	46.7606
22.7833	-135.851	58.8474	91.1059	7.83974	478.944	46.7555
22.8	-135.858	58.8239	91.0801	8.14552	479.161	46.7541
22.8167	-135.86	58.819	91.0458	8.21831	479.283	46.7541
22.8333	-135.86	58.8291	91.0215	7.94716	479.43	46.7577
22.85	-135.864	58.8442	91.063	7.90779	479.55	46.7539
22.8667	-135.867	58.8189	91.0218	8.05138	479.668	46.7509
22.8833	-135.868	58.9092	91.1688	8.01918	479.722	46.751
22.9	-135.87	58.9886	91.0462	7.86842	479.511	46.7481
22.9167	-135.872	58.8166	91.0592	8.30528	479.277	46.7461
22.9333	-135.875	58.8203	91.0058	8.45375	479.275	46.7463
22.95	-135.876	58.8259	91.0194	7.53349	479.014	46.7434
22.9667	-135.877	58.8944	91.0998	8.1414	479.19	46.7431
22.9833	-135.875	58.7981	90.9977	7.64244	479.055	46.741
23	-135.875	58.9254	91.1918	7.27837	478.912	46.742
23.0167	-135.877	58.798	90.9737	8.2534	478.821	46.7413
23.0333	-135.88	58.9222	91.3047	7.71339	478.814	46.7397
23.05	-135.882	58.8813	91.2124	7.77489	478.86	46.7406
23.0667	-135.887	58.8332	91.0308	7.89162	478.802	46.7377
23.0833	-135.888	58.8097	90.9986	7.91374	478.908	46.7379
23.1	-135.889	58.8389	91.0844	8.33809	478.987	46.7355
23.1167	-135.888	58.8052	91.0633	7.8875	478.873	46.732
23.1333	-135.895	58.8503	91.072	8.24745	479.03	46.7294
23.15	-135.897	58.8049	91.0209	7.90413	479.012	46.7291
23.1667	-135.895	58.8123	91.0105	7.94945	478.991	46.7291
23.1833	-135.9	58.7598	90.9438	8.07518	479.066	46.7266
23.2	-135.903	58.7829	90.9826	7.46193	479.107	46.726
23.2167	-135.904	58.9571	91.3905	7.48161	479.158	46.7213
23.2333	-135.898	58.8609	91.0438	8.19206	479.159	46.7258
23.25	-135.895	58.854	91.1056	8.25768	479.248	46.726
23.2667	-135.902	58.8511	91.0516	7.71172	479.211	46.7251
23.2833	-135.904	58.8989	91.2278	7.74391	479.143	46.72
23.3	-135.906	58.807	91.0273	8.31307	479.279	46.721
23.3167	-135.908	58.8181	90.9873	7.58232	479.355	46.721
23.3333	-135.908	58.8187	91.0331	7.74025	479.174	46.7167
23.35	-135.907	58.7821	90.9683	8.15208	479.295	46.7204
23.3667	-135.906	58.7934	90.9348	7.44637	479.321	46.7165
23.3833	-135.911	58.7804	90.9808	8.01735	479.445	46.7129
23.4	-135.91	58.7891	91.0088	7.64366	479.486	46.7075
23.4167	-135.911	58.8075	90.9936	7.73308	479.579	46.7094
23.4333	-135.917	58.8345	91.0078	7.62108	479.582	46.7115
23.45	-135.921	58.8996	91.1225	-5.53413	479.501	46.7089
23.4667	-135.917	58.7664	90.987	-6.42647	479.284	46.7066
23.4833	-135.919	58.8299	91.1472	6.79375	479.025	46.7062
23.5	-135.924	58.7769	90.9669	6.9207	478.872	46.7023
23.5167	-135.93	58.7757	90.9278	7.05116	479.01	46.6987
23.5333	-135.932	58.819	91.0525	6.9326	479.042	46.6991
23.55	-135.934	58.8528	91.0857	7.54662	479.048	46.6947
23.5667	-135.936	58.8062	90.9708	7.71278	479.191	46.6937
23.5833	-135.936	58.8415	91.0542	7.34566	479.264	46.6904
23.6	-135.941	58.814	91.0085	7.3719	479.066	46.6917
23.6167	-135.944	58.8248	91.0177	7.22343	478.989	46.6929
23.6333	-135.94	58.8145	90.9701	6.87126	479.13	46.692
23.65	-135.944	58.8192	91.0511	6.94389	479.23	46.6943
23.6667	-135.95	58.8053	91.0883	6.63216	479.241	46.694
23.6833	-135.956	58.8271	91.085	7.70088	479.291	46.6894
23.7	-135.959	58.9076	91.1276	7.78206	479.268	46.6827
23.7167	-135.96	58.8564	91.0954	7.27959	478.912	46.6825
23.7333	-135.958	58.896	91.0941	7.26402	479.04	46.6814
23.75	-135.965	58.7669	90.9048	7.40593	478.939	46.6795
23.7667	-135.966	59.0305	91.1405	7.8553	478.972	46.6789
23.7833	-135.973	58.9056	91.2464	7.82249	478.995	46.6811
23.8	-135.973	58.7743	90.9388	7.47444	479.016	46.6793
23.8167	-135.974	58.8209	91.065	7.11861	479.078	46.6827
23.8333	-135.975	58.767	90.9541	7.49535	479.107	46.6782
23.85	-135.982	59.1535	91.4353	6.88606	479.081	46.675
23.8667	-135.983	58.8383	91.0679	7.52388	479.033	46.6746
23.8833	-135.981	59.1171	91.2649	7.40349	478.778	46.6735
23.9	-135.983	58.809	91.0407	7.60201	478.975	46.6686
23.9167	-135.981	58.8543	91.1491	7.77184	479.074	46.6709
23.9333	-135.98	58.8842	91.1315	7.66106	479.224	46.6691
23.95	-135.978	58.8392	91.0653	7.52754	479.352	46.6691
23.9667	-135.982	58.9906	91.5052	7.31163	479.432	46.6691
23.9833	-135.988	58.8017	91.0835	7.42195	479.449	46.6688
24	-135.99	58.8287	91.0316	7.63771	479.449	46.6677
24.0167	-135.991	58.9431	91.2745	7.01485	479.461	46.6639
24.0333	-135.993	58.794	91.0667	6.72936	479.376	46.6647
24.05	-135.999	58.8372	91.0822	7.34093	479.206	46.6647
24.0667	-136.002	58.8522	91.0864	7.29973	479.279	46.6621
24.0833	-136.004	59.0293	91.1517	7.53349	479.291	46.6624
24.1	-136.008	58.8401	91.1088	8.09425	479.13	46.6581
24.1167	-136.009	58.82	91.0456	7.53456	479.358	46.6593
24.1333	-136.014	58.8808	91.1019	7.38686	479.362	46.6586
24.15	-136.015	58.8447	91.0592	7.23061	479.416	46.6564
24.1667	-136.019	58.8447	91.0729	7.23183	479.356	46.655
24.1833	-136.017	58.7919	91.016	7.77184	479.255	46.6459
24.2	-136.016	58.8094	91.0418	7.21626	479.097	46.6473
24.2167	-136.014	58.7728	90.9733	7.29439	479.032	46.6485
24.2333	-136.014	58.7695	90.9191	7.1096	479.075	46.647
24.25	-136.017	58.7931	91.0125	7.78145	479.035	46.6462
24.2667	-136.024	58.7821	91.012	7.82311	478.869	46.6474
24.2833	-136.028	58.8227	91.1065	7.77	478.968	46.6419
24.3	-136.034	58.8085	91.042	7.57042	478.813	46.6453
24.3167	-136.034	58.8195	91.0728	7.42561	478.692	46.6441
24.3333	-136.031	58.8224	91.0452	7.57164	478.681	46.6431
24.35	-136.033	58.7878	90.9802	7.28661	478.818	46.6415
24.3667	-136.033	58.8804	91.1681	7.07634	478.942	46.641
24.3833	-136.035	58.8931	91.2109	7.3069	478.941	46.6395
24.4	-136.04	58.7812	90.9394	7.58232	478.959	46.6406
24.4167	-136.039	58.8059	91.005	7.63359	479.105	46.6357
24.4333	-136.044	58.7576	90.9792	8.28987	478.948	46.6389
24.45	-136.047	58.8281	91.0845	7.41188	478.964	46.6331
24.4667	-136.053	58.7959	91.0152	7.73079	478.954	46.634
24.4833	-136.053	58.8065	91.014	7.34032	478.882	46.6358
24.5	-136.057	58.8125	90.994	8.22716	479.21	46.6337
24.5167	-136.055	58.8422	91.0336	7.6133	479.276	46.6303
24.5333	-136.062	58.7962	91.0542	7.26646	479.416	46.629
24.55	-136.065	58.8162	91.0864	7.40944	479.558	46.6282
24.5667	-136.069	58.8699	91.1437	7.54356	479.503	46.6258
24.5833	-136.063	58.8448	91.1675	7.94823	479.365	46.6258
24.6	-136.066	58.789	91.0885	8.10143	479.225	46.6248
24.6167	-136.063	58.7814	91.0047	8.03291	479.179	46.6261
24.6333	-136.065	58.8082	91.0227	7.67708	479.14	46.6256
24.65	-136.069	58.8044	91.014	8.08723	478.94	46.6232
24.6667	-136.068	58.886	91.0655	7.53166	479.048	46.6218
24.6833	-136.068	58.7856	90.9977	7.5489	479.013	46.6233
24.7	-136.072	58.8104	90.9748	7.48451	478.913	46.6218
24.7167	-136.073	58.7605	90.9454	7.53166	478.852	46.6183
24.7333	-136.071	58.8119	91.004	7.5573	478.958	46.6157
24.75	-136.071	58.867	91.1427	7.80998	478.967	46.616
24.7667	-136.074	58.8323	90.9786	7.2599	478.873	46.612
24.7833	-136.077	58.7974	91.0746	7.61742	478.98	46.6102
24.8	-136.083	58.7553	90.9208	7.57988	479.097	46.609
24.8167	-136.087	58.8343	91.0476	8.13606	479.04	46.6085
24.8333	-136.088	58.7705	90.9748	7.59544	479.012	46.6081
24.85	-136.089	58.8468	91.1318	7.84569	479.01	46.6056
24.8667	-136.091	58.8003	91.0078	7.77657	478.986	46.603
24.8833	-136.089	58.8862	91.2614	7.5161	479.309	46.6001
24.9	-136.091	58.801	91.0165	7.31346	479.397	46.599
24.9167	-136.092	58.8631	91.0928	7.49046	479.501	46.6003
24.9333	-136.099	58.9411	91.0874	7.63054	479.577	46.5961
24.95	-136.096	58.8303	91.1393	7.61986	479.54	46.5974
24.9667	-136.099	58.7557	90.9872	7.40883	479.547	46.6006
24.9833	-136.101	58.9141	91.1883	7.21581	479.335	46.5969
25	-136.104	58.762	90.9635	7.64015	479.452	46.5969
25.0167	-136.108	58.7618	90.966	7.63115	479.243	46.5925
25.0333	-136.107	58.7527	90.9531	8.10677	479.077	46.592
25.05	-136.107	58.7875	90.9911	7.21031	478.945	46.5905
25.0667	-136.107	58.8032	91.0192	7.67296	478.89	46.5905
25.0833	-136.11	58.8049	90.9733	8.00667	478.699	46.5913
25.1	-136.115	58.819	91.0369	7.76054	478.591	46.5902
25.1167	-136.116	58.7869	90.9988	7.72713	478.563	46.5902
25.1333	-136.117	58.7832	91.0024	8.06816	478.6	46.5868
25.15	-136.115	58.7862	90.9806	7.47627	478.665	46.5842
25.1667	-136.116	58.8709	91.0841	7.77657	478.879	46.5865
25.1833	-136.12	58.8122	90.9937	7.55135	478.973	46.5887
25.2	-136.12	58.8409	91.1137	7.68364	479.023	46.5919
25.2167	-136.118	58.7547	90.9431	7.58827	479.139	46.59
25.2333	-136.121	58.76	90.9469	7.45827	479.176	46.5893
25.25	-136.121	58.8	91.0218	7.36656	478.989	46.5858
25.2667	-136.121	58.8061	91.0284	8.79936	479.244	46.5827
25.2833	-136.122	58.7745	90.9832	6.83601	479.244	46.5795
25.3	-136.124	58.9892	91.2321	7.93694	479.261	46.5794
25.3167	-136.124	58.8857	91.1674	7.82494	479.252	46.5794
25.3333	-136.123	58.7943	91.0481	8.02452	479.334	46.5759
25.35	-136.131	58.7516	90.9242	7.61742	479.422	46.5751
25.3667	-136.132	58.7986	91.0018	7.9847	479.313	46.5733
25.3833	-136.13	58.7792	90.9737	7.44164	479.387	46.5731
25.4	-136.131	58.8558	91.1547	8.29521	479.459	46.5734
25.4167	-136.138	58.8258	91.0691	6.95946	479.3	46.5723
25.4333	-136.143	58.7812	90.9831	7.56859	479.199	46.5688
25.45	-136.142	58.8641	91.1466	7.98164	479.259	46.5679
25.4667	-136.141	58.778	90.9469	8.2589	479.147	46.567
25.4833	-136.141	58.9613	91.1764	7.41844	479.129	46.5717
25.5	-136.144	58.7994	91.0554	7.93694	479.118	46.5691
25.5167	-136.147	58.7768	90.9815	7.99721	479.168	46.5659
25.5333	-136.146	58.8265	91.0735	7.60857	479.151	46.5652
25.55	-136.145	58.8114	91.1318	7.35222	479.226	46.5664
25.5667	-136.149	58.7908	91.0307	7.38976	479.228	46.5664
25.5833	-136.148	58.9094	91.0957	7.65923	479.289	46.567
25.6	-136.147	58.7782	90.967	7.36778	479.374	46.5658
25.6167	-136.148	58.8934	91.2539	7.4839	479.395	46.5656
25.6333	-136.145	58.9745	91.3526	7.8112	479.255	46.5636
25.65	-136.145	58.8142	91.0665	8.00133	479.445	46.5612
25.6667	-136.148	58.8207	91.0566	7.76299	479.354	46.5603
25.6833	-136.149	58.9571	91.2531	7.62398	479.376	46.5594
25.7	-136.15	58.8526	91.1625	7.00172	479.448	46.5624
25.7167	-136.154	59.1094	91.2248	7.44164	479.476	46.5583
25.7333	-136.156	58.823	91.0365	7.95067	479.516	46.5546
25.75	-136.156	58.7852	90.9869	7.47444	479.483	46.5556
25.7667	-136.156	58.7685	90.9564	8.10265	479.52	46.5577
25.7833	-136.158	58.798	90.9467	7.67235	479.525	46.5513
25.8	-136.164	58.7568	90.9704	7.77489	479.143	46.5498
25.8167	-136.171	58.8448	91.1009	7.76939	478.981	46.5521
25.8333	-136.171	58.7571	90.9234	7.88628	478.946	46.5505
25.85	-136.173	58.7763	91.0052	8.01918	478.822	46.553
25.8667	-136.172	58.866	91.1363	8.32802	478.99	46.5479
25.8833	-136.171	58.7791	91.0203	7.84218	479.067	46.5458
25.9	-136.173	58.8566	90.9318	7.40944	479.174	46.5482
25.9167	-136.172	58.8021	91.0267	7.70577	479.084	46.543
25.9333	-136.173	58.8369	91.0464	7.8463	479.087	46.5401
25.95	-136.172	58.7804	90.9541	8.12538	479.001	46.5415
25.9667	-136.177	58.8026	91.0377	7.79625	478.984	46.5432
25.9833	-136.179	58.7356	90.9638	7.54952	479.116	46.5401
26	-136.179	58.8969	91.1245	7.25624	479.099	46.5426
26.0167	-136.185	58.849	91.0922	7.67586	479	46.5412
26.0333	-136.189	58.8082	91.016	7.62108	479.435	46.5388
26.05	-136.188	58.834	91.0891	7.69737	479.517	46.538
26.0667	-136.192	58.8129	90.9762	7.50069	479.583	46.5369
26.0833	-136.191	58.8815	91.1535	8.1974	479.562	46.5345
26.1	-136.194	58.7806	91.0716	7.59895	479.689	46.5333
26.1167	-136.193	58.8621	91.1027	7.75642	479.728	46.5345
26.1333	-136.194	58.745	90.9106	7.70683	479.532	46.531
26.15	-136.195	58.7649	90.9725	7.40944	479.447	46.5337
26.1667	-136.197	58.7768	91.0101	8.03764	479.487	46.534
26.1833	-136.198	58.8595	91.0517	7.10793	479.352	46.5301
26.2	-136.196	58.831	91.0221	8.03825	479.436	46.531
26.2167	-136.198	58.809	91.0203	7.59544	479.43	46.5289
26.2333	-136.195	58.7386	90.9562	7.32719	479.264	46.5311
26.25	-136.196	58.8833	91.0746	7.06139	479.228	46.531
26.2667	-136.201	59.0153	91.3369	7.83806	479.167	46.5299
26.2833	-136.203	58.8653	91.1628	7.61925	479.129	46.5311
26.3	-136.205	58.8296	91.1231	7.53349	479.114	46.5313
26.3167	-136.202	58.7806	90.9608	7.7105	479.044	46.5293
26.3333	-136.2	58.8349	91.0175	7.84096	478.954	46.5261
26.35	-136.201	58.848	91.0967	7.60017	478.959	46.5255
26.3667	-136.204	58.7817	90.9792	7.62169	479.085	46.5231
26.3833	-136.21	58.8094	91.0218	8.0204	479.05	46.5224
26.4	-136.213	58.8036	91.0754	7.82661	478.901	46.5226
26.4167	-136.212	58.8068	91.0391	7.96852	479.151	46.5232
26.4333	-136.21	59.9474	91.6442	8.16826	479.152	46.5229
26.45	-136.211	58.8625	91.0795	7.70683	479.181	46.5197
26.4667	-136.21	58.8239	91.0655	7.6133	479.224	46.5173
26.4833	-136.216	58.7734	90.9403	7.40944	479.23	46.5162
26.5	-136.214	58.773	90.9751	7.8672	479.197	46.5157
26.5167	-136.215	58.9057	91.0668	8.21419	479.183	46.5148
26.5333	-136.222	58.7833	90.9634	7.98943	479.118	46.5156
26.55	-136.226	58.8096	91.0445	8.32146	479.174	46.5148
26.5667	-136.23	58.7945	90.9739	7.52693	479.064	46.5136
26.5833	-136.223	58.8137	91.0673	8.00316	479.131	46.5133
26.6	-136.222	58.7714	90.947	7.94228	479.063	46.5128
26.6167	-136.22	58.901	91.1611	7.43263	478.961	46.5104
26.6333	-136.221	58.8114	91.0381	7.4279	479.134	46.511
26.65	-136.218	58.8419	91.0799	7.8344	479.266	46.508
26.6667	-136.219	58.7711	90.9475	8.23433	479.315	46.5098
26.6833	-136.217	58.8187	91.0786	7.31285	479.364	46.5093
26.7	-136.221	58.7879	90.9513	7.87193	479.359	46.5067
26.7167	-136.225	58.8561	91.0856	7.56142	479.372	46.5075
26.7333	-136.23	58.9195	91.1895	7.77062	479.325	46.508
26.75	-136.23	58.877	91.1874	7.22176	479.432	46.5046
26.7667	-136.228	58.8111	91.0154	8.00789	479.457	46.5041
26.7833	-136.233	58.866	91.0859	7.81776	479.314	46.5099
26.8	-136.236	58.7537	90.9798	8.08296	479.495	46.5058
26.8167	-136.23	58.8183	91.0246	8.10448	479.496	46.5044
26.8333	-136.231	58.845	90.9814	7.31651	479.371	46.5046
26.85	-136.228	58.8696	91.0738	7.11144	479.335	46.5023
26.8667	-136.227	58.8479	91.0259	6.97014	479.376	46.5046
26.8833	-136.228	58.8593	91.1089	7.99889	479.354	46.5022
26.9	-136.23	58.7756	90.9927	6.47362	479.267	46.5017
26.9167	-136.23	58.7995	90.9914	7.05956	479.238	46.5005
26.9333	-136.231	58.8534	91.0125	7.76711	479.299	46.4989
26.95	-136.234	58.8412	91.0415	7.80464	479.317	46.4976
26.9667	-136.236	58.8624	91.1747	7.71339	479.437	46.4974
26.9833	-136.235	58.7872	90.9582	8.11882	479.44	46.4947
27	-136.232	58.8172	90.966	7.58171	479.309	46.4954
27.0167	-136.232	58.8618	91.1007	7.44698	479.384	46.4935
27.0333	-136.235	58.8879	91.2606	7.77062	479.343	46.4933
27.05	-136.234	58.807	91.0767	7.29912	479.331	46.4921
27.0667	-136.235	58.8131	91.0456	7.5341	479.291	46.4898
27.0833	-136.229	58.769	90.9823	7.57515	479.334	46.4893
27.1	-136.23	58.8018	90.987	7.32307	479.327	46.4915
27.1167	-136.235	58.8267	91.1774	7.70088	479.293	46.4883
27.1333	-136.242	58.8444	91.1089	8.24089	479.461	46.4881
27.15	-136.243	58.7711	90.9441	7.34871	479.574	46.4864
27.1667	-136.246	58.8493	91.0523	8.01735	479.472	46.4825
27.1833	-136.246	58.8812	91.0069	7.38564	479.631	46.4814
27.2	-136.247	58.8372	91.0796	7.5573	479.673	46.4822
27.2167	-136.246	58.8415	91.041	6.85631	479.608	46.4838
27.2333	-136.248	58.7399	90.9052	7.10365	479.521	46.4841
27.25	-136.253	58.7403	90.909	7.92381	479.441	46.4814
27.2667	-136.251	58.814	91.0323	7.42729	479.373	46.4788
27.2833	-136.253	58.8207	91.0418	7.48039	479.274	46.4803
27.3	-136.25	58.823	91.1028	7.28066	479.295	46.4782
27.3167	-136.251	58.7743	90.9338	7.21748	479.164	46.4785
27.3333	-136.257	58.7879	91.0357	7.69264	479.019	46.4776
27.35	-136.261	58.8267	91.1077	7.15797	479.034	46.4735
27.3667	-136.264	58.7731	90.9412	6.79726	479.123	46.4736
27.3833	-136.263	58.8334	91.0998	7.84813	479.112	46.47
27.4	-136.26	58.7992	91.0111	7.82311	479.249	46.4686
27.4167	-136.262	58.8302	91.0755	7.2271	479.147	46.4697
27.4333	-136.263	58.7917	90.9763	7.78618	479.178	46.4681
27.45	-136.263	58.7928	90.9359	7.49947	479.314	46.4678
27.4667	-136.263	58.7666	90.9661	7.7581	479.437	46.4709
27.4833	-136.262	58.7603	90.9693	7.13997	479.413	46.4664
27.5	-136.266	58.7965	90.9542	7.51915	479.329	46.4689
27.5167	-136.264	58.8209	91.051	7.76527	479.447	46.4648
27.5333	-136.266	58.8259	91.1323	7.46193	479.427	46.4666
27.55	-136.264	58.8642	91.0082	6.73241	479.09	46.4639
27.5667	-136.258	58.7898	90.986	7.83089	479.176	46.4655
27.5833	-136.265	58.8718	91.0314	7.50603	479.156	46.4642
27.6	-136.267	58.8029	91.0592	7.14653	479.076	46.4637
27.6167	-136.266	58.791	90.9834	7.73125	478.963	46.4617
27.6333	-136.27	58.8609	91.206	7.28249	478.861	46.4611
27.65	-136.266	58.8601	91.1907	7.06017	478.899	46.4587
27.6667	-136.269	58.9036	91.2325	7.40166	478.917	46.457
27.6833	-136.265	58.9222	91.1839	7.44041	478.885	46.4565
27.7	-136.268	58.789	90.9866	7.87621	478.804	46.4574
27.7167	-136.272	58.8444	91.0806	6.97258	478.768	46.4591
27.7333	-136.27	58.8514	91.1552	7.47383	478.871	46.4564
27.75	-136.274	58.7696	90.9376	6.7437	478.902	46.4549
27.7667	-136.277	58.8253	91.0447	7.64671	478.713	46.45
27.7833	-136.278	58.814	91.058	7.21748	478.983	46.4523
27.8	-136.282	58.784	90.955	7.6783	479.087	46.455
27.8167	-136.281	58.9047	91.2898	7.03697	479.173	46.4515
27.8333	-136.278	58.7627	90.9185	7.72591	479.252	46.4526
27.85	-136.278	58.7836	90.9902	7.82127	479.388	46.4486
27.8667	-136.282	58.8143	91.0658	7.48161	479.378	46.45
27.8833	-136.278	58.8181	91.0423	7.69966	479.391	46.4491
27.9	-136.279	58.7627	90.924	7.17934	479.398	46.4487
27.9167	-136.283	58.8316	91.0169	8.15743	479.403	46.4465
27.9333	-136.283	58.8747	91.0735	7.39159	479.108	46.4442
27.95	-136.281	58.9468	91.2029	8.0323	479.174	46.4426
27.9667	-136.286	58.9109	91.1892	7.60201	479.017	46.4419
27.9833	-136.284	58.801	91.0392	7.9435	478.943	46.4414
28	-136.279	58.7595	90.9477	8.32619	478.948	46.4458
28.0167	-136.282	58.8377	91.1053	7.18422	478.9	46.4439
28.0333	-136.283	58.8195	91.0891	8.25645	478.964	46.4434
28.05	-136.284	58.8538	91.0889	7.47444	479.067	46.4457
28.0667	-136.288	58.8609	91.0496	7.27898	479.23	46.4436
28.0833	-136.29	58.7814	90.9364	8.11989	479.201	46.4434
28.1	-136.29	58.886	91.1489	7.4894	479.093	46.4399
28.1167	-136.292	58.807	91.0638	7.73369	479.282	46.4378
28.1333	-136.288	58.8215	91.0413	7.2271	479.257	46.4359
28.15	-136.289	58.8448	91.0299	7.29027	478.94	46.4324
28.1667	-136.293	58.7586	90.8816	7.3719	479.129	46.4359
28.1833	-136.299	58.7833	90.9798	8.00316	479.124	46.4335
28.2	-136.298	58.783	91.0107	8.0883	479.142	46.4359
28.2167	-136.298	58.8216	91.0381	7.42256	479.108	46.4327
28.2333	-136.3	58.8291	91.0474	8.03474	479.243	46.4288
28.25	-136.302	58.796	90.9611	7.89696	479.313	46.4318
28.2667	-136.303	58.8348	91.1181	7.89757	479.222	46.4297
28.2833	-136.3	58.7267	90.8419	7.56859	479.215	46.4309
28.3	-136.302	58.7884	91.029	7.649	479.338	46.4297
28.3167	-136.309	58.8317	91.079	7.71767	479.252	46.4219
28.3333	-136.303	58.8126	91.0687	7.9084	479.243	46.4228
28.35	-136.304	58.7972	90.9426	8.11333	479.207	46.4216
28.3667	-136.301	58.7746	90.9449	8.08174	479.236	46.422
28.3833	-136.301	58.8569	91.1666	8.18672	479.206	46.4228
28.4	-136.306	58.8822	91.2499	8.06389	479.067	46.4205
28.4167	-136.306	58.8134	90.9689	7.49168	479.033	46.4196
28.4333	-136.307	58.9492	91.2238	8.04665	479.028	46.4181
28.45	-136.307	58.751	90.9264	7.64015	479.098	46.4167
28.4667	-136.305	58.7846	90.9431	7.51976	479.02	46.4219
28.4833	-136.308	58.7795	90.9377	7.75154	478.967	46.4207
28.5	-136.312	58.7597	90.9155	7.28905	479.146	46.4214
28.5167	-136.315	58.8175	91.0868	8.05138	478.952	46.4219
28.5333	-136.32	58.8041	91.0297	8.62129	478.639	46.422
28.55	-136.321	58.7986	91.0296	7.71339	478.82	46.4207
28.5667	-136.32	58.8248	91.0821	8.04726	478.797	46.4181
28.5833	-136.318	58.8578	90.9934	7.22649	478.75	46.4159
28.6	-136.321	58.8212	91.0682	7.40593	478.704	46.4147
28.6167	-136.324	58.825	91.0072	2.44194	478.847	46.4155
28.6333	-136.327	58.8282	91.0609	7.53166	478.903	46.4137
28.65	-136.326	58.8458	91.1392	7.32964	478.976	46.4117
28.6667	-136.326	58.7818	90.9625	7.68776	479.182	46.4129
28.6833	-136.322	58.8978	91.1596	7.43095	479.254	46.4101
28.7	-136.325	58.7902	90.9243	7.80113	479.156	46.4037
28.7167	-136.329	58.8465	91.0824	8.29872	479.335	46.406
28.7333	-136.328	58.7615	90.9744	7.6223	479.238	46.4082
28.75	-136.333	58.8276	91.0395	7.02141	479.257	46.4082
28.7667	-136.329	58.8177	91.0116	7.47032	479.354	46.4039
28.7833	-136.33	58.8921	91.171	7.87621	479.235	46.4007
28.8	-136.331	58.8297	91.0156	8.01979	479.225	46.3981
28.8167	-136.327	58.8851	91.1762	7.26219	479.276	46.3996
28.8333	-136.323	58.8059	90.9831	7.95845	479.337	46.4005
28.85	-136.323	58.8079	91.0189	8.0323	479.253	46.4019
28.8667	-136.323	58.8049	90.9655	7.67769	478.985	46.4021
28.8833	-136.325	58.8531	91.1169	7.75642	479.129	46.4021
28.9	-136.332	58.8799	91.1581	7.80754	478.994	46.401
28.9167	-136.336	58.8042	90.9797	7.55669	478.685	46.3958
28.9333	-136.333	58.8169	91.0012	7.7253	478.836	46.3947
28.95	-136.33	58.8305	91.0679	8.09364	478.941	46.3917
28.9667	-136.329	58.8416	91.1279	7.77489	478.966	46.3938
28.9833	-136.331	58.7647	90.9637	7.69493	478.875	46.3947
29	-136.334	58.7704	90.9321	7.56676	478.793	46.3934
29.0167	-136.334	58.7617	90.9434	7.50725	478.757	46.3918
29.0333	-136.331	58.7719	90.9734	7.22893	478.619	46.392
29.05	-136.331	58.8158	90.9741	7.63481	478.625	46.3931
29.0667	-136.338	58.8252	91.0961	7.2599	478.665	46.3911
29.0833	-136.338	58.8058	90.9988	7.69081	478.571	46.3908
29.1	-136.337	58.8886	91.2302	7.60551	478.672	46.3865
29.1167	-136.339	58.8677	91.0358	7.35161	478.668	46.3868
29.1333	-136.341	58.8166	91.0206	7.55196	478.662	46.3873
29.15	-136.339	58.8229	91.1366	8.32558	478.668	46.3866
29.1667	-136.339	58.796	91.0656	7.54707	478.7	46.3844
29.1833	-136.336	58.8197	91.0302	7.69371	478.683	46.3857
29.2	-136.339	58.8104	90.991	7.66579	478.749	46.3837
29.2167	-136.34	58.8642	91.0323	7.3922	478.89	46.3851
29.2333	-136.339	58.8392	91.0729	7.49168	479.044	46.3844
29.25	-136.339	59.0183	91.2644	7.47444	479.079	46.3837
29.2667	-136.343	58.9477	91.3053	7.39342	479.364	46.3813
29.2833	-136.345	59.0049	91.247	7.32536	479.452	46.3808
29.3	-136.342	58.829	91.0464	7.18956	479.357	46.3786
29.3167	-136.346	58.9784	91.119	8.10738	479.512	46.3775
29.3333	-136.344	58.831	91.0728	7.73079	479.545	46.3779
29.35	-136.346	58.8833	91.1208	7.14119	479.507	46.381
29.3667	-136.345	58.8937	91.2202	8.15743	479.448	46.3808
29.3833	-136.347	58.8372	91.1182	7.77489	479.321	46.3783
29.4	-136.345	58.8297	91.088	3.35518	479.273	46.3749
29.4167	-136.345	58.8262	91.0606	0.988846	479.146	46.3709
29.4333	-136.349	58.865	91.1071	1.13609	479.1	46.3718
29.45	-136.351	58.8635	91.0905	3.32115	479.043	46.3703
29.4667	-136.353	58.7833	90.9496	3.80455	478.944	46.3732
29.4833	-136.352	58.7722	90.9031	3.82423	479.086	46.3703
29.5	-136.353	58.8152	91.0304	-2.32567	479.017	46.3705
29.5167	-136.355	58.8497	91.0326	-4.37477	479.055	46.3677
29.5333	-136.356	59.1438	91.4167	-4.78188	479.067	46.3659
29.55	-136.355	58.8927	91.1993	19.2565	479.121	46.3677
29.5667	-136.359	58.8523	91.0233	-77.8227	479.201	46.3639
29.5833	-136.36	58.7972	90.9812	5.56831	479.265	46.365
29.6	-136.361	58.7838	90.9621	6.56136	479.32	46.3645
29.6167	-136.365	58.8493	91.0731	5.48302	479.357	46.3676
29.6333	-136.362	58.8253	90.9908	5.72624	479.184	46.3677
29.65	-136.369	58.8229	91.038	6.81465	479.145	46.3651
29.6667	-136.365	58.8705	91.045	6.29067	479.115	46.3642
29.6833	-136.363	58.8094	91.0505	1.11702	478.745	46.363
29.7	-136.365	58.8226	91.0514	1.2899	478.754	46.3609
29.7167	-136.366	58.8206	91.0655	6.08559	478.697	46.363
29.7333	-136.365	58.8146	91.0439	5.90447	478.751	46.3647
29.75	-136.368	58.8293	91.063	5.82283	478.785	46.3651
29.7667	-136.365	58.7879	90.9077	7.8553	478.743	46.3653
29.7833	-136.364	58.8833	91.1926	8.0883	478.71	46.3587
29.8	-136.367	58.8882	91.2449	8.04848	478.635	46.3573
29.8167	-136.367	58.9753	91.0767	8.14674	478.657	46.3566
29.8333	-136.364	58.922	91.1936	-4.3998	478.647	46.3572
29.85	-136.367	58.8172	91.0316	8.13728	478.607	46.3554
29.8667	-136.365	58.8508	91.0012	6.94283	478.793	46.3561
29.8833	-136.367	58.8563	91.0407	7.66045	478.818	46.3552
29.9	-136.371	58.881	91.1863	7.41722	478.863	46.3529
29.9167	-136.367	58.8435	91.0632	7.68364	478.924	46.356
29.9333	-136.363	58.9014	91.1305	8.21953	478.924	46.3549
29.95	-136.37	59.0011	91.0743	7.65739	478.957	46.352
29.9667	-136.37	58.8187	91.0317	7.89879	478.98	46.3526
29.9833	-136.369	58.8303	91.0789	7.91908	479.049	46.3503
30	-136.367	58.8662	91.0488	7.78908	479.081	46.3516
30.0167	-136.373	58.8447	91.0143	7.56615	478.96	46.3526
30.0333	-136.374	58.8094	91.0128	8.00484	479.062	46.354
30.05	-136.376	58.975	91.1143	8.06755	479.14	46.3476
30.0667	-136.381	59.0328	91.4118	7.77	478.867	46.347
30.0833	-136.378	58.8491	90.9794	7.50725	479.075	46.3409
30.1	-136.38	58.8523	91.0339	7.46971	479.15	46.3427
30.1167	-136.385	58.857	91.1245	7.77367	479.295	46.3413
30.1333	-136.384	58.8004	90.987	7.2419	479.35	46.3409
30.15	-136.381	58.9433	91.1428	7.25868	479.219	46.3413
30.1667	-136.384	58.843	91.0499	7.54601	479.086	46.3413
30.1833	-136.388	58.9574	91.0998	7.52449	478.834	46.3403
30.2	-136.389	58.8136	90.9539	7.15141	478.758	46.3383
30.2167	-136.388	58.8732	91.0581	7.65144	478.724	46.3351
30.2333	-136.39	58.9114	91.1935	7.29866	478.52	46.3349
30.25	-136.39	58.8587	91.0712	7.08702	478.665	46.3354
30.2667	-136.393	58.9133	91.0896	7.16682	478.581	46.3357
30.2833	-136.396	58.9085	91.1492	5.92583	478.48	46.3345
30.3	-136.394	58.8531	91.0372	7.9084	478.507	46.3346
30.3167	-136.389	58.8471	91.032	7.69859	478.592	46.3317
30.3333	-136.391	58.9185	91.2525	8.45558	478.643	46.3335
30.35	-136.398	58.8851	91.0812	7.66106	478.658	46.3367
30.3667	-136.392	59.0061	91.247	7.98409	478.823	46.336
30.3833	-136.393	58.8895	91.0729	7.38197	478.868	46.3303
30.4	-136.392	58.9224	91.2193	7.70088	478.814	46.3317
30.4167	-136.394	59.0246	91.2998	7.26158	478.887	46.3326
30.4333	-136.396	58.8879	91.1301	7.59728	478.994	46.332
30.45	-136.394	58.8667	91.0859	8.46092	478.817	46.3287
30.4667	-136.393	58.8958	91.0954	7.98225	478.98	46.3281
30.4833	-136.394	58.9187	91.1172	7.72179	478.881	46.329
30.5	-136.392	58.9567	91.2301	7.46193	478.994	46.3319
30.5167	-136.395	59.062	91.6746	7.74864	479.127	46.3265
30.5333	-136.397	58.9094	91.1195	7.76466	479.232	46.3248
30.55	-136.394	59.0162	91.444	7.407	479.328	46.3247
30.5667	-136.396	58.9681	91.188	7.70989	479.418	46.321
30.5833	-136.401	58.9022	91.1938	7.70683	479.483	46.3221
30.6	-136.406	58.9498	91.2685	7.41661	479.477	46.3201
30.6167	-136.407	58.9527	91.1369	8.09074	479.234	46.3194
30.6333	-136.404	58.9243	91.1346	7.91557	479.306	46.3206
30.65	-136.406	58.987	91.3615	8.21709	479.31	46.32
30.6667	-136.41	58.9913	91.2859	7.9763	479.208	46.3209
30.6833	-136.41	58.9376	91.1967	8.0526	479.152	46.3201
30.7	-136.414	59.0612	91.3303	8.21297	479.093	46.3171
30.7167	-136.415	58.9362	91.2034	7.64488	479.042	46.3149
30.7333	-136.425	58.9338	91.2141	9.12132	479.022	46.3137
30.75	-136.428	58.9416	91.2121	7.70622	479.036	46.3116
30.7667	-136.43	58.904	91.1837	7.85881	479.038	46.3123
30.7833	-136.431	58.9921	91.3177	8.57948	478.879	46.3123
30.8	-136.432	58.9291	91.1654	8.05611	478.856	46.3102
30.8167	-136.435	58.9013	91.133	8.13133	478.891	46.3099
30.8333	-136.438	58.9323	91.2188	8.33626	478.762	46.3076
30.85	-136.441	59.0887	91.742	8.1002	478.947	46.3084
30.8667	-136.436	58.9787	91.3023	8.10265	478.954	46.31
30.8833	-136.437	58.9748	91.3349	8.18855	479.023	46.3067
30.9	-136.441	59.0978	91.2148	7.18895	479.054	46.305
30.9167	-136.441	58.9741	91.2385	7.71462	479.045	46.3061
30.9333	-136.447	58.8886	91.1373	7.71523	479.194	46.3049
30.95	-136.451	58.9465	91.1912	7.68303	479.32	46.3059
30.9667	-136.453	58.8972	91.0668	7.73781	479.334	46.3024
30.9833	-136.45	58.9272	91.2025	8.04955	479.361	46.3093
31	-136.448	58.961	91.209	7.79152	479.083	46.3087
31.0167	-136.446	58.9179	91.1803	13.5398	479.274	46.3056
31.0333	-136.443	58.9137	91.2264	7.93282	479.281	46.3047
31.05	-136.444	58.9829	91.3184	8.24684	479.174	46.3035
31.0667	-136.444	59.0038	91.3693	8.33992	479.15	46.3012
31.0833	-136.444	59.0373	91.3676	8.23204	479.206	46.3029
31.1	-136.448	58.9195	91.2197	7.83928	479.329	46.3053
31.1167	-136.452	58.9858	91.3717	7.55608	479.306	46.303
31.1333	-136.449	59.0546	91.4246	7.78084	479.361	46.3059
31.15	-136.451	58.9562	91.2878	7.92381	479.353	46.3013
31.1667	-136.453	59.0212	91.4782	8.15575	479.223	46.3029
31.1833	-136.455	59.0228	91.2765	7.20497	479.155	46.3004
31.2	-136.456	58.9416	91.2579	4.88106	479.036	46.3012
31.2167	-136.457	59.1825	91.5592	7.29088	478.941	46.2954
31.2333	-136.459	58.9576	91.367	7.77245	479.011	46.2965
31.25	-136.457	59.1129	91.4742	7.38686	479.11	46.2991
31.2667	-136.465	58.9947	91.3248	8.38158	479.223	46.298
31.2833	-136.466	59.0214	91.4779	7.67586	479.153	46.2931
31.3	-136.461	59.0238	91.4744	7.94472	479.243	46.2951
31.3167	-136.462	58.9628	91.3635	8.79768	479.341	46.2911
31.3333	-136.464	58.9585	91.2798	8.11333	479.315	46.2923
31.35	-136.462	58.9588	91.2275	7.52922	479.476	46.2911
31.3667	-136.463	58.9982	91.3282	7.54478	479.532	46.292
31.3833	-136.464	58.9397	91.2693	7.8904	479.302	46.2928
31.4	-136.465	58.9176	91.262	8.38097	479.427	46.2916
31.4167	-136.471	58.9217	91.2032	7.49947	479.3	46.2904
31.4333	-136.468	58.953	91.2505	8.20046	479.237	46.294
31.45	-136.469	58.9359	91.2814	8.23021	479.274	46.2946
31.4667	-136.47	58.9758	91.3192	8.20107	479.298	46.2919
31.4833	-136.465	58.9353	91.2243	8.25768	479.227	46.2916
31.5	-136.464	58.9755	91.2699	7.72774	479.019	46.289
31.5167	-136.461	58.9523	91.2609	7.47261	478.957	46.2893
31.5333	-136.467	58.9759	91.3143	8.31001	479.088	46.2858
31.55	-136.464	59.0421	91.4086	8.1324	479.089	46.2861
31.5667	-136.463	58.9066	91.2008	8.31429	479.194	46.2887
31.5833	-136.465	58.9889	91.2342	7.71706	479.192	46.2872
31.6	-136.467	58.9207	91.2263	8.18672	479.197	46.287
31.6167	-136.466	58.9233	91.2408	8.33214	479.124	46.2872
31.6333	-136.469	58.987	91.1994	7.83684	479.005	46.287
31.65	-136.472	58.989	91.2785	8.19923	479.046	46.2869
31.6667	-136.469	58.9069	91.1941	7.77123	479.044	46.2872
31.6833	-136.471	58.922	91.2254	8.06633	479.069	46.2867
31.7	-136.467	59.008	91.464	7.70866	479.131	46.2841
31.7167	-136.472	58.9671	91.2513	8.19923	479.115	46.2841
31.7333	-136.47	58.9613	91.2412	8.46626	479.44	46.283
31.75	-136.47	58.9317	91.2002	8.04131	479.459	46.2811
31.7667	-136.475	58.9423	91.3168	8.13545	479.318	46.2836
31.7833	-136.48	58.9516	91.255	8.26775	479.414	46.2852
31.8	-136.48	58.9776	91.381	7.64671	479.395	46.2823
31.8167	-136.479	58.9657	91.3787	7.66869	479.407	46.287
31.8333	-136.481	58.9181	91.2237	7.99599	479.382	46.2878
31.85	-136.48	58.993	91.2081	8.17604	479.34	46.2904
31.8667	-136.473	58.9681	91.2974	7.8994	479.239	46.2859
31.8833	-136.47	58.8897	91.1143	8.05077	479.225	46.2852
31.9	-136.47	58.9849	91.3253	8.53005	479.311	46.2853
31.9167	-136.47	58.9317	91.3004	8.15208	479.364	46.2852
31.9333	-136.472	58.9538	91.3673	7.46315	479.227	46.282
31.95	-136.47	58.8764	91.1099	8.00911	479.321	46.2853
31.9667	-136.472	59.0453	91.3445	8.41026	479.276	46.2873
31.9833	-136.474	59.2539	91.4518	7.46544	479.138	46.287
32	-136.466	58.9912	91.3029	8.42033	479.151	46.2856
32.0167	-136.466	58.9439	91.2788	7.94228	479.206	46.2817
32.0333	-136.465	58.9913	91.3053	8.0526	479.297	46.2832
32.05	-136.466	58.9126	91.2447	7.89589	479.389	46.2817
32.0667	-136.466	58.993	91.3557	8.27492	479.44	46.2811
32.0833	-136.464	58.9869	91.2923	8.24394	479.309	46.2847
32.1	-136.466	58.9664	91.1494	7.36839	479.025	46.2855
32.1167	-136.464	58.9417	91.2042	7.79564	478.982	46.2812
32.1333	-136.461	58.9115	91.2438	8.50624	478.831	46.2814
32.15	-136.452	59.1349	91.3526	8.28926	478.643	46.2769
32.1667	-136.451	59.0308	91.2711	8.13133	478.742	46.2795
32.1833	-136.45	58.962	91.3043	7.84157	478.692	46.2809
32.2	-136.449	59.0522	91.2905	8.11989	478.748	46.2823
32.2167	-136.447	59.0459	91.3444	7.35756	478.812	46.2803
32.2333	-136.447	58.9961	91.3429	7.84813	478.845	46.2815
32.25	-136.451	58.917	91.1834	8.657	479.016	46.2824
32.2667	-136.448	59.0115	91.2505	7.88155	479.067	46.2768
32.2833	-136.45	58.9738	91.2858	8.87032	479.114	46.2785
32.3	-136.452	58.9686	91.2719	8.17238	479.074	46.2763
32.3167	-136.446	59.0118	91.3728	8.31062	478.994	46.2786
32.3333	-136.445	58.9936	91.3203	7.61864	479.115	46.2746
32.35	-136.444	58.9552	91.2931	7.83928	479.154	46.2772
32.3667	-136.446	58.937	91.2675	7.90184	479.255	46.2775
32.3833	-136.449	58.9149	91.1874	8.05443	479.363	46.2786
32.4	-136.445	58.9408	91.2684	8.32497	479.483	46.2812
32.4167	-136.442	58.8946	91.1153	8.41789	479.344	46.2788
32.4333	-136.443	58.9414	91.2898	8.10448	479.301	46.2812
32.45	-136.443	59.2172	91.8021	8.06328	479.358	46.2827
32.4667	-136.445	58.9491	91.2591	7.89406	479.446	46.2818
32.4833	-136.449	58.9629	91.3619	8.1945	479.411	46.2786
32.5	-136.448	58.9866	91.3384	8.19206	479.545	46.2836
32.5167	-136.449	58.9523	91.2199	7.9876	479.642	46.2836
32.5333	-136.445	58.9198	91.2043	8.22548	479.387	46.284
32.55	-136.45	58.9689	91.3049	8.32741	479.329	46.2867
32.5667	-136.451	59.0026	91.4372	7.95067	479.316	46.2836
32.5833	-136.449	58.9385	91.1703	7.98821	479.143	46.2807
32.6	-136.45	58.9101	91.1976	8.05443	478.881	46.2794
32.6167	-136.447	58.9597	91.2003	8.17604	478.891	46.278
32.6333	-136.451	58.9233	91.2469	8.07228	478.95	46.2814
32.65	-136.451	58.9521	91.3039	8.36372	478.81	46.282
32.6667	-136.449	58.892	91.2074	7.57164	478.865	46.2843
32.6833	-136.444	59.0484	91.4488	8.0883	478.855	46.2801
32.7	-136.442	58.9785	91.3975	7.32307	478.801	46.2794
32.7167	-136.438	58.9857	91.3409	7.70271	479.008	46.2789
32.7333	-136.441	59.008	91.2826	8.52287	479.183	46.2783
32.75	-136.442	58.9278	91.2644	8.26836	479.071	46.2757
32.7667	-136.445	58.8966	91.1825	7.64671	479.225	46.2746
32.7833	-136.444	58.9112	91.2339	7.9847	479.247	46.2754
32.8	-136.443	58.9545	91.2963	7.78206	479.332	46.2765
32.8167	-136.444	58.926	91.1901	8.24928	479.329	46.2753
32.8333	-136.446	58.9755	91.2954	7.8463	479.396	46.2745
32.85	-136.446	59.1293	91.3087	7.52449	479.3	46.2737
32.8667	-136.443	58.9916	91.4289	7.78908	479.214	46.2782
32.8833	-136.446	59.0627	91.4478	8.46977	479.173	46.2794
32.9	-136.448	58.9156	91.3129	8.08769	479.167	46.2794
32.9167	-136.448	58.8992	91.2003	8.30833	479.035	46.2826
32.9333	-136.446	59.0067	91.3142	8.36784	479.23	46.2789
32.95	-136.446	58.9726	91.4162	8.52531	479.277	46.2824
32.9667	-136.446	58.9213	91.2319	8.38036	479.318	46.2809
[truncated: 1,622 more rows]

## Sheet: MW Results
Administrative Information
File name	MDS_2_11_2021_Leena-0019.sample
Analysed by	gpc-sec
Date of analysis	8. marraskuuta 2021 20:31:57
Analysis comments
Analysis Module	Triple Analysis
Recovery
Recovery Percentage	9.46866
RegionKey	Region Number	Trace	Start (mins)	End (mins)	Peak Max RT (mins)	Bulk MW (g/mol)	Bulk IV (dL/g)	Peak Ht (mV)	Peak Ht (%)	Peak Area (mV.s)	Peak Area (%)	Concentration (mg/mL)
Peaks	Peak 1	RI	41.6	51.68	44.28	<no baseline defined>	100	<no baseline defined>	100
Peaks	Peak 1	LS 15°	41.6	51.68	46.58	<no baseline defined>	100	<no baseline defined>	100
Peaks	Peak 1	LS 90°	41.6	51.68	44.47	<no baseline defined>	100	<no baseline defined>	100
Peaks	Peak 1	VS DP	41.6	51.68	41.75	<no baseline defined>	100	<no baseline defined>	100
Peaks	Peak 1	VS IP	41.6	51.68	48.75	<no baseline defined>	100	<no baseline defined>	100
Peaks	Peak 1	UV 280nm	41.6	51.68	44.58	<no baseline defined>	100	<no baseline defined>	100
MW Averages
Peaks	Mp	Mn	Mw	Mz	Mz+1	Mv	PD
Peak 1	7524	7458	7466	7474	7482	7471	1.0011
Log Mi Curves
Peaks	Start (mins)	End (mins)	Curve Type	Coeff a	Coeff b	Coeff c	Coeff d	Coeff e	Coeff f	L Point Y/N
Peak 1	41.6	44.4694	Polynomial	5.35049	-0.0332872	0	0	0	0	No
MW Fit Region
Peaks	Start (mins)	End (mins)
Peak 1	41.6	44.4694
Structural Plot Region
Peaks	Start (mins)	End (mins)
Peak 1	41.6	44.4667
Structural Information
Peaks	Mark-Houwink & Alpha	Log Rg Equation	Log Rh Equation
Peak 1	K = -0.92, Alpha = 0.32	Log Rg = (5.20) x Log MW + (-18.48)	Log Rh = (26.47) x Log MW + (-102.26)
Rg Averages
Peaks	Rgp	Rgn	Rgw	Rgz	Rgz+1
Peak 1	45.6528	43.6015	43.8511	44.0989	44.3449
Rh Averages [Derived]
Peaks	Rhp	Rhn	Rhw	Rhz	Rhz+1
Peak 1	2.19811	1.73917	1.79049	1.84263	1.89558
IV Averages
Peaks	IVp	IVn	IVw	IVz	IVz+1
Peak 1	2.1394	2.13333	2.13408	2.13482	2.13556
Method
Administrative Information
Created by	gpc-sec
Creation date	6. kesäkuuta 2018 8:46:40
Last modified by	gpc-sec
Last modified date	6. kesäkuuta 2018 8:46:40
Information
Calculation Method
Concentration options	Calculate Sample Concentration from Entered Sample Properties
Concentration Detector Used in Analysis	RI
MW calculation method	Use all angles
Use Constant Inlet Pressure	No
Flory Fox	2.86e+21
Use Angular Correction	No
Use IV To Calculate Rg	No
Sample Parameters
Injection volume (µL)	100
Concentration options	RI
Entered concentration (mg/mL)	1
Calculated concentration (mg/mL)	0.0946866	RI
Calculated concentration (mg/mL)	2.74566	UV 280nm
dn/dc (mL/g)	0.134
UV extinction coefficient [(mg/mL)-¹][cm-¹]	1
Mark-Houwink K ((10e-5) dL/g)	14.1
Mark-Houwink Alpha	0.7
Baseline regions	Start (mins)	End (mins)
Baseline region 1	33.8167	33.992
Baseline region 2	53.4167	53.6509
Peaks	Start (mins)	End (mins)
Peak 1	41.5962	51.6762
	Trace	Peak Max RT (mins)	Peak Area (mV.s)	Peak Height (mV)
	RI	44.2833	276.51	4.19617
	LS 15°	46.5833	32.5207	2.14108
	LS 90°	44.4667	80.0003	1.46844
	VS DP	41.75	931.975	-61.5719
	VS IP	48.75	64.7252	-0.746507
	UV 280nm	44.5833	129.664	-0.274834
Flowrate region	Start (mins)	End (mins)
IDD
Reference detector	RI
IDD LS 90° (secs)	26
IDD VS DP (secs)	38
IDD VS IP (secs)	38
IDD UV 280nm (secs)	33
Last modified by	gpc-sec
Last modified date	8. marraskuuta 2021 7:24:11
Comments
System Calibration
Detector Constants
K (RI)	1816.08	RI
K (UV 280nm)	3.93542	UV 280nm
K (LS 15°)	25059.9	RI
K (LS 15°)	25059.9	UV 280nm
K (LS 90°)	90199.7	RI
K (LS 90°)	90199.7	UV 280nm
K (VS DP)	4.28756	RI
K (VS DP)	4.28756	UV 280nm
Entered Parameters For Concentration
Concentration (mg/mL)	1.85
Injection volume (µL)	100
dn/dc (mL/g)	0.145
UV extinction coefficient [(mg/mL)-¹][cm-¹]	1
Refractive index (RIU)	1.333
Flow rate (mL/min)	0.5
Comments
Entered Parameters For LS
Mp	107000
Calculated concentration (mg/mL)	1.85
LS Wavelength (nm)	658
Comments
System Calibration Information
Created by	gpc-sec
Creation date	6. kesäkuuta 2018 8:46:40
Last modified by	gpc-sec
Last modified date	6. kesäkuuta 2018 8:46:40
Information
Sample file used for concentration calibration	MDS_2_11_2021_Leena-0004.sample
Sample file used for LS calibration	MDS_2_11_2021_Leena-0004.sample
Concentration Regions
Baseline regions	Start (mins)	End (mins)
Baseline region 1	28.2667	32.7333
Baseline region 2	43.8667	45.5167
Peaks	Start (mins)	End (mins)
Peak 1	36.2167	41.8333
Flowrate region	Start (mins)	End (mins)
LS Regions
Baseline regions	Start (mins)	End (mins)
Baseline region 1	28.2667	32.7333
Baseline region 2	43.8667	45.5167
Peaks	Start (mins)	End (mins)
Peak 1	36.2167	41.8333
Flowrate region	Start (mins)	End (mins)
Peak Information
Channel	Peak Max RT (mins)	Peak Height (mV)	Peak Area (mV.s)
Channel 1 - RI	39.0167	42.7238	5845.97
Channel 6 - UV 280nm	39.0167	0.578186	87.3663
Channel 2 - LS 15°	39.1	43.0611	5834.29
Channel 3 - LS 90°	39.0167	154.316	20999.7
Channel 4 - VS DP	41.25	69.4662	4969.85
Channel 5 - VS IP	39.6333	482.586	161565

## Sheet: Slice Table
Slice Table
RT (mins)	RI	LS 15°	LS 90°	VS DP	VS IP	UV 280nm	Concentration (mg/mL)	MW	LogM	Calculated MW	Log Calculated MW	Cum Ht	dwdlogM	IV	Rg	Rh	Peak
41.6	-0.524767	0.081648	0.108246	1.91341	0.0945213	-0.254198	0	0	-INF	9242	3.96577	1	0	0	97.7834	0	1
41.6167	-0.524911	-0.00796816	-0.122891	1.46939	0.349469	-0.255354	0	0	-INF	9230	3.9652	1	0	0	97.7834	0	1
41.6333	-0.530853	0.0575975	-0.0253534	1.84263	0.365465	-0.249186	0	0	-INF	9218	3.96464	1	0	0	97.7834	0	1
41.65	-0.533896	0.0161991	-0.10436	1.5631	0.310507	-0.252021	0	0	-INF	9206	3.96407	1	0	0	97.7834	0	1
41.6667	-0.535414	0.0500265	-0.0359669	1.25382	0.23495	-0.256839	0	0	-INF	9194	3.9635	1	0	0	97.7834	0	1
41.6833	-0.531743	-0.0354698	-0.184401	1.72594	0.242706	-0.254486	0	0	-INF	9183	3.96298	1	0	0	97.7834	0	1
41.7	-0.53387	-0.0559637	-0.208018	1.73922	0.107334	-0.256557	0	0	-INF	9171	3.96242	1	0	0	97.7834	0	1
41.7167	-0.537982	0.0361523	-0.0122142	1.23981	0.0296404	-0.254967	0	0	-INF	9159	3.96185	1	0	0	97.7834	0	1
41.7333	-0.536294	0.161075	0.12759	-10.5105	-0.0768922	-0.254139	0	0	-INF	9148	3.96133	1	0	0	97.7834	0	1
41.75	-0.538727	0.0412461	-0.0341192	-61.5719	-0.0624226	-0.255143	0	0	-INF	9136	3.96076	1	0	0	97.7834	0	1
41.7667	-0.538261	0.0187686	-0.0713168	1.09397	-0.10731	-0.254926	0	0	-INF	9124	3.96019	1	0	0	97.7834	0	1
41.7833	-0.537947	0.0156698	-0.0931031	1.5255	0.151758	-0.253793	0	0	-INF	9113	3.95966	1	0	0	97.7834	0	1
41.8	-0.540532	0.0270668	-0.105124	1.29495	0.22238	-0.254796	0	0	-INF	9101	3.95909	1	0	0	97.7834	0	1
41.8167	-0.545864	0.0204584	-0.0884578	1.52216	0.260196	-0.253969	0	0	-INF	9089	3.95852	1	0	0	97.7834	0	1
41.8333	-0.546771	-0.00751228	-0.122298	1.05129	0.329139	-0.254667	0	0	-INF	9078	3.95799	1	0	0	97.7834	0	1
41.85	-0.552255	0.050424	-0.087322	0.648466	0.180187	-0.252009	0	0	-INF	9066	3.95742	1	0	0	97.7834	0	1
41.8667	-0.545838	0.0139084	-0.0642474	1.61771	0.0530554	-0.253012	0	0	-INF	9055	3.95689	1	0	0	97.7834	0	1
41.8833	-0.549186	0.0230166	-0.148747	1.56295	0.136495	-0.255389	0	0	-INF	9043	3.95631	1	0	0	97.7834	0	1
41.9	-0.551772	-0.00739549	-0.114686	2.06299	0.191705	-0.257003	0	0	-INF	9032	3.95578	1	0	0	97.7834	0	1
41.9167	-0.545659	0.0226172	-0.139372	1.93131	0.286589	-0.257243	0	0	-INF	9020	3.95521	1	0	0	97.7834	0	1
41.9333	-0.548397	-0.00291204	-0.11233	1.7145	0.0994897	-0.256111	0	0	-INF	9008	3.95463	1	0	0	97.7834	0	1
41.95	-0.552661	0.0411388	-0.109702	1.17984	0.20185	-0.252232	0	0	-INF	8997	3.9541	1	0	0	97.7834	0	1
41.9667	-0.551584	0.0140836	-0.0371889	1.30162	0.265758	-0.254608	0	0	-INF	8985	3.95352	1	0	0	97.7834	0	1
41.9833	-0.551423	-0.0112931	-0.0966643	1.24196	0.0693512	-0.258206	0	0	-INF	8974	3.95299	1	0	0	97.7834	0	1
42	-0.546074	0.00468156	-0.0745053	0.826021	0.260823	-0.259209	0	0	-INF	8963	3.95245	1	0	0	97.7834	0	1
42.0167	-0.544081	0.0458332	0.0181494	1.01799	0.278802	-0.257924	0	0	-INF	8951	3.95187	1	0	0	97.7834	0	1
42.0333	-0.545599	-0.0407312	-0.185369	1.33401	0.301054	-0.261216	0	0	-INF	8940	3.95134	1	0	0	97.7834	0	1
42.05	-0.545742	-0.0390999	-0.198305	1.36866	0.375185	-0.261152	0	0	-INF	8928	3.95075	1	0	0	97.7834	0	1
42.0667	-0.54726	0.0794138	-0.0585008	1.4384	0.451453	-0.255442	0	0	-INF	8917	3.95022	1	0	0	97.7834	0	1
42.0833	-0.548929	-0.0228671	-0.145137	1.32595	0.486827	-0.253393	0	0	-INF	8905	3.94963	1	0	0	97.7834	0	1
42.1	-0.549226	-0.0432084	-0.207664	1.79212	0.262649	-0.258822	0	0	-INF	8894	3.9491	1	0	0	97.7834	0	1
42.1167	-0.551811	-0.0159423	-0.122639	1.37068	0.102711	-0.259368	0	0	-INF	8883	3.94856	1	0	0	97.7834	0	1
42.1333	-0.547225	0.056795	0.0295252	1.52694	-0.0279308	-0.260676	0	0	-INF	8871	3.94797	1	0	0	97.7834	0	1
42.15	-0.551641	0.000748182	-0.123181	1.60447	-0.26279	-0.260764	0	0	-INF	8860	3.94743	1	0	0	97.7834	0	1
42.1667	-0.552396	-0.00647054	-0.123148	1.1963	-0.047362	-0.258106	0	0	-INF	8849	3.94689	1	0	0	97.7834	0	1
42.1833	-0.551166	0.0319345	-0.087866	1.33044	-0.13772	-0.261551	0	0	-INF	8837	3.9463	1	0	0	97.7834	0	1
42.2	-0.553446	-0.0309788	-0.166262	1.47602	-0.163686	-0.258282	0	0	-INF	8826	3.94576	1	0	0	97.7834	0	1
42.2167	-0.5571	-0.00737477	-0.120757	1.47603	-0.0855876	-0.260048	0	0	-INF	8815	3.94522	1	0	0	97.7834	0	1
42.2333	-0.552361	0.0850464	-0.0320699	1.93686	-0.0526549	-0.25388	0	0	-INF	8804	3.94468	1	0	0	97.7834	0	1
42.25	-0.556014	0.0402911	0.0410535	1.46186	0.00240311	-0.255647	0	0	-INF	8792	3.94409	1	0	0	97.7834	0	1
42.2667	-0.554175	0.0573338	0.0400192	1.17531	0.100033	-0.261228	0	0	-INF	8781	3.94354	1	0	0	97.7834	0	1
42.2833	-0.547452	0.0130362	-0.0568402	1.34225	0.239014	-0.259637	0	0	-INF	8770	3.943	1	0	0	97.7834	0	1
42.3	-0.552784	0.0711251	0.0138418	1.20219	0.264318	-0.260641	0	0	-INF	8759	3.94245	1	0	0	97.7834	0	1
42.3167	-0.548808	-0.0439733	-0.205393	1.62548	0.268717	-0.257677	0	0	-INF	8748	3.94191	1	0	0	97.7834	0	1
42.3333	-0.554903	0.0309003	-0.111213	1.2077	0.333845	-0.258223	0	0	-INF	8736	3.94131	1	0	0	97.7834	0	1
42.35	-0.557946	-0.0469666	-0.191745	1.53028	0.349536	-0.25709	0	0	-INF	8725	3.94077	1	0	0	97.7834	0	1
42.3667	-0.557327	0.062697	-0.0198974	1.32827	0.00740745	-0.257026	0	0	-INF	8714	3.94022	1	0	0	97.7834	0	1
42.3833	-0.55625	0.0299961	-0.0668606	1.01959	0.11343	-0.25925	0	0	-INF	8703	3.93967	1	0	0	97.7834	0	1
42.4	-0.556852	0.019573	-0.119012	1.89408	0.0996707	-0.25949	0	0	-INF	8692	3.93912	1	0	0	97.7834	0	1
42.4167	-0.558216	-0.0120598	-0.17452	1.51675	0.0160263	-0.260341	0	0	-INF	8681	3.93857	1	0	0	97.7834	0	1
42.4333	-0.553172	-0.000510199	-0.101397	1.09134	-0.0630405	-0.264244	0	0	-INF	8670	3.93802	1	0	0	97.7834	0	1
42.45	-0.555605	-0.00345646	-0.171858	1.33931	-0.0993827	-0.260975	0	0	-INF	8659	3.93747	1	0	0	97.7834	0	1
42.4667	-0.555138	0.0846922	0.0114336	1.11349	-0.0264719	-0.258774	0	0	-INF	8648	3.93692	1	0	0	97.7834	0	1
42.4833	-0.552383	-0.00568689	-0.140052	0.867374	0.0537631	-0.257337	0	0	-INF	8637	3.93636	1	0	0	97.7834	0	1
42.5	-0.558325	-0.0408292	-0.176182	0.810164	0.0503799	-0.260324	0	0	-INF	8626	3.93581	1	0	0	97.7834	0	1
42.5167	-0.558927	-0.0189036	-0.123658	0.921716	0.0810239	-0.258428	0	0	-INF	8615	3.93526	1	0	0	97.7834	0	1
42.5333	-0.557393	-0.0738824	-0.212125	0.582066	0.013096	-0.260347	0	0	-INF	8604	3.9347	1	0	0	97.7834	0	1
42.55	-0.561504	0.0667566	0.0184692	0.119583	0.137582	-0.262877	0	0	-INF	8593	3.93414	1	0	0	97.7834	0	1
42.5667	-0.558596	0.017271	-0.10311	0.331233	0.153882	-0.26449	0	0	-INF	8582	3.93359	1	0	0	97.7834	0	1
42.5833	-0.554925	0.158368	0.118024	-0.270716	0.101213	-0.26351	0	0	-INF	8571	3.93303	1	0	0	97.7834	0	1
42.6	-0.551559	-0.0252426	-0.157821	-0.720076	0.131552	-0.262988	0	0	-INF	8560	3.93247	1	0	0	97.7834	0	1
42.6167	-0.552009	0.0346773	-0.109874	0.824429	0.229182	-0.262771	0	0	-INF	8549	3.93192	1	0	0	97.7834	0	1
42.6333	-0.553068	-0.00611074	-0.0863421	1.18394	0.204742	-0.261486	0	0	-INF	8538	3.93136	1	0	0	97.7834	0	1
42.65	-0.550923	-0.0241632	-0.172978	1.5529	0.213718	-0.257911	0	0	-INF	8527	3.9308	1	0	0	97.7834	0	1
42.6667	-0.551067	-0.0403846	-0.134645	1.37469	0.273964	-0.25861	0	0	-INF	8516	3.93024	1	0	0	97.7834	0	1
42.6833	-0.553652	0.00458171	-0.0252055	1.91776	0.21687	-0.259613	0	0	-INF	8505	3.92967	1	0	0	97.7834	0	1
42.7	-0.554864	0.0249814	-0.0944465	1.38143	0.0372477	-0.258786	0	0	-INF	8494	3.92911	1	0	0	97.7834	0	1
42.7167	-0.555008	-0.00573587	-0.131186	1.91321	0.179281	-0.257195	0	0	-INF	8484	3.9286	1	0	0	97.7834	0	1
42.7333	-0.555915	0.000167967	-0.120319	1.62422	0.078394	-0.2553	0	0	-INF	8473	3.92804	1	0	0	97.7834	0	1
42.75	-0.554838	0.107695	0.26973	1.65825	-0.0766615	-0.258897	0	0	-INF	8462	3.92747	1	0	0	97.7834	0	1
42.7667	-0.551473	-0.0240351	-0.0949215	1.08362	0.0766631	-0.259138	0	0	-INF	8451	3.92691	1	0	0	97.7834	0	1
42.7833	-0.545666	0.0433616	0.0114661	2.01716	0.114021	-0.261972	0	0	-INF	8440	3.92634	1	0	0	97.7834	0	1
42.8	-0.547946	-0.020162	-0.0484672	1.34258	0.177166	-0.260077	0	0	-INF	8430	3.92583	1	0	0	97.7834	0	1
42.8167	-0.543359	0.00924035	-0.0832234	2.03641	0.170121	-0.260012	0	0	-INF	8419	3.92526	1	0	0	97.7834	0	1
42.8333	-0.541367	-0.0465013	-0.160246	1.46071	0.100972	-0.259948	0	0	-INF	8408	3.92469	1	0	0	97.7834	0	1
42.85	-0.542579	-0.0248809	-0.140987	2.18368	0.123529	-0.258967	0	0	-INF	8397	3.92412	1	0	0	97.7834	0	1
42.8667	-0.539976	-0.020503	-0.169639	1.98181	-0.0249653	-0.258903	0	0	-INF	8387	3.92361	1	0	0	97.7834	0	1
42.8833	-0.539815	-0.0577815	-0.196003	1.57228	-0.0260597	-0.259296	0	0	-INF	8376	3.92304	1	0	0	97.7834	0	1
42.9	-0.537212	-0.0242593	-0.17537	1.95452	-0.116265	-0.262741	0	0	-INF	8365	3.92247	1	0	0	97.7834	0	1
42.9167	-0.530795	0.00315944	-0.106824	1.56238	-0.309315	-0.258862	0	0	-INF	8354	3.92189	1	0	0	97.7834	0	1
42.9333	-0.523767	0.027679	-0.0578095	1.53386	-0.187119	-0.258492	0	0	-INF	8344	3.92137	1	0	0	97.7834	0	1
42.95	-0.520707	0.0380079	-0.0866148	1.86407	-0.18272	-0.259038	0	0	-INF	8333	3.9208	1	0	0	97.7834	0	1
42.9667	-0.51902	0.00988461	0.00619248	1.68891	-0.278113	-0.258515	0	0	-INF	8323	3.92028	1	0	0	97.7834	0	1
42.9833	-0.509703	0.00190295	-0.123321	1.86302	-0.241061	-0.261808	0	0	-INF	8312	3.91971	1	0	0	97.7834	0	1
43	-0.50588	0.0137577	-0.047756	2.01333	-0.319212	-0.263574	0	0	-INF	8301	3.91913	1	0	0	97.7834	0	1
43.0167	-0.501294	-0.0355753	-0.127068	1.47867	-0.338007	-0.258932	0	0	-INF	8291	3.91861	1	0	0	97.7834	0	1
43.0333	-0.496555	0.0180886	0.0415756	1.92821	-0.334066	-0.25841	0	0	-INF	8280	3.91803	1	0	0	97.7834	0	1
43.05	-0.490137	-0.0257513	-0.154466	1.74588	-0.201188	-0.255904	0	0	-INF	8270	3.91751	1	0	0	97.7834	0	1
43.0667	-0.48021	-0.0213733	-0.132002	1.39188	-0.269726	-0.257365	0	0	-INF	8259	3.91693	1	0	0	97.7834	0	1
43.0833	-0.469978	0.000399672	-0.139902	1.42241	-0.351692	-0.251807	0	0	-INF	8248	3.91635	1	0	0	97.7834	0	1
43.1	-0.45822	-0.020552	-0.178473	1.78772	-0.301822	-0.250827	0	0	-INF	8238	3.91582	1	0	0	97.7834	0	1
43.1167	-0.451345	-0.0375363	-0.163791	1.51719	-0.228453	-0.251525	0	0	-INF	8227	3.91524	1	0	0	97.7834	0	1
43.1333	-0.43974	0.0063619	-0.0534362	1.57579	-0.401819	-0.256496	0	0	-INF	8217	3.91471	1	0	0	97.7834	0	1
43.15	-0.428745	0.0800148	0.0186191	1.71878	-0.15328	-0.256432	0	0	-INF	8206	3.91413	1	0	0	97.7834	0	1
43.1667	-0.416529	-0.0526312	-0.174981	-0.997884	-0.0634319	-0.253315	0	0	-INF	8196	3.9136	1	0	0	97.7834	0	1
43.1833	-0.403093	-0.0403187	-0.119405	1.45193	0.0784486	-0.25203	0	0	-INF	8185	3.91302	1	0	0	97.7834	0	1
43.2	-0.38752	0.0258574	-0.0424671	1.63077	0.196831	-0.251203	0	0	-INF	8175	3.91249	1	0	0	97.7834	0	1
43.2167	-0.36798	-0.057045	-0.165572	1.82762	0.303463	-0.251291	0	0	-INF	8165	3.91196	1	0	0	97.7834	0	1
43.2333	-0.348745	-0.00277077	-0.119609	1.26199	0.296723	-0.248174	0	0	-INF	8154	3.91137	1	0	0	97.7834	0	1
43.25	-0.329663	-0.0429485	-0.157264	0.218447	0.348424	-0.251161	0	0	-INF	8144	3.91084	1	0	0	97.7834	0	1
43.2667	-0.30402	-0.00118649	-0.201023	1.33311	0.385019	-0.250334	0	0	-INF	8133	3.91025	1	0	0	97.7834	0	1
43.2833	-0.28036	-0.0369392	-0.174439	1.78906	0.216841	-0.251643	0	0	-INF	8123	3.90972	1	0	0	97.7834	0	1
43.3	-0.257921	-0.0154714	-0.123899	2.021	-0.00321701	-0.250052	0	0	-INF	8113	3.90918	1	0	0	97.7834	0	1
43.3167	-0.229378	-0.0178073	-0.161401	1.30293	0.116843	-0.25365	0	0	-INF	8102	3.90859	1	0	0	97.7834	0	1
43.3333	-0.197631	0.00701746	-0.0525724	1.78756	0.0623433	-0.25328	0	0	-INF	8092	3.90806	1	0	0	97.7834	0	1
43.35	-0.16268	-0.00920395	-0.10625	1.7244	0.0896303	-0.252605	0	0	-INF	8082	3.90752	1	0	0	97.7834	0	1
43.3667	-0.124524	-0.0501446	-0.130477	1.69893	0.110814	-0.249336	0	0	-INF	8071	3.90693	1	0	0	97.7834	0	1
43.3833	-0.0804177	0.0122168	-0.0126455	1.32693	0.0827114	-0.248356	0	0	-INF	8061	3.90639	1	0	0	97.7834	0	1
43.4	-0.03448	0.0120171	-0.0460284	1.44687	0.061628	-0.249054	0	0	-INF	8051	3.90585	1	0	0	97.7834	0	1
43.4167	0.0114576	-0.0580679	-0.190495	1.24669	0.0207082	-0.246243	1.27816e-05	7006	3.84547	8040	3.90526	0.999933	0.243316	0	96.1059	0	1
43.4333	0.0631936	0.0627347	-0.0259717	1.77908	0.0579134	-0.247552	3.00537e-05	39255	4.59389	8030	3.90472	0.999706	0.572114	8.55979	96.1059	17.466	1
43.45	0.112336	-0.00124677	-0.0334147	-3.5061	0.00921167	-0.250234	4.8214e-05	0	-INF	8020	3.90417	0.999293	0.917822	22.8668	97.7834	0	1
43.4667	0.16926	-0.0200622	-0.0355171	-3.89396	-0.0806888	-0.253679	6.79158e-05	12748	4.10544	8010	3.90363	0.99868	1.29287	17.3413	96.1059	15.1908	1
43.4833	0.227404	0.0651874	0.0238734	-4.01023	-0.104366	-0.250257	8.92635e-05	6465	3.81057	7999	3.90304	0.99785	1.69926	13.8224	96.1059	11.232	1
43.5	0.293941	-0.03511	-0.065967	-4.27114	0.00684414	-0.247293	0.000112492	0	-INF	7989	3.90249	0.996784	2.14145	11.4686	97.7834	0	1
43.5167	0.363072	0.739532	0.0767365	-4.38679	-0.239306	-0.24433	0.000135773	2243451	6.35092	7979	3.90195	0.995473	2.58464	8.94173	97.6067	68.2631	1
43.5333	0.429914	0.0793893	0.0291629	-3.76026	-0.0374588	-0.246859	0.000159916	20914	4.32044	7969	3.9014	0.993912	3.04423	6.9793	83.206	13.2279	1
43.55	0.504081	0.0736965	0.125022	-3.73217	0.0923672	-0.246032	0.000186071	9535	3.97932	7959	3.90086	0.992085	3.54213	6.22351	93.9119	9.79924	1
43.5667	0.582672	-0.0160723	-0.106267	-4.04389	0.244471	-0.245357	0.000213846	0	-INF	7948	3.90026	0.989973	4.07086	5.16668	97.7834	0	1
43.5833	0.666299	-0.0509094	-0.109896	-3.37677	0.276946	-0.247886	0.000241908	0	-INF	7938	3.89971	0.987567	4.60506	4.51544	97.7834	0	1
43.6	0.746569	-0.00731638	-0.0160204	-3.96087	0.411197	-0.246601	0.000270806	3024	3.48058	7928	3.89916	0.984859	5.15517	4.15093	86.8063	5.8387	1
43.6167	0.835079	0.0432957	0.0441331	-3.59129	0.410255	-0.2444	0.000301611	4235	3.62685	7918	3.89862	0.981836	5.74159	3.58861	80.6908	6.223	1
43.6333	0.926488	0.0162406	0.0249409	-3.67993	0.33363	-0.243572	0.000333644	7395	3.86894	7908	3.89807	0.978482	6.35139	3.36491	78.2507	7.33462	1
43.65	1.02217	0.100269	0.127056	-3.86043	0.19246	-0.247017	0.000367532	10953	4.03953	7898	3.89752	0.974779	6.9965	3.06194	81.1758	8.10183	1
43.6667	1.12441	0.0867946	0.0845178	-3.69715	0.236074	-0.239171	0.000401864	6914	3.83973	7888	3.89697	0.970716	7.65006	2.61031	73.4053	6.58992	1
43.6833	1.22269	0.0467694	0.126361	-3.3471	0.127558	-0.239564	0.000436536	3330	3.52244	7878	3.89642	0.966289	8.31008	2.31937	37.0268	4.96605	1
43.7	1.32691	0.0259704	0.0980132	-3.45207	0.238005	-0.238889	0.00047254	2586	3.41263	7868	3.89586	0.961489	8.99548	2.15951	25.2636	4.45726	1
43.7167	1.43297	0.0353837	0.108118	-3.40125	0.216006	-0.237909	0.000508675	1809	3.25744	7858	3.89531	0.956307	9.68335	1.9923	0	3.85187	1
43.7333	1.53796	0.0110752	0.0744298	-3.40353	0.0421824	-0.240591	0.000545541	2764	3.44154	7848	3.89476	0.950741	10.3852	1.9953	0	4.4387	1
43.75	1.64829	0.0653494	0.267487	-3.90416	0.0507011	-0.24251	0.000583845	5000	3.69897	7838	3.89421	0.944777	11.1143	1.97945	42.4095	5.39401	1
43.7667	1.76167	0.0804085	0.158726	-3.85532	0.146042	-0.243666	0.000621991	4587	3.66153	7828	3.89365	0.938409	11.8405	1.93193	61.6218	5.19892	1
43.7833	1.87108	0.0599146	0.1464	-4.21405	0.214681	-0.244517	0.00066066	5381	3.73086	7818	3.8931	0.931636	12.5766	1.83098	62.1235	5.38587	1
43.8	1.98752	0.114799	0.229442	-3.90993	0.237543	-0.242927	0.000699564	5213	3.71709	7808	3.89254	0.924453	13.3172	1.64823	54.2737	5.14567	1
43.8167	2.09831	0.0659239	0.221236	-3.83484	0.336088	-0.241794	0.00073839	5909	3.77151	7798	3.89198	0.91686	14.0563	1.55662	55.2464	5.26388	1
43.8333	2.21428	0.150105	0.308855	-3.88656	0.377413	-0.24356	0.000778157	5363	3.72941	7788	3.89143	0.908852	14.8133	1.50927	48.4174	5.04427	1
43.85	2.33056	0.05759	0.255941	-4.00099	0.0722112	-0.24197	0.000816852	2770	3.44248	7778	3.89087	0.900429	15.5499	1.40251	0	3.94944	1
43.8667	2.44028	0.0570851	0.255517	-3.69031	0.0285448	-0.241753	0.000855834	2529	3.40295	7768	3.89031	0.891597	16.292	1.21499	0	3.65242	1
43.8833	2.55824	0.052613	0.229611	-3.29098	0.116409	-0.246724	0.000895601	4341	3.63759	7758	3.88975	0.882348	17.049	1.10093	29.0936	4.23178	1
43.9	2.67254	0.14244	0.410461	-3.32774	-0.139049	-0.244981	0.000934191	7070	3.84942	7748	3.88919	0.872686	17.7837	1.1444	40.0753	5.04358	1
43.9167	2.78363	0.187712	0.5788	-3.84867	0.107201	-0.244458	0.000972364	8674	3.93822	7738	3.88863	0.862618	18.5103	1.25823	44.4493	5.57271	1
43.9333	2.89549	0.232983	0.623389	-4.36532	0.0221838	-0.248819	0.00100913	7912	3.89829	7728	3.88807	0.852154	19.2101	1.1025	40.174	5.17165	1
43.95	2.99834	0.166103	0.571238	-3.10401	0.0796832	-0.24967	0.00104456	5837	3.76619	7718	3.8875	0.84131	19.8846	0.858128	24.7001	4.29854	1
43.9667	3.10241	0.140116	0.460798	-2.91449	0.119788	-0.250368	0.00107983	5170	3.71349	7708	3.88694	0.830092	20.5561	0.790112	19.2147	4.01606	1
43.9833	3.20435	0.140526	0.510423	-2.81423	0.0961102	-0.24954	0.00111489	6149	3.7888	7699	3.88643	0.818502	21.2235	0.811412	5.8286	4.29295	1
44	3.3072	0.204566	0.727284	-3.25947	0.042373	-0.249934	0.00114758	6563	3.8171	7689	3.88587	0.806555	21.8458	0.942074	0	4.61108	1
44.0167	3.39525	0.175069	0.689019	-3.99905	0.106891	-0.247885	0.00117833	7248	3.86022	7679	3.8853	0.794273	22.4312	0.264959	19.7951	3.12276	1
44.0333	3.48682	0.254216	0.792965	1.90245	0.206505	-0.246448	0.0012095	7473	3.87349	7669	3.88474	0.781664	23.0246	0	23.5553	0	1
44.05	3.57731	0.199847	0.746765	1.87026	0.123776	-0.248061	0.001239	5828	3.76552	7659	3.88417	0.768735	23.5861	0	0	0	1
44.0667	3.6591	0.164552	0.659366	1.90735	-0.0360095	-0.250591	0.00126633	5663	3.75305	7650	3.88366	0.755505	24.1064	0	0	0	1
44.0833	3.73693	0.197464	0.753393	2.12205	0.0913751	-0.254494	0.00129189	7318	3.86439	7640	3.88309	0.741996	24.5929	0	29.8718	0	1
44.1	3.80835	0.276763	0.794626	2.14358	0.0234473	-0.253056	0.00131551	7699	3.88643	7630	3.88252	0.728228	25.0425	0	32.1024	0	1
44.1167	3.87489	0.230939	0.836316	2.10193	-0.0705731	-0.253144	0.0013368	7457	3.87256	7620	3.88195	0.714222	25.4479	0	13.3774	0	1
44.1333	3.93273	0.270565	0.935075	2.19426	0.0346863	-0.2543	0.00135608	12363	4.09212	7611	3.88144	0.700002	25.815	0	58.4748	0	1
44.15	3.98752	0.556925	0.981495	1.61749	0.197777	-0.257592	0.00137372	11997	4.07907	7601	3.88087	0.685587	26.1508	0	57.1639	0	1
44.1667	4.03574	0.257653	0.951469	1.45118	0.264584	-0.256765	0.00138909	7828	3.89365	7591	3.8803	0.670998	26.4433	0	11.2121	0	1
44.1833	4.07726	0.289497	0.992091	2.27791	0.312318	-0.26082	0.00140197	6884	3.83784	7581	3.87973	0.656259	26.6885	1.03594	0	4.83576	1
44.2	4.11099	0.197287	0.86151	-12.0353	0.454961	-0.257551	0.00141167	6838	3.83493	7572	3.87921	0.641402	26.8731	1.06726	0	4.87311	1
44.2167	4.13388	0.289708	1.00803	1.91096	0.54252	-0.259928	0.00142011	7965	3.90119	7562	3.87864	0.626448	27.0338	0	0	0	1
44.2333	4.16029	0.279895	1.06223	2.10414	0.371443	-0.258795	0.00142745	10317	4.01355	7552	3.87806	0.611412	27.1736	0	36.8896	0	1
44.25	4.17678	0.457156	1.21409	2.03976	0.295733	-0.258273	0.00143224	10947	4.0393	7543	3.87754	0.596311	27.2646	0	35.199	0	1
44.2667	4.18823	0.328019	1.24678	1.73231	0.155631	-0.261565	0.00143556	8034	3.90493	7533	3.87697	0.581167	27.3279	0	0	0	1
44.2833	4.19617	0.254425	1.05806	1.85515	-0.0976909	-0.2644	0.0014364	7171	3.85558	7524	3.87645	0.566002	27.3438	0	0	0	1
44.3	4.19313	0.266279	1.06298	1.90292	0.0277101	-0.266014	0.00143538	8117	3.9094	7514	3.87587	0.550837	27.3245	0	0	0	1
44.3167	4.19024	0.320859	1.11428	1.86006	0.0606428	-0.265033	0.00143256	8360	3.92221	7504	3.87529	0.535693	27.2708	0	0	0	1
44.3333	4.17667	0.282512	1.1076	1.91973	0.0622951	-0.267563	0.00142726	8372	3.92283	7495	3.87477	0.520591	27.1699	0	0	0	1
44.35	4.15928	0.320765	1.25336	2.05279	0.113996	-0.268566	0.00142026	8521	3.93049	7485	3.87419	0.505554	27.0367	0	0	0	1
44.3667	4.13579	0.2902	1.13574	1.83048	0.0575124	-0.268349	0.00141133	8721	3.94057	7476	3.87367	0.490602	26.8667	0	0	0	1
44.3833	4.10712	0.330589	1.22367	1.33169	-0.0732817	-0.265233	0.00140031	8933	3.951	7466	3.87309	0.475755	26.6569	0	0	0	1
44.4	4.07142	0.300176	1.15748	2.3075	-0.0920762	-0.264405	0.00138733	8851	3.94699	7457	3.87256	0.461035	26.4097	0	0	0	1
44.4167	4.0313	0.319813	1.27974	1.37001	0.043243	-0.265867	0.00137218	9263	3.96675	7447	3.87198	0.446463	26.1213	0	0	0	1
44.4333	3.98293	0.321902	1.23094	2.20025	0.047947	-0.264887	0.00135609	9731	3.98816	7438	3.87146	0.432056	25.815	0	0	0	1
44.45	3.93732	0.342607	1.18306	1.38025	-0.0152506	-0.267111	0.00133937	14655	4.16599	7428	3.87087	0.417823	25.4968	0	48.5486	0	1
44.4667	3.8853	0.634156	1.46844	1.65751	0.218946	-0.268114	0.00132082	15163	4.18079	7419	3.87035	0.403775	25.1437	0	47.0855	0	1
44.4833	3.829	0.363418	1.29193	1.18664	0.229448	-0.270644	0.00130068	10409	4.01741	7409	3.86976	0.389932	24.7603	0	0	0	1
44.5	3.76767	0.318967	1.24634	1.17963	0.110556	-0.268901	0.00127853	10066	4.00286	7400	3.86923	0.376312	24.3387	0	0	0	1
44.5167	3.69962	0.330364	1.25049	0.227797	0.184535	-0.268989	0.00125578	10186	4.008	7390	3.86864	0.36293	23.9055	0.0218761	0	1.52311	1
44.5333	3.63478	0.315059	1.23374	-0.412299	0.172606	-0.27045	0.00123303	9789	3.99074	7381	3.86812	0.349787	23.4724	0	0	0	1
44.55	3.56674	0.294412	1.16816	2.12449	0.151828	-0.269928	0.0012086	10769	4.03218	7371	3.86753	0.336894	23.0074	0	0	0	1
44.5667	3.49213	0.361656	1.28279	1.88432	0.113655	-0.27261	0.0011835	12701	4.10384	7362	3.867	0.324263	22.5296	0	26.8821	0	1
44.5833	3.42012	0.39289	1.22835	2.07339	0.108746	-0.274834	0.00115886	13069	4.11624	7353	3.86646	0.311894	22.0606	0	29.4277	0	1
44.6	3.34826	0.366903	1.25936	2.64866	0.168076	-0.269734	0.00113402	11707	4.06845	7343	3.86587	0.299786	21.5877	0	8.74877	0	1
44.6167	3.27502	0.301243	1.12633	2.75838	0.101522	-0.270432	0.00110824	10736	4.03084	7334	3.86534	0.287945	21.0969	0	0	0	1
44.6333	3.19767	0.299365	1.21594	2.60946	0.236994	-0.268231	0.00108185	11277	4.05219	7324	3.86475	0.27638	20.5946	0	0	0	1
44.65	3.12093	0.316102	1.13571	2.09037	0.30197	-0.268319	0.00105495	10985	4.0408	7315	3.86421	0.265097	20.0824	0	0	0	1
44.6667	3.04052	0.267837	1.02527	2.25731	0.158206	-0.271612	0.00102731	11124	4.04626	7306	3.86368	0.254101	19.5563	0	0	0	1
44.6833	2.95951	0.308073	1.10968	2.0643	0.333351	-0.270327	0.000999541	12257	4.08838	7296	3.86308	0.243398	19.0277	0	0	0	1
44.7	2.87834	0.309247	1.16801	2.74027	0.352093	-0.272246	0.00097125	12054	4.08113	7287	3.86255	0.232992	18.4891	0	0	0	1
44.7167	2.79427	0.281429	1.09709	2.38857	0.46666	-0.268977	0.000943115	10669	4.02812	7278	3.86201	0.222883	17.9535	0	0	0	1
44.7333	2.71402	0.227061	0.953382	2.24499	0.529653	-0.271201	0.000915477	11360	4.05538	7269	3.86147	0.213068	17.4274	0	0	0	1
44.75	2.63285	0.297509	1.04344	2.80424	0.391076	-0.267474	0.000887447	13568	4.13252	7259	3.86088	0.203548	16.8938	0	21.7957	0	1
44.7667	2.55031	0.307533	1.02639	2.55874	0.37808	-0.267104	0.000859261	13254	4.12235	7250	3.86034	0.194324	16.3572	0	18.5254	0	1
44.7833	2.46822	0.265066	0.960808	2.76917	0.327395	-0.26765	0.000830917	12123	4.08361	7241	3.8598	0.185399	15.8177	0	0	0	1
44.8	2.38477	0.242741	0.94009	3.22343	0.462561	-0.266365	0.000803593	12267	4.08874	7231	3.8592	0.176768	15.2975	0	0	0	1
44.8167	2.30863	0.254749	0.987731	2.44448	0.326427	-0.266606	0.000777183	13035	4.11511	7222	3.85866	0.16842	14.7948	0	0	0	1
44.8333	2.23052	0.255464	0.870883	3.05316	0.185257	-0.264863	0.000749962	12998	4.11388	7213	3.85812	0.160356	14.2766	0	9.51412	0	1
44.85	2.14966	0.235123	0.878241	3.4322	0.148457	-0.267697	0.000723526	12801	4.10724	7204	3.85757	0.152575	13.7733	0	0	0	1
44.8667	2.07612	0.231261	0.812052	3.29351	0.275842	-0.266412	0.000697612	12209	4.08668	7195	3.85703	0.145071	13.28	0	0	0	1
44.8833	1.99831	0.197798	0.762037	2.76068	0.217679	-0.263295	0.000672561	12533	4.09806	7185	3.85643	0.137836	12.8032	0	0	0	1
44.9	1.9298	0.226895	0.803117	2.98179	0.355745	-0.26552	0.000648842	13165	4.11942	7176	3.85588	0.130858	12.3516	0	0	0	1
44.9167	1.85977	0.203807	0.820545	2.76193	0.419195	-0.262251	0.000624548	11842	4.07343	7167	3.85534	0.124134	11.8892	0	0	0	1
44.9333	1.78791	0.17019	0.723381	2.81992	0.479289	-0.265238	0.000600358	21341	4.32921	7158	3.85479	0.117665	11.4287	0	56.3162	0	1
44.95	1.71849	0.46357	0.803371	2.9594	0.464309	-0.266089	0.000576822	21813	4.33872	7149	3.85425	0.111449	10.9806	0	58.3251	0	1
44.9667	1.65045	0.157584	0.639372	3.01068	0.433155	-0.268923	0.000553808	14718	4.16785	7140	3.8537	0.105479	10.5425	0	21.9066	0	1
44.9833	1.58408	0.251989	0.761019	3.87861	0.52285	-0.270232	0.000531343	15836	4.19965	7131	3.85315	0.0997486	10.1149	0	20.8118	0	1
45	1.51924	0.170918	0.692388	3.2057	0.513364	-0.273982	0.000509688	11797	4.07177	7121	3.85254	0.0942513	9.70263	0	0	0	1
45.0167	1.4576	0.133334	0.58973	3.40972	0.543702	-0.270866	0.00048913	12031	4.0803	7112	3.85199	0.088977	9.31128	0	0	0	1
45.0333	1.39917	0.16411	0.617383	3.07053	0.577703	-0.266224	0.000468232	13221	4.12126	7103	3.85144	0.0839216	8.91347	0	0	0	1
45.05	1.33555	0.148041	0.559128	3.73049	0.297678	-0.264481	0.000447047	11754	4.07019	7094	3.85089	0.0790884	8.51018	0	0	0	1
45.0667	1.27544	0.117323	0.490955	3.74484	0.389815	-0.265789	0.00042696	16593	4.21992	7085	3.85034	0.0744731	8.12778	0	25.1678	0	1
45.0833	1.21823	0.238431	0.704917	3.0463	0.302509	-0.266488	0.000408413	28161	4.44965	7076	3.84979	0.0700619	7.77473	0	59.1052	0	1
45.1	1.16712	0.328869	0.593256	3.96916	0.41143	-0.262608	0.000391591	21255	4.32746	7067	3.84924	0.0658374	7.4545	0	57.0593	0	1
45.1167	1.11998	0.0825447	0.384855	3.31061	0.444973	-0.263612	0.000374508	8877	3.94827	7058	3.84868	0.0617919	7.12929	0	0	0	1
45.1333	1.06734	0.0861597	0.399843	3.18549	0.327149	-0.261411	0.000357007	14650	4.16584	7049	3.84813	0.0579291	6.79613	0	15.6847	0	1
45.15	1.01776	0.176902	0.52271	3.05794	0.259374	-0.259668	0.000339532	17867	4.25205	7040	3.84757	0.054251	6.46347	0	34.6407	0	1
45.1667	0.965281	0.126959	0.43409	3.55279	0.287729	-0.25823	0.00032271	33949	4.53083	7031	3.84702	0.050754	6.14324	0	70.0951	0	1
45.1833	0.919513	0.404164	0.498821	3.30836	0.464857	-0.257861	0.000307534	38334	4.58358	7022	3.84646	0.0474259	5.85434	0	72.4228	0	1
45.2	0.876645	0.164096	0.428817	3.75194	0.462542	-0.261305	0.0002916	20634	4.31458	7013	3.8459	0.0442621	5.55102	0	46.6543	0	1
45.2167	0.826452	0.135668	0.4052	3.32532	0.380271	-0.259868	0.000275875	15686	4.19551	7004	3.84535	0.0412656	5.25168	0	25.8372	0	1
45.2333	0.784804	0.0816047	0.322378	3.32121	0.41946	-0.259803	0.000262659	10776	4.03246	6995	3.84479	0.0384218	5.00008	0	0	0	1
45.25	0.74926	0.0617212	0.296472	3.58825	0.388458	-0.257602	0.000249651	8682	3.93862	6986	3.84423	0.0357165	4.75246	0	0	0	1
45.2667	0.708833	0.0483989	0.240201	3.51135	0.196019	-0.256469	0.00023633	8237	3.91577	6977	3.84367	0.0331502	4.49887	0	0	0	1
45.2833	0.671457	0.050488	0.23932	3.64564	0.424722	-0.258541	0.000224132	12481	4.09625	6968	3.84311	0.0307187	4.26667	0	0	0	1
45.3	0.637591	0.0908767	0.331059	3.24221	0.463758	-0.258477	0.000212457	17919	4.25331	6960	3.84261	0.0284133	4.04442	0	31.7924	0	1
45.3167	0.603268	0.0999849	0.283485	3.45981	0.464953	-0.255818	0.000201173	13702	4.13678	6951	3.84205	0.0262291	3.82962	0	8.32561	0	1
45.3333	0.571691	0.0387501	0.21226	3.55763	0.33248	-0.255906	0.000189577	8109	3.90897	6942	3.84148	0.0241657	3.60886	0	0	0	1
45.35	0.535536	0.0396185	0.227706	3.11605	0.182155	-0.256452	0.00017764	3559	3.55133	6933	3.84092	0.0222266	3.38163	0	0	0	1
45.3667	0.501975	-0.00712048	0.0601979	3.38965	0.0454097	-0.253488	0.000167532	2397	3.37967	6924	3.84036	0.0204039	3.18922	0	0	0	1
45.3833	0.476502	0.0277751	0.13561	2.88551	0.022953	-0.256017	0.000158156	2352	3.37144	6915	3.83979	0.0186841	3.01073	0	0	0	1
45.4	0.447214	-0.00858796	0.0901728	3.59368	0.0241475	-0.258394	0.000149329	1343	3.12808	6906	3.83923	0.0170604	2.84269	0	0	0	1
45.4167	0.424945	0.0189834	0.15765	3.07688	-0.00609115	-0.25543	0.000141546	5526	3.74241	6898	3.83872	0.0155244	2.69453	0	0	0	1
45.4333	0.40176	0.0210725	0.123657	3.00014	-0.109419	-0.253535	0.000132614	20113	4.30348	6889	3.83816	0.0140766	2.5245	0	50.2456	0	1
45.45	0.372777	0.11151	0.227909	3.33874	0.00469012	-0.252097	0.000124126	17821	4.25093	6880	3.83759	0.0127209	2.36292	0	48.9085	0	1
45.4667	0.352186	-0.00145212	0.0694036	2.86619	-0.0597282	-0.252948	0.000117232	10688	4.0289	6871	3.83702	0.0114464	2.23168	0	0	0	1
45.4833	0.332511	0.0654869	0.33494	2.87154	-0.0299998	-0.253494	0.000109815	8878	3.94832	6862	3.83645	0.0102474	2.09049	0	0	0	1
45.5	0.308869	-0.0154318	0.0764903	2.30484	0.0770907	-0.253124	0.000102451	0	-INF	6854	3.83594	0.00912656	1.9503	0	97.7834	0	1
45.5167	0.289499	-0.0168522	0.0746931	1.94901	0.221107	-0.251686	9.56874e-05	0	-INF	6845	3.83537	0.00808027	1.82155	0	97.7834	0	1
45.5333	0.269366	-0.00499744	0.0941056	2.90453	0.265484	-0.250248	8.94202e-05	7814	3.89287	6836	3.8348	0.0071028	1.70224	0	19.4944	0	1
45.55	0.252895	0.0401215	0.0273059	1.41208	0.159257	-0.249573	8.23692e-05	29538	4.47038	6828	3.83429	0.00619565	1.56801	0	85.6732	0	1
45.5667	0.228184	0.0684557	0.0653341	1.12843	0.189443	-0.250729	7.49002e-05	7262	3.86106	6819	3.83372	0.00536518	1.42583	0	83.3607	0	1
45.5833	0.209272	-0.0435909	-0.040528	3.29152	0.270441	-0.251733	6.8842e-05	0	-INF	6810	3.83315	0.00460613	1.31051	0	97.7834	0	1
45.6	0.192801	-0.0164773	0.00818135	3.69757	0.291014	-0.251211	6.24181e-05	0	-INF	6801	3.83257	0.00391301	1.18822	0	97.7834	0	1
45.6167	0.171753	-0.00614844	-0.00719619	3.49144	0.479434	-0.250841	5.63338e-05	0	-INF	6793	3.83206	0.00328593	1.07239	0	97.7834	0	1
45.6333	0.157266	-0.030457	0.00534985	2.90856	0.5232	-0.249098	5.00404e-05	0	-INF	6784	3.83149	0.00272421	0.952591	0	97.7834	0	1
45.65	0.134997	0.00687993	0.0583317	3.5029	0.344951	-0.251627	4.42696e-05	0	-INF	6775	3.83091	0.0022262	0.842735	0	97.7834	0	1
45.6667	0.123561	-0.0543549	-0.0998681	3.89933	0.393601	-0.2508	3.93871e-05	0	-INF	6767	3.8304	0.00178444	0.749789	0	97.7834	0	1
45.6833	0.10648	0.0192979	0.0461923	3.10543	0.330403	-0.24692	3.44523e-05	0	-INF	6758	3.82982	0.00139453	0.655848	0	97.7834	0	1
45.7	0.0947395	-0.0547543	-0.062569	3.11917	0.414911	-0.243651	2.96743e-05	0	-INF	6749	3.82924	0.0010559	0.564892	0	97.7834	0	1
45.7167	0.0785738	-0.00566807	-0.0446824	3.47151	0.423277	-0.246181	2.39035e-05	11274	4.05208	6741	3.82872	0.000772983	0.455036	0	75.26	0	1
45.7333	0.0610349	0.0185463	0.0636888	2.68905	0.447665	-0.242607	1.99092e-05	73984	4.86914	6732	3.82814	0.000541627	0.379	0	55.6677	0	1
45.75	0.0552452	0.0543574	0.113924	3.56995	0.320838	-0.241169	1.56798e-05	72050	4.85763	6724	3.82763	0.000353696	0.298487	0	83.4525	0	1
45.7667	0.036333	-0.0027576	-0.0627389	2.93169	0.165935	-0.244766	1.05621e-05	0	-INF	6715	3.82705	0.000215124	0.201065	0	97.7834	0	1
45.7833	0.0253554	-0.0429353	-0.0334081	3.18087	0.0896146	-0.245312	7.7174e-06	0	-INF	6706	3.82646	0.000118597	0.146912	0	97.7834	0	1
45.8	0.0197183	-0.0316909	-0.0391726	2.67673	-0.141887	-0.246316	5.36906e-06	0	-INF	6698	3.82595	4.94932e-05	0.102208	0	97.7834	0	1
45.8167	0.0116398	-0.014343	-0.0530243	2.91219	-0.429389	-0.247472	2.00182e-06	0	-INF	6689	3.82536	1.05707e-05	0.0381074	0	97.7834	0	1
45.8333	5.18319e-05	-0.0265971	-0.031323	2.44497	-0.240207	-0.243745	0	0	-INF	6681	3.82484	-8.88178e-16	0	0	97.7834	0	1
45.85	-0.0132146	0.0226417	-0.0621119	3.15253	-0.262053	-0.247648	0	0	-INF	6672	3.82426	-8.88178e-16	0	0	97.7834	0	1
45.8667	-0.0226664	-0.0718573	-0.115942	2.93328	-0.299616	-0.243463	0	0	-INF	6664	3.82373	-8.88178e-16	0	0	97.7834	0	1
45.8833	-0.0324233	-0.044286	-0.0899678	3.23922	-0.171316	-0.247976	0	0	-INF	6655	3.82315	-8.88178e-16	0	0	97.7834	0	1
45.9	-0.0409596	-0.00023519	-0.041411	2.82206	-0.0817726	-0.246844	0	0	-INF	6647	3.82263	-8.88178e-16	0	0	97.7834	0	1
45.9167	-0.0475122	-0.0803909	-0.168025	2.51934	-0.0190852	-0.245253	0	0	-INF	6638	3.82204	-8.88178e-16	0	0	97.7834	0	1
45.9333	-0.0516234	0.0437685	-0.0488202	3.05585	-0.0288771	-0.244884	0	0	-INF	6630	3.82151	-8.88178e-16	0	0	97.7834	0	1
45.95	-0.0630588	-0.0522564	-0.0918161	2.48304	0.0493742	-0.244361	0	0	-INF	6621	3.82092	-8.88178e-16	0	0	97.7834	0	1
45.9667	-0.0708321	0.0421485	0.0150292	2.43895	0.0523998	-0.244449	0	0	-INF	6613	3.8204	-8.88178e-16	0	0	97.7834	0	1
45.9833	-0.0725019	0.852191	0.0442073	2.20123	0.0775505	-0.247742	0	0	-INF	6604	3.81981	-8.88178e-16	0	0	97.7834	0	1
46	-0.0790545	-0.0063161	-0.0969026	2.87004	0.194254	-0.240963	0	0	-INF	6596	3.81928	-8.88178e-16	0	0	97.7834	0	1
46.0167	-0.0875907	-0.0689242	-0.0767272	2.52749	0.267928	-0.243035	0	0	-INF	6588	3.81875	-8.88178e-16	0	0	97.7834	0	1
46.0333	-0.0923122	-0.0265519	-0.0701321	2.93338	0.0834228	-0.238698	0	0	-INF	6579	3.81816	-8.88178e-16	0	0	97.7834	0	1
46.05	-0.0979493	0.011548	0.0420539	2.83818	0.125816	-0.235276	0	0	-INF	6571	3.81763	-8.88178e-16	0	0	97.7834	0	1
46.0667	-0.103129	0.00158268	-0.0551108	2.58779	0.147305	-0.239026	0	0	-INF	6562	3.81704	-8.88178e-16	0	0	97.7834	0	1
46.0833	-0.110139	-0.0416468	-0.117943	2.40134	-0.0262141	-0.233469	0	0	-INF	6554	3.81651	-8.88178e-16	0	0	97.7834	0	1
46.1	-0.120964	-0.00308915	0.0607711	2.70363	0.146031	-0.234014	0	0	-INF	6546	3.81598	-8.88178e-16	0	0	97.7834	0	1
46.1167	-0.131331	-0.0690542	-0.135728	2.46529	0.20292	-0.236239	0	0	-INF	6537	3.81538	-8.88178e-16	0	0	97.7834	0	1
46.1333	-0.141393	0.0349636	0.00407606	3.06253	0.163069	-0.2377	0	0	-INF	6529	3.81485	-8.88178e-16	0	0	97.7834	0	1
46.15	-0.149625	-0.0105547	-9.97717e-06	3.06377	0.208819	-0.233363	0	0	-INF	6521	3.81431	-8.88178e-16	0	0	97.7834	0	1
46.1667	-0.14748	-0.0200622	-0.0958013	3.12344	0.344596	-0.237876	0	0	-INF	6512	3.81371	-8.88178e-16	0	0	97.7834	0	1
46.1833	-0.156168	-0.0396405	-0.0570102	2.45237	0.300319	-0.236743	0	0	-INF	6504	3.81318	-8.88178e-16	0	0	97.7834	0	1
46.2	-0.161043	-0.0663905	-0.11908	2.87154	0.266724	-0.23561	0	0	-INF	6496	3.81265	-8.88178e-16	0	0	97.7834	0	1
46.2167	-0.167137	-0.0855111	-0.172604	2.85842	0.281651	-0.236004	0	0	-INF	6487	3.81204	-8.88178e-16	0	0	97.7834	0	1
46.2333	-0.168349	0.0267465	0.0116033	2.53373	0.198922	-0.229683	0	0	-INF	6479	3.81151	-8.88178e-16	0	0	97.7834	0	1
46.25	-0.177954	-0.0184666	-0.0794579	2.84425	-0.0728631	-0.231297	0	0	-INF	6471	3.81097	-8.88178e-16	0	0	97.7834	0	1
46.2667	-0.176877	-0.0313311	-0.0904103	2.49209	-0.0771618	-0.232453	0	0	-INF	6463	3.81043	-8.88178e-16	0	0	97.7834	0	1
46.2833	-0.186481	-0.0184082	-0.10472	2.87418	0.0663971	-0.230557	0	0	-INF	6454	3.80983	-8.88178e-16	0	0	97.7834	0	1
46.3	-0.193187	-0.0541609	-0.140544	2.66454	-0.108342	-0.230035	0	0	-INF	6446	3.80929	-8.88178e-16	0	0	97.7834	0	1
46.3167	-0.200044	0.106162	0.161156	2.63174	0.163238	-0.228902	0	0	-INF	6438	3.80875	-8.88178e-16	0	0	97.7834	0	1
46.3333	-0.20263	0.0963492	0.13937	2.72544	0.139866	-0.225176	0	0	-INF	6430	3.80821	-8.88178e-16	0	0	97.7834	0	1
46.35	-0.212081	-0.0118827	-0.0748298	2.11037	0.256722	-0.225569	0	0	-INF	6421	3.8076	-8.88178e-16	0	0	97.7834	0	1
46.3667	-0.217108	-0.0183385	-0.0874608	2.41617	0.115094	-0.228403	0	0	-INF	6413	3.80706	-8.88178e-16	0	0	97.7834	0	1
46.3833	-0.217099	-0.0429523	-0.0343263	2.29167	0.0500654	-0.227118	0	0	-INF	6405	3.80652	-8.88178e-16	0	0	97.7834	0	1
46.4	-0.219227	-0.0124818	-0.0213225	2.5439	-0.0451757	-0.223849	0	0	-INF	6397	3.80598	-8.88178e-16	0	0	97.7834	0	1
46.4167	-0.224711	0.0411821	-0.0647763	2.14932	0.0249885	-0.226531	0	0	-INF	6389	3.80543	-8.88178e-16	0	0	97.7834	0	1
46.4333	-0.229891	-0.0256985	-0.0433801	2.34495	0.0742482	-0.225246	0	0	-INF	6381	3.80489	-8.88178e-16	0	0	97.7834	0	1
46.45	-0.228967	-0.0718272	-0.152904	1.99874	0.0607942	-0.223655	0	0	-INF	6372	3.80428	-8.88178e-16	0	0	97.7834	0	1
46.4667	-0.232467	-0.0735527	-0.176217	1.98563	0.0249098	-0.2271	0	0	-INF	6364	3.80373	-8.88178e-16	0	0	97.7834	0	1
46.4833	-0.234747	-0.033164	-0.121098	2.50551	0.290692	-0.228867	0	0	-INF	6356	3.80318	-8.88178e-16	0	0	97.7834	0	1
46.5	-0.237333	-0.00803413	-0.0694899	2.39947	0.41121	-0.226666	0	0	-INF	6348	3.80264	-8.88178e-16	0	0	97.7834	0	1
46.5167	-0.240376	-0.0498903	-0.132627	2.20111	0.313222	-0.22828	0	0	-INF	6340	3.80209	-8.88178e-16	0	0	97.7834	0	1
46.5333	-0.242809	-0.0395614	-0.129237	2.69993	0.452814	-0.229131	0	0	-INF	6332	3.80154	-8.88178e-16	0	0	97.7834	0	1
46.55	-0.245852	-0.0620389	-0.122642	2.41934	0.338805	-0.221742	0	0	-INF	6324	3.80099	-8.88178e-16	0	0	97.7834	0	1
46.5667	-0.250573	-0.0662059	-0.155262	2.36747	0.257602	-0.224577	0	0	-INF	6316	3.80044	-8.88178e-16	0	0	97.7834	0	1
46.5833	-0.250412	2.14108	0.379135	2.34016	0.337531	-0.225733	0	0	-INF	6308	3.79989	-8.88178e-16	0	0	97.7834	0	1
46.6	-0.254371	-0.0258643	-0.116437	1.93368	0.227337	-0.226431	0	0	-INF	6300	3.79934	-8.88178e-16	0	0	97.7834	0	1
46.6167	-0.258177	-0.0716878	-0.18995	2.40351	0.0579379	-0.227892	0	0	-INF	6292	3.79879	-8.88178e-16	0	0	97.7834	0	1
46.6333	-0.256489	-0.0474734	-0.166723	2.12642	0.0458572	-0.224318	0	0	-INF	6283	3.79817	-8.88178e-16	0	0	97.7834	0	1
46.65	-0.258922	-0.0617112	-0.160891	2.74701	-0.000555773	-0.225322	0	0	-INF	6275	3.79761	-8.88178e-16	0	0	97.7834	0	1
46.6667	-0.258913	-0.0785429	-0.190001	2.21708	0.10684	-0.227088	0	0	-INF	6267	3.79706	-8.88178e-16	0	0	97.7834	0	1
46.6833	-0.264398	-0.0627209	-0.108485	2.06755	0.138247	-0.229313	0	0	-INF	6259	3.7965	-8.88178e-16	0	0	97.7834	0	1
46.7	-0.268814	-0.0519342	-0.163383	1.98654	0.173621	-0.226349	0	0	-INF	6251	3.79595	-8.88178e-16	0	0	97.7834	0	1
46.7167	-0.265906	-0.0596107	-0.142445	2.8032	0.00269622	-0.22369	0	0	-INF	6243	3.79539	-8.88178e-16	0	0	97.7834	0	1
46.7333	-0.267576	-0.0752218	-0.22725	1.88005	-0.0252536	-0.22332	0	0	-INF	6236	3.79491	-8.88178e-16	0	0	97.7834	0	1
46.75	-0.272756	-0.0377323	-0.208448	2.62988	0.0531503	-0.225697	0	0	-INF	6228	3.79435	-8.88178e-16	0	0	97.7834	0	1
46.7667	-0.27885	-0.0586839	-0.114267	-3.44372	-0.0204233	-0.225938	0	0	-INF	6220	3.79379	-8.88178e-16	0	0	97.7834	0	1
46.7833	-0.281588	-0.0359954	-0.00284415	-3.44783	-0.0495938	-0.22099	0	0	-INF	6212	3.79323	-8.88178e-16	0	0	97.7834	0	1
46.8	-0.281427	0.101134	-0.114962	-3.83402	0.00134434	-0.220468	0	0	-INF	6204	3.79267	-8.88178e-16	0	0	97.7834	0	1
46.8167	-0.285386	-0.0119807	-0.0673212	-3.37548	-0.128534	-0.222998	0	0	-INF	6196	3.79211	-8.88178e-16	0	0	97.7834	0	1
46.8333	-0.284461	-0.0677224	-0.175472	-3.42857	-0.156026	-0.22217	0	0	-INF	6188	3.79155	-8.88178e-16	0	0	97.7834	0	1
46.85	-0.285368	-0.0129904	-0.128594	-3.60724	-0.263932	-0.222563	0	0	-INF	6180	3.79099	-8.88178e-16	0	0	97.7834	0	1
46.8667	-0.288411	-0.0148686	-0.101552	-4.44585	-0.151043	-0.222193	0	0	-INF	6172	3.79043	-8.88178e-16	0	0	97.7834	0	1
46.8833	-0.286419	-0.0056078	-0.0917525	-3.45814	-0.022438	-0.21923	0	0	-INF	6164	3.78986	-8.88178e-16	0	0	97.7834	0	1
46.9	-0.288394	-0.022287	-0.0525036	-3.79428	0.000729162	-0.220386	0	0	-INF	6156	3.7893	-8.88178e-16	0	0	97.7834	0	1
46.9167	-0.289148	-0.0194349	-0.000284657	-3.0652	0.0809642	-0.220932	0	0	-INF	6149	3.7888	-8.88178e-16	0	0	97.7834	0	1
46.9333	-0.288224	-0.0887569	-0.178626	-2.56928	0.208196	-0.22224	0	0	-INF	6141	3.78824	-8.88178e-16	0	0	97.7834	0	1
46.95	-0.294014	-0.0534036	-0.149906	-3.15262	0.0508519	-0.220345	0	0	-INF	6133	3.78767	-8.88178e-16	0	0	97.7834	0	1
46.9667	-0.296752	-0.0743552	-0.146057	-2.54698	0.155348	-0.220738	0	0	-INF	6125	3.78711	-8.88178e-16	0	0	97.7834	0	1
46.9833	-0.3001	-0.0574651	-0.14404	-3.44999	0.108172	-0.222809	0	0	-INF	6117	3.78654	-8.88178e-16	0	0	97.7834	0	1
47	-0.300244	-0.0840625	-0.198938	-2.80026	-0.0853352	-0.220914	0	0	-INF	6109	3.78597	-8.88178e-16	0	0	97.7834	0	1
47.0167	-0.295657	-0.041385	-0.0679833	-2.97771	0.0269432	-0.219781	0	0	-INF	6102	3.78547	-8.88178e-16	0	0	97.7834	0	1
47.0333	-0.298395	-0.0298354	-0.0447561	-3.10465	0.0835271	-0.220174	0	0	-INF	6094	3.7849	-8.88178e-16	0	0	97.7834	0	1
47.05	-0.301438	-0.0196591	-0.0900408	-3.17727	-0.107692	-0.219957	0	0	-INF	6086	3.78433	-8.88178e-16	0	0	97.7834	0	1
47.0667	-0.301582	0.00196131	-0.0631515	-2.5991	-0.0318818	-0.215773	0	0	-INF	6078	3.78376	-8.88178e-16	0	0	97.7834	0	1
47.0833	-0.298064	0.00099869	-0.0953138	-2.55011	0.0305004	-0.216929	0	0	-INF	6070	3.78319	-8.88178e-16	0	0	97.7834	0	1
47.1	-0.303396	0.066717	-0.0690348	-3.09362	0.0310845	-0.214423	0	0	-INF	6063	3.78269	-8.88178e-16	0	0	97.7834	0	1
47.1167	-0.304761	-0.0219837	-0.088227	-2.80217	0.0302953	-0.219546	0	0	-INF	6055	3.78211	-8.88178e-16	0	0	97.7834	0	1
47.1333	-0.300785	-0.0610933	-0.187528	-2.67093	0.011043	-0.22177	0	0	-INF	6047	3.78154	-8.88178e-16	0	0	97.7834	0	1
47.15	-0.303828	-0.119734	-0.238458	-3.05773	-0.14035	-0.220485	0	0	-INF	6040	3.78104	-8.88178e-16	0	0	97.7834	0	1
47.1667	-0.303819	-0.0279233	-0.16564	-3.36808	-0.496212	-0.219963	0	0	-INF	6032	3.78046	-8.88178e-16	0	0	97.7834	0	1
47.1833	-0.304573	0.0162801	-0.0775631	-2.89368	-0.45153	-0.219593	0	0	-INF	6024	3.77988	-8.88178e-16	0	0	97.7834	0	1
47.2	-0.30136	-0.0728783	-0.178848	-3.63921	-0.371142	-0.217697	0	0	-INF	6016	3.77931	-8.88178e-16	0	0	97.7834	0	1
47.2167	-0.305319	-0.00105654	-0.111828	-3.2881	-0.417555	-0.22099	0	0	-INF	6009	3.7788	-8.88178e-16	0	0	97.7834	0	1
47.2333	-0.306531	-0.0596974	-0.154976	-2.82666	-0.437112	-0.22001	0	0	-INF	6001	3.77822	-8.88178e-16	0	0	97.7834	0	1
47.25	-0.304844	-0.0811068	-0.206975	-2.93621	-0.350316	-0.222692	0	0	-INF	5993	3.77764	-8.88178e-16	0	0	97.7834	0	1
47.2667	-0.306056	0.0023117	-0.00323625	-3.13883	-0.28061	-0.225374	0	0	-INF	5986	3.77714	-8.88178e-16	0	0	97.7834	0	1
47.2833	-0.299944	-0.0580076	-0.100553	-3.47803	-0.303677	-0.217069	0	0	-INF	5978	3.77656	-8.88178e-16	0	0	97.7834	0	1
47.3	-0.299324	0.0350239	-0.0979257	-3.07793	-0.33773	-0.216852	0	0	-INF	5970	3.77597	-8.88178e-16	0	0	97.7834	0	1
47.3167	-0.301605	-0.0516931	-0.131919	-3.41041	-0.24422	-0.217703	0	0	-INF	5963	3.77546	-8.88178e-16	0	0	97.7834	0	1
47.3333	-0.309378	-0.0848518	-0.164691	-3.09988	-0.318099	-0.219775	0	0	-INF	5955	3.77488	-8.88178e-16	0	0	97.7834	0	1
47.35	-0.30708	-0.0812368	-0.223099	-3.27626	-0.196818	-0.220473	0	0	-INF	5948	3.77437	-8.88178e-16	0	0	97.7834	0	1
47.3667	-0.305088	-0.0764011	-0.149365	-3.54435	-0.265966	-0.219646	0	0	-INF	5940	3.77379	-8.88178e-16	0	0	97.7834	0	1
47.3833	-0.305842	-0.0343339	-0.139718	-2.87371	-0.329927	-0.218971	0	0	-INF	5932	3.7732	-8.88178e-16	0	0	97.7834	0	1
47.4	-0.308428	-0.0862609	-0.185613	-2.88805	-0.0464446	-0.217991	0	0	-INF	5925	3.77269	-8.88178e-16	0	0	97.7834	0	1
47.4167	-0.310708	-0.0490765	-0.143007	-3.93754	0.130226	-0.217163	0	0	-INF	5917	3.7721	-8.88178e-16	0	0	97.7834	0	1
47.4333	-0.313751	-0.0837611	-0.212554	-3.62045	0.132336	-0.220455	0	0	-INF	5910	3.77159	-8.88178e-16	0	0	97.7834	0	1
47.45	-0.309927	-0.0552742	-0.130733	-2.78471	0.253159	-0.219018	0	0	-INF	5902	3.771	-8.88178e-16	0	0	97.7834	0	1
47.4667	-0.31175	-0.0205313	-0.0412824	-3.34546	0.0251667	-0.215749	0	0	-INF	5895	3.77048	-8.88178e-16	0	0	97.7834	0	1
47.4833	-0.31464	-0.002573	-0.180409	-2.73083	-0.18421	-0.217362	0	0	-INF	5887	3.76989	-8.88178e-16	0	0	97.7834	0	1
47.5	-0.312038	0.0404097	-0.027024	-3.8705	-0.252443	-0.213483	0	0	-INF	5880	3.76938	-8.88178e-16	0	0	97.7834	0	1
47.5167	-0.310503	-0.0649231	-0.155317	-3.68387	-0.105222	-0.217844	0	0	-INF	5872	3.76879	-8.88178e-16	0	0	97.7834	0	1
47.5333	-0.312325	0.124697	0.109152	-3.64678	-0.0294121	-0.22022	0	0	-INF	5865	3.76827	-8.88178e-16	0	0	97.7834	0	1
47.55	-0.309418	-0.0755458	-0.153723	-3.52867	-0.102681	-0.216036	0	0	-INF	5857	3.76768	-8.88178e-16	0	0	97.7834	0	1
47.5667	-0.312766	-0.0513314	-0.136142	-2.88016	0.0926058	-0.214293	0	0	-INF	5850	3.76716	-8.88178e-16	0	0	97.7834	0	1
47.5833	-0.309858	-0.0796073	-0.211944	-3.69482	0.255543	-0.215297	0	0	-INF	5842	3.76656	-8.88178e-16	0	0	97.7834	0	1
47.6	-0.314427	-0.0558507	-0.159573	-2.79362	0.121698	-0.212943	0	0	-INF	5835	3.76604	-8.88178e-16	0	0	97.7834	0	1
47.6167	-0.315334	0.0185651	-0.0211415	-25.5754	0.148527	-0.214404	0	0	-INF	5827	3.76545	-8.88178e-16	0	0	97.7834	0	1
47.6333	-0.310747	-0.0286316	-0.122579	-6.57946	0.128664	-0.213577	0	0	-INF	5820	3.76492	-8.88178e-16	0	0	97.7834	0	1
47.65	-0.311807	-0.0694197	-0.187395	-6.75035	0.100867	-0.213817	0	0	-INF	5812	3.76433	-8.88178e-16	0	0	97.7834	0	1
47.6667	-0.309662	-0.031625	-0.0900097	-8.21365	-0.127889	-0.211159	0	0	-INF	5805	3.7638	-8.88178e-16	0	0	97.7834	0	1
47.6833	-0.314231	-0.0570017	-0.137278	4.83918	-0.179337	-0.210637	0	0	-INF	5798	3.76328	-8.88178e-16	0	0	97.7834	0	1
47.7	-0.311781	-0.0691032	-0.215674	5.03176	-0.225445	-0.213776	0	0	-INF	5790	3.76268	-8.88178e-16	0	0	97.7834	0	1
47.7167	-0.309178	-0.045194	-0.0903659	-2.7818	-0.312141	-0.211881	0	0	-INF	5783	3.76215	-8.88178e-16	0	0	97.7834	0	1
47.7333	-0.313442	-0.0850665	-0.209961	-5.35366	-0.279056	-0.211664	0	0	-INF	5775	3.76155	-8.88178e-16	0	0	97.7834	0	1
47.75	-0.314349	-0.0507814	-0.0986906	-10.4734	-0.280608	-0.208852	0	0	-INF	5768	3.76103	-8.88178e-16	0	0	97.7834	0	1
47.7667	-0.316019	-0.0409102	-0.103997	-4.20022	-0.518824	-0.208635	0	0	-INF	5761	3.7605	-8.88178e-16	0	0	97.7834	0	1
47.7833	-0.317688	-0.00464142	-0.0740563	-6.14845	-0.469717	-0.209334	0	0	-INF	5753	3.75989	-8.88178e-16	0	0	97.7834	0	1
47.8	-0.315238	-0.0799143	-0.179918	-2.85712	-0.521012	-0.206675	0	0	-INF	5746	3.75937	-8.88178e-16	0	0	97.7834	0	1
47.8167	-0.318281	-0.070501	-0.17668	-0.577754	-0.568341	-0.205847	0	0	-INF	5739	3.75884	-8.88178e-16	0	0	97.7834	0	1
47.8333	-0.324376	-0.0786352	-0.173595	-6.76213	-0.44416	-0.210361	0	0	-INF	5731	3.75823	-8.88178e-16	0	0	97.7834	0	1
47.85	-0.32452	-0.0145954	-0.093147	-7.09415	-0.384525	-0.209838	0	0	-INF	5724	3.7577	-8.88178e-16	0	0	97.7834	0	1
47.8667	-0.325274	-0.0591982	-0.0575602	-2.55343	-0.266906	-0.209926	0	0	-INF	5717	3.75717	-8.88178e-16	0	0	97.7834	0	1
47.8833	-0.32374	-0.00507657	-0.0199898	-4.07869	-0.33758	-0.211387	0	0	-INF	5709	3.75656	-8.88178e-16	0	0	97.7834	0	1
47.9	-0.326478	0.0787997	0.188021	-3.48084	-0.225454	-0.20705	0	0	-INF	5702	3.75603	-8.88178e-16	0	0	97.7834	0	1
47.9167	-0.325553	-0.0930614	-0.194025	-3.4497	-0.157121	-0.207901	0	0	-INF	5695	3.75549	-8.88178e-16	0	0	97.7834	0	1
47.9333	-0.328139	0.0590216	0.0171906	-3.51759	-0.203229	-0.205701	0	0	-INF	5688	3.75496	-8.88178e-16	0	0	97.7834	0	1
47.95	-0.329198	-0.0347144	-0.0541867	-4.35681	-0.0644002	-0.205789	0	0	-INF	5680	3.75435	-8.88178e-16	0	0	97.7834	0	1
47.9667	-0.330258	-0.088625	-0.184005	-3.90377	0.0242271	-0.206487	0	0	-INF	5673	3.75381	-8.88178e-16	0	0	97.7834	0	1
47.9833	-0.332385	-0.0851626	-0.244244	-3.06987	-0.0423275	-0.20627	0	0	-INF	5666	3.75328	-8.88178e-16	0	0	97.7834	0	1
48	-0.332529	-0.0412644	-0.0722432	-4.15216	0.216893	-0.208036	0	0	-INF	5659	3.75274	-8.88178e-16	0	0	97.7834	0	1
48.0167	-0.334199	-0.0440581	-0.156438	-3.98751	0.267373	-0.207514	0	0	-INF	5651	3.75213	-8.88178e-16	0	0	97.7834	0	1
48.0333	-0.334038	-0.100258	-0.197145	-3.57856	0.339216	-0.205618	0	0	-INF	5644	3.75159	-8.88178e-16	0	0	97.7834	0	1
48.05	-0.333113	-0.0354548	-0.124479	-3.73831	0.238635	-0.204333	0	0	-INF	5637	3.75105	-8.88178e-16	0	0	97.7834	0	1
48.0667	-0.33341	-0.0564064	-0.130244	-4.53634	0.181846	-0.202132	0	0	-INF	5630	3.75051	-8.88178e-16	0	0	97.7834	0	1
48.0833	-0.337521	-0.0289877	-0.107169	-3.20942	-0.0189863	-0.205577	0	0	-INF	5623	3.74997	-8.88178e-16	0	0	97.7834	0	1
48.1	-0.339801	1.88396	0.0588803	-3.78635	-0.113464	-0.207649	0	0	-INF	5615	3.74935	-8.88178e-16	0	0	97.7834	0	1
48.1167	-0.335215	-0.0394578	-0.158066	-3.84172	-0.174984	-0.205753	0	0	-INF	5608	3.74881	-8.88178e-16	0	0	97.7834	0	1
48.1333	-0.336122	-0.0126495	-0.0971495	-4.38233	-0.112449	-0.206909	0	0	-INF	5601	3.74827	-8.88178e-16	0	0	97.7834	0	1
48.15	-0.33474	-0.0592359	-0.134195	-3.31177	-0.155657	-0.20364	0	0	-INF	5594	3.74772	-8.88178e-16	0	0	97.7834	0	1
48.1667	-0.339309	-0.0849177	-0.207403	-3.89754	0.0898302	-0.203271	0	0	-INF	5587	3.74718	-8.88178e-16	0	0	97.7834	0	1
48.1833	-0.336401	0.0229148	-0.0263998	-3.92194	0.0319732	-0.206715	0	0	-INF	5580	3.74663	-8.88178e-16	0	0	97.7834	0	1
48.2	-0.339291	-0.0618186	-0.213591	-3.32943	-0.356847	-0.205888	0	0	-INF	5573	3.74609	-8.88178e-16	0	0	97.7834	0	1
48.2167	-0.340961	-0.0537785	-0.0998795	-3.65062	-0.292939	-0.203229	0	0	-INF	5565	3.74547	-8.88178e-16	0	0	97.7834	0	1
48.2333	-0.343699	-0.0519945	-0.155235	-3.56531	-0.249935	-0.20286	0	0	-INF	5558	3.74492	-8.88178e-16	0	0	97.7834	0	1
48.25	-0.349336	-0.0727936	-0.170307	-3.92877	-0.275139	-0.206152	0	0	-INF	5551	3.74437	-8.88178e-16	0	0	97.7834	0	1
48.2667	-0.350548	-0.0588026	-0.122056	-3.87566	-0.3008	-0.206393	0	0	-INF	5544	3.74382	-8.88178e-16	0	0	97.7834	0	1
48.2833	-0.344589	0.0699345	0.0722224	-4.15809	-0.279769	-0.203581	0	0	-INF	5537	3.74327	-8.88178e-16	0	0	97.7834	0	1
48.3	-0.343054	0.0263999	-0.0685824	-3.70153	-0.208689	-0.206111	0	0	-INF	5530	3.74273	-8.88178e-16	0	0	97.7834	0	1
48.3167	-0.335721	0.0379494	0.0091187	-3.55656	-0.164465	-0.210013	0	0	-INF	5523	3.74218	-8.88178e-16	0	0	97.7834	0	1
48.3333	-0.334034	-0.0362554	-0.126803	-3.39374	0.0929248	-0.210712	0	0	-INF	5516	3.74162	-8.88178e-16	0	0	97.7834	0	1
48.35	-0.334788	-0.0573596	-0.135467	-3.43661	0.135165	-0.209121	0	0	-INF	5509	3.74107	-8.88178e-16	0	0	97.7834	0	1
48.3667	-0.337373	-0.0502351	-0.160763	-3.41569	-0.0574267	-0.207836	0	0	-INF	5502	3.74052	-8.88178e-16	0	0	97.7834	0	1
48.3833	-0.333703	-0.0606581	-0.125481	-3.67432	0.0121271	-0.207924	0	0	-INF	5495	3.73997	-8.88178e-16	0	0	97.7834	0	1
48.4	-0.333389	-0.115637	-0.280324	-3.29101	-0.0898278	-0.211369	0	0	-INF	5488	3.73941	-8.88178e-16	0	0	97.7834	0	1
48.4167	-0.334601	0.0243917	-0.0228743	-4.02647	-0.218333	-0.211457	0	0	-INF	5481	3.73886	-8.88178e-16	0	0	97.7834	0	1
48.4333	-0.332303	-0.0351647	-0.0883007	-4.43768	-0.0276244	-0.205289	0	0	-INF	5474	3.7383	-8.88178e-16	0	0	97.7834	0	1
48.45	-0.332142	-0.0719854	-0.169901	-4.20696	0.0899946	-0.209497	0	0	-INF	5467	3.73775	-8.88178e-16	0	0	97.7834	0	1
48.4667	-0.333354	-0.0860706	-0.229529	-3.77955	0.125216	-0.2105	0	0	-INF	5460	3.73719	-8.88178e-16	0	0	97.7834	0	1
48.4833	-0.331362	-0.0424776	-0.0923191	-4.28674	0.153266	-0.213182	0	0	-INF	5453	3.73664	-8.88178e-16	0	0	97.7834	0	1
48.5	-0.333032	0.0310227	-0.024994	-3.49389	0.0641285	-0.209456	0	0	-INF	5446	3.73608	-8.88178e-16	0	0	97.7834	0	1
48.5167	-0.334396	-0.0326535	-0.0673796	-3.62968	0.0139009	-0.209239	0	0	-INF	5439	3.73552	-8.88178e-16	0	0	97.7834	0	1
48.5333	-0.331031	-0.0449077	-0.129754	-3.7554	-0.11552	-0.208258	0	0	-INF	5432	3.73496	-8.88178e-16	0	0	97.7834	0	1
48.55	-0.328428	-0.0292382	-0.0493066	-3.32433	-0.0665654	-0.207583	0	0	-INF	5425	3.7344	-8.88178e-16	0	0	97.7834	0	1
48.5667	-0.327046	-0.0918463	-0.221392	-3.54725	-0.307223	-0.207214	0	0	-INF	5418	3.73384	-8.88178e-16	0	0	97.7834	0	1
48.5833	-0.329784	-0.0839589	-0.169631	-3.80648	-0.715116	-0.206386	0	0	-INF	5411	3.73328	-8.88178e-16	0	0	97.7834	0	1
48.6	-0.331301	0.00983559	-0.134959	-4.15087	-0.629388	-0.208	0	0	-INF	5404	3.73272	-8.88178e-16	0	0	97.7834	0	1
48.6167	-0.332055	0.00154875	-0.127449	-3.54828	-0.49117	-0.210377	0	0	-INF	5397	3.73215	-8.88178e-16	0	0	97.7834	0	1
48.6333	-0.334488	-0.0918821	-0.201878	-4.66751	-0.457474	-0.208939	0	0	-INF	5390	3.73159	-8.88178e-16	0	0	97.7834	0	1
48.65	-0.335547	-0.0386761	-0.122956	-3.59877	-0.506329	-0.208417	0	0	-INF	5384	3.73111	-8.88178e-16	0	0	97.7834	0	1
48.6667	-0.329588	0.0183447	-0.0364049	-4.32294	-0.505439	-0.206674	0	0	-INF	5377	3.73054	-8.88178e-16	0	0	97.7834	0	1
48.6833	-0.326985	-0.0395332	-0.207422	-3.82458	-0.371036	-0.204778	0	0	-INF	5370	3.72997	-8.88178e-16	0	0	97.7834	0	1
48.7	-0.325756	-0.0684194	-0.188467	-3.96922	-0.490996	-0.20395	0	0	-INF	5363	3.72941	-8.88178e-16	0	0	97.7834	0	1
48.7167	-0.325442	-0.0684665	-0.162341	-3.88514	-0.592341	-0.200376	0	0	-INF	5356	3.72884	-8.88178e-16	0	0	97.7834	0	1
48.7333	-0.325586	-0.0248734	-0.119888	-3.85293	-0.594656	-0.198938	0	0	-INF	5349	3.72827	-8.88178e-16	0	0	97.7834	0	1
48.75	-0.324356	-0.0764953	-0.174328	-3.56254	-0.746507	-0.195364	0	0	-INF	5342	3.7277	-8.88178e-16	0	0	97.7834	0	1
48.7667	-0.319923	-0.0547223	-0.15934	-4.22171	-0.602337	-0.197436	0	0	-INF	5336	3.72722	-8.88178e-16	0	0	97.7834	0	1
48.7833	-0.318236	-0.026388	-0.142217	-3.85931	-0.532936	-0.197219	0	0	-INF	5329	3.72665	-8.88178e-16	0	0	97.7834	0	1
48.8	-0.32372	-0.0481026	-0.138673	-4.04332	-0.421726	-0.197154	0	0	-INF	5322	3.72607	-8.88178e-16	0	0	97.7834	0	1
48.8167	-0.322185	0.0482859	-0.00161554	-4.4469	-0.256499	-0.194648	0	0	-INF	5315	3.7255	-8.88178e-16	0	0	97.7834	0	1
48.8333	-0.317141	0.000173572	-0.111598	-4.88909	-0.0841013	-0.196262	0	0	-INF	5308	3.72493	-8.88178e-16	0	0	97.7834	0	1
48.85	-0.317133	0.0333906	0.00928587	-3.76664	0.114389	-0.19101	0	0	-INF	5302	3.72444	-8.88178e-16	0	0	97.7834	0	1
48.8667	-0.314225	-0.00556637	-0.0730778	-4.37515	0.227126	-0.191555	0	0	-INF	5295	3.72387	-8.88178e-16	0	0	97.7834	0	1
48.8833	-0.311622	0.144075	0.0937346	-4.29931	0.246325	-0.191186	0	0	-INF	5288	3.72329	-8.88178e-16	0	0	97.7834	0	1
48.9	-0.314207	-0.03511	-0.10841	-3.50065	0.222953	-0.189137	0	0	-INF	5281	3.72272	-8.88178e-16	0	0	97.7834	0	1
48.9167	-0.31603	0.0283194	0.0567235	-3.3128	0.0913962	-0.187852	0	0	-INF	5275	3.72222	-8.88178e-16	0	0	97.7834	0	1
48.9333	-0.310986	0.00980921	0.0265449	-3.89675	0.0736698	-0.188245	0	0	-INF	5268	3.72165	-8.88178e-16	0	0	97.7834	0	1
48.95	-0.307773	-0.00564926	-0.0132467	-4.09937	-0.047969	-0.186807	0	0	-INF	5261	3.72107	-8.88178e-16	0	0	97.7834	0	1
48.9667	-0.306086	-0.0615435	-0.198455	-2.91681	-0.282218	-0.183538	0	0	-INF	5254	3.72049	-8.88178e-16	0	0	97.7834	0	1
48.9833	-0.304856	-0.0348877	-0.197047	-4.25011	-0.106768	-0.181948	0	0	-INF	5248	3.71999	-8.88178e-16	0	0	97.7834	0	1
49	-0.303016	-0.0807112	-0.177635	-4.42878	-0.0514046	-0.183715	0	0	-INF	5241	3.71941	-8.88178e-16	0	0	97.7834	0	1
49.0167	-0.302397	-0.0136196	-0.0567515	-4.35247	-0.039529	-0.183192	0	0	-INF	5234	3.71883	-8.88178e-16	0	0	97.7834	0	1
49.0333	-0.300863	-0.0435739	-0.149186	-3.69847	-0.150487	-0.182975	0	0	-INF	5228	3.71834	-8.88178e-16	0	0	97.7834	0	1
49.05	-0.297039	-0.0381279	-0.153882	-4.25998	-0.159973	-0.184436	0	0	-INF	5221	3.71775	-8.88178e-16	0	0	97.7834	0	1
49.0667	-0.294132	-0.0317663	-0.145761	-3.5184	-0.0757711	-0.179794	0	0	-INF	5214	3.71717	-8.88178e-16	0	0	97.7834	0	1
49.0833	-0.294886	-0.0411212	-0.153052	-3.86812	-0.0815956	-0.177135	0	0	-INF	5208	3.71667	-8.88178e-16	0	0	97.7834	0	1
49.1	-0.293962	-0.0339967	-0.108615	-3.59101	-0.112139	-0.178597	0	0	-INF	5201	3.71609	-8.88178e-16	0	0	97.7834	0	1
49.1167	-0.291817	-0.0236678	-0.148254	-4.10827	-0.257582	-0.180516	0	0	-INF	5194	3.7155	-8.88178e-16	0	0	97.7834	0	1
49.1333	-0.289672	-0.0496549	-0.158901	-3.8275	-0.410959	-0.178468	0	0	-INF	5188	3.715	-8.88178e-16	0	0	97.7834	0	1
49.15	-0.291494	0.0537526	0.0375133	-4.15097	-0.398015	-0.178556	0	0	-INF	5181	3.71441	-8.88178e-16	0	0	97.7834	0	1
49.1667	-0.289349	-0.0654656	-0.205678	-3.64254	-0.462128	-0.178796	0	0	-INF	5175	3.71391	-8.88178e-16	0	0	97.7834	0	1
49.1833	-0.28873	-0.0592566	-0.10814	-4.18254	-0.520291	-0.175222	0	0	-INF	5168	3.71332	-8.88178e-16	0	0	97.7834	0	1
49.2	-0.291468	-0.07029	-0.128096	-4.37311	-0.421593	-0.176378	0	0	-INF	5161	3.71273	-8.88178e-16	0	0	97.7834	0	1
49.2167	-0.291002	-0.0144899	-0.0011087	-4.66225	-0.347308	-0.174025	0	0	-INF	5155	3.71223	-8.88178e-16	0	0	97.7834	0	1
49.2333	-0.290383	0.0153702	-0.0700446	-3.63334	-0.359084	-0.171519	0	0	-INF	5148	3.71164	-8.88178e-16	0	0	97.7834	0	1
49.25	-0.290832	-0.0711942	-0.169803	-3.70367	-0.326609	-0.172675	0	0	-INF	5142	3.71113	-8.88178e-16	0	0	97.7834	0	1
49.2667	-0.289755	-0.0404186	-0.00650036	-4.33355	-0.296881	-0.173373	0	0	-INF	5135	3.71054	-8.88178e-16	0	0	97.7834	0	1
49.2833	-0.287152	0.0123297	-0.0438506	-4.14219	-0.283937	-0.171325	0	0	-INF	5128	3.70995	-8.88178e-16	0	0	97.7834	0	1
49.3	-0.290195	-0.0232703	-0.112481	-3.81488	-0.170285	-0.17538	0	0	-INF	5122	3.70944	-8.88178e-16	0	0	97.7834	0	1
49.3167	-0.291407	-0.0489522	-0.180044	-3.84645	0.0163037	-0.174553	0	0	-INF	5115	3.70885	-8.88178e-16	0	0	97.7834	0	1
49.3333	-0.288805	-0.0570865	-0.126757	-4.03169	0.0208551	-0.17693	0	0	-INF	5109	3.70834	-8.88178e-16	0	0	97.7834	0	1
49.35	-0.286202	-0.0153245	-0.0342548	-4.02801	-0.296859	-0.170914	0	0	-INF	5102	3.70774	-8.88178e-16	0	0	97.7834	0	1
49.3667	-0.288635	-0.075186	-0.19276	-4.3254	0.0421649	-0.171765	0	0	-INF	5096	3.70723	-8.88178e-16	0	0	97.7834	0	1
49.3833	-0.288931	0.0335621	-0.120857	-5.00654	0.122553	-0.17109	0	0	-INF	5089	3.70663	-8.88178e-16	0	0	97.7834	0	1
49.4	-0.286939	-0.0636835	-0.159733	-4.34674	0.22949	-0.170415	0	0	-INF	5083	3.70612	-8.88178e-16	0	0	97.7834	0	1
49.4167	-0.287235	-0.0509132	-0.127961	-4.10167	0.229006	-0.168672	0	0	-INF	5076	3.70552	-8.88178e-16	0	0	97.7834	0	1
49.4333	-0.286769	0.038151	0.117434	-4.34	0.249122	-0.16876	0	0	-INF	5070	3.70501	-8.88178e-16	0	0	97.7834	0	1
49.45	-0.286455	-0.0273563	-0.0827273	-4.92044	0.273815	-0.166102	0	0	-INF	5063	3.70441	-8.88178e-16	0	0	97.7834	0	1
49.4667	-0.288125	-0.0470872	-0.126944	-4.43291	0.1241	-0.169089	0	0	-INF	5057	3.70389	-8.88178e-16	0	0	97.7834	0	1
49.4833	-0.287048	-0.0599517	-0.157428	-4.50309	0.0865369	-0.16643	0	0	-INF	5050	3.70329	-8.88178e-16	0	0	97.7834	0	1
49.5	-0.289328	-0.0206311	-0.0389857	-4.50002	0.14663	-0.168502	0	0	-INF	5044	3.70278	-8.88178e-16	0	0	97.7834	0	1
49.5167	-0.286115	-0.0467708	-0.148968	-5.06566	-0.0543542	-0.169811	0	0	-INF	5038	3.70226	-8.88178e-16	0	0	97.7834	0	1
49.5333	-0.286564	0.00948708	-0.0802693	-4.547	-0.0209637	-0.165931	0	0	-INF	5031	3.70165	-8.88178e-16	0	0	97.7834	0	1
49.55	-0.28564	0.0393472	0.0590773	-4.34664	0.00388194	-0.165867	0	0	-INF	5025	3.70114	-8.88178e-16	0	0	97.7834	0	1
49.5667	-0.288988	-0.0180729	-0.073793	-3.99263	-0.116689	-0.164887	0	0	-INF	5018	3.70053	-8.88178e-16	0	0	97.7834	0	1
49.5833	-0.292642	-0.0274279	-0.0411053	-4.10813	-0.170121	-0.164212	0	0	-INF	5012	3.70001	-8.88178e-16	0	0	97.7834	0	1
49.6	-0.290649	-0.00779115	-0.0310007	-4.20409	-0.284588	-0.162469	0	0	-INF	5006	3.69949	-8.88178e-16	0	0	97.7834	0	1
49.6167	-0.294761	-0.0630751	-0.155784	-4.15388	-0.509224	-0.15981	0	0	-INF	4999	3.69888	-8.88178e-16	0	0	97.7834	0	1
49.6333	-0.294905	-0.0469478	-0.135456	-2.02237	-0.534885	-0.160966	0	0	-INF	4993	3.69836	-8.88178e-16	0	0	97.7834	0	1
49.65	-0.294133	-0.0483682	-0.143356	2.90638	-0.514464	-0.164259	0	0	-INF	4986	3.69775	-8.88178e-16	0	0	97.7834	0	1
49.6667	-0.293819	-0.00782694	-0.0368163	2.92913	-0.54043	-0.161905	0	0	-INF	4980	3.69723	-8.88178e-16	0	0	97.7834	0	1
49.6833	-0.296099	-0.0209966	-0.0511257	3.15634	-0.533285	-0.160772	0	0	-INF	4974	3.69671	-8.88178e-16	0	0	97.7834	0	1
49.7	-0.29487	-0.0498828	-0.113043	1.92787	-0.332658	-0.161623	0	0	-INF	4967	3.69609	-8.88178e-16	0	0	97.7834	0	1
49.7167	-0.299591	0.0788543	-0.0467856	3.06405	-0.165295	-0.162322	0	0	-INF	4961	3.69557	-8.88178e-16	0	0	97.7834	0	1
49.7333	-0.298362	-0.039601	-0.158293	2.88706	-0.40992	-0.16241	0	0	-INF	4955	3.69504	-8.88178e-16	0	0	97.7834	0	1
49.75	-0.301252	-0.0565854	-0.145442	3.79558	-0.289707	-0.160209	0	0	-INF	4948	3.69443	-8.88178e-16	0	0	97.7834	0	1
49.7667	-0.301091	0.000588001	0.0442583	2.90203	-0.369537	-0.162891	0	0	-INF	4942	3.6939	-8.88178e-16	0	0	97.7834	0	1
49.7833	-0.298488	-0.059121	-0.164448	3.13993	-0.261531	-0.164505	0	0	-INF	4936	3.69338	-8.88178e-16	0	0	97.7834	0	1
49.8	-0.298022	-0.069544	-0.17479	3.31953	-0.323507	-0.162914	0	0	-INF	4929	3.69276	-8.88178e-16	0	0	97.7834	0	1
49.8167	-0.297861	0.0334057	-0.0156072	2.65731	-0.281114	-0.161019	0	0	-INF	4923	3.69223	-8.88178e-16	0	0	97.7834	0	1
49.8333	-0.299378	-0.0684175	-0.146341	3.26722	-0.374372	-0.163853	0	0	-INF	4917	3.6917	-8.88178e-16	0	0	97.7834	0	1
49.85	-0.302574	-0.0493911	-0.152411	2.59553	-0.428567	-0.16623	0	0	-INF	4911	3.69117	-8.88178e-16	0	0	97.7834	0	1
49.8667	-0.304091	-0.0344846	-0.080203	2.76126	-0.435765	-0.166623	0	0	-INF	4904	3.69055	-8.88178e-16	0	0	97.7834	0	1
49.8833	-0.302098	-0.0334636	-0.0447688	3.43662	-0.311584	-0.16427	0	0	-INF	4898	3.69002	-8.88178e-16	0	0	97.7834	0	1
49.9	-0.295681	-0.0553308	-0.109432	2.45976	-0.240199	-0.164053	0	0	-INF	4892	3.68949	-8.88178e-16	0	0	97.7834	0	1
49.9167	-0.295978	-0.086811	-0.210106	3.89212	-0.0650546	-0.165209	0	0	-INF	4885	3.68886	-8.88178e-16	0	0	97.7834	0	1
49.9333	-0.295053	-0.0458119	-0.112874	2.73414	-0.0737784	-0.164839	0	0	-INF	4879	3.68833	-8.88178e-16	0	0	97.7834	0	1
49.95	-0.299928	-0.0150362	-0.000840692	3.35701	-0.219679	-0.168284	0	0	-INF	4873	3.6878	-8.88178e-16	0	0	97.7834	0	1
49.9667	-0.301445	0.0212326	0.113939	2.68411	-0.231149	-0.165473	0	0	-INF	4867	3.68726	-8.88178e-16	0	0	97.7834	0	1
49.9833	-0.297927	0.146155	0.000905443	2.61744	-0.146794	-0.163882	0	0	-INF	4861	3.68673	-8.88178e-16	0	0	97.7834	0	1
50	-0.296087	0.0763752	-0.0358344	3.19515	-0.145447	-0.162139	0	0	-INF	4854	3.6861	-8.88178e-16	0	0	97.7834	0	1
50.0167	-0.29913	0.00735838	0.0241665	3.33279	-0.168056	-0.16177	0	0	-INF	4848	3.68556	-8.88178e-16	0	0	97.7834	0	1
50.0333	-0.299426	-0.0273262	-0.103974	3.0319	-0.126579	-0.164299	0	0	-INF	4842	3.68502	-8.88178e-16	0	0	97.7834	0	1
50.05	-0.299418	0.0144358	-0.0364958	3.38302	-0.112414	-0.163319	0	0	-INF	4836	3.68449	-8.88178e-16	0	0	97.7834	0	1
50.0667	-0.29712	-0.0243686	-0.0993282	2.5528	-0.200178	-0.162949	0	0	-INF	4830	3.68395	-8.88178e-16	0	0	97.7834	0	1
50.0833	-0.292229	-0.0384538	-0.159109	-1.24801	-0.140695	-0.16319	0	0	-INF	4823	3.68332	-8.88178e-16	0	0	97.7834	0	1
50.1	-0.293136	0.0161256	0.00312593	2.28121	-0.2338	-0.163125	0	0	-INF	4817	3.68278	-8.88178e-16	0	0	97.7834	0	1
50.1167	-0.294195	-0.0156598	-0.0690143	2.67169	-0.386414	-0.16245	0	0	-INF	4811	3.68224	-8.88178e-16	0	0	97.7834	0	1
50.1333	-0.29205	-0.00884043	-0.090648	3.1223	-0.254605	-0.160097	0	0	-INF	4805	3.68169	-8.88178e-16	0	0	97.7834	0	1
50.15	-0.292499	-0.035743	-0.0639112	-8.41868	-0.37075	-0.159422	0	0	-INF	4799	3.68115	-8.88178e-16	0	0	97.7834	0	1
50.1667	-0.288523	-0.026177	-0.0548747	-6.27878	-0.2513	-0.158442	0	0	-INF	4793	3.68061	-8.88178e-16	0	0	97.7834	0	1
50.1833	-0.287599	0.0282497	-0.0588082	-5.9182	-0.185561	-0.159293	0	0	-INF	4787	3.68006	-8.88178e-16	0	0	97.7834	0	1
50.2	-0.285759	-0.0236772	-0.0790685	-10.9344	-0.108073	-0.156329	0	0	-INF	4781	3.67952	-8.88178e-16	0	0	97.7834	0	1
50.2167	-0.279952	-0.0516479	-0.132593	-3.90417	-0.230017	-0.157943	0	0	-INF	4774	3.67888	-8.88178e-16	0	0	97.7834	0	1
50.2333	-0.279028	0.066408	-0.0120148	-3.38841	-0.227754	-0.15681	0	0	-INF	4768	3.67834	-8.88178e-16	0	0	97.7834	0	1
50.25	-0.28436	-0.0361782	-0.0380735	-4.94999	-0.229001	-0.15583	0	0	-INF	4762	3.67779	-8.88178e-16	0	0	97.7834	0	1
50.2667	-0.286182	-0.0456857	-0.131118	-4.14828	-0.193627	-0.156376	0	0	-INF	4756	3.67724	-8.88178e-16	0	0	97.7834	0	1
50.2833	-0.285258	-0.0513785	-0.125591	-4.14705	-0.378284	-0.150971	0	0	-INF	4750	3.67669	-8.88178e-16	0	0	97.7834	0	1
50.3	-0.286623	-0.0799596	-0.170571	0.185695	-0.155075	-0.15289	0	0	-INF	4744	3.67614	-8.88178e-16	0	0	97.7834	0	1
50.3167	-0.290886	-0.0461322	-0.10996	3.04139	-0.140452	-0.152367	0	0	-INF	4738	3.6756	-8.88178e-16	0	0	97.7834	0	1
50.3333	-0.291641	-0.0289368	-0.0937515	3.24297	-0.0989747	-0.151387	0	0	-INF	4732	3.67504	-8.88178e-16	0	0	97.7834	0	1
50.35	-0.287817	-0.0341719	-0.0459576	2.5606	-0.027132	-0.15117	0	0	-INF	4726	3.67449	-8.88178e-16	0	0	97.7834	0	1
50.3667	-0.287503	-0.0491726	-0.131526	2.65598	0.0796533	-0.151106	0	0	-INF	4720	3.67394	-8.88178e-16	0	0	97.7834	0	1
50.3833	-0.283833	-0.0516611	-0.133475	2.59343	0.143409	-0.147531	0	0	-INF	4714	3.67339	-8.88178e-16	0	0	97.7834	0	1
50.4	-0.28535	-0.0111198	-0.0142704	3.06799	0.244091	-0.146704	0	0	-INF	4708	3.67284	-8.88178e-16	0	0	97.7834	0	1
50.4167	-0.28763	0.0727564	0.0785368	2.97202	0.256577	-0.146639	0	0	-INF	4702	3.67228	-8.88178e-16	0	0	97.7834	0	1
50.4333	-0.286095	-0.0551593	-0.118573	3.46932	0.358632	-0.147338	0	0	-INF	4696	3.67173	-8.88178e-16	0	0	97.7834	0	1
50.45	-0.281814	0.0514525	-0.122506	2.72424	0.334039	-0.148494	0	0	-INF	4690	3.67117	-8.88178e-16	0	0	97.7834	0	1
50.4667	-0.281195	0.0491166	0.0212653	3.38542	0.397947	-0.148734	0	0	-INF	4684	3.67062	-8.88178e-16	0	0	97.7834	0	1
50.4833	-0.279203	-0.0510282	-0.0894797	2.90798	0.422335	-0.147297	0	0	-INF	4678	3.67006	-8.88178e-16	0	0	97.7834	0	1
50.5	-0.281178	-0.0483287	-0.0912769	3.18341	0.190985	-0.152725	0	0	-INF	4672	3.6695	-8.88178e-16	0	0	97.7834	0	1
50.5167	-0.275829	-0.0572259	-0.0952104	2.83186	0.386119	-0.147015	0	0	-INF	4666	3.66894	-8.88178e-16	0	0	97.7834	0	1
50.5333	-0.275362	-0.0240088	-0.0722883	2.89275	0.177352	-0.143898	0	0	-INF	4660	3.66839	-8.88178e-16	0	0	97.7834	0	1
50.55	-0.273522	-0.0295491	-0.0904125	2.76459	-0.091076	-0.142461	0	0	-INF	4654	3.66783	-8.88178e-16	0	0	97.7834	0	1
50.5667	-0.27092	0.0300657	0.00987162	2.88514	-0.139625	-0.145905	0	0	-INF	4648	3.66727	-8.88178e-16	0	0	97.7834	0	1
50.5833	-0.271827	-0.0528366	-0.119336	2.32256	-0.136905	-0.145993	0	0	-INF	4642	3.66671	-8.88178e-16	0	0	97.7834	0	1
50.6	-0.270597	-0.0148893	-0.0860385	2.51804	-0.331633	-0.145776	0	0	-INF	4636	3.66614	-8.88178e-16	0	0	97.7834	0	1
50.6167	-0.266774	0.0525074	0.0832153	3.49202	-0.512018	-0.142355	0	0	-INF	4630	3.66558	-8.88178e-16	0	0	97.7834	0	1
50.6333	-0.273326	-0.0339044	-0.113284	2.26553	-0.418356	-0.142443	0	0	-INF	4624	3.66502	-8.88178e-16	0	0	97.7834	0	1
50.65	-0.268893	0.0862878	0.0108037	1.39167	-0.40175	-0.142531	0	0	-INF	4618	3.66445	-8.88178e-16	0	0	97.7834	0	1
50.6667	-0.265985	0.0340556	-0.00808333	1.39473	-0.602734	-0.142314	0	0	-INF	4613	3.66398	-8.88178e-16	0	0	97.7834	0	1
50.6833	-0.266739	-0.0439639	-0.0933461	3.15087	-0.393105	-0.140418	0	0	-INF	4607	3.66342	-8.88178e-16	0	0	97.7834	0	1
50.7	-0.260932	0.210353	-0.0505877	2.96259	-0.410373	-0.141574	0	0	-INF	4601	3.66285	-8.88178e-16	0	0	97.7834	0	1
50.7167	-0.261381	0.0110261	-0.000657608	3.04073	-0.553069	-0.138153	0	0	-INF	4595	3.66229	-8.88178e-16	0	0	97.7834	0	1
50.7333	-0.261525	0.0215076	-0.0521985	2.92752	-0.531581	-0.135494	0	0	-INF	4589	3.66172	-8.88178e-16	0	0	97.7834	0	1
50.75	-0.25404	-0.0215693	-0.0544535	2.7165	-0.631399	-0.133904	0	0	-INF	4583	3.66115	-8.88178e-16	0	0	97.7834	0	1
50.7667	-0.24747	0.00478133	-0.0525886	3.56597	-0.692766	-0.135365	0	0	-INF	4577	3.66058	-8.88178e-16	0	0	97.7834	0	1
50.7833	-0.246545	-0.0186117	-0.00174297	3.06717	-0.666242	-0.138199	0	0	-INF	4572	3.66011	-8.88178e-16	0	0	97.7834	0	1
50.8	-0.246689	-0.046735	-0.0960085	3.30094	-0.481637	-0.137219	0	0	-INF	4566	3.65954	-8.88178e-16	0	0	97.7834	0	1
50.8167	-0.242103	-0.0304552	-0.068814	3.45293	-0.447789	-0.136392	0	0	-INF	4560	3.65896	-8.88178e-16	0	0	97.7834	0	1
50.8333	-0.237822	-0.058731	-0.105249	3.19736	-0.422027	-0.132818	0	0	-INF	4554	3.65839	-8.88178e-16	0	0	97.7834	0	1
50.85	-0.235829	-0.0238355	-0.0774438	3.54191	-0.190273	-0.132448	0	0	-INF	4548	3.65782	-8.88178e-16	0	0	97.7834	0	1
50.8667	-0.232616	0.111768	0.121412	2.62578	-0.0564792	-0.130858	0	0	-INF	4542	3.65725	-8.88178e-16	0	0	97.7834	0	1
50.8833	-0.233676	-0.0311013	-0.0404499	2.94424	-0.124407	-0.133387	0	0	-INF	4537	3.65677	-8.88178e-16	0	0	97.7834	0	1
50.9	-0.227716	-0.00734469	-0.0643723	3.37394	0.162279	-0.129813	0	0	-INF	4531	3.65619	-8.88178e-16	0	0	97.7834	0	1
50.9167	-0.224961	0.0306026	0.0493395	2.86919	0.225119	-0.127307	0	0	-INF	4525	3.65562	-8.88178e-16	0	0	97.7834	0	1
50.9333	-0.221595	-0.0123217	-0.0647624	3.23053	0.242793	-0.132125	0	0	-INF	4519	3.65504	-8.88178e-16	0	0	97.7834	0	1
50.95	-0.21945	-0.00382387	-0.0493172	3.17042	0.328216	-0.129466	0	0	-INF	4513	3.65447	-8.88178e-16	0	0	97.7834	0	1
50.9667	-0.216695	-0.0540724	-0.0993322	3.1889	0.356877	-0.127418	0	0	-INF	4508	3.65398	-8.88178e-16	0	0	97.7834	0	1
50.9833	-0.211346	0.0262943	0.0783139	3.12528	0.255532	-0.122623	0	0	-INF	4502	3.65341	-8.88178e-16	0	0	97.7834	0	1
51	-0.20798	0.136568	0.0835357	3.52827	0.14076	-0.123322	0	0	-INF	4496	3.65283	-8.88178e-16	0	0	97.7834	0	1
51.0167	-0.20492	0.0281838	-0.0101194	3.19747	0.218706	-0.123562	0	0	-INF	4490	3.65225	-8.88178e-16	0	0	97.7834	0	1
51.0333	-0.205216	-0.0301519	-0.0175624	3.35724	0.109579	-0.124413	0	0	-INF	4485	3.65176	-8.88178e-16	0	0	97.7834	0	1
51.05	-0.20124	0.0306836	0.0575447	3.52907	-0.192113	-0.12679	0	0	-INF	4479	3.65118	-8.88178e-16	0	0	97.7834	0	1
51.0667	-0.200469	0.0629851	0.125938	2.92773	-0.276826	-0.126573	0	0	-INF	4473	3.6506	-8.88178e-16	0	0	97.7834	0	1
51.0833	-0.196493	-0.000385934	-0.00739006	3.27106	-0.347958	-0.123914	0	0	-INF	4468	3.65011	-8.88178e-16	0	0	97.7834	0	1
51.1	-0.193432	-0.0370541	-0.0509964	3.07973	-0.403221	-0.124155	0	0	-INF	4462	3.64953	-8.88178e-16	0	0	97.7834	0	1
51.1167	-0.187015	-0.0432047	-0.07263	2.7532	-0.336261	-0.122565	0	0	-INF	4456	3.64895	-8.88178e-16	0	0	97.7834	0	1
51.1333	-0.189448	0.0229713	-0.0352121	2.51304	-0.282271	-0.119448	0	0	-INF	4450	3.64836	-8.88178e-16	0	0	97.7834	0	1
51.15	-0.186387	0.0279596	-0.0103065	2.92793	-0.212717	-0.12091	0	0	-INF	4445	3.64787	-8.88178e-16	0	0	97.7834	0	1
51.1667	-0.182869	0.031422	-0.0697819	3.04315	-0.18421	-0.11581	0	0	-INF	4439	3.64729	-8.88178e-16	0	0	97.7834	0	1
51.1833	-0.183623	-0.0525484	-0.129105	3.04728	-0.175081	-0.110404	0	0	-INF	4433	3.6467	-8.88178e-16	0	0	97.7834	0	1
51.2	-0.180715	-0.0327591	-0.0942809	2.69756	-0.26666	-0.114154	0	0	-INF	4428	3.64621	-8.88178e-16	0	0	97.7834	0	1
51.2167	-0.183301	-0.0363157	-0.0759365	3.18219	-0.404015	-0.113937	0	0	-INF	4422	3.64562	-8.88178e-16	0	0	97.7834	0	1
51.2333	-0.179477	0.0164326	-0.0125787	3.4326	-0.261219	-0.110974	0	0	-INF	4417	3.64513	-8.88178e-16	0	0	97.7834	0	1
51.25	-0.180232	-0.00268794	-0.0638144	2.91411	-0.216537	-0.111825	0	0	-INF	4411	3.64454	-8.88178e-16	0	0	97.7834	0	1
51.2667	-0.178697	0.141155	0.0233471	2.91	-0.337871	-0.113438	0	0	-INF	4405	3.64395	-8.88178e-16	0	0	97.7834	0	1
51.2833	-0.177468	0.0437572	0.054814	3.31773	-0.0511842	-0.113069	0	0	-INF	4400	3.64345	-8.88178e-16	0	0	97.7834	0	1
51.3	-0.175628	-0.00527063	-0.0638655	2.65566	-0.0214558	-0.114072	0	0	-INF	4394	3.64286	-8.88178e-16	0	0	97.7834	0	1
51.3167	-0.176077	-0.00211338	-0.0482677	2.74387	-0.149808	-0.108514	0	0	-INF	4388	3.64227	-8.88178e-16	0	0	97.7834	0	1
51.3333	-0.17378	0.00867326	0.049575	2.9842	-0.118249	-0.109518	0	0	-INF	4383	3.64177	-8.88178e-16	0	0	97.7834	0	1
51.35	-0.171787	0.0353291	0.0660883	2.82506	-0.121937	-0.109148	0	0	-INF	4377	3.64118	-8.88178e-16	0	0	97.7834	0	1
51.3667	-0.176661	-0.0397913	-0.012308	3.03076	-0.113419	-0.109847	0	0	-INF	4372	3.64068	-8.88178e-16	0	0	97.7834	0	1
51.3833	-0.176805	0.0149407	0.00435787	3.1269	-0.122448	-0.106578	0	0	-INF	4366	3.64008	-8.88178e-16	0	0	97.7834	0	1
51.4	-0.170388	0.0682993	0.0770235	2.90871	-0.0599128	-0.107734	0	0	-INF	4360	3.63949	-8.88178e-16	0	0	97.7834	0	1
51.4167	-0.163971	-0.00972017	-0.0366206	3.67884	-0.136538	-0.105533	0	0	-INF	4355	3.63899	-8.88178e-16	0	0	97.7834	0	1
51.4333	-0.156943	0.0305159	-0.00225449	3.3166	-0.275572	-0.110199	0	0	-INF	4349	3.63839	-8.88178e-16	0	0	97.7834	0	1
51.45	-0.155561	-0.0380431	-0.107354	2.94293	-0.218683	-0.105862	0	0	-INF	4344	3.63789	-8.88178e-16	0	0	97.7834	0	1
51.4667	-0.150975	-0.0370221	-0.102742	2.94477	-0.123647	-0.104271	0	0	-INF	4338	3.63729	-8.88178e-16	0	0	97.7834	0	1
51.4833	-0.148524	-0.0477504	-0.114763	2.81737	-0.1223	-0.102528	0	0	-INF	4333	3.63679	-8.88178e-16	0	0	97.7834	0	1
51.5	-0.143328	-0.0236886	-0.0956555	3.09509	-0.13728	-0.103379	0	0	-INF	4327	3.63619	-8.88178e-16	0	0	97.7834	0	1
51.5167	-0.141335	0.0887216	0.0560507	2.90452	-0.183235	-0.0993471	0	0	-INF	4322	3.63568	-8.88178e-16	0	0	97.7834	0	1
51.5333	-0.140716	-0.0808506	-0.166694	3.27226	-0.160525	-0.0954678	0	0	-INF	4316	3.63508	-8.88178e-16	0	0	97.7834	0	1
51.55	-0.14025	-0.00475636	-0.0317723	2.75683	-0.124236	-0.0955558	0	0	-INF	4311	3.63458	-8.88178e-16	0	0	97.7834	0	1
51.5667	-0.136884	0.0185425	0.0537108	2.84565	-0.0281317	-0.093355	0	0	-INF	4305	3.63397	-8.88178e-16	0	0	97.7834	0	1
51.5833	-0.13657	-0.0365888	-0.0584075	2.98757	-0.120931	-0.0902387	0	0	-INF	4300	3.63347	-8.88178e-16	0	0	97.7834	0	1
51.6	-0.131221	0.0102086	-0.016412	3.02405	-0.140794	-0.0900215	0	0	-INF	4294	3.63286	-8.88178e-16	0	0	97.7834	0	1
51.6167	-0.13167	-0.0128793	0.0222266	3.09379	-0.0219543	-0.0882785	0	0	-INF	4289	3.63236	-8.88178e-16	0	0	97.7834	0	1
51.6333	-0.133187	0.0153024	-0.0299247	3.66188	-0.179451	-0.0934019	0	0	-INF	4283	3.63175	-8.88178e-16	0	0	97.7834	0	1
51.65	-0.129822	-0.0177037	-0.0610188	2.7482	-0.471073	-0.0910485	0	0	-INF	4278	3.63124	-8.88178e-16	0	0	97.7834	0	1
