# Supplementary material for: Thermodynamically controlled multiphase separation of heterogeneous liquid crystal colloids
Source: Nat Commun. 2023 Aug 29;14:5277. doi: 10.1038/s41467-023-41054-7 (PMC10465492; doi:10.1038/s41467-023-41054-7)
Supplement: Supplementary file 11 — Source Data [file 41467_2023_41054_MOESM11_ESM.zip › Source data/Supplementary Figure 7_The size-exclusion chromatography/10-11-2021/Han-8-D.xlsx]

## Sheet: Sample Details
Administrative Information
Export date	8. marraskuuta 2021 19:20:00
Culture name	fi-FI
Decimal separator	,
Workspace name	Leena
Workspace path	C:\ProgramData\Agilent Technologies\GPC\Workspaces\Leena\
File name	MDS_2_11_2021_Leena-0021.sample
Creation date	3. marraskuuta 2021 12:11:05
Created by	gpc-sec
Comments	Collected by Agilent GPC/SEC Software Version 1.1.3131.27789
Software version	Agilent GPC/SEC Software - 1.1.3131.27789
Sample Information
Sample name	Han-8
Information
Sample type	Sample
Injection date	3. marraskuuta 2021
Vial number	1
Injection number	1
Injection volume (µL)	100
Concentration (mg/mL)	1
dn/dc (mL/g)	0.1
UV extinction coefficient [(mg/mL)-¹][cm-¹]	1
Mark-Houwink K ((10e-5) dL/g)	14.1
Mark-Houwink Alpha	0.7
Mp	100000
Analysed	Yes
Instrument Conditions
Eluent
Refractive index (RIU)	1
Set flow rate (mL/min)	1
LS Wavelength (nm)	658
Set temperature (°C)	20
Actual temperature (°C)	0
Actual flow rate (mL/min)	0
Column information
Data origin	Collected by Agilent GPC/SEC Software Version 1.1.3131.27789
Instrument name
Collection Parameters
Collected by	gpc-sec
Number of channels	6
Run length (mins)	60.0167
Delay time (secs)	0
Sampling interval (secs)	1
Number of data points	3601
DLS Parameters
Viscosity (cP)	0.0089
Correlator run time (secs)	5
Collection fraction	0
Channel Information
Channel ID	Detector type	Detector name	Detector units	Channel Information
1	RI	RI	mV
2	LS 15°	LS 15°	mV
3	LS 90°	LS 90°	mV
4	VS DP	VS DP	mV
5	VS IP	VS IP	mV
6	UV 280nm	UV 280nm	mV

## Sheet: Raw Data
Collection Parameters
Collected by	gpc-sec
Number of channels	6
Run length (mins)	60.0167
Delay time (secs)	0
Sampling interval (secs)	1
Number of data points	3601
DLS Parameters
Viscosity (cP)	0.0089
Correlator run time (secs)	5
Collection fraction	0
Channel Information
Channel ID	Detector type	Detector name	Detector units	Channel Information
1	RI	RI	mV
2	LS 15°	LS 15°	mV
3	LS 90°	LS 90°	mV
4	VS DP	VS DP	mV
5	VS IP	VS IP	mV
6	UV 280nm	UV 280nm	mV
Raw Data
RT (mins)	Response Trace 1	Response Trace 2	Response Trace 3	Response Trace 4	Response Trace 5	Response Trace 6
0	-131.432	59.1508	89.6209	9.50752	483.833	47.8397
0.0166667	-131.43	59.1021	89.5493	9.3412	479.703	47.8355
0.0333333	-131.439	59.1636	89.6647	9.18449	474.984	47.8405
0.05	-131.447	59.1338	89.6058	9.93553	473.312	47.8394
0.0666667	-131.452	59.1329	89.5283	9.45625	473.005	47.8378
0.0833333	-131.448	59.1256	89.5104	8.75359	473.268	47.8378
0.1	-131.446	59.0974	89.5211	9.63036	474.317	47.8384
0.116667	-131.447	59.1685	89.5812	4.06868	475.415	47.8364
0.133333	-131.445	59.1244	89.54	9.898	476.398	47.8353
0.15	-131.441	59.1691	89.6107	9.56474	477.51	47.8373
0.166667	-131.442	59.195	89.6166	9.1761	478.353	47.8335
0.183333	-131.441	59.155	89.5348	24.4862	479.087	47.8379
0.2	-131.438	59.1105	89.531	10.0756	479.881	47.8373
0.216667	-131.442	59.1084	89.4965	9.59694	480.657	47.8397
0.233333	-131.441	59.1544	89.5838	9.8365	481.118	47.8402
0.25	-131.442	59.0813	89.4856	9.58092	481.416	47.8378
0.266667	-131.445	59.1578	89.6154	9.65538	482.188	47.8324
0.283333	-131.443	59.1457	89.5959	6.01952	482.604	47.8333
0.3	-131.446	59.0965	89.5001	9.6386	482.969	47.8339
0.316667	-131.446	59.176	89.5527	8.75237	483.132	47.8342
0.333333	-131.446	59.1203	89.5362	10.0666	483.344	47.8335
0.35	-131.451	59.109	89.5791	4.93294	483.566	47.837
0.366667	-131.453	59.1235	89.5196	13.1303	483.755	47.8347
0.383333	-131.452	59.146	89.5506	9.46526	483.901	47.8307
0.4	-131.452	59.1016	89.4907	9.65721	483.889	47.8321
0.416667	-131.457	59.1178	89.5347	9.54872	483.654	47.8315
0.433333	-131.451	59.1106	89.5445	9.40437	483.645	47.8274
0.45	-131.45	59.0893	89.4772	9.5063	483.476	47.8254
0.466667	-131.452	59.1233	89.5202	9.96407	483.487	47.8245
0.483333	-131.452	59.1074	89.4735	9.01344	483.48	47.8243
0.5	-131.454	59.1451	89.5487	9.80614	483.524	47.8245
0.516667	-131.455	59.1619	89.6151	9.18861	483.573	47.8245
0.533333	-131.454	59.156	89.5554	10.0231	483.715	47.8208
0.55	-131.455	59.1717	89.6539	10.9249	483.723	47.8179
0.566667	-131.452	59.2002	89.7634	55.53	483.823	47.8111
0.583333	-131.446	59.1442	89.5741	9.25835	483.802	47.8086
0.6	-131.444	59.1502	89.5159	77.3519	484.177	47.8053
0.616667	-131.445	59.1592	89.6124	4.57878	484.253	47.8019
0.633333	-131.442	59.1232	89.5078	10.001	484.238	47.7972
0.65	-131.442	59.0804	89.4567	10.1006	484.329	47.7927
0.666667	-131.439	59.2886	89.6171	3.59779	484.299	47.785
0.683333	-131.442	59.139	89.4975	9.08852	484.363	47.7758
0.7	-131.435	59.0714	89.4593	10.187	484.269	47.7688
0.716667	-131.438	59.0989	89.5062	9.99992	484.342	47.7634
0.733333	-131.439	59.1392	89.593	9.33113	484.342	47.7609
0.75	-131.44	59.1287	89.5385	9.97124	484.287	47.7479
0.766667	-131.442	59.0713	89.4238	9.64638	484.367	47.7393
0.783333	-131.442	59.0881	89.5162	9.36394	484.317	47.729
0.8	-131.445	59.1322	89.5554	9.58199	484.076	47.7164
0.816667	-131.44	59.0861	89.4456	9.65767	484.198	47.705
0.833333	-131.444	59.1402	89.5574	10.1727	483.24	47.6949
0.85	-131.448	59.1222	89.5121	9.79012	482.004	47.6789
0.866667	-131.452	59.0969	89.474	37.5277	481.378	47.6597
0.883333	-131.463	59.1872	89.5588	9.77928	481.309	47.6456
0.9	-131.464	59.1479	89.5576	12.2332	481.453	47.6267
0.916667	-131.475	59.0929	89.4817	7.37724	481.746	47.6061
0.933333	-131.486	59.1116	89.5393	7.41188	482.061	47.5863
0.95	-131.49	59.1312	89.5333	9.49211	482.228	47.5663
0.966667	-131.5	59.1399	89.4935	9.59221	482.208	47.5448
0.983333	-131.506	59.1422	89.5876	10.0278	482.616	47.5251
1	-131.519	59.1132	89.4698	9.70665	482.739	47.5073
1.01667	-131.536	59.1523	89.605	9.98314	482.882	47.4888
1.03333	-131.55	59.1093	89.491	9.48845	483.069	47.4709
1.05	-131.566	59.1633	89.5359	9.40865	483.272	47.4516
1.06667	-131.586	59.1665	89.6323	9.44374	483.45	47.4323
1.08333	-131.606	59.1265	89.5203	20.8031	483.593	47.4154
1.1	-131.629	59.0844	89.4491	9.95644	483.68	47.393
1.11667	-131.656	59.1859	89.5725	9.00093	483.796	47.3786
1.13333	-131.682	59.13	89.5213	10.1679	483.763	47.3554
1.15	-131.713	59.1946	89.5602	9.58321	483.822	47.3376
1.16667	-131.748	59.0904	89.4543	9.7155	483.764	47.3228
1.18333	-131.782	59.1503	89.5303	10.308	483.72	47.3119
1.2	-131.815	59.1253	89.5384	9.85924	483.938	47.2987
1.21667	-131.85	59.147	89.5324	10.1829	484.134	47.2891
1.23333	-131.888	59.1607	89.5086	9.3615	484.157	47.2785
1.25	-131.92	59.1093	89.475	9.66606	484.162	47.2706
1.26667	-131.957	59.1749	89.6874	9.10408	484.242	47.2639
1.28333	-131.994	59.1114	89.4859	9.4474	484.112	47.2561
1.3	-132.03	59.1068	89.484	1.06331	483.924	47.257
1.31667	-132.066	59.172	89.5286	8.75237	483.935	47.2547
1.33333	-132.103	59.1088	89.5013	10.0535	483.898	47.257
1.35	-132.145	59.1755	89.596	9.93309	483.676	47.2605
1.36667	-132.181	59.1363	89.5312	9.64409	483.897	47.2646
1.38333	-132.218	59.1683	89.6386	9.59221	483.987	47.27
1.4	-132.252	59.1441	89.5286	9.49501	484.037	47.2778
1.41667	-132.284	59.2127	89.5152	9.46999	484.076	47.2897
1.43333	-132.311	59.1157	89.5106	9.51225	484.066	47.3013
1.45	-132.335	59.1225	89.515	9.95644	484.169	47.313
1.46667	-132.351	59.1091	89.4766	8.79234	484.12	47.3266
1.48333	-132.37	59.1268	89.4805	43.5108	484.014	47.3365
1.5	-132.387	59.1578	89.6197	9.56184	483.867	47.3498
1.51667	-132.399	59.1288	89.5095	9.96178	483.656	47.366
1.53333	-132.405	59.1018	89.4849	10.0303	483.625	47.3812
1.55	-132.415	59.2178	89.5753	9.47899	483.569	47.3966
1.56667	-132.422	59.1578	89.5577	9.67445	483.407	47.4191
1.58333	-132.419	59.1856	89.5585	19.3029	483.476	47.4374
1.6	-132.417	59.1433	89.5843	9.07784	483.568	47.4487
1.61667	-132.409	59.1671	89.5336	9.2495	483.527	47.4686
1.63333	-132.392	59.1125	89.477	5.08842	483.579	47.485
1.65	-132.374	59.1254	89.5155	5.91042	483.614	47.5045
1.66667	-132.353	59.1662	89.6124	10.2949	483.736	47.5181
1.68333	-132.327	59.1279	89.4939	9.36623	483.664	47.5347
1.7	-132.296	59.1444	89.5332	9.88304	483.839	47.5478
1.71667	-132.263	59.1492	89.5513	9.72328	483.8	47.5643
1.73333	-132.23	59.193	89.5945	9.38469	483.704	47.5814
1.75	-132.197	59.1357	89.5663	9.50096	483.879	47.5976
1.76667	-132.163	59.121	89.5264	10.1579	484.019	47.609
1.78333	-132.122	59.1827	89.5861	7.90596	483.823	47.6196
1.8	-132.081	59.1613	89.5742	8.36556	483.751	47.631
1.81667	-132.036	59.0691	89.4447	8.8578	483.832	47.6456
1.83333	-131.996	59.1511	89.5838	-5.96565	483.924	47.6615
1.85	-131.954	59.1245	89.5098	9.12727	483.92	47.673
1.86667	-131.909	59.1413	89.6386	8.92586	484.04	47.6801
1.88333	-131.858	59.1912	89.6143	5.79536	484.08	47.6917
1.9	-131.813	59.1091	89.5216	9.5356	484.118	47.7006
1.91667	-131.772	59.1106	89.5316	9.77455	484.112	47.7088
1.93333	-131.729	59.1476	89.5847	9.70009	483.94	47.7172
1.95	-131.684	59.1052	89.4889	9.24645	483.64	47.7224
1.96667	-131.647	59.0818	89.4553	9.22203	483.928	47.7282
1.98333	-131.604	59.1657	89.6694	9.42772	484.084	47.7364
2	-131.558	59.1128	89.512	9.22676	484.112	47.7432
2.01667	-131.516	59.1271	89.5179	9.27513	484.194	47.7509
2.03333	-131.472	59.1753	89.5849	9.1523	484.212	47.7576
2.05	-131.434	59.1056	89.5327	9.31328	484.266	47.7625
2.06667	-131.399	59.2027	89.7831	9.36211	484.109	47.7702
2.08333	-131.362	59.118	89.5194	9.05632	484.18	47.7731
2.1	-131.326	59.1306	89.584	4.61815	484.143	47.7738
2.11667	-131.288	59.0846	89.5263	10.1817	483.908	47.7758
2.13333	-131.255	59.1395	89.5872	-4.17274	483.869	47.7836
2.15	-131.222	59.17	89.582	-31.6035	483.901	47.7839
2.16667	-131.193	59.0867	89.4479	-3.90221	483.949	47.786
2.18333	-131.161	59.1383	89.5309	-3.66203	483.981	47.7876
2.2	-131.134	59.0884	89.4494	-4.18465	483.762	47.7886
2.21667	-131.105	59.1528	89.6043	-10.4157	483.597	47.7859
2.23333	-131.082	59.2226	89.7445	0.390396	483.526	47.792
2.25	-131.051	59.3008	89.7282	-0.2108	483.538	47.7914
2.26667	-131.026	59.1329	89.522	0.83931	483.506	47.7926
2.28333	-131.004	59.1172	89.4988	9.37996	483.643	47.7946
2.3	-130.988	59.1026	89.5129	9.85268	483.879	47.7967
2.31667	-130.962	59.1163	89.4923	5.24284	483.986	47.7964
2.33333	-130.942	59.1818	89.6357	9.29482	483.814	47.797
2.35	-130.929	59.1201	89.5174	8.9872	483.939	47.7979
2.36667	-130.914	59.1271	89.5248	8.85185	483.93	47.8017
2.38333	-130.894	59.1776	89.7131	8.22838	483.861	47.8053
2.4	-130.879	59.1224	89.5161	9.12911	483.818	47.8016
2.41667	-130.861	59.1192	89.5019	8.83278	483.837	47.8049
2.43333	-130.844	59.1407	89.566	9.50096	483.839	47.8078
2.45	-130.832	59.1636	89.5767	9.1433	483.816	47.8107
2.46667	-130.821	59.0989	89.522	9.97063	483.936	47.8103
2.48333	-130.809	59.087	89.4436	8.26775	484.098	47.8098
2.5	-130.794	59.0835	89.4242	8.66295	483.968	47.8117
2.51667	-130.784	59.1233	89.4987	9.21898	484.104	47.8111
2.53333	-130.774	59.1059	89.5113	9.32518	484.1	47.8086
2.55	-130.765	59.1279	89.6224	9.14696	484.063	47.8097
2.56667	-130.759	59.1117	89.531	10.2067	484.061	47.8109
2.58333	-130.749	59.0995	89.4685	4.27788	483.879	47.8109
2.6	-130.737	59.1399	89.5406	10.1482	483.879	47.8138
2.61667	-130.732	59.0731	89.4265	8.56514	483.824	47.8115
2.63333	-130.723	59.2182	89.5905	9.34837	483.862	47.8106
2.65	-130.716	59.1721	89.5918	10.5541	483.949	47.8136
2.66667	-130.705	59.1438	89.5567	9.23805	483.951	47.8112
2.68333	-130.699	59.289	89.6957	10.9321	484.089	47.8147
2.7	-130.693	59.1093	89.5245	17.4958	484.107	47.8136
2.71667	-130.685	59.12	89.4755	10.5602	483.892	47.8123
2.73333	-130.678	59.1296	89.5478	9.82338	483.995	47.8127
2.75	-130.672	59.134	89.5336	9.5475	483.887	47.8149
2.76667	-130.661	59.1352	89.5103	5.00267	483.785	47.8167
2.78333	-130.654	59.123	89.5159	9.52843	483.821	47.815
2.8	-130.653	59.0961	89.4964	10.1388	483.947	47.8175
2.81667	-130.65	59.116	89.5155	9.38301	484.041	47.8184
2.83333	-130.647	59.1251	89.5086	9.1082	484.02	47.8173
2.85	-130.643	59.1065	89.4727	9.59633	484.087	47.8188
2.86667	-130.634	59.0989	89.484	9.29482	484.217	47.8188
2.88333	-130.63	59.1265	89.5438	-11.3444	484.13	47.8156
2.9	-130.629	59.1323	89.4802	25.3051	484.167	47.8146
2.91667	-130.633	59.1114	89.5057	9.10286	483.95	47.8191
2.93333	-130.634	59.0891	89.4604	9.59633	483.801	47.8159
2.95	-130.631	59.1468	89.5933	9.40926	483.681	47.8165
2.96667	-130.626	59.073	89.4337	9.85146	483.701	47.8202
2.98333	-130.624	59.0798	89.437	9.61128	483.65	47.8188
3	-130.624	59.1033	89.5191	9.81636	483.62	47.8167
3.01667	-130.618	59.0847	89.4624	9.43184	483.599	47.819
3.03333	-130.615	59.1425	89.4801	9.28581	483.69	47.8175
3.05	-130.611	59.1164	89.5037	18.5412	483.729	47.8167
3.06667	-130.606	59.2176	89.7237	7.33788	483.884	47.8165
3.08333	-130.61	59.1567	89.5806	5.61775	483.914	47.8173
3.1	-130.613	59.1213	89.548	9.55467	483.82	47.8201
3.11667	-130.612	59.0998	89.4949	9.58504	484.084	47.8204
3.13333	-130.61	59.0771	89.4441	9.57787	484.234	47.8205
3.15	-130.606	59.219	89.5533	9.45091	484.317	47.8236
3.16667	-130.604	59.2761	89.6156	9.62196	484.311	47.8237
3.18333	-130.608	59.1297	89.5115	9.57314	484.364	47.8193
3.2	-130.605	59.0896	89.4361	9.43489	484.425	47.8204
3.21667	-130.599	59.1473	89.5069	9.66255	484.315	47.8176
3.23333	-130.596	59.1038	89.5141	9.68391	484.315	47.8208
3.25	-130.596	59.0926	89.5002	9.66377	484.397	47.8269
3.26667	-130.597	59.1209	89.5756	6.72813	484.274	47.8265
3.28333	-130.592	59.1692	89.5519	9.06593	484.411	47.8254
3.3	-130.59	59.0939	89.486	14.7289	484.155	47.8245
3.31667	-130.584	59.0849	89.4582	9.73045	484.154	47.8266
3.33333	-130.586	59.1674	89.6279	9.88426	484.006	47.8283
3.35	-130.582	59.1567	89.5751	9.2292	483.988	47.8262
3.36667	-130.583	59.0798	89.4645	9.49562	483.998	47.8292
3.38333	-130.579	59.2191	89.6943	9.86275	484.053	47.8297
3.4	-130.575	59.1428	89.5879	9.71977	484.032	47.8283
3.41667	-130.572	59.1247	89.5124	9.1761	484.072	47.8271
3.43333	-130.57	59.1264	89.479	9.46404	483.945	47.8291
3.45	-130.569	59.1349	89.5832	9.23103	484.09	47.8309
3.46667	-130.568	59.081	89.4328	10.5822	484.058	47.8283
3.48333	-130.566	59.0859	89.4447	9.42711	483.933	47.8271
3.5	-130.565	59.1059	89.4477	6.26152	484.117	47.8245
3.51667	-130.566	59.0942	89.4517	9.54155	484.193	47.8281
3.53333	-130.564	59.0978	89.4709	9.51347	484.278	47.8307
3.55	-130.567	59.1009	89.5116	9.53499	484.27	47.8312
3.56667	-130.57	59.1912	89.5179	9.75014	484.242	47.8317
3.58333	-130.569	59.0592	89.4128	9.11766	484.248	47.8288
3.6	-130.56	59.1001	89.4795	9.29955	484.092	47.8298
3.61667	-130.561	59.0716	89.4195	9.8568	484.022	47.8291
3.63333	-130.555	59.1142	89.4503	9.43306	484.17	47.8291
3.65	-130.556	59.0832	89.4828	9.53621	484.062	47.8266
3.66667	-130.556	59.1239	89.4527	9.6035	484.229	47.8274
3.68333	-130.561	59.1383	89.6073	9.31618	484.167	47.8294
3.7	-130.562	59.1099	89.4415	9.29176	484.019	47.8295
3.71667	-130.562	59.2356	89.8681	9.28642	484.023	47.832
3.73333	-130.564	59.0839	89.4358	9.58504	484.2	47.8286
3.75	-130.559	59.0784	89.4357	9.55757	484.097	47.8272
3.76667	-130.563	59.114	89.5245	8.34587	484.081	47.8332
3.78333	-130.565	59.0958	89.4602	9.83894	484.193	47.8326
3.8	-130.564	59.1847	89.5939	9.38057	484.122	47.8288
3.81667	-130.566	59.1781	89.5579	9.22264	483.916	47.8263
3.83333	-130.567	59.107	89.4862	9.72633	483.85	47.8289
3.85	-130.567	59.0685	89.4228	9.84901	483.778	47.8298
3.86667	-130.567	59.4593	89.8435	10.4058	483.564	47.8288
3.88333	-130.566	59.1015	89.4563	9.47243	483.606	47.8268
3.9	-130.569	59.0714	89.418	9.91936	483.671	47.8272
3.91667	-130.574	59.1383	89.5161	9.14925	483.674	47.826
3.93333	-130.576	59.118	89.5406	9.74052	483.731	47.8268
3.95	-130.573	59.1473	89.5318	8.6689	483.827	47.8277
3.96667	-130.574	59.0833	89.4692	9.38896	483.904	47.8246
3.98333	-130.573	59.0899	89.4727	9.51347	483.97	47.8248
4	-130.575	59.1004	89.5069	9.54094	484.135	47.8225
4.01667	-130.572	59.1111	89.5007	9.69536	484.114	47.8228
4.03333	-130.573	59.1216	89.5193	5.04021	484.059	47.8219
4.05	-130.574	59.116	89.4959	10.0391	484.363	47.8248
4.06667	-130.576	59.1451	89.5083	8.97881	484.465	47.8265
4.08333	-130.578	59.1764	89.5924	9.36684	484.437	47.8297
4.1	-130.578	59.1175	89.4854	10.0994	484.372	47.8321
4.11667	-130.584	59.1378	89.5216	9.11888	484.361	47.8265
4.13333	-130.584	59.1705	89.5742	9.41338	484.365	47.828
4.15	-130.584	59.1344	89.5643	9.09813	484.38	47.8271
4.16667	-130.585	59.0958	89.4997	8.83049	484.495	47.8268
4.18333	-130.588	59.1081	89.4828	9.63219	484.432	47.8262
4.2	-130.592	59.1143	89.4692	9.36806	484.3	47.8266
4.21667	-130.592	59.1102	89.4938	9.5713	484.277	47.8283
4.23333	-130.591	59.0951	89.452	9.07906	484.124	47.8291
4.25	-130.589	59.0983	89.5026	9.80553	483.897	47.8307
4.26667	-130.586	59.0942	89.4459	4.99077	484.004	47.8294
4.28333	-130.584	59.1474	89.4901	9.89433	483.936	47.8303
4.3	-130.583	59.0966	89.4613	9.94087	483.899	47.8271
4.31667	-130.587	59.1224	89.537	10.044	483.816	47.823
4.33333	-130.589	59.1351	89.5165	9.69353	483.785	47.8211
4.35	-130.592	59.0688	89.4395	8.97759	483.866	47.8198
4.36667	-130.592	59.0943	89.461	9.63631	483.868	47.8249
4.38333	-130.595	59.2521	89.463	9.50401	483.893	47.8292
4.4	-130.597	59.0792	89.4595	10.3146	483.884	47.828
4.41667	-130.6	59.1122	89.4897	9.54811	483.86	47.8239
4.43333	-130.596	59.074	89.4321	49.1375	484.062	47.8259
4.45	-130.6	59.0908	89.5107	9.3734	483.984	47.8251
4.46667	-130.597	59.1081	89.4758	9.1851	483.869	47.8283
4.48333	-130.596	59.1073	89.5591	9.19289	483.846	47.8262
4.5	-130.596	59.0812	89.4207	9.53621	483.95	47.8226
4.51667	-130.599	59.0954	89.4737	19.5623	483.952	47.8175
4.53333	-130.6	59.1026	89.4811	4.90791	483.964	47.8202
4.55	-130.602	59.125	89.4877	9.85329	484.154	47.8217
4.56667	-130.604	59.1163	89.4909	9.31984	484.324	47.8188
4.58333	-130.604	59.0899	89.4778	9.67384	484.299	47.8213
4.6	-130.605	59.1593	89.6095	9.38469	484.484	47.8222
4.61667	-130.606	59.0644	89.4105	10.3289	484.586	47.8225
4.63333	-130.608	59.081	89.4473	9.94438	484.335	47.822
4.65	-130.609	59.082	89.5034	9.55406	484.262	47.8226
4.66667	-130.612	59.1001	89.4929	10.0869	484.138	47.8199
4.68333	-130.618	59.1038	89.4865	9.94743	484.086	47.8225
4.7	-130.618	59.1447	89.5582	10.1328	484.012	47.8223
4.71667	-130.627	59.1151	89.5416	9.73885	484.059	47.8226
4.73333	-130.624	59.0948	89.4921	12.6022	484.077	47.8198
4.75	-130.624	59.1248	89.5411	9.72923	484.07	47.8208
4.76667	-130.622	59.2313	89.7781	17.2877	484.038	47.8211
4.78333	-130.627	59.0989	89.4836	9.89266	484.167	47.8234
4.8	-130.622	59.1366	89.6436	9.94499	484.118	47.819
4.81667	-130.626	59.2022	89.6336	11.4262	484.387	47.8201
4.83333	-130.625	59.0514	89.3781	3.35457	484.393	47.8182
4.85	-130.622	59.0887	89.4778	9.46877	484.401	47.8188
4.86667	-130.624	59.2474	89.6182	9.09691	484.465	47.8156
4.88333	-130.632	59.0591	89.387	9.38774	484.355	47.8152
4.9	-130.63	59.1166	89.4827	9.88487	484.362	47.8161
4.91667	-130.626	59.06	89.4105	10.1154	484.247	47.8162
4.93333	-130.625	59.1102	89.492	9.70726	484.255	47.8196
4.95	-130.625	59.1293	89.5292	9.6714	484.286	47.8208
4.96667	-130.626	59.1554	89.5432	8.90556	484.212	47.8185
4.98333	-130.627	59.1111	89.4828	35.0219	484.348	47.8196
5	-130.626	59.1137	89.5049	-1.47209	484.34	47.8211
5.01667	-130.629	59.1895	89.6264	-3.34373	484.218	47.8193
5.03333	-130.634	59.1412	89.5248	-6.71791	484.306	47.8175
5.05	-130.637	59.0601	89.4457	-9.24446	484.287	47.8178
5.06667	-130.641	59.1021	89.4587	-6.03783	484.335	47.8202
5.08333	-130.646	59.0855	89.4761	-32.7586	484.281	47.8199
5.1	-130.648	59.1064	89.5319	-0.918961	484.345	47.8182
5.11667	-130.646	59.0636	89.4097	5.93132	484.207	47.819
5.13333	-130.648	59.1084	89.5446	-7.63039	484.103	47.8191
5.15	-130.649	59.0885	89.5178	-6.37688	484.056	47.8167
5.16667	-130.647	59.1099	89.4877	-7.75322	484.051	47.8161
5.18333	-130.654	59.1035	89.5661	1.63322	483.94	47.8141
5.2	-130.656	59.0963	89.4412	2.28523	484.285	47.8118
5.21667	-130.658	59.0777	89.463	4.21165	484.275	47.815
5.23333	-130.659	59.0456	89.3989	-8.03459	484.263	47.8135
5.25	-130.661	59.1489	89.6719	-7.91481	484.232	47.8141
5.26667	-130.658	59.1056	89.5524	0.811844	484.247	47.8141
5.28333	-130.658	59.0704	89.4083	-1.31767	484.278	47.8126
5.3	-130.663	59.0632	89.4253	-5.81734	484.299	47.8127
5.31667	-130.664	59.0887	89.4624	7.81532	484.427	47.8132
5.33333	-130.664	59.1111	89.4903	-6.7852	484.515	47.8138
5.35	-130.667	59.1587	89.6114	-11.2997	484.238	47.813
5.36667	-130.668	59.1229	89.5554	-1.03935	484.309	47.8133
5.38333	-130.674	59.0838	89.4294	-7.29897	484.301	47.8129
5.4	-130.675	59.1505	89.5429	-6.75362	484.232	47.8133
5.41667	-130.683	59.0987	89.465	-1.80046	484.38	47.8165
5.43333	-130.683	59.1436	89.5698	-8.94173	484.48	47.8129
5.45	-130.678	59.1753	89.6378	-6.17607	484.594	47.814
5.46667	-130.679	59.0568	89.4045	-5.65163	484.623	47.8126
5.48333	-130.684	59.1106	89.5461	-5.79216	484.668	47.8136
5.5	-130.691	59.0983	89.4903	9.09859	484.639	47.8176
5.51667	-130.688	59.0772	89.4444	16.2125	484.563	47.8187
5.53333	-130.687	59.0719	89.4131	-12.8512	484.426	47.8193
5.55	-130.687	59.123	89.5547	-7.87773	484.168	47.8175
5.56667	-130.688	59.0539	89.4164	-8.34755	483.817	47.8173
5.58333	-130.688	59.1489	89.5342	-4.61021	483.923	47.8143
5.6	-130.688	59.1224	89.5715	14.022	483.867	47.8201
5.61667	-130.691	59.1273	89.49	-5.91972	483.862	47.8188
5.63333	-130.697	59.21	89.9271	-11.1358	483.849	47.8181
5.65	-130.7	59.1006	89.4795	-6.12251	483.889	47.8172
5.66667	-130.702	59.1291	89.614	-7.17857	483.902	47.8204
5.68333	-130.702	59.0713	89.4631	-3.23036	483.905	47.8178
5.7	-130.705	59.11	89.5284	-7.40395	484.019	47.8144
5.71667	-130.705	59.0569	89.4117	-7.54875	484.163	47.8172
5.73333	-130.704	59.1589	89.5417	-7.98332	484.006	47.8176
5.75	-130.703	59.0798	89.4431	-8.10005	484.031	47.8136
5.76667	-130.705	59.0385	89.3722	-8.81004	484.278	47.8136
5.78333	-130.707	59.1227	89.5322	-7.4659	484.302	47.8149
5.8	-130.705	59.1209	89.5112	-5.89531	484.482	47.8169
5.81667	-130.705	59.2149	89.6066	-7.11601	484.563	47.815
5.83333	-130.708	59.0897	89.4605	-5.78987	484.618	47.819
5.85	-130.708	59.0958	89.5202	-5.13298	484.647	47.8144
5.86667	-130.71	59.127	89.5025	-7.61559	484.718	47.8143
5.88333	-130.712	59.0362	89.4077	-10.6136	484.697	47.8165
5.9	-130.713	59.1071	89.5779	-5.7415	484.625	47.8141
5.91667	-130.71	59.1248	89.5605	-5.16045	484.702	47.8199
5.93333	-130.706	59.0679	89.4447	-4.02672	484.697	47.8173
5.95	-130.707	59.1001	89.5303	-7.9052	484.5	47.8179
5.96667	-130.707	59.1102	89.5957	-8.15025	484.586	47.8204
5.98333	-130.71	59.0575	89.4309	-6.74583	484.526	47.8173
6	-130.711	59.1171	89.5129	-6.66908	484.481	47.8155
6.01667	-130.719	59.0397	89.3733	-7.3539	484.252	47.8149
6.03333	-130.719	59.0939	89.4607	-7.342	484.171	47.8112
6.05	-130.723	59.1244	89.5007	-8.36052	484.157	47.8147
6.06667	-130.725	59.1402	89.6018	-8.69682	484.031	47.8126
6.08333	-130.724	59.0965	89.4448	-8.47267	484.048	47.8141
6.1	-130.724	59.1328	89.5542	-6.57311	484.15	47.8181
6.11667	-130.725	59.2039	89.5799	-7.16728	484.023	47.8132
6.13333	-130.727	59.0646	89.4672	-6.81084	484.125	47.8112
6.15	-130.726	59.1056	89.419	-7.63466	484.179	47.8123
6.16667	-130.733	59.0766	89.5065	-7.09343	484.116	47.8097
6.18333	-130.732	59.0675	89.4129	-7.18697	484.354	47.8089
6.2	-130.729	59.0565	89.427	-6.79176	484.401	47.81
6.21667	-130.728	59.0591	89.4447	-3.04085	484.412	47.812
6.23333	-130.724	59.0919	89.4735	-7.64839	484.498	47.8165
6.25	-130.725	59.0765	89.5481	-6.56532	484.565	47.8091
6.26667	-130.727	59.0731	89.4535	-7.47246	484.469	47.8056
6.28333	-130.725	59.129	89.6662	-7.0356	484.322	47.8071
6.3	-130.731	59.1689	89.6677	-4.93385	484.38	47.8094
6.31667	-130.735	59.0565	89.4433	-5.14198	484.337	47.8089
6.33333	-130.732	59.0762	89.5568	-7.20131	484.161	47.8143
6.35	-130.732	59.0925	89.4961	-8.42384	484.235	47.8127
6.36667	-130.731	59.0426	89.407	-6.49086	484.263	47.8121
6.38333	-130.736	59.044	89.3943	-7.97371	484.209	47.8103
6.4	-130.736	59.0723	89.4129	-5.71892	484.118	47.8098
6.41667	-130.74	59.1364	89.5242	-3.18337	484.14	47.8083
6.43333	-130.742	59.0974	89.4715	-7.98393	484.184	47.81
6.45	-130.744	59.0566	89.4553	-3.34785	484.17	47.8069
6.46667	-130.747	59.1351	89.5757	-6.89079	484.189	47.8074
6.48333	-130.751	59.1908	89.6751	-2.81914	484.249	47.8069
6.5	-130.75	59.0881	89.5118	-6.86455	484.206	47.8071
6.51667	-130.75	59.0812	89.4773	-5.27672	484.367	47.8101
6.53333	-130.749	59.062	89.4573	-9.04778	484.358	47.8123
6.55	-130.749	59.0142	89.3758	-9.47701	484.285	47.8141
6.56667	-130.751	59.0607	89.4428	-7.91481	484.622	47.8153
6.58333	-130.748	59.0978	89.4744	-8.49587	484.551	47.8156
6.6	-130.754	59.0965	89.5145	-8.68782	484.546	47.813
6.61667	-130.759	59.0482	89.4309	-8.21571	484.554	47.8138
6.63333	-130.754	59.0241	89.3748	-8.07503	484.581	47.81
6.65	-130.753	59.0562	89.4042	-7.85698	484.596	47.8156
6.66667	-130.747	59.0304	89.3678	-8.51921	484.559	47.8184
6.68333	-130.743	59.0498	89.4334	-5.36598	484.602	47.819
6.7	-130.751	59.111	89.455	-1.6407	484.535	47.8198
6.71667	-130.751	59.0864	89.4645	-7.41951	484.275	47.8202
6.73333	-130.745	59.0734	89.4439	-2.48116	484.331	47.8196
6.75	-130.754	59.0928	89.5049	-0.0821686	484.452	47.8196
6.76667	-130.753	59.0458	89.4103	-3.36983	484.346	47.8198
6.78333	-130.748	59.1639	89.437	-4.20494	484.317	47.8199
6.8	-130.75	59.1383	89.566	-21.3776	484.287	47.8211
6.81667	-130.75	59.0745	89.4643	0.038681	484.349	47.8204
6.83333	-130.751	59.0452	89.4305	-7.93984	484.229	47.8181
6.85	-130.75	59.0578	89.4654	-11.1405	484.246	47.8196
6.86667	-130.75	59.0427	89.3948	-1.21284	484.204	47.8179
6.88333	-130.75	59.0723	89.5097	-9.05434	484.102	47.817
6.9	-130.755	59.0929	89.4524	-10.6052	484.168	47.8179
6.91667	-130.757	59.0794	89.4527	-7.42546	484.068	47.8199
6.93333	-130.757	59.0876	89.4454	-10.6136	483.896	47.8198
6.95	-130.756	59.0424	89.4288	-7.89208	484.171	47.8179
6.96667	-130.756	59.0665	89.445	-7.28172	484.237	47.8191
6.98333	-130.758	59.0267	89.4007	-8.22945	484.254	47.8199
7	-130.758	59.0539	89.434	-7.31392	484.21	47.815
7.01667	-130.753	59.0516	89.477	-7.93556	484.292	47.8165
7.03333	-130.753	59.1056	89.5054	-8.27126	484.337	47.8211
7.05	-130.756	59.0299	89.3824	-7.83012	484.185	47.8181
7.06667	-130.757	59.1764	89.4521	-6.90498	484.352	47.8188
7.08333	-130.754	59.1908	89.5963	-6.86638	484.365	47.8207
7.1	-130.753	59.0865	89.4598	-6.7524	484.248	47.8207
7.11667	-130.76	59.0607	89.4628	-8.56682	484.304	47.8191
7.13333	-130.759	59.0572	89.4529	-7.24724	484.332	47.8207
7.15	-130.765	59.0687	89.4952	-8.24135	484.334	47.8219
7.16667	-130.765	59.0295	89.3919	-7.62154	484.357	47.8188
7.18333	-130.762	59.0502	89.4366	-7.2686	484.468	47.823
7.2	-130.765	59.0597	89.4871	-7.79671	484.517	47.8228
7.21667	-130.767	59.0698	89.4642	-6.48964	484.571	47.819
7.23333	-130.767	59.2623	89.5307	-6.66908	484.624	47.8208
7.25	-130.765	59.0817	89.5092	-8.19496	484.564	47.824
7.26667	-130.766	59.027	89.4193	-7.30141	484.499	47.8228
7.28333	-130.766	59.0461	89.4032	-7.75856	484.576	47.8219
7.3	-130.77	59.2373	89.9162	-7.83135	484.532	47.8208
7.31667	-130.767	59.0432	89.4379	-7.17567	484.324	47.8243
7.33333	-130.769	59.067	89.4454	-8.06557	484.36	47.8237
7.35	-130.77	59.0499	89.4445	-7.95708	484.276	47.822
7.36667	-130.769	59.0928	89.4767	-6.88301	484.259	47.8243
7.38333	-130.774	59.0836	89.5089	-7.86583	484.32	47.8219
7.4	-130.774	59.0412	89.403	-7.93022	484.488	47.8242
7.41667	-130.776	59.0196	89.4151	-7.73766	484.468	47.8205
7.43333	-130.779	59.0275	89.4032	-7.72514	484.512	47.8225
7.45	-130.784	59.0563	89.4222	-8.25508	484.521	47.8262
7.46667	-130.777	59.067	89.4224	-7.23167	484.527	47.8254
7.48333	-130.776	59.0701	89.4704	-11.6264	484.259	47.8272
7.5	-130.781	59.0856	89.4733	-8.16277	484.269	47.8234
7.51667	-130.783	59.1332	89.542	-7.88979	484.289	47.823
7.53333	-130.778	59.034	89.4033	-6.86272	484.348	47.8194
7.55	-130.78	59.0267	89.4024	-5.76958	484.37	47.8196
7.56667	-130.779	59.0835	89.5039	-6.98845	484.438	47.8219
7.58333	-130.78	59.0696	89.5179	-7.79488	484.511	47.8226
7.6	-130.775	59.0078	89.3734	-8.2003	484.618	47.8217
7.61667	-130.781	59.0392	89.4123	-7.70256	484.511	47.8228
7.63333	-130.781	59.1106	89.5145	-9.12468	484.351	47.8211
7.65	-130.785	59.165	89.4433	-5.75523	484.229	47.8194
7.66667	-130.788	59.1532	89.5646	-6.7823	484.342	47.8193
7.68333	-130.787	59.0424	89.4215	4.82796	484.329	47.822
7.7	-130.785	59.0542	89.4584	-0.650101	484.272	47.822
7.71667	-130.787	59.0437	89.4354	-7.69661	484.441	47.8207
7.73333	-130.789	59.0423	89.4347	-7.10884	484.365	47.8239
7.75	-130.793	59.0415	89.4225	-1.15379	484.432	47.817
7.76667	-130.795	59.0511	89.4338	-3.8134	484.403	47.8201
7.78333	-130.796	59.0498	89.4555	-10.2608	484.496	47.8169
7.8	-130.794	59.0928	89.5443	-6.38954	484.434	47.8141
7.81667	-130.795	59.0316	89.4059	-6.51756	484.435	47.8127
7.83333	-130.79	59.0568	89.43	-7.28539	484.452	47.8107
7.85	-130.794	59.056	89.4271	-4.37904	484.385	47.8147
7.86667	-130.794	59.0325	89.4291	1.15807	484.125	47.814
7.88333	-130.793	59.0676	89.4608	-26.1448	484.089	47.8153
7.9	-130.794	59.1152	89.6447	0.915604	484.066	47.8147
7.91667	-130.795	59.0347	89.4193	6.7675	484.062	47.8132
7.93333	-130.799	59.0803	89.4968	9.11232	484.047	47.808
7.95	-130.795	59.0469	89.4256	8.12767	484.183	47.8106
7.96667	-130.795	59.0412	89.4248	7.46422	484.245	47.8103
7.98333	-130.79	59.0344	89.4447	8.07701	484.345	47.8103
8	-130.792	59.0459	89.4033	8.86681	484.465	47.8072
8.01667	-130.792	59.0499	89.4087	8.91335	484.578	47.8109
8.03333	-130.795	59.0876	89.5092	8.96095	484.506	47.8111
8.05	-130.797	59.0675	89.4204	3.96843	484.776	47.8075
8.06667	-130.799	59.0714	89.4976	9.58748	484.766	47.8069
8.08333	-130.796	59.0331	89.421	9.47716	484.567	47.8062
8.1	-130.796	59.1488	89.6003	9.34609	484.621	47.8066
8.11667	-130.798	59.1674	89.4869	8.26897	484.539	47.8069
8.13333	-130.8	59.1108	89.5155	9.43428	484.239	47.8072
8.15	-130.799	59.0281	89.3986	9.47243	484.133	47.8053
8.16667	-130.802	59.0221	89.3758	9.30794	484.148	47.8062
8.18333	-130.801	59.0713	89.4737	8.56758	484.145	47.8126
8.2	-130.804	59.0223	89.3986	9.57542	484.147	47.8088
8.21667	-130.805	59.082	89.4259	4.45305	484.212	47.8071
8.23333	-130.809	59.1857	89.7298	5.78529	484.307	47.8092
8.25	-130.809	59.0911	89.5155	9.98436	484.2	47.8078
8.26667	-130.815	59.0739	89.4955	9.32518	484.346	47.8094
8.28333	-130.819	59.0409	89.4619	2.23869	484.29	47.804
8.3	-130.819	59.1819	89.5321	1.09367	484.29	47.8068
8.31667	-130.817	59.0546	89.4567	5.06874	484.32	47.8112
8.33333	-130.819	59.1035	89.6105	4.58595	484.318	47.8097
8.35	-130.814	59.0337	89.4363	9.43367	484.268	47.8085
8.36667	-130.816	59.0788	89.4288	21.612	484.379	47.8094
8.38333	-130.81	59.0867	89.51	3.69194	484.412	47.8098
8.4	-130.811	59.0308	89.3952	9.46755	484.327	47.8072
8.41667	-130.815	59.0339	89.4068	9.07906	484.279	47.8095
8.43333	-130.815	59.055	89.4631	10.2222	484.482	47.8085
8.45	-130.816	59.1616	89.4849	9.50279	484.584	47.8088
8.46667	-130.822	59.0536	89.412	8.76488	484.343	47.81
8.48333	-130.82	59.0641	89.4761	9.13017	484.493	47.8077
8.5	-130.82	59.0411	89.4379	8.94783	484.457	47.8094
8.51667	-130.824	59.0087	89.3652	8.74703	484.523	47.8124
8.53333	-130.818	59.0824	89.5142	8.82332	484.604	47.8088
8.55	-130.821	59.0972	89.4943	9.37767	484.655	47.8097
8.56667	-130.82	59.1323	89.5924	9.31267	484.604	47.8071
8.58333	-130.818	59.0153	89.4172	4.63661	484.574	47.8101
8.6	-130.821	59.1499	89.7237	9.30138	484.576	47.8107
8.61667	-130.821	59.1285	89.4714	9.68041	484.46	47.8078
8.63333	-130.821	59.0432	89.4558	9.21257	484.191	47.8072
8.65	-130.823	59.0505	89.4648	9.45625	484.268	47.8104
8.66667	-130.83	59.0177	89.4001	8.778	484.13	47.8114
8.68333	-130.826	59.042	89.4323	8.91563	484.169	47.8069
8.7	-130.825	59.0302	89.4228	9.54628	484.197	47.8059
8.71667	-130.823	59.0501	89.4367	9.61662	484.337	47.8049
8.73333	-130.821	59.0167	89.4024	9.86519	484.288	47.8065
8.75	-130.824	59.0441	89.4132	9.45503	484.308	47.8078
8.76667	-130.825	59.0588	89.4627	9.59343	484.392	47.8072
8.78333	-130.825	59.0784	89.481	9.51164	484.418	47.8098
8.8	-130.825	59.0508	89.3995	9.48494	484.356	47.8086
8.81667	-130.834	59.0577	89.4735	9.49318	484.401	47.8068
8.83333	-130.832	59.0646	89.4431	4.32198	484.301	47.8053
8.85	-130.832	59.1311	89.5797	9.77577	484.046	47.8043
8.86667	-130.828	59.0546	89.4096	9.80797	484.335	47.8083
8.88333	-130.826	59.0748	89.4558	9.61479	484.464	47.8069
8.9	-130.832	59.0652	89.4314	9.48433	484.45	47.8097
8.91667	-130.829	59.0339	89.4	9.61006	484.376	47.8086
8.93333	-130.829	59.0923	89.5512	10.0816	484.448	47.8107
8.95	-130.83	59.0873	89.4727	8.73085	484.485	47.81
8.96667	-130.826	59.1032	89.503	9.04686	484.219	47.8083
8.98333	-130.827	59.111	89.5622	9.30733	484.038	47.806
9	-130.828	59.0641	89.4961	10.1179	483.872	47.8025
9.01667	-130.827	59.0548	89.4781	9.3264	483.778	47.8036
9.03333	-130.829	59.0565	89.4381	10.0315	483.902	47.8025
9.05	-130.828	59.0347	89.4418	9.42055	483.923	47.8053
9.06667	-130.828	59.0539	89.412	9.076	483.874	47.8059
9.08333	-130.829	59.0633	89.4637	4.61998	483.787	47.8057
9.1	-130.829	59.0528	89.4587	9.76021	483.822	47.8056
9.11667	-130.83	59.0606	89.4753	9.00322	483.771	47.8031
9.13333	-130.832	59.0679	89.4524	9.53789	483.695	47.8065
9.15	-130.828	59.0659	89.4378	9.27803	483.79	47.8046
9.16667	-130.828	59.0878	89.4802	9.52782	483.893	47.8083
9.18333	-130.827	59.0516	89.4495	10.1388	483.84	47.8071
9.2	-130.829	59.0325	89.3894	9.12071	483.999	47.8033
9.21667	-130.832	59.0456	89.4102	8.93715	484.12	47.8048
9.23333	-130.831	59.058	89.4402	9.12254	484.054	47.8042
9.25	-130.836	59.1412	89.6047	8.90739	484.274	47.8086
9.26667	-130.834	59.098	89.5036	9.14986	484.343	47.8101
9.28333	-130.833	59.0516	89.4227	6.02547	484.424	47.8066
9.3	-130.831	59.0424	89.4293	9.19167	484.478	47.7996
9.31667	-130.836	59.0427	89.4547	4.8101	484.644	47.8013
9.33333	-130.828	59.0707	89.434	8.73741	484.671	47.8022
9.35	-130.827	59.0536	89.4399	8.9431	484.699	47.8034
9.36667	-130.827	59.0452	89.3809	10.0022	484.846	47.8028
9.38333	-130.823	59.0525	89.4239	9.79118	484.819	47.8024
9.4	-130.825	59.0623	89.4454	9.2083	484.695	47.804
9.41667	-130.819	59.0498	89.4616	9.66316	484.809	47.8039
9.43333	-130.817	59.0301	89.3594	9.01634	484.672	47.8021
9.45	-130.817	59.0687	89.4531	9.42833	484.56	47.804
9.46667	-130.823	59.0629	89.4512	9.00032	484.56	47.8033
9.48333	-130.824	59.0832	89.457	9.38118	484.541	47.8028
9.5	-130.822	59.0507	89.4047	4.33205	484.496	47.801
9.51667	-130.823	59.1734	89.66	9.18861	484.337	47.8004
9.53333	-130.823	59.0435	89.4119	9.02184	484.277	47.8008
9.55	-130.822	59.0504	89.4973	9.85924	484.237	47.7979
9.56667	-130.827	59.0583	89.4709	4.26765	484.075	47.7987
9.58333	-130.825	59.045	89.3885	9.84428	484.082	47.7995
9.6	-130.822	59.0917	89.4985	8.99437	485.142	47.7998
9.61667	-130.817	59.0932	89.4798	9.73946	486.541	47.8002
9.63333	-130.817	59.1311	89.4927	9.80431	487.292	47.8007
9.65	-130.816	59.0485	89.4441	9.09813	487.393	47.8014
9.66667	-130.817	59.0907	89.5037	9.02062	487.199	47.7976
9.68333	-130.82	59.0649	89.4181	9.21303	486.829	47.7969
9.7	-130.828	59.0792	89.4866	9.39674	486.52	47.8005
9.71667	-130.826	59.0759	89.5054	9.55223	486.375	47.8051
9.73333	-130.828	59.0612	89.4326	9.14574	486.296	47.8034
9.75	-130.83	59.0977	89.4686	15.6635	486.205	47.8021
9.76667	-130.829	59.0537	89.436	-6.99745	486.001	47.8025
9.78333	-130.829	59.0704	89.4975	-0.951157	485.628	47.8053
9.8	-130.833	59.0382	89.4105	-4.71153	485.638	47.808
9.81667	-130.838	59.0934	89.4695	-9.29283	485.444	47.806
9.83333	-130.839	59.0864	89.5074	-4.92912	485.24	47.8042
9.85	-130.839	59.0612	89.4181	-1.92986	485.139	47.8007
9.86667	-130.843	59.0527	89.4172	0.973282	485.08	47.7999
9.88333	-130.844	59.0481	89.3934	0.365372	485.077	47.7981
9.9	-130.843	59.0395	89.4045	-4.64775	485.019	47.8016
9.91667	-130.845	59.0427	89.409	-6.40617	485.063	47.803
9.93333	-130.84	59.0412	89.3798	-7.54158	485.073	47.8016
9.95	-130.84	59.0969	89.5225	-7.91481	485.007	47.8039
9.96667	-130.837	59.0968	89.4508	-7.40044	485.069	47.8027
9.98333	-130.832	59.0965	89.4456	-7.26631	485.112	47.8037
10	-130.834	59.0514	89.4062	-1.66756	484.878	47.8033
10.0167	-130.834	59.0679	89.4494	7.08168	485.092	47.8013
10.0333	-130.834	59.085	89.5004	4.28505	484.989	47.8043
10.05	-130.833	59.09	89.4692	-1.54717	484.96	47.8021
10.0667	-130.831	59.0371	89.3884	-1.26823	485.034	47.8072
10.0833	-130.832	59.0327	89.3873	0.183029	484.972	47.8056
10.1	-130.831	59.0589	89.4192	3.84148	484.894	47.8037
10.1167	-130.835	59.0311	89.3612	2.36519	484.848	47.8085
10.1333	-130.837	59.0867	89.4178	-6.84425	484.834	47.8054
10.15	-130.842	59.0824	89.4701	-0.943375	484.745	47.8053
10.1667	-130.839	59.0768	89.4106	26.1749	484.512	47.8092
10.1833	-130.836	59.0662	89.4636	11.1985	484.627	47.8088
10.2	-130.834	59.0615	89.4582	0.675888	484.568	47.8075
10.2167	-130.836	59.0855	89.4978	-2.55028	484.632	47.8082
10.2333	-130.839	59.1021	89.5631	11.0984	484.642	47.8051
10.25	-130.838	59.0534	89.4012	19.9007	484.642	47.8063
10.2667	-130.839	59.0635	89.4355	1.09261	484.557	47.8042
10.2833	-130.836	59.0844	89.4563	4.48647	484.461	47.8069
10.3	-130.838	59.0704	89.4508	8.53539	484.378	47.8088
10.3167	-130.839	59.2774	89.7186	9.06105	484.391	47.8072
10.3333	-130.836	59.0784	89.4366	45.7227	484.271	47.8086
10.35	-130.835	59.1259	89.5303	-12.7439	484.356	47.8094
10.3667	-130.835	59.1041	89.4976	41.0772	484.341	47.8065
10.3833	-130.833	59.0661	89.417	18.9448	484.11	47.8107
10.4	-130.835	59.082	89.522	25.825	484.312	47.812
10.4167	-130.835	59.099	89.5464	9.68041	484.349	47.8101
10.4333	-130.835	59.0609	89.4424	17.7372	484.455	47.8083
10.45	-130.834	59.0691	89.4158	6.94634	484.649	47.8129
10.4667	-130.832	59.0817	89.4572	9.40208	484.793	47.8136
10.4833	-130.83	59.0542	89.43	41.3126	484.799	47.8141
10.5	-130.822	59.1558	89.5641	17.2932	484.851	47.8103
10.5167	-130.822	59.0813	89.4651	9.05693	484.987	47.8066
10.5333	-130.821	59.0682	89.437	9.75914	485.032	47.8104
10.55	-130.826	59.1161	89.4802	9.54094	484.801	47.8129
10.5667	-130.824	59.0769	89.4006	9.92714	484.897	47.812
10.5833	-130.819	59.0441	89.3556	9.76021	484.818	47.8094
10.6	-130.819	59.0342	89.3781	9.98024	484.82	47.8075
10.6167	-130.815	59.0604	89.4087	8.97347	484.855	47.8094
10.6333	-130.815	59.0484	89.4016	10.1328	484.954	47.8132
10.65	-130.81	59.0391	89.3592	9.34425	484.927	47.8097
10.6667	-130.811	59.0662	89.4149	9.81987	484.887	47.8124
10.6833	-130.816	59.2609	89.8425	9.25179	484.819	47.815
10.7	-130.816	59.1326	89.5287	9.84612	484.622	47.8126
10.7167	-130.811	59.1193	89.5184	5.43892	484.412	47.8127
10.7333	-130.81	59.1325	89.4277	10.0457	484.479	47.8114
10.75	-130.808	59.0667	89.398	10.004	484.539	47.8107
10.7667	-130.805	59.06	89.4302	3.9875	484.424	47.8086
10.7833	-130.81	59.087	89.4117	10.1406	484.667	47.8097
10.8	-130.808	59.1283	89.5078	-3.53325	484.685	47.814
10.8167	-130.807	59.1111	89.5332	-2.03468	484.725	47.8127
10.8333	-130.805	59.0784	89.4206	-2.11098	484.77	47.8112
10.85	-130.8	59.0939	89.4985	-8.31108	484.923	47.8094
10.8667	-130.798	59.0934	89.4373	-2.27013	484.85	47.8095
10.8833	-130.793	59.0643	89.4134	3.90526	484.768	47.8121
10.9	-130.794	59.0951	89.4865	-2.23381	484.941	47.8149
10.9167	-130.792	59.0737	89.4221	-0.438614	484.989	47.8118
10.9333	-130.792	59.0722	89.4137	3.75328	484.821	47.8124
10.95	-130.784	59.0945	89.4709	-3.98079	484.93	47.8094
10.9667	-130.782	59.1259	89.5803	7.07207	484.867	47.8127
10.9833	-130.778	59.0859	89.4372	0.560226	484.728	47.815
11	-130.776	59.0754	89.475	-5.26711	484.808	47.814
11.0167	-130.777	59.072	89.4116	-2.12059	484.799	47.8156
11.0333	-130.777	59.1212	89.4349	2.44255	484.81	47.8104
11.05	-130.776	59.0682	89.3929	-9.3148	484.837	47.8085
11.0667	-130.778	59.0902	89.4778	-8.41728	484.845	47.8107
11.0833	-130.776	59.1404	89.4668	-8.22594	484.852	47.8123
11.1	-130.777	59.064	89.4218	-8.0053	484.706	47.8097
11.1167	-130.779	59.0875	89.4881	-7.83958	484.711	47.8121
11.1333	-130.779	59.1393	89.5199	-8.67409	484.759	47.8109
11.15	-130.777	59.1256	89.4946	-6.88301	484.454	47.8138
11.1667	-130.77	59.0829	89.4233	-7.69539	484.558	47.8144
11.1833	-130.764	59.0371	89.3569	-5.27016	484.486	47.8135
11.2	-130.763	59.0858	89.4318	-10.638	484.498	47.8115
11.2167	-130.764	59.1204	89.4254	-6.63094	484.57	47.8092
11.2333	-130.764	59.0731	89.4134	-8.51677	484.579	47.81
11.25	-130.763	59.0752	89.4357	-6.31966	484.476	47.8095
11.2667	-130.763	59.1152	89.5007	-7.9052	484.432	47.8089
11.2833	-130.759	59.0856	89.4189	-2.40364	484.488	47.8091
11.3	-130.767	59.1023	89.4303	-11.5823	484.507	47.8074
11.3167	-130.768	59.109	89.4395	9.85268	484.397	47.8089
11.3333	-130.764	59.1282	89.5084	-2.76314	484.451	47.8077
11.35	-130.765	59.1088	89.4639	-3.30009	484.43	47.8092
11.3667	-130.765	59.1268	89.4764	-3.04924	484.328	47.8104
11.3833	-130.765	59.1018	89.4381	-3.83598	484.479	47.8101
11.4	-130.77	59.0971	89.4582	-2.29286	484.586	47.81
11.4167	-130.771	59.098	89.4759	4.13063	484.662	47.8069
11.4333	-130.77	59.0728	89.352	-2.48421	484.781	47.8098
11.45	-130.769	59.073	89.4027	-2.87392	484.855	47.8051
11.4667	-130.767	59.0923	89.4195	-4.88213	484.847	47.8083
11.4833	-130.764	59.0943	89.4077	-2.81075	484.921	47.8054
11.5	-130.763	59.1116	89.5039	-2.88643	485.039	47.8088
11.5167	-130.767	59.1755	89.4813	-2.56584	484.907	47.8103
11.5333	-130.767	59.0713	89.4241	-2.21352	484.565	47.813
11.55	-130.767	59.112	89.5228	-3.13332	484.769	47.813
11.5667	-130.766	59.1511	89.4317	-2.52892	484.871	47.8124
11.5833	-130.766	59.1113	89.4544	-3.48076	484.969	47.8106
11.6	-130.761	59.1576	89.6	-4.98756	485.055	47.8088
11.6167	-130.761	59.0997	89.3868	-2.35725	484.986	47.8098
11.6333	-130.765	59.2074	89.6481	-2.28874	485.083	47.8088
11.65	-130.76	59.1229	89.4489	-2.6963	484.974	47.8097
11.6667	-130.759	59.1027	89.4346	3.17329	485.103	47.8057
11.6833	-130.76	59.087	89.4267	-1.50902	485.025	47.8104
11.7	-130.76	59.0957	89.4447	3.72765	484.889	47.8098
11.7167	-130.762	59.1454	89.4822	0.290298	484.801	47.8078
11.7333	-130.765	59.1059	89.4758	-2.77626	484.844	47.81
11.75	-130.764	59.157	89.522	-5.62355	484.815	47.8118
11.7667	-130.764	59.1137	89.4825	-5.07286	484.95	47.8112
11.7833	-130.764	59.0849	89.4054	3.84682	484.926	47.8107
11.8	-130.759	59.1195	89.4593	-2.62062	485.066	47.8144
11.8167	-130.758	59.0795	89.3816	-2.16652	484.965	47.8144
11.8333	-130.757	59.1219	89.4639	-9.88884	485.036	47.817
11.85	-130.757	59.1287	89.4984	-5.39879	484.931	47.8165
11.8667	-130.758	59.0942	89.4091	-9.8513	484.844	47.8173
11.8833	-130.758	59.1155	89.4357	1.42815	484.884	47.8165
11.9	-130.756	59.1039	89.4189	-4.34441	484.802	47.8147
11.9167	-130.758	59.1213	89.4801	-2.06276	484.467	47.8144
11.9333	-130.758	59.1067	89.4608	-2.28508	484.637	47.8138
11.95	-130.761	59.1326	89.5376	-5.34462	484.554	47.815
11.9667	-130.754	59.1241	89.4732	-2.44484	484.503	47.8184
11.9833	-130.757	59.1097	89.4294	-2.42394	484.513	47.8196
12	-130.755	59.1618	89.4918	-2.9055	484.592	47.8162
12.0167	-130.747	59.0934	89.4166	-1.29265	484.581	47.8169
12.0333	-130.747	59.1485	89.4924	-2.15874	484.63	47.8162
12.05	-130.744	59.1784	89.4973	-2.09373	484.633	47.815
12.0667	-130.746	59.1482	89.41	-5.20042	484.689	47.8126
12.0833	-130.743	59.0896	89.4193	-2.62657	484.467	47.8115
12.1	-130.748	59.1491	89.4985	-7.44926	484.564	47.8132
12.1167	-130.752	59.1367	89.4332	-2.77809	484.562	47.8135
12.1333	-130.754	59.1642	89.497	3.1591	484.434	47.8156
12.15	-130.755	59.3751	89.7167	-2.22725	484.525	47.8205
12.1667	-130.753	59.1244	89.4514	-2.30064	484.437	47.8205
12.1833	-130.753	59.1813	89.5689	-2.911	484.493	47.8187
12.2	-130.751	59.1682	89.5853	-5.58189	484.54	47.8158
12.2167	-130.752	59.211	89.5083	9.37218	484.585	47.817
12.2333	-130.748	59.1106	89.455	-1.88576	484.508	47.8179
12.25	-130.749	59.1287	89.4227	-3.52364	484.583	47.817
12.2667	-130.744	59.1459	89.5182	-2.57591	484.691	47.819
12.2833	-130.741	59.1135	89.4375	-5.53291	484.711	47.8153
12.3	-130.74	59.197	89.5815	-2.06337	484.518	47.8162
12.3167	-130.742	59.1589	89.416	-1.96449	484.736	47.8164
12.3333	-130.744	59.1454	89.4453	-1.80824	484.709	47.8149
12.35	-130.744	59.1341	89.4842	-2.82982	484.746	47.8175
12.3667	-130.746	59.0714	89.3336	-2.67494	484.712	47.8138
12.3833	-130.743	59.0961	89.3479	-5.94841	484.846	47.8143
12.4	-130.743	59.1341	89.5014	-6.21071	484.9	47.8196
12.4167	-130.742	59.1019	89.3972	-2.17781	484.972	47.8169
12.4333	-130.747	59.1198	89.4027	-2.30415	485.029	47.8147
12.45	-130.745	61.2501	90.4684	-2.43416	485.037	47.8179
12.4667	-130.744	59.1166	89.3881	-2.48177	484.965	47.8173
12.4833	-130.744	59.1583	89.4412	-5.93285	485.009	47.8185
12.5	-130.742	59.1059	89.4001	-2.34047	484.988	47.8188
12.5167	-130.74	59.118	89.4209	-2.34291	484.798	47.8184
12.5333	-130.74	59.1108	89.4163	-2.87163	484.798	47.8149
12.55	-130.739	59.1644	89.4541	-0.774765	484.761	47.8159
12.5667	-130.738	59.128	89.4329	-5.06035	484.781	47.8149
12.5833	-130.737	59.1537	89.5023	-1.65321	484.707	47.812
12.6	-130.736	59.1546	89.4636	-4.29909	484.742	47.8152
12.6167	-130.732	59.1875	89.5049	-1.87386	484.574	47.8141
12.6333	-130.732	59.2092	89.6092	-2.04491	484.602	47.8132
12.65	-130.734	59.1575	89.4454	-1.80412	484.633	47.8115
12.6667	-130.738	59.1151	89.3749	-2.08183	484.589	47.8115
12.6833	-130.738	59.1593	89.4529	-4.81346	484.374	47.8115
12.7	-130.74	59.2323	89.5669	-1.85234	484.522	47.8132
12.7167	-130.741	59.1297	89.4454	-2.30293	484.541	47.8152
12.7333	-130.738	59.1302	89.4064	-1.37672	484.618	47.8136
12.75	-130.74	59.1877	89.5431	-1.6581	484.637	47.8129
12.7667	-130.739	59.1306	89.443	-1.42921	484.881	47.8133
12.7833	-130.736	59.1633	89.4976	-1.70219	485.108	47.8088
12.8	-130.744	59.1105	89.3882	-1.79878	485.119	47.812
12.8167	-130.747	59.1607	89.4254	-1.2867	485.124	47.81
12.8333	-130.752	59.1015	89.3739	-5.02632	485.226	47.81
12.85	-130.752	59.1129	89.4331	-1.6497	485.146	47.812
12.8667	-130.756	59.8489	89.6984	-1.24565	485.146	47.813
12.8833	-130.761	59.2399	89.6241	-1.8148	485.193	47.8092
12.9	-130.76	59.1204	89.4047	-1.28426	485.011	47.8126
12.9167	-130.764	59.1541	89.5019	-0.179214	485.168	47.8095
12.9333	-130.766	59.1135	89.4108	7.48695	484.86	47.8118
12.95	-130.77	59.1248	89.4158	9.28047	484.675	47.81
12.9667	-130.772	59.2332	89.5835	8.19389	484.64	47.8132
12.9833	-130.771	59.2046	89.4889	9.22142	484.727	47.8161
13	-130.776	59.2837	89.5915	9.15169	484.782	47.8152
13.0167	-130.781	59.1262	89.4148	9.07661	484.806	47.8124
13.0333	-130.789	59.1924	89.5626	4.13902	484.885	47.8179
13.05	-130.79	59.1659	89.4138	4.14436	484.845	47.8135
13.0667	-130.798	59.1491	89.4178	9.11476	484.526	47.8098
13.0833	-130.802	59.248	89.5608	9.06761	484.548	47.8135
13.1	-130.807	59.1512	89.4	8.69576	484.506	47.8086
13.1167	-130.811	59.1554	89.441	8.54317	484.462	47.8117
13.1333	-130.815	59.1952	89.4666	8.72963	484.405	47.8077
13.15	-130.821	59.1628	89.4553	8.38158	484.442	47.8106
13.1667	-130.823	59.1291	89.4395	8.81554	484.453	47.8094
13.1833	-130.83	59.2332	89.5318	9.02779	484.466	47.8083
13.2	-130.837	59.1654	89.4386	3.8398	484.676	47.8088
13.2167	-130.844	59.2178	89.4541	9.14696	484.697	47.8114
13.2333	-130.849	59.1737	89.4418	9.66194	484.574	47.8086
13.25	-130.856	59.1483	89.4192	8.92342	484.719	47.8101
13.2667	-130.86	59.1355	89.4103	8.9901	484.877	47.8083
13.2833	-130.871	59.2243	89.6041	9.35143	484.78	47.808
13.3	-130.876	59.3832	89.7327	9.0844	485.005	47.8042
13.3167	-130.882	59.2158	89.5249	8.43941	485.047	47.8068
13.3333	-130.887	59.1923	89.5264	8.704	484.931	47.8085
13.35	-130.897	59.1398	89.4045	-7.45934	484.954	47.8077
13.3667	-130.901	59.1369	89.3879	8.84056	484.955	47.8049
13.3833	-130.908	59.1341	89.3533	8.97286	484.837	47.8086
13.4	-130.911	59.1894	89.4981	8.99788	484.616	47.8109
13.4167	-130.914	59.2167	89.5068	9.46755	484.693	47.8089
13.4333	-130.917	59.2115	89.5792	8.99254	484.627	47.8071
13.45	-130.925	59.1372	89.4151	9.24049	484.416	47.8069
13.4667	-130.932	59.1659	89.4892	8.95912	484.494	47.8109
13.4833	-130.937	59.1697	89.484	14.844	484.495	47.8077
13.5	-130.944	59.1802	89.4402	9.05037	484.488	47.8059
13.5167	-130.946	59.2164	89.4535	9.26262	484.561	47.8065
13.5333	-130.948	59.3258	89.5316	9.23988	484.473	47.8086
13.55	-130.95	59.1395	89.392	8.87276	484.568	47.806
13.5667	-130.954	59.1148	89.3569	9.46755	484.65	47.8086
13.5833	-130.953	59.1721	89.5043	17.1685	484.718	47.8063
13.6	-130.951	59.1631	89.4616	9.43657	484.698	47.8089
13.6167	-130.954	59.1358	89.4123	8.91747	484.756	47.8043
13.6333	-130.953	59.1959	89.5455	4.63371	484.795	47.8045
13.65	-130.952	59.1892	89.5235	8.92464	484.822	47.8106
13.6667	-130.959	59.1323	89.3803	9.30245	484.742	47.8101
13.6833	-130.961	59.1389	89.3516	8.74641	484.981	47.81
13.7	-130.961	59.1697	89.4485	8.78456	484.973	47.8111
13.7167	-130.962	59.3321	89.5538	11.655	485.038	47.81
13.7333	-130.958	59.1547	89.418	9.33647	484.898	47.8082
13.75	-130.957	59.1648	89.412	8.89595	484.874	47.8088
13.7667	-130.955	59.212	89.4781	9.15703	485.009	47.812
13.7833	-130.949	59.1894	89.437	9.54277	484.903	47.8115
13.8	-130.946	59.1669	89.4672	9.11354	484.899	47.8098
13.8167	-130.942	59.21	89.4883	4.41551	485.032	47.8095
13.8333	-130.936	59.1587	89.3853	9.36867	484.782	47.8095
13.85	-130.929	59.1424	89.3983	-6.11534	484.71	47.8104
13.8667	-130.924	59.1853	89.4567	-3.31032	484.625	47.808
13.8833	-130.921	59.2085	89.4383	-6.28929	484.606	47.8114
13.9	-130.91	59.2097	89.4399	-6.18614	484.595	47.8091
13.9167	-130.902	59.2474	89.5164	-7.463	484.632	47.8141
13.9333	-130.904	59.2513	89.4802	-2.30721	484.769	47.8098
13.95	-130.902	59.183	89.4456	-2.57896	484.755	47.8083
13.9667	-130.896	59.1612	89.4572	-9.10622	484.702	47.806
13.9833	-130.891	59.1894	89.4741	-1.33324	484.531	47.8056
14	-130.885	59.183	89.4157	-4.30336	484.366	47.8072
14.0167	-130.885	59.1421	89.3546	-2.52357	484.385	47.8124
14.0333	-130.881	59.2011	89.4932	-6.38405	484.355	47.8091
14.05	-130.872	59.2712	89.5535	-2.03239	484.17	47.8097
14.0667	-130.864	59.1641	89.4009	1.5551	484.385	47.8062
14.0833	-130.859	59.1731	89.4398	-2.60399	484.409	47.8037
14.1	-130.858	59.168	89.3929	-2.69936	484.563	47.8051
14.1167	-130.845	59.1666	89.4151	-6.09688	484.708	47.8068
14.1333	-130.837	59.1811	89.4491	-2.54433	484.796	47.8097
14.15	-130.831	59.1909	89.5257	-2.85851	484.759	47.8097
14.1667	-130.826	59.1581	89.3813	-2.06459	484.733	47.8133
14.1833	-130.825	59.2265	89.5409	-2.18498	484.844	47.8152
14.2	-130.821	59.2719	89.7042	-3.88847	484.736	47.8136
14.2167	-130.817	59.1924	89.4093	-2.45079	484.421	47.8144
14.2333	-130.807	59.179	89.4498	5.00145	484.416	47.8106
14.25	-130.801	59.1499	89.3934	7.68837	484.396	47.8092
14.2667	-130.798	59.1494	89.387	4.90196	484.468	47.8097
14.2833	-130.794	59.1557	89.3806	8.54317	484.567	47.8088
14.3	-130.79	59.2211	89.4802	17.1947	484.614	47.812
14.3167	-130.79	59.1674	89.3748	8.38402	484.698	47.8132
14.3333	-130.791	59.2391	89.503	8.84056	484.564	47.8135
14.35	-130.789	59.2513	89.5275	8.31245	484.444	47.8153
14.3667	-130.781	59.1917	89.4648	9.03969	484.358	47.8159
14.3833	-130.774	59.1596	89.3661	9.31328	484.286	47.8146
14.4	-130.772	59.197	89.3877	9.06761	484.453	47.8146
14.4167	-130.774	59.1651	89.4027	8.97713	484.502	47.814
14.4333	-130.768	59.2449	89.589	9.07723	484.369	47.8141
14.45	-130.768	59.1512	89.3794	9.46999	484.604	47.8175
14.4667	-130.766	59.204	89.465	9.22081	484.589	47.8153
14.4833	-130.763	59.1752	89.4044	9.27086	484.556	47.8135
14.5	-130.76	59.1547	89.4053	26.1999	484.522	47.8143
14.5167	-130.759	59.2072	89.5058	9.26857	484.572	47.8127
14.5333	-130.758	59.2172	89.4517	9.05098	484.662	47.8126
14.55	-130.758	59.172	89.4537	8.96751	484.745	47.8132
14.5667	-130.76	59.1882	89.4357	8.85963	484.869	47.813
14.5833	-130.759	59.1938	89.4349	8.65456	484.899	47.8138
14.6	-130.758	59.2229	89.5065	8.31001	484.86	47.8138
14.6167	-130.754	59.1729	89.3876	9.23576	485.016	47.8147
14.6333	-130.755	59.1962	89.461	9.49974	484.931	47.8172
14.65	-130.754	59.2068	89.4592	8.88344	485.051	47.8191
14.6667	-130.755	59.1898	89.4485	9.24294	485.132	47.8187
14.6833	-130.758	59.1627	89.3652	9.51653	485.082	47.8201
14.7	-130.758	59.2167	89.4273	8.62007	484.883	47.822
14.7167	-130.759	59.1569	89.3675	8.9782	484.887	47.8193
14.7333	-130.761	59.2049	89.3574	8.95973	484.823	47.8172
14.75	-130.756	59.1883	89.4929	8.53478	484.889	47.8124
14.7667	-130.756	59.2724	89.6304	9.40498	484.74	47.8152
14.7833	-130.755	59.21	89.4805	9.25835	484.838	47.817
14.8	-130.76	59.2085	89.4737	9.77516	484.804	47.8169
14.8167	-130.763	59.3606	89.9781	18.5204	484.616	47.8141
14.8333	-130.769	59.1857	89.4486	6.08391	484.762	47.8161
14.85	-130.771	59.1827	89.3636	9.17854	484.827	47.8187
14.8667	-130.769	59.1737	89.3708	9.45625	484.915	47.8153
14.8833	-130.765	59.1824	89.4132	9.12361	484.968	47.8184
14.9	-130.769	59.1979	89.3897	9.11598	484.922	47.8162
14.9167	-130.771	59.1604	89.3501	7.47032	484.882	47.8147
14.9333	-130.77	59.1969	89.4433	9.11827	484.793	47.8153
14.95	-130.772	59.2493	89.528	2.52007	484.763	47.8176
14.9667	-130.771	59.2324	89.5477	-1.98998	484.685	47.8172
14.9833	-130.771	59.2112	89.4445	-5.34157	484.399	47.8164
15	-130.775	59.1851	89.3938	-9.7303	484.443	47.8126
15.0167	-130.778	59.1727	89.3855	-18.7807	484.352	47.813
15.0333	-130.774	59.1856	89.4167	-6.93611	484.338	47.8147
15.05	-130.772	59.1953	89.4543	-6.55693	484.34	47.8164
15.0667	-130.773	59.2405	89.465	-12.6516	484.308	47.8156
15.0833	-130.781	59.183	89.4112	-7.23885	484.294	47.8132
15.1	-130.776	59.1738	89.3824	-4.99764	484.289	47.8132
15.1167	-130.779	59.3722	89.5306	-5.40718	484.272	47.8098
15.1333	-130.781	59.1908	89.4274	-6.49254	484.314	47.8103
15.15	-130.782	59.2156	89.4738	-13.353	484.274	47.8117
15.1667	-130.781	59.1839	89.3934	-5.46852	484.429	47.8129
15.1833	-130.786	59.231	89.5246	-9.18312	484.437	47.8141
15.2	-130.787	59.2228	89.4462	4.51988	484.418	47.8133
15.2167	-130.788	59.1831	89.4108	-7.10533	484.705	47.8121
15.2333	-130.785	59.2329	89.4875	4.63844	484.854	47.8103
15.25	-130.784	59.2042	89.466	0.127029	484.885	47.8133
15.2667	-130.784	59.1843	89.3745	0.314102	484.887	47.8143
15.2833	-130.783	59.2529	89.4871	0.472641	484.911	47.8118
15.3	-130.783	59.2747	89.5931	-1.09123	485.045	47.8098
15.3167	-130.779	59.2258	89.501	0.0911713	484.949	47.8103
15.3333	-130.779	60.3297	89.5873	-8.14842	484.985	47.8115
15.35	-130.78	59.2158	89.4004	9.93019	484.888	47.814
15.3667	-130.776	59.2333	89.4585	8.37441	484.862	47.8115
15.3833	-130.779	59.2542	89.4598	8.83217	484.911	47.8056
15.4	-130.776	59.2355	89.4367	8.96568	484.929	47.8077
15.4167	-130.778	59.237	89.5072	9.4062	484.933	47.8069
15.4333	-130.775	59.2292	89.4091	9.08608	485.034	47.8107
15.45	-130.772	59.1938	89.3852	9.28932	484.998	47.8109
15.4667	-130.769	59.2268	89.5063	3.11607	485.02	47.8095
15.4833	-130.769	59.2213	89.4241	8.17543	485.108	47.8133
15.5	-130.768	59.1929	89.3896	8.83049	485.205	47.8132
15.5167	-130.766	59.1987	89.456	8.7249	484.993	47.815
15.5333	-130.762	59.4611	89.8678	8.76427	484.779	47.8159
15.55	-130.76	59.2117	89.4109	8.52943	484.71	47.8135
15.5667	-130.754	59.2197	89.4311	8.9222	484.606	47.8107
15.5833	-130.746	59.2202	89.3911	9.24583	484.371	47.8123
15.6	-130.743	59.2202	89.4965	8.96629	484.529	47.8115
15.6167	-130.742	59.2359	89.4315	8.85429	484.565	47.8098
15.6333	-130.74	59.2378	89.497	9.85497	484.515	47.8069
15.65	-130.735	59.2439	89.544	9.91707	484.566	47.8083
15.6667	-130.731	59.2367	89.4369	9.18572	484.598	47.8089
15.6833	-130.731	59.2129	89.4181	9.65294	484.788	47.8066
15.7	-130.724	59.202	89.3861	8.78456	484.814	47.8072
15.7167	-130.724	59.2086	89.4082	9.2614	484.852	47.8094
15.7333	-130.726	59.2266	89.4396	9.44847	484.742	47.8124
15.75	-130.721	59.2106	89.4332	10.8212	484.708	47.8114
15.7667	-130.722	59.1851	89.3893	9.14513	484.984	47.8112
15.7833	-130.721	59.1863	89.3583	9.13734	485.057	47.8098
15.8	-130.718	59.2208	89.4096	11.1419	485.01	47.8062
15.8167	-130.712	59.2318	89.512	8.88878	485.173	47.8089
15.8333	-130.707	59.2179	89.457	9.12727	485.209	47.8088
15.85	-130.705	59.2222	89.4534	4.89647	485.176	47.8112
15.8667	-130.705	59.2233	89.4282	4.6122	484.999	47.8149
15.8833	-130.702	59.2385	89.4213	9.3412	484.84	47.8127
15.9	-130.693	59.1886	89.3925	8.95439	484.701	47.8101
15.9167	-130.692	59.2538	89.439	9.44786	484.713	47.8121
15.9333	-130.691	59.2573	89.4563	9.52904	484.8	47.8123
15.95	-130.687	59.219	89.4004	9.51119	484.982	47.8136
15.9667	-130.68	59.224	89.4476	8.97163	484.782	47.814
15.9833	-130.673	59.2329	89.5232	9.46648	484.91	47.8164
16	-130.671	59.1924	89.3835	9.59099	484.909	47.8176
16.0167	-130.668	59.2268	89.3928	9.88182	484.888	47.8198
16.0333	-130.665	59.1903	89.3906	9.32869	484.941	47.8196
16.05	-130.666	59.2422	89.5023	9.57909	484.808	47.8184
16.0667	-130.663	59.197	89.3641	10.0147	484.653	47.8187
16.0833	-130.66	59.2428	89.4433	9.76509	484.622	47.8196
16.1	-130.659	59.2201	89.4132	9.32396	484.774	47.8219
16.1167	-130.661	59.2788	89.5043	9.70192	484.696	47.8223
16.1333	-130.668	59.3292	89.636	9.67323	484.582	47.817
16.15	-130.656	59.2034	89.3682	9.80736	484.665	47.8191
16.1667	-130.658	59.257	89.4405	9.20296	484.634	47.8187
16.1833	-130.653	59.2013	89.4018	9.46648	484.544	47.8181
16.2	-130.65	59.2094	89.394	9.74236	484.669	47.8205
16.2167	-130.644	59.2626	89.5603	9.19823	484.742	47.8228
16.2333	-130.648	59.1993	89.3774	9.70131	484.882	47.8243
16.25	-130.647	59.2834	89.4875	9.72328	484.954	47.8237
16.2667	-130.641	59.2185	89.4424	9.68636	485.036	47.8216
16.2833	-130.638	59.2132	89.4492	9.3084	485.048	47.8185
16.3	-130.637	59.2452	89.5245	9.96056	485.093	47.8214
16.3167	-130.633	59.224	89.4421	9.60289	485.13	47.8257
16.3333	-130.629	59.2898	89.493	9.15642	485.155	47.8242
16.35	-130.629	59.2101	89.4032	4.75105	484.88	47.8231
16.3667	-130.628	59.3185	89.7401	9.21196	484.996	47.8243
16.3833	-130.622	59.217	89.3676	9.13796	484.839	47.824
16.4	-130.618	59.2147	89.3676	9.88777	484.808	47.8265
16.4167	-130.616	59.2364	89.4587	9.71916	484.58	47.8294
16.4333	-130.614	59.2281	89.4444	9.33525	484.548	47.828
16.45	-130.609	59.2445	89.4419	9.00276	484.474	47.8249
16.4667	-130.606	59.1998	89.3731	9.27742	484.623	47.8252
16.4833	-130.601	59.2022	89.3835	9.57665	484.676	47.8278
16.5	-130.601	59.2367	89.481	9.38591	484.621	47.8283
16.5167	-130.601	59.253	89.5441	-6.20644	484.453	47.8271
16.5333	-130.597	59.2744	89.4601	-4.28902	484.601	47.826
16.55	-130.592	59.2526	89.4726	-7.06352	484.68	47.8254
16.5667	-130.595	59.2036	89.3789	-6.17668	484.562	47.8303
16.5833	-130.593	59.2599	89.432	-6.9706	484.64	47.8315
16.6	-130.59	59.2881	89.5536	-5.42213	484.708	47.8304
16.6167	-130.585	59.2587	89.4541	-6.6375	484.668	47.8313
16.6333	-130.579	59.2744	89.4733	-7.87666	484.492	47.831
16.65	-130.577	59.2046	89.3867	2.55043	484.428	47.8297
16.6667	-130.583	59.197	89.3681	9.53255	484.533	47.8295
16.6833	-130.582	59.2451	89.4822	8.11333	484.626	47.8291
16.7	-130.578	59.2246	89.4242	9.0725	484.693	47.83
16.7167	-130.575	59.2539	89.4912	7.91557	484.776	47.8315
16.7333	-130.58	59.2265	89.4007	8.11333	484.596	47.8332
16.75	-130.579	59.2686	89.4102	8.86498	484.9	47.8384
16.7667	-130.577	59.206	89.3668	8.74825	484.79	47.8388
16.7833	-130.579	59.2425	89.4236	9.52782	484.729	47.8364
16.8	-130.578	59.2132	89.3911	11.105	484.485	47.8321
16.8167	-130.583	59.2089	89.4094	8.71956	484.502	47.8309
16.8333	-130.581	59.2434	89.4192	8.82561	484.498	47.8312
16.85	-130.579	59.203	89.4056	4.42558	484.515	47.8333
16.8667	-130.577	59.2699	89.4802	4.59496	484.583	47.8346
16.8833	-130.575	59.2561	89.4856	8.98598	484.739	47.8312
16.9	-130.572	59.2515	89.4802	4.69215	484.719	47.8303
16.9167	-130.574	59.2333	89.405	0.725937	485.015	47.8333
16.9333	-130.57	59.2089	89.407	7.96913	485.11	47.8333
16.95	-130.57	59.2268	89.4135	8.90785	485.064	47.8362
16.9667	-130.566	59.2298	89.4079	9.18861	485.256	47.8364
16.9833	-130.567	59.2025	89.3926	12.3154	485.389	47.8375
17	-130.564	59.2338	89.4187	10.3271	485.423	47.8378
17.0167	-130.563	59.3203	89.533	9.82582	485.305	47.84
17.0333	-130.56	59.1981	89.3676	9.90868	485.259	47.8368
17.05	-130.566	59.2461	89.434	8.6599	485.032	47.8375
17.0667	-130.562	59.2303	89.3922	8.55751	484.823	47.8375
17.0833	-130.56	59.2469	89.477	9.11064	484.905	47.8397
17.1	-130.56	59.2194	89.369	9.34059	484.912	47.8407
17.1167	-130.557	59.409	89.4872	9.36333	484.876	47.8402
17.1333	-130.557	59.2161	89.3977	9.34609	484.872	47.8405
17.15	-130.557	59.2614	89.4492	9.32274	484.851	47.8404
17.1667	-130.555	59.2986	89.5582	9.69292	484.799	47.8388
17.1833	-130.554	59.2402	89.435	9.15703	484.775	47.8381
17.2	-130.551	59.2516	89.4402	9.50996	484.832	47.8393
17.2167	-130.551	59.2397	89.4268	9.47594	484.794	47.8387
17.2333	-130.552	59.2229	89.4134	9.68697	484.636	47.8414
17.25	-130.551	59.2503	89.4521	9.41277	484.701	47.8422
17.2667	-130.551	59.2666	89.4038	9.33464	484.612	47.8425
17.2833	-130.547	59.2905	89.4724	8.68492	484.504	47.8417
17.3	-130.544	59.257	89.4468	9.91173	484.773	47.842
17.3167	-130.545	59.271	89.4424	9.09325	484.748	47.8437
17.3333	-130.542	59.2294	89.372	9.11171	484.704	47.8404
17.35	-130.54	59.2472	89.445	9.78645	484.855	47.8405
17.3667	-130.532	59.2219	89.4286	9.09157	484.96	47.8391
17.3833	-130.535	59.1859	89.331	8.67897	484.992	47.8411
17.4	-130.531	59.2661	89.5182	10.0648	485.045	47.8404
17.4167	-130.529	59.2539	89.3702	9.31267	485.028	47.8417
17.4333	-130.534	59.3255	89.5222	9.13445	484.996	47.8397
17.45	-130.53	59.2263	89.4277	9.03008	484.746	47.8416
17.4667	-130.526	59.215	89.4138	18.921	484.851	47.8422
17.4833	-130.521	59.2443	89.4637	4.45961	484.881	47.8443
17.5	-130.52	59.2507	89.4271	7.03514	484.829	47.8436
17.5167	-130.518	59.3407	89.5428	9.12544	484.789	47.8449
17.5333	-130.517	59.2687	89.4918	9.47838	484.942	47.8449
17.55	-130.517	59.2886	89.5176	9.89433	485.095	47.8471
17.5667	-130.514	59.2504	89.4576	9.45747	485.227	47.8442
17.5833	-130.511	59.3804	89.7561	9.65126	485.274	47.844
17.6	-130.506	59.2655	89.4592	9.25423	485.295	47.8446
17.6167	-130.507	59.2663	89.5419	9.30611	485.057	47.8426
17.6333	-130.504	59.2294	89.4441	9.15169	484.939	47.8426
17.65	-130.505	59.2725	89.5336	9.8777	484.798	47.8428
17.6667	-130.507	59.2397	89.4257	9.30962	484.8	47.8477
17.6833	-130.509	59.2979	89.5731	9.82994	484.959	47.8439
17.7	-130.51	59.2262	89.4093	8.86269	484.873	47.8492
17.7167	-130.505	59.2986	89.4973	4.02565	484.784	47.844
17.7333	-130.502	59.5092	89.6279	9.19289	484.726	47.8461
17.75	-130.497	59.2561	89.4384	9.1404	484.848	47.8492
17.7667	-130.492	59.244	89.4442	9.29359	484.908	47.8495
17.7833	-130.489	59.2559	89.466	9.27681	484.946	47.8461
17.8	-130.489	59.233	89.3766	10.2216	485.023	47.8461
17.8167	-130.49	59.3147	89.4556	9.63631	485.091	47.8422
17.8333	-130.49	59.3647	89.5353	9.67201	485.039	47.8429
17.85	-130.491	59.2637	89.4642	9.30733	484.886	47.846
17.8667	-130.484	59.3938	89.6125	9.0844	484.722	47.8451
17.8833	-130.486	59.2524	89.4119	9.09569	484.475	47.8451
17.9	-130.487	59.226	89.4184	8.79768	484.523	47.8465
17.9167	-130.484	59.2489	89.446	9.58977	484.439	47.8478
17.9333	-130.48	59.2449	89.4166	9.2321	484.478	47.8422
17.95	-130.479	59.2165	89.3815	9.64821	484.498	47.8413
17.9667	-130.477	59.2524	89.4405	9.40437	484.533	47.842
17.9833	-130.475	59.2526	89.4375	8.92403	484.572	47.8439
18	-130.472	59.3237	89.5872	9.09752	484.584	47.8442
18.0167	-130.475	59.2857	89.5181	9.73229	484.748	47.8411
18.0333	-130.474	59.2973	89.5065	9.27147	484.658	47.8388
18.05	-130.475	59.2632	89.4398	8.95912	484.653	47.8408
18.0667	-130.471	59.3322	89.6059	9.56123	484.832	47.8451
18.0833	-130.475	59.2182	89.3675	9.40804	484.924	47.8465
18.1	-130.474	59.2025	89.3499	8.59322	484.968	47.8465
18.1167	-130.47	59.2507	89.4523	8.87276	484.975	47.8452
18.1333	-130.469	59.2759	89.4575	3.37898	484.983	47.8452
18.15	-130.469	59.2121	89.4033	3.86177	484.999	47.8436
18.1667	-130.469	59.2349	89.4108	9.58443	484.924	47.8475
18.1833	-130.474	59.2101	89.383	9.20769	484.906	47.8452
18.2	-130.473	59.2512	89.4239	10.131	484.718	47.8483
18.2167	-130.472	59.2559	89.4268	6.83006	484.564	47.8536
18.2333	-130.47	59.2602	89.4395	8.80486	484.588	47.8526
18.25	-130.471	59.2338	89.4405	8.69637	484.484	47.8504
18.2667	-130.469	59.2431	89.4471	8.9193	484.205	47.8471
18.2833	-130.465	59.4413	89.5133	8.54256	484.396	47.8495
18.3	-130.46	59.3143	89.5396	9.35799	484.456	47.8512
18.3167	-130.461	59.2262	89.4158	8.92937	484.519	47.851
18.3333	-130.464	59.2513	89.4122	8.16643	484.54	47.8519
18.35	-130.461	59.248	89.4564	9.15047	484.67	47.8518
18.3667	-130.464	59.2304	89.3783	8.37929	484.79	47.8461
18.3833	-130.461	59.2266	89.4018	9.33235	484.743	47.8443
18.4	-130.456	59.2863	89.4592	9.63097	484.913	47.8495
18.4167	-130.459	59.2719	89.5001	9.24416	485.011	47.8451
18.4333	-130.456	59.2301	89.4102	8.91151	484.719	47.8466
18.45	-130.456	59.2342	89.4021	8.80653	484.679	47.8455
18.4667	-130.459	59.2803	89.4543	9.42055	484.649	47.8486
18.4833	-130.46	59.2298	89.4012	8.80776	484.585	47.8515
18.5	-130.457	59.2597	89.5426	10.6043	484.715	47.85
18.5167	-130.454	59.2709	89.4541	8.90907	484.649	47.8486
18.5333	-130.449	59.2112	89.3665	9.0873	484.59	47.8501
18.55	-130.448	59.258	89.4775	8.47755	484.488	47.8532
18.5667	-130.451	59.2518	89.4582	8.66707	484.508	47.8515
18.5833	-130.449	59.2489	89.4138	9.20235	484.398	47.8529
18.6	-130.449	59.2609	89.4962	8.12889	484.312	47.8518
18.6167	-130.445	59.3342	89.582	8.63792	484.328	47.8532
18.6333	-130.443	59.2927	89.5231	8.77861	484.241	47.8541
18.65	-130.442	59.2406	89.4767	9.36394	484.141	47.8584
18.6667	-130.438	59.2428	89.3804	8.96507	484.421	47.859
18.6833	-130.438	59.2428	89.4547	9.30306	484.379	47.86
18.7	-130.437	59.2283	89.3919	8.81203	484.415	47.8561
18.7167	-130.437	59.2387	89.378	9.53499	484.433	47.8527
18.7333	-130.437	59.2431	89.437	4.4352	484.616	47.8552
18.75	-130.433	59.2463	89.4177	8.67668	484.732	47.8571
18.7667	-130.435	59.2455	89.4338	2.67387	484.689	47.8579
18.7833	-130.428	59.23	89.3884	0.356369	484.697	47.8545
18.8	-130.422	59.2716	89.5252	-5.04417	484.819	47.8523
18.8167	-130.423	59.2921	89.5087	-2.10808	484.847	47.85
18.8333	-130.422	59.3188	89.5017	8.66768	485.037	47.8524
18.85	-130.421	59.2358	89.3977	8.39592	485.079	47.8533
18.8667	-130.421	59.2196	89.3897	9.40086	485.152	47.8512
18.8833	-130.422	59.2635	89.4372	8.21114	485.008	47.8532
18.9	-130.424	59.2562	89.4485	8.90022	485.01	47.8565
18.9167	-130.422	59.2265	89.3963	8.81844	484.932	47.8581
18.9333	-130.42	59.2475	89.3934	8.68858	484.8	47.8541
18.95	-130.421	59.2318	89.4254	3.97987	484.757	47.8571
18.9667	-130.422	59.2355	89.412	8.27431	484.811	47.8548
18.9833	-130.423	59.2196	89.3726	8.61641	484.624	47.8545
19	-130.42	59.1995	89.3539	8.84239	484.579	47.8562
19.0167	-130.418	59.2437	89.4396	9.23454	484.415	47.8611
19.0333	-130.417	59.2225	89.3958	8.93349	484.264	47.8635
19.05	-130.416	59.2512	89.4807	8.45848	484.534	47.8622
19.0667	-130.414	59.2732	89.4412	9.45625	484.656	47.8593
19.0833	-130.415	59.2277	89.3946	8.95027	484.703	47.8622
19.1	-130.413	59.2201	89.4138	8.81798	484.708	47.8625
19.1167	-130.413	59.2526	89.4109	9.26796	484.75	47.8643
19.1333	-130.412	59.2335	89.3948	9.91173	484.762	47.8658
19.15	-130.415	59.2446	89.4367	9.21196	484.691	47.8626
19.1667	-130.413	59.2205	89.3975	9.40804	484.659	47.8635
19.1833	-130.409	59.2243	89.4224	9.0522	484.638	47.862
19.2	-130.409	59.2208	89.4105	9.32701	484.505	47.8619
19.2167	-130.407	59.2051	89.3618	9.02779	484.686	47.8628
19.2333	-130.404	59.2439	89.4357	4.46144	484.722	47.8631
19.25	-130.404	59.2455	89.4131	-1.86363	484.797	47.8603
19.2667	-130.404	59.211	89.4007	9.07356	484.934	47.8596
19.2833	-130.405	59.2486	89.457	8.85719	485.101	47.8635
19.3	-130.405	59.2298	89.3789	8.89961	485.002	47.8608
19.3167	-130.403	59.1927	89.3453	8.77083	485.133	47.8591
19.3333	-130.405	59.2632	89.436	4.80598	485.201	47.8616
19.35	-130.406	59.2612	89.4723	3.23708	485.248	47.8605
19.3667	-130.404	59.2481	89.4331	5.03243	485.123	47.8608
19.3833	-130.405	59.2623	89.4764	8.78029	485.147	47.8631
19.4	-130.4	59.2443	89.4398	9.07127	485.041	47.8628
19.4167	-130.399	59.2385	89.4407	8.55797	484.778	47.8637
19.4333	-130.404	59.242	89.418	9.03725	484.916	47.8631
19.45	-130.404	59.2242	89.4212	9.16893	484.906	47.8623
19.4667	-130.402	59.2095	89.4242	8.38524	484.938	47.8661
19.4833	-130.402	59.2016	89.3734	0.725327	484.999	47.8582
19.5	-130.401	59.2658	89.4527	9.24461	485.094	47.8574
19.5167	-130.4	59.2701	89.5191	9.41155	485.119	47.8556
19.5333	-130.398	59.2419	89.4669	9.06761	484.965	47.8597
19.55	-130.396	59.2159	89.3882	9.15825	484.97	47.8564
19.5667	-130.393	59.2255	89.3974	9.05159	484.951	47.8614
19.5833	-130.395	59.2339	89.5008	15.2743	484.821	47.8576
19.6	-130.391	59.2445	89.4512	8.96751	484.974	47.8626
19.6167	-130.391	59.2715	89.4984	9.39064	484.942	47.8611
19.6333	-130.39	59.2928	89.4262	9.41628	485.034	47.8584
19.65	-130.39	59.2823	89.4346	9.52309	485.081	47.8577
19.6667	-130.39	59.2056	89.347	4.56337	485.14	47.8593
19.6833	-130.384	59.3601	89.5738	9.6273	485.157	47.8603
19.7	-130.386	59.3226	89.5087	8.69759	485.196	47.8574
19.7167	-130.388	59.2635	89.4958	8.06206	485.273	47.855
19.7333	-130.386	59.2503	89.405	9.60762	485.143	47.8538
19.75	-130.383	59.2464	89.4225	8.98186	484.962	47.8555
19.7667	-130.385	59.222	89.4149	34.0331	484.952	47.8506
19.7833	-130.383	59.2124	89.3787	10.0256	484.896	47.8489
19.8	-130.383	59.267	89.5057	9.24294	484.621	47.8513
19.8167	-130.389	59.2381	89.4331	4.19258	484.936	47.8521
19.8333	-130.385	59.2228	89.4025	2.74956	485.08	47.8521
19.85	-130.386	59.2368	89.4505	9.5504	484.929	47.8518
19.8667	-130.388	59.2188	89.3935	9.63265	484.886	47.85
19.8833	-130.385	59.1938	89.342	18.8166	484.864	47.8487
19.9	-130.386	59.268	89.4907	9.38591	484.861	47.8513
19.9167	-130.38	59.3185	89.5112	9.13017	484.711	47.8536
19.9333	-130.377	59.2103	89.3719	9.17076	484.723	47.8518
19.95	-130.382	59.2835	89.4701	9.14452	484.661	47.8561
19.9667	-130.389	59.2025	89.4132	8.97881	484.595	47.8515
19.9833	-130.388	59.2765	89.4485	9.31923	484.725	47.8504
20	-130.384	59.2509	89.4195	8.58666	484.709	47.849
20.0167	-130.383	59.271	89.4892	10.001	484.774	47.8472
20.0333	-130.386	59.2703	89.4567	9.15825	484.793	47.8487
20.05	-130.382	59.2748	89.5103	42.3377	484.896	47.8486
20.0667	-130.387	59.2359	89.474	8.29338	484.911	47.8474
20.0833	-130.388	59.213	89.4004	9.4796	484.935	47.8451
20.1	-130.389	59.2486	89.4105	9.45503	484.982	47.8468
20.1167	-130.388	59.2303	89.3778	8.72612	484.982	47.8507
20.1333	-130.386	59.2497	89.5084	8.88878	484.896	47.8449
20.15	-130.385	59.2327	89.4614	8.95088	484.998	47.8469
20.1667	-130.379	59.3211	89.6162	8.7368	484.934	47.8431
20.1833	-130.383	59.3943	89.6078	9.32396	484.763	47.8436
20.2	-130.383	59.2724	89.4881	8.02345	485.02	47.8434
20.2167	-130.384	59.2147	89.3993	8.49663	485.134	47.8429
20.2333	-130.385	59.2135	89.3948	9.41811	485.161	47.8465
20.25	-130.387	59.2307	89.3992	9.10042	485.172	47.8484
20.2667	-130.386	59.2364	89.3725	-1.26762	485.204	47.8486
20.2833	-130.385	59.2422	89.4727	7.03575	485.164	47.8472
20.3	-130.385	59.2838	89.5437	3.70918	485.111	47.8475
20.3167	-130.388	59.2655	89.5257	3.33305	484.975	47.8475
20.3333	-130.383	59.2138	89.3914	9.10576	484.819	47.846
20.35	-130.381	59.2213	89.4491	4.02626	484.632	47.8461
20.3667	-130.38	59.2666	89.5324	9.1851	484.641	47.8458
20.3833	-130.38	59.2367	89.4231	8.76015	484.725	47.8452
20.4	-130.379	59.4994	89.9549	8.657	484.792	47.8452
20.4167	-130.375	59.6386	89.7356	9.03069	484.965	47.8445
20.4333	-130.376	59.2426	89.531	8.99254	484.875	47.8474
20.45	-130.377	59.2043	89.4024	9.27574	484.81	47.8454
20.4667	-130.376	59.3754	89.5808	9.58199	484.82	47.8445
20.4833	-130.378	59.264	89.4833	9.18633	484.829	47.8414
20.5	-130.379	59.2519	89.4495	9.16176	484.68	47.8429
20.5167	-130.378	59.2329	89.4087	9.19289	484.628	47.8454
20.5333	-130.377	59.2493	89.4566	4.72908	484.745	47.8472
20.55	-130.375	59.1969	89.3581	8.91563	484.818	47.844
20.5667	-130.371	59.3407	89.5034	9.61189	484.641	47.8376
20.5833	-130.371	59.2214	89.36	9.55101	484.839	47.8397
20.6	-130.374	59.2388	89.421	9.37279	484.767	47.8426
20.6167	-130.376	59.2124	89.3925	9.38423	484.856	47.8428
20.6333	-130.379	59.25	89.4541	9.06822	484.839	47.8365
20.65	-130.376	59.2291	89.3786	9.59572	484.953	47.8387
20.6667	-130.379	59.2071	89.3946	8.87398	485.086	47.8399
20.6833	-130.379	59.2802	89.5405	9.93736	485.234	47.8411
20.7	-130.377	59.2986	89.4428	9.83772	485.337	47.8417
20.7167	-130.373	59.2193	89.4173	9.3055	485.312	47.8402
20.7333	-130.371	59.2454	89.4537	8.99071	485.239	47.8388
20.75	-130.373	59.2788	89.4604	9.77821	485.386	47.8396
20.7667	-130.371	59.2825	89.5252	8.92586	485.424	47.8423
20.7833	-130.371	59.2313	89.491	9.1201	485.344	47.8417
20.8	-130.371	59.2272	89.4181	9.95522	485.209	47.8411
20.8167	-130.371	59.2284	89.4259	10.0875	485.298	47.8388
20.8333	-130.369	59.2341	89.4738	9.57787	485.29	47.8384
20.85	-130.375	59.2545	89.4822	9.90624	485.162	47.8381
20.8667	-130.379	59.2576	89.4741	9.75853	485.105	47.8382
20.8833	-130.376	59.2114	89.3813	9.6447	484.983	47.8399
20.9	-130.373	59.206	89.4004	9.79546	484.81	47.8432
20.9167	-130.372	59.2324	89.4363	9.44786	484.805	47.8417
20.9333	-130.371	59.2187	89.423	9.53789	484.781	47.8426
20.95	-130.377	59.2289	89.4666	9.49974	484.581	47.8413
20.9667	-130.374	59.2374	89.4485	9.09447	484.808	47.8399
20.9833	-130.372	59.2159	89.4047	16.6131	484.91	47.8359
21	-130.37	59.2765	89.4958	9.24889	484.972	47.8387
21.0167	-130.371	59.2318	89.4532	9.10576	484.813	47.8385
21.0333	-130.371	59.2278	89.4419	8.93776	484.731	47.8428
21.05	-130.368	59.2233	89.457	9.71977	484.734	47.8452
21.0667	-130.368	59.2649	89.5171	9.17442	484.787	47.8394
21.0833	-130.367	59.2071	89.3729	9.28047	484.815	47.8388
21.1	-130.37	59.2396	89.4454	7.45171	484.887	47.8397
21.1167	-130.374	59.2683	89.4903	2.19399	484.737	47.8399
21.1333	-130.372	59.2327	89.4364	9.51119	485.01	47.8387
21.15	-130.371	59.2095	89.3794	9.99626	485.079	47.8368
21.1667	-130.376	59.2255	89.4134	9.04259	485.077	47.8381
21.1833	-130.373	59.2558	89.4399	9.49257	485.215	47.8373
21.2	-130.37	59.2602	89.446	9.38896	485.276	47.8413
21.2167	-130.367	59.2297	89.3807	9.27086	485.297	47.842
21.2333	-130.366	59.2629	89.512	9.30428	485.129	47.8414
21.25	-130.37	59.2762	89.483	10.0172	485.064	47.8425
21.2667	-130.373	59.2191	89.3911	9.03542	484.944	47.8463
21.2833	-130.368	59.233	89.403	9.23164	484.807	47.8472
21.3	-130.372	59.2622	89.4814	9.28459	484.762	47.8452
21.3167	-130.374	59.2367	89.4245	9.28825	484.698	47.8451
21.3333	-130.368	59.2378	89.427	4.81911	484.564	47.842
21.35	-130.366	59.2619	89.4703	9.05342	484.877	47.8416
21.3667	-130.372	59.4656	89.9142	9.46587	484.897	47.8393
21.3833	-130.371	59.2428	89.5178	9.35204	484.943	47.8396
21.4	-130.371	59.271	89.521	9.1613	484.908	47.8431
21.4167	-130.371	59.2188	89.419	8.6927	484.889	47.8425
21.4333	-130.369	59.3765	89.5835	9.36745	484.91	47.8451
21.45	-130.37	59.3707	89.5756	8.85017	484.99	47.8446
21.4667	-130.365	59.2228	89.4781	9.53438	485.068	47.8442
21.4833	-130.357	59.2704	89.5011	8.67546	485.116	47.8431
21.5	-130.362	59.2727	89.4556	8.76076	485.045	47.8429
21.5167	-130.363	59.1912	89.3723	9.53682	485.177	47.8416
21.5333	-130.364	59.266	89.4415	8.91335	485.171	47.8391
21.55	-130.361	59.215	89.4294	8.44002	485.122	47.8382
21.5667	-130.361	59.2107	89.3696	3.32527	485.143	47.8393
21.5833	-130.361	59.2237	89.4502	9.69475	485.2	47.8434
21.6	-130.356	59.2004	89.423	9.05632	485.23	47.8455
21.6167	-130.353	59.2403	89.4482	9.27864	485.148	47.8434
21.6333	-130.352	59.2925	89.493	9.04091	484.998	47.8458
21.65	-130.351	59.2075	89.4009	9.20601	485.01	47.8451
21.6667	-130.35	59.2313	89.4251	9.10698	485.068	47.8428
21.6833	-130.349	59.3064	89.5463	9.37584	485.116	47.8436
21.7	-130.346	59.2757	89.4392	8.77022	484.937	47.8425
21.7167	-130.347	59.226	89.4584	8.96935	484.695	47.8451
21.7333	-130.352	59.2396	89.4256	8.95912	484.955	47.8477
21.75	-130.35	59.21	89.4058	9.16298	484.976	47.8463
21.7667	-130.356	59.1991	89.4361	9.30428	485.096	47.8397
21.7833	-130.357	59.2127	89.4018	9.75014	485.14	47.8384
21.8	-130.357	59.2814	89.5333	9.00032	485.031	47.8391
21.8167	-130.353	59.3024	89.582	8.86742	484.846	47.8387
21.8333	-130.353	59.2416	89.524	9.38362	484.824	47.842
21.85	-130.35	59.2332	89.4735	9.45091	484.889	47.8423
21.8667	-130.354	59.2043	89.3777	9.09203	484.844	47.842
21.8833	-130.354	59.266	89.5069	9.29482	484.66	47.8451
21.9	-130.351	59.2045	89.3736	8.8549	484.884	47.8439
21.9167	-130.352	59.2492	89.5106	9.0522	484.896	47.8419
21.9333	-130.353	59.2695	89.5355	9.40971	484.826	47.8396
21.95	-130.355	59.4224	89.7063	9.06227	484.848	47.8423
21.9667	-130.357	59.318	89.5318	8.95256	484.832	47.8419
21.9833	-130.355	59.2593	89.4889	9.46159	484.851	47.8422
22	-130.355	59.2374	89.4578	9.00688	484.964	47.8413
22.0167	-130.356	59.2173	89.4035	4.30885	485.09	47.841
22.0333	-130.351	59.2243	89.4163	3.72643	485.156	47.8419
22.05	-130.356	59.2956	89.5142	9.7036	485.01	47.8442
22.0667	-130.354	59.2478	89.4932	9.04198	485.13	47.844
22.0833	-130.356	59.2432	89.4177	8.99132	485.185	47.8451
22.1	-130.353	59.2103	89.4045	9.08608	485.008	47.8417
22.1167	-130.352	59.2544	89.4515	9.08012	485.216	47.8428
22.1333	-130.348	59.2551	89.4909	9.15642	485.248	47.8461
22.15	-130.35	59.2185	89.4122	9.57192	485.191	47.844
22.1667	-130.353	59.2986	89.4436	9.27574	485.268	47.8452
22.1833	-130.354	59.2135	89.3868	8.88832	485.138	47.8484
22.2	-130.35	59.2124	89.4538	9.15108	484.984	47.8486
22.2167	-130.349	59.282	89.5495	8.87032	484.85	47.8487
22.2333	-130.348	59.2071	89.4283	8.86864	484.897	47.849
22.25	-130.345	59.2489	89.4216	9.14162	484.876	47.8451
22.2667	-130.345	59.23	89.4802	9.22081	484.711	47.8429
22.2833	-130.347	59.2037	89.3787	9.47243	485.011	47.8422
22.3	-130.343	59.3485	89.5757	9.59999	484.969	47.8472
22.3167	-130.338	59.2452	89.4128	9.21959	484.889	47.8465
22.3333	-130.335	59.2068	89.4067	9.34959	484.874	47.8489
22.35	-130.337	59.2735	89.4592	9.14879	484.982	47.85
22.3667	-130.334	59.1911	89.38	9.45564	485.003	47.8484
22.3833	-130.332	59.2397	89.5031	9.78478	485.025	47.8475
22.4	-130.333	59.2597	89.5327	9.5475	484.966	47.8414
22.4167	-130.333	59.2208	89.4117	9.28932	485.066	47.8446
22.4333	-130.333	59.2432	89.4781	9.54567	485.081	47.8472
22.45	-130.324	59.1959	89.3723	9.5385	485.05	47.8457
22.4667	-130.325	59.3018	89.5785	9.15703	484.904	47.8466
22.4833	-130.327	59.2234	89.4224	4.80705	484.762	47.8463
22.5	-130.327	59.2211	89.4093	8.89534	484.976	47.8477
22.5167	-130.328	59.2338	89.4407	9.06105	485.002	47.8443
22.5333	-130.326	59.2143	89.4233	9.45992	484.97	47.8448
22.55	-130.325	59.2458	89.4506	9.12544	484.969	47.8454
22.5667	-130.319	59.3185	89.5843	9.48189	484.899	47.8478
22.5833	-130.313	59.3044	89.5141	9.22203	484.866	47.8458
22.6	-130.312	59.2347	89.4375	9.32701	484.832	47.8454
22.6167	-130.31	59.2207	89.4257	9.94988	484.865	47.8477
22.6333	-130.308	59.2158	89.428	9.84245	484.942	47.8451
22.65	-130.312	59.2368	89.4741	9.70604	484.847	47.8465
22.6667	-130.31	59.2394	89.421	9.18388	485.004	47.8471
22.6833	-130.306	59.2663	89.5275	9.33113	485.181	47.8429
22.7	-130.305	59.2048	89.3967	9.20357	485.223	47.8492
22.7167	-130.308	59.2789	89.4044	9.68941	485.353	47.8494
22.7333	-130.304	59.2075	89.4222	8.99849	485.39	47.8448
22.75	-130.308	59.2522	89.4773	9.72984	485.511	47.8454
22.7667	-130.308	59.2024	89.428	9.6357	485.488	47.8423
22.7833	-130.306	59.2262	89.4161	10.1608	485.252	47.8448
22.8	-130.303	59.2078	89.3882	9.50752	485.04	47.8431
22.8167	-130.306	59.2284	89.4817	9.15291	484.917	47.8437
22.8333	-130.304	59.2435	89.4402	9.72267	484.885	47.8452
22.85	-130.304	59.2289	89.4354	9.07356	484.847	47.8425
22.8667	-130.305	59.183	89.3559	4.41551	484.721	47.8446
22.8833	-130.302	59.2226	89.4627	9.22447	484.961	47.8448
22.9	-130.301	59.2222	89.4582	9.4474	484.787	47.8446
22.9167	-130.299	59.2526	89.5989	8.62419	484.771	47.8411
22.9333	-130.301	59.2431	89.5115	9.0725	484.74	47.8439
22.95	-130.3	59.2529	89.463	9.07845	484.828	47.844
22.9667	-130.306	59.2037	89.3891	8.31368	484.705	47.8426
22.9833	-130.308	59.2818	89.5684	8.98003	484.698	47.8404
23	-130.309	59.3046	89.5789	35.0063	484.736	47.8417
23.0167	-130.306	59.2063	89.4274	-3.40324	484.704	47.8423
23.0333	-130.301	59.25	89.4836	-3.89915	484.591	47.8451
23.05	-130.301	59.2127	89.3948	-4.30275	484.709	47.8452
23.0667	-130.299	59.2364	89.4686	4.19014	484.767	47.8472
23.0833	-130.303	59.2277	89.423	3.83202	484.714	47.8481
23.1	-130.296	59.2982	89.6551	3.71574	484.923	47.8434
23.1167	-130.297	59.2136	89.408	7.52693	484.977	47.8429
23.1333	-130.294	59.2764	89.4383	7.37724	485.047	47.8423
23.15	-130.295	59.2361	89.4184	5.46516	484.951	47.8443
23.1667	-130.295	59.3147	89.5651	-7.60841	484.998	47.8451
23.1833	-130.296	59.2197	89.4401	9.06639	484.884	47.8497
23.2	-130.292	59.2172	89.4181	9.11064	484.918	47.846
23.2167	-130.29	59.1999	89.3819	8.79707	485.004	47.846
23.2333	-130.292	59.2852	89.6157	9.07356	484.963	47.8448
23.25	-130.296	59.2315	89.4357	9.16832	484.722	47.8457
23.2667	-130.296	59.2498	89.4735	8.78685	484.934	47.8452
23.2833	-130.292	59.2013	89.4068	9.06944	484.898	47.8448
23.3	-130.297	59.2193	89.4694	9.00627	484.925	47.8478
23.3167	-130.295	59.2262	89.4457	8.49312	484.924	47.8465
23.3333	-130.297	59.2759	89.5237	5.46639	484.951	47.8452
23.35	-130.293	59.2149	89.416	7.09236	485.036	47.8439
23.3667	-130.294	59.2323	89.4939	9.20174	484.907	47.8457
23.3833	-130.296	59.2071	89.4074	9.38362	485.045	47.8471
23.4	-130.293	59.2156	89.4474	8.96874	485.128	47.8475
23.4167	-130.297	59.2419	89.4671	9.91646	484.996	47.8451
23.4333	-130.293	59.2255	89.4293	9.23698	485.161	47.8432
23.45	-130.292	59.2255	89.4321	8.89244	485.097	47.8428
23.4667	-130.285	59.2216	89.4112	9.91463	485.047	47.8423
23.4833	-130.282	59.2043	89.4337	9.07539	485.208	47.8437
23.5	-130.279	59.2077	89.4303	8.08952	485.251	47.8446
23.5167	-130.282	59.2207	89.4801	8.13072	485.317	47.8463
23.5333	-130.285	59.2272	89.4541	8.8549	485.42	47.8501
23.55	-130.284	59.219	89.466	8.91747	485.458	47.8506
23.5667	-130.283	59.2208	89.4344	8.44597	485.448	47.8492
23.5833	-130.284	59.2051	89.3972	8.2856	485.326	47.8501
23.6	-130.278	59.2696	89.6087	8.31429	485.309	47.8501
23.6167	-130.277	59.228	89.4206	8.44902	485.175	47.8492
23.6333	-130.278	59.2333	89.4665	8.16765	484.774	47.8504
23.65	-130.282	59.2378	89.4859	8.50731	484.983	47.851
23.6667	-130.279	59.2237	89.4709	8.10448	485.126	47.851
23.6833	-130.276	59.2716	89.5561	7.98698	485.243	47.8532
23.7	-130.272	59.2576	89.5286	9.22203	485.168	47.8519
23.7167	-130.268	59.1914	89.3758	9.00276	485.158	47.8515
23.7333	-130.263	59.2751	89.4918	9.37584	485.09	47.8484
23.75	-130.261	59.5397	89.5345	9.03725	484.987	47.8524
23.7667	-130.261	59.2385	89.4198	8.77327	484.952	47.8526
23.7833	-130.262	59.2349	89.4746	8.50502	484.91	47.8547
23.8	-130.264	59.2181	89.3993	9.24416	484.781	47.8533
23.8167	-130.26	59.2997	89.5869	8.73268	484.956	47.8507
23.8333	-130.26	59.2028	89.4157	8.96156	485.045	47.857
23.85	-130.257	59.2558	89.464	9.38591	484.882	47.8532
23.8667	-130.26	59.2344	89.4569	8.98125	484.918	47.8527
23.8833	-130.26	59.2025	89.4105	8.66585	484.959	47.8582
23.9	-130.257	59.2048	89.4151	9.36806	485.067	47.8556
23.9167	-130.258	59.2239	89.4167	3.97743	485.093	47.8574
23.9333	-130.255	59.2101	89.4144	2.80327	485.144	47.857
23.95	-130.253	59.3089	89.6014	5.62676	485.12	47.8553
23.9667	-130.247	59.2004	89.4325	22.4459	485.107	47.8559
23.9833	-130.247	59.2033	89.3745	9.30794	485.259	47.8597
24	-130.239	59.2262	89.4907	9.36333	485.308	47.8613
24.0167	-130.24	59.1915	89.3667	9.17549	485.099	47.8625
24.0333	-130.241	59.2294	89.4527	9.21425	485.307	47.8609
24.05	-130.238	59.2196	89.4653	9.20647	485.22	47.8646
24.0667	-130.235	59.2114	89.3873	9.20418	485.277	47.8658
24.0833	-130.23	59.1991	89.3902	9.00749	485.273	47.8638
24.1	-130.228	59.2515	89.4515	8.93288	485.329	47.8667
24.1167	-130.227	59.2609	89.5223	9.16664	485.388	47.8684
24.1333	-130.226	59.2283	89.405	9.35677	485.317	47.8664
24.15	-130.222	59.2304	89.4158	9.37401	485.322	47.8671
24.1667	-130.221	59.8623	89.7671	9.52599	485.434	47.8712
24.1833	-130.22	59.2767	89.4988	9.6125	485.139	47.8713
24.2	-130.22	59.2954	89.5181	9.2083	485.184	47.8678
24.2167	-130.215	59.2208	89.454	9.13673	485.14	47.8684
24.2333	-130.216	59.2487	89.5509	9.17915	485.133	47.8674
24.25	-130.211	59.2109	89.4253	9.3264	485.302	47.8738
24.2667	-130.211	59.2057	89.4077	8.94966	485.437	47.8721
24.2833	-130.206	59.2043	89.4254	8.8311	485.543	47.8729
24.3	-130.206	59.3002	89.5074	8.95317	485.547	47.8748
24.3167	-130.211	59.2173	89.4262	8.64861	485.491	47.8729
24.3333	-130.212	59.3321	89.5866	7.65389	485.413	47.8719
24.35	-130.213	59.2989	89.6914	-8.93105	485.188	47.8716
24.3667	-130.211	59.2201	89.4666	9.41094	485.119	47.8765
24.3833	-130.21	59.2394	89.4647	8.66646	485.053	47.8742
24.4	-130.208	59.2287	89.4575	9.70192	484.739	47.8747
24.4167	-130.205	59.3201	89.6412	9.07951	484.837	47.8758
24.4333	-130.201	59.2933	89.5385	9.40971	484.922	47.8756
24.45	-130.2	59.177	89.3398	9.61128	484.987	47.8733
24.4667	-130.199	59.1764	89.3446	8.769	484.896	47.8793
24.4833	-130.202	59.2352	89.4064	9.31557	484.937	47.8779
24.5	-130.197	59.5554	89.5808	9.1732	484.926	47.8779
24.5167	-130.196	59.2065	89.4004	8.54729	484.853	47.8802
24.5333	-130.191	59.275	89.4621	9.01817	484.844	47.8788
24.55	-130.191	59.2257	89.4228	9.38469	484.839	47.8765
24.5667	-130.187	59.2339	89.4741	9.1082	484.759	47.8783
24.5833	-130.186	59.194	89.3754	9.46098	484.793	47.8767
24.6	-130.176	59.24	89.443	9.05388	484.848	47.8751
24.6167	-130.174	59.226	89.4672	11.6222	484.796	47.8779
24.6333	-130.172	59.2037	89.3798	9.10042	484.946	47.8783
24.65	-130.173	59.257	89.4859	9.63097	485.081	47.8811
24.6667	-130.171	59.2135	89.3949	9.2411	485.148	47.8765
24.6833	-130.172	59.2049	89.4048	5.02525	485.339	47.8767
24.7	-130.167	59.1839	89.3723	3.47313	485.445	47.8768
24.7167	-130.167	59.2368	89.4547	9.27864	485.493	47.8788
24.7333	-130.165	59.2289	89.4534	9.07661	485.417	47.8776
24.75	-130.164	59.2947	89.4749	9.42345	485.476	47.879
24.7667	-130.161	59.2614	89.4827	9.17488	485.498	47.8796
24.7833	-130.156	59.2291	89.4067	9.08974	485.268	47.8768
24.8	-130.161	59.2249	89.4146	8.94127	485.404	47.8776
24.8167	-130.165	59.2193	89.3891	9.60289	485.32	47.8774
24.8333	-130.162	59.2007	89.4027	8.84361	485.15	47.8814
24.85	-130.154	59.2007	89.3765	9.53133	485.042	47.8848
24.8667	-130.16	59.2582	89.4543	9.47182	484.966	47.8854
24.8833	-130.154	59.239	89.4698	9.50462	484.94	47.8852
24.9	-130.152	59.1772	89.3664	9.51347	484.889	47.8863
24.9167	-130.149	59.2184	89.4103	8.83644	484.997	47.8864
24.9333	-130.151	59.2295	89.4392	9.82231	484.951	47.8864
24.95	-130.145	59.222	89.4048	9.77272	484.98	47.8896
24.9667	-130.149	59.2268	89.3696	9.1613	485.088	47.891
24.9833	-130.149	59.2339	89.4581	8.61229	485.143	47.8918
25	-130.151	59.3417	89.5197	9.22081	485.101	47.8906
25.0167	-130.148	59.3612	89.5298	8.97408	485.265	47.8881
25.0333	-130.146	59.2144	89.4248	9.20113	485.307	47.8912
25.05	-130.143	59.2089	89.4213	9.78645	485.185	47.8928
25.0667	-130.148	59.2329	89.3945	2.61787	485.059	47.8918
25.0833	-130.147	59.2481	89.4195	9.40865	485.196	47.8944
25.1	-130.144	59.2165	89.4257	9.04442	485.234	47.8951
25.1167	-130.142	59.2019	89.3784	9.57008	485.178	47.8931
25.1333	-130.132	59.2506	89.4961	8.05733	485.296	47.8954
25.15	-130.132	59.2143	89.3931	8.33565	485.431	47.8954
25.1667	-130.13	59.2524	89.4518	2.11113	485.261	47.8944
25.1833	-130.129	59.2637	89.4587	8.59139	485.374	47.8963
25.2	-130.128	59.2584	89.4747	9.11003	485.488	47.8953
25.2167	-130.123	59.2344	89.3983	7.62047	485.436	47.897
25.2333	-130.122	59.217	89.3945	8.58254	485.355	47.8989
25.25	-130.121	59.2777	89.4677	8.10982	485.293	47.8951
25.2667	-130.113	59.2376	89.4447	8.04298	485.173	47.8974
25.2833	-130.114	59.237	89.4502	8.28804	485.172	47.8989
25.3	-130.113	59.2069	89.3885	7.94472	485.243	47.8985
25.3167	-130.108	59.2208	89.3874	28.3944	485.193	47.8962
25.3333	-130.107	59.2175	89.4459	8.57048	485.05	47.8986
25.35	-130.105	59.3162	89.5094	-0.929031	485.112	47.9012
25.3667	-130.104	59.2257	89.4166	9.2411	485.151	47.8989
25.3833	-130.102	59.2455	89.4476	7.61208	485.011	47.8982
25.4	-130.101	59.2052	89.3745	7.83379	485.248	47.8989
25.4167	-130.101	59.2127	89.3607	7.96257	485.225	47.8944
25.4333	-130.104	59.2901	89.5167	8.17421	485.23	47.8933
25.45	-130.107	59.2309	89.4456	8.40065	485.209	47.8962
25.4667	-130.103	59.2205	89.3786	7.05421	485.286	47.8982
25.4833	-130.102	59.2452	89.4137	7.26814	485.298	47.897
25.5	-130.097	59.2219	89.4389	7.28371	485.195	47.8938
25.5167	-130.099	59.2408	89.463	7.13112	485.264	47.8938
25.5333	-130.102	59.3057	89.6731	7.30812	485.382	47.8965
25.55	-130.1	59.1924	89.3636	7.69859	485.28	47.8982
25.5667	-130.102	59.232	89.3603	7.65556	485.512	47.8999
25.5833	-130.097	59.2651	89.4689	7.28493	485.415	47.9006
25.6	-130.094	59.2754	89.4651	7.23305	485.455	47.8983
25.6167	-130.096	59.2727	89.4508	-14.8319	485.385	47.897
25.6333	-130.095	59.3151	89.546	8.94661	485.326	47.8956
25.65	-130.094	59.2577	89.4749	8.53355	485.299	47.8985
25.6667	-130.09	59.2353	89.4317	9.17793	485.252	47.8968
25.6833	-130.091	59.2292	89.4079	8.87093	485.26	47.8994
25.7	-130.088	59.2493	89.4888	-6.76079	485.254	47.9026
25.7167	-130.087	59.2159	89.3958	9.12788	485.163	47.9008
25.7333	-130.09	59.2318	89.4567	9.4062	485.336	47.9008
25.75	-130.088	59.2159	89.426	8.97469	485.375	47.9002
25.7667	-130.084	59.2231	89.4201	9.51592	485.122	47.9002
25.7833	-130.078	59.2092	89.3758	9.35555	485.212	47.9014
25.8	-130.077	59.2263	89.4309	8.92815	485.228	47.9018
25.8167	-130.077	59.2234	89.418	7.86308	485.178	47.8988
25.8333	-130.078	59.2429	89.4813	8.27797	485.091	47.8983
25.85	-130.076	59.2283	89.3713	8.83049	485.064	47.8976
25.8667	-130.077	59.2326	89.4665	8.58604	484.989	47.8986
25.8833	-130.073	59.2368	89.4564	8.73924	484.881	47.9017
25.9	-130.074	59.2616	89.5107	8.20931	484.918	47.8977
25.9167	-130.073	59.2487	89.5129	8.13484	485.099	47.9003
25.9333	-130.071	59.2866	89.529	8.6129	485.042	47.9031
25.95	-130.067	59.237	89.4569	8.7571	485.255	47.9009
25.9667	-130.064	59.2184	89.4073	10.0391	485.127	47.9014
25.9833	-130.063	59.2033	89.3665	18.8136	485.167	47.9029
26	-130.065	59.2158	89.3996	8.92036	485.152	47.9012
26.0167	-130.062	59.2107	89.3813	8.86147	485.101	47.8963
26.0333	-130.06	59.2498	89.4682	8.93059	485.059	47.8968
26.05	-130.059	59.2355	89.4219	8.87627	484.99	47.8951
26.0667	-130.056	59.1959	89.3421	8.13957	485.043	47.8956
26.0833	-130.054	59.2532	89.4318	8.46443	485.014	47.9012
26.1	-130.055	59.3797	89.585	7.80815	484.911	47.8973
26.1167	-130.051	59.2869	89.4665	8.37441	485.1	47.9023
26.1333	-130.048	59.2182	89.4125	8.58421	485.164	47.9031
26.15	-130.049	59.2376	89.4407	8.17299	485.224	47.9046
26.1667	-130.042	59.2423	89.481	7.81471	485.421	47.907
26.1833	-130.042	59.3794	89.5013	7.85225	485.589	47.905
26.2	-130.038	59.2786	89.4193	8.17177	485.555	47.9076
26.2167	-130.04	59.2863	89.4552	7.98409	485.311	47.9067
26.2333	-130.039	59.3217	89.6792	8.09425	485.306	47.9116
26.25	-130.04	59.2626	89.4231	7.7253	485.26	47.9078
26.2667	-130.037	59.2539	89.4381	7.8434	485.161	47.9083
26.2833	-130.035	59.2229	89.4083	7.94762	485.153	47.9058
26.3	-130.037	59.2556	89.4647	7.70866	485.057	47.9083
26.3167	-130.034	59.2161	89.3902	7.80708	484.797	47.9105
26.3333	-130.033	59.2085	89.3775	8.42506	485.065	47.9086
26.35	-130.034	59.2616	89.4315	8.5389	484.914	47.9069
26.3667	-130.032	59.2471	89.4161	13.8778	484.991	47.9079
26.3833	-130.034	59.3044	89.5824	7.52388	484.931	47.905
26.4	-130.033	59.3246	89.4975	8.40599	485.023	47.9038
26.4167	-130.028	59.2658	89.5342	8.46382	485.023	47.9047
26.4333	-130.03	59.2992	89.5678	8.52943	485.021	47.9083
26.45	-130.034	59.2643	89.4482	7.91603	485.016	47.9089
26.4667	-130.025	59.2304	89.4103	7.38258	485.208	47.9072
26.4833	-130.026	59.2809	89.5454	5.42168	485.102	47.9029
26.5	-130.023	59.235	89.3922	7.2831	485.231	47.9037
26.5167	-130.019	59.2719	89.5182	6.96129	485.3	47.902
26.5333	-130.018	59.2442	89.4361	7.53517	485.302	47.9035
26.55	-130.018	59.2292	89.4231	8.32741	485.394	47.905
26.5667	-130.018	59.2463	89.4648	7.3188	485.355	47.9017
26.5833	-130.016	59.2553	89.4344	6.18523	485.346	47.9035
26.6	-130.015	59.2413	89.4012	6.46233	485.384	47.9038
26.6167	-130.017	59.331	89.4421	5.91454	485.357	47.9041
26.6333	-130.016	59.2378	89.3966	7.16148	485.423	47.9063
26.65	-130.018	59.3209	89.6734	6.90819	485.367	47.9044
26.6667	-130.013	59.2312	89.4114	6.89385	485.481	47.9037
26.6833	-130.014	59.232	89.3949	6.95229	485.539	47.9066
26.7	-130.014	59.2876	89.4267	8.76839	485.45	47.9075
26.7167	-130.01	59.2658	89.4642	6.79787	485.518	47.9063
26.7333	-130.012	59.3029	89.5185	7.23656	485.28	47.9095
26.75	-130.013	59.231	89.4006	6.78963	485.201	47.9079
26.7667	-130.011	59.2504	89.4425	6.57738	485.201	47.9096
26.7833	-130.009	59.4157	89.4874	4.27254	485.271	47.9076
26.8	-130.006	59.221	89.3876	5.85381	485.203	47.9061
26.8167	-130.007	59.2417	89.3836	7.75215	485.272	47.9052
26.8333	-130.007	59.3401	89.4521	7.39098	485.454	47.9041
26.85	-130.001	59.2904	89.4288	7.30156	485.4	47.9052
26.8667	-129.997	59.2324	89.4241	8.05977	485.38	47.904
26.8833	-129.999	59.2464	89.4494	7.62398	485.55	47.9023
26.9	-129.996	59.2867	89.4206	7.44576	485.509	47.9073
26.9167	-129.994	59.2745	89.558	7.91496	485.387	47.9108
26.9333	-129.993	59.2608	89.4923	7.79213	485.414	47.9052
26.95	-129.996	59.2918	89.4997	7.89345	485.406	47.905
26.9667	-129.996	59.2777	89.5019	8.42217	485.302	47.9069
26.9833	-130.001	59.2912	89.4613	7.90413	485.26	47.9047
27	-130	59.3134	89.5818	8.21175	485.116	47.9086
27.0167	-130.001	59.2506	89.3733	7.1627	485.029	47.9084
27.0333	-129.998	59.4375	89.6262	7.37129	484.97	47.9095
27.05	-129.999	59.239	89.3896	7.55135	485.164	47.9105
27.0667	-129.995	59.2605	89.4178	7.3481	485.272	47.9087
27.0833	-129.997	59.2649	89.4196	7.19124	485.148	47.9107
27.1	-129.993	59.2335	89.4451	7.46132	485.398	47.9099
27.1167	-129.994	59.2382	89.3958	7.12807	485.442	47.9095
27.1333	-129.993	59.2297	89.3833	7.42134	485.521	47.9112
27.15	-129.992	59.262	89.4344	7.49641	485.507	47.9102
27.1667	-129.994	59.2785	89.4193	7.52754	485.432	47.9116
27.1833	-129.996	59.2423	89.3905	6.68648	485.415	47.9131
27.2	-129.996	59.2649	89.4006	7.69203	485.342	47.9131
27.2167	-129.998	59.2527	89.4238	7.36778	485.4	47.9137
27.2333	-129.997	59.2645	89.4793	7.44881	485.192	47.9118
27.25	-129.995	59.2747	89.5246	7.46666	484.923	47.9144
27.2667	-129.995	59.3195	89.5197	7.41127	485.137	47.915
27.2833	-129.992	59.2938	89.4961	7.64671	485.253	47.9157
27.3	-129.992	59.2843	89.4473	7.11144	485.158	47.9141
27.3167	-129.989	59.2707	89.4126	7.44041	485.229	47.9116
27.3333	-129.992	59.2332	89.3983	6.96892	485.208	47.9086
27.35	-129.989	59.3076	89.4915	7.73369	485.247	47.9092
27.3667	-129.99	59.2336	89.3757	7.50847	485.185	47.9147
27.3833	-129.986	59.2739	89.5001	7.537	485.22	47.9131
27.4	-129.982	59.2631	89.3925	7.39037	485.22	47.9137
27.4167	-129.98	59.2638	89.4564	7.96913	485.088	47.9154
27.4333	-129.984	59.3302	89.5689	6.71089	485.059	47.911
27.45	-129.98	59.2522	89.3917	7.78496	485.092	47.9098
27.4667	-129.982	59.2426	89.4036	7.1537	484.951	47.9078
27.4833	-129.982	59.2251	89.3661	7.01424	485.111	47.9083
27.5	-129.97	59.2719	89.4422	7.37663	485.307	47.9084
27.5167	-129.966	59.2902	89.5101	7.49825	485.391	47.9073
27.5333	-129.964	59.3334	89.6008	8.14858	485.467	47.9101
27.55	-129.967	59.3835	89.4907	7.48283	485.54	47.9086
27.5667	-129.966	59.2835	89.4907	7.45781	485.551	47.9093
27.5833	-129.959	59.2838	89.4354	7.55196	485.546	47.9069
27.6	-129.955	59.3028	89.5118	7.62459	485.603	47.9105
27.6167	-129.952	59.2645	89.4688	8.15453	485.546	47.9119
27.6333	-129.954	59.2799	89.4753	7.95479	485.391	47.9107
27.65	-129.956	59.2524	89.4131	7.28432	485.455	47.9098
27.6667	-129.952	59.2429	89.3572	7.73125	485.545	47.9115
27.6833	-129.951	59.2774	89.4196	7.42012	485.376	47.9092
27.7	-129.95	59.2553	89.4024	7.63954	485.358	47.9133
27.7167	-129.956	59.3012	89.4474	6.8325	485.223	47.9081
27.7333	-129.951	59.255	89.4323	7.28432	485.104	47.9028
27.75	-129.952	59.2205	89.3417	7.18056	485.092	47.9058
27.7667	-129.954	59.2687	89.4412	7.41188	485.107	47.9066
27.7833	-129.949	59.3993	89.5738	7.26708	485.148	47.9061
27.8	-129.951	59.2631	89.4381	7.90062	485.029	47.9066
27.8167	-129.948	59.2718	89.4344	7.40883	485.049	47.9076
27.8333	-129.95	59.2687	89.4502	8.02696	485.106	47.9055
27.85	-129.95	59.3115	89.4596	7.87911	485.04	47.9047
27.8667	-129.946	59.2445	89.3769	7.49596	485.227	47.9049
27.8833	-129.939	59.2846	89.4209	7.12044	485.144	47.9046
27.9	-129.938	59.2812	89.4619	7.32307	485.07	47.9052
27.9167	-129.936	59.2538	89.4093	7.63298	485.155	47.9038
27.9333	-129.934	59.3012	89.4924	7.38258	485.291	47.9041
27.95	-129.933	59.2866	89.4384	7.10793	485.424	47.9052
27.9667	-129.938	59.2681	89.4006	6.57204	485.387	47.906
27.9833	-129.938	59.3644	89.5234	6.79131	485.539	47.9075
28	-129.937	59.3002	89.4808	7.35466	485.443	47.9083
28.0167	-129.936	59.2902	89.5089	6.76994	485.176	47.9098
28.0333	-129.935	59.2854	89.4393	7.50069	485.266	47.9075
28.05	-129.931	59.2477	89.3951	6.72752	485.171	47.9049
28.0667	-129.93	59.2742	89.418	6.8528	485.1	47.9023
28.0833	-129.926	59.2838	89.4198	6.76689	485.183	47.9052
28.1	-129.926	59.2582	89.3879	7.36656	485.098	47.9057
28.1167	-129.924	59.2518	89.3694	6.63048	485.183	47.9043
28.1333	-129.925	59.2582	89.4083	6.69899	485.281	47.9028
28.15	-129.922	59.3237	89.4895	7.32781	485.334	47.9043
28.1667	-129.921	59.2756	89.3711	6.63521	485.333	47.9035
28.1833	-129.923	59.291	89.4036	6.51543	485.44	47.9008
28.2	-129.918	59.2667	89.3612	6.37169	485.528	47.9028
28.2167	-129.916	59.3035	89.4125	6.82533	485.393	47.9044
28.2333	-129.918	59.3411	89.4888	6.9767	485.016	47.9041
28.25	-129.923	59.2843	89.387	6.69365	485.067	47.9057
28.2667	-129.922	59.313	89.3998	6.46889	484.979	47.905
28.2833	-129.918	59.2803	89.4207	6.4904	484.984	47.9061
28.3	-129.915	59.2962	89.3926	6.7765	484.917	47.905
28.3167	-129.914	59.3047	89.4433	6.55174	485.08	47.9017
28.3333	-129.91	59.2805	89.4274	6.26976	484.996	47.8999
28.35	-129.909	59.2689	89.3943	7.09419	485.011	47.9009
28.3667	-129.908	59.3263	89.4453	7.43507	485.095	47.9014
28.3833	-129.906	59.3172	89.4265	7.53044	485.209	47.9002
28.4	-129.904	59.2936	89.4474	6.88667	485.199	47.8957
28.4167	-129.906	59.2599	89.3766	6.86592	485.3	47.8967
28.4333	-129.906	59.3055	89.4822	7.2152	485.351	47.8994
28.45	-129.906	59.3269	89.455	7.11494	485.242	47.9
28.4667	-129.901	59.3049	89.3859	7.41539	485.47	47.8997
28.4833	-129.899	59.2794	89.3635	6.82472	485.435	47.9006
28.5	-129.897	59.3182	89.4776	8.71895	485.359	47.8986
28.5167	-129.898	59.3259	89.4619	8.79997	485.344	47.8988
28.5333	-129.899	59.2938	89.396	9.33708	485.458	47.9018
28.55	-129.902	59.3035	89.4735	8.66951	485.56	47.9041
28.5667	-129.902	59.3342	89.3873	8.57231	485.558	47.8999
28.5833	-129.899	59.3232	89.4433	9.74007	485.594	47.8983
28.6	-129.895	59.306	89.4846	8.46916	485.597	47.8962
28.6167	-129.901	59.2843	89.371	8.48061	485.498	47.8989
28.6333	-129.898	59.287	89.374	6.87843	485.672	47.8988
28.65	-129.901	59.3304	89.4639	7.5454	485.616	47.8989
28.6667	-129.902	59.2646	89.3873	7.89284	485.529	47.9009
28.6833	-129.902	59.3748	89.51	8.04604	485.512	47.9
28.7	-129.903	59.2956	89.3932	7.35878	485.561	47.8983
28.7167	-129.905	59.3377	89.5351	7.10075	485.443	47.8976
28.7333	-129.906	59.2741	89.4083	7.08992	485.37	47.897
28.75	-129.9	59.2721	89.347	7.99599	485.347	47.8962
28.7667	-129.903	59.3273	89.4981	8.70827	485.349	47.8986
28.7833	-129.904	59.2895	89.3842	8.10509	485.209	47.8974
28.8	-129.907	59.2872	89.4297	7.92854	485.267	47.8982
28.8167	-129.902	59.2875	89.4102	7.19368	485.218	47.8999
28.8333	-129.895	59.2995	89.4027	7.48329	485.091	47.8957
28.85	-129.901	59.4418	89.6986	7.24907	485.221	47.8912
28.8667	-129.903	59.2939	89.4039	7.34154	485.017	47.8938
28.8833	-129.904	59.306	89.4666	6.6114	484.917	47.8935
28.9	-129.904	59.2771	89.4056	6.99516	484.932	47.8951
28.9167	-129.903	59.2921	89.4021	6.65306	484.962	47.8925
28.9333	-129.901	59.3185	89.4788	7.39037	485.076	47.8922
28.95	-129.901	59.2571	89.3623	8.8662	485.152	47.8928
28.9667	-129.9	59.3694	89.616	9.00093	485.342	47.8904
28.9833	-129.903	59.3249	89.4347	8.45665	485.292	47.8947
29	-129.9	59.3108	89.4227	8.77022	485.234	47.8931
29.0167	-129.903	59.3304	89.4752	7.80052	485.426	47.8909
29.0333	-129.906	59.3609	89.5797	8.21236	485.435	47.8918
29.05	-129.906	59.2944	89.3891	8.76671	485.413	47.8884
29.0667	-129.903	59.3082	89.4407	8.28743	485.518	47.8873
29.0833	-129.906	59.2851	89.465	6.84563	485.606	47.8875
29.1	-129.907	59.2994	89.4572	7.36061	485.575	47.8855
29.1167	-129.907	59.2619	89.3591	6.92909	485.479	47.8906
29.1333	-129.907	59.3368	89.4099	6.6906	485.322	47.8928
29.15	-129.904	59.2762	89.3388	7.33971	485.249	47.8951
29.1667	-129.904	59.2918	89.3777	6.86592	485.112	47.8933
29.1833	-129.902	59.3003	89.4717	6.7646	485.242	47.891
29.2	-129.902	59.3716	89.452	6.98387	485.301	47.8919
29.2167	-129.9	59.3372	89.4354	6.63994	485.191	47.8906
29.2333	-129.9	59.311	89.4265	6.90346	485.192	47.8931
29.25	-129.896	59.2921	89.3861	6.77467	485.084	47.8942
29.2667	-129.897	59.407	89.7474	6.62621	484.994	47.8947
29.2833	-129.898	59.2629	89.3417	6.63109	484.998	47.8967
29.3	-129.897	59.2718	89.3475	6.78963	485.087	47.893
29.3167	-129.89	59.3345	89.4527	6.4785	485.054	47.8945
29.3333	-129.892	59.376	89.5646	7.71996	484.996	47.8962
29.35	-129.889	59.3423	89.4762	7.56325	485.169	47.8931
29.3667	-129.889	59.289	89.4015	7.85652	485.248	47.8951
29.3833	-129.886	59.2658	89.3374	16.1367	485.185	47.9014
29.4	-129.887	59.2953	89.3449	5.75066	485.272	47.9015
29.4167	-129.88	59.305	89.3673	8.51753	485.468	47.8999
29.4333	-129.88	59.2971	89.3743	9.25667	485.552	47.8988
29.45	-129.879	59.3145	89.3612	8.61229	485.605	47.8965
29.4667	-129.877	59.5632	89.3838	8.46916	485.631	47.8957
29.4833	-129.873	59.3317	89.4067	8.80425	485.639	47.8977
29.5	-129.871	59.607	89.7001	8.18016	485.574	47.8997
29.5167	-129.874	59.3084	89.3784	7.9673	485.546	47.8959
29.5333	-129.874	59.2956	89.3832	8.41789	485.416	47.8999
29.55	-129.872	59.2907	89.3336	8.29094	485.326	47.9017
29.5667	-129.87	59.3414	89.5147	8.45436	485.512	47.9014
29.5833	-129.869	59.268	89.3086	8.99559	485.563	47.8996
29.6	-129.869	59.2945	89.3641	8.55507	485.42	47.9037
29.6167	-129.864	59.3159	89.3722	8.47099	485.642	47.9041
29.6333	-129.86	59.3215	89.3913	8.46443	485.638	47.9006
29.65	-129.864	59.2855	89.3594	8.37273	485.428	47.8976
29.6667	-129.862	59.3974	89.4756	8.69759	485.269	47.9011
29.6833	-129.859	59.5567	89.6595	9.37279	485.219	47.9034
29.7	-129.853	59.2803	89.3357	8.67241	485.187	47.9002
29.7167	-129.858	59.3629	89.4994	8.49907	485.043	47.8982
29.7333	-129.861	59.325	89.3633	8.63014	485.066	47.9
29.75	-129.857	59.2986	89.3687	8.76427	485.187	47.9009
29.7667	-129.858	59.3061	89.3807	20.7883	485.059	47.8989
29.7833	-129.858	59.2979	89.3508	9.89021	485.191	47.9023
29.8	-129.851	59.3147	89.3821	8.43941	485.274	47.9015
29.8167	-129.85	59.3353	89.3772	69.9079	485.339	47.9058
29.8333	-129.851	59.3989	89.4885	-4.0345	485.348	47.9063
29.85	-129.849	59.3394	89.3844	9.25896	485.22	47.9026
29.8667	-129.849	59.333	89.4093	7.66808	485.288	47.9021
29.8833	-129.851	59.3104	89.3711	6.9886	485.35	47.9005
29.9	-129.847	59.3484	89.3481	7.05727	485.451	47.9018
29.9167	-129.852	59.3354	89.4199	7.05116	485.384	47.8957
29.9333	-129.85	59.3317	89.4032	7.6049	485.431	47.8994
29.95	-129.847	59.3771	89.4714	7.28493	485.457	47.8996
29.9667	-129.841	59.318	89.4447	7.13356	485.514	47.8967
29.9833	-129.838	59.3089	89.3581	6.81404	485.318	47.8974
30	-129.838	59.4332	89.5727	7.59544	485.438	47.9005
30.0167	-129.835	59.3627	89.3858	7.98576	485.4	47.8973
30.0333	-129.83	59.3662	89.4387	7.36	485.462	47.8988
30.05	-129.829	59.452	89.3609	6.88011	485.393	47.8962
30.0667	-129.832	59.3371	89.376	8.79936	485.317	47.8941
30.0833	-129.833	59.3322	89.4296	8.02635	485.125	47.8959
30.1	-129.831	59.3502	89.4048	8.30299	485.032	47.8992
30.1167	-129.827	59.3563	89.3948	8.34999	485.113	47.9023
30.1333	-129.827	59.3557	89.4279	8.32558	485.191	47.9038
30.15	-129.826	59.3351	89.4137	8.37273	485.024	47.9005
30.1667	-129.827	59.3954	89.4265	8.00316	485.156	47.902
30.1833	-129.825	59.4355	89.4874	8.66539	485.173	47.9014
30.2	-129.827	59.3101	89.3273	8.81737	485.127	47.8986
30.2167	-129.826	59.3122	89.3494	8.26714	485.038	47.8999
30.2333	-129.825	59.4614	89.5881	7.53578	484.922	47.8986
30.25	-129.821	59.3023	89.3243	7.16805	485.065	47.8957
30.2667	-129.819	59.3011	89.3374	6.80565	485.109	47.897
30.2833	-129.812	59.305	89.3324	6.92726	485.123	47.8977
30.3	-129.813	59.416	89.4973	7.24251	485.138	47.9031
30.3167	-129.815	59.4358	89.4453	6.68526	485.172	47.9005
30.3333	-129.815	59.3992	89.3534	6.9976	485.432	47.9008
30.35	-129.817	59.3598	89.437	6.50353	485.571	47.9006
30.3667	-129.815	59.345	89.4358	6.84624	485.315	47.8973
30.3833	-129.813	59.3542	89.3917	7.09831	485.529	47.9005
30.4	-129.81	59.3299	89.3783	6.88728	485.619	47.9003
30.4167	-129.808	59.3775	89.3893	6.89262	485.627	47.8999
30.4333	-129.805	59.37	89.4651	7.08824	485.605	47.8999
30.45	-129.804	59.4114	89.502	7.33376	485.578	47.8991
30.4667	-129.804	59.3784	89.3794	7.30034	485.487	47.8989
30.4833	-129.803	59.352	89.4024	7.33727	485.506	47.9009
30.5	-129.806	59.3816	89.4921	6.7878	485.548	47.9014
30.5167	-129.806	59.3411	89.3345	6.94511	485.597	47.904
30.5333	-129.805	59.3688	89.3929	6.79726	485.377	47.9052
30.55	-129.802	59.3937	89.4169	7.63359	485.389	47.9025
30.5667	-129.795	59.3971	89.4756	11.236	485.389	47.9028
30.5833	-129.795	59.3409	89.3749	6.01173	485.341	47.9018
30.6	-129.795	59.4483	89.6397	8.97057	485.35	47.9038
30.6167	-129.794	59.389	89.4285	8.713	485.277	47.9047
30.6333	-129.791	59.4222	89.567	8.40431	485.315	47.9031
30.65	-129.792	59.4346	89.5278	8.35594	485.302	47.9018
30.6667	-129.789	59.4953	89.7012	8.70049	485.321	47.9043
30.6833	-129.79	59.3511	89.3864	9.04091	485.312	47.9064
30.7	-129.788	59.3938	89.4668	8.72139	485.157	47.9081
30.7167	-129.79	59.3769	89.4109	8.59978	485.265	47.9037
30.7333	-129.788	59.3716	89.4105	9.34059	485.213	47.9072
30.75	-129.787	59.3688	89.372	8.69392	485.015	47.9046
30.7667	-129.788	59.4718	89.7469	8.20213	485.203	47.9015
30.7833	-129.786	59.3769	89.4202	7.87315	485.13	47.8999
30.8	-129.786	59.3652	89.4349	7.649	485.158	47.9006
30.8167	-129.785	59.3859	89.4393	8.07701	485.141	47.9005
30.8333	-129.782	59.4817	89.6825	7.5454	485.346	47.8979
30.85	-129.783	59.3937	89.4691	7.31056	485.47	47.9015
30.8667	-129.786	59.3693	89.3874	7.40227	485.568	47.9
30.8833	-129.782	60.0182	90.2255	7.54829	485.683	47.8986
30.9	-129.781	59.4019	89.4915	7.04292	485.822	47.9021
30.9167	-129.777	59.3964	89.475	7.84035	485.717	47.9043
30.9333	-129.783	59.6174	89.5246	8.90022	485.728	47.9046
30.95	-129.783	59.5547	89.474	9.25545	485.634	47.9015
30.9667	-129.784	59.4164	89.528	10.171	485.432	47.8994
30.9833	-129.779	59.3731	89.4608	26.7333	485.434	47.9015
31	-129.783	59.4051	89.5417	7.75871	485.449	47.8977
31.0167	-129.778	59.3816	89.3981	8.1826	485.462	47.8957
31.0333	-129.78	59.7277	89.5319	8.33275	485.481	47.8963
31.05	-129.779	59.6642	89.638	8.73985	485.451	47.8967
31.0667	-129.776	59.4288	89.6211	7.9966	485.437	47.8996
31.0833	-129.776	59.4056	89.5915	8.17299	485.323	47.8976
31.1	-129.774	59.387	89.455	8.82683	485.396	47.8971
31.1167	-129.77	59.4062	89.5353	6.38191	485.295	47.8983
31.1333	-129.773	59.4263	89.5475	6.47667	485.09	47.8996
31.15	-129.77	59.4704	89.6279	6.91536	485.311	47.8988
31.1667	-129.772	59.4009	89.4743	6.16554	485.3	47.8965
31.1833	-129.77	59.376	89.4956	6.33781	485.152	47.8974
31.2	-129.764	59.4926	89.6468	8.70049	485.069	47.9014
31.2167	-129.769	59.3993	89.5094	8.58421	485.037	47.9006
31.2333	-129.764	59.4444	89.6316	8.44658	485.087	47.8994
31.25	-129.763	59.4059	89.5278	10.3486	485.153	47.8991
31.2667	-129.763	59.4198	89.501	8.07945	485.228	47.896
31.2833	-129.758	59.6839	89.6728	8.92937	485.217	47.9003
31.3	-129.759	59.4386	89.5667	7.96379	485.119	47.9006
31.3167	-129.76	59.441	89.6308	8.21297	485.333	47.9047
31.3333	-129.758	59.4686	89.638	9.25545	485.392	47.9021
31.35	-129.755	59.4383	89.6017	8.98003	485.41	47.9031
31.3667	-129.755	59.4704	89.6301	8.39714	485.56	47.9037
31.3833	-129.758	59.4236	89.5541	8.39119	485.499	47.9047
31.4	-129.754	59.45	89.6519	8.89183	485.577	47.9055
31.4167	-129.753	59.4947	89.7083	8.71239	485.556	47.9061
31.4333	-129.753	59.5164	89.7483	8.55629	485.598	47.9073
31.45	-129.757	59.4466	89.6827	8.20869	485.648	47.9089
31.4667	-129.756	59.4759	89.708	8.16887	485.591	47.9058
31.4833	-129.759	59.4608	89.6914	7.47032	485.692	47.9025
31.5	-129.757	59.4871	89.746	7.0739	485.55	47.9017
31.5167	-129.757	59.5312	89.801	6.73943	485.332	47.9032
31.5333	-129.75	59.5676	89.898	7.11556	485.513	47.905
31.55	-129.752	59.5702	89.9116	7.00005	485.594	47.9043
31.5667	-129.749	59.5304	89.8785	7.13234	485.587	47.9058
31.5833	-129.748	59.5947	89.9383	7.70744	485.527	47.9093
31.6	-129.749	59.642	90.0359	8.20168	485.538	47.9073
31.6167	-129.75	59.6267	90.1556	8.23555	485.58	47.9049
31.6333	-129.752	59.6102	90.0785	8.2415	485.555	47.9078
31.65	-129.752	59.6066	90.1206	8.29216	485.449	47.9037
31.6667	-129.754	59.6655	90.2113	7.92198	485.373	47.9041
31.6833	-129.762	59.7096	90.4105	7.73491	485.185	47.9078
31.7	-129.762	59.7471	90.3924	8.41621	485.21	47.9064
31.7167	-129.763	59.7564	90.4525	8.47694	485.184	47.905
31.7333	-129.757	59.7526	90.5138	7.99004	484.999	47.9023
31.75	-129.758	59.8153	90.6982	8.25401	485.103	47.9058
31.7667	-129.756	59.8492	90.8007	8.13545	485.07	47.905
31.7833	-129.755	59.9325	91.0212	7.92809	485.153	47.9041
31.8	-129.755	59.9729	91.0947	8.31245	485.254	47.905
31.8167	-129.749	59.9557	91.1445	8.68736	485.252	47.9093
31.8333	-129.746	60.0251	91.3368	8.38814	485.375	47.9122
31.85	-129.747	60.0909	91.5409	8.26363	485.333	47.9133
31.8667	-129.747	60.1714	91.8067	8.69331	485.476	47.9134
31.8833	-129.747	60.1916	91.9193	8.58543	485.585	47.9153
31.9	-129.746	60.3362	92.3011	7.84523	485.427	47.9163
31.9167	-129.746	60.3964	92.4421	8.53844	485.541	47.9192
31.9333	-129.741	60.4746	92.7482	8.63075	485.364	47.9189
31.95	-129.741	60.5508	93.0723	8.37685	485.383	47.9209
31.9667	-129.742	60.6554	93.3939	8.08662	485.246	47.92
31.9833	-129.738	60.7803	93.7014	9.11888	485.305	47.9191
32	-129.739	60.8979	94.1399	8.5479	485.301	47.9209
32.0167	-129.738	61.0345	94.5707	9.5034	485.211	47.9249
32.0333	-129.734	61.2397	95.2026	9.66072	485.277	47.9261
32.05	-129.733	61.3831	95.6164	9.37584	485.327	47.9305
32.0667	-129.728	61.4816	96.0398	9.17488	485.383	47.9304
32.0833	-129.725	61.6772	96.7127	9.66255	485.531	47.9322
32.1	-129.72	61.8995	97.2579	10.0452	485.635	47.9327
32.1167	-129.719	62.0705	97.8504	8.08357	485.435	47.9371
32.1333	-129.717	62.2547	98.5789	5.80727	485.352	47.935
32.15	-129.71	62.5048	99.3688	9.19045	485.103	47.9411
32.1667	-129.709	62.7517	100.069	8.80241	484.997	47.9443
32.1833	-129.703	62.9058	100.8	9.12727	484.926	47.9467
32.2	-129.701	63.2916	101.858	8.43941	485.075	47.9501
32.2167	-129.698	63.5188	102.782	8.25935	485.036	47.9523
32.2333	-129.696	63.7409	103.506	8.7458	485.012	47.9531
32.25	-129.695	64.1685	104.783	8.66585	485.237	47.9571
32.2667	-129.69	64.4148	105.645	8.67241	485.43	47.9629
32.2833	-129.69	64.8274	106.923	8.72917	485.348	47.967
32.3	-129.685	65.2169	108.155	9.46587	485.531	47.9716
32.3167	-129.676	65.5407	109.366	9.37523	485.623	47.9758
32.3333	-129.672	65.8646	110.483	8.6039	485.641	47.9797
32.35	-129.669	66.2673	111.831	8.59856	485.683	47.9844
32.3667	-129.663	66.6718	113.111	8.56163	485.686	47.9829
32.3833	-129.654	67.1005	114.589	8.36617	485.632	47.9913
32.4	-129.653	67.5164	115.928	8.48229	485.517	47.9974
32.4167	-129.648	67.9491	117.337	8.27797	485.457	48.0009
32.4333	-129.639	68.4795	118.844	9.17915	485.468	48.0019
32.45	-129.631	68.7922	120.312	7.32185	485.301	48.0047
32.4667	-129.623	69.3003	121.765	8.3506	485.371	48.0094
32.4833	-129.615	69.7453	123.372	8.64739	485.129	48.0117
32.5	-129.61	70.1217	124.668	8.93776	484.812	48.0132
32.5167	-129.605	70.4914	126.023	8.70049	484.857	48.0155
32.5333	-129.599	71.0094	127.605	8.66051	484.963	48.0215
32.55	-129.589	71.4642	128.994	8.34053	485.035	48.0248
32.5667	-129.578	71.8354	130.335	7.77367	485.13	48.0315
32.5833	-129.574	72.4674	132.116	7.1096	485.248	48.0317
32.6	-129.559	72.7544	133.214	7.39037	485.368	48.0381
32.6167	-129.54	73.1921	134.504	7.06139	485.462	48.0407
32.6333	-129.535	73.4524	135.893	6.67809	485.644	48.0389
32.65	-129.527	73.7594	136.912	7.79564	485.62	48.0418
32.6667	-129.513	74.0736	138.044	6.83067	485.482	48.0459
32.6833	-129.495	74.4184	139.063	7.43874	485.602	48.0492
32.7	-129.486	74.7552	140.057	7.03819	485.528	48.0497
32.7167	-129.47	74.996	141.063	7.00951	485.556	48.0518
32.7333	-129.455	75.192	141.769	6.93626	485.556	48.0558
32.75	-129.446	75.4949	142.661	7.22939	485.506	48.0555
32.7667	-129.434	75.6617	143.419	6.5786	485.351	48.0549
32.7833	-129.419	75.8743	144.118	4.92271	485.207	48.0535
32.8	-129.406	76.0815	144.724	8.32375	485.247	48.0546
32.8167	-129.393	76.1761	145.014	8.37563	485.365	48.054
32.8333	-129.38	76.3039	145.459	8.1826	485.326	48.0532
32.85	-129.369	76.3949	145.76	8.89	485.463	48.0523
32.8667	-129.35	76.4651	146.125	8.82027	485.479	48.0546
32.8833	-129.336	76.5136	146.179	8.57109	485.393	48.0553
32.9	-129.321	76.5981	146.543	8.648	485.525	48.0601
32.9167	-129.31	76.5282	146.293	8.64922	485.612	48.0576
32.9333	-129.296	76.491	146.26	8.5688	485.529	48.0558
32.95	-129.285	76.4791	146.241	8.2618	485.239	48.0563
32.9667	-129.271	76.5017	145.997	8.47282	485.194	48.052
[truncated: 1,622 more rows]

## Sheet: MW Results
Administrative Information
File name	MDS_2_11_2021_Leena-0021.sample
Analysed by	gpc-sec
Date of analysis	8. marraskuuta 2021 19:19:45
Analysis comments
Analysis Module	Triple Analysis
Recovery
Recovery Percentage	21.2261
RegionKey	Region Number	Trace	Start (mins)	End (mins)	Peak Max RT (mins)	Bulk MW (g/mol)	Bulk IV (dL/g)	Peak Ht (mV)	Peak Ht (%)	Peak Area (mV.s)	Peak Area (%)	Concentration (mg/mL)
Peaks	Peak 1	RI	28.82	42.05	36.72	<no baseline defined>	100	<no baseline defined>	100
Peaks	Peak 1	LS 15°	28.82	42.05	33.33	<no baseline defined>	100	<no baseline defined>	100
Peaks	Peak 1	LS 90°	28.82	42.05	33.33	<no baseline defined>	100	<no baseline defined>	100
Peaks	Peak 1	VS DP	28.82	42.05	30.45	<no baseline defined>	100	<no baseline defined>	100
Peaks	Peak 1	VS IP	28.82	42.05	38.85	<no baseline defined>	100	<no baseline defined>	100
Peaks	Peak 1	UV 280nm	28.82	42.05	33.45	<no baseline defined>	100	<no baseline defined>	100
MW Averages
Peaks	Mp	Mn	Mw	Mz	Mz+1	Mv	PD
Peak 1	412159	321983	543479	924152	1567361	733983	1.68791
Log Mi Curves
Peaks	Start (mins)	End (mins)	Curve Type	Coeff a	Coeff b	Coeff c	Coeff d	Coeff e	Coeff f	L Point Y/N
Peak 1	31.8696	40.1463	Polynomial	11.9886	-0.173587	0	0	0	0	No
MW Fit Region
Peaks	Start (mins)	End (mins)
Peak 1	31.8696	40.1463
Structural Plot Region
Peaks	Start (mins)	End (mins)
Peak 1	31.8667	40.15
Structural Information
Peaks	Mark-Houwink & Alpha	Log Rg Equation	Log Rh Equation
Peak 1	K = -0.65, Alpha = 0.14	Log Rg = (0.31) x Log MW + (-0.45)	Log Rh = (0.42) x Log MW + (-1.04)
Rg Averages
Peaks	Rgp	Rgn	Rgw	Rgz	Rgz+1
Peak 1	18.8351	17.4625	20.5013	24.1234	28.3629
Rh Averages [Derived]
Peaks	Rhp	Rhn	Rhw	Rhz	Rhz+1
Peak 1	20.1295	18.1691	22.5778	28.1424	35.0406
IV Averages
Peaks	IVp	IVn	IVw	IVz	IVz+1
Peak 1	1.31442	1.27097	1.36486	1.46716	1.57657
Method
Administrative Information
Created by	gpc-sec
Creation date	6. kesäkuuta 2018 8:46:40
Last modified by	gpc-sec
Last modified date	6. kesäkuuta 2018 8:46:40
Information
Calculation Method
Concentration options	Calculate Sample Concentration from Entered Sample Properties
Concentration Detector Used in Analysis	RI
MW calculation method	Use all angles
Use Constant Inlet Pressure	No
Flory Fox	2.86e+21
Use Angular Correction	No
Use IV To Calculate Rg	No
Sample Parameters
Injection volume (µL)	100
Concentration options	RI
Entered concentration (mg/mL)	1
Calculated concentration (mg/mL)	0.212261	RI
Calculated concentration (mg/mL)	0.992948	UV 280nm
dn/dc (mL/g)	0.144
UV extinction coefficient [(mg/mL)-¹][cm-¹]	1
Mark-Houwink K ((10e-5) dL/g)	14.1
Mark-Houwink Alpha	0.7
Baseline regions	Start (mins)	End (mins)
Baseline region 1	28.1	28.1167
Baseline region 2	42.05	42.6356
Peaks	Start (mins)	End (mins)
Peak 1	28.8167	42.05
	Trace	Peak Max RT (mins)	Peak Area (mV.s)	Peak Height (mV)
	RI	36.7167	666.117	2.69989
	LS 15°	33.3333	3544	17.2532
	LS 90°	33.3333	12061.5	57.0624
	VS DP	30.45	1097.7	62.7158
	VS IP	38.85	166.488	0.879651
	UV 280nm	33.45	46.892	0.174016
Flowrate region	Start (mins)	End (mins)
IDD
Reference detector	RI
IDD LS 90° (secs)	26
IDD VS DP (secs)	38
IDD VS IP (secs)	38
IDD UV 280nm (secs)	33
Last modified by	gpc-sec
Last modified date	8. marraskuuta 2021 7:24:11
Comments
System Calibration
Detector Constants
K (RI)	1816.08	RI
K (UV 280nm)	3.93542	UV 280nm
K (LS 15°)	25059.9	RI
K (LS 15°)	25059.9	UV 280nm
K (LS 90°)	90199.7	RI
K (LS 90°)	90199.7	UV 280nm
K (VS DP)	4.28756	RI
K (VS DP)	4.28756	UV 280nm
Entered Parameters For Concentration
Concentration (mg/mL)	1.85
Injection volume (µL)	100
dn/dc (mL/g)	0.145
UV extinction coefficient [(mg/mL)-¹][cm-¹]	1
Refractive index (RIU)	1.333
Flow rate (mL/min)	0.5
Comments
Entered Parameters For LS
Mp	107000
Calculated concentration (mg/mL)	1.85
LS Wavelength (nm)	658
Comments
System Calibration Information
Created by	gpc-sec
Creation date	6. kesäkuuta 2018 8:46:40
Last modified by	gpc-sec
Last modified date	6. kesäkuuta 2018 8:46:40
Information
Sample file used for concentration calibration	MDS_2_11_2021_Leena-0004.sample
Sample file used for LS calibration	MDS_2_11_2021_Leena-0004.sample
Concentration Regions
Baseline regions	Start (mins)	End (mins)
Baseline region 1	28.2667	32.7333
Baseline region 2	43.8667	45.5167
Peaks	Start (mins)	End (mins)
Peak 1	36.2167	41.8333
Flowrate region	Start (mins)	End (mins)
LS Regions
Baseline regions	Start (mins)	End (mins)
Baseline region 1	28.2667	32.7333
Baseline region 2	43.8667	45.5167
Peaks	Start (mins)	End (mins)
Peak 1	36.2167	41.8333
Flowrate region	Start (mins)	End (mins)
Peak Information
Channel	Peak Max RT (mins)	Peak Height (mV)	Peak Area (mV.s)
Channel 1 - RI	39.0167	42.7238	5845.97
Channel 6 - UV 280nm	39.0167	0.578186	87.3663
Channel 2 - LS 15°	39.1	43.0611	5834.29
Channel 3 - LS 90°	39.0167	154.316	20999.7
Channel 4 - VS DP	41.25	69.4662	4969.85
Channel 5 - VS IP	39.6333	482.586	161565

## Sheet: Slice Table
Slice Table
RT (mins)	RI	LS 15°	LS 90°	VS DP	VS IP	UV 280nm	Concentration (mg/mL)	MW	LogM	Calculated MW	Log Calculated MW	Cum Ht	dwdlogM	IV	Rg	Rh	Peak
28.8167	-0.00982108	0.0429322	0.021277	-0.496627	0.392145	-0.00172975	0	0	-INF	9691768	6.9864	1	0	0	97.7834	0	1
28.8333	-0.00364953	0.0190207	0.0419033	-0.642203	0.47892	-0.000587116	0	0	-INF	9627420	6.98351	1	0	0	97.7834	0	1
28.85	-0.0101428	-0.0149617	-0.0291757	-0.190397	0.34307	-0.00158071	0	0	-INF	9563498	6.98062	1	0	0	97.7834	0	1
28.8667	-0.0125161	0.0304017	0.0761369	-0.0408674	-0.0346317	-0.00486313	0	0	-INF	9500002	6.97772	1	0	0	97.7834	0	1
28.8833	-0.0147369	0.0515036	0.048698	-0.325756	0.015065	-0.00661966	0	0	-INF	9436926	6.97483	1	0	0	97.7834	0	1
28.9	-0.0155844	0.0292705	-0.0207026	-0.552355	-0.0733303	-0.00547703	0	0	-INF	9374270	6.97194	1	0	0	97.7834	0	1
28.9167	-0.0150586	0.00352791	-0.0434112	-0.532678	-0.0694099	-0.00494474	0	0	-INF	9312029	6.96904	1	0	0	97.7834	0	1
28.9333	-0.0134647	0.0420248	0.0704463	-0.248414	-0.136901	-0.00609093	0	0	-INF	9250202	6.96615	1	0	0	97.7834	0	1
28.95	-0.0144648	0.0495464	0.0544515	-0.475014	0.0249482	-0.0104415	0	0	-INF	9188785	6.96326	1	0	0	97.7834	0	1
28.9667	-0.0142442	0.0170899	-0.0117447	-0.758834	-0.0593272	-0.00945141	0	0	-INF	9127776	6.96036	1	0	0	97.7834	0	1
28.9833	-0.0175331	0.0265951	0.0654917	0.0637609	-0.0450309	-0.00663031	0	0	-INF	9067172	6.95747	1	0	0	97.7834	0	1
29	-0.0157866	0.0570048	-0.0209987	0.402804	0.0376248	-0.00594544	0	0	-INF	9006970	6.95458	1	0	0	97.7834	0	1
29.0167	-0.0195332	0.0457581	0.0347228	0.496334	0.150798	-0.00617609	0	0	-INF	8947168	6.95169	1	0	0	97.7834	0	1
29.0333	-0.0223644	0.0282552	0.0757959	-0.149272	0.140223	-0.00518605	0	0	-INF	8887763	6.94879	1	0	0	97.7834	0	1
29.05	-0.0230593	0.00632733	-0.0381604	-0.171862	0.240273	-0.00709517	0	0	-INF	8828753	6.9459	1	0	0	97.7834	0	1
29.0667	-0.0216179	0.00881349	-0.0353868	0.175574	0.290886	-0.00686806	0	0	-INF	8770134	6.94301	1	0	0	97.7834	0	1
29.0833	-0.0246017	0.051888	0.0542092	0.0734862	0.181128	-0.00374178	0	0	-INF	8711905	6.94011	1	0	0	97.7834	0	1
29.1	-0.0268224	-0.0141378	-0.0226682	0.372094	0.407979	-0.00137845	0	0	-INF	8654062	6.93722	1	0	0	97.7834	0	1
29.1167	-0.0270596	0.0957703	0.0997343	-0.220412	0.372227	-0.00557639	0	0	-INF	8596603	6.93433	1	0	0	97.7834	0	1
29.1333	-0.0274493	0.0163167	-0.0172737	1.67198	0.295581	-0.00702775	0	0	-INF	8539526	6.93143	1	0	0	97.7834	0	1
29.15	-0.0258554	0.0581706	0.124355	1.75116	0.279512	-0.00908946	0	0	-INF	8482828	6.92854	1	0	0	97.7834	0	1
29.1667	-0.02594	-0.00571902	-0.00272399	2.28643	0.392228	-0.00626836	0	0	-INF	8426506	6.92565	1	0	0	97.7834	0	1
29.1833	-0.0249564	-0.00796308	-0.0643426	1.61703	0.493957	-0.00634642	0	0	-INF	8370558	6.92275	1	0	0	97.7834	0	1
29.2	-0.0253461	0.0470133	0.0864412	1.51799	0.491316	-0.00611932	0	0	-INF	8314982	6.91986	1	0	0	97.7834	0	1
29.2167	-0.0240574	0.00891109	-0.0276676	2.68391	0.526212	-0.00406115	0	0	-INF	8259774	6.91697	1	0	0	97.7834	0	1
29.2333	-0.0247523	0.00636185	0.0175254	1.41116	0.528301	-0.00490216	0	0	-INF	8204933	6.91408	1	0	0	97.7834	0	1
29.25	-0.0216325	0.0064066	-0.00228413	1.42077	0.428767	-0.00650611	0	0	-INF	8150456	6.91118	1	0	0	97.7834	0	1
29.2667	-0.0233955	0.0182006	-0.0100392	-0.183241	0.601449	-0.00719453	0	0	-INF	8096341	6.90829	1	0	0	97.7834	0	1
29.2833	-0.0253111	0.160152	0.285551	0.481883	0.544792	-0.00773036	0	0	-INF	8042586	6.9054	1	0	0	97.7834	0	1
29.3	-0.0249379	0.012034	-0.00937495	0.827488	0.457008	-0.00841878	0	0	-INF	7989187	6.9025	1	0	0	97.7834	0	1
29.3167	-0.0186138	0.023828	0.0530604	0.978849	0.439413	-0.00590286	0	0	-INF	7936142	6.89961	1	0	0	97.7834	0	1
29.3333	-0.0214449	-0.00527149	-0.00825296	0.289755	0.487736	-0.00704904	0	0	-INF	7883450	6.89672	1	0	0	97.7834	0	1
29.35	-0.0187829	0.0094217	-0.0120407	0.0298911	0.368518	-0.00621158	0	0	-INF	7831108	6.89382	1	0	0	97.7834	0	1
29.3667	-0.019783	0.035559	0.0644328	0.0172196	0.294619	-0.00445859	0	0	-INF	7779113	6.89093	1	0	0	97.7834	0	1
29.3833	-0.0175787	-0.0260418	-0.0524226	0.921449	0.270921	-0.00850395	0	0	-INF	7727464	6.88804	1	0	0	97.7834	0	1
29.4	-0.018884	0.0860025	0.201053	1.63189	0.272247	-0.0130071	0	0	-INF	7676157	6.88514	1	0	0	97.7834	0	1
29.4167	-0.0124072	0.0411864	0.0195001	1.02687	0.131209	-0.0103386	0	0	-INF	7625191	6.88225	1	0	0	97.7834	0	1
29.4333	-0.0138651	0.0268879	0.00716745	0.848492	0.188993	-0.0105692	0	0	-INF	7574564	6.87936	1	0	0	97.7834	0	1
29.45	-0.0130341	0.0461587	0.0593795	0.111791	0.138897	-0.00881622	0	0	-INF	7524272	6.87646	1	0	0	97.7834	0	1
29.4667	-0.0122031	0.0764159	0.163624	0.399565	0.0109817	-0.0113357	0	0	-INF	7474315	6.87357	1	0	0	97.7834	0	1
29.4833	-0.00801522	0.00962714	-0.0272366	0.163504	0.140177	-0.0115664	0	0	-INF	7424689	6.87068	1	0	0	97.7834	0	1
29.5	-0.00748942	0.0232522	0.0240599	0.254135	-0.0649483	-0.0108815	0	0	-INF	7375393	6.86779	1	0	0	97.7834	0	1
29.5167	-0.0106257	-0.000201572	0.0480431	-0.477836	-0.165093	-0.0132484	0	0	-INF	7326424	6.86489	1	0	0	97.7834	0	1
29.5333	-0.011168	0.0138813	0.0399829	-0.0959152	-0.151559	-0.00890139	0	0	-INF	7277780	6.862	1	0	0	97.7834	0	1
29.55	-0.0100319	-0.0239158	-0.0584094	-0.439855	-0.122004	-0.0103527	0	0	-INF	7229459	6.85911	1	0	0	97.7834	0	1
29.5667	-0.00920092	0.0507445	-0.00787584	0.295612	-0.00883101	-0.012567	0	0	-INF	7181459	6.85621	1	0	0	97.7834	0	1
29.5833	-0.00913289	-0.0100934	-0.07926	1.7696	0.0666531	-0.011577	0	0	-INF	7133777	6.85332	1	0	0	97.7834	0	1
29.6	-0.00967521	0.00521018	-0.0406284	1.9025	0.25551	-0.0148594	0	0	-INF	7086412	6.85043	1	0	0	97.7834	0	1
29.6167	-0.00502953	0.0134947	0.0530875	1.35638	0.205262	-0.015853	0	0	-INF	7039362	6.84753	1	0	0	97.7834	0	1
29.6333	-0.00175715	0.0844928	0.0331255	1.66811	0.146011	-0.0156259	0	0	-INF	6992624	6.84464	1	0	0	97.7834	0	1
29.65	-0.00611417	0.0499001	0.0162151	0.696579	0.337004	-0.017535	0	0	-INF	6946197	6.84175	1	0	0	97.7834	0	1
29.6667	-0.00543578	0.0233946	0.0070868	1.10658	0.345349	-0.0124251	0	0	-INF	6900077	6.83885	1	0	0	97.7834	0	1
29.6833	-0.00277375	0.00421324	-0.0336272	1.65909	0.322262	-0.0100618	0	0	-INF	6854264	6.83596	1	0	0	97.7834	0	1
29.7	0.0021771	0.118852	0.327423	1.17797	0.426585	-0.00769843	0	0	-INF	6808755	6.83307	1	0	0	97.7834	0	1
29.7167	-0.00309545	-0.0254519	-0.0785868	-0.265667	0.514123	-0.00945496	0	0	-INF	6763548	6.83017	1	0	0	97.7834	0	1
29.7333	-0.00684211	-0.0168622	-0.0730667	0.24748	0.482185	-0.0116693	0	0	-INF	6718642	6.82728	1	0	0	97.7834	0	1
29.75	-0.00356973	0.045591	0.0319407	-0.185877	0.38494	-0.0106792	0	0	-INF	6674033	6.82439	1	0	0	97.7834	0	1
29.7667	-0.00487498	0.0868345	0.143509	-0.426209	0.227575	-0.011978	0	0	-INF	6629721	6.8215	1	0	0	97.7834	0	1
29.7833	-0.00556989	0.0528521	0.0548828	0.221062	0.15337	-0.00930947	0	0	-INF	6585703	6.8186	1	0	0	97.7834	0	1
29.8	0.000143897	-0.000661478	-0.0201635	-0.254562	0.0155366	-0.00816684	1.53939e-07	0	-INF	6541977	6.81571	1	0.000250675	0	97.7834	0	1
29.8167	0.000822284	-0.0241153	-0.0845287	-0.357718	0.144732	-0.00763455	0	0	-INF	6498541	6.81282	0.999999	0	0	97.7834	0	1
29.8333	-0.0013985	0.00507378	-0.0773301	-0.140287	0.202821	-0.00557639	0	0	-INF	6455394	6.80992	0.999999	0	0	97.7834	0	1
29.85	0.000348001	0.014579	-0.0551779	-0.486058	0.0924528	-0.00916398	0	0	-INF	6412533	6.80703	0.999999	0	0	97.7834	0	1
29.8667	-0.000652079	0.00638399	-0.0484371	-0.224376	0.0927111	-0.00756358	0	0	-INF	6369957	6.80414	0.999999	0	0	97.7834	0	1
29.8833	-0.00333063	0.0235186	-0.0618379	-0.354998	-0.0165888	-0.0058106	0	0	-INF	6327664	6.80124	0.999999	0	0	97.7834	0	1
29.9	-0.000363422	0.271976	-0.0395332	-0.505304	-0.106968	-0.00878783	0	0	-INF	6285651	6.79835	0.999999	0	0	97.7834	0	1
29.9167	-0.00578855	0.0402402	-0.0169232	-0.502259	-0.10381	-0.00672967	0	0	-INF	6243918	6.79546	0.999999	0	0	97.7834	0	1
29.9333	-0.0046524	0.315248	0.276225	-0.345558	-0.0156614	-0.000399049	0	0	-INF	6202461	6.79256	0.999999	0	0	97.7834	0	1
29.95	-0.00229555	0.0163734	-0.0457084	-0.658522	-0.0492777	-0.000171942	1.30252e-07	2508922	6.39949	6161280	6.78967	0.999999	0.000212104	0	96.1059	0	1
29.9667	0.00311306	0.00329557	-0.0412565	0.581095	-0.107918	-0.00177589	1.3675e-06	17592	4.24532	6120372	6.78678	0.999995	0.00222685	108.118	96.1059	31.1275	1
29.9833	0.00546992	-0.00184766	-0.0911258	0.42255	0.0644591	-0.00276948	1.65661e-06	468404	5.67062	6079735	6.78388	0.999988	0.00269763	101.041	96.1059	90.8753	1
30	0.0049276	0.0485511	0.0897178	0.713986	0.142232	-0.00498378	1.99434e-06	195335	5.29078	6039369	6.78099	0.99998	0.00324759	716.816	96.1059	130.458	1
30.0167	0.00758963	-0.0251041	-0.116707	8.99233	0.0788611	-0.0056722	3.06141e-06	0	-INF	5999270	6.7781	0.999968	0.00498522	365.463	97.7834	0	1
30.0333	0.0116249	0.00118576	-0.0614429	-1.39556	0.164721	-0.00361404	3.76381e-06	103619	5.01544	5959438	6.77521	0.999952	0.00612901	0	96.1059	0	1
30.05	0.0119982	0.0222876	-0.053634	1.36948	0.359682	-0.00155588	3.1777e-06	261220	5.41701	5919870	6.77231	0.999935	0.00517459	161.017	96.1059	87.3707	1
30.0667	0.00794632	0.027673	-0.0348387	2.10678	0.442643	-0.00529606	2.34848e-06	134947	5.13016	5880565	6.76942	0.999922	0.00382428	223.547	96.1059	78.2079	1
30.0833	0.00679365	-0.00859819	-0.0670078	1.46056	0.494933	-0.00125425	2.37016e-06	661669	5.82064	5841521	6.76653	0.999911	0.00385958	172.361	96.1059	121.834	1
30.1	0.00808239	0.102988	0.0489859	1.3156	0.520521	0.000651322	2.99963e-06	2404041	6.38094	5802736	6.76363	0.999899	0.00488461	145.423	86.9631	176.983	1
30.1167	0.0107444	0.26203	0.232576	1.64884	0.527646	0.000420666	3.4346e-06	1525186	6.18332	5764209	6.76074	0.999883	0.00559292	114.473	90.0895	140.416	1
30.1333	0.0108125	-0.0145674	-0.0914937	1.02292	0.461834	-0.00133587	3.48059e-06	253735	5.40438	5725938	6.75785	0.999867	0.00566782	77.4269	96.1059	67.7898	1
30.15	0.0110331	0.0677222	0.0719549	0.808225	0.432642	0.00285852	3.21053e-06	0	-INF	5687920	6.75495	0.999851	0.00522805	94.6844	97.7834	0	1
30.1667	0.00911747	0.02962	-0.0644318	1.25698	0.302438	0.00339081	3.03772e-06	178205	5.25092	5650155	6.75206	0.999837	0.00494665	115.601	96.1059	68.8707	1
30.1833	0.00994844	0.00296183	-0.0593694	1.12819	0.211449	-4.41951e-05	2.76766e-06	78882	4.89698	5612641	6.74917	0.999823	0.00450688	128.613	96.1059	54.3869	1
30.2	0.00742248	0.0101782	-0.0475932	1.28977	0.396949	-0.00302143	2.52192e-06	78110	4.89271	5575376	6.74627	0.999811	0.00410671	182.021	96.1059	60.8624	1
30.2167	0.00840604	0.00167804	-0.0777787	1.82916	0.446188	0.000562608	2.59222e-06	127422	5.10524	5538358	6.74338	0.999798	0.00422119	182.611	96.1059	71.7239	1
30.2333	0.00786373	0.0182023	-0.0467764	1.3868	0.302708	0.00292595	3.07582e-06	306512	5.48645	5501586	6.74049	0.999785	0.00500868	128.608	96.1059	85.5026	1
30.25	0.0114413	0.0385412	-0.0519374	1.30089	0.524219	-0.000203881	3.87546e-06	0	-INF	5465058	6.73759	0.999769	0.00631083	98.468	97.7834	0	1
30.2667	0.0128826	0.10191	0.0590209	1.29249	0.518831	-0.002113	5.03978e-06	0	-INF	5428773	6.7347	0.999748	0.00820681	72.759	97.7834	0	1
30.2833	0.018749	0.0421403	-0.0453223	1.19895	0.308366	-0.000207429	5.76649e-06	223618	5.34951	5392728	6.73181	0.999722	0.00939019	69.4732	96.1059	62.6876	1
30.3	0.0174437	0.0354711	-0.0207287	1.52197	0.148254	0.000782618	5.15607e-06	154991	5.19031	5356923	6.72892	0.999697	0.00839618	106.174	96.1059	63.9021	1
30.3167	0.0149178	0.0126277	-0.0591539	2.19533	0.0980057	-0.00112651	4.61859e-06	226595	5.35525	5321356	6.72602	0.999674	0.00752094	117.62	96.1059	75.0442	1
30.3333	0.0140703	0.0503617	-0.0824729	1.49312	0.0648472	0.00230495	3.98386e-06	364889	5.56216	5286025	6.72313	0.999653	0.00648734	103.941	96.1059	84.4092	1
30.35	0.010934	0.0371313	-0.0108823	1.31794	-0.079853	0.00161653	3.78674e-06	308624	5.48943	5250928	6.72024	0.999635	0.00616635	107.578	96.1059	80.7467	1
30.3667	0.0128331	0.0332088	-0.0279452	1.44718	-0.0574695	0.00596351	4.31896e-06	0	-INF	5216064	6.71734	0.999616	0.00703302	103.227	97.7834	0	1
30.3833	0.0142744	0.0782669	0.0399834	1.57946	0.0627229	0.00649579	4.8998e-06	425400	5.6288	5181432	6.71445	0.999594	0.00797886	456.435	90.4774	145.479	1
30.4	0.0164786	0.018955	0.0130023	13.6017	-0.0667186	0.0029082	5.3834e-06	87941	4.94419	5147030	6.71156	0.99957	0.00876636	446.146	96.1059	85.3682	1
30.4167	0.0173096	0.0095393	-0.0737933	2.70173	0.0644601	0.00252496	5.93993e-06	543672	5.73534	5112856	6.70866	0.999543	0.00967261	97.9552	91.7039	94.521	1
30.4333	0.0199716	0.133638	0.140467	1.24909	0.147268	0.000921011	6.35059e-06	692104	5.84017	5078909	6.70577	0.999514	0.0103413	1483.75	91.5287	253.465	1
30.45	0.0198871	0.062882	-0.0467314	62.7158	0.211156	0.00236882	6.20209e-06	345611	5.53859	5045188	6.70288	0.999485	0.0100995	1222.71	96.1059	188.529	1
30.4667	0.0190396	0.0661311	0.00593837	-11.2285	0.219959	-0.00366018	6.24808e-06	579050	5.76272	5011690	6.69998	0.999455	0.0101744	0	96.1059	0	1
30.4833	0.0201758	0.151625	-0.0721597	2.06313	0.0906701	7.6454e-05	5.75922e-06	542621	5.7345	4978415	6.69709	0.999427	0.00937835	64.7829	96.1059	82.2986	1
30.5	0.0159713	0.0364659	-0.0573317	0.470407	0.157914	0.000303561	5.07587e-06	221890	5.34614	4945361	6.6942	0.999402	0.00826557	7.52769	96.1059	29.8085	1
30.5167	0.0158868	0.0313227	-0.00405162	-0.210905	0.219361	-0.00252109	5.07324e-06	263276	5.42041	4912526	6.6913	0.999378	0.00826129	0	96.1059	0	1
30.5333	0.0159548	0.0490677	-0.0290491	-0.144078	0.318953	-0.00168363	5.38665e-06	320713	5.50612	4879909	6.68841	0.999353	0.00877166	0	96.1059	0	1
30.55	0.0178539	0.0549107	-0.0393981	-0.15202	0.251615	0.00144265	6.76977e-06	267392	5.42715	4847509	6.68552	0.999324	0.0110239	5.39005	96.1059	28.3784	1
30.5667	0.0246358	0.05404	-0.00656481	0.399884	0.297955	-0.00168718	7.7396e-06	187236	5.27239	4815324	6.68263	0.99929	0.0126032	9.09051	96.1059	29.9962	1
30.5833	0.0239409	0.0331802	-0.0210337	0.0780695	0.322933	-8.67802e-05	7.54247e-06	278375	5.44463	4783352	6.67973	0.999254	0.0122822	0.0570389	96.1059	6.31452	1
30.6	0.0233986	0.093192	-0.00849457	-0.0751355	0.379343	-0.00260625	7.4426e-06	1388444	6.14253	4751593	6.67684	0.999219	0.0121196	0	96.212	0	1
30.6167	0.023314	0.133062	0.0521098	-0.396492	0.182458	-0.00466797	7.75601e-06	300839	5.47833	4720045	6.67395	0.999183	0.0126299	0	96.1059	0	1
30.6333	0.0253657	0.0073745	-0.108233	0.383073	0.301277	-0.00276239	7.85063e-06	35184	4.54635	4688706	6.67105	0.999146	0.012784	21.6513	96.1059	22.9447	1
30.65	0.0239079	0.00925031	-0.0863862	0.771555	0.262625	0.000669062	7.94524e-06	509850	5.70744	4657576	6.66816	0.999109	0.0129381	16.9625	92.8578	51.5685	1
30.6667	0.0259595	0.158221	0.151983	0.143954	0.323308	0.00379534	8.01554e-06	629747	5.79917	4626652	6.66527	0.999072	0.0130526	0	95.1025	0	1
30.6833	0.0243491	-0.00118875	-0.11212	-0.337773	0.253529	0.00539574	8.01291e-06	0	-INF	4595933	6.66237	0.999034	0.0130483	22.8185	97.7834	0	1
30.7	0.025943	-0.00266988	-0.0992753	1.57964	0.177646	0.00211332	7.79148e-06	0	-INF	4565418	6.65948	0.998997	0.0126877	45.0704	97.7834	0	1
30.7167	0.0229593	0.00103698	-0.104589	0.804792	-0.01573	0.00371372	7.59435e-06	246660	5.3921	4535106	6.65659	0.99896	0.0123667	36.5538	96.1059	52.2898	1
30.7333	0.0247058	0.111708	0.0600803	1.0796	-0.109771	0.00317789	7.88346e-06	913236	5.96058	4504995	6.65369	0.998924	0.0128375	41.193	94.6716	84.18	1
30.75	0.0247738	0.131284	0.00776959	1.12476	-0.0292516	0.000505828	7.56478e-06	495680	5.6952	4475084	6.6508	0.998888	0.0123185	43.2894	96.1059	69.8127	1
30.7667	0.0227056	0.0944024	-0.0843666	1.0985	0.0482161	0.00180105	7.44059e-06	333109	5.52259	4445372	6.64791	0.998852	0.0121163	44.3933	96.1059	61.6654	1
30.7833	0.0239944	0.0547743	-0.00102664	1.14382	-0.119677	0.000654867	7.5352e-06	208339	5.31877	4415857	6.64502	0.998817	0.0122704	37.4623	96.1059	49.8343	1
30.8	0.0232995	0.0397129	-0.00252558	0.77241	0.0108909	-0.00216978	7.48395e-06	196076	5.29242	4386537	6.64212	0.998782	0.0121869	43.4007	96.1059	51.2917	1
30.8167	0.0236727	0.0486077	-0.0469017	1.4328	0.0273235	-0.000874561	7.8703e-06	153461	5.186	4357413	6.63923	0.998745	0.012816	56.4411	96.1059	51.5946	1
30.8333	0.0257244	0.0240859	-0.0606077	1.58294	-0.0192628	-3.71019e-05	7.96491e-06	199250	5.2994	4328482	6.63634	0.998708	0.0129701	48.3443	96.1059	53.455	1
30.85	0.0242665	0.0714329	-0.0498996	1.03087	-0.109337	0.00537799	7.25725e-06	309362	5.49047	4299743	6.63344	0.998672	0.0118178	26.9741	96.1059	50.9579	1
30.8667	0.0212828	0.0636956	0.0256583	0.297682	-0.225655	0.00285852	7.18168e-06	509454	5.7071	4271195	6.63055	0.998638	0.0116947	4.63234	90.8309	33.4484	1
30.8833	0.0237922	0.104787	0.0623064	-0.0718927	-0.0837956	0.00323821	7.66528e-06	0	-INF	4242836	6.62766	0.998603	0.0124822	0	97.7834	0	1
30.9	0.024318	0.0715671	-0.0606525	-0.436127	-0.040355	0.00316015	8.31906e-06	232624	5.36665	4214666	6.62476	0.998566	0.0135468	0	96.1059	0	1
30.9167	0.0278956	0.044909	-0.03789	-0.316352	-0.0269741	-0.000122268	7.75726e-06	0	-INF	4186682	6.62187	0.998528	0.012632	0	97.7834	0	1
30.9333	0.020792	0.0742506	0.0515534	-0.00294316	-0.0128304	0.0031566	6.53906e-06	273527	5.437	4158885	6.61898	0.998494	0.0106482	0	96.1059	0	1
30.95	0.0202497	0.0334018	-0.106348	-0.562032	0.0199291	0.00307853	6.22038e-06	251914	5.40125	4131272	6.61608	0.998464	0.0101293	0	96.1059	0	1
30.9667	0.0187918	0.0609124	-0.0481852	-0.251522	0.279587	0.00269529	6.60673e-06	368259	5.56615	4103842	6.61319	0.998434	0.0107584	0	96.1059	0	1
30.9833	0.0226746	0.0855238	-0.0245071	-0.74744	0.417785	0.0027698	6.50685e-06	0	-INF	4076595	6.6103	0.998403	0.0105958	0	97.7834	0	1
31	0.018165	0.0886203	0.033961	-0.406565	0.160474	0.00208138	6.4556e-06	310973	5.49272	4049528	6.6074	0.998372	0.0105123	0	96.1059	0	1
31.0167	0.0223529	0.0322075	-0.0670253	-0.156328	0.374203	0.00200332	6.76902e-06	502167	5.70085	4022641	6.60451	0.998341	0.0110227	0	87.1399	0	1
31.0333	0.0201321	0.139369	0.197437	-0.369194	0.463115	0.00406148	6.3774e-06	668867	5.82534	3995933	6.60162	0.99831	0.010385	0	85.9292	0	1
31.05	0.0198949	0.0797519	-0.0140234	-0.365692	0.470545	0.00459376	6.76375e-06	601783	5.77944	3969402	6.59873	0.998279	0.0110141	0	90.0515	0	1
31.0667	0.022557	0.112756	0.124248	-0.171912	0.447305	0.00726228	7.02855e-06	652690	5.81471	3943047	6.59583	0.998247	0.0114453	0	85.2544	0	1
31.0833	0.0215569	0.124855	0.0847549	0.0717645	0.419334	0.0085575	7.14747e-06	811099	5.90907	3916867	6.59294	0.998213	0.011639	2.22953	81.6155	30.6081	1
31.1	0.0233034	0.185324	0.257816	0.0365099	0.328192	0.00588544	7.94712e-06	548799	5.73941	3890861	6.59005	0.998178	0.0129411	2.00226	85.1415	25.925	1
31.1167	0.0265758	0.0408684	-0.0572506	0.0715984	0.346151	0.00626513	7.82293e-06	263783	5.42125	3865027	6.58715	0.998141	0.0127389	0	96.1059	0	1
31.1333	0.0225239	0.0833326	0.022885	-0.479708	0.387303	0.00542412	7.55287e-06	328796	5.51693	3839365	6.58426	0.998104	0.0122991	0	96.1059	0	1
31.15	0.0248808	0.0661349	-0.0332404	-0.324228	0.435626	0.00748229	7.59886e-06	276957	5.44241	3813874	6.58137	0.998069	0.012374	0	96.1059	0	1
31.1667	0.0228126	0.0605339	-0.0339764	-0.473923	0.214327	0.00847233	7.47467e-06	262425	5.41901	3788552	6.57847	0.998033	0.0121718	0	96.1059	0	1
31.1833	0.0241013	0.0575269	-0.0727068	0.360573	0.225266	0.00686839	8.37156e-06	489252	5.68953	3763397	6.57558	0.997996	0.0136323	76.0039	82.4687	83.8551	1
31.2	0.0284418	0.160263	0.301923	3.96118	0.224609	0.0057222	8.17444e-06	508834	5.70658	3738410	6.57269	0.997957	0.0133113	48.562	79.5431	73.1753	1
31.2167	0.0228641	0.0650932	-0.0250455	-1.26496	0.175581	0.00823813	8.07456e-06	243167	5.3859	3713589	6.56979	0.997919	0.0131487	7.78744	96.1059	31.0818	1
31.2333	0.027815	0.0530835	-0.0106753	1.69203	0.184384	0.0104489	8.82558e-06	238442	5.37738	3688933	6.5669	0.997879	0.0143716	52.1321	96.1059	58.1973	1
31.25	0.0275778	0.073575	-0.00652851	1.43263	0.110485	0.0122019	8.77433e-06	527958	5.7226	3664440	6.56401	0.997837	0.0142882	42.8738	84.1748	71.0674	1
31.2667	0.0274933	0.16914	0.236418	1.12211	0.147212	0.00785134	9.35517e-06	503539	5.70203	3640110	6.56111	0.997795	0.015234	34.5329	82.7301	65.0872	1
31.2833	0.0312234	0.0808362	0.0226697	1.0719	0.13389	0.0114354	9.66859e-06	235420	5.37184	3615941	6.55822	0.99775	0.0157444	37.8679	96.1059	52.0929	1
31.3	0.0294604	0.0561617	-0.0592431	1.4146	0.152458	0.0089159	9.22835e-06	1574448	6.19713	3591933	6.55533	0.997705	0.0150275	50.5447	84.2077	108.062	1
31.3167	0.0284603	0.704858	0.778491	1.75319	0.142035	0.00593866	9.27434e-06	1611429	6.20721	3568085	6.55244	0.997662	0.0151024	50.5762	82.7158	108.925	1
31.3333	0.029749	0.0882946	0.0442654	1.43183	-0.0141088	0.00433472	9.70932e-06	412859	5.6158	3544394	6.54954	0.997617	0.0158107	41.5655	92.4123	64.8015	1
31.35	0.0311904	0.0825411	0.0275076	1.30838	0.0935713	0.00517217	9.9498e-06	1178729	6.07141	3520861	6.54665	0.997571	0.0162023	49.6692	94.8195	97.553	1
31.3667	0.0312584	0.303228	0.0768205	2.04736	0.0411867	0.00509411	9.33938e-06	2754619	6.44006	3497484	6.54376	0.997525	0.0152083	54.3562	96.2861	133.406	1
31.3833	0.0273591	0.240254	0.025883	1.39885	-0.157682	0.00257463	9.2395e-06	1020856	6.00896	3474263	6.54086	0.997482	0.0150457	36.7346	94.1878	84.0917	1
31.4	0.0306315	0.101749	0.0796209	0.905224	0.0288859	0.00631126	9.79603e-06	344856	5.53764	3451195	6.53797	0.997437	0.0159519	22.2472	90.0255	49.5501	1
31.4167	0.0308522	0.0581534	0.012204	0.574407	-0.0450136	0.0048599	9.74478e-06	305300	5.48473	3428281	6.53508	0.997391	0.0158685	13.9488	87.9369	40.7219	1
31.4333	0.0303098	0.0899365	0.0927973	0.348418	-0.0172895	0.00356113	8.86694e-06	540516	5.73281	3405519	6.53218	0.997347	0.014439	18.655	94.8724	54.276	1
31.45	0.0253425	0.0661775	-0.0510661	0.774589	-0.0356469	0.00714517	8.08634e-06	0	-INF	3382908	6.52929	0.997307	0.0131678	18.4981	97.7834	0	1
31.4667	0.0254105	0.411986	0.0824752	0.241135	0.169232	0.00935592	7.62179e-06	2527852	6.40275	3360447	6.5264	0.99727	0.0124114	4.74377	93.4206	57.5041	1
31.4833	0.0224268	0.348249	0.188246	0.00446453	0.292476	0.00973562	7.32742e-06	1239870	6.09338	3338135	6.5235	0.997235	0.011932	1.98448	86.8325	33.9168	1
31.5	0.0235629	0.112546	0.17103	0.0943321	0.389322	0.00675838	7.42203e-06	490212	5.69038	3315972	6.52061	0.9972	0.0120861	6.59915	73.9617	37.1562	1
31.5167	0.0230206	0.0890921	0.14115	0.238521	0.503564	0.00469667	8.31893e-06	367483	5.56524	3293955	6.51772	0.997163	0.0135466	0	84.7061	0	1
31.5333	0.0291922	0.070216	0.00445798	-0.268688	0.641304	0.00690742	8.89977e-06	381459	5.58145	3272085	6.51482	0.997122	0.0144924	4.268	90.2809	29.555	1
31.55	0.0266662	0.0891816	0.084441	0.526899	0.535971	0.00316724	8.79989e-06	432448	5.63593	3250360	6.51193	0.997081	0.0143298	35.3069	84.7371	62.3263	1
31.5667	0.0285653	0.109063	0.0963698	1.58494	0.546148	0.00125812	9.18624e-06	537029	5.73	3228779	6.50904	0.997038	0.0149589	56.4319	82.6452	78.3275	1
31.5833	0.0290911	0.1529	0.176505	1.93832	0.451191	0.00194299	8.9405e-06	513085	5.71019	3207342	6.50615	0.996996	0.0145588	78.8604	85.8241	86.2494	1
31.6	0.0270229	0.0830598	0.0225711	2.85201	0.24805	0.00232268	8.33008e-06	380570	5.58043	3186046	6.50325	0.996955	0.0135648	393.515	91.641	133.415	1
31.6167	0.0252599	0.0579275	0.0436552	19.4125	0.249376	0.00529637	7.5981e-06	576601	5.76088	3164893	6.50036	0.996917	0.0123728	384.597	82.8976	152.067	1
31.6333	0.0224287	0.174244	0.194592	0.436075	0.263367	0.00338725	7.06062e-06	685287	5.83587	3143879	6.49747	0.996883	0.0114976	26.9819	83.5492	66.4337	1
31.65	0.0218864	0.0807526	0.0568316	0.858127	0.27629	0.00300401	6.64469e-06	577771	5.76176	3123006	6.49457	0.996851	0.0108203	41.305	80.9887	72.3313	1
31.6667	0.0198182	0.125506	0.178776	1.00644	0.294249	0.00429923	4.89164e-06	803619	5.90505	3102270	6.49168	0.996823	0.00796557	72.7669	80.1234	97.5143	1
31.6833	0.0108836	0.086793	0.0747383	1.4117	0.263074	0.00559445	3.33307e-06	1148810	6.06025	3081673	6.48879	0.996804	0.0054276	91.7892	88.7998	118.692	1
31.7	0.0100361	0.100418	0.0476046	0.666609	0.248531	0.00490603	2.99008e-06	3283814	6.51638	3061212	6.48589	0.996789	0.00486907	74.2393	90.0294	156.944	1
31.7167	0.00873083	0.364287	0.21914	0.841163	0.133738	0.00269173	3.5223e-06	2772858	6.44293	3040887	6.483	0.996774	0.00573574	97.5747	88.2745	162.491	1
31.7333	0.0133765	0.118666	0.112813	1.49316	0.205865	0.00368178	4.10315e-06	1079394	6.03318	3020697	6.48011	0.996756	0.00668159	19.3617	79.8833	69.2014	1
31.75	0.0123764	0.120847	0.176622	-0.95359	0.10389	0.00772358	4.0762e-06	1207275	6.08181	3000641	6.47721	0.996737	0.00663771	0	77.6663	0	1
31.7667	0.0132074	0.148205	0.183516	-0.86067	-0.101388	0.00703516	4.31668e-06	1134948	6.05498	2980718	6.47432	0.996717	0.00702932	0	79.2957	0	1
31.7833	0.0138858	0.117579	0.146921	-0.423818	0.118292	0.00588898	4.31405e-06	1145178	6.05887	2960928	6.47143	0.996696	0.00702503	0	79.9349	0	1
31.8	0.0131909	0.149515	0.175024	-1.17547	0.106648	0.00565832	4.96783e-06	949731	5.9776	2941269	6.46853	0.996675	0.00808964	0	81.9065	0	1
31.8167	0.0179891	0.10241	0.0987575	-1.00504	-0.0420196	0.00268109	6.13215e-06	692220	5.84024	2921740	6.46564	0.996648	0.00998563	8.4258	78.7139	45.2229	1
31.8333	0.0204986	0.128547	0.196288	1.35579	-0.125837	0.00702807	6.27538e-06	870065	5.93955	2902341	6.46275	0.996619	0.0102189	60.8864	75.0401	94.3548	1
31.85	0.0188881	0.172995	0.252467	1.23768	-0.158996	0.00740776	5.93239e-06	1121766	6.0499	2883071	6.45986	0.99659	0.00966034	58.0087	75.1432	101.051	1
31.8667	0.0183458	0.194402	0.292167	1.09821	-0.109757	0.0116022	5.73527e-06	998911	5.99953	2863929	6.45696	0.996563	0.00933935	105.218	72.5379	118.562	1
31.8833	0.0176509	0.124409	0.226276	2.99838	-0.0448012	0.00908268	5.56246e-06	893698	5.95119	2844914	6.45407	0.996536	0.00905794	98.653	70.8082	111.817	1
31.9	0.0172612	0.153445	0.251327	0.727411	0.0296148	0.0100727	5.43827e-06	961414	5.98291	2826025	6.45118	0.99651	0.00885571	62.3647	71.7958	98.3309	1
31.9167	0.0168715	0.138079	0.234417	1.57549	0.0181237	0.0107576	6.01911e-06	897585	5.95308	2807261	6.44828	0.996483	0.00980156	53.4326	70.5685	91.2783	1
31.9333	0.0209068	0.164063	0.288765	0.608073	-0.0803424	0.0119002	6.67289e-06	998177	5.99921	2788622	6.44539	0.996454	0.0108662	32.2993	71.1719	79.9602	1
31.95	0.0209748	0.207901	0.343419	0.855412	0.132623	0.0127377	6.35421e-06	1271874	6.10444	2770107	6.4425	0.996423	0.0103472	63.7534	70.5301	108.74	1
31.9667	0.0189066	0.244109	0.440186	1.89605	0.190713	0.0134226	6.52175e-06	1339925	6.12708	2751715	6.4396	0.996393	0.0106201	79.3435	68.8393	119.016	1
31.9833	0.0220264	0.246443	0.453489	1.6188	0.207603	0.0147178	6.85948e-06	1171200	6.06863	2733445	6.43671	0.996361	0.01117	56.9266	66.7205	101.872	1
32	0.0210263	0.206357	0.420099	1.03407	0.356634	0.0163182	6.68667e-06	1266774	6.1027	2715296	6.43382	0.996329	0.0108886	45.3505	67.553	96.9394	1
32.0167	0.0209418	0.270336	0.479635	1.02628	0.295247	0.0133409	7.14596e-06	1466500	6.16628	2697268	6.43092	0.996296	0.0116365	52.548	69.3012	106.91	1
32.0333	0.023909	0.317378	0.577013	1.52509	0.372715	0.0100585	7.67818e-06	1424941	6.1538	2679360	6.42803	0.996262	0.0125032	54.9889	64.1279	107.506	1
32.05	0.0242822	0.301858	0.696364	1.34381	0.350237	0.00937011	8.45351e-06	1220449	6.08652	2661570	6.42514	0.996224	0.0137657	44.0389	60.1648	94.811	1
32.0667	0.0287753	0.285119	0.619028	1.18587	0.391389	0.0109705	9.61783e-06	1034437	6.0147	2643898	6.42224	0.996181	0.0156617	30.9411	59.7403	79.7664	1
32.0833	0.0315899	0.281196	0.660865	0.836437	0.440628	0.0128761	1.06606e-05	1023068	6.0099	2626344	6.41935	0.996133	0.0173598	22.5163	59.4327	71.4837	1
32.1	0.03532	0.339834	0.751223	0.794774	0.383056	0.0121877	1.1363e-05	1116101	6.0477	2608907	6.41646	0.996081	0.0185036	11.5142	57.6585	58.8463	1
32.1167	0.0359984	0.383672	0.950225	0.0943887	0.483259	0.0137881	1.15792e-05	1218419	6.0858	2591585	6.41357	0.996027	0.0188556	0	57.9506	0	1
32.1333	0.0366768	0.420948	0.931789	-0.303872	0.34039	0.0173721	1.26949e-05	1177588	6.07099	2574378	6.41067	0.99597	0.0206724	0	59.7337	0	1
32.15	0.043001	0.429996	0.99163	-0.640183	0.122142	0.015463	1.37862e-05	1087354	6.03637	2557285	6.40778	0.995908	0.0224496	0	56.8012	0	1
32.1667	0.0435267	0.42592	1.05269	-0.265892	0.301539	0.0130961	1.46588e-05	1089655	6.03729	2540306	6.40489	0.995841	0.0238705	0	54.0202	0	1
32.1833	0.0484776	0.488374	1.23674	-0.383238	0.382058	0.0160698	1.57988e-05	1116238	6.04776	2523440	6.40199	0.995769	0.0257269	0	52.891	0	1
32.2	0.0506819	0.521988	1.339	-0.252782	0.373924	0.0120244	1.63797e-05	1200452	6.07934	2506685	6.3991	0.995693	0.0266727	0.60829	52.3278	22.6234	1
32.2167	0.0521232	0.60504	1.55921	0.320484	0.313147	0.0125567	1.68146e-05	1297735	6.11319	2490042	6.39621	0.995615	0.0273811	9.92031	52.8025	58.8813	1
32.2333	0.0534119	0.645216	1.63248	0.812878	0.323324	0.0162933	1.71524e-05	1293975	6.11193	2473509	6.39331	0.995535	0.027931	14.2242	51.5003	66.3323	1
32.25	0.0542429	0.627713	1.68195	0.844915	0.364476	0.0149946	1.79763e-05	1282869	6.10818	2457087	6.39042	0.995452	0.0292728	13.868	49.3671	65.5851	1
32.2667	0.0585834	0.69688	1.87393	0.849028	0.338794	0.0136958	1.85085e-05	1372089	6.13738	2440773	6.38753	0.995366	0.0301394	13.892	48.7278	67.1102	1
32.2833	0.0575833	0.762385	2.07781	0.897849	0.232546	0.0110237	1.9138e-05	1458384	6.16387	2424567	6.38463	0.995278	0.0311644	10.9514	47.4405	63.2685	1
32.3	0.0625342	0.842691	2.34334	0.525833	0.1559	0.0146078	2.11046e-05	1403646	6.14726	2408469	6.38174	0.995183	0.0343669	6.01978	45.7314	51.1705	1
32.3167	0.0699264	0.862572	2.45568	0.336923	-0.0338139	0.0139194	2.2901e-05	1417767	6.1516	2392478	6.37885	0.995079	0.0372922	8.70338	45.2375	58.0547	1
32.3333	0.0738091	1.00696	2.83717	1.01639	-0.00898899	0.0130784	2.39438e-05	1504829	6.17749	2376593	6.37595	0.994969	0.0389902	12.8661	46.0266	67.4609	1
32.35	0.0764712	1.06682	2.97789	1.07528	-0.0361966	0.0140684	2.5181e-05	1525356	6.18337	2360814	6.37306	0.994853	0.0410049	9.72188	45.2357	61.723	1
32.3667	0.0815746	1.14484	3.2837	0.586536	-0.221638	0.0184154	2.73421e-05	1500634	6.17627	2345139	6.37017	0.994729	0.0445241	7.73321	42.7531	56.879	1
32.3833	0.090035	1.22072	3.60752	0.848676	-0.118993	0.0213891	2.87252e-05	1536170	6.18644	2329569	6.36728	0.994597	0.0467763	8.08723	41.2586	58.1862	1
32.4	0.0902556	1.32514	3.92889	0.728277	-0.152152	0.0225317	2.9379e-05	1637499	6.21418	2314101	6.36438	0.99446	0.047841	6.2542	41.8277	54.5579	1
32.4167	0.0941383	1.44969	4.23608	0.519072	-0.0701061	0.0227588	3.13213e-05	1669604	6.22261	2298737	6.36149	0.994317	0.0510038	6.68028	41.4722	56.1319	1
32.4333	0.102446	1.56708	4.67434	0.901604	0.0294869	0.0246644	3.37498e-05	1678877	6.22502	2283474	6.3586	0.994164	0.0549584	9.49599	40.2821	63.2305	1
32.45	0.109381	1.70338	5.10482	1.27467	0.0271511	0.025807	3.60081e-05	1737502	6.23993	2268313	6.3557	0.994	0.0586359	9.19378	39.8994	63.2722	1
32.4667	0.11662	1.90835	5.73641	0.973612	0.149785	0.0287807	3.84366e-05	1784621	6.25155	2253253	6.35281	0.993824	0.0625905	6.97493	39.8984	58.224	1
32.4833	0.124623	2.05153	6.14995	0.847262	0.106098	0.0285501	4.03789e-05	1801632	6.25567	2238292	6.34992	0.993639	0.0657533	7.738	38.9958	60.4651	1
32.5	0.128811	2.14969	6.5731	1.27511	0.249026	0.0306082	4.17864e-05	1861404	6.26984	2223431	6.34702	0.993445	0.0680452	8.59597	37.3904	63.307	1
32.5167	0.133456	2.34504	7.24573	1.16539	0.357316	0.0297672	4.32424e-05	1966129	6.29361	2208669	6.34413	0.993245	0.0704162	5.40771	37.8644	55.2436	1
32.5333	0.13795	2.5671	7.79065	0.423353	0.197968	0.0289262	4.54764e-05	2019402	6.30522	2194004	6.34124	0.993036	0.0740541	4.97828	38.2957	54.2218	1
32.55	0.147478	2.73789	8.38287	1.11472	0.311294	0.0308318	4.87315e-05	2009365	6.30306	2179437	6.33834	0.992814	0.0793547	7.00781	36.7975	60.6672	1
32.5667	0.15838	2.92181	9.11105	1.2052	0.133939	0.0348736	5.08926e-05	2070696	6.31612	2164967	6.33545	0.992579	0.0828739	6.23322	35.7297	58.9318	1
32.5833	0.161042	3.17164	9.90072	0.949456	0.15144	0.0361688	5.36615e-05	2124107	6.32718	2150592	6.33256	0.992333	0.0873827	4.40914	36.0664	52.9562	1
32.6	0.175758	3.41826	10.6002	0.657396	0.0134538	0.0406684	5.88615e-05	2053428	6.31248	2136313	6.32966	0.992068	0.0958504	5.86716	35.0763	57.5938	1
32.6167	0.193679	3.57212	11.3314	1.68782	0.0724584	0.0405903	6.2457e-05	2084181	6.31894	2122129	6.32677	0.991782	0.101705	6.60795	34.5835	60.22	1
32.6333	0.198325	3.9576	12.3894	1.11499	0.0667657	0.0424959	6.43506e-05	2187198	6.33989	2108039	6.32388	0.991484	0.104789	7.28569	34.3376	63.2208	1
32.65	0.205564	4.18454	13.3125	2.06866	-0.0231555	0.0430282	6.76057e-05	2195909	6.34161	2094043	6.32099	0.991173	0.11009	9.35123	33.2827	68.7967	1
32.6667	0.218755	4.40645	14.0363	2.22414	0.0418001	0.0475277	7.23924e-05	2205876	6.34358	2080140	6.31809	0.990843	0.117884	8.46491	33.5655	66.6512	1
32.6833	0.235608	4.83374	15.3136	1.93742	0.091039	0.045466	7.65228e-05	2238874	6.35003	2066328	6.3152	0.990492	0.12461	7.06526	33.5652	63.0656	1
32.7	0.244678	5.07976	16.175	1.73463	0.145619	0.0516441	8.041e-05	2272006	6.35641	2052609	6.31231	0.990123	0.13094	7.24046	33.3833	63.8948	1
32.7167	0.260005	5.49209	17.4531	2.22046	0.293124	0.0549229	8.50265e-05	2311676	6.36393	2038981	6.30941	0.989733	0.138458	8.34569	33.5242	67.3809	1
32.7333	0.273654	5.88139	18.6847	2.60131	0.396074	0.0574388	8.85247e-05	2359049	6.37274	2025443	6.30652	0.989324	0.144154	5.3853	32.9362	58.6213	1
32.75	0.281961	6.20492	19.8953	0.637804	0.195679	0.0608703	9.17798e-05	2396615	6.3796	2011995	6.30363	0.988899	0.149455	0	32.0959	0	1
32.7667	0.294084	6.52861	21.0119	-1.64034	0.111709	0.0632336	9.59344e-05	2423278	6.3844	1998636	6.30073	0.988457	0.15622	0.154525	31.6887	18.1082	1
32.7833	0.308037	6.93103	22.3592	1.741	-0.138277	0.0640711	0.000100138	2460639	6.39105	1985366	6.29784	0.987995	0.163065	4.54928	31.6053	56.2001	1
32.8	0.320465	7.33528	23.6395	1.35113	-0.245135	0.0681129	0.000104073	2505611	6.39891	1972184	6.29495	0.987514	0.169474	4.28339	31.4008	55.4167	1
32.8167	0.33274	7.76363	25.1169	1.67415	-0.316899	0.0739858	0.000107961	2550243	6.40658	1959090	6.29205	0.987015	0.175804	3.62838	31.1591	52.7438	1
32.8333	0.344863	8.17933	26.4555	0.98445	-0.168935	0.0781802	0.000111532	2599909	6.41496	1946083	6.28916	0.986498	0.181619	2.36048	31.1488	45.9967	1
32.85	0.355154	8.61181	27.8646	0.802559	-0.208655	0.0828323	0.000116027	2642822	6.42207	1933162	6.28627	0.985962	0.188939	2.65359	31.623	48.0884	1
32.8667	0.373075	9.14194	29.3712	1.28717	-0.233574	0.0871793	0.000121057	2652771	6.4237	1920326	6.28337	0.985403	0.197129	3.03297	31.0319	50.3419	1
32.8833	0.386723	9.45433	30.8393	1.20538	-0.00855344	0.0910685	0.000125454	2672247	6.42688	1907576	6.28048	0.984823	0.204291	2.83493	30.4424	49.3416	1
32.9	0.400677	9.96219	32.2912	1.2101	0.182897	0.0958733	0.000129342	2719154	6.43443	1894911	6.27759	0.984222	0.210621	2.81732	30.5244	49.5256	1
32.9167	0.411121	10.4069	33.8981	1.26503	0.100758	0.0944219	0.00013318	2746835	6.43883	1882330	6.2747	0.983604	0.216871	3.60882	30.0353	53.9684	1
32.9333	0.424769	10.7831	35.1943	1.99988	0.282291	0.102889	0.000136946	2764973	6.44169	1869832	6.2718	0.982968	0.223003	4.19894	29.5887	56.8875	1
32.95	0.434755	11.1525	36.5487	1.90741	0.373949	0.109067	0.000140639	2801222	6.44735	1857417	6.26891	0.982314	0.229017	3.18248	29.52	52.0928	1
32.9667	0.447946	11.6703	38.1309	1.13424	0.390535	0.112651	0.000145012	2832770	6.45221	1845085	6.26602	0.981641	0.236138	2.29449	29.9176	46.8856	1
32.9833	0.462205	12.1247	39.5188	1.12706	0.432602	0.113793	0.000149823	2836869	6.45284	1832834	6.26312	0.980946	0.243973	2.17558	29.8534	46.0835	1
33	0.478142	12.4957	40.8599	1.0883	0.434844	0.116615	0.00015371	2877949	6.45908	1820665	6.26023	0.980231	0.250303	1.8947	30.1163	44.2196	1
33.0167	0.486602	13.1275	42.6408	0.890992	0.379407	0.121419	0.000156601	2926244	6.46631	1808577	6.25734	0.9795	0.255009	1.78203	30.3077	43.5661	1
33.0333	0.496283	13.4142	43.738	1.00527	0.263394	0.123783	0.000161023	2923485	6.4659	1796569	6.25444	0.978752	0.26221	1.64942	30.2577	42.4441	1
33.05	0.514357	13.8516	45.0284	0.799121	0.20338	0.125383	0.000165639	2914189	6.46452	1784640	6.25155	0.977983	0.269728	2.21957	29.6082	46.8097	1
33.0667	0.525259	14.1117	46.4167	1.69847	0.213404	0.127746	0.000169016	2913188	6.46437	1772791	6.24866	0.977194	0.275226	1.33952	28.7219	39.553	1
33.0833	0.53555	14.4184	47.4357	-0.16067	0.0455101	0.133772	0.000172441	2917311	6.46498	1761021	6.24576	0.97639	0.280804	0.602445	28.5487	30.3184	1
33.1	0.546757	14.7323	48.567	0.86624	0.114433	0.137203	0.000175575	2929991	6.46687	1749328	6.24287	0.97557	0.285907	1.70052	28.5771	42.9098	1
33.1167	0.555217	15.0769	49.5862	1.16119	-0.127924	0.143992	0.000178976	2940248	6.46838	1737714	6.23998	0.974735	0.291445	2.14956	28.926	46.4499	1
33.1333	0.568103	15.4134	50.58	1.44972	-0.446421	0.144219	0.000181672	2951317	6.47002	1726176	6.23709	0.973886	0.295835	2.15835	28.7718	46.5714	1
33.15	0.572138	15.6539	51.5856	1.21061	-0.401455	0.150702	0.000183735	2958847	6.47112	1714715	6.23419	0.973025	0.299196	1.90845	28.363	44.7378	1
33.1667	0.581056	15.8497	52.2912	1.16879	-0.296521	0.153371	0.000186261	2964953	6.47202	1703330	6.2313	0.972153	0.303309	1.59457	28.4308	42.1658	1
33.1833	0.587991	16.1524	53.1828	0.84698	-0.225157	0.151614	0.000188058	2979570	6.47415	1692021	6.22841	0.971272	0.306234	0.881471	28.2819	34.6626	1
33.2	0.592331	16.3189	53.9404	0.278278	-0.131668	0.154588	0.000190146	2981008	6.47436	1680787	6.22551	0.970381	0.309635	0	27.9839	0	1
33.2167	0.601097	16.5312	54.6393	-0.387622	-0.0143745	0.158782	0.000193304	2969817	6.47273	1669627	6.22262	0.969477	0.314777	0	28.0994	0	1
33.2333	0.612151	16.7381	55.2452	-0.108698	0.105055	0.162214	0.000195878	2957430	6.47091	1658542	6.21973	0.968561	0.318969	0	28.2396	0	1
33.25	0.617254	16.8325	55.5349	-0.439515	0.197781	0.162746	0.000197626	2950653	6.46992	1647530	6.21683	0.967634	0.321815	0	28.2367	0	1
33.2667	0.623121	16.9601	55.9797	-0.824654	0.379314	0.164957	0.000199495	2941861	6.46862	1636591	6.21394	0.966698	0.324859	0	28.2019	0	1
33.2833	0.628987	17.0508	56.2803	0.291062	0.354395	0.168998	0.000201292	2929239	6.46675	1625725	6.21105	0.965754	0.327784	0	28.0142	0	1
33.3	0.634396	17.1207	56.6452	-0.675742	0.215493	0.168768	0.00020265	2919634	6.46533	1614931	6.20815	0.964803	0.329997	0	27.9756	0	1
33.3167	0.637516	17.169	56.6988	-0.0695167	0.334923	0.168232	0.00020452	2904151	6.46302	1604209	6.20526	0.963844	0.333041	0	28.0044	0	1
33.3333	0.646129	17.2532	57.0624	-0.471898	0.260566	0.166933	0.000206243	2880999	6.45954	1593557	6.20237	0.962876	0.335848	0	27.9119	0	1
33.35	0.648333	17.1831	56.8124	-0.502422	0.287069	0.168076	0.000207407	2855801	6.45573	1582977	6.19947	0.961902	0.337744	0	27.811	0	1
33.3667	0.653436	17.1456	56.779	-0.577502	0.286717	0.16754	0.000209131	2828062	6.45149	1572467	6.19658	0.96092	0.34055	0	27.6551	0	1
33.3833	0.65915	17.1334	56.7593	-0.286218	0.235401	0.166851	0.000210125	2815801	6.4496	1562026	6.19369	0.959933	0.342169	0	28.0701	0	1
33.4	0.659676	17.1558	56.5149	-0.938844	0.0801717	0.16601	0.000210949	2796744	6.44665	1551655	6.1908	0.958941	0.343511	0	28.3001	0	1
33.4167	0.664322	17.033	56.261	-2.59657	-0.0652914	0.168374	0.000211408	2776553	6.44351	1541353	6.1879	0.957946	0.344259	0	28.0489	0	1
33.4333	0.662559	16.985	56.1323	0.802629	-0.0261233	0.169211	0.000211527	2756495	6.44036	1531119	6.18501	0.95695	0.344452	1.15228	27.815	36.93	1
33.45	0.665068	16.8082	55.684	0.852671	0.0917803	0.174016	0.000212448	2723936	6.4352	1520953	6.18212	0.955951	0.345952	1.04682	27.6395	35.6257	1
33.4667	0.66834	16.7327	55.42	0.657809	0.0516027	0.171649	0.000213856	2682363	6.42852	1510855	6.17922	0.954947	0.348244	1.39141	27.4401	38.97	1
33.4833	0.673902	16.5166	54.8555	1.36337	0.187817	0.169893	0.000214753	2642963	6.42209	1500824	6.17633	0.953937	0.349705	1.81994	27.1696	42.4088	1
33.5	0.67397	16.3838	54.4454	1.2918	0.203486	0.170425	0.000215285	2626149	6.41932	1490859	6.17344	0.952924	0.350571	1.59499	27.8627	40.4979	1
33.5167	0.677242	16.3829	53.942	1.04078	0.116464	0.166227	0.000216498	2596675	6.41442	1480960	6.17054	0.951907	0.352547	1.46634	28.2373	39.2306	1
33.5333	0.681582	16.1956	53.5657	1.11585	0.247948	0.165538	0.000217371	2555333	6.40745	1471127	6.16765	0.950885	0.353968	1.51053	27.7533	39.4094	1
33.55	0.682719	15.9973	52.9969	1.11523	0.333198	0.163019	0.000217562	2519270	6.40127	1461360	6.16476	0.949861	0.35428	1.45314	27.341	38.7199	1
33.5667	0.682787	15.7724	52.4359	1.03298	0.249991	0.166298	0.000218727	2472638	6.39316	1451657	6.16186	0.948833	0.356176	1.18271	27.2005	35.9269	1
33.5833	0.690026	15.5771	51.6928	0.724138	-0.0407362	0.163473	0.000219551	2433289	6.38619	1442019	6.15897	0.9478	0.357518	1.11183	27.2109	35.0067	1
33.6	0.687958	15.3896	51.158	0.933329	-0.0868646	0.159886	0.000219378	2397971	6.37984	1432444	6.15608	0.946767	0.357236	1.47552	26.6387	38.2827	1
33.6167	0.688942	15.1077	50.4865	1.26459	-0.0332006	0.160571	0.000219497	2364375	6.37372	1422934	6.15318	0.945733	0.35743	1.84377	26.5954	41.0406	1
33.6333	0.688705	14.979	49.8153	1.4834	-0.0703264	0.157288	0.000219786	2332642	6.36785	1413486	6.15029	0.944698	0.357901	2.04595	26.9358	42.2981	1
33.65	0.690756	14.7407	49.0595	1.56975	-0.0938718	0.157973	0.000220075	2309129	6.36345	1404101	6.1474	0.943662	0.358371	1.73841	27.1502	39.9276	1
33.6667	0.690519	14.7166	48.8142	1.02791	-0.0617227	0.159573	0.000221215	2272530	6.35651	1394779	6.14451	0.942622	0.360228	0.940189	27.2579	32.358	1
33.6833	0.697911	14.4232	47.9407	0.384132	-0.198031	0.156138	0.000222647	2217683	6.3459	1385518	6.14161	0.941577	0.362559	0.328784	27.043	22.6122	1
33.7	0.699505	14.1988	47.2203	0.112824	-0.12926	0.152246	0.000222863	2179267	6.33831	1376319	6.13872	0.940527	0.362911	0.686858	26.8116	28.7386	1
33.7167	0.699268	13.9562	46.5198	0.926416	-0.150059	0.150947	0.000222982	2145887	6.33161	1367181	6.13583	0.939477	0.363105	0.699473	26.6944	28.7651	1
33.7333	0.700252	13.7831	45.9016	0.132494	-0.113638	0.151784	0.00022349	2115672	6.32545	1358103	6.13293	0.938425	0.363932	0.438834	26.5962	24.5089	1
33.75	0.702456	13.6286	45.482	0.533489	0.0389034	0.146976	0.000223463	2087606	6.31965	1349086	6.13004	0.937373	0.363888	0.370729	26.4703	23.0662	1
33.7667	0.700083	13.417	44.7488	0.0291789	0.0734939	0.147051	0.000223071	2060794	6.31403	1340129	6.12715	0.936321	0.363251	0.365414	26.6302	22.8567	1
33.7833	0.699998	13.2335	44.0788	0.524472	0.0774143	0.150329	0.000223871	2028745	6.30723	1331231	6.12425	0.935268	0.364553	0.845268	26.9202	30.071	1
33.8	0.705101	13.0948	43.5215	0.760977	0.200201	0.148725	0.000225789	1982146	6.29714	1322392	6.12136	0.934209	0.367676	1.05027	26.7035	32.0788	1
33.8167	0.712036	12.8504	42.9175	0.850387	0.364796	0.146511	0.000227002	1939032	6.28758	1313612	6.11847	0.933142	0.369651	0.519292	26.2955	25.181	1
33.8333	0.712714	12.6692	42.3106	-0.0491256	0.511386	0.143839	0.000227583	1912592	6.28162	1304891	6.11557	0.932071	0.370597	0.268184	26.4567	20.1106	1
33.85	0.715681	12.5659	41.8869	0.464021	0.436266	0.145134	0.000228941	1882629	6.27476	1296227	6.11268	0.930996	0.37281	0.220999	27.0529	18.7554	1
33.8667	0.721243	12.4187	41.1757	-0.120092	0.475892	0.141699	0.000230325	1837443	6.26421	1287621	6.10979	0.929914	0.375062	0	26.7005	0	1
33.8833	0.724362	12.1156	40.5641	-0.601209	0.404281	0.140248	0.000231635	1789183	6.25265	1279071	6.10689	0.928826	0.377195	0	25.7681	0	1
33.9	0.729466	11.9153	39.9398	-0.63097	0.170927	0.138644	0.000233237	1756175	6.24457	1270579	6.104	0.927731	0.379804	0	25.9134	0	1
33.9167	0.734417	11.8346	39.5559	-0.628078	0.264417	0.135819	0.000234474	1740853	6.24076	1262143	6.10111	0.926629	0.381819	0	26.7117	0	1
33.9333	0.737231	11.8287	39.2767	-0.591158	0.405209	0.1333	0.000235225	1711066	6.23327	1253763	6.09822	0.925523	0.383042	0	26.4856	0	1
33.95	0.73913	11.5054	38.5646	0.143698	0.394633	0.135053	0.000236097	1670276	6.22279	1245438	6.09532	0.924412	0.384463	0	25.6084	0	1
33.9667	0.742708	11.3614	38.1102	-0.385025	0.347131	0.129634	0.000238113	1637526	6.21419	1237169	6.09243	0.923295	0.387744	0	25.7345	0	1
33.9833	0.751779	11.2478	37.6457	-0.109763	0.286812	0.129251	0.000240225	1603847	6.20516	1228955	6.08954	0.922169	0.391184	0	25.7173	0	1
34	0.755967	11.0929	37.2181	-0.794585	0.348716	0.131462	0.00024156	1572541	6.1966	1220796	6.08664	0.921034	0.393357	0	25.334	0	1
34.0167	0.760155	10.9352	36.7602	-0.201635	0.290533	0.130621	0.0002427	1548426	6.18989	1212690	6.08375	0.919893	0.395214	0	25.3173	0	1
34.0333	0.763122	10.8576	36.4346	-0.673138	0.319936	0.133747	0.00024418	1522026	6.18242	1204638	6.08086	0.918746	0.397624	0	25.0744	0	1
34.05	0.769446	10.6954	36.0539	-0.412677	0.131443	0.129854	0.000245442	1496502	6.17508	1196640	6.07796	0.917593	0.399679	0	24.9112	0	1
34.0667	0.77104	10.6063	35.6549	-0.123683	-0.10359	0.134201	0.000246533	1474305	6.16859	1188695	6.07507	0.916434	0.401456	0	24.8868	0	1
34.0833	0.776296	10.4729	35.3144	-0.340669	0.0533765	0.129698	0.000248694	1452625	6.16215	1180803	6.07218	0.915267	0.404975	0	25.2681	0	1
34.1	0.784604	10.4767	35.0681	-0.107064	0.0797273	0.129773	0.000250223	1435942	6.15714	1172963	6.06928	0.914092	0.407465	0	25.6767	0	1
34.1167	0.785892	10.3578	34.7648	-0.429641	0.227233	0.128321	0.000251533	1409983	6.14921	1165175	6.06639	0.91291	0.409598	0	25.0894	0	1
34.1333	0.792827	10.2098	34.4037	-0.470237	0.126783	0.130379	0.000254181	1380755	6.14012	1157439	6.0635	0.911719	0.413909	0	24.7524	0	1
34.15	0.802508	10.1448	34.1771	-0.370756	-0.0734591	0.125419	0.000256876	1355886	6.13222	1149754	6.0606	0.910515	0.418299	0	24.4668	0	1
34.1667	0.809748	10.0564	33.9934	-0.644353	-0.18932	0.125188	0.000259038	1333250	6.12491	1142120	6.05771	0.9093	0.421818	0	24.2939	0	1
34.1833	0.816072	9.9754	33.6687	-0.0239371	-0.105596	0.12099	0.000261053	1313383	6.11839	1134537	6.05482	0.908075	0.4251	0	24.6025	0	1
34.2	0.822396	9.91014	33.3868	-0.338122	0.072732	0.118165	0.000262752	1295239	6.11235	1127004	6.05193	0.906841	0.427867	0	24.3246	0	1
34.2167	0.826736	9.82947	33.2774	-0.304102	0.186668	0.123275	0.000264743	1277551	6.10638	1119521	6.04903	0.905598	0.431109	0	24.0413	0	1
34.2333	0.834892	9.78923	33.0793	-0.931855	0.0462404	0.122434	0.000267585	1259668	6.10026	1112088	6.04614	0.904344	0.435737	0	24.4433	0	1
34.25	0.844573	9.76089	32.9024	-0.315559	0.230215	0.119762	0.000270135	1242284	6.09422	1104705	6.04325	0.903078	0.439889	0.10365	24.6487	12.6864	1
34.2667	0.850897	9.70234	32.7124	0.505815	0.271824	0.121515	0.000272004	1226285	6.08859	1097370	6.04035	0.901801	0.442933	0.134805	24.4206	13.7881	1
34.2833	0.856305	9.6441	32.5899	-0.256674	0.178088	0.122047	0.000273533	1211968	6.08349	1090084	6.03746	0.900516	0.445423	0.593853	23.9714	22.5146	1
34.3	0.860493	9.5857	32.4757	1.36045	0.334444	0.123037	0.000274989	1199090	6.07885	1082846	6.03457	0.899224	0.447794	1.60386	23.6888	31.2425	1
34.3167	0.865444	9.54211	32.3416	1.63693	0.341569	0.125706	0.000277807	1180027	6.07189	1075657	6.03167	0.897921	0.452382	1.58925	23.2981	30.9814	1
34.3333	0.878177	9.47593	32.2348	1.36333	0.256988	0.120592	0.000281329	1159835	6.0644	1068515	6.02878	0.896604	0.458118	1.47661	23.1731	30.0581	1
34.35	0.887553	9.45415	32.0842	1.45915	0.17256	0.117768	0.000283636	1150253	6.06079	1061420	6.02589	0.895273	0.461875	1.72468	23.9338	31.5675	1
34.3667	0.892656	9.47068	31.9623	1.86442	0.224088	0.119368	0.000286113	1141656	6.05754	1054373	6.02299	0.893931	0.465909	1.91005	24.3914	32.5787	1
34.3833	0.9031	9.47499	31.9974	1.84824	0.100597	0.117154	0.000289125	1126274	6.05164	1047373	6.0201	0.892576	0.470813	1.73784	24.0736	31.4261	1
34.4	0.911561	9.41339	31.8781	1.56457	0.0299022	0.119822	0.000292721	1104647	6.04322	1040418	6.01721	0.891206	0.476668	1.40769	23.3805	29.1061	1
34.4167	0.925667	9.34523	31.7903	1.2336	-0.135245	0.120507	0.000296802	1082256	6.03433	1033511	6.01432	0.889817	0.483315	1.53942	22.6922	29.783	1
34.4333	0.937179	9.29187	31.6876	1.86836	-0.199073	0.119361	0.000300179	1070162	6.02945	1026649	6.01142	0.888411	0.488813	1.61532	22.7619	30.1516	1
34.45	0.94686	9.34639	31.772	1.4231	-0.27633	0.12264	0.000303361	1059292	6.02502	1019832	6.00853	0.886989	0.493995	1.27808	22.7791	27.7928	1
34.4667	0.957151	9.29806	31.7032	1.20901	-0.121653	0.11951	0.000306154	1047122	6.02	1013061	6.00564	0.885553	0.498544	1.03248	22.505	25.7849	1
34.4833	0.964391	9.30284	31.7104	0.937246	-0.112544	0.123399	0.000309215	1039266	6.01673	1006335	6.00274	0.884104	0.503528	0.859573	22.8253	24.196	1
34.5	0.976361	9.34195	31.7512	0.867506	-0.0964169	0.121185	0.000312349	1030021	6.01285	999653	5.99985	0.88264	0.50863	0.948623	22.859	24.9299	1
34.5167	0.984058	9.32414	31.7721	1.1446	-0.0154396	0.121717	0.000315166	1020254	6.00871	993016	5.99696	0.881161	0.513218	1.01539	22.6146	25.4207	1
34.5333	0.994045	9.33257	31.7972	1.02893	0.0716411	0.123165	0.000318372	1007411	6.00321	986423	5.99406	0.879669	0.51844	1.17572	22.2847	26.5814	1
34.55	1.00418	9.27784	31.7179	1.51339	-0.0225525	0.122935	0.000322041	993978	5.99738	979873	5.99117	0.878161	0.524413	1.06019	21.9099	25.5659	1
34.5667	1.01707	9.29726	31.7922	0.805224	-0.0584576	0.125603	0.000325758	985899	5.99383	973368	5.98828	0.876635	0.530466	0.806284	22.0249	23.2727	1
34.5833	1.02751	9.33912	31.892	0.978709	0.112852	0.124915	0.000329548	977136	5.98996	966905	5.98538	0.875091	0.536638	0.814894	22.124	23.2859	1
34.6	1.04086	9.34618	31.9287	0.845646	0.150952	0.124531	0.000333848	964365	5.98424	960485	5.98249	0.873528	0.543641	0.879903	21.9006	23.7848	1
34.6167	1.0545	9.33631	31.9514	1.1502	0.233302	0.119723	0.000337492	952385	5.97881	954108	5.9796	0.871947	0.549575	1.09156	21.4478	25.4503	1
34.6333	1.06373	9.31697	31.9663	1.35345	0.416361	0.117051	0.000340748	947129	5.97641	947773	5.9767	0.870349	0.554875	0.92958	21.7438	24.079	1
34.65	1.07493	9.41132	32.1186	0.799697	0.433556	0.121398	0.00034551	940444	5.97333	941480	5.97381	0.868733	0.562631	0.776493	22.4748	22.6237	1
34.6667	1.09362	9.44219	32.1659	1.02369	0.249641	0.122693	0.000349689	928517	5.96779	935229	5.97092	0.867095	0.569436	0.797461	21.9351	22.7286	1
34.6833	1.10116	9.3992	32.2468	0.871095	0.18154	0.121242	0.000351996	920006	5.96379	929020	5.96803	0.865442	0.573192	0.847346	20.9481	23.1219	1
34.7	1.1081	9.39589	32.3063	1.15536	0.182256	0.119791	0.00035474	914494	5.96118	922852	5.96513	0.863777	0.577661	1.20013	20.9006	25.9145	1
34.7167	1.11839	9.4324	32.3749	1.73702	0.136585	0.123832	0.000359284	908883	5.95851	916724	5.96224	0.862096	0.58506	1.31901	21.5139	26.6886	1
34.7333	1.13662	9.51805	32.5409	1.48249	0.153933	0.122228	0.000364168	899237	5.95387	910638	5.95935	0.860391	0.593013	1.42785	21.4967	27.3061	1
34.75	1.14904	9.4862	32.5644	2.05042	0.235216	0.125202	0.000369028	887333	5.94809	904592	5.95645	0.858664	0.600927	1.50151	21.0189	27.6447	1
34.7667	1.16712	9.51829	32.6867	1.71426	0.141633	0.122225	0.000374592	876245	5.94263	898586	5.95356	0.856913	0.609988	1.20184	20.9617	25.5602	1
34.7833	1.18397	9.53192	32.7386	1.34408	0.0935205	0.129166	0.000379817	865919	5.93748	892619	5.95067	0.855136	0.618496	1.05007	20.716	24.3391	1
34.8	1.19991	9.55714	32.8935	1.36543	0.178618	0.125731	0.000384603	858569	5.93378	886693	5.94777	0.853335	0.62629	0.882696	20.6124	22.9053	1
34.8167	1.21401	9.60876	33.0336	0.941079	0.159955	0.125042	0.000387445	857584	5.93328	880806	5.94488	0.851516	0.630918	0.690375	21.3254	21.0957	1
34.8333	1.21774	9.67426	33.0799	0.875917	0.0109823	0.122828	0.000390652	854434	5.93168	874958	5.94199	0.849683	0.63614	0.768321	21.4718	21.8347	1
34.85	1.23414	9.69643	33.2886	1.16262	-0.000813907	0.124123	0.000395536	845273	5.927	869148	5.93909	0.847831	0.644093	0.826701	20.805	22.294	1
34.8667	1.2484	9.70838	33.4022	1.05825	0.0154661	0.125876	0.000400444	835554	5.92197	863377	5.9362	0.845956	0.652085	0.678106	20.3823	20.7889	1
34.8833	1.26494	9.7127	33.4715	0.78587	-0.0935286	0.123662	0.0004063	826620	5.91731	857645	5.93331	0.844056	0.661622	0.55586	20.5301	19.3864	1
34.9	1.28515	9.78125	33.6088	0.747716	-0.108224	0.126636	0.000411476	822141	5.91495	851951	5.93041	0.84213	0.67005	0.735249	21.1645	21.2422	1
34.9167	1.29743	9.85195	33.7557	1.30664	-0.0893499	0.126252	0.000415704	816155	5.91177	846294	5.92752	0.840181	0.676934	0.79375	21.2474	21.7383	1
34.9333	1.31169	9.83826	33.7784	0.934165	-0.0192064	0.129531	0.000420904	805374	5.906	840675	5.92463	0.838211	0.685402	0.746974	20.4519	21.2084	1
34.95	1.33007	9.83754	33.9513	1.20103	-0.0599943	0.130979	0.000425666	796578	5.90123	835094	5.92174	0.836216	0.693157	0.709201	19.6954	20.7685	1
34.9667	1.34158	9.84598	34.0295	0.849313	0.0640127	0.132885	0.000430234	789694	5.89746	829549	5.91884	0.8342	0.700596	0.72167	19.3896	20.8292	1
34.9833	1.35874	9.87776	34.1787	1.25992	0.1456	0.133112	0.000436382	783066	5.8938	824041	5.91595	0.832159	0.710607	0.871876	19.7003	22.122	1
35	1.38017	9.95898	34.3298	1.32492	0.132889	0.133644	0.000442287	777775	5.89085	818570	5.91306	0.830089	0.720223	0.704145	19.9995	20.5547	1
35.0167	1.3958	10.0094	34.5442	0.791462	0.398802	0.13143	0.00044722	770697	5.88688	813135	5.91016	0.827994	0.728255	0.475527	19.7478	17.9788	1
35.0333	1.41112	9.99874	34.5421	0.654279	0.500684	0.131352	0.000452104	764170	5.88319	807736	5.90727	0.825875	0.736208	0.248243	19.3457	14.4354	1
35.05	1.42645	10.0578	34.8299	0.10877	0.488735	0.132189	0.000457401	760694	5.88121	802373	5.90438	0.823733	0.744835	0	19.9994	0	1
35.0667	1.44437	10.1394	34.8335	-0.293611	0.397441	0.133179	0.000462577	755339	5.87814	797046	5.90148	0.821566	0.753263	0	20.4996	0	1
35.0833	1.45894	10.1409	34.9623	0.265465	0.180262	0.132949	0.00046853	744560	5.8719	791754	5.89859	0.819373	0.762958	0	19.4639	0	1
35.1	1.48174	10.1106	35.0493	-0.75566	0.0427329	0.13165	0.000474581	735790	5.86675	786497	5.8957	0.817151	0.772811	0	18.8172	0	1
35.1167	1.49691	10.1628	35.2265	0.239816	-0.132943	0.13264	0.000479878	734325	5.86589	781275	5.8928	0.814903	0.781437	0.434718	19.7852	17.1701	1
35.1333	1.51499	10.293	35.3946	1.1767	-0.122308	0.130426	0.000485589	732712	5.86493	776088	5.88991	0.812628	0.790736	0.854237	20.8584	21.4904	1
35.15	1.53276	10.3572	35.5592	1.6398	-0.170268	0.13111	0.000490522	724868	5.86026	770935	5.88702	0.810329	0.798768	0.869539	20.1252	21.5405	1
35.1667	1.54595	10.282	35.5896	1.25588	-0.255154	0.1321	0.000495722	715606	5.85467	765816	5.88412	0.808006	0.807236	0.860562	19.0698	21.3743	1
35.1833	1.56539	10.3129	35.7263	1.64024	-0.185773	0.133701	0.000501311	712619	5.85286	760732	5.88123	0.805657	0.816337	0.871338	19.5664	21.4333	1
35.2	1.58103	10.4257	35.9377	1.32545	-0.178038	0.131792	0.000506049	710840	5.85177	755681	5.87834	0.803284	0.824053	0.76543	20.2325	20.51	1
35.2167	1.59513	10.4544	36.0076	1.30408	-0.307632	0.134918	0.000511079	702587	5.8467	750663	5.87545	0.800888	0.832244	0.655819	19.5409	19.4045	1
35.2333	1.61259	10.3907	36.0323	0.971428	-0.120759	0.131941	0.000516279	698149	5.84395	745679	5.87255	0.798468	0.840711	0.606023	19.4292	18.8605	1
35.25	1.62777	10.5338	36.3163	1.15315	-0.100817	0.134914	0.000521041	696060	5.84265	740728	5.86966	0.796025	0.848466	0.76419	19.6737	20.3559	1
35.2667	1.64249	10.5197	36.4029	1.55064	-0.118564	0.133005	0.000526557	690072	5.83889	735810	5.86677	0.793557	0.857449	0.967178	19.1453	21.9554	1
35.2833	1.66239	10.5754	36.6225	1.90753	-0.108998	0.135369	0.000533605	685073	5.83574	730925	5.86387	0.79106	0.868925	1.03778	19.5531	22.4227	1
35.3	1.68672	10.6458	36.7137	1.85275	-0.112859	0.137579	0.000539729	676496	5.83027	726072	5.86098	0.788532	0.878897	0.924744	19.1494	21.4867	1
35.3167	1.70083	10.5516	36.6643	1.53612	-0.199881	0.136128	0.000544613	668111	5.82485	721251	5.85809	0.785977	0.88685	0.853979	18.0778	20.8372	1
35.3333	1.71737	10.5759	36.7881	1.62141	-0.217018	0.136508	0.000550712	665961	5.82345	716462	5.85519	0.783397	0.896783	0.89	18.747	21.1034	1
35.35	1.73911	10.7174	37.0437	1.70655	-0.0869075	0.134904	0.000556617	663976	5.82215	711705	5.8523	0.780789	0.906399	0.596874	19.6847	18.4538	1
35.3667	1.75443	10.7369	37.0562	0.550079	0.125295	0.135131	0.000560675	659612	5.81929	706980	5.84941	0.778157	0.913006	0.519474	19.4867	17.5802	1
35.3833	1.76457	10.7324	37.1582	1.42867	0.123723	0.136579	0.000565218	655070	5.81629	702286	5.84651	0.775505	0.920405	0.821297	19.0676	20.4332	1
35.4	1.78295	10.7633	37.2777	1.72545	0.233691	0.134975	0.000570953	648958	5.81222	697623	5.84362	0.772828	0.929743	8.25745	18.5394	43.9637	1
35.4167	1.80057	10.7496	37.3781	30.3064	0.254091	0.133676	0.000576834	645642	5.80999	692991	5.84073	0.770125	0.93932	8.11842	18.9614	43.641	1
35.4333	1.81986	10.8725	37.5282	1.51014	0.218949	0.135429	0.000581985	642780	5.80806	688390	5.83783	0.767395	0.947708	0	19.1479	0	1
35.45	1.8329	10.8454	37.6519	-3.83701	0.257354	0.137182	0.000586966	636793	5.804	683820	5.83494	0.764641	0.95582	0	18.3688	0	1
35.4667	1.85113	10.8568	37.7122	-6.53477	0.273482	0.136036	0.000592507	631952	5.80068	679279	5.83205	0.761863	0.964842	0	18.3927	0	1
35.4833	1.86767	10.8836	37.7776	0.528975	0.363004	0.135958	0.000597853	628557	5.79834	674769	5.82916	0.759059	0.973547	0.262515	18.7553	13.7797	1
35.5	1.88468	10.934	37.8698	0.537819	0.350903	0.13649	0.00060349	622849	5.79438	670289	5.82626	0.756229	0.982727	0.21659	18.1783	12.8849	1
35.5167	1.90306	10.8912	37.9784	0.350587	0.291194	0.134886	0.000608885	617518	5.79065	665839	5.82337	0.753373	0.991512	0.171204	17.5797	11.8794	1
35.5333	1.91854	10.9425	38.0747	0.357751	0.101022	0.136792	0.000614644	613517	5.78783	661418	5.82048	0.750491	1.00089	0.1325	17.8761	10.8831	1
35.55	1.9392	10.954	38.1108	0.195544	0.123406	0.137477	0.000620549	607556	5.78359	657026	5.81758	0.747582	1.01051	0.00437817	17.6503	3.48097	1
35.5667	1.9556	10.9387	38.1277	-0.177083	0.164863	0.137551	0.000626551	602285	5.7798	652664	5.81469	0.744644	1.02028	0	17.6171	0	1
35.5833	1.97688	10.974	38.1903	-0.0119892	0.027487	0.139151	0.00063214	598422	5.77701	648331	5.8118	0.741679	1.02938	0.0280008	17.7727	6.42885	1
35.6	1.99068	10.9919	38.2676	0.1322	-0.169856	0.137853	0.000637583	594038	5.77381	644026	5.8089	0.738688	1.03824	0.0113722	17.5342	4.74927	1
35.6167	2.01104	11.0016	38.3558	-0.082956	0.0577581	0.140216	0.000644364	590893	5.77151	639750	5.80601	0.735668	1.04929	0.0899258	17.8776	9.44506	1
35.6333	2.03323	11.1071	38.5678	0.476577	0.0365015	0.136781	0.000650585	585540	5.76756	635502	5.80312	0.732618	1.05942	0.151772	17.7908	11.2113	1
35.65	2.05009	11.0131	38.4216	0.19413	-0.00016651	0.139297	0.000656101	578825	5.76255	631283	5.80022	0.72954	1.0684	0.179428	17.1338	11.8092	1
35.6667	2.06785	11.0408	38.5271	0.605348	-0.170044	0.139829	0.00066096	574636	5.75939	627092	5.79733	0.726438	1.07631	0.16387	16.773	11.4298	1
35.6833	2.08059	11.0167	38.5355	0.130182	-0.0431375	0.138988	0.000666136	572249	5.75759	622928	5.79444	0.723311	1.08474	0.0894206	17.3487	9.32712	1
35.7	2.10034	11.1195	38.6387	0.274371	-0.0657675	0.13952	0.000671676	568564	5.75478	618792	5.79154	0.72016	1.09376	0.169781	17.609	11.5247	1
35.7167	2.11536	11.0563	38.5978	0.500195	0.0330626	0.138374	0.000677071	564444	5.75162	614684	5.78865	0.716983	1.10255	0.5001	17.3066	16.4803	1
35.7333	2.1342	11.1365	38.786	1.80024	0.186367	0.143942	0.000682903	560949	5.74892	610602	5.78576	0.713779	1.11204	0.742433	17.4525	18.7615	1
35.75	2.15197	11.1085	38.7372	1.6452	0.285349	0.144016	0.000688249	555707	5.74485	606548	5.78287	0.71055	1.12075	0.626997	17.1728	17.6784	1
35.7667	2.16775	11.1019	38.7463	1.28692	0.0523005	0.144244	0.000692866	551781	5.74177	602521	5.77997	0.707296	1.12827	0.633792	16.786	17.7002	1
35.7833	2.18094	11.1006	38.8193	1.69691	0.302193	0.139435	0.000697215	548416	5.73911	598521	5.77708	0.704022	1.13535	0.674951	16.6288	18.0385	1
35.8	2.19505	11.1055	38.8027	1.5019	0.437339	0.138137	0.000701588	545848	5.73707	594547	5.77419	0.700727	1.14247	0.771679	17.0641	18.8326	1
35.8167	2.20839	11.134	38.8134	2.17893	0.473455	0.141415	0.00070601	542654	5.73452	590599	5.77129	0.697411	1.14967	0.790311	17.1184	18.9458	1
35.8333	2.2228	11.1146	38.8189	1.61389	0.270924	0.143321	0.00071087	538426	5.73113	586678	5.7684	0.694073	1.15758	0.687648	16.7629	18.04	1
35.85	2.23889	11.1136	38.8429	1.70803	0.199161	0.142022	0.000715875	535003	5.72836	582783	5.76551	0.690713	1.16574	0.644219	16.7436	17.6145	1
35.8667	2.25422	11.1289	38.8742	1.42543	0.0904712	0.143012	0.000720346	531862	5.7258	578913	5.76261	0.68733	1.17302	0.641683	16.7727	17.5569	1
35.8833	2.26695	11.121	38.8607	1.71442	-0.0385125	0.141713	0.000724768	528506	5.72305	575070	5.75972	0.683925	1.18022	0.748496	16.8124	18.4425	1
35.9	2.28197	11.1241	38.8464	1.97015	-0.0146031	0.141483	0.000729141	524680	5.71989	571251	5.75683	0.680501	1.18734	0.68713	16.508	17.8807	1
35.9167	2.2944	11.0941	38.8513	1.43304	0.0389083	0.139574	0.00073332	522171	5.71781	567459	5.75393	0.677056	1.19414	0.621115	16.8082	17.2611	1
35.9333	2.3082	11.1437	38.8315	1.6613	0.130262	0.142853	0.000738034	517968	5.7143	563691	5.75104	0.67359	1.20182	0.668055	16.6898	17.6378	1
35.95	2.32399	11.0573	38.7556	1.68922	0.311642	0.14781	0.000742164	514229	5.71116	559948	5.74815	0.670103	1.20855	0.713396	16.2779	17.9847	1
35.9667	2.33412	11.108	38.8195	1.9097	0.392772	0.144833	0.000746125	512209	5.70945	556231	5.74526	0.666597	1.21499	0.722626	16.5527	18.0382	1
35.9833	2.34884	11.0873	38.7855	1.75466	0.160028	0.14506	0.000749842	508449	5.70625	552537	5.74236	0.663073	1.22105	0.41561	15.9953	14.9641	1
36	2.35745	11.0563	38.7898	0.362904	0.17524	0.146202	0.000753972	504806	5.70312	548869	5.73947	0.659531	1.22777	0.10584	16.0726	9.46233	1
36.0167	2.37476	11.0495	38.6326	0.179334	0.154136	0.140631	0.000758248	500798	5.69966	545225	5.73658	0.655969	1.23474	0.104187	15.976	9.38784	1
36.0333	2.38429	11.0055	38.6372	0.357397	0.0558224	0.142232	0.000762451	497916	5.69716	541605	5.73368	0.652387	1.24158	0.0991143	16.0508	9.21519	1
36.05	2.40115	11.044	38.5933	0.155975	0.044484	0.143832	0.000767846	496915	5.69628	538009	5.73079	0.648782	1.25037	0.125273	16.6484	9.95682	1
36.0667	2.41815	11.1151	38.8587	0.49746	0.0213963	0.143296	0.000772778	492587	5.69248	534437	5.7279	0.645153	1.2584	0.150558	16.189	10.5553	1
36.0833	2.4321	10.9934	38.5418	0.292985	0.143725	0.139098	0.000776544	489157	5.68945	530888	5.725	0.641503	1.26453	0	16.2185	0	1
36.1	2.44179	11.068	38.686	-0.794973	0.182435	0.142682	0.000780626	486256	5.68686	527363	5.72211	0.637835	1.27118	0	16.455	0	1
36.1167	2.45772	10.9771	38.421	0.724338	0.197189	0.140468	0.00078551	480125	5.68135	523862	5.71922	0.634146	1.27913	0.210056	15.9221	11.6942	1
36.1333	2.47244	10.9278	38.3372	0.39703	0.295562	0.141458	0.000789446	476096	5.67769	520384	5.71632	0.630436	1.28554	0.280426	15.4695	12.8404	1
36.15	2.48243	10.9034	38.279	1.10747	0.177564	0.140922	0.000792676	473570	5.67538	516929	5.71343	0.626709	1.2908	0.474973	15.5676	15.2789	1
36.1667	2.49272	10.9005	38.2168	1.4514	0.372983	0.142523	0.000796102	470117	5.67221	513496	5.71054	0.622967	1.29638	0.587009	15.5295	16.3565	1
36.1833	2.50392	10.838	38.0593	1.72544	0.398876	0.141529	0.000800354	466788	5.66912	510087	5.70764	0.619206	1.3033	0.720969	15.1178	17.4751	1
36.2	2.5194	10.8629	38.1877	2.19815	0.607874	0.144503	0.000804095	466982	5.6693	506700	5.70475	0.615427	1.30939	0.771296	16.2495	17.8751	1
36.2167	2.52741	10.9455	38.1463	2.01992	0.623086	0.142899	0.00080735	463001	5.66558	503336	5.70186	0.611631	1.31469	0.6715	16.2328	17.0196	1
36.2333	2.53983	10.7646	37.8479	1.66698	0.532097	0.142363	0.000811067	457046	5.65996	499994	5.69896	0.607819	1.32075	0.67314	15.1885	16.9601	1
36.25	2.55073	10.7677	37.7892	2.04539	0.477118	0.145184	0.000814735	455885	5.65886	496674	5.69607	0.603989	1.32672	0.749689	15.4053	17.5652	1
36.2667	2.56286	10.8065	37.9413	2.10733	0.412221	0.145106	0.000818452	452488	5.65561	493377	5.69318	0.600142	1.33277	0.755907	15.472	17.5697	1
36.2833	2.57406	10.7045	37.5506	2.09893	0.476261	0.142892	0.000821756	447966	5.65125	490101	5.69029	0.596278	1.33815	0.655539	15.7101	16.6989	1
36.3	2.58359	10.6769	37.4269	1.56365	0.431201	0.143424	0.000824355	449645	5.65287	486847	5.68739	0.592401	1.34238	0.477903	17.9794	15.0479	1
36.3167	2.59037	10.846	37.429	1.11412	0.183962	0.144109	0.000825932	449205	5.65244	483615	5.6845	0.588513	1.34495	0.402146	18.8168	14.202	1
36.3333	2.59349	10.6944	37.2385	1.1428	0.133408	0.14632	0.000827972	444139	5.64752	480404	5.68161	0.584617	1.34827	0.417424	17.257	14.3254	1
36.35	2.60318	10.6604	37.2368	1.2052	-0.00152646	0.146394	0.000830984	438409	5.64188	477214	5.67871	0.580709	1.35318	0.267541	16.0006	12.2979	1
36.3667	2.6124	10.499	36.8891	0.30462	-0.237932	0.147231	0.000833339	432996	5.63648	474045	5.67582	0.576789	1.35702	0.103853	15.0631	8.9339	1
36.3833	2.61796	10.4607	36.7666	0.283098	-0.0400724	0.144712	0.000834261	430797	5.63427	470898	5.67293	0.572861	1.35852	0.144499	14.868	9.95678	1
36.4	2.61818	10.4161	36.6435	0.535777	0.0395315	0.142803	0.000835741	429363	5.63282	467771	5.67003	0.568927	1.36093	0.417326	15.1863	14.1636	1
36.4167	2.62725	10.4274	36.5745	1.83384	0.141719	0.142114	0.000839264	427389	5.63082	464666	5.66714	0.564981	1.36666	0.682049	15.7558	16.6579	1
36.4333	2.64029	10.4062	36.4711	2.05615	0.280221	0.14341	0.000841571	424490	5.62787	461581	5.66425	0.561022	1.37042	0.617827	15.5199	16.0812	1
36.45	2.64173	10.3436	36.3381	1.47799	0.34243	0.144095	0.000842297	421166	5.62445	458516	5.66135	0.557055	1.3716	0.636561	15.093	16.1996	1
36.4667	2.64485	10.2626	36.0682	2.16692	0.401435	0.140202	0.000843583	417822	5.62099	455472	5.65846	0.553084	1.3737	0.763668	14.9468	17.1674	1
36.4833	2.6498	10.2115	35.9078	2.21284	0.427786	0.140429	0.000845574	417646	5.62081	452447	5.65557	0.549105	1.37694	0.763369	15.7814	17.1628	1
36.5	2.65735	10.3002	36.0029	2.17575	0.449101	0.143403	0.000848197	415551	5.61862	449443	5.65267	0.545115	1.38121	0.763818	16.2518	17.1374	1
36.5167	2.66626	10.1707	35.649	2.22885	0.382831	0.144087	0.00084958	410809	5.61364	446459	5.64978	0.541116	1.38346	0.769479	15.8259	17.114	1
36.5333	2.66603	10.1007	35.4087	2.21495	0.299471	0.143857	0.000850623	408277	5.61095	443495	5.64689	0.537111	1.38516	0.66885	15.5601	16.2993	1
36.55	2.67281	10.0712	35.3632	1.65297	0.508012	0.14088	0.00085327	405388	5.60787	440550	5.644	0.533098	1.38947	0.626685	15.3999	15.9116	1
36.5667	2.68264	10.0207	35.1653	1.98362	0.622711	0.140039	0.000854459	401554	5.60374	437625	5.6411	0.529075	1.39141	0.68466	15.1131	16.336	1
36.5833	2.68027	9.90952	34.8613	1.99551	0.653182	0.13523	0.000854262	399541	5.60156	434720	5.63821	0.52505	1.39109	0.721457	15.1729	16.5958	1
36.6	2.68141	9.91613	34.7844	2.19631	0.576536	0.138357	0.00085545	396977	5.59877	431833	5.63532	0.521022	1.39302	0.666696	15.2408	16.1301	1
36.6167	2.68773	9.80951	34.4946	1.68254	0.602887	0.13599	0.000857028	392827	5.5942	428966	5.63242	0.516989	1.39559	0.51495	14.6983	14.7479	1
36.6333	2.69131	9.74715	34.3102	1.31892	0.549892	0.137437	0.000857293	389487	5.59049	426118	5.62953	0.51295	1.39602	0.550386	13.9804	15.0358	1
36.65	2.68939	9.65076	34.0861	1.88989	0.547556	0.137054	0.000857193	388774	5.5897	423289	5.62664	0.508912	1.39586	0.560652	14.7593	15.1195	1
36.6667	2.69068	9.70772	34.0084	1.37841	0.555901	0.137739	0.000858114	386843	5.58753	420479	5.62374	0.504871	1.39736	0.537186	15.1002	14.8808	1
36.6833	2.69517	9.57455	33.7443	1.75621	0.468116	0.137356	0.000859205	383429	5.58368	417687	5.62085	0.500826	1.39914	0.540252	14.3546	14.8651	1
36.7	2.69753	9.56346	33.6594	1.39915	0.195547	0.138804	0.000859957	380944	5.58086	414914	5.61796	0.496776	1.40036	0.519352	14.6729	14.6391	1
36.7167	2.69989	9.46646	33.2976	1.63627	0.296514	0.131249	0.000860173	377169	5.57654	412159	5.61506	0.492724	1.40071	0.544898	13.9104	14.826	1
36.7333	2.69889	9.38121	33.1723	1.54989	0.38924	0.131323	0.000860097	374854	5.57386	409422	5.61217	0.488672	1.40059	0.648289	13.8072	15.6777	1
36.75	2.69941	9.34936	32.9047	2.24004	0.18442	0.126515	0.00085973	373080	5.5718	406704	5.60928	0.484621	1.39999	0.675092	14.4873	15.8658	1
36.7667	2.69658	9.28318	32.6919	1.70415	0.203294	0.130709	0.00085856	371174	5.56958	404003	5.60638	0.480573	1.39808	0.62438	14.602	15.4318	1
36.7833	2.69207	9.22875	32.4569	1.93882	0.185852	0.133683	0.000857731	368646	5.56661	401321	5.60349	0.47653	1.39673	0.607919	14.6485	15.2601	1
36.8	2.69138	9.13923	32.1759	1.6051	0.318404	0.129333	0.000856756	365498	5.56289	398657	5.6006	0.472492	1.39515	0.555626	14.0972	14.7671	1
36.8167	2.68595	9.0523	31.9443	1.63058	0.268919	0.128644	0.000855805	363916	5.561	396010	5.59771	0.468458	1.3936	0.25056	14.5376	11.3078	1
36.8333	2.68541	9.03953	31.7388	-0.173016	0.337232	0.127651	0.000855438	362700	5.55955	393380	5.59481	0.464427	1.393	0.0268718	15.316	5.36647	1
36.85	2.68365	8.9825	31.5414	0.329297	0.438503	0.12681	0.00085439	359631	5.55586	390768	5.59192	0.460399	1.39129	0.184079	14.5393	10.1631	1
36.8667	2.67883	8.86673	31.2875	0.740057	0.432353	0.12429	0.000852977	356596	5.55218	388174	5.58903	0.456377	1.38899	0.251048	14.0288	11.2387	1
36.8833	2.67478	8.80361	31.0084	0.716094	0.551477	0.122839	0.000851491	355761	5.55116	385597	5.58613	0.452362	1.38657	0.132255	15.1847	9.06979	1
36.9	2.66951	8.79236	30.8022	0.0497359	0.48658	0.120624	0.000849374	352895	5.54765	383037	5.58324	0.448356	1.38313	0.368307	14.5644	12.726	1
36.9167	2.66149	8.61968	30.483	2.07732	0.404136	0.124819	0.000847134	350103	5.5442	380493	5.58035	0.444359	1.37948	0.755654	14.0087	16.128	1
36.9333	2.65545	8.61011	30.2634	2.27522	0.493047	0.121994	0.000845843	349107	5.54296	377967	5.57745	0.440371	1.37738	0.781783	14.6237	16.2963	1
36.95	2.65338	8.54332	30.1003	2.2215	0.520314	0.121001	0.000844504	346203	5.53933	375458	5.57456	0.43639	1.37519	0.762049	14.0969	16.1131	1
36.9667	2.64704	8.44143	29.7664	2.15466	0.467014	0.118939	0.00084224	343249	5.53561	372965	5.57167	0.432416	1.37151	0.702941	13.658	15.6405	1
36.9833	2.63918	8.35405	29.51	1.87099	0.45537	0.118708	0.000839466	341671	5.53361	370488	5.56877	0.428455	1.36699	0.687661	14.0611	15.5025	1
37	2.62963	8.30847	29.2272	2.05394	0.404054	0.120461	0.000837081	339814	5.53124	368029	5.56588	0.424506	1.36311	0.824789	14.3313	16.4413	1
37.0167	2.62421	8.21589	28.9754	2.63972	0.339004	0.118705	0.000834258	337328	5.52805	365585	5.56299	0.420569	1.35851	1.05379	13.5195	17.7968	1
37.0333	2.61192	8.13369	28.7504	3.33643	0.337889	0.117101	0.000831071	338000	5.52892	363158	5.5601	0.416646	1.35332	1.32414	14.9381	19.2172	1
37.05	2.6042	8.18333	28.6131	4.14407	0.323957	0.11214	0.000828394	336049	5.5264	360746	5.5572	0.412737	1.34896	1.37714	15.4754	19.4327	1
37.0667	2.59511	7.98623	28.1328	3.61061	0.319943	0.11374	0.000825401	332404	5.52167	358351	5.55431	0.408841	1.34409	1.17348	14.6727	18.3564	1
37.0833	2.58542	7.95164	27.9448	2.9734	0.31425	0.112899	0.000823161	329483	5.51783	355972	5.55142	0.404958	1.34044	1.20459	14.3016	18.4628	1
37.1	2.58106	7.80397	27.5551	3.76837	0.545221	0.112058	0.000820703	326247	5.51355	353609	5.54852	0.401086	1.33644	1.31278	13.0813	18.9374	1
37.1167	2.56999	7.75229	27.4378	3.55856	0.52839	0.115032	0.000816568	324841	5.51167	351261	5.54563	0.397229	1.3297	0.999216	12.952	17.2657	1
37.1333	2.5551	7.65911	27.0625	1.98919	0.353172	0.111292	0.000813696	323018	5.50923	348929	5.54274	0.393389	1.32503	0.706134	13.003	15.3501	1
37.15	2.55197	7.61185	26.9336	1.91746	0.493506	0.108467	0.0008126	321021	5.50653	346612	5.53984	0.389558	1.32324	0.700456	13.6503	15.2772	1
37.1667	2.54822	7.54323	26.5545	1.95332	0.542592	0.107779	0.000810239	318751	5.50345	344310	5.53695	0.385735	1.3194	0.742014	14.173	15.5368	1
37.1833	2.53715	7.46011	26.3161	2.13565	0.600376	0.107548	0.000805982	316933	5.50097	342024	5.53406	0.381928	1.31247	0.781225	13.9957	15.7757	1
37.2	2.5215	7.37959	26.0057	2.14739	0.683184	0.107622	0.000801287	317129	5.50124	339754	5.53116	0.378142	1.30482	0.771429	15.1456	15.7127	1
37.2167	2.50768	7.38086	25.8509	2.05736	0.60959	0.105866	0.000797492	315476	5.49897	337498	5.52827	0.374376	1.29864	0.912958	15.005	16.5912	1
37.2333	2.49768	7.23335	25.5152	2.89537	0.711319	0.107924	0.000794499	311184	5.49302	335257	5.52538	0.370626	1.29377	0.993989	13.7567	16.9905	1
37.25	2.4889	7.12994	25.1626	2.47757	0.766509	0.103879	0.000790825	307588	5.48797	333031	5.52248	0.366891	1.28778	0.558292	13.2704	13.9642	1
37.2667	2.47462	7.00242	24.7702	0.526578	0.789656	0.102427	0.000786422	306175	5.48597	330820	5.51959	0.363176	1.28061	0.139896	13.7713	8.79019	1
37.2833	2.46126	6.98599	24.5828	0.222006	0.748868	0.100671	0.000782214	304667	5.48383	328623	5.5167	0.359481	1.27376	0.134623	13.8433	8.66407	1
37.3	2.44821	6.85892	24.2536	0.494368	0.596843	0.10517	0.000777689	301924	5.4799	326441	5.5138	0.355806	1.26639	0.149371	13.3367	8.94254	1
37.3167	2.43287	6.78268	23.9362	0.295845	0.700251	0.102498	0.000772751	299432	5.4763	324274	5.51091	0.352154	1.25835	0.192937	13.0549	9.71205	1
37.3333	2.41722	6.6608	23.5913	0.718354	0.587289	0.100284	0.000767692	298430	5.47484	322121	5.50802	0.348526	1.25011	0.644483	13.7138	14.5019	1
37.35	2.40111	6.6491	23.3758	2.64645	0.473412	0.0954758	0.000762414	297632	5.47368	319982	5.50513	0.344921	1.24152	1.12744	14.4484	17.4581	1
37.3667	2.38409	6.53287	23.0374	3.19774	0.334204	0.0966184	0.000756917	295265	5.47021	317858	5.50223	0.341342	1.23257	1.10827	13.4122	17.3125	1
37.3833	2.36661	6.45143	22.8206	2.50453	0.274953	0.0977611	0.000752295	293127	5.46706	315747	5.49934	0.337787	1.22504	0.986244	13.0056	16.6119	1
37.4	2.35508	6.36069	22.481	2.53794	0.141697	0.0956993	0.000748208	291046	5.46396	313651	5.49645	0.334253	1.21839	1.04902	13.145	16.9169	1
37.4167	2.34096	6.29115	22.2366	2.79535	0.0960266	0.0911962	0.000743975	289308	5.46136	311568	5.49355	0.330738	1.21149	1.31906	13.2705	18.2228	1
37.4333	2.32851	6.21384	21.9464	3.87292	0.150148	0.0876086	0.000738867	287190	5.45817	309500	5.49066	0.327245	1.20318	1.42723	13.254	18.6621	1
37.45	2.3089	6.11439	21.6141	3.29292	0.133622	0.0885987	0.000733078	285293	5.45529	307445	5.48777	0.323778	1.19375	1.44375	12.9947	18.6925	1
37.4667	2.29218	6.03677	21.3518	3.89793	-0.00695838	0.0879103	0.000727411	283261	5.45219	305404	5.48487	0.320337	1.18452	1.42801	12.5947	18.58	1
37.4833	2.27333	5.93504	21.0259	3.15863	0.00764315	0.0866115	0.000721428	282082	5.45038	303376	5.48198	0.316924	1.17478	1.40246	13.0234	18.4429	1
37.5	2.25463	5.88839	20.7778	3.71481	0.0117161	0.0879067	0.000715493	283355	5.45233	301362	5.47909	0.31354	1.16511	0	15.2593	0	1
37.5167	2.23608	5.88783	20.5793	-6.90806	-0.172962	0.0869131	0.000709802	284345	5.45385	299361	5.4762	0.310182	1.15585	0	16.537	0	1
37.5333	2.21891	5.8337	20.4069	-10.3805	0.0760144	0.0834781	0.000704305	282297	5.45071	297373	5.4733	0.306851	1.14689	0	16.264	0	1
37.55	2.20158	5.71366	20.0091	-8.02441	0.10618	0.0844682	0.000699221	280077	5.44728	295399	5.47041	0.303545	1.13862	0	16.8405	0	1
37.5667	2.187	5.65938	19.7153	-11.1441	0.167321	0.083322	0.000694526	280018	5.44719	293437	5.46751	0.300262	1.13097	0	19.0691	0	1
37.5833	2.17211	5.63135	19.3824	-11.1889	0.17887	0.085075	0.000690366	274797	5.43901	291489	5.46462	0.297	1.1242	0	17.2111	0	1
37.6	2.16089	5.38543	19.0455	-10.9183	0.188894	0.0788934	0.000685185	269909	5.43122	289554	5.46173	0.293759	1.11576	0	13.0991	0	1
37.6167	2.1396	5.35938	18.9366	-10.8099	0.24027	0.0791205	0.000679275	269003	5.42976	287631	5.45884	0.290545	1.10614	0	13.3182	0	1
37.6333	2.1238	5.25673	18.5675	-11.8405	0.234577	0.0845356	0.000673973	267333	5.42705	285721	5.45594	0.287358	1.0975	0	14.1186	0	1
37.65	2.10632	5.21024	18.3234	-11.2314	0.272067	0.0839998	0.000668743	267088	5.42665	283824	5.45305	0.284195	1.08899	0	14.8836	0	1
37.6667	2.09097	5.16512	18.1581	-10.5025	0.292772	0.0798018	0.000663684	264784	5.42289	281940	5.45016	0.281056	1.08075	0	14.1994	0	1
37.6833	2.07456	5.0437	17.8141	-10.7273	0.335449	0.0807919	0.000658794	264830	5.42297	280068	5.44726	0.277941	1.07278	0	16.1465	0	1
37.7	2.06029	5.08937	17.6664	-19.6799	0.502486	0.0781198	0.000653638	263100	5.42012	278209	5.44437	0.274849	1.06439	0	16.6316	0	1
37.7167	2.0422	4.89807	17.2445	-10.911	0.498319	0.0772788	0.000648627	257557	5.41087	276361	5.44148	0.271782	1.05623	0	13.7067	0	1
37.7333	2.02884	4.80732	17.0039	-9.82914	0.557782	0.0736912	0.000644005	254740	5.4061	274526	5.43858	0.268737	1.0487	0	13.1549	0	1
37.75	2.01319	4.72406	16.6835	0.425065	0.572994	0.0736131	0.000638265	252544	5.40234	272704	5.43569	0.265716	1.03935	0.379095	12.8256	11.493	1
37.7667	1.99281	4.64124	16.447	1.22065	0.536631	0.074298	0.000631747	251798	5.40105	270893	5.4328	0.262725	1.02874	0.789977	13.3699	14.6655	1
37.7833	1.97228	4.60055	16.1971	2.17371	0.570611	0.0749829	0.000625861	251184	5.39999	269095	5.42991	0.259762	1.01916	1.06914	13.8178	16.2087	1
37.8	1.95587	4.53239	16.0208	2.37695	0.452919	0.0727686	0.000620048	252241	5.40182	267308	5.42701	0.256828	1.00969	1.22649	14.1372	16.9916	1
37.8167	1.93579	4.55349	16.0006	2.79412	0.414725	0.0749793	0.000614259	250796	5.39932	265533	5.42412	0.25392	1.00026	1.55432	14.3602	18.3524	1
37.8333	1.91953	4.39576	15.5179	3.69774	0.433141	0.0736806	0.000609637	245570	5.39018	263770	5.42123	0.251037	0.992737	1.6951	13.5974	18.7584	1
37.85	1.90678	4.30181	15.1839	3.32801	0.302937	0.0696352	0.00060504	242068	5.38394	262019	5.41833	0.248176	0.98525	1.54404	12.6719	18.097	1
37.8667	1.89068	4.20786	14.9323	3.02344	0.434573	0.068489	0.000599834	239602	5.37949	260279	5.41544	0.245338	0.976774	1.24012	11.9651	16.7645	1
37.8833	1.87411	4.14321	14.6772	2.03512	0.520586	0.0665799	0.000594216	239360	5.37905	258551	5.41255	0.242525	0.967625	1.23518	12.5609	16.7366	1
37.9	1.85541	4.12082	14.5783	2.95537	0.292573	0.0622294	0.0005885	238772	5.37798	256834	5.40965	0.239739	0.958317	1.45972	12.4814	17.6803	1
37.9167	1.83824	4.04366	14.3309	2.88563	0.530563	0.0629142	0.000582736	236052	5.37301	255129	5.40676	0.23698	0.94893	1.4329	11.8296	17.5045	1
37.9333	1.81923	3.94925	14.0184	2.79377	0.605589	0.0635991	0.00057719	234548	5.37023	253435	5.40387	0.234248	0.9399	1.52919	12.1065	17.85	1
37.95	1.80343	3.91694	13.8619	3.20971	0.553205	0.063521	0.000571304	234787	5.37067	251752	5.40097	0.231542	0.930315	1.67129	13.6442	18.3928	1
37.9667	1.78229	3.87579	13.6422	3.2831	0.365322	0.0649688	0.000564956	232754	5.3669	250081	5.39808	0.228866	0.919978	1.68986	13.7705	18.4073	1
37.9833	1.76359	3.76353	13.3105	3.20787	0.392588	0.0601606	0.000559726	232059	5.3656	248420	5.39519	0.226216	0.911462	1.80995	14.3111	18.8146	1
38	1.74947	3.78204	13.2684	3.68043	0.42489	0.0620661	0.000554934	231250	5.36408	246771	5.39229	0.223591	0.903659	1.8054	14.3279	18.777	1
38.0167	1.73351	3.67283	12.9896	3.13156	0.363961	0.0595467	0.000550094	231077	5.36376	245133	5.3894	0.220988	0.895776	1.84881	11.6388	18.9215	1
38.0333	1.71909	3.71346	13.2205	3.78356	0.453483	0.0577901	0.000544427	230065	5.36185	243505	5.38651	0.218409	0.886548	1.76042	12.5007	18.5878	1
38.05	1.69794	3.56412	12.547	2.73375	0.452673	0.0589328	0.000538419	226314	5.35471	241888	5.38361	0.215859	0.876765	1.58866	14.4182	17.8644	1
38.0667	1.68138	3.51443	12.3786	3.0818	0.281575	0.0559555	0.000533214	225522	5.35319	240282	5.38072	0.213334	0.868289	1.58915	14.4479	17.8453	1
38.0833	1.66527	3.47114	12.2173	2.67942	0.471958	0.0563352	0.000528033	224031	5.35031	238687	5.37783	0.210835	0.859852	1.53769	14.6128	17.6116	1
38.1	1.64886	3.40068	11.9658	2.84268	0.55675	0.0527476	0.000522803	221442	5.34526	237102	5.37494	0.208359	0.851336	2.79658	13.6041	21.4142	1
38.1167	1.63245	3.3252	11.7757	7.10201	0.619264	0.0541954	0.000518327	219440	5.34132	235528	5.37204	0.205907	0.844047	2.80635	12.6394	21.3743	1
38.1333	1.62077	3.28343	11.6147	2.79323	0.675674	0.0547277	0.000513997	217423	5.33731	233964	5.36915	0.203475	0.836996	1.7105	12.3716	18.0669	1
38.15	1.60527	3.20993	11.384	3.18766	0.595824	0.0537341	0.00050867	217244	5.33695	232411	5.36626	0.201066	0.828322	1.71209	14.1507	18.0675	1
38.1667	1.58734	3.20967	11.2397	2.73584	0.521619	0.0525879	0.000503781	216755	5.33597	230868	5.36336	0.198681	0.82036	1.80758	14.6754	18.3835	1
38.1833	1.57459	3.13357	11.0789	3.45696	0.44711	0.0508314	0.000499159	212532	5.32742	229335	5.36047	0.196319	0.812834	2.00119	11.8373	18.8934	1
38.2	1.55833	3.03077	10.7844	3.33596	0.48109	0.0498378	0.000494683	209643	5.32148	227812	5.35758	0.193978	0.805546	1.95294	11.8596	18.6551	1
38.2167	1.54649	2.99527	10.5872	3.23402	0.487146	0.0514382	0.000491642	207234	5.31646	226300	5.35468	0.191654	0.800593	1.10771	11.727	15.3828	1
38.2333	1.53924	2.92497	10.4161	0.469426	0.426217	0.0499868	0.0004886	211410	5.32513	224797	5.35179	0.189345	0.79564	0.943692	17.4573	14.68	1
38.25	1.5274	3.07333	10.4874	2.66592	0.41259	0.0489932	0.000483906	212305	5.32696	223305	5.3489	0.187054	0.787995	1.72896	18.6187	17.9883	1
38.2667	1.50977	2.89149	10.2056	3.02282	0.369055	0.0484574	0.0004787	207263	5.31652	221822	5.346	0.184787	0.779519	1.8036	14.9065	18.0979	1
38.2833	1.49473	2.87185	10.0578	2.84581	0.105336	0.0502104	0.000474492	206963	5.31589	220349	5.34311	0.182541	0.772665	1.9863	16.6921	18.6804	1
38.3	1.48336	2.83131	9.87318	3.55976	0.262455	0.0483013	0.000470526	203608	5.30879	218886	5.34022	0.180315	0.766208	2.22465	16.0793	19.2941	1
38.3167	1.46985	2.73293	9.61427	3.55563	0.26546	0.0456292	0.000466123	203371	5.30829	217433	5.33733	0.178109	0.759038	1.89363	17.792	18.2783	1
38.3333	1.45572	2.77158	9.5441	2.44448	0.274873	0.044483	0.000462061	201120	5.30346	215989	5.33443	0.175923	0.752423	1.71921	16.3346	17.6334	1
38.35	1.44435	2.6256	9.3415	2.95519	0.203568	0.0424213	0.000457755	196900	5.29425	214555	5.33154	0.173756	0.745411	1.66332	11.5875	17.3173	1
38.3667	1.4287	2.61176	9.24554	2.22032	0.282867	0.0446321	0.000453741	199192	5.29927	213131	5.32865	0.171609	0.738875	1.77749	15.6527	17.7733	1
38.3833	1.41915	2.6379	9.16684	3.26279	0.354994	0.0448592	0.000449849	198748	5.2983	211715	5.32575	0.16948	0.732536	2.19569	16.6295	19.056	1
38.4	1.40427	2.55447	8.98315	3.45337	0.453519	0.0432552	0.000444935	194856	5.28971	210310	5.32286	0.167373	0.724535	1.91885	13.9858	18.0992	1
38.4167	1.38831	2.48219	8.77565	2.35305	0.539074	0.0411935	0.000441602	192950	5.28544	208913	5.31997	0.165284	0.719107	1.99065	13.2847	18.2622	1
38.4333	1.38335	2.4682	8.71449	3.62502	0.377741	0.043862	0.000439606	191699	5.28262	207526	5.31707	0.163208	0.715856	2.18695	13.9887	18.803	1
38.45	1.37579	2.4275	8.54713	2.91029	0.155679	0.0428684	0.000437464	188129	5.27446	206148	5.31418	0.161142	0.712368	1.86974	13.2423	17.7345	1
38.4667	1.3699	2.354	8.34834	2.6492	0.253441	0.0437059	0.000434422	186815	5.27141	204780	5.31129	0.159089	0.707415	1.87905	12.9815	17.7224	1
38.4833	1.3567	2.36122	8.32502	2.89944	0.209754	0.0405761	0.000430773	185042	5.26727	203420	5.30839	0.157051	0.701473	1.94803	12.9421	17.8798	1
38.5	1.347	2.27001	8.05313	2.80407	0.165457	0.0374462	0.000426102	184409	5.26578	202069	5.3055	0.155032	0.693867	1.88715	14.1318	17.6713	1
38.5167	1.32738	2.29478	8.03485	2.66093	0.146489	0.0356897	0.000421213	185723	5.26887	200728	5.30261	0.153036	0.685906	2.02172	15.0195	18.1246	1
38.5333	1.31631	2.24935	7.93615	3.12693	0.222278	0.0374427	0.000418414	182340	5.26088	199395	5.29971	0.151058	0.681349	1.91559	12.611	17.693	1
38.55	1.30982	2.18348	7.75445	2.3211	0.217348	0.0333973	0.000414935	181884	5.25979	198071	5.29682	0.149095	0.675683	0	13.9213	0	1
38.5667	1.29448	2.20092	7.70748	-8.16932	0.139939	0.0334719	0.00041063	182470	5.26119	196756	5.29393	0.147151	0.668672	0	14.5112	0	1
38.5833	1.28279	2.15168	7.61488	2.18559	0.112732	0.0327834	0.000406421	181838	5.25968	195450	5.29104	0.145226	0.661819	1.65047	15.2375	16.8205	1
38.6	1.26806	2.14104	7.46186	2.37281	0.0893389	0.029501	0.000401872	180999	5.25768	194152	5.28814	0.143322	0.654411	2.6849	16.4436	19.7519	1
38.6167	1.25424	2.08341	7.31449	4.95841	-0.0207239	0.0300333	0.000397688	177932	5.25025	192863	5.28525	0.141439	0.647598	11.0419	12.8208	31.4658	1
38.6333	1.2418	2.02791	7.22983	24.8705	-0.00627493	0.0298027	0.000394209	176082	5.24571	191582	5.28235	0.139573	0.641932	8.76146	11.6257	29.0293	1
38.65	1.23241	2.00552	7.08322	-1.40803	-0.0209703	0.0278935	0.000392164	174310	5.24132	190310	5.27946	0.137721	0.638602	0.563632	12.6803	11.5926	1
38.6667	1.22897	1.9662	6.97262	2.90959	-0.1379	0.0284258	0.000389074	175259	5.24368	189047	5.27657	0.135881	0.63357	2.00507	13.4482	17.7287	1
38.6833	1.21301	1.99539	7.01751	2.39048	0.0967338	0.0254486	0.000384841	175388	5.244	187792	5.27368	0.134058	0.626678	2.1092	14.104	18.0349	1
38.7	1.2024	1.9257	6.803	3.12595	0.168403	0.0229291	0.000380997	173206	5.23856	186545	5.27078	0.132254	0.620418	1.57915	13.8388	16.3081	1
38.7167	1.18889	1.90805	6.72032	0.963921	0.324301	0.0219355	0.000376983	173419	5.2391	185306	5.26789	0.130468	0.613882	1.41397	15.7013	15.7248	1
38.7333	1.17721	1.88917	6.59568	2.66023	0.343022	0.0235359	0.000372799	172192	5.23601	184076	5.265	0.128702	0.607068	2.19064	14.7148	18.1524	1
38.75	1.16262	1.83978	6.52293	2.89323	0.499989	0.021932	0.000369125	170118	5.23075	182854	5.2621	0.126954	0.601086	2.18052	12.3383	18.0514	1
38.7667	1.15415	1.80885	6.40119	2.58087	0.476596	0.0244479	0.000366448	171828	5.23509	181640	5.25921	0.125222	0.596727	1.98719	17.5949	17.5597	1
38.7833	1.14582	1.8475	6.33423	2.37167	0.487688	0.0239121	0.000363139	171853	5.23516	180434	5.25632	0.123503	0.591339	2.14725	18.6226	18.0199	1
38.8	1.13338	1.77582	6.23553	2.93242	0.65503	0.0278013	0.000359296	167816	5.22483	179236	5.25343	0.121801	0.585079	2.21339	14.6794	18.0594	1
38.8167	1.1217	1.72674	6.08801	2.47877	0.774001	0.027418	0.000356351	167953	5.22519	178046	5.25053	0.120115	0.580285	1.96172	16.1162	17.3519	1
38.8333	1.1149	1.74936	6.08468	2.27796	0.673552	0.029934	0.000353115	167979	5.22525	176864	5.24764	0.118444	0.575015	1.79221	15.3759	16.8379	1
38.85	1.10139	1.696	6.01055	2.02878	0.879651	0.0254308	0.000349369	165933	5.21993	175689	5.24474	0.116789	0.568914	1.6152	14.0594	16.1979	1
38.8667	1.09138	1.67179	5.86134	1.81225	0.878078	0.0277942	0.000346351	163734	5.21414	174523	5.24185	0.115151	0.564001	1.3914	14.8366	15.3439	1
38.8833	1.08245	1.62239	5.72328	1.4677	0.787241	0.0252747	0.000343334	163843	5.21443	173364	5.23896	0.113526	0.559087	1.32814	15.4637	15.1111	1
38.9	1.07245	1.64502	5.7439	1.63523	0.680993	0.0238233	0.000340025	170721	5.23229	172213	5.23607	0.111916	0.553699	1.36807	21.4475	15.4717	1
38.9167	1.06168	1.7238	5.79978	1.52964	0.616402	0.0237453	0.000336935	166865	5.22237	171070	5.23317	0.110322	0.548667	1.22675	20.2249	14.8063	1
38.9333	1.05305	1.53967	5.44534	1.28213	0.549674	0.0245827	0.000334331	156651	5.19493	169934	5.23028	0.10874	0.544427	1.20235	11.2981	14.4011	1
38.95	1.04534	1.50371	5.36297	1.45196	0.447546	0.0248098	0.000331046	156495	5.1945	168805	5.22739	0.107173	0.539078	1.41382	9.87487	15.1952	1
38.9667	1.03244	1.50711	5.36376	1.73088	0.385243	0.0254947	0.000328151	159244	5.20206	167685	5.22449	0.10562	0.534363	1.48185	14.4106	15.5249	1
38.9833	1.02716	1.52851	5.32579	1.57539	0.292117	0.0229752	0.000325936	158829	5.20093	166571	5.2216	0.10408	0.530756	1.4879	16.4272	15.5325	1
39	1.01853	1.47805	5.19124	1.72064	-0.00730699	0.0262541	0.000323623	158051	5.1988	165465	5.21871	0.102549	0.52699	1.40863	16.3151	15.2267	1
39.0167	1.01265	1.49259	5.20424	1.3767	-0.0102531	0.0267864	0.000321457	157830	5.19819	164367	5.21581	0.10103	0.523463	1.32758	17.511	14.9219	1
39.0333	1.00494	1.45357	5.06083	1.52272	-0.067673	0.0282342	0.000319242	165633	5.21915	163275	5.21292	0.0995207	0.519856	1.18054	24.1161	14.582	1
39.05	0.998749	1.61353	5.30897	1.03749	-0.128145	0.025257	0.000317368	163874	5.21451	162191	5.21003	0.0980211	0.516803	1.0921	23.3922	14.1579	1
39.0667	0.993171	1.40362	4.93088	1.31763	0.178357	0.0230427	0.000314448	157577	5.19749	161115	5.20714	0.0965328	0.512048	1.06388	22.1538	13.8527	1
39.0833	0.980422	1.47156	4.88803	0.956296	0.200741	0.0251008	0.000310336	155775	5.1925	160045	5.20424	0.0950611	0.505353	1.08467	21.0625	13.889	1
39.1	0.967368	1.33413	4.74325	1.33181	0.201457	0.023802	0.000306395	148725	5.17238	158982	5.20135	0.0936083	0.498936	0.961352	11.775	13.137	1
39.1167	0.955686	1.31372	4.64944	0.670638	0.310205	0.0250973	0.000302551	149485	5.1746	157927	5.19846	0.0921739	0.492676	0.638514	12.5842	11.4814	1
39.1333	0.943242	1.31407	4.65267	0.642708	0.224404	0.0263925	0.000298829	149776	5.17544	156878	5.19556	0.0907573	0.486615	0.826041	12.9607	12.5186	1
39.15	0.932324	1.28635	4.54314	1.03546	0.315147	0.0249411	0.000295885	148842	5.17273	155836	5.19267	0.0893564	0.481821	0.832101	14.7662	12.523	1
39.1667	0.924763	1.2719	4.45542	0.638422	0.257116	0.0289829	0.000293694	148138	5.17067	154802	5.18978	0.0879676	0.478253	0.845408	16.5463	12.5695	1
39.1833	0.918574	1.25485	4.37946	1.04964	0.313832	0.0261583	0.000290215	148311	5.17117	153774	5.18688	0.0865921	0.472588	1.10935	16.748	13.7664	1
39.2	0.902926	1.24482	4.35447	1.13951	0.390232	0.0253173	0.000286541	151120	5.17932	152753	5.18399	0.0852335	0.466606	0.831396	16.4443	12.583	1
39.2167	0.895517	1.27005	4.44208	0.480321	0.282458	0.0243237	0.000284107	153454	5.18598	151739	5.1811	0.0838893	0.462642	1.42745	20.1239	15.1445	1
39.2333	0.887651	1.26063	4.28189	2.27734	0.445985	0.0271448	0.000280823	150851	5.17855	150731	5.1782	0.0825586	0.457294	2.46301	20.3282	18.0611	1
39.25	0.874901	1.19827	4.187	2.42687	0.502091	0.0282874	0.000277757	148214	5.17089	149731	5.17531	0.0812428	0.452301	2.34666	15.8087	17.668	1
39.2667	0.868408	1.19282	4.19497	2.00664	0.537597	0.0254628	0.000275445	145165	5.16186	148736	5.17242	0.0799397	0.448536	2.28424	13.6646	17.389	1
39.2833	0.860389	1.13015	4.00334	2.27305	0.509779	0.0252321	0.000272962	143528	5.15694	147749	5.16952	0.0786478	0.444494	2.1455	16.5657	16.9653	1
39.3	0.852828	1.14515	3.95179	1.7103	0.490048	0.0237808	0.000270529	142399	5.15351	146768	5.16663	0.0773676	0.44053	1.96958	16.15	16.445	1
39.3167	0.845114	1.09224	3.88224	1.914	0.551189	0.0233975	0.000268119	141511	5.15079	145793	5.16374	0.0760988	0.436607	2.18379	13.1971	16.9853	1
39.3333	0.837705	1.11213	3.9079	2.06902	0.570826	0.0249979	0.00026588	141794	5.15166	144825	5.16084	0.0748409	0.43296	2.03015	14.157	16.5883	1
39.35	0.831059	1.07799	3.81027	1.60286	0.553537	0.0253776	0.000262838	139075	5.14325	143864	5.15795	0.0735954	0.428007	2.01328	12.8517	16.4358	1
39.3667	0.818615	1.04584	3.70242	1.99622	0.395866	0.0271306	0.000258143	137873	5.13948	142909	5.15506	0.0723682	0.420362	1.98973	12.601	16.3242	1
39.3833	0.801593	1.02208	3.61746	1.49603	0.218512	0.0255266	0.000254227	138366	5.14103	141960	5.15217	0.0711613	0.413984	1.97454	14.39	16.3019	1
39.4	0.794032	1.02136	3.57873	1.91625	0.189626	0.0292633	0.000251671	138337	5.14094	141017	5.14927	0.0699696	0.409823	2.15512	16.917	16.7833	1
39.4167	0.785555	1.0005	3.4814	1.77068	0.222233	0.0284223	0.000248703	138854	5.14256	140081	5.14638	0.0687909	0.404989	2.79855	19.0931	18.3332	1
39.4333	0.775399	1.00436	3.46037	2.9604	0.163135	0.0230036	0.000246196	137965	5.13977	139151	5.14349	0.0676252	0.400907	3.15592	17.3233	19.0417	1
39.45	0.769822	0.968091	3.41691	2.32135	0.280886	0.0232307	0.000242863	136792	5.13606	138227	5.14059	0.0664731	0.395479	2.5568	16.0974	17.7008	1
39.4667	0.754478	0.961422	3.34034	1.8999	0.181046	0.0239156	0.000239092	137287	5.13763	137309	5.1377	0.0653378	0.389339	2.474	16.7838	17.5287	1
39.4833	0.746154	0.944835	3.31931	2.12038	0.0726619	0.0215487	0.000235856	138193	5.14049	136398	5.13481	0.0642191	0.384069	2.52802	18.3238	17.6941	1
39.5	0.734168	0.947626	3.25372	1.93086	-0.11049	0.0228439	0.000232522	142385	5.15346	135492	5.13191	0.0631158	0.378641	2.57888	21.806	17.9903	1
39.5167	0.725233	0.973611	3.31845	2.14234	-0.202395	0.0197141	0.000229675	141231	5.14993	134592	5.12902	0.062027	0.374005	2.66594	19.091	18.1412	1
39.5333	0.716298	0.909568	3.20205	2.01599	-0.299946	0.0216197	0.000227071	136868	5.1363	133699	5.12613	0.0609511	0.369765	2.81504	15.7069	18.2811	1
39.55	0.70889	0.895575	3.12807	2.32406	-0.441442	0.0200157	0.000224273	139168	5.14354	132811	5.12323	0.0598879	0.365208	2.96772	18.7853	18.7095	1
39.5667	0.698734	0.916524	3.15419	2.19466	-0.374808	0.0211584	0.000220624	137063	5.13692	131929	5.12034	0.0588399	0.359265	2.6673	17.8531	17.9641	1
39.5833	0.685985	0.83936	2.9557	1.80128	-0.269416	0.0180285	0.000217339	132537	5.12234	131053	5.11745	0.0578083	0.353916	2.62726	14.0314	17.6748	1
39.6	0.678118	0.834064	2.94383	2.07654	-0.25924	0.0184082	0.000213447	132614	5.12259	130183	5.11455	0.0567935	0.347578	0	8.93312	0	1
39.6167	0.661554	0.811068	2.92829	-5.43308	0.107229	0.0215345	0.000209141	139279	5.14389	129319	5.11166	0.0557981	0.340566	0	15.5765	0	1
39.6333	0.651094	0.880845	3.00736	1.78203	0.282506	0.0235927	0.000206026	142593	5.1541	128460	5.10877	0.0548201	0.335494	2.92713	20.6915	18.7753	1
39.65	0.642006	0.82428	2.85586	2.31837	0.337391	0.0229043	0.000203422	136937	5.13652	127607	5.10587	0.0538556	0.331254	3.29781	18.6074	19.2748	1
39.6667	0.63475	0.793044	2.75518	2.2439	0.497866	0.0220633	0.000201086	133495	5.12546	126760	5.10298	0.0529028	0.327449	3.03852	15.9397	18.5973	1
39.6833	0.627342	0.766081	2.70791	1.91232	0.552141	0.0233585	0.000198701	136359	5.13468	125918	5.10009	0.051961	0.323565	2.60666	19.9078	17.7963	1
39.7	0.61978	0.806714	2.71907	1.61126	0.595276	0.0188554	0.000195586	138870	5.14261	125082	5.09719	0.0510323	0.318494	3.38774	23.0769	19.5395	1
39.7167	0.607794	0.769069	2.63762	2.89574	0.418685	0.0253386	0.000192496	138612	5.1418	124252	5.0943	0.0501181	0.313462	3.89628	24.2626	20.4593	1
39.7333	0.600385	0.778575	2.5908	2.20436	0.299619	0.0231243	0.000189454	138643	5.1419	123427	5.09141	0.0492184	0.308509	19.3034	24.9409	34.8806	1
39.75	0.588704	0.744745	2.53635	22.6528	0.117993	0.0245721	0.000186024	136632	5.13555	122607	5.08852	0.0483339	0.302922	19.474	22.5499	34.8131	1
39.7667	0.578854	0.729989	2.49015	1.95974	-0.106511	0.0220526	0.000182666	134278	5.128	121793	5.08562	0.0474654	0.297455	3.18746	19.7371	18.9332	1
39.7833	0.56763	0.69387	2.42654	1.99605	-0.0282802	0.0195331	0.000179382	131744	5.11973	120985	5.08273	0.0466126	0.292106	0.594493	15.4309	10.7489	1
39.8	0.558238	0.678809	2.39148	-1.27147	-0.0567084	0.0223542	0.000176073	136262	5.13437	120181	5.07984	0.0457753	0.286718	1.17988	20.3128	13.6609	1
39.8167	0.546862	0.713796	2.40524	2.68269	-0.250237	0.0198348	0.000172885	141175	5.14976	119383	5.07694	0.0449533	0.281527	3.50262	26.0926	19.8666	1
39.8333	0.538232	0.701329	2.32653	1.43146	0.108603	0.020367	0.000170208	141701	5.15137	118591	5.07405	0.0441451	0.277168	2.97469	26.9805	18.837	1
39.85	0.53006	0.696796	2.32366	2.01022	0.23322	0.0193734	0.000168091	152295	5.18269	117803	5.07116	0.0433482	0.27372	3.36873	33.9991	20.1121	1
39.8667	0.52494	0.784273	2.36442	1.83916	0.182972	0.0226523	0.00016556	149445	5.17448	117021	5.06826	0.0425623	0.269598	3.52047	33.7761	20.2815	1
39.8833	0.514175	0.647294	2.17509	2.12281	0.177432	0.0242527	0.00016281	136689	5.13573	116244	5.06537	0.0417888	0.26512	2.93997	23.0114	18.5395	1
39.9	0.507682	0.643829	2.2154	1.13099	0.201189	0.0235643	0.000160327	149295	5.17405	115473	5.06248	0.0410276	0.261078	0	32.4435	0	1
39.9167	0.498594	0.741683	2.22397	-7.61963	0.0665594	0.0228759	0.000158283	147190	5.16788	114706	5.05959	0.0402771	0.257748	0	31.7693	0	1
39.9333	0.494848	0.607145	2.11978	1.54448	-0.137345	0.0252392	0.000156724	133694	5.12611	113944	5.05669	0.0395351	0.25521	2.89517	22.0143	18.3092	1
39.95	0.488812	0.608716	2.03527	1.53792	-0.132356	0.0236353	0.000155238	128851	5.11009	113188	5.0538	0.0388002	0.252791	3.2066	21.955	18.7119	1
39.9667	0.485523	0.551998	1.93246	1.84354	-0.179706	0.0237098	0.000153534	132291	5.12153	112436	5.05091	0.0380729	0.250016	3.47815	22.4917	19.3954	1
39.9833	0.478114	0.626505	2.08553	1.78388	-0.166783	0.0240895	0.000150954	142535	5.15392	111690	5.04801	0.0373556	0.245815	3.61138	30.3861	20.1344	1
40	0.469332	0.619684	1.96791	1.91982	-0.0203451	0.0200441	0.000148934	135593	5.13224	110948	5.04512	0.0366492	0.242525	3.50594	29.727	19.6074	1
40.0167	0.465433	0.550148	1.85456	1.62883	0.164392	0.0175246	0.000146816	129542	5.11241	110211	5.04222	0.0359525	0.239076	0	27.0201	0	1
40.0333	0.456041	0.552329	1.81141	-5.18758	-0.00823189	0.0153103	0.000144212	135374	5.13154	109480	5.03933	0.035267	0.234836	0	28.0319	0	1
40.05	0.44909	0.579077	1.9271	1.55664	0.195731	0.018284	0.000141462	139494	5.14456	108753	5.03644	0.0345941	0.230358	2.93786	29.297	18.661	1
40.0667	0.438782	0.564168	1.8194	1.2687	0.237493	0.0186637	0.000138299	130005	5.11396	108031	5.03355	0.0339351	0.225207	2.71952	24.6596	17.7647	1
40.0833	0.429237	0.478611	1.69583	1.28838	0.268117	0.0164494	0.000134844	129241	5.1114	107314	5.03066	0.0332916	0.219581	2.594	24.3207	17.4527	1
40.1	0.417098	0.532214	1.71798	1.08986	0.277835	0.016524	0.000132265	128320	5.10829	106601	5.02776	0.0326625	0.215381	2.1738	23.8352	16.4151	1
40.1167	0.413046	0.452303	1.61562	0.86509	0.306017	0.0153778	0.000131046	123078	5.09018	105893	5.02487	0.0320422	0.213397	2.86614	16.6883	17.7514	1
40.1333	0.409452	0.484391	1.65791	1.68875	0.27881	0.0159101	0.000129561	128895	5.11024	105190	5.02197	0.0314283	0.210978	4.04234	26.2615	20.216	1
40.15	0.403722	0.483826	1.57631	1.87231	0.315079	0.0149165	0.000127176	130808	5.11663	104492	5.01908	0.0308236	0.207094	4.04401	26.2783	20.3184	1
40.1667	0.394482	0.480666	1.64515	1.6248	0.321746	0.0107185	0.000124936	126654	5.10262	103798	5.01619	0.0302297	0.203447	4.78063	18.0286	21.254	1
40.1833	0.389667	0.438139	1.54981	2.43657	0.328718	0.0146077	0.000123524	128188	5.10785	103109	5.0133	0.0296444	0.201147	4.73871	25.8151	21.2769	1
40.2	0.385615	0.479993	1.52512	1.54255	0.0456203	0.0157504	0.000122305	131836	5.12003	102424	5.0104	0.0290653	0.199163	4.12416	31.9266	20.5052	1
40.2167	0.382021	0.453487	1.47754	1.88571	0.135753	0.0158249	0.000121136	124600	5.09552	101744	5.00751	0.0284919	0.197258	4.32271	23.5932	20.4408	1
40.2333	0.378274	0.422099	1.49099	1.67345	0.104273	0.0148313	0.000119529	122156	5.08691	101069	5.00462	0.027925	0.194641	4.51134	24.6561	20.5975	1
40.25	0.371934	0.424737	1.36376	1.99175	0.137032	0.0159739	0.000116536	128912	5.11029	100398	5.00173	0.0273689	0.189768	4.54058	29.6473	21.0156	1
40.2667	0.35949	0.445534	1.48143	1.60493	0.124626	0.0174217	0.00011364	123142	5.09041	99731	4.99883	0.0268267	0.185052	4.40008	21.7127	20.4815	1
40.2833	0.353759	0.366538	1.29774	1.79383	0.128699	0.0190221	0.000111911	117753	5.07097	99069	4.99594	0.0262954	0.182237	4.28229	20.656	19.9966	1
40.3	0.348639	0.398321	1.33271	1.46347	0.0741779	0.0180285	0.000110401	125096	5.09724	98411	4.99304	0.0257717	0.179778	3.95112	28.2061	19.8638	1
40.3167	0.344282	0.402028	1.30894	1.501	0.00195694	0.0159668	0.00010843	116838	5.06758	97758	4.99015	0.0252563	0.176567	4.46709	22.0445	20.2275	1
40.3333	0.336263	0.333103	1.20292	1.7906	0.0371578	0.0131422	0.000106312	107192	5.03016	97109	4.98726	0.0247504	0.173119	4.08792	0	19.0822	1
40.35	0.330991	0.329486	1.18982	1.163	0.073732	0.0150478	0.00010468	111649	5.04785	96464	4.98437	0.0242534	0.170462	4.16127	13.5212	19.4581	1
40.3667	0.326023	0.34952	1.20755	1.79715	-0.066238	0.0151223	0.000103243	112604	5.05155	95823	4.98147	0.0237636	0.168122	5.13559	13.2056	20.9309	1
40.3833	0.321971	0.325913	1.17935	1.80538	-0.0746772	0.0119924	0.000102001	109034	5.03756	95187	4.97858	0.0232802	0.166099	3.75486	0	18.6549	1
40.4	0.318225	0.32077	1.15984	0.796769	-0.120043	0.0116092	0.000100102	107186	5.03014	94555	4.97568	0.0228041	0.163007	3.08596	0	17.3747	1
40.4167	0.310053	0.303115	1.09639	1.30168	-0.236819	0.0109208	9.85433e-05	141704	5.15138	93927	4.97279	0.0223362	0.160469	3.92653	41.0698	20.6635	1
40.4333	0.308443	0.502592	1.29341	1.32654	-0.206807	0.0120634	9.70334e-05	154822	5.18983	93304	4.9699	0.0218755	0.15801	3.78553	46.5477	21.0245	1
40.45	0.300576	0.361798	1.11476	1.16861	-0.185644	0.0142742	9.51588e-05	117865	5.07138	92684	4.967	0.0214227	0.154957	3.79917	28.4086	19.2205	1
40.4667	0.296677	0.288143	1.02765	1.28716	-0.207053	0.0125176	9.37704e-05	104658	5.01977	92069	4.96411	0.0209777	0.152696	3.54182	18.8887	18.0471	1
40.4833	0.291862	0.281626	0.94681	0.968854	-0.187111	0.0154913	9.21875e-05	102271	5.00975	91458	4.96122	0.0205397	0.150119	3.47045	18.2139	17.7877	1
40.5	0.286742	0.265802	0.955382	1.20475	-0.0479976	0.0167865	9.01913e-05	109586	5.03976	90850	4.95832	0.02011	0.146868	4.04366	15.7841	19.1536	1
40.5167	0.279333	0.308266	1.05719	1.27325	-0.0968726	0.0133515	8.89245e-05	109578	5.03972	90247	4.95543	0.0196881	0.144805	3.86933	14.1763	18.8738	1
40.5333	0.278791	0.257804	0.937583	1.06405	-0.28506	0.0112898	8.78279e-05	103591	5.01532	89648	4.95254	0.0192718	0.143019	2.90362	12.6531	16.833	1
40.55	0.27245	0.270819	0.933338	0.668229	-0.128552	0.0124325	8.64395e-05	109234	5.03836	89053	4.94965	0.0188613	0.140759	5.34101	23.1582	20.9926	1
40.5667	0.270077	0.276967	0.928024	2.4683	-0.124327	0.0135751	8.55859e-05	112066	5.04947	88461	4.94675	0.018456	0.139369	6.11679	30.4287	22.1516	1
40.5833	0.267093	0.278538	0.878307	1.08768	-0.307937	0.0133444	8.45622e-05	110323	5.04267	87874	4.94386	0.0180552	0.137702	4.31606	31.3439	19.6181	1
40.6	0.263652	0.261645	0.866737	1.39163	-0.0583498	0.0109776	8.3417e-05	98510	4.99348	87291	4.94097	0.0176596	0.135837	4.88929	18.6076	19.6932	1
40.6167	0.259905	0.215456	0.788487	1.37972	-0.0310835	0.0160875	8.20529e-05	100995	5.0043	86711	4.93807	0.0172698	0.133615	4.40326	20.4136	19.1763	1
40.6333	0.25509	0.265549	0.867554	1.07561	0.0505041	0.0138732	8.09319e-05	115307	5.06186	86135	4.93518	0.0168859	0.13179	4.7387	34.3983	20.539	1
40.65	0.25287	0.274292	0.83569	1.53107	0.119122	0.0160839	8.03458e-05	107399	5.031	85563	4.93229	0.0165059	0.130836	5.89221	30.2565	21.5691	1
40.6667	0.251412	0.225508	0.791467	1.68655	0.0214186	0.013717	7.90304e-05	97638	4.98962	84995	4.92939	0.0161305	0.128694	5.44332	20.81	20.3502	1
40.6833	0.244613	0.222349	0.747701	1.23702	0.0319002	0.013639	7.77392e-05	99273	4.99683	84431	4.9265	0.0157612	0.126591	5.16971	25.7691	20.1143	1
40.7	0.243308	0.22514	0.75139	1.49443	0.0872427	0.0184437	7.66426e-05	99417	4.99746	83870	4.92361	0.0153976	0.124805	1.63642	27.613	13.7149	1
40.7167	0.23773	0.216487	0.711744	-0.641805	0.257026	0.0172975	7.50111e-05	101655	5.00713	83314	4.92072	0.0150403	0.122149	0.543835	31.0236	9.57059	1
40.7333	0.233068	0.225077	0.718027	0.919162	0.199454	0.0153884	7.3258e-05	94892	4.97723	82760	4.91782	0.0146911	0.119294	5.02684	27.7833	19.6298	1
40.75	0.226727	0.177819	0.615362	1.58429	0.138219	0.0130215	7.19183e-05	96720	4.98552	82211	4.91493	0.0143491	0.117112	0	36.6717	0	1
40.7667	0.224659	0.224251	0.628817	-12.3667	0.375141	0.0137064	7.06028e-05	112610	5.05158	81665	4.91204	0.0140134	0.11497	0	36.8398	0	1
40.7833	0.218471	0.235282	0.791045	0.734358	0.371737	0.0146964	6.93846e-05	107155	5.03001	81123	4.90914	0.0136836	0.112986	3.91088	25.9481	18.8005	1
40.8	0.217013	0.195807	0.651607	1.11094	0.27083	0.0184331	6.86526e-05	95655	4.98071	80584	4.90625	0.0133585	0.111794	3.33625	27.0146	17.1684	1
40.8167	0.213877	0.184865	0.614249	0.446259	0.141541	0.0165239	6.77748e-05	92422	4.96578	80049	4.90336	0.0130371	0.110365	2.2479	32.2164	14.8796	1
40.8333	0.211504	0.177738	0.549579	0.58938	0.122726	0.0138519	6.68726e-05	98242	4.9923	79518	4.90047	0.0127199	0.108896	3.23938	36.3969	17.1525	1
40.85	0.208215	0.202044	0.628494	0.883105	0.09033	0.0162152	6.60921e-05	91751	4.96261	78990	4.89757	0.0124067	0.107625	5.60724	32.2328	20.1308	1
40.8667	0.206604	0.148988	0.498058	1.63581	0.074414	0.0155268	6.60651e-05	83343	4.92087	78465	4.89468	0.0120954	0.107581	5.03152	30.0936	18.8045	1
40.8833	0.208046	0.169938	0.54142	0.623692	0.146541	0.0166694	6.57707e-05	85972	4.93436	77944	4.89178	0.0117849	0.107101	2.00737	29.6383	13.9873	1
40.9	0.204757	0.157623	0.529545	0.273801	0.128794	0.0201009	6.46984e-05	73229	4.86468	77427	4.88889	0.0114775	0.105355	0.304563	16.423	7.07175	1
40.9167	0.201315	0.117537	0.432984	-0.139872	-0.003394	0.0192599	6.42095e-05	85223	4.93056	76913	4.886	0.0111739	0.104559	2.60111	24.8124	15.2047	1
40.9333	0.201688	0.199827	0.635953	1.27507	0.146858	0.0171982	6.35991e-05	109696	5.04019	76402	4.8831	0.0108728	0.103565	6.04389	42.4165	21.9067	1
40.95	0.197484	0.202465	0.540307	1.33762	0.0206211	0.0183408	6.32561e-05	100851	5.00368	75895	4.88021	0.010574	0.103007	6.07497	48.9407	21.3377	1
40.9667	0.199536	0.164058	0.449392	1.27322	-0.269801	0.0190257	6.25971e-05	89324	4.95097	75391	4.87732	0.0102775	0.101933	5.29187	43.7456	19.5704	1
40.9833	0.193348	0.158152	0.478868	0.976892	-0.191112	0.016201	6.10628e-05	76756	4.88511	74890	4.87442	0.00998625	0.0994351	20.512	22.5746	29.2268	1
41	0.189906	0.113793	0.44792	7.53099	-0.243649	0.0165807	5.98689e-05	61209	4.78682	74393	4.87153	0.00970139	0.097491	22.2338	0	27.8409	1
41.0167	0.185854	0.0998001	0.381418	1.50972	-0.296492	0.0132983	5.88939e-05	72239	4.85877	73899	4.86864	0.00942163	0.0959031	6.96409	26.6316	19.9811	1
41.0333	0.183786	0.146842	0.440649	1.27594	-0.273193	0.0170349	5.77972e-05	80364	4.90506	73409	4.86575	0.00914675	0.0941173	0	35.9271	0	1
41.05	0.178971	0.12171	0.395816	-9.20014	-0.20015	0.0146681	5.5874e-05	91389	4.96089	72921	4.86285	0.00887899	0.0909855	0	46.4639	0	1
41.0667	0.171715	0.172108	0.423613	-0.276803	-0.0656143	0.0152003	5.44127e-05	80096	4.90361	72437	4.85996	0.0086192	0.0886059	2.58257	39.4646	14.858	1
41.0833	0.1698	0.0795324	0.334987	1.23167	-0.0787838	0.0172585	5.39238e-05	52480	4.71999	71956	4.85707	0.00836401	0.0878099	5.89755	0	16.994	1
41.1	0.168647	0.0856806	0.339897	0.929391	-0.00513074	0.0144338	5.34106e-05	64487	4.80947	71478	4.85417	0.00811117	0.0869742	5.65238	0	17.9463	1
41.1167	0.166579	0.115022	0.433307	1.12256	0.124675	0.0169498	5.22654e-05	70889	4.85058	71004	4.85128	0.00786224	0.0851092	7.11985	0	20.0028	1
41.1333	0.161459	0.100571	0.363144	1.40682	0.0466553	0.0187028	5.10715e-05	63971	4.80598	70532	4.84839	0.00761882	0.0831651	6.62394	0	18.8701	1
41.15	0.159085	0.089477	0.332348	0.892902	0.236275	0.019235	5.13606e-05	78268	4.89358	70064	4.84549	0.00737753	0.0836359	5.61677	34.202	19.1028	1
41.1667	0.163273	0.14308	0.402565	1.06868	0.28292	0.0220561	5.13336e-05	96095	4.9827	69599	4.8426	0.00713563	0.083592	9.54867	55.1495	24.413	1
41.1833	0.158916	0.139005	0.290745	2.26435	0.254644	0.0164849	4.99696e-05	108191	5.03419	69137	4.83971	0.006897	0.0813707	8.3943	62.7326	24.3294	1
41.2	0.154712	0.167584	0.360047	0.588164	0.376363	0.017475	4.86784e-05	93780	4.97211	68678	4.83682	0.00666463	0.0792682	5.20403	54.4531	19.7799	1
41.2167	0.150813	0.0936233	0.289426	1.13473	0.342746	0.016634	4.74359e-05	69876	4.84433	68222	4.83392	0.00643822	0.0772449	5.9099	32.3535	18.7087	1
41.2333	0.146913	0.0982457	0.325769	0.771714	0.274493	0.0154878	4.6242e-05	103610	5.0154	67769	4.83103	0.00621755	0.0753008	6.83874	50.5724	22.3975	1
41.25	0.143319	0.176721	0.399953	1.37901	0.422304	0.0183089	4.50238e-05	85890	4.93394	67319	4.82814	0.00600257	0.073317	11.3122	46.078	24.883	1
41.2667	0.139267	0.045845	0.223741	2.08533	0.418137	0.0180782	4.40487e-05	40096	4.6031	66872	4.82524	0.00579275	0.0717292	11.3745	0	19.3383	1
41.2833	0.137199	0.057639	0.254896	1.32223	0.301513	0.0164743	4.33167e-05	40490	4.60735	66428	4.82235	0.00558696	0.0705373	8.33867	0	17.494	1
41.3	0.134673	0.0450189	0.202586	1.13393	0.242262	0.0177695	4.24632e-05	54242	4.73434	65987	4.81946	0.00538489	0.0691474	6.79576	0	18.0135	1
41.3167	0.131842	0.089009	0.292639	0.828137	0.205136	0.0184544	4.23147e-05	83690	4.92267	65549	4.81657	0.00518519	0.0689055	6.94228	48.3063	20.9636	1
41.3333	0.133741	0.114536	0.261691	1.16901	0.136577	0.014409	4.18988e-05	79970	4.90293	65113	4.81367	0.00498682	0.0682282	8.83574	55.2967	22.3767	1
41.35	0.129232	0.0770441	0.208007	1.34708	-0.096319	0.0155516	4.02673e-05	83217	4.92021	64681	4.81078	0.00479327	0.0655715	7.65205	50.8082	21.6141	1
41.3667	0.123501	0.115236	0.297756	0.746788	-0.00893309	0.0163891	3.99243e-05	69837	4.84409	64252	4.80789	0.00460437	0.065013	8.9514	37.8871	21.4815	1
41.3833	0.127079	0.0458531	0.195243	1.68199	-0.00150319	0.0193628	4.01405e-05	54761	4.73847	63825	4.80499	0.00441577	0.065365	10.764	25.83	21.0647	1
41.4	0.124858	0.0816034	0.231586	1.25459	0.0468203	0.0142493	3.90924e-05	58215	4.76503	63401	4.8021	0.00422913	0.0636584	0	40.1878	0	1
41.4167	0.120501	0.0497573	0.161575	-7.39944	0.0685934	0.0149342	3.76068e-05	49497	4.69458	62980	4.7992	0.00404846	0.0612392	0	16.6852	0	1
41.4333	0.115534	0.0583469	0.216229	-8.75473	0.0664103	0.016382	3.62914e-05	49978	4.69878	62562	4.79631	0.00387439	0.0590971	0	0.367834	0	1
41.45	0.112245	0.0471002	0.163308	-10.9178	0.0820799	0.0159988	3.54621e-05	36148	4.55808	62147	4.79342	0.00370537	0.0577468	60.0403	0	32.5274	1
41.4667	0.110329	0.0276137	0.126561	25.3883	0.0139788	0.0197354	3.46572e-05	41661	4.61973	61734	4.79052	0.00354019	0.0564361	109.362	0	41.6491	1
41.4833	0.107193	0.0564976	0.194642	0.366797	-0.00361572	0.0143167	3.37065e-05	39060	4.59173	61324	4.78763	0.00337916	0.0548878	0	0	0	1
41.5	0.104362	0.0202264	0.101438	-0.483735	0.0677485	0.017443	3.24396e-05	27337	4.43675	60917	4.78474	0.00322334	0.0528249	0	0	0	1
41.5167	0.0992418	0.0315626	0.112299	0.324364	0.000257743	0.0161442	3.13916e-05	51874	4.71495	60513	4.78185	0.00307298	0.0511183	1.88698	43.6784	11.5783	1
41.5333	0.097784	0.0622776	0.158254	0.0782332	0.0263034	0.0166765	3.10729e-05	38578	4.58634	60111	4.77895	0.00292584	0.0505993	0	9.33394	0	1
41.55	0.0972417	0.00739068	0.0902271	-0.260976	0.000621683	0.0118682	3.10217e-05	21709	4.33664	59712	4.77606	0.00277957	0.0505159	4.47017	0	11.545	1
41.5667	0.0974623	0.0323073	0.146101	1.2034	-0.0430654	0.0125531	3.03383e-05	35674	4.55235	59315	4.77316	0.00263503	0.0494031	11.1611	0	18.4825	1
41.5833	0.0929527	0.0309787	0.126444	1.09796	0.0661407	0.013238	2.91687e-05	67454	4.82901	58921	4.77027	0.00249486	0.0474986	2.6811	47.8741	14.2074	1
41.6	0.0901215	0.0821404	0.183387	-0.566325	0.159935	0.0146858	2.85583e-05	79710	4.90151	58530	4.76738	0.00235888	0.0465045	0	55.3888	0	1
41.6167	0.0891215	0.0480055	0.135196	-0.325548	0.124488	0.0147603	2.83369e-05	59516	4.77463	58142	4.76449	0.00222486	0.046144	2.03411	41.8112	12.4282	1
41.6333	0.0887317	0.0492709	0.151092	0.717384	0.0910243	0.0126986	2.77994e-05	35861	4.55462	57756	4.7616	0.00209262	0.0452687	2.99686	0	11.9446	1
41.65	0.085748	0.0088799	0.0801654	-0.151001	0.19016	0.00941619	2.67028e-05	12672	4.10285	57372	4.7587	0.00196424	0.0434829	0	0	0	1
41.6667	0.0818488	0.0110609	0.0370099	-0.125983	0.256336	0.00857518	2.56061e-05	67664	4.83036	56991	4.75581	0.00184102	0.0416972	3.76941	55.2428	15.9325	1
41.6833	0.078865	0.0880099	0.206104	0.782213	0.0936302	0.00956523	2.50929e-05	88353	4.94622	56613	4.75292	0.0017216	0.0408615	5.81963	48.7997	20.127	1
41.7	0.0786279	0.0393791	0.138535	0.210612	0.225724	0.00857163	2.52605e-05	65716	4.81767	56237	4.75002	0.00160298	0.0411343	20.7277	28.2717	27.8493	1
41.7167	0.0799166	0.0568189	0.178845	3.34934	0.164185	0.0129186	2.53794e-05	65646	4.81721	55864	4.74713	0.0014837	0.041328	23.1497	47.1069	28.884	1
41.7333	0.0793743	0.0390109	0.086251	0.643796	-0.136461	0.0105517	2.42828e-05	66546	4.82312	55493	4.74424	0.00136671	0.0395422	1.11369	63.8617	10.5528	1
41.75	0.0730337	0.0524834	0.103063	-0.460032	-0.059298	0.0123047	2.23352e-05	45366	4.65673	55124	4.74134	0.0012569	0.0363708	0	46.003	0	1
41.7667	0.0671508	0.00583623	0.0605175	-0.256334	-0.0828434	0.0107008	2.0728e-05	8519	3.93039	54758	4.73845	0.00115546	0.0337537	2.57225	0	7.0303	1
41.7833	0.0629463	0.00466028	0.0436072	0.618599	-0.212743	0.0126063	1.94369e-05	15763	4.19764	54395	4.73556	0.00106085	0.0316512	14.8901	0	15.4972	1
41.8	0.0590471	0.0135551	0.139154	1.3475	-0.243002	0.0110024	1.85591e-05	37774	4.57719	54033	4.73266	0.000971347	0.0302217	20.0565	0	22.9029	1
41.8167	0.0574367	0.027638	0.0737209	1.18118	-0.205817	0.0112295	1.77785e-05	57684	4.76106	53675	4.72977	0.000885751	0.0289505	13.9913	36.1909	23.3908	1
41.8333	0.0541478	0.03165	0.110521	0.508868	-0.108361	0.0102359	1.72167e-05	905	2.95665	53318	4.72687	0.000803317	0.0280357	10.1202	0	5.25636	1
41.85	0.0539106	-0.0307137	-0.0157944	0.675029	-0.139688	0.0133622	1.74815e-05	0	-INF	52964	4.72398	0.000721582	0.0284669	10.4668	97.7834	0	1
41.8667	0.0558097	0.0016797	0.0489299	0.568364	-0.0199535	0.0137419	1.69683e-05	49200	4.69197	52613	4.72109	0.000640433	0.0276313	14.9946	0	22.7007	1
41.8833	0.0506898	0.0468905	0.129523	1.1607	-0.0909538	0.0138164	1.60418e-05	48673	4.68729	52263	4.71819	0.000562675	0.0261226	23.8626	0	26.4084	1
41.9	0.0499948	-0.00128255	0.0599701	1.44024	-0.196439	0.00870292	1.56502e-05	22327	4.34883	51916	4.7153	0.000488021	0.0254849	24.8999	0	20.6577	1
41.9167	0.0482318	0.0219556	0.0891413	1.20723	-0.194655	0.0109137	1.45049e-05	12	1.07918	51572	4.71241	0.000416988	0.0236199	20.9134	0	1.58468	1
41.9333	0.0428067	-0.021945	-0.018864	0.853676	-0.191803	0.00808902	1.3311e-05	0	-INF	51229	4.70952	0.000351465	0.0216758	13.0664	97.7834	0	1
41.95	0.0407385	-0.00969322	-0.00647746	0.327852	-0.29271	0.00831613	1.28222e-05	812081	5.9096	50889	4.70662	0.000289906	0.0208797	0	97.3579	0	1
41.9667	0.0397384	0.0844983	0.0168954	-1.61353	-0.0364093	0.00976394	1.25521e-05	261494	5.41746	50551	4.70373	0.000230135	0.02044	0	85.3575	0	1
41.9833	0.0390435	0.085306	0.131363	-0.105511	-0.049121	0.0122799	1.17715e-05	255127	5.40676	50216	4.70084	0.000172838	0.0191688	0	58.8672	0	1
42	0.0348391	0.0858085	0.262005	-0.859608	-0.127445	0.0103707	1.06749e-05	187212	5.27233	49882	4.69794	0.000119964	0.017383	0	55.0709	0	1
42.0167	0.0321605	0.0284802	0.0192651	-0.848323	-0.246206	0.00754609	1.03076e-05	185125	5.26747	49551	4.69505	7.0538e-05	0.0167849	0	88.859	0	1
42.0333	0.0325338	0.0646883	0.0412647	-1.00748	-0.25907	0.00517921	9.81871e-06	195601	5.29137	49222	4.69216	2.31288e-05	0.0159889	0	71.5817	0	1
