# Supplementary material for: Thermodynamically controlled multiphase separation of heterogeneous liquid crystal colloids
Source: Nat Commun. 2023 Aug 29;14:5277. doi: 10.1038/s41467-023-41054-7 (PMC10465492; doi:10.1038/s41467-023-41054-7)
Supplement: Supplementary file 11 — Source Data [file 41467_2023_41054_MOESM11_ESM.zip › Source data/Supplementary Figure 7_The size-exclusion chromatography/10-11-2021/Han-13-D.xlsx]

## Sheet: Sample Details
Administrative Information
Export date	8. marraskuuta 2021 20:43:11
Culture name	fi-FI
Decimal separator	,
Workspace name	Leena
Workspace path	C:\ProgramData\Agilent Technologies\GPC\Workspaces\Leena\
File name	MDS_2_11_2021_Leena-0045.sample
Creation date	4. marraskuuta 2021 12:52:27
Created by	gpc-sec
Comments	Collected by Agilent GPC/SEC Software Version 1.1.3131.27789
Software version	Agilent GPC/SEC Software - 1.1.3131.27789
Sample Information
Sample name	Han-13
Information
Sample type	Sample
Injection date	4. marraskuuta 2021
Vial number	1
Injection number	1
Injection volume (µL)	100
Concentration (mg/mL)	1
dn/dc (mL/g)	0.1
UV extinction coefficient [(mg/mL)-¹][cm-¹]	1
Mark-Houwink K ((10e-5) dL/g)	14.1
Mark-Houwink Alpha	0.7
Mp	100000
Analysed	Yes
Instrument Conditions
Eluent
Refractive index (RIU)	1
Set flow rate (mL/min)	1
LS Wavelength (nm)	658
Set temperature (°C)	20
Actual temperature (°C)	0
Actual flow rate (mL/min)	0
Column information
Data origin	Collected by Agilent GPC/SEC Software Version 1.1.3131.27789
Instrument name
Collection Parameters
Collected by	gpc-sec
Number of channels	6
Run length (mins)	60.0167
Delay time (secs)	0
Sampling interval (secs)	1
Number of data points	3601
DLS Parameters
Viscosity (cP)	0.0089
Correlator run time (secs)	5
Collection fraction	0
Channel Information
Channel ID	Detector type	Detector name	Detector units	Channel Information
1	RI	RI	mV
2	LS 15°	LS 15°	mV
3	LS 90°	LS 90°	mV
4	VS DP	VS DP	mV
5	VS IP	VS IP	mV
6	UV 280nm	UV 280nm	mV

## Sheet: Raw Data
Collection Parameters
Collected by	gpc-sec
Number of channels	6
Run length (mins)	60.0167
Delay time (secs)	0
Sampling interval (secs)	1
Number of data points	3601
DLS Parameters
Viscosity (cP)	0.0089
Correlator run time (secs)	5
Collection fraction	0
Channel Information
Channel ID	Detector type	Detector name	Detector units	Channel Information
1	RI	RI	mV
2	LS 15°	LS 15°	mV
3	LS 90°	LS 90°	mV
4	VS DP	VS DP	mV
5	VS IP	VS IP	mV
6	UV 280nm	UV 280nm	mV
Raw Data
RT (mins)	Response Trace 1	Response Trace 2	Response Trace 3	Response Trace 4	Response Trace 5	Response Trace 6
0	-76.1141	59.0307	90.3054	5.56114	465.549	47.8126
0.0166667	-76.1153	59.0531	90.3248	5.82344	465.201	47.8123
0.0333333	-76.1178	59.0296	90.3054	5.37926	459.158	47.8109
0.05	-76.1283	59.063	90.3582	4.82567	455.872	47.8124
0.0666667	-76.1343	59.0275	90.306	5.0605	455.086	47.8133
0.0833333	-76.1343	59.1007	90.5248	4.86382	455.244	47.8179
0.1	-76.1332	59.045	90.3442	6.04088	455.866	47.8135
0.116667	-76.1363	59.0563	90.3323	5.38765	456.913	47.8135
0.133333	-76.137	59.0479	90.333	4.85481	458.122	47.8124
0.15	-76.1356	59.0852	90.4197	4.64561	459.016	47.8086
0.166667	-76.1364	59.0476	90.3648	5.29472	459.849	47.8138
0.183333	-76.1358	59.0412	90.3371	5.60158	460.628	47.812
0.2	-76.1361	59.0437	90.3274	5.1928	461.257	47.8141
0.216667	-76.1341	59.083	90.3231	5.43602	462.059	47.8146
0.233333	-76.1337	59.0311	90.3205	5.79659	462.728	47.8112
0.25	-76.1387	59.0168	90.2964	5.8532	462.934	47.8138
0.266667	-76.1346	59.0344	90.3342	5.61958	463.409	47.8121
0.283333	-76.1341	59.0418	90.3628	4.00246	463.824	47.8115
0.3	-76.1312	59.0521	90.3178	6.01707	463.952	47.8111
0.316667	-76.134	59.0278	90.3079	5.53902	464.224	47.8022
0.333333	-76.1369	59.013	90.2892	5.97481	464.559	47.8008
0.35	-76.1407	59.0592	90.3375	5.88722	464.693	47.8007
0.366667	-76.1439	59.0368	90.3333	5.71968	464.722	47.8021
0.383333	-76.1465	59.0417	90.3358	5.27794	464.883	47.8053
0.4	-76.1485	59.0594	90.3115	5.5146	465.004	47.8002
0.416667	-76.1511	59.0382	90.3074	5.41389	464.789	47.7987
0.433333	-76.1578	59.0282	90.3262	5.56465	465.13	47.7979
0.45	-76.1639	59.0365	90.3324	5.70412	465.106	47.7961
0.466667	-76.1645	59.0344	90.3077	5.35484	465.056	47.7906
0.483333	-76.1625	59.0362	90.3335	5.84663	465.25	47.7876
0.5	-76.1689	59.0243	90.2959	5.67909	465.188	47.7844
0.516667	-76.1727	59.0176	90.2953	6.37886	465.442	47.7836
0.533333	-76.1758	59.0305	90.312	5.33287	465.382	47.7772
0.55	-76.179	59.0733	90.3463	6.20003	465.284	47.7741
0.566667	-76.1854	59.0438	90.3219	20.1421	465.129	47.7685
0.583333	-76.1889	59.1233	90.5004	5.7	464.92	47.7619
0.6	-76.1929	59.0516	90.3155	5.91225	464.805	47.758
0.616667	-76.1961	59.0417	90.3231	4.52583	464.746	47.7497
0.633333	-76.2005	59.0324	90.3259	8.88466	464.613	47.7403
0.65	-76.2084	59.0273	90.3022	3.98872	464.917	47.7306
0.666667	-76.2135	59.0553	90.3436	5.0396	465.049	47.7242
0.683333	-76.2194	59.0238	90.3048	5.40855	465.104	47.7151
0.7	-76.2231	59.0423	90.3404	5.1844	465.192	47.7047
0.716667	-76.2251	59.0159	90.2793	5.42992	465.184	47.6925
0.733333	-76.2309	59.0376	90.3092	4.99611	465.146	47.6798
0.75	-76.2389	59.0374	90.3443	5.19875	465.115	47.6705
0.766667	-76.2411	59.0565	90.3118	5.56465	465.28	47.6579
0.783333	-76.2518	59.0287	90.2914	5.72914	465.311	47.6492
0.8	-76.2617	59.0438	90.3169	5.42519	465.234	47.6353
0.816667	-76.2652	59.0467	90.3429	-6.28395	465.36	47.6199
0.833333	-76.2765	59.0418	90.3364	5.23155	465.312	47.608
0.85	-76.2885	59.0336	90.3204	5.81322	465.181	47.5929
0.866667	-76.2997	59.0444	90.3312	5.28755	465.257	47.5782
0.883333	-76.3116	59.0611	90.4249	5.38292	465.319	47.5626
0.9	-76.3287	59.0707	90.3516	5.21248	465.398	47.5452
0.916667	-76.3422	59.031	90.305	5.30479	465.279	47.5356
0.933333	-76.3577	59.044	90.3625	5.33104	465.397	47.5248
0.95	-76.3732	59.1531	90.527	5.10994	465.282	47.5103
0.966667	-76.3943	59.0472	90.3196	5.58678	465.215	47.4934
0.983333	-76.4092	59.0632	90.4096	5.35973	465.282	47.4838
1	-76.4303	59.0353	90.3405	5.3698	465.202	47.47
1.01667	-76.4497	59.2844	90.3767	5.68871	465.041	47.4558
1.03333	-76.4683	59.031	90.3075	5.12596	465.439	47.4436
1.05	-76.4935	59.0446	90.3216	37.6987	465.271	47.4317
1.06667	-76.517	59.0434	90.3069	5.41145	465.417	47.4238
1.08333	-76.5402	59.0687	90.342	5.97603	465.238	47.4175
1.1	-76.5673	59.0405	90.333	5.63087	465.473	47.4075
1.11667	-76.5928	59.029	90.3201	5.82039	465.414	47.4043
1.13333	-76.6195	59.0563	90.3449	5.54985	465.453	47.401
1.15	-76.6489	59.0247	90.3254	5.91164	465.471	47.3988
1.16667	-76.6726	59.0203	90.3004	3.33839	465.386	47.3972
1.18333	-76.6982	59.0223	90.2941	5.59212	465.285	47.3969
1.2	-76.7245	59.0185	90.2868	5.63316	465.445	47.3953
1.21667	-76.7484	59.0215	90.3013	5.63377	465.534	47.4007
1.23333	-76.7698	59.0344	90.332	6.23055	465.637	47.405
1.25	-76.7957	59.0401	90.3315	5.8532	465.528	47.409
1.26667	-76.8211	59.0284	90.31	5.29289	465.54	47.4155
1.28333	-76.8462	59.0327	90.3341	5.13908	465.668	47.4227
1.3	-76.8675	59.053	90.3481	4.9955	465.72	47.43
1.31667	-76.8864	59.0609	90.3616	5.28389	465.814	47.438
1.33333	-76.9056	59.1175	90.4995	5.03655	465.687	47.4482
1.35	-76.9235	59.0794	90.3802	5.09804	465.477	47.4581
1.36667	-76.9363	59.0577	90.3582	5.40672	465.59	47.4688
1.38333	-76.9482	59.0546	90.3593	5.5999	465.567	47.4805
1.4	-76.955	59.0344	90.331	5.77629	465.249	47.4929
1.41667	-76.9607	59.0797	90.3468	4.90486	465.555	47.501
1.43333	-76.9672	59.0322	90.3294	5.26787	465.485	47.514
1.45	-76.968	59.0318	90.304	5.04189	465.355	47.5282
1.46667	-76.9636	59.0284	90.3178	5.80727	465.287	47.5425
1.48333	-76.961	59.0388	90.3219	5.15755	465.434	47.5538
1.5	-76.9541	59.0591	90.3497	5.54024	465.372	47.5669
1.51667	-76.9419	59.0234	90.2967	4.11873	465.207	47.5811
1.53333	-76.9323	59.0377	90.3043	5.71556	465.409	47.5922
1.55	-76.9196	59.0434	90.3698	6.14647	465.422	47.6055
1.56667	-76.9039	59.0376	90.3251	5.14442	465.256	47.6208
1.58333	-76.8832	59.0357	90.297	5.49431	465.512	47.6305
1.6	-76.8644	59.0388	90.3359	5.62676	465.479	47.6409
1.61667	-76.8467	59.0369	90.3051	5.51827	465.486	47.6522
1.63333	-76.8232	59.0769	90.373	5.29045	465.593	47.6656
1.65	-76.8003	59.0191	90.2908	5.08064	465.625	47.6753
1.66667	-76.7738	59.038	90.295	4.01253	465.477	47.6786
1.68333	-76.7466	59.0321	90.3188	4.7422	465.536	47.6859
1.7	-76.7228	59.0392	90.3384	5.16182	465.537	47.6951
1.71667	-76.6917	59.0395	90.3413	5.48485	465.418	47.7015
1.73333	-76.6628	59.0331	90.3164	5.00984	465.329	47.7099
1.75	-76.6366	59.1894	90.5149	6.1512	465.567	47.7154
1.76667	-76.6129	59.0466	90.3185	4.96513	465.537	47.7195
1.78333	-76.5849	59.0386	90.3156	5.21187	465.305	47.7351
1.8	-76.5607	59.0334	90.3027	5.32631	465.423	47.7416
1.81667	-76.5334	59.0243	90.2993	5.57121	465.616	47.7461
1.83333	-76.5052	59.0778	90.3718	5.50331	465.482	47.7523
1.85	-76.4837	59.04	90.3132	5.35362	465.607	47.7583
1.86667	-76.4625	59.0432	90.3426	5.10155	465.568	47.7563
1.88333	-76.4343	59.0507	90.3208	5.42397	465.576	47.7622
1.9	-76.4098	59.0458	90.3483	4.94957	465.455	47.7647
1.91667	-76.3839	59.0496	90.3278	-3.5302	465.626	47.7731
1.93333	-76.3671	59.0389	90.3147	6.88438	465.476	47.777
1.95	-76.3473	59.018	90.2882	4.96269	465.445	47.7805
1.96667	-76.3229	59.0482	90.3347	5.50514	465.447	47.7798
1.98333	-76.3052	59.0453	90.3169	5.40794	465.504	47.7834
2	-76.2841	59.0434	90.3222	5.6118	465.478	47.784
2.01667	-76.2705	59.0214	90.2816	5.79781	465.537	47.7848
2.03333	-76.2519	59.0423	90.2978	5.97649	465.626	47.786
2.05	-76.2388	59.0261	90.2914	6.21559	465.5	47.7895
2.06667	-76.2202	59.049	90.3097	5.64522	465.648	47.7912
2.08333	-76.2026	59.0492	90.3199	5.37514	465.451	47.7917
2.1	-76.19	59.0273	90.2981	6.63704	465.578	47.7946
2.11667	-76.1774	59.0261	90.2853	5.8419	465.364	47.7955
2.13333	-76.1694	59.0444	90.3103	8.06099	465.672	47.7976
2.15	-76.155	59.0432	90.3355	5.49797	465.56	47.799
2.16667	-76.148	59.0513	90.3193	8.93776	465.323	47.801
2.18333	-76.1363	59.0286	90.2931	5.12428	465.405	47.8005
2.2	-76.1248	59.0484	90.3159	5.30129	465.445	47.8007
2.21667	-76.112	59.0348	90.3135	5.85732	465.632	47.8016
2.23333	-76.1016	59.0415	90.3281	5.65117	465.472	47.8025
2.25	-76.094	59.0322	90.3133	5.7209	465.437	47.806
2.26667	-76.0888	59.0458	90.3272	2.11067	465.49	47.8075
2.28333	-76.0793	59.0302	90.3271	5.14275	465.469	47.8042
2.3	-76.0709	59.0334	90.3219	5.25826	465.676	47.8069
2.31667	-76.0636	59.0296	90.3043	-1.9709	465.571	47.8028
2.33333	-76.0543	59.0264	90.2856	5.17189	465.374	47.8074
2.35	-76.0479	59.0351	90.313	6.10298	465.453	47.8049
2.36667	-76.0433	59.0362	90.3117	5.14153	465.439	47.8054
2.38333	-76.0363	59.0521	90.3816	5.66429	465.428	47.8082
2.4	-76.0317	59.0273	90.2834	5.51933	465.465	47.8106
2.41667	-76.0265	59.0542	90.3355	5.4818	465.53	47.8132
2.43333	-76.0217	59.3086	90.8105	5.46272	465.556	47.8097
2.45	-76.0191	59.034	90.3056	5.53078	465.715	47.8133
2.46667	-76.0134	59.0301	90.2926	5.50743	465.785	47.8097
2.48333	-76.0087	59.0292	90.2944	5.6881	465.761	47.8089
2.5	-76.0049	59.02	90.2851	5.60158	465.587	47.8078
2.51667	-75.9974	59.056	90.313	5.26909	465.726	47.8107
2.53333	-75.9928	59.0427	90.3039	5.2816	465.656	47.8124
2.55	-75.9855	59.0392	90.3059	5.73219	465.465	47.812
2.56667	-75.9823	59.0615	90.294	4.98299	465.497	47.8092
2.58333	-75.9806	59.0301	90.2891	5.62065	465.578	47.8117
2.6	-75.9774	59.0911	90.3248	5.36736	465.669	47.8132
2.61667	-75.9756	59.0315	90.312	5.43648	465.624	47.8107
2.63333	-75.9737	59.0319	90.3025	5.25002	465.503	47.8111
2.65	-75.9679	59.0485	90.3393	5.57594	465.543	47.8104
2.66667	-75.9637	59.042	90.3172	5.01686	465.514	47.8123
2.68333	-75.9617	59.0623	90.3657	5.02403	465.691	47.8101
2.7	-75.9617	59.0646	90.3492	5.59395	465.538	47.8115
2.71667	-75.9632	59.045	90.3175	5.2816	465.672	47.8071
2.73333	-75.9612	59.0324	90.3001	5.0515	465.665	47.8117
2.75	-75.9634	59.0389	90.3202	5.43358	465.768	47.8086
2.76667	-75.9603	59.0539	90.3283	5.06096	465.634	47.8129
2.78333	-75.956	59.0215	90.2842	5.47295	465.753	47.8126
2.8	-75.9579	59.0321	90.2857	5.41924	465.755	47.8103
2.81667	-75.9557	59.0755	90.3329	5.35072	465.639	47.8057
2.83333	-75.9525	59.0333	90.2987	5.64278	465.568	47.8024
2.85	-75.9536	59.0424	90.3201	5.58205	465.716	47.8051
2.86667	-75.9489	59.0514	90.2995	5.43175	465.765	47.8083
2.88333	-75.949	59.0412	90.3135	5.30479	465.862	47.8144
2.9	-75.946	59.0394	90.3175	5.64339	465.92	47.8149
2.91667	-75.9499	59.0319	90.3028	5.61836	465.973	47.8132
2.93333	-75.9506	59.0643	90.3562	5.17723	465.87	47.8089
2.95	-75.949	59.0321	90.2882	-5.76424	465.915	47.808
2.96667	-75.9464	59.0371	90.3054	-5.8947	465.947	47.806
2.98333	-75.9451	59.0217	90.2738	-6.81923	465.856	47.8085
3	-75.9414	59.0293	90.2895	5.13969	465.849	47.8112
3.01667	-75.9452	59.0289	90.2734	4.62471	465.796	47.8112
3.03333	-75.9428	59.0691	90.3358	4.92394	465.856	47.8097
3.05	-75.9463	59.0542	90.3095	5.04143	465.785	47.8112
3.06667	-75.9463	59.0458	90.2998	5.15587	465.724	47.8121
3.08333	-75.9455	59.0281	90.2906	4.27666	465.546	47.813
3.1	-75.9411	59.0395	90.3208	5.17967	465.601	47.8143
3.11667	-75.9377	59.054	90.3103	4.67659	465.541	47.8123
3.13333	-75.9385	59.0348	90.2918	5.91988	465.661	47.8117
3.15	-75.9414	59.047	90.3115	5.57838	465.51	47.814
3.16667	-75.9402	59.0652	90.3169	-18.5941	465.606	47.8106
3.18333	-75.9426	59.0646	90.331	5.49202	465.574	47.8104
3.2	-75.9409	59.0479	90.342	5.44792	465.533	47.8136
3.21667	-75.9457	59.0687	90.397	4.58122	465.404	47.8115
3.23333	-75.9426	59.0411	90.3115	5.38109	465.615	47.8129
3.25	-75.9434	59.0542	90.2969	0.892868	465.404	47.8088
3.26667	-75.9448	59.0328	90.3085	5.85915	465.443	47.8107
3.28333	-75.9464	59.1116	90.4328	5.22316	465.408	47.8074
3.3	-75.9426	59.0212	90.2811	5.21599	465.627	47.8123
3.31667	-75.9409	59.0282	90.2819	4.88823	465.459	47.8114
3.33333	-75.9373	59.0566	90.3196	4.72847	465.531	47.8106
3.35	-75.9373	59.0968	90.4002	4.74876	465.568	47.8126
3.36667	-75.9409	59.038	90.3156	4.42024	465.653	47.8103
3.38333	-75.9422	59.0458	90.3207	5.35606	465.429	47.8095
3.4	-75.9432	59.0452	90.3053	5.18501	465.54	47.8138
3.41667	-75.9469	59.0377	90.2808	5.09026	465.557	47.8109
3.43333	-75.9432	59.082	90.4128	5.03243	465.443	47.8104
3.45	-75.9432	59.0473	90.3313	5.0753	465.467	47.8066
3.46667	-75.9437	59.0427	90.3208	5.30602	465.455	47.8083
3.48333	-75.9443	59.0609	90.3457	5.50392	465.443	47.8094
3.5	-75.9432	59.0365	90.2908	5.51109	465.511	47.81
3.51667	-75.94	59.0429	90.305	5.60158	465.484	47.8103
3.53333	-75.9423	59.0429	90.2924	4.82857	465.479	47.8094
3.55	-75.9454	59.0516	90.3057	5.05928	465.509	47.8111
3.56667	-75.9432	59.0517	90.3259	5.11406	465.48	47.8121
3.58333	-75.9435	59.0762	90.4369	5.4229	465.361	47.8147
3.6	-75.9428	59.0542	90.3251	4.76601	465.405	47.8153
3.61667	-75.9446	59.082	90.348	5.35423	465.383	47.817
3.63333	-75.942	59.0279	90.2825	5.04021	465.356	47.8159
3.65	-75.9451	59.045	90.3048	5.33577	465.255	47.8123
3.66667	-75.9429	59.0336	90.281	4.645	465.485	47.815
3.68333	-75.9406	59.0482	90.3123	4.5562	465.595	47.8167
3.7	-75.9402	59.0958	90.3599	5.41863	465.478	47.8162
3.71667	-75.9391	59.0327	90.2874	5.0277	465.482	47.8172
3.73333	-75.9362	59.0272	90.2837	4.91325	465.5	47.8165
3.75	-75.9431	59.0687	90.3848	5.09087	465.594	47.8175
3.76667	-75.9434	59.0797	90.3332	5.10033	465.405	47.8164
3.78333	-75.9409	59.0209	90.2799	5.54268	465.474	47.8181
3.8	-75.9403	59.0673	90.348	5.34828	465.52	47.8181
3.81667	-75.9374	59.073	90.3449	4.5562	465.559	47.8132
3.83333	-75.9379	59.1248	90.3352	6.04027	465.532	47.8141
3.85	-75.9361	59.0885	90.3761	5.43892	465.63	47.813
3.86667	-75.9368	59.035	90.3051	5.15999	465.294	47.8172
3.88333	-75.9367	59.0354	90.3153	-3.10936	465.639	47.8179
3.9	-75.9376	59.0287	90.2891	-2.69218	465.518	47.8167
3.91667	-75.9371	59.0522	90.3236	2.62444	465.617	47.8143
3.93333	-75.9319	59.0293	90.2825	5.85197	465.567	47.8118
3.95	-75.9307	59.0391	90.2844	4.43153	465.527	47.8103
3.96667	-75.9289	59.0994	90.4116	4.82262	465.482	47.8161
3.98333	-75.9287	59.0716	90.3294	5.46761	465.541	47.815
4	-75.9318	59.0546	90.3439	4.82201	465.683	47.817
4.01667	-75.9277	59.0444	90.3187	4.52812	465.63	47.8181
4.03333	-75.9267	59.0536	90.3491	5.24284	465.469	47.8182
4.05	-75.9271	59.049	90.3252	5.2285	465.554	47.8136
4.06667	-75.9229	59.0347	90.2798	4.80232	465.497	47.8152
4.08333	-75.9225	59.054	90.3091	5.02586	465.373	47.8156
4.1	-75.9232	59.0791	90.3259	5.12123	465.459	47.8175
4.11667	-75.9245	59.0313	90.2845	5.1368	465.469	47.8153
4.13333	-75.9217	59.0281	90.2877	5.64934	465.485	47.8132
4.15	-75.9231	59.0493	90.3118	-0.430832	465.552	47.8114
4.16667	-75.9237	59.0299	90.2851	-0.594101	465.538	47.8095
4.18333	-75.9269	59.0566	90.3085	-0.964279	465.431	47.813
4.2	-75.9252	59.0452	90.3045	-0.74791	465.437	47.8118
4.21667	-75.9208	59.069	90.3085	-1.07567	465.458	47.8143
4.23333	-75.9174	59.0484	90.3234	-0.678787	465.413	47.814
4.25	-75.9203	59.0516	90.324	4.67537	465.216	47.8155
4.26667	-75.9206	59.0539	90.3191	4.70467	465.55	47.8156
4.28333	-75.9252	59.0286	90.2877	5.27443	465.609	47.8112
4.3	-75.9257	59.0418	90.3089	4.91554	465.485	47.8138
4.31667	-75.9219	59.0664	90.3231	4.82918	465.434	47.8127
4.33333	-75.9211	59.0554	90.3132	5.2285	465.636	47.8124
4.35	-75.9214	59.1517	90.467	5.23811	465.613	47.812
4.36667	-75.9213	59.0237	90.285	4.96513	465.493	47.8132
4.38333	-75.9199	59.0684	90.3097	4.97826	465.551	47.8138
4.4	-75.9206	59.0513	90.324	5.08842	465.644	47.8146
4.41667	-75.9167	59.0461	90.3327	5.28282	465.399	47.8132
4.43333	-75.9147	59.042	90.3172	5.05928	465.372	47.8144
4.45	-75.9123	59.0658	90.3429	5.70122	465.488	47.8164
4.46667	-75.9103	59.0417	90.2978	5.17128	465.284	47.8159
4.48333	-75.9161	59.0286	90.2825	4.83162	465.394	47.8132
4.5	-75.917	59.0269	90.2854	5.12962	465.437	47.8114
4.51667	-75.9156	59.0589	90.3324	5.05684	465.529	47.8138
4.53333	-75.919	59.0388	90.3252	4.6682	465.43	47.8121
4.55	-75.9196	59.0333	90.2921	4.70345	465.444	47.81
4.56667	-75.9173	59.0356	90.3007	4.94774	465.395	47.8112
4.58333	-75.9161	59.065	90.3448	5.06584	465.434	47.8109
4.6	-75.9145	59.065	90.3471	4.95796	465.565	47.8124
4.61667	-75.9187	59.0282	90.2723	5.04616	465.597	47.8123
4.63333	-75.9168	59.0344	90.3086	5.18379	465.297	47.8141
4.65	-75.9126	59.029	90.2921	4.68605	465.47	47.8088
4.66667	-75.915	59.0366	90.2819	5.09911	465.529	47.8135
4.68333	-75.9152	59.0444	90.297	5.39421	465.58	47.8152
4.7	-75.9165	59.0334	90.2898	4.98833	465.476	47.8162
4.71667	-75.9142	59.0508	90.3213	4.71062	465.55	47.8109
4.73333	-75.9161	59.0398	90.3135	5.2375	465.411	47.8152
4.75	-75.9132	59.0366	90.3155	4.64912	465.341	47.813
4.76667	-75.911	59.1256	90.3532	5.15877	465.452	47.8104
4.78333	-75.9092	59.0408	90.312	4.38149	465.466	47.8135
4.8	-75.9095	59.054	90.3342	4.85771	465.287	47.8158
4.81667	-75.917	59.1322	90.4076	4.23668	465.394	47.8155
4.83333	-75.9177	59.0313	90.2813	5.17723	465.386	47.8153
4.85	-75.9142	59.0502	90.3156	5.28343	465.475	47.815
4.86667	-75.913	59.0778	90.3385	4.91264	465.597	47.8143
4.88333	-75.9115	59.0299	90.2792	4.88701	465.544	47.8117
4.9	-75.9158	59.056	90.3001	4.33388	465.553	47.8057
4.91667	-75.9147	59.0359	90.2854	5.65529	465.458	47.806
4.93333	-75.9124	59.0327	90.2964	4.50371	465.363	47.8091
4.95	-75.919	59.051	90.3393	4.64027	465.495	47.8114
4.96667	-75.9216	59.0864	90.3811	4.84108	465.445	47.8069
4.98333	-75.9249	59.0313	90.2949	5.25475	465.414	47.8075
5	-75.9193	59.0543	90.3408	4.40895	465.554	47.8089
5.01667	-75.92	59.0409	90.3071	4.4352	465.239	47.8089
5.03333	-75.9188	59.0353	90.2798	5.03899	465.381	47.81
5.05	-75.9168	59.0391	90.2929	4.79637	465.626	47.8074
5.06667	-75.9184	59.0325	90.283	4.77318	465.482	47.8042
5.08333	-75.9173	59.0395	90.3002	4.69811	465.51	47.803
5.1	-75.9133	59.0514	90.3283	4.8423	465.468	47.8036
5.11667	-75.9168	59.0374	90.2848	5.18379	465.68	47.8075
5.13333	-75.9211	59.0321	90.2717	5.19936	465.447	47.8066
5.15	-75.9226	59.0557	90.3266	4.64439	465.499	47.8054
5.16667	-75.9184	59.045	90.3147	4.74815	465.572	47.8027
5.18333	-75.9182	59.0591	90.3378	4.37553	465.492	47.806
5.2	-75.9208	59.078	90.3491	4.72252	465.573	47.8066
5.21667	-75.92	59.038	90.313	4.57817	465.518	47.8078
5.23333	-75.915	59.0527	90.3544	4.94301	465.687	47.8092
5.25	-75.9147	59.0354	90.2915	4.79164	465.618	47.8091
5.26667	-75.918	59.0276	90.2808	4.69383	465.472	47.8098
5.28333	-75.9162	59.0365	90.3092	4.57588	465.397	47.8074
5.3	-75.9173	59.0377	90.2868	5.81444	465.42	47.8082
5.31667	-75.9159	59.0357	90.3082	5.05806	465.422	47.8098
5.33333	-75.9232	59.0217	90.2749	4.72374	465.589	47.8091
5.35	-75.9229	59.053	90.3146	4.14604	465.405	47.8082
5.36667	-75.9197	59.0388	90.2879	4.68666	465.523	47.8077
5.38333	-75.9217	59.0344	90.2975	4.15443	465.532	47.8066
5.4	-75.9205	59.0698	90.3582	5.08965	465.386	47.8091
5.41667	-75.9133	59.0339	90.2947	4.71947	465.549	47.8106
5.43333	-75.9162	59.0392	90.2964	4.86977	465.534	47.8121
5.45	-75.9203	59.0296	90.3051	4.80705	465.618	47.8094
5.46667	-75.9194	59.0505	90.3245	4.64134	465.455	47.8111
5.48333	-75.9231	59.0258	90.2811	4.79103	465.5	47.8123
5.5	-75.9219	59.0394	90.3196	4.91142	465.635	47.8132
5.51667	-75.9202	59.0328	90.2769	4.89647	465.572	47.8104
5.53333	-75.9173	59.0801	90.3426	5.16121	465.537	47.8092
5.55	-75.9188	59.1039	90.4458	5.22072	465.409	47.8066
5.56667	-75.9136	59.0353	90.3094	4.63844	465.391	47.8097
5.58333	-75.9156	59.0722	90.3335	5.09438	465.535	47.8068
5.6	-75.9184	59.1293	90.4058	4.53239	465.512	47.8097
5.61667	-75.9193	59.0374	90.2981	4.74937	465.512	47.8091
5.63333	-75.9165	59.0325	90.313	4.69978	465.534	47.8097
5.65	-75.9187	59.0495	90.3072	4.93233	465.692	47.8101
5.66667	-75.9199	59.5983	90.7031	4.46373	465.618	47.8095
5.68333	-75.9182	59.038	90.301	4.82979	465.514	47.8098
5.7	-75.9193	59.0484	90.299	5.04555	465.561	47.8121
5.71667	-75.9174	59.0578	90.2956	4.36363	465.555	47.8109
5.73333	-75.9174	59.0379	90.3194	4.7982	465.341	47.8124
5.75	-75.9191	59.0394	90.2955	4.3029	465.462	47.8097
5.76667	-75.9177	59.0707	90.3068	4.62181	465.654	47.8088
5.78333	-75.9164	59.0751	90.4275	4.68254	465.303	47.8086
5.8	-75.9184	59.0405	90.3272	4.73137	465.572	47.8103
5.81667	-75.9225	59.0325	90.2958	5.17128	465.586	47.8077
5.83333	-75.9234	59.0588	90.3313	4.79698	465.547	47.8083
5.85	-75.917	59.0264	90.2863	4.90196	465.438	47.8083
5.86667	-75.9161	59.0533	90.3214	4.75533	465.507	47.8045
5.88333	-75.9171	59.0374	90.3169	4.56749	465.543	47.8069
5.9	-75.9148	59.0337	90.2886	4.69627	465.488	47.806
5.91667	-75.9162	59.027	90.2746	4.80476	465.62	47.8057
5.93333	-75.92	59.0279	90.2778	5.31014	465.671	47.8072
5.95	-75.9196	59.0334	90.2874	4.77486	465.37	47.8094
5.96667	-75.9232	59.1087	90.3681	4.98177	465.559	47.8068
5.98333	-75.9202	59.0501	90.3416	5.35851	465.636	47.8051
6	-75.9162	59.0369	90.2972	4.86671	465.481	47.8027
6.01667	-75.9153	59.0411	90.2882	5.05028	465.515	47.8065
6.03333	-75.9136	59.0836	90.3945	4.83208	465.571	47.8057
6.05	-75.9068	59.0636	90.3475	5.44014	465.576	47.8063
6.06667	-75.9069	59.0377	90.314	4.61586	465.417	47.803
6.08333	-75.9069	59.0313	90.2802	4.30351	465.486	47.8085
6.1	-75.9057	59.0373	90.2792	4.27788	465.484	47.8074
6.11667	-75.9081	59.0533	90.3399	5.13557	465.46	47.8066
6.13333	-75.9074	59.0606	90.3312	4.23073	465.435	47.8057
6.15	-75.9104	59.0484	90.3043	5.1368	465.522	47.8085
6.16667	-75.911	59.0415	90.2845	4.88167	465.439	47.8059
6.18333	-75.9121	59.0434	90.294	4.76067	465.428	47.8065
6.2	-75.9161	59.0469	90.303	4.93294	465.49	47.8027
6.21667	-75.9109	59.0304	90.2772	5.07835	465.611	47.8045
6.23333	-75.9094	59.0328	90.274	4.3821	465.453	47.8019
6.25	-75.9094	59.0459	90.3173	4.86015	465.46	47.8043
6.26667	-75.9075	59.0459	90.2996	4.41246	465.539	47.8024
6.28333	-75.9116	59.0421	90.332	4.62883	465.346	47.8042
6.3	-75.9135	59.098	90.3545	4.78035	465.505	47.8034
6.31667	-75.9121	59.049	90.3108	4.59557	465.453	47.8046
6.33333	-75.9135	59.0557	90.3068	4.88396	465.295	47.8051
6.35	-75.9118	59.0484	90.3297	4.93584	465.467	47.8037
6.36667	-75.9121	59.0736	90.3938	4.4442	465.457	47.8008
6.38333	-75.9115	59.0458	90.3094	4.87389	465.567	47.804
6.4	-75.9188	59.0563	90.3109	5.78102	465.602	47.8062
6.41667	-75.9185	59.0409	90.306	5.10155	465.476	47.8019
6.43333	-75.9167	59.0409	90.285	4.72725	465.496	47.8069
6.45	-75.9127	59.0313	90.2793	4.47624	465.605	47.8013
6.46667	-75.9127	59.0595	90.3367	3.93333	465.664	47.8051
6.48333	-75.9136	59.0484	90.2873	4.31068	465.731	47.8059
6.5	-75.9142	59.0394	90.2903	4.21639	465.591	47.8019
6.51667	-75.9155	59.0572	90.2964	5.04494	465.541	47.803
6.53333	-75.915	59.0505	90.3184	5.13191	465.593	47.8028
6.55	-75.9148	59.0467	90.3094	4.56032	465.583	47.8016
6.56667	-75.9121	59.0241	90.2605	5.68565	465.615	47.8022
6.58333	-75.9074	59.0353	90.2654	4.67125	465.528	47.8034
6.6	-75.9078	59.0563	90.3211	4.68849	465.636	47.8088
6.61667	-75.9075	59.0258	90.2778	4.757	465.635	47.8089
6.63333	-75.9049	59.1779	90.3629	4.56871	465.698	47.8092
6.65	-75.9052	59.0369	90.2961	4.79881	465.672	47.8088
6.66667	-75.9025	59.0588	90.3185	4.6653	465.535	47.8088
6.68333	-75.9074	59.0495	90.3257	5.16472	465.704	47.8063
6.7	-75.9037	59.0437	90.3147	4.14665	465.592	47.8094
6.71667	-75.9045	59.0417	90.2947	4.84947	465.273	47.8095
6.73333	-75.8976	59.0424	90.3143	5.11284	465.571	47.81
6.75	-75.8967	59.0507	90.3022	4.89479	465.575	47.8065
6.76667	-75.8988	59.0459	90.2953	5.3788	465.508	47.8098
6.78333	-75.9016	59.038	90.295	4.41856	465.464	47.8043
6.8	-75.9032	59.045	90.3001	4.50371	465.674	47.8072
6.81667	-75.9034	59.0447	90.305	5.02235	465.611	47.8077
6.83333	-75.9069	59.0484	90.3001	4.6653	465.476	47.8065
6.85	-75.9043	59.0229	90.2662	4.59908	465.611	47.8077
6.86667	-75.9094	59.0928	90.3469	5.0164	465.477	47.8068
6.88333	-75.9063	59.0434	90.3069	4.78203	465.472	47.8086
6.9	-75.9052	59.0585	90.3136	5.22133	465.49	47.8101
6.91667	-75.9048	59.053	90.3143	4.65996	465.701	47.8088
6.93333	-75.9097	59.0597	90.3126	4.97582	465.483	47.8089
6.95	-75.9061	59.0572	90.339	4.72847	465.678	47.8068
6.96667	-75.9063	59.043	90.3196	5.02113	465.497	47.8056
6.98333	-75.9043	59.0307	90.2982	4.87389	465.667	47.8063
7	-75.9051	59.065	90.3202	5.32097	465.661	47.8086
7.01667	-75.9058	59.0339	90.2796	4.3708	465.648	47.8097
7.03333	-75.9048	59.0302	90.2725	4.63844	465.582	47.8107
7.05	-75.9043	59.0307	90.2819	4.24568	465.533	47.8098
7.06667	-75.9026	59.0318	90.2903	3.84331	465.61	47.8078
7.08333	-75.901	59.0714	90.3925	4.69688	465.462	47.8094
7.1	-75.9063	59.0556	90.3639	5.04143	465.455	47.8089
7.11667	-75.9078	59.1625	90.4046	5.10338	465.646	47.8066
7.13333	-75.9097	59.0559	90.3017	4.79759	465.599	47.8071
7.15	-75.9057	59.0542	90.3098	4.97337	465.459	47.8106
7.16667	-75.9066	59.0374	90.2824	4.59023	465.411	47.8144
7.18333	-75.9054	59.06	90.3056	4.83452	465.63	47.8074
7.2	-75.9032	59.0377	90.2793	5.30479	465.518	47.8078
7.21667	-75.9	59.0708	90.3579	4.90135	465.293	47.8094
7.23333	-75.8982	59.1735	90.6205	4.97582	465.351	47.8083
7.25	-75.9016	59.0373	90.2859	4.59068	465.565	47.8086
7.26667	-75.8979	59.0305	90.2842	4.61281	465.169	47.8104
7.28333	-75.8999	59.0409	90.2856	4.92744	465.299	47.8101
7.3	-75.8994	59.0282	90.2818	4.1169	465.299	47.8117
7.31667	-75.9039	59.0434	90.3066	4.58122	465.372	47.8123
7.33333	-75.9007	59.0229	90.2627	5.06706	465.372	47.8095
7.35	-75.9025	59.0292	90.2711	4.83818	465.439	47.8106
7.36667	-75.9031	59.096	90.3951	4.38988	465.482	47.8121
7.38333	-75.8996	59.0488	90.3223	4.97643	465.375	47.8127
7.4	-75.895	59.0334	90.2908	5.02342	465.492	47.8149
7.41667	-75.8956	59.0267	90.272	4.91264	465.396	47.8162
7.43333	-75.8924	59.0324	90.2862	4.15627	465.328	47.8155
7.45	-75.8912	59.0342	90.2905	5.05394	465.548	47.8156
7.46667	-75.8891	59.0977	90.3655	4.89708	465.514	47.8175
7.48333	-75.8886	59.0537	90.33	4.5562	465.265	47.8181
7.5	-75.8869	59.0331	90.2801	4.38866	465.471	47.8214
7.51667	-75.8854	59.0337	90.2883	4.55559	465.462	47.8176
7.53333	-75.8897	59.0513	90.3283	5.19569	465.532	47.819
7.55	-75.8862	59.0388	90.2941	4.85176	465.334	47.8164
7.56667	-75.8843	59.0531	90.3079	4.73503	465.428	47.8184
7.58333	-75.8855	59.0267	90.2694	4.76357	465.555	47.8202
7.6	-75.8859	59.0385	90.2741	4.70223	465.462	47.8246
7.61667	-75.8846	59.0249	90.2578	4.53056	465.345	47.8237
7.63333	-75.883	59.0281	90.2725	4.98299	465.447	47.8239
7.65	-75.884	59.0482	90.3143	4.96208	465.202	47.8208
7.66667	-75.8863	59.0395	90.3027	4.61037	465.376	47.821
7.68333	-75.8849	59.0374	90.313	4.8774	465.417	47.8223
7.7	-75.8836	59.0647	90.3233	5.09499	465.477	47.8196
7.71667	-75.883	59.0492	90.2935	4.8101	465.387	47.819
7.73333	-75.882	59.0621	90.304	4.91798	465.375	47.8184
7.75	-75.8794	59.026	90.2683	5.29701	465.443	47.8184
7.76667	-75.8823	59.0539	90.3059	4.57817	465.502	47.8181
7.78333	-75.8794	59.0536	90.3591	4.92744	465.601	47.8153
7.8	-75.8796	59.0311	90.2659	4.77135	465.506	47.8159
7.81667	-75.8798	59.0473	90.3017	5.08308	465.315	47.8159
7.83333	-75.8765	59.0376	90.2953	5.06401	465.424	47.8135
7.85	-75.8775	59.0383	90.3017	5.00084	465.484	47.8143
7.86667	-75.8781	59.0304	90.2715	4.71718	465.368	47.8156
7.88333	-75.8759	59.0464	90.2888	4.7213	465.435	47.8132
7.9	-75.8793	59.0905	90.4759	4.77196	465.393	47.819
7.91667	-75.8798	59.0406	90.3053	4.46556	465.389	47.8184
7.93333	-75.8781	59.2143	90.3933	4.71718	465.316	47.8178
7.95	-75.8761	59.0426	90.3199	4.42329	465.499	47.8176
7.96667	-75.8788	59.0669	90.3451	4.59374	465.467	47.8188
7.98333	-75.8811	59.0759	90.3074	4.62944	465.367	47.8213
8	-75.881	59.0282	90.2854	4.43108	465.447	47.8233
8.01667	-75.8794	59.0362	90.2906	5.1606	465.519	47.819
8.03333	-75.8805	59.0363	90.297	4.89113	465.244	47.8172
8.05	-75.8817	59.0383	90.2548	5.1194	465.452	47.8196
8.06667	-75.8782	59.0325	90.2935	4.88396	465.549	47.8191
8.08333	-75.8839	59.1311	90.3832	4.81483	465.592	47.8201
8.1	-75.8868	59.0272	90.2717	4.38087	465.538	47.819
8.11667	-75.8816	59.0464	90.3121	4.48113	465.528	47.817
8.13333	-75.877	59.0632	90.3326	4.69383	465.462	47.819
8.15	-75.8732	59.0391	90.3101	5.14381	465.511	47.8185
8.16667	-75.8715	59.0411	90.2978	4.5472	465.561	47.8188
8.18333	-75.8738	59.0391	90.2827	4.8864	465.564	47.8196
8.2	-75.8759	59.0516	90.3037	4.86321	465.408	47.8184
8.21667	-75.8724	59.0205	90.2718	5.17601	465.637	47.8184
8.23333	-75.8712	59.0589	90.3397	5.11711	465.621	47.8199
8.25	-75.8692	59.036	90.2982	5.30357	465.435	47.8228
8.26667	-75.8663	59.0366	90.2909	4.8954	465.644	47.822
8.28333	-75.868	59.0394	90.2845	5.06279	465.506	47.8208
8.3	-75.8703	59.0328	90.2905	4.89113	465.593	47.8216
8.31667	-75.8703	59.0466	90.2949	4.8983	465.384	47.8234
8.33333	-75.8685	59.0257	90.2703	4.89769	465.551	47.8233
8.35	-75.8657	59.0655	90.3085	4.96086	465.565	47.822
8.36667	-75.8697	59.0466	90.3165	4.74754	465.424	47.8266
8.38333	-75.8682	59.0443	90.2882	5.41985	465.522	47.8248
8.4	-75.8663	59.0885	90.3355	4.52095	465.549	47.8233
8.41667	-75.8665	59.036	90.2836	4.65401	465.44	47.8202
8.43333	-75.8682	59.0328	90.2848	4.75884	465.59	47.8213
8.45	-75.864	59.0382	90.2949	5.03548	465.501	47.8243
8.46667	-75.8649	59.0466	90.3062	5.39604	465.426	47.8234
8.48333	-75.8636	59.085	90.3765	5.1844	465.421	47.8262
8.5	-75.8601	59.0392	90.2808	4.92332	465.461	47.8254
8.51667	-75.8616	59.0627	90.2966	5.11772	465.562	47.8277
8.53333	-75.8619	59.0371	90.2946	4.87984	465.561	47.8266
8.55	-75.8671	59.0406	90.3045	4.67247	465.543	47.8271
8.56667	-75.8648	59.0316	90.2915	5.13435	465.483	47.8278
8.58333	-75.8627	59.0296	90.2706	5.04082	465.361	47.8301
8.6	-75.8616	59.0687	90.3002	4.97337	465.69	47.8268
8.61667	-75.8636	59.0447	90.2871	5.08781	465.794	47.8272
8.63333	-75.863	59.0961	90.4791	4.80598	465.596	47.8291
8.65	-75.8649	59.033	90.284	4.84474	465.739	47.8295
8.66667	-75.8645	59.0669	90.2927	6.07674	465.793	47.8306
8.68333	-75.8643	59.0611	90.3165	4.78569	465.589	47.8269
8.7	-75.8656	59.0528	90.3274	6.34132	465.666	47.8291
8.71667	-75.866	59.0441	90.2908	-9.7274	465.664	47.8301
8.73333	-75.8665	59.0319	90.281	5.25597	465.555	47.8278
8.75	-75.8653	59.0192	90.2589	4.6801	465.599	47.8291
8.76667	-75.8669	59.0595	90.3429	3.60252	465.672	47.8292
8.78333	-75.8666	59.0469	90.3062	5.31441	465.67	47.8315
8.8	-75.8649	59.0521	90.3094	5.41206	465.462	47.8272
8.81667	-75.8662	59.1018	90.3965	5.10216	465.503	47.826
8.83333	-75.8637	59.0672	90.4057	5.14809	465.45	47.828
8.85	-75.8617	59.0621	90.3462	4.88991	465.566	47.8326
8.86667	-75.868	59.0597	90.3242	5.16411	465.481	47.8323
8.88333	-75.8675	59.0459	90.2738	5.43236	465.555	47.8294
8.9	-75.8665	59.0557	90.3304	5.07896	465.534	47.8284
8.91667	-75.866	59.0467	90.3054	4.73564	465.46	47.8295
8.93333	-75.8657	59.0406	90.3138	5.24529	465.539	47.8278
8.95	-75.8643	59.0661	90.2863	4.61998	465.558	47.8289
8.96667	-75.8639	59.0701	90.3371	3.5482	465.365	47.8274
8.98333	-75.8616	59.0548	90.3194	5.93193	465.561	47.826
9	-75.8625	59.0444	90.281	5.31792	465.471	47.832
9.01667	-75.8579	59.0243	90.2683	5.0396	465.384	47.8341
9.03333	-75.8575	59.0377	90.2796	5.17433	465.537	47.8353
9.05	-75.8585	59.0472	90.3138	5.53612	465.652	47.8338
9.06667	-75.8595	59.0521	90.3225	4.80293	465.685	47.8326
9.08333	-75.8575	59.042	90.2905	4.53774	465.581	47.8326
9.1	-75.8593	59.0324	90.2912	5.28038	465.565	47.8324
9.11667	-75.8605	59.0589	90.3544	5.46272	465.653	47.8307
9.13333	-75.8608	59.0385	90.2883	5.44136	465.683	47.8295
9.15	-75.8573	59.044	90.3021	5.56831	465.732	47.8294
9.16667	-75.8569	59.0344	90.292	18.5877	465.692	47.832
9.18333	-75.8558	59.0385	90.321	10.7348	465.581	47.8318
9.2	-75.8558	59.0284	90.283	5.08553	465.579	47.8248
9.21667	-75.8563	59.1019	90.362	5.1928	465.562	47.8239
9.23333	-75.8556	59.0571	90.3086	5.46394	465.552	47.8295
9.25	-75.8543	59.0485	90.3367	5.34599	465.663	47.8262
9.26667	-75.8546	59.0551	90.3214	5.06935	465.705	47.8259
9.28333	-75.8505	59.0337	90.2825	5.51872	465.697	47.826
9.3	-75.8543	59.0397	90.312	5.54802	465.602	47.8309
9.31667	-75.8543	59.0243	90.2619	5.35606	465.692	47.8341
9.33333	-75.8527	59.0495	90.3022	5.18196	465.525	47.8307
9.35	-75.8523	59.033	90.2802	5.47585	465.366	47.8286
9.36667	-75.8521	59.0386	90.3098	5.51048	465.505	47.8268
9.38333	-75.8527	59.0371	90.285	4.89479	465.436	47.828
9.4	-75.8541	59.0865	90.2738	5.9211	465.534	47.8265
9.41667	-75.8555	59.0455	90.3182	5.36079	465.415	47.8262
9.43333	-75.8572	59.034	90.2955	5.45143	465.549	47.8263
9.45	-75.8584	59.0246	90.2639	5.08614	465.489	47.8257
9.46667	-75.8596	59.06	90.3115	5.58311	465.494	47.8268
9.48333	-75.8573	59.0293	90.279	4.94835	465.336	47.8242
9.5	-75.8614	59.0228	90.2688	5.35011	465.362	47.8239
9.51667	-75.859	59.0392	90.2712	5.02464	465.42	47.8271
9.53333	-75.8581	59.0704	90.3288	5.46272	465.332	47.8292
9.55	-75.8592	59.0466	90.2972	5.1075	465.332	47.8231
9.56667	-75.8572	59.0373	90.2754	5.74287	465.343	47.8225
9.58333	-75.8537	59.0217	90.2636	4.72664	465.446	47.826
9.6	-75.853	59.0191	90.259	5.66841	465.394	47.8245
9.61667	-75.8547	59.0339	90.2769	5.06218	465.26	47.8237
9.63333	-75.8549	59.0527	90.3072	5.3727	465.175	47.8248
9.65	-75.8535	59.0391	90.2863	5.5558	465.151	47.8249
9.66667	-75.8535	59.0411	90.2926	5.98671	465.133	47.8257
9.68333	-75.8547	59.0354	90.2866	5.48546	465.039	47.8255
9.7	-75.8511	59.035	90.285	5.62431	465.075	47.8251
9.71667	-75.8517	59.0231	90.2688	5.13496	465.231	47.8274
9.73333	-75.852	59.0324	90.2946	4.78798	465.073	47.8275
9.75	-75.8518	59.0293	90.2819	4.95018	465.236	47.8226
9.76667	-75.8486	59.0398	90.2978	5.0753	465.167	47.824
9.78333	-75.8506	59.0423	90.2743	5.63499	465.387	47.8263
9.8	-75.854	59.0427	90.2911	5.86266	465.235	47.8259
9.81667	-75.8529	59.0568	90.2932	5.08003	465.369	47.828
9.83333	-75.8497	59.3105	90.297	14.8315	465.469	47.8254
9.85	-75.8524	59.0777	90.3701	-0.120316	465.469	47.826
9.86667	-75.8501	59.0521	90.2819	-0.52681	465.473	47.8249
9.88333	-75.8518	59.0472	90.3048	-0.0815582	465.471	47.8234
9.9	-75.8518	59.0232	90.2541	-0.650101	465.432	47.822
9.91667	-75.8527	59.0574	90.2976	-0.521927	465.45	47.8254
9.93333	-75.8523	59.0571	90.3036	5.04433	465.396	47.8243
9.95	-75.853	59.0485	90.2807	5.27031	465.343	47.8248
9.96667	-75.8543	59.042	90.3361	5.5468	465.393	47.8242
9.98333	-75.8556	59.0569	90.3217	5.30296	465.407	47.8223
10	-75.8532	59.0643	90.3257	5.22194	465.551	47.8226
10.0167	-75.8505	59.0316	90.2711	5.13618	465.524	47.8246
10.0333	-75.8564	59.0327	90.2723	4.98711	465.509	47.8277
10.05	-75.8552	59.0411	90.2721	5.60463	465.493	47.8278
10.0667	-75.8584	59.0241	90.2599	5.23155	465.369	47.8271
10.0833	-75.8587	59.0302	90.2689	5.56236	465.58	47.8248
10.1	-75.8541	59.0311	90.2836	5.02586	465.465	47.826
10.1167	-75.8515	59.0575	90.3201	5.74654	465.369	47.8274
10.1333	-75.8511	59.1959	90.4289	4.88884	465.482	47.8263
10.15	-75.8508	59.0475	90.3216	5.19691	465.461	47.8292
10.1667	-75.8512	59.0672	90.333	4.97582	465.633	47.8252
10.1833	-75.8471	59.0536	90.268	5.1165	465.635	47.8225
10.2	-75.8488	59.0501	90.2686	5.37819	465.565	47.8239
10.2167	-75.8506	59.0403	90.3165	5.58311	465.688	47.8274
10.2333	-75.8529	59.0611	90.3397	5.29228	465.465	47.8257
10.25	-75.8483	59.0528	90.3118	5.5825	465.597	47.8263
10.2667	-75.8476	59.0606	90.3425	5.33577	465.571	47.8226
10.2833	-75.8466	59.026	90.2651	5.11818	465.413	47.8228
10.3	-75.8442	59.0498	90.3219	5.3614	465.498	47.823
10.3167	-75.8495	59.0356	90.2888	5.47829	465.482	47.8242
10.3333	-75.8505	59.0301	90.2683	5.42336	465.549	47.8249
10.35	-75.8494	59.0434	90.2837	5.26726	465.54	47.824
10.3667	-75.8546	59.0299	90.2796	5.26665	465.699	47.8271
10.3833	-75.8523	59.1485	90.4368	5.51994	465.506	47.822
10.4	-75.8505	59.0284	90.2749	5.27199	465.581	47.8219
10.4167	-75.8468	59.0321	90.2697	5.47173	465.666	47.8207
10.4333	-75.8439	59.0151	90.2563	5.75249	465.559	47.8249
10.45	-75.8448	59.0345	90.3019	5.3727	465.462	47.8288
10.4667	-75.8415	59.0388	90.2833	5.73998	465.477	47.8263
10.4833	-75.8401	59.0432	90.2741	5.32753	465.495	47.823
10.5	-75.843	59.0403	90.3176	5.17067	465.323	47.8205
10.5167	-75.8413	59.035	90.2692	5.73753	465.526	47.8237
10.5333	-75.8428	59.123	90.3706	4.82674	465.61	47.8237
10.55	-75.8431	59.0359	90.2738	5.90508	465.519	47.8268
10.5667	-75.8373	59.0495	90.3124	5.69939	465.416	47.8312
10.5833	-75.8363	59.1015	90.2828	5.07057	465.446	47.8298
10.6	-75.8323	59.051	90.2842	5.20348	465.358	47.8274
10.6167	-75.8317	59.0514	90.2947	5.39726	465.387	47.8275
10.6333	-75.8291	59.0659	90.3529	5.62492	465.369	47.8277
10.65	-75.8303	59.0537	90.2877	5.30785	465.322	47.8239
10.6667	-75.8305	59.0945	90.3349	5.43419	465.276	47.8251
10.6833	-75.8268	59.0646	90.3385	5.62721	465.497	47.8237
10.7	-75.8254	59.031	90.2755	5.81749	465.521	47.8216
10.7167	-75.8228	59.0237	90.2798	5.14504	465.326	47.8252
10.7333	-75.8213	59.027	90.283	7.73735	465.546	47.824
10.75	-75.8181	59.0183	90.2694	5.80666	465.44	47.8251
10.7667	-75.8175	59.0194	90.2622	5.15465	465.452	47.8246
10.7833	-75.8146	59.0302	90.2888	5.2607	465.504	47.8187
10.8	-75.81	59.0408	90.332	5.49736	465.58	47.8201
10.8167	-75.8032	59.0495	90.3181	5.09438	465.554	47.8233
10.8333	-75.803	59.1096	90.3417	5.67192	465.465	47.8222
10.85	-75.7983	59.0319	90.2854	5.2697	465.57	47.8193
10.8667	-75.7996	59.0311	90.2784	5.44304	465.638	47.8202
10.8833	-75.8048	59.0469	90.3042	5.24529	465.441	47.8213
10.9	-75.8074	59.0302	90.2729	5.68626	465.495	47.8196
10.9167	-75.7995	59.0348	90.2863	5.62721	465.475	47.8191
10.9333	-75.7975	59.0325	90.2923	5.5825	465.581	47.8178
10.95	-75.7949	59.024	90.2854	5.16899	465.721	47.8162
10.9667	-75.7883	59.0211	90.2728	5.65346	465.739	47.8161
10.9833	-75.7845	59.0337	90.3092	5.48119	465.68	47.8172
11	-75.7826	59.0144	90.2572	5.27443	465.577	47.819
11.0167	-75.7833	59.0316	90.2873	5.80788	465.697	47.8193
11.0333	-75.7842	59.0481	90.3152	5.55397	465.734	47.8187
11.05	-75.7829	59.0357	90.3123	5.45326	465.427	47.8201
11.0667	-75.7859	59.038	90.3184	5.88356	465.819	47.8205
11.0833	-75.7813	59.0252	90.2781	5.79781	465.676	47.8219
11.1	-75.7806	59.096	90.3466	5.66246	465.683	47.823
11.1167	-75.7761	59.0263	90.2738	5.22911	465.781	47.8217
11.1333	-75.7781	59.0255	90.2685	5.55748	465.841	47.8248
11.15	-75.7764	59.0345	90.288	5.69588	465.788	47.8254
11.1667	-75.7734	59.0533	90.3451	5.15999	465.77	47.822
11.1833	-75.7745	59.0438	90.3068	5.79887	465.905	47.8213
11.2	-75.7711	59.042	90.2932	5.97649	465.812	47.8213
11.2167	-75.7705	59.0334	90.2874	5.61058	465.73	47.8201
11.2333	-75.7702	59.0376	90.2891	5.95573	465.728	47.8152
11.25	-75.7668	59.0452	90.3233	5.66963	465.684	47.8146
11.2667	-75.7684	59.0356	90.2718	5.82039	465.443	47.8176
11.2833	-75.7702	59.0307	90.2833	5.06706	465.541	47.8211
11.3	-75.774	59.0406	90.2935	5.83763	465.533	47.8249
11.3167	-75.7739	59.0231	90.2596	6.07491	465.533	47.8205
11.3333	-75.7723	59.0452	90.3085	6.29372	465.715	47.8237
11.35	-75.7729	59.0258	90.2689	5.76973	465.576	47.8225
11.3667	-75.7713	59.0269	90.2938	5.31502	465.628	47.8254
11.3833	-75.7742	59.0415	90.3031	5.32631	465.607	47.8237
11.4	-75.7751	59.0664	90.3814	5.32753	465.672	47.8216
11.4167	-75.772	59.0414	90.2946	5.4377	465.551	47.8239
11.4333	-75.7702	59.0299	90.2712	5.12535	465.48	47.8243
11.45	-75.7708	59.0336	90.2847	5.07057	465.53	47.8242
11.4667	-75.7711	59.0487	90.2908	5.57182	465.563	47.8259
11.4833	-75.7676	59.027	90.2865	5.4586	465.593	47.826
11.5	-75.7678	59.0588	90.2734	6.16615	465.424	47.8278
11.5167	-75.771	59.0727	90.3167	5.42336	465.667	47.8263
11.5333	-75.7771	59.0344	90.3138	5.22011	465.5	47.8265
11.55	-75.7784	59.0578	90.2949	5.5265	465.481	47.828
11.5667	-75.7797	59.0189	90.2618	4.92867	465.588	47.8274
11.5833	-75.7792	59.0495	90.3002	5.74059	465.648	47.8248
11.6	-75.7786	59.0467	90.2798	4.99733	465.557	47.8236
11.6167	-75.7751	59.0543	90.3689	4.85954	465.594	47.8219
11.6333	-75.7768	59.0418	90.3028	5.9063	465.547	47.8193
11.65	-75.7763	59.0554	90.3173	5.69466	465.355	47.8243
11.6667	-75.778	59.1229	90.386	5.7798	465.363	47.8246
11.6833	-75.7819	59.0266	90.2801	5.03426	465.455	47.8213
11.7	-75.7841	59.0414	90.2822	5.46639	465.347	47.8207
11.7167	-75.7847	59.0337	90.268	5.76622	465.532	47.8193
11.7333	-75.7819	59.0267	90.2667	5.2166	465.382	47.8207
11.75	-75.7856	59.0223	90.2691	5.84724	465.386	47.8185
11.7667	-75.7873	59.0252	90.27	5.00145	465.464	47.8213
11.7833	-75.7858	59.1323	90.4186	5.33821	465.514	47.821
11.8	-75.7842	59.0492	90.294	5.43419	465.36	47.8196
11.8167	-75.7838	59.0206	90.2622	6.02486	465.354	47.8179
11.8333	-75.7883	59.089	90.3765	5.83595	465.401	47.817
11.85	-75.7876	59.0655	90.3191	5.79063	465.467	47.8187
11.8667	-75.7877	59.147	90.3779	5.9092	465.455	47.8146
11.8833	-75.7949	59.0241	90.2686	6.02119	465.426	47.8162
11.9	-75.7964	59.0229	90.2767	5.97832	465.455	47.8167
11.9167	-75.7986	59.027	90.2848	5.63744	465.418	47.814
11.9333	-75.7986	59.0861	90.3851	5.44853	465.4	47.8161
11.95	-75.798	59.0691	90.3292	6.20003	465.433	47.8182
11.9667	-75.7941	59.1023	90.4792	5.81261	465.573	47.8178
11.9833	-75.7922	59.0322	90.2833	5.77629	465.426	47.8181
12	-75.7926	59.0125	90.2491	5.37224	465.383	47.8175
12.0167	-75.7941	59.0209	90.2644	5.91637	465.51	47.8149
12.0333	-75.7964	59.0464	90.303	6.31508	465.256	47.8194
12.05	-75.7926	59.0742	90.301	5.75249	465.558	47.8196
12.0667	-75.7928	59.0406	90.2891	5.49019	465.445	47.8191
12.0833	-75.7914	59.0405	90.2998	5.85732	465.357	47.8199
12.1	-75.7955	59.0316	90.3019	6.05705	465.422	47.821
12.1167	-75.7941	59.0217	90.2871	5.7	465.383	47.8204
12.1333	-75.8015	59.0351	90.3085	5.59273	465.508	47.8187
12.15	-75.8033	59.0319	90.2953	5.36919	465.413	47.819
12.1667	-75.8053	59.0382	90.3111	5.26665	465.573	47.8164
12.1833	-75.8042	59.0202	90.2818	5.75905	465.482	47.8147
12.2	-75.8086	59.0196	90.2833	5.33882	465.219	47.8143
12.2167	-75.8088	59.0701	90.3579	6.2072	465.34	47.8156
12.2333	-75.8102	59.0424	90.3021	5.77278	465.385	47.815
12.25	-75.808	59.0321	90.3008	6.60301	465.38	47.8146
12.2667	-75.8085	59.0241	90.2773	5.74471	465.451	47.8153
12.2833	-75.8054	59.0461	90.3187	5.64995	465.325	47.8141
12.3	-75.8074	59.0302	90.2787	5.8741	465.555	47.814
12.3167	-75.8086	59.0363	90.2888	5.97008	465.403	47.8114
12.3333	-75.8132	59.0159	90.2541	5.80544	465.295	47.8123
12.35	-75.8144	59.0255	90.2891	-10.2293	465.295	47.8178
12.3667	-75.8097	59.0273	90.2857	5.17494	465.346	47.8184
12.3833	-75.8118	59.0456	90.3297	6.38542	465.409	47.819
12.4	-75.8096	59.0382	90.2883	5.43953	465.346	47.8196
12.4167	-75.8094	59.0582	90.3223	5.709	465.155	47.8184
12.4333	-75.8137	59.0466	90.3095	6.46111	465.453	47.8175
12.45	-75.8117	59.3969	90.6977	5.81261	465.416	47.8179
12.4667	-75.8079	59.0275	90.2879	5.5677	465.416	47.8175
12.4833	-75.8064	59.0353	90.2905	6.33354	465.557	47.8167
12.5	-75.8079	59.0244	90.2789	5.52055	465.493	47.8176
12.5167	-75.8051	59.0282	90.2908	5.97542	465.525	47.8188
12.5333	-75.8035	59.0246	90.3057	5.73097	465.329	47.8144
12.55	-75.8035	59.043	90.3092	5.60936	465.571	47.8155
12.5667	-75.801	59.0316	90.2871	5.75188	465.46	47.817
12.5833	-75.8044	59.0652	90.3065	6.29005	465.416	47.8159
12.6	-75.8085	59.0247	90.283	5.88173	465.462	47.8173
12.6167	-75.8059	59.0453	90.2926	5.55046	465.649	47.8176
12.6333	-75.8065	59.0368	90.2822	5.4937	465.509	47.8185
12.65	-75.8021	59.0205	90.2747	5.43541	465.54	47.8158
12.6667	-75.8054	59.0572	90.31	5.95985	465.469	47.8143
12.6833	-75.8071	59.043	90.2819	5.9008	465.621	47.8091
12.7	-75.8044	59.045	90.3057	5.80544	465.596	47.8106
12.7167	-75.81	59.0231	90.2869	5.80666	465.456	47.8107
12.7333	-75.8128	59.0293	90.2906	6.06239	465.477	47.8133
12.75	-75.8088	59.0228	90.2602	5.80009	465.52	47.8088
12.7667	-75.8073	59.0665	90.3474	6.13335	465.532	47.813
12.7833	-75.8109	59.0208	90.2567	5.79842	465.545	47.8115
12.8	-75.808	59.015	90.2796	5.4174	465.295	47.8094
12.8167	-75.8094	59.0612	90.3782	5.90019	465.506	47.8083
12.8333	-75.8108	59.016	90.2763	5.81688	465.485	47.8132
12.85	-75.8105	59.0208	90.2555	5.8532	465.523	47.812
12.8667	-75.8082	59.0279	90.2628	6.06651	465.566	47.812
12.8833	-75.8064	59.0333	90.2822	6.0659	465.601	47.8101
12.9	-75.8044	59.0369	90.2656	5.73509	465.589	47.8132
12.9167	-75.81	59.0388	90.2711	5.72807	465.38	47.8098
12.9333	-75.8105	59.7045	90.6123	4.54247	465.499	47.8078
12.95	-75.8141	59.0241	90.286	5.3376	465.589	47.8069
12.9667	-75.8141	59.013	90.2583	5.58022	465.36	47.8083
12.9833	-75.8117	59.0426	90.3071	5.60997	465.568	47.8101
13	-75.8151	59.0174	90.2725	5.83	465.674	47.8126
13.0167	-75.8122	59.0324	90.2924	5.96291	465.651	47.8101
13.0333	-75.8143	59.0209	90.2758	5.84785	465.578	47.8089
13.05	-75.8158	59.027	90.2818	5.29533	465.545	47.8048
13.0667	-75.8122	59.0382	90.2999	5.64995	465.652	47.8078
13.0833	-75.8102	59.0307	90.2782	5.3167	465.611	47.8089
13.1	-75.8134	59.0144	90.2792	6.01296	465.57	47.8112
13.1167	-75.8118	59.0424	90.3016	5.60768	465.476	47.8126
13.1333	-75.8091	59.0784	90.3883	5.52055	465.383	47.8074
13.15	-75.8122	59.0257	90.3097	5.55397	465.511	47.8094
13.1667	-75.8042	59.025	90.2676	5.92171	465.56	47.8104
13.1833	-75.8065	59.0192	90.2633	5.9063	465.407	47.8127
13.2	-75.8022	59.1203	90.3852	5.8448	465.53	47.8111
13.2167	-75.8018	59.0492	90.3289	5.87639	465.402	47.8104
13.2333	-75.7981	59.0551	90.3295	5.69878	465.412	47.8094
13.25	-75.8007	59.0217	90.2816	5.77812	465.402	47.8069
13.2667	-75.7996	59.0238	90.2618	5.65285	465.495	47.8074
13.2833	-75.8042	59.0388	90.3132	5.74471	465.542	47.8068
13.3	-75.8062	59.0426	90.3295	5.92827	465.478	47.8071
13.3167	-75.8012	59.0301	90.3004	6.03737	465.552	47.8097
13.3333	-75.799	59.0316	90.2909	5.83534	465.633	47.8095
13.35	-75.7972	59.0344	90.259	5.64522	465.283	47.8121
13.3667	-75.7993	59.027	90.3008	5.79842	465.564	47.8085
13.3833	-75.8013	59.0116	90.2789	6.08559	465.544	47.8103
13.4	-75.8044	59.0441	90.3881	5.95268	465.623	47.8104
13.4167	-75.8099	59.0199	90.2834	5.77156	465.591	47.8112
13.4333	-75.8094	59.0284	90.2988	5.48546	465.562	47.8114
13.45	-75.8163	59.0411	90.3027	5.60997	465.549	47.8094
13.4667	-75.8131	59.0162	90.2644	6.21193	465.544	47.8123
13.4833	-75.8147	59.0301	90.2934	5.99983	465.59	47.8118
13.5	-75.8173	59.0214	90.2673	5.58968	465.49	47.8124
13.5167	-75.8241	59.0153	90.2702	6.1512	465.457	47.8115
13.5333	-75.8254	59.016	90.283	5.71724	465.566	47.8094
13.55	-75.8332	59.0177	90.2874	5.48668	465.572	47.8124
13.5667	-75.834	59.064	90.3962	5.55992	465.464	47.8132
13.5833	-75.8369	59.0218	90.2848	5.13313	465.614	47.8135
13.6	-75.8431	59.0769	90.3445	5.70183	465.613	47.8082
13.6167	-75.8456	59.018	90.2947	6.23528	465.539	47.8069
13.6333	-75.8517	59.0228	90.2956	5.6916	465.628	47.8098
13.65	-75.859	59.0296	90.2963	6.04271	465.75	47.8091
13.6667	-75.8637	59.0435	90.3158	5.88539	465.568	47.8094
13.6833	-75.8695	59.0147	90.2839	5.65117	465.483	47.8091
13.7	-75.8698	59.0406	90.3147	4.97643	465.656	47.8089
13.7167	-75.8788	59.0095	90.2752	5.48897	465.708	47.8111
13.7333	-75.8874	59.0427	90.3074	6.42601	465.353	47.8069
13.75	-75.8949	59.0363	90.2857	5.79353	465.513	47.8077
13.7667	-75.9	59.0147	90.2587	5.62614	465.509	47.8078
13.7833	-75.906	59.0325	90.2798	5.40382	465.706	47.8083
13.8	-75.9084	59.0035	90.2625	5.14565	465.539	47.8069
13.8167	-75.9138	59.027	90.2999	4.73381	465.651	47.8072
13.8333	-75.917	59.0313	90.3075	-3.87779	465.443	47.8066
13.85	-75.9197	59.0252	90.2914	5.36324	465.603	47.8103
13.8667	-75.9278	59.0092	90.265	5.98961	465.583	47.8086
13.8833	-75.9338	59.0209	90.284	5.55641	465.453	47.8077
13.9	-75.94	59.0353	90.3065	5.22011	465.415	47.8094
13.9167	-75.9464	59.1348	90.4836	5.27565	465.472	47.8091
13.9333	-75.9481	59.0197	90.2935	5.35484	465.428	47.8071
13.95	-75.9559	59.0296	90.2805	6.41823	465.422	47.8088
13.9667	-75.9632	59.0611	90.3285	24.0403	465.55	47.8071
13.9833	-75.9679	59.0199	90.2648	4.98894	465.64	47.808
14	-75.9705	59.0391	90.3207	19.5593	465.521	47.8083
14.0167	-75.9742	59.0217	90.2667	5.886	465.555	47.8057
14.0333	-75.9852	59.0475	90.2988	5.21538	465.532	47.8068
14.05	-75.9925	59.0501	90.3399	5.65285	465.675	47.8046
14.0667	-75.9968	59.0261	90.284	5.74287	465.559	47.8048
14.0833	-76.0037	59.0495	90.3159	7.94411	465.649	47.8043
14.1	-76.0056	59.0394	90.3729	5.91988	465.67	47.8056
14.1167	-76.0134	59.026	90.2837	6.16615	465.343	47.8051
14.1333	-76.0149	59.0304	90.294	5.76134	465.698	47.8075
14.15	-76.0177	59.0766	90.3141	-2.64458	465.626	47.8042
14.1667	-76.0201	59.0302	90.3153	5.65834	465.721	47.8036
14.1833	-76.0241	59.0342	90.3079	1.02638	465.544	47.8053
14.2	-76.0223	59.024	90.2979	6.39137	465.701	47.8086
14.2167	-76.0252	59.0516	90.3181	6.41228	465.523	47.8098
14.2333	-76.0259	59.0574	90.3056	2.61665	465.438	47.8091
14.25	-76.0255	59.0255	90.2819	8.7101	465.497	47.8063
14.2667	-76.0236	59.0177	90.256	5.69756	465.539	47.8092
14.2833	-76.0227	59.016	90.268	5.63438	465.409	47.8089
14.3	-76.0215	59.0304	90.2871	5.81627	465.619	47.8082
14.3167	-76.0175	59.0258	90.2795	6.24306	465.494	47.8066
14.3333	-76.0154	59.0202	90.2772	5.765	465.598	47.8086
14.35	-76.0148	59.0244	90.2801	5.50148	465.42	47.8103
14.3667	-76.0082	59.0363	90.3027	5.51827	465.619	47.8107
14.3833	-76.0072	59.0653	90.3344	5.5378	465.617	47.8063
14.4	-76.009	59.026	90.2696	6.04393	465.449	47.8051
14.4167	-76.004	59.022	90.2911	5.32326	465.529	47.806
14.4333	-76.0029	59.024	90.2953	5.71495	465.58	47.8062
14.45	-75.9948	59.0377	90.305	5.46043	465.366	47.8094
14.4667	-75.9921	59.0139	90.2754	5.99861	465.511	47.8086
14.4833	-75.9872	59.0412	90.312	6.00395	465.451	47.8072
14.5	-75.9817	59.0255	90.2966	5.55336	465.286	47.8078
14.5167	-75.9776	59.0557	90.303	5.63316	465.541	47.8101
14.5333	-75.9788	59.007	90.2609	5.09743	465.511	47.8095
14.55	-75.9701	59.0234	90.2808	5.88768	465.421	47.8074
14.5667	-75.9675	59.082	90.3753	5.88951	465.493	47.81
14.5833	-75.9623	59.0275	90.3143	6.10176	465.561	47.8053
14.6	-75.9542	59.0571	90.2699	5.39009	465.375	47.8048
14.6167	-75.9502	59.0519	90.317	5.81856	465.497	47.8069
14.6333	-75.9452	59.0507	90.3173	5.97115	465.484	47.8074
14.65	-75.9377	59.018	90.2787	5.79781	465.563	47.8104
14.6667	-75.9365	59.0379	90.3079	5.96352	465.185	47.8147
14.6833	-75.9295	59.0664	90.3394	5.86754	465.449	47.8114
14.7	-75.9298	59.0324	90.2943	6.52321	465.598	47.8048
14.7167	-75.9234	59.026	90.3184	5.71495	465.397	47.8069
14.7333	-75.9162	59.0278	90.2856	6.11366	465.4	47.8069
14.75	-75.9113	59.0105	90.2636	5.58083	465.585	47.8072
14.7667	-75.9061	59.0186	90.2726	5.75066	465.615	47.8062
14.7833	-75.8994	59.0264	90.2856	5.93895	465.534	47.8049
14.8	-75.899	59.0482	90.2792	6.13091	465.406	47.8039
14.8167	-75.8953	59.0264	90.3054	5.7888	465.551	47.8089
14.8333	-75.8924	59.0377	90.2898	6.0511	465.502	47.8071
14.85	-75.8875	59.0545	90.3344	6.17989	465.616	47.8085
14.8667	-75.8826	59.0281	90.2862	5.64339	465.672	47.8092
14.8833	-75.8759	59.0217	90.2865	5.57838	465.649	47.8078
14.9	-75.8712	59.0244	90.2804	5.71968	465.8	47.812
14.9167	-75.8691	59.0131	90.2741	6.18523	465.672	47.8112
14.9333	-75.8639	59.0188	90.2892	5.59456	465.581	47.8106
14.95	-75.8631	59.0084	90.2659	5.64873	465.711	47.8078
14.9667	-75.8581	59.0191	90.2798	5.61775	465.679	47.8069
14.9833	-75.8518	59.0235	90.3124	5.59273	465.623	47.8054
15	-75.852	59.0264	90.3008	5.58556	465.489	47.8074
15.0167	-75.8486	59.0423	90.3559	5.78819	465.638	47.806
15.0333	-75.8456	59.0406	90.321	5.86205	465.542	47.8082
15.05	-75.846	59.0244	90.2828	5.54268	465.376	47.8066
15.0667	-75.8422	59.0168	90.2688	5.88005	465.496	47.8071
15.0833	-75.8456	59.0458	90.3428	6.04988	465.694	47.8082
15.1	-75.8421	59.0412	90.3111	5.73402	465.563	47.8086
15.1167	-75.8416	59.0545	90.3379	5.78758	465.663	47.8072
15.1333	-75.8396	59.0382	90.2769	6.15303	465.654	47.8082
15.15	-75.8381	59.0316	90.2897	6.18034	465.569	47.8068
15.1667	-75.8358	59.0284	90.3097	5.74226	465.495	47.8071
15.1833	-75.8352	59.0203	90.2772	6.13091	465.708	47.8045
15.2	-75.8353	59.0147	90.2665	5.90981	465.689	47.804
15.2167	-75.8329	59.0517	90.3616	5.63866	465.632	47.8072
15.2333	-75.8288	59.0253	90.2757	5.7476	465.635	47.8077
15.25	-75.83	59.0038	90.266	5.68398	465.678	47.8042
15.2667	-75.83	59.0459	90.3318	5.98015	465.659	47.8034
15.2833	-75.8312	59.0244	90.2874	5.9092	465.705	47.806
15.3	-75.8286	59.0209	90.3063	5.28633	465.7	47.8053
15.3167	-75.8314	59.0699	90.4101	6.12556	465.624	47.8054
15.3333	-75.8315	59.0228	90.2883	5.70656	465.587	47.8071
15.35	-75.8306	59.009	90.2586	5.87471	465.572	47.8066
15.3667	-75.8309	59.0577	90.3503	5.49614	465.53	47.8078
15.3833	-75.8337	59.0139	90.2717	5.99144	465.399	47.8054
15.4	-75.835	59.0401	90.3083	5.68337	465.55	47.8071
15.4167	-75.8353	59.0702	90.3082	6.25557	465.685	47.8094
15.4333	-75.8346	59.0122	90.2619	6.05995	465.345	47.8101
15.45	-75.8295	59.0281	90.2868	5.62126	465.394	47.8086
15.4667	-75.83	59.038	90.3158	6.15303	465.496	47.8049
15.4833	-75.8328	59.0601	90.3419	6.1631	465.517	47.8074
15.5	-75.8363	59.026	90.2987	5.74822	465.462	47.8095
15.5167	-75.8396	59.1279	90.3661	5.82344	465.406	47.8065
15.5333	-75.8443	59.0424	90.2891	6.05705	465.575	47.8022
15.55	-75.8418	59.0714	90.2959	6.05766	465.485	47.8022
15.5667	-75.8436	59.0423	90.3205	9.83421	465.609	47.8037
15.5833	-75.8474	59.0299	90.2894	5.67085	465.592	47.8059
15.6	-75.8488	59.0078	90.2699	5.6559	465.406	47.8063
15.6167	-75.8521	59.0281	90.2833	6.22154	465.57	47.8088
15.6333	-75.8512	59.0823	90.3738	5.61241	465.587	47.8092
15.65	-75.8535	59.0208	90.2665	5.86754	465.664	47.8066
15.6667	-75.8558	59.0377	90.3062	5.54619	465.555	47.8051
15.6833	-75.8535	59.0334	90.292	5.95924	465.588	47.8034
15.7	-75.8563	59.015	90.2735	6.47133	465.569	47.8051
15.7167	-75.8555	59.017	90.2715	5.96703	465.721	47.8088
15.7333	-75.8555	59.0316	90.3143	6.06239	465.599	47.8104
15.75	-75.8489	59.0043	90.2543	5.96703	465.695	47.8147
15.7667	-75.8482	59.0093	90.2567	5.57716	465.472	47.8127
15.7833	-75.8477	59.0134	90.2728	5.70351	465.759	47.8092
15.8	-75.8454	59.0246	90.2915	5.47417	465.832	47.8115
15.8167	-75.846	59.0142	90.2837	5.79063	465.615	47.8111
15.8333	-75.8495	59.0287	90.2882	5.71907	465.662	47.8132
15.85	-75.8483	59.0415	90.3056	5.82222	465.753	47.8124
15.8667	-75.8495	59.0192	90.2824	5.53139	465.752	47.8136
15.8833	-75.8523	59.0546	90.3405	5.93361	465.787	47.8164
15.9	-75.8476	59.0327	90.3155	5.67192	465.611	47.812
15.9167	-75.8463	59.0388	90.3269	5.67375	465.541	47.8111
15.9333	-75.8463	59.0295	90.2912	5.63744	465.546	47.8117
15.95	-75.8445	59.0243	90.2729	5.74822	465.714	47.8115
15.9667	-75.8439	59.0115	90.2612	5.92537	465.526	47.8155
15.9833	-75.8454	59.0157	90.2844	5.4615	465.393	47.8147
16	-75.844	59.0585	90.3295	5.55992	465.648	47.8132
16.0167	-75.8442	59.0203	90.2924	5.60997	465.648	47.8117
16.0333	-75.8431	59.022	90.2786	6.02013	465.597	47.8138
16.05	-75.8379	59.0171	90.268	5.65285	465.608	47.8138
16.0667	-75.8399	59.018	90.2935	5.91042	465.576	47.8135
16.0833	-75.8386	59.0511	90.357	5.54558	465.55	47.8123
16.1	-75.8326	59.0864	90.3439	5.23445	465.454	47.8133
16.1167	-75.8253	59.0223	90.2703	5.78697	465.603	47.8132
16.1333	-75.8218	59.026	90.2697	5.61714	465.419	47.8126
16.15	-75.8228	59.0171	90.284	5.77034	465.505	47.8152
16.1667	-75.8244	59.0145	90.2699	5.69466	465.483	47.8158
16.1833	-75.8201	59.013	90.2863	5.83107	465.607	47.8146
16.2	-75.8183	59.0401	90.3407	5.2578	465.347	47.8207
16.2167	-75.817	59.0231	90.2975	5.71373	465.592	47.8222
16.2333	-75.8157	59.0214	90.283	5.74532	465.433	47.8188
16.25	-75.8083	59.0153	90.2905	5.98305	465.595	47.8208
16.2667	-75.8077	59.0057	90.2586	5.83046	465.534	47.8202
16.2833	-75.8061	59.0067	90.265	5.55092	465.505	47.8223
16.3	-75.8045	59.04	90.2815	5.50865	465.543	47.8199
16.3167	-75.799	59.0426	90.3312	5.79598	465.607	47.8222
16.3333	-75.8004	59.0028	90.2595	5.63683	465.7	47.8254
16.35	-75.7992	59.0357	90.2955	5.7798	465.534	47.8291
16.3667	-75.7972	59.0112	90.2709	5.18806	465.57	47.8255
16.3833	-75.7972	59.02	90.2966	5.88005	465.823	47.8214
16.4	-75.7964	59.0279	90.2909	5.93071	465.713	47.8193
16.4167	-75.7951	59.0037	90.2776	5.90202	465.621	47.8198
16.4333	-75.796	59.0134	90.2711	0.403519	465.597	47.8254
16.45	-75.7957	59.0255	90.2883	0.125809	465.547	47.8259
16.4667	-75.7957	59.035	90.3178	0.0345612	465.496	47.828
16.4833	-75.7992	59.1123	90.3416	-0.419998	465.538	47.8277
16.5	-75.7983	59.0043	90.2493	-0.237656	465.71	47.8252
16.5167	-75.7928	59.0324	90.3295	-0.167313	465.68	47.822
16.5333	-75.7929	59.0179	90.2676	-13.2792	465.4	47.8243
16.55	-75.7883	59.0144	90.2857	4.78981	465.731	47.8216
16.5667	-75.7867	59.0257	90.3204	5.12062	466.174	47.8196
16.5833	-75.7813	59.009	90.2781	6.46233	466.103	47.8234
16.6	-75.7787	59.007	90.2709	5.94139	466.246	47.8237
16.6167	-75.7821	59.0501	90.3283	5.31136	466.137	47.8231
16.6333	-75.7826	59.0058	90.2633	6.24596	466.187	47.8216
16.65	-75.7839	59.0607	90.3681	5.68398	466.138	47.8201
16.6667	-75.7752	59.0492	90.3497	5.43953	465.965	47.8231
16.6833	-75.7737	59.0119	90.2862	5.72151	465.825	47.8228
16.7	-75.7732	58.9979	90.2657	5.54207	465.923	47.8246
16.7167	-75.7699	59.0078	90.2834	7.74986	465.753	47.8219
16.7333	-75.7706	59.0397	90.3437	5.57121	465.73	47.8262
16.75	-75.7678	59.0028	90.2555	5.38826	465.502	47.8255
16.7667	-75.7644	59.0093	90.2844	5.81383	465.653	47.8252
16.7833	-75.7636	59.0241	90.3045	5.81322	465.691	47.8228
16.8	-75.7633	59.0112	90.2863	6.30318	465.785	47.8239
16.8167	-75.7627	59.0609	90.3861	5.70839	465.745	47.8204
16.8333	-75.7581	59.0534	90.3573	5.29945	465.786	47.8245
16.85	-75.7595	59.0165	90.2818	5.80849	465.741	47.8255
16.8667	-75.7606	59.029	90.3098	5.95268	465.629	47.8255
16.8833	-75.754	59.0087	90.2918	5.84129	465.654	47.8249
16.9	-75.7565	59.0417	90.3274	5.69878	465.757	47.8252
16.9167	-75.7566	59.0191	90.2813	5.95696	465.719	47.8246
16.9333	-75.7546	59.0598	90.3941	6.20247	465.758	47.8255
16.95	-75.7558	59.025	90.3144	6.32164	465.603	47.8278
16.9667	-75.752	59.0191	90.3068	5.72563	465.674	47.8266
16.9833	-75.7525	59.0141	90.2773	6.21498	465.705	47.824
17	-75.7554	59.004	90.2561	6.44447	465.654	47.8268
17.0167	-75.7514	59.0092	90.2728	5.51109	465.647	47.8265
17.0333	-75.752	59.0435	90.3286	5.80849	465.531	47.8286
17.05	-75.7497	59.0356	90.3019	6.24657	465.685	47.8284
17.0667	-75.7444	58.9985	90.2541	5.70061	465.55	47.8277
17.0833	-75.7433	59.0139	90.2816	6.01418	465.48	47.8294
17.1	-75.7388	59.0272	90.3155	6.04515	465.588	47.828
17.1167	-75.7406	59.0168	90.2676	13.9754	465.561	47.8318
17.1333	-75.7385	59.0621	90.3571	6.00517	465.47	47.8342
17.15	-75.7392	59.0212	90.297	5.63316	465.672	47.8306
17.1667	-75.7334	59.0022	90.2653	5.93666	465.602	47.8317
17.1833	-75.7348	59.0171	90.2888	22.8571	465.583	47.8269
17.2	-75.7339	59.0273	90.2879	6.15776	465.717	47.8284
17.2167	-75.7342	59.1235	90.3075	5.81749	465.726	47.8259
17.2333	-75.7281	59.0247	90.2836	6.29967	465.75	47.83
17.25	-75.7267	59.0493	90.3603	5.64156	465.664	47.8317
17.2667	-75.7281	59.0203	90.2999	5.6649	465.597	47.8324
17.2833	-75.7259	59.0234	90.313	5.14931	465.621	47.8327
17.3	-75.7261	59.0377	90.3039	5.61775	465.612	47.8306
17.3167	-75.7299	59.0354	90.3002	5.73097	465.677	47.8269
17.3333	-75.7262	59.0087	90.2815	-35.7381	465.531	47.8278
17.35	-75.7206	59.0122	90.2636	6.28532	465.51	47.8288
17.3667	-75.7194	59.0371	90.3271	4.98116	465.599	47.8303
17.3833	-75.7172	59.0134	90.2703	5.8889	465.723	47.8304
17.4	-75.7125	59.0228	90.2985	5.27138	465.531	47.8284
17.4167	-75.7124	59.0281	90.2949	5.6147	465.729	47.8274
17.4333	-75.7114	59.0607	90.3303	5.75844	465.645	47.8294
17.45	-75.7156	59.0353	90.3483	5.76378	465.596	47.8324
17.4667	-75.7154	59.0308	90.2848	5.72258	465.501	47.8313
17.4833	-75.7142	59.0145	90.2758	5.33043	465.599	47.8317
17.5	-75.715	59.0203	90.3059	5.58907	465.671	47.8306
17.5167	-75.7119	59.0124	90.274	24.2222	465.381	47.8291
17.5333	-75.7104	59.0302	90.312	5.94551	465.681	47.8306
17.55	-75.7084	59.0252	90.2905	5.27855	465.663	47.8338
17.5667	-75.7078	59.0279	90.3272	6.11183	465.544	47.8321
17.5833	-75.7087	59.0229	90.2845	5.98305	465.495	47.8352
17.6	-75.7067	59.0165	90.3037	6.28944	465.624	47.8338
17.6167	-75.7052	59.0139	90.2931	5.98137	465.714	47.8338
17.6333	-75.7075	59.0163	90.2897	5.68275	465.662	47.8338
17.65	-75.7111	59.0167	90.3216	6.24001	465.74	47.8323
17.6667	-75.7092	59.0279	90.3069	5.60219	465.681	47.8339
17.6833	-75.7058	59.0153	90.2905	6.65062	465.529	47.8338
17.7	-75.7017	59.0072	90.2725	6.00456	465.794	47.8371
17.7167	-75.6989	59.0167	90.2757	6.26686	465.795	47.835
17.7333	-75.7012	59.0188	90.2975	6.33598	465.714	47.8373
17.75	-75.6994	59.0357	90.3213	4.69856	465.742	47.8381
17.7667	-75.6983	59.0311	90.3521	5.76668	465.694	47.8381
17.7833	-75.6921	59.0167	90.3017	5.77324	465.828	47.8335
17.8	-75.6931	59.0139	90.2837	5.79186	465.703	47.835
17.8167	-75.695	59.0446	90.3378	5.79414	465.72	47.8341
17.8333	-75.6928	59.0437	90.3419	5.43297	465.809	47.8338
17.85	-75.6936	59.02	90.2879	5.27321	465.556	47.8335
17.8667	-75.6905	59.0202	90.321	5.9742	465.665	47.8333
17.8833	-75.6904	59.0501	90.3768	6.1071	465.658	47.8339
17.9	-75.6913	59.0209	90.3161	6.2484	465.54	47.8384
17.9167	-75.6933	59.0147	90.2993	5.59334	465.668	47.8356
17.9333	-75.6913	59.0073	90.2746	6.10771	465.632	47.8356
17.95	-75.6864	59.0183	90.2851	5.78758	465.746	47.8375
17.9667	-75.6869	59.0513	90.328	6.00273	465.709	47.8387
17.9833	-75.6864	59.0199	90.3111	5.52055	465.63	47.8387
18	-75.6878	59.0006	90.2741	7.062	465.66	47.8373
18.0167	-75.6857	59.0247	90.2979	6.06712	465.615	47.8342
18.0333	-75.6826	59.0234	90.3077	6.27632	465.626	47.8342
18.05	-75.6794	59.0083	90.3005	6.18218	465.626	47.8329
18.0667	-75.6812	59.0069	90.2792	5.83107	465.607	47.8301
18.0833	-75.6834	59.0292	90.2955	5.7	465.811	47.8338
18.1	-75.6806	59.0667	90.305	5.65178	465.774	47.8365
18.1167	-75.6764	59.0211	90.2868	5.46272	465.713	47.8329
18.1333	-75.6791	59.0878	90.4636	5.65712	465.727	47.8307
18.15	-75.6818	59.0197	90.2862	5.97893	465.731	47.8326
18.1667	-75.6826	59.0461	90.3159	5.98915	465.657	47.8344
18.1833	-75.6837	59.0052	90.2778	5.78575	465.609	47.8295
18.2	-75.6803	59.0078	90.2796	5.27382	465.702	47.8301
18.2167	-75.6803	59.0069	90.288	5.90508	465.734	47.8321
18.2333	-75.6756	59.018	90.2987	6.31386	465.525	47.826
18.25	-75.6786	59.0238	90.2723	5.70473	465.819	47.8262
18.2667	-75.6785	59.0554	90.3013	6.08742	465.784	47.8254
18.2833	-75.6786	59.0234	90.3022	5.812	465.5	47.8281
18.3	-75.678	59.0308	90.3033	5.95696	465.582	47.8266
18.3167	-75.6756	59.011	90.3089	5.27565	465.758	47.8259
18.3333	-75.6751	59.0475	90.3492	5.68443	465.747	47.8231
18.35	-75.6725	59.0148	90.308	5.59746	465.573	47.822
18.3667	-75.6739	59.0134	90.3033	5.73097	465.723	47.8248
18.3833	-75.6725	59.0044	90.2836	5.77034	465.64	47.8294
18.4	-75.6715	59.0182	90.2923	5.95207	465.542	47.8284
18.4167	-75.6718	59.022	90.3028	5.53673	465.564	47.8257
18.4333	-75.6757	59.0339	90.3527	5.98915	465.633	47.8274
18.45	-75.6741	59.0214	90.3112	5.85564	465.429	47.8236
18.4667	-75.6735	59.0102	90.2833	5.74348	465.597	47.8243
18.4833	-75.6735	59.0563	90.3675	5.89378	465.643	47.8198
18.5	-75.6785	59.0098	90.2955	5.65529	465.619	47.8245
18.5167	-75.6776	59.0429	90.3564	5.24284	465.649	47.821
18.5333	-75.6779	59.0211	90.2876	5.70946	465.564	47.826
18.55	-75.6811	59.026	90.3545	5.77156	465.59	47.8237
18.5667	-75.6797	59.006	90.2781	4.11339	465.645	47.8211
18.5833	-75.6805	59.0194	90.2786	5.31136	465.71	47.8182
18.6	-75.68	59.0231	90.3181	5.10094	465.601	47.8204
18.6167	-75.678	59.0037	90.2802	5.80849	465.483	47.8226
18.6333	-75.6828	59.0719	90.3658	5.27321	465.652	47.8245
18.65	-75.6808	59.0269	90.277	5.66429	465.737	47.8269
18.6667	-75.6814	59.0096	90.2905	6.48979	465.428	47.8263
18.6833	-75.6785	59.0592	90.3295	5.33455	465.556	47.8208
18.7	-75.6765	59.0769	90.4104	5.6649	465.78	47.821
18.7167	-75.6759	59.015	90.2897	5.56709	465.652	47.821
18.7333	-75.6806	59.0029	90.2679	5.14336	465.582	47.8193
18.75	-75.6782	59.0203	90.2946	5.77446	465.639	47.819
18.7667	-75.6788	59.0266	90.3207	5.85732	465.673	47.8185
18.7833	-75.6736	59.0272	90.3347	5.5825	465.661	47.8191
18.8	-75.6764	59.0118	90.2898	5.59563	465.736	47.8198
18.8167	-75.6762	59.0109	90.2787	5.41206	465.642	47.8178
18.8333	-75.6759	59.0116	90.2837	6.02425	465.635	47.814
18.85	-75.678	59.0171	90.2865	6.27281	465.886	47.8169
18.8667	-75.6814	59.0037	90.2671	5.61958	465.767	47.8162
18.8833	-75.6765	59.0377	90.3465	5.53612	465.656	47.8165
18.9	-75.6812	59.0176	90.3088	6.175	465.709	47.8205
18.9167	-75.6782	59.0121	90.2869	5.91103	465.736	47.8191
18.9333	-75.6767	59.0058	90.2702	5.70534	465.632	47.8201
18.95	-75.675	59.0324	90.3089	5.57549	465.647	47.8202
18.9667	-75.673	59.0237	90.3088	5.68153	465.755	47.8135
18.9833	-75.6773	59.0867	90.3602	5.79231	465.658	47.8132
19	-75.6789	59.0305	90.2923	5.63805	465.594	47.8173
19.0167	-75.6791	59.0189	90.2651	6.24184	465.827	47.8182
19.0333	-75.6776	59.0473	90.315	5.85854	465.703	47.8172
19.05	-75.6794	59.0453	90.3173	5.47295	465.633	47.8175
19.0667	-75.6751	60.0532	90.3606	5.69756	465.768	47.8184
19.0833	-75.6751	59.0307	90.2914	5.71129	465.811	47.8196
19.1	-75.676	59.0191	90.3022	5.85075	465.75	47.814
19.1167	-75.6742	59.0281	90.3115	5.78346	465.75	47.8155
19.1333	-75.6727	59.0408	90.2929	5.85136	465.774	47.8146
19.15	-75.675	59.0243	90.3251	5.4496	465.694	47.814
19.1667	-75.6748	59.0067	90.2764	6.42296	465.664	47.8133
19.1833	-75.6777	59.0206	90.2865	6.11839	465.724	47.8146
19.2	-75.6724	59.004	90.2711	5.71068	465.746	47.8146
19.2167	-75.6759	59.0664	90.3884	5.34706	465.628	47.8181
19.2333	-75.6765	59.0377	90.3159	6.07735	465.807	47.8165
19.25	-75.6762	59.0386	90.2967	5.64629	465.756	47.8182
19.2667	-75.6735	59.007	90.2725	17.6556	465.712	47.8159
19.2833	-75.6718	59.0167	90.3138	5.39421	465.737	47.8161
19.3	-75.676	59.0093	90.2845	6.15425	465.79	47.817
19.3167	-75.6739	59.0229	90.2825	-0.75737	465.675	47.8161
19.3333	-75.6757	59.013	90.2863	6.10893	465.595	47.8147
19.35	-75.6719	59.0101	90.2795	10.758	465.807	47.8181
19.3667	-75.6716	59.0292	90.3422	5.99678	465.611	47.8158
19.3833	-75.6727	59.0464	90.3248	4.32426	465.484	47.8153
19.4	-75.6771	59.0223	90.3381	5.6028	465.597	47.8165
19.4167	-75.6764	59.0017	90.2795	5.78102	465.711	47.8167
19.4333	-75.6745	59.0031	90.2784	6.09215	465.458	47.8181
19.45	-75.676	59.0179	90.2876	5.83702	465.628	47.8187
19.4667	-75.6776	59.0105	90.3005	5.68626	465.603	47.8159
19.4833	-75.6774	59.0009	90.272	5.65178	465.665	47.8196
19.5	-75.6774	59.022	90.2877	5.85075	465.778	47.8175
19.5167	-75.6747	59.0514	90.3182	5.76378	465.653	47.8172
19.5333	-75.6747	59.0096	90.2691	5.68993	465.827	47.8152
19.55	-75.6747	59.0206	90.2959	5.30006	465.822	47.8165
19.5667	-75.6736	59.011	90.2746	6.29311	465.809	47.8167
19.5833	-75.6741	59.0205	90.2978	5.69939	465.716	47.8211
19.6	-75.6756	59.0226	90.3065	5.72502	465.554	47.8153
19.6167	-75.6753	59.0229	90.3086	5.57488	465.865	47.8147
19.6333	-75.6741	59.0249	90.3048	5.89195	465.769	47.8141
19.65	-75.6724	59.0357	90.3437	4.87862	465.667	47.8097
19.6667	-75.676	59.0109	90.2931	5.57304	465.776	47.8143
19.6833	-75.6704	59.0232	90.3039	5.76912	465.635	47.814
19.7	-75.6736	59.0217	90.2987	5.65468	465.568	47.8133
19.7167	-75.6731	59.0223	90.3242	6.00273	465.597	47.8138
19.7333	-75.6696	59.0336	90.3309	5.45387	465.731	47.8162
19.75	-75.6677	59.0298	90.3115	5.48485	465.822	47.8178
19.7667	-75.6678	59.0228	90.2937	5.56999	465.548	47.8182
19.7833	-75.6693	59.0054	90.2941	5.57716	465.612	47.8167
19.8	-75.6644	59.0144	90.2865	5.55931	465.68	47.8184
19.8167	-75.6617	59.0287	90.3503	4.93645	465.516	47.8216
19.8333	-75.6652	59.0128	90.3014	6.19179	465.586	47.8164
19.85	-75.6638	59.0031	90.2706	5.3614	465.624	47.8155
19.8667	-75.6719	59.0017	90.2769	5.62965	465.712	47.813
19.8833	-75.668	59.0087	90.2805	5.5677	465.763	47.8178
19.9	-75.6638	59.152	90.7038	5.05867	465.776	47.8182
19.9167	-75.6596	59.0174	90.2808	4.73564	465.724	47.8199
19.9333	-75.6626	59.0322	90.3573	5.36018	465.796	47.8205
19.95	-75.6612	59.0281	90.351	5.1963	465.815	47.8207
19.9667	-75.6628	59.0125	90.2769	5.79231	465.789	47.8152
19.9833	-75.6596	59.0392	90.3355	5.96764	465.42	47.8204
20	-75.6606	59.0102	90.2871	5.33226	465.795	47.8185
20.0167	-75.6599	59.0214	90.2895	2.95403	465.773	47.819
20.0333	-75.662	59.0569	90.3899	5.97237	465.641	47.8176
20.05	-75.6622	59.0452	90.3136	5.59929	465.722	47.8216
20.0667	-75.6606	59.017	90.3149	5.70244	465.829	47.8213
20.0833	-75.6554	59.0304	90.3233	5.68993	465.832	47.8223
20.1	-75.6522	59.0086	90.2924	5.72563	465.786	47.8223
20.1167	-75.6515	59.0023	90.2909	5.46394	465.779	47.8196
20.1333	-75.6469	59.0482	90.3663	5.06523	465.811	47.8196
20.15	-75.6493	59.0102	90.2987	5.64522	465.595	47.8233
20.1667	-75.6449	59.0351	90.3693	5.47462	465.595	47.8216
20.1833	-75.6451	59.0998	90.5427	6.01891	465.771	47.8259
20.2	-75.6432	59.0305	90.321	5.58678	465.538	47.8216
20.2167	-75.6466	59.0214	90.3146	5.95573	465.818	47.8217
20.2333	-75.6451	59.008	90.2859	5.11772	465.767	47.8216
20.25	-75.6422	59.0328	90.3257	6.28059	465.734	47.8237
20.2667	-75.6413	59.008	90.2941	4.88701	465.62	47.8198
20.2833	-75.6417	59.015	90.3156	5.89195	465.779	47.8188
20.3	-75.6384	59.0047	90.2888	5.20943	465.659	47.8274
20.3167	-75.6403	59.0125	90.2889	6.22276	465.533	47.8275
20.3333	-75.6387	59.0319	90.3437	5.97542	465.748	47.8303
20.35	-75.6385	59.0269	90.3298	5.91454	465.555	47.83
20.3667	-75.6376	59.0221	90.3053	6.01112	465.492	47.8251
20.3833	-75.64	59.0159	90.2908	4.98589	465.647	47.8237
20.4	-75.6405	59.0044	90.2754	5.90324	465.826	47.8237
20.4167	-75.6387	59.0257	90.305	5.80544	465.673	47.828
20.4333	-75.6406	59.0055	90.2854	5.95451	465.699	47.8304
20.45	-75.6409	59.033	90.3385	5.99922	465.737	47.8307
20.4667	-75.6358	59.0246	90.3227	5.43236	465.886	47.8309
20.4833	-75.6312	59.0034	90.2782	5.94612	465.721	47.8297
20.5	-75.6323	59.0133	90.2998	5.88722	465.766	47.8323
20.5167	-75.629	59.002	90.2908	5.9623	465.884	47.8339
20.5333	-75.6297	59.002	90.2618	-2.38167	465.737	47.8321
20.55	-75.6275	58.9991	90.2743	-2.2773	465.96	47.8333
20.5667	-75.6294	59.006	90.3158	-0.764542	465.888	47.8323
20.5833	-75.6283	59.0138	90.3005	-5.86556	465.992	47.8292
20.6	-75.6297	58.997	90.2653	-6.76979	465.869	47.8251
20.6167	-75.6313	59	90.284	-12.2236	465.921	47.8301
20.6333	-75.6307	59.0257	90.3278	-4.09645	465.934	47.8254
20.65	-75.6309	59.0282	90.3433	-1.59843	465.929	47.8274
20.6667	-75.6301	59.0069	90.2944	-3.85689	465.8	47.8278
20.6833	-75.6318	59.0081	90.3013	2.23763	465.825	47.8271
20.7	-75.6287	59.0023	90.2709	6.16493	465.772	47.8277
20.7167	-75.6304	59.0026	90.2781	-2.02995	465.892	47.828
20.7333	-75.631	59.0183	90.2978	-6.27556	465.843	47.8295
20.75	-75.6324	59.0044	90.308	-5.81673	465.456	47.83
20.7667	-75.637	59.0147	90.2999	-5.84587	465.804	47.831
20.7833	-75.633	59.129	90.4466	-6.72264	465.655	47.8277
20.8	-75.6274	59.0029	90.2799	-3.83415	465.735	47.8272
20.8167	-75.6283	59.0366	90.3283	2.83714	465.806	47.8271
20.8333	-75.6254	59.0488	90.3162	3.00713	465.646	47.826
20.85	-75.6272	59.0113	90.3043	3.07381	465.836	47.828
20.8667	-75.6245	59.0047	90.2781	3.60313	465.73	47.826
20.8833	-75.6216	59.015	90.3262	5.40978	465.636	47.8289
20.9	-75.6229	59.0064	90.2842	5.54329	465.809	47.8292
20.9167	-75.6199	59.0379	90.3143	5.56709	465.656	47.8358
20.9333	-75.6232	59.1657	90.2815	5.59395	465.825	47.8312
20.95	-75.6193	59.1898	90.3425	5.73158	465.629	47.832
20.9667	-75.6173	59.0218	90.3535	5.78697	465.714	47.8306
20.9833	-75.617	59.0134	90.3158	6.18874	465.709	47.8317
21	-75.6123	59.0113	90.3176	5.49019	465.813	47.8312
21.0167	-75.6155	59.0136	90.3074	6.01234	465.714	47.83
21.0333	-75.6132	59.0264	90.3558	6.16905	465.693	47.8301
21.05	-75.6127	58.9909	90.2749	5.75661	465.753	47.8313
21.0667	-75.6123	58.9979	90.2778	5.38231	465.839	47.8301
21.0833	-75.6066	58.9968	90.2819	6.20842	465.583	47.8323
21.1	-75.6037	59.0102	90.322	6.09154	465.852	47.8367
21.1167	-75.6031	59.0369	90.4064	5.57838	465.666	47.8342
21.1333	-75.6019	59.0043	90.2888	5.91393	465.612	47.835
21.15	-75.5998	59.0101	90.3132	5.69695	465.696	47.8342
21.1667	-75.5982	58.9878	90.2714	10.3896	465.642	47.8352
21.1833	-75.5953	58.9936	90.2673	6.5995	465.562	47.8338
21.2	-75.592	58.9935	90.2863	6.19896	465.595	47.8346
21.2167	-75.5906	58.9996	90.3008	6.20659	465.632	47.8365
21.2333	-75.5872	59.0226	90.3642	6.43791	465.686	47.8346
21.25	-75.5853	59.0418	90.3535	5.83824	465.593	47.8342
21.2667	-75.5831	59.017	90.3341	5.12001	465.684	47.8335
21.2833	-75.5866	59.015	90.3387	-8.24013	465.605	47.8323
21.3	-75.5851	59.0449	90.3133	-11.6221	465.627	47.8327
21.3167	-75.5853	59.011	90.3219	6.65367	465.588	47.8375
21.3333	-75.5822	58.9976	90.2921	1.8531	465.732	47.833
21.35	-75.5848	59.0047	90.2979	-0.563736	465.702	47.8355
21.3667	-75.5827	58.9954	90.279	-0.0678253	465.749	47.8332
21.3833	-75.5817	59.0104	90.2998	-0.316391	465.655	47.8335
21.4	-75.5817	58.9973	90.2876	-0.545883	465.738	47.8329
21.4167	-75.5793	59.024	90.3101	-0.345535	465.779	47.8324
21.4333	-75.5804	59.0298	90.3413	-1.72661	465.692	47.8356
21.45	-75.5859	59.0437	90.3497	5.05272	465.733	47.8347
21.4667	-75.5853	59.0167	90.2879	5.39009	465.737	47.8333
21.4833	-75.5816	58.9962	90.2853	5.11467	465.702	47.8332
21.5	-75.5822	59.0131	90.3161	2.50343	465.846	47.8323
21.5167	-75.5824	58.9919	90.2943	-2.94731	465.497	47.8321
21.5333	-75.5819	58.9948	90.3057	-3.35793	465.64	47.8342
21.55	-75.579	58.9996	90.2782	-7.60902	465.725	47.8324
21.5667	-75.5784	58.9838	90.2616	-7.50771	465.736	47.8324
21.5833	-75.5798	59.0334	90.3301	-7.61498	465.796	47.8336
21.6	-75.5772	59.0223	90.3268	2.09755	465.628	47.8313
21.6167	-75.5758	59.0897	90.3631	-10.6243	465.709	47.8323
21.6333	-75.5729	58.9982	90.2924	-15.1174	465.669	47.8332
21.65	-75.5732	59.0092	90.2822	-0.238266	465.744	47.8349
21.6667	-75.5756	58.9942	90.2805	-6.29829	465.802	47.8306
21.6833	-75.5758	59.0055	90.2978	-5.7589	465.712	47.8313
21.7	-75.5714	59.0443	90.4052	-5.56877	465.87	47.8268
21.7167	-75.5714	58.9861	90.2711	-5.77675	465.846	47.8303
21.7333	-75.5712	58.998	90.2984	-4.99718	465.781	47.8326
21.75	-75.5695	58.9994	90.2811	-1.89705	465.917	47.8375
21.7667	-75.5747	58.9916	90.2909	-1.10497	465.803	47.8344
21.7833	-75.574	59.0023	90.2877	4.37981	465.858	47.832
21.8	-75.574	58.9974	90.2979	5.2076	465.764	47.833
21.8167	-75.5749	59.0003	90.3002	4.33205	465.836	47.8333
21.8333	-75.5735	58.9967	90.2708	4.78752	465.737	47.8291
21.85	-75.5726	59.0023	90.2911	4.84413	465.798	47.831
21.8667	-75.5709	58.9979	90.2987	5.41985	465.729	47.8317
21.8833	-75.5712	59.0635	90.4385	4.71764	465.902	47.8321
21.9	-75.5721	58.999	90.281	5.42168	465.454	47.8291
21.9167	-75.5706	59.0391	90.3344	5.1725	465.836	47.8301
21.9333	-75.5705	58.9939	90.285	4.79881	465.698	47.8323
21.95	-75.5677	59.0109	90.306	5.46455	465.795	47.8297
21.9667	-75.5705	58.9962	90.2808	5.14381	465.857	47.8301
21.9833	-75.5682	58.9968	90.2796	5.66597	465.819	47.8304
22	-75.5642	58.9881	90.2757	4.88396	465.738	47.8313
22.0167	-75.5644	59.081	90.3269	5.76256	465.811	47.8291
22.0333	-75.5659	59.0012	90.285	5.18745	465.796	47.8303
22.05	-75.5685	59.0102	90.3364	5.1815	465.589	47.8326
22.0667	-75.5703	58.9942	90.2876	3.8398	465.704	47.8353
22.0833	-75.5721	59.0279	90.3353	5.19814	465.655	47.8286
22.1	-75.5662	59.0107	90.2961	5.66536	465.607	47.8304
22.1167	-75.5601	59.0167	90.3449	0.0995636	465.555	47.8306
22.1333	-75.5631	59.0105	90.3434	2.59819	465.791	47.8309
22.15	-75.5616	59.026	90.3329	5.02464	465.796	47.8307
22.1667	-75.5611	58.995	90.2902	5.61241	465.721	47.8257
22.1833	-75.5593	58.9841	90.2668	5.73402	465.601	47.8286
22.2	-75.559	58.998	90.2996	5.20531	465.684	47.8259
22.2167	-75.5625	58.999	90.3124	5.43358	465.68	47.8317
22.2333	-75.5587	59.0246	90.3501	5.62843	465.629	47.8294
22.25	-75.5639	59.0369	90.361	5.50987	465.661	47.826
22.2667	-75.5663	59.0577	90.3346	5.17128	465.806	47.8289
22.2833	-75.5662	59.0006	90.3021	5.37514	465.633	47.8294
22.3	-75.5618	59.0234	90.3452	5.40978	465.707	47.8255
22.3167	-75.5592	59.0188	90.3152	6.01357	465.813	47.8291
22.3333	-75.5593	59.0078	90.313	5.34416	465.733	47.8262
22.35	-75.559	58.9936	90.281	5.28755	465.631	47.8288
22.3667	-75.5634	58.9979	90.2973	6.23283	465.797	47.8286
22.3833	-75.5634	59.0041	90.3092	5.46867	465.687	47.8313
22.4	-75.5657	58.9874	90.2869	5.40077	465.59	47.8317
22.4167	-75.5669	59.0067	90.3315	6.22627	465.788	47.8326
22.4333	-75.5613	58.9936	90.2927	5.30785	465.594	47.8321
22.45	-75.5561	59.0286	90.3716	5.45738	465.617	47.8332
22.4667	-75.5553	59.0018	90.3011	5.70412	465.603	47.828
22.4833	-75.5541	58.9935	90.2992	5.33882	465.699	47.8301
22.5	-75.5553	59.0009	90.2964	5.37392	465.549	47.8289
22.5167	-75.5572	58.9899	90.2912	5.78285	465.563	47.8304
22.5333	-75.5604	59.008	90.3036	5.89973	465.633	47.8269
22.55	-75.5593	59.0943	90.3138	5.9449	465.586	47.8249
22.5667	-75.5593	59.0156	90.3086	5.86815	465.683	47.8245
22.5833	-75.5553	59.0133	90.3268	5.1725	465.778	47.83
22.6	-75.5549	58.9973	90.299	5.68337	465.81	47.8333
22.6167	-75.5523	59.0212	90.328	8.45009	465.719	47.8315
22.6333	-75.5532	58.9901	90.2798	5.45387	465.764	47.8327
22.65	-75.556	58.9983	90.3083	5.28038	465.809	47.8307
22.6667	-75.5602	59.0124	90.3068	5.31258	465.671	47.8298
22.6833	-75.5581	59.0009	90.2784	7.03453	465.831	47.8255
22.7	-75.5596	59.0017	90.3075	5.56236	465.708	47.824
22.7167	-75.5631	58.9794	90.2737	6.62804	465.747	47.8246
22.7333	-75.5642	59.0119	90.299	5.47768	465.759	47.8237
22.75	-75.563	59.0415	90.4366	5.14809	465.828	47.8272
22.7667	-75.559	59.0026	90.3162	4.99016	465.739	47.8252
22.7833	-75.5598	59.0067	90.3106	5.59334	465.742	47.8268
22.8	-75.5595	59.0199	90.3318	5.64217	465.725	47.8233
22.8167	-75.5595	58.9977	90.3004	6.02837	465.602	47.8228
22.8333	-75.5593	59.0003	90.3233	5.74348	465.51	47.821
22.85	-75.5601	58.9884	90.29	5.3167	465.695	47.8167
22.8667	-75.5575	58.989	90.2836	5.9211	465.593	47.8211
22.8833	-75.5569	59.0058	90.3289	5.50453	465.538	47.8213
22.9	-75.5582	59.0058	90.3056	5.51231	465.529	47.8211
22.9167	-75.5586	59.0005	90.3075	5.35072	465.666	47.8152
22.9333	-75.5608	58.9851	90.2859	5.42107	465.675	47.8205
22.95	-75.5627	58.998	90.3036	5.48363	465.484	47.8216
22.9667	-75.5611	58.9837	90.2868	5.20882	465.539	47.8198
22.9833	-75.5613	59.0099	90.3207	0.834427	465.694	47.8196
23	-75.5622	59.0025	90.321	-1.7672	465.445	47.8205
23.0167	-75.5625	59.0046	90.3167	-4.90349	465.601	47.823
23.0333	-75.5627	58.9814	90.281	-5.8625	465.653	47.8194
23.05	-75.5636	58.977	90.2949	-10.1356	465.434	47.822
23.0667	-75.5634	59.0748	90.4142	4.46266	465.662	47.8217
23.0833	-75.5651	58.9999	90.2969	4.8011	465.714	47.8217
23.1	-75.5657	58.9883	90.2761	4.94545	465.718	47.8194
23.1167	-75.5698	58.9892	90.2895	4.95796	465.599	47.8222
23.1333	-75.5679	58.9948	90.3146	5.73097	465.618	47.8225
23.15	-75.5636	59.0003	90.3159	5.11055	465.685	47.8233
23.1667	-75.5657	58.9909	90.3132	5.61058	465.657	47.8243
23.1833	-75.5654	58.982	90.3025	4.95674	465.757	47.8251
23.2	-75.563	58.9962	90.2995	4.69032	465.821	47.8254
23.2167	-75.5627	58.9893	90.297	5.52422	465.575	47.8245
23.2333	-75.559	58.9925	90.3062	5.15938	465.719	47.8225
23.25	-75.5627	58.9941	90.3114	4.8745	465.729	47.8181
23.2667	-75.5616	58.9742	90.2798	5.7412	465.744	47.8178
23.2833	-75.5628	59.0032	90.3017	5.63149	465.785	47.819
23.3	-75.5631	58.9942	90.2926	5.28877	465.753	47.8204
23.3167	-75.5619	59.0183	90.3602	5.54863	465.842	47.8204
23.3333	-75.5563	59.0002	90.3252	5.57488	465.808	47.8185
23.35	-75.555	58.9898	90.319	4.56993	465.82	47.8169
23.3667	-75.5567	59.0173	90.3419	5.58968	465.841	47.8198
23.3833	-75.5572	58.9898	90.2931	5.09865	465.678	47.8208
23.4	-75.5575	59.0211	90.3301	5.5027	465.685	47.8159
23.4167	-75.5576	58.9846	90.2903	5.72914	465.667	47.8147
23.4333	-75.5569	58.9841	90.2775	5.64217	465.6	47.8106
23.45	-75.5563	58.9953	90.3227	6.05888	465.626	47.815
23.4667	-75.5566	58.9825	90.2932	5.66963	465.713	47.8129
23.4833	-75.5596	58.9991	90.3219	5.64751	465.792	47.8109
23.5	-75.5674	58.9848	90.2793	5.18257	465.735	47.8127
23.5167	-75.5636	58.9825	90.2811	5.46928	465.665	47.8138
23.5333	-75.5616	59.0002	90.3127	5.56404	465.595	47.8124
23.55	-75.563	59.0022	90.3033	5.7888	465.573	47.8132
23.5667	-75.5639	58.9913	90.3075	5.80376	465.823	47.8164
23.5833	-75.5627	59.0167	90.3521	6.01173	465.647	47.8176
23.6	-75.5584	58.9866	90.2929	5.79231	465.578	47.8175
23.6167	-75.5593	59.0101	90.3828	5.31609	465.581	47.8175
23.6333	-75.5636	59.0083	90.3414	5.95207	465.804	47.8169
23.65	-75.5656	59.0049	90.306	5.10277	465.82	47.8121
23.6667	-75.5613	59.0003	90.2818	5.93132	465.732	47.8111
23.6833	-75.565	58.9791	90.2847	5.52528	465.609	47.8136
23.7	-75.5657	59.0244	90.3925	5.37819	465.644	47.8156
23.7167	-75.565	59.011	90.3274	5.21477	465.731	47.8132
23.7333	-75.5653	58.9857	90.3092	5.72258	465.707	47.8135
23.75	-75.5647	58.9797	90.2853	5.37636	465.794	47.8169
23.7667	-75.5634	58.9854	90.2946	5.93895	465.722	47.8156
23.7833	-75.5595	58.9799	90.2911	6.20842	465.659	47.8194
23.8	-75.5627	58.9816	90.2799	5.23628	465.615	47.8144
23.8167	-75.5595	59.015	90.2876	5.32326	465.633	47.8146
23.8333	-75.5627	58.987	90.3007	5.89485	465.706	47.8127
23.85	-75.559	59.0032	90.3312	5.34355	465.712	47.8159
23.8667	-75.5615	58.9928	90.3169	6.02425	465.689	47.8167
23.8833	-75.5633	59.1009	90.3289	6.21849	465.745	47.8143
23.9	-75.5604	58.9846	90.3034	5.4467	465.815	47.8141
23.9167	-75.5592	58.9927	90.2955	5.06157	465.721	47.8146
23.9333	-75.5526	59.0005	90.3336	5.29533	465.548	47.8126
23.95	-75.5517	58.988	90.3037	5.41389	465.798	47.8135
23.9667	-75.5512	58.9869	90.3054	6.08681	465.67	47.8136
23.9833	-75.5486	58.988	90.3089	5.68153	465.47	47.8138
24	-75.5497	58.9695	90.2696	5.94017	465.672	47.8092
24.0167	-75.5495	58.9811	90.2972	5.44426	465.651	47.8124
24.0333	-75.5444	59.0076	90.3785	5.63316	465.656	47.8132
24.05	-75.5438	58.9796	90.2946	6.19179	465.701	47.8132
24.0667	-75.5402	58.9878	90.3036	5.2607	465.652	47.8127
24.0833	-75.5433	58.9808	90.2839	5.39665	465.674	47.8136
24.1	-75.5416	58.9953	90.3443	4.82918	465.545	47.8146
24.1167	-75.5424	58.9884	90.3025	6.07246	465.723	47.8144
24.1333	-75.545	58.9851	90.3074	5.84724	465.632	47.8117
24.15	-75.5467	58.9895	90.3106	5.72212	465.508	47.8126
24.1667	-75.5467	58.9874	90.2911	5.57426	465.778	47.8101
24.1833	-75.5479	59.007	90.3136	5.24818	465.646	47.8088
24.2	-75.548	58.9997	90.3162	5.56526	465.637	47.814
24.2167	-75.5482	59.0029	90.3312	5.55992	465.672	47.8112
24.2333	-75.5477	58.9828	90.2868	5.49553	465.664	47.8146
24.25	-75.5454	59.0176	90.332	5.58311	465.589	47.8111
24.2667	-75.5471	58.9744	90.2735	5.3936	465.722	47.8115
24.2833	-75.5444	58.9881	90.2972	5.12901	465.864	47.8146
24.3	-75.5436	58.9744	90.2892	5.63499	465.83	47.8106
24.3167	-75.545	59.0153	90.3567	5.81566	465.613	47.808
24.3333	-75.5489	59.0217	90.3681	5.60585	465.847	47.8083
24.35	-75.5497	58.9936	90.3333	5.54802	465.741	47.8101
24.3667	-75.5489	59.025	90.3651	5.38475	465.602	47.81
24.3833	-75.5441	58.9903	90.297	5.51582	465.629	47.8083
24.4	-75.5439	58.9803	90.2949	5.68565	465.695	47.8107
24.4167	-75.5439	58.9805	90.2908	5.58205	465.67	47.8062
24.4333	-75.5438	59.0081	90.3626	5.5909	465.707	47.808
24.45	-75.5456	59.0051	90.3469	5.98488	465.655	47.8092
24.4667	-75.5474	58.998	90.3353	5.53841	465.71	47.8098
24.4833	-75.5492	58.9727	90.2877	5.48607	465.76	47.8088
24.5	-75.5523	59.017	90.3417	8.43056	465.737	47.8053
24.5167	-75.5509	58.9813	90.3079	-1.3726	465.736	47.8088
24.5333	-75.5512	58.9826	90.2844	-0.579758	465.47	47.8117
24.55	-75.5517	58.9863	90.2885	0.40535	465.729	47.8112
24.5667	-75.5485	58.9788	90.2929	5.40321	465.583	47.8121
24.5833	-75.5456	59.0026	90.3027	5.57426	465.694	47.8094
24.6	-75.5467	58.9916	90.3237	5.38582	465.569	47.8114
24.6167	-75.547	58.9996	90.3262	5.88066	465.686	47.8095
24.6333	-75.5477	58.9961	90.3323	5.23979	465.531	47.8069
24.65	-75.5515	59.0018	90.3338	5.55687	465.524	47.8071
24.6667	-75.5552	59.0136	90.3768	5.24879	465.724	47.8083
24.6833	-75.5524	58.9814	90.2995	5.5146	465.573	47.8085
24.7	-75.5477	58.9927	90.3361	5.60875	465.611	47.8078
24.7167	-75.5438	58.9901	90.3147	-0.0189972	465.709	47.8083
24.7333	-75.5454	58.984	90.2944	0.128708	465.769	47.8104
24.75	-75.5398	58.9898	90.3046	-0.0112152	465.651	47.8091
24.7667	-75.5445	59.0031	90.3452	0.498886	465.785	47.8048
24.7833	-75.541	58.9922	90.324	0.259323	465.739	47.8051
24.8	-75.5383	58.9837	90.2923	-0.167923	465.669	47.808
24.8167	-75.5367	58.9822	90.2863	5.64629	465.74	47.8068
24.8333	-75.543	58.9834	90.3053	5.54146	465.672	47.8083
24.85	-75.5441	58.975	90.2908	5.74471	465.615	47.8074
24.8667	-75.5468	59.0009	90.3387	5.48607	465.791	47.8054
24.8833	-75.5457	58.9889	90.2831	5.85259	465.684	47.804
24.9	-75.5438	59.0002	90.3223	5.18562	465.803	47.8019
24.9167	-75.5434	58.9709	90.2856	5.71495	465.518	47.8021
24.9333	-75.5422	58.995	90.3196	4.98528	465.726	47.8078
24.95	-75.5416	58.9846	90.3085	5.46928	465.7	47.8074
24.9667	-75.539	59.0592	90.3602	19.3334	465.592	47.8071
24.9833	-75.5389	59.007	90.3162	5.58907	465.596	47.8048
25	-75.5376	58.9957	90.3063	5.51048	465.614	47.8066
25.0167	-75.5389	58.9841	90.3234	5.69695	465.548	47.8028
25.0333	-75.5389	58.9976	90.3259	5.34355	465.485	47.8028
25.05	-75.5393	58.9784	90.2845	5.43541	465.743	47.7995
25.0667	-75.5384	59.0049	90.3169	5.43114	465.718	47.8001
25.0833	-75.5422	59.0253	90.3402	5.42702	465.53	47.8019
25.1	-75.5433	58.997	90.3519	5.09148	465.643	47.7996
25.1167	-75.5419	59.0646	90.3526	5.4818	465.857	47.7972
25.1333	-75.5396	58.9933	90.3196	5.62431	465.618	47.7987
25.15	-75.5389	58.9935	90.2999	4.87862	465.864	47.7946
25.1667	-75.5373	58.9956	90.3118	5.79887	465.745	47.7949
25.1833	-75.5395	58.9858	90.3036	5.65651	465.957	47.7967
25.2	-75.5418	58.984	90.2941	5.1606	465.73	47.7958
25.2167	-75.5401	58.9831	90.2959	5.19096	465.749	47.7996
25.2333	-75.5445	58.9805	90.3034	5.46455	465.761	47.7969
25.25	-75.5407	59.0054	90.3304	5.45204	465.902	47.7958
25.2667	-75.5393	58.9863	90.2972	5.5999	465.784	47.7941
25.2833	-75.539	58.9771	90.281	5.45204	465.812	47.7941
25.3	-75.5381	59.026	90.3747	4.57817	465.685	47.7981
25.3167	-75.5424	59.0003	90.3259	5.37575	465.793	47.7996
25.3333	-75.5428	58.9837	90.2915	5.84847	465.905	47.7981
25.35	-75.5392	58.9784	90.3022	5.28816	465.83	47.7952
25.3667	-75.5357	59.0051	90.3227	4.94606	465.743	47.7979
25.3833	-75.5357	58.9779	90.2888	5.45982	465.859	47.7988
25.4	-75.534	58.9932	90.3091	5.96397	465.724	47.8005
25.4167	-75.5375	58.984	90.304	4.91798	465.768	47.799
25.4333	-75.5367	58.9733	90.3025	5.28984	465.877	47.7952
25.45	-75.5387	59.0075	90.3446	5.49019	465.897	47.7955
25.4667	-75.5416	58.9761	90.2981	5.42397	465.613	47.7964
25.4833	-75.5418	59.0072	90.3597	5.41267	465.776	47.7976
25.5	-75.5415	58.9866	90.3158	5.70717	465.955	47.8011
25.5167	-75.5386	58.9814	90.3039	5.37819	465.647	47.8024
25.5333	-75.536	59.0348	90.4206	5.51704	465.904	47.7993
25.55	-75.5318	58.9819	90.3011	5.22377	465.797	47.8019
25.5667	-75.5337	58.9793	90.323	5.38643	465.816	47.7993
25.5833	-75.5285	59.0282	90.3353	5.43175	465.768	47.7964
25.6	-75.5288	59.0084	90.406	5.40978	465.935	47.7973
25.6167	-75.5299	58.9768	90.2847	5.21843	465.742	47.7978
25.6333	-75.5309	58.9906	90.3085	5.73036	465.911	47.7976
25.65	-75.5242	58.9918	90.3175	5.20103	465.733	47.797
25.6667	-75.5241	59.0238	90.3668	5.67741	465.862	47.7979
25.6833	-75.5235	58.9762	90.29	5.37697	465.487	47.8024
25.7	-75.5183	58.9846	90.3269	5.66536	465.86	47.8008
25.7167	-75.5232	58.9869	90.3155	5.63866	465.745	47.7999
25.7333	-75.5251	58.9806	90.3004	3.96736	465.84	47.8004
25.75	-75.5238	58.987	90.3271	5.9182	465.634	47.8002
25.7667	-75.5261	58.9758	90.3008	5.58861	465.691	47.8007
25.7833	-75.521	58.9854	90.3114	5.36385	465.818	47.8005
25.8	-75.5195	58.9845	90.3043	5.86449	465.616	47.7995
25.8167	-75.5227	58.9672	90.2857	5.07957	465.719	47.8013
25.8333	-75.5227	59.0008	90.3298	5.28755	465.869	47.8014
25.85	-75.5143	58.9753	90.3304	5.27687	465.566	47.7992
25.8667	-75.5157	59.0092	90.3399	5.35667	465.701	47.8043
25.8833	-75.5117	58.9719	90.2956	5.13725	465.81	47.8054
25.9	-75.5123	58.9835	90.3225	4.58305	465.719	47.7999
25.9167	-75.5126	59.0247	90.3295	5.20714	465.741	47.8004
25.9333	-75.5108	59.0119	90.3613	4.64561	465.677	47.7952
25.95	-75.5125	58.9678	90.2998	5.65834	465.829	47.7969
25.9667	-75.5132	58.988	90.3378	5.48897	465.782	47.7941
25.9833	-75.5114	58.9973	90.314	5.27733	465.726	47.7944
26	-75.512	58.9953	90.3265	5.31136	465.837	47.7944
26.0167	-75.5125	58.9797	90.3121	4.97337	465.805	47.7975
26.0333	-75.5131	58.9962	90.328	5.61241	465.919	47.7999
26.05	-75.5125	58.9782	90.2964	4.81422	465.742	47.799
26.0667	-75.5061	58.9704	90.2844	5.38231	465.453	47.7953
26.0833	-75.5021	58.9796	90.3051	5.67497	465.852	47.7946
26.1	-75.5067	58.9762	90.3123	4.92989	465.691	47.7947
26.1167	-75.5048	59.033	90.4853	5.09865	465.759	47.7963
26.1333	-75.4989	58.9819	90.3051	5.47051	465.779	47.7963
26.15	-75.4975	59.0893	90.4856	5.36797	465.692	47.7973
26.1667	-75.498	58.9686	90.2914	5.56953	465.674	47.7987
26.1833	-75.4992	58.9869	90.3367	5.50087	465.686	47.7998
26.2	-75.4995	58.9684	90.2937	5.56297	465.784	47.7982
26.2167	-75.5012	58.984	90.3079	5.4258	465.823	47.7984
26.2333	-75.4981	59.0122	90.3671	5.32265	465.776	47.7988
26.25	-75.4977	58.9831	90.3414	5.50682	465.925	47.7927
26.2667	-75.4971	58.9806	90.3194	5.27443	465.841	47.7961
26.2833	-75.4978	58.987	90.3194	5.54863	465.7	47.7967
26.3	-75.5035	58.9898	90.3239	5.90675	465.751	47.7955
26.3167	-75.4984	58.9794	90.3088	5.54024	465.769	47.8004
26.3333	-75.4984	58.9741	90.2995	5.04616	465.839	47.8005
26.35	-75.5007	58.9907	90.3552	5.55809	465.738	47.7973
26.3667	-75.4995	58.9909	90.3622	5.47112	465.814	47.7995
26.3833	-75.4948	58.9935	90.3185	5.14687	465.828	47.7935
26.4	-75.4916	59.0897	90.402	5.12779	465.816	47.7985
26.4167	-75.491	58.9658	90.2931	5.08003	465.755	47.7955
26.4333	-75.4847	59.0167	90.3751	5.6797	465.82	47.7963
26.45	-75.4847	59.0037	90.3857	5.37575	465.578	47.7915
26.4667	-75.485	59.0066	90.3559	5.69222	465.686	47.7943
26.4833	-75.4878	58.9925	90.3396	5.13313	465.764	47.795
26.5	-75.4903	58.9732	90.3082	5.07469	465.786	47.7946
26.5167	-75.4876	59.0437	90.4742	5.11711	465.738	47.7976
26.5333	-75.4874	59.0104	90.3518	0.464249	465.707	47.7959
26.55	-75.4826	58.9706	90.3075	-0.0499725	465.77	47.7993
26.5667	-75.4816	58.9762	90.3143	0.076828	465.716	47.7966
26.5833	-75.4858	58.9895	90.3652	0.110855	465.787	47.7959
26.6	-75.4891	58.9915	90.3252	-0.498734	465.868	47.7963
26.6167	-75.4894	58.9629	90.2926	-0.256729	465.603	47.7943
26.6333	-75.4961	58.978	90.3326	5.30891	465.768	47.7967
26.65	-75.4966	58.9759	90.3214	5.33882	465.726	47.794
26.6667	-75.499	58.9687	90.2927	5.42458	465.689	47.7967
26.6833	-75.5003	59.0817	90.3138	5.25002	465.733	47.7952
26.7	-75.496	58.9939	90.3565	5.08369	465.667	47.7937
26.7167	-75.4923	58.9663	90.3075	5.40672	465.853	47.7953
26.7333	-75.4995	58.9965	90.3542	5.09972	465.888	47.7981
26.75	-75.4966	58.9533	90.2859	5.18318	465.802	47.7923
26.7667	-75.4983	58.9756	90.3289	5.24467	465.754	47.7952
26.7833	-75.5007	58.968	90.3222	5.73692	465.692	47.7956
26.8	-75.5012	58.9864	90.3481	5.20943	465.858	47.7935
26.8167	-75.496	58.9835	90.3536	5.41267	465.86	47.7953
26.8333	-75.496	58.9809	90.3289	5.44426	465.599	47.7973
26.85	-75.4989	58.9933	90.3437	5.06645	465.823	47.7914
26.8667	-75.5015	58.9866	90.3252	5.39665	465.924	47.7926
26.8833	-75.5007	58.9787	90.3117	5.45326	465.735	47.7901
26.9	-75.5026	58.9947	90.3652	5.26436	465.697	47.7909
26.9167	-75.5018	59.0157	90.4218	6.18996	465.897	47.7906
26.9333	-75.5082	58.9652	90.2871	5.49324	465.817	47.7918
26.95	-75.5045	58.9646	90.2967	5.59212	465.727	47.7911
26.9667	-75.5027	58.9785	90.3437	5.37636	465.874	47.7924
26.9833	-75.4983	58.9884	90.3529	5.68443	465.924	47.7905
27	-75.4964	58.9788	90.314	5.80971	465.696	47.7924
27.0167	-75.5013	58.9584	90.2914	5.36079	465.812	47.7914
27.0333	-75.498	58.9872	90.359	5.82939	465.809	47.7908
27.05	-75.4974	59.0066	90.3344	5.62553	465.739	47.7883
27.0667	-75.4992	58.9773	90.3201	5.49553	465.701	47.7921
27.0833	-75.5013	58.9713	90.3021	5.55519	465.812	47.7927
27.1	-75.5015	58.9857	90.3404	5.56175	465.666	47.7918
27.1167	-75.4995	58.9961	90.3504	5.62309	465.774	47.7915
27.1333	-75.5019	59.0296	90.4572	5.58434	465.726	47.7938
27.15	-75.5047	58.9899	90.331	5.07362	465.781	47.7914
27.1667	-75.5026	58.9716	90.326	5.78163	465.519	47.7906
27.1833	-75.5	58.9684	90.2969	-12.3302	465.747	47.792
27.2	-75.498	58.9765	90.3141	-20.3692	465.782	47.7912
27.2167	-75.4989	58.9806	90.3361	-1.1657	465.476	47.7879
27.2333	-75.4957	58.9576	90.2811	5.28694	465.732	47.7866
27.25	-75.4937	58.977	90.3136	5.59456	465.911	47.7874
27.2667	-75.498	58.9794	90.3486	5.26848	465.839	47.786
27.2833	-75.5022	58.9822	90.3259	5.92415	465.797	47.7885
27.3	-75.5016	58.9683	90.3285	5.59151	465.946	47.7888
27.3167	-75.5039	59.0241	90.447	5.5146	465.835	47.7862
27.3333	-75.5009	58.9822	90.3071	5.80727	465.847	47.7868
27.35	-75.5004	59.0289	90.4044	5.43892	465.68	47.7898
27.3667	-75.5007	58.978	90.3097	5.82573	465.775	47.7941
27.3833	-75.5004	58.9695	90.3074	5.60875	465.59	47.7943
27.4	-75.5006	58.9941	90.3045	5.23262	465.75	47.7959
27.4167	-75.498	58.9693	90.326	5.69344	465.644	47.792
27.4333	-75.4983	58.9767	90.3167	5.87761	465.686	47.7914
27.45	-75.4987	59.0035	90.3729	5.54329	465.705	47.7892
27.4667	-75.4984	58.9933	90.3524	5.73998	465.871	47.7869
27.4833	-75.5006	58.9608	90.295	5.88768	465.829	47.7892
27.5	-75.4969	58.978	90.3098	5.51277	465.692	47.7889
27.5167	-75.4925	58.9755	90.3228	5.58678	465.909	47.7885
27.5333	-75.5001	58.9709	90.3286	6.40816	465.75	47.7894
27.55	-75.4992	58.9738	90.3313	6.06712	465.765	47.7883
27.5667	-75.492	58.9893	90.3407	6.52855	465.821	47.7891
27.5833	-75.4894	59.0923	90.6402	6.13213	465.82	47.786
27.6	-75.4888	58.9817	90.3158	5.9092	465.758	47.7883
27.6167	-75.4911	58.9681	90.3304	-2.31972	465.942	47.7889
27.6333	-75.4868	58.9884	90.3597	-6.46156	465.96	47.7915
27.65	-75.4893	58.9813	90.3277	-5.94185	465.966	47.7891
27.6667	-75.4878	58.9724	90.3169	-6.1039	465.81	47.7889
27.6833	-75.4858	59.0328	90.4382	-6.54686	465.807	47.7917
27.7	-75.4827	59.0096	90.3666	32.4964	465.969	47.7898
27.7167	-75.4839	58.9962	90.3204	5.0396	465.917	47.7973
27.7333	-75.4835	59.0043	90.4112	5.80193	465.881	47.8014
27.75	-75.4855	58.96	90.304	6.00273	465.843	47.7978
27.7667	-75.4865	58.9733	90.3231	5.22789	465.745	47.7946
27.7833	-75.4888	58.9695	90.314	5.93834	465.772	47.7944
27.8	-75.4865	58.9787	90.3327	5.51399	465.741	47.7914
27.8167	-75.4845	58.9738	90.3097	5.26604	465.693	47.7949
27.8333	-75.4891	59.0168	90.3501	5.86571	465.822	47.7969
27.85	-75.4874	58.9924	90.3344	4.49654	465.785	47.7969
27.8667	-75.4865	59.0023	90.3718	5.75005	465.824	47.8004
27.8833	-75.4812	59.0023	90.4029	5.9771	465.776	47.7988
27.9	-75.4836	58.9899	90.3237	5.98427	465.787	47.7969
27.9167	-75.4835	59.0934	90.6788	5.68398	465.726	47.7963
27.9333	-75.4804	58.9744	90.3349	5.5468	465.722	47.7966
27.95	-75.4768	58.9709	90.306	5.4055	465.727	47.7944
27.9667	-75.4762	58.9758	90.3143	5.87578	465.747	47.795
27.9833	-75.4772	58.9732	90.3214	6.23467	465.659	47.7952
28	-75.4733	58.9703	90.3256	5.44487	465.848	47.7934
28.0167	-75.478	58.9732	90.3394	5.88356	465.657	47.7959
28.0333	-75.4771	58.9614	90.3338	5.98366	465.857	47.7943
28.05	-75.4777	58.9826	90.3445	6.01463	465.753	47.7966
28.0667	-75.471	58.9686	90.3187	5.94139	465.8	47.7941
28.0833	-75.4668	58.9632	90.3277	6.00929	465.847	47.7982
28.1	-75.4639	58.9632	90.3428	5.49202	465.777	47.7969
28.1167	-75.467	58.9866	90.3436	5.72853	465.796	47.7944
28.1333	-75.4676	58.9718	90.3114	5.64995	465.958	47.7943
28.15	-75.4672	58.9623	90.3133	6.29067	465.846	47.7924
28.1667	-75.4691	58.9692	90.3323	5.02647	465.912	47.7911
28.1833	-75.4656	58.9753	90.3466	-8.59062	465.822	47.7905
28.2	-75.4668	59.0054	90.384	5.68565	465.842	47.7929
28.2167	-75.4639	58.9597	90.3265	6.1161	465.95	47.7921
28.2333	-75.4598	58.9756	90.3297	5.94551	465.964	47.7966
28.25	-75.4591	58.971	90.3417	5.72746	465.77	47.7959
28.2667	-75.4656	58.9529	90.3031	6.02013	465.802	47.7973
28.2833	-75.4624	58.9962	90.3683	5.65178	465.954	47.7978
28.3	-75.4627	58.971	90.3393	6.12312	465.814	47.7947
28.3167	-75.4633	58.9678	90.322	5.32326	465.842	47.7966
28.3333	-75.4598	59.0006	90.3805	5.61531	465.947	47.8011
28.35	-75.4597	58.9773	90.3356	5.11345	465.971	47.801
28.3667	-75.458	58.9756	90.3333	5.71556	465.626	47.7999
28.3833	-75.4594	59.0206	90.3503	5.79063	465.786	47.7959
28.4	-75.4557	58.9779	90.34	6.08391	465.736	47.7929
28.4167	-75.4546	58.9634	90.3141	5.62187	465.889	47.7889
28.4333	-75.4549	58.9602	90.3242	5.81749	465.847	47.7926
28.45	-75.4591	58.9785	90.3768	5.64934	465.801	47.792
28.4667	-75.4577	58.9715	90.339	5.92171	465.74	47.7918
28.4833	-75.4545	58.9678	90.3194	5.58205	465.849	47.7943
28.5	-75.4557	59.0006	90.4084	5.90019	465.877	47.7943
28.5167	-75.4507	58.9687	90.3281	6.3842	465.894	47.7946
28.5333	-75.4537	58.9597	90.3155	5.65117	465.672	47.7955
28.55	-75.4548	58.9631	90.3341	5.9623	465.752	47.793
28.5667	-75.4537	59.0061	90.3861	64.5042	465.74	47.7929
28.5833	-75.4531	58.9765	90.3414	5.63499	465.765	47.7926
28.6	-75.456	58.9677	90.3436	5.93193	465.884	47.7967
28.6167	-75.4524	58.9762	90.3747	5.69099	465.951	47.7963
28.6333	-75.4473	58.987	90.3393	5.83824	465.978	47.8002
28.65	-75.4487	58.9887	90.364	5.87288	465.868	47.7946
28.6667	-75.4417	58.9636	90.3269	6.21315	466.025	47.7929
28.6833	-75.44	58.9553	90.3071	6.07307	466.024	47.7955
28.7	-75.4398	58.9613	90.3394	5.78636	465.855	47.7921
28.7167	-75.4406	58.9803	90.3478	5.83107	465.905	47.7943
28.7333	-75.4412	58.9596	90.3213	5.71602	465.85	47.7946
28.75	-75.4438	58.9533	90.3091	6.27937	465.643	47.7941
28.7667	-75.4444	58.955	90.3082	6.08559	465.817	47.7921
28.7833	-75.445	58.9922	90.3671	6.04027	465.895	47.7949
28.8	-75.4452	58.9625	90.3249	6.01357	465.835	47.7895
28.8167	-75.4427	59.002	90.384	5.75966	465.944	47.7872
28.8333	-75.4426	59.0012	90.3985	6.119	465.812	47.7876
28.85	-75.443	58.9658	90.3152	6.18462	465.85	47.7856
28.8667	-75.4433	58.9506	90.3144	5.63683	465.761	47.786
28.8833	-75.4423	58.9706	90.3703	4.77379	465.861	47.7866
28.9	-75.4462	58.9813	90.3793	6.2812	465.709	47.7877
28.9167	-75.4464	58.9909	90.3742	5.42107	465.648	47.7851
28.9333	-75.4447	58.9666	90.3361	5.64278	465.779	47.7888
28.95	-75.4411	58.9646	90.3402	5.58556	465.77	47.7874
28.9667	-75.4403	58.9745	90.3703	5.72807	465.837	47.7853
28.9833	-75.4404	58.9726	90.3249	5.48668	465.665	47.7869
29	-75.4412	58.9613	90.3326	5.69939	465.921	47.784
29.0167	-75.4421	58.9779	90.3324	2.44026	465.904	47.7862
29.0333	-75.4356	58.979	90.3715	6.00212	465.835	47.7869
29.05	-75.4365	58.9735	90.3289	5.66658	465.839	47.7888
29.0667	-75.4371	58.9985	90.3994	5.84007	465.84	47.788
29.0833	-75.4362	58.9677	90.3301	4.4561	465.867	47.7865
29.1	-75.4318	58.9558	90.3188	3.8076	465.874	47.785
29.1167	-75.4339	58.9562	90.3059	5.59929	465.801	47.7856
29.1333	-75.4356	58.9686	90.3306	3.21632	465.802	47.7854
29.15	-75.435	58.955	90.3094	3.27049	465.956	47.7853
29.1667	-75.4314	58.9823	90.3242	6.56609	465.834	47.785
29.1833	-75.4314	58.978	90.3489	4.6003	465.937	47.7857
29.2	-75.4272	58.9782	90.3762	6.12679	465.936	47.7842
29.2167	-75.4267	58.9693	90.3193	5.80666	465.857	47.7842
29.2333	-75.4273	58.9603	90.3211	6.1602	465.826	47.7874
29.25	-75.4279	58.9724	90.3385	5.67741	465.932	47.7874
29.2667	-75.4266	59.1416	90.4104	5.03243	465.878	47.7871
29.2833	-75.4232	58.9574	90.3162	5.90797	465.928	47.785
29.3	-75.4231	58.9881	90.3812	6.0743	465.686	47.7865
29.3167	-75.4224	58.9637	90.3158	5.93483	465.935	47.7854
29.3333	-75.4182	59.0228	90.4006	5.75905	465.971	47.7821
29.35	-75.4217	58.9758	90.3278	5.94261	465.839	47.7825
29.3667	-75.4252	58.9919	90.3487	6.19286	465.869	47.7807
29.3833	-75.4217	58.9753	90.3535	4.76601	465.817	47.7821
29.4	-75.422	58.9727	90.3544	3.85231	465.847	47.7839
29.4167	-75.4226	58.9599	90.3451	5.94444	465.85	47.7815
29.4333	-75.4202	58.9777	90.3538	6.16783	465.709	47.7805
29.45	-75.4191	58.9684	90.3425	6.20308	465.897	47.7845
29.4667	-75.4165	58.9564	90.3103	5.55336	465.779	47.7845
29.4833	-75.4177	58.9837	90.3936	5.60936	465.778	47.7848
29.5	-75.4194	58.9588	90.3239	4.14375	465.775	47.7824
29.5167	-75.4208	58.9683	90.3414	5.88173	465.642	47.784
29.5333	-75.4176	58.9692	90.3309	5.95573	465.816	47.7842
29.55	-75.4235	58.9793	90.3512	5.2047	465.779	47.7859
29.5667	-75.418	58.9697	90.3237	6.49101	465.869	47.7833
29.5833	-75.4206	58.9631	90.3433	5.94261	465.969	47.7845
29.6	-75.4227	58.9672	90.3738	6.27571	465.877	47.7866
29.6167	-75.4212	58.9701	90.3251	6.12373	465.939	47.7847
29.6333	-75.4185	58.9631	90.3436	6.04576	465.688	47.7837
29.65	-75.4188	58.9556	90.3252	6.41579	465.896	47.7859
29.6667	-75.4214	58.9945	90.4115	6.07674	466.016	47.7818
29.6833	-75.4212	58.9832	90.3721	6.28822	465.84	47.783
29.7	-75.4218	58.9983	90.3587	6.31035	465.935	47.7825
29.7167	-75.4232	58.9608	90.3359	6.2281	466.036	47.785
29.7333	-75.4177	58.9675	90.3503	5.4615	466.018	47.783
29.75	-75.4179	58.9761	90.3759	5.9301	465.982	47.7854
29.7667	-75.4206	58.9599	90.3156	6.28777	465.99	47.7863
29.7833	-75.4176	58.9819	90.3362	7.55257	465.984	47.7842
29.8	-75.4182	58.9573	90.3288	27.3788	465.929	47.7847
29.8167	-75.4189	58.9584	90.332	-4.55238	465.97	47.788
29.8333	-75.4182	59.0121	90.42	-9.18022	465.861	47.7909
29.85	-75.4134	58.9701	90.3353	-7.11128	465.795	47.7865
29.8667	-75.4131	58.9686	90.3674	-9.38759	465.927	47.7856
29.8833	-75.4108	58.968	90.3399	-9.32564	465.903	47.786
29.9	-75.4136	58.98	90.4005	-9.41979	465.729	47.7833
29.9167	-75.4081	59.0093	90.4005	-9.31068	465.904	47.7865
29.9333	-75.4101	58.9782	90.3738	-9.09432	466.011	47.7839
29.95	-75.4104	58.9913	90.3542	-7.01286	465.862	47.783
29.9667	-75.4108	58.9539	90.3365	-8.39638	466.018	47.7839
29.9833	-75.4089	58.9704	90.3452	-5.9829	465.917	47.783
30	-75.4044	58.9626	90.3332	-6.97426	465.867	47.7827
30.0167	-75.4058	58.9541	90.3237	-6.45439	465.912	47.7844
30.0333	-75.4018	58.9527	90.324	-3.95882	465.907	47.7825
30.05	-75.4035	58.9649	90.3657	-8.6718	465.828	47.7848
30.0667	-75.4052	58.9718	90.3588	-7.0385	465.656	47.7819
30.0833	-75.4057	58.9558	90.3408	-6.11885	465.738	47.7845
30.1	-75.3989	58.9552	90.3205	-5.98534	465.901	47.784
30.1167	-75.3991	59.0096	90.3785	-5.12642	465.976	47.7851
30.1333	-75.3993	58.9686	90.3291	-3.92128	465.86	47.7859
30.15	-75.4006	58.9626	90.3538	4.48525	465.788	47.7857
30.1667	-75.3994	58.9947	90.3507	36.9704	465.919	47.7866
30.1833	-75.3965	58.962	90.3263	3.94585	465.765	47.7891
30.2	-75.3947	59.0482	90.4176	4.22066	465.963	47.7839
30.2167	-75.3962	58.9675	90.3573	4.26415	465.867	47.7854
30.2333	-75.3957	58.959	90.3388	3.41835	465.775	47.7856
30.25	-75.3982	58.9979	90.3886	3.47023	465.996	47.783
30.2667	-75.398	59.0109	90.3747	4.23607	465.85	47.7872
30.2833	-75.396	58.948	90.3188	4.27849	465.757	47.7837
30.3	-75.396	59.0118	90.4336	4.50737	465.907	47.7816
30.3167	-75.4021	58.9704	90.3396	4.35234	465.799	47.7851
30.3333	-75.4025	58.9927	90.3648	5.12535	465.724	47.7871
30.35	-75.3986	58.9916	90.368	4.9955	465.95	47.7862
30.3667	-75.4008	58.9672	90.3587	5.02052	465.872	47.7837
30.3833	-75.3964	59.0034	90.4343	5.77324	465.959	47.7824
30.4	-75.3999	58.9663	90.3729	4.52934	465.826	47.7839
30.4167	-75.4008	58.9668	90.3555	4.48708	465.926	47.7871
30.4333	-75.4006	58.9785	90.3564	4.87633	465.87	47.7888
30.45	-75.4008	58.9628	90.3425	5.57594	465.658	47.7872
30.4667	-75.3959	58.9813	90.3413	5.08965	465.85	47.7863
30.4833	-75.398	58.977	90.3611	4.80293	466.066	47.7863
30.5	-75.3988	58.9797	90.3677	5.17311	466.12	47.7833
30.5167	-75.3935	58.9664	90.3449	5.01335	466.101	47.7837
30.5333	-75.3933	58.9661	90.3445	4.42986	466.059	47.7848
30.55	-75.3933	59.0018	90.4116	4.75105	465.982	47.7824
30.5667	-75.393	58.9687	90.333	5.42458	466.027	47.7854
30.5833	-75.3912	59.0067	90.3935	5.29411	465.941	47.7856
30.6	-75.3899	58.9854	90.4086	4.91081	465.968	47.7889
30.6167	-75.393	59.0186	90.3962	4.86076	465.921	47.7912
30.6333	-75.3925	59.0241	90.4223	5.0396	466.005	47.7895
30.65	-75.3947	59.031	90.3997	4.89113	465.936	47.7906
30.6667	-75.3931	58.9866	90.3829	5.41924	465.761	47.7894
30.6833	-75.3895	58.987	90.3989	4.63371	466.005	47.7869
30.7	-75.3863	59.0107	90.4586	5.17784	465.94	47.7877
30.7167	-75.3875	58.9959	90.3878	4.88991	465.97	47.7885
30.7333	-75.3896	58.9903	90.4128	5.04189	465.927	47.7868
30.75	-75.3872	58.9811	90.389	5.01808	465.87	47.786
30.7667	-75.3878	58.9851	90.411	5.31136	465.861	47.7844
30.7833	-75.3904	58.9739	90.3787	4.97459	465.848	47.7906
30.8	-75.3907	59.0357	90.4148	4.67415	465.915	47.7886
30.8167	-75.393	59.0047	90.4166	5.3788	465.966	47.7874
30.8333	-75.393	59.0044	90.3878	5.5349	465.734	47.7905
30.85	-75.3896	58.9779	90.3913	5.28633	465.814	47.7923
30.8667	-75.3887	58.9797	90.4011	5.54085	465.837	47.7905
30.8833	-75.3867	59.007	90.3928	4.67903	465.915	47.7911
30.9	-75.3816	59.0292	90.4502	4.89769	466.055	47.7947
30.9167	-75.3831	58.9611	90.3671	5.06706	465.918	47.7927
30.9333	-75.3777	58.9927	90.4003	4.55315	465.894	47.7929
30.95	-75.3759	58.9722	90.3562	4.8893	466.007	47.7921
30.9667	-75.3704	58.9909	90.4176	5.13786	465.912	47.7941
30.9833	-75.3712	59.0232	90.4723	5.03593	465.892	47.7934
31	-75.3712	59.0124	90.4192	4.51088	465.889	47.7929
31.0167	-75.3664	59.033	90.4217	5.57426	466.057	47.7952
31.0333	-75.3661	59	90.4212	5.29289	465.961	47.7927
31.05	-75.3696	59.1	90.5784	4.73442	465.664	47.793
31.0667	-75.3629	58.986	90.4012	5.17906	465.923	47.7894
31.0833	-75.3661	59.0098	90.4357	4.90074	465.979	47.7879
31.1	-75.3649	59.0925	90.5261	5.04433	465.912	47.7891
31.1167	-75.3639	59.0038	90.4131	5.17189	465.779	47.7888
31.1333	-75.3632	58.9863	90.3944	5.08904	465.8	47.7908
31.15	-75.3629	59.0128	90.4177	5.2607	465.954	47.7905
31.1667	-75.3562	59.0345	90.4491	5.23262	465.946	47.7905
31.1833	-75.3524	58.9869	90.4025	5.33226	465.775	47.7851
31.2	-75.3564	58.9823	90.4079	4.6682	465.989	47.7869
31.2167	-75.3533	58.98	90.3915	5.31914	465.654	47.7886
31.2333	-75.351	58.9986	90.4171	4.45839	465.904	47.7883
31.25	-75.3538	59.0774	90.4745	5.2845	465.868	47.7892
31.2667	-75.3516	58.9925	90.4163	5.25169	465.885	47.7941
31.2833	-75.3507	58.978	90.4032	5.12901	465.947	47.7932
31.3	-75.3526	58.9996	90.4525	4.93233	465.96	47.7888
31.3167	-75.3494	59.0173	90.4739	5.37392	465.866	47.7897
31.3333	-75.3503	59.071	90.5137	5.41801	465.985	47.7872
31.35	-75.3454	58.9788	90.4108	4.7744	465.886	47.7845
31.3667	-75.3434	58.9875	90.4163	5.23155	465.972	47.7854
31.3833	-75.3443	58.9909	90.4211	5.28938	465.706	47.7862
31.4	-75.3463	59.0096	90.4719	4.84825	466.012	47.7865
31.4167	-75.3462	58.9779	90.4073	4.7123	465.834	47.7885
31.4333	-75.3425	58.966	90.3756	5.78575	465.821	47.7885
31.45	-75.3404	59.0215	90.4478	4.9836	465.838	47.7866
31.4667	-75.34	58.9976	90.4369	5.72746	465.83	47.7871
31.4833	-75.3408	58.9683	90.3928	5.66429	465.773	47.7854
31.5	-75.3393	58.9735	90.3873	6.04454	465.692	47.7905
31.5167	-75.3451	58.978	90.3912	5.71907	465.91	47.7889
31.5333	-75.342	59.396	90.5589	6.26381	465.855	47.7877
31.55	-75.3422	59.0038	90.4766	5.67909	465.771	47.7898
31.5667	-75.3416	58.9692	90.4093	5.44243	465.83	47.7918
31.5833	-75.3413	58.9988	90.4531	5.62965	465.907	47.7889
31.6	-75.3384	58.9744	90.4038	5.60219	465.68	47.79
31.6167	-75.3381	59.049	90.5204	5.7769	465.753	47.7885
31.6333	-75.3431	59.0257	90.4719	5.6881	465.821	47.7888
31.65	-75.3434	58.9928	90.4438	5.27443	465.915	47.7862
31.6667	-75.3379	58.9997	90.4391	5.709	465.903	47.7895
31.6833	-75.3416	59.0455	90.4995	0.905991	465.814	47.7879
31.7	-75.3434	59.0243	90.5431	0.35408	465.83	47.7895
31.7167	-75.3457	58.9622	90.3884	-0.0415802	465.888	47.7889
31.7333	-75.3472	58.971	90.4171	2.93373	465.897	47.7885
31.75	-75.3404	58.999	90.4519	0.24025	465.714	47.792
31.7667	-75.3396	58.9724	90.4093	1.63795	465.764	47.7911
31.7833	-75.3413	59.022	90.4752	5.35667	466.006	47.7927
31.8	-75.3399	58.9753	90.4133	5.11284	466.054	47.7908
31.8167	-75.3439	58.9802	90.4162	5.51582	465.936	47.788
31.8333	-75.3449	59.0121	90.5145	6.67213	466.08	47.7932
31.85	-75.3442	58.9939	90.4473	5.23384	466.002	47.792
31.8667	-75.3429	58.9991	90.4537	3.04222	465.892	47.7912
31.8833	-75.3396	58.9973	90.4199	3.54774	465.817	47.7924
31.9	-75.3425	59.0028	90.4443	2.59163	465.919	47.7947
31.9167	-75.3426	58.9684	90.4127	-0.0487518	465.881	47.7927
31.9333	-75.3484	59.0286	90.5387	5.85381	465.804	47.7926
31.95	-75.3487	58.9899	90.4548	6.38603	465.918	47.7923
31.9667	-75.3487	58.9872	90.4209	5.32921	465.905	47.7956
31.9833	-75.3434	58.9864	90.4543	5.38826	465.781	47.7956
32	-75.3416	58.9915	90.4787	5.24696	465.87	47.797
32.0167	-75.339	58.997	90.4638	5.19218	465.924	47.7966
32.0333	-75.3405	59.0035	90.483	5.59685	465.728	47.7963
32.05	-75.339	58.9887	90.4481	5.78636	465.914	47.7934
32.0667	-75.3376	58.9895	90.472	5.28633	465.857	47.7921
32.0833	-75.3361	59.0102	90.4743	7.12334	465.758	47.788
32.1	-75.3304	58.9941	90.4917	5.33577	465.835	47.792
32.1167	-75.3281	58.9857	90.4719	5.63438	465.799	47.7897
32.1333	-75.324	58.9965	90.5006	6.83723	465.861	47.7859
32.15	-75.3252	58.9919	90.4954	5.49965	465.768	47.7862
32.1667	-75.3266	58.9979	90.4916	6.17989	465.894	47.786
32.1833	-75.3277	59.0191	90.5297	5.9771	465.97	47.7903
32.2	-75.3205	59.0015	90.5035	5.60341	465.755	47.7877
32.2167	-75.3199	59.0229	90.5558	5.31609	465.786	47.7865
32.2333	-75.3179	59.0411	90.6077	5.0872	465.993	47.7863
32.25	-75.3178	59.0235	90.59	6.67625	465.872	47.7909
32.2667	-75.3162	59.0488	90.6075	5.56175	465.776	47.7908
32.2833	-75.3156	59.0502	90.6631	4.39995	465.89	47.7889
32.3	-75.3147	59.0481	90.6432	6.97975	465.907	47.7879
32.3167	-75.3164	59.0643	90.7177	3.08693	465.802	47.7908
32.3333	-75.3162	59.1116	90.7679	5.65285	465.998	47.7932
32.35	-75.3172	59.0618	90.7267	4.78264	465.979	47.7905
32.3667	-75.3169	59.0704	90.7295	5.32921	465.849	47.7938
32.3833	-75.319	59.0887	90.8144	7.00707	466.092	47.7943
32.4	-75.317	59.0911	90.8227	2.64885	465.914	47.7946
32.4167	-75.3176	59.2728	91.0268	4.55437	465.912	47.7982
32.4333	-75.3173	59.1181	90.8965	5.01869	466.063	47.7964
32.45	-75.314	59.1377	90.9342	5.84602	466.028	47.7959
32.4667	-75.3184	59.1717	91.0137	5.63866	465.944	47.8005
32.4833	-75.3176	59.1769	91.0674	5.21904	465.959	47.7995
32.5	-75.3159	59.2706	91.2148	5.90508	466.024	47.7988
32.5167	-75.3155	59.215	91.1878	9.2292	465.944	47.7988
32.5333	-75.3153	59.2063	91.1788	5.71556	465.801	47.7975
32.55	-75.3164	59.2016	91.1932	5.03365	465.988	47.8005
32.5667	-75.3149	59.2223	91.2725	4.99901	465.866	47.8013
32.5833	-75.3141	59.2582	91.37	7.88933	465.815	47.8017
32.6	-75.3094	59.2783	91.4179	5.28755	465.847	47.8004
32.6167	-75.3069	59.3122	91.5238	5.68932	465.826	47.7975
32.6333	-75.3056	59.3127	91.5655	4.39339	465.94	47.7963
32.65	-75.3025	59.3403	91.6369	5.32799	465.827	47.7963
32.6667	-75.3005	59.3363	91.6352	5.43114	465.832	47.8001
32.6833	-75.3022	59.3623	91.7118	5.90858	465.872	47.7963
32.7	-75.2998	59.3884	91.8008	6.02364	465.886	47.795
32.7167	-75.2981	59.4068	91.8789	5.61531	465.92	47.8005
32.7333	-75.2946	59.4491	91.9898	4.17	465.857	47.8017
32.75	-75.2935	59.4537	92.0106	6.47011	465.601	47.7987
32.7667	-75.2917	59.5002	92.1331	5.98305	465.932	47.7988
32.7833	-75.2926	59.5223	92.1844	5.79475	465.812	47.7987
32.8	-75.297	59.5107	92.2245	4.22234	465.813	47.7985
32.8167	-75.2949	59.5365	92.2782	5.7119	465.87	47.8021
32.8333	-75.2891	59.5458	92.3644	5.40916	465.881	47.7996
32.85	-75.2819	59.5808	92.441	5.48241	465.971	47.7932
32.8667	-75.2857	59.5766	92.4673	1.58485	465.943	47.7947
32.8833	-75.2816	59.6285	92.5852	2.99812	466.06	47.7947
32.9	-75.2818	59.638	92.6087	5.56343	465.995	47.7975
32.9167	-75.2822	59.636	92.674	7.73079	465.724	47.8007
32.9333	-75.2818	59.6709	92.7313	4.09065	465.857	47.7993
32.95	-75.2833	59.6684	92.7798	4.49715	465.888	47.8011
32.9667	-75.2825	59.6722	92.8143	5.56526	465.885	47.8008
[truncated: 1,622 more rows]

## Sheet: MW Results
Administrative Information
File name	MDS_2_11_2021_Leena-0045.sample
Analysed by	gpc-sec
Date of analysis	8. marraskuuta 2021 20:42:55
Analysis comments
Analysis Module	Triple Analysis
Recovery
Recovery Percentage	7.53747
RegionKey	Region Number	Trace	Start (mins)	End (mins)	Peak Max RT (mins)	Bulk MW (g/mol)	Bulk IV (dL/g)	Peak Ht (mV)	Peak Ht (%)	Peak Area (mV.s)	Peak Area (%)	Concentration (mg/mL)
Peaks	Peak 1	RI	30.92	42.2	37.23	<no baseline defined>	100	<no baseline defined>	100
Peaks	Peak 1	LS 15°	30.92	42.2	36.85	<no baseline defined>	100	<no baseline defined>	100
Peaks	Peak 1	LS 90°	30.92	42.2	36.53	<no baseline defined>	100	<no baseline defined>	100
Peaks	Peak 1	VS DP	30.92	42.2	37.35	<no baseline defined>	100	<no baseline defined>	100
Peaks	Peak 1	VS IP	30.92	42.2	39.08	<no baseline defined>	100	<no baseline defined>	100
Peaks	Peak 1	UV 280nm	30.92	42.2	36.4	<no baseline defined>	100	<no baseline defined>	100
MW Averages
Peaks	Mp	Mn	Mw	Mz	Mz+1	Mv	PD
Peak 1	377300	257574	400030	589047	810250	0	1.55307
Log Mi Curves
Peaks	Start (mins)	End (mins)	Curve Type	Coeff a	Coeff b	Coeff c	Coeff d	Coeff e	Coeff f	L Point Y/N
Peak 1	33.1176	40.8	Polynomial	12.7056	-0.192153	0	0	0	0	No
MW Fit Region
Peaks	Start (mins)	End (mins)
Peak 1	33.1176	40.8
Structural Plot Region
Peaks	Start (mins)	End (mins)
Peak 1	33.1167	40.8
Structural Information
Peaks	Mark-Houwink & Alpha	Log Rg Equation	Log Rh Equation
Peak 1	K = 1.93, Alpha = -0.19	Log Rg = (0.45) x Log MW + (-1.54)	Log Rh = (0.17) x Log MW + (0.61)
Rg Averages
Peaks	Rgp	Rgn	Rgw	Rgz	Rgz+1
Peak 1	9.60582	8.08279	9.86333	11.7496	13.572
Rh Averages [Derived]
Peaks	Rhp	Rhn	Rhw	Rhz	Rhz+1
Peak 1	34.7174	32.5857	35.0562	37.3819	39.4136
IV Averages
Peaks	IVp	IVn	IVw	IVz	IVz+1
Peak 1	7.51118	8.07335	7.42855	6.90444	6.50051
Method
Administrative Information
Created by	gpc-sec
Creation date	6. kesäkuuta 2018 8:46:40
Last modified by	gpc-sec
Last modified date	6. kesäkuuta 2018 8:46:40
Information
Calculation Method
Concentration options	Calculate Sample Concentration from Entered Sample Properties
Concentration Detector Used in Analysis	RI
MW calculation method	Use all angles
Use Constant Inlet Pressure	No
Flory Fox	2.86e+21
Use Angular Correction	No
Use IV To Calculate Rg	No
Sample Parameters
Injection volume (µL)	100
Concentration options	RI
Entered concentration (mg/mL)	1
Calculated concentration (mg/mL)	0.0753747	RI
Calculated concentration (mg/mL)	0.0993384	UV 280nm
dn/dc (mL/g)	0.134
UV extinction coefficient [(mg/mL)-¹][cm-¹]	1
Mark-Houwink K ((10e-5) dL/g)	14.1
Mark-Houwink Alpha	0.7
Baseline regions	Start (mins)	End (mins)
Baseline region 1	23.9167	24.407
Baseline region 2	42.5833	43.1325
Peaks	Start (mins)	End (mins)
Peak 1	30.9167	42.2
	Trace	Peak Max RT (mins)	Peak Area (mV.s)	Peak Height (mV)
	RI	37.2333	220.114	0.981636
	LS 15°	36.85	649.756	2.99101
	LS 90°	36.5333	2312.03	10.1063
	VS DP	37.35	387.405	-32.1614
	VS IP	39.0833	12.5636	-0.538399
	UV 280nm	36.4	4.69126	0.0348242
Flowrate region	Start (mins)	End (mins)
IDD
Reference detector	RI
IDD LS 90° (secs)	26
IDD VS DP (secs)	38
IDD VS IP (secs)	38
IDD UV 280nm (secs)	33
Last modified by	gpc-sec
Last modified date	8. marraskuuta 2021 7:24:11
Comments
System Calibration
Detector Constants
K (RI)	1816.08	RI
K (UV 280nm)	3.93542	UV 280nm
K (LS 15°)	25059.9	RI
K (LS 15°)	25059.9	UV 280nm
K (LS 90°)	90199.7	RI
K (LS 90°)	90199.7	UV 280nm
K (VS DP)	4.28756	RI
K (VS DP)	4.28756	UV 280nm
Entered Parameters For Concentration
Concentration (mg/mL)	1.85
Injection volume (µL)	100
dn/dc (mL/g)	0.145
UV extinction coefficient [(mg/mL)-¹][cm-¹]	1
Refractive index (RIU)	1.333
Flow rate (mL/min)	0.5
Comments
Entered Parameters For LS
Mp	107000
Calculated concentration (mg/mL)	1.85
LS Wavelength (nm)	658
Comments
System Calibration Information
Created by	gpc-sec
Creation date	6. kesäkuuta 2018 8:46:40
Last modified by	gpc-sec
Last modified date	6. kesäkuuta 2018 8:46:40
Information
Sample file used for concentration calibration	MDS_2_11_2021_Leena-0004.sample
Sample file used for LS calibration	MDS_2_11_2021_Leena-0004.sample
Concentration Regions
Baseline regions	Start (mins)	End (mins)
Baseline region 1	28.2667	32.7333
Baseline region 2	43.8667	45.5167
Peaks	Start (mins)	End (mins)
Peak 1	36.2167	41.8333
Flowrate region	Start (mins)	End (mins)
LS Regions
Baseline regions	Start (mins)	End (mins)
Baseline region 1	28.2667	32.7333
Baseline region 2	43.8667	45.5167
Peaks	Start (mins)	End (mins)
Peak 1	36.2167	41.8333
Flowrate region	Start (mins)	End (mins)
Peak Information
Channel	Peak Max RT (mins)	Peak Height (mV)	Peak Area (mV.s)
Channel 1 - RI	39.0167	42.7238	5845.97
Channel 6 - UV 280nm	39.0167	0.578186	87.3663
Channel 2 - LS 15°	39.1	43.0611	5834.29
Channel 3 - LS 90°	39.0167	154.316	20999.7
Channel 4 - VS DP	41.25	69.4662	4969.85
Channel 5 - VS IP	39.6333	482.586	161565

## Sheet: Slice Table
Slice Table
RT (mins)	RI	LS 15°	LS 90°	VS DP	VS IP	UV 280nm	Concentration (mg/mL)	MW	LogM	Calculated MW	Log Calculated MW	Cum Ht	dwdlogM	IV	Rg	Rh	Peak
30.9167	-0.0411398	-0.00407519	-0.00226444	-0.454794	-0.0240396	-0.0219513	0	0	-INF	5818829	6.76484	1	0	0	97.7834	0	1
30.9333	-0.036305	-0.00128506	0.00416769	-0.223883	0.125633	-0.0233018	0	0	-INF	5776078	6.76163	1	0	0	97.7834	0	1
30.95	-0.0349796	-0.0145167	-0.018697	-0.376883	0.0178891	-0.0217532	0	0	-INF	5733641	6.75843	1	0	0	97.7834	0	1
30.9667	-0.0299922	-0.0147783	-0.019284	0.398156	-0.0576584	-0.0185261	0	0	-INF	5691515	6.75523	1	0	0	97.7834	0	1
30.9833	-0.0312609	0.0209708	0.0477256	0.270333	0.168308	-0.0168248	0	0	-INF	5649700	6.75203	1	0	0	97.7834	0	1
31	-0.0317666	-0.0120972	-0.0309863	0.297387	0.0898611	-0.018328	0	0	-INF	5608191	6.74882	1	0	0	97.7834	0	1
31.0167	-0.0275421	0.0259407	0.0293093	1.05213	0.177278	-0.0192207	0	0	-INF	5566987	6.74562	1	0	0	97.7834	0	1
31.0333	-0.0277427	0.00462199	0.0442864	-0.189736	0.0438992	-0.019198	0	0	-INF	5526087	6.74242	1	0	0	97.7834	0	1
31.05	-0.0317579	0.0379297	0.0317976	-0.229974	0.143675	-0.0222269	0	0	-INF	5485486	6.73922	1	0	0	97.7834	0	1
31.0667	-0.0255498	0.0434664	0.057761	0.161307	0.0873538	-0.0217464	0	0	-INF	5445184	6.73601	1	0	0	97.7834	0	1
31.0833	-0.0292598	0.0503764	0.0350488	0.862952	-0.125065	-0.0206555	0	0	-INF	5405178	6.73281	1	0	0	97.7834	0	1
31.1	-0.0285449	0.00601688	0.018135	0.378683	0.0667215	-0.0230742	0	0	-INF	5365466	6.72961	1	0	0	97.7834	0	1
31.1167	-0.0279825	0.0065182	0.0340276	0.0939994	0.283227	-0.0199997	0	0	-INF	5326046	6.7264	1	0	0	97.7834	0	1
31.1333	-0.0278779	0.0302129	0.0935603	0.466207	0.336617	-0.0198243	0	0	-INF	5286915	6.7232	1	0	0	97.7834	0	1
31.15	-0.0280784	0.0154554	0.0226304	0.308476	0.317832	-0.0164446	0	0	-INF	5248072	6.72	1	0	0	97.7834	0	1
31.1667	-0.0218703	0.00985319	0.0475256	-0.272991	0.275548	-0.014133	0	0	-INF	5209514	6.7168	1	0	0	97.7834	0	1
31.1833	-0.0185613	0.000741463	0.0235928	0.0502357	0.198475	-0.0157887	0	0	-INF	5171240	6.71359	1	0	0	97.7834	0	1
31.2	-0.0230343	0.0047523	0.0454363	0.725788	0.242557	-0.0146978	0	0	-INF	5133246	6.71039	1	0	0	97.7834	0	1
31.2167	-0.0204883	-0.00634307	0.0129585	0.597354	0.157091	-0.0158958	0	0	-INF	5095532	6.70719	1	0	0	97.7834	0	1
31.2333	-0.0187052	0.0554986	0.0489927	0.216082	0.183777	-0.0183144	0	0	-INF	5058095	6.70399	1	0	0	97.7834	0	1
31.25	-0.0219575	0.0245668	0.0506946	0.168062	0.136001	-0.0175287	0	0	-INF	5020933	6.70078	1	0	0	97.7834	0	1
31.2667	-0.020327	0.0243052	0.0217263	0.348925	0.220518	-0.016743	0	0	-INF	4984044	6.69758	1	0	0	97.7834	0	1
31.2833	-0.0199172	-0.00220159	0.0251067	0.202486	0.151074	-0.0183987	0	0	-INF	4947426	6.69438	1	0	0	97.7834	0	1
31.3	-0.022254	-0.000326987	0.0347432	0.732621	-0.0238082	-0.0191389	0	0	-INF	4911077	6.69118	1	0	0	97.7834	0	1
31.3167	-0.0195554	0.0270298	0.0263743	-0.0508722	0.219706	-0.0207946	0	0	-INF	4874995	6.68797	1	0	0	97.7834	0	1
31.3333	-0.0209766	0.0491986	0.0836182	0.495285	0.154687	-0.0145157	0	0	-INF	4839179	6.68477	1	0	0	97.7834	0	1
31.35	-0.0165995	-0.0188121	0.000328655	0.209381	0.184425	-0.0164766	0	0	-INF	4803625	6.68157	1	0	0	97.7834	0	1
31.3667	-0.0151216	0.0128172	0.0334637	0.363388	0.141531	-0.0176745	0	0	-INF	4768332	6.67837	1	0	0	97.7834	0	1
31.3833	-0.0165429	-0.00758605	-0.0107634	0.341613	0.0839891	-0.0146	0	0	-INF	4733299	6.67516	1	0	0	97.7834	0	1
31.4	-0.0190323	0.0110732	0.0504478	0.636916	0.0752751	-0.0127462	0	0	-INF	4698524	6.67196	1	0	0	97.7834	0	1
31.4167	-0.0193854	0.0434654	0.105098	0.302183	0.0621361	-0.0145545	0	0	-INF	4664003	6.66876	1	0	0	97.7834	0	1
31.4333	-0.016229	0.0326752	0.051868	0.00376681	0.128343	-0.0139214	0	0	-INF	4629737	6.66556	1	0	0	97.7834	0	1
31.45	-0.0145985	0.0533181	0.0541802	0.710447	0.179596	-0.0102365	0	0	-INF	4595722	6.66235	1	0	0	97.7834	0	1
31.4667	-0.0147991	0.0204027	0.0535933	0.868573	-0.0529646	-0.0121974	0	0	-INF	4561957	6.65915	1	0	0	97.7834	0	1
31.4833	-0.0160677	0.120391	0.21063	0.622037	0.026975	-0.012022	0	0	-INF	4528440	6.65595	1	0	0	97.7834	0	1
31.5	-0.0150476	0.0064517	0.033346	0.878582	0.0495415	-0.0127622	0	0	-INF	4495169	6.65275	1	0	0	97.7834	0	1
31.5167	-0.0213517	0.030299	0.0677017	0.0187948	0.127345	-0.0107558	0	0	-INF	4462143	6.64954	1	0	0	97.7834	0	1
31.5333	-0.0188056	0.113045	0.157905	0.239482	0.267251	-0.011496	0	0	-INF	4429360	6.64634	1	0	0	97.7834	0	1
31.55	-0.0194639	0.0244351	0.0448604	0.410884	0.130364	-0.011931	0	0	-INF	4396817	6.64314	1	0	0	97.7834	0	1
31.5667	-0.0193593	0.00693107	0.025963	-0.101003	0.106391	-0.00961938	0	0	-INF	4364513	6.63994	1	0	0	97.7834	0	1
31.5833	-0.0195599	0.0335249	0.0491798	0.237177	0.219442	-0.012038	0	0	-INF	4332447	6.63673	1	0	0	97.7834	0	1
31.6	-0.0171664	0.0552359	0.0804837	0.487772	0.124211	-0.0117101	0	0	-INF	4300617	6.63353	1	0	0	97.7834	0	1
31.6167	-0.017367	0.00767207	0.0336627	0.387872	0.103442	-0.0153494	0	0	-INF	4269020	6.63033	1	0	0	97.7834	0	1
31.6333	-0.0229081	0.00313798	0.0390267	-0.135154	0.100221	-0.0168525	0	0	-INF	4237655	6.62713	1	0	0	97.7834	0	1
31.65	-0.023719	0.000892712	0.0224181	0.93026	0.268662	-0.0156091	0	0	-INF	4206521	6.62392	1	0	0	97.7834	0	1
31.6667	-0.0187316	0.019552	0.0479237	0.650917	0.172057	-0.0158915	0	0	-INF	4175615	6.62072	1	0	0	97.7834	0	1
31.6833	-0.0228994	0.0983309	0.105168	0.0944745	-0.124437	-0.0138851	0	0	-INF	4144937	6.61752	1	0	0	97.7834	0	1
31.7	-0.0252362	0.0135356	0.0469024	0.541145	0.13403	-0.0141675	0	0	-INF	4114484	6.61432	1	0	0	97.7834	0	1
31.7167	-0.0280308	-0.000916736	0.0336507	0.264853	0.190013	-0.0141447	0	0	-INF	4084255	6.61111	1	0	0	97.7834	0	1
31.7333	-0.0300624	0.0206417	0.0828075	0.410468	0.123011	-0.0194625	0	0	-INF	4054248	6.60791	1	0	0	97.7834	0	1
31.75	-0.0237016	0.0383855	0.104041	0.54006	-0.0108253	-0.0176087	0	0	-INF	4024461	6.60471	1	0	0	97.7834	0	1
31.7667	-0.0234444	0.0921399	0.143737	0.459234	0.0100628	-0.0159075	0	0	-INF	3994893	6.60151	1	0	0	97.7834	0	1
31.7833	-0.0256286	2.03988e-05	0.0407635	0.632924	0.164313	-0.0161899	0	0	-INF	3965542	6.5983	1	0	0	97.7834	0	1
31.8	-0.0247611	0.00876146	0.0461276	0.606877	0.156056	-0.0152516	0	0	-INF	3936407	6.5951	1	0	0	97.7834	0	1
31.8167	-0.0292341	0.0121619	0.0507286	0.708546	-0.0154688	-0.010346	0	0	-INF	3907486	6.5919	1	0	0	97.7834	0	1
31.8333	-0.0308079	0.0309738	0.101411	0.0465126	0.198596	-0.0112388	0	0	-INF	3878778	6.58869	1	0	0	97.7834	0	1
31.85	-0.0305507	-0.000720934	0.0367374	0.699482	-0.136657	-0.0156411	0	0	-INF	3850280	6.58549	1	0	0	97.7834	0	1
31.8667	-0.0298357	-0.0125792	0.00487	-0.159238	0.112808	-0.0147028	0	0	-INF	3821992	6.58229	1	0	0	97.7834	0	1
31.8833	-0.0269845	0.0430063	0.0769149	0.668902	0.0769336	-0.0171214	0	0	-INF	3793912	6.57909	1	0	0	97.7834	0	1
31.9	-0.0303894	0.0190936	0.065952	0.638125	0.0935492	-0.0198452	0	0	-INF	3766038	6.57588	1	0	0	97.7834	0	1
31.9167	-0.0310477	-0.0101598	0.021725	0.517473	0.156094	-0.0189069	0	0	-INF	3738369	6.57268	1	0	0	97.7834	0	1
31.9333	-0.0373518	-0.00492824	0.0161027	0.322816	0.168589	-0.0181212	0	0	-INF	3710903	6.56948	1	0	0	97.7834	0	1
31.95	-0.0381627	-0.000307053	0.0197882	0.766435	0.0742737	-0.0177933	0	0	-INF	3683639	6.56628	1	0	0	97.7834	0	1
31.9667	-0.0386684	0.417675	0.187353	0.812562	0.193123	-0.0157869	0	0	-INF	3656575	6.56307	1	0	0	97.7834	0	1
31.9833	-0.0338336	0.0255674	0.104979	0.170975	0.0945349	-0.0157641	0	0	-INF	3629710	6.55987	1	0	0	97.7834	0	1
32	-0.0325083	-0.00902651	0.0375588	0.630157	0.179663	-0.0175724	0	0	-INF	3603042	6.55667	1	0	0	97.7834	0	1
32.0167	-0.03042	0.0206191	0.0812223	0.690017	-0.0866198	-0.0170919	0	0	-INF	3576570	6.55347	1	0	0	97.7834	0	1
32.0333	-0.0324516	-0.00375142	0.0318073	0.250915	0.219913	-0.0187476	0	0	-INF	3550293	6.55026	1	0	0	97.7834	0	1
32.05	-0.0314315	0.0709076	0.148255	0.116988	0.041521	-0.0136894	0	0	-INF	3524209	6.54706	1	0	0	97.7834	0	1
32.0667	-0.0305639	0.0476052	0.0996032	1.19247	0.0277717	-0.0151925	0	0	-INF	3498317	6.54386	1	0	0	97.7834	0	1
32.0833	-0.0295438	0.0148424	0.0713979	0.392347	0.0446924	-0.0163905	0	0	-INF	3472614	6.54066	1	0	0	97.7834	0	1
32.1	-0.0244037	0.0217524	0.0665385	1.13824	0.0364362	-0.0142315	0	0	-INF	3447101	6.53745	1	0	0	97.7834	0	1
32.1167	-0.0226206	0.0675723	0.126834	1.0771	-0.0201904	-0.0122251	0	0	-INF	3421775	6.53425	1	0	0	97.7834	0	1
32.1333	-0.0190065	0.0464061	0.170345	1.45938	-0.101689	-0.0151015	0	0	-INF	3396635	6.53105	1	0	0	97.7834	0	1
32.15	-0.0207329	-0.0156536	0.0154919	1.13594	0.116801	-0.0140106	0	0	-INF	3371680	6.52785	1	0	0	97.7834	0	1
32.1667	-0.0226119	-0.00675996	0.0440493	1.6827	0.0612421	-0.0155137	0	0	-INF	3346908	6.52464	1	0	0	97.7834	0	1
32.1833	-0.0241858	0.0212072	0.0787102	1.10002	-0.0228503	-0.0151858	0	0	-INF	3322318	6.52144	1	0	0	97.7834	0	1
32.2	-0.0175199	-0.00529957	0.036009	0.865382	0.0360322	-0.017757	0	0	-INF	3297909	6.51824	1	0	0	97.7834	0	1
32.2167	-0.0174153	0.044335	0.101798	1.05464	0.11292	-0.0143773	0	0	-INF	3273679	6.51504	1	0	0	97.7834	0	1
32.2333	-0.0159374	-0.00231331	0.039718	1.0292	-0.114452	-0.016033	0	0	-INF	3249627	6.51183	1	0	0	97.7834	0	1
32.25	-0.0162905	0.00261305	0.042488	1.20594	-0.0419896	-0.0143318	0	0	-INF	3225752	6.50863	1	0	0	97.7834	0	1
32.2667	-0.0152703	0.0345475	0.140625	1.11916	0.0258955	-0.0149194	0	0	-INF	3202052	6.50543	1	0	0	97.7834	0	1
32.2833	-0.0151657	0.0164331	0.0733576	0.707528	0.120178	-0.0153544	0	0	-INF	3178527	6.50223	1	0	0	97.7834	0	1
32.3	-0.0147559	0.0216646	0.0796372	1.14413	0.107802	-0.0118221	0	0	-INF	3155174	6.49902	1	0	0	97.7834	0	1
32.3167	-0.0169401	0.0198771	0.0456335	-3.65685	0.0185219	-0.0127148	0	0	-INF	3131993	6.49582	1	0	0	97.7834	0	1
32.3333	-0.0172933	0.0254138	0.0699184	-4.20673	0.0343745	-0.0110136	0	0	-INF	3108982	6.49262	1	0	0	97.7834	0	1
32.35	-0.0187145	-0.00887492	0.0382036	-4.60037	0.0918837	-0.0129745	0	0	-INF	3086140	6.48942	1	0	0	97.7834	0	1
32.3667	-0.0189151	0.0512883	0.164112	-1.62303	0.101328	-0.0156983	0	0	-INF	3063466	6.48621	1	0	0	97.7834	0	1
32.3833	-0.021557	0.0127271	0.0800596	-4.31448	-0.0816417	-0.0104875	0	0	-INF	3040959	6.48301	1	0	0	97.7834	0	1
32.4	-0.0200791	0.010024	0.0460559	-2.91474	-0.0323723	-0.0116855	0	0	-INF	3018617	6.47981	1	0	0	97.7834	0	1
32.4167	-0.0211952	0.00930465	0.0793435	0.806005	0.209463	-0.0124257	0	0	-INF	2996439	6.47661	1	0	0	97.7834	0	1
32.4333	-0.0213957	0.0143836	0.103628	0.564199	0.257664	-0.0111822	0	0	-INF	2974424	6.4734	1	0	0	97.7834	0	1
32.45	-0.0185445	0.0199203	0.0885456	0.969213	0.13924	-0.00887061	0	0	-INF	2952571	6.4702	1	0	0	97.7834	0	1
32.4667	-0.0234753	0.0265251	0.107643	2.12755	0.283419	-0.0108315	0	0	-INF	2930878	6.467	1	0	0	97.7834	0	1
32.4833	-0.0232181	0.0117677	0.0725708	0.691288	0.20543	-0.0109613	0	0	-INF	2909345	6.4638	1	0	0	97.7834	0	1
32.5	-0.0220454	0.0125741	0.096398	-1.4983	0.0943294	-0.0112437	0	0	-INF	2887970	6.46059	1	0	0	97.7834	0	1
32.5167	-0.0220933	0.0333697	0.0985576	-0.99075	0.0200026	-0.00786402	0	0	-INF	2866752	6.45739	1	0	0	97.7834	0	1
32.5333	-0.0224465	0.0172389	0.115823	-1.94484	0.121457	-0.00784126	0	0	-INF	2845689	6.45419	1	0	0	97.7834	0	1
32.55	-0.0240203	0.0088901	0.0958579	-4.58319	0.0832937	-0.0064452	0	0	-INF	2824782	6.45098	1	0	0	97.7834	0	1
32.5667	-0.0230002	0.0197674	0.124415	1.3214	0.0062203	-0.0068802	0	0	-INF	2804028	6.44778	1	0	0	97.7834	0	1
32.5833	-0.022743	0.0152333	0.119098	1.85565	0.120187	-0.00716261	0	0	-INF	2783427	6.44458	1	0	0	97.7834	0	1
32.6	-0.0185185	0.0212278	0.115154	0.800859	0.10659	-0.010039	0	0	-INF	2762977	6.44138	1	0	0	97.7834	0	1
32.6167	-0.0165828	0.042481	0.153172	0.861939	-0.0171751	-0.011237	0	0	-INF	2742677	6.43817	1	0	0	97.7834	0	1
32.6333	-0.0157152	0.024977	0.126798	0.722672	0.0716146	-0.0153341	0	0	-INF	2722527	6.43497	1	0	0	97.7834	0	1
32.65	-0.0131692	0.0463828	0.179006	0.669922	0.125156	-0.011344	0	0	-INF	2702524	6.43177	1	0	0	97.7834	0	1
32.6667	-0.0116913	0.0645843	0.230757	1.07661	-0.0704777	-0.0136101	0	0	-INF	2682669	6.42857	1	0	0	97.7834	0	1
32.6833	-0.0138755	0.0470803	0.212928	1.26816	0.115205	-0.017402	0	0	-INF	2662959	6.42536	1	0	0	97.7834	0	1
32.7	-0.0119398	0.0724534	0.230346	0.770156	0.0582736	-0.0170741	0	0	-INF	2643394	6.42216	1	0	0	97.7834	0	1
32.7167	-0.0107671	0.0738703	0.285759	2.60919	-0.0410776	-0.0172039	0	0	-INF	2623973	6.41896	1	0	0	97.7834	0	1
32.7333	-0.00776327	0.0717776	0.265794	0.823652	0.0350473	-0.0129087	0	0	-INF	2604695	6.41576	1	0	0	97.7834	0	1
32.75	-0.00720088	0.0879954	0.340127	1.1243	-0.00113254	-0.0154799	0	0	-INF	2585558	6.41255	1	0	0	97.7834	0	1
32.7667	-0.00587556	0.135341	0.3902	2.32918	0.0609543	-0.0166778	0	0	-INF	2566562	6.40935	1	0	0	97.7834	0	1
32.7833	-0.00729681	0.0856411	0.348872	0.993619	-0.0322934	-0.0168076	0	0	-INF	2547705	6.40615	1	0	0	97.7834	0	1
32.8	-0.0122276	0.0942296	0.351489	1.67588	0.0932699	-0.0122072	0	0	-INF	2528987	6.40295	1	0	0	97.7834	0	1
32.8167	-0.0105971	0.112584	0.436351	1.47512	0.1697	-0.0123371	0	0	-INF	2510406	6.39974	1	0	0	97.7834	0	1
32.8333	-0.00530448	0.115069	0.444462	1.10347	-0.0459232	-0.0141454	0	0	-INF	2491962	6.39654	1	0	0	97.7834	0	1
32.85	0.00136142	0.296844	0.648495	0.818172	-0.0145065	-0.0151907	0	0	-INF	2473654	6.39334	1	0	0	97.7834	0	1
32.8667	-0.002959	0.142164	0.518056	0.591319	0.191928	-0.0122688	0	0	-INF	2455480	6.39014	1	0	0	97.7834	0	1
32.8833	0.000655142	0.161739	0.555616	2.1824	0.0706046	-0.0098046	1.11628e-07	63806520	7.80487	2437439	6.38693	0.999999	0.000462436	0	26.7877	0	1
32.9	-3.17453e-06	0.195809	0.634985	1.06993	-0.0256949	-0.0125284	0	0	-INF	2419531	6.38373	0.999999	0	0	97.7834	0	1
32.9167	-0.000966667	0.201041	0.688567	-0.0898499	0.088577	-0.00914872	0	0	-INF	2401755	6.38053	0.999999	0	0	97.7834	0	1
32.9333	-0.00101463	0.294773	0.835838	2.49198	0.105498	-0.00866819	0	0	-INF	2384109	6.37733	0.999999	0	0	97.7834	0	1
32.95	-0.00304624	0.239275	0.808701	-1.39881	4.30629e-05	-0.00834025	0	0	-INF	2366593	6.37412	0.999999	0	0	97.7834	0	1
32.9667	-0.00278903	0.230621	0.799569	1.16914	0.195949	-0.00465538	0	0	-INF	2349205	6.37092	0.999999	0	0	97.7834	0	1
32.9833	-0.00390511	0.225934	0.813783	0.300957	0.177012	-0.00646367	0	0	-INF	2331946	6.36772	0.999999	0	0	97.7834	0	1
33	-0.000596141	0.24673	0.893	0.849556	0.0463804	-0.00689867	1.27282e-07	82646904	7.91723	2314813	6.36452	0.999998	0.000527285	0	10.5166	0	1
33.0167	0.00133954	0.282631	0.990374	2.52944	0.289742	-0.00229827	7.64e-07	15242396	7.18305	2297806	6.36131	0.999992	0.00316498	0	18.9209	0	1
33.0333	0.00312263	0.302817	1.03816	-1.82675	0.111045	-0.00334362	5.64695e-07	22540696	7.35297	2280924	6.35811	0.999983	0.00233933	474.216	22.3433	553.42	1
33.05	0.000175491	0.336735	1.14392	0.0808012	0.10935	-0.0039312	2.5756e-08	520547706	8.71646	2264166	6.35491	0.999979	0.000106698	0	19.5252	0	1
33.0667	-2.50621e-05	0.337236	1.18545	0.547155	0.260548	-0.00390844	6.62474e-07	21078927	7.32385	2247531	6.35171	0.999974	0.00274439	0	17.9597	0	1
33.0833	0.00389426	0.364898	1.25673	1.37652	0.224978	-0.00525896	1.45595e-06	9917333	6.99639	2231018	6.3485	0.99996	0.00603147	0	19.2506	0	1
33.1	0.00460923	0.360974	1.25493	1.17118	0.140581	-0.00218444	1.17826e-06	12627280	7.10131	2214627	6.3453	0.999943	0.00488113	0	19.4043	0	1
33.1167	0.00227245	0.386958	1.3314	0.75359	0.15506	-0.00139874	0	0	-INF	2198356	6.3421	0.999935	0	0	97.7834	0	1
33.1333	-0.00311609	0.413094	1.42023	1.44165	0.220046	-0.000918208	0	0	-INF	2182204	6.3389	0.999935	0	0	97.7834	0	1
33.15	-0.000875239	0.4316	1.49822	4.76781	0.140226	-0.00226873	0	0	-INF	2166172	6.33569	0.999935	0	0	97.7834	0	1
33.1667	-0.000160265	0.473911	1.60902	1.2562	-0.00307027	-0.00514514	5.11673e-07	37051640	7.56881	2150257	6.33249	0.999932	0.00211968	0	23.0192	0	1
33.1833	0.0031487	0.478532	1.62965	0.576312	0.184291	-0.00634308	1.87991e-06	10630509	7.02655	2134459	6.32929	0.999916	0.0077878	0	24.7465	0	1
33.2	0.00783096	0.525115	1.75205	0.543704	0.0615941	-0.00632031	2.20312e-06	9698323	6.9867	2118777	6.32609	0.999889	0.00912674	0	27.5085	0	1
33.2167	0.00503642	0.547284	1.80319	3.43605	0.0101555	-0.00248285	1.97769e-06	10904324	7.0376	2103210	6.32288	0.999861	0.00819286	0	24.8822	0	1
33.2333	0.00651433	0.535731	1.84319	0.836305	0.0420299	-0.00627478	2.53603e-06	8611736	6.93509	2087758	6.31968	0.999831	0.0105059	0	22.5535	0	1
33.25	0.00829742	0.561561	1.89677	1.2401	0.0209562	-0.00747272	3.46013e-06	6512927	6.81378	2072419	6.31648	0.999791	0.0143341	0	21.4991	0	1
33.2667	0.0119116	0.570913	1.98285	-0.0538016	0.13477	-0.00195679	4.48874e-06	5216521	6.71738	2057193	6.31328	0.999739	0.0185952	0	20.9304	0	1
33.2833	0.014305	0.605899	2.05932	0.882828	0.0219914	-0.000713325	4.57681e-06	5250680	6.72022	2042078	6.31007	0.999678	0.0189601	0	21.1184	0	1
33.3	0.012426	0.601823	2.08544	0.988007	0.0271629	-0.00374232	4.064e-06	6148580	6.78877	2027075	6.30687	0.999621	0.0168357	0	22.1129	0	1
33.3167	0.0113099	0.653746	2.20326	1.46748	0.0668193	-0.00356697	5.01423e-06	5230211	6.71852	2012182	6.30367	0.999561	0.0207722	0	25.0553	0	1
33.3333	0.0179758	0.66325	2.22663	1.58456	0.0805357	-0.00369679	6.22571e-06	4234400	6.62679	1997399	6.30046	0.999486	0.0257909	0	22.3803	0	1
33.35	0.0183856	0.66131	2.29181	1.17827	0.113783	-0.00382661	5.89578e-06	4582565	6.66111	1982724	6.29726	0.999406	0.0244241	0	21.9582	0	1
33.3667	0.0160488	0.696296	2.3489	-0.265016	0.0510533	-0.000294325	5.38296e-06	5139261	6.7109	1968156	6.29406	0.999331	0.0222997	0	22.1921	0	1
33.3833	0.0153905	0.693746	2.39729	2.03712	-0.204853	-0.00271297	5.99356e-06	4617254	6.66438	1953696	6.29086	0.999256	0.0248292	0	18.5107	0	1
33.4	0.019615	0.697604	2.43165	1.55209	0.125941	-0.00909889	7.36179e-06	3936665	6.59513	1939342	6.28765	0.999167	0.0304973	0	20.6052	0	1
33.4167	0.0233817	0.758988	2.57892	1.36583	0.0058379	-0.00755025	8.15527e-06	3824272	6.58255	1925094	6.28445	0.999064	0.0337844	0	27.5535	0	1
33.4333	0.0242493	0.806334	2.609	-0.204562	0.00658436	-0.00752748	8.06046e-06	3930424	6.59444	1910950	6.28125	0.998957	0.0333916	0	28.1903	0	1
33.45	0.022828	0.783489	2.63893	1.28703	0.0636358	-0.00475814	7.54765e-06	4564930	6.65943	1896910	6.27805	0.998853	0.0312672	0	33.9475	0	1
33.4667	0.0212542	0.942682	2.82725	0.986324	0.0738427	-0.00153103	7.5051e-06	4629149	6.6655	1882974	6.27484	0.998753	0.031091	0	32.8104	0	1
33.4833	0.0225795	0.79853	2.73618	1.0616	0.164311	-0.00288155	7.93281e-06	3994613	6.60147	1869139	6.27164	0.998651	0.0328628	34.2639	21.1668	129.472	1
33.5	0.0237523	0.793996	2.72796	-2.83393	0.13576	-0.00102773	8.07314e-06	3936860	6.59515	1855407	6.26844	0.998545	0.0334441	80.7779	19.0969	171.483	1
33.5167	0.0233991	0.803805	2.80428	-1.41863	0.252169	-0.00131014	9.20625e-06	3529291	6.54769	1841775	6.26524	0.99843	0.0381382	4.49579	19.0474	63.1303	1
33.5333	0.0303702	0.829636	2.85252	1.14871	0.187302	-0.00342361	1.08619e-05	3010610	6.47865	1828243	6.26203	0.998297	0.0449969	0	19.287	0	1
33.55	0.0330688	0.814268	2.83484	3.31809	-0.0834052	-0.00187497	1.10806e-05	2974239	6.47338	1814811	6.25883	0.998151	0.0459029	0	20.2085	0	1
33.5667	0.0316476	0.842235	2.87347	-0.320013	0.0487194	0.00150473	1.00975e-05	3391527	6.5304	1801478	6.25563	0.998011	0.0418303	3.51671	22.3874	57.4007	1
33.5833	0.0273271	0.878442	2.99602	0.0885098	0.0798309	-0.00335532	9.40181e-06	3762486	6.57547	1788242	6.25243	0.997881	0.0389483	0	24.561	0	1
33.6	0.0275843	0.898169	2.9962	1.15865	0.0766101	-0.00180667	1.01692e-05	3508132	6.54508	1775104	6.24922	0.997752	0.0421272	0	24.709	0	1
33.6167	0.0318088	0.893483	3.04185	1.02122	0.0904791	-0.00422531	1.15635e-05	3024408	6.48064	1762062	6.24602	0.997607	0.0479035	0	20.7194	0	1
33.6333	0.0357282	0.864229	3.00143	0.699608	0.0544519	-0.00313443	1.24354e-05	3139167	6.49681	1749116	6.24282	0.997448	0.0515153	0	36.7068	0	1
33.65	0.0369009	1.08965	3.04281	1.16779	0.0478741	-0.000517674	1.24973e-05	3178830	6.50227	1736265	6.23962	0.997283	0.0517719	0	37.8886	0	1
33.6667	0.03609	0.897886	3.03978	0.769279	0.179083	0.000878382	1.28989e-05	2771138	6.44266	1723509	6.23641	0.997114	0.0534356	0	22.8768	0	1
33.6833	0.0392464	0.897929	3.07108	2.30436	0.079732	0.00227444	1.35356e-05	2714595	6.43371	1710846	6.23321	0.996939	0.0560733	0	24.3029	0	1
33.7	0.0398088	0.947564	3.1622	1.40566	-0.0466272	-0.0015175	1.46687e-05	2509618	6.39961	1698277	6.23001	0.996752	0.0607673	0	23.9766	0	1
33.7167	0.0458643	0.901526	3.09417	0.909491	0.0555902	-0.00271543	1.53577e-05	2341554	6.3695	1685799	6.22681	0.996553	0.0636215	0	20.7358	0	1
33.7333	0.0438327	0.905842	3.11937	-0.0224709	0.130494	-0.00376078	1.50278e-05	2472216	6.39309	1673414	6.2236	0.996351	0.0622547	0	24.155	0	1
33.75	0.0439373	0.960207	3.18837	0.818792	-0.00578309	-0.00328026	1.55861e-05	2404819	6.38108	1661119	6.2204	0.996148	0.0645677	0	24.5596	0	1
33.7667	0.0470937	0.922256	3.16092	1.90496	-0.0775159	-0.00157902	1.63012e-05	2302209	6.36214	1648915	6.2172	0.995937	0.0675301	0	24.521	0	1
33.7833	0.0481139	0.962583	3.19772	0.552769	-0.0154291	-3.03798e-05	1.63893e-05	2305370	6.36274	1636800	6.214	0.99572	0.0678949	0	25.3705	0	1
33.8	0.0476081	0.934703	3.17272	0.672749	0.120358	0.00365449	1.61377e-05	2287507	6.35936	1624775	6.21079	0.995504	0.0668528	0	21.905	0	1
33.8167	0.0466446	0.92025	3.16969	0.909153	-0.0656634	-0.00212108	1.51808e-05	2414149	6.38276	1612837	6.20759	0.995296	0.0628885	0	20.2896	0	1
33.8333	0.042019	0.92182	3.17582	1.40343	0.114374	-0.00118279	1.50598e-05	2423814	6.3845	1600988	6.20439	0.995096	0.0623876	0	19.8833	0	1
33.85	0.0459384	0.913013	3.15601	0.618716	-0.00817075	-0.00344884	1.63236e-05	2257562	6.35364	1589225	6.20119	0.994887	0.0676228	0	20.6286	0	1
33.8667	0.0493999	0.939149	3.21462	0.874651	0.119529	-0.000832083	1.77702e-05	2113416	6.32498	1577549	6.19798	0.994661	0.0736156	0	21.7679	0	1
33.8833	0.0543873	0.948043	3.24226	1.32727	-0.0431463	-0.000961906	1.76754e-05	2125784	6.32752	1565959	6.19478	0.994426	0.0732228	0	21.042	0	1
33.9	0.0488462	0.940305	3.24061	1.31084	-0.0218005	0.00043415	1.7032e-05	2199888	6.3424	1554454	6.19158	0.994196	0.0705573	0	20.3747	0	1
33.9167	0.0506293	0.942942	3.2443	-1.21551	0.147098	-0.00167932	1.7538e-05	2140516	6.33052	1543033	6.18838	0.993967	0.0726538	0	20.4584	0	1
33.9333	0.051802	0.943901	3.25057	1.50151	-0.00520136	-0.00211431	1.76522e-05	2119625	6.32626	1531696	6.18517	0.993733	0.0731269	0	19.6941	0	1
33.95	0.0512963	0.936926	3.24526	1.92255	0.0957954	-0.00361743	1.80277e-05	2130775	6.32854	1520443	6.18197	0.993497	0.0746823	0	22.8162	0	1
33.9667	0.0539949	0.992969	3.32386	1.86201	0.0973048	-0.00130585	1.86905e-05	2045454	6.31079	1509272	6.17877	0.993253	0.0774283	0	22.1281	0	1
33.9833	0.0551677	0.92801	3.23722	-1.13049	0.0649396	-0.00387708	1.99804e-05	1855469	6.26845	1498183	6.17556	0.992996	0.0827717	0	17.0232	0	1
34	0.0615284	0.936293	3.2702	1.27891	0.0237244	-0.00232843	2.16099e-05	1740932	6.24078	1487176	6.17236	0.992721	0.0895221	0	18.2651	0	1
34.0167	0.0646848	0.955258	3.3012	0.0477282	0.189418	-0.00383155	2.26908e-05	1691908	6.22838	1476250	6.16916	0.992427	0.0939997	0	21.6787	0	1
34.0333	0.0678412	0.973917	3.30214	1.07011	0.0703834	-0.00304584	2.30662e-05	1671512	6.22311	1465404	6.16596	0.992123	0.0955551	0	22.8436	0	1
34.05	0.0668777	0.963127	3.29041	2.17306	0.108972	-0.00180237	2.2475e-05	1703259	6.23128	1454637	6.16275	0.991821	0.093106	0	20.1169	0	1
34.0667	0.0643883	0.961034	3.34293	0.62602	0.0264051	-0.00544172	2.26676e-05	1677735	6.22472	1443950	6.15955	0.991522	0.0939038	0	19.0445	0	1
34.0833	0.0680024	0.950854	3.27825	1.27716	0.149375	-0.00526637	2.28079e-05	1695141	6.22921	1433341	6.15635	0.99122	0.0944852	0	21.3618	0	1
34.1	0.0652079	0.992097	3.38219	0.605664	0.128911	-0.00631172	2.26609e-05	1726049	6.23705	1422811	6.15315	0.990918	0.093876	0	20.9091	0	1
34.1167	0.0671436	0.973677	3.37061	1.60363	0.0237617	-0.00613636	2.33237e-05	1657464	6.21944	1412357	6.14994	0.990613	0.0966219	0	19.1428	0	1
34.1333	0.0690792	0.969753	3.35706	-0.560322	0.069369	-0.00596101	2.34902e-05	1661442	6.22049	1401980	6.14674	0.990303	0.0973115	0	20.1889	0	1
34.15	0.0681158	0.991922	3.40347	1.46945	-0.0662981	-0.00685377	2.39963e-05	1678186	6.22484	1391680	6.14354	0.989988	0.099408	0	23.8527	0	1
34.1667	0.0720351	1.03088	3.44515	0.99937	0.11145	-0.00454219	2.49726e-05	1609710	6.20675	1381455	6.14034	0.989663	0.103453	0	22.6299	0	1
34.1833	0.0738182	0.988805	3.43602	1.35723	-0.021928	-0.0048246	2.58184e-05	1524692	6.18318	1371306	6.13713	0.989326	0.106956	0	18.4091	0	1
34.2	0.0769745	0.990374	3.43589	1.15541	-0.00317613	-0.00678548	2.71605e-05	1456433	6.16329	1361231	6.13393	0.988975	0.112516	0	18.3112	0	1
34.2167	0.0816568	0.998505	3.47238	2.18267	-0.0796391	-0.00447389	2.79801e-05	1428779	6.15497	1351230	6.13073	0.988609	0.115911	0	19.2273	0	1
34.2333	0.0817614	1.01121	3.48232	-0.39617	0.0154066	-0.00658736	2.9087e-05	1374042	6.138	1341302	6.12753	0.98823	0.120497	2.30428	19.2106	36.8908	1
34.25	0.0881222	0.997982	3.47105	-0.0407477	0.0123384	-0.00885341	3.08994e-05	1280712	6.10745	1331448	6.12432	0.987832	0.128005	0	16.3455	0	1
34.2667	0.0923466	0.992227	3.49274	3.51429	0.0701528	-0.00638924	3.12749e-05	1279981	6.1072	1321665	6.12112	0.98742	0.129561	0	17.1474	0	1
34.2833	0.090315	1.0208	3.53061	1.10421	0.170844	-0.00682424	3.16765e-05	1283544	6.10841	1311955	6.11792	0.987002	0.131224	0	18.2287	0	1
34.3	0.0946921	1.02344	3.57229	1.08839	0.171743	-0.00436007	3.32537e-05	1217272	6.08539	1302316	6.11472	0.986572	0.137758	0	16.7781	0	1
34.3167	0.099527	1.01219	3.5395	1.02129	0.0633895	-0.00784683	3.46742e-05	1204162	6.08068	1292748	6.11151	0.986121	0.143643	0	20.0124	0	1
34.3333	0.102989	1.08655	3.69898	3.00742	0.230304	-0.00889218	3.63298e-05	1167943	6.06742	1283250	6.10831	0.98565	0.150501	0	20.3258	0	1
34.35	0.109197	1.04616	3.64652	1.32992	0.177187	-0.0110056	3.78809e-05	1090531	6.03764	1273822	6.10511	0.985158	0.156927	0	15.8201	0	1
34.3667	0.112048	1.03155	3.63662	1.8892	0.105302	-0.0056423	3.84915e-05	1087970	6.03662	1264463	6.10191	0.984651	0.159457	0	18.222	0	1
34.3833	0.112763	1.07401	3.67952	0.764059	0.0238033	-0.00912906	3.86319e-05	1095666	6.03968	1255173	6.0987	0.984139	0.160038	0	19.0468	0	1
34.4	0.112867	1.05392	3.68977	1.76874	-0.0242784	-0.00498642	3.92947e-05	1079414	6.03319	1245951	6.0955	0.983622	0.162784	0	16.6561	0	1
34.4167	0.116634	1.07914	3.76563	1.30645	0.157132	-0.000386019	3.99314e-05	1085811	6.03575	1236797	6.0923	0.983097	0.165422	0	19.1973	0	1
34.4333	0.116586	1.10054	3.77816	0.952031	0.133312	-0.00326242	4.10123e-05	1056482	6.02386	1227710	6.0891	0.98256	0.169899	0	18.6378	0	1
34.45	0.122947	1.07785	3.77849	-0.791851	0.123835	-0.0027819	4.19364e-05	1019110	6.00822	1218690	6.08589	0.98201	0.173727	0	14.0192	0	1
34.4667	0.121983	1.0721	3.80125	1.17185	0.0839932	-0.00672642	4.24163e-05	1023477	6.01008	1209737	6.08269	0.98145	0.175716	0	13.8616	0	1
34.4833	0.12575	1.11181	3.90183	1.42473	-0.0132218	-0.00426225	4.37585e-05	1009892	6.00427	1200849	6.07949	0.980879	0.181276	0	15.2771	0	1
34.5	0.129822	1.11094	3.90384	1.32727	0.161017	-0.00118772	4.52051e-05	984827	5.99336	1192026	6.07629	0.980288	0.187268	0	14.9891	0	1
34.5167	0.134199	1.12838	3.96734	2.13451	0.014974	-0.0031486	4.6312e-05	974175	5.98864	1183268	6.07308	0.979681	0.191854	0	16.204	0	1
34.5333	0.136287	1.14063	3.97591	1.78604	-0.174404	-0.00251548	4.72884e-05	959716	5.98214	1174575	6.06988	0.97906	0.195899	0	14.8498	0	1
34.55	0.139902	1.1422	4.05177	3.019	0.0215023	-0.00310307	4.89179e-05	931700	5.96928	1165945	6.06668	0.978422	0.202649	0	13.7355	0	1
34.5667	0.145805	1.15063	4.03851	0.35547	0.0382705	-0.00109666	5.13834e-05	898177	5.95336	1157379	6.06348	0.977757	0.212863	0	14.8591	0	1
34.5833	0.154302	1.17082	4.12475	1.83333	0.192673	-0.00198943	5.23859e-05	887566	5.9482	1148875	6.06027	0.977069	0.217016	0	14.2782	0	1
34.6	0.15166	1.16812	4.11485	2.62683	0.144439	-0.00333995	5.27875e-05	880862	5.94491	1140434	6.05707	0.976371	0.21868	0	13.2086	0	1
34.6167	0.156647	1.17121	4.15196	1.2693	0.246809	-0.00224907	5.45999e-05	858074	5.93352	1132056	6.05387	0.975658	0.226188	0	10.766	0	1
34.6333	0.162245	1.18636	4.23117	1.75717	0.21719	-0.00115819	5.58375e-05	854600	5.93176	1123738	6.05067	0.974926	0.231315	0	12.6725	0	1
34.65	0.163875	1.21448	4.26553	1.46348	0.174144	-0.00281389	5.71796e-05	854362	5.93164	1115482	6.04746	0.974176	0.236875	0	16.5946	0	1
34.6667	0.170083	1.2423	4.32323	1.61642	0.19076	-0.00233337	5.88352e-05	845022	5.92687	1107287	6.04426	0.973407	0.243733	0	16.8354	0	1
34.6833	0.173545	1.2579	4.40977	1.13139	0.0671469	-0.00093731	5.98116e-05	831555	5.91989	1099151	6.04106	0.97262	0.247778	0	14.2383	0	1
34.7	0.175786	1.24406	4.40522	0.67993	-0.0950705	0.00137427	6.10492e-05	814501	5.91089	1091076	6.03786	0.971818	0.252905	0	12.113	0	1
34.7167	0.180773	1.25784	4.46216	0.956007	0.0269833	0.00139704	6.24435e-05	809077	5.90799	1083060	6.03465	0.970999	0.258681	0	13.4883	0	1
34.7333	0.18393	1.28382	4.51253	0.803769	0.169331	0.00279309	6.3864e-05	803462	5.90497	1075103	6.03145	0.970161	0.264566	0	14.6504	0	1
34.75	0.18907	1.29729	4.56978	1.54966	0.100803	0.00144257	6.53106e-05	787971	5.89651	1067204	6.02825	0.969304	0.270559	0	13.0148	0	1
34.7667	0.192379	1.29184	4.58475	1.4754	0.201342	0.00207568	6.68356e-05	786765	5.89585	1059363	6.02504	0.968427	0.276876	0	14.6726	0	1
34.7833	0.197976	1.35323	4.72195	1.83326	0.163789	0.00194586	6.90138e-05	773398	5.8884	1051580	6.02184	0.967526	0.285899	0	15.284	0	1
34.8	0.2051	1.33145	4.70565	-0.281865	0.0911405	0.00273157	7.11396e-05	791726	5.89857	1043854	6.01864	0.966596	0.294706	0	22.2141	0	1
34.8167	0.210393	1.49858	4.95622	2.06315	0.167876	0.00412762	7.28998e-05	780734	5.8925	1036185	6.01544	0.965641	0.301998	0	22.3447	0	1
34.8333	0.21538	1.36114	4.80076	0.704402	-0.0109738	0.00384521	7.43203e-05	731702	5.86433	1028572	6.01223	0.964664	0.307882	0	13.0566	0	1
34.85	0.218689	1.37476	4.87158	1.54093	0.038906	0.00310504	7.66029e-05	715040	5.85433	1021015	6.00903	0.963663	0.317338	0	12.0637	0	1
34.8667	0.228712	1.38122	4.89755	1.2152	-0.0737203	0.00175451	7.8572e-05	703701	5.84739	1013513	6.00583	0.962634	0.325496	0	12.0171	0	1
34.8833	0.23019	1.40079	4.96502	1.58131	-0.0120913	9.88079e-05	8.00186e-05	705743	5.84865	1006067	6.00263	0.961582	0.331489	0	14.1571	0	1
34.9	0.237161	1.44005	5.04637	1.03143	0.141243	0.000274161	8.16481e-05	703616	5.84734	998675	5.99942	0.960509	0.338239	0	14.7811	0	1
34.9167	0.239707	1.44971	5.1178	1.81074	-0.1905	-0.000923778	8.30686e-05	703962	5.84755	991338	5.99622	0.959417	0.344124	0	15.3947	0	1
34.9333	0.245457	1.49156	5.20709	1.28344	-0.0579171	0.00291368	8.37053e-05	703981	5.84756	984055	5.99302	0.95831	0.346761	0	14.8219	0	1
34.95	0.243426	1.47253	5.21718	3.10462	0.0523875	0.00278386	8.41331e-05	699592	5.84484	976825	5.98982	0.957197	0.348533	0	12.8688	0	1
34.9667	0.247955	1.48875	5.25734	1.08364	0.149722	0.00448509	8.68598e-05	689058	5.83826	969648	5.98661	0.956063	0.359829	0	12.7178	0	1
34.9833	0.259352	1.52251	5.39835	1.55183	0.0456407	0.00206645	9.00307e-05	675496	5.82962	962524	5.98341	0.954889	0.372965	0	13.3541	0	1
35	0.266475	1.53705	5.40921	1.38753	0.0733952	0.00285216	9.23395e-05	668490	5.82509	955452	5.98021	0.95368	0.38253	0	14.8608	0	1
35.0167	0.272836	1.56792	5.50918	1.23942	0.174544	0.00470598	9.49618e-05	652134	5.81434	948432	5.97701	0.952437	0.393393	0	13.6475	0	1
35.0333	0.281791	1.54751	5.48647	2.36846	0.104032	0.000303691	9.80282e-05	634053	5.80213	941464	5.9738	0.951157	0.406096	0	12.8529	0	1
35.05	0.290745	1.5796	5.57514	0.762975	0.109051	0.00139457	0.000100076	632194	5.80085	934547	5.9706	0.949843	0.414578	0	13.4111	0	1
35.0667	0.293749	1.6033	5.66626	1.11367	0.00359662	0.00248545	0.000101731	634256	5.80226	927681	5.9674	0.948504	0.421437	0	14.9966	0	1
35.0833	0.300415	1.64225	5.74151	1.54844	-0.110098	0.0064755	0.000103674	630275	5.79953	920865	5.9642	0.947142	0.429486	0	15.6253	0	1
35.1	0.305097	1.64428	5.78655	1.45037	0.0255363	0.00680344	0.000105852	621238	5.79326	914100	5.96099	0.945752	0.438509	0	15.0883	0	1
35.1167	0.313137	1.66339	5.83616	1.09305	-0.00972795	0.0043848	0.000107639	615764	5.78941	907384	5.95779	0.944335	0.445909	0	14.2901	0	1
35.1333	0.31553	1.67076	5.90897	1.89785	0.0529692	0.00440757	0.000109425	609028	5.78464	900717	5.95459	0.942896	0.453309	0	13.4421	0	1
35.15	0.323569	1.68194	5.93112	2.86606	0.0732469	0.00824503	0.000111681	604916	5.7817	894100	5.95139	0.941429	0.462656	0	14.34	0	1
35.1667	0.328709	1.71647	6.03856	1.4948	0.135791	0.00903073	0.000113546	596893	5.7759	887531	5.94818	0.939935	0.470381	0	12.102	0	1
35.1833	0.33446	1.69363	6.04805	2.65146	0.098391	0.0127156	0.000115829	588273	5.76958	881010	5.94498	0.938413	0.479837	0	10.8205	0	1
35.2	0.342041	1.73517	6.14268	1.76955	-0.0285786	0.0125858	0.000118085	590702	5.77137	874537	5.94178	0.936862	0.489185	0	13.5303	0	1
35.2167	0.347639	1.77398	6.24676	1.80011	0.0155028	0.0159655	0.000119532	588660	5.76986	868112	5.93858	0.935285	0.495178	0	12.98	0	1
35.2333	0.35049	1.76608	6.2712	-1.3784	0.0655352	0.0169038	0.00012056	588094	5.76945	861734	5.93537	0.933693	0.499439	0	12.7837	0	1
35.25	0.353646	1.80107	6.34935	1.6087	-0.0527369	0.0198257	0.000121798	587955	5.76934	855403	5.93217	0.932085	0.504566	0	13.565	0	1
35.2667	0.357718	1.80157	6.36891	1.59517	0.0275078	0.0196959	0.000124107	583555	5.76608	849118	5.92897	0.930454	0.51413	0	13.5333	0	1
35.2833	0.367131	1.8419	6.49466	1.51495	0.154902	0.0183454	0.000126886	579462	5.76302	842879	5.92577	0.928789	0.525643	0	13.881	0	1
35.3	0.373949	1.8569	6.55099	1.84123	-0.00685741	0.0209621	0.000129142	570296	5.7561	836687	5.92256	0.92709	0.534991	0	12.7716	0	1
35.3167	0.38031	1.84855	6.55925	1.44104	0.0204394	0.0206797	0.000131895	564314	5.75152	830540	5.91936	0.925359	0.546395	0	12.3199	0	1
35.3333	0.390028	1.89635	6.70652	1.4037	0.116401	0.0162774	0.000135458	557820	5.74649	824438	5.91616	0.923585	0.561155	0	13.2697	0	1
35.35	0.401119	1.90509	6.72486	1.91537	0.171774	0.0156898	0.000138394	546336	5.73746	818380	5.91296	0.921769	0.573316	0	11.7493	0	1
35.3667	0.407174	1.89934	6.77142	1.7523	-0.0183674	0.0196799	0.000140598	541340	5.73347	812368	5.90975	0.919918	0.582448	0	10.7651	0	1
35.3833	0.413993	1.93066	6.84743	1.44366	0.154193	0.0172612	0.000142332	541328	5.73346	806399	5.90655	0.918041	0.589631	0	11.8841	0	1
35.4	0.417302	1.94612	6.90086	1.79268	0.11313	0.0207935	0.000143753	543030	5.73482	800475	5.90335	0.916143	0.595516	0	12.5782	0	1
35.4167	0.422289	1.98141	7.00236	1.22845	-0.0254359	0.0171542	0.00014486	544504	5.736	794594	5.90015	0.914229	0.600102	0	12.1852	0	1
35.4333	0.423767	1.98725	7.06097	1.24833	0.0538934	0.017177	0.000146306	545078	5.73646	788756	5.89694	0.912297	0.606094	0	12.1216	0	1
35.45	0.430738	2.02529	7.16018	2.07418	0.164045	0.0188782	0.000149164	545904	5.73712	782961	5.89374	0.910337	0.617932	0	14.8835	0	1
35.4667	0.440456	2.07065	7.24184	1.80857	-0.100864	0.0175277	0.000151629	542483	5.73439	777208	5.89054	0.908342	0.628145	0	14.589	0	1
35.4833	0.445138	2.06703	7.32044	2.50198	0.159282	0.0201444	0.000152945	537688	5.73053	771498	5.88733	0.906322	0.633597	0	13.208	0	1
35.5	0.448142	2.07028	7.30017	1.37028	0.0710699	0.0236767	0.000155097	535777	5.72898	765830	5.88413	0.904278	0.642512	0	14.3244	0	1
35.5167	0.457707	2.10984	7.42349	2.10839	0.0643396	0.0235469	0.000158712	528601	5.72313	760203	5.88093	0.902197	0.657488	0	14.1488	0	1
35.5333	0.469256	2.1105	7.44976	1.99308	0.0440289	0.0243326	0.000162327	519745	5.71579	754618	5.87773	0.900067	0.672464	0	13.2888	0	1
35.55	0.478821	2.13404	7.54637	1.35729	0.0173095	0.0177941	0.000164427	516303	5.7129	749074	5.87452	0.8979	0.681162	0	12.4497	0	1
35.5667	0.481519	2.13729	7.57904	2.46558	-0.00300112	0.018885	0.000166161	510775	5.70823	743570	5.87132	0.895707	0.688346	0	11.1346	0	1
35.5833	0.488948	2.13336	7.59372	1.29818	0.034519	0.020281	0.00016813	507255	5.70523	738107	5.86812	0.893489	0.696503	0	10.226	0	1
35.6	0.49302	2.15843	7.68544	1.86707	0.042132	0.0218297	0.000169315	515496	5.71223	732684	5.86492	0.891251	0.701414	0	13.6494	0	1
35.6167	0.495871	2.23248	7.81181	1.97698	-0.0373828	0.0192584	0.000170553	515370	5.71212	727301	5.86171	0.888996	0.706541	8.66091	13.8818	41.3651	1
35.6333	0.500248	2.18934	7.78391	-11.6047	-0.045639	0.0235536	0.00017213	509738	5.70735	721958	5.85851	0.886723	0.713075	8.78871	11.6681	41.4156	1
35.65	0.505083	2.22555	7.88113	1.74377	0.0399463	0.0260178	0.000173995	508035	5.70589	716653	5.85531	0.884427	0.720799	0	11.335	0	1
35.6667	0.511139	2.22239	7.91396	0.991858	0.117902	0.0255828	0.000176069	503609	5.70209	711388	5.85211	0.882105	0.729389	0	9.54013	0	1
35.6833	0.517194	2.23998	7.99516	10.08	0.0267908	0.0239271	0.000178665	499991	5.69896	706162	5.8489	0.879752	0.740144	0	8.75723	0	1
35.7	0.526302	2.25589	8.05759	1.56461	0.0968122	0.0236447	0.000180059	503638	5.70212	700973	5.8457	0.877372	0.745921	0	11.3904	0	1
35.7167	0.525338	2.3072	8.14429	1.0248	0.120752	0.0250408	0.00018067	513794	5.71079	695823	5.8425	0.874979	0.74845	0	12.4586	0	1
35.7333	0.529868	2.36325	8.3941	2.07816	0.205727	0.0281153	0.000182952	507742	5.70564	690711	5.8393	0.872567	0.757906	0	10.9955	0	1
35.75	0.53867	2.31111	8.21834	1.88244	0.130332	0.030732	0.000184817	498734	5.69787	685636	5.83609	0.870127	0.765631	0	10.0269	0	1
35.7667	0.540758	2.32748	8.30244	1.89515	0.120397	0.0301445	0.000186864	495762	5.69527	680599	5.83289	0.867662	0.774113	0	9.12481	0	1
35.7833	0.550628	2.33484	8.33313	2.15352	0.0289808	0.0269629	0.000189826	492471	5.69238	675599	5.82969	0.865163	0.786383	0	10.3112	0	1
35.8	0.558057	2.36952	8.41174	4.14331	0.112125	0.0243916	0.000192501	492683	5.69257	670635	5.82649	0.862627	0.797463	0	11.9504	0	1
35.8167	0.566249	2.40253	8.50866	1.76528	0.206865	0.0291446	0.000194914	490632	5.69076	665708	5.82328	0.860057	0.80746	0	12.1746	0	1
35.8333	0.572152	2.40913	8.5424	2.08499	0.0428168	0.0306933	0.00019738	485601	5.68628	660817	5.82008	0.857455	0.817674	0	11.773	0	1
35.85	0.580649	2.4136	8.56531	1.70922	0.0670618	0.0308686	0.000200812	479817	5.68108	655962	5.81688	0.854813	0.831892	3.08936	11.4376	28.6454	1
35.8667	0.592198	2.4347	8.64728	-5.75412	0.132658	0.0293655	0.000203695	474581	5.67631	651142	5.81368	0.85213	0.843837	12.5454	10.6787	45.5342	1
35.8833	0.59749	2.42986	8.65371	-10.9079	0.177045	0.0283202	0.000204933	476001	5.67761	646358	5.81047	0.849419	0.848964	15.8238	11.4437	49.247	1
35.9	0.599426	2.47858	8.77214	-10.2365	0.182827	0.0268171	0.000206301	474502	5.67624	641610	5.80727	0.846691	0.854632	15.2821	10.8001	48.6273	1
35.9167	0.605481	2.44734	8.74226	-10.3228	0.279856	0.0295864	0.000208662	470452	5.67252	636896	5.80407	0.843939	0.864413	15.1817	10.0907	48.3822	1
35.9333	0.613215	2.49271	8.84985	-10.3333	0.0970393	0.0308299	0.000210814	473289	5.67513	632216	5.80087	0.841156	0.873328	14.9077	12.4231	48.1858	1
35.95	0.61805	2.52739	8.92831	-10.1565	0.159431	0.031463	0.000212836	474127	5.67589	627571	5.79766	0.838346	0.881702	14.1665	13.8302	47.4015	1
35.9667	0.625021	2.5491	8.97914	-9.50064	0.0664888	0.0307228	0.000215615	466455	5.66881	622961	5.79446	0.835504	0.893215	9.66493	11.808	41.5027	1
35.9833	0.634281	2.51145	8.97062	-4.08602	0.16306	0.0307456	0.00021889	457334	5.66023	618384	5.79126	0.832621	0.906783	1.99677	8.62832	24.374	1
36	0.644152	2.52675	9.02283	1.2363	0.0206794	0.0313787	0.000221747	455883	5.65885	613840	5.78806	0.829698	0.918621	0	9.63721	0	1
36.0167	0.65097	2.56067	9.1112	0.911634	0.0215785	0.0320118	0.000224291	454521	5.65755	609331	5.78485	0.826739	0.929159	0	10.5033	0	1
36.0333	0.659009	2.56941	9.14128	0.77847	0.147294	0.0298983	0.000225529	454188	5.65724	604854	5.78165	0.823756	0.934286	0	10.1698	0	1
36.05	0.658198	2.58533	9.21226	4.89015	0.219299	0.0311418	0.000227211	453664	5.65673	600410	5.77845	0.820752	0.941253	0	10.5924	0	1
36.0667	0.668831	2.6017	9.23914	1.07031	-0.102983	0.0316223	0.000230303	450310	5.65351	595999	5.77525	0.817717	0.954064	0	11.0828	0	1
36.0833	0.67626	2.61685	9.30356	1.79652	0.127561	0.0296615	0.000232612	446487	5.64981	591620	5.77204	0.814647	0.963629	0	10.3573	0	1
36.1	0.682316	2.60957	9.29763	1.59469	-0.0308415	0.0269376	0.000234137	444244	5.64762	587273	5.76884	0.81155	0.969946	0	9.90049	0	1
36.1167	0.685167	2.62487	9.35029	1.31245	0.0159865	0.0310803	0.000236002	442561	5.64597	582958	5.76564	0.808432	0.977671	0	9.73755	0	1
36.1333	0.693206	2.63132	9.38145	1.50888	0.151315	0.0330867	0.000238964	437950	5.64142	578675	5.76243	0.805281	0.989941	0	9.06118	0	1
36.15	0.702466	2.63564	9.41382	1.03407	0.143517	0.0285318	0.000242187	434149	5.63764	574424	5.75923	0.802089	1.00329	0	9.22188	0	1
36.1667	0.712031	2.65597	9.46359	1.52545	0.186988	0.0282494	0.000245305	431413	5.63489	570204	5.75603	0.798856	1.01621	0	9.49833	0	1
36.1833	0.720681	2.6699	9.52571	1.75697	0.0795498	0.0313239	0.00024798	430936	5.63441	566014	5.75283	0.795583	1.02729	0	10.2425	0	1
36.2	0.727652	2.70779	9.61866	1.9801	0.211217	0.0284475	0.000250027	430170	5.63364	561856	5.74963	0.79228	1.03577	0	11.3819	0	1
36.2167	0.732639	2.70417	9.59763	1.2967	0.220203	0.032285	0.000252911	424434	5.62781	557728	5.74642	0.788944	1.04772	0	10.3824	0	1
36.2333	0.744493	2.69765	9.6268	1.28256	-0.0350932	0.0338336	0.000255768	420603	5.62387	553630	5.74322	0.785569	1.05956	0	9.69965	0	1
36.25	0.749328	2.71616	9.66817	1.41276	0.0619362	0.0298891	0.000257764	420335	5.6236	549563	5.74002	0.782163	1.06782	0	11.2811	0	1
36.2667	0.756147	2.73573	9.69459	2.27904	0.0629879	0.0289963	0.000259916	416489	5.6196	545525	5.73681	0.778729	1.07674	0	10.6174	0	1
36.2833	0.761897	2.71167	9.68195	1.75419	0.0350478	0.0291717	0.000262381	414090	5.61709	541517	5.73361	0.775264	1.08695	0	10.4505	0	1
36.3	0.770546	2.75581	9.77322	2.03866	0.115293	0.0298048	0.000265239	410201	5.613	537538	5.73041	0.771764	1.09879	0	9.87813	0	1
36.3167	0.778586	2.71954	9.73388	2.75846	0.0318105	0.0319638	0.000267129	405400	5.60788	533589	5.72721	0.768232	1.10662	0	7.40471	0	1
36.3333	0.781589	2.73118	9.77296	1.9916	0.0105843	0.0296978	0.000268498	404789	5.60723	529669	5.724	0.764679	1.11229	0	7.53802	0	1
36.35	0.786577	2.73916	9.79999	1.80106	0.0734341	0.0300257	0.000271015	403330	5.60566	525777	5.7208	0.761101	1.12272	0	9.37616	0	1
36.3667	0.796295	2.76194	9.81879	1.5057	0.187859	0.030964	0.00027335	401408	5.60359	521914	5.7176	0.757489	1.13239	0	10.0364	0	1
36.3833	0.800214	2.75984	9.84719	1.72043	0.157782	0.0337333	0.000274379	399490	5.60151	518080	5.7144	0.753856	1.13665	0	8.46658	0	1
36.4	0.802302	2.75683	9.86079	0.716297	-0.0459391	0.0348242	0.000275852	400370	5.60246	514273	5.71119	0.750206	1.14275	0	8.70081	0	1
36.4167	0.808815	2.80159	9.98792	2.10352	-0.0140647	0.032253	0.000277612	400064	5.60213	510495	5.70799	0.746535	1.15005	0	9.04745	0	1
36.4333	0.812582	2.7879	9.9588	1.90184	0.0776242	0.0293766	0.000278797	396499	5.59824	506744	5.70479	0.742844	1.15496	0	8.19196	0	1
36.45	0.815739	2.77573	9.92648	1.47052	-0.0591111	0.0322985	0.000280688	392773	5.59414	503021	5.70159	0.739132	1.16279	0	7.63701	0	1
36.4667	0.823625	2.77318	9.92452	2.36962	0.136338	0.0326265	0.0002825	390598	5.59173	499326	5.69838	0.735396	1.1703	0	7.38479	0	1
36.4833	0.826324	2.7807	9.95216	2.34601	0.141356	0.0309708	0.000284365	391239	5.59244	495657	5.69518	0.731636	1.17802	0	8.66299	0	1
36.5	0.834516	2.81859	10.0439	1.92354	0.182844	0.0337401	0.000286386	389673	5.5907	492015	5.69198	0.72785	1.1864	0	9.98956	0	1
36.5167	0.83813	2.79742	9.95968	8.55719	0.121487	0.0346784	0.000288434	389592	5.59061	488401	5.68878	0.724037	1.19488	0	11.5981	0	1
36.5333	0.846474	2.85682	10.1063	-3.91179	0.1291	0.0311916	0.000290664	386000	5.58659	484812	5.68557	0.720196	1.20412	4.35018	10.8345	29.861	1
36.55	0.851156	2.78896	9.96599	-4.33228	0.0692691	0.0336558	0.000292581	381328	5.5813	481250	5.68237	0.716327	1.21206	4.36567	9.65641	29.7753	1
36.5667	0.85767	2.82578	10.0469	-3.99532	0.0849692	0.032763	0.000295647	379363	5.57905	477715	5.67917	0.712425	1.22476	4.21106	10.5593	29.369	1
36.5833	0.869066	2.8182	10.0315	-4.1207	-0.0300986	0.0341591	0.000298661	377495	5.57691	474205	5.67597	0.708482	1.23725	0.8844	12.5477	17.4285	1
36.6	0.875274	2.85425	10.0503	2.39897	-0.0455264	0.0303672	0.000300604	374220	5.57313	470721	5.67276	0.704507	1.2453	0	12.1714	0	1
36.6167	0.880414	2.80577	10.0073	1.97772	-0.145183	0.0325262	0.000302234	367933	5.56577	467262	5.66956	0.700508	1.25205	0	8.27664	0	1
36.6333	0.884791	2.79101	9.99357	1.8528	0.0298191	0.0323963	0.000303968	365460	5.56284	463829	5.66636	0.696487	1.25923	0	7.77644	0	1
36.65	0.890541	2.80021	10.0043	1.32138	-0.00514004	0.0282992	0.000306904	361957	5.55866	460422	5.66316	0.692434	1.27139	0	8.09056	0	1
36.6667	0.901938	2.7908	9.98232	1.94688	0.000336649	0.0284746	0.000309761	363623	5.56065	457039	5.65995	0.688344	1.28323	0	14.1254	0	1
36.6833	0.90723	2.87537	9.98769	2.13553	0.03038	0.0288025	0.000311129	361285	5.55785	453681	5.65675	0.684225	1.2889	0	13.5035	0	1
36.7	0.909929	2.77959	9.97932	2.52604	0.0843796	0.0309615	0.000311975	355423	5.55075	450348	5.65355	0.680092	1.2924	0	7.83043	0	1
36.7167	0.91217	2.8013	9.9798	1.63528	0.249463	0.0305265	0.000312769	357029	5.5527	447039	5.65035	0.675947	1.29569	0	10.9653	0	1
36.7333	0.914563	2.81783	9.99173	1.66111	0.15118	0.0285656	0.000313327	354956	5.55017	443755	5.64714	0.671794	1.298	0	9.88888	0	1
36.75	0.915431	2.77911	9.94811	2.1615	0.150706	0.028741	0.00031412	352095	5.54666	440494	5.64394	0.667632	1.30129	0	7.7811	0	1
36.7667	0.919197	2.78755	9.96171	2.03825	0.174493	0.0309	0.000315672	349901	5.54395	437258	5.64074	0.663454	1.30771	0	7.39612	0	1
36.7833	0.92449	2.77187	9.93442	1.95803	0.101997	0.0326012	0.000317301	348918	5.54272	434046	5.63754	0.659255	1.31446	0	7.69737	0	1
36.8	0.928714	2.80045	9.99838	2.59971	0.203452	0.0315559	0.000318042	347278	5.54068	430857	5.63433	0.655041	1.31754	0	7.54162	0	1
36.8167	0.928819	2.75869	9.8922	1.62716	0.320013	0.0346304	0.000318522	345019	5.53784	427691	5.63113	0.650818	1.31952	0	4.4384	0	1
36.8333	0.931518	2.77338	9.97874	1.74119	0.0918772	0.0311436	0.000321066	357124	5.55282	424549	5.62793	0.646576	1.33006	0	18.9443	0	1
36.85	0.943677	2.99101	9.9925	2.45199	0.0505094	0.0333026	0.000323166	357426	5.55319	421430	5.62473	0.642302	1.33876	0	21.4811	0	1
36.8667	0.943781	2.8136	9.89456	1.98191	0.165544	0.0290529	0.000323515	341774	5.53374	418333	5.62152	0.638012	1.34021	0	12.1077	0	1
36.8833	0.945717	2.74971	9.82348	1.96365	0.28302	0.0313645	0.000324753	337266	5.52797	415260	5.61832	0.633712	1.34534	0	9.41888	0	1
36.9	0.95101	2.76241	9.83296	0.492897	0.143386	0.02742	0.000326095	333592	5.52322	412209	5.61512	0.629395	1.35089	0	7.93576	0	1
36.9167	0.953556	2.71271	9.74449	1.00991	0.0924052	0.0294264	0.000327045	329586	5.51797	409180	5.61191	0.625062	1.35483	0	4.90853	0	1
36.9333	0.956559	2.71321	9.73627	1.53165	0.0752989	0.0303647	0.00032857	327184	5.51479	406174	5.60871	0.620713	1.36115	0	4.83659	0	1
36.95	0.962462	2.6983	9.69418	1.21126	0.148067	0.0320659	0.00032939	326906	5.51442	403190	5.60551	0.616348	1.36454	0	7.68654	0	1
36.9667	0.961346	2.72139	9.69298	1.72645	0.250132	0.0287318	0.000328668	331080	5.51993	400228	5.60231	0.611983	1.36155	5.99432	12.1704	31.5717	1
36.9833	0.958247	2.75363	9.70903	-14.5749	0.208916	0.0272287	0.000328704	328612	5.51668	397287	5.5991	0.607622	1.3617	5.52757	10.4945	30.6535	1
37	0.961556	2.68196	9.63077	2.72889	-0.0147939	0.0283195	0.000329236	324161	5.51076	394368	5.5959	0.603258	1.36391	0	6.91682	0	1
37.0167	0.961355	2.68993	9.60806	1.86254	0.17745	0.0234595	0.000329873	322832	5.50898	391471	5.5927	0.598886	1.36654	0	8.37544	0	1
37.0333	0.965274	2.66984	9.54247	2.77109	0.109075	0.0262288	0.000331319	324173	5.51078	388595	5.5895	0.5945	1.37254	0	11.7603	0	1
37.05	0.969804	2.73442	9.62871	1.80877	0.222278	0.0225895	0.00033287	320623	5.50599	385740	5.58629	0.590094	1.37896	0	10.9237	0	1
37.0667	0.974334	2.63605	9.46088	2.19761	0.0313744	0.0249011	0.000333925	316080	5.4998	382906	5.58309	0.58567	1.38333	0	9.31846	0	1
37.0833	0.975964	2.67576	9.48502	2.16271	0.0464641	0.0282808	0.000335058	316188	5.49995	380092	5.57989	0.581233	1.38803	0	12.29	0	1
37.1	0.980952	2.6546	9.39852	1.77976	0.208038	0.0243362	0.000335721	312024	5.49419	377300	5.57669	0.576783	1.39077	0	9.7107	0	1
37.1167	0.979836	2.61711	9.38954	2.43074	0.0534502	0.021765	0.000335496	308199	5.48883	374528	5.57348	0.572331	1.38984	0	5.55338	0	1
37.1333	0.979635	2.5877	9.28413	2.6319	0.00491078	0.0228559	0.000334408	306796	5.48685	371776	5.57028	0.567887	1.38533	0	6.28329	0	1
37.15	0.973484	2.57645	9.22693	2.94322	0.173199	0.023489	0.000334104	309500	5.49066	369045	5.56708	0.563452	1.38407	2.34452	6.75178	22.5759	1
37.1667	0.977861	2.62838	9.41799	-8.05099	0.10406	0.0200023	0.000334767	308746	5.4896	366333	5.56388	0.559015	1.38682	2.82172	8.68071	23.9945	1
37.1833	0.977355	2.57349	9.15816	1.89229	0.0452971	0.0218561	0.000334045	305091	5.48443	363642	5.56067	0.554579	1.38383	0	9.64147	0	1
37.2	0.973645	2.55537	9.12339	2.06659	0.129814	0.0234047	0.00033416	302234	5.48034	360970	5.55747	0.550146	1.3843	0	7.30117	0	1
37.2167	0.978022	2.52795	9.07154	2.24806	-0.0142451	0.0223594	0.000335528	297966	5.47417	358318	5.55427	0.545704	1.38997	0	4.94654	0	1
37.2333	0.981636	2.50465	8.99634	1.83826	0.20043	0.024671	0.000335511	295172	5.47008	355686	5.55107	0.541252	1.3899	3.75527	4.58925	26.0003	1
37.25	0.977926	2.48058	8.90786	-10.0536	0.061253	0.0228627	0.00033445	294191	5.46863	353072	5.54786	0.536808	1.38551	9.27743	5.30843	35.1096	1
37.2667	0.975437	2.47223	8.86668	-10.1744	0.101215	0.0209018	0.000333754	294923	5.46971	350478	5.54466	0.532376	1.38262	9.41518	8.07507	35.3117	1
37.2833	0.973863	2.48189	8.84367	-10.3143	0.201448	0.0206194	0.000333868	292277	5.46579	347903	5.54146	0.527947	1.3831	9.2041	7.59337	34.9407	1
37.3	0.976104	2.4296	8.72818	-9.72101	0.053269	0.022168	0.000333878	292685	5.4664	345347	5.53826	0.523517	1.38314	8.32292	10.0963	33.8038	1
37.3167	0.973919	2.48808	8.78405	-8.39696	0.20111	0.0202071	0.000333209	291385	5.46447	342810	5.53505	0.519092	1.38036	5.21222	9.65666	28.8782	1
37.3333	0.972193	2.3981	8.63194	-2.92755	0.0829907	0.0185514	0.000332748	284646	5.45431	340291	5.53185	0.514675	1.37846	16.1754	0	41.7953	1
37.35	0.97123	2.37022	8.54011	-32.1614	0.182309	0.0191846	0.000331895	283810	5.45303	337791	5.52865	0.510266	1.37492	1.11313	1.36861	17.1106	1
37.3667	0.967214	2.37179	8.52472	29.7518	0.267284	0.0207332	0.000331017	282714	5.45135	335309	5.52545	0.505868	1.37129	0	0	0	1
37.3833	0.966098	2.33948	8.43701	1.99476	0.11529	0.0177042	0.000330138	279197	5.44591	332846	5.52224	0.501482	1.36765	0.789402	0	15.1755	1
37.4	0.962083	2.30153	8.34471	-3.69428	0.210793	0.0175744	0.000328319	279814	5.44687	330400	5.51904	0.497115	1.36011	3.51974	0	24.9958	1
37.4167	0.955474	2.3237	8.3365	-3.8424	0.242668	0.0211067	0.000327597	279879	5.44697	327973	5.51584	0.492763	1.35712	3.70175	4.84088	25.4214	1
37.4333	0.957867	2.2917	8.23536	-4.06788	0.3664	0.0192984	0.000327816	278553	5.44491	325563	5.51264	0.488416	1.35803	3.89364	7.2394	25.8124	1
37.45	0.956751	2.30441	8.21722	-4.25719	0.155507	0.013828	0.000327878	277684	5.44355	323171	5.50943	0.484066	1.35828	0.846311	8.99008	15.5036	1
37.4667	0.958229	2.27775	8.13653	2.44726	0.360721	0.0170551	0.000327261	273999	5.43775	320797	5.50623	0.47972	1.35572	0	5.9967	0	1
37.4833	0.953146	2.23583	8.04851	1.80735	0.180956	0.0140261	0.000325572	270941	5.43287	318440	5.50303	0.47539	1.34873	0	0	0	1
37.5	0.948367	2.20505	7.94767	2.33856	0.169801	0.016948	0.000323753	270400	5.43201	316101	5.49983	0.471082	1.34119	0	1.69063	0	1
37.5167	0.942521	2.20204	7.91031	2.32807	0.128128	0.0126983	0.000322849	267901	5.42797	313778	5.49662	0.466793	1.33745	0	0	0	1
37.5333	0.943083	2.1525	7.7962	2.25442	0.310149	0.0166884	0.000322963	265984	5.42486	311473	5.49342	0.462509	1.33792	0	1.173	0	1
37.55	0.943188	2.17207	7.76723	2.13606	-0.0026727	0.0135068	0.000322189	265519	5.4241	309184	5.49022	0.45823	1.33471	0	5.48527	0	1
37.5667	0.938562	2.13412	7.68363	1.75784	0.160275	0.0129192	0.000320213	262801	5.41963	306913	5.48702	0.453968	1.32653	0	0	0	1
37.5833	0.931648	2.10273	7.6069	2.17292	0.189097	0.0105006	0.000318812	260043	5.41505	304658	5.48381	0.449729	1.32072	0	0	0	1
37.6	0.930379	2.0718	7.50958	2.38476	0.039087	0.0131173	0.000317541	258516	5.41249	302420	5.48061	0.445508	1.31546	0	0	0	1
37.6167	0.924228	2.06162	7.45085	1.37345	0.169228	0.0174126	0.000316349	258416	5.41232	300198	5.47741	0.441303	1.31052	0	0	0	1
37.6333	0.923417	2.05403	7.37809	2.03054	0.221854	0.0148413	0.000315993	256353	5.40884	297992	5.4742	0.437108	1.30905	0	0	0	1
37.65	0.922148	2.02402	7.30091	2.969	0.210852	0.0150167	0.000314827	256417	5.40895	295803	5.471	0.432924	1.30422	0	6.72587	0	1
37.6667	0.916607	2.03932	7.25546	2.24212	0.20702	0.018549	0.000313792	254559	5.40579	293630	5.4678	0.428754	1.29993	0	5.46835	0	1
37.6833	0.916101	1.98153	7.17186	1.01688	0.137119	0.0135363	0.000313227	250786	5.3993	291472	5.4646	0.424594	1.29759	0	0	0	1
37.7	0.913307	1.97334	7.09468	2.3272	0.234606	0.0181367	0.000312374	248501	5.39533	289331	5.46139	0.420444	1.29406	0	0	0	1
37.7167	0.911123	1.93477	6.9972	2.76136	0.0182197	0.0152603	0.000311705	245197	5.38952	287205	5.45819	0.416305	1.29128	0	0	0	1
37.7333	0.909396	1.91376	6.94626	2.60546	0.248153	0.0119262	0.000310408	243442	5.3864	285095	5.45499	0.412178	1.28591	0	0	0	1
37.75	0.90355	1.89168	6.87655	2.74451	0.213347	0.0113386	0.000308798	242458	5.38464	283000	5.45179	0.40807	1.27924	0	0	0	1
37.7667	0.899993	1.87829	6.77373	2.84252	0.0486878	0.0105984	0.000307528	241258	5.38248	280921	5.44858	0.403982	1.27398	0	0	0	1
37.7833	0.89613	1.85728	6.7208	2.38556	0.273739	0.010316	0.000306518	239277	5.3789	278857	5.44538	0.399909	1.2698	0	0	0	1
37.8	0.894098	1.8355	6.62363	2.16359	0.182474	0.0146112	0.000305196	238840	5.37811	276808	5.44218	0.395851	1.26432	0	0	0	1
37.8167	0.888405	1.83418	6.58993	2.90338	0.125543	0.0118874	0.000303324	237578	5.37581	274775	5.43898	0.391814	1.25656	0	0	0	1
37.8333	0.883169	1.79394	6.49535	2.45665	0.190834	0.0117576	0.000302028	236370	5.37359	272756	5.43577	0.387799	1.25119	0	0	0	1
37.85	0.880832	1.80024	6.46043	3.44928	0.270163	0.0136114	0.000300574	235575	5.37213	270752	5.43257	0.383801	1.24517	0	0	0	1
37.8667	0.87468	1.76473	6.40262	2.45354	0.205602	0.0119557	0.000298886	231658	5.36485	268763	5.42937	0.379825	1.23818	0	0	0	1
37.8833	0.87097	1.72189	6.24212	2.6582	0.249531	0.0125888	0.000297197	228159	5.35824	266788	5.42617	0.37587	1.23118	0	0	0	1
37.9	0.864819	1.69294	6.17119	1.31197	0.213198	0.0155107	0.000294986	227027	5.35608	264828	5.42296	0.371942	1.22202	0	0	0	1
37.9167	0.858057	1.67986	6.10942	1.87857	0.135057	0.0158387	0.000293664	226001	5.35411	262882	5.41976	0.368037	1.21654	0	0	0	1
37.9333	0.857093	1.66236	6.02994	2.61424	0.180664	0.0131149	0.000292837	223576	5.34943	260951	5.41656	0.364147	1.21312	0	0	0	1
37.95	0.853231	1.63463	5.93841	2.66342	0.149978	0.011154	0.000291306	221085	5.34456	259034	5.41336	0.360272	1.20678	0	0	0	1
37.9667	0.848147	1.60889	5.86901	2.10332	0.108457	0.0134656	0.000290218	220584	5.34357	257131	5.41015	0.356414	1.20227	0	0	0	1
37.9833	0.846879	1.61504	5.84981	0.86923	0.0510677	0.0140987	0.00028994	218748	5.33994	255241	5.40695	0.352566	1.20112	0	0	0	1
38	0.846526	1.57876	5.73569	2.24928	0.16183	0.0127482	0.000288984	215536	5.33352	253366	5.40375	0.348726	1.19716	0	0	0	1
38.0167	0.84129	1.55821	5.69055	2.2745	0.253977	0.0159753	0.000286773	215165	5.33277	251505	5.40055	0.344906	1.188	0	0	0	1
38.0333	0.833612	1.54955	5.64449	2.42851	0.204827	0.0135566	0.000284666	215694	5.33384	249657	5.39734	0.341116	1.17927	0	0	0	1
38.05	0.828987	1.54273	5.61049	2.74884	0.33039	0.0106802	0.000282925	214069	5.33055	247823	5.39414	0.33735	1.17206	0	0	0	1
38.0667	0.823446	1.50768	5.51103	2.74964	0.135519	0.0119237	0.000281002	211943	5.32622	246002	5.39094	0.33361	1.16409	0	0	0	1
38.0833	0.817752	1.49185	5.42041	3.20715	0.228429	0.0120991	0.00027947	210950	5.32418	244194	5.38773	0.329892	1.15774	0	0	0	1
38.1	0.8145	1.47694	5.35681	2.55534	0.178821	0.0144106	0.00027752	208856	5.31985	242400	5.38453	0.326197	1.14967	0	0	0	1
38.1167	0.806364	1.4422	5.27245	2.96554	0.300417	0.01718	0.000274944	207964	5.31799	240619	5.38133	0.322532	1.13899	0	0	0	1
38.1333	0.79945	1.43766	5.23341	2.97474	0.289262	0.015982	0.000272994	207301	5.3166	238852	5.37813	0.318897	1.13092	0	0	0	1
38.15	0.794977	1.41238	5.1341	4.82629	-0.0626225	0.0160048	0.000271723	204689	5.31109	237097	5.37493	0.315284	1.12565	0	0	0	1
38.1667	0.79203	1.38877	5.06653	2.68446	0.144423	0.0175535	0.000271132	211381	5.32507	235355	5.37172	0.311683	1.1232	0	8.12569	0	1
38.1833	0.791524	1.49578	5.24447	2.31326	0.161496	0.0123882	0.00026994	210169	5.32257	233626	5.36852	0.308094	1.11827	0	9.27743	0	1
38.2	0.785067	1.35941	4.94008	3.18504	0.29713	0.0107325	0.000267677	200368	5.30183	231909	5.36532	0.304527	1.10889	0	0	0	1
38.2167	0.778306	1.34221	4.94346	2.53857	0.18542	0.0101449	0.000265962	198746	5.2983	230205	5.36211	0.300988	1.10179	0	0	0	1
38.2333	0.775053	1.32043	4.80432	2.4762	0.156564	0.0132195	0.000264666	197089	5.29466	228514	5.35891	0.297468	1.09642	0	0	0	1
38.25	0.770733	1.30674	4.7723	2.65218	0.33004	0.00958012	0.000263395	195965	5.29218	226835	5.35571	0.293965	1.09115	0	0	0	1
38.2667	0.767633	1.29275	4.68596	2.60126	0.195899	0.0105184	0.000261445	195270	5.29064	225169	5.35251	0.290483	1.08308	0	0	0	1
38.2833	0.759345	1.2783	4.66401	2.15682	0.321004	0.010236	0.000259391	196472	5.2933	223514	5.3493	0.287028	1.07457	0	0	0	1
38.3	0.755635	1.28826	4.66983	3.60187	0.354099	0.0111743	0.000258042	202383	5.30617	221872	5.3461	0.283596	1.06898	1.96784	14.2432	18.4839	1
38.3167	0.751468	1.33881	4.58578	-6.91383	0.120471	0.0131807	0.000256641	197835	5.2963	220242	5.3429	0.280182	1.06317	9.16958	12.5745	30.6402	1
38.3333	0.747452	1.21571	4.45717	-8.43173	0.22574	0.0145768	0.000254822	190774	5.28052	218624	5.3397	0.276789	1.05564	7.68086	0	28.5353	1
38.35	0.740843	1.23239	4.43415	-4.33302	0.22847	0.0072753	0.000253134	190117	5.27902	217018	5.3365	0.273419	1.04864	0.0101176	0	3.12445	1
38.3667	0.737591	1.19108	4.36368	4.31632	0.0566397	0.00775583	0.000251289	186897	5.2716	215423	5.33329	0.270073	1.041	0	0	0	1
38.3833	0.730066	1.1748	4.31106	2.24468	0.304579	0.0125088	0.000248555	191123	5.28131	213840	5.33009	0.266757	1.02967	0	0	0	1
38.4	0.721626	1.21741	4.37136	2.19788	0.200039	0.0117686	0.000246109	191400	5.28194	212269	5.32689	0.263476	1.01954	0	0	0	1
38.4167	0.715779	1.15459	4.22764	2.49547	0.127391	0.011944	0.000244316	184479	5.26595	210710	5.32369	0.260223	1.01211	0	0	0	1
38.4333	0.711154	1.11633	4.1471	2.81168	0.246851	0.0105935	0.000242392	183203	5.26293	209162	5.32048	0.256994	1.00414	0	0	0	1
38.45	0.704544	1.12126	4.1192	2.67058	0.106301	0.0139732	0.000240312	183140	5.26278	207625	5.31728	0.253792	0.995527	0	0	0	1
38.4667	0.699003	1.09613	4.04705	2.57556	0.242393	0.0118597	0.000238728	187897	5.27392	206100	5.31408	0.250614	0.988965	0	0	0	1
38.4833	0.695293	1.16239	4.11665	2.44454	0.15708	0.0123402	0.000237405	186559	5.27082	204585	5.31087	0.247456	0.983485	0	0	0	1
38.5	0.691278	1.06768	3.95081	5.38815	0.131886	0.0120578	0.000236422	180968	5.2576	203082	5.30767	0.244313	0.979413	0	0	0	1
38.5167	0.689552	1.08726	3.91208	2.41411	0.250736	0.00963918	0.000234525	182924	5.26227	201590	5.30447	0.241189	0.971552	0	0	0	1
38.5333	0.680196	1.07296	3.91485	2.30353	0.0966056	0.00813606	0.000232052	180557	5.25661	200109	5.30127	0.238094	0.961311	0	0	0	1
38.55	0.675112	1.0376	3.81279	1.75182	0.184022	0.00525966	0.000230808	178880	5.25256	198639	5.29806	0.235023	0.956156	0	0	0	1
38.5667	0.672928	1.04191	3.77757	2.28424	0.118698	0.00482466	0.000229773	179665	5.25446	197179	5.29486	0.231968	0.951867	0	0	0	1
38.5833	0.669066	1.03677	3.7486	2.47044	0.189787	0.00561036	0.000228424	176872	5.24766	195731	5.29166	0.228929	0.946279	0	0	0	1
38.6	0.66505	0.998056	3.66806	2.54587	0.154371	0.00822712	0.000226344	174036	5.24064	194293	5.28846	0.225912	0.937661	0	0	0	1
38.6167	0.656915	0.986503	3.62795	3.18983	0.127804	0.0106913	0.00022489	175461	5.24418	192865	5.28525	0.222919	0.93164	0	0	0	1
38.6333	0.656562	1.00104	3.63484	2.43426	0.205607	0.00613642	0.000223724	174711	5.24232	191448	5.28205	0.219943	0.92681	0	0	0	1
38.65	0.650105	0.967517	3.53446	2.70576	0.0710081	0.00951612	0.000221618	174688	5.24226	190042	5.27885	0.216989	0.918084	0	0	0	1
38.6667	0.644259	0.982056	3.54532	2.36554	0.0514604	0.00953889	0.000220165	179565	5.25422	188645	5.27565	0.214058	0.912063	0	10.0966	0	1
38.6833	0.641617	1.00743	3.53939	2.79023	0.0509861	0.00605213	0.000218581	176560	5.24689	187259	5.27244	0.211148	0.905501	0	4.2133	0	1
38.7	0.635008	0.935299	3.44023	2.61877	-0.0112862	0.00378608	0.000216056	171549	5.23439	185884	5.26924	0.208264	0.895043	0	0	0	1
38.7167	0.626873	0.93168	3.39051	2.53321	-0.0264089	0.00502954	0.000214786	169170	5.22832	184518	5.26604	0.205406	0.88978	0	0	0	1
38.7333	0.627588	0.898612	3.30966	2.57751	0.109378	0.00734113	0.000215135	166003	5.22012	183162	5.26284	0.202554	0.891227	0	0	0	1
38.75	0.628913	0.90064	3.30801	2.48951	-0.0471938	0.00751648	0.0002141	166488	5.22138	181817	5.25963	0.199707	0.886938	0	0	0	1
38.7667	0.621541	0.894885	3.265	2.37603	0.122162	0.00647113	0.000212124	168070	5.22549	180481	5.25643	0.19688	0.878753	0	0	0	1
38.7833	0.617373	0.900574	3.26579	2.31428	0.152969	0.00542578	0.000210644	165325	5.21834	179155	5.25323	0.194075	0.872624	0	0	0	1
38.8	0.6129	0.853773	3.1709	2.76034	0.0160808	0.00163385	0.000208956	160654	5.20589	177839	5.25003	0.191292	0.865629	0	0	0	1
38.8167	0.607511	0.8381	3.11767	2.29438	-0.00285661	0.00653942	0.000206849	160887	5.20652	176532	5.24682	0.188534	0.856903	0	0	0	1
38.8333	0.600597	0.838907	3.09038	2.65118	0.00918136	0.00656219	0.000204691	161611	5.20847	175235	5.24362	0.185804	0.84796	0	0	0	1
38.85	0.594903	0.827811	3.05134	2.24549	0.0773717	0.0085686	0.000202244	163935	5.21467	173947	5.24042	0.183104	0.837827	0	0	0	1
38.8667	0.58631	0.842046	3.03611	2.40179	-0.0586006	0.00752325	0.000200269	165082	5.2177	172669	5.23721	0.180434	0.829641	0	0	0	1
38.8833	0.583363	0.822863	3.01248	2.42777	0.0224071	0.00342614	0.000199129	161597	5.20843	171401	5.23401	0.177785	0.82492	0	0	0	1
38.9	0.579653	0.79834	2.95299	1.92077	-0.0171297	0.0010075	0.00019744	164050	5.21498	170142	5.23081	0.175154	0.817925	0	0	0	1
38.9167	0.573502	0.833479	3.04762	2.11475	-0.182857	0.00133544	0.000195491	166242	5.22074	168892	5.22761	0.172548	0.809848	0	0	0	1
38.9333	0.568266	0.80331	2.91749	4.1964	0.0876653	0.00288408	0.000193671	161889	5.20922	167651	5.22441	0.169966	0.802312	0	0	0	1
38.95	0.562877	0.775888	2.84869	2.55918	0.145785	0.00122838	0.000191905	160299	5.20493	166419	5.2212	0.167408	0.794992	0	0	0	1
38.9667	0.557946	0.773795	2.83682	2.1834	0.058488	0.00155632	0.000189432	160798	5.20628	165196	5.218	0.164879	0.784751	0	0	0	1
38.9833	0.548438	0.760411	2.76253	2.62473	0.0473327	0.00478343	0.000186516	160955	5.2067	163983	5.2148	0.162385	0.772669	0	0	0	1
39	0.540913	0.751604	2.75126	0.953023	0.119795	0.00511137	0.000184828	158030	5.19874	162778	5.2116	0.159922	0.765675	0	0	0	1
39.0167	0.538577	0.720062	2.6756	2.34925	0.0939916	-0.000511618	0.000183087	157938	5.19849	161582	5.20839	0.157481	0.758463	0	0	0	1
39.0333	0.530747	0.73689	2.69622	2.43108	0.0794793	-0.00293026	0.000179831	162909	5.21195	160395	5.20519	0.155074	0.744975	0	0	0	1
39.05	0.51956	0.738154	2.63369	2.20606	-0.249517	0.000296851	0.000177332	162301	5.21032	159216	5.20199	0.152704	0.734625	0	0	0	1
39.0667	0.516155	0.711037	2.60975	2.55614	-0.314841	0.000624792	0.000176036	163852	5.21445	158047	5.19879	0.15036	0.729254	0	8.11954	0	1
39.0833	0.511987	0.740683	2.57956	2.46585	-0.538399	0.000647557	0.000174347	162978	5.21213	156885	5.19558	0.148036	0.722259	0	5.92994	0	1
39.1	0.506293	0.68961	2.54968	2.44698	-0.256738	-0.00177108	0.000171666	161894	5.20923	155733	5.19238	0.145741	0.711152	0	0	0	1
39.1167	0.496327	0.7101	2.55047	1.86002	-0.412852	-0.000680205	0.000169978	162873	5.21185	154589	5.18918	0.143474	0.704157	0	0	0	1
39.1333	0.496432	0.683898	2.49464	2.37169	-0.38586	-0.00126779	0.000169151	161116	5.20714	153453	5.18598	0.141225	0.700734	0	0	0	1
39.15	0.491501	0.688214	2.45713	2.07037	-0.229627	-0.000176911	0.000168116	158022	5.19872	152325	5.18277	0.138987	0.696445	0	0	0	1
39.1667	0.490385	0.649653	2.40604	2.10399	-0.0944501	-0.00335849	0.000167159	153067	5.18488	151206	5.17957	0.136763	0.69248	0	0	0	1
39.1833	0.485912	0.639931	2.39278	2.06314	-0.0862269	-0.00028397	0.000165549	153435	5.18592	150095	5.17637	0.134556	0.68581	0	0	0	1
39.2	0.480981	0.64028	2.3687	2.63554	-0.124695	-0.0016345	0.000163834	153096	5.18496	148993	5.17317	0.132371	0.678707	0	0	0	1
39.2167	0.475898	0.623844	2.33012	2.66443	-0.106096	-0.00405314	0.000161676	153115	5.18502	147898	5.16996	0.130212	0.669765	0	0	0	1
39.2333	0.468373	0.623735	2.30191	2.53416	-0.177066	-0.00189414	0.000159674	153789	5.18693	146811	5.16676	0.12808	0.661471	0	0	0	1
39.25	0.464205	0.613708	2.28118	2.71258	-0.239796	-0.00171879	0.000157907	151770	5.18119	145733	5.16356	0.125974	0.654152	0	0	0	1
39.2667	0.458054	0.59422	2.21834	2.32414	-0.119421	-0.00429002	0.000155408	151624	5.18077	144662	5.16035	0.123895	0.643802	0	0	0	1
39.2833	0.449613	0.593195	2.17747	2.6994	0.0632104	-0.00487761	0.000154216	154304	5.18838	143599	5.15715	0.121841	0.638863	0	0	0	1
39.3	0.451091	0.605598	2.22373	2.60362	-0.221077	-0.00638072	0.000154618	151310	5.17987	142544	5.15395	0.119793	0.640527	0	0	0	1
39.3167	0.451959	0.573293	2.13586	2.57712	-0.000909423	-0.00406914	0.000152929	148466	5.17163	141497	5.15075	0.117753	0.633532	0	0	0	1
39.3333	0.44123	0.570895	2.10522	2.53383	0.0678912	-0.00648778	0.000150379	152519	5.18332	140457	5.14754	0.115741	0.622966	0	0	0	1
39.35	0.437062	0.584367	2.11729	2.38021	-0.0505334	-0.00341326	0.000148926	153048	5.18483	139425	5.14434	0.113755	0.616945	0	0	0	1
39.3667	0.432741	0.563658	2.07459	3.10414	0.0394769	-0.00842589	0.000146662	153074	5.1849	138401	5.14114	0.111794	0.60757	0	0	0	1
39.3833	0.423843	0.567364	2.08148	2.66091	0.0362561	-0.00809795	0.000144582	153422	5.18589	137384	5.13794	0.109862	0.598951	0	0	0	1
39.4	0.420591	0.550165	2.02673	2.0973	0.0928498	-0.00563378	0.00014258	152965	5.18459	136375	5.13473	0.107958	0.590658	0	0	0	1
39.4167	0.412151	0.548378	1.98784	2.6285	-0.0223706	-0.00561101	0.000140891	153183	5.18521	135373	5.13153	0.106077	0.583663	0	0	0	1
39.4333	0.410729	0.538656	1.97932	2.41844	-0.0562616	-0.00650378	0.000140614	147284	5.16816	134378	5.12833	0.10421	0.582513	0	0	0	1
39.45	0.410529	0.50513	1.90244	2.61654	0.115689	-0.00861724	0.000139552	147619	5.16914	133391	5.12513	0.102351	0.578116	0	0	0	1
39.4667	0.40453	0.532944	1.93771	2.26335	-0.0700274	-0.00844189	0.000138413	149171	5.17368	132411	5.12192	0.100507	0.573394	0	0	0	1
39.4833	0.403872	0.507048	1.86357	2.17718	0.162958	-0.009945	0.000137638	143973	5.15828	131438	5.11872	0.0986762	0.570187	0	0	0	1
39.5	0.400009	0.491527	1.83277	2.94215	-0.0297772	-0.0111429	0.000136133	144219	5.15902	130472	5.11552	0.0968602	0.56395	0	0	0	1
39.5167	0.395078	0.49798	1.84836	2.742	0.125388	-0.00791583	0.00013481	143174	5.15586	129514	5.11232	0.0950629	0.55847	0	0	0	1
39.5333	0.392284	0.474983	1.78949	3.28175	0.111944	-0.0074353	0.000132887	141458	5.15063	128562	5.10911	0.0932871	0.550502	0	0	0	1
39.55	0.383843	0.472585	1.75167	2.59896	0.0881239	-0.0104643	0.000129657	149086	5.17344	127618	5.10591	0.0915455	0.537121	0	0	0	1
39.5667	0.373419	0.500552	1.75245	2.34586	-0.051358	-0.0101364	0.000127733	146807	5.16675	126680	5.10271	0.0898381	0.529152	0	0	0	1
39.5833	0.372609	0.443985	1.69953	2.89614	-0.0937939	-0.0105714	0.000126071	139679	5.14513	125749	5.0995	0.0881545	0.522266	0	0	0	1
39.6	0.36371	0.444029	1.65897	6.44538	-0.0346062	-0.0102434	0.000123207	143848	5.1579	124825	5.0963	0.0865009	0.510401	0	0	0	1
39.6167	0.355881	0.44926	1.66891	2.52117	0.0338893	-0.00686372	0.000121257	147019	5.16737	123908	5.0931	0.0848792	0.502324	6.8644	0	25.1999	1
39.6333	0.352323	0.449151	1.66466	-7.94799	0.0704939	-0.00851942	0.000119673	150327	5.17704	122998	5.0899	0.083281	0.495762	21.0332	0	36.874	1
39.65	0.346629	0.456977	1.64454	-8.46385	0.14906	-0.00773371	0.000117958	149494	5.17462	122094	5.08669	0.0817047	0.488659	20.9003	0	36.7282	1
39.6667	0.342309	0.431233	1.60062	-7.61312	0.208706	-0.00816871	0.000116662	142624	5.15419	121197	5.08349	0.0801483	0.483288	7.65408	0	25.8683	1
39.6833	0.339057	0.407625	1.54891	1.79137	-0.112661	-0.00585713	0.000115182	139948	5.14597	120307	5.08029	0.0786104	0.477159	0	0	0	1
39.7	0.333668	0.405228	1.52208	2.2768	0.0876704	-0.00507142	0.000112971	142065	5.15249	119423	5.07709	0.0770969	0.468	0	0	0	1
39.7167	0.326143	0.403745	1.49647	2.56676	0.074684	-0.00840559	0.000111413	143968	5.15827	118546	5.07389	0.0756085	0.461546	0	0	0	1
39.7333	0.324569	0.404552	1.49695	2.09073	0.110068	-0.0102139	0.00010996	144892	5.16104	117675	5.07068	0.07414	0.455525	0	0	0	1
39.75	0.317655	0.398339	1.47836	2.11595	-0.0198009	-0.00591866	0.00010801	140870	5.14882	116810	5.06748	0.0726941	0.447448	0	0	0	1
39.7667	0.313182	0.368781	1.40392	2.47565	-0.0871086	-0.00696401	0.000106479	139037	5.14313	115952	5.06428	0.0712713	0.441103	0	0	0	1
39.7833	0.308709	0.377674	1.40639	2.84664	-0.06088	-0.00724642	0.000105234	143530	5.15694	115100	5.06108	0.0698668	0.435948	0	0	0	1
39.8	0.305914	0.383058	1.36719	2.53571	-0.112319	-0.00874953	0.000103676	143229	5.15603	114254	5.05787	0.068481	0.429495	0	0	0	1
39.8167	0.29961	0.365097	1.38751	2.78401	-0.122864	-0.00720089	0.000101831	140897	5.1489	113415	5.05467	0.0671178	0.42185	0	0	0	1
39.8333	0.295137	0.358274	1.32986	2.06293	-0.0893107	-0.0117558	0.000100378	148970	5.1731	112582	5.05147	0.0657764	0.41583	26.311	0	39.6113	1
39.85	0.291122	0.394786	1.40862	-19.2739	-0.179049	-0.00883383	9.98651e-05	148679	5.17225	111754	5.04826	0.0644481	0.413705	26.2937	0	39.5768	1
39.8667	0.292142	0.352715	1.28397	2.15884	0.0861324	-0.0110999	9.9091e-05	137061	5.13691	110933	5.04506	0.0631283	0.410499	0	0	0	1
39.8833	0.286601	0.331854	1.26889	1.86821	0.0490371	-0.00985641	9.74286e-05	133170	5.12441	110118	5.04186	0.0618247	0.403612	0	0	0	1
39.9	0.282433	0.322895	1.26083	2.46991	0.00248127	-0.00998623	9.64456e-05	143953	5.15822	109309	5.03866	0.0605386	0.39954	0	0	0	1
39.9167	0.280859	0.376192	1.27077	2.01829	-0.110908	-0.0104212	9.56976e-05	146112	5.16469	108506	5.03545	0.0592641	0.396441	0	8.01368	0	1
39.9333	0.278065	0.32756	1.24531	2.22708	-0.0102165	-0.0119243	9.39569e-05	138835	5.1425	107709	5.03225	0.058006	0.38923	0	0	0	1
39.95	0.270693	0.330045	1.21833	2.01228	0.00868795	-0.00808689	9.24774e-05	146663	5.16632	106918	5.02905	0.0567693	0.383101	0	14.4916	0	1
39.9667	0.269424	0.352213	1.18356	2.30636	-0.00612955	-0.0100478	9.25394e-05	147367	5.1684	106132	5.02585	0.055542	0.383358	0	22.021	0	1
39.9833	0.271055	0.333031	1.1581	2.27192	-0.170331	-0.0103302	9.16086e-05	149331	5.17415	105352	5.02264	0.0543204	0.379502	0	24.8746	0	1
40	0.263988	0.353979	1.15507	1.77041	-0.0964945	-0.00832377	8.97633e-05	141192	5.14981	104578	5.01944	0.0531173	0.371858	0	14.8728	0	1
40.0167	0.260277	0.283527	1.08658	2.3094	-0.00419533	-0.00769065	8.81794e-05	126921	5.10353	103810	5.01624	0.0519369	0.365296	0	0	0	1
40.0333	0.254736	0.281129	1.07974	2.49087	-0.0431217	-0.00766789	8.64648e-05	127674	5.1061	103047	5.01304	0.0507784	0.358193	0	0	0	1
40.05	0.250263	0.275832	1.05718	1.50581	-0.0721299	-0.00871324	8.60042e-05	139682	5.14514	102290	5.00983	0.0496343	0.356285	0	11.0492	0	1
40.0667	0.252046	0.328671	1.09093	2.42932	-0.112277	-0.0120474	8.57788e-05	143836	5.15787	101539	5.00663	0.0484948	0.355351	0	12.5835	0	1
40.0833	0.248947	0.292093	1.10651	2.6262	-0.0604136	-0.00607371	8.41164e-05	129267	5.11149	100793	5.00343	0.0473678	0.348464	0	0	0	1
40.1	0.242337	0.256431	0.98996	2.46435	-0.132909	-0.0109338	8.16442e-05	127478	5.10544	100052	5.00023	0.0462682	0.338223	0	0	0	1
40.1167	0.234507	0.268835	1.04461	2.55641	0.0382779	-0.0119791	7.92503e-05	130158	5.11447	99317	4.99702	0.0452009	0.328306	0	0	0	1
40.1333	0.228356	0.251636	0.957964	2.44277	-0.00186924	-0.0140926	7.82673e-05	125148	5.09742	98587	4.99382	0.044156	0.324233	0	0	0	1
40.15	0.228766	0.242524	0.935404	2.05738	-0.117242	-0.0172742	7.78067e-05	118922	5.07526	97863	4.99062	0.0431207	0.322325	0	0	0	1
40.1667	0.225666	0.224715	0.905826	2.575	-0.0556131	-0.0137419	7.67452e-05	117961	5.07174	97144	4.98742	0.0420954	0.317928	0	0	0	1
40.1833	0.222566	0.23254	0.909969	2.34464	0.00967802	-0.0115829	7.50045e-05	126181	5.10099	96430	4.98421	0.0410888	0.310717	0	0	0	1
40.2	0.215499	0.245096	0.939747	2.18981	-0.051984	-0.01568	7.30287e-05	137593	5.1386	95722	4.98101	0.0401068	0.302532	18.0015	0	33.9918	1
40.2167	0.211026	0.261009	0.907574	-10.7589	-0.0558151	-0.0123003	7.22546e-05	131628	5.11935	95019	4.97781	0.0391431	0.299325	38.3985	0	43.1149	1
40.2333	0.210978	0.218022	0.84107	-7.32182	-0.198654	-0.0147189	7.14283e-05	122081	5.08665	94320	4.9746	0.03819	0.295902	33.044	0	39.9933	1
40.25	0.2062	0.222033	0.860014	-8.06243	0.0927725	-0.0130177	6.9792e-05	117504	5.07005	93627	4.9714	0.0372532	0.289124	33.5234	0	39.6771	1
40.2667	0.201422	0.19217	0.783286	-7.19142	0.0398081	-0.0126898	6.82081e-05	119450	5.07719	92940	4.9682	0.0363377	0.282562	30.2117	0	38.5355	1
40.2833	0.196949	0.219221	0.834731	-6.2435	0.0758023	-0.0117515	6.64151e-05	138936	5.14281	92257	4.965	0.0354447	0.275134	17.4513	0	33.7511	1
40.3	0.19095	0.24551	0.858253	-1.31288	-0.00813749	-0.013102	6.44915e-05	136618	5.13551	91579	4.9618	0.0345763	0.267165	19.5862	0	34.8787	1
40.3167	0.185714	0.198251	0.760315	-6.92242	0.092554	-0.0150629	6.34039e-05	119603	5.07774	90906	4.95859	0.0337279	0.26266	33.4191	0	39.8706	1
40.3333	0.184598	0.184562	0.733941	-6.89247	0.0533225	-0.0144297	6.28911e-05	123983	5.09336	90238	4.95539	0.0328902	0.260535	35.1828	0	41.0492	1
40.35	0.182719	0.208867	0.778978	-7.53177	-0.0409933	-0.0142544	6.20909e-05	128287	5.10818	89575	4.95219	0.0320611	0.257221	38.4659	0	42.772	1
40.3667	0.179924	0.192584	0.713388	-8.03328	-0.211145	-0.0111799	6.06637e-05	120916	5.08248	88917	4.94898	0.0312468	0.251308	18.2659	0	32.7176	1
40.3833	0.174383	0.177521	0.709292	0.810916	0.0386246	-0.0113097	5.98113e-05	119067	5.07579	88264	4.94578	0.0304476	0.247777	0	0	0	1
40.4	0.174946	0.181989	0.694972	2.67192	-0.239407	-0.0109818	5.94813e-05	124381	5.09475	87615	4.94258	0.0296563	0.24641	13.8418	0	30.1108	1
40.4167	0.172456	0.190883	0.691333	-8.03741	-0.105604	-0.0114168	5.84982e-05	128080	5.10748	86972	4.93938	0.0288737	0.242337	44.7147	0	44.9487	1
40.4333	0.169204	0.186502	0.687237	-9.01057	-0.0656423	-0.0110888	5.70972e-05	129334	5.11171	86333	4.93618	0.0281069	0.236533	7.8413	0	25.241	1
40.45	0.164273	0.185324	0.657811	6.09278	-0.258377	-0.0109135	5.54871e-05	125822	5.09976	85698	4.93297	0.02736	0.229863	4.29092	0	20.457	1
40.4667	0.1598	0.166447	0.640134	-7.64452	-0.0224929	-0.0124166	5.4086e-05	121828	5.08575	85069	4.92977	0.0266332	0.224059	31.7303	0	39.4288	1
40.4833	0.15609	0.16588	0.621847	-3.54306	0.0185368	-0.00949464	5.31029e-05	122831	5.08931	84444	4.92657	0.0259221	0.219986	6.28906	0	23.0518	1
40.5	0.154059	0.163025	0.619429	1.36574	0.00738137	-0.00931929	5.23027e-05	123833	5.09284	83823	4.92336	0.0252229	0.216671	0	0	0	1
40.5167	0.151417	0.163373	0.590919	1.33969	0.00568643	-0.00670253	5.16331e-05	115423	5.06229	83207	4.92016	0.0245335	0.213898	0	0	0	1
40.5333	0.150148	0.137324	0.565002	1.35011	-0.0475832	-0.0074427	5.01798e-05	107466	5.03127	82596	4.91696	0.0238581	0.207877	0	0	0	1
40.55	0.142928	0.135232	0.540306	1.52914	-0.111076	-0.00680959	4.76292e-05	117896	5.0715	81989	4.91376	0.0232093	0.197311	0	0	0	1
40.5667	0.135251	0.148398	0.587022	1.27009	-0.18876	-0.00861788	4.6202e-05	138581	5.1417	81387	4.91056	0.0225868	0.191398	0	0	0	1
40.5833	0.134593	0.174381	0.622598	1.84433	0.014318	-0.00279677	4.61594e-05	149879	5.17574	80789	4.90735	0.0219742	0.191222	0	22.7428	0	1
40.6	0.135002	0.173204	0.560976	1.81538	0.013386	-0.00231624	4.59601e-05	135211	5.13101	80195	4.90415	0.0213631	0.190396	0	18.73	0	1
40.6167	0.133429	0.139221	0.522395	1.68985	-0.258084	-0.00992287	4.52383e-05	116597	5.06669	79606	4.90095	0.0207581	0.187406	0	0	0	1
40.6333	0.130787	0.126905	0.499377	1.31941	0.047838	-0.00684835	4.43336e-05	105135	5.02175	79021	4.89774	0.0201639	0.183658	0	0	0	1
40.65	0.128145	0.108638	0.451183	1.45968	0.0823064	-0.00438418	4.32721e-05	104363	5.01855	78441	4.89454	0.0195828	0.179261	0	0	0	1
40.6667	0.124587	0.119515	0.46143	2.32292	-0.0635842	-0.00527694	4.1871e-05	110182	5.04211	77864	4.89134	0.019018	0.173457	0	0	0	1
40.6833	0.119962	0.113455	0.457639	2.09973	-0.0837422	-0.00830594	3.97384e-05	107270	5.03048	77292	4.88813	0.0184766	0.164622	0	0	0	1
40.7	0.112132	0.102054	0.424245	2.71333	0.142071	-0.00584176	3.84157e-05	110231	5.0423	76725	4.88494	0.0179582	0.159143	0	0	0	1
40.7167	0.112236	0.112016	0.449598	2.11096	0.200496	-0.00612418	3.82425e-05	121708	5.08532	76161	4.88173	0.0174497	0.158425	0	0	0	1
40.7333	0.11112	0.122741	0.442908	2.32386	0.230234	-0.00564365	3.70505e-05	126439	5.10188	75601	4.87853	0.0169502	0.153487	0	0	0	1
40.75	0.105274	0.113476	0.448119	2.17163	0.205041	-0.00470536	3.53881e-05	112583	5.05147	75046	4.87533	0.0164697	0.1466	0	0	0	1
40.7667	0.101411	0.0880378	0.388939	1.97102	0.241798	-0.00681882	3.44834e-05	101870	5.00805	74494	4.87212	0.0160062	0.142852	0	0	0	1
40.7833	0.09999	0.0899125	0.389572	1.99151	0.115286	-0.0061857	3.37355e-05	136274	5.13441	73947	4.86892	0.0155537	0.139754	0	0	0	1
40.8	0.0970429	0.142141	0.51365	1.80402	0.201177	-0.00585776	3.34317e-05	163054	5.21233	73404	4.86572	0.0151081	0.138495	0	12.9197	0	1
40.8167	0.0982156	0.132114	0.4563	2.45089	0.124561	-0.00614017	3.31279e-05	130137	5.1144	72865	4.86252	0.0146666	0.137237	0	0	0	1
40.8333	0.0952685	0.0851603	0.350885	2.28431	0.00842518	-0.00810105	3.22493e-05	126234	5.10118	72329	4.85931	0.0142329	0.133597	0	11.0763	0	1
40.85	0.0930843	0.119689	0.377001	21.8045	0.129411	-0.00441618	3.12923e-05	132376	5.12181	71798	4.85611	0.0138114	0.129633	0	10.8493	0	1
40.8667	0.0896794	0.0887569	0.364055	2.45454	0.0828551	-0.00225718	3.03615e-05	110473	5.04326	71270	4.85291	0.0134024	0.125777	0	0	0	1
40.8833	0.0876478	0.0807133	0.316166	7.32091	-0.00932443	-0.00131889	2.94046e-05	122816	5.08925	70747	4.84971	0.013006	0.121813	0	7.825	0	1
40.9	0.0840903	0.101051	0.333889	1.89539	0.0970129	-0.00831517	2.8108e-05	122708	5.08887	70227	4.8465	0.0126245	0.116441	0	0	0	1
40.9167	0.080075	0.0727132	0.304921	1.74605	0.0849419	-0.00691911	2.8196e-05	105860	5.02473	69711	4.8433	0.012251	0.116806	0	0	0	1
40.9333	0.0846047	0.0782499	0.320966	1.58893	-0.108098	-0.00781188	2.87021e-05	123117	5.09032	69199	4.8401	0.0118735	0.118903	0	0	0	1
40.95	0.0830308	0.0998084	0.336859	1.63384	-0.035788	-0.0053477	2.85028e-05	123916	5.09313	68690	4.83689	0.0114941	0.118077	0	13.4407	0	1
40.9667	0.0834406	0.0778793	0.290648	2.30466	0.0220263	-0.00563012	2.83297e-05	102835	5.01214	68186	4.8337	0.0111171	0.11736	0	0	0	1
40.9833	0.0820194	0.0695305	0.329582	2.61721	-0.0101862	-0.00514959	2.78168e-05	97665	4.98974	67685	4.83049	0.0107446	0.115235	0	0	0	1
41	0.0804455	0.0683533	0.316025	1.72217	-0.247172	-0.00650011	2.72256e-05	107414	5.03106	67187	4.82729	0.0103795	0.112786	0	0	0	1
41.0167	0.0785665	0.0796884	0.316506	1.62715	-0.0891071	-0.005867	2.67128e-05	136017	5.13359	66694	4.82409	0.0100217	0.110662	0	0	0	1
41.0333	0.0774504	0.10323	0.342317	1.76316	-0.0454834	-0.0075227	2.65919e-05	109179	5.03814	66204	4.82088	0.00966809	0.110161	0	0	0	1
41.05	0.0778602	0.0434596	0.246362	2.13964	-0.0160505	-0.0105517	2.668e-05	71747	4.8558	65717	4.81768	0.00931471	0.110526	0	0	0	1
41.0667	0.0779649	0.0538791	0.244402	1.91095	0.129349	-0.00640905	2.68203e-05	72190	4.85848	65235	4.81448	0.00895981	0.111107	0	0	0	1
41.0833	0.0786798	0.0444622	0.229472	1.89452	0.0557855	-0.00669146	2.61507e-05	73431	4.86588	64755	4.81127	0.00860843	0.108333	0	0	0	1
41.1	0.0740542	0.0530507	0.236362	1.48288	0.023573	-0.00575317	2.441e-05	73926	4.8688	64280	4.80808	0.00827303	0.101122	0	0	0	1
41.1167	0.0685131	0.0385984	0.204037	2.35573	0.0726898	-0.00756146	2.25387e-05	109908	5.04103	63807	4.80487	0.0079616	0.0933697	0	18.6231	0	1
41.1333	0.0631246	0.0859442	0.228016	1.92563	0.117382	-0.0102853	2.21565e-05	116785	5.06739	63338	4.80166	0.00766511	0.0917864	0	29.1487	0	1
41.15	0.0662809	0.0438735	0.197827	1.3196	0.142542	-0.00873664	2.22707e-05	85241	4.93065	62873	4.79846	0.0073704	0.0922595	0	0	0	1
41.1667	0.0637916	0.0523093	0.225317	1.70142	-0.114738	-0.0070354	2.14705e-05	82365	4.91574	62411	4.79526	0.00708024	0.0889446	0	0	0	1
41.1833	0.0616074	0.0373993	0.187041	2.05211	0.0147931	-0.00380829	2.08009e-05	74607	4.87278	61953	4.79206	0.00679983	0.0861708	27.1196	0	31.7756	1
41.2	0.0598809	0.0414101	0.190116	-5.72952	-0.0818115	-0.000276007	2.01314e-05	96354	4.98387	61498	4.78886	0.00652831	0.083397	20.0883	0	31.3096	1
41.2167	0.0576968	0.056865	0.241867	3.09392	-0.235942	-0.00467829	1.96447e-05	95072	4.97805	61046	4.78566	0.00626445	0.0813809	0	0	0	1
41.2333	0.0570384	0.0378351	0.186501	5.61716	0.0661658	-0.00236671	1.92886e-05	224803	5.3518	60597	4.78245	0.00600619	0.0799058	0	50.6205	0	1
41.25	0.0556172	0.177649	0.381836	1.88551	0.0841547	-0.00875264	1.88281e-05	255418	5.40725	60152	4.77925	0.00575334	0.0779979	0	51.0181	0	1
41.2667	0.0543485	0.0612681	0.244683	0.84628	0.0496534	-0.00827211	1.92296e-05	119172	5.07617	59710	4.77605	0.00550088	0.0796615	0	0	0	1
41.2833	0.0579627	0.0542926	0.192064	2.10899	0.0232392	-0.00870711	1.9161e-05	82390	4.91587	59271	4.77284	0.00524622	0.079377	0	0	0	1
41.3	0.0539474	0.0254971	0.13151	1.48694	0.0868519	-0.0079214	1.88049e-05	53750	4.73038	58836	4.76964	0.00499437	0.077902	0	0	0	1
41.3167	0.0558831	0.0259984	0.149386	2.18873	-0.0425592	-0.00881416	1.89975e-05	53447	4.72792	58404	4.76644	0.00474361	0.0786998	0	0	0	1
41.3333	0.0550722	0.0257368	0.134151	1.79678	-0.152134	-0.00665517	1.88766e-05	65191	4.81419	57975	4.76324	0.00449237	0.0781988	0	0	0	1
41.35	0.0551768	0.0366141	0.140583	2.14686	-0.0456439	-0.00373323	1.81547e-05	68397	4.83504	57549	4.76004	0.00424672	0.0752086	0	0	0	1
41.3667	0.0508564	0.0262816	0.133435	1.96838	0.0272767	-0.00630446	1.7459e-05	80362	4.90505	57126	4.75683	0.00401048	0.0723266	0	0	0	1
41.3833	0.0511136	0.0446357	0.154668	2.06806	-0.321403	-0.00384029	1.60318e-05	82160	4.91466	56706	4.75363	0.00378831	0.0664141	0	0	0	1
41.4	0.0425207	0.0220963	0.138365	2.0678	-0.0102929	-0.00564858	1.45785e-05	50512	4.70339	56289	4.75042	0.00358526	0.0603935	0	0	0	1
41.4167	0.0426253	0.0155785	0.113364	2.02741	-0.00374809	-0.00471029	1.44837e-05	75549	4.87823	55876	4.74723	0.00339247	0.0600007	0	0	0	1
41.4333	0.041967	0.039731	0.111556	1.75417	-0.0812792	-0.0049927	1.37357e-05	593426	5.77337	55465	4.74402	0.00320528	0.0569023	0	88.3239	0	1
41.45	0.0382569	0.30894	0.126991	2.24067	-0.118832	-0.00359664	1.31184e-05	573809	5.75877	55058	4.74082	0.00302714	0.054345	0	87.4639	0	1
41.4667	0.0383616	0.0183032	0.11496	2.10445	-0.00883291	-0.00418423	1.24227e-05	46090	4.66361	54653	4.73761	0.00285771	0.0514629	0	0	0	1
41.4833	0.0341937	0.0110225	0.0933158	2.18751	0.116883	-0.00461923	1.18054e-05	15676	4.19524	54252	4.73442	0.002697	0.0489056	0	0	0	1
41.5	0.0347561	-0.00144616	0.071214	1.81524	-0.0946203	-0.00261282	1.21025e-05	6391	3.80557	53853	4.73121	0.0025384	0.0501363	0	0	0	1
41.5167	0.0359288	0.00546385	0.0771883	2.48255	0.126921	-0.003353	1.27392e-05	0	-INF	53458	4.72801	0.00237361	0.052774	0	97.7834	0	1
41.5333	0.0384749	-0.00822552	0.0708031	1.84081	0.115308	-0.00409317	1.25922e-05	11799	4.07185	53065	4.72481	0.00220558	0.0521648	0	0	0	1
41.55	0.03507	0.0159269	0.103175	2.21302	0.0850789	-0.00468076	1.14262e-05	54969	4.74012	52675	4.7216	0.00204625	0.0473347	0	0	0	1
41.5667	0.0316651	0.0161231	0.0845829	2.1769	0.129771	0.000224819	1.06783e-05	88731	4.94808	52288	4.7184	0.00189962	0.0442362	0	0	0	1
41.5833	0.0307016	0.0317306	0.105053	1.43262	0.0414058	-0.00387229	9.53843e-06	85585	4.9324	51904	4.7152	0.00176551	0.0395143	0	0	0	1
41.6	0.0250079	0.00964887	0.0798995	2.23452	-0.0356676	-0.00308659	8.03284e-06	154901	5.19005	51522	4.71199	0.00164895	0.0332772	0	0	0	1
41.6167	0.0219081	0.0530274	0.14935	2.9209	0.0645662	-0.00245347	8.09479e-06	124874	5.09647	51144	4.70879	0.00154197	0.0335338	0	0	0	1
41.6333	0.0253697	-0.00186071	0.0686549	2.39711	0.00534562	-0.000752237	8.23512e-06	25457	4.40581	50768	4.70559	0.00143365	0.0341152	0	0	0	1
41.65	0.0227277	0.0126787	0.0653214	1.81504	0.0860481	0.000796407	7.74843e-06	50253	4.70116	50395	4.70239	0.00132762	0.032099	0	0	0	1
41.6667	0.0225272	0.00722908	0.0629034	4.21254	-0.0996678	-0.00391105	8.20227e-06	57973	4.76323	50025	4.69919	0.00122181	0.0339791	0	0	0	1
41.6833	0.0253784	0.0170382	0.0801693	-0.206815	0.0884566	-0.00297276	8.60386e-06	64307	4.80826	49657	4.69598	0.00111032	0.0356427	58.0842	0	38.9803	1
41.7	0.0248727	0.0111309	0.0690538	-3.05162	0.00268572	-0.00310258	7.90816e-06	38083	4.58073	49292	4.69278	0.00100079	0.0327607	115.439	0	41.1561	1
41.7167	0.0213152	0.00430796	0.0463417	-2.89868	-0.208665	-0.00216429	6.82058e-06	54246	4.73437	48930	4.68958	0.000903088	0.0282552	117.927	0	46.6374	1
41.7333	0.0185206	0.0145749	0.0651334	-2.34291	-0.18091	-0.00183635	6.30777e-06	136045	5.13368	48571	4.68638	0.000816001	0.0261308	130.709	38.2714	65.5746	1
41.75	0.0183201	0.0283514	0.0657672	-3.03058	-0.104328	-0.000592883	5.84721e-06	119962	5.07904	48214	4.68317	0.00073537	0.0242229	169.189	24.2264	68.5296	1
41.7667	0.0158307	0.00688002	0.0532785	-3.41704	-0.166142	0.000345409	5.62178e-06	80857	4.90772	47860	4.67997	0.00065929	0.023289	71.041	0	44.9934	1
41.7833	0.0170034	0.0162314	0.0626098	0.813813	-0.0242521	-0.00420946	5.70986e-06	20700	4.31597	47508	4.67677	0.000584122	0.0236539	0	0	0	1
41.8	0.0163451	-0.0101227	0.0272328	1.22356	-0.0846934	-0.00266082	5.19704e-06	0	-INF	47159	4.67356	0.00051177	0.0215295	0	97.7834	0	1
41.8167	0.0140083	-0.0103844	0.0255778	0.771332	0.00852133	-0.00294323	4.57973e-06	27817	4.44431	46813	4.67037	0.000446916	0.0189722	0	0	0	1
41.8333	0.0127397	0.0169724	0.0787018	1.97392	-0.0404759	-0.00276788	4.69393e-06	109774	5.0405	46469	4.66716	0.000385399	0.0194453	0	0	0	1
41.85	0.0146753	0.00923399	0.0543112	1.03174	-0.0263017	-0.000456294	4.33787e-06	58312	4.76576	46127	4.66396	0.000325486	0.0179703	0	0	0	1
41.8667	0.0106601	0.00378437	0.0732555	4.39375	-0.105969	-0.00485858	4.24307e-06	10297	4.01271	45788	4.66075	0.000268564	0.0175775	0	0	0	1
41.8833	0.0141217	-0.00151265	0.0430666	1.785	-0.107817	-0.00636169	4.74916e-06	529196	5.72362	45452	4.65755	0.000208914	0.0196741	0	32.9001	0	1
41.9	0.0136159	0.127468	0.3591	0.661695	-0.0886069	-0.00786481	3.94896e-06	739348	5.86885	45118	4.65435	0.000151215	0.0163591	0	47.12	0	1
41.9167	0.00944808	0.0179531	0.0431134	1.20968	-0.172852	-0.00112817	3.07039e-06	121272	5.08376	44787	4.65115	0.000104652	0.0127195	0	0	0	1
41.9333	0.00848459	0.000906812	0.039017	3.72239	-0.222765	-0.001258	2.11344e-06	174801	5.24254	44457	4.64794	7.02648e-05	0.00875521	0	0	0	1
41.95	0.00385899	0.0178876	0.0575036	0.0180631	-0.0375394	-0.00154041	1.60062e-06	95861	4.98164	44131	4.64474	4.56275e-05	0.00663081	0	0	0	1
41.9667	0.00548949	-0.00999242	0.0186171	1.3058	-0.115223	-0.00136506	1.08781e-06	41360	4.61658	43807	4.64154	2.77937e-05	0.00450641	0	0	0	1
41.9833	0.000863888	0.012329	0.0618229	-1.09833	-0.106847	0.000641352	0	0	-INF	43485	4.63834	2.05777e-05	0	0	97.7834	0	1
42	-0.0026936	-0.00502251	0.0168329	2.02275	-0.115561	0.000358941	0	0	-INF	43165	4.63513	2.05777e-05	0	0	97.7834	0	1
42.0167	0.00137831	-0.00894625	0.00419159	1.26779	-0.133583	0.00190758	3.3314e-07	557988	5.74662	42848	4.63193	1.83678e-05	0.00138008	0	0	0	1
42.0333	0.000567405	0.0184105	0.0460241	1.5875	-0.147027	-0.00402058	5.51847e-07	561304	5.7492	42533	4.62873	1.24972e-05	0.0022861	0	0	0	1
42.05	0.00265567	-0.00275563	0.017361	-0.384497	-0.00620515	-0.00704957	6.66051e-07	0	-INF	42221	4.62553	4.41826e-06	0.00275921	0	97.7834	0	1
42.0667	0.00123441	-0.0037802	0.0248613	1.88423	-0.0335349	-0.00412764	0	0	-INF	41911	4.62233	-2.22045e-16	0	0	97.7834	0	1
42.0833	-0.00140755	0.00892815	0.0456367	2.16168	0.0445737	-0.00410487	0	0	-INF	41603	4.61912	-2.22045e-16	0	0	97.7834	0	1
42.1	-0.00618574	0.0101924	0.0438291	1.3704	-0.122221	-0.00606575	0	0	-INF	41297	4.61592	-2.22045e-16	0	0	97.7834	0	1
42.1167	-0.0011983	-0.020892	-0.0261854	1.26867	0.0411838	-0.00344899	0	0	-INF	40994	4.61272	-2.22045e-16	0	0	97.7834	0	1
42.1333	0.000432202	-0.00787847	0.0052712	1.22477	0.075347	-0.00617281	0	0	-INF	40692	4.60951	-2.22045e-16	0	0	97.7834	0	1
42.15	-0.00632963	-0.0029521	0.0254362	0.0144879	-0.10396	-0.00462416	0	0	-INF	40394	4.60632	-2.22045e-16	0	0	97.7834	0	1
42.1667	-0.00744571	-0.0137423	-0.00856742	0.197639	0.0380826	-0.00643245	0	0	-INF	40097	4.60311	-2.22045e-16	0	0	97.7834	0	1
42.1833	-0.00245828	-0.00591676	0.00747775	1.67382	-0.075917	-0.00412087	0	0	-INF	39802	4.5999	-2.22045e-16	0	0	97.7834	0	1
