# Supplementary material for: Thermodynamically controlled multiphase separation of heterogeneous liquid crystal colloids
Source: Nat Commun. 2023 Aug 29;14:5277. doi: 10.1038/s41467-023-41054-7 (PMC10465492; doi:10.1038/s41467-023-41054-7)
Supplement: Supplementary file 11 — Source Data [file 41467_2023_41054_MOESM11_ESM.zip › Source data/Supplementary Figure 7_The size-exclusion chromatography/10-11-2021/Han-4-P.xlsx]

## Sheet: Sample Details
Administrative Information
Export date	8. marraskuuta 2021 20:29:37
Culture name	fi-FI
Decimal separator	,
Workspace name	Leena
Workspace path	C:\ProgramData\Agilent Technologies\GPC\Workspaces\Leena\
File name	MDS_2_11_2021_Leena-0017.sample
Creation date	3. marraskuuta 2021 8:04:10
Created by	gpc-sec
Comments	Collected by Agilent GPC/SEC Software Version 1.1.3131.27789
Software version	Agilent GPC/SEC Software - 1.1.3131.27789
Sample Information
Sample name	Han-4
Information
Sample type	Sample
Injection date	3. marraskuuta 2021
Vial number	1
Injection number	1
Injection volume (µL)	100
Concentration (mg/mL)	1
dn/dc (mL/g)	0.1
UV extinction coefficient [(mg/mL)-¹][cm-¹]	1
Mark-Houwink K ((10e-5) dL/g)	14.1
Mark-Houwink Alpha	0.7
Mp	100000
Analysed	Yes
Instrument Conditions
Eluent
Refractive index (RIU)	1
Set flow rate (mL/min)	1
LS Wavelength (nm)	658
Set temperature (°C)	20
Actual temperature (°C)	0
Actual flow rate (mL/min)	0
Column information
Data origin	Collected by Agilent GPC/SEC Software Version 1.1.3131.27789
Instrument name
Collection Parameters
Collected by	gpc-sec
Number of channels	6
Run length (mins)	60.0167
Delay time (secs)	0
Sampling interval (secs)	1
Number of data points	3601
DLS Parameters
Viscosity (cP)	0.0089
Correlator run time (secs)	5
Collection fraction	0
Channel Information
Channel ID	Detector type	Detector name	Detector units	Channel Information
1	RI	RI	mV
2	LS 15°	LS 15°	mV
3	LS 90°	LS 90°	mV
4	VS DP	VS DP	mV
5	VS IP	VS IP	mV
6	UV 280nm	UV 280nm	mV

## Sheet: Raw Data
Collection Parameters
Collected by	gpc-sec
Number of channels	6
Run length (mins)	60.0167
Delay time (secs)	0
Sampling interval (secs)	1
Number of data points	3601
DLS Parameters
Viscosity (cP)	0.0089
Correlator run time (secs)	5
Collection fraction	0
Channel Information
Channel ID	Detector type	Detector name	Detector units	Channel Information
1	RI	RI	mV
2	LS 15°	LS 15°	mV
3	LS 90°	LS 90°	mV
4	VS DP	VS DP	mV
5	VS IP	VS IP	mV
6	UV 280nm	UV 280nm	mV
Raw Data
RT (mins)	Response Trace 1	Response Trace 2	Response Trace 3	Response Trace 4	Response Trace 5	Response Trace 6
0	-141.833	58.9089	91.2547	8.78639	481.862	47.7676
0.0166667	-141.832	58.9693	91.2743	8.24089	480.442	47.7686
0.0333333	-141.834	58.9719	91.2818	7.74864	474.726	47.7676
0.05	-141.848	58.9909	91.3322	8.08662	471.862	47.7683
0.0666667	-141.854	58.9919	91.2954	8.16048	470.948	47.7688
0.0833333	-141.859	58.9133	91.2029	7.7755	471.053	47.7688
0.1	-141.857	58.8912	91.1889	7.99782	471.373	47.7636
0.116667	-141.86	58.9671	91.2464	8.19206	472.147	47.7628
0.133333	-141.858	59.0327	91.5	8.04359	472.999	47.7624
0.15	-141.865	58.9938	91.4016	8.70232	473.878	47.759
0.166667	-141.865	59.0414	91.4451	8.59505	474.717	47.758
0.183333	-141.864	58.9045	91.2345	7.79152	475.735	47.7605
0.2	-141.863	58.9387	91.2362	8.82561	476.369	47.7609
0.216667	-141.865	58.9837	91.347	8.29155	476.821	47.7573
0.233333	-141.867	58.9104	91.2217	8.08357	477.398	47.7547
0.25	-141.872	58.9172	91.2838	7.80159	478.077	47.7522
0.266667	-141.873	58.9504	91.3775	8.70705	478.5	47.7506
0.283333	-141.874	59.121	91.4152	7.72301	478.988	47.7499
0.3	-141.879	58.9452	91.3883	8.33458	479.434	47.7476
0.316667	-141.882	59.0421	91.4277	8.75588	479.768	47.7456
0.333333	-141.881	58.9655	91.3512	8.43056	480.067	47.7433
0.35	-141.888	59.054	91.4849	8.45558	480.282	47.747
0.366667	-141.894	58.9433	91.2457	8.16048	480.461	47.7433
0.383333	-141.897	58.9193	91.2403	8.7571	480.689	47.7438
0.4	-141.907	58.9527	91.2344	8.44063	480.875	47.741
0.416667	-141.909	58.9915	91.2811	7.89406	480.894	47.7409
0.433333	-141.91	58.9195	91.2632	7.89696	481.146	47.739
0.45	-141.913	58.9471	91.3067	9.83116	481.317	47.7351
0.466667	-141.919	58.9866	91.3462	7.92198	481.43	47.7316
0.483333	-141.927	58.9739	91.3445	7.62825	481.714	47.7319
0.5	-141.929	58.9254	91.1924	8.64204	481.814	47.7293
0.516667	-141.936	58.9999	91.4428	7.95372	481.675	47.7253
0.533333	-141.939	59.0112	91.4413	8.10082	481.64	47.7197
0.55	-141.943	58.9381	91.3438	8.14079	481.582	47.7151
0.566667	-141.947	58.9649	91.3587	7.98821	481.571	47.7125
0.583333	-141.948	58.9541	91.2225	8.30711	481.643	47.7074
0.6	-141.951	59.018	91.4423	7.97218	481.695	47.7018
0.616667	-141.953	58.975	91.289	8.44597	481.598	47.6984
0.633333	-141.955	58.9173	91.2391	7.7021	481.644	47.6875
0.65	-141.959	59.0051	91.3122	8.22838	481.542	47.6838
0.666667	-141.957	58.9671	91.287	8.30238	481.422	47.6756
0.683333	-141.961	58.933	91.2878	8.67073	481.466	47.667
0.7	-141.955	58.9744	91.2608	8.51692	481.59	47.6583
0.716667	-141.958	58.8969	91.2112	8.11226	481.572	47.6475
0.733333	-141.956	59.0134	91.3497	7.75093	481.66	47.6356
0.75	-141.955	58.9474	91.2898	8.32375	481.604	47.626
0.766667	-141.964	59.0061	91.3677	8.60695	481.572	47.6118
0.783333	-141.967	58.9791	91.3245	8.67241	481.611	47.6003
0.8	-141.971	59.0582	91.4162	7.63115	481.536	47.5877
0.816667	-141.978	59.0232	91.4587	8.1617	481.528	47.5758
0.833333	-141.987	59.0502	91.3519	8.834	481.594	47.5596
0.85	-141.989	59.0022	91.2811	8.7101	481.573	47.5431
0.866667	-141.997	59.2466	91.5615	8.7989	481.566	47.5262
0.883333	-142.003	58.8963	91.1509	8.23555	481.682	47.5063
0.9	-142.011	58.8967	91.162	8.13133	481.818	47.4867
0.916667	-142.021	58.9249	91.1909	8.92403	481.813	47.4691
0.933333	-142.031	58.9716	91.3021	8.74275	481.862	47.4503
0.95	-142.041	58.9704	91.3941	8.601	481.9	47.4293
0.966667	-142.059	58.9413	91.193	8.63854	481.751	47.4145
0.983333	-142.073	58.9697	91.4185	7.92152	481.636	47.3934
1	-142.087	59.0293	91.4063	6.86943	481.532	47.3757
1.01667	-142.108	59.0282	91.3834	7.76115	481.533	47.3582
1.03333	-142.127	58.9816	91.3648	6.92314	481.638	47.3417
1.05	-142.145	59.0475	91.386	8.05504	481.644	47.3191
1.06667	-142.172	58.977	91.4018	7.56081	481.573	47.304
1.08333	-142.193	58.9399	91.4018	7.77779	481.597	47.2884
1.1	-142.222	58.9777	91.4217	8.16231	481.552	47.275
1.11667	-142.246	59.0327	91.6554	8.15453	481.505	47.2619
1.13333	-142.275	58.9468	91.3302	8.11043	481.522	47.2491
1.15	-142.305	58.9245	91.1936	8.38158	481.552	47.2335
1.16667	-142.338	59.1642	91.6416	8.26485	481.477	47.2213
1.18333	-142.368	59.1279	91.4599	7.9435	481.534	47.2092
1.2	-142.402	58.97	91.35	7.82555	481.538	47.1999
1.21667	-142.439	58.9018	91.1596	8.59383	481.484	47.1909
1.23333	-142.472	58.9814	91.4355	7.38853	481.509	47.1861
1.25	-142.506	59.1352	91.7574	7.78023	481.463	47.1838
1.26667	-142.538	58.9085	91.2887	8.12172	481.439	47.1818
1.28333	-142.571	58.9903	91.3049	8.45909	481.478	47.1774
1.3	-142.609	58.9414	91.2692	8.23326	481.395	47.1815
1.31667	-142.646	59.0797	91.3146	7.8196	481.277	47.1819
1.33333	-142.681	59.0052	91.372	8.38997	481.199	47.188
1.35	-142.71	59.036	91.5871	7.71996	481.232	47.1914
1.36667	-142.742	59.04	91.3407	8.52699	481.111	47.2012
1.38333	-142.772	58.9965	91.4851	8.47817	481.163	47.2082
1.4	-142.795	58.9944	91.2132	8.76961	481.136	47.2155
1.41667	-142.819	58.9649	91.2763	8.41438	481.143	47.2277
1.43333	-142.838	58.9051	91.2086	8.70705	481.217	47.2367
1.45	-142.847	58.9104	91.2858	9.12071	481.291	47.2479
1.46667	-142.862	59.1067	91.4724	7.55547	481.289	47.2587
1.48333	-142.883	58.9637	91.378	8.86086	481.419	47.2692
1.5	-142.889	59.0742	91.4655	8.89717	481.381	47.281
1.51667	-142.888	58.8866	91.2188	7.97874	481.378	47.2982
1.53333	-142.89	58.8348	91.1392	9.33525	481.511	47.3071
1.55	-142.888	59.0334	91.4851	9.27925	481.604	47.3251
1.56667	-142.881	59.0401	91.3094	8.98003	481.699	47.3379
1.58333	-142.875	58.9498	91.4179	8.47466	481.871	47.3522
1.6	-142.859	58.9288	91.2267	8.97942	481.937	47.365
1.61667	-142.839	58.9727	91.3364	8.46626	481.979	47.3786
1.63333	-142.823	58.8558	91.1222	8.43407	481.773	47.3943
1.65	-142.8	58.9217	91.2655	9.08669	480.335	47.4087
1.66667	-142.778	59.0737	91.7361	8.05977	479.269	47.4186
1.68333	-142.758	59.0743	91.5995	2.46468	478.894	47.4345
1.7	-142.729	58.9669	91.3462	8.02452	478.948	47.4416
1.71667	-142.691	58.9234	91.2862	8.32314	479.188	47.4561
1.73333	-142.652	58.9413	91.3029	8.5479	479.625	47.4673
1.75	-142.61	58.8895	91.2334	7.44881	479.898	47.4763
1.76667	-142.572	58.9459	91.2611	7.97279	480.068	47.4853
1.78333	-142.532	58.865	91.1305	8.6898	480.357	47.496
1.8	-142.492	58.8955	91.2347	8.536	480.572	47.5005
1.81667	-142.445	59.0046	91.3387	8.02223	480.675	47.5088
1.83333	-142.401	58.8773	91.1774	8.09975	480.826	47.5152
1.85	-142.365	58.8882	91.1796	8.11989	480.927	47.524
1.86667	-142.324	58.9608	91.3114	8.69698	480.933	47.5312
1.88333	-142.279	58.9793	91.2528	8.01201	480.929	47.5381
1.9	-142.233	59.1419	91.755	8.9901	480.94	47.5433
1.91667	-142.193	59.0429	91.4306	6.00166	480.978	47.546
1.93333	-142.151	58.9597	91.3603	8.26424	481.121	47.5507
1.95	-142.111	58.9802	91.3494	7.93877	481.191	47.5568
1.96667	-142.065	58.9132	91.3142	9.16786	481.182	47.559
1.98333	-142.029	59.1258	91.5978	8.94249	481.345	47.5654
2	-141.992	59.038	91.1718	8.43163	481.43	47.5649
2.01667	-141.954	58.9147	91.231	8.31001	481.455	47.5652
2.03333	-141.916	58.9986	91.3334	8.94249	481.579	47.5692
2.05	-141.885	58.9744	91.3468	9.12727	481.534	47.5736
2.06667	-141.85	58.9349	91.311	8.64388	481.454	47.5768
2.08333	-141.821	58.9878	91.4899	7.50847	481.467	47.5779
2.1	-141.793	59.0163	91.4298	30.4568	481.403	47.5787
2.11667	-141.759	58.9999	91.374	11.7916	481.38	47.5797
2.13333	-141.727	58.9719	91.3895	9.38652	481.522	47.5811
2.15	-141.699	59.0179	91.1993	8.54195	481.562	47.5855
2.16667	-141.672	58.831	91.1086	8.26057	481.48	47.5808
2.18333	-141.641	58.8989	91.2338	7.80586	481.612	47.5817
2.2	-141.619	58.8544	91.1384	8.87932	481.693	47.5851
2.21667	-141.598	58.9442	91.3537	7.65327	481.718	47.5895
2.23333	-141.575	58.8859	91.204	8.0085	481.791	47.5893
2.25	-141.549	58.8984	91.1974	7.82494	481.923	47.5921
2.26667	-141.529	58.8879	91.1756	7.94167	481.885	47.5918
2.28333	-141.511	58.9809	91.3154	8.06038	481.953	47.5886
2.3	-141.491	59.0025	91.2856	8.57292	481.806	47.591
2.31667	-141.468	58.9497	91.1758	7.97325	481.766	47.5864
2.33333	-141.45	58.9445	91.3125	8.06862	481.737	47.5881
2.35	-141.435	58.9138	91.2174	6.87004	481.668	47.591
2.36667	-141.418	58.9774	91.47	14.0429	481.522	47.5857
2.38333	-141.403	58.8871	91.1486	8.21419	481.567	47.5874
2.4	-141.389	58.9585	91.2597	8.89961	481.457	47.5904
2.41667	-141.377	58.915	91.2396	8.59016	481.364	47.5883
2.43333	-141.362	59.0968	91.4088	8.83461	481.385	47.5878
2.45	-141.349	58.9562	91.2798	8.25401	481.416	47.586
2.46667	-141.335	58.9417	91.3326	8.89534	481.324	47.5887
2.48333	-141.322	59.1422	91.7082	8.68019	481.414	47.5874
2.5	-141.311	59.0208	91.4967	9.28764	481.453	47.5843
2.51667	-141.304	58.9918	91.3831	9.29588	481.488	47.5799
2.53333	-141.294	59.1018	91.3168	9.25957	481.51	47.5774
2.55	-141.281	59.0081	91.3526	7.06795	481.567	47.5781
2.56667	-141.275	58.8491	91.1083	-9.00795	481.575	47.5806
2.58333	-141.264	58.9297	91.2907	8.37746	481.832	47.582
2.6	-141.254	58.9146	91.2244	7.7105	481.824	47.5829
2.61667	-141.238	58.91	91.2008	8.26531	481.721	47.5831
2.63333	-141.231	58.9031	91.2191	8.13957	481.811	47.581
2.65	-141.224	58.8718	91.1288	8.71605	481.747	47.5784
2.66667	-141.218	58.861	91.1097	7.99782	481.487	47.5779
2.68333	-141.213	58.9312	91.2939	8.0526	481.544	47.577
2.7	-141.212	58.9854	91.4976	7.31941	481.399	47.5781
2.71667	-141.208	58.9796	91.4033	8.26485	481.398	47.5779
2.73333	-141.201	58.9886	91.3017	8.29094	481.455	47.5774
2.75	-141.195	58.9954	91.2652	8.09547	481.461	47.5777
2.76667	-141.191	58.8773	91.1845	8.74992	481.496	47.5724
2.78333	-141.186	58.9739	91.3129	8.1176	481.512	47.569
2.8	-141.178	58.9373	91.2713	9.29359	481.443	47.5698
2.81667	-141.175	59.0022	91.3726	7.92259	481.377	47.5695
2.83333	-141.167	58.8856	91.1672	11.2272	481.595	47.569
2.85	-141.168	58.9236	91.3316	9.15413	481.68	47.5704
2.86667	-141.165	58.9413	91.345	8.98186	481.522	47.5687
2.88333	-141.164	58.8969	91.2621	9.65355	481.665	47.5652
2.9	-141.162	59.0594	91.5138	10.2561	481.687	47.5652
2.91667	-141.161	58.8834	91.2461	8.53127	481.685	47.5655
2.93333	-141.157	58.984	91.3068	8.3065	481.709	47.562
2.95	-141.157	58.9715	91.31	9.08135	481.666	47.5579
2.96667	-141.153	58.9774	91.2763	8.58849	481.588	47.562
2.98333	-141.153	58.8819	91.1749	9.10103	481.685	47.5607
3	-141.144	58.9043	91.1649	9.00917	481.642	47.56
3.01667	-141.143	59.067	91.3073	8.69041	481.57	47.5626
3.03333	-141.139	58.8786	91.1649	8.62236	481.628	47.5628
3.05	-141.139	58.8958	91.2473	9.33464	481.657	47.5675
3.06667	-141.134	58.9428	91.2315	8.86559	481.547	47.5631
3.08333	-141.13	58.917	91.1639	9.11354	481.547	47.5596
3.1	-141.128	58.9495	91.4193	8.90907	481.592	47.5527
3.11667	-141.123	58.8937	91.1761	8.80592	481.499	47.5549
3.13333	-141.115	59.0249	91.4349	9.19457	481.499	47.5565
3.15	-141.117	58.923	91.1858	8.34465	481.319	47.5532
3.16667	-141.114	59.0223	91.2498	7.88094	481.251	47.5494
3.18333	-141.116	58.977	91.3808	7.98042	481.26	47.5452
3.2	-141.113	58.8981	91.2161	8.00606	481.253	47.543
3.21667	-141.116	58.9294	91.2467	8.11821	481.214	47.544
3.23333	-141.113	59.0649	91.3592	7.86964	481.359	47.5442
3.25	-141.117	58.9649	91.3783	7.73781	481.342	47.5408
3.26667	-141.118	59.1479	91.3097	8.55141	481.352	47.5439
3.28333	-141.115	58.913	91.195	7.5602	481.405	47.5385
3.3	-141.114	58.9472	91.2455	5.75661	481.369	47.539
3.31667	-141.115	58.9448	91.1916	7.88628	481.222	47.5361
3.33333	-141.116	58.9132	91.1668	8.74641	481.279	47.539
3.35	-141.116	59.1418	91.294	7.43919	481.32	47.5318
3.36667	-141.117	58.9913	91.3685	8.38875	481.303	47.5321
3.38333	-141.115	58.9269	91.2063	8.02513	481.367	47.5329
3.4	-141.125	58.9918	91.4597	8.45436	481.439	47.533
3.41667	-141.125	58.8915	91.2377	8.63609	481.548	47.5285
3.43333	-141.125	58.9195	91.2527	7.23656	481.745	47.5246
3.45	-141.125	58.8674	91.1736	8.36494	481.533	47.5225
3.46667	-141.127	58.881	91.1895	5.78285	481.351	47.5208
3.48333	-141.13	58.9823	91.2302	8.01262	481.49	47.5204
3.5	-141.127	58.9596	91.2704	7.2187	481.597	47.5188
3.51667	-141.128	59.1769	91.6021	8.02513	481.616	47.5222
3.53333	-141.126	58.9188	91.2145	9.01283	481.621	47.5231
3.55	-141.131	58.9307	91.2901	6.68175	481.652	47.5217
3.56667	-141.135	58.897	91.334	8.49846	481.47	47.5216
3.58333	-141.14	58.9272	91.3178	8.843	481.492	47.5222
3.6	-141.144	58.9249	91.3041	8.95378	481.493	47.5196
3.61667	-141.143	58.9542	91.2954	8.64739	481.478	47.5164
3.63333	-141.144	58.9104	91.2296	9.29588	481.542	47.5195
3.65	-141.142	59.0282	91.3616	8.75526	481.611	47.5184
3.66667	-141.139	58.9309	91.2109	8.66112	481.623	47.5192
3.68333	-141.146	58.8787	91.1367	8.56407	481.797	47.521
3.7	-141.14	58.8679	91.1033	8.79341	481.754	47.5163
3.71667	-141.145	59.3916	91.8688	8.76778	481.637	47.5144
3.73333	-141.146	58.9495	91.3313	8.42217	481.709	47.5127
3.75	-141.144	59.0675	91.5893	8.3596	481.744	47.5144
3.76667	-141.15	58.9932	91.3297	8.83812	481.622	47.5129
3.78333	-141.157	58.9703	91.3439	7.64076	481.668	47.51
3.8	-141.158	58.9854	91.3651	8.76244	481.696	47.5109
3.81667	-141.162	58.9558	91.3284	8.29994	481.665	47.5098
3.83333	-141.161	58.9805	91.4175	8.72307	481.683	47.5068
3.85	-141.159	59.2435	91.5821	9.16298	481.639	47.5062
3.86667	-141.164	58.8908	91.126	8.82866	481.643	47.5076
3.88333	-141.166	58.9301	91.2728	8.71834	481.773	47.5037
3.9	-141.171	58.9051	91.2728	8.60634	481.79	47.5048
3.91667	-141.17	58.9707	91.1651	8.39348	481.829	47.5028
3.93333	-141.175	58.9961	91.3348	8.424	482.005	47.5039
3.95	-141.181	58.9657	91.2153	9.01695	481.931	47.5013
3.96667	-141.182	58.9661	91.3209	7.98698	481.872	47.501
3.98333	-141.182	58.9181	91.2397	8.52531	481.836	47.5008
4	-141.184	58.9591	91.3216	8.8662	481.803	47.4963
4.01667	-141.187	58.8624	91.1471	9.25484	481.777	47.4972
4.03333	-141.191	58.8841	91.1573	8.20396	481.879	47.497
4.05	-141.191	59.0855	91.3985	8.7899	481.835	47.499
4.06667	-141.197	59.0009	91.3969	8.37151	481.782	47.4978
4.08333	-141.2	58.9085	91.2627	9.06105	481.809	47.4947
4.1	-141.2	58.8755	91.2127	8.95561	481.798	47.4896
4.11667	-141.205	58.89	91.1868	9.01039	481.766	47.4848
4.13333	-141.208	58.8795	91.0476	8.53844	481.961	47.4862
4.15	-141.216	58.8374	91.1054	10.8808	481.96	47.4886
4.16667	-141.22	58.9237	91.1511	9.30016	481.919	47.4889
4.18333	-141.223	58.8366	91.0577	8.09547	482.008	47.488
4.2	-141.227	58.8619	91.1237	8.3828	482.13	47.485
4.21667	-141.227	58.9031	91.1625	8.08235	482.133	47.4816
4.23333	-141.233	58.9213	91.2855	8.75588	482.153	47.4816
4.25	-141.235	58.9724	91.3303	8.04955	481.944	47.4821
4.26667	-141.24	58.9254	91.3456	9.03603	481.863	47.4836
4.28333	-141.247	58.8998	91.2446	8.77495	481.808	47.4844
4.3	-141.249	59.027	91.386	8.71834	481.702	47.4853
4.31667	-141.254	58.9541	91.2098	8.47878	481.605	47.4844
4.33333	-141.258	58.8885	91.2052	8.28621	481.613	47.481
4.35	-141.264	58.8941	91.1709	8.40843	481.571	47.4801
4.36667	-141.266	58.9333	91.1854	8.37441	481.541	47.4793
4.38333	-141.271	58.9733	91.322	8.0114	481.583	47.4793
4.4	-141.278	58.9782	91.3145	8.46382	481.576	47.4802
4.41667	-141.282	58.903	91.218	4.92104	481.573	47.4793
4.43333	-141.287	58.9466	91.3075	9.06944	481.661	47.4767
4.45	-141.287	58.9463	91.3349	-0.613785	481.87	47.4705
4.46667	-141.29	58.9426	91.2281	8.54073	481.916	47.4737
4.48333	-141.297	59.0563	91.4866	8.71422	482.027	47.4703
4.5	-141.298	58.8715	91.1308	8.69453	481.958	47.4729
4.51667	-141.301	59.0324	91.3186	8.834	482.006	47.4697
4.53333	-141.301	59.0044	91.4101	8.89183	482.038	47.4712
4.55	-141.31	58.9707	91.3239	8.67195	482.067	47.4667
4.56667	-141.311	58.906	91.1984	8.73924	481.921	47.4685
4.58333	-141.317	58.9378	91.2159	8.01567	481.875	47.4685
4.6	-141.321	58.9761	91.2559	8.21114	481.908	47.4677
4.61667	-141.326	58.9347	91.2136	8.69453	481.768	47.4671
4.63333	-141.329	58.8471	91.1732	8.03536	481.746	47.4641
4.65	-141.335	58.8607	91.189	8.71956	481.701	47.4625
4.66667	-141.341	58.95	91.2978	9.13384	481.549	47.4589
4.68333	-141.345	58.9436	91.2435	8.91029	481.54	47.4593
4.7	-141.347	58.9237	91.3094	8.53539	481.464	47.4569
4.71667	-141.354	58.8485	91.1076	8.50319	481.461	47.4557
4.73333	-141.361	59.1781	91.3822	8.47939	481.472	47.4552
4.75	-141.364	59.1177	91.202	9.39964	481.495	47.454
4.76667	-141.366	58.9486	91.1855	2.5219	481.389	47.4538
4.78333	-141.368	58.9378	91.181	8.50731	481.476	47.449
4.8	-141.37	58.9231	91.2101	8.67607	481.516	47.449
4.81667	-141.374	58.9262	91.2219	8.49968	481.391	47.4459
4.83333	-141.379	58.9916	91.3239	13.7109	481.438	47.4438
4.85	-141.383	59.08	91.6517	8.71117	481.484	47.4445
4.86667	-141.39	58.8903	91.1895	14.3159	481.535	47.4432
4.88333	-141.395	58.9875	91.3822	8.85307	481.608	47.4381
4.9	-141.401	58.9382	91.2775	8.27248	481.631	47.4398
4.91667	-141.407	59.0298	91.2624	8.53233	481.578	47.4392
4.93333	-141.413	58.8456	91.1292	8.5688	481.621	47.4381
4.95	-141.42	58.9298	91.2553	9.17854	481.667	47.439
4.96667	-141.423	58.9288	91.2641	8.80776	481.701	47.4397
4.98333	-141.43	58.8606	91.1651	8.27187	481.842	47.4361
5	-141.43	58.9265	91.3397	8.9753	481.873	47.4358
5.01667	-141.435	58.9184	91.3071	8.32741	481.798	47.4363
5.03333	-141.439	58.8409	91.1019	8.51936	481.913	47.4326
5.05	-141.441	58.8226	91.092	8.65822	481.944	47.4336
5.06667	-141.451	58.9619	91.2408	8.68919	481.908	47.4311
5.08333	-141.456	58.9066	91.2391	8.66356	481.853	47.4303
5.1	-141.457	58.9159	91.2188	8.86025	481.797	47.4305
5.11667	-141.465	58.9974	91.2566	7.52693	481.627	47.427
5.13333	-141.465	58.8981	91.1948	8.3065	481.537	47.4242
5.15	-141.471	58.9358	91.4404	8.79524	481.342	47.4288
5.16667	-141.476	58.9413	91.3256	8.41148	481.321	47.4267
5.18333	-141.481	59.0118	91.2284	8.8018	481.325	47.4259
5.2	-141.488	58.9491	91.2653	6.69716	481.342	47.4284
5.21667	-141.488	58.955	91.2171	8.39058	481.31	47.4274
5.23333	-141.493	58.9701	91.3769	8.0616	481.563	47.4245
5.25	-141.497	58.9959	91.3738	8.545	481.603	47.4197
5.26667	-141.504	58.9213	91.1576	8.80486	481.508	47.4191
5.28333	-141.514	58.8917	91.2586	8.23677	481.461	47.4218
5.3	-141.52	58.8621	91.0842	8.78746	481.388	47.4191
5.31667	-141.522	58.9339	91.2481	8.04421	481.384	47.4184
5.33333	-141.527	58.8606	91.1665	8.44658	481.523	47.4151
5.35	-141.528	58.9869	91.3642	8.60268	481.562	47.4148
5.36667	-141.538	58.9152	91.2345	8.84178	481.609	47.4157
5.38333	-141.542	58.9597	91.3494	8.50975	481.666	47.4137
5.4	-141.549	59.0009	91.3386	8.42339	481.783	47.4126
5.41667	-141.553	58.8583	91.1912	9.12544	481.958	47.4131
5.43333	-141.558	58.961	91.2986	8.95195	482.136	47.412
5.45	-141.558	59.0611	91.6814	8.35472	482.024	47.4116
5.46667	-141.56	58.9541	91.3953	8.30055	481.87	47.4116
5.48333	-141.564	58.9332	91.2675	8.69331	482.023	47.4101
5.5	-141.57	58.9497	91.2782	8.62831	482.063	47.4073
5.51667	-141.572	58.8926	91.1556	8.41438	481.95	47.4076
5.53333	-141.579	58.8639	91.1446	8.27843	481.949	47.409
5.55	-141.586	58.9666	91.3589	8.28331	481.923	47.411
5.56667	-141.59	58.9616	91.3326	8.64571	481.964	47.4052
5.58333	-141.59	58.9539	91.2951	8.99971	481.822	47.4009
5.6	-141.594	58.975	91.4646	8.45848	481.814	47.4
5.61667	-141.599	58.964	91.3018	8.24928	481.897	47.4004
5.63333	-141.602	59.0778	91.3128	9.03908	481.923	47.4009
5.65	-141.608	58.8662	91.1172	8.56636	481.916	47.4007
5.66667	-141.605	58.9497	91.2222	8.98964	481.833	47.4036
5.68333	-141.609	58.8796	91.1897	8.65166	481.904	47.4033
5.7	-141.62	58.8949	91.2278	8.53844	482.044	47.4001
5.71667	-141.623	58.8729	91.1416	8.72078	482.011	47.3983
5.73333	-141.628	58.9636	91.2653	8.19328	482.026	47.393
5.75	-141.633	58.8674	91.1625	8.50975	481.992	47.3948
5.76667	-141.639	59.0501	91.4442	8.73512	481.782	47.3927
5.78333	-141.637	58.8483	91.0577	-9.8185	481.758	47.3885
5.8	-141.645	58.8715	91.2164	7.87025	481.618	47.3925
5.81667	-141.652	59.109	91.254	8.48	481.621	47.3899
5.83333	-141.652	58.9352	91.2757	8.42995	481.582	47.3907
5.85	-141.657	58.9263	91.2971	8.9312	481.499	47.3905
5.86667	-141.663	58.9617	91.3717	9.7889	481.409	47.3913
5.88333	-141.669	59.0205	91.3456	8.58192	481.544	47.3922
5.9	-141.674	58.8339	91.0748	7.95479	481.559	47.3881
5.91667	-141.679	58.9396	91.2766	7.95845	481.462	47.3823
5.93333	-141.68	58.8853	91.159	8.39531	481.475	47.3808
5.95	-141.686	58.8961	91.2516	8.35594	481.562	47.3792
5.96667	-141.692	58.9637	91.2815	8.536	481.57	47.3827
5.98333	-141.7	59.1052	91.5733	8.26897	481.628	47.3826
6	-141.702	59.0339	91.3166	8.96629	481.577	47.3805
6.01667	-141.704	58.8885	91.2089	8.1086	481.474	47.3748
6.03333	-141.716	58.8612	91.1926	9.15703	481.526	47.3769
6.05	-141.718	58.9487	91.3479	8.60985	481.524	47.3739
6.06667	-141.718	58.8981	91.154	8.85613	481.631	47.3765
6.08333	-141.719	58.883	91.1742	8.74275	481.771	47.3743
6.1	-141.726	59.0775	91.3166	8.44185	481.818	47.3739
6.11667	-141.727	58.9646	91.3163	8.38463	481.822	47.3718
6.13333	-141.729	58.8882	91.21	8.70888	481.914	47.3727
6.15	-141.737	58.9816	91.4105	8.64983	481.933	47.3687
6.16667	-141.738	59.147	91.3235	8.50258	481.937	47.3693
6.18333	-141.744	58.8609	91.1837	8.74336	481.982	47.3684
6.2	-141.75	58.9384	91.3795	8.3738	482.067	47.3666
6.21667	-141.753	58.9036	91.1717	8.68492	482.055	47.3612
6.23333	-141.754	59.0061	91.4338	8.98247	482.139	47.3617
6.25	-141.759	58.8503	91.1192	8.0555	482.199	47.3632
6.26667	-141.764	59.1276	91.6155	8.26057	482.246	47.3647
6.28333	-141.765	58.9829	91.3259	9.46999	482.208	47.3628
6.3	-141.766	58.8746	91.1959	8.05382	482.02	47.3588
6.31667	-141.775	58.8752	91.1367	8.03536	481.875	47.358
6.33333	-141.776	59.1679	91.3633	8.9431	481.953	47.3603
6.35	-141.781	58.8175	91.0685	8.73573	482.024	47.3589
6.36667	-141.787	58.8882	91.202	8.99498	481.726	47.3583
6.38333	-141.791	58.9159	91.3276	8.20458	481.663	47.3586
6.4	-141.796	58.9916	91.341	8.13133	481.696	47.3565
6.41667	-141.802	58.9959	91.39	9.01695	481.562	47.3537
6.43333	-141.805	58.9985	91.2861	8.35838	481.609	47.3542
6.45	-141.815	58.8772	91.0947	8.65105	481.77	47.3541
6.46667	-141.817	58.8857	91.1698	8.63426	481.899	47.3519
6.48333	-141.818	58.98	91.4991	8.52226	481.941	47.3536
6.5	-141.824	58.91	91.3282	8.2946	482.01	47.3544
6.51667	-141.827	58.9034	91.2763	7.41539	481.93	47.3544
6.53333	-141.829	58.9436	91.2447	6.14052	481.953	47.3516
6.55	-141.832	58.9335	91.2711	8.02162	481.971	47.349
6.56667	-141.832	58.8781	91.134	8.01506	481.9	47.3499
6.58333	-141.841	58.8349	91.0885	8.49312	481.958	47.3489
6.6	-141.844	58.987	91.3743	6.08269	482.08	47.3463
6.61667	-141.847	58.9755	91.4315	7.95418	481.989	47.346
6.63333	-141.855	58.8911	91.157	8.66173	481.986	47.3443
6.65	-141.86	59.0105	91.3456	8.65517	481.97	47.3483
6.66667	-141.863	58.9306	91.1927	8.56514	481.937	47.347
6.68333	-141.868	59.0478	91.3935	8.19862	481.909	47.3435
6.7	-141.869	58.8667	91.1633	11.3552	481.82	47.3403
6.71667	-141.87	58.8255	91.0735	8.56514	481.716	47.3412
6.73333	-141.872	58.8548	91.1414	8.4269	481.781	47.3393
6.75	-141.878	58.9355	91.2043	8.59383	481.754	47.3393
6.76667	-141.881	58.8491	91.1053	8.53355	481.739	47.342
6.78333	-141.89	58.9048	91.1755	9.00444	481.891	47.3388
6.8	-141.889	58.9291	91.2289	8.43819	481.984	47.3391
6.81667	-141.889	58.9837	91.4684	8.4948	481.909	47.3353
6.83333	-141.887	59.2014	91.3671	8.48167	482.018	47.3357
6.85	-141.887	58.9579	91.442	8.80486	482.087	47.3356
6.86667	-141.896	58.9047	91.2504	8.62419	481.922	47.3342
6.88333	-141.905	58.9509	91.2696	8.96996	481.924	47.3327
6.9	-141.905	58.8537	91.1453	8.16704	481.903	47.3328
6.91667	-141.903	58.8946	91.235	8.64327	482.042	47.3316
6.93333	-141.903	59.0046	91.3873	8.49129	481.864	47.3321
6.95	-141.906	58.9718	91.2736	8.64082	481.836	47.3295
6.96667	-141.912	58.8696	91.1582	8.01323	481.783	47.3313
6.98333	-141.917	58.8567	91.1521	8.52882	481.8	47.3298
7	-141.918	58.888	91.2074	9.37157	481.583	47.3255
7.01667	-141.918	58.9065	91.2585	6.94389	481.468	47.3252
7.03333	-141.919	58.8685	91.13	9.81987	481.471	47.3232
7.05	-141.924	58.8883	91.292	8.97286	481.591	47.324
7.06667	-141.929	59.0611	91.6477	8.91151	481.688	47.3246
7.08333	-141.934	58.9031	91.1392	8.94371	481.791	47.3249
7.1	-141.934	58.9179	91.1124	9.12422	481.9	47.3245
7.11667	-141.937	58.8972	91.1256	13.1553	482.083	47.324
7.13333	-141.939	58.924	91.1811	3.10783	482.118	47.3229
7.15	-141.947	58.9297	91.1118	8.31123	482.058	47.3216
7.16667	-141.95	58.8329	91.1318	7.6133	481.969	47.3226
7.18333	-141.954	58.9721	91.2359	8.07411	481.972	47.3235
7.2	-141.957	58.8863	91.1456	8.16948	481.769	47.3249
7.21667	-141.957	58.8474	91.1027	8.25401	481.586	47.3226
7.23333	-141.962	58.9542	91.134	8.2708	481.532	47.3188
7.25	-141.966	58.9156	91.1514	8.56575	481.481	47.3203
7.26667	-141.971	58.9755	91.2286	8.15331	481.455	47.3205
7.28333	-141.971	58.9657	91.2634	8.2618	481.52	47.3223
7.3	-141.973	58.9654	91.477	8.26302	481.631	47.3182
7.31667	-141.975	59.1291	91.3865	7.75093	481.578	47.3179
7.33333	-141.976	58.8883	91.148	8.19679	481.619	47.317
7.35	-141.984	58.8718	91.2071	7.99416	481.552	47.3164
7.36667	-141.983	58.8215	91.0665	8.54851	481.437	47.3106
7.38333	-141.986	58.863	91.0821	8.2856	481.408	47.3144
7.4	-141.988	58.8941	91.1868	7.76772	481.329	47.3168
7.41667	-141.993	58.8369	91.1153	8.28621	481.297	47.3125
7.43333	-141.993	59.0226	91.4169	8.17894	481.482	47.3125
7.45	-141.992	58.9614	91.2403	8.19511	481.592	47.3101
7.46667	-141.994	58.8735	91.1395	8.601	481.587	47.3104
7.48333	-141.998	58.9695	91.3905	8.10677	481.675	47.3138
7.5	-142	58.8844	91.254	7.29256	481.77	47.3167
7.51667	-142.006	58.9465	91.1982	7.67403	481.833	47.3121
7.53333	-142.013	58.8308	91.0883	7.64366	481.736	47.3107
7.55	-142.014	58.9462	91.2582	8.11104	481.717	47.3087
7.56667	-142.02	58.9022	91.1608	7.64671	481.705	47.3019
7.58333	-142.022	58.8812	91.1283	7.95006	481.578	47.2996
7.6	-142.021	58.8448	91.0972	8.01918	481.565	47.2988
7.61667	-142.024	59.0766	91.5293	7.76466	481.579	47.3028
7.63333	-142.028	58.9571	91.2734	8.0114	481.753	47.304
7.65	-142.034	58.8801	91.2133	7.2831	481.857	47.3068
7.66667	-142.033	58.8354	91.0984	9.5916	481.82	47.3055
7.68333	-142.04	58.9327	91.2949	7.3481	481.881	47.3029
7.7	-142.04	58.8722	91.1973	7.93037	482.164	47.2996
7.71667	-142.043	59.0929	91.6016	8.15743	482.217	47.2988
7.73333	-142.043	58.8825	91.1872	7.97096	482.219	47.2968
7.75	-142.042	58.8544	91.1753	8.02635	482.257	47.2974
7.76667	-142.044	58.8407	91.1358	8.27843	482.872	47.295
7.78333	-142.045	59.058	91.5215	7.42973	482.325	47.2919
7.8	-142.044	58.8589	91.2118	7.40288	482.647	47.2927
7.81667	-142.048	58.8355	91.1257	7.31941	482.161	47.29
7.83333	-142.051	58.8744	91.1033	8.3828	482.022	47.2907
7.85	-142.051	58.9086	91.1779	7.98882	482.063	47.2923
7.86667	-142.054	58.9419	91.2977	7.81181	482.055	47.2918
7.88333	-142.059	58.906	91.2457	8.32619	481.973	47.2898
7.9	-142.062	58.8786	91.1793	8.38814	481.877	47.2923
7.91667	-142.069	58.9747	91.1706	7.81715	481.867	47.2881
7.93333	-142.069	58.8815	91.2057	8.10509	481.855	47.2877
7.95	-142.071	58.9629	91.3131	7.76711	481.86	47.2863
7.96667	-142.074	58.8865	91.2211	7.57103	481.873	47.288
7.98333	-142.078	58.8325	91.063	7.91374	481.988	47.2868
8	-142.083	58.9254	91.2074	8.48824	482.049	47.2833
8.01667	-142.082	58.8529	91.1309	8.43285	482.08	47.2833
8.03333	-142.078	58.8691	91.1578	8.23677	482.187	47.2813
8.05	-142.079	58.8761	91.1892	7.96013	482.251	47.2828
8.06667	-142.079	58.91	91.1924	7.92198	482.11	47.2831
8.08333	-142.085	59.0054	91.3166	8.60329	482.016	47.2802
8.1	-142.086	58.9622	91.3322	7.98943	481.831	47.2822
8.11667	-142.092	58.8847	91.153	7.82066	481.621	47.2852
8.13333	-142.092	58.91	91.2368	7.87682	481.522	47.2836
8.15	-142.096	59.4061	91.6612	8.1324	481.518	47.2793
8.16667	-142.099	58.9976	91.4486	8.08723	480.235	47.277
8.18333	-142.103	58.8299	91.0629	8.57292	481.636	47.2753
8.2	-142.104	58.9794	91.1903	8.2534	481.666	47.272
8.21667	-142.11	58.8799	91.2237	7.57515	481.635	47.2706
8.23333	-142.111	58.8827	91.1707	8.52226	481.598	47.2701
8.25	-142.119	58.8638	91.2212	8.18901	481.697	47.2736
8.26667	-142.121	58.966	91.2856	8.28804	481.935	47.2727
8.28333	-142.122	58.8459	91.0377	7.85118	481.856	47.2717
8.3	-142.123	58.9063	91.2251	7.67525	481.862	47.2759
8.31667	-142.125	58.876	91.1364	7.30522	481.871	47.2692
8.33333	-142.123	58.8854	91.1846	8.15865	481.918	47.2704
8.35	-142.124	59.1575	91.4057	8.0323	481.865	47.2698
8.36667	-142.124	58.9269	91.202	8.10921	482.048	47.2697
8.38333	-142.128	58.8911	91.1187	7.81899	482.072	47.2703
8.4	-142.124	58.9455	91.2457	8.18199	482.096	47.2727
8.41667	-142.125	58.9599	91.2537	8.25462	482.347	47.2678
8.43333	-142.131	58.9352	91.2716	7.99004	482.389	47.2697
8.45	-142.134	58.8746	91.1198	8.56514	482.375	47.2686
8.46667	-142.14	58.8316	91.0674	9.39903	482.369	47.2645
8.48333	-142.136	58.9161	91.1904	8.74107	482.129	47.2652
8.5	-142.138	58.8909	91.135	7.7343	481.929	47.2649
8.51667	-142.139	58.8306	91.0934	8.09197	481.753	47.2622
8.53333	-142.144	58.9707	91.3361	8.49312	481.73	47.261
8.55	-142.144	58.9719	91.2508	8.45253	481.651	47.2594
8.56667	-142.147	58.8494	91.1211	8.67241	481.505	47.2623
8.58333	-142.148	58.9449	91.4225	8.2177	481.611	47.2637
8.6	-142.156	58.9086	91.1643	8.24028	481.69	47.2599
8.61667	-142.156	58.883	91.1713	7.97874	481.777	47.2588
8.63333	-142.155	58.9339	91.2981	7.66579	481.739	47.2581
8.65	-142.16	58.9329	91.1178	7.46315	481.596	47.2584
8.66667	-142.164	58.8734	91.1979	8.05794	481.531	47.2579
8.68333	-142.17	59.0325	91.1248	8.11928	481.381	47.2518
8.7	-142.171	58.8499	91.0941	7.85469	481.305	47.2535
8.71667	-142.174	58.8998	91.2463	7.51137	481.28	47.2521
8.73333	-142.178	58.9426	91.3053	8.04253	481.187	47.2515
8.75	-142.181	58.9243	91.1126	8.07884	481.311	47.253
8.76667	-142.181	58.819	91.0574	7.96257	481.346	47.2485
8.78333	-142.181	58.8641	91.1048	9.16542	481.22	47.2456
8.8	-142.182	58.8554	91.0932	12.1684	481.426	47.244
8.81667	-142.185	58.874	91.1369	12.9729	481.328	47.2417
8.83333	-142.186	58.8711	91.1428	8.03047	481.274	47.239
8.85	-142.191	58.8229	91.1286	7.80815	481.317	47.2399
8.86667	-142.19	58.8664	91.1511	8.78929	481.425	47.2367
8.88333	-142.185	58.874	91.1385	8.45848	481.597	47.2364
8.9	-142.194	58.8303	91.117	12.188	481.522	47.241
8.91667	-142.198	58.9742	91.3029	7.96318	481.792	47.2388
8.93333	-142.202	59.1093	91.6406	8.3416	481.92	47.2369
8.95	-142.205	58.8889	91.13	9.38423	481.634	47.2358
8.96667	-142.206	58.9048	91.2672	6.08391	481.816	47.2323
8.98333	-142.207	58.8499	91.1408	8.62602	481.976	47.2335
9	-142.207	58.9756	91.3535	7.71278	481.953	47.2331
9.01667	-142.211	58.9144	91.2864	4.52156	481.855	47.2302
9.03333	-142.22	59.3711	91.2736	8.49968	481.649	47.2286
9.05	-142.221	58.9169	91.2336	8.52409	481.612	47.2324
9.06667	-142.224	58.8862	91.1869	8.06694	481.467	47.2314
9.08333	-142.224	58.8931	91.287	7.73308	481.397	47.2283
9.1	-142.229	58.8589	91.1062	9.71382	481.267	47.2234
9.11667	-142.238	58.959	91.302	7.84752	481.152	47.2231
9.13333	-142.241	58.9146	91.1004	7.73964	481.224	47.2222
9.15	-142.246	58.8274	91.0735	8.25234	481.243	47.2233
9.16667	-142.244	58.9034	91.2341	8.06038	481.165	47.2251
9.18333	-142.248	58.8586	91.2281	8.04359	481.129	47.2254
9.2	-142.25	58.9048	91.2467	8.33809	481.206	47.2211
9.21667	-142.251	58.8717	91.1915	8.01567	481.362	47.221
9.23333	-142.25	58.8749	91.1587	8.80837	481.34	47.2201
9.25	-142.256	58.894	91.2055	9.49318	481.342	47.2186
9.26667	-142.256	58.8085	91.0645	8.62953	481.219	47.2164
9.28333	-142.259	58.8694	91.1778	8.95973	481.212	47.2154
9.3	-142.259	58.8403	91.0966	8.13133	481.362	47.2138
9.31667	-142.262	58.8396	91.2017	8.76961	481.492	47.2141
9.33333	-142.264	58.8816	91.2333	8.75237	481.535	47.2105
9.35	-142.265	58.8882	91.2446	8.33153	481.719	47.2108
9.36667	-142.268	58.8984	91.164	8.17055	481.865	47.2086
9.38333	-142.268	58.8696	91.1268	8.46748	481.986	47.2088
9.4	-142.271	58.9135	91.233	8.5038	481.993	47.2024
9.41667	-142.274	58.8964	91.2306	8.25645	482.023	47.2062
9.43333	-142.273	58.8227	91.0554	8.63426	481.862	47.2062
9.45	-142.276	58.8184	91.0741	8.77495	481.701	47.2007
9.46667	-142.278	58.9939	91.2673	8.17604	481.811	47.1998
9.48333	-142.28	59.1619	91.2502	8.54851	481.665	47.1999
9.5	-142.285	58.8516	91.1776	7.99477	481.539	47.199
9.51667	-142.287	58.908	91.2545	8.31245	481.769	47.2007
9.53333	-142.29	58.8647	91.1327	8.84956	481.693	47.1999
9.55	-142.294	58.9301	91.3277	9.16008	481.657	47.203
9.56667	-142.293	58.8671	91.292	9.1642	481.535	47.2021
9.58333	-142.292	58.8215	91.0249	8.95912	481.487	47.1993
9.6	-142.297	58.8183	91.0789	8.98476	481.324	47.2001
9.61667	-142.295	59.1288	91.5077	7.9113	481.262	47.1969
9.63333	-142.3	58.8509	91.1169	8.00072	481.525	47.1941
9.65	-142.301	58.9271	91.2161	7.87621	481.607	47.1954
9.66667	-142.297	58.8227	91.038	7.89284	481.363	47.192
9.68333	-142.298	58.8386	91.1456	8.61763	481.416	47.1928
9.7	-142.301	58.8241	91.1327	9.00444	481.408	47.1919
9.71667	-142.304	58.8667	91.1172	8.25279	481.262	47.1909
9.73333	-142.304	58.8967	91.2237	9.29833	481.19	47.1893
9.75	-142.31	58.8935	91.1871	8.69637	481.233	47.1879
9.76667	-142.312	58.9565	91.4417	9.2321	481.332	47.1903
9.78333	-142.315	59.0157	91.5212	9.08318	481.485	47.1879
9.8	-142.311	58.9034	91.2409	8.59322	481.711	47.1867
9.81667	-142.314	59.0287	91.3467	8.63487	481.747	47.1836
9.83333	-142.319	58.8937	91.1994	9.21425	481.771	47.1841
9.85	-142.322	58.8737	91.1311	9.1082	481.781	47.1799
9.86667	-142.323	58.8615	91.0973	9.10103	481.436	47.1813
9.88333	-142.326	58.9162	91.2281	8.81554	481.249	47.1757
9.9	-142.33	58.9137	91.1448	8.78578	481.307	47.176
9.91667	-142.333	58.896	91.1178	8.61229	481.192	47.1767
9.93333	-142.335	58.8905	91.1643	8.22365	481.208	47.1786
9.95	-142.336	58.97	91.3197	8.46809	481.369	47.1772
9.96667	-142.333	59.1583	91.5461	8.96568	481.543	47.1755
9.98333	-142.333	58.9658	91.3145	8.19862	481.64	47.1764
10	-142.339	58.8416	91.0543	7.96257	481.686	47.1732
10.0167	-142.346	58.8371	91.1269	8.61641	481.904	47.1725
10.0333	-142.346	58.9129	91.1744	7.75688	481.951	47.1687
10.05	-142.349	58.8876	91.1619	8.1945	481.689	47.1722
10.0667	-142.353	58.8911	91.2177	4.19731	481.687	47.1708
10.0833	-142.35	58.8544	91.1747	8.28148	481.696	47.1677
10.1	-142.349	58.9056	91.2496	8.30345	481.679	47.1685
10.1167	-142.351	58.8476	91.1057	8.85063	481.535	47.1684
10.1333	-142.35	59.1439	91.4605	8.51387	481.37	47.1647
10.15	-142.353	59.049	91.348	7.88445	481.378	47.1664
10.1667	-142.359	58.8407	91.1506	8.52882	481.328	47.1607
10.1833	-142.358	58.8461	91.1405	4.0966	481.377	47.1595
10.2	-142.36	59.011	91.2548	7.69493	481.414	47.1615
10.2167	-142.36	58.9423	91.1373	8.16048	481.364	47.1595
10.2333	-142.361	58.9069	91.1547	14.8397	481.48	47.1615
10.25	-142.359	58.8769	91.1662	8.81905	481.49	47.1615
10.2667	-142.361	58.852	91.154	3.10661	481.367	47.1604
10.2833	-142.367	58.8668	91.1164	6.08208	481.435	47.1575
10.3	-142.366	58.9126	91.3477	14.37	481.57	47.1586
10.3167	-142.365	58.8938	91.2104	8.2856	481.579	47.1615
10.3333	-142.362	58.9079	91.235	-1.36482	481.582	47.1577
10.35	-142.371	58.8808	91.1233	4.09187	481.683	47.1551
10.3667	-142.376	58.9277	91.2614	8.769	481.66	47.1529
10.3833	-142.378	58.9222	91.3187	12.0121	481.533	47.1537
10.4	-142.378	58.8738	91.2454	8.78456	481.63	47.1532
10.4167	-142.379	58.8717	91.1155	7.95372	481.63	47.1523
10.4333	-142.38	58.8387	91.1799	8.84361	481.492	47.152
10.45	-142.379	58.8999	91.2777	11.7445	481.515	47.1508
10.4667	-142.385	58.8831	91.2138	8.31718	481.483	47.1511
10.4833	-142.389	58.9523	91.2748	14.956	481.369	47.1542
10.5	-142.389	58.8744	91.1781	6.81572	481.222	47.151
10.5167	-142.389	58.9765	91.2408	10.0266	481.28	47.1487
10.5333	-142.392	58.8177	91.0816	5.15404	481.293	47.1474
10.55	-142.391	58.9114	91.163	7.54112	481.241	47.1464
10.5667	-142.392	58.8982	91.3191	7.38792	481.309	47.1452
10.5833	-142.393	58.857	91.1144	8.54073	481.316	47.1456
10.6	-142.393	58.8435	91.1025	8.3149	481.227	47.1438
10.6167	-142.394	58.8113	91.036	8.70888	481.287	47.1438
10.6333	-142.396	58.8874	91.1053	8.20274	481.378	47.1441
10.65	-142.395	58.9487	91.2055	7.56615	481.449	47.1384
10.6667	-142.394	58.9593	91.3715	8.33519	481.537	47.1391
10.6833	-142.394	58.8955	91.2658	9.33113	481.597	47.1374
10.7	-142.395	58.8795	91.1691	9.13139	481.679	47.1375
10.7167	-142.397	58.9359	91.181	9.01695	481.626	47.1357
10.7333	-142.398	58.8323	91.0731	8.722	481.973	47.1346
10.75	-142.395	58.9011	91.0604	9.42116	482.061	47.133
10.7667	-142.396	58.9231	91.2351	9.62013	481.863	47.1328
10.7833	-142.396	58.9747	91.2815	8.92342	482.094	47.1359
10.8	-142.394	59.1816	91.4481	8.88649	482.156	47.1366
10.8167	-142.395	58.8772	91.2141	8.67958	482.119	47.132
10.8333	-142.395	58.8877	91.1886	9.05876	482.12	47.1316
10.85	-142.394	58.9256	91.2336	9.12315	482.133	47.133
10.8667	-142.396	58.904	91.2544	8.51448	482.145	47.1314
10.8833	-142.393	58.8702	91.1764	9.21547	482.144	47.1284
10.9	-142.4	58.9048	91.2254	8.39241	482.128	47.1268
10.9167	-142.402	58.9115	91.2884	8.12584	482.149	47.1261
10.9333	-142.404	58.9109	91.3123	8.42033	481.925	47.1272
10.95	-142.407	58.8938	91.0891	7.68242	481.917	47.1252
10.9667	-142.406	59.1982	91.5914	8.27019	481.755	47.1259
10.9833	-142.403	58.7927	91.0273	8.03169	481.669	47.1261
11	-142.409	58.8874	91.2457	8.61519	481.644	47.1217
11.0167	-142.408	58.7873	91.0227	7.8434	481.757	47.1217
11.0333	-142.413	58.8078	91.043	8.25523	481.802	47.1227
11.05	-142.415	58.8525	91.1321	9.35249	481.905	47.1194
11.0667	-142.412	58.8639	91.121	8.59444	481.933	47.1157
11.0833	-142.413	58.8934	91.1472	8.74458	481.856	47.1159
11.1	-142.413	58.9637	91.3496	8.56453	481.731	47.1171
11.1167	-142.411	58.9455	91.2624	8.8018	481.916	47.1148
11.1333	-142.416	58.8027	91.1124	8.12767	481.875	47.1153
11.15	-142.414	58.8815	91.2153	8.13728	481.698	47.1191
11.1667	-142.417	58.9225	91.1599	8.38814	481.745	47.1133
11.1833	-142.422	58.8822	91.1303	8.36678	481.79	47.1136
11.2	-142.424	59.2304	91.5798	8.09731	481.695	47.1101
11.2167	-142.431	59.0688	91.2127	8.24028	481.599	47.1131
11.2333	-142.432	58.8516	91.0506	8.70949	481.697	47.1146
11.25	-142.438	58.875	91.1115	8.31307	481.561	47.1117
11.2667	-142.438	58.9248	91.269	8.62129	481.492	47.1044
11.2833	-142.438	58.8856	91.1858	8.36128	481.541	47.1075
11.3	-142.442	58.8865	91.2885	8.43346	481.522	47.1105
11.3167	-142.439	58.8491	91.088	9.50813	481.417	47.1091
11.3333	-142.442	58.8744	91.2321	9.13918	481.781	47.1084
11.35	-142.445	58.8551	91.19	8.85307	481.836	47.1072
11.3667	-142.447	58.9132	91.1802	9.00444	481.905	47.104
11.3833	-142.448	58.8639	91.1144	9.40331	482.051	47.1044
11.4	-142.445	58.8133	91.0891	9.23164	482.093	47.1008
11.4167	-142.449	58.8982	91.1829	9.02718	482.084	47.1003
11.4333	-142.451	58.9132	91.2553	9.08012	482.055	47.0971
11.45	-142.453	58.8714	91.1507	8.63014	482.221	47.0953
11.4667	-142.454	58.8653	91.1205	9.10759	482.149	47.0959
11.4833	-142.458	58.8622	91.1654	8.96034	481.964	47.094
11.5	-142.463	58.872	91.1215	11.413	481.939	47.0922
11.5167	-142.465	59.0478	91.4454	9.68575	481.769	47.089
11.5333	-142.466	58.9137	91.226	10.0565	481.572	47.0945
11.55	-142.468	58.924	91.2277	8.63075	481.524	47.0921
11.5667	-142.468	58.8349	91.1047	9.14879	481.499	47.091
11.5833	-142.471	58.8636	91.124	9.49745	481.564	47.0889
11.6	-142.476	58.9518	91.166	8.72078	481.658	47.0866
11.6167	-142.474	58.8799	91.1439	10.4821	481.862	47.086
11.6333	-142.481	58.8372	91.0813	9.10881	481.903	47.0815
11.65	-142.478	58.8146	91.0796	8.57002	481.823	47.0809
11.6667	-142.486	58.9253	91.2945	8.70171	481.944	47.08
11.6833	-142.49	58.9007	91.2644	8.98369	481.903	47.078
11.7	-142.496	58.8871	91.1843	9.01527	481.686	47.0744
11.7167	-142.499	58.9043	91.1848	9.02123	481.612	47.076
11.7333	-142.501	58.8636	91.2428	9.20769	481.504	47.0721
11.75	-142.502	58.9126	91.256	9.17442	481.444	47.0704
11.7667	-142.503	58.8767	91.1565	9.18205	481.455	47.0667
11.7833	-142.505	58.8047	91.0586	8.88649	481.623	47.069
11.8	-142.511	58.8976	91.2798	8.83278	481.685	47.0669
11.8167	-142.514	59.0313	91.5743	9.24049	481.637	47.0666
11.8333	-142.512	58.8641	91.1919	8.70583	481.948	47.066
11.85	-142.517	58.8859	91.2202	9.89082	481.903	47.0654
11.8667	-142.521	58.9411	91.1738	8.90312	481.803	47.0654
11.8833	-142.527	58.8206	91.0589	9.02184	481.993	47.0611
11.9	-142.528	58.9571	91.2313	8.90907	482.119	47.0625
11.9167	-142.524	58.9851	91.3223	9.06044	482.193	47.057
11.9333	-142.527	58.8865	91.2037	9.42711	482.14	47.0574
11.95	-142.533	58.9376	91.1544	9.39964	482.052	47.0528
11.9667	-142.54	58.8076	91.052	8.87093	481.931	47.0513
11.9833	-142.541	58.9323	91.3339	8.63319	481.547	47.0502
12	-142.542	58.9051	91.2273	9.26857	481.538	47.049
12.0167	-142.55	58.8024	90.9838	8.69331	481.396	47.0521
12.0333	-142.55	58.8297	91.0593	9.03313	481.403	47.0512
12.05	-142.555	58.9875	91.3952	8.98064	481.566	47.0525
12.0667	-142.563	59.0401	91.694	9.32579	481.641	47.0466
12.0833	-142.568	58.9474	91.285	9.20418	481.66	47.046
12.1	-142.571	58.8567	91.1819	9.01756	481.876	47.0464
12.1167	-142.573	58.845	91.105	8.34648	481.857	47.0416
12.1333	-142.577	58.8206	91.0949	8.53951	481.817	47.0361
12.15	-142.58	58.8892	91.155	9.20052	481.802	47.0348
12.1667	-142.582	58.8665	91.2214	8.78868	481.812	47.0373
12.1833	-142.585	58.8697	91.2188	9.47594	481.785	47.0344
12.2	-142.594	58.8999	91.107	9.41216	481.776	47.0292
12.2167	-142.595	58.8723	91.1858	9.40804	481.855	47.031
12.2333	-142.597	58.858	91.2199	9.01222	481.903	47.0303
12.25	-142.594	58.9014	91.2798	8.90968	481.723	47.0277
12.2667	-142.596	58.8458	91.1295	9.17259	481.837	47.0293
12.2833	-142.598	58.8371	91.0606	8.55034	481.979	47.0261
12.3	-142.602	58.9562	91.3908	8.45314	481.977	47.024
12.3167	-142.606	58.8975	91.3059	9.09508	481.866	47.0231
12.3333	-142.608	58.8421	91.0862	9.58382	481.938	47.0217
12.35	-142.607	58.9237	91.1553	8.30238	481.972	47.0203
12.3667	-142.612	58.9292	91.2405	8.80302	482.05	47.0177
12.3833	-142.612	58.8865	91.2141	8.51814	482.053	47.0171
12.4	-142.615	58.8776	91.1752	8.83934	482.062	47.0171
12.4167	-142.614	58.9114	91.186	8.07823	481.934	47.0179
12.4333	-142.616	58.8253	91.1047	7.58354	482.056	47.0167
12.45	-142.621	58.8311	91.1623	8.35655	482.082	47.0139
12.4667	-142.621	58.7962	90.9946	8.77556	481.983	47.0106
12.4833	-142.625	58.8883	91.1741	8.92876	481.813	47.0074
12.5	-142.63	58.8215	91.1005	8.68919	481.668	47.0087
12.5167	-142.636	58.9077	91.1112	8.87154	481.653	47.0103
12.5333	-142.635	58.8459	91.1372	8.59383	481.558	47.0097
12.55	-142.641	58.8328	91.0406	8.50563	481.572	47.0049
12.5667	-142.642	58.8401	91.1083	8.00789	481.599	47.0029
12.5833	-142.647	58.8337	91.0136	8.53478	481.56	47.0019
12.6	-142.643	58.914	91.1868	8.66646	481.653	47.0013
12.6167	-142.647	58.7989	91.0534	8.82805	481.741	47.0022
12.6333	-142.651	58.9045	91.1628	8.96996	481.785	46.9978
12.65	-142.652	58.8879	91.1849	8.83705	481.919	46.9968
12.6667	-142.66	58.9483	91.2434	9.12666	482.008	46.993
12.6833	-142.66	58.8917	91.1681	8.8871	482.084	46.9912
12.7	-142.667	58.8512	91.1509	8.82454	482.037	46.9892
12.7167	-142.668	58.883	91.18	8.66234	482.083	46.9917
12.7333	-142.67	59.2452	91.5429	7.97508	482.048	46.9895
12.75	-142.67	58.8863	91.1881	8.55797	481.876	46.9862
12.7667	-142.675	58.8996	91.283	8.57109	481.917	46.9828
12.7833	-142.683	58.9167	91.2577	8.42094	481.994	46.9814
12.8	-142.685	58.8984	91.2992	8.3065	481.93	46.9807
12.8167	-142.689	58.8107	91.0633	8.72078	482.092	46.9808
12.8333	-142.695	58.8509	91.074	8.81142	481.904	46.9764
12.85	-142.697	58.9095	91.236	8.18901	481.817	46.9758
12.8667	-142.702	58.8259	91.0755	8.67546	481.716	46.9721
12.8833	-142.706	58.9019	91.1691	8.58727	481.742	46.9721
12.9	-142.706	58.9019	91.2223	8.52821	481.658	46.9726
12.9167	-142.712	58.9329	91.208	8.66173	481.668	46.9706
12.9333	-142.713	58.8508	91.1327	8.68614	481.747	46.9669
12.95	-142.721	58.9516	91.2981	8.33687	481.732	46.9665
12.9667	-142.726	58.8505	91.101	8.37502	481.542	46.9663
12.9833	-142.733	58.8899	91.1684	8.78929	481.751	46.9634
13	-142.737	59.0185	91.3119	7.88277	481.848	46.9617
13.0167	-142.739	58.8386	91.0262	8.44536	481.777	46.9582
13.0333	-142.744	58.8981	91.1166	8.5128	481.708	46.9564
13.05	-142.748	59.0246	91.4709	8.32375	481.62	46.957
13.0667	-142.756	58.931	91.1349	8.22777	481.677	46.9553
13.0833	-142.759	58.8186	91.0558	8.79646	481.664	46.9485
13.1	-142.764	58.8685	91.0879	8.87337	481.761	46.9492
13.1167	-142.776	58.9141	91.1916	8.95027	481.79	46.9465
13.1333	-142.785	58.9062	91.1634	8.90373	481.776	46.9422
13.15	-142.792	58.8334	91.0767	8.82866	481.937	46.9427
13.1667	-142.798	58.9433	91.302	8.83705	482.028	46.9402
13.1833	-142.805	59.0134	91.347	8.79463	481.943	46.9404
13.2	-142.81	58.8825	91.1465	9.07723	482.072	46.9376
13.2167	-142.818	58.9368	91.2219	8.70888	482.074	46.9366
13.2333	-142.822	59.275	91.4053	6.74004	482.095	46.934
13.25	-142.83	58.8543	91.1909	6.56075	481.894	46.9305
13.2667	-142.838	58.895	91.1536	8.15331	481.683	46.9292
13.2833	-142.846	58.8679	91.0523	7.65144	481.59	46.9262
13.3	-142.851	58.8583	91.1396	9.34059	481.468	46.9218
13.3167	-142.862	58.8816	91.1869	5.26909	481.561	46.9221
13.3333	-142.866	58.8618	91.1095	7.91664	481.657	46.9193
13.35	-142.873	58.8923	91.179	8.84056	481.43	46.9164
13.3667	-142.88	58.9556	91.3482	10.05	481.671	46.9137
13.3833	-142.893	58.7956	91.0191	8.36678	481.705	46.9108
13.4	-142.903	58.8924	91.2325	8.40187	481.817	46.909
13.4167	-142.911	58.8717	91.1422	9.85497	481.917	46.9025
13.4333	-142.918	59.049	91.1814	8.21709	481.945	46.9029
13.45	-142.923	59.3145	91.7315	11.2182	481.924	46.9056
13.4667	-142.929	58.8348	91.0824	9.98558	481.821	46.9065
13.4833	-142.943	58.8404	91.0571	8.19557	481.783	46.9053
13.5	-142.955	58.8642	91.1004	8.77617	481.716	46.9003
13.5167	-142.964	58.8665	91.1414	8.03764	481.678	46.8935
13.5333	-142.977	58.9016	91.1829	8.25996	481.939	46.8917
13.55	-142.986	58.9451	91.2469	5.7238	482.019	46.89
13.5667	-142.993	58.8316	91.0308	8.13728	482.035	46.8853
13.5833	-143.006	58.8972	91.1778	9.90685	482.144	46.8874
13.6	-143.015	58.8863	91.0967	9.23576	482.045	46.887
13.6167	-143.024	59.1409	91.7883	12.1659	481.975	46.8845
13.6333	-143.037	58.8473	91.119	10.2354	481.928	46.8824
13.65	-143.046	58.8261	91.0001	6.03981	482.051	46.8827
13.6667	-143.052	58.8145	91.0349	8.59734	481.947	46.879
13.6833	-143.063	58.9072	91.124	8.80364	481.882	46.8774
13.7	-143.075	58.8013	90.9953	8.99666	482.081	46.8745
13.7167	-143.081	58.8744	91.0888	8.53355	482.134	46.8737
13.7333	-143.093	58.9172	91.2295	8.59673	481.776	46.8743
13.75	-143.101	58.9874	91.309	8.44353	481.795	46.8705
13.7667	-143.11	58.8219	91.0195	8.78685	481.797	46.8678
13.7833	-143.117	58.8982	91.3023	7.73247	481.916	46.8658
13.8	-143.124	58.9138	91.191	9.56719	481.951	46.8601
13.8167	-143.133	58.8975	91.2502	8.4716	481.998	46.8577
13.8333	-143.139	59.0286	91.4016	8.0323	482.014	46.8536
13.85	-143.151	59.0873	91.3218	8.2177	481.981	46.8507
13.8667	-143.158	58.9117	91.2037	8.30299	482.024	46.8481
13.8833	-143.165	58.9164	91.198	8.54378	482.002	46.8469
13.9	-143.173	58.874	91.1227	8.17833	481.834	46.8501
13.9167	-143.182	58.8235	91.0467	8.52104	481.999	46.842
13.9333	-143.187	58.9088	91.2162	8.18199	482.01	46.8443
13.95	-143.186	58.921	91.1977	8.57536	482.027	46.8409
13.9667	-143.19	58.8778	91.1588	8.39119	482.097	46.8394
13.9833	-143.191	58.8787	91.1408	8.38631	482.132	46.8349
14	-143.194	58.7872	91.0229	8.50197	482.023	46.832
14.0167	-143.198	58.9179	91.1686	8.56697	481.983	46.8322
14.0333	-143.2	59.0769	91.2171	8.88878	481.937	46.8331
14.05	-143.202	58.8348	91.0593	8.87749	481.822	46.8298
14.0667	-143.202	58.847	91.1517	8.39775	481.6	46.8293
14.0833	-143.204	58.8224	91.0247	8.48351	481.64	46.8243
14.1	-143.205	58.8264	91.0806	7.78618	481.66	46.823
14.1167	-143.207	58.8906	91.1166	8.33809	481.635	46.8198
14.1333	-143.212	58.8622	91.2371	9.05037	481.641	46.82
14.15	-143.209	58.9144	91.2215	8.3506	481.564	46.8169
14.1667	-143.213	58.9623	91.3569	9.17015	481.564	46.8125
14.1833	-143.214	58.87	91.1355	9.20235	481.616	46.8089
14.2	-143.214	58.9123	91.2238	9.03847	481.759	46.8058
14.2167	-143.213	58.9233	91.1749	8.61351	481.838	46.8055
14.2333	-143.215	58.8685	91.1558	9.01939	481.891	46.8012
14.25	-143.213	58.8564	91.0416	9.00093	482.031	46.8028
14.2667	-143.214	58.8819	91.1749	8.67195	482.083	46.7966
14.2833	-143.207	58.8651	91.1445	9.27452	481.858	46.7947
14.3	-143.207	58.8273	91.0639	9.06166	482.067	46.793
14.3167	-143.206	58.8235	91.0522	8.36845	482.045	46.7896
14.3333	-143.199	58.8387	91.1114	8.85307	482.129	46.7909
14.35	-143.205	58.9535	91.34	8.58009	482.093	46.7855
14.3667	-143.204	58.9352	91.21	8.94493	482.12	46.7808
14.3833	-143.205	58.9555	91.2415	8.51326	482.143	46.7793
14.4	-143.207	58.8488	91.079	8.93898	482.116	46.7754
14.4167	-143.203	58.905	91.1698	8.0883	482.176	46.7728
14.4333	-143.203	58.8551	91.1131	8.99971	482.189	46.7745
14.45	-143.206	58.8792	91.1497	8.61351	482.041	46.7744
14.4667	-143.201	58.9166	91.2972	9.10576	482.179	46.7735
14.4833	-143.204	58.9368	91.2391	8.86559	482.162	46.7733
14.5	-143.206	58.8917	91.2362	8.57109	482.158	46.7732
14.5167	-143.21	58.9338	91.2963	8.98903	482.19	46.7709
14.5333	-143.217	58.8184	91.0412	9.26613	481.997	46.7683
14.55	-143.212	58.8754	91.1097	8.5598	481.932	46.7651
14.5667	-143.212	59.0507	91.4523	8.51753	481.854	46.7654
14.5833	-143.211	58.8451	91.0125	9.1642	481.657	46.7637
14.6	-143.212	58.955	91.2389	8.93181	481.544	46.7619
14.6167	-143.21	58.839	91.0407	8.46443	481.392	46.7568
14.6333	-143.213	58.8042	91.0555	8.53188	481.51	46.7619
14.65	-143.216	58.8874	91.0992	8.78395	481.648	46.762
14.6667	-143.215	58.8346	91.152	8.66478	481.618	46.7594
14.6833	-143.216	58.8664	91.1071	8.59566	481.842	46.7574
14.7	-143.216	58.8464	91.0639	8.86559	481.806	46.7541
14.7167	-143.215	58.9138	91.1276	8.91151	481.852	46.7524
14.7333	-143.22	58.8439	91.0587	8.96751	481.759	46.7518
14.75	-143.222	59.015	91.3647	9.2083	481.844	46.7519
14.7667	-143.22	58.9063	91.1285	8.80837	481.881	46.7512
14.7833	-143.218	58.9419	91.2119	9.00154	481.712	46.749
14.8	-143.223	58.8848	91.1569	8.64143	481.816	46.7439
14.8167	-143.227	58.847	91.0558	9.19823	481.999	46.7422
14.8333	-143.234	58.93	91.2016	8.55858	481.721	46.74
14.85	-143.234	58.9613	91.3076	7.96013	481.744	46.74
14.8667	-143.233	58.8865	91.0874	8.30956	481.765	46.737
14.8833	-143.237	58.9356	91.2223	8.06816	481.789	46.7387
14.9	-143.237	58.8917	91.1276	8.34816	481.788	46.7367
14.9167	-143.237	58.924	91.2046	8.5128	481.906	46.7371
14.9333	-143.24	58.9024	91.1204	8.02391	481.884	46.7304
14.95	-143.247	58.8686	91.1819	8.50731	481.815	46.7349
14.9667	-143.252	58.9944	91.4695	8.58727	481.769	46.7306
14.9833	-143.256	59.5098	91.5295	8.90434	481.768	46.7289
15	-143.259	58.9494	91.2891	8.1945	481.613	46.7291
15.0167	-143.259	58.8041	91.0134	8.34709	481.782	46.7274
15.0333	-143.26	58.9767	91.4193	8.36968	481.826	46.7275
15.05	-143.266	58.9347	91.2597	8.87688	481.919	46.7263
15.0667	-143.27	58.8223	91.0136	8.05794	482.032	46.726
15.0833	-143.278	58.8989	91.1074	8.35426	481.985	46.7202
15.1	-143.287	58.8192	91.0497	8.08479	481.908	46.7231
15.1167	-143.291	58.8303	91.1167	8.17955	481.942	46.7156
15.1333	-143.289	58.9773	91.316	8.51692	482.021	46.715
15.15	-143.299	58.8288	91.0912	8.47343	481.913	46.7191
15.1667	-143.304	58.8717	91.2632	7.92687	481.788	46.7196
15.1833	-143.308	58.8723	91.1886	8.59078	481.787	46.7194
15.2	-143.313	58.834	91.0844	8.77434	481.785	46.7149
15.2167	-143.312	58.8532	91.0397	8.98308	481.531	46.7176
15.2333	-143.315	58.9657	91.1842	8.15697	481.666	46.7181
15.25	-143.321	58.8216	90.9856	9.00566	481.663	46.7139
15.2667	-143.325	58.8969	91.1976	9.45503	481.601	46.7074
15.2833	-143.329	58.8752	91.1172	8.96874	481.648	46.7049
15.3	-143.329	58.9129	91.2725	8.71483	481.594	46.7062
15.3167	-143.336	58.9964	91.329	9.01344	481.612	46.708
15.3333	-143.34	58.9726	91.238	9.12544	481.649	46.706
15.35	-143.346	58.8679	91.1189	8.82805	481.789	46.7057
15.3667	-143.345	58.9414	91.1912	8.88939	481.827	46.7022
15.3833	-143.348	58.8483	91.1216	9.18694	481.719	46.7011
15.4	-143.353	58.858	91.0246	9.09203	481.981	46.6981
15.4167	-143.359	58.8718	91.0993	8.51692	481.969	46.6999
15.4333	-143.366	58.8555	91.0818	9.32045	482.009	46.6975
15.45	-143.369	58.8105	91.0169	8.81249	482.038	46.6955
15.4667	-143.37	59.0153	91.2106	8.99971	482.175	46.6956
15.4833	-143.373	58.9112	91.2353	8.83583	482.236	46.6956
15.5	-143.369	58.9491	91.2986	9.12254	482.223	46.6959
15.5167	-143.37	58.8651	91.1274	9.12315	482.282	46.6975
15.5333	-143.371	58.9181	91.2954	9.14269	482.355	46.6941
15.55	-143.373	59.0089	91.3712	8.68614	482.325	46.6891
15.5667	-143.38	58.843	91.0439	9.48906	482.477	46.6892
15.5833	-143.384	58.8316	91.0427	9.41933	482.493	46.6908
15.6	-143.38	58.8578	91.0365	8.81905	482.356	46.6888
15.6167	-143.385	58.8578	91.1726	8.80898	482.347	46.6818
15.6333	-143.391	58.8544	91.058	8.4066	482.255	46.6814
15.65	-143.39	58.8941	91.1482	8.20168	482.148	46.6814
15.6667	-143.394	58.8956	91.2696	8.85124	481.927	46.6824
15.6833	-143.393	59.0914	91.1294	8.63548	481.804	46.681
15.7	-143.396	58.8886	91.0847	9.23393	481.738	46.6767
15.7167	-143.396	59.1686	91.3824	9.25774	481.561	46.6792
15.7333	-143.394	58.8747	91.0722	9.188	481.701	46.6756
15.75	-143.393	58.9323	91.3816	8.54195	481.676	46.6778
15.7667	-143.389	58.8126	91.0688	8.55202	481.463	46.6764
15.7833	-143.395	58.8529	91.0252	8.63548	481.654	46.6717
15.8	-143.391	58.8921	91.219	8.97591	481.676	46.6708
15.8167	-143.391	58.943	91.1872	9.22508	481.77	46.6689
15.8333	-143.391	58.8845	91.0894	9.19457	481.863	46.6709
15.85	-143.393	58.8474	91.1086	8.95622	481.983	46.6708
15.8667	-143.392	58.9101	91.2096	9.15642	482.046	46.6663
15.8833	-143.392	58.8944	91.2438	9.13857	482.037	46.6634
15.9	-143.394	58.8624	91.086	8.79463	482.137	46.6624
15.9167	-143.393	58.8953	91.1118	8.9991	482.182	46.6605
15.9333	-143.394	58.8674	91.15	8.75298	482.135	46.6584
15.95	-143.393	58.9837	91.2521	8.6158	482.282	46.6561
15.9667	-143.392	58.8403	91.1297	8.87566	482.247	46.6563
15.9833	-143.392	59.0475	91.6773	8.91502	482.07	46.6552
16	-143.39	58.8804	91.0845	9.11476	481.982	46.6537
16.0167	-143.388	58.836	91.0355	8.71895	481.944	46.6525
16.0333	-143.39	58.8842	91.1303	8.87459	481.937	46.655
16.05	-143.394	58.821	91.0239	9.0844	481.968	46.6555
16.0667	-143.396	58.789	91.0232	8.97469	482.004	46.6518
16.0833	-143.397	58.9317	91.2942	8.79585	481.964	46.6494
16.1	-143.396	58.8644	91.2014	8.71483	481.771	46.6431
16.1167	-143.394	58.9356	91.3201	8.10204	481.819	46.6433
16.1333	-143.402	58.9742	91.2511	9.14452	481.77	46.6435
16.15	-143.403	58.8313	91.0429	8.89427	481.507	46.6424
16.1667	-143.402	58.9158	91.1466	8.713	481.701	46.6431
16.1833	-143.402	58.8767	91.07	8.92159	481.773	46.6377
16.2	-143.403	58.8473	91.0741	9.00215	481.752	46.6383
16.2167	-143.402	58.8386	91.0714	8.47038	481.757	46.637
16.2333	-143.4	58.8522	91.124	9.28825	481.889	46.6361
16.25	-143.401	58.8242	91.0433	8.87337	481.965	46.634
16.2667	-143.401	58.8657	91.1469	8.63014	481.847	46.6314
16.2833	-143.398	58.8711	91.0778	8.54073	481.913	46.6302
16.3	-143.398	58.9143	91.1688	8.70705	481.953	46.6294
16.3167	-143.396	58.8802	91.1225	7.98821	481.865	46.6366
16.3333	-143.397	58.8511	91.1457	8.25279	482.055	46.6293
16.35	-143.395	58.8709	91.096	57.5185	482.13	46.6303
16.3667	-143.397	58.8468	91.0958	7.98103	482.225	46.6271
16.3833	-143.396	58.9124	91.1152	8.0526	482.255	46.6242
16.4	-143.396	58.9433	91.191	8.22899	482.219	46.6267
16.4167	-143.402	58.8406	91.0391	8.2975	482.226	46.6221
16.4333	-143.403	58.9358	91.254	8.59444	482.231	46.6212
16.45	-143.406	58.8293	91.0615	8.6248	482.21	46.6233
16.4667	-143.401	59.4721	91.4234	7.91603	482.232	46.6248
16.4833	-143.403	58.9339	91.2025	8.00377	482.114	46.6232
16.5	-143.403	58.8831	91.0236	8.07518	482.24	46.6166
16.5167	-143.406	58.9614	91.1955	8.77983	482.142	46.618
16.5333	-143.405	59.1647	91.2447	8.81081	481.853	46.6135
16.55	-143.406	58.8659	91.0693	8.71422	481.896	46.6119
16.5667	-143.413	58.8706	91.0992	8.59917	481.887	46.6123
16.5833	-143.418	59.3011	91.6061	8.49007	481.834	46.6128
16.6	-143.417	58.9463	91.291	8.73207	481.835	46.6077
16.6167	-143.417	58.8827	91.2289	8.43346	481.852	46.6074
16.6333	-143.413	58.8795	91.2309	8.17299	482.01	46.6036
16.65	-143.417	58.8285	91.0655	8.85124	482.058	46.5992
16.6667	-143.423	58.9512	91.1448	7.95189	482.081	46.6027
16.6833	-143.426	58.8416	91.0537	8.76732	482.141	46.6006
16.7	-143.424	58.876	91.1192	8.51875	482.055	46.5965
16.7167	-143.427	58.9721	91.3845	8.54012	482.265	46.594
16.7333	-143.427	58.9204	91.2159	7.89284	482.184	46.5916
16.75	-143.425	58.8384	91.03	8.84956	482.214	46.5922
16.7667	-143.426	58.8285	91.0467	9.03542	482.37	46.5937
16.7833	-143.425	58.9266	91.2344	9.40147	482.453	46.5945
16.8	-143.425	58.8801	91.0941	8.88832	482.461	46.5893
16.8167	-143.426	58.8506	91.0645	8.66295	482.497	46.5864
16.8333	-143.424	58.979	91.2269	9.27986	482.483	46.5894
16.85	-143.427	58.8888	91.0629	9.4796	482.311	46.5894
16.8667	-143.434	58.9207	91.078	8.6927	482.108	46.5864
16.8833	-143.435	59.213	91.947	9.40147	482.248	46.5835
16.9	-143.439	58.8895	91.1063	9.17488	482.182	46.5809
16.9167	-143.444	58.9608	91.3874	9.09813	481.913	46.582
16.9333	-143.441	58.9825	91.2278	9.57375	481.917	46.5829
16.95	-143.442	58.9224	91.3009	9.24233	482.084	46.5835
16.9667	-143.44	58.8772	91.1646	8.54195	482.305	46.58
16.9833	-143.445	58.923	91.246	9.00749	482.308	46.5783
17	-143.448	58.8789	91.0653	9.70604	482.295	46.5777
17.0167	-143.449	59.1033	91.3987	8.24623	482.385	46.5745
17.0333	-143.45	58.9056	91.0873	9.35021	482.32	46.5734
17.05	-143.449	58.885	91.1259	9.20479	482.275	46.5673
17.0667	-143.456	59.0231	91.2356	9.57253	482.192	46.5701
17.0833	-143.454	58.8606	91.05	8.66951	482.018	46.5711
17.1	-143.452	58.9011	91.1784	9.10637	482.147	46.5734
17.1167	-143.45	58.9689	91.2226	9.16542	482.009	46.5699
17.1333	-143.456	58.8595	91.0993	8.92342	481.949	46.5687
17.15	-143.458	58.9144	91.2086	9.21135	481.971	46.5664
17.1667	-143.457	58.8635	91.0473	8.88878	481.999	46.5629
17.1833	-143.467	58.8071	90.9712	8.31841	482.116	46.563
17.2	-143.468	58.9066	91.2096	8.12172	482.146	46.5658
17.2167	-143.468	58.9216	91.0726	-11.7431	482.341	46.569
17.2333	-143.473	58.831	91.0677	3.60313	482.271	46.5623
17.25	-143.476	58.9005	91.098	18.4023	482.069	46.5655
17.2667	-143.479	59.0282	91.3281	8.36128	482.098	46.5612
17.2833	-143.481	58.8924	91.119	7.96623	482.017	46.5582
17.3	-143.483	58.9597	91.1813	8.23494	481.91	46.5606
17.3167	-143.483	58.9571	91.3007	7.90184	481.931	46.5542
17.3333	-143.481	58.9115	91.1076	8.5128	481.834	46.5504
17.35	-143.482	59.1756	91.5196	8.41438	481.715	46.553
17.3667	-143.481	58.9538	91.2612	7.66213	481.69	46.5519
17.3833	-143.481	58.9314	91.2129	8.74214	481.833	46.5488
17.4	-143.485	58.8937	91.125	8.49251	481.863	46.5426
17.4167	-143.489	58.8653	91.1346	8.37929	481.835	46.5437
17.4333	-143.497	58.8865	91.1131	8.35365	481.932	46.5427
17.45	-143.499	58.9138	91.1782	8.2737	482.025	46.5408
17.4667	-143.499	58.8888	91.1478	8.24516	482.002	46.5392
17.4833	-143.503	58.9024	91.2293	8.05916	482.231	46.5392
17.5	-143.507	58.8897	91.0767	7.81776	482.213	46.5345
17.5167	-143.504	58.8755	91.1761	8.72139	482.117	46.5337
17.5333	-143.509	58.87	91.0943	8.07701	482.16	46.5345
17.55	-143.509	58.9234	91.1425	-1.67412	482.083	46.5296
17.5667	-143.513	58.8599	91.0516	4.94774	481.986	46.5318
17.5833	-143.515	58.8664	91.1137	-3.82408	481.969	46.5289
17.6	-143.518	58.8499	91.0728	-5.43816	482.049	46.5279
17.6167	-143.52	58.843	91.0473	-4.88686	482.02	46.5258
17.6333	-143.519	58.8722	91.0874	-5.43755	481.892	46.526
17.65	-143.518	58.8888	91.0638	-8.60619	481.967	46.5238
17.6667	-143.521	58.8956	91.061	0.143051	481.983	46.5252
17.6833	-143.523	58.9591	91.1457	-5.96214	481.938	46.5223
17.7	-143.523	58.8812	91.0909	-5.07347	481.941	46.5209
17.7167	-143.524	58.8535	91.0546	-6.99028	481.95	46.5202
17.7333	-143.523	58.8583	91.1092	-3.98445	481.937	46.5203
17.75	-143.524	58.9201	91.1149	-3.95577	481.868	46.5203
17.7667	-143.525	58.8931	91.2161	-5.18364	481.936	46.5165
17.7833	-143.523	58.8876	91.1367	-4.43504	482.018	46.5136
17.8	-143.523	59.0278	91.1832	-4.82246	481.946	46.509
17.8167	-143.529	59.0109	91.3419	-5.14198	481.976	46.5098
17.8333	-143.528	58.8622	91.0807	-5.08949	481.981	46.5083
17.85	-143.53	58.8703	91.1311	-5.2195	481.95	46.5084
17.8667	-143.533	58.8552	91.012	-5.68916	482.161	46.5081
17.8833	-143.533	58.9951	91.3116	-5.95726	482.088	46.504
17.9	-143.536	58.8512	91.0836	-5.7505	481.958	46.5046
17.9167	-143.539	58.9007	91.0496	-5.22362	481.879	46.5028
17.9333	-143.542	58.8456	91.0029	-5.43098	481.909	46.5029
17.95	-143.54	58.8509	91.0911	-5.82863	481.898	46.5003
17.9667	-143.542	58.8631	91.0447	-4.76875	481.931	46.5005
17.9833	-143.548	58.881	91.0685	-4.85161	482.001	46.502
18	-143.552	58.8683	91.0801	-5.13237	482.018	46.5022
18.0167	-143.554	58.8648	91.0824	-5.01915	481.842	46.5018
18.0333	-143.554	58.874	91.0857	-5.63484	482.049	46.4957
18.05	-143.556	58.8462	91.1129	-5.59853	482.212	46.4928
18.0667	-143.562	58.8105	90.9666	-4.98405	482.123	46.4935
18.0833	-143.561	58.8831	91.1413	-4.9453	482.04	46.493
18.1	-143.564	58.955	91.2072	-4.96849	481.969	46.4892
18.1167	-143.565	58.9024	91.2074	-5.22652	482.051	46.4921
18.1333	-143.564	58.8891	91.1631	-5.15327	482.022	46.4909
18.15	-143.569	58.8612	91.1265	-5.62111	482.105	46.4874
18.1667	-143.568	58.8544	91.1109	7.73491	482.174	46.4874
18.1833	-143.568	58.926	91.2096	7.47734	482.133	46.4881
18.2	-143.562	58.955	91.1477	8.19923	482.122	46.4831
18.2167	-143.567	58.8198	90.9902	20.8962	482.079	46.4829
18.2333	-143.57	58.8287	91.0711	7.56325	482.077	46.4843
18.25	-143.571	58.8337	91.0827	7.54952	482.289	46.4791
18.2667	-143.573	59.0089	91.1964	7.77901	482.2	46.4816
18.2833	-143.578	58.9718	91.3253	9.01344	482.066	46.4849
18.3	-143.582	59.0565	91.3096	9.32396	481.973	46.484
18.3167	-143.578	58.8058	90.9522	9.63509	481.905	46.4823
18.3333	-143.58	58.8444	90.9977	8.74825	481.918	46.4759
18.35	-143.579	58.8505	91.0719	9.25423	481.863	46.4785
18.3667	-143.579	58.8551	91.1466	8.51875	482.032	46.4773
18.3833	-143.581	58.8967	91.1094	9.18633	482.088	46.4727
18.4	-143.582	58.8587	91.0473	8.87459	481.88	46.4698
18.4167	-143.587	58.8911	91.1642	8.72612	482.143	46.4703
18.4333	-143.587	58.9123	91.1428	7.85835	482.294	46.4736
18.45	-143.593	58.9835	91.1346	8.31718	482.25	46.4712
18.4667	-143.59	58.8795	91.0954	8.536	482.156	46.4693
18.4833	-143.594	58.8831	91.0889	8.36433	482.146	46.4677
18.5	-143.598	58.8458	90.9954	8.35594	482.09	46.4658
18.5167	-143.598	59.4274	91.4413	8.60222	482.132	46.4639
18.5333	-143.596	58.9214	91.1314	8.17482	482.2	46.4634
18.55	-143.604	58.9149	91.2046	7.8965	482.178	46.459
18.5667	-143.603	58.9501	91.3142	7.67113	482.049	46.4593
18.5833	-143.609	58.8252	91.0157	9.77333	482.242	46.4602
18.6	-143.609	58.8923	91.125	8.95851	482.247	46.4581
18.6167	-143.614	58.8349	91.0548	9.20952	482.292	46.4544
18.6333	-143.614	58.8303	91.0539	9.17015	482.457	46.4571
18.65	-143.616	58.9173	91.2002	8.62892	482.439	46.4539
18.6667	-143.619	58.955	91.1921	8.81615	482.354	46.4547
18.6833	-143.626	58.9216	91.1398	8.29933	482.302	46.455
18.7	-143.626	58.8686	91.2043	8.04253	482.352	46.4501
18.7167	-143.629	58.8812	91.1523	7.8994	482.196	46.4504
18.7333	-143.633	58.852	91.0597	8.54912	481.959	46.4478
18.75	-143.635	59.0281	91.4843	7.43629	482.042	46.4452
18.7667	-143.634	58.9532	91.2626	8.09853	482.104	46.4422
18.7833	-143.638	58.8715	91.1169	7.8112	482.036	46.4399
18.8	-143.64	58.8754	91.0954	8.0085	482.225	46.4378
18.8167	-143.641	58.9721	91.2481	8.44124	482.013	46.4347
18.8333	-143.646	58.8865	91.1009	8.29933	482.006	46.4339
18.85	-143.643	58.845	91.0673	8.04726	481.836	46.4382
18.8667	-143.642	58.8873	91.0918	8.32741	481.746	46.4355
18.8833	-143.643	59.0157	91.4193	7.84935	481.693	46.4358
18.9	-143.651	58.9434	91.4237	8.47878	481.784	46.4312
18.9167	-143.653	58.7966	90.9296	8.08113	481.893	46.4307
18.9333	-143.657	59.504	91.6938	8.29704	481.962	46.4303
18.95	-143.658	58.9339	91.2272	8.14919	481.874	46.4289
18.9667	-143.662	58.9135	91.0441	7.96501	482.068	46.4324
18.9833	-143.665	58.9527	91.2483	8.59261	481.982	46.4309
19	-143.664	58.9196	91.1091	7.93999	482.013	46.4254
19.0167	-143.662	58.8778	91.0717	9.59755	482.008	46.4242
19.0333	-143.662	58.8339	90.9681	9.16603	482.133	46.4249
19.05	-143.664	58.9533	91.1802	8.49068	482.258	46.4236
19.0667	-143.665	58.8416	91.0825	8.5717	482.162	46.422
19.0833	-143.667	58.8036	90.9975	8.24455	482.345	46.4199
19.1	-143.666	58.9074	91.2696	8.03291	482.433	46.4173
19.1167	-143.667	58.9201	91.1257	8.06267	482.385	46.4149
19.1333	-143.67	59.0191	91.2569	8.39714	482.537	46.412
19.15	-143.675	59.2608	91.5308	8.20931	482.504	46.4147
19.1667	-143.673	58.9545	91.0989	8.24394	482.518	46.4146
19.1833	-143.676	58.9031	91.1585	8.37029	482.543	46.4123
19.2	-143.68	58.901	91.0966	8.01796	482.498	46.4079
19.2167	-143.685	58.9782	91.0949	8.33809	482.345	46.4088
19.2333	-143.69	58.9556	91.1698	8.56285	482.131	46.4082
19.25	-143.687	58.8252	90.995	8.14079	482.212	46.4089
19.2667	-143.691	58.8744	91.1187	8.56285	482.309	46.4063
19.2833	-143.693	58.9982	91.1555	8.24928	482.287	46.4047
19.3	-143.695	58.8989	91.1485	8.36311	482.259	46.4062
19.3167	-143.697	58.8244	91.0415	8.27141	482.311	46.4031
19.3333	-143.696	58.9204	91.1982	8.27019	482.003	46.4005
19.35	-143.698	58.8383	90.9881	8.33687	482.095	46.3953
19.3667	-143.702	58.8496	91.0578	8.29704	482.042	46.3953
19.3833	-143.703	58.8633	91.0113	8.61519	481.856	46.3975
19.4	-143.707	58.8892	91.117	8.96568	481.648	46.3937
19.4167	-143.711	58.9159	91.0903	8.04604	481.583	46.3883
19.4333	-143.71	58.968	91.3577	8.69041	481.534	46.3889
19.45	-143.714	58.9545	91.1839	8.00438	481.495	46.388
19.4667	-143.717	59.025	91.1773	8.78395	481.578	46.3877
19.4833	-143.719	58.8094	90.9895	22.2355	481.695	46.3859
19.5	-143.724	58.8653	90.9797	9.06227	481.564	46.3871
19.5167	-143.724	58.894	91.1541	8.95622	481.851	46.3876
19.5333	-143.73	58.8862	91.1263	8.36021	481.963	46.3808
19.55	-143.729	58.8308	90.9826	-2.00264	482.141	46.3819
19.5667	-143.729	58.8937	91.1372	8.91747	482.217	46.3795
19.5833	-143.734	58.7989	90.9412	-48.0221	482.258	46.3761
19.6	-143.74	58.8068	90.9176	8.46565	482.237	46.3778
19.6167	-143.742	58.8587	91.0894	8.69865	482.26	46.3783
19.6333	-143.743	58.9347	91.0676	9.03252	482.28	46.379
19.65	-143.747	58.935	91.1187	9.11476	482.185	46.375
19.6667	-143.748	58.8308	90.9353	8.63136	482.035	46.3734
19.6833	-143.748	58.8593	90.9502	8.18428	482.205	46.3691
19.7	-143.754	58.9005	91.2687	8.33519	482.162	46.3682
19.7167	-143.752	58.8242	90.9579	8.41911	481.999	46.3682
19.7333	-143.758	58.8641	91.0821	8.4716	482.059	46.366
19.75	-143.758	58.8229	90.958	13.9057	482.17	46.3641
19.7667	-143.758	58.866	91.1692	21.5722	482.176	46.3633
19.7833	-143.757	58.859	91.0661	8.55568	482.036	46.3601
19.8	-143.761	58.8717	91.0627	8.46382	482.048	46.3581
19.8167	-143.767	58.8326	90.996	8.82088	481.969	46.3596
19.8333	-143.772	58.8784	91.1115	9.07417	481.886	46.359
19.85	-143.774	58.8583	91.0635	9.47716	482.067	46.361
19.8667	-143.773	58.8879	91.1569	8.4716	482.124	46.3613
19.8833	-143.776	58.8482	90.9875	8.592	481.892	46.3618
19.9	-143.779	58.8439	90.991	8.32253	482.048	46.3584
19.9167	-143.778	58.8673	91.0189	8.16765	481.895	46.3549
19.9333	-143.78	58.8616	91.1173	8.94127	482.1	46.356
19.95	-143.78	58.8235	90.98	8.28926	482.166	46.3528
19.9667	-143.78	58.8367	90.9856	8.52531	482.309	46.3511
19.9833	-143.78	59.0636	91.2225	8.13179	482.353	46.3453
20	-143.786	58.9175	91.2438	8.24684	482.233	46.3441
20.0167	-143.79	58.8947	91.0879	7.81059	482.365	46.3442
20.0333	-143.792	58.8387	91.0333	8.0204	482.378	46.341
20.05	-143.796	58.8392	91.0001	8.95683	482.304	46.3367
20.0667	-143.798	58.941	91.1106	8.04421	482.568	46.3374
20.0833	-143.799	58.881	91.0969	8.91441	482.415	46.3389
20.1	-143.796	58.8715	91.0595	8.98186	482.249	46.3377
20.1167	-143.795	58.8361	90.9826	8.54851	482.212	46.3326
20.1333	-143.798	58.8322	90.9467	8.69453	482.31	46.3313
20.15	-143.805	58.8229	90.9997	8.48946	482.351	46.3282
20.1667	-143.803	58.8534	91.0671	8.66295	482.369	46.3293
20.1833	-143.807	58.8606	90.9913	8.36845	482.324	46.3291
20.2	-143.809	58.8554	91.0047	8.52348	482.312	46.3258
20.2167	-143.812	58.8972	91.1005	9.24416	482.117	46.3239
20.2333	-143.816	59.1898	91.3404	8.42812	482.207	46.3184
20.25	-143.814	59.0182	91.4991	8.69453	482.19	46.3169
20.2667	-143.818	58.8529	90.9945	8.78395	482.021	46.3122
20.2833	-143.82	58.8596	90.9794	9.52004	482.17	46.3108
20.3	-143.817	58.9294	91.1033	8.15086	482.142	46.3129
20.3167	-143.822	58.872	91.0629	8.8102	482.192	46.3145
20.3333	-143.823	58.8821	91.03	-24.7865	482.234	46.3139
20.35	-143.83	58.8526	91.0162	8.61946	482.178	46.3097
20.3667	-143.835	58.9214	91.15	7.98103	482.104	46.3123
20.3833	-143.835	58.9619	91.4019	7.52922	482.197	46.3102
20.4	-143.84	58.943	91.1999	8.00728	482.257	46.3079
20.4167	-143.84	58.8996	91.0886	8.36556	482.302	46.307
20.4333	-143.845	58.9927	91.2107	8.8131	482.15	46.3075
20.45	-143.847	58.8801	91.0741	8.23265	482.361	46.305
20.4667	-143.847	58.8416	90.9127	8.38402	482.337	46.3058
20.4833	-143.85	58.9187	91.0284	8.60268	482.386	46.3033
20.5	-143.848	58.8535	91.0578	7.60384	482.353	46.3001
20.5167	-143.853	58.8323	90.9101	8.15987	482.421	46.2997
20.5333	-143.854	58.861	91.0075	8.4269	482.476	46.2989
20.55	-143.855	58.913	91.096	8.37929	482.432	46.2991
20.5667	-143.855	58.8538	90.9907	7.74025	482.5	46.2977
20.5833	-143.859	59.0366	91.231	9.19945	482.553	46.298
20.6	-143.859	58.9111	91.0944	8.11272	482.395	46.2965
20.6167	-143.86	58.9072	91.1637	8.23265	482.355	46.291
20.6333	-143.861	58.9404	91.1565	7.9644	482.454	46.292
20.65	-143.869	58.9327	91.0166	8.29338	482.369	46.2907
20.6667	-143.878	58.8657	91.0123	8.12172	482.368	46.2894
20.6833	-143.876	59.2692	91.6192	8.2296	482.262	46.2867
20.7	-143.877	58.919	91.031	8.24211	482.208	46.2898
20.7167	-143.877	59.0261	91.1024	8.34648	482.292	46.2876
20.7333	-143.878	58.9143	91.0905	8.62007	482.286	46.2875
20.75	-143.874	58.8793	91.0384	8.87993	482.151	46.2827
20.7667	-143.88	58.9452	90.9579	9.07723	482.09	46.2779
20.7833	-143.885	58.8645	90.9412	8.55797	482.14	46.278
20.8	-143.883	58.999	91.0981	8.80486	482.146	46.2754
20.8167	-143.885	58.9809	91.1616	7.6371	482.023	46.2746
20.8333	-143.885	58.8738	90.985	-4.83849	482.286	46.2739
20.85	-143.883	58.8328	90.9501	-4.98573	482.345	46.2717
20.8667	-143.884	58.8532	90.9945	-4.98879	482.443	46.2719
20.8833	-143.887	58.8953	91.0664	-4.9601	482.472	46.2675
20.9	-143.892	58.9713	91.0444	-4.73717	482.59	46.2647
20.9167	-143.9	58.9138	91.0008	-4.95949	482.683	46.2673
20.9333	-143.904	58.9085	91.0905	-5.40535	482.744	46.2669
20.95	-143.902	58.9556	90.9852	-5.10613	482.716	46.2659
20.9667	-143.904	58.8183	90.897	-4.56795	482.62	46.2664
20.9833	-143.907	58.9205	91.0429	-4.07555	482.5	46.2649
21	-143.91	58.8937	90.9721	-4.22279	482.454	46.2606
21.0167	-143.91	58.9498	91.1163	-4.18053	482.342	46.2603
21.0333	-143.914	58.8116	90.8759	-4.44939	482.108	46.2583
21.05	-143.918	58.8425	90.8984	-2.11403	482.21	46.2557
21.0667	-143.915	58.9137	91.0535	-3.00209	482.321	46.254
21.0833	-143.922	58.8949	91.114	-3.55888	482.321	46.2533
21.1	-143.924	58.8447	90.9193	-4.90883	482.334	46.2522
21.1167	-143.926	59.0127	91.0531	8.68385	482.338	46.2486
21.1333	-143.931	58.9137	90.9997	-6.41029	482.407	46.2487
21.15	-143.927	58.9188	91.0133	-6.68205	482.401	46.2476
21.1667	-143.928	58.9449	91.0128	0.875015	482.372	46.2447
21.1833	-143.932	58.9164	91.0781	-0.147629	482.383	46.2429
21.2	-143.934	58.8766	90.9512	-5.24391	482.284	46.2391
21.2167	-143.938	58.8311	90.8573	-4.86244	482.306	46.2391
21.2333	-143.942	58.953	91.058	7.11556	482.376	46.2374
21.25	-143.945	58.8567	90.884	7.48985	482.346	46.2348
21.2667	-143.948	58.8625	90.8923	7.58049	482.417	46.2299
21.2833	-143.953	58.8592	90.9312	7.11144	482.42	46.2348
21.3	-143.952	58.8709	90.9257	7.06612	482.436	46.2289
21.3167	-143.957	58.9338	91.0076	8.01796	482.246	46.226
21.3333	-143.956	58.899	90.9826	7.99538	482.172	46.2247
21.35	-143.961	59.0609	90.9834	7.49474	482.34	46.2235
21.3667	-143.961	58.8488	90.915	7.77123	482.268	46.219
21.3833	-143.965	58.9373	91.0107	12.8288	482.345	46.2193
21.4	-143.969	58.9603	90.9701	8.14018	482.251	46.2223
21.4167	-143.971	58.8293	90.8529	8.48778	481.999	46.2229
21.4333	-143.971	58.9634	91.0096	8.46977	482.054	46.2182
21.45	-143.974	58.8941	90.9123	8.14674	482.038	46.2154
21.4667	-143.979	58.8728	90.9301	8.08769	482.002	46.2151
21.4833	-143.983	58.8735	90.8979	8.27187	481.995	46.2116
21.5	-143.985	58.922	91.0058	8.38158	481.936	46.2061
21.5167	-143.989	58.9225	90.9673	8.49129	481.884	46.206
21.5333	-143.994	58.8883	90.9177	8.65761	481.887	46.2058
21.55	-143.999	58.8674	90.9657	8.32558	482.06	46.206
21.5667	-144.001	58.9272	90.9995	8.19328	482.113	46.2032
21.5833	-144.006	58.9735	91.0474	8.92998	482.02	46.2026
21.6	-144.006	58.903	90.9246	9.03664	482.157	46.2017
21.6167	-144.003	58.9869	91.1587	8.77739	482.377	46.1956
21.6333	-144.003	58.9622	91.0618	8.78868	482.438	46.1979
21.65	-144.01	58.9619	91.0618	9.09386	482.494	46.1941
21.6667	-144.011	58.9411	91.121	9.19762	482.458	46.1898
21.6833	-144.016	58.9164	90.9741	8.64082	482.482	46.1893
21.7	-144.018	58.8633	90.8297	8.44658	482.404	46.1864
21.7167	-144.021	58.9118	90.8971	4.26537	482.438	46.188
21.7333	-144.023	59.125	91.2333	7.23305	482.417	46.1855
21.75	-144.024	58.8799	90.9031	8.55858	482.323	46.186
21.7667	-144.026	59.1048	90.9701	8.72795	482.451	46.1829
21.7833	-144.029	59.3208	91.2823	8.53783	482.327	46.1848
21.8	-144.031	58.9089	91.0157	8.07411	482.078	46.1813
21.8167	-144.034	58.9874	91.0374	8.35304	482.364	46.179
21.8333	-144.04	58.9793	90.947	9.04915	482.251	46.1794
21.85	-144.045	58.9405	90.8944	8.27553	482.169	46.1782
21.8667	-144.048	58.9518	90.9896	8.09731	482.235	46.1782
21.8833	-144.051	58.9358	90.9113	8.56941	482.262	46.177
21.9	-144.057	58.8828	90.8648	8.42445	482.184	46.1723
21.9167	-144.057	58.8873	90.8306	8.77739	482.023	46.1713
21.9333	-144.054	59.0368	90.9261	8.63609	482.032	46.1689
21.95	-144.054	58.8693	90.8485	8.36372	482.021	46.1665
21.9667	-144.055	58.9434	90.9066	8.20702	481.892	46.1637
21.9833	-144.053	58.9256	90.9043	8.22777	482.016	46.1616
22	-144.06	59.0134	90.9972	8.44963	482.09	46.1625
22.0167	-144.058	58.8828	90.8198	9.15581	482.114	46.1575
22.0333	-144.06	58.857	90.7673	8.5276	482.1	46.1585
22.05	-144.066	58.9492	90.879	9.32701	482.053	46.1549
22.0667	-144.07	59.1999	91.4568	9.14818	482.135	46.1521
22.0833	-144.072	58.9346	90.9673	10.3164	482.186	46.1526
22.1	-144.073	58.9632	91.0626	9.11827	482.238	46.1501
22.1167	-144.078	58.9391	90.9383	8.66173	482.197	46.1509
22.1333	-144.081	58.923	90.7642	8.78639	482.21	46.1495
22.15	-144.076	58.982	90.9763	8.86086	482.299	46.1488
22.1667	-144.079	58.8955	90.8154	8.88771	482.409	46.1478
22.1833	-144.075	58.9292	90.8218	8.73268	482.292	46.1437
22.2	-144.079	58.8906	90.7713	8.41377	482.485	46.1393
22.2167	-144.079	58.8656	90.7789	8.35121	482.417	46.139
22.2333	-144.082	58.9335	90.8425	8.2296	482.35	46.1372
22.25	-144.089	58.9547	90.8642	8.91991	482.219	46.1352
22.2667	-144.091	58.9443	90.8758	8.35655	482.178	46.1393
22.2833	-144.096	58.8772	90.8007	7.8756	482.148	46.1362
22.3	-144.101	58.8668	90.7871	8.55263	482.06	46.1337
22.3167	-144.1	58.9535	90.8962	8.90129	482.203	46.1326
22.3333	-144.103	59.4022	91.0714	9.12361	482.34	46.1305
22.35	-144.095	59.0414	91.1588	7.94945	482.149	46.1266
22.3667	-144.1	58.8793	90.7867	8.39836	482.355	46.1271
22.3833	-144.104	58.8767	90.7999	9.20601	482.507	46.1254
22.4	-144.111	58.9123	90.8068	9.09859	482.551	46.1227
22.4167	-144.117	58.9323	90.852	8.12889	482.582	46.1221
22.4333	-144.123	58.9904	90.8805	8.47282	482.698	46.1228
22.45	-144.123	58.9368	90.8686	9.12788	482.658	46.1243
22.4667	-144.122	58.9318	90.8173	9.13918	482.57	46.1245
22.4833	-144.127	58.8741	90.7267	8.41255	482.551	46.1196
22.5	-144.131	58.9295	90.8904	8.89122	482.341	46.1166
22.5167	-144.131	59.2815	91.2809	8.51219	482.156	46.1189
22.5333	-144.133	58.9199	90.8453	8.63197	482.183	46.1198
22.55	-144.131	58.9756	90.9385	8.40248	482.116	46.1164
22.5667	-144.138	58.9195	90.857	8.52165	481.812	46.1169
22.5833	-144.139	58.9198	90.8061	7.99782	482.062	46.1109
22.6	-144.142	58.971	90.9231	8.3387	482.091	46.1068
22.6167	-144.14	58.9642	90.7887	8.64922	481.986	46.1083
22.6333	-144.145	58.9382	90.7792	8.38585	481.788	46.1089
22.65	-144.151	58.8848	90.7169	8.34526	481.66	46.1074
22.6667	-144.153	58.9153	90.7293	8.78578	481.631	46.1036
22.6833	-144.156	58.9368	90.8714	8.09319	481.54	46.0993
22.7	-144.155	58.971	90.8692	8.16887	481.56	46.0995
22.7167	-144.16	58.9822	90.8855	8.47939	481.643	46.0987
22.7333	-144.163	58.9411	90.8721	8.56575	481.605	46.0964
22.75	-144.16	58.9179	90.7429	8.70171	481.801	46.0961
22.7667	-144.16	58.9358	90.8437	8.00377	481.789	46.0986
22.7833	-144.164	58.978	90.8538	7.95479	481.876	46.0984
22.8	-144.161	58.9639	90.8337	8.29994	481.967	46.1004
22.8167	-144.162	59.0159	90.808	8.67897	482.064	46.0966
22.8333	-144.167	58.9153	90.7064	8.60222	482.199	46.0929
22.85	-144.171	58.942	90.707	8.96034	482.438	46.0949
22.8667	-144.169	58.9045	90.6796	8.84834	482.537	46.0922
22.8833	-144.172	59.3584	91.4111	9.72389	482.54	46.0914
22.9	-144.171	58.8728	90.6564	8.68446	482.406	46.0885
22.9167	-144.173	58.9173	90.7102	8.41148	482.459	46.086
22.9333	-144.173	58.9462	90.7418	8.54195	482.325	46.088
22.95	-144.177	58.9315	90.8128	8.62007	482.133	46.0894
22.9667	-144.177	58.9484	90.7262	9.86458	482.341	46.0889
22.9833	-144.182	59.2909	90.9925	9.26552	482.427	46.088
23	-144.186	58.9797	90.861	8.88054	482.441	46.0909
23.0167	-144.181	58.9278	90.7456	9.07188	482.278	46.0857
23.0333	-144.183	59.1424	91.002	9.3705	482.447	46.0827
23.05	-144.183	58.9968	90.8146	8.2856	482.487	46.0793
23.0667	-144.185	58.9936	90.8181	8.95088	482.37	46.0818
23.0833	-144.187	58.9187	90.6826	8.32207	482.28	46.0831
23.1	-144.187	59.0191	90.9583	7.74086	482.315	46.0824
23.1167	-144.187	59.0336	90.7967	8.35716	482.204	46.0758
23.1333	-144.194	58.9246	90.6918	8.71834	482.381	46.0757
23.15	-144.19	58.9552	90.8155	8.74336	482.416	46.0748
23.1667	-144.191	58.9459	90.7432	8.67485	482.432	46.0748
23.1833	-144.19	58.9397	90.8201	8.79707	482.313	46.0743
23.2	-144.193	59.0359	90.9214	8.4687	482.132	46.0757
23.2167	-144.199	59.0105	90.8457	8.93059	482.116	46.076
23.2333	-144.197	58.9474	90.6664	9.44618	482.185	46.0754
23.25	-144.203	58.9739	90.7302	9.41399	482.233	46.0735
23.2667	-144.201	58.9698	90.7385	8.45497	482.273	46.072
23.2833	-144.201	58.9227	90.6649	7.80876	482.215	46.0746
23.3	-144.201	58.9321	90.6887	8.39058	482.389	46.0738
23.3167	-144.204	58.9715	90.7429	9.10881	482.237	46.0766
23.3333	-144.21	58.9629	90.7513	8.30528	482.072	46.0787
23.35	-144.207	58.9895	90.7587	8.73512	482.179	46.0787
23.3667	-144.207	59.078	90.7867	9.06761	482.252	46.0787
23.3833	-144.208	58.9826	90.7745	8.99971	482.317	46.0741
23.4	-144.215	59.0089	90.8286	13.0845	482.185	46.0711
23.4167	-144.219	58.9118	90.6332	9.08791	482.253	46.0735
23.4333	-144.219	58.9607	90.7385	8.41972	482.33	46.0719
23.45	-144.219	59.0215	90.7751	9.10698	482.337	46.072
23.4667	-144.217	59.0018	90.7566	8.60329	482.317	46.0668
23.4833	-144.217	58.9362	90.6754	9.01283	482.216	46.0687
23.5	-144.217	58.8943	90.5506	8.54851	481.945	46.0683
23.5167	-144.222	58.9314	90.6644	8.89839	481.948	46.0677
23.5333	-144.228	59.0488	90.6355	9.19167	481.85	46.0648
23.55	-144.227	59.0334	90.6727	8.68324	481.808	46.0622
23.5667	-144.222	58.9945	90.7369	8.91686	481.884	46.0587
23.5833	-144.221	59.0577	90.7392	8.77983	481.952	46.0554
23.6	-144.218	59.027	90.6886	8.45558	481.978	46.0546
23.6167	-144.217	58.946	90.6226	9.03191	482.048	46.0568
23.6333	-144.218	59.0234	90.7932	7.91252	481.989	46.051
23.65	-144.221	58.9805	90.7417	8.36021	481.916	46.0572
23.6667	-144.229	58.9065	90.572	8.34053	481.83	46.0583
23.6833	-144.23	59.0641	90.9634	8.01262	481.968	46.0548
23.7	-144.232	58.9848	90.7278	7.98164	482.16	46.0572
23.7167	-144.228	58.9503	90.6052	8.53478	482.046	46.0549
23.7333	-144.226	59.0368	90.8752	9.01222	482.242	46.0534
23.75	-144.225	59.0115	90.758	8.56407	482.447	46.0514
23.7667	-144.224	59.0196	90.7478	-7.12029	482.478	46.0552
23.7833	-144.233	58.9353	90.6202	-3.46642	482.47	46.052
23.8	-144.237	58.9872	90.6831	10.1107	482.38	46.0539
23.8167	-144.236	58.9719	90.6225	8.6248	482.565	46.0525
23.8333	-144.236	58.9994	90.6471	8.69804	482.575	46.0494
23.85	-144.239	58.9614	90.5988	8.65044	482.662	46.0476
23.8667	-144.238	58.957	90.5964	8.93471	482.621	46.0465
23.8833	-144.233	58.9408	90.5492	8.99132	482.452	46.0488
23.9	-144.238	59.0478	90.6501	8.46977	482.57	46.0487
23.9167	-144.239	59.3349	91.1207	9.86275	482.592	46.0511
23.9333	-144.243	59.0131	90.7026	9.10454	482.561	46.0484
23.95	-144.24	59.0475	90.7795	9.2173	482.478	46.0465
23.9667	-144.24	58.9779	90.6355	9.28703	482.356	46.0445
23.9833	-144.237	59.056	90.7108	9.14513	482.22	46.0471
24	-144.244	59.0017	90.6699	9.3412	482.163	46.0465
24.0167	-144.246	58.9541	90.6062	9.19884	482.274	46.0435
24.0333	-144.247	59.035	90.6384	9.01344	482.314	46.0438
24.05	-144.251	59.1061	90.6951	9.20296	482.089	46.0427
24.0667	-144.249	59.0167	90.61	9.14635	482.328	46.039
24.0833	-144.246	59.0304	90.7224	9.16603	482.422	46.0375
24.1	-144.249	59.0311	90.6751	9.26079	482.258	46.0349
24.1167	-144.246	59.04	90.7233	9.30306	482.335	46.0355
24.1333	-144.25	58.9648	90.5972	9.04915	482.402	46.0336
24.15	-144.25	59.0189	90.7378	9.07005	482.475	46.0352
24.1667	-144.248	58.9379	90.5319	9.0992	482.45	46.0337
24.1833	-144.247	58.9639	90.5199	8.65578	482.378	46.0304
24.2	-144.252	59.0197	90.5853	9.1172	482.349	46.0285
24.2167	-144.251	58.9468	90.5462	9.00444	482.281	46.0261
24.2333	-144.248	58.9442	90.4754	9.86458	482.251	46.0258
24.25	-144.248	59.0228	90.6367	9.14269	482.114	46.023
24.2667	-144.248	59.0134	90.6394	8.47282	481.92	46.0249
24.2833	-144.251	59.0417	90.7029	9.1523	482.405	46.0297
24.3	-144.256	59.0932	90.6985	9.06166	482.667	46.0282
24.3167	-144.262	59.044	90.666	8.77083	482.825	46.0232
24.3333	-144.259	58.9643	90.5853	8.94249	482.961	46.0189
24.35	-144.253	58.973	90.5566	9.8484	483.009	46.0212
24.3667	-144.256	59.4064	90.9414	9.50279	482.953	46.022
24.3833	-144.258	59.0707	90.7089	9.48845	482.773	46.0198
24.4	-144.259	59.0365	90.6599	9.19701	482.759	46.0218
24.4167	-144.26	59.1134	90.8129	8.77434	482.716	46.0227
24.4333	-144.268	59.0321	90.5515	9.04503	482.588	46.0227
24.45	-144.273	59.0203	90.5831	8.75832	482.584	46.021
24.4667	-144.275	59.0328	90.6638	8.41438	482.584	46.0194
24.4833	-144.274	59.0209	90.6184	8.39714	482.439	46.0194
24.5	-144.276	59.1117	90.7693	8.6248	482.455	46.0175
24.5167	-144.279	58.9822	90.5196	8.31307	482.276	46.0206
24.5333	-144.274	58.9721	90.4745	7.99065	482.194	46.0198
24.55	-144.278	58.9787	90.4891	8.55797	482.136	46.0204
24.5667	-144.281	59.0777	90.7368	7.86308	482.147	46.016
24.5833	-144.28	59.055	90.6307	9.27986	482.174	46.0163
24.6	-144.278	59.0467	90.671	8.55446	482.118	46.0154
24.6167	-144.277	59.0997	90.6464	8.57231	482.138	46.0188
24.6333	-144.284	59.1027	90.854	8.71956	482.111	46.0152
24.65	-144.285	59.0192	90.5639	8.37563	482.012	46.0125
24.6667	-144.282	59.0081	90.5474	8.69392	482.295	46.0145
24.6833	-144.284	59.1065	90.6756	9.40025	482.498	46.0099
24.7	-144.286	59.0975	90.5482	9.33769	482.556	46.0114
24.7167	-144.289	59.0139	90.5363	8.69041	482.59	46.0149
24.7333	-144.285	59.2156	90.7899	8.0854	482.704	46.0175
24.75	-144.288	59.0371	90.5012	8.50197	482.77	46.0128
24.7667	-144.286	59.0736	90.6455	8.35777	482.814	46.0128
24.7833	-144.283	59.1521	90.8189	8.17482	482.781	46.0102
24.8	-144.28	59.0443	90.5193	8.8131	482.467	46.0149
24.8167	-144.278	59.0379	90.4986	8.61351	482.1	46.0145
24.8333	-144.281	59.1398	90.7085	8.1295	482.163	46.013
24.85	-144.282	59.0284	90.5198	8.67897	482.19	46.0102
24.8667	-144.283	59.0414	90.5833	8.34648	482.023	46.0088
24.8833	-144.282	59.0533	90.5808	8.7661	482.131	46.0056
24.9	-144.282	59.0907	90.5743	7.79747	482.026	46.0058
24.9167	-144.278	58.9826	90.426	8.76244	482.006	46.0065
24.9333	-144.278	58.9898	90.4553	8.36189	481.936	46.0032
24.95	-144.28	59.0232	90.469	8.18855	481.937	46.004
24.9667	-144.28	59.0606	90.5036	8.40004	481.964	46.0033
24.9833	-144.284	59.1415	90.5447	8.76732	481.95	46.0001
25	-144.28	59.0279	90.5114	8.24577	482.089	46
25.0167	-144.28	59.0176	90.4762	8.02452	482.043	45.9963
25.0333	-144.279	59.0408	90.5172	8.45436	481.93	45.9943
25.05	-144.285	58.9713	90.34	8.80898	482.165	45.996
25.0667	-144.287	59.0664	90.6599	8.53844	482.245	45.9934
25.0833	-144.29	59.0862	90.5496	9.36333	482.328	45.9939
25.1	-144.29	59.0112	90.4281	9.37111	482.375	45.996
25.1167	-144.291	58.9982	90.4096	9.46755	482.552	45.9928
25.1333	-144.297	59.1416	90.6287	9.3586	482.554	45.9928
25.15	-144.293	58.9805	90.3983	9.6125	482.563	45.9902
25.1667	-144.298	59.0302	90.517	9.49562	482.545	45.9924
25.1833	-144.295	59.0685	90.4925	9.24294	482.571	45.9948
25.2	-144.298	59.0594	90.4563	9.61662	482.433	45.9879
25.2167	-144.3	59.2327	90.7928	9.05281	482.46	45.9882
25.2333	-144.297	59.0078	90.4362	9.64699	482.404	45.987
25.25	-144.297	59.071	90.4859	9.50813	482.225	45.9872
25.2667	-144.298	58.9979	90.3408	9.64409	482.271	45.9861
25.2833	-144.296	59.0675	90.4243	9.35906	482.132	45.9843
25.3	-144.293	59.0273	90.435	9.31801	482.086	45.9824
25.3167	-144.298	59.0154	90.3773	9.03603	482.024	45.9858
25.3333	-144.298	59.0435	90.4752	8.95622	481.987	45.9814
25.35	-144.296	59.0476	90.42	15.4263	481.991	45.9818
25.3667	-144.293	59.0714	90.5447	8.33626	482.069	45.9818
25.3833	-144.295	59.1186	90.6735	7.9966	482.109	45.9785
25.4	-144.291	58.9977	90.3892	7.98348	482.194	45.9798
25.4167	-144.294	59.1106	90.5387	8.24745	482.069	45.9808
25.4333	-144.291	59.0502	90.4914	8.33275	482.434	45.9802
25.45	-144.295	59.1499	90.4644	8.35899	482.45	45.9794
25.4667	-144.296	59.0894	90.4885	8.704	482.427	45.9791
25.4833	-144.293	59.0395	90.3028	8.48351	482.334	45.9753
25.5	-144.294	59.0951	90.5541	8.07579	482.383	45.9753
25.5167	-144.301	59.0829	90.4279	8.33809	482.348	45.9742
25.5333	-144.301	59.2619	90.4958	8.93242	482.24	45.973
25.55	-144.3	59.092	90.4569	7.9203	482.297	45.974
25.5667	-144.299	59.0479	90.4012	8.20458	482.426	45.9705
25.5833	-144.298	59.3945	90.8196	8.38936	482.462	45.9753
25.6	-144.3	59.0908	90.4311	8.24394	482.665	45.9733
25.6167	-144.303	59.2075	90.4398	8.34404	482.713	45.9748
25.6333	-144.301	59.0958	90.4485	7.89162	482.615	45.9766
25.65	-144.301	59.1091	90.5274	9.26552	482.573	45.9715
25.6667	-144.305	59.0228	90.2921	8.18733	482.414	45.9756
25.6833	-144.302	59.0896	90.3542	8.36678	482.295	45.9739
25.7	-144.299	59.0102	90.241	8.27904	482.264	45.9708
25.7167	-144.298	59.1308	90.4018	8.30956	482.202	45.9678
25.7333	-144.301	59.0618	90.3086	17.7753	482.044	45.9686
25.75	-144.303	59.1692	90.3936	7.98531	481.932	45.9696
25.7667	-144.302	59.1099	90.476	8.16231	482.035	45.9666
25.7833	-144.305	59.1018	90.472	6.07246	482.026	45.9667
25.8	-144.304	59.09	90.3745	8.50975	481.814	45.9657
25.8167	-144.3	59.1383	90.4438	9.27208	482.062	45.9621
25.8333	-144.3	59.078	90.3536	8.93715	482.071	45.9637
25.85	-144.298	59.2596	90.4717	9.25362	482.035	45.9637
25.8667	-144.293	59.0553	90.3054	9.72145	482.087	45.96
25.8833	-144.295	59.0704	90.3286	9.80263	482.22	45.9577
25.9	-144.296	59.1656	90.5631	9.44252	482.225	45.9559
25.9167	-144.298	59.0728	90.3155	8.77434	482.272	45.9586
25.9333	-144.293	59.063	90.2851	9.22859	482.269	45.9567
25.95	-144.291	59.1172	90.4853	9.06944	482.422	45.9574
25.9667	-144.297	59.2002	90.4926	9.29894	482.343	45.9551
25.9833	-144.297	59.1114	90.3754	8.85017	482.355	45.9541
26	-144.299	59.1189	90.4296	9.04091	482.255	45.9567
26.0167	-144.3	59.186	90.6094	9.26018	482.246	45.9602
26.0333	-144.294	59.0543	90.2457	9.37767	482.362	45.9599
26.05	-144.293	59.0585	90.2763	9.1642	482.323	45.9605
26.0667	-144.3	59.0861	90.3523	9.57787	482.223	45.9567
26.0833	-144.299	59.1007	90.353	9.69292	482.365	45.9563
26.1	-144.299	59.2101	90.4229	9.53377	482.502	45.9556
26.1167	-144.301	59.0403	90.1859	9.20769	482.585	45.9547
26.1333	-144.307	59.3327	90.4781	9.14986	482.418	45.9539
26.15	-144.308	59.0595	90.2787	10.0297	482.395	45.9533
26.1667	-144.311	59.1071	90.3088	8.41682	482.22	45.9545
26.1833	-144.314	59.0891	90.3207	8.89595	481.943	45.9539
26.2	-144.312	59.1235	90.3574	8.6927	482.018	45.956
26.2167	-144.305	59.1412	90.3996	9.20113	482.119	45.9495
26.2333	-144.305	59.1393	90.2897	9.08196	482.052	45.9467
26.25	-144.306	59.0572	90.205	9.41872	482.112	45.9481
26.2667	-144.304	59.0553	90.2679	9.04564	482.074	45.9473
26.2833	-144.306	59.1822	90.4476	9.68819	481.996	45.9458
26.3	-144.307	59.1106	90.2393	8.92342	481.967	45.9425
26.3167	-144.31	59.264	90.5819	9.25423	481.928	45.9414
26.3333	-144.315	59.1731	90.3715	9.12544	481.945	45.9399
26.35	-144.318	59.2567	90.3434	8.96996	481.928	45.9377
26.3667	-144.316	59.0742	90.212	8.72261	482.058	45.9417
26.3833	-144.319	59.1256	90.3104	9.15291	482.159	45.9426
26.4	-144.315	59.0986	90.2198	8.89	482.11	45.9415
26.4167	-144.314	59.174	90.2569	9.47243	482.269	45.9405
26.4333	-144.312	59.0928	90.2302	9.31267	482.363	45.9348
26.45	-144.314	59.1482	90.2935	9.18266	482.443	45.9342
26.4667	-144.316	59.1567	90.18	9.74114	482.637	45.9397
26.4833	-144.318	59.1621	90.267	8.81371	482.679	45.9348
26.5	-144.32	59.0827	90.2493	8.78685	482.698	45.9354
26.5167	-144.322	59.0684	90.1756	9.50691	482.617	45.9313
26.5333	-144.324	59.1666	90.2865	9.59938	482.668	45.9322
26.55	-144.324	59.1161	90.205	8.45604	482.495	45.9324
26.5667	-144.327	59.154	90.247	8.86498	482.149	45.9377
26.5833	-144.325	59.165	90.3228	8.36556	482.275	45.9318
26.6	-144.325	59.1146	90.2128	8.32863	482.328	45.9293
26.6167	-144.321	59.1378	90.1902	9.60594	482.111	45.9306
26.6333	-144.323	59.0748	90.0822	8.4185	482.042	45.9258
26.65	-144.323	59.1628	90.2676	8.96034	481.993	45.9284
26.6667	-144.322	59.0743	90.1179	8.96751	482.16	45.9272
26.6833	-144.321	59.1772	90.1572	8.31184	482.187	45.929
26.7	-144.323	59.197	90.286	8.44536	482.299	45.9271
26.7167	-144.324	59.1457	90.2161	8.2177	482.256	45.9283
26.7333	-144.325	59.1602	90.2943	8.592	482.213	45.9272
26.75	-144.323	59.1558	90.2651	8.57765	482.389	45.9281
26.7667	-144.324	59.2593	90.2688	8.74397	482.344	45.9254
26.7833	-144.327	59.1323	90.1611	8.65227	482.295	45.9228
26.8	-144.328	59.1544	90.2119	8.69209	482.338	45.919
26.8167	-144.33	59.1583	90.3115	8.73802	482.398	45.9185
26.8333	-144.327	59.3433	90.4321	8.19267	482.41	45.9194
26.85	-144.329	59.1436	90.1241	8.87154	482.443	45.9187
26.8667	-144.326	59.118	90.1167	8.92342	482.535	45.9185
26.8833	-144.325	59.1625	90.2462	8.10082	482.606	45.9176
26.9	-144.327	59.3252	90.3912	9.06349	482.523	45.9171
26.9167	-144.325	59.3035	90.715	9.02184	482.62	45.9182
26.9333	-144.325	59.2619	90.3207	9.64409	482.625	45.9193
26.95	-144.327	59.1053	90.0933	9.21196	482.496	45.9209
26.9667	-144.323	59.1494	90.1566	8.94844	482.697	45.9164
26.9833	-144.322	59.2297	90.2242	8.68202	482.677	45.9184
27	-144.325	59.1467	90.1264	8.33275	482.696	45.9188
27.0167	-144.329	59.2098	90.2372	8.93349	482.579	45.9168
27.0333	-144.333	59.1903	90.1069	9.36028	482.517	45.9199
27.05	-144.331	59.1311	90.0633	9.14101	482.637	45.9145
27.0667	-144.333	59.2254	90.1478	9.35143	482.727	45.915
27.0833	-144.335	59.1525	90.1272	9.22798	482.547	45.9141
27.1	-144.333	59.1172	90.06	9.34364	482.373	45.9147
27.1167	-144.336	59.1103	90.0121	9.8127	482.239	45.9155
27.1333	-144.337	59.2774	90.1891	9.6685	482.302	45.9109
27.15	-144.338	59.1677	90.1075	9.50935	482.366	45.9113
27.1667	-144.338	59.1212	90.0503	9.42528	482.315	45.9147
27.1833	-144.337	59.1775	90.0874	9.97658	482.206	45.9116
27.2	-144.341	59.2057	90.0202	8.98476	482.187	45.9151
27.2167	-144.343	59.2245	90.1925	9.68636	482.144	45.9156
27.2333	-144.336	59.2075	90.1171	9.43901	482.066	45.9138
27.25	-144.339	59.2301	90.2526	8.98308	482.17	45.9122
27.2667	-144.335	59.1505	90.0602	9.16176	482.172	45.9124
27.2833	-144.334	59.146	90.1107	10.4552	482.033	45.913
27.3	-144.337	59.1222	89.9963	9.40025	482.071	45.9097
27.3167	-144.342	59.1602	90.0654	9.3264	482.122	45.9122
27.3333	-144.34	59.2509	90.2432	8.80119	481.926	45.9116
27.35	-144.34	59.1869	90.1072	9.50157	482.15	45.9063
27.3667	-144.342	59.3151	90.2583	9.28398	482.118	45.9066
27.3833	-144.34	59.4953	90.0889	10.1704	482.142	45.9037
27.4	-144.336	59.2136	89.9981	9.02947	482.2	45.906
27.4167	-144.336	59.1514	90.0716	8.68446	482.164	45.9081
27.4333	-144.334	59.1383	90.0269	11.1115	482.347	45.9078
27.45	-144.335	59.1045	89.8776	9.58092	482.315	45.9046
27.4667	-144.34	59.2059	90.0504	8.09486	482.371	45.9034
27.4833	-144.343	59.291	90.1595	9.06227	482.324	45.9013
27.5	-144.343	59.1669	90.1246	7.87376	482.186	45.9058
27.5167	-144.341	59.1879	90.0715	8.67195	482.358	45.9048
27.5333	-144.34	59.172	90.0048	9.12315	482.315	45.9055
27.55	-144.335	59.1506	89.977	7.91786	482.296	45.906
27.5667	-144.334	59.1914	90.0152	9.70604	482.335	45.9008
27.5833	-144.337	59.2057	90.0198	6.66679	482.25	45.9045
27.6	-144.338	59.1595	89.9583	6.92253	482.369	45.9048
27.6167	-144.338	59.2083	90.0366	7.62642	482.263	45.9054
27.6333	-144.344	59.1575	89.9358	8.20641	482.438	45.9019
27.65	-144.345	59.1885	90.091	10.044	482.363	45.9019
27.6667	-144.349	59.2483	90.1983	8.84712	482.139	45.8996
27.6833	-144.35	59.2042	89.9252	9.10164	482.228	45.8981
27.7	-144.348	59.2614	90.2371	8.4507	482.303	45.8968
27.7167	-144.347	59.2408	90.0422	8.84956	482.373	45.9005
27.7333	-144.341	59.1921	89.9215	8.74641	482.363	45.8985
27.75	-144.342	59.311	90.2216	7.72774	482.279	45.8953
27.7667	-144.345	59.3282	90.1026	8.84468	482.3	45.8956
27.7833	-144.341	59.2396	90.0967	11.2022	482.111	45.8978
27.8	-144.342	59.1869	89.9935	9.04793	482.082	45.8981
27.8167	-144.341	59.1618	89.8972	9.55528	482.216	45.8994
27.8333	-144.341	59.192	89.9143	7.63954	482.332	45.8978
27.85	-144.34	59.3176	90.2673	8.54607	482.475	45.8976
27.8667	-144.343	59.5037	90.6373	7.51503	482.454	45.8955
27.8833	-144.346	59.2995	90.1901	11.0346	482.251	45.8978
27.9	-144.343	59.3305	90.203	9.59282	482.481	45.8964
27.9167	-144.344	59.7594	90.2966	9.36623	482.56	45.8923
27.9333	-144.343	59.271	89.9688	9.66789	482.61	45.8962
27.95	-144.346	59.2681	90.0153	9.73885	482.61	45.8982
27.9667	-144.344	59.2306	90.0131	9.61845	482.721	45.8961
27.9833	-144.35	59.2452	89.9117	8.41026	482.689	45.8932
28	-144.35	59.7109	90.4466	9.25713	482.66	45.8964
28.0167	-144.345	59.2034	89.9804	9.38957	482.694	45.8961
28.0333	-144.347	59.2081	89.8632	9.81026	482.592	45.8955
28.05	-144.347	59.2584	89.9714	8.6898	482.328	45.892
28.0667	-144.351	59.1822	89.8875	9.54506	482.417	45.892
28.0833	-144.35	59.2309	89.9618	9.01466	482.327	45.8933
28.1	-144.343	59.2292	89.9621	10.0732	482.245	45.891
28.1167	-144.34	59.2168	89.8393	9.73702	482.106	45.8892
28.1333	-144.346	59.4532	90.1276	5.69878	482.043	45.8872
28.15	-144.347	59.2703	90.089	9.29298	482.197	45.8869
28.1667	-144.337	59.1784	89.8335	9.65126	482.2	45.8854
28.1833	-144.333	59.2254	89.9665	8.73985	482.163	45.8874
28.2	-144.332	59.3526	90.0846	8.49785	482.152	45.891
28.2167	-144.334	59.2558	89.972	8.25996	482.259	45.8897
28.2333	-144.333	59.2056	89.8415	8.54317	482.359	45.8903
28.25	-144.334	59.3426	89.9854	8.14858	482.38	45.8924
28.2667	-144.335	59.2645	89.9899	8.66478	482.117	45.8892
28.2833	-144.333	59.2233	89.8109	8.37563	482.311	45.893
28.3	-144.335	59.2857	89.9912	8.64739	482.4	45.8918
28.3167	-144.341	59.2036	89.8042	8.45665	482.338	45.8921
28.3333	-144.338	59.2361	89.8994	8.34648	482.237	45.8913
28.35	-144.342	59.2695	89.9311	8.42567	482.465	45.8895
28.3667	-144.339	59.255	89.9233	7.54356	482.629	45.8898
28.3833	-144.336	59.5879	90.0155	-4.60304	482.583	45.8898
28.4	-144.333	59.2747	89.9145	-4.79561	482.639	45.8913
28.4167	-144.337	59.2915	90.0419	-4.87846	482.599	45.8872
28.4333	-144.339	59.2088	89.8054	-5.29991	482.359	45.8843
28.45	-144.338	59.246	89.9217	-5.40535	482.284	45.8851
28.4667	-144.341	59.2675	89.77	-5.01732	482.175	45.8842
28.4833	-144.343	59.2664	89.952	-4.52263	482.174	45.886
28.5	-144.347	59.2416	89.9345	-4.93279	482.126	45.8881
28.5167	-144.344	59.3758	89.8908	-1.3839	482.041	45.8878
28.5333	-144.34	59.7619	90.6867	-1.53343	482.026	45.8837
28.55	-144.342	59.26	89.8829	-1.79756	482.224	45.8813
28.5667	-144.343	59.2968	89.858	-1.87859	482.305	45.8816
28.5833	-144.341	59.2484	89.7776	-2.69402	482.35	45.8833
28.6	-144.341	59.3465	89.9001	7.11556	482.408	45.8851
28.6167	-144.341	59.28	89.8843	9.25667	482.544	45.886
28.6333	-144.343	59.2442	89.8556	6.82411	482.441	45.8817
28.65	-144.347	59.2469	89.9058	9.19991	482.335	45.8823
28.6667	-144.347	59.2785	89.8998	8.65822	482.43	45.8846
28.6833	-144.349	59.2429	89.8426	9.22981	482.473	45.8811
28.7	-144.349	59.2188	89.822	10.0094	482.34	45.8805
28.7167	-144.347	59.2289	89.7781	8.68675	482.191	45.877
28.7333	-144.345	59.2641	89.8478	9.49745	482.112	45.8782
28.75	-144.344	59.3981	90.1286	9.53255	482.227	45.8823
28.7667	-144.342	59.2802	89.8097	9.74236	482.328	45.8817
28.7833	-144.345	59.2567	89.8335	8.95378	482.396	45.882
28.8	-144.346	59.275	89.9075	9.32747	482.599	45.8833
28.8167	-144.347	59.2519	89.8258	8.87566	482.523	45.8833
28.8333	-144.342	59.302	89.9011	9.19228	482.63	45.8836
28.85	-144.337	59.2205	89.7358	9.09691	482.679	45.8823
28.8667	-144.336	59.2959	89.9252	9.22981	482.755	45.8828
28.8833	-144.34	59.2425	89.8013	9.09096	482.816	45.8802
28.9	-144.339	59.3354	89.9267	9.51225	482.917	45.8787
28.9167	-144.338	59.1866	89.7294	9.40437	482.878	45.8791
28.9333	-144.34	59.2378	89.7529	9.25011	482.879	45.8787
28.95	-144.34	59.3063	89.8663	9.2173	482.913	45.8784
28.9667	-144.341	59.2823	89.8966	9.07417	482.67	45.8816
28.9833	-144.343	59.2513	89.7875	8.09197	482.453	45.8842
29	-144.339	59.2985	89.9117	7.94472	482.508	45.8828
29.0167	-144.339	59.2332	89.7936	8.74397	482.496	45.886
29.0333	-144.338	59.2883	89.9677	7.85057	482.32	45.8863
29.05	-144.343	59.2181	89.819	8.44658	482.416	45.8851
29.0667	-144.339	59.2526	89.9247	9.0992	482.461	45.8875
29.0833	-144.335	59.2834	89.8682	8.30772	482.388	45.886
29.1	-144.333	59.3307	89.891	8.722	482.395	45.886
29.1167	-144.331	59.2397	89.838	8.12889	482.393	45.8825
29.1333	-144.326	59.1874	89.6932	8.95851	482.562	45.8823
29.15	-144.324	59.2475	89.8647	9.15642	482.456	45.8819
29.1667	-144.33	59.3462	90.1809	8.40309	482.559	45.8859
29.1833	-144.325	59.3786	90.0024	7.93694	482.455	45.8839
29.2	-144.323	59.2167	89.7611	8.10799	482.294	45.8883
29.2167	-144.317	59.4616	90.1386	8.92525	482.421	45.8877
29.2333	-144.313	59.2658	89.7819	8.46977	482.407	45.8845
29.25	-144.314	59.2947	89.892	8.60222	482.551	45.8854
29.2667	-144.315	59.3113	89.8956	8.94661	482.53	45.8855
29.2833	-144.318	59.2989	89.9278	7.67113	482.544	45.8877
29.3	-144.313	59.3172	89.9326	8.45909	482.507	45.8878
29.3167	-144.315	59.3389	89.9986	8.5717	482.505	45.8886
29.3333	-144.315	59.2211	89.7218	8.19679	482.372	45.8877
29.35	-144.309	59.2732	89.828	8.67485	482.369	45.8877
29.3667	-144.308	59.2358	89.777	8.15926	482.385	45.8855
29.3833	-144.303	59.2495	89.8718	8.70522	482.618	45.8872
29.4	-144.302	59.2487	89.7749	8.6277	482.656	45.8865
29.4167	-144.298	59.3279	90.0048	8.74931	482.599	45.8875
29.4333	-144.297	59.2158	89.7475	9.01344	482.594	45.8863
29.45	-144.298	59.2397	89.7831	9.57542	482.576	45.8857
29.4667	-144.298	59.278	89.8299	10.1006	482.468	45.8871
29.4833	-144.3	59.2954	90.0373	8.79768	482.491	45.8871
29.5	-144.296	59.2834	89.8173	9.10042	482.457	45.8917
29.5167	-144.295	59.3768	90.1261	8.86025	482.475	45.8926
29.5333	-144.296	59.2228	89.7181	9.73167	482.429	45.892
29.55	-144.298	59.231	89.8379	10.3974	482.442	45.8886
29.5667	-144.297	59.2359	89.9387	8.71895	482.467	45.8926
29.5833	-144.293	59.2594	89.8077	9.23698	482.317	45.8926
29.6	-144.292	59.2802	89.8505	9.37935	482.582	45.8927
29.6167	-144.286	59.4444	90.0384	8.94066	482.446	45.8941
29.6333	-144.283	59.5223	90.2683	9.66545	482.438	45.8961
29.65	-144.283	59.2335	89.8127	8.66051	482.473	45.8933
29.6667	-144.281	59.2437	89.8277	9.40147	482.511	45.8918
29.6833	-144.28	59.2033	89.7007	7.27058	482.504	45.8917
29.7	-144.278	59.2414	89.8325	9.39781	482.499	45.8929
29.7167	-144.28	59.2837	89.8025	9.2376	482.595	45.8872
29.7333	-144.276	59.435	90.0272	9.22203	482.702	45.8898
29.75	-144.275	59.3467	89.9618	9.52187	482.599	45.8866
29.7667	-144.273	59.3375	89.835	9.71611	482.761	45.8892
29.7833	-144.273	59.3319	90.0269	9.07906	482.848	45.8889
29.8	-144.27	59.2765	89.896	8.13728	482.684	45.8878
29.8167	-144.27	59.3815	89.9381	9.01283	482.695	45.8915
29.8333	-144.269	59.284	89.8943	8.38753	482.699	45.8921
29.85	-144.271	59.3958	90.2311	8.79051	482.572	45.8895
29.8667	-144.266	59.3029	89.8548	8.28499	482.474	45.888
29.8833	-144.262	59.3319	90.0343	8.08601	482.308	45.888
29.9	-144.26	59.3258	90.1122	8.77861	482.182	45.8892
29.9167	-144.266	59.4256	90.0596	8.33275	482.028	45.8932
29.9333	-144.266	59.3948	90.0515	8.27019	482.045	45.8871
29.95	-144.266	59.293	89.9137	8.66646	482.008	45.8848
29.9667	-144.268	59.4024	90.1798	8.57765	481.927	45.8869
29.9833	-144.267	59.3328	90.0633	8.97286	482.113	45.8872
30	-144.27	59.2744	89.8776	8.50258	482.103	45.8854
30.0167	-144.263	59.3435	89.9311	8.4829	482.169	45.8826
30.0333	-144.261	59.3116	89.9905	8.93532	482.329	45.8782
30.05	-144.264	59.3868	90.0031	8.39714	482.477	45.8837
30.0667	-144.262	59.3765	89.9169	8.86375	482.586	45.8854
30.0833	-144.265	59.4149	90.0282	8.63258	482.536	45.8854
30.1	-144.262	59.2564	89.8081	8.49419	482.621	45.8834
30.1167	-144.264	59.3452	90.0549	9.22859	482.654	45.8822
30.1333	-144.264	59.3719	90.0953	7.7993	482.568	45.8839
30.15	-144.263	59.2626	89.7593	8.59505	482.69	45.8823
30.1667	-144.262	59.418	89.8832	8.62953	482.725	45.8843
30.1833	-144.258	59.371	89.9702	8.29643	482.614	45.8813
30.2	-144.255	59.3147	89.9165	8.49846	482.735	45.883
30.2167	-144.253	59.323	89.9609	8.55324	482.728	45.8842
30.2333	-144.253	59.3368	89.9291	8.48167	482.589	45.8865
30.25	-144.254	59.4235	89.965	8.36433	482.514	45.8828
30.2667	-144.25	59.3034	89.8902	9.96346	482.539	45.8807
30.2833	-144.25	59.4007	90.0806	9.17381	482.64	45.8831
30.3	-144.253	59.3691	89.9821	9.46526	482.589	45.8776
30.3167	-144.26	59.4317	90.2047	9.50096	482.623	45.8791
30.3333	-144.262	59.5638	90.0546	9.23637	482.647	45.8791
30.35	-144.267	59.3897	90.1139	9.40559	482.368	45.8782
30.3667	-144.269	59.522	90.1348	9.06944	482.437	45.877
30.3833	-144.27	59.3446	89.9584	9.5797	482.392	45.8782
30.4	-144.272	59.4996	90.0553	9.38591	482.416	45.8779
30.4167	-144.27	59.4235	90.3671	9.46098	482.499	45.8778
30.4333	-144.272	59.3653	90.2241	9.09035	482.504	45.8787
30.45	-144.269	59.5213	90.3248	9.33464	482.452	45.8801
30.4667	-144.268	59.4866	90.1473	-4.05296	482.385	45.8773
30.4833	-144.268	59.3104	90.016	-3.08434	482.508	45.8785
30.5	-144.27	59.3885	90.0663	-3.76335	482.536	45.8753
30.5167	-144.269	59.4358	90.0105	-3.83369	482.444	45.8752
30.5333	-144.27	59.4909	90.1904	-3.08144	482.546	45.8738
30.55	-144.27	59.547	90.2308	-4.9894	482.656	45.8746
30.5667	-144.271	59.4553	90.3303	-5.15617	482.522	45.8695
30.5833	-144.269	59.4793	90.2232	-5.13237	482.68	45.8686
30.6	-144.269	59.3653	90.0378	-4.87373	482.696	45.8688
30.6167	-144.266	59.5206	90.3281	-3.89259	482.734	45.8711
30.6333	-144.26	59.631	90.5734	-4.73839	482.765	45.8721
30.65	-144.261	59.4051	90.0875	-4.21684	482.9	45.872
30.6667	-144.265	59.4465	90.2474	-3.07182	482.939	45.8683
30.6833	-144.265	59.4749	90.2645	-2.49428	482.898	45.8695
30.7	-144.26	59.4408	90.1225	-5.03883	482.937	45.8714
30.7167	-144.257	59.4636	90.2686	-1.27357	483.009	45.8707
30.7333	-144.258	59.5135	90.2717	-4.59419	482.752	45.8701
30.75	-144.261	59.6796	90.3103	-3.72627	482.861	45.8697
30.7667	-144.263	59.6923	90.5453	-3.2441	482.717	45.8703
30.7833	-144.267	59.4624	90.1461	-2.93663	482.574	45.8726
30.8	-144.268	59.3955	90.0991	-2.52525	482.554	45.8704
30.8167	-144.265	59.5586	90.2973	-2.83699	482.484	45.8689
30.8333	-144.265	59.5823	90.3805	-2.61833	482.505	45.8639
30.85	-144.267	59.4149	90.1499	-2.82875	482.45	45.8645
30.8667	-144.265	59.5063	90.2871	-3.00331	482.526	45.8611
30.8833	-144.26	59.4144	90.1939	-3.18871	482.547	45.8639
30.9	-144.258	59.3853	90.0744	-3.17253	482.412	45.8636
30.9167	-144.256	59.4555	90.194	9.77043	482.427	45.8616
30.9333	-144.255	59.5678	90.3516	8.92815	482.442	45.8617
30.95	-144.251	59.4271	90.2198	9.09508	482.362	45.8611
30.9667	-144.255	59.6658	90.6315	9.62792	482.407	45.8572
30.9833	-144.253	59.4904	90.261	8.7809	482.368	45.8614
31	-144.253	59.4616	90.1527	8.76778	482.477	45.862
31.0167	-144.254	59.5365	90.4432	9.16298	482.484	45.8639
31.0333	-144.254	59.5246	90.361	9.23927	482.478	45.8622
31.05	-144.255	59.4732	90.3141	9.41521	482.45	45.8624
31.0667	-144.257	59.3661	90.0549	8.80302	482.389	45.8614
31.0833	-144.253	59.3613	90.1031	9.26857	482.521	45.8605
31.1	-144.253	59.403	90.0829	8.9138	482.596	45.8649
31.1167	-144.251	59.4025	90.0617	9.23332	482.35	45.8624
31.1333	-144.254	59.4198	90.1559	9.42528	482.59	45.8639
31.15	-144.257	59.5867	90.6062	9.33998	482.546	45.8608
31.1667	-144.256	59.4659	90.2891	8.64265	482.554	45.8619
31.1833	-144.251	59.522	90.2598	8.34404	482.578	45.8613
31.2	-144.252	59.3525	90.0979	8.21175	482.616	45.8599
31.2167	-144.25	59.3922	90.1954	8.14858	482.621	45.8561
31.2333	-144.25	59.4161	90.2009	8.56514	482.648	45.8599
31.25	-144.252	59.4462	90.3182	8.2058	482.705	45.8607
31.2667	-144.258	59.5347	90.2955	8.14262	482.658	45.8584
31.2833	-144.253	59.5519	90.4064	-3.67806	482.5	45.8553
31.3	-144.25	59.3743	90.1296	-6.51405	482.61	45.8537
31.3167	-144.257	59.398	90.1833	-7.16133	482.637	45.8529
31.3333	-144.257	59.468	90.3191	-7.18697	482.587	45.8543
31.35	-144.256	59.3818	90.14	-6.93367	482.662	45.8537
31.3667	-144.251	59.3821	90.149	-6.71074	482.565	45.8515
31.3833	-144.247	59.3879	90.1897	-6.93428	482.398	45.855
31.4	-144.248	59.4007	90.1832	-7.20909	482.418	45.8523
31.4167	-144.251	59.3823	90.1678	-6.78108	482.404	45.8503
31.4333	-144.25	59.4421	90.2302	-6.1541	482.397	45.8515
31.45	-144.244	59.4463	90.1785	-3.08983	482.431	45.8509
31.4667	-144.244	59.354	90.0924	-4.90944	482.485	45.8537
31.4833	-144.246	59.4247	90.2209	8.26531	482.506	45.8532
31.5	-144.245	59.3649	90.1363	8.71239	482.402	45.8529
31.5167	-144.246	59.4086	90.1704	8.98476	482.626	45.8532
31.5333	-144.249	59.3992	90.2067	-1.52626	482.543	45.8523
31.55	-144.251	59.4427	90.3783	-1.94893	482.446	45.8508
31.5667	-144.256	59.4102	90.1659	-2.60933	482.477	45.8517
31.5833	-144.257	59.3649	90.1379	8.61107	482.406	45.8518
31.6	-144.252	59.3736	90.1446	8.45131	482.31	45.8506
31.6167	-144.255	59.3757	90.0997	8.62724	482.182	45.85
31.6333	-144.254	59.398	90.1838	7.24556	482.309	45.8505
31.65	-144.254	59.3748	90.1933	8.74214	482.464	45.8509
31.6667	-144.25	59.3636	90.1356	8.3625	482.416	45.8479
31.6833	-144.254	59.3969	90.2673	7.99065	482.633	45.8492
31.7	-144.251	59.3325	90.0829	8.94966	482.697	45.8497
31.7167	-144.247	59.5635	90.4583	9.32045	482.742	45.8517
31.7333	-144.247	59.3705	90.1849	9.51119	482.819	45.8483
31.75	-144.251	59.5644	90.333	8.69331	482.867	45.8453
31.7667	-144.25	59.4137	90.2634	9.11003	482.878	45.8465
31.7833	-144.248	59.4065	90.2302	9.57542	482.907	45.8505
31.8	-144.247	59.4706	90.2549	9.5237	482.998	45.8517
31.8167	-144.244	59.3372	90.0623	8.95851	482.965	45.8463
31.8333	-144.246	59.3528	90.075	-3.10829	482.648	45.8456
31.85	-144.253	59.4068	90.2534	2.74422	482.661	45.8468
31.8667	-144.254	59.3731	90.2343	8.74825	482.538	45.8454
31.8833	-144.253	59.3307	90.072	8.77739	482.283	45.8482
31.9	-144.252	59.522	90.2343	8.55858	482.445	45.8463
31.9167	-144.248	59.4021	90.2259	8.8781	482.47	45.8462
31.9333	-144.247	59.4492	90.4086	10.7133	482.555	45.8454
31.95	-144.243	59.3481	90.1832	8.63197	482.597	45.8453
31.9667	-144.246	59.4166	90.2473	9.09325	482.619	45.8457
31.9833	-144.247	59.4115	90.3387	9.51469	482.677	45.8495
32	-144.249	59.557	90.6616	9.15535	482.633	45.8506
32.0167	-144.244	59.4503	90.3492	8.7899	482.671	45.8514
32.0333	-144.242	59.3922	90.3298	8.93349	482.707	45.8495
32.05	-144.238	59.3786	90.2122	9.22386	482.555	45.8479
32.0667	-144.239	59.3427	90.0665	9.02062	482.634	45.846
32.0833	-144.239	59.4282	90.2485	8.17833	482.647	45.8445
32.1	-144.236	59.363	90.1647	8.70766	482.751	45.8419
32.1167	-144.237	59.3545	90.1182	9.16359	482.805	45.8398
32.1333	-144.235	59.4514	90.3767	8.81203	482.808	45.8454
32.15	-144.23	59.3574	90.2284	8.88832	482.693	45.8439
32.1667	-144.23	59.3803	90.3312	8.97881	482.706	45.8399
32.1833	-144.233	59.3766	90.1594	8.75359	482.724	45.8389
32.2	-144.233	59.4126	90.3146	9.40926	482.693	45.8355
32.2167	-144.232	59.4462	90.3242	8.76671	482.549	45.8384
32.2333	-144.231	59.5606	90.4105	9.06044	482.546	45.8382
32.25	-144.229	59.4698	90.46	9.25606	482.462	45.8369
32.2667	-144.23	59.3801	90.2558	8.66173	482.302	45.8363
32.2833	-144.231	59.5554	90.4357	8.44124	482.531	45.8367
32.3	-144.232	59.4328	90.3808	8.96034	482.626	45.839
32.3167	-144.234	59.4173	90.3553	8.97469	482.701	45.8385
32.3333	-144.237	59.4474	90.3733	9.30077	482.79	45.8367
32.35	-144.231	59.4396	90.3948	9.16237	482.744	45.8382
32.3667	-144.231	59.4003	90.2818	8.56102	482.769	45.8393
32.3833	-144.233	59.428	90.4418	8.54546	482.791	45.8378
32.4	-144.234	59.3887	90.2757	9.05571	482.924	45.8366
32.4167	-144.235	59.6034	90.6744	8.29094	482.951	45.8405
32.4333	-144.237	59.4396	90.3924	9.11766	482.869	45.8401
32.45	-144.238	59.4355	90.4403	8.32863	482.843	45.8369
32.4667	-144.246	59.4555	90.4438	8.8752	482.726	45.8352
32.4833	-144.247	59.4997	90.5463	9.01039	482.692	45.8373
32.5	-144.245	59.5654	90.7232	8.67958	482.738	45.8367
32.5167	-144.246	59.5019	90.4797	9.00093	482.755	45.8344
32.5333	-144.25	59.4737	90.5279	8.74107	482.656	45.8329
32.55	-144.252	59.5091	90.629	8.98308	482.489	45.8303
32.5667	-144.248	59.4698	90.5312	9.1201	482.499	45.8299
32.5833	-144.242	60.0022	91.0969	8.72261	482.549	45.8295
32.6	-144.248	59.5095	90.6747	8.47572	482.407	45.8277
32.6167	-144.253	59.4868	90.651	9.11293	482.454	45.8257
32.6333	-144.253	59.5037	90.5465	8.98247	482.493	45.8266
32.65	-144.252	59.5658	90.6794	9.40743	482.395	45.8276
32.6667	-144.252	59.5168	90.6297	9.32579	482.721	45.8285
32.6833	-144.249	59.5251	90.6214	8.69331	482.835	45.8283
32.7	-144.248	59.533	90.7118	8.90785	482.892	45.8299
32.7167	-144.248	59.5347	90.7661	9.05693	482.864	45.8297
32.7333	-144.253	59.5147	90.7279	9.76143	482.856	45.8265
32.75	-144.253	59.5803	90.8109	9.30489	482.864	45.8237
32.7667	-144.252	59.4917	90.6205	9.44435	482.949	45.8236
32.7833	-144.253	59.5641	90.8558	8.91335	483.055	45.8257
32.8	-144.255	59.5387	90.725	42.0451	483.08	45.827
32.8167	-144.259	59.6758	91.155	8.57231	483.014	45.8265
32.8333	-144.259	59.5797	90.723	7.78435	483.102	45.8241
32.85	-144.262	59.5724	90.812	8.06923	482.923	45.8268
32.8667	-144.262	59.6127	90.8967	8.69041	482.838	45.8309
32.8833	-144.264	59.4779	90.6988	9.21791	482.873	45.8286
32.9	-144.265	59.6114	90.8486	8.20763	482.859	45.8289
32.9167	-144.265	59.5861	90.9432	36.3683	482.87	45.8266
32.9333	-144.262	59.5487	90.8105	8.59078	482.897	45.8282
32.95	-144.265	59.5858	90.9174	8.39348	482.955	45.8276
32.9667	-144.264	59.5458	90.8178	8.76778	482.947	45.8277
[truncated: 1,622 more rows]

## Sheet: MW Results
Administrative Information
File name	MDS_2_11_2021_Leena-0017.sample
Analysed by	gpc-sec
Date of analysis	8. marraskuuta 2021 20:29:23
Analysis comments
Analysis Module	Triple Analysis
Recovery
Recovery Percentage	15.0693
RegionKey	Region Number	Trace	Start (mins)	End (mins)	Peak Max RT (mins)	Bulk MW (g/mol)	Bulk IV (dL/g)	Peak Ht (mV)	Peak Ht (%)	Peak Area (mV.s)	Peak Area (%)	Concentration (mg/mL)
Peaks	Peak 1	RI	40.62	53.93	44.27	<no baseline defined>	100	<no baseline defined>	100
Peaks	Peak 1	LS 15°	40.62	53.93	43.83	<no baseline defined>	100	<no baseline defined>	100
Peaks	Peak 1	LS 90°	40.62	53.93	44.3	<no baseline defined>	100	<no baseline defined>	100
Peaks	Peak 1	VS DP	40.62	53.93	44.92	<no baseline defined>	100	<no baseline defined>	100
Peaks	Peak 1	VS IP	40.62	53.93	52.45	<no baseline defined>	100	<no baseline defined>	100
Peaks	Peak 1	UV 280nm	40.62	53.93	40.7	<no baseline defined>	100	<no baseline defined>	100
MW Averages
Peaks	Mp	Mn	Mw	Mz	Mz+1	Mv	PD
Peak 1	2953	2396	2692	2833	2918	0	1.12378
Log Mi Curves
Peaks	Start (mins)	End (mins)	Curve Type	Coeff a	Coeff b	Coeff c	Coeff d	Coeff e	Coeff f	L Point Y/N
Peak 1	42.016	46.2483	Polynomial	7.65172	-0.0944974	0	0	0	0	No
MW Fit Region
Peaks	Start (mins)	End (mins)
Peak 1	42.016	46.2483
Structural Plot Region
Peaks	Start (mins)	End (mins)
Peak 1	42.0167	46.25
Structural Information
Peaks	Mark-Houwink & Alpha	Log Rg Equation	Log Rh Equation
Peak 1	K = 0.50, Alpha = -0.06	Log Rg = (0.00) x Log MW + (2.00)	Log Rh = (1.30) x Log MW + (-3.88)
Rg Averages
Peaks	Rgp	Rgn	Rgw	Rgz	Rgz+1
Peak 1	97.2443	97.2947	97.2666	97.2543	97.2471
Rh Averages [Derived]
Peaks	Rhp	Rhn	Rhw	Rhz	Rhz+1
Peak 1	4.19207	3.19538	3.71794	3.97211	4.12786
IV Averages
Peaks	IVp	IVn	IVw	IVz	IVz+1
Peak 1	1.95294	1.97759	1.9638	1.95781	1.95434
Method
Administrative Information
Created by	gpc-sec
Creation date	6. kesäkuuta 2018 8:46:40
Last modified by	gpc-sec
Last modified date	6. kesäkuuta 2018 8:46:40
Information
Calculation Method
Concentration options	Calculate Sample Concentration from Entered Sample Properties
Concentration Detector Used in Analysis	RI
MW calculation method	Use all angles
Use Constant Inlet Pressure	No
Flory Fox	2.86e+21
Use Angular Correction	No
Use IV To Calculate Rg	No
Sample Parameters
Injection volume (µL)	100
Concentration options	RI
Entered concentration (mg/mL)	1
Calculated concentration (mg/mL)	0.150693	RI
Calculated concentration (mg/mL)	0.0944889	UV 280nm
dn/dc (mL/g)	0.134
UV extinction coefficient [(mg/mL)-¹][cm-¹]	1
Mark-Houwink K ((10e-5) dL/g)	14.1
Mark-Houwink Alpha	0.7
Baseline regions	Start (mins)	End (mins)
Baseline region 1	31.1667	31.9427
Baseline region 2	54.1167	54.4232
Peaks	Start (mins)	End (mins)
Peak 1	40.6167	53.9333
	Trace	Peak Max RT (mins)	Peak Area (mV.s)	Peak Height (mV)
	RI	44.2667	440.064	5.07953
	LS 15°	43.8333	11.979	0.756145
	LS 90°	44.3	205.131	1.66303
	VS DP	44.9167	3148.78	23.6872
	VS IP	52.45	102.316	1.41658
	UV 280nm	40.7	4.46224	-0.0338608
Flowrate region	Start (mins)	End (mins)
IDD
Reference detector	RI
IDD LS 90° (secs)	26
IDD VS DP (secs)	38
IDD VS IP (secs)	38
IDD UV 280nm (secs)	33
Last modified by	gpc-sec
Last modified date	8. marraskuuta 2021 7:24:11
Comments
System Calibration
Detector Constants
K (RI)	1816.08	RI
K (UV 280nm)	3.93542	UV 280nm
K (LS 15°)	25059.9	RI
K (LS 15°)	25059.9	UV 280nm
K (LS 90°)	90199.7	RI
K (LS 90°)	90199.7	UV 280nm
K (VS DP)	4.28756	RI
K (VS DP)	4.28756	UV 280nm
Entered Parameters For Concentration
Concentration (mg/mL)	1.85
Injection volume (µL)	100
dn/dc (mL/g)	0.145
UV extinction coefficient [(mg/mL)-¹][cm-¹]	1
Refractive index (RIU)	1.333
Flow rate (mL/min)	0.5
Comments
Entered Parameters For LS
Mp	107000
Calculated concentration (mg/mL)	1.85
LS Wavelength (nm)	658
Comments
System Calibration Information
Created by	gpc-sec
Creation date	6. kesäkuuta 2018 8:46:40
Last modified by	gpc-sec
Last modified date	6. kesäkuuta 2018 8:46:40
Information
Sample file used for concentration calibration	MDS_2_11_2021_Leena-0004.sample
Sample file used for LS calibration	MDS_2_11_2021_Leena-0004.sample
Concentration Regions
Baseline regions	Start (mins)	End (mins)
Baseline region 1	28.2667	32.7333
Baseline region 2	43.8667	45.5167
Peaks	Start (mins)	End (mins)
Peak 1	36.2167	41.8333
Flowrate region	Start (mins)	End (mins)
LS Regions
Baseline regions	Start (mins)	End (mins)
Baseline region 1	28.2667	32.7333
Baseline region 2	43.8667	45.5167
Peaks	Start (mins)	End (mins)
Peak 1	36.2167	41.8333
Flowrate region	Start (mins)	End (mins)
Peak Information
Channel	Peak Max RT (mins)	Peak Height (mV)	Peak Area (mV.s)
Channel 1 - RI	39.0167	42.7238	5845.97
Channel 6 - UV 280nm	39.0167	0.578186	87.3663
Channel 2 - LS 15°	39.1	43.0611	5834.29
Channel 3 - LS 90°	39.0167	154.316	20999.7
Channel 4 - VS DP	41.25	69.4662	4969.85
Channel 5 - VS IP	39.6333	482.586	161565

## Sheet: Slice Table
Slice Table
RT (mins)	RI	LS 15°	LS 90°	VS DP	VS IP	UV 280nm	Concentration (mg/mL)	MW	LogM	Calculated MW	Log Calculated MW	Cum Ht	dwdlogM	IV	Rg	Rh	Peak
40.6167	0.0360609	-0.434496	1.12246	7.44427	-0.0607742	-0.0310703	1.19921e-05	0	-INF	6510	3.81358	0.99996	0.0505279	179.395	97.7834	0	1
40.6333	0.033979	-0.460957	1.08148	7.09116	-0.047328	-0.0301636	1.10962e-05	0	-INF	6486	3.81198	0.999884	0.0467534	191.027	97.7834	0	1
40.65	0.0308289	-0.38427	1.17738	7.23151	0.00457038	-0.0301724	1.11932e-05	0	-INF	6463	3.81043	0.99981	0.047162	198.463	97.7834	0	1
40.6667	0.0345453	-0.386012	1.19545	7.78187	0.156414	-0.0289605	1.13424e-05	0	-INF	6439	3.80882	0.999735	0.0477907	208.201	97.7834	0	1
40.6833	0.0317004	-0.453978	1.00051	8.18102	0.182525	-0.0306477	1.01331e-05	0	-INF	6416	3.80726	0.999664	0.0426953	228.734	97.7834	0	1
40.7	0.0274822	-0.409944	1.02438	7.48809	0.26311	-0.0338608	8.8454e-06	0	-INF	6393	3.8057	0.999601	0.0372696	250.228	97.7834	0	1
40.7167	0.0241796	-0.466923	0.946016	7.47708	0.302801	-0.0315808	8.02797e-06	0	-INF	6370	3.80414	0.999545	0.0338254	292.577	97.7834	0	1
40.7333	0.022708	-0.367805	1.2299	8.40188	0.151758	-0.0294534	7.60241e-06	0	-INF	6346	3.8025	0.999493	0.0320324	311.034	97.7834	0	1
40.75	0.0216941	-0.473308	0.990554	7.58261	0.222577	-0.0273259	6.96786e-06	0	-INF	6323	3.80092	0.999444	0.0293587	319.91	97.7834	0	1
40.7667	0.0190018	-0.348555	1.20089	7.48691	0.215424	-0.0274873	6.54231e-06	0	-INF	6301	3.79941	0.9994	0.0275657	341.239	97.7834	0	1
40.7833	0.0192087	-0.463823	0.904782	7.60713	0.319049	-0.0310056	6.79603e-06	0	-INF	6278	3.79782	0.999355	0.0286347	320.014	97.7834	0	1
40.8	0.0204837	-0.427876	0.980076	7.09837	0.299537	-0.0302514	6.84074e-06	0	-INF	6255	3.79623	0.99931	0.0288231	311.385	97.7834	0	1
40.8167	0.0194698	-0.428856	0.984873	7.30434	0.288263	-0.0284292	5.99718e-06	0	-INF	6232	3.79463	0.999268	0.0252688	368.487	97.7834	0	1
40.8333	0.0155568	-0.444026	0.919786	7.63833	0.337568	-0.0285905	5.07524e-06	0	-INF	6210	3.79309	0.999231	0.0213842	542.475	97.7834	0	1
40.85	0.0140852	-0.451109	0.974479	10.9789	0.355897	-0.0328718	4.23168e-06	0	-INF	6187	3.79148	0.9992	0.0178299	646.569	97.7834	0	1
40.8667	0.01063	-0.489778	0.847136	7.52277	0.34676	-0.0252512	3.59712e-06	0	-INF	6165	3.78993	0.999174	0.0151563	610.771	97.7834	0	1
40.8833	0.0103791	-0.466496	0.918767	7.33292	0.27613	-0.0272436	3.24995e-06	0	-INF	6143	3.78838	0.999151	0.0136935	660.939	97.7834	0	1
40.9	0.00860231	-0.354713	1.1735	7.189	0.181239	-0.0296938	2.56314e-06	0	-INF	6120	3.78675	0.999132	0.0107997	833.079	97.7834	0	1
40.9167	0.00636777	-0.374461	0.965594	7.24528	0.163252	-0.0310759	1.32769e-06	0	-INF	6098	3.78519	0.999119	0.00559416	1657.83	97.7834	0	1
40.9333	0.00138665	-0.48683	0.852746	7.63191	0.0630205	-0.0295588	9.28269e-07	0	-INF	6076	3.78362	0.999112	0.00391121	2418.81	97.7834	0	1
40.95	0.00403492	-0.422807	0.887451	7.54095	-0.0366009	-0.0288046	8.94604e-07	0	-INF	6054	3.78204	0.999105	0.00376936	2523.12	97.7834	0	1
40.9667	0.00119003	-0.379536	0.952521	7.71243	0.0729757	-0.0285082	0	0	-INF	6032	3.78046	0.999103	0	0	97.7834	0	1
40.9833	-0.00257039	-0.413474	0.916883	7.79739	-0.0376321	-0.0279067	0	0	-INF	6010	3.77887	0.999103	0	0	97.7834	0	1
41	-0.00083764	-0.425288	0.937092	7.43695	-0.174027	-0.0268473	0	0	-INF	5989	3.77735	0.999103	0	0	97.7834	0	1
41.0167	-0.00368253	-0.287412	1.19747	7.53977	-0.362913	-0.0291449	0	0	-INF	5967	3.77576	0.999103	0	0	97.7834	0	1
41.0333	-0.00240755	-0.342408	0.878481	7.45201	-0.299723	-0.0238131	0	0	-INF	5945	3.77415	0.999103	0	0	97.7834	0	1
41.05	-0.00250586	-0.408848	0.826058	7.48143	-0.382102	-0.0238219	0	0	-INF	5924	3.77262	0.999103	0	0	97.7834	0	1
41.0667	-0.0059611	-0.430732	0.800643	7.36559	-0.434879	-0.0233729	0	0	-INF	5902	3.771	0.999103	0	0	97.7834	0	1
41.0833	-0.0074327	-0.456736	0.77889	7.30438	-0.307754	-0.0242973	0	0	-INF	5881	3.76945	0.999103	0	0	97.7834	0	1
41.1	-0.00905689	-0.449171	0.842587	7.67789	-0.286984	-0.0236957	0	0	-INF	5860	3.7679	0.999103	0	0	97.7834	0	1
41.1167	-0.0115966	-0.353257	0.820682	7.73844	-0.453591	-0.0240097	0	0	-INF	5839	3.76634	0.999103	0	0	97.7834	0	1
41.1333	-0.00772763	-0.349964	1.00584	6.91382	-0.275503	-0.024171	0	0	-INF	5817	3.7647	0.999103	0	0	97.7834	0	1
41.15	-0.0154553	-0.40618	0.880631	8.4441	-0.21506	-0.0228065	0	0	-INF	5796	3.76313	0.999103	0	0	97.7834	0	1
41.1667	-0.0160114	-0.441034	0.83599	7.26671	-0.244643	-0.0241886	0	0	-INF	5775	3.76155	0.999103	0	0	97.7834	0	1
41.1833	-0.0100062	-0.480008	0.713682	7.65563	-0.194423	-0.0231293	0	0	-INF	5755	3.76005	0.999103	0	0	97.7834	0	1
41.2	-0.00964674	-0.481598	0.71375	8.12145	-0.270699	-0.0246639	0	0	-INF	5734	3.75846	0.999103	0	0	97.7834	0	1
41.2167	-0.010508	-0.407047	0.885478	7.53824	-0.139607	-0.0237572	0	0	-INF	5713	3.75686	0.999103	0	0	97.7834	0	1
41.2333	-0.0115218	-0.33692	0.820391	7.80371	-0.258607	-0.0265126	0	0	-INF	5692	3.75526	0.999103	0	0	97.7834	0	1
41.25	-0.0125357	-0.427622	0.722955	7.96253	-0.0969983	-0.0249955	0	0	-INF	5672	3.75374	0.999103	0	0	97.7834	0	1
41.2667	-0.0143124	-0.438367	0.746215	7.5081	-0.123835	-0.0266827	0	0	-INF	5651	3.75213	0.999103	0	0	97.7834	0	1
41.2833	-0.0125797	-0.433853	0.806402	7.70628	-0.0627816	-0.0253182	0	0	-INF	5631	3.75059	0.999103	0	0	97.7834	0	1
41.3	-0.0157298	-0.438648	0.763898	7.6321	0.0809747	-0.0238011	0	0	-INF	5610	3.74896	0.999103	0	0	97.7834	0	1
41.3167	-0.0167436	-0.414755	0.670887	8.01858	0.0480342	-0.0242677	0	0	-INF	5590	3.74741	0.999103	0	0	97.7834	0	1
41.3333	-0.0203514	-0.47204	0.704066	8.02496	-0.167249	-0.0280911	0	0	-INF	5570	3.74586	0.999103	0	0	97.7834	0	1
41.35	-0.0241118	-0.459897	0.712831	7.42557	0.00244733	-0.0306939	0	0	-INF	5550	3.74429	0.999103	0	0	97.7834	0	1
41.3667	-0.0225317	-0.380768	0.770271	7.64161	-0.0422424	-0.0252095	0	0	-INF	5529	3.74265	0.999103	0	0	97.7834	0	1
41.3833	-0.0224774	-0.397159	0.68138	7.04771	-0.20412	-0.0244554	0	0	-INF	5509	3.74107	0.999103	0	0	97.7834	0	1
41.4	-0.0241016	-0.437811	0.704793	7.93559	-0.317016	-0.0250745	0	0	-INF	5490	3.73957	0.999103	0	0	97.7834	0	1
41.4167	-0.0267939	-0.437723	0.667019	7.58843	-0.156933	-0.0266092	0	0	-INF	5470	3.73799	0.999103	0	0	97.7834	0	1
41.4333	-0.0268922	-0.437787	0.745974	8.09224	-0.132043	-0.0263128	0	0	-INF	5450	3.7364	0.999103	0	0	97.7834	0	1
41.45	-0.0243965	-0.467758	0.556985	7.78811	-0.0952506	-0.0264742	0	0	-INF	5430	3.7348	0.999103	0	0	97.7834	0	1
41.4667	-0.0263259	-0.349414	0.742142	7.5505	0.0312632	-0.0260252	0	0	-INF	5410	3.7332	0.999103	0	0	97.7834	0	1
41.4833	-0.0284078	-0.329184	0.820487	8.34653	-0.00610235	-0.0258814	0	0	-INF	5391	3.73167	0.999103	0	0	97.7834	0	1
41.5	-0.0272855	-0.443841	0.619901	8.29798	-0.227489	-0.0265005	0	0	-INF	5371	3.73006	0.999103	0	0	97.7834	0	1
41.5167	-0.0302829	-0.431241	0.615849	7.55378	-0.234032	-0.0263567	0	0	-INF	5352	3.72852	0.999103	0	0	97.7834	0	1
41.5333	-0.0299235	-0.277496	1.15135	7.80324	-0.363255	-0.02545	0	0	-INF	5333	3.72697	0.999103	0	0	97.7834	0	1
41.55	-0.0291063	-0.425265	0.759874	7.5551	-0.259172	-0.0188975	0	0	-INF	5313	3.72534	0.999103	0	0	97.7834	0	1
41.5667	-0.033477	-0.420904	0.619255	7.22335	-0.309812	-0.0250098	0	0	-INF	5294	3.72378	0.999103	0	0	97.7834	0	1
41.5833	-0.0328124	-0.464456	0.581481	7.69574	-0.225108	-0.0291384	0	0	-INF	5275	3.72222	0.999103	0	0	97.7834	0	1
41.6	-0.0336736	-0.475506	0.552557	7.97678	-0.258201	-0.0279265	0	0	-INF	5256	3.72066	0.999103	0	0	97.7834	0	1
41.6167	-0.0378918	-0.382339	0.70506	8.27399	-0.18906	-0.0282405	0	0	-INF	5237	3.71908	0.999103	0	0	97.7834	0	1
41.6333	-0.0384479	-0.456408	0.591602	8.17524	-0.0512546	-0.0273337	0	0	-INF	5218	3.7175	0.999103	0	0	97.7834	0	1
41.65	-0.0412928	-0.450826	0.521173	7.66008	-0.080533	-0.0229175	0	0	-INF	5199	3.71592	0.999103	0	0	97.7834	0	1
41.6667	-0.0386445	-0.432885	0.566102	8.08165	-0.00559391	-0.0249099	0	0	-INF	5180	3.71433	0.999103	0	0	97.7834	0	1
41.6833	-0.036454	-0.318203	0.527717	7.61532	0.130533	-0.023698	0	0	-INF	5161	3.71273	0.999103	0	0	97.7834	0	1
41.7	-0.0379256	-0.495879	0.482924	7.93267	0.0885898	-0.0243171	0	0	-INF	5143	3.71122	0.999103	0	0	97.7834	0	1
41.7167	-0.0325308	-0.448946	0.548756	7.93249	-0.0410915	-0.0249362	0	0	-INF	5124	3.70961	0.999103	0	0	97.7834	0	1
41.7333	-0.0353756	-0.36936	0.852321	8.0579	0.070011	-0.0235717	0	0	-INF	5105	3.708	0.999103	0	0	97.7834	0	1
41.75	-0.0336429	-0.440987	0.613741	7.5647	0.0471413	-0.0241909	0	0	-INF	5087	3.70646	0.999103	0	0	97.7834	0	1
41.7667	-0.0354197	-0.310741	0.879312	8.37263	0.0525004	-0.0187065	0	0	-INF	5069	3.70492	0.999103	0	0	97.7834	0	1
41.7833	-0.037349	-0.460342	0.504928	8.01891	0.18054	-0.0214619	0	0	-INF	5050	3.70329	0.999103	0	0	97.7834	0	1
41.8	-0.0345482	-0.417986	0.574118	7.27349	0.235643	-0.024675	0	0	-INF	5032	3.70174	0.999103	0	0	97.7834	0	1
41.8167	-0.0370879	-0.432546	0.522763	7.95629	0.253972	-0.0227001	0	0	-INF	5014	3.70018	0.999103	0	0	97.7834	0	1
41.8333	-0.0390173	-0.43612	0.486667	8.38702	0.194176	-0.0207253	0	0	-INF	4996	3.69862	0.999103	0	0	97.7834	0	1
41.85	-0.0404889	-0.392696	0.548533	7.44614	0.203197	-0.0196659	0	0	-INF	4977	3.69697	0.999103	0	0	97.7834	0	1
41.8667	-0.0357044	-0.425719	0.596818	7.68781	0.197265	-0.0219635	0	0	-INF	4959	3.69539	0.999103	0	0	97.7834	0	1
41.8833	-0.0399225	-0.332705	0.572319	7.69358	-0.013746	-0.023956	0	0	-INF	4942	3.6939	0.999103	0	0	97.7834	0	1
41.9	-0.0394105	-0.301488	0.661193	8.26012	0.0807244	-0.0244225	0	0	-INF	4924	3.69232	0.999103	0	0	97.7834	0	1
41.9167	-0.0358467	-0.432625	0.466558	7.56063	0.0898981	-0.0222951	0	0	-INF	4906	3.69073	0.999103	0	0	97.7834	0	1
41.9333	-0.0342665	-0.436046	0.492565	7.81191	0.0600094	-0.0215409	0	0	-INF	4888	3.68913	0.999103	0	0	97.7834	0	1
41.95	-0.0336019	-0.326247	0.743945	8.27942	0.0574339	-0.0217023	0	0	-INF	4870	3.68753	0.999103	0	0	97.7834	0	1
41.9667	-0.0306485	-0.412523	0.554193	8.51636	-0.0339478	-0.0247628	0	0	-INF	4853	3.68601	0.999103	0	0	97.7834	0	1
41.9833	-0.0353244	-0.355214	0.548462	7.42411	-0.0261474	-0.024619	0	0	-INF	4835	3.6844	0.999103	0	0	97.7834	0	1
42	-0.0335917	-0.26693	0.582251	7.47337	-0.0462705	-0.0272218	0	0	-INF	4818	3.68287	0.999103	0	0	97.7834	0	1
42.0167	-0.0352158	-0.368617	0.554701	7.45396	-0.107745	-0.0228055	0	0	-INF	4800	3.68124	0.999103	0	0	97.7834	0	1
42.0333	-0.0371452	-0.319701	0.65807	7.36971	0.00686707	-0.0228143	0	0	-INF	4783	3.6797	0.999103	0	0	97.7834	0	1
42.05	-0.0355651	-0.363405	0.59756	7.47664	-0.216503	-0.0263326	0	0	-INF	4766	3.67815	0.999103	0	0	97.7834	0	1
42.0667	-0.035053	-0.325017	0.571687	7.76898	-0.0187307	-0.0234422	0	0	-INF	4748	3.67651	0.999103	0	0	97.7834	0	1
42.0833	-0.0322521	-0.341103	0.634926	7.81106	-0.168554	-0.0240614	0	0	-INF	4731	3.67495	0.999103	0	0	97.7834	0	1
42.1	-0.0328082	-0.358257	0.485305	7.62473	-0.419695	-0.0223917	0	0	-INF	4714	3.67339	0.999103	0	0	97.7834	0	1
42.1167	-0.0312281	-0.21855	0.923147	8.37376	-0.397093	-0.0204168	0	0	-INF	4697	3.67182	0.999103	0	0	97.7834	0	1
42.1333	-0.0296479	-0.236925	0.583401	7.73744	-0.368388	-0.0227144	0	0	-INF	4680	3.67025	0.999103	0	0	97.7834	0	1
42.15	-0.0305092	-0.298024	0.693485	7.51128	-0.442985	-0.025012	0	0	-INF	4663	3.66867	0.999103	0	0	97.7834	0	1
42.1667	-0.0330489	-0.398643	0.412638	7.88646	-0.542302	-0.0204432	0	0	-INF	4646	3.66708	0.999103	0	0	97.7834	0	1
42.1833	-0.0342153	-0.356593	0.536454	7.64245	-0.542893	-0.0244193	0	0	-INF	4629	3.66549	0.999103	0	0	97.7834	0	1
42.2	-0.0355343	-0.448668	0.359214	7.97415	-0.570951	-0.0207659	0	0	-INF	4612	3.66389	0.999103	0	0	97.7834	0	1
42.2167	-0.0399051	-0.38495	0.339445	8.0466	-0.643412	-0.0250472	0	0	-INF	4596	3.66238	0.999103	0	0	97.7834	0	1
42.2333	-0.0363413	-0.381657	0.466008	7.61353	-0.551078	-0.0249034	0	0	-INF	4579	3.66077	0.999103	0	0	97.7834	0	1
42.25	-0.0329301	-0.3628	0.409618	7.72703	-0.551822	-0.0189612	0	0	-INF	4563	3.65925	0.999103	0	0	97.7834	0	1
42.2667	-0.0356224	0.0421039	0.747668	8.13747	-0.717056	-0.01897	0	0	-INF	4546	3.65763	0.999103	0	0	97.7834	0	1
42.2833	-0.039688	-0.378187	0.445764	7.98348	-0.416898	-0.0217254	0	0	-INF	4530	3.6561	0.999103	0	0	97.7834	0	1
42.3	-0.0387182	-0.370317	0.406921	7.42223	-0.310373	-0.0241756	0	0	-INF	4513	3.65447	0.999103	0	0	97.7834	0	1
42.3167	-0.0383587	-0.455067	0.365332	7.24261	-0.131216	-0.0247947	0	0	-INF	4497	3.65292	0.999103	0	0	97.7834	0	1
42.3333	-0.0364734	-0.300102	0.572004	7.94083	-0.014773	-0.020531	0	0	-INF	4481	3.65137	0.999103	0	0	97.7834	0	1
42.35	-0.0437433	-0.071284	0.849628	8.55619	0.0157631	-0.0219131	0	0	-INF	4464	3.64972	0.999103	0	0	97.7834	0	1
42.3667	-0.0468934	0.179964	0.512477	7.86219	-0.00283416	-0.0216167	0	0	-INF	4448	3.64816	0.999103	0	0	97.7834	0	1
42.3833	-0.0448555	-0.326997	0.478822	6.98982	0.0273967	-0.0213203	0	0	-INF	4432	3.6466	0.999103	0	0	97.7834	0	1
42.4	-0.0460219	-0.416172	0.354225	7.81682	0.0670881	-0.0233128	0	0	-INF	4416	3.64503	0.999103	0	0	97.7834	0	1
42.4167	-0.0459676	-0.327278	0.404647	8.1534	0.0907577	-0.0262207	0	0	-INF	4400	3.64345	0.999103	0	0	97.7834	0	1
42.4333	-0.0500332	-0.35084	0.474294	4.35211	-0.10179	-0.0256191	0	0	-INF	4384	3.64187	0.999103	0	0	97.7834	0	1
42.45	-0.0487582	-0.0918099	0.637936	7.39224	-0.147548	-0.0218132	0	0	-INF	4368	3.64028	0.999103	0	0	97.7834	0	1
42.4667	-0.0490091	-0.381486	0.288882	7.5123	-0.0948864	-0.0241108	0	0	-INF	4352	3.63869	0.999103	0	0	97.7834	0	1
42.4833	-0.0468186	-0.356068	0.360208	7.84644	-0.0645029	-0.0204575	0	0	-INF	4337	3.63719	0.999103	0	0	97.7834	0	1
42.5	-0.0458488	-0.363303	0.422379	7.33601	0.124725	-0.0184826	0	0	-INF	4321	3.63558	0.999103	0	0	97.7834	0	1
42.5167	-0.0485411	-0.399683	0.315024	7.87859	0.217364	-0.0223061	0	0	-INF	4305	3.63397	0.999103	0	0	97.7834	0	1
42.5333	-0.0481816	-0.397153	0.35919	7.72811	0.311682	-0.0204839	0	0	-INF	4290	3.63246	0.999103	0	0	97.7834	0	1
42.55	-0.0525524	-0.317414	0.473698	7.77264	0.428735	-0.0217133	0	0	-INF	4274	3.63083	0.999103	0	0	97.7834	0	1
42.5667	-0.0531085	-0.367222	0.316142	8.08465	0.438824	-0.020654	0	0	-INF	4259	3.62931	0.999103	0	0	97.7834	0	1
42.5833	-0.0506128	-0.376746	0.329943	8.20838	0.37384	-0.0220361	0	0	-INF	4243	3.62767	0.999103	0	0	97.7834	0	1
42.6	-0.0546784	-0.242991	0.487786	7.74555	0.0866885	-0.0226552	0	0	-INF	4228	3.62613	0.999103	0	0	97.7834	0	1
42.6167	-0.0547767	-0.336744	0.399658	7.77619	0.0027836	-0.0214433	0	0	-INF	4213	3.62459	0.999103	0	0	97.7834	0	1
42.6333	-0.0510603	-0.361069	0.236761	7.75084	0.0914557	-0.020384	0	0	-INF	4197	3.62294	0.999103	0	0	97.7834	0	1
42.65	-0.0540578	-0.306507	0.397046	7.56999	-0.163653	-0.019935	0	0	-INF	4182	3.62138	0.999103	0	0	97.7834	0	1
42.6667	-0.0500362	-0.365317	0.280383	7.88384	-0.206817	-0.0210119	0	0	-INF	4167	3.61982	0.999103	0	0	97.7834	0	1
42.6833	-0.0528811	-0.333796	0.323633	7.90853	-0.181163	-0.0202577	0	0	-INF	4152	3.61826	0.999103	0	0	97.7834	0	1
42.7	-0.0552682	-0.362088	0.297456	8.02814	-0.147423	-0.0169096	0	0	-INF	4137	3.61669	0.999103	0	0	97.7834	0	1
42.7167	-0.05262	-0.249848	0.50077	7.34177	-0.230718	-0.0213434	0	0	-INF	4122	3.61511	0.999103	0	0	97.7834	0	1
42.7333	-0.0472251	-0.326663	0.408827	7.77052	-0.349413	-0.021047	0	0	-INF	4107	3.61352	0.999103	0	0	97.7834	0	1
42.75	-0.0441191	-0.284766	0.552022	7.82573	-0.379912	-0.0221239	0	0	-INF	4092	3.61194	0.999103	0	0	97.7834	0	1
42.7667	-0.0416234	-0.301004	0.286434	7.77901	-0.384166	-0.0268629	0	0	-INF	4077	3.61034	0.999103	0	0	97.7834	0	1
42.7833	-0.036076	-0.284589	0.476168	8.41939	-0.461204	-0.0222941	0	0	-INF	4063	3.60885	0.999103	0	0	97.7834	0	1
42.8	-0.032207	-0.357285	0.28901	7.77239	-0.49033	-0.0210822	0	0	-INF	4048	3.60724	0.999103	0	0	97.7834	0	1
42.8167	-0.0287958	-0.188434	0.390243	7.55997	-0.540665	-0.0188021	0	0	-INF	4033	3.60563	0.999103	0	0	97.7834	0	1
42.8333	-0.0311829	-0.34841	0.3189	7.77661	-0.536985	-0.0201842	0	0	-INF	4019	3.60412	0.999103	0	0	97.7834	0	1
42.85	-0.0404365	-0.261804	0.503751	8.1811	-0.545359	-0.0247706	0	0	-INF	4004	3.60249	0.999103	0	0	97.7834	0	1
42.8667	-0.0368727	-0.310391	0.363743	8.31489	-0.528861	-0.0212699	0	0	-INF	3990	3.60097	0.999103	0	0	97.7834	0	1
42.8833	-0.0294942	-0.341431	0.291178	8.24422	-0.44614	-0.0229571	0	0	-INF	3975	3.59934	0.999103	0	0	97.7834	0	1
42.9	-0.0215053	-0.399173	0.172685	8.04064	-0.363266	-0.0206771	0	0	-INF	3961	3.5978	0.999103	0	0	97.7834	0	1
42.9167	-0.022214	-0.2703	0.448937	8.05114	-0.303433	-0.0200755	0	0	-INF	3947	3.59627	0.999103	0	0	97.7834	0	1
42.9333	-0.0154458	-0.321023	0.323424	7.92202	-0.194314	-0.0206947	0	0	-INF	3932	3.59461	0.999103	0	0	97.7834	0	1
42.95	-0.00806735	-0.278058	0.409856	7.68335	0.0179542	-0.0184146	0	0	-INF	3918	3.59306	0.999103	0	0	97.7834	0	1
42.9667	-0.00313025	-0.330917	0.289227	8.22257	0.134245	-0.0156768	0	0	-INF	3904	3.59151	0.999103	0	0	97.7834	0	1
42.9833	0.00165425	-0.373095	0.194842	7.65598	0.105577	-0.0166012	1.96043e-06	0	-INF	3890	3.58995	0.999096	0.00826016	1182.03	97.7834	0	1
43	0.00979569	-0.142904	0.675104	8.0121	0.321812	-0.0195091	4.48709e-06	0	-INF	3876	3.58838	0.999075	0.0189061	521.788	97.7834	0	1
43.0167	0.0164112	-0.221704	0.320404	7.82057	0.237297	-0.0198231	7.43175e-06	0	-INF	3862	3.58681	0.999035	0.0313133	315.992	97.7834	0	1
43.0333	0.0269941	-0.341549	0.196418	8.05813	0.213512	-0.0213577	9.90616e-06	0	-INF	3848	3.58524	0.998978	0.041739	241.332	97.7834	0	1
43.05	0.0308631	-0.310485	0.349836	8.11029	0.459654	-0.0184674	1.25634e-05	0	-INF	3834	3.58365	0.998903	0.0529354	188.54	97.7834	0	1
43.0667	0.042514	-0.339083	0.186635	7.91449	0.504076	-0.0135933	1.59784e-05	0	-INF	3820	3.58206	0.998808	0.067324	146.019	97.7834	0	1
43.0833	0.050808	-0.263464	0.375148	7.87067	0.522252	-0.0123814	1.97852e-05	0	-INF	3806	3.58047	0.99869	0.0833638	113.069	97.7834	0	1
43.1	0.0647478	-0.267037	0.272982	7.26533	0.538903	-0.0140687	2.38794e-05	0	-INF	3792	3.57887	0.998545	0.100614	95.9375	97.7834	0	1
43.1167	0.0747203	-0.208508	0.322335	8.23423	0.482464	-0.0122464	2.8052e-05	0	-INF	3778	3.57726	0.998372	0.118195	88.5758	97.7834	0	1
43.1333	0.0891179	-0.266097	0.239089	8.57188	0.28244	-0.0148492	3.34524e-05	0	-INF	3765	3.57576	0.998168	0.14095	73.9218	97.7834	0	1
43.15	0.106262	-0.178118	0.437826	8.14782	0.121631	-0.0107381	3.92971e-05	0	-INF	3751	3.57415	0.997927	0.165576	60.7309	97.7834	0	1
43.1667	0.123254	-0.256002	0.355801	7.98422	0.0354369	-0.0150193	4.52723e-05	0	-INF	3738	3.57264	0.997646	0.190752	51.9498	97.7834	0	1
43.1833	0.141161	-0.258355	0.257144	7.91247	0.0537659	-0.0159436	5.20313e-05	0	-INF	3724	3.57101	0.997324	0.219231	45.9913	97.7834	0	1
43.2	0.16273	-0.309078	0.155588	8.25958	-0.108874	-0.014274	5.9548e-05	0	-INF	3711	3.56949	0.996953	0.250902	40.6935	97.7834	0	1
43.2167	0.185062	-0.260314	0.340592	8.11445	-0.0824581	-0.016419	6.66205e-05	0	-INF	3697	3.56785	0.996535	0.280702	35.3067	97.7834	0	1
43.2333	0.204037	-0.357424	0.0840069	7.78041	-0.0511591	-0.0144441	7.49994e-05	0	-INF	3684	3.56632	0.996065	0.316006	31.8998	97.7834	0	1
43.25	0.233999	-0.311864	0.209502	8.38447	-0.226312	-0.0139951	8.51286e-05	0	-INF	3670	3.56467	0.995533	0.358685	28.6999	97.7834	0	1
43.2667	0.263197	-0.287057	0.222234	8.122	-0.111547	-0.0130884	9.55975e-05	0	-INF	3657	3.56312	0.994934	0.402795	25.6865	97.7834	0	1
43.2833	0.295142	-0.360973	0.102367	8.47094	-0.064684	-0.0123342	0.000107242	0	-INF	3644	3.56158	0.994261	0.451858	22.1799	97.7834	0	1
43.3	0.331207	-0.306411	0.218096	7.60467	0.0403149	-0.0106645	0.000119487	0	-INF	3631	3.56003	0.993509	0.503454	7.13723	97.7834	0	1
43.3167	0.366662	-0.257342	0.261041	-1.83994	0.0548292	-0.0112837	0.000131837	0	-INF	3618	3.55847	0.992675	0.555489	0	97.7834	0	1
43.3333	0.403337	-0.287313	0.180847	-2.32351	0.122292	-0.00946141	0.000145598	0	-INF	3604	3.55678	0.991754	0.613469	0	97.7834	0	1
43.35	0.447032	-0.250908	0.237372	-1.91796	0.171443	-0.00611326	0.000161109	0	-INF	3591	3.55522	0.990736	0.678825	0	97.7834	0	1
43.3667	0.493931	-0.258144	0.309308	-2.50408	0.0707538	-0.00734275	0.000177038	0	-INF	3578	3.55364	0.989614	0.745941	0	97.7834	0	1
43.3833	0.540066	-0.242034	0.132069	-2.26485	0.246096	-0.00872483	0.000194613	0	-INF	3565	3.55206	0.988381	0.819993	0	97.7834	0	1
43.4	0.596578	-0.308779	0.198512	-1.92658	0.225057	-0.0104121	0.000214514	0	-INF	3553	3.5506	0.987024	0.903842	0	97.7834	0	1
43.4167	0.656294	-0.284887	0.3472	-1.65211	0.0756921	-0.00660616	0.000235145	0	-INF	3540	3.549	0.985532	0.990772	0	97.7834	0	1
43.4333	0.717079	-0.275338	0.107094	-1.47055	0.352963	-0.00630977	0.000256875	0	-INF	3527	3.54741	0.983899	1.08233	0	97.7834	0	1
43.45	0.783203	-0.202922	0.196425	-1.45593	0.300491	-0.0032668	0.000279309	0	-INF	3514	3.5458	0.98212	1.17685	0	97.7834	0	1
43.4667	0.848108	-0.238387	0.245168	-1.14208	0.189425	-0.00724287	0.000302736	0	-INF	3501	3.54419	0.980189	1.27556	0	97.7834	0	1
43.4833	0.920031	-0.287432	0.207852	-1.99233	0.256277	-0.00404731	0.000327992	0	-INF	3489	3.5427	0.978096	1.38198	0	97.7834	0	1
43.5	0.995616	-0.315267	0.099124	-2.09047	0.0777681	-0.00161468	0.000354711	0	-INF	3476	3.54108	0.975831	1.49456	0	97.7834	0	1
43.5167	1.07608	-0.0020677	0.78187	-2.2057	-0.0235318	-0.0049804	0.000382136	0	-INF	3463	3.53945	0.973386	1.61011	0	97.7834	0	1
43.5333	1.15579	-0.282436	0.146561	-2.2161	-0.00260875	-0.00132708	0.000410658	0	-INF	3451	3.53794	0.970756	1.73028	0	97.7834	0	1
43.55	1.24267	-0.268767	0.234214	-1.95841	-0.041195	-0.00286174	0.000441165	0	-INF	3438	3.53631	0.967929	1.85882	0	97.7834	0	1
43.5667	1.33397	-0.253114	0.280668	-1.82217	0.0346597	-0.00485417	0.000472247	0	-INF	3426	3.53479	0.964899	1.98979	0	97.7834	0	1
43.5833	1.4242	-0.238988	0.299962	-1.83975	0.0494792	-0.00364225	0.000504165	0	-INF	3414	3.53326	0.961659	2.12427	0	97.7834	0	1
43.6	1.52039	-0.230049	0.269969	-3.17217	0.116789	0.00138437	0.000537415	0	-INF	3401	3.53161	0.958203	2.26437	0	97.7834	0	1
43.6167	1.6184	-0.222789	0.381121	-1.86528	0.224077	-0.00228653	0.000571972	0	-INF	3389	3.53007	0.954522	2.40997	0	97.7834	0	1
43.6333	1.72222	-0.202101	0.295434	-1.34117	0.0515182	-0.00290566	0.000607992	0	-INF	3377	3.52853	0.950607	2.56174	0	97.7834	0	1
43.65	1.82878	-0.169664	0.286346	-2.34034	0.178642	-0.0023041	0.000645031	0	-INF	3364	3.52686	0.946449	2.7178	0	97.7834	0	1
43.6667	1.93854	-0.0232435	0.583349	-2.6106	0.18568	-0.00566981	0.000683559	0	-INF	3352	3.5253	0.942041	2.88014	0	97.7834	0	1
43.6833	2.0538	-0.167045	0.431134	-2.74155	0.0744619	-0.00323719	0.000722844	0	-INF	3340	3.52375	0.937375	3.04566	0	97.7834	0	1
43.7	2.16799	-0.125911	0.612781	-2.44311	-0.0204293	-0.00309339	0.000762783	0	-INF	3328	3.52218	0.932445	3.21394	0	97.7834	0	1
43.7167	2.28706	-0.189146	0.33758	-2.55544	-0.0951789	-0.000965941	0.000803349	0	-INF	3316	3.52061	0.927249	3.38486	0	97.7834	0	1
43.7333	2.40491	-0.200654	0.313844	-2.37526	-0.179847	-0.0063153	0.000843287	0	-INF	3304	3.51904	0.921786	3.55314	0	97.7834	0	1
43.75	2.52033	-0.0849041	0.490455	-2.45708	-0.318378	-0.00632409	0.000885029	0	-INF	3292	3.51746	0.916051	3.72902	0	97.7834	0	1
43.7667	2.64871	-0.130745	0.488692	-2.98674	-0.255188	-0.00404405	0.000927972	0	-INF	3280	3.51587	0.910035	3.90996	0	97.7834	0	1
43.7833	2.77114	-0.149577	0.599996	-1.66321	-0.236096	0.00159292	0.000969922	0	-INF	3268	3.51428	0.903738	4.08671	0	97.7834	0	1
43.8	2.89372	-0.155134	0.458919	-3.12564	-0.397363	-0.00100986	0.00101206	0	-INF	3256	3.51268	0.897162	4.26424	0	97.7834	0	1
43.8167	3.01722	-0.19655	0.411837	-2.14773	-0.153204	0.00065982	0.00105474	10725	4.0304	3245	3.51121	0.890304	4.44408	0	56.2603	0	1
43.8333	3.143	0.756145	0.93757	-1.58715	-0.214984	-0.000111904	0.0010975	11003	4.04151	3233	3.50961	0.883163	4.62425	0	57.6322	0	1
43.85	3.26696	-0.159599	0.465988	-1.93798	-0.209625	3.18995e-05	0.00113908	0	-INF	3221	3.50799	0.875742	4.79946	0	97.7834	0	1
43.8667	3.38588	-0.165766	0.493674	-2.50151	-0.100811	-0.000434648	0.00117983	0	-INF	3210	3.50651	0.868048	4.97115	0	97.7834	0	1
43.8833	3.50495	-0.126158	0.678678	-2.21391	-0.0518118	-0.000596021	0.00121925	0	-INF	3198	3.50488	0.860088	5.13723	0	97.7834	0	1
43.9	3.61609	-0.148347	0.59116	-1.92097	-0.0844471	-0.000147041	0.00125817	0	-INF	3186	3.50325	0.851868	5.30122	2.04239	97.7834	0	1
43.9167	3.73226	-0.160923	0.553996	19.2841	-0.173845	0.00121747	0.00129716	0	-INF	3175	3.50174	0.84339	5.46553	3.15226	97.7834	0	1
43.9333	3.84386	-0.0911019	0.715044	8.34525	-0.0146775	0.00136127	0.00133507	0	-INF	3163	3.5001	0.834656	5.62523	1.85305	97.7834	0	1
43.95	3.95362	-0.0934547	0.681542	8.37589	0.0228776	0.0011999	0.00137255	0	-INF	3152	3.49859	0.825672	5.78316	1.7947	97.7834	0	1
43.9667	4.06278	-0.0391975	0.734405	8.27134	-0.136863	-0.000334766	0.00140844	0	-INF	3140	3.49693	0.816445	5.93437	1.67634	97.7834	0	1
43.9833	4.16324	-0.0430763	0.831213	7.68217	-0.126469	0.000571977	0.00144258	0	-INF	3129	3.49541	0.806985	6.07822	1.60254	97.7834	0	1
44	4.26217	-0.0106391	0.836163	7.93758	-0.210984	-0.00340409	0.00147627	0	-INF	3118	3.49388	0.7973	6.22019	1.65077	97.7834	0	1
44.0167	4.36003	-0.0789099	0.804797	8.52563	-0.263456	-0.0069224	0.00150882	2194	3.34124	3106	3.4922	0.787396	6.35731	0.58813	0	2.73512	1
44.0333	4.45225	0.249395	0.953333	-2.53061	-0.239481	-0.00220096	0.00154071	2751	3.43949	3095	3.49066	0.777277	6.49169	0	0	0	1
44.05	4.5463	-0.0317358	0.876038	-2.98032	-0.332999	0.00175754	0.00157009	1777	3.24969	3084	3.48911	0.766956	6.6155	0	0	0	1
44.0667	4.62387	0.175872	1.12971	-2.84118	-0.269046	0.00220652	0.00159621	2104	3.32305	3073	3.48756	0.75645	6.72554	0	0	0	1
44.0833	4.69884	-0.00256701	1.04494	-1.60525	-0.391861	0.000671859	0.00162097	487	2.68753	3062	3.48601	0.745775	6.82987	0	0	0	1
44.1	4.76847	0.0436031	1.09093	-2.22417	-0.367886	-0.00162574	0.00164291	332	2.52114	3051	3.48444	0.734946	6.9223	0	0	0	1
44.1167	4.82697	-0.0152073	1.06765	-2.94929	-0.31019	-0.000719001	0.00166239	0	-INF	3040	3.48287	0.723979	7.00439	0	97.7834	0	1
44.1333	4.88226	0.00166588	1.01218	-2.08171	-0.423391	-0.000117434	0.00168132	297	2.47276	3029	3.4813	0.712885	7.08417	0	0	0	1
44.15	4.93755	0.0243374	1.1424	-1.77442	-0.256899	-0.00210986	0.00169767	1750	3.24304	3018	3.47972	0.701673	7.15304	0	0	0	1
44.1667	4.97774	0.129254	1.18092	-1.80329	-0.188369	-0.00257641	0.0017101	2468	3.39235	3007	3.47813	0.690366	7.20541	0	0	0	1
44.1833	5.01014	0.0882962	1.21502	-2.15411	-0.370235	-0.00197484	0.00172062	1703	3.23121	2996	3.47654	0.678983	7.24974	0	0	0	1
44.2	5.03919	0.0632078	1.17358	-2.21166	-0.165902	0.000305193	0.00172923	1397	3.1452	2985	3.47494	0.667536	7.28603	0	0	0	1
44.2167	5.06045	0.061923	1.2266	-1.93886	-0.221578	-0.000619119	0.00173511	1719	3.23528	2974	3.47334	0.656042	7.31077	0	0	0	1
44.2333	5.07347	0.0923765	1.31059	-2.02678	-0.130617	-0.00352707	0.00173831	2487	3.39568	2963	3.47173	0.644517	7.32428	0	0	0	1
44.25	5.07917	0.130612	1.33965	-2.17558	-0.109236	-0.00445138	0.00173935	2758	3.44059	2953	3.47026	0.632978	7.32865	0	0	0	1
44.2667	5.07953	0.116663	1.39281	-2.35169	-0.0164441	-0.00384982	0.00173882	2942	3.46864	2942	3.46864	0.621438	7.32642	0	0	0	1
44.2833	5.07608	0.146963	1.45148	-0.712314	0.0894704	-0.00584224	0.00173643	4121	3.615	2931	3.46702	0.609907	7.31637	0	0	0	1
44.3	5.0656	0.220599	1.66303	-1.97012	0.136333	-0.00600362	0.0017323	4111	3.61395	2921	3.46553	0.598397	7.29894	0	0	0	1
44.3167	5.05193	0.145157	1.42292	-2.0176	0.139556	-0.00708052	0.00172508	3305	3.51917	2910	3.46389	0.586926	7.26853	0	0	0	1
44.3333	5.02345	0.148145	1.37432	-1.44085	0.215258	-0.00739448	0.00171564	2594	3.41397	2900	3.4624	0.57551	7.22876	0	0	0	1
44.35	4.9968	0.0813996	1.29962	-1.57942	-0.0511418	-0.00709809	0.0017061	7520	3.87622	2889	3.46075	0.564156	7.18855	0	0	0	1
44.3667	4.96771	0.569006	1.61508	-1.43129	0.139459	-0.00603875	0.00169478	8582	3.93359	2879	3.45924	0.552872	7.14085	0	0	0	1
44.3833	4.93068	0.166873	1.47385	-1.7725	0.101331	-0.00665789	0.00168082	3822	3.58229	2868	3.45758	0.541672	7.08204	0	0	0	1
44.4	4.88618	0.1633	1.46019	-2.20252	0.0461122	-0.00453044	0.00166443	3588	3.55485	2858	3.45606	0.530572	7.01299	0	0	0	1
44.4167	4.83497	0.143857	1.39129	-2.13724	-0.0527463	-0.00728581	0.00164775	3683	3.5662	2848	3.45454	0.519583	6.94272	0	0	0	1
44.4333	4.78879	0.168207	1.45605	-1.703	-0.180597	-0.00805753	0.00162922	3891	3.59006	2837	3.45286	0.50871	6.86465	0	0	0	1
44.45	4.72674	0.157614	1.4166	-1.73797	-0.104742	-0.00852408	0.00160711	3986	3.60054	2827	3.45133	0.497971	6.77149	0	0	0	1
44.4667	4.65965	0.171436	1.39393	-1.79964	-0.123492	-0.00532852	0.00158529	3748	3.5738	2817	3.44979	0.487379	6.67954	0	0	0	1
44.4833	4.59928	0.133988	1.32747	-1.91548	-0.0999747	-0.00442178	0.00156274	3632	3.56015	2807	3.44824	0.476934	6.58451	0	0	0	1
44.5	4.52793	0.15788	1.34463	-1.585	0.031422	-0.00427797	0.00153856	4457	3.64904	2796	3.44654	0.466644	6.48265	0	0	0	1
44.5167	4.45809	0.194132	1.50201	-1.92087	0.173805	-0.00535487	0.00151277	7388	3.86853	2786	3.44498	0.456519	6.37397	0	0	0	1
44.5333	4.37728	0.374579	1.43875	-1.77869	0.332362	-0.00673695	0.0014853	6953	3.84217	2776	3.44342	0.446572	6.25825	0	0	0	1
44.55	4.29768	0.151432	1.39533	-1.24969	0.413405	-0.00644056	0.00145747	5232	3.71867	2766	3.44185	0.436808	6.14098	0	0	0	1
44.5667	4.21473	0.239106	1.3774	-1.57549	0.315157	-0.00934851	0.00142975	6556	3.81664	2756	3.44028	0.427228	6.02416	0	0	0	1
44.5833	4.13574	0.239499	1.5212	-1.05245	0.501333	-0.00828918	0.00140207	5949	3.77444	2746	3.4387	0.417832	5.90755	0	0	0	1
44.6	4.05309	0.187556	1.461	-1.76796	0.592904	-0.00722985	0.00137306	4501	3.65331	2736	3.43712	0.408624	5.78533	0	0	0	1
44.6167	3.96632	0.129966	1.29245	-1.46129	0.624813	-0.00189806	0.00134421	4181	3.62128	2726	3.43553	0.399608	5.66377	0	0	0	1
44.6333	3.88459	0.159046	1.36439	-0.937172	0.435775	-0.00587413	0.0013145	4323	3.63579	2716	3.43393	0.390787	5.53858	0	0	0	1
44.65	3.79279	0.133042	1.22866	-1.00235	0.445864	-0.00420444	0.00128377	3851	3.58557	2707	3.43249	0.382166	5.40909	0	0	0	1
44.6667	3.7051	0.121381	1.24535	-1.34113	0.21105	-0.00558652	0.00125482	4435	3.64689	2697	3.43088	0.373743	5.2871	0	0	0	1
44.6833	3.62368	0.1645	1.18576	-1.18704	0.111276	-0.00895224	0.00122552	7979	3.90195	2687	3.42927	0.365513	5.16366	0	0	0	1
44.7	3.53401	0.332893	1.35337	-1.54732	0.215207	-0.0109447	0.00119565	7198	3.85721	2677	3.42765	0.357479	5.03781	0	0	0	1
44.7167	3.44922	0.10593	1.13005	-1.41414	0.109177	-0.00622322	0.00116589	3447	3.53744	2668	3.42619	0.349644	4.9124	0	0	0	1
44.7333	3.36017	0.101136	1.11699	-1.2332	-0.231686	-0.00531648	0.00113578	4235	3.62685	2658	3.42455	0.342007	4.78556	0	0	0	1
44.75	3.2734	0.146391	1.29544	-0.547037	-0.186654	-0.00502009	0.00110625	4612	3.66389	2648	3.42292	0.334568	4.66114	0	0	0	1
44.7667	3.1877	0.115962	1.11881	-0.673711	-0.315115	-0.0059444	0.00107743	3230	3.5092	2639	3.42144	0.327322	4.53969	0	0	0	1
44.7833	3.10505	0.0635599	1.0113	-0.439058	-0.127108	-0.00396954	0.00104863	1757	3.24477	2629	3.41979	0.320268	4.41835	0	0	0	1
44.8	3.0195	0.0319102	0.972151	-0.33273	-0.0297383	-0.00321539	0.0010197	1460	3.16435	2620	3.4183	0.313405	4.29646	0	0	0	1
44.8167	2.93609	0.0452739	0.945363	-0.17025	-0.059627	-0.002919	0.000991322	4646	3.66708	2610	3.41664	0.306733	4.17688	0	0	0	1
44.8333	2.85375	0.191389	1.11572	-0.421436	0.0140914	-0.00750542	0.000962785	5299	3.72419	2601	3.41514	0.300249	4.05664	0	0	0	1
44.85	2.76942	0.0704754	0.989749	-0.219131	-0.0226638	-0.00553056	0.000934588	3342	3.52401	2591	3.41347	0.293954	3.93783	0	0	0	1
44.8667	2.68906	0.0907055	1.0185	-0.462535	-0.137391	-0.00630228	0.000907697	2737	3.43727	2582	3.41196	0.287841	3.82453	1.46057	0	3.98724	1
44.8833	2.61236	0.0376934	0.85698	9.42132	-0.172316	-0.00142825	0.00088112	518	2.71433	2573	3.41044	0.281906	3.71255	3.26557	0	2.99343	1
44.9	2.53384	-0.0139453	0.759849	10.02	-0.18664	-0.000826687	0.000854255	2129	3.32818	2563	3.40875	0.276148	3.59936	5.83951	0	5.82002	1
44.9167	2.45546	0.108061	0.910215	23.6872	-0.0199959	-0.00190359	0.0008282	3748	3.5738	2554	3.40722	0.270565	3.48957	5.7162	0	6.97765	1
44.9333	2.38166	0.0518445	0.798741	8.31177	0.0988885	0.00113939	0.000802798	3385	3.52956	2545	3.40569	0.265154	3.38255	3.26568	0	5.59651	1
44.95	2.3071	0.0884016	0.966197	9.41008	-0.0349126	0.000978014	0.000779931	5877	3.76916	2536	3.40415	0.259902	3.2862	3.60633	0	6.9526	1
44.9667	2.2481	0.146779	0.892565	9.60353	0.136615	-0.00284547	0.000758997	3236	3.51001	2526	3.40243	0.254796	3.19799	3.81008	0	5.80391	1
44.9833	2.18483	-0.0200639	0.633843	9.95064	0.241003	0.000502682	0.000736469	404	2.60638	2517	3.40088	0.249834	3.10307	3.88082	0	2.9186	1
45	2.11653	0.0355666	0.804809	9.37948	0.335931	0.000188722	0.000713444	180	2.25527	2508	3.39933	0.245023	3.00606	3.97777	0	2.24756	1
45.0167	2.05036	-0.0288895	0.58515	9.81601	0.334424	-0.00195629	0.000691648	0	-INF	2499	3.39777	0.240361	2.91422	4.22595	97.7834	0	1
45.0333	1.98923	0.0198745	0.743451	9.95819	0.538605	-0.0016599	0.000670766	179	2.25285	2490	3.3962	0.235841	2.82624	4.46618	0	2.33169	1
45.05	1.9284	-0.0136063	0.623126	10.3143	0.581348	-0.0015161	0.000649753	0	-INF	2481	3.39463	0.231459	2.7377	4.46757	97.7834	0	1
45.0667	1.8665	-0.0168747	0.640284	9.32993	0.567939	-0.000914531	0.000628819	0	-INF	2472	3.39305	0.227217	2.64949	4.61792	97.7834	0	1
45.0833	1.80613	-0.0685134	0.479676	10.322	0.622584	0.00365432	0.00060927	0	-INF	2463	3.39146	0.223109	2.56712	4.81315	97.7834	0	1
45.1	1.75232	0.00908976	0.703285	9.52611	0.672041	0.00150931	0.000590556	0	-INF	2454	3.38987	0.219128	2.48827	4.73871	97.7834	0	1
45.1167	1.69683	-0.0114211	0.582045	9.41134	0.436006	0.00211087	0.000572156	0	-INF	2445	3.38828	0.21527	2.41075	4.86929	97.7834	0	1
45.1333	1.64486	-0.104411	0.404042	9.43847	0.506062	0.00561161	0.00055467	0	-INF	2436	3.38668	0.211531	2.33707	2.58652	97.7834	0	1
45.15	1.59471	-0.0782301	0.454616	0.268065	0.343575	0.00621318	0.000537211	0	-INF	2428	3.38525	0.207908	2.26351	0.153366	97.7834	0	1
45.1667	1.54288	-0.046861	0.444918	0.289248	0.2467	0.00788286	0.000520117	0	-INF	2419	3.38364	0.2044	2.19148	0.301618	97.7834	0	1
45.1833	1.49487	-0.025868	0.451852	0.771705	0.151961	0.00924737	0.000503755	1129	3.05269	2410	3.38202	0.201003	2.12254	0.224875	0	1.59081	1
45.2	1.44732	0.0553973	0.437271	-0.00575684	0.0265524	0.0101541	0.000488673	1208	3.08207	2401	3.38039	0.19771	2.059	0.175592	0	1.49829	1
45.2167	1.40679	-0.0247754	0.396292	0.5858	-0.0752053	0.0101453	0.000474557	0	-INF	2393	3.37894	0.194514	1.99952	0.386392	97.7834	0	1
45.2333	1.36488	-0.118681	0.300687	0.65337	-0.248374	0.00647443	0.000460572	0	-INF	2384	3.37731	0.191411	1.9406	0.0911349	97.7834	0	1
45.25	1.32511	-0.0647289	0.379642	-0.369758	-0.241794	0.007076	0.000447058	0	-INF	2375	3.37566	0.1884	1.88365	0	97.7834	0	1
45.2667	1.28595	-0.018864	0.454478	0.21951	-0.148545	0.00691463	0.000434223	0	-INF	2367	3.3742	0.185476	1.82957	0.196064	97.7834	0	1
45.2833	1.25014	-0.0904918	0.338121	0.355745	-0.323087	0.00736361	0.0004211	0	-INF	2358	3.37254	0.182638	1.77428	0.350246	97.7834	0	1
45.3	1.2093	-0.155711	0.201775	0.640905	-0.0731292	0.00827035	0.000408422	0	-INF	2350	3.37107	0.179885	1.72086	0.366398	97.7834	0	1
45.3167	1.17609	-0.0549143	0.32437	0.370646	-0.00810832	0.0114659	0.000395847	0	-INF	2341	3.3694	0.177217	1.66788	0.308557	97.7834	0	1
45.3333	1.13586	-0.0909891	0.308721	0.455	-0.0650051	0.010389	0.000383117	0	-INF	2333	3.36791	0.174632	1.61424	0.515564	97.7834	0	1
45.35	1.10174	-0.106617	0.266674	0.880236	0.0245824	0.0103802	0.000372267	0	-INF	2324	3.36624	0.172126	1.56853	0.62045	97.7834	0	1
45.3667	1.0725	-0.0937112	0.242022	0.681541	0.186497	0.0059464	0.000362515	0	-INF	2316	3.36474	0.169688	1.52744	0.562442	97.7834	0	1
45.3833	1.04478	-0.192652	0.0771423	0.697383	0.199333	0.00502208	0.00035352	0	-INF	2307	3.36305	0.167312	1.48954	0.389976	97.7834	0	1
45.4	1.01996	-0.109251	0.218506	0.235016	0.210643	0.00272448	0.000344029	0	-INF	2299	3.36154	0.164998	1.44955	0.268218	97.7834	0	1
45.4167	0.989346	-0.19278	0.0611028	0.389103	0.274901	0.00622522	0.000334198	0	-INF	2291	3.36003	0.162747	1.40812	0.234753	97.7834	0	1
45.4333	0.962545	-0.100986	0.180341	0.141579	0.285295	0.00560608	0.000324707	0	-INF	2282	3.35832	0.160561	1.36813	0.047349	97.7834	0	1
45.45	0.933912	-0.12638	0.129292	-0.0375855	0.2403	0.00834388	0.000315869	0	-INF	2274	3.35679	0.158436	1.33089	0	97.7834	0	1
45.4667	0.910926	-0.0484717	0.225185	-0.420455	0.400841	0.00680922	0.000307318	0	-INF	2266	3.35526	0.156368	1.29487	0	97.7834	0	1
45.4833	0.883972	-0.0952277	0.136751	-0.137126	0.39262	0.00771596	0.000298767	0	-INF	2258	3.35372	0.154357	1.25884	0	97.7834	0	1
45.5	0.860986	-0.0736243	0.181374	-0.70249	0.300475	0.00892788	0.000291262	0	-INF	2250	3.35218	0.152399	1.22721	0	97.7834	0	1
45.5167	0.840135	-0.122669	0.174117	-0.932619	0.339403	0.00693545	0.000283939	0	-INF	2241	3.35044	0.150491	1.19636	0	97.7834	0	1
45.5333	0.818217	-0.06536	0.178762	-0.0204749	0.338354	0.00570596	0.000276695	0	-INF	2233	3.34889	0.148631	1.16584	0	97.7834	0	1
45.55	0.797825	-0.185969	0.0302092	-0.641839	0.295037	0.00600236	0.00026992	0	-INF	2225	3.34733	0.146817	1.13729	0	97.7834	0	1
45.5667	0.778653	-0.0770848	0.165775	-1.23269	0.303906	0.0069091	0.000262937	0	-INF	2217	3.34577	0.145049	1.10787	0	97.7834	0	1
45.5833	0.75704	-0.169007	0.0594884	-1.77058	0.173309	0.00690031	0.000255693	0	-INF	2209	3.3442	0.143328	1.07735	0	97.7834	0	1
45.6	0.736342	-0.202793	-0.0229943	-1.59513	0.134265	0.00673894	0.000248579	0	-INF	2201	3.34262	0.141655	1.04738	0	97.7834	0	1
45.6167	0.715492	-0.125342	0.169181	-1.45768	0.0959841	0.00459393	0.000241439	0	-INF	2193	3.34104	0.140029	1.01729	0	97.7834	0	1
45.6333	0.694641	-0.108927	0.0882246	-1.86801	0.0688419	0.00748431	0.000235684	0	-INF	2185	3.33945	0.138446	0.993042	0	97.7834	0	1
45.65	0.681878	-0.158582	0.0112352	-2.2576	-0.0171992	0.0027453	0.000231105	0	-INF	2177	3.33786	0.136897	0.973747	0	97.7834	0	1
45.6667	0.667894	-0.145829	0.0807301	-6.89386	-0.233245	0.00578828	0.000225663	0	-INF	2169	3.33626	0.135382	0.950819	0	97.7834	0	1
45.6833	0.650096	-0.0657839	0.138018	-1.31817	-0.186077	0.00837349	0.000219072	5956	3.77495	2162	3.33486	0.133906	0.923047	0	0	0	1
45.7	0.629398	0.132211	0.212243	-1.98195	-0.197197	0.00500777	0.000214126	0	-INF	2154	3.33325	0.132469	0.90221	5.07321	97.7834	0	1
45.7167	0.621213	-0.189966	-0.0199282	9.32112	-0.386998	0.00408346	0.00020973	0	-INF	2146	3.33163	0.131062	0.883685	17.9583	97.7834	0	1
45.7333	0.603719	-0.168973	0.0121827	16.1151	-0.448473	0.00300656	0.000204079	0	-INF	2138	3.33001	0.129689	0.859876	17.3158	97.7834	0	1
45.75	0.58821	-0.157288	0.0188114	7.7482	-0.484618	0.0026926	0.000198742	0	-INF	2130	3.32838	0.128353	0.837388	12.3141	97.7834	0	1
45.7667	0.572547	-0.00995183	0.18932	8.77905	-0.451335	0.00817698	0.000193196	0	-INF	2123	3.32695	0.127052	0.81402	13.7264	97.7834	0	1
45.7833	0.555817	-0.14704	0.0587717	9.13044	-0.434379	0.00618455	0.000188564	0	-INF	2115	3.32531	0.125785	0.794504	13.3935	97.7834	0	1
45.8	0.545495	-0.180521	-0.0218798	7.92603	-0.442295	0.00861717	0.00018516	0	-INF	2107	3.32366	0.124545	0.780162	13.7109	97.7834	0	1
45.8167	0.535937	-0.165173	0.0546341	9.22041	-0.377274	0.00769286	0.000181155	0	-INF	2100	3.32222	0.12333	0.763288	14.1128	97.7834	0	1
45.8333	0.522105	-0.0669707	0.110549	8.04942	-0.305845	0.00966772	0.000176079	0	-INF	2092	3.32056	0.122145	0.741901	14.3451	97.7834	0	1
45.85	0.506291	-0.1888	-0.0677591	9.01772	-0.102427	0.00798047	0.000171657	0	-INF	2085	3.31911	0.120991	0.723266	15.5333	97.7834	0	1
45.8667	0.496274	-0.161093	0.0555994	9.00564	0.0629971	0.00736133	0.000168018	0	-INF	2077	3.31744	0.119864	0.707933	15.7842	97.7834	0	1
45.8833	0.485037	0.009894	0.062991	8.92489	0.126492	0.00872584	0.000164875	0	-INF	2070	3.31597	0.118759	0.694691	16.2939	97.7834	0	1
45.9	0.477919	-0.197079	-0.0301727	9.24347	0.332962	0.00520753	0.00016202	0	-INF	2062	3.31429	0.117675	0.682661	16.437	97.7834	0	1
45.9167	0.468361	-0.141144	0.0287936	8.77103	0.338931	0.00565651	0.000157675	0	-INF	2055	3.31281	0.116614	0.664356	17.0491	97.7834	0	1
45.9333	0.452546	-0.133731	0.0882178	9.41264	0.297599	0.00457961	0.000152913	0	-INF	2047	3.31112	0.115583	0.64429	17.5487	97.7834	0	1
45.95	0.440546	-0.18247	-0.0208151	8.74123	0.478586	0.00838553	0.00015058	0	-INF	2040	3.30963	0.114576	0.634461	17.8312	97.7834	0	1
45.9667	0.438921	-0.196878	-0.0645404	9.42586	0.420927	0.00532498	0.000149057	0	-INF	2032	3.30792	0.113582	0.628045	17.8751	97.7834	0	1
45.9833	0.431652	-0.13789	0.0267746	8.5982	0.288346	0.00684208	0.000147534	0	-INF	2025	3.30643	0.112598	0.621628	17.4843	97.7834	0	1
46	0.430027	-0.223098	-0.0882093	8.84887	0.257389	0.0092747	0.000145541	0	-INF	2018	3.30492	0.111626	0.613231	18.2777	97.7834	0	1
46.0167	0.420011	-0.208209	-0.075477	9.14548	0.395958	0.00850298	0.000141484	0	-INF	2010	3.3032	0.110673	0.596137	5.9902	97.7834	0	1
46.0333	0.406332	-0.250387	-0.188172	-3.41101	0.432597	0.011546	0.000138263	0	-INF	2003	3.30168	0.109745	0.582565	0	97.7834	0	1
46.05	0.401198	-0.194604	-0.0669498	-3.08831	0.399962	0.00909576	0.000135278	0	-INF	1996	3.30016	0.108838	0.569984	0	97.7834	0	1
46.0667	0.388893	-0.190853	-0.138446	-2.9092	0.444841	0.00557745	0.000131586	0	-INF	1989	3.29863	0.107952	0.554431	0	97.7834	0	1
46.0833	0.37964	-0.177947	-0.0498777	-3.30336	0.319585	0.00282209	0.000128757	0	-INF	1981	3.29688	0.107088	0.542511	0	97.7834	0	1
46.1	0.37237	-0.123995	0.0434209	-4.0648	-0.0426402	0.00372883	0.000127182	0	-INF	1974	3.29535	0.106239	0.535874	0	97.7834	0	1
46.1167	0.37044	-0.23377	-0.111388	-2.88608	-0.0191232	0.00387263	0.000125293	0	-INF	1967	3.2938	0.105401	0.527917	0	97.7834	0	1
46.1333	0.361339	0.122153	0.632698	-3.104	-0.0827339	0.00233797	0.000123222	0	-INF	1960	3.29226	0.104577	0.519189	0	97.7834	0	1
46.15	0.358342	-0.220165	-0.10103	-3.06253	-0.298475	0.000955896	0.000121987	0	-INF	1953	3.2907	0.103763	0.513983	0	97.7834	0	1
46.1667	0.354124	-0.198409	-0.103251	-3.76797	-0.217127	0.00338852	0.000119706	0	-INF	1946	3.28914	0.102961	0.504375	0	97.7834	0	1
46.1833	0.345023	-0.185961	0.0187337	-3.69262	-0.182929	0.00307456	0.000117922	0	-INF	1939	3.28758	0.102173	0.496858	0	97.7834	0	1
46.2	0.343704	-0.163137	-0.106168	-4.34969	-0.209003	0.00215025	0.000116713	0	-INF	1932	3.28601	0.101394	0.491762	0	97.7834	0	1
46.2167	0.337959	-0.225609	-0.130057	-3.00648	-0.238586	-0.000757708	0.000114249	0	-INF	1925	3.28443	0.100628	0.481383	0	97.7834	0	1
46.2333	0.329316	0.00168244	0.282455	-3.38462	-0.186841	-0.00503895	0.000111812	0	-INF	1918	3.28285	0.0998779	0.471114	0	97.7834	0	1
46.25	0.323725	-0.164245	-0.0998625	-3.62284	-0.235803	-0.00352186	0.000110341	0	-INF	1911	3.28126	0.0991408	0.464918	0	97.7834	0	1
46.2667	0.320727	-0.171175	-0.0776698	-3.38162	-0.209997	0.00318322	0.000108793	0	-INF	1904	3.27967	0.0984137	0.458391	0	97.7834	0	1
46.2833	0.314678	-0.178411	-0.0397606	-3.69964	-0.218829	0.00302185	0.000107139	0	-INF	1897	3.27807	0.0976973	0.451424	0	97.7834	0	1
46.3	0.31107	-0.224099	-0.0856221	-3.39113	-0.256652	0.00453895	0.000105904	0	-INF	1890	3.27646	0.0969904	0.446219	0	97.7834	0	1
46.3167	0.307462	-0.207683	-0.122176	-3.06432	-0.297527	0.00208876	0.000104668	0	-INF	1883	3.27485	0.0962917	0.441014	0	97.7834	0	1
46.3333	0.303855	-0.103682	0.0976182	-3.87993	-0.0323107	0.00406361	0.000103067	0	-INF	1876	3.27323	0.0956025	0.434267	0	97.7834	0	1
46.35	0.298111	-0.202318	-0.113496	-3.14478	0.0211135	0.00497036	0.00010191	0	-INF	1870	3.27184	0.0949224	0.429392	0	97.7834	0	1
46.3667	0.297097	-0.21108	-0.0978646	-3.25116	-0.0807967	0.00145205	0.000100805	0	-INF	1863	3.27021	0.0942498	0.424737	0	97.7834	0	1
46.3833	0.291658	-0.209771	-0.127704	-3.55774	0.0312213	-0.00176108	9.90994e-05	0	-INF	1856	3.26858	0.0935865	0.41755	0	97.7834	0	1
46.4	0.287134	-0.149257	0.00572488	-3.47094	0.0938008	0.00738541	9.73937e-05	0	-INF	1849	3.26694	0.0929345	0.410363	7.12006	97.7834	0	1
46.4167	0.281696	-0.167021	-0.093695	8.16035	0.166299	0.00463004	9.50348e-05	0	-INF	1843	3.26553	0.092296	0.400424	25.9125	97.7834	0	1
46.4333	0.273358	-0.175325	-0.0776058	8.49205	0.131527	0.00370573	9.32246e-05	0	-INF	1836	3.26387	0.0916714	0.392797	26.7367	97.7834	0	1
46.45	0.271123	-0.198735	-0.190606	8.36309	0.186782	0.00690129	9.22504e-05	0	-INF	1829	3.26221	0.091056	0.388692	26.9717	97.7834	0	1
46.4667	0.267668	-0.208107	0.0200327	8.46346	0.183444	0.00765545	9.05708e-05	0	-INF	1823	3.26079	0.0904494	0.381615	27.903	97.7834	0	1
46.4833	0.261313	-0.158122	-0.0978503	8.62594	0.120291	0.0047475	8.863e-05	0	-INF	1816	3.25912	0.0898548	0.373437	28.1468	97.7834	0	1
46.5	0.256332	-0.216475	-0.093663	8.24124	0.0568328	0.0048913	8.75513e-05	0	-INF	1810	3.25768	0.0892702	0.368892	7.16403	97.7834	0	1
46.5167	0.255013	-0.190904	-0.150663	-4.00061	-0.0127288	0.00228852	8.62636e-05	0	-INF	1803	3.256	0.0886935	0.363467	0	97.7834	0	1
46.5333	0.248811	-0.262837	-0.243217	-3.7684	-0.111587	0.00319526	8.48975e-05	0	-INF	1797	3.25455	0.0881256	0.357711	0	97.7834	0	1
46.55	0.247035	-0.114433	0.022201	-4.09115	-0.221127	0.00150801	8.47071e-05	0	-INF	1790	3.25285	0.0875629	0.356909	0	97.7834	0	1
46.5667	0.247699	-0.106563	-0.0474643	-3.91432	-0.19761	0.00394063	8.44644e-05	0	-INF	1784	3.25139	0.0870015	0.355886	0	97.7834	0	1
46.5833	0.245617	-0.126768	-0.0116913	-4.25203	-0.285177	0.00271115	8.32551e-05	0	-INF	1777	3.24969	0.0864451	0.350791	0	97.7834	0	1
46.6	0.240636	-0.173677	-0.119656	-4.32621	-0.11426	0.00331271	8.12359e-05	0	-INF	1771	3.24822	0.0858993	0.342283	0	97.7834	0	1
46.6167	0.233824	-0.220738	-0.0904443	-4.73304	-0.165358	0.00208323	7.97392e-05	0	-INF	1764	3.2465	0.0853652	0.335977	0	97.7834	0	1
46.6333	0.231895	-0.181587	-0.0560446	-3.59552	-0.428859	0.00283738	8.05938e-05	0	-INF	1758	3.24502	0.0848332	0.339577	0	97.7834	0	1
46.65	0.238815	-0.221477	-0.162178	-4.04934	-0.345986	0.00343895	8.12916e-05	0	-INF	1752	3.24353	0.084296	0.342518	0	97.7834	0	1
46.6667	0.23597	-0.19377	-0.0922257	-4.61761	-0.297749	0.00281981	8.13363e-05	0	-INF	1745	3.2418	0.0837564	0.342706	0	97.7834	0	1
46.6833	0.239076	-0.130052	0.00885495	-4.15117	-0.350679	0.00220068	8.05712e-05	0	-INF	1739	3.2403	0.0832192	0.339482	0	97.7834	0	1
46.7	0.231501	-0.122487	-0.0272409	-3.81184	-0.329298	0.0034126	7.897e-05	0	-INF	1733	3.2388	0.0826899	0.332735	0	97.7834	0	1
46.7167	0.229725	-0.201439	-0.172132	-4.9195	-0.117945	0.00401416	7.82309e-05	0	-INF	1726	3.23704	0.0821683	0.329622	0	97.7834	0	1
46.7333	0.227185	-0.175257	-0.0403812	-3.79206	-0.0398018	0.00263209	7.73873e-05	0	-INF	1720	3.23553	0.0816519	0.326067	0	97.7834	0	1
46.75	0.224798	-0.141294	-0.00613409	-4.20194	0.0564997	0.00353883	7.62041e-05	0	-INF	1714	3.23401	0.0811423	0.321082	0	97.7834	0	1
46.7667	0.220274	-0.133576	-0.0164426	-3.60962	0.0665889	0.00459816	7.47336e-05	0	-INF	1708	3.23249	0.0806415	0.314886	0	97.7834	0	1
46.7833	0.216209	-0.167362	0.0307745	-2.74447	0.101245	0.00458938	7.3681e-05	0	-INF	1701	3.2307	0.0801491	0.310451	0	97.7834	0	1
46.8	0.214127	-0.212287	-0.157146	-3.65026	0.144751	0.00335989	7.28113e-05	0	-INF	1695	3.22917	0.079663	0.306786	0	97.7834	0	1
46.8167	0.211129	-0.2093	-0.134343	-15.4307	0.377771	0.00350369	7.19155e-05	0	-INF	1689	3.22763	0.0791828	0.303012	0	97.7834	0	1
46.8333	0.208895	-0.164808	-0.0942979	-3.62574	0.43028	0.00456302	7.05233e-05	0	-INF	1683	3.22608	0.0787102	0.297146	0	97.7834	0	1
46.85	0.202998	-0.158006	-0.069206	-4.50513	0.145112	0.007606	6.91572e-05	0	-INF	1677	3.22453	0.0782467	0.29139	0	97.7834	0	1
46.8667	0.200916	-0.120991	-0.0714274	-4.46671	0.139484	0.0100386	6.77128e-05	0	-INF	1671	3.22298	0.0777926	0.285304	0	97.7834	0	1
46.8833	0.194562	-0.0233986	0.104726	-5.33786	0.182838	0.00865655	6.64773e-05	0	-INF	1665	3.22141	0.0773474	0.280098	0	97.7834	0	1
46.9	0.193701	-0.151331	-0.083347	-3.66979	0.249232	0.00788482	6.63653e-05	0	-INF	1659	3.21985	0.0769066	0.279626	0	97.7834	0	1
46.9167	0.193907	-0.121336	-0.0391817	-4.28109	0.20561	0.0116907	6.61748e-05	0	-INF	1653	3.21827	0.0764668	0.278824	0	97.7834	0	1
46.9333	0.192588	-0.125519	-0.10549	-3.60667	0.144136	0.00969831	6.62718e-05	0	-INF	1647	3.21669	0.0760274	0.279233	0	97.7834	0	1
46.95	0.194474	-0.086521	0.11171	-4.62858	0.208394	0.00953694	6.57156e-05	0	-INF	1641	3.21511	0.0755894	0.276889	0	97.7834	0	1
46.9667	0.18934	-0.0752936	0.109794	-3.41355	0.208107	0.00678157	6.42973e-05	0	-INF	1635	3.21352	0.0751581	0.270913	0	97.7834	0	1
46.9833	0.18619	-0.223368	-0.234682	-4.3967	0.245052	0.0101297	6.37673e-05	0	-INF	1629	3.21192	0.0747331	0.26868	0	97.7834	0	1
47	0.186244	-0.150495	-0.0502886	-0.298064	0.0677632	0.00905282	6.30282e-05	0	-INF	1623	3.21032	0.0743124	0.265566	0	97.7834	0	1
47.0167	0.181873	-0.216782	-0.142232	-1.48965	-0.0440653	0.00812851	6.22891e-05	0	-INF	1617	3.20871	0.0738966	0.262452	10.9084	97.7834	0	1
47.0333	0.181928	-0.0889775	0.0206471	6.08326	-0.015818	0.00873007	6.20465e-05	0	-INF	1611	3.2071	0.0734841	0.261429	34.6025	97.7834	0	1
47.05	0.180456	-0.155417	-0.0526802	8.43141	0.0278406	0.00597471	6.22218e-05	0	-INF	1606	3.20575	0.0730718	0.262168	34.7797	97.7834	0	1
47.0667	0.182952	-0.171503	-0.050324	6.19582	-0.214603	0.00871251	6.25016e-05	0	-INF	1600	3.20412	0.0726579	0.263347	35.4448	97.7834	0	1
47.0833	0.182091	-0.14578	-0.129907	8.77529	-0.158432	0.00549938	6.16581e-05	0	-INF	1594	3.20249	0.072246	0.259793	39.1574	97.7834	0	1
47.1	0.178025	-0.216645	-0.147082	7.54113	-0.180539	0.00823717	6.12848e-05	0	-INF	1588	3.20085	0.071838	0.25822	38.1949	97.7834	0	1
47.1167	0.17991	-0.215335	-0.204541	8.27933	-0.0743194	0.0080758	6.17214e-05	0	-INF	1582	3.19921	0.0714299	0.26006	36.354	97.7834	0	1
47.1333	0.180575	0.0450681	0.0588935	6.88617	-0.169974	0.00562561	6.07733e-05	0	-INF	1577	3.19783	0.0710235	0.256065	31.3765	97.7834	0	1
47.15	0.174373	-0.11323	0.0272227	6.00129	-0.131045	0.00576941	5.87541e-05	0	-INF	1571	3.19618	0.0706269	0.247557	13.0259	97.7834	0	1
47.1667	0.168782	-0.164105	-0.115074	-0.828876	-0.229751	0.00530287	5.75709e-05	0	-INF	1565	3.19451	0.0702409	0.242572	16.19	97.7834	0	1
47.1833	0.167463	-0.151352	-0.0850997	7.12734	-0.262234	0.00575185	5.68057e-05	0	-INF	1560	3.19312	0.0698614	0.239348	37.5678	97.7834	0	1
47.2	0.164313	-0.182697	-0.143321	7.2921	-0.275338	0.00482753	5.59883e-05	0	-INF	1554	3.19145	0.0694872	0.235904	40.6071	97.7834	0	1
47.2167	0.162688	-0.155753	-0.0207254	8.06906	-0.293172	0.000698876	5.53537e-05	0	-INF	1548	3.18977	0.0691177	0.23323	42.4448	97.7834	0	1
47.2333	0.160606	-0.205713	-0.0948156	7.80414	-0.34366	0.00130044	5.49282e-05	0	-INF	1543	3.18837	0.0687518	0.231437	41.4753	97.7834	0	1
47.25	0.160203	-0.100491	-0.117484	7.58988	-0.132002	0.00113907	5.47378e-05	0	-INF	1537	3.18667	0.0683879	0.230635	43.5849	97.7834	0	1
47.2667	0.159494	-0.208893	-0.212936	8.53544	-0.07751	0.000367348	5.40248e-05	0	-INF	1532	3.18526	0.0680271	0.227631	44.9072	97.7834	0	1
47.2833	0.156039	-0.0757476	-0.0170987	7.86464	-0.0170667	0.00142668	5.24759e-05	0	-INF	1526	3.18355	0.0676737	0.221104	46.0612	97.7834	0	1
47.3	0.150448	-0.127539	-0.137576	8.47771	0.104412	0.00126531	5.0744e-05	0	-INF	1521	3.18213	0.0673312	0.213807	47.1777	97.7834	0	1
47.3167	0.145924	-0.219003	-0.200374	7.70971	0.0624685	3.58189e-05	4.91951e-05	0	-INF	1515	3.18041	0.0669996	0.207281	49.0883	97.7834	0	1
47.3333	0.141401	-0.169171	-0.144612	8.61712	-0.0165535	-0.00119367	4.82209e-05	0	-INF	1510	3.17898	0.0666764	0.203176	52.4548	97.7834	0	1
47.35	0.140234	-0.155197	-0.121962	8.48037	-0.132349	0.00261224	4.80043e-05	0	-INF	1504	3.17725	0.0663571	0.202264	51.5346	97.7834	0	1
47.3667	0.140136	-0.145343	-0.160957	8.2417	-0.023383	0.00245087	4.73437e-05	0	-INF	1499	3.1758	0.0660408	0.19948	51.9312	97.7834	0	1
47.3833	0.136376	-0.143576	-0.0357675	8.37732	-0.123615	0.00305244	4.65524e-05	0	-INF	1493	3.17406	0.0657292	0.196146	52.8887	97.7834	0	1
47.4	0.135514	-0.167749	-0.157465	8.26133	-0.250702	0.000907425	4.67016e-05	0	-INF	1488	3.1726	0.0654198	0.196774	49.5655	97.7834	0	1
47.4167	0.137247	-0.182919	-0.127643	7.38072	-0.200635	-0.000627239	4.65634e-05	0	-INF	1482	3.17085	0.0651103	0.196192	49.001	97.7834	0	1
47.4333	0.134707	-0.167877	-0.0261048	8.03911	-0.149347	-0.000330847	4.5537e-05	0	-INF	1477	3.16938	0.0648048	0.191867	52.5262	97.7834	0	1
47.45	0.131252	-0.137118	-0.118048	8.12408	-0.292303	0.000118132	4.40664e-05	0	-INF	1472	3.16791	0.0645075	0.185671	55.216	97.7834	0	1
47.4667	0.126119	-0.124212	-0.00750678	8.3186	-0.11864	-0.000958767	4.22039e-05	0	-INF	1466	3.16613	0.0642212	0.177824	59.6511	97.7834	0	1
47.4833	0.120374	0.0595921	-0.0374992	8.69623	-0.165008	-0.00340896	4.00541e-05	0	-INF	1461	3.16465	0.0639483	0.168766	61.7124	97.7834	0	1
47.5	0.113562	-0.219555	-0.127916	8.01291	0.0529062	-0.00341774	3.91844e-05	0	-INF	1456	3.16316	0.0636854	0.165101	62.4109	97.7834	0	1
47.5167	0.115295	-0.18254	-0.168437	8.52406	0.160499	-0.00357911	3.89678e-05	0	-INF	1451	3.16167	0.0634261	0.164189	42.2768	97.7834	0	1
47.5333	0.112298	-0.206866	-0.154484	2.61873	0.244136	-0.00221461	3.8072e-05	0	-INF	1445	3.15987	0.0631704	0.160414	25.6051	97.7834	0	1
47.55	0.110063	-0.204794	-0.159757	3.97505	0.165419	-0.0020708	3.76987e-05	0	-INF	1440	3.15836	0.062919	0.158841	38.2733	97.7834	0	1
47.5667	0.110117	-0.169457	-0.108421	5.78365	0.194124	-0.00177441	3.71948e-05	0	-INF	1435	3.15685	0.0626705	0.156718	39.8139	97.7834	0	1
47.5833	0.10712	-0.149532	-0.0641026	4.23196	0.145619	0.0020315	3.70828e-05	0	-INF	1430	3.15534	0.0624241	0.156246	33.9184	97.7834	0	1
47.6	0.109463	-0.0661309	-0.0623567	4.27389	0.0723957	-0.00118163	3.82247e-05	0	-INF	1424	3.15351	0.0621742	0.161058	26.7956	97.7834	0	1
47.6167	0.11379	-0.0509362	0.0466585	2.65125	-0.0665934	3.02893e-05	3.84523e-05	0	-INF	1419	3.15198	0.0619198	0.162017	16.4685	97.7834	0	1
47.6333	0.110792	-0.151098	-0.0988429	1.63056	0.119735	-0.00730271	3.68773e-05	0	-INF	1414	3.15045	0.0616699	0.15538	16.1418	97.7834	0	1
47.65	0.10459	-0.196328	-0.170187	2.39546	0.185824	-0.00837961	3.59814e-05	0	-INF	1409	3.14891	0.0614281	0.151606	24.254	97.7834	0	1
47.6667	0.10556	-0.204327	-0.170272	3.50749	0.223226	-0.0115927	3.67577e-05	0	-INF	1404	3.14737	0.0611868	0.154876	12.3663	97.7834	0	1
47.6833	0.109124	-0.214919	-0.181038	-0.432049	0.418252	-0.00610836	3.74294e-05	0	-INF	1399	3.14582	0.0609406	0.157707	4.6155	97.7834	0	1
47.7	0.109483	-0.0564444	0.0973497	1.60131	0.564297	-0.00764303	3.703e-05	0	-INF	1394	3.14426	0.0606936	0.156024	21.309	97.7834	0	1
47.7167	0.106791	-0.161947	-0.157405	3.73965	0.496262	-0.00597334	3.59774e-05	0	-INF	1389	3.1427	0.0604513	0.151589	26.443	97.7834	0	1
47.7333	0.103336	-0.185357	-0.142078	2.69806	0.319736	-0.0062873	3.53167e-05	0	-INF	1384	3.14114	0.0602148	0.148805	29.1934	97.7834	0	1
47.75	0.102932	0.0574992	0.344592	4.27671	0.218131	-0.00629609	3.51002e-05	0	-INF	1379	3.13956	0.0599811	0.147893	56.0199	97.7834	0	1
47.7667	0.102071	-0.178161	-0.116156	9.02278	0.18046	-0.00538935	3.50143e-05	0	-INF	1374	3.13799	0.0597485	0.147531	74.7413	97.7834	0	1
47.7833	0.102431	-0.0910969	-0.07489	8.675	0.0901466	-0.00188861	3.49022e-05	0	-INF	1369	3.1364	0.0595165	0.147059	26.1835	97.7834	0	1
47.8	0.101417	-0.185918	-0.152032	-2.49446	0.173783	-0.00220257	3.47641e-05	0	-INF	1364	3.13481	0.0592853	0.146476	0	97.7834	0	1
47.8167	0.101624	-0.166146	-0.0680413	-4.86585	0.0782817	-0.00373723	3.48349e-05	0	-INF	1359	3.13322	0.0590544	0.146775	0	97.7834	0	1
47.8333	0.10183	-0.128978	-0.175243	-3.17277	-0.163704	-0.00817107	3.48796e-05	0	-INF	1354	3.13162	0.0588231	0.146963	0	97.7834	0	1
47.85	0.101885	-0.133315	-0.155797	-3.11649	-0.237691	-0.0116894	3.43757e-05	0	-INF	1349	3.13001	0.0585933	0.14484	0	97.7834	0	1
47.8667	0.0988873	-0.150926	-0.0293868	-3.1423	-0.347841	-0.0115456	3.41069e-05	0	-INF	1344	3.1284	0.0583661	0.143707	0	97.7834	0	1
47.8833	0.100315	-0.126576	-0.086845	-2.82143	-0.395582	-0.0112492	3.4857e-05	0	-INF	1339	3.12678	0.0581373	0.146868	0	97.7834	0	1
47.9	0.103268	-0.0930712	0.0226279	-1.83284	-0.325374	-0.00957949	3.53458e-05	0	-INF	1334	3.12516	0.0579043	0.148928	0	97.7834	0	1
47.9167	0.10317	-0.21368	-0.233805	-2.46733	-0.329322	-0.00394253	3.59653e-05	0	-INF	1330	3.12385	0.0576677	0.151538	0	97.7834	0	1
47.9333	0.106886	-0.161864	-0.0716891	-3.14714	-0.329304	-0.00807118	3.65064e-05	0	-INF	1325	3.12222	0.0574273	0.153818	0	97.7834	0	1
47.95	0.10633	-0.182985	-0.163022	-2.76829	-0.122224	-0.00670668	3.59502e-05	0	-INF	1320	3.12057	0.0571869	0.151474	0	97.7834	0	1
47.9667	0.103638	-0.219823	-0.213156	-2.27927	0.0747859	-0.00671546	3.60995e-05	0	-INF	1315	3.11893	0.0569478	0.152103	0	97.7834	0	1
47.9833	0.107202	-0.16938	-0.133132	-1.96786	0.164068	-0.00947083	3.79469e-05	0	-INF	1310	3.11727	0.0567021	0.159887	0	97.7834	0	1
48	0.114428	-0.178294	-0.124673	-2.48135	0.16134	-0.0108529	3.98465e-05	0	-INF	1306	3.11594	0.056444	0.167891	0	97.7834	0	1
48.0167	0.118297	-0.169051	-0.214327	-2.04055	0.332715	-0.00857287	4.07272e-05	0	-INF	1301	3.11428	0.0561766	0.171602	0	97.7834	0	1
48.0333	0.119572	-0.108995	-0.0865433	-1.97099	0.334564	-0.00598766	4.15818e-05	0	-INF	1296	3.11261	0.0559035	0.175203	0	97.7834	0	1
48.05	0.123288	-0.135762	-0.0680127	-2.88929	-0.0113339	-0.00233433	4.17572e-05	0	-INF	1292	3.11126	0.055627	0.175942	0	97.7834	0	1
48.0667	0.120596	-0.122246	-0.0384958	-2.36442	0.0396489	0.000403465	4.15145e-05	0	-INF	1287	3.10958	0.0553507	0.174919	0	97.7834	0	1
48.0833	0.121871	-0.103541	-0.00607974	-2.28312	0.0741523	-0.00540366	4.15592e-05	0	-INF	1282	3.10789	0.0550751	0.175107	0	97.7834	0	1
48.1	0.120857	-0.0894148	-0.0281375	-1.82202	-0.0611747	-0.0046495	4.11859e-05	0	-INF	1278	3.10653	0.0548005	0.173535	0	97.7834	0	1
48.1167	0.11969	-0.154939	-0.116724	-2.24487	-0.099761	-0.00297982	4.04991e-05	0	-INF	1273	3.10483	0.0545295	0.170641	0	97.7834	0	1
48.1333	0.116846	0.0757098	0.261151	-2.4901	-0.0258899	-0.00451449	4.02564e-05	0	-INF	1268	3.10312	0.0542616	0.169618	0	97.7834	0	1
48.15	0.118273	-0.17704	-0.191204	-1.89199	0.00601941	-0.000555984	4.05885e-05	0	-INF	1264	3.10175	0.0539933	0.171018	0	97.7834	0	1
48.1667	0.118785	-0.147807	-0.122167	-2.08	-0.0244797	-0.00224324	4.01107e-05	33521	4.52532	1259	3.10003	0.0537256	0.169004	0	96.1059	0	1
48.1833	0.115483	0.217882	0.0271313	-2.43205	0.0150591	0.00232562	3.91365e-05	88004	4.9445	1255	3.09864	0.0534626	0.1649	0	96.1059	0	1
48.2	0.113095	-0.038377	-0.181542	-3.01877	0.090456	-0.00409186	3.88416e-05	0	-INF	1250	3.09691	0.0532039	0.163657	0	97.7834	0	1
48.2167	0.11376	-0.195912	-0.195054	-2.61078	-0.093394	-0.00455841	3.95656e-05	0	-INF	1246	3.09552	0.0529437	0.166707	0	97.7834	0	1
48.2333	0.117324	-0.199028	-0.203532	-0.123929	-0.16616	-0.00624566	4.04986e-05	0	-INF	1241	3.09377	0.0526781	0.170639	0	97.7834	0	1
48.25	0.119209	-0.153315	-0.150516	-1.89077	-0.286533	-0.00594927	4.04911e-05	0	-INF	1237	3.09237	0.0524094	0.170607	0	97.7834	0	1
48.2667	0.11728	-0.0822733	-0.0970433	-2.40181	-0.476945	-0.00504252	4.017e-05	0	-INF	1232	3.09061	0.0521417	0.169254	0	97.7834	0	1
48.2833	0.117334	-0.111787	-0.131461	-2.13161	-0.241025	-0.00154179	4.07634e-05	0	-INF	1228	3.0892	0.0518732	0.171754	12.7783	97.7834	0	1
48.3	0.120745	-0.169224	-0.181442	5.65188	-0.242838	-0.00506009	4.1618e-05	0	-INF	1223	3.08743	0.0515998	0.175355	54.4272	97.7834	0	1
48.3167	0.122325	-0.169593	-0.0921107	9.65637	-0.173697	-0.00400076	4.20546e-05	0	-INF	1219	3.086	0.0513222	0.177195	66.5284	97.7834	0	1
48.3333	0.123295	-0.152873	-0.15964	9.25427	-0.0920439	-0.00111038	4.25173e-05	0	-INF	1214	3.08422	0.0510416	0.179144	104.948	97.7834	0	1
48.35	0.125028	-0.160413	-0.219845	20.9103	0.0585788	-0.00249245	4.29539e-05	0	-INF	1210	3.08279	0.050758	0.180984	65.4453	97.7834	0	1
48.3667	0.125845	-0.165971	-0.155995	-1.90118	0.107731	0.00100829	4.25283e-05	0	-INF	1206	3.08135	0.0504744	0.179191	0	97.7834	0	1
48.3833	0.122543	-0.171223	-0.22505	-1.80538	0.135062	-0.000373789	4.29388e-05	0	-INF	1201	3.07954	0.0501908	0.18092	0	97.7834	0	1
48.4	0.128243	-0.183646	-0.137703	-2.63609	0.235331	-0.00373951	4.51258e-05	0	-INF	1197	3.07809	0.0498986	0.190135	0	97.7834	0	1
48.4167	0.135316	-0.161585	-0.179292	-2.12007	0.256254	-0.0011543	4.65552e-05	0	-INF	1193	3.07664	0.0495944	0.196158	0	97.7834	0	1
48.4333	0.136591	-0.10275	0.00555982	-1.85398	-0.022353	-0.00513037	4.65215e-05	0	-INF	1188	3.07482	0.0492856	0.196016	0	97.7834	0	1
48.45	0.135119	-0.162781	-0.111713	-2.19336	0.0130659	-0.00376586	4.62005e-05	0	-INF	1184	3.07335	0.0489779	0.194663	0	97.7834	0	1
48.4667	0.134716	-0.159031	-0.135907	-1.392	-0.0372696	-0.00484276	4.52786e-05	0	-INF	1180	3.07188	0.0486744	0.190779	0	97.7834	0	1
48.4833	0.129735	-0.149787	-0.121954	-1.79943	-0.0331313	-0.00378343	4.52188e-05	0	-INF	1175	3.07004	0.0483741	0.190527	0	97.7834	0	1
48.5	0.134367	-0.165262	-0.173766	-2.30636	0.0918567	0.00170095	4.52635e-05	0	-INF	1171	3.06856	0.0480739	0.190715	0	97.7834	0	1
48.5167	0.129996	-0.156476	-0.174614	-1.81078	0.0949269	0.00214993	4.47857e-05	0	-INF	1167	3.06707	0.0477751	0.188702	0	97.7834	0	1
48.5333	0.131576	-0.111527	-0.136705	-1.65181	0.177038	0.00168338	4.517e-05	0	-INF	1163	3.06558	0.0474767	0.190321	0	97.7834	0	1
48.55	0.132241	-0.186664	-0.112987	-1.98112	0.111291	-0.000766808	4.52931e-05	0	-INF	1158	3.06371	0.0471765	0.19084	0	97.7834	0	1
48.5667	0.132295	-0.15026	-0.11475	-2.77537	0.178295	0.000292523	4.50504e-05	0	-INF	1154	3.06221	0.0468767	0.189818	0	97.7834	0	1
48.5833	0.130823	-0.10882	-0.104765	-2.69757	0.114227	-0.000174025	4.43636e-05	0	-INF	1150	3.0607	0.0465801	0.186924	0	97.7834	0	1
48.6	0.128284	-0.042966	-0.0558691	-1.8837	0.123858	0.000274955	4.40687e-05	0	-INF	1146	3.05918	0.0462867	0.185681	0	97.7834	0	1
48.6167	0.129101	-0.111084	-0.113022	-2.39062	0.221838	0.000266171	4.40089e-05	0	-INF	1142	3.05767	0.0459944	0.185429	0	97.7834	0	1
48.6333	0.127934	-0.0369906	0.0161347	-2.64776	0.249323	0.0025462	4.35573e-05	0	-INF	1138	3.05614	0.0457039	0.183526	0	97.7834	0	1
48.65	0.126463	-0.117468	-0.0413235	-3.01643	-0.137469	0.00421589	4.28443e-05	0	-INF	1134	3.05461	0.0454172	0.180522	0	97.7834	0	1
48.6667	0.12377	-0.154611	-0.0938989	-0.989025	0.133545	-6.53582e-05	4.27845e-05	0	-INF	1129	3.05269	0.0451331	0.18027	0	97.7834	0	1
48.6833	0.126114	-0.165357	-0.211629	-2.44657	0.138447	-0.00160002	4.40572e-05	0	-INF	1125	3.05115	0.0448449	0.185632	0	97.7834	0	1
48.7	0.131203	-0.17366	-0.175856	-2.75925	0.157691	-0.00176139	4.56955e-05	0	-INF	1121	3.04961	0.0445471	0.192536	0	97.7834	0	1
48.7167	0.135683	-0.155109	-0.12101	-4.67395	0.153285	0.00143417	4.58186e-05	0	-INF	1117	3.04805	0.0442435	0.193054	0	97.7834	0	1
48.7333	0.131922	-0.153494	-0.167482	-2.25317	0.262861	-0.0025419	4.50273e-05	0	-INF	1113	3.0465	0.0439421	0.18972	0	97.7834	0	1
48.75	0.131061	-0.108392	-0.0512949	-2.31484	0.123872	0.00370542	4.47846e-05	0	-INF	1109	3.04493	0.0436441	0.188698	0	97.7834	0	1
48.7667	0.130505	-0.11044	-0.105396	-2.03792	-0.136729	0.00262852	4.496e-05	0	-INF	1105	3.04336	0.0433463	0.189436	0	97.7834	0	1
48.7833	0.132085	-0.164062	-0.11128	-2.59138	-0.0974959	0.000941267	4.51353e-05	0	-INF	1101	3.04179	0.0430474	0.190175	0	97.7834	0	1
48.8	0.131529	-0.140475	-0.12876	-2.83601	-0.0314069	-0.00257704	4.53629e-05	0	-INF	1097	3.04021	0.0427471	0.191134	0	97.7834	0	1
48.8167	0.133414	-0.137793	-0.134186	-2.16938	-0.136521	0.000313347	4.62959e-05	0	-INF	1093	3.03862	0.042443	0.195065	0	97.7834	0	1
48.8333	0.136978	-0.108713	-0.0918512	-2.67157	-0.0562418	0.00213562	4.63145e-05	0	-INF	1089	3.03703	0.0421357	0.195144	17.5328	97.7834	0	1
48.85	0.133523	-0.123883	-0.066149	8.16123	-0.132365	0.00792517	4.59673e-05	0	-INF	1085	3.03543	0.0418295	0.193681	54.7396	97.7834	0	1
48.8667	0.13495	-0.0847318	0.0157055	8.84632	-0.171866	0.0065431	4.6639e-05	0	-INF	1081	3.03383	0.0415222	0.196511	55.2146	97.7834	0	1
48.8833	0.137446	-0.144	-0.110722	8.5605	-0.0761753	0.0117223	4.77288e-05	0	-INF	1077	3.03222	0.0412091	0.201103	55.1665	97.7834	0	1
48.9	0.141315	-0.164511	-0.170164	9.23735	-0.180374	0.0111032	4.84266e-05	0	-INF	1074	3.031	0.0408901	0.204043	57.963	97.7834	0	1
48.9167	0.141522	-0.0490658	-0.0875468	9.73415	-0.168912	0.00926333	4.79488e-05	0	-INF	1070	3.02938	0.0405703	0.20203	60.0953	97.7834	0	1
48.9333	0.138524	-0.0857509	-0.0706947	9.74587	0.0529695	0.00955972	4.73143e-05	0	-INF	1066	3.02776	0.0402542	0.199356	54.6305	97.7834	0	1
48.95	0.137816	-0.149444	-0.216349	7.73688	0.287363	0.0109242	4.72545e-05	0	-INF	1062	3.02612	0.0399404	0.199104	46.9479	97.7834	0	1
48.9667	0.138175	-0.0755031	-0.0766633	7.27283	0.326444	0.0113732	4.61236e-05	0	-INF	1058	3.02449	0.0396306	0.194339	48.1741	97.7834	0	1
48.9833	0.13121	-0.17536	-0.169827	7.75956	0.238724	0.0121274	4.49926e-05	0	-INF	1054	3.02284	0.0393283	0.189574	48.7475	97.7834	0	1
49	0.13157	-0.162606	-0.180746	7.07731	0.228214	0.00921941	4.47238e-05	0	-INF	1050	3.02119	0.0390306	0.188441	59.8843	97.7834	0	1
49.0167	0.129641	-0.128643	-0.0853111	11.0408	0.285606	0.011652	4.4455e-05	0	-INF	1047	3.01995	0.0387347	0.187309	46.3806	97.7834	0	1
49.0333	0.13	-0.140762	-0.177407	2.90688	0.162028	0.0127114	4.46304e-05	0	-INF	1043	3.01828	0.0384391	0.188048	34.4398	97.7834	0	1
49.05	0.130665	-0.146319	-0.182985	7.49075	0.259245	0.014381	4.51976e-05	0	-INF	1039	3.01662	0.0381411	0.190438	49.1703	97.7834	0	1
49.0667	0.133313	-0.0687157	0.0249071	7.54229	0.160692	0.0133041	4.519e-05	0	-INF	1035	3.01494	0.0378412	0.190406	51.3883	97.7834	0	1
49.0833	0.130621	-0.0773247	-0.121357	8.16422	0.136449	0.0142109	4.38762e-05	0	-INF	1032	3.01368	0.0375457	0.18487	55.8703	97.7834	0	1
49.1	0.12564	-0.126827	-0.196058	8.4126	-0.0156629	0.0109978	4.26146e-05	0	-INF	1028	3.01199	0.0372587	0.179554	57.3606	97.7834	0	1
49.1167	0.123252	-0.116821	-0.154639	8.11366	-0.0623363	0.0115993	4.24765e-05	0	-INF	1024	3.0103	0.0369763	0.178972	54.0434	97.7834	0	1
49.1333	0.124833	-0.102389	-0.0714113	7.40639	-0.0255441	0.0115905	4.29131e-05	0	-INF	1020	3.0086	0.036693	0.180812	56.9498	97.7834	0	1
49.15	0.125802	-0.0723929	0.018683	9.11733	-0.00309525	0.0158542	4.37416e-05	0	-INF	1017	3.00732	0.0364055	0.184303	62.8197	97.7834	0	1
49.1667	0.129671	-0.157143	-0.168933	9.46459	0.153936	0.0147773	4.3525e-05	0	-INF	1013	3.00561	0.036116	0.18339	63.0533	97.7834	0	1
49.1833	0.124538	-0.0812186	-0.0274163	9.09896	0.249017	0.0179729	4.24986e-05	0	-INF	1009	3.00389	0.0358305	0.179065	62.1119	97.7834	0	1
49.2	0.123676	-0.109511	-0.0543569	8.75409	0.0346494	0.0170486	4.19685e-05	0	-INF	1006	3.0026	0.0355503	0.176832	62.0421	97.7834	0	1
49.2167	0.121442	0.0852793	0.177186	8.8534	0.0763244	0.0138354	4.06808e-05	0	-INF	1002	3.00087	0.035276	0.171406	63.6219	97.7834	0	1
49.2333	0.116156	-0.12734	-0.181938	8.6486	0.0415528	0.0116904	3.87661e-05	0	-INF	998	2.99913	0.0350124	0.163339	66.6914	97.7834	0	1
49.25	0.110259	-0.0909352	-0.0929119	8.83259	-0.0183958	0.0138179	3.78964e-05	0	-INF	995	2.99782	0.0347581	0.159674	69.1864	97.7834	0	1
49.2667	0.111076	-0.0969502	0.0106101	8.89665	0.0917912	0.0205229	3.80718e-05	0	-INF	991	2.99607	0.034506	0.160413	67.4593	97.7834	0	1
49.2833	0.111283	-0.0347584	-0.0956762	8.46892	-0.0825983	0.015021	3.79336e-05	0	-INF	988	2.99476	0.0342538	0.159831	65.6908	97.7834	0	1
49.3	0.110269	-0.0920429	-0.034421	8.37444	-0.233337	0.0133337	3.70378e-05	0	-INF	984	2.993	0.0340051	0.156057	69.7211	97.7834	0	1
49.3167	0.106051	-0.0535022	0.15333	9.07754	-0.223858	0.015919	3.64294e-05	0	-INF	980	2.99123	0.0337613	0.153493	69.7952	97.7834	0	1
49.3333	0.106716	-0.0407489	0.0955662	8.10691	-0.184777	0.0165205	3.64218e-05	13378	4.12639	977	2.98989	0.0335196	0.153461	78.5275	52.4056	25.5394	1
49.35	0.106007	0.0649305	-0.0334558	11.2246	-0.160649	0.0149859	3.6362e-05	17765	4.24957	973	2.98811	0.0332781	0.153209	84.2549	96.1059	28.7382	1
49.3667	0.106366	-0.031264	0.00338535	9.48197	-0.214647	0.0134512	3.64329e-05	0	-INF	970	2.98677	0.0330365	0.153508	74.1225	97.7834	0	1
49.3833	0.106421	-0.0745104	0.0283246	8.76891	-0.231261	0.0134424	3.58244e-05	0	-INF	966	2.98498	0.0327968	0.150944	26.0748	97.7834	0	1
49.4	0.102813	-0.0532121	0.0340378	-2.4561	-0.33607	0.0163328	3.57385e-05	0	-INF	963	2.98363	0.0325594	0.150582	0	97.7834	0	1
49.4167	0.105919	-0.0660936	0.000841076	-2.62565	-0.571952	0.0190706	3.65409e-05	0	-INF	959	2.98182	0.0323195	0.153963	0	97.7834	0	1
49.4333	0.107499	-0.115444	-0.115058	-2.67176	-0.312992	0.0179937	3.60892e-05	0	-INF	956	2.98046	0.0320785	0.15206	0	97.7834	0	1
49.45	0.103281	-0.124968	-0.126282	-2.82773	-0.269944	0.0185953	3.46186e-05	0	-INF	952	2.97864	0.0318439	0.145864	0	97.7834	0	1
49.4667	0.0989101	-0.110384	-0.106531	-2.51861	-0.336759	0.0158399	3.37489e-05	0	-INF	949	2.97727	0.0316171	0.142199	0	97.7834	0	1
49.4833	0.0982014	-0.0236252	0.0688598	-2.54031	-0.439585	0.0205613	3.33495e-05	39249	4.59383	946	2.97589	0.0313945	0.140516	0	0	0	1
49.5	0.0965772	0.0905991	0.38097	-2.65859	-0.431632	0.0159749	3.39951e-05	7442	3.87169	942	2.97405	0.031171	0.143237	0	0	0	1
49.5167	0.101972	-0.0774642	0.0363409	-2.61009	-0.316867	0.0135247	3.50587e-05	0	-INF	939	2.97267	0.0309419	0.147718	0	97.7834	0	1
49.5333	0.102789	-0.0209181	0.181519	-2.46256	-0.315628	0.0162625	3.48944e-05	0	-INF	935	2.97081	0.0307098	0.147026	0	97.7834	0	1
49.55	0.101013	-0.0998701	-0.0520252	-2.64997	-0.200406	0.0191529	3.44689e-05	0	-INF	932	2.96942	0.0304796	0.145233	0	97.7834	0	1
49.5667	0.100304	-0.0974928	-0.109941	-2.54303	-0.127145	0.0214329	3.43568e-05	0	-INF	929	2.96802	0.0302513	0.144761	0	97.7834	0	1
49.5833	0.100358	-0.123955	-0.113078	-2.32684	-0.148336	0.0191353	3.29908e-05	0	-INF	925	2.96614	0.0300278	0.139005	0	97.7834	0	1
49.6	0.0923252	-0.110438	-0.067692	-2.24615	0.00198132	0.0197369	3.14941e-05	0	-INF	922	2.96473	0.0298139	0.132698	0	97.7834	0	1
49.6167	0.0916166	-0.0822736	-0.0603004	-1.68847	-0.0056296	0.0154557	3.16433e-05	0	-INF	919	2.96332	0.0296044	0.133327	0	97.7834	0	1
49.6333	0.0931967	-0.133912	-0.119742	-2.50484	-0.0568807	0.0149891	3.17664e-05	0	-INF	915	2.96142	0.029394	0.133846	0	97.7834	0	1
49.65	0.0923355	-0.0323528	0.0512237	-2.54744	0.0339276	0.0140648	3.23336e-05	0	-INF	912	2.95999	0.0291813	0.136236	0	97.7834	0	1
49.6667	0.0965096	-0.074226	-0.053842	-2.09641	-0.0586747	0.0151241	3.32405e-05	0	-INF	909	2.95856	0.0289637	0.140057	0	97.7834	0	1
49.6833	0.097632	0.0540364	0.261014	-2.11109	-0.209566	0.022287	3.305e-05	0	-INF	905	2.95665	0.0287438	0.139254	0	97.7834	0	1
49.7	0.0953975	-0.122114	-0.126492	-2.4201	-0.2657	0.016785	3.25984e-05	0	-INF	902	2.95521	0.0285259	0.137351	0	97.7834	0	1
49.7167	0.094994	-0.0988322	-0.120931	-1.87615	-0.100734	0.0163185	3.17548e-05	0	-INF	899	2.95376	0.0283124	0.133797	0	97.7834	0	1
49.7333	0.0904707	-0.0538828	-0.0140519	-1.73412	0.00121362	0.0181408	3.08851e-05	0	-INF	895	2.95182	0.0281046	0.130133	0	97.7834	0	1
49.75	0.0899146	-0.0766825	-0.0521315	-2.77861	0.0235099	0.0201156	3.08776e-05	0	-INF	892	2.95036	0.0278997	0.130101	0	97.7834	0	1
49.7667	0.0904266	-0.0898691	-0.0464183	-2.00578	0.11676	0.0187335	3.01124e-05	0	-INF	889	2.9489	0.0276973	0.126877	0	97.7834	0	1
49.7833	0.0854455	-0.126859	-0.152857	-2.60868	0.194903	0.0165885	2.94778e-05	9615	3.98295	886	2.94743	0.0274996	0.124203	0	96.1059	0	1
49.8	0.0867205	0.141631	0.0683101	-2.69431	0.115271	0.0139857	2.98622e-05	49742	4.69672	883	2.94596	0.0273027	0.125823	0	83.6202	0	1
49.8167	0.0876903	-0.0738869	-0.00181291	-1.79086	0.262537	0.0171813	3.01681e-05	0	-INF	879	2.94399	0.0271035	0.127112	0	97.7834	0	1
49.8333	0.0885075	-0.0860054	-0.100012	-1.526	0.36601	0.016257	3.08921e-05	0	-INF	876	2.9425	0.0269009	0.130162	0	97.7834	0	1
49.85	0.0919187	0.0376793	0.0959782	-2.66891	0.428131	0.0165534	3.13549e-05	0	-INF	873	2.94101	0.0266944	0.132112	0	97.7834	0	1
49.8667	0.0912101	-0.0377632	0.00525586	-2.47667	0.506122	0.0186808	3.12167e-05	0	-INF	870	2.93952	0.0264868	0.13153	0	97.7834	0	1
49.8833	0.0911118	-0.0672767	-0.0229055	-1.69011	0.469672	0.0156203	3.15488e-05	0	-INF	867	2.93802	0.0262785	0.132929	0	97.7834	0	1
49.9	0.0931497	-0.15752	-0.210826	-2.05223	0.484797	0.0168322	3.20376e-05	0	-INF	864	2.93651	0.0260675	0.134989	0	97.7834	0	1
49.9167	0.0939669	-0.124625	-0.215031	-1.93812	0.461927	0.0154501	3.18995e-05	0	-INF	860	2.9345	0.0258554	0.134407	0	97.7834	0	1
49.9333	0.0923427	-0.114924	-0.0861797	-2.03259	0.370393	0.014831	3.19964e-05	0	-INF	857	2.93298	0.0256434	0.134815	0	97.7834	0	1
49.95	0.0945332	-0.119108	-0.109916	-2.70996	0.278248	0.01528	3.22501e-05	0	-INF	854	2.93146	0.0254302	0.135884	0	97.7834	0	1
49.9667	0.0938246	-0.0787359	-0.0730749	-2.57784	0.0390089	0.0143557	3.27651e-05	0	-INF	851	2.92993	0.0252145	0.138054	0	97.7834	0	1
49.9833	0.0975409	-0.072086	-0.0315035	-2.37493	0.0767166	0.0169409	3.30188e-05	0	-INF	848	2.9284	0.0249962	0.139123	0	97.7834	0	1
50	0.0953064	-0.09809	-0.055545	-1.76491	-0.01024	0.0149485	3.25672e-05	0	-INF	845	2.92686	0.0247786	0.13722	0	97.7834	0	1
50.0167	0.0949029	-0.10914	-0.165951	-2.23063	-0.330961	0.0172285	3.16452e-05	0	-INF	842	2.92531	0.0245655	0.133335	0	97.7834	0	1
50.0333	0.0899218	-0.127668	-0.188772	-2.84193	-0.292948	0.0170671	3.09584e-05	0	-INF	839	2.92376	0.0243578	0.130442	0	97.7834	0	1
50.05	0.0908916	-0.101487	-0.134841	-1.86173	-0.370445	0.0146169	2.99842e-05	0	-INF	836	2.92221	0.0241556	0.126337	0	97.7834	0	1
50.0667	0.084232	-0.0995669	-0.124703	-2.75195	-0.455723	0.0126245	2.85398e-05	0	-INF	833	2.92065	0.0239614	0.120251	0	97.7834	0	1
50.0833	0.0824552	-0.0923068	-0.135622	-2.39569	-0.432816	0.0124631	2.79836e-05	0	-INF	830	2.91908	0.0237739	0.117907	0	97.7834	0	1
50.1	0.0809836	0.0374815	0.0937854	-2.19399	-0.318051	0.0133699	2.79499e-05	0	-INF	827	2.91751	0.0235883	0.117765	0	97.7834	0	1
50.1167	0.0822586	-0.106626	-0.17577	-2.04296	-0.258371	0.0145818	2.84127e-05	0	-INF	824	2.91593	0.0234013	0.119715	0	97.7834	0	1
50.1333	0.0836862	-0.158417	-0.224531	-2.48839	-0.0911163	0.0136575	2.79871e-05	66587	4.82339	821	2.91434	0.0232142	0.117922	0	26.1604	0	1
50.15	0.0797732	0.25198	0.537256	-2.07566	0.197751	0.0125806	2.71697e-05	122626	5.08858	818	2.91275	0.0230311	0.114478	0	52.7844	0	1
50.1667	0.0789119	-0.0866761	-0.115143	-1.76777	0.273301	0.0162339	2.72666e-05	12002	4.07925	815	2.91116	0.0228505	0.114886	0	0	0	1
50.1833	0.0803395	0.103537	0.295233	-2.9769	0.0784643	0.0157674	2.73897e-05	2322	3.36586	812	2.90956	0.0226692	0.115405	0	0	0	1
50.2	0.0796308	-0.100232	-0.146594	-4.26461	0.267234	0.0188103	2.64678e-05	0	-INF	809	2.90795	0.0224905	0.111521	50.3334	97.7834	0	1
50.2167	0.0749549	0.0718231	-0.0273551	13.279	0.328593	0.0191067	2.63819e-05	27630	4.44138	806	2.90634	0.0223151	0.111159	121.69	96.1059	37.6373	1
50.2333	0.079129	-0.0338317	-0.0816089	8.44529	0.399259	0.0204712	2.65833e-05	0	-INF	803	2.90472	0.0221394	0.112007	97.8734	97.7834	0	1
50.25	0.0761316	-0.0744842	-0.0937485	9.16274	0.416063	0.0169529	2.61578e-05	0	-INF	800	2.90309	0.0219644	0.110214	102.594	97.7834	0	1
50.2667	0.0766436	-0.0579161	-0.0733869	8.99792	0.342991	0.013282	2.65944e-05	0	-INF	797	2.90146	0.0217894	0.112054	99.9928	97.7834	0	1
50.2833	0.0786815	-0.0187651	-0.074235	8.99652	0.344994	0.0161724	2.69004e-05	0	-INF	794	2.89982	0.0216119	0.113343	100.206	97.7834	0	1
50.3	0.0784306	-0.135101	-0.192881	9.24353	0.335094	0.0198257	2.70757e-05	0	-INF	792	2.89873	0.0214328	0.114082	101.604	97.7834	0	1
50.3167	0.0797056	-0.10831	-0.118503	9.36893	0.210143	0.0155445	2.73555e-05	0	-INF	789	2.89708	0.0212522	0.115261	102.063	97.7834	0	1
50.3333	0.0800651	-0.0226194	-0.0615205	9.51707	0.136309	0.0162986	2.80534e-05	0	-INF	786	2.89542	0.0210683	0.118201	97.1742	97.7834	0	1
50.35	0.0837815	-0.100961	-0.108298	8.92134	0.121526	0.0185787	2.83332e-05	0	-INF	783	2.89376	0.0208812	0.119381	91.7827	97.7834	0	1
50.3667	0.0816995	-0.0506711	0.0835729	8.66893	0.193261	0.0147552	2.91878e-05	0	-INF	780	2.89209	0.0206904	0.122981	88.0654	97.7834	0	1
50.3833	0.0887728	-0.0412747	-0.0640647	8.72048	0.256451	0.0142886	3.00686e-05	0	-INF	777	2.89042	0.0204938	0.126692	82.2415	97.7834	0	1
50.4	0.0868435	-0.0895565	-0.148073	8.00802	0.133331	0.0173316	2.95385e-05	5691	3.75519	775	2.8893	0.020296	0.124459	81.5132	0	19.4482	1
50.4167	0.085677	0.0982152	0.238499	8.27945	0.216052	0.0188487	2.98968e-05	10201	4.00864	772	2.88762	0.0200988	0.125968	84.1148	0	23.8733	1
50.4333	0.0889357	-0.082513	-0.079579	8.73093	0.094458	0.018077	3.05685e-05	0	-INF	769	2.88593	0.0198982	0.128799	87.3069	97.7834	0	1
50.45	0.0896003	0.00302479	0.211931	9.31959	0.109888	0.0200519	3.02736e-05	0	-INF	766	2.88423	0.0196963	0.127556	85.1406	97.7834	0	1
50.4667	0.0872132	-0.0673823	-0.0773079	8.1135	0.104566	0.018212	2.9848e-05	0	-INF	763	2.88252	0.0194968	0.125763	77.8829	97.7834	0	1
50.4833	0.0871149	-0.0849939	-0.0944829	7.6107	0.18042	0.0178981	2.96315e-05	0	-INF	761	2.88138	0.0192994	0.124851	0	97.7834	0	1
50.5	0.0859484	-0.0791071	-0.189325	-8.17515	0.189899	0.0169737	2.99113e-05	0	-INF	758	2.87967	0.0191019	0.12603	0	97.7834	0	1
50.5167	0.0887493	-0.0520105	-0.134936	-0.519693	0.0664742	0.0168124	2.96425e-05	0	-INF	755	2.87795	0.0189043	0.124897	0	97.7834	0	1
50.5333	0.0843785	-0.088543	-0.0858882	-1.23948	0.180323	0.0177191	2.85377e-05	0	-INF	752	2.87622	0.0187112	0.120242	0	97.7834	0	1
50.55	0.0822966	-0.0339806	0.000391368	-1.39301	0.165693	0.0181681	2.8713e-05	0	-INF	750	2.87506	0.0185213	0.120981	0	97.7834	0	1
50.5667	0.0854026	-0.0869927	-0.114898	-2.13644	-0.0910936	0.0184645	2.96983e-05	0	-INF	747	2.87332	0.0183275	0.125132	0	97.7834	0	1
50.5833	0.0880509	-0.0118309	-0.0357897	-0.262382	0.0723465	0.019829	2.99781e-05	0	-INF	744	2.87157	0.0181295	0.126311	0	97.7834	0	1
50.6	0.087037	-0.0691154	-0.0862288	-0.583759	0.135384	0.0208883	2.99183e-05	0	-INF	742	2.8704	0.0179307	0.126059	0	97.7834	0	1
50.6167	0.0877017	-0.0162315	-0.0680034	-0.63948	0.127925	0.0192011	3.02765e-05	0	-INF	739	2.86864	0.017731	0.127569	0	97.7834	0	1
50.6333	0.0891292	-0.0155326	-0.022007	-0.443125	-0.087205	0.0210233	2.98771e-05	0	-INF	736	2.86688	0.0175314	0.125886	0	97.7834	0	1
50.65	0.0853688	-0.06061	-0.0518468	-0.387457	-0.24893	0.0193361	2.93471e-05	0	-INF	734	2.8657	0.0173349	0.123652	0	97.7834	0	1
50.6667	0.0860335	-0.103856	-0.169882	-0.545565	-0.259592	0.0152074	2.96269e-05	238481	5.37745	731	2.86392	0.0171392	0.124831	0	96.1059	0	1
50.6833	0.0870033	0.472099	0.16481	-1.23376	-0.330375	0.0193185	3.00374e-05	0	-INF	728	2.86213	0.0169413	0.126561	0	97.7834	0	1
50.7	0.0884308	-0.0725515	-0.124887	-0.651666	-0.247348	0.0182416	2.98208e-05	0	-INF	726	2.86094	0.0167427	0.125648	0	97.7834	0	1
50.7167	0.0857385	-0.0616292	-0.148776	-1.31179	-0.110001	0.018538	2.90034e-05	0	-INF	723	2.85914	0.0165475	0.122204	0	97.7834	0	1
50.7333	0.0836566	-0.00950819	-0.0298422	-1.43541	-0.141568	0.021581	2.87085e-05	0	-INF	720	2.85733	0.016356	0.120962	0	97.7834	0	1
50.75	0.084016	-0.0597737	-0.115377	-1.12935	-0.0527434	0.0189782	2.81523e-05	28846	4.46009	718	2.85612	0.0161673	0.118618	0	0	0	1
50.7667	0.0804082	0.10099	0.308427	-1.28577	-0.0496732	0.0214108	2.78574e-05	135830	5.133	715	2.85431	0.0159815	0.117376	0	77.4177	0	1
50.7833	0.0822935	0.0783429	-0.0658032	-1.33738	-0.0318019	0.0217072	2.76931e-05	87793	4.94346	713	2.85309	0.0157972	0.116683	0	96.1059	0	1
50.8	0.0794486	0.0483716	-0.0249948	-1.23578	0.189927	0.0250554	2.74504e-05	40059	4.6027	710	2.85126	0.0156142	0.115661	0	96.1059	0	1
50.8167	0.0808762	0.00893986	-0.00966856	-1.25625	0.15958	0.0264199	2.76519e-05	20832	4.31873	707	2.84942	0.0154314	0.11651	0	96.1059	0	1
50.8333	0.0806253	0.0210828	-0.0627017	-1.14565	0.132133	0.0224438	2.673e-05	0	-INF	705	2.84819	0.0152509	0.112625	0	97.7834	0	1
50.85	0.0754916	-0.0345232	-0.102307	-0.597124	0.130931	0.0177048	2.61999e-05	0	-INF	702	2.84634	0.0150753	0.110392	0	97.7834	0	1
50.8667	0.0775295	-0.0837206	-0.128332	-1.75072	0.186033	0.0224262	2.71068e-05	0	-INF	700	2.8451	0.0148985	0.114213	0	97.7834	0	1
50.8833	0.0807882	-0.128951	-0.216003	-0.874734	0.219926	0.0230278	2.68118e-05	0	-INF	697	2.84323	0.0147195	0.11297	0	97.7834	0	1
50.9	0.075807	-0.080034	-0.148644	-1.12836	0.116948	0.0205776	2.58638e-05	0	-INF	695	2.84198	0.0145448	0.108976	0	97.7834	0	1
50.9167	0.075251	-0.0739945	-0.114092	-0.78354	0.159081	0.0195007	2.55689e-05	0	-INF	692	2.84011	0.0143741	0.107733	0	97.7834	0	1
50.9333	0.0740845	0.0124588	0.0347488	-1.12414	0.319774	0.0156772	2.53001e-05	21626	4.33498	690	2.83885	0.0142053	0.1066	0	96.1059	0	1
50.95	0.0736811	0.0160568	-0.0503278	-0.555931	0.0152274	0.0173469	2.57105e-05	0	-INF	687	2.83696	0.0140361	0.10833	0	97.7834	0	1
50.9667	0.0764819	-0.0866989	-0.151426	-1.65825	0.196825	0.0174907	2.61471e-05	0	-INF	685	2.83569	0.013864	0.110169	0	97.7834	0	1
50.9833	0.076231	-0.0412917	-0.0904761	-1.07082	0.18189	0.0147354	2.54603e-05	0	-INF	682	2.83378	0.0136928	0.107276	0	97.7834	0	1
51	0.0724706	-0.0361678	-0.0730137	-1.17369	0.197168	0.0133533	2.43032e-05	413449	5.61642	680	2.83251	0.0135277	0.1024	0	71.9111	0	1
51.0167	0.0694731	0.521172	0.878134	-0.985572	0.225415	0.0170066	2.4348e-05	494018	5.69374	677	2.83059	0.0133662	0.102589	0	77.8684	0	1
51.0333	0.0727317	0.04778	-0.123233	-1.10034	0.27182	0.0134883	2.43665e-05	13078	4.11654	675	2.8293	0.0132046	0.102667	0	96.1059	0	1
51.05	0.0695817	-0.031172	-0.0381739	-0.735228	0.312885	0.011801	2.37581e-05	0	-INF	672	2.82737	0.0130449	0.100104	0	97.7834	0	1
51.0667	0.0691782	0.0133197	0.0741982	-0.761804	0.331214	0.0168277	2.37767e-05	65755	4.81793	670	2.82607	0.0128872	0.100182	0	83.8835	0	1
51.0833	0.0696902	0.0578113	-0.00553782	-0.991475	0.352442	0.0189551	2.3952e-05	0	-INF	668	2.82478	0.0127289	0.100921	0	97.7834	0	1
51.1	0.0702023	-0.0920941	-0.198341	-2.24593	0.35536	0.0154368	2.3422e-05	0	-INF	665	2.82282	0.0125717	0.0986873	0	97.7834	0	1
51.1167	0.0665944	0.0131275	0.102019	-1.40809	0.186311	0.0155806	2.31271e-05	0	-INF	663	2.82151	0.0124172	0.0974446	0	97.7834	0	1
51.1333	0.0684798	-0.0504131	-0.140528	-0.959664	0.274067	0.0174029	2.30673e-05	0	-INF	660	2.81954	0.0122639	0.0971927	0	97.7834	0	1
51.15	0.0662452	-0.0265209	-0.0116768	-0.302036	0.274238	0.0167837	2.20931e-05	0	-INF	658	2.81823	0.0121141	0.093088	0	97.7834	0	1
51.1667	0.06279	-0.094334	-0.135663	-0.703216	0.124263	0.0207422	2.14847e-05	0	-INF	656	2.8169	0.0119695	0.0905244	0	97.7834	0	1
51.1833	0.0626917	-0.00955914	-0.0275636	-0.873988	0.22682	0.0150877	2.18429e-05	0	-INF	653	2.81491	0.0118257	0.0920338	60.4567	97.7834	0	1
51.2	0.0648822	-0.0845438	-0.181152	9.8079	0.131014	0.0159944	2.2802e-05	0	-INF	651	2.81358	0.0116776	0.0960749	123.214	97.7834	0	1
51.2167	0.0682934	-0.0218943	-0.0138484	9.19493	0.0674029	0.0162908	2.31863e-05	0	-INF	648	2.81158	0.011525	0.0976944	114.78	97.7834	0	1
51.2333	0.067127	-0.0607157	-0.145312	8.80184	-0.0811992	0.0173502	2.31004e-05	0	-INF	646	2.81023	0.0113714	0.0973324	117.134	97.7834	0	1
51.25	0.0677916	-0.0583383	-0.0681874	9.4941	-0.0293008	0.0152052	2.26487e-05	41561	4.61869	644	2.80889	0.0112197	0.0954292	123.2	85.7814	43.3018	1
51.2667	0.064489	0.100289	0.103694	9.37277	-0.089402	0.0133653	2.17791e-05	111700	5.04805	641	2.80686	0.0110722	0.0917649	129.663	65.2014	61.2393	1
51.2833	0.0627122	0.0187431	0.134889	9.7182	-0.192533	0.0112203	2.08049e-05	0	-INF	639	2.8055	0.0109309	0.0876602	138.453	97.7834	0	1
51.3	0.0587992	-0.0324379	-0.00969654	9.75434	-0.124613	0.010296	1.9491e-05	18387	4.26451	637	2.80414	0.0107972	0.0821244	143.103	96.1059	34.6838	1
51.3167	0.0550388	0.0511162	-0.00413594	9.10368	-0.0719515	0.00647251	1.85169e-05	85470	4.93181	635	2.80277	0.0106711	0.0780197	147.173	96.1059	58.4279	1
51.3333	0.0531094	0.0313683	-0.0524389	9.32093	-0.146854	0.00707408	1.81436e-05	0	-INF	632	2.80072	0.0105495	0.0764469	148.288	97.7834	0	1
51.35	0.0528585	-0.0582648	-0.110965	8.87062	0.0112458	0.00981187	1.81883e-05	0	-INF	630	2.79934	0.0104289	0.0766353	141.285	97.7834	0	1
51.3667	0.0533705	-0.0662635	-0.0805328	8.50911	0.0979342	0.00308922	1.78411e-05	0	-INF	628	2.79796	0.0103094	0.0751725	140.617	97.7834	0	1
51.3833	0.0508308	-0.0921149	-0.178885	8.46118	0.172263	0.00369079	1.70498e-05	0	-INF	625	2.79588	0.0101936	0.0718383	143.38	97.7834	0	1
51.4	0.0487489	-0.0583044	-0.132583	8.0777	0.246744	0.00459753	1.70161e-05	0	-INF	623	2.79449	0.0100806	0.0716965	139.303	97.7834	0	1
51.4167	0.0506342	0.03883	0.106285	7.96109	0.28079	0.00794568	1.76356e-05	28109	4.44885	621	2.79309	0.00996563	0.0743066	130.976	91.5709	38.793	1
51.4333	0.052367	-0.0196752	-0.0972003	7.66764	0.22252	0.00519031	1.72884e-05	0	-INF	619	2.79169	0.00984975	0.0728438	135.63	97.7834	0	1
51.45	0.0486065	-0.0128728	-0.00191798	8.19541	0.138462	0.00624965	1.60791e-05	0	-INF	616	2.78958	0.00973904	0.0677484	63.4835	97.7834	0	1
51.4667	0.0453039	-0.00774886	-0.0999646	-1.29024	0.107353	0.00669863	1.45301e-05	0	-INF	614	2.78817	0.00963748	0.061222	0	97.7834	0	1
51.4833	0.0395598	-0.0702214	-0.161237	-0.453015	0.108134	0.00623208	1.37911e-05	0	-INF	612	2.78675	0.00954351	0.058108	0	97.7834	0	1
51.5	0.0409874	0.00539819	-0.0284186	-0.292519	0.128752	0.00851211	1.39142e-05	0	-INF	610	2.78533	0.00945158	0.0586266	0	97.7834	0	1
51.5167	0.0402787	-0.0997989	-0.163544	-0.986515	0.276781	0.012318	1.40895e-05	27598	4.44088	607	2.78319	0.00935867	0.0593654	0	75.9122	0	1
51.5333	0.0420115	0.118338	0.190222	-1.1907	0.297704	0.00635831	1.44739e-05	347075	5.54042	605	2.78176	0.00926389	0.0609848	0	82.9885	0	1
51.55	0.0425235	0.112018	0.0448734	-0.55978	0.334191	0.00314518	1.54069e-05	0	-INF	603	2.78032	0.00916475	0.0649159	0	97.7834	0	1
51.5667	0.0474606	0.0582426	-0.0366937	-0.812186	0.241741	0.00237346	1.60263e-05	13724118	7.13748	601	2.77887	0.00906045	0.0675261	0	97.7003	0	1
51.5833	0.0461416	0.223889	0.0721689	-0.624682	0.208801	0.00541643	1.54702e-05	226367	5.35481	599	2.77743	0.00895595	0.0651826	0	96.1059	0	1
51.6	0.0442122	-0.0413728	-0.0765369	-0.330061	0.122454	0.00632317	1.56194e-05	0	-INF	597	2.77597	0.00885279	0.0658114	0	97.7834	0	1
51.6167	0.0470131	-0.0219057	-0.106682	-0.276072	0.0876828	0.00265228	1.56641e-05	0	-INF	594	2.77379	0.008749	0.0659997	0	97.7834	0	1
51.6333	0.0444734	-0.0791902	-0.16002	-0.253668	0.0791564	0.00157538	1.56827e-05	0	-INF	592	2.77232	0.00864499	0.0660781	0	97.7834	0	1
51.65	0.0471216	-0.0699464	-0.131571	-0.676515	0.122968	0.004008	1.62499e-05	0	-INF	590	2.77085	0.00853903	0.068468	0	97.7834	0	1
51.6667	0.0477863	0.0586212	0.104397	-0.111203	0.0819399	0.00232075	1.68694e-05	38891	4.58985	588	2.76938	0.00842915	0.0710782	0	66.4573	0	1
51.6833	0.0507397	-0.0265869	-0.0421726	-0.378411	0.142078	0.00261714	1.70186e-05	0	-INF	586	2.7679	0.00831671	0.0717069	0	97.7834	0	1
51.7	0.0486578	-0.0130706	-0.0530915	-0.578328	0.188788	0.00154024	1.64624e-05	0	-INF	584	2.76641	0.00820562	0.0693635	0	97.7834	0	1
51.7167	0.0474914	-0.0595214	-0.121536	-0.131729	0.0942024	0.00305734	1.59062e-05	0	-INF	582	2.76492	0.00809822	0.06702	0	97.7834	0	1
51.7333	0.0454094	0.015793	-0.0352564	-0.181499	0.325392	0.00198044	1.51672e-05	12852	4.10897	580	2.76343	0.00799511	0.063906	0	96.1059	0	1
51.75	0.0431749	-0.0056334	-0.0393089	-0.479072	0.314119	0.00410789	1.44542e-05	0	-INF	577	2.76118	0.00789683	0.0609021	0	97.7834	0	1
51.7667	0.0412455	-0.0662748	-0.126979	-0.928775	0.223805	0.00455687	1.35323e-05	0	-INF	575	2.75967	0.00780397	0.0570176	0	97.7834	0	1
51.7833	0.0377903	-0.0371946	-0.0945634	-0.0262438	0.173012	0.00866795	1.26104e-05	0	-INF	573	2.75815	0.00771723	0.0531331	0	97.7834	0	1
51.8	0.0358609	-0.0316129	-0.0178968	-1.04678	0.19363	0.00987987	1.27073e-05	6539	3.81551	571	2.75664	0.00763323	0.0535416	0	0	0	1
51.8167	0.0383566	0.0359195	0.113854	0.443369	0.200972	0.0101763	1.30917e-05	0	-INF	569	2.75511	0.00754763	0.055161	0	97.7834	0	1
51.8333	0.0381057	-0.103	-0.240235	-0.443651	0.0502339	0.00803125	1.3685e-05	0	-INF	567	2.75358	0.00745878	0.0576611	0	97.7834	0	1
51.85	0.0418221	-0.0310421	-0.0250187	-0.253858	0.217183	0.006344	1.41739e-05	0	-INF	565	2.75205	0.00736634	0.0597208	0	97.7834	0	1
51.8667	0.0409608	-0.0443813	-0.0290712	-0.999734	0.169595	0.00755592	1.31997e-05	0	-INF	563	2.75051	0.00727552	0.0556162	0	97.7834	0	1
51.8833	0.0361323	-0.0204891	-0.0515867	-0.19196	-0.00311647	0.00892042	1.21732e-05	0	-INF	561	2.74896	0.00719133	0.0512913	0	97.7834	0	1
51.9	0.0349659	-0.0419154	-0.103094	-0.3078	0.0663295	0.00555471	1.16954e-05	0	-INF	559	2.74741	0.00711214	0.0492781	0	97.7834	0	1
51.9167	0.0333417	-0.0537288	-0.114013	-0.598812	0.0169095	0.00630886	1.16618e-05	0	-INF	557	2.74586	0.00703464	0.0491363	0	97.7834	0	1
51.9333	0.0347692	0.00647941	0.0311656	-0.842979	0.0744536	0.0059949	1.20723e-05	0	-INF	555	2.74429	0.00695589	0.0508658	0	97.7834	0	1
51.95	0.035739	-0.0102167	-0.0436876	-0.280719	0.098581	0.00766458	1.27179e-05	0	-INF	553	2.74273	0.00687363	0.053586	0	97.7834	0	1
51.9667	0.0385399	-0.0209619	-0.0820723	-0.427382	0.262326	0.00826615	1.37815e-05	0	-INF	551	2.74115	0.00678571	0.0580675	0	97.7834	0	1
51.9833	0.0419511	-0.0571893	-0.139988	0.163412	0.316513	0.00337455	1.39568e-05	0	-INF	549	2.73957	0.00669367	0.0588063	0.812006	97.7834	0	1
52	0.039564	-0.0625939	-0.149076	-0.0867062	0.346134	0.00260283	1.37664e-05	0	-INF	547	2.73799	0.00660169	0.0580039	0	97.7834	0	1
52.0167	0.040839	-0.0666253	-0.171287	-0.600038	0.376823	0.00457769	1.42291e-05	0	-INF	545	2.7364	0.0065088	0.0599536	91.9229	97.7834	0	1
52.0333	0.0422665	0.0108253	0.0251615	9.45426	0.503184	0.00151715	1.45873e-05	0	-INF	543	2.7348	0.00641319	0.0614629	185.089	97.7834	0	1
52.05	0.0429312	-0.0281486	-0.0869231	8.82099	0.3468	0.00456012	1.41357e-05	0	-INF	541	2.7332	0.00631788	0.0595598	195.364	97.7834	0	1
52.0667	0.0396285	-0.057357	-0.123477	9.8697	0.40999	0.00256769	1.34227e-05	23075	4.36314	539	2.73159	0.00622645	0.0565559	212.245	96.1059	42.6645	1
52.0833	0.0387673	0.0734994	0.00629037	9.41237	0.37354	0.00591584	1.35458e-05	266910	5.42636	537	2.72997	0.00613696	0.0570746	207.507	93.0026	95.7648	1
52.1	0.0403474	0.0545144	0.0426737	9.60628	0.109123	0.00804329	1.41653e-05	0	-INF	535	2.72835	0.00604502	0.0596847	201.265	97.7834	0	1
52.1167	0.0423853	-0.057244	-0.0713946	9.67935	0.147289	0.0104759	1.49938e-05	0	-INF	533	2.72673	0.00594827	0.0631755	184.905	97.7834	0	1
52.1333	0.0451862	-0.0708883	-0.152504	9.07583	0.153258	0.0106197	1.48556e-05	0	-INF	531	2.72509	0.00584923	0.0625933	184.11	97.7834	0	1
52.15	0.0415784	0.0299082	0.0016773	9.426	0.109484	0.00771176	1.46913e-05	0	-INF	529	2.72346	0.00575119	0.0619011	124.435	97.7834	0	1
52.1667	0.0442267	-0.0885641	-0.199366	2.94144	0.176794	0.00449863	1.50757e-05	0	-INF	527	2.72181	0.00565243	0.0635205	20.4115	97.7834	0	1
52.1833	0.0438232	-0.00378924	-0.0767706	-0.859091	0.323907	0.00586314	1.47807e-05	22167	4.34571	525	2.72016	0.00555336	0.0622779	0	96.1059	0	1
52.2	0.0425042	0.0208659	-0.0161258	-0.973864	0.26701	0.00707506	1.39633e-05	112524	5.05125	524	2.71933	0.00545799	0.0588336	0	96.3418	0	1
52.2167	0.0390489	0.00706898	0.0213257	-0.703504	0.206146	0.0107284	1.30936e-05	0	-INF	522	2.71767	0.00536821	0.0551693	0	97.7834	0	1
52.2333	0.0374247	-0.031142	-0.135467	-0.458932	0.360889	0.0128558	1.306e-05	158074	5.19886	520	2.716	0.00528144	0.0550274	0	93.6646	0	1
52.25	0.0388523	0.100019	0.158942	-1.20954	0.366248	0.0133048	1.33659e-05	78884	4.89699	518	2.71433	0.00519376	0.0563166	0	79.8971	0	1
52.2667	0.0392117	-0.0506488	-0.0993216	-0.375367	0.191248	0.0111598	1.39332e-05	0	-INF	516	2.71265	0.00510318	0.0587066	0	97.7834	0	1
52.2833	0.0421652	-0.0195849	-0.028606	-0.362576	0.248334	0.0125243	1.43698e-05	0	-INF	514	2.71096	0.00500927	0.0605462	0	97.7834	0	1
52.3	0.0417617	0.0044599	-0.0291489	-0.735374	0.148408	0.00824305	1.39181e-05	0	-INF	512	2.70927	0.00491541	0.0586431	0	97.7834	0	1
52.3167	0.0395272	-0.0328356	-0.0524274	-0.602191	0.0881538	0.00884462	1.39628e-05	0	-INF	510	2.70757	0.0048229	0.0588315	0	97.7834	0	1
52.3333	0.0420229	-0.0510576	-0.123161	-0.363418	0.129218	0.00669961	1.453e-05	13169	4.11955	509	2.70672	0.00472836	0.0612214	0	96.1059	0	1
52.35	0.0428401	0.0610304	0.0104211	-0.475749	0.193476	0.00913223	1.48099e-05	58459	4.76685	507	2.70501	0.00463101	0.0624005	0	88.7447	0	1
52.3667	0.0436573	-0.0243302	0.0136929	-1.1496	0.164045	0.00729239	1.39663e-05	0	-INF	505	2.70329	0.00453553	0.0588462	0	97.7834	0	1
52.3833	0.0379132	-0.0332444	-0.0957978	-0.216707	0.202821	0.00453702	1.3384e-05	0	-INF	503	2.70157	0.00444479	0.0563927	0	97.7834	0	1
52.4	0.0402563	-0.0154557	-0.0469022	-0.6275	0.724843	0.00529118	1.28017e-05	0	-INF	501	2.69984	0.0043579	0.0539392	0	97.7834	0	1
52.4167	0.0345123	-0.0522934	-0.0724695	-1.40206	1.16401	0.00329875	1.20365e-05	39443	4.59597	499	2.6981	0.00427549	0.0507152	0	96.1059	0	1
52.4333	0.0357873	0.0770371	-0.0351707	-1.24798	1.30761	0.00603655	1.20551e-05	204809	5.31135	498	2.69723	0.00419555	0.0507935	0	96.1059	0	1
52.45	0.0346208	0.0516434	-0.0753864	-0.851273	1.41658	0.00358636	1.20737e-05	49826	4.69746	496	2.69548	0.00411549	0.0508718	0	96.1059	0	1
52.4667	0.0358958	-0.0202895	-0.0469376	-1.06614	1.38089	0.00403534	1.2249e-05	392	2.59329	494	2.69373	0.00403479	0.0516106	0	96.1059	0	1
52.4833	0.0356449	0.02054	0.0462084	-0.552101	1.08687	0.00738349	1.24244e-05	32236	4.50834	492	2.69197	0.00395292	0.0523494	0	96.1059	0	1
52.5	0.0369199	0.00033434	-0.0912059	-1.30271	1.19965	0.00767988	1.19988e-05	304345	5.48337	490	2.6902	0.00387189	0.0505563	0	90.3142	0	1
52.5167	0.0331595	0.147975	0.173602	-1.18265	0.987271	0.00828144	1.16255e-05	128226	5.10798	489	2.68931	0.0037935	0.0489835	0	86.9765	0	1
52.5333	0.0347396	-0.082649	-0.123267	-0.834163	0.856979	0.00918819	1.13306e-05	0	-INF	487	2.68753	0.00371733	0.0477408	0	97.7834	0	1
52.55	0.031437	-0.0676068	-0.123047	-0.796347	0.816409	0.0104001	1.03564e-05	0	-INF	485	2.68574	0.00364538	0.0436361	0	97.7834	0	1
52.5667	0.0290499	-0.0310498	-0.13717	-1.20195	0.772788	0.0108491	9.82635e-06	0	-INF	483	2.68395	0.00357841	0.0414028	0	97.7834	0	1
52.5833	0.0283412	-0.0134137	-0.018542	-0.279585	0.769144	0.0119084	9.55755e-06	0	-INF	482	2.68305	0.0035141	0.0402702	138.922	97.7834	0	1
52.6	0.0274799	-0.0616955	-0.145275	9.27163	0.498777	0.011747	9.23651e-06	0	-INF	480	2.68124	0.00345174	0.0389175	303.458	97.7834	0	1
52.6167	0.0264661	-0.0840374	-0.133916	9.70587	0.593247	0.0106701	9.20284e-06	0	-INF	478	2.67943	0.00339056	0.0387757	309.769	97.7834	0	1
52.6333	0.0272833	-0.0131481	-0.0163561	9.59766	0.600132	0.0131028	9.27368e-06	900809	5.95463	476	2.67761	0.00332925	0.0390741	297.51	94.3673	161.976	1
52.65	0.0268798	0.269076	0.0925066	9.08234	0.467552	0.00943187	8.66525e-06	1121226	6.04969	475	2.67669	0.00326973	0.0365106	310.602	91.5704	176.755	1
52.6667	0.0237298	0.106353	0.085555	9.13877	0.522349	0.0117119	8.91897e-06	339199	5.53045	473	2.67486	0.00321138	0.0375796	297.193	86.8495	116.924	1
52.6833	0.0283617	0.0264852	0.0178734	8.80824	0.571806	0.0139919	8.91143e-06	215815	5.33408	471	2.67302	0.00315222	0.0375478	295.634	62.9952	100.389	1
52.7	0.0236857	0.0679251	0.181362	9.02916	0.500719	0.0116943	8.53813e-06	143867	5.15796	470	2.6721	0.00309433	0.0359749	130.976	77.1938	66.8536	1
52.7167	0.0261814	-0.00965362	-0.101773	-1.45793	0.460301	0.0132114	8.76572e-06	0	-INF	468	2.67025	0.00303691	0.0369339	0	97.7834	0	1
52.7333	0.025015	-0.0298593	-0.0951446	0.00200777	0.532189	0.0127449	8.81044e-06	0	-INF	466	2.66839	0.00297859	0.0371223	0	97.7834	0	1
52.75	0.0264426	-0.059678	-0.123001	-1.41907	0.647411	0.00953176	9.42992e-06	0	-INF	465	2.66745	0.00291807	0.0397324	0	97.7834	0	1
52.7667	0.0286331	-0.0220528	-0.0475548	-0.91754	0.641631	0.0130325	9.13499e-06	0	-INF	463	2.66558	0.00285647	0.0384898	0	97.7834	0	1
52.7833	0.0247201	0.0157249	0.0138529	-0.725305	0.575274	0.0119556	7.66441e-06	106935	5.02912	461	2.6637	0.00280073	0.0322936	0	56.3199	0	1
52.8	0.0200441	0.0248162	0.0838056	-1.3276	0.373419	0.00904764	7.31724e-06	0	-INF	459	2.66181	0.00275102	0.0308308	0	97.7834	0	1
52.8167	0.0226924	-0.0272804	0.0196336	-1.06975	0.230615	0.0123958	8.25023e-06	0	-INF	458	2.66087	0.00269937	0.0347619	0	97.7834	0	1
52.8333	0.0254933	-0.0612189	-0.146925	-0.624829	0.263135	0.0108611	8.6607e-06	73752	4.86777	456	2.65896	0.00264326	0.0364914	0	96.1059	0	1
52.85	0.0250898	0.0945093	0.0837028	-1.14076	0.217377	0.0119205	8.0784e-06	359755	5.55601	455	2.65801	0.00258772	0.0340379	0	83.1324	0	1
52.8667	0.0220923	0.038598	0.0509638	-0.878788	0.0551942	0.0102332	7.05196e-06	0	-INF	453	2.6561	0.00253752	0.029713	0	97.7834	0	1
52.8833	0.0190948	-0.0664465	-0.150537	-0.752624	0.263037	0.00854595	6.86154e-06	0	-INF	451	2.65418	0.00249135	0.0289107	0	97.7834	0	1
52.9	0.0209802	-0.0883306	-0.196704	-1.49377	0.263819	0.00731647	6.72337e-06	0	-INF	450	2.65321	0.00244628	0.0283285	0	97.7834	0	1
52.9167	0.0182878	-0.0182042	-0.0257382	-1.51913	0.218214	0.0100543	5.93206e-06	0	-INF	448	2.65128	0.00240429	0.0249944	0	97.7834	0	1
52.9333	0.0163585	0.00278885	-0.0535943	-1.78054	0.196565	0.00989289	5.27138e-06	0	-INF	446	2.64933	0.00236712	0.0222107	0	97.7834	0	1
52.95	0.0144291	-0.0282505	-0.0864859	-1.43632	0.0803111	0.00729011	4.45394e-06	0	-INF	445	2.64836	0.00233485	0.0187664	0	97.7834	0	1
52.9667	0.0115842	-0.043726	-0.105645	-1.34358	-0.091637	0.00606063	3.97614e-06	29788	4.47404	443	2.6464	0.00230688	0.0167532	0	96.1059	0	1
52.9833	0.0116385	0.0498989	-0.0419479	-1.56379	-0.194768	0.00650961	4.49111e-06	171196	5.23349	442	2.64542	0.00227878	0.0189231	0	96.1059	0	1
53	0.014592	-0.00982698	-0.0798749	-0.781495	-0.0674912	0.0104681	5.4241e-06	0	-INF	440	2.64345	0.00224588	0.0228542	0	97.7834	0	1
53.0167	0.0170876	-0.0262179	-0.0457804	-1.75747	-0.0815108	0.0127481	6.43547e-06	201506	5.30429	438	2.64147	0.00220653	0.0271155	0	96.1059	0	1
53.0333	0.0204989	0.0938047	-0.00573489	1.30387	-0.340129	0.0096876	6.45405e-06	108006	5.03345	437	2.64048	0.00216377	0.0271938	0	96.1059	0	1
53.05	0.0171962	-0.057474	-0.156577	-1.37362	-0.186454	0.00845811	5.76725e-06	0	-INF	435	2.63849	0.00212322	0.0243	0	97.7834	0	1
53.0667	0.0164875	-0.027936	-0.0619049	-0.720718	-0.100071	0.00967003	5.31557e-06	0	-INF	434	2.63749	0.00208644	0.0223969	0	97.7834	0	1
53.0833	0.0145582	-0.0318147	-0.032388	-0.462871	-0.140488	0.0110345	5.0729e-06	0	-INF	432	2.63548	0.00205197	0.0213744	0	97.7834	0	1
53.1	0.0150702	0.00947255	-0.0518519	-0.424445	-0.0238928	0.00690588	5.69238e-06	0	-INF	430	2.63347	0.00201625	0.0239845	0	97.7834	0	1
53.1167	0.0181763	-0.0618501	-0.13586	-1.04581	-0.00556374	0.00170911	6.28573e-06	0	-INF	429	2.63246	0.00197651	0.0264846	0	97.7834	0	1
53.1333	0.0185357	-0.0727478	-0.164174	-0.61508	0.044351	-0.000283321	6.38269e-06	0	-INF	427	2.63043	0.00193448	0.0268931	0	97.7834	0	1
53.15	0.0187426	-0.0262726	-0.111159	-0.589777	-0.0194123	0.00367518	7.10668e-06	157601	5.19756	426	2.62941	0.00188972	0.0299436	0	71.9927	0	1
53.1667	0.0227641	0.0803223	0.200646	-0.438741	0.0115815	0.00046205	7.43877e-06	277433	5.44316	424	2.62737	0.00184146	0.0313429	0	82.1224	0	1
53.1833	0.0206822	0.0149506	-0.0983592	-1.04393	-0.00213289	0.000911029	6.77809e-06	76686	4.88472	423	2.62634	0.00179429	0.0285591	204.968	96.1059	62.9324	1
53.2	0.0189054	0.01214	-0.018946	10.4403	-0.0530788	0.00197036	5.88228e-06	666658	5.8239	421	2.62428	0.00175228	0.0247846	491.079	91.1532	173.151	1
53.2167	0.0154502	0.142233	0.0963253	9.09701	0.0708411	0.00394522	5.82249e-06	0	-INF	420	2.62325	0.00171344	0.0245327	469.949	97.7834	0	1
53.2333	0.0185562	-0.0275084	-0.0848817	9.41208	0.0697915	0.00286832	6.49422e-06	0	-INF	418	2.62118	0.00167258	0.027363	414.388	97.7834	0	1
53.25	0.0193734	-0.0461882	-0.123419	8.79071	0.0174723	0.00179142	6.48668e-06	0	-INF	417	2.62014	0.00162951	0.0273313	412.03	97.7834	0	1
53.2667	0.0185122	0.0292788	0.00146533	9.29041	0.2244	0.00208781	6.29626e-06	21084	4.32395	415	2.61805	0.00158709	0.0265289	422.727	96.1059	52.0888	1
53.2833	0.0182613	-0.02236	-0.0955131	8.71925	0.213432	0.00329973	6.68061e-06	0	-INF	414	2.617	0.00154404	0.0281484	387.181	97.7834	0	1
53.3	0.020757	-0.0404294	-0.0749989	8.78148	0.138988	0.00695305	7.45684e-06	0	-INF	412	2.6149	0.00149713	0.031419	357.982	97.7834	0	1
53.3167	0.0227949	0.00665622	-0.0444139	9.27767	0.116881	0.00511322	6.58715e-06	22145	4.34528	411	2.61384	0.00145053	0.0277546	405.709	96.1059	52.228	1
53.3333	0.0156775	0.000946418	-0.0419051	8.8005	0.0488452	0.00235785	5.37783e-06	27756	4.44336	409	2.61172	0.00141083	0.0226592	481.786	96.1059	59.6317	1
53.35	0.0157318	0.00683329	-0.0267314	8.72402	-0.01385	0.00341718	5.70992e-06	79549	4.90063	408	2.61066	0.00137404	0.0240585	474.201	96.1059	84.257	1
53.3667	0.0176171	0.01684	0.000191484	9.58673	-0.107215	0.00249287	6.06815e-06	0	-INF	406	2.60853	0.00133496	0.0255678	449.242	97.7834	0	1
53.3833	0.017824	-0.0448695	-0.139817	8.84803	-0.041584	0.00126338	6.6615e-06	0	-INF	405	2.60746	0.00129272	0.0280679	409.422	97.7834	0	1
53.4	0.0210826	-0.00251414	-0.0648287	9.59507	-0.130219	0.00232271	6.70621e-06	0	-INF	403	2.60531	0.00124837	0.0282563	418.437	97.7834	0	1
53.4167	0.0180852	0.000626156	-0.0151702	9.37486	-0.333905	0.0013984	5.99328e-06	0	-INF	402	2.60423	0.00120623	0.0252523	443.84	97.7834	0	1
53.4333	0.0169187	-0.0598627	-0.090176	8.60686	-0.179773	0.00245773	5.90736e-06	0	-INF	400	2.60206	0.00116675	0.0248903	419.611	97.7834	0	1
53.45	0.0175834	-0.0141504	-0.033651	8.15365	-0.105292	-0.000450223	6.6836e-06	0	-INF	399	2.60097	0.00112497	0.028161	354.407	97.7834	0	1
53.4667	0.0214523	0.0138617	0.0178385	7.8666	0.0573854	-0.00167971	7.45983e-06	314861	5.49812	397	2.59879	0.00107804	0.0314316	318.588	96.1059	116.732	1
53.4833	0.022117	0.108555	-0.0226824	8.20913	0.0209353	0.00182103	7.37391e-06	363855	5.56093	396	2.5977	0.00102882	0.0310696	323.283	96.1059	123.096	1
53.5	0.0209505	0.0312812	-0.0375686	7.91553	0.0488774	0.00181224	7.288e-06	133607	5.12583	395	2.5966	0.000980176	0.0307076	352.255	96.1059	90.7059	1
53.5167	0.0216152	0.0194679	-0.00942498	9.4513	0.130073	0.00119311	7.1237e-06	39335	4.59478	393	2.59439	0.000932358	0.0300153	398.199	0	62.8589	1
53.5333	0.019991	-0.00531538	0.0655631	9.74012	0.160914	0.0027102	6.59365e-06	120483	5.08093	392	2.59329	0.000886844	0.027782	421.186	13.8692	93.0122	1
53.55	0.0185194	0.0452798	0.0753962	9.05009	0.195875	0.000717774	7.31763e-06	44038	4.64383	390	2.59106	0.000840686	0.0308324	364.917	96.1059	63.3988	1
53.5667	0.0242194	-0.0284843	-0.0846011	9.0165	0.108766	0.00223487	7.6236e-06	0	-INF	389	2.58995	0.000791112	0.0321216	364.189	97.7834	0	1
53.5833	0.0203064	0.00242704	0.0344849	9.7672	0.160359	0.00176832	7.22418e-06	0	-INF	387	2.58771	0.000741847	0.0304387	393.076	97.7834	0	1
53.6	0.0218866	-0.0286124	-0.0660031	9.44751	0.277412	0.000844009	6.90313e-06	0	-INF	386	2.58659	0.000694972	0.029086	390.982	97.7834	0	1
53.6167	0.0184313	0.00382481	0.0185981	8.81714	0.240962	-0.000843242	6.37308e-06	0	-INF	385	2.58546	0.000650922	0.0268526	423.178	97.7834	0	1
53.6333	0.0187908	-0.0241628	-0.0550345	9.43189	0.184828	6.35012e-05	6.47004e-06	0	-INF	383	2.5832	0.000608309	0.0272612	412.234	97.7834	0	1
53.65	0.0189976	0.00934246	0.0881604	8.61689	0.305086	-0.00314963	7.1679e-06	5745	3.75929	382	2.58206	0.000563058	0.0302015	368.049	0	32.2457	1
53.6667	0.0228666	-0.00720109	0.0271927	9.23713	0.274587	-0.0020903	7.39549e-06	49765	4.69692	381	2.58092	0.000514737	0.0311605	376.497	22.1654	66.727	1
53.6833	0.0203269	0.0256938	0.0359576	9.60454	0.204873	-0.00255685	6.34292e-06	0	-INF	379	2.57864	0.000469153	0.0267255	434.308	97.7834	0	1
53.7	0.0167191	-0.042577	-0.0392008	9.03506	0.178494	-0.000276812	5.73449e-06	0	-INF	378	2.57749	0.00042908	0.024162	455.609	97.7834	0	1
53.7167	0.0167734	0.0316693	0.140615	8.64425	0.261825	0.00291875	5.30894e-06	117187	5.06888	376	2.57519	0.000392438	0.0223689	476.551	41.4829	96.0291	1
53.7333	0.0142336	-0.000590839	-0.0488315	8.47531	0.166934	0.0074876	5.37978e-06	0	-INF	375	2.57403	0.000356973	0.0226674	488.664	97.7834	0	1
53.75	0.0171871	-0.0557391	-0.128415	9.30841	-0.0182893	0.00427447	6.12989e-06	0	-INF	374	2.57287	0.000318784	0.0258279	421.999	97.7834	0	1
53.7667	0.0186147	-0.062517	-0.117209	8.18687	-0.0402435	0.00457086	5.88722e-06	0	-INF	372	2.57054	0.000278911	0.0248055	415.476	97.7834	0	1
53.7833	0.0157698	-0.0267229	-0.069076	8.35652	0.000515994	0.00196809	4.96528e-06	0	-INF	371	2.56937	0.000242903	0.0209209	502.007	97.7834	0	1
53.8	0.0132301	-0.0167162	-0.0571067	8.50038	-0.136795	0.000128246	4.72261e-06	0	-INF	370	2.5682	0.000210758	0.0198984	534.203	97.7834	0	1
53.8167	0.0143524	-0.057216	-0.141878	8.56154	0.0351904	-0.00506853	5.44659e-06	0	-INF	368	2.56585	0.000177017	0.0229489	470.809	97.7834	0	1
53.8333	0.0174585	-0.0697923	-0.14471	8.78185	-0.0801476	-0.00461955	5.96156e-06	0	-INF	367	2.56467	0.000139165	0.0251187	438.46	97.7834	0	1
53.85	0.0173602	-0.00729531	-0.0793348	8.89413	-0.124074	-0.00432316	4.909e-06	239278	5.3789	366	2.56348	0.000103096	0.0206838	542.323	73.4806	127.192	1
53.8667	0.0113109	0.0637466	0.16823	9.10788	-0.130922	0.000398285	3.46454e-06	738118	5.86813	364	2.5611	7.53128e-05	0.0145977	762.481	57.4064	207.424	1
53.8833	0.00892381	0.0626144	0.130303	8.75583	-0.0669696	-0.00189932	3.1435e-06	314521	5.49765	363	2.55991	5.33874e-05	0.0132449	800.274	57.0662	158.624	1
53.9	0.00943585	-0.0137436	-0.01413	8.25791	-0.0227006	-0.000839987	3.26659e-06	0	-INF	362	2.55871	3.21188e-05	0.0137636	708.891	97.7834	0	1
53.9167	0.00964272	-0.089186	-0.140711	7.40401	-0.0255813	-0.002985	3.2068e-06	0	-INF	360	2.5563	1.06401e-05	0.0135117	726.433	97.7834	0	1
