# Supplementary material for: Thermodynamically controlled multiphase separation of heterogeneous liquid crystal colloids
Source: Nat Commun. 2023 Aug 29;14:5277. doi: 10.1038/s41467-023-41054-7 (PMC10465492; doi:10.1038/s41467-023-41054-7)
Supplement: Supplementary file 11 — Source Data [file 41467_2023_41054_MOESM11_ESM.zip › Source data/Supplementary Figure 7_The size-exclusion chromatography/10-11-2021/Han-11-D.xlsx]

## Sheet: Sample Details
Administrative Information
Export date	8. marraskuuta 2021 19:39:45
Culture name	fi-FI
Decimal separator	,
Workspace name	Leena
Workspace path	C:\ProgramData\Agilent Technologies\GPC\Workspaces\Leena\
File name	MDS_2_11_2021_Leena-0043.sample
Creation date	4. marraskuuta 2021 10:49:02
Created by	gpc-sec
Comments	Collected by Agilent GPC/SEC Software Version 1.1.3131.27789
Software version	Agilent GPC/SEC Software - 1.1.3131.27789
Sample Information
Sample name	Han-11
Information
Sample type	Sample
Injection date	4. marraskuuta 2021
Vial number	1
Injection number	1
Injection volume (µL)	100
Concentration (mg/mL)	1
dn/dc (mL/g)	0.1
UV extinction coefficient [(mg/mL)-¹][cm-¹]	1
Mark-Houwink K ((10e-5) dL/g)	14.1
Mark-Houwink Alpha	0.7
Mp	100000
Analysed	Yes
Instrument Conditions
Eluent
Refractive index (RIU)	1
Set flow rate (mL/min)	1
LS Wavelength (nm)	658
Set temperature (°C)	20
Actual temperature (°C)	0
Actual flow rate (mL/min)	0
Column information
Data origin	Collected by Agilent GPC/SEC Software Version 1.1.3131.27789
Instrument name
Collection Parameters
Collected by	gpc-sec
Number of channels	6
Run length (mins)	60.0167
Delay time (secs)	0
Sampling interval (secs)	1
Number of data points	3601
DLS Parameters
Viscosity (cP)	0.0089
Correlator run time (secs)	5
Collection fraction	0
Channel Information
Channel ID	Detector type	Detector name	Detector units	Channel Information
1	RI	RI	mV
2	LS 15°	LS 15°	mV
3	LS 90°	LS 90°	mV
4	VS DP	VS DP	mV
5	VS IP	VS IP	mV
6	UV 280nm	UV 280nm	mV

## Sheet: Raw Data
Collection Parameters
Collected by	gpc-sec
Number of channels	6
Run length (mins)	60.0167
Delay time (secs)	0
Sampling interval (secs)	1
Number of data points	3601
DLS Parameters
Viscosity (cP)	0.0089
Correlator run time (secs)	5
Collection fraction	0
Channel Information
Channel ID	Detector type	Detector name	Detector units	Channel Information
1	RI	RI	mV
2	LS 15°	LS 15°	mV
3	LS 90°	LS 90°	mV
4	VS DP	VS DP	mV
5	VS IP	VS IP	mV
6	UV 280nm	UV 280nm	mV
Raw Data
RT (mins)	Response Trace 1	Response Trace 2	Response Trace 3	Response Trace 4	Response Trace 5	Response Trace 6
0	-79.5179	59.1137	90.4159	4.06807	465.193	47.8175
0.0166667	-79.5187	59.1296	90.3915	13.7341	464.815	47.8173
0.0333333	-79.5216	59.1239	90.359	5.28221	459.31	47.8167
0.05	-79.5335	59.0929	90.3657	4.76418	455.512	47.819
0.0666667	-79.5388	59.0952	90.3489	4.99428	453.726	47.8162
0.0833333	-79.5417	59.1175	90.3703	3.06252	451.811	47.8123
0.1	-79.5437	59.1105	90.36	5.40978	451.376	47.8117
0.116667	-79.5452	59.1125	90.4102	5.23979	451.899	47.8111
0.133333	-79.5451	59.0829	90.3352	5.59334	452.721	47.8103
0.15	-79.5475	59.0736	90.3182	5.38475	454.135	47.8094
0.166667	-79.5431	59.0954	90.3605	5.61897	455.495	47.8115
0.183333	-79.5412	59.0826	90.322	5.48836	456.662	47.8132
0.2	-79.5382	59.1122	90.3745	5.78407	457.592	47.8144
0.216667	-79.5344	59.0914	90.3394	5.50453	458.647	47.8138
0.233333	-79.5356	59.0939	90.3407	5.16121	459.311	47.8133
0.25	-79.5377	59.1073	90.402	5.35484	459.781	47.808
0.266667	-79.5376	59.1009	90.3402	0.435715	460.477	47.8094
0.283333	-79.5379	59.1032	90.3632	1.3662	461.069	47.8092
0.3	-79.5394	59.096	90.3503	1.33217	461.371	47.81
0.316667	-79.5393	59.0977	90.3391	0.761185	462.108	47.8069
0.333333	-79.5432	59.0902	90.3481	0.73082	462.521	47.8063
0.35	-79.5446	59.1125	90.3881	5.62248	462.874	47.804
0.366667	-79.5469	59.1024	90.3564	4.84352	463.119	47.8027
0.383333	-79.5487	59.1	90.3489	5.0074	463.417	47.8016
0.4	-79.5503	59.1085	90.378	3.49876	463.684	47.8002
0.416667	-79.5545	59.1485	90.3562	4.49486	464.544	47.7967
0.433333	-79.5562	59.1093	90.3611	4.09599	465.336	47.795
0.45	-79.5577	59.1242	90.3893	4.99367	465.678	47.7918
0.466667	-79.5593	59.1183	90.3997	5.63927	465.545	47.7854
0.483333	-79.5631	59.1882	90.4549	5.32326	465.702	47.7874
0.5	-79.5664	59.0897	90.3339	5.57961	465.526	47.7813
0.516667	-79.5695	59.1245	90.3614	5.49324	465.367	47.7757
0.533333	-79.5696	59.1248	90.3921	5.52528	465.284	47.7711
0.55	-79.5742	59.1254	90.3931	5.6678	465.2	47.7656
0.566667	-79.577	59.0975	90.3581	5.94261	465.099	47.7581
0.583333	-79.5811	59.1134	90.3782	4.96742	464.948	47.7499
0.6	-79.5855	59.1236	90.4142	5.61714	464.945	47.7445
0.616667	-79.5878	59.1145	90.3664	5.06157	464.89	47.7332
0.633333	-79.5931	59.0844	90.317	5.07057	464.732	47.7245
0.65	-79.598	59.1081	90.3873	4.88701	464.708	47.7171
0.666667	-79.5995	59.1042	90.3733	5.55153	464.749	47.7064
0.683333	-79.6058	59.1056	90.341	5.70778	464.549	47.6934
0.7	-79.6099	59.0977	90.3758	5.53429	464.69	47.6786
0.716667	-79.6145	59.1212	90.3654	5.44197	464.622	47.6676
0.733333	-79.6229	59.1314	90.3919	6.21498	464.645	47.6533
0.75	-79.633	59.1056	90.3901	5.12367	464.725	47.6414
0.766667	-79.6461	59.1314	90.3622	5.66597	464.69	47.6255
0.783333	-79.6601	59.1085	90.3486	19.0711	464.639	47.6101
0.8	-79.6691	59.1641	90.4816	5.90508	464.551	47.5883
0.816667	-79.6806	59.2091	90.5007	7.23961	464.575	47.5719
0.833333	-79.6879	59.3905	90.5981	5.20058	464.634	47.5565
0.85	-79.7036	59.114	90.3603	5.08492	464.45	47.5439
0.866667	-79.7144	59.0954	90.3248	5.04143	464.675	47.526
0.883333	-79.7311	59.089	90.313	5.25063	464.546	47.5086
0.9	-79.7474	59.0957	90.3298	5.12474	464.661	47.4911
0.916667	-79.7665	59.0971	90.3335	5.67024	464.589	47.4708
0.933333	-79.7839	59.1114	90.3941	5.44304	464.61	47.4561
0.95	-79.8104	59.0852	90.3391	5.82817	464.662	47.4398
0.966667	-79.8318	59.1026	90.3425	5.66902	464.52	47.4307
0.983333	-79.8576	59.0888	90.3121	5.63026	464.633	47.4148
1	-79.884	59.1027	90.335	5.08003	464.641	47.3972
1.01667	-79.9119	59.1149	90.3637	5.92949	464.638	47.3858
1.03333	-79.9346	59.1068	90.3359	5.69878	464.605	47.3759
1.05	-79.9603	59.1074	90.3675	5.14992	464.673	47.3623
1.06667	-79.9859	59.1056	90.3664	5.41084	464.46	47.3524
1.08333	-80.0108	59.111	90.3639	5.56297	464.548	47.3479
1.1	-80.0466	59.1198	90.4018	5.12596	464.67	47.3447
1.11667	-80.0782	59.0957	90.3429	4.9102	464.576	47.3389
1.13333	-80.107	59.0815	90.3124	5.75966	464.676	47.3356
1.15	-80.1402	59.1248	90.3565	5.17067	464.675	47.3364
1.16667	-80.1691	59.1888	90.4946	5.35973	464.549	47.3364
1.18333	-80.1991	59.107	90.3513	5.50026	464.64	47.3388
1.2	-80.2316	59.1029	90.3678	5.35316	464.546	47.34
1.21667	-80.2566	59.1274	90.3761	5.83351	464.51	47.3478
1.23333	-80.2876	59.0977	90.3329	4.98421	464.425	47.3556
1.25	-80.3208	59.0987	90.3352	1.11107	464.548	47.3621
1.26667	-80.3489	59.0888	90.3191	1.11168	464.536	47.3718
1.28333	-80.3701	59.1171	90.3622	1.74171	464.45	47.3826
1.3	-80.3928	59.1467	90.395	1.33156	464.484	47.3925
1.31667	-80.4197	59.1056	90.319	-4.00887	464.65	47.4033
1.33333	-80.4362	59.0873	90.3121	5.56999	464.632	47.4162
1.35	-80.4487	59.092	90.3196	5.00801	464.58	47.4316
1.36667	-80.4609	59.1213	90.3591	5.0753	464.454	47.4444
1.38333	-80.4714	59.1576	90.424	6.02425	464.576	47.459
1.4	-80.4789	59.1157	90.3404	5.03899	464.444	47.47
1.41667	-80.4794	59.1287	90.3765	5.10567	464.519	47.4851
1.43333	-80.4807	59.1123	90.348	5.6321	464.567	47.5018
1.45	-80.4755	59.1309	90.3692	4.87206	464.412	47.5173
1.46667	-80.4725	59.1213	90.378	5.23262	464.478	47.5301
1.48333	-80.4681	59.1065	90.3271	5.71724	464.463	47.5434
1.5	-80.4572	59.1129	90.3352	1.46034	464.443	47.5591
1.51667	-80.4414	59.1097	90.3568	5.5587	464.461	47.5756
1.53333	-80.4243	59.1225	90.4112	5.56053	464.496	47.5907
1.55	-80.4041	59.15	90.3993	-13.1611	464.51	47.6038
1.56667	-80.3843	59.13	90.3942	4.51439	464.448	47.6203
1.58333	-80.3639	59.1235	90.3623	-0.890884	464.596	47.6334
1.6	-80.3397	59.147	90.3785	5.81917	464.516	47.6432
1.61667	-80.314	59.1117	90.3423	5.59868	464.41	47.6514
1.63333	-80.2871	59.136	90.3564	-3.46764	464.514	47.6627
1.65	-80.2569	59.1933	90.5253	5.55214	464.555	47.6753
1.66667	-80.2299	59.118	90.3695	5.83656	464.447	47.6879
1.68333	-80.1945	59.1129	90.3701	6.17378	464.572	47.6986
1.7	-80.1611	59.0926	90.3225	5.28221	464.504	47.7042
1.71667	-80.1234	59.1331	90.3791	-21.0665	464.516	47.7146
1.73333	-80.0897	59.1381	90.4084	13.7246	464.521	47.719
1.75	-80.0614	59.0974	90.3011	1.99562	464.479	47.7285
1.76667	-80.0312	59.1079	90.3199	5.56831	464.524	47.736
1.78333	-80.0027	59.1012	90.3408	4.7982	464.417	47.7441
1.8	-79.9734	59.099	90.3234	16.3001	464.606	47.7496
1.81667	-79.9439	59.0928	90.3303	10.5309	464.509	47.7546
1.83333	-79.914	59.0897	90.3162	-13.4974	464.361	47.7619
1.85	-79.8824	59.0902	90.3263	4.6801	464.481	47.7663
1.86667	-79.8544	59.1457	90.4311	-9.93538	464.571	47.7708
1.88333	-79.8222	59.0923	90.3291	6.35155	464.599	47.7755
1.9	-79.7949	59.1172	90.3448	5.1928	464.535	47.777
1.91667	-79.7701	59.1694	90.4578	22.7666	464.492	47.7824
1.93333	-79.7541	59.0942	90.3104	-3.05275	464.52	47.7883
1.95	-79.7309	59.1268	90.3651	-2.42577	464.53	47.7859
1.96667	-79.7088	59.0954	90.3231	7.36351	464.716	47.7923
1.98333	-79.6891	59.1479	90.505	-0.155411	464.621	47.7921
2	-79.667	59.1012	90.3333	5.85915	464.526	47.7941
2.01667	-79.6481	59.1694	90.4272	12.0586	464.588	47.7993
2.03333	-79.6313	59.159	90.3851	-9.94972	464.542	47.8016
2.05	-79.613	59.128	90.3562	-7.80266	464.501	47.8048
2.06667	-79.5873	59.1029	90.3323	5.72914	464.493	47.8068
2.08333	-79.5727	59.1164	90.3364	-19.5931	464.43	47.8037
2.1	-79.5579	59.1137	90.3436	-5.27672	464.492	47.8095
2.11667	-79.5448	59.1184	90.357	-3.4742	464.446	47.8082
2.13333	-79.528	59.1158	90.3527	-3.22685	464.516	47.8126
2.15	-79.5116	59.1502	90.3877	-1.19438	464.541	47.8109
2.16667	-79.5001	60.7496	90.4084	2.31148	464.596	47.8089
2.18333	-79.4871	59.1036	90.3466	5.42885	464.586	47.81
2.2	-79.475	59.1412	90.3825	4.94835	464.557	47.8118
2.21667	-79.4633	59.1305	90.3436	6.58577	464.46	47.8129
2.23333	-79.4576	59.1029	90.3228	25.5895	464.544	47.8146
2.25	-79.4512	59.0955	90.3335	6.06422	464.553	47.8112
2.26667	-79.4442	59.1067	90.3248	5.07057	464.466	47.8123
2.28333	-79.439	59.1677	90.443	5.56236	464.453	47.8143
2.3	-79.4329	59.1012	90.3185	9.04259	464.454	47.8193
2.31667	-79.4235	59.1703	90.4153	6.05705	464.481	47.8164
2.33333	-79.4128	59.1189	90.3872	5.77385	464.454	47.8201
2.35	-79.4077	59.1129	90.3713	5.02647	464.547	47.8204
2.36667	-79.4029	59.1117	90.362	-17.7001	464.566	47.8173
2.38333	-79.396	59.1283	90.3494	5.43602	464.357	47.8191
2.4	-79.3885	59.1016	90.3243	4.56505	464.395	47.8188
2.41667	-79.385	59.1418	90.3945	5.64751	464.568	47.8201
2.43333	-79.379	59.1114	90.3805	5.68398	464.536	47.8204
2.45	-79.3765	59.1033	90.3075	5.64095	464.48	47.8234
2.46667	-79.3711	59.1117	90.3335	8.48122	464.432	47.8207
2.48333	-79.3693	59.0987	90.3132	4.37676	464.436	47.8254
2.5	-79.3617	59.1053	90.3375	1.32439	464.395	47.8231
2.51667	-79.353	59.1233	90.3486	-1.16814	464.484	47.8222
2.53333	-79.3531	59.1071	90.3193	5.33699	464.484	47.822
2.55	-79.3493	59.1299	90.314	0.917282	464.474	47.8202
2.56667	-79.3481	59.1422	90.3741	1.66832	464.587	47.821
2.58333	-79.3452	59.1256	90.3973	1.96999	464.553	47.8207
2.6	-79.3418	59.1167	90.3777	1.52412	464.402	47.8278
2.61667	-79.3366	59.1032	90.328	5.34767	464.661	47.8242
2.63333	-79.3313	59.1102	90.3252	5.08659	464.645	47.826
2.65	-79.3263	59.1459	90.36	5.56465	464.627	47.8199
2.66667	-79.3264	59.1669	90.3935	5.17372	464.577	47.8173
2.68333	-79.3267	59.1616	90.4073	5.3167	464.51	47.8217
2.7	-79.3244	59.1178	90.3474	4.50081	464.539	47.8231
2.71667	-79.3198	59.1351	90.3855	5.41801	464.535	47.826
2.73333	-79.3191	59.1288	90.3503	5.41924	464.595	47.8262
2.75	-79.3203	59.1079	90.319	5.72319	464.583	47.8246
2.76667	-79.322	59.1172	90.3419	5.64873	464.44	47.8242
2.78333	-79.3185	59.0914	90.3001	5.37575	464.544	47.826
2.8	-79.3163	59.1169	90.3689	5.35912	464.57	47.8242
2.81667	-79.3159	59.1181	90.3266	5.63744	464.702	47.8226
2.83333	-79.3122	59.1142	90.3138	5.73631	464.62	47.8213
2.85	-79.3131	59.1125	90.328	5.79598	464.537	47.8252
2.86667	-79.3147	59.1059	90.3156	5.95451	464.515	47.8254
2.88333	-79.3119	59.1041	90.3349	5.40138	464.573	47.826
2.9	-79.3084	59.1268	90.3382	4.90425	464.476	47.8266
2.91667	-79.3078	59.1117	90.3339	5.02174	464.552	47.8225
2.93333	-79.3073	59.1119	90.344	8.2296	464.467	47.8265
2.95	-79.3047	59.3537	90.4737	5.59151	464.565	47.8269
2.96667	-79.3029	59.1244	90.3106	6.21849	464.493	47.8272
2.98333	-79.3055	59.1695	90.3939	3.58589	464.345	47.8233
3	-79.3064	59.1154	90.3234	5.56648	464.44	47.8262
3.01667	-79.3063	59.1299	90.3878	5.57304	464.36	47.8288
3.03333	-79.3023	59.1242	90.3539	6.04027	464.364	47.8248
3.05	-79.3011	59.116	90.321	5.39955	464.471	47.8231
3.06667	-79.2996	59.1331	90.3558	3.38554	464.398	47.8266
3.08333	-79.304	59.132	90.3449	5.71007	464.523	47.8266
3.1	-79.3053	59.1523	90.3907	5.64095	464.481	47.8278
3.11667	-79.3023	59.1262	90.3132	5.29472	464.554	47.8288
3.13333	-79.2994	59.145	90.3773	4.01253	464.632	47.8312
3.15	-79.2989	59.1123	90.3167	5.79598	464.4	47.8327
3.16667	-79.2968	59.1352	90.3947	6.2722	464.57	47.8292
3.18333	-79.2959	59.138	90.4037	5.74348	464.564	47.83
3.2	-79.2963	59.1042	90.3181	5.55519	464.651	47.8341
3.21667	-79.2915	59.1149	90.3188	1.10802	464.577	47.8368
3.23333	-79.2934	59.1389	90.3637	1.21834	464.61	47.8335
3.25	-79.2909	59.1746	90.3925	-1.37611	464.685	47.8329
3.26667	-79.2904	59.0987	90.3013	1.68556	464.624	47.832
3.28333	-79.2884	59.1071	90.3146	4.78264	464.653	47.8329
3.3	-79.2896	59.1039	90.3085	4.85298	464.579	47.833
3.31667	-79.2919	59.1004	90.3011	9.27147	464.51	47.8367
3.33333	-79.2899	59.1123	90.3272	5.60707	464.689	47.8358
3.35	-79.2883	59.1193	90.3599	5.34111	464.641	47.8355
3.36667	-79.2892	59.1073	90.3143	5.27687	464.495	47.835
3.38333	-79.2905	59.1256	90.35	5.27504	464.635	47.835
3.4	-79.2849	59.1018	90.3098	5.62614	464.579	47.8353
3.41667	-79.2838	59.1024	90.3062	14.2162	464.504	47.8367
3.43333	-79.282	59.1547	90.3576	5.72807	464.462	47.8367
3.45	-79.2783	59.1177	90.3498	5.50926	464.539	47.8373
3.46667	-79.2782	59.1625	90.4061	7.83684	464.586	47.8413
3.48333	-79.2773	59.1105	90.3176	5.39177	464.403	47.837
3.5	-79.279	59.1163	90.3198	5.62019	464.443	47.8381
3.51667	-79.2837	59.1253	90.3361	5.27794	464.478	47.84
3.53333	-79.2818	59.1233	90.3538	5.92583	464.309	47.8423
3.55	-79.2771	59.138	90.3512	5.08186	464.545	47.8437
3.56667	-79.2727	59.1044	90.3072	5.5468	464.517	47.8446
3.58333	-79.2675	59.1099	90.3089	6.02776	464.464	47.8457
3.6	-79.2684	59.1506	90.3581	9.83589	464.478	47.8478
3.61667	-79.2681	59.1267	90.3159	-6.60042	464.517	47.8463
3.63333	-79.2695	59.114	90.3158	-15.1627	464.619	47.8452
3.65	-79.2686	59.1367	90.3632	-7.72286	464.566	47.8449
3.66667	-79.2661	59.1207	90.3025	-14.1285	464.642	47.8454
3.68333	-79.2648	59.1149	90.3187	-4.12453	464.63	47.841
3.7	-79.2643	59.13	90.375	55.4949	464.491	47.8436
3.71667	-79.2654	59.1526	90.4304	-6.81389	464.648	47.8445
3.73333	-79.2629	59.1254	90.3217	-3.68279	464.705	47.8471
3.75	-79.2594	59.127	90.3165	16.908	464.714	47.8494
3.76667	-79.2597	59.138	90.3787	5.2607	464.717	47.8497
3.78333	-79.2544	59.1474	90.3594	4.99367	464.821	47.8492
3.8	-79.2605	59.1827	90.4368	4.82857	464.728	47.848
3.81667	-79.2587	59.1152	90.3129	5.27321	464.551	47.8487
3.83333	-79.2585	59.1253	90.3317	4.86855	464.588	47.8481
3.85	-79.2541	59.1232	90.3289	4.79515	464.68	47.8486
3.86667	-79.2562	59.1235	90.341	4.52751	464.508	47.8484
3.88333	-79.2587	59.1247	90.3329	5.25414	464.606	47.8501
3.9	-79.2593	59.1473	90.3696	5.28511	464.488	47.8506
3.91667	-79.2565	59.1514	90.3832	5.19035	464.396	47.8481
3.93333	-79.2593	59.0975	90.2842	4.94118	464.548	47.8507
3.95	-79.2594	59.2042	90.5093	4.65401	464.556	47.8506
3.96667	-79.2609	59.1157	90.3066	4.85542	464.517	47.8519
3.98333	-79.2551	59.1387	90.3433	5.52956	464.657	47.8515
4	-79.2535	59.123	90.3173	5.19936	464.554	47.8535
4.01667	-79.2522	59.1193	90.2961	5.22377	464.653	47.8547
4.03333	-79.2516	59.1207	90.3254	5.14214	464.531	47.859
4.05	-79.2486	59.1041	90.275	5.18089	464.625	47.8605
4.06667	-79.2475	59.121	90.3283	1.00792	464.649	47.8587
4.08333	-79.2463	59.0989	90.2929	0.965042	464.295	47.8556
4.1	-79.251	59.1436	90.4087	1.79298	464.46	47.8567
4.11667	-79.251	59.1314	90.3292	1.58546	464.475	47.8587
4.13333	-79.2481	59.1468	90.3901	5.27855	464.49	47.8602
4.15	-79.2449	59.1174	90.3227	5.39131	464.382	47.8619
4.16667	-79.2446	59.1065	90.3132	5.3466	464.355	47.8648
4.18333	-79.2442	59.1279	90.364	5.76439	464.345	47.8664
4.2	-79.2469	59.1071	90.2802	4.90547	464.466	47.864
4.21667	-79.2448	59.1216	90.3079	5.27138	464.387	47.8635
4.23333	-79.2445	59.1203	90.324	5.76668	464.556	47.8626
4.25	-79.2451	59.1273	90.3353	5.58739	464.368	47.8655
4.26667	-79.2458	59.1311	90.3617	5.08553	464.395	47.8655
4.28333	-79.2468	59.1164	90.3079	5.02647	464.484	47.8687
4.3	-79.2426	59.1587	90.339	5.79414	464.41	47.8706
4.31667	-79.2396	59.1277	90.3439	4.99123	464.412	47.8712
4.33333	-79.2393	59.1486	90.3509	5.15694	464.517	47.873
4.35	-79.2393	59.1332	90.3472	5.28816	464.491	47.8722
4.36667	-79.24	59.1195	90.35	5.39009	464.577	47.8767
4.38333	-79.2381	59.154	90.3587	5.4937	464.565	47.8793
4.4	-79.2387	59.2191	90.3301	5.1815	464.52	47.8765
4.41667	-79.241	59.1172	90.3339	5.59563	464.425	47.8759
4.43333	-79.2374	59.1218	90.3053	5.49263	464.56	47.8779
4.45	-79.2399	59.1201	90.3263	5.71556	464.559	47.8811
4.46667	-79.2358	59.127	90.3204	5.04143	464.27	47.8866
4.48333	-79.2382	59.1976	90.4417	5.77385	464.537	47.8895
4.5	-79.2402	59.1268	90.3503	4.64684	464.591	47.891
4.51667	-79.241	59.1186	90.3051	5.4467	464.542	47.8947
4.53333	-79.2393	59.1625	90.3922	5.45799	464.427	47.8942
4.55	-79.24	59.1569	90.3681	5.40199	464.585	47.8925
4.56667	-79.2385	59.1177	90.2985	5.39894	464.617	47.8912
4.58333	-79.235	59.1377	90.3307	5.49858	464.518	47.8965
4.6	-79.2364	59.1366	90.3339	4.78569	464.485	47.8979
4.61667	-79.2341	59.1357	90.3309	5.77629	464.447	47.8999
4.63333	-79.2387	59.1317	90.3489	5.98427	464.393	47.9012
4.65	-79.2391	59.1418	90.3191	5.01869	464.446	47.9069
4.66667	-79.2411	59.1868	90.4908	5.18974	464.445	47.9067
4.68333	-79.24	59.1717	90.379	4.81483	464.452	47.9066
4.7	-79.2432	59.1227	90.2889	5.63316	464.551	47.9064
4.71667	-79.2471	59.1216	90.3025	5.47295	464.556	47.9064
4.73333	-79.2495	59.0981	90.2746	5.5265	464.477	47.9125
4.75	-79.2484	59.1331	90.3761	4.67308	464.532	47.9136
4.76667	-79.2516	59.1166	90.2905	5.11879	464.651	47.9168
4.78333	-79.257	59.1291	90.3483	-4.32961	464.576	47.9214
4.8	-79.258	59.1061	90.2911	-4.84032	464.441	47.9227
4.81667	-79.2585	59.1337	90.3169	-4.33723	464.635	47.9267
4.83333	-79.2568	59.1251	90.3165	-4.71458	464.61	47.9275
4.85	-79.2555	59.1325	90.3654	-2.32979	464.337	47.9322
4.86667	-79.2542	59.1288	90.304	0.925674	464.501	47.9377
4.88333	-79.2579	59.1477	90.3516	1.13731	464.601	47.9382
4.9	-79.2611	59.145	90.3376	0.617447	464.502	47.9394
4.91667	-79.2628	59.1212	90.3249	1.16524	464.487	47.9461
4.93333	-79.2603	59.1264	90.3429	1.36848	464.521	47.9455
4.95	-79.259	59.2733	90.6544	5.07835	464.511	47.9511
4.96667	-79.2594	59.1338	90.3001	4.66469	464.549	47.9511
4.98333	-79.2577	59.1106	90.283	4.61342	464.628	47.9563
5	-79.2536	59.1442	90.3423	5.74593	464.47	47.9569
5.01667	-79.2489	59.1192	90.2876	5.16594	464.461	47.9629
5.03333	-79.2474	59.1276	90.3184	5.33516	464.598	47.967
5.05	-79.2486	59.1229	90.3129	5.29823	464.467	47.9696
5.06667	-79.2489	59.1088	90.2889	5.90569	464.376	47.9722
5.08333	-79.2509	59.1287	90.3097	5.23918	464.41	47.9781
5.1	-79.2538	59.1767	90.3988	5.2964	464.554	47.9783
5.11667	-79.2529	59.136	90.3101	4.80171	464.411	47.9824
5.13333	-79.2532	59.1299	90.3016	5.00618	464.464	47.9842
5.15	-79.2493	59.1142	90.2816	4.86977	464.49	47.9873
5.16667	-79.249	59.1418	90.3518	5.38826	464.482	47.9897
5.18333	-79.2495	59.1357	90.3143	5.1165	464.425	47.9917
5.2	-79.2542	59.145	90.3304	5.1368	464.454	47.9963
5.21667	-79.2516	59.1343	90.3042	5.07301	464.428	47.9977
5.23333	-79.2503	59.1161	90.2813	5.2285	464.183	48.0053
5.25	-79.2498	59.1505	90.3587	5.3788	464.287	48.0112
5.26667	-79.2484	59.2019	90.4275	5.55809	464.433	48.0161
5.28333	-79.2515	59.1218	90.3014	5.59456	464.504	48.018
5.3	-79.25	59.1622	90.3433	5.26665	464.498	48.0247
5.31667	-79.2493	59.138	90.3471	5.24529	464.484	48.0273
5.33333	-79.2475	59.1618	90.3198	5.82344	464.586	48.034
5.35	-79.2466	59.129	90.3201	5.80009	464.501	48.0392
5.36667	-79.2492	59.1175	90.2879	7.63893	464.474	48.0437
5.38333	-79.251	59.1419	90.3246	7.72591	464.435	48.047
5.4	-79.2498	59.1212	90.2726	5.04677	464.556	48.0514
5.41667	-79.2536	59.1174	90.2854	5.43419	464.486	48.0544
5.43333	-79.2536	59.1572	90.3497	5.67741	464.63	48.057
5.45	-79.248	59.1308	90.3019	5.71846	464.41	48.0631
5.46667	-79.2475	59.1099	90.2737	5.45021	464.614	48.0705
5.48333	-79.2436	59.145	90.3419	5.65285	464.876	48.0756
5.5	-79.2443	59.2007	90.4118	5.37987	464.757	48.0802
5.51667	-79.2474	59.119	90.2747	5.82344	464.702	48.081
5.53333	-79.2498	59.1253	90.2879	5.19997	464.743	48.0859
5.55	-79.2477	59.1142	90.2828	4.8864	464.673	48.0911
5.56667	-79.2449	59.1753	90.4194	5.48607	464.601	48.0956
5.58333	-79.242	59.1445	90.3188	5.65529	464.646	48.0985
5.6	-79.2448	59.1502	90.3448	5.35728	464.664	48.0991
5.61667	-79.2426	59.1068	90.2653	4.81133	464.468	48.1075
5.63333	-79.2417	59.1457	90.3269	5.8532	464.526	48.1132
5.65	-79.2414	59.1329	90.2947	6.06545	464.558	48.1161
5.66667	-79.2429	59.1326	90.3329	5.64461	464.647	48.12
5.68333	-79.2423	59.1161	90.2796	3.89931	464.549	48.126
5.7	-79.2481	59.1628	90.4026	7.67586	464.559	48.1319
5.71667	-79.2419	59.1679	90.3384	5.70717	464.599	48.1385
5.73333	-79.2384	59.1328	90.315	5.15343	464.55	48.142
5.75	-79.2388	59.1311	90.321	5.3054	464.49	48.1483
5.76667	-79.241	59.1435	90.3256	5.48119	464.482	48.1525
5.78333	-79.2402	59.1328	90.3112	5.19569	464.42	48.1579
5.8	-79.2422	59.1287	90.314	5.99922	464.444	48.1649
5.81667	-79.2373	59.1256	90.304	5.34477	464.48	48.1695
5.83333	-79.2341	59.1149	90.2662	5.28694	464.451	48.1721
5.85	-79.2349	59.1631	90.3376	5.709	464.467	48.1799
5.86667	-79.2339	59.1213	90.2993	5.72319	464.601	48.1867
5.88333	-79.2326	59.1216	90.2943	16.272	464.481	48.1899
5.9	-79.235	59.1357	90.3164	5.18028	464.492	48.1954
5.91667	-79.237	59.1378	90.3201	5.09865	464.466	48.2008
5.93333	-79.2356	59.1346	90.3187	5.00862	464.521	48.2029
5.95	-79.2388	59.1366	90.3021	5.70473	464.516	48.207
5.96667	-79.2356	59.1337	90.3423	1.18904	464.467	48.2128
5.98333	-79.2335	59.1273	90.2988	1.32622	464.622	48.2209
6	-79.2349	59.1381	90.3176	0.921555	464.422	48.2256
6.01667	-79.2295	59.1412	90.3152	1.04668	464.497	48.2302
6.03333	-79.2327	59.1402	90.3306	-10.3538	464.559	48.2319
6.05	-79.2352	59.1288	90.2857	5.07179	464.626	48.2394
6.06667	-79.2361	59.1236	90.283	5.12184	464.669	48.2471
6.08333	-79.2313	59.1311	90.3158	4.91447	464.554	48.2487
6.1	-79.232	59.1477	90.3204	5.34538	464.525	48.2528
6.11667	-79.2295	59.1221	90.283	4.88579	464.47	48.2597
6.13333	-79.2297	59.138	90.3184	5.58144	464.58	48.2629
6.15	-79.2298	59.1293	90.2902	5.92644	464.611	48.2658
6.16667	-79.2292	59.1244	90.2766	5.53963	464.339	48.2711
6.18333	-79.2283	62.895	90.6883	5.45555	464.616	48.2784
6.2	-79.2254	59.1671	90.3201	5.24223	464.527	48.2806
6.21667	-79.228	59.1381	90.2924	5.66963	464.455	48.2821
6.23333	-79.23	59.114	90.2688	4.89235	464.499	48.287
6.25	-79.2312	59.1406	90.3051	5.70412	464.5	48.2911
6.26667	-79.235	59.1721	90.3548	6.22093	464.509	48.3007
6.28333	-79.2332	59.1377	90.2886	5.17845	464.367	48.3031
6.3	-79.2333	59.1605	90.3924	4.68071	464.432	48.3016
6.31667	-79.2301	59.1517	90.3263	5.68214	464.542	48.3067
6.33333	-79.2252	59.1349	90.299	4.81194	464.401	48.3126
6.35	-79.2252	59.1427	90.3469	5.54802	464.434	48.3198
6.36667	-79.2272	59.156	90.341	4.7654	464.545	48.3151
6.38333	-79.2301	59.2078	90.3433	5.36263	464.274	48.3195
6.4	-79.2335	59.1573	90.3355	40.1986	464.476	48.3263
6.41667	-79.2365	59.1328	90.2847	5.3138	464.425	48.3262
6.43333	-79.2344	59.138	90.3086	5.38231	464.499	48.3318
6.45	-79.2297	59.1534	90.2946	2.90871	464.376	48.3341
6.46667	-79.2269	59.1433	90.322	9.93904	464.425	48.3341
6.48333	-79.2268	59.1341	90.2856	5.43236	464.436	48.3375
6.5	-79.2283	59.1564	90.3313	5.80132	464.393	48.3421
6.51667	-79.2297	59.1598	90.3721	5.56465	464.527	48.3405
6.53333	-79.2333	59.1584	90.3533	5.17372	464.417	48.3411
6.55	-79.2307	59.1279	90.2671	5.64217	464.267	48.3405
6.56667	-79.231	59.1723	90.3684	5.03365	464.414	48.346
6.58333	-79.231	59.1685	90.3767	5.99678	464.474	48.3477
6.6	-79.2304	59.172	90.3391	5.45677	464.466	48.3503
6.61667	-79.2298	59.1499	90.3416	5.2726	464.357	48.3538
6.63333	-79.2281	59.1341	90.2885	5.21599	464.498	48.3585
6.65	-79.2271	59.137	90.3051	5.72975	464.575	48.3575
6.66667	-79.2243	59.1389	90.2903	5.64034	464.496	48.3572
6.68333	-79.2219	59.168	90.3152	5.39299	464.604	48.3599
6.7	-79.2201	59.1619	90.3088	5.51399	464.643	48.3582
6.71667	-79.2237	59.2217	90.3426	5.20226	464.486	48.3585
6.73333	-79.2199	59.2136	90.3425	5.2375	464.577	48.3617
6.75	-79.2228	59.1344	90.286	5.20653	464.5	48.3596
6.76667	-79.2233	59.1416	90.2609	5.69756	464.378	48.3628
6.78333	-79.2226	59.1425	90.2836	5.36202	464.571	48.3607
6.8	-79.2211	59.139	90.2784	5.54741	464.516	48.3614
6.81667	-79.2233	59.1663	90.3448	5.27916	464.59	48.3573
6.83333	-79.2233	59.1917	90.3367	5.0103	464.506	48.3601
6.85	-79.2193	59.17	90.3358	5.59334	464.471	48.3602
6.86667	-79.2205	59.1279	90.2773	5.39543	464.546	48.3611
6.88333	-79.2182	59.1901	90.4141	5.56892	464.511	48.3624
6.9	-79.2143	59.1427	90.2953	5.62126	464.521	48.361
6.91667	-79.2117	59.1239	90.2747	5.38643	464.423	48.3595
6.93333	-79.2103	59.1625	90.3368	5.28938	464.237	48.3541
6.95	-79.212	59.1442	90.2721	5.52116	464.476	48.3538
6.96667	-79.2173	59.1232	90.2634	5.61531	464.508	48.3567
6.98333	-79.213	59.1325	90.2911	5.35851	464.434	48.3553
7	-79.2133	59.1483	90.2966	5.14336	464.374	48.353
7.01667	-79.2153	59.129	90.2709	5.63377	464.613	48.3512
7.03333	-79.2143	59.1618	90.2952	5.28877	464.482	48.3538
7.05	-79.2124	59.1399	90.3022	5.29045	464.418	48.353
7.06667	-79.2112	59.1366	90.2662	5.09972	464.424	48.3491
7.08333	-79.2057	59.1814	90.3587	8.51631	464.562	48.3495
7.1	-79.2059	59.1326	90.2766	1.03706	464.353	48.3453
7.11667	-79.2033	59.1265	90.2561	0.985336	464.462	48.3424
7.13333	-79.2059	59.1207	90.2476	1.05019	464.452	48.3389
7.15	-79.2046	59.1348	90.267	0.710526	464.222	48.3349
7.16667	-79.2042	59.159	90.3143	5.20821	464.502	48.3346
7.18333	-79.201	59.1749	90.3228	5.71663	464.443	48.3309
7.2	-79.2025	59.1488	90.2706	5.24941	464.455	48.3277
7.21667	-79.1993	59.1589	90.2781	5.709	464.522	48.3225
7.23333	-79.2014	59.1924	90.4151	5.41145	464.425	48.3224
7.25	-79.2049	59.1885	90.4256	4.90837	464.362	48.3228
7.26667	-79.2013	59.1776	90.3614	5.04967	464.346	48.3175
7.28333	-79.2048	59.1402	90.2897	5.24529	464.466	48.3143
7.3	-79.2049	59.1474	90.2599	5.11345	464.421	48.3105
7.31667	-79.2054	59.1685	90.3294	5.0312	464.352	48.3108
7.33333	-79.2065	59.148	90.3095	5.14687	464.439	48.3099
7.35	-79.2048	59.137	90.2871	5.14153	464.475	48.2995
7.36667	-79.2077	59.145	90.2869	5.76317	464.432	48.2981
7.38333	-79.2046	59.1473	90.2702	5.24162	464.427	48.2961
7.4	-79.2056	59.1421	90.3042	5.25291	464.566	48.2934
7.41667	-79.2107	59.1398	90.261	5.79292	464.613	48.2912
7.43333	-79.21	59.1349	90.2808	10.8141	464.512	48.2877
7.45	-79.2136	59.1512	90.2737	5.32799	464.45	48.2861
7.46667	-79.2156	59.2008	90.3095	5.10628	464.445	48.2784
7.48333	-79.2159	59.1363	90.2682	5.64278	464.435	48.2728
7.5	-79.2168	59.1309	90.2555	5.29289	464.588	48.2711
7.51667	-79.2158	59.1541	90.2967	5.09804	464.484	48.2661
7.53333	-79.2155	59.1531	90.2741	5.31258	464.413	48.2597
7.55	-79.2165	59.1236	90.2702	5.26375	464.567	48.2572
7.56667	-79.2155	59.1494	90.2871	4.62654	464.551	48.2589
7.58333	-79.2139	59.1468	90.266	4.76784	464.522	48.2519
7.6	-79.2159	59.1439	90.2644	4.86198	464.621	48.2441
7.61667	-79.2144	59.1496	90.2782	5.76851	464.703	48.2407
7.63333	-79.213	59.132	90.2622	5.30846	464.604	48.233
7.65	-79.2115	59.1479	90.2738	5.1754	464.392	48.2316
7.66667	-79.2147	59.1441	90.2645	5.12718	464.653	48.2267
7.68333	-79.2095	59.1549	90.3349	5.6237	464.633	48.2237
7.7	-79.2085	59.1488	90.3016	5.56175	464.344	48.2197
7.71667	-79.2106	59.1644	90.3399	5.92766	464.537	48.2177
7.73333	-79.213	59.1502	90.2874	5.26604	464.626	48.2122
7.75	-79.2156	59.1744	90.3504	5.04555	464.516	48.2082
7.76667	-79.2164	59.1407	90.2699	5.19875	464.531	48.2038
7.78333	-79.2211	59.2089	90.409	5.33165	464.525	48.1995
7.8	-79.2144	59.1689	90.3297	5.28038	464.57	48.1956
7.81667	-79.2167	59.1433	90.283	5.77385	464.462	48.1905
7.83333	-79.2191	59.1445	90.2654	5.09499	464.546	48.1889
7.85	-79.2181	59.1398	90.2679	5.40321	464.551	48.1829
7.86667	-79.2208	59.1486	90.284	5.1635	464.415	48.1796
7.88333	-79.2181	59.155	90.2839	5.46989	464.399	48.1754
7.9	-79.2185	59.2823	90.3326	30.126	464.362	48.1734
7.91667	-79.2207	59.1389	90.2827	4.42085	464.361	48.1617
7.93333	-79.2214	59.1464	90.2792	5.07774	464.526	48.1611
7.95	-79.2196	59.1698	90.341	5.0753	464.437	48.1574
7.96667	-79.221	59.1445	90.2654	5.27916	464.509	48.153
7.98333	-79.2217	59.1492	90.283	4.59496	464.418	48.1509
8	-79.2226	59.1364	90.2592	4.42802	464.594	48.1477
8.01667	-79.2214	59.2011	90.4269	4.1967	464.515	48.1413
8.03333	-79.2226	59.1541	90.3191	4.88396	464.43	48.1374
8.05	-79.2271	59.1503	90.2744	4.62654	464.549	48.1303
8.06667	-79.2245	59.1482	90.3005	4.77974	464.639	48.1312
8.08333	-79.2216	59.1883	90.346	5.47585	464.339	48.1252
8.1	-79.2175	59.1705	90.2802	4.40834	464.607	48.1185
8.11667	-79.2165	59.1605	90.2964	5.23811	464.579	48.1124
8.13333	-79.2196	59.1821	90.2937	4.72481	464.7	48.1109
8.15	-79.2167	59.1763	90.3275	0.780869	464.548	48.1062
8.16667	-79.2216	59.2126	90.4607	0.278397	464.628	48.099
8.18333	-79.2266	59.1544	90.266	0.286179	464.575	48.0985
8.2	-79.2208	59.1653	90.2694	0.362473	464.622	48.0965
8.21667	-79.219	59.2083	90.3994	5.26192	464.753	48.0933
8.23333	-79.2156	59.1567	90.3027	5.23628	464.544	48.0871
8.25	-79.2173	59.1549	90.2978	4.73915	464.591	48.0793
8.26667	-79.2193	59.1502	90.2548	4.73793	464.621	48.0787
8.28333	-79.2194	59.1502	90.3051	5.24818	464.53	48.0764
8.3	-79.2197	59.1447	90.2885	4.82735	464.309	48.0711
8.31667	-79.2184	59.1763	90.3094	4.47151	464.614	48.0669
8.33333	-79.2127	59.1483	90.2578	11.679	464.593	48.0615
8.35	-79.2104	59.1435	90.2548	-5.33989	464.436	48.0596
8.36667	-79.2146	59.1892	90.2944	-5.63484	464.518	48.0561
8.38333	-79.2127	59.1407	90.2499	4.38927	464.49	48.0499
8.4	-79.2132	59.1425	90.2399	4.73976	464.536	48.047
8.41667	-79.2135	59.1377	90.2479	4.85725	464.313	48.0441
8.43333	-79.2075	59.1464	90.2534	5.11406	464.435	48.045
8.45	-79.2056	59.143	90.2505	5.02113	464.556	48.0412
8.46667	-79.2059	59.1755	90.2984	5.08965	464.266	48.0364
8.48333	-79.2065	59.1502	90.2592	5.27565	464.396	48.0343
8.5	-79.2078	59.1317	90.2465	-3.19588	464.433	48.0314
8.51667	-79.2049	59.159	90.2796	5.15938	464.482	48.0256
8.53333	-79.2081	59.1747	90.2996	5.0724	464.535	48.0236
8.55	-79.2077	59.2486	90.4783	4.78859	464.437	48.0192
8.56667	-79.2051	59.137	90.2509	5.20348	464.541	48.0175
8.58333	-79.2056	59.1653	90.2834	4.83574	464.529	48.0145
8.6	-79.2081	59.1569	90.304	5.35316	464.44	48.0096
8.61667	-79.2094	59.1578	90.3042	4.93828	464.558	48.0077
8.63333	-79.2091	59.1549	90.2735	5.06752	464.38	48.0062
8.65	-79.2069	59.1579	90.2702	5.50987	464.456	47.9983
8.66667	-79.2074	59.1557	90.281	4.93111	464.442	47.9963
8.68333	-79.2048	59.1381	90.2416	5.10567	464.249	47.9969
8.7	-79.2065	59.1708	90.3007	5.05623	464.402	47.9935
8.71667	-79.2062	59.1723	90.2897	5.1635	464.567	47.9871
8.73333	-79.2056	59.1564	90.2749	4.85542	464.447	47.9815
8.75	-79.206	59.1492	90.2375	5.40611	464.38	47.9791
8.76667	-79.2068	59.1494	90.2731	5.46394	464.564	47.9762
8.78333	-79.2059	59.1727	90.3043	4.90242	464.568	47.9751
8.8	-79.2065	59.1436	90.2592	4.80171	464.372	47.972
8.81667	-79.2045	59.1418	90.2352	5.17662	464.518	47.9702
8.83333	-79.2059	59.1445	90.2448	5.37331	464.465	47.9635
8.85	-79.204	59.1402	90.2468	5.49736	464.268	47.9591
8.86667	-79.2081	59.1439	90.2477	5.29945	464.447	47.9614
8.88333	-79.2103	59.147	90.2694	4.7332	464.318	47.9542
8.9	-79.2086	59.1389	90.2342	5.46639	464.463	47.9548
8.91667	-79.2098	59.1668	90.2465	5.37697	464.384	47.951
8.93333	-79.2121	59.2429	90.3559	4.86259	464.304	47.9501
8.95	-79.2133	59.2017	90.4218	5.59212	464.371	47.9487
8.96667	-79.2136	59.1561	90.2584	4.76189	464.418	47.9452
8.98333	-79.2059	59.2173	90.2905	4.90242	464.38	47.9446
9	-79.2053	59.3163	90.3407	5.1368	464.464	47.9418
9.01667	-79.2078	59.1457	90.2619	-16.5998	464.367	47.9372
9.03333	-79.2075	59.1399	90.2352	4.43337	464.492	47.9389
9.05	-79.2045	59.1508	90.2399	4.5472	464.388	47.9368
9.06667	-79.2019	59.1506	90.2335	1.53008	464.263	47.935
9.08333	-79.2028	59.2039	90.2798	0.558548	464.395	47.9319
9.1	-79.2048	59.1785	90.3135	4.94652	464.533	47.9325
9.11667	-79.2069	59.1583	90.2375	-2.35481	464.551	47.9284
9.13333	-79.211	59.1569	90.258	4.6534	464.529	47.9289
9.15	-79.2092	59.1784	90.2926	4.75227	464.603	47.9276
9.16667	-79.2077	59.1526	90.2424	2.39967	464.621	47.9234
9.18333	-79.2117	59.1399	90.2215	5.05989	464.599	47.9203
9.2	-79.2034	59.1494	90.2555	5.19218	464.625	47.9224
9.21667	-79.2057	59.1843	90.3344	5.2076	464.543	47.9186
9.23333	-79.2077	59.1418	90.2299	4.69566	464.436	47.9137
9.25	-79.2075	59.1555	90.2583	4.05785	464.625	47.9133
9.26667	-79.2068	59.1769	90.2645	5.36675	464.458	47.9115
9.28333	-79.2051	59.1444	90.2522	5.61302	464.504	47.9089
9.3	-79.2097	59.1579	90.263	4.83391	464.467	47.9118
9.31667	-79.2062	59.1453	90.2398	7.79991	464.447	47.9127
9.33333	-79.2059	59.1676	90.2731	5.54024	464.472	47.9102
9.35	-79.2042	59.1575	90.266	5.21843	464.43	47.9089
9.36667	-79.2054	59.1358	90.2163	4.94652	464.403	47.9075
9.38333	-79.2068	59.1679	90.2663	5.53017	464.473	47.9054
9.4	-79.2053	59.2124	90.3663	-11.5673	464.4	47.9011
9.41667	-79.2062	59.1517	90.2532	5.31731	464.646	47.9014
9.43333	-79.2066	59.1827	90.2956	5.08904	464.617	47.9005
9.45	-79.2062	59.1538	90.2508	4.7892	464.431	47.8994
9.46667	-79.2104	59.1396	90.2245	0.829086	464.449	47.9008
9.48333	-79.2075	59.1743	90.288	0.0995636	464.613	47.8999
9.5	-79.2097	59.1831	90.3089	34.2542	464.553	47.9003
9.51667	-79.2086	59.1689	90.276	1.16646	464.506	47.8957
9.53333	-79.2126	59.2014	90.3001	5.74348	464.532	47.8991
9.55	-79.2135	59.1634	90.2653	5.33699	464.528	47.9002
9.56667	-79.212	59.1567	90.2439	6.67992	464.532	47.9011
9.58333	-79.2103	59.1363	90.2293	4.84642	464.449	47.8992
9.6	-79.2114	59.1416	90.2442	4.9717	464.512	47.8968
9.61667	-79.2109	59.1564	90.247	5.57777	464.419	47.8959
9.63333	-79.2077	59.156	90.2435	4.98421	464.604	47.8941
9.65	-79.2094	59.1557	90.274	3.95592	464.477	47.8913
9.66667	-79.206	59.1761	90.2616	4.85542	464.617	47.8942
9.68333	-79.2031	59.146	90.2319	4.66881	464.678	47.8965
9.7	-79.204	59.1746	90.2937	5.1165	464.675	47.8965
9.71667	-79.2069	59.1845	90.3036	5.35133	464.649	47.8933
9.73333	-79.2008	59.1465	90.2456	4.79103	464.644	47.8924
9.75	-79.2054	59.1523	90.2548	5.20653	464.659	47.8918
9.76667	-79.2075	59.1869	90.2844	5.32448	464.64	47.8939
9.78333	-79.2056	59.1744	90.3095	4.47685	464.472	47.8912
9.8	-79.2054	59.1554	90.2564	5.38475	464.52	47.8878
9.81667	-79.2007	59.1962	90.2782	4.96147	464.619	47.8866
9.83333	-79.2002	59.147	90.2433	5.0425	464.406	47.8855
9.85	-79.197	59.1521	90.241	5.13374	464.494	47.8832
9.86667	-79.1958	59.1747	90.2972	5.05867	464.513	47.8825
9.88333	-79.1958	59.1622	90.2674	5.45738	464.783	47.882
9.9	-79.2013	59.1595	90.2949	5.02464	464.739	47.8764
9.91667	-79.2037	59.1734	90.2915	5.1516	464.716	47.8806
9.93333	-79.2017	59.1955	90.3443	5.2076	464.855	47.8843
9.95	-79.2031	59.1808	90.2924	4.93233	464.739	47.8867
9.96667	-79.1996	59.19	90.2709	5.55519	464.697	47.8855
9.98333	-79.1985	59.1393	90.227	5.27565	464.724	47.8802
10	-79.1996	59.1702	90.3097	5.29289	464.777	47.8777
10.0167	-79.1976	59.1895	90.2967	5.14626	464.923	47.8744
10.0333	-79.2027	59.1813	90.2699	4.94484	464.818	47.878
10.05	-79.2025	59.1583	90.2578	5.03426	464.777	47.8779
10.0667	-79.1964	59.1726	90.2943	4.90837	464.807	47.8768
10.0833	-79.1929	59.1729	90.3046	5.24345	464.719	47.8764
10.1	-79.1941	59.145	90.2285	5.20409	464.683	47.8765
10.1167	-79.1966	59.1828	90.3065	5.12901	464.637	47.8782
10.1333	-79.1932	59.2237	90.2364	5.4258	464.611	47.8783
10.15	-79.1898	59.1457	90.2532	5.1284	464.57	47.8773
10.1667	-79.1876	59.1669	90.2776	4.81133	464.428	47.8759
10.1833	-79.1886	59.1618	90.2602	5.08492	464.55	47.8722
10.2	-79.1889	59.1424	90.2329	4.96925	464.653	47.8724
10.2167	-79.1918	59.1634	90.2667	5.29533	464.505	47.877
10.2333	-79.1903	59.1831	90.3063	4.34166	464.602	47.8751
10.25	-79.1891	59.2384	90.3675	4.7773	464.565	47.8756
10.2667	-79.1811	59.1709	90.2877	5.13252	464.565	47.8754
10.2833	-79.1872	59.159	90.2511	4.86549	464.536	47.8762
10.3	-79.1892	59.1656	90.2586	5.38048	464.559	47.8742
10.3167	-79.1856	59.1422	90.2239	4.63005	464.628	47.8765
10.3333	-79.1857	59.1494	90.2204	4.91676	464.576	47.8713
10.35	-79.1847	59.1581	90.2596	20.0605	464.64	47.8704
10.3667	-79.181	59.1863	90.2992	5.31609	464.609	47.87
10.3833	-79.1824	59.1637	90.2544	5.4174	464.474	47.8716
10.4	-79.1763	59.1818	90.2784	4.83162	464.623	47.8715
10.4167	-79.1756	59.147	90.2377	5.53963	464.53	47.8719
10.4333	-79.1735	59.1695	90.2462	5.31319	464.527	47.8696
10.45	-79.1703	59.1767	90.2932	5.15877	464.525	47.8698
10.4667	-79.1717	59.1425	90.2323	5.1844	464.473	47.8672
10.4833	-79.1721	59.147	90.2396	4.67125	464.481	47.8655
10.5	-79.1709	59.1665	90.2474	5.23033	464.482	47.866
10.5167	-79.1717	59.1576	90.2459	4.85069	464.529	47.8698
10.5333	-79.1699	59.1615	90.2799	5.2256	464.534	47.8687
10.55	-79.1735	59.1506	90.2351	4.97276	464.411	47.8713
10.5667	-79.1703	59.1454	90.223	4.35646	464.423	47.8721
10.5833	-79.1624	59.1784	90.3312	1.35536	464.588	47.8634
10.6	-79.1665	59.1541	90.229	1.12541	464.487	47.8666
10.6167	-79.1641	59.1619	90.2403	1.27083	464.579	47.8663
10.6333	-79.1653	59.1567	90.2445	1.03004	464.573	47.8655
10.65	-79.1639	59.1621	90.2677	4.99077	464.627	47.8626
10.6667	-79.1616	59.1746	90.2548	5.52238	464.592	47.8623
10.6833	-79.1567	59.155	90.2639	5.20287	464.568	47.8643
10.7	-79.1544	59.1688	90.2522	5.26726	464.552	47.8642
10.7167	-79.1535	59.1949	90.256	5.16777	464.468	47.8654
10.7333	-79.1508	59.181	90.2821	5.11284	464.489	47.8657
10.75	-79.1456	59.2349	90.4165	-10.501	464.46	47.8631
10.7667	-79.1454	59.1543	90.2447	5.49965	464.352	47.8587
10.7833	-79.1453	59.1879	90.3014	5.29594	464.6	47.8603
10.8	-79.1406	59.1869	90.2891	5.51643	464.635	47.8599
10.8167	-79.1375	59.1547	90.2372	5.21248	464.622	47.8602
10.8333	-79.1323	59.1651	90.2233	5.3579	464.579	47.8561
10.85	-79.1271	59.1418	90.2073	5.10567	464.559	47.8562
10.8667	-79.1256	59.1521	90.2311	5.38643	464.55	47.8548
10.8833	-79.123	59.1489	90.2245	5.22667	464.434	47.8558
10.9	-79.1209	59.1535	90.2367	5.59624	464.453	47.8532
10.9167	-79.1184	59.1694	90.2873	5.06645	464.474	47.8548
10.9333	-79.118	59.1889	90.2949	5.46104	464.42	47.8555
10.95	-79.1154	59.1927	90.2988	-26.3105	464.401	47.8562
10.9667	-79.1116	59.1784	90.2992	5.19218	464.456	47.8577
10.9833	-79.111	59.2014	90.2752	5.06813	464.373	47.8579
11	-79.1143	59.1509	90.2552	5.03304	464.423	47.8567
11.0167	-79.1157	59.2066	90.2883	4.94179	464.41	47.8568
11.0333	-79.1177	59.1947	90.2966	5.21965	464.451	47.8567
11.05	-79.114	59.1561	90.2471	5.02586	464.363	47.8547
11.0667	-79.1114	59.1778	90.2567	5.39833	464.477	47.8562
11.0833	-79.1076	59.2152	90.359	5.4496	464.449	47.8548
11.1	-79.1087	59.1749	90.2454	5.2845	464.329	47.8533
11.1167	-79.0997	59.1909	90.2802	4.68071	464.465	47.8562
11.1333	-79.0987	59.1665	90.2694	5.31792	464.4	47.8567
11.15	-79.0965	59.1718	90.2757	4.33861	464.298	47.8555
11.1667	-79.1006	59.1691	90.257	5.19691	464.502	47.8571
11.1833	-79.0998	59.1752	90.2342	5.64934	464.514	47.8585
11.2	-79.0989	59.1756	90.275	5.21721	464.458	47.8562
11.2167	-79.0981	59.1494	90.227	5.26375	464.41	47.857
11.2333	-79.0952	59.1669	90.2427	5.59502	464.49	47.8561
11.25	-79.0939	59.1674	90.2381	5.51582	464.417	47.8564
11.2667	-79.0984	59.1711	90.2554	5.31853	464.415	47.8614
11.2833	-79.0946	59.1831	90.2699	5.77873	464.455	47.8608
11.3	-79.0946	59.1831	90.2744	5.19402	464.486	47.8603
11.3167	-79.0928	59.1912	90.2723	5.31197	464.343	47.8579
11.3333	-79.0914	59.1766	90.2558	5.18562	464.526	47.8602
11.35	-79.0928	59.172	90.2633	5.13374	464.549	47.8616
11.3667	-79.0966	59.1563	90.2509	5.5146	464.52	47.8574
11.3833	-79.0975	59.2126	90.4147	4.94774	464.581	47.8567
11.4	-79.0934	59.1654	90.2551	5.52483	464.509	47.8584
11.4167	-79.0907	59.1563	90.2296	5.27077	464.423	47.8617
11.4333	-79.0936	59.1998	90.3146	5.08125	464.46	47.8605
11.45	-79.0913	59.2042	90.2514	5.8329	464.515	47.8567
11.4667	-79.0914	59.1691	90.2631	5.88539	464.472	47.8571
11.4833	-79.0945	59.1779	90.2721	5.31975	464.463	47.8577
11.5	-79.099	59.1581	90.2357	4.99077	464.543	47.8559
11.5167	-79.1009	59.1615	90.2203	5.09087	464.506	47.8564
11.5333	-79.101	59.1793	90.2268	6.36635	464.307	47.8556
11.55	-79.1064	59.1865	90.2802	5.79598	464.544	47.8524
11.5667	-79.1042	59.1537	90.2317	5.98259	464.504	47.8574
11.5833	-79.1041	59.1631	90.2354	5.52055	464.516	47.8581
11.6	-79.1055	59.1847	90.2558	5.78941	464.516	47.8642
11.6167	-79.1068	59.1567	90.2241	5.47295	464.608	47.8606
11.6333	-79.1111	59.1505	90.2068	5.25414	464.558	47.86
11.65	-79.1122	59.1741	90.2537	3.94341	464.544	47.8619
11.6667	-79.1155	59.1755	90.2804	-0.504684	464.657	47.8608
11.6833	-79.11	59.1633	90.218	1.58012	464.554	47.8576
11.7	-79.1116	59.1604	90.2375	0.816574	464.432	47.8562
11.7167	-79.1122	59.1555	90.2528	1.31493	464.544	47.8577
11.7333	-79.1123	59.1781	90.2558	-3.55705	464.599	47.8593
11.75	-79.1143	59.1518	90.2239	4.87572	464.51	47.8613
11.7667	-79.1163	59.1839	90.2609	35.6037	464.491	47.8626
11.7833	-79.1157	59.1766	90.2421	3.47847	464.515	47.8655
11.8	-79.1145	59.2199	90.3489	5.33226	464.574	47.8626
11.8167	-79.1114	59.1811	90.2682	5.40489	464.559	47.8648
11.8333	-79.1142	59.1927	90.2674	5.37987	464.577	47.8648
11.85	-79.1149	59.1721	90.2392	5.20058	464.51	47.8619
11.8667	-79.1145	59.1552	90.2168	5.21843	464.35	47.8617
11.8833	-79.1073	59.1636	90.2486	1.20216	464.522	47.8596
11.9	-79.1036	59.166	90.2146	4.95918	464.518	47.8638
11.9167	-79.105	59.1691	90.2102	4.13185	464.304	47.8635
11.9333	-79.1024	59.1776	90.2406	5.06752	464.507	47.8635
11.95	-79.0987	59.2222	90.2734	5.00801	464.476	47.8602
11.9667	-79.099	59.1673	90.2116	5.06401	464.523	47.86
11.9833	-79.1052	59.1569	90.2218	5.48424	464.461	47.8629
12	-79.1073	59.1763	90.2541	5.72563	464.474	47.8596
12.0167	-79.1039	59.2138	90.335	5.20409	464.608	47.86
12.0333	-79.1009	59.1787	90.2535	5.47707	464.56	47.8585
12.05	-79.1029	59.1543	90.2116	5.20348	464.467	47.857
12.0667	-79.1029	59.1824	90.2613	5.36736	464.503	47.855
12.0833	-79.1033	59.1911	90.2393	5.39177	464.356	47.8574
12.1	-79.1064	59.1828	90.2554	5.32204	464.571	47.8582
12.1167	-79.1099	59.1561	90.2032	5.37392	464.501	47.8599
12.1333	-79.1041	59.1676	90.2204	4.87862	464.499	47.8637
12.15	-79.1024	59.3371	90.2572	5.90675	464.493	47.8608
12.1667	-79.1056	59.1993	90.2523	-3.91594	464.436	47.8559
12.1833	-79.1084	59.1773	90.2363	5.51872	464.417	47.8571
12.2	-79.1082	59.1592	90.2197	4.97108	464.452	47.8574
12.2167	-79.109	59.1673	90.2265	5.10399	464.511	47.8544
12.2333	-79.114	59.1769	90.2343	5.28282	464.454	47.8581
12.25	-79.1129	59.2123	90.3138	5.45021	464.306	47.8564
12.2667	-79.1099	59.147	90.1925	5.02708	464.502	47.8565
12.2833	-79.1103	59.1888	90.2638	5.54802	464.614	47.8596
12.3	-79.1116	59.165	90.212	5.12718	464.361	47.8561
12.3167	-79.1113	59.1714	90.2212	5.10338	464.42	47.8504
12.3333	-79.1093	59.1885	90.2348	5.32631	464.463	47.8567
12.35	-79.1087	59.1599	90.2038	5.44243	464.525	47.8547
12.3667	-79.1074	59.2229	90.379	5.56175	464.473	47.8542
12.3833	-79.1065	59.1743	90.2306	4.96925	464.438	47.8564
12.4	-79.1053	59.1886	90.2398	5.29533	464.442	47.8555
12.4167	-79.1077	59.1819	90.2448	5.17723	464.362	47.8585
12.4333	-79.1048	59.2309	90.3397	5.57121	464.344	47.8579
12.45	-79.1033	59.1499	90.1949	5.51933	464.417	47.8553
12.4667	-79.0983	59.2207	90.3585	6.45882	464.34	47.8555
12.4833	-79.0992	59.1726	90.2232	-2.14211	464.559	47.8553
12.5	-79.1003	59.1657	90.2316	1.41914	464.471	47.8521
12.5167	-79.0987	59.1749	90.257	1.01692	464.396	47.8581
12.5333	-79.1033	59.1659	90.2218	1.43654	464.353	47.8577
12.55	-79.1056	59.2184	90.2837	5.57182	464.467	47.8547
12.5667	-79.098	59.1669	90.2212	5.26436	464.443	47.8532
12.5833	-79.1003	59.1639	90.2137	5.58617	464.353	47.8562
12.6	-79.1027	59.1572	90.2132	5.52956	464.516	47.8565
12.6167	-79.1035	59.2243	90.3159	5.23384	464.416	47.8565
12.6333	-79.1048	59.1669	90.2355	5.33516	464.357	47.8579
12.65	-79.1052	59.1799	90.2486	5.13618	464.489	47.8573
12.6667	-79.1067	59.1746	90.2145	5.15755	464.472	47.8594
12.6833	-79.1085	59.1743	90.2302	5.0193	464.385	47.8608
12.7	-79.1076	59.1586	90.219	5.37453	464.421	47.8571
12.7167	-79.1117	59.1628	90.2065	5.04677	464.634	47.8553
12.7333	-79.1149	59.1752	90.2293	5.18806	464.539	47.8565
12.75	-79.1131	59.1651	90.2117	5.45799	464.476	47.8585
12.7667	-79.1123	59.1627	90.2198	5.49553	464.376	47.8565
12.7833	-79.116	59.1851	90.2389	5.3054	464.465	47.8562
12.8	-79.1143	59.1842	90.2648	4.84947	464.401	47.8568
12.8167	-79.1129	59.1691	90.2407	5.48775	464.428	47.8567
12.8333	-79.1123	59.1602	90.212	4.69383	464.392	47.86
12.85	-79.1139	59.1615	90.2165	5.10811	464.252	47.8577
12.8667	-79.1116	59.2179	90.3147	5.41328	464.422	47.8579
12.8833	-79.1126	59.1787	90.2409	5.57961	464.582	47.8596
12.9	-79.1082	59.2983	90.308	5.29884	464.543	47.8574
12.9167	-79.1117	59.1721	90.2459	5.71785	464.512	47.8561
12.9333	-79.1058	59.1755	90.2232	5.46761	464.54	47.8562
12.95	-79.107	59.1634	90.2342	5.23323	464.598	47.8579
12.9667	-79.1093	59.1723	90.2119	5.82039	464.54	47.8585
12.9833	-79.1074	59.1917	90.2686	5.11818	464.683	47.8599
13	-79.1088	59.1889	90.2589	5.5706	464.644	47.8585
13.0167	-79.11	59.1552	90.1959	5.2845	464.499	47.8565
13.0333	-79.1134	59.3838	90.4586	5.38704	464.683	47.8559
13.05	-79.1142	59.1921	90.2789	5.00374	464.547	47.8565
13.0667	-79.1116	59.2117	90.3053	-7.2329	464.537	47.8555
13.0833	-79.1151	59.1552	90.2009	-3.71803	464.536	47.8581
13.1	-79.1174	59.1819	90.2419	8.10799	464.601	47.8623
13.1167	-79.1152	59.2017	90.2818	-7.02309	464.577	47.86
13.1333	-79.1157	59.192	90.2512	-7.17155	464.589	47.8629
13.15	-79.1157	59.1569	90.1872	-3.35136	464.547	47.8588
13.1667	-79.1174	59.1818	90.2508	-4.46602	464.615	47.8587
13.1833	-79.112	59.1747	90.2326	-4.79271	464.43	47.8582
13.2	-79.1128	59.1779	90.2209	5.2607	464.649	47.8552
13.2167	-79.1123	59.1711	90.1978	4.4912	464.448	47.8544
13.2333	-79.1119	59.172	90.2195	4.4268	464.356	47.8577
13.25	-79.1088	59.1676	90.1986	-0.398636	464.613	47.8559
13.2667	-79.1097	59.1848	90.2471	4.7242	464.68	47.8573
13.2833	-79.1079	59.1619	90.207	5.05623	464.595	47.8588
13.3	-79.107	59.1993	90.294	4.71764	464.667	47.8576
13.3167	-79.1016	59.166	90.1911	5.29884	464.588	47.8588
13.3333	-79.1041	59.1711	90.2354	5.3286	464.589	47.8594
13.35	-79.1055	59.185	90.2148	4.96452	464.533	47.8577
13.3667	-79.1084	59.186	90.256	5.92171	464.55	47.8568
13.3833	-79.1082	59.1723	90.2027	5.20409	464.544	47.857
13.4	-79.1103	59.224	90.3021	5.21309	464.402	47.8591
13.4167	-79.1084	59.2374	90.2464	5.36385	464.456	47.8553
13.4333	-79.1113	59.2321	90.2567	4.30641	464.58	47.8579
13.45	-79.1123	59.1918	90.2496	5.21782	464.597	47.8588
13.4667	-79.1123	59.1729	90.2377	5.23567	464.627	47.8562
13.4833	-79.1148	59.1801	90.2235	1.09978	464.551	47.8558
13.5	-79.1174	59.1718	90.2178	0.79689	464.493	47.855
13.5167	-79.1157	59.1724	90.207	1.43349	464.511	47.8545
13.5333	-79.1119	59.1769	90.2149	0.977554	464.535	47.8542
13.55	-79.1152	59.1511	90.1739	5.10933	464.544	47.8532
13.5667	-79.1142	59.1669	90.2132	5.12367	464.61	47.853
13.5833	-79.1158	59.174	90.2348	5.52712	464.495	47.8521
13.6	-79.1207	59.1967	90.2712	5.95802	464.441	47.8498
13.6167	-79.127	59.1868	90.259	5.26131	464.263	47.8527
13.6333	-79.1337	59.1613	90.1966	4.83391	464.52	47.8501
13.65	-79.137	59.1599	90.1928	5.60158	464.502	47.8516
13.6667	-79.1404	59.1529	90.1916	5.2166	464.574	47.8498
13.6833	-79.1416	59.1566	90.2042	5.63499	464.454	47.8492
13.7	-79.1435	59.1854	90.2439	5.31136	464.423	47.8523
13.7167	-79.143	59.1843	90.2216	4.90547	464.399	47.8538
13.7333	-79.1506	59.1671	90.2296	5.09972	464.437	47.8555
13.75	-79.1525	59.1781	90.2197	5.24162	464.408	47.8555
13.7667	-79.1584	59.1665	90.2026	5.91515	464.513	47.8541
13.7833	-79.1604	59.1933	90.2972	5.46639	464.3	47.8539
13.8	-79.1694	59.1854	90.203	4.52583	464.461	47.853
13.8167	-79.1752	59.159	90.1818	5.09087	464.623	47.8552
13.8333	-79.181	59.1924	90.2782	4.54964	464.484	47.8535
13.85	-79.1869	59.1821	90.2232	5.08186	464.529	47.8542
13.8667	-79.1943	59.2233	90.3556	5.24101	464.675	47.8526
13.8833	-79.2008	59.1798	90.2293	5.5349	464.745	47.8497
13.9	-79.2056	59.1601	90.198	5.0927	464.662	47.8504
13.9167	-79.2086	59.1731	90.234	5.25291	464.701	47.8507
13.9333	-79.2143	59.1769	90.2194	5.16655	464.706	47.8527
13.95	-79.2246	59.1682	90.2142	5.00374	464.753	47.8526
13.9667	-79.2284	59.1842	90.2264	4.38927	464.832	47.8518
13.9833	-79.2321	59.1674	90.2207	5.23918	464.765	47.8542
14	-79.2391	59.2002	90.2499	5.52895	464.524	47.8504
14.0167	-79.2443	59.1966	90.2233	5.22621	464.654	47.8544
14.0333	-79.2492	59.1726	90.2158	5.32097	464.565	47.8538
14.05	-79.2539	59.188	90.2419	45.3954	464.547	47.8538
14.0667	-79.2646	59.1727	90.2255	5.18028	464.436	47.8561
14.0833	-79.2707	59.1891	90.236	-16.8156	464.496	47.8555
14.1	-79.2744	59.1703	90.2056	5.60341	464.593	47.8548
14.1167	-79.2791	59.1764	90.2349	-11.9923	464.506	47.8555
14.1333	-79.2855	59.2098	90.2557	5.09316	464.479	47.853
14.15	-79.291	59.1741	90.1901	5.18501	464.597	47.8515
14.1667	-79.296	59.1665	90.1989	-15.8326	464.496	47.8504
14.1833	-79.2976	59.1941	90.2453	5.3286	464.553	47.851
14.2	-79.3035	59.2429	90.2407	5.72319	464.643	47.8466
14.2167	-79.3043	59.1775	90.1951	5.36018	464.546	47.8475
14.2333	-79.3075	59.4222	90.48	5.12428	464.411	47.846
14.25	-79.3072	59.2016	90.2238	5.42229	464.39	47.85
14.2667	-79.3084	59.1871	90.2374	6.2365	464.524	47.849
14.2833	-79.3116	59.1581	90.189	5.25948	464.524	47.8497
14.3	-79.3115	59.177	90.236	4.82796	464.49	47.8498
14.3167	-79.3157	59.1598	90.1925	5.68092	464.277	47.8507
14.3333	-79.315	59.179	90.2493	5.36675	464.126	47.8519
14.35	-79.3171	59.1683	90.2026	4.7242	464.079	47.8521
14.3667	-79.3134	59.1891	90.2767	4.94484	464.125	47.853
14.3833	-79.3159	59.1692	90.2123	4.65218	463.925	47.8532
14.4	-79.3156	59.1671	90.2155	5.1928	464.211	47.8532
14.4167	-79.3125	59.1799	90.2645	5.79231	464.217	47.8533
14.4333	-79.313	59.1767	90.2425	5.23628	464.172	47.8545
14.45	-79.3089	59.2199	90.2567	5.46928	464.25	47.8545
14.4667	-79.3034	59.17	90.2018	5.24467	464.37	47.853
14.4833	-79.2962	59.2162	90.2386	5.14214	464.378	47.8509
14.5	-79.2936	59.1755	90.2229	-1.7617	464.396	47.8501
14.5167	-79.297	59.1624	90.1966	5.47417	464.307	47.8494
14.5333	-79.2925	59.1665	90.219	4.8423	464.441	47.8509
14.55	-79.2947	59.1705	90.2464	5.60341	464.287	47.857
14.5667	-79.2893	59.1703	90.2421	5.4026	464.436	47.8565
14.5833	-79.2834	59.1708	90.2183	5.21904	464.397	47.8548
14.6	-79.2736	59.1879	90.2348	4.92928	464.467	47.8553
14.6167	-79.2684	59.1819	90.2171	4.76006	464.49	47.8541
14.6333	-79.266	59.1657	90.1963	5.57961	464.446	47.8533
14.65	-79.26	59.1984	90.2485	5.17067	464.377	47.855
14.6667	-79.2529	59.1892	90.2348	5.10567	464.489	47.855
14.6833	-79.2489	59.2136	90.2747	5.9211	464.6	47.8556
14.7	-79.2452	59.2088	90.2485	5.57961	464.477	47.8535
14.7167	-79.2417	59.2112	90.2024	4.88823	464.402	47.8527
14.7333	-79.2382	59.3122	90.2528	5.26253	464.529	47.8524
14.75	-79.2344	59.186	90.2287	5.56953	464.479	47.8552
14.7667	-79.2269	59.2034	90.2607	5.07652	464.286	47.8547
14.7833	-79.2202	59.1921	90.2442	5.37331	464.471	47.8552
14.8	-79.2124	59.4292	90.5673	5.579	464.382	47.8542
14.8167	-79.2062	59.2477	90.2952	5.18501	464.429	47.8552
14.8333	-79.201	59.1804	90.219	5.54558	464.492	47.8532
14.85	-79.1976	59.1575	90.1844	5.02892	464.446	47.8576
14.8667	-79.1897	59.1767	90.2079	5.10567	464.541	47.8577
14.8833	-79.1866	59.1761	90.2052	1.02226	464.389	47.8574
14.9	-79.1808	59.1727	90.1823	1.06758	464.551	47.8529
14.9167	-79.1743	59.1662	90.2017	1.10741	464.577	47.8506
14.9333	-79.1637	59.1669	90.1931	0.784988	464.38	47.8504
14.95	-79.1605	59.1834	90.2381	5.0634	464.599	47.8481
14.9667	-79.159	59.1996	90.2656	5.12596	464.49	47.8504
14.9833	-79.1549	59.2065	90.2448	4.90303	464.529	47.8521
15	-79.1488	59.197	90.2364	5.45616	464.477	47.8542
15.0167	-79.1464	59.175	90.2288	5.49263	464.527	47.8518
15.0333	-79.1491	59.1587	90.21	4.78508	464.432	47.8519
15.05	-79.1435	59.2236	90.2438	5.11879	464.593	47.8516
15.0667	-79.1424	59.213	90.2839	5.50865	464.713	47.8512
15.0833	-79.1372	59.1737	90.2285	5.03593	464.717	47.8483
15.1	-79.1358	59.2014	90.2605	4.88884	464.578	47.8481
15.1167	-79.1314	59.1732	90.2032	5.51765	464.679	47.8487
15.1333	-79.127	59.2239	90.2659	4.77608	464.737	47.8474
15.15	-79.1325	59.2078	90.2371	4.82613	464.5	47.85
15.1667	-79.1299	59.2361	90.2592	5.19218	464.56	47.8484
15.1833	-79.1259	59.2207	90.2361	5.51338	464.621	47.8437
15.2	-79.1265	59.2016	90.2476	5.79292	464.586	47.8449
15.2167	-79.1267	59.1969	90.2145	5.37163	464.528	47.8436
15.2333	-79.1251	59.1747	90.2091	5.35484	464.539	47.8408
15.25	-79.1204	59.1901	90.2836	5.03181	464.569	47.8376
15.2667	-79.1229	59.2382	90.2415	5.19341	464.524	47.8429
15.2833	-79.1238	59.1718	90.1862	5.37697	464.616	47.8431
15.3	-79.1261	59.2167	90.286	5.02113	464.493	47.8445
15.3167	-79.1244	59.201	90.2158	5.28221	464.466	47.8487
15.3333	-79.1276	59.1814	90.2152	5.53734	464.517	47.8477
15.35	-79.1267	59.1698	90.1893	4.69261	464.514	47.8465
15.3667	-79.1253	59.1857	90.2296	5.44487	464.503	47.8436
15.3833	-79.1283	59.259	90.3562	5.05272	464.495	47.8439
15.4	-79.1311	59.1961	90.2593	6.02776	464.46	47.8461
15.4167	-79.1325	59.1698	90.2018	5.41145	464.429	47.8465
15.4333	-79.1367	59.2202	90.2601	5.47524	464.437	47.8432
15.45	-79.1366	59.1903	90.2152	5.10399	464.545	47.8437
15.4667	-79.1439	59.1731	90.2206	6.54579	464.553	47.8436
15.4833	-79.1424	59.1767	90.2187	5.36202	464.34	47.8417
15.5	-79.1422	59.1763	90.1847	4.94301	464.558	47.8446
15.5167	-79.1415	59.177	90.221	4.78386	464.605	47.8451
15.5333	-79.1514	59.2097	90.1807	4.9073	464.416	47.8436
15.55	-79.1528	59.1761	90.1933	5.15221	464.508	47.8378
15.5667	-79.1531	59.1775	90.2056	5.20821	464.508	47.839
15.5833	-79.1538	59.1862	90.202	5.32204	464.4	47.839
15.6	-79.1523	59.1991	90.2375	5.56526	464.442	47.8375
15.6167	-79.1506	59.1784	90.2023	5.48363	464.531	47.8381
15.6333	-79.1512	59.1926	90.2186	5.45326	464.568	47.8391
15.65	-79.1529	59.1785	90.2132	5.2523	464.481	47.8381
15.6667	-79.1581	59.1837	90.2004	4.86015	464.52	47.8391
15.6833	-79.1608	59.1793	90.2018	5.79063	464.52	47.8393
15.7	-79.1581	59.1871	90.2166	5.13023	464.345	47.8397
15.7167	-79.1642	59.2124	90.303	5.11116	464.493	47.8399
15.7333	-79.1651	59.1637	90.1804	5.53185	464.524	47.8387
15.75	-79.1671	59.2036	90.2984	5.26848	464.465	47.8379
15.7667	-79.1702	59.166	90.194	1.68495	464.475	47.8384
15.7833	-79.1708	59.1761	90.2076	1.157	464.384	47.8396
15.8	-79.1714	59.2025	90.2435	1.19392	464.378	47.8391
15.8167	-79.1718	59.1828	90.2216	1.61644	464.342	47.8373
15.8333	-79.1734	59.1906	90.2158	3.10127	464.447	47.8382
15.85	-79.1781	59.1877	90.1957	5.21477	464.379	47.8371
15.8667	-79.1795	59.1854	90.2064	4.8745	464.224	47.8367
15.8833	-79.1795	59.5676	90.2323	-3.89732	464.4	47.8387
15.9	-79.1784	59.1778	90.1902	5.08614	464.497	47.8393
15.9167	-79.1792	59.183	90.1955	4.92271	464.346	47.8388
15.9333	-79.1785	59.2037	90.2505	5.09026	464.5	47.837
15.95	-79.1848	59.1785	90.1872	4.49364	464.554	47.8385
15.9667	-79.1785	59.2159	90.2656	5.10216	464.496	47.8368
15.9833	-79.1782	59.1956	90.201	4.39949	464.453	47.8347
16	-79.1753	59.1909	90.2367	5.31502	464.431	47.8342
16.0167	-79.1734	59.175	90.22	4.2701	464.443	47.83
16.0333	-79.1744	59.195	90.2256	4.85542	464.497	47.8315
16.05	-79.1732	59.1784	90.2091	5.12718	464.585	47.8301
16.0667	-79.1785	59.1755	90.1864	5.83656	464.558	47.8349
16.0833	-79.1773	59.1834	90.2094	5.22438	464.356	47.8341
16.1	-79.1755	59.1877	90.2117	5.22072	464.553	47.831
16.1167	-79.1764	59.1967	90.2186	5.23094	464.591	47.8274
16.1333	-79.1744	59.1843	90.2085	5.35316	464.486	47.8292
16.15	-79.1747	59.231	90.2343	5.38765	464.67	47.8286
16.1667	-79.1775	59.277	90.3933	4.74327	464.498	47.8298
16.1833	-79.1763	59.1682	90.1994	5.30846	464.649	47.8292
16.2	-79.1796	59.1814	90.2154	4.69505	464.487	47.8284
16.2167	-79.1824	59.1795	90.1835	5.18028	464.667	47.828
16.2333	-79.176	59.2068	90.2302	5.10567	464.726	47.8277
16.25	-79.1726	59.1799	90.1859	4.89113	464.638	47.8307
16.2667	-79.166	59.212	90.2978	6.61369	464.65	47.8321
16.2833	-79.1674	59.1845	90.1838	5.17128	464.709	47.8309
16.3	-79.1644	59.1782	90.2079	6.54228	464.476	47.8294
16.3167	-79.1608	59.2161	90.2552	5.14687	464.658	47.8263
16.3333	-79.1563	59.1885	90.2299	5.21843	464.573	47.8275
16.35	-79.1528	59.1778	90.1969	5.5468	464.665	47.824
16.3667	-79.1508	59.1993	90.2702	4.77196	464.591	47.8208
16.3833	-79.147	59.2315	90.3133	5.19569	464.595	47.8205
16.4	-79.1457	59.2207	90.2889	5.35316	464.441	47.821
16.4167	-79.1422	59.1789	90.2093	5.13435	464.427	47.8211
16.4333	-79.1456	59.2039	90.2284	5.07591	464.461	47.821
16.45	-79.1409	59.1818	90.1908	5.07957	464.488	47.8248
16.4667	-79.137	59.21	90.259	4.62715	464.229	47.8216
16.4833	-79.136	59.188	90.2186	5.61592	464.502	47.8225
16.5	-79.1316	59.1843	90.2175	5.4908	464.472	47.8259
16.5167	-79.1305	59.179	90.1844	5.59395	464.395	47.8213
16.5333	-79.1276	59.1961	90.2309	4.95964	464.538	47.8204
16.55	-79.129	59.19	90.2142	5.43831	464.546	47.8242
16.5667	-79.1297	59.1723	90.1771	4.90135	464.553	47.8243
16.5833	-79.1297	59.2034	90.2358	5.52589	464.436	47.8248
16.6	-79.1258	59.2071	90.2813	5.34065	464.605	47.8202
16.6167	-79.1233	59.2019	90.2583	5.2285	464.487	47.8239
16.6333	-79.1198	59.2097	90.2551	5.72151	464.506	47.8257
16.65	-79.119	59.1912	90.2055	5.42336	464.627	47.8271
16.6667	-79.1157	59.228	90.2552	5.80132	464.548	47.8263
16.6833	-79.1164	59.1776	90.2084	5.33348	464.499	47.8245
16.7	-79.1155	59.2051	90.2245	30.5056	464.528	47.8231
16.7167	-79.1146	59.1941	90.2158	1.30714	464.488	47.8239
16.7333	-79.1096	59.1932	90.1977	0.789108	464.606	47.8226
16.75	-79.1071	59.1973	90.2549	0.441666	464.618	47.8257
16.7667	-79.1041	59.2451	90.2927	1.75179	464.535	47.8236
16.7833	-79.1019	59.1758	90.2018	5.79536	464.456	47.824
16.8	-79.1019	59.1854	90.1977	5.56404	464.56	47.8237
16.8167	-79.0969	59.1949	90.2113	5.32387	464.551	47.8289
16.8333	-79.1012	59.1784	90.1772	5.15343	464.454	47.8277
16.85	-79.0975	59.1908	90.2267	4.8452	464.394	47.8301
16.8667	-79.0965	59.2423	90.2386	5.38765	464.554	47.8303
16.8833	-79.101	59.1883	90.1913	5.4055	464.643	47.8298
16.9	-79.1019	59.1888	90.207	4.49776	464.477	47.831
16.9167	-79.0926	59.1969	90.21	5.25597	464.516	47.8317
16.9333	-79.0946	59.1842	90.1826	5.6678	464.585	47.8286
16.95	-79.0931	59.2472	90.2409	5.34889	464.667	47.822
16.9667	-79.0931	59.1932	90.2084	5.10628	464.45	47.823
16.9833	-79.0913	59.2054	90.2395	5.66002	464.66	47.8278
17	-79.0908	59.2266	90.2361	5.3167	464.584	47.8265
17.0167	-79.0887	59.1984	90.2177	5.66124	464.625	47.8246
17.0333	-79.0862	59.2242	90.2711	5.41924	464.692	47.8262
17.05	-79.087	59.2144	90.272	5.63026	464.751	47.828
17.0667	-79.0868	59.202	90.2264	5.01869	464.626	47.8257
17.0833	-79.0836	59.2268	90.2634	5.52361	464.652	47.8255
17.1	-79.078	59.231	90.2738	5.821	464.616	47.8274
17.1167	-79.0772	59.1909	90.211	5.41145	464.783	47.8286
17.1333	-79.0719	59.1781	90.1719	5.29289	464.598	47.8303
17.15	-79.0728	59.1766	90.2017	5.19569	464.588	47.8278
17.1667	-79.0725	59.1813	90.1992	5.64217	464.683	47.8266
17.1833	-79.0704	59.1894	90.2007	4.51393	464.582	47.8269
17.2	-79.0672	59.1901	90.194	4.74037	464.635	47.8268
17.2167	-79.0672	59.2027	90.1994	5.43953	464.531	47.8266
17.2333	-79.0664	59.1908	90.2082	5.8329	464.38	47.8271
17.25	-79.0647	59.2052	90.2061	5.03838	464.63	47.8266
17.2667	-79.0627	59.1872	90.2294	5.39421	464.55	47.8298
17.2833	-79.0601	59.2024	90.2395	5.51582	464.466	47.8252
17.3	-79.0601	59.1833	90.1847	5.48302	464.545	47.8263
17.3167	-79.0589	59.1964	90.1716	4.98116	464.481	47.8277
17.3333	-79.0537	59.215	90.2544	5.06996	464.538	47.8289
17.35	-79.0498	59.1981	90.2248	5.32387	464.397	47.826
17.3667	-79.0469	59.1795	90.1763	5.38948	464.454	47.8251
17.3833	-79.0458	59.2284	90.2215	5.01747	464.586	47.8239
17.4	-79.0414	59.2989	90.3085	5.4377	464.375	47.8245
17.4167	-79.0391	59.2045	90.2056	4.96452	464.45	47.826
17.4333	-79.0389	59.1717	90.1812	4.74159	464.468	47.8257
17.45	-79.0366	59.1796	90.1878	4.98589	464.464	47.8265
17.4667	-79.0392	59.2034	90.2873	5.05211	464.459	47.8274
17.4833	-79.0383	59.1866	90.2009	5.49736	464.41	47.8274
17.5	-79.0336	59.2242	90.2311	5.58373	464.539	47.822
17.5167	-79.0301	59.1874	90.1913	4.9543	464.402	47.8248
17.5333	-79.0282	59.1999	90.2422	4.84703	464.451	47.826
17.55	-79.0266	59.1801	90.1798	4.86382	464.441	47.8274
17.5667	-79.0282	59.1935	90.2177	5.52055	464.564	47.8269
17.5833	-79.0243	59.1888	90.2126	5.0396	464.555	47.8259
17.6	-79.0252	59.1755	90.1833	5.1487	464.578	47.8246
17.6167	-79.0246	59.1895	90.1989	5.7441	464.248	47.8214
17.6333	-79.0253	59.2216	90.2694	4.645	464.617	47.8214
17.65	-79.0223	59.1981	90.258	4.98177	464.508	47.8226
17.6667	-79.0194	59.1895	90.2032	4.90013	464.475	47.8251
17.6833	-79.0226	59.1854	90.1954	5.06813	464.443	47.8275
17.7	-79.0197	59.2118	90.259	5.14809	464.454	47.8271
17.7167	-79.0226	59.2527	90.2798	4.74327	464.445	47.8283
17.7333	-79.0205	59.1894	90.1879	8.59078	464.423	47.8265
17.75	-79.02	59.2388	90.2793	1.30058	464.424	47.8278
17.7667	-79.0183	59.1807	90.1824	1.15211	464.556	47.8278
17.7833	-79.0208	59.1937	90.2036	1.12709	464.361	47.8272
17.8	-79.02	59.1799	90.1746	1.42342	464.62	47.8268
17.8167	-79.0225	59.212	90.2221	5.23628	464.629	47.8259
17.8333	-79.015	59.2008	90.2331	5.14092	464.484	47.8289
17.85	-79.0087	59.201	90.2207	5.07362	464.61	47.8265
17.8667	-79.0098	59.2188	90.2294	4.99779	464.565	47.8266
17.8833	-79.009	59.1828	90.1998	5.97771	464.519	47.8294
17.9	-79.0099	59.1949	90.2251	5.24284	464.477	47.8245
17.9167	-79.0113	59.188	90.1875	5.00374	464.536	47.8233
17.9333	-79.0073	59.206	90.2154	4.47273	464.59	47.8265
17.95	-79.0075	59.1879	90.201	4.73442	464.49	47.8274
17.9667	-79.0043	59.197	90.2314	5.13435	464.55	47.8246
17.9833	-79.0022	59.1886	90.198	5.26726	464.531	47.8236
18	-78.9985	59.1894	90.1949	5.78819	464.369	47.8222
18.0167	-78.9922	59.2066	90.1928	5.32387	464.474	47.821
18.0333	-78.9922	59.1898	90.1728	5.1815	464.524	47.8226
18.05	-78.9918	59.2295	90.2677	4.80354	464.413	47.8216
18.0667	-78.9913	59.2019	90.2084	4.8214	464.463	47.8204
18.0833	-78.9959	59.1964	90.1902	5.80727	464.429	47.8202
18.1	-78.9925	59.2185	90.2288	5.26314	464.446	47.8217
18.1167	-78.9866	59.2124	90.254	5.62676	464.477	47.8205
18.1333	-78.9893	59.2211	90.2485	5.8532	464.342	47.8231
18.15	-78.9887	59.1966	90.1955	5.84007	464.509	47.8207
18.1667	-78.9845	59.219	90.234	5.23918	464.346	47.8188
18.1833	-78.9814	59.2008	90.2314	4.89952	464.381	47.8207
18.2	-78.9814	59.2463	90.2284	5.05867	464.435	47.8219
18.2167	-78.9826	59.2281	90.2482	5.11711	464.228	47.8214
18.2333	-78.9813	59.1952	90.202	5.4174	464.394	47.8219
18.25	-78.9805	59.1834	90.183	4.72725	464.532	47.8205
18.2667	-78.9768	59.199	90.2361	5.15587	464.509	47.8214
18.2833	-78.9768	59.1987	90.1989	5.0164	464.543	47.8239
18.3	-78.9759	59.19	90.2155	5.39131	464.454	47.8265
18.3167	-78.9793	59.1895	90.1891	4.89296	464.358	47.8257
18.3333	-78.9816	59.1943	90.2003	4.5472	464.244	47.8269
18.35	-78.9797	59.1854	90.1977	5.09972	464.452	47.8222
18.3667	-78.9761	59.1895	90.1983	5.61409	464.347	47.8185
18.3833	-78.9756	59.2159	90.2244	5.60875	464.25	47.8205
18.4	-78.9761	59.1773	90.1757	5.19691	464.337	47.8207
18.4167	-78.9718	59.2039	90.2038	4.81133	464.449	47.8211
18.4333	-78.9735	59.1918	90.193	45.5767	464.32	47.8211
18.45	-78.9727	59.2022	90.209	5.18852	464.38	47.8205
18.4667	-78.9724	59.2037	90.2013	5.04967	464.248	47.8193
18.4833	-78.9707	59.1914	90.2029	5.22667	464.427	47.8196
18.5	-78.968	59.2172	90.2023	5.49263	464.381	47.8165
18.5167	-78.9632	59.1972	90.1954	5.2523	464.324	47.817
18.5333	-78.9642	59.2237	90.1804	4.87801	464.313	47.8199
18.55	-78.9648	59.217	90.2306	5.52116	464.376	47.8205
18.5667	-78.9646	59.1995	90.2114	5.17723	464.428	47.819
18.5833	-78.9677	59.2069	90.2345	4.86549	464.349	47.8158
18.6	-78.9669	59.1801	90.1603	4.58183	464.389	47.8169
18.6167	-78.9686	59.2075	90.2303	5.12245	464.356	47.8178
18.6333	-78.9681	59.1779	90.1719	4.17061	464.441	47.8228
18.65	-78.9683	59.2149	90.2177	5.04906	464.459	47.8217
18.6667	-78.9706	59.231	90.2605	4.67598	464.439	47.8216
18.6833	-78.9678	59.1935	90.1937	4.77669	464.421	47.8217
18.7	-78.9697	59.1833	90.1724	5.29701	464.423	47.8223
18.7167	-78.9681	59.2196	90.2168	4.73564	464.382	47.8207
18.7333	-78.9721	59.2016	90.2136	4.65279	464.471	47.8201
18.75	-78.9722	59.1891	90.1937	4.64745	464.385	47.823
18.7667	-78.9706	59.2268	90.265	5.26253	464.166	47.8214
18.7833	-78.9727	59.1921	90.1988	4.66103	464.374	47.8219
18.8	-78.9774	59.1914	90.1879	5.12428	464.483	47.8219
18.8167	-78.9802	59.2103	90.2239	5.39787	464.51	47.8201
18.8333	-78.978	59.188	90.1955	4.95964	464.33	47.8246
18.85	-78.9768	59.2391	90.2972	5.0872	464.471	47.8249
18.8667	-78.9755	59.1851	90.1801	5.70778	464.529	47.8201
18.8833	-78.9751	59.1981	90.228	1.03416	464.502	47.8196
18.9	-78.9791	59.3281	90.2441	0.481033	464.515	47.8155
18.9167	-78.9826	59.1894	90.194	8.52638	464.47	47.8169
18.9333	-78.9803	59.2086	90.2061	0.566788	464.301	47.8123
18.95	-78.9722	59.1818	90.1771	0.905991	464.457	47.8205
18.9667	-78.9684	59.1943	90.1768	4.44359	464.399	47.8167
18.9833	-78.9732	59.2893	90.301	4.55147	464.201	47.8211
19	-78.9758	59.1738	90.1666	5.21187	464.489	47.8169
19.0167	-78.97	59.1964	90.1916	3.99345	464.41	47.8226
19.0333	-78.9735	59.1836	90.1679	5.0103	464.453	47.8185
19.05	-78.9758	59.2031	90.1768	5.22911	464.23	47.8225
19.0667	-78.9777	59.1995	90.2007	4.68071	464.42	47.8226
19.0833	-78.9777	59.1941	90.2023	5.14336	464.265	47.8182
19.1	-78.9771	59.2086	90.2256	5.07057	464.196	47.8196
19.1167	-78.9779	59.1941	90.193	5.60524	464.396	47.8234
19.1333	-78.9771	59.1859	90.1708	5.48363	464.26	47.824
19.15	-78.9765	59.1947	90.1969	4.54842	464.056	47.8202
19.1667	-78.977	59.2054	90.1852	5.04143	464.341	47.8205
19.1833	-78.9758	59.1865	90.1725	4.42863	464.311	47.8204
19.2	-78.9704	59.2226	90.2548	4.58962	464.412	47.8196
19.2167	-78.9706	59.1883	90.185	5.34706	464.382	47.8152
19.2333	-78.9722	59.1917	90.211	5.05394	464.375	47.8169
19.25	-78.9753	59.1871	90.1658	5.54558	464.451	47.8169
19.2667	-78.975	59.215	90.2122	5.45143	464.424	47.8185
19.2833	-78.973	59.1933	90.1856	4.36607	464.37	47.8185
19.3	-78.9709	59.1961	90.2033	5.2404	464.423	47.8161
19.3167	-78.9715	59.1904	90.1801	5.18028	464.298	47.8155
19.3333	-78.9701	59.1906	90.1705	5.04845	464.445	47.8132
19.35	-78.9668	59.2359	90.2226	42.5535	464.517	47.8167
19.3667	-78.9663	59.1888	90.1731	5.70122	464.323	47.8196
19.3833	-78.9681	59.1947	90.1868	5.31014	464.373	47.8216
19.4	-78.97	59.1851	90.182	4.99016	464.549	47.8198
19.4167	-78.9669	59.1955	90.2061	4.81072	464.435	47.8178
19.4333	-78.9654	59.2182	90.2328	4.77669	464.414	47.8156
19.45	-78.968	59.2101	90.2229	5.07896	464.369	47.8181
19.4667	-78.9698	59.3526	90.2514	4.81072	464.491	47.8193
19.4833	-78.9704	59.2196	90.2168	5.52956	464.277	47.8201
19.5	-78.9693	59.1937	90.1942	5.04372	464.44	47.8175
19.5167	-78.9742	59.1981	90.1931	5.10689	464.339	47.8172
19.5333	-78.9704	59.1952	90.1988	16.0307	464.275	47.8149
19.55	-78.9687	59.2172	90.2433	6.24123	464.458	47.8143
19.5667	-78.9709	59.1863	90.178	5.94322	464.359	47.8146
19.5833	-78.9704	59.2381	90.1797	5.17128	464.447	47.8141
19.6	-78.9689	59.1944	90.1696	5.31853	464.496	47.8153
19.6167	-78.968	59.2175	90.2163	5.21965	464.522	47.8172
19.6333	-78.9675	59.2127	90.2323	5.03655	464.423	47.8153
19.65	-78.9692	59.1961	90.1965	5.34538	464.413	47.8153
19.6667	-78.9713	59.2147	90.2136	5.24406	464.438	47.8169
19.6833	-78.9695	59.193	90.2015	4.70512	464.428	47.8155
19.7	-78.9701	59.184	90.1713	5.80009	464.248	47.8147
19.7167	-78.9701	59.2017	90.1873	5.10338	464.354	47.8156
19.7333	-78.9709	59.1906	90.1702	5.19997	464.34	47.8097
19.75	-78.97	59.2033	90.2166	4.99733	464.292	47.8127
19.7667	-78.9701	59.1882	90.1846	5.34172	464.28	47.8123
19.7833	-78.9698	59.2143	90.2073	4.76601	464.438	47.8172
19.8	-78.9701	59.1956	90.1759	7.35878	464.453	47.815
19.8167	-78.971	59.2249	90.245	3.95836	464.44	47.8135
19.8333	-78.9707	59.4614	90.3198	5.28389	464.462	47.8146
19.85	-78.969	59.2297	90.2299	4.98955	464.539	47.8135
19.8667	-78.9701	59.2802	90.3356	5.33455	464.394	47.8165
19.8833	-78.9698	59.1836	90.1662	4.83986	464.466	47.8115
19.9	-78.9689	59.1959	90.1905	4.70879	464.453	47.8164
19.9167	-78.969	59.1866	90.1775	1.10634	464.343	47.8144
19.9333	-78.9703	59.2005	90.1852	1.47347	464.434	47.814
19.95	-78.9646	59.2075	90.1913	1.0038	464.507	47.814
19.9667	-78.9634	59.2432	90.234	1.37627	464.472	47.8111
19.9833	-78.9672	59.2068	90.2241	18.6372	464.539	47.812
20	-78.9639	59.2704	90.2668	4.9836	464.451	47.8123
20.0167	-78.9648	59.1833	90.1725	4.9633	464.42	47.813
20.0333	-78.9663	59.1985	90.1907	5.82695	464.492	47.8095
20.05	-78.964	59.255	90.2421	5.71373	464.418	47.8127
20.0667	-78.9623	59.1943	90.1806	0.57106	464.529	47.8062
20.0833	-78.9663	59.2121	90.2079	5.31792	464.267	47.8056
20.1	-78.9661	59.2191	90.1926	5.16899	464.484	47.8114
20.1167	-78.9649	59.2002	90.2187	5.01518	464.396	47.8112
20.1333	-78.9646	59.2812	90.3373	4.7213	464.301	47.8115
20.15	-78.961	59.1984	90.1994	5.32204	464.371	47.8103
20.1667	-78.9576	59.1996	90.1814	5.08125	464.4	47.8083
20.1833	-78.9545	59.244	90.2763	5.29411	464.377	47.8098
20.2	-78.9521	59.2187	90.2442	5.53017	464.36	47.8049
20.2167	-78.9523	59.1898	90.1661	5.25291	464.406	47.8075
20.2333	-78.9542	59.2242	90.212	5.14931	464.453	47.8104
20.25	-78.9555	59.2062	90.2406	5.16472	464.392	47.808
20.2667	-78.9568	59.2249	90.2596	5.25063	464.531	47.8068
20.2833	-78.9588	59.1991	90.2178	5.27321	464.525	47.8075
20.3	-78.9593	59.1883	90.1583	5.40016	464.228	47.8097
20.3167	-78.9603	59.2291	90.227	5.1516	464.341	47.8092
20.3333	-78.955	59.222	90.2236	4.9836	464.433	47.806
20.35	-78.957	59.1933	90.1847	5.25597	464.508	47.8077
20.3667	-78.9552	59.2042	90.1908	5.10567	464.476	47.8069
20.3833	-78.9506	59.2193	90.2152	5.15938	464.384	47.8074
20.4	-78.9466	59.2132	90.202	5.35484	464.401	47.8104
20.4167	-78.9445	59.2057	90.203	4.72969	464.452	47.81
20.4333	-78.942	59.251	90.225	5.31975	464.476	47.8111
20.45	-78.9414	59.2413	90.2778	4.89113	464.368	47.8106
20.4667	-78.9419	59.202	90.2334	5.33882	464.304	47.8075
20.4833	-78.9399	59.2199	90.228	4.95262	464.542	47.8069
20.5	-78.9394	59.2034	90.2003	5.16472	464.59	47.8095
20.5167	-78.9387	59.1863	90.1795	5.36202	464.413	47.8094
20.5333	-78.9378	59.1921	90.2015	4.73076	464.468	47.8074
20.55	-78.9399	59.1972	90.2161	5.6649	464.708	47.8078
20.5667	-78.9381	59.2176	90.2074	4.89418	464.567	47.8062
20.5833	-78.9385	59.2118	90.2064	5.46043	464.591	47.8075
20.6	-78.9373	59.2196	90.2029	5.21355	464.552	47.8075
20.6167	-78.9365	59.2045	90.1943	4.99779	464.537	47.8054
20.6333	-78.9361	59.2457	90.2624	4.91676	464.34	47.8039
20.65	-78.9379	59.2329	90.2467	5.33043	464.464	47.806
20.6667	-78.944	59.1985	90.1873	5.49019	464.277	47.8057
20.6833	-78.9462	59.2107	90.2158	4.99733	464.345	47.8056
20.7	-78.9439	59.1988	90.1678	5.1635	464.304	47.8043
20.7167	-78.9455	59.2077	90.2192	4.74876	464.47	47.803
20.7333	-78.9462	59.2081	90.1945	5.19691	464.272	47.8051
20.75	-78.9466	59.2056	90.193	4.60686	464.479	47.8066
20.7667	-78.9515	59.2043	90.2059	5.02052	464.394	47.8062
20.7833	-78.9512	59.2051	90.2021	5.01518	464.535	47.8094
20.8	-78.9506	59.416	90.3004	5.26848	464.272	47.8062
20.8167	-78.9506	59.2104	90.2082	5.43648	464.4	47.8092
20.8333	-78.9545	59.184	90.1514	5.49797	464.332	47.8112
20.85	-78.9521	59.1949	90.1925	5.756	464.161	47.8123
20.8667	-78.9529	59.2144	90.1945	5.23689	464.324	47.8098
20.8833	-78.9538	59.2159	90.2297	5.09911	464.35	47.8133
20.9	-78.9512	59.2222	90.1875	4.69093	464.377	47.8124
20.9167	-78.9465	59.2396	90.219	7.97035	464.485	47.8094
20.9333	-78.9448	59.1901	90.1661	1.2458	464.472	47.8078
20.95	-78.9469	59.1915	90.1666	1.22307	464.6	47.8111
20.9667	-78.9419	59.2344	90.2326	1.46629	464.507	47.8124
20.9833	-78.9405	59.201	90.1782	0.659866	464.582	47.8126
21	-78.939	59.2132	90.1749	2.31148	464.7	47.8107
21.0167	-78.9382	59.2461	90.2624	5.81139	464.623	47.8074
21.0333	-78.9387	59.2283	90.2084	4.86321	464.682	47.8062
21.05	-78.9368	59.2028	90.1782	4.76952	464.53	47.8097
21.0667	-78.939	59.2114	90.1969	5.0927	464.4	47.8109
21.0833	-78.9397	59.192	90.1579	5.37514	464.542	47.8089
21.1	-78.9408	59.2211	90.2155	5.15465	464.539	47.8082
21.1167	-78.9423	59.2791	90.3581	4.95018	464.485	47.8095
21.1333	-78.9426	59.2056	90.1629	5.47051	464.485	47.813
21.15	-78.9431	59.25	90.2154	5.1075	464.539	47.8109
21.1667	-78.9419	59.2291	90.2163	5.83229	464.545	47.8111
21.1833	-78.9382	59.2329	90.2387	5.29594	464.365	47.8103
21.2	-78.9306	59.2072	90.2145	5.49141	464.603	47.8121
21.2167	-78.9278	59.2146	90.2221	5.79002	464.612	47.8106
21.2333	-78.9304	59.2048	90.1847	5.68153	464.497	47.8109
21.25	-78.9289	59.2097	90.2279	5.0724	464.638	47.8091
21.2667	-78.9285	59.2098	90.2255	6.34911	464.612	47.8094
21.2833	-78.9286	59.2512	90.3092	5.43114	464.59	47.8085
21.3	-78.9268	59.5298	90.5242	5.65941	464.549	47.813
21.3167	-78.9262	59.2069	90.1893	5.23033	464.46	47.814
21.3333	-78.922	59.1947	90.1609	4.79454	464.51	47.8155
21.35	-78.9191	59.1901	90.1574	5.22011	464.579	47.8135
21.3667	-78.9201	59.213	90.2187	5.69756	464.534	47.8156
21.3833	-78.9179	59.2396	90.2081	5.90858	464.49	47.8149
21.4	-78.9179	59.2107	90.1907	5.37453	464.47	47.8118
21.4167	-78.9214	59.2085	90.1913	5.59746	464.552	47.8133
21.4333	-78.9224	59.2532	90.2174	5.5825	464.53	47.8124
21.45	-78.9277	59.2609	90.2845	4.64195	464.401	47.8115
21.4667	-78.9286	59.2028	90.1995	5.24284	464.624	47.8138
21.4833	-78.9277	59.203	90.2006	5.15938	464.515	47.8175
21.5	-78.9266	59.1988	90.2071	5.15587	464.571	47.8187
21.5167	-78.9249	59.1933	90.176	5.7209	464.452	47.8176
21.5333	-78.9239	59.1976	90.1749	5.0193	464.544	47.819
21.55	-78.9242	59.2074	90.1986	4.97337	464.613	47.817
21.5667	-78.9246	59.2042	90.193	5.63377	464.518	47.8164
21.5833	-78.9224	59.1935	90.1768	5.45921	464.65	47.8161
21.6	-78.9214	59.1935	90.1662	5.55931	464.666	47.8193
21.6167	-78.921	59.2072	90.1902	5.65346	464.448	47.8217
21.6333	-78.9173	59.2408	90.2583	5.09026	464.579	47.8175
21.65	-78.9188	59.2237	90.2097	5.60768	464.647	47.8135
21.6667	-78.9187	59.2034	90.1763	5.31548	464.668	47.8132
21.6833	-78.9159	59.2585	90.2949	5.40199	464.599	47.8132
21.7	-78.9158	59.2057	90.1992	5.34355	464.494	47.8153
21.7167	-78.9137	59.2153	90.2065	5.2578	464.58	47.8153
21.7333	-78.9156	59.217	90.2093	5.17067	464.653	47.8132
21.75	-78.9184	59.1975	90.1902	4.99306	464.63	47.8165
21.7667	-78.9155	59.2031	90.1946	-1.60439	464.441	47.8165
21.7833	-78.9126	59.2132	90.2236	5.37926	464.544	47.8133
21.8	-78.9127	59.2092	90.1841	5.00206	464.627	47.8162
21.8167	-78.9089	59.255	90.2464	5.18318	464.564	47.8141
21.8333	-78.9114	59.1895	90.163	5.14381	464.425	47.8146
21.85	-78.912	59.1875	90.1592	5.13969	464.713	47.8126
21.8667	-78.9124	59.1958	90.1652	5.1963	464.674	47.817
21.8833	-78.9105	59.2207	90.2258	5.22133	464.626	47.8172
21.9	-78.9098	59.2393	90.2624	4.89891	464.514	47.8181
21.9167	-78.9112	59.2095	90.2074	4.40422	464.489	47.8182
21.9333	-78.9101	59.1886	90.1785	1.20522	464.378	47.8147
21.95	-78.9106	59.1836	90.1495	0.990067	464.374	47.8138
21.9667	-78.9105	59.19	90.1902	1.32973	464.556	47.8155
21.9833	-78.9127	59.2216	90.1917	1.34529	464.618	47.8175
22	-78.9108	59.2677	90.2253	5.05211	464.378	47.8167
22.0167	-78.9089	59.1875	90.1701	4.94057	464.39	47.8138
22.0333	-78.9071	59.2376	90.2522	5.21843	464.374	47.8144
22.05	-78.9065	59.1987	90.1809	4.9717	464.499	47.817
22.0667	-78.9051	59.2593	90.2792	4.69627	464.474	47.8198
22.0833	-78.9037	59.1987	90.1769	5.11528	464.424	47.8165
22.1	-78.9036	59.1981	90.1998	0.889359	464.369	47.8146
22.1167	-78.9051	59.2301	90.2319	5.3376	464.307	47.8123
22.1333	-78.9063	59.2167	90.221	5.36797	464.35	47.8123
22.15	-78.9031	59.2242	90.2248	6.30684	464.37	47.8141
22.1667	-78.9079	59.242	90.2126	22.741	464.412	47.8162
22.1833	-78.9066	59.1924	90.1824	-4.2765	464.492	47.8143
22.2	-78.9054	59.1979	90.2032	-3.4713	464.415	47.8181
22.2167	-78.9048	59.2602	90.308	-3.33351	464.36	47.8156
22.2333	-78.9031	59.2069	90.2158	-6.75484	464.6	47.8146
22.25	-78.9033	59.2211	90.2244	-3.54332	464.447	47.8147
22.2667	-78.9018	59.2612	90.337	-7.04155	464.515	47.8127
22.2833	-78.9011	59.204	90.1925	-6.86211	464.456	47.8129
22.3	-78.9031	59.2014	90.1791	5.16655	464.526	47.8109
22.3167	-78.903	59.206	90.1873	4.8774	464.472	47.8066
22.3333	-78.9004	59.1958	90.176	5.1487	464.392	47.8074
22.35	-78.8992	59.1918	90.1768	4.78752	464.5	47.8077
22.3667	-78.8998	59.1978	90.1591	5.12062	464.436	47.8112
22.3833	-78.8982	59.2143	90.1998	5.23033	464.278	47.8114
22.4	-78.8984	59.2472	90.2393	5.21355	464.399	47.8127
22.4167	-78.8981	59.2039	90.2145	4.72252	464.437	47.8138
22.4333	-78.8981	59.1953	90.1749	5.54268	464.515	47.8143
22.45	-78.9004	59.215	90.192	5.56709	464.389	47.8135
22.4667	-78.9007	59.2416	90.2274	5.39482	464.442	47.8112
22.4833	-78.8987	59.1894	90.1684	5.07057	464.475	47.8103
22.5	-78.897	59.211	90.1919	5.08842	464.544	47.8089
22.5167	-78.8921	59.2159	90.1934	5.79002	464.597	47.8078
22.5333	-78.8844	59.199	90.1803	5.12657	464.499	47.8054
22.55	-78.8822	59.2211	90.2241	5.22728	464.494	47.8082
22.5667	-78.8841	59.2162	90.2021	5.47951	464.706	47.8123
22.5833	-78.8859	59.2316	90.2389	1.52946	464.701	47.81
22.6	-78.8854	59.2127	90.2143	5.12245	464.368	47.8083
22.6167	-78.8836	59.2046	90.1994	4.82796	464.532	47.8129
22.6333	-78.8833	59.1926	90.1724	5.59868	464.651	47.8098
22.65	-78.8845	59.2095	90.2023	4.84352	464.648	47.8106
22.6667	-78.8866	59.201	90.1904	5.29762	464.607	47.8086
22.6833	-78.8853	59.2304	90.2198	4.93767	464.527	47.8094
22.7	-78.8877	59.1941	90.1801	5.1844	464.537	47.808
22.7167	-78.8851	59.1982	90.1595	5.17784	464.551	47.8092
22.7333	-78.8825	59.2529	90.2807	5.34599	464.425	47.8095
22.75	-78.883	59.2051	90.2044	5.11589	464.535	47.8086
22.7667	-78.8816	59.2062	90.1991	5.34172	464.256	47.8071
22.7833	-78.8834	59.199	90.1643	5.54863	464.464	47.8056
22.8	-78.8857	59.1991	90.2036	5.42702	464.534	47.8069
22.8167	-78.8874	59.1943	90.185	5.55336	464.587	47.8078
22.8333	-78.8905	59.1996	90.178	5.34233	464.412	47.8071
22.85	-78.8868	59.19	90.1977	5.27031	464.358	47.8051
22.8667	-78.8816	59.3498	90.3596	5.28282	464.555	47.8054
22.8833	-78.8769	59.2391	90.2367	5.39482	464.415	47.8042
22.9	-78.8812	59.228	90.2332	4.90608	464.547	47.8028
22.9167	-78.8841	59.1949	90.1698	5.39543	464.332	47.8072
22.9333	-78.8873	59.1892	90.1502	5.66597	464.366	47.8112
22.95	-78.8876	59.2027	90.1968	5.63316	464.344	47.8117
22.9667	-78.888	59.2135	90.2328	5.69588	464.4	47.8062
22.9833	-78.8813	59.1889	90.1601	5.20103	464.32	47.806
23	-78.8772	59.2172	90.2157	5.2404	464.356	47.8066
23.0167	-78.8726	59.2144	90.2309	4.74159	464.409	47.8101
23.0333	-78.874	59.2173	90.1757	5.47112	464.537	47.8115
23.05	-78.8728	59.2077	90.1714	5.23872	464.361	47.8075
23.0667	-78.8723	59.2413	90.2235	4.92699	464.357	47.8063
23.0833	-78.8741	59.1946	90.1749	4.9073	464.446	47.8054
23.1	-78.8815	59.2178	90.2508	5.63087	464.453	47.8072
23.1167	-78.8799	59.2274	90.2383	6.04683	464.419	47.8095
23.1333	-78.8746	59.2358	90.2723	5.78941	464.426	47.8036
23.15	-78.8741	59.2306	90.254	5.14809	464.36	47.8049
23.1667	-78.872	59.1923	90.1734	5.15526	464.419	47.8049
23.1833	-78.8764	59.2042	90.2099	5.22499	464.49	47.8063
23.2	-78.8764	59.2104	90.1969	5.70183	464.45	47.8042
23.2167	-78.8783	59.1961	90.1746	5.56465	464.426	47.8031
23.2333	-78.8789	59.2387	90.2706	5.11711	464.429	47.8031
23.25	-78.8787	59.1929	90.185	5.15465	464.458	47.8042
23.2667	-78.8805	59.2588	90.294	5.01991	464.394	47.806
23.2833	-78.8837	59.1985	90.1777	1.86684	464.465	47.8053
23.3	-78.8857	59.2361	90.2236	1.12114	464.347	47.8031
23.3167	-78.8873	59.2037	90.1933	1.38161	464.262	47.8046
23.3333	-78.886	59.262	90.266	0.975723	464.379	47.8059
23.35	-78.8812	59.232	90.236	1.13182	464.435	47.8069
23.3667	-78.8894	59.2382	90.225	5.44197	464.32	47.8059
23.3833	-78.8911	59.2249	90.2033	5.06645	464.394	47.8034
23.4	-78.8892	59.2066	90.1821	5.02342	464.475	47.8039
23.4167	-78.8908	59.211	90.1798	5.18623	464.435	47.8068
23.4333	-78.8902	59.2228	90.241	5.31075	464.399	47.8062
23.45	-78.8862	59.212	90.2142	5.49019	464.552	47.8049
23.4667	-78.887	59.1958	90.1701	5.48012	464.484	47.8068
23.4833	-78.8888	59.2281	90.201	5.1754	464.526	47.8045
23.5	-78.8897	59.1932	90.1739	5.1165	464.392	47.8034
23.5167	-78.8851	59.2387	90.2485	5.5265	464.465	47.8022
23.5333	-78.8845	59.2114	90.1916	5.71129	464.284	47.8057
23.55	-78.8844	59.2464	90.277	5.14336	464.422	47.8057
23.5667	-78.8833	59.213	90.1881	5.07713	464.456	47.8031
23.5833	-78.8837	59.2448	90.241	5.14442	464.402	47.8042
23.6	-78.8837	59.2056	90.194	5.67314	464.374	47.8048
23.6167	-78.8842	59.2376	90.2952	5.71434	464.46	47.8065
23.6333	-78.8839	59.2208	90.1926	5.69588	464.386	47.8069
23.65	-78.8865	59.1961	90.1794	5.45265	464.476	47.8031
23.6667	-78.8874	59.2672	90.2541	5.19447	464.575	47.8011
23.6833	-78.8885	59.2176	90.2146	5.45143	464.592	47.8036
23.7	-78.8885	59.2001	90.1894	5.25002	464.496	47.8019
23.7167	-78.8841	59.1917	90.1577	5.28816	464.636	47.8043
23.7333	-78.8813	59.2091	90.2264	4.94957	464.607	47.808
23.75	-78.8807	59.2384	90.2804	5.34004	464.41	47.8082
23.7667	-78.8801	59.2152	90.2093	5.19753	464.51	47.8065
23.7833	-78.8738	59.2895	90.3989	5.29228	464.661	47.8066
23.8	-78.8746	59.2127	90.1852	5.23628	464.643	47.8086
23.8167	-78.8743	59.2074	90.1766	4.72313	464.54	47.8069
23.8333	-78.8737	59.2159	90.2094	5.25536	464.592	47.8059
23.85	-78.8776	59.2004	90.1991	5.00374	464.627	47.804
23.8667	-78.8787	59.2179	90.1962	5.08659	464.522	47.8066
23.8833	-78.8787	59.2089	90.1876	5.93193	464.482	47.8089
23.9	-78.8818	59.2176	90.2316	5.54802	464.506	47.8077
23.9167	-78.8784	59.2139	90.1966	6.26808	464.401	47.8085
23.9333	-78.8828	59.2051	90.2035	5.80254	464.426	47.8082
23.95	-78.8844	59.2153	90.2067	5.29762	464.428	47.8086
23.9667	-78.8831	59.231	90.2187	5.55931	464.571	47.8074
23.9833	-78.8851	59.2167	90.1966	5.74593	464.508	47.8024
24	-78.887	59.1914	90.1637	5.67848	464.449	47.8063
24.0167	-78.8812	59.1998	90.1725	5.32265	464.527	47.804
24.0333	-78.8834	59.2143	90.1731	5.65224	464.48	47.8037
24.05	-78.881	59.2017	90.1705	5.0605	464.484	47.8068
24.0667	-78.881	59.2345	90.2851	5.53078	464.535	47.808
24.0833	-78.8778	59.2094	90.2113	5.05333	464.522	47.8095
24.1	-78.8754	59.2086	90.198	5.28938	464.544	47.8112
24.1167	-78.8754	59.2786	90.3048	5.83351	464.606	47.8085
24.1333	-78.8752	59.2068	90.1928	6.04988	464.511	47.8063
24.15	-78.8783	59.2153	90.207	5.71724	464.609	47.8097
24.1667	-78.8776	59.2078	90.1925	5.29533	464.494	47.806
24.1833	-78.879	59.2234	90.2036	5.19402	464.544	47.8054
24.2	-78.8802	59.2207	90.1962	5.98793	464.51	47.8112
24.2167	-78.8828	59.1937	90.1731	5.37102	464.492	47.8103
24.2333	-78.8824	59.2146	90.2296	5.17906	464.445	47.808
24.25	-78.8801	59.2258	90.2033	4.97398	464.408	47.8039
24.2667	-78.8767	59.2132	90.2015	5.39131	464.457	47.8051
24.2833	-78.8755	59.2132	90.1838	5.2697	464.499	47.8051
24.3	-78.874	59.2136	90.176	5.22621	464.24	47.8063
24.3167	-78.874	59.208	90.2006	5.41695	464.406	47.8106
24.3333	-78.8708	59.2184	90.2073	5.37987	464.46	47.8095
24.35	-78.8685	59.2291	90.2181	5.76622	464.343	47.8106
24.3667	-78.8674	59.2457	90.1959	5.75127	464.322	47.8129
24.3833	-78.8682	59.1982	90.172	5.37926	464.429	47.8098
24.4	-78.8665	59.2136	90.1843	5.56297	464.468	47.8101
24.4167	-78.8662	59.2298	90.211	5.09377	464.422	47.8126
24.4333	-78.8711	59.2625	90.2728	5.54146	464.467	47.8138
24.45	-78.8708	59.2036	90.1868	5.58495	464.461	47.8149
24.4667	-78.8697	59.2086	90.1788	5.44853	464.343	47.8126
24.4833	-78.863	59.2008	90.1827	5.56892	464.273	47.8138
24.5	-78.8628	59.2249	90.2053	5.81688	464.382	47.8111
24.5167	-78.8628	59.2345	90.2457	5.6321	464.26	47.8085
24.5333	-78.8647	59.228	90.2068	5.37636	464.387	47.8104
24.55	-78.8581	59.2278	90.2371	5.69405	464.389	47.812
24.5667	-78.8577	59.2013	90.173	5.27138	464.336	47.815
24.5833	-78.8569	59.2165	90.2	5.35912	464.344	47.8146
24.6	-78.8526	59.2323	90.21	5.20592	464.414	47.815
24.6167	-78.8511	59.2297	90.2169	6.03203	464.426	47.8179
24.6333	-78.8514	59.2115	90.1858	5.41985	464.478	47.8178
24.65	-78.8546	59.1998	90.1676	5.51277	464.517	47.8165
24.6667	-78.8534	59.2017	90.1971	5.57655	464.49	47.8172
24.6833	-78.8496	59.1966	90.1693	5.17494	464.414	47.8155
24.7	-78.8502	59.2223	90.2407	5.98259	464.53	47.8179
24.7167	-78.8502	59.2033	90.1792	5.12474	464.458	47.8147
24.7333	-78.8477	59.2287	90.2227	5.26375	464.529	47.8133
24.75	-78.849	59.2182	90.2036	5.7412	464.586	47.8164
24.7667	-78.8483	59.2289	90.2389	5.81917	464.61	47.8155
24.7833	-78.8499	59.201	90.1768	5.74059	464.688	47.817
24.8	-78.8474	59.1914	90.1618	5.39177	464.555	47.8162
24.8167	-78.8445	59.2066	90.1875	5.47234	464.728	47.8156
24.8333	-78.8445	59.2265	90.2442	2.2364	464.662	47.8135
24.85	-78.8439	59.2268	90.2483	1.86562	464.584	47.8144
24.8667	-78.8424	59.2028	90.1833	2.27989	464.53	47.8179
24.8833	-78.839	59.2503	90.2093	1.67732	464.645	47.8132
24.9	-78.8342	59.2059	90.1875	5.25597	464.469	47.8153
24.9167	-78.8352	59.2136	90.2058	5.00862	464.548	47.813
24.9333	-78.8387	59.2316	90.2099	5.3614	464.564	47.8133
24.95	-78.8383	59.2046	90.1804	5.19447	464.669	47.8155
24.9667	-78.8377	59.212	90.191	5.30251	464.563	47.8175
24.9833	-78.8326	59.2054	90.1904	5.50804	464.663	47.8202
25	-78.8306	59.208	90.1882	5.39299	464.641	47.8155
25.0167	-78.8299	59.2231	90.2065	5.58434	464.555	47.8123
25.0333	-78.8297	59.2349	90.2392	5.06157	464.604	47.8158
25.05	-78.8302	59.2011	90.1656	5.65712	464.622	47.8147
25.0667	-78.8337	59.2149	90.1945	6.04866	464.192	47.8132
25.0833	-78.8352	59.2539	90.2607	5.09972	464.503	47.8144
25.1	-78.8352	59.2278	90.2482	5.43831	464.577	47.812
25.1167	-78.8348	59.206	90.1827	5.54024	464.576	47.817
25.1333	-78.8323	59.213	90.2055	5.48302	464.511	47.8147
25.15	-78.8342	59.2109	90.1884	5.28572	464.541	47.8165
25.1667	-78.8335	59.2013	90.1756	5.46639	464.557	47.8182
25.1833	-78.8313	59.2158	90.1856	4.76479	464.384	47.8155
25.2	-78.8297	59.2161	90.1905	5.79598	464.488	47.8158
25.2167	-78.8297	59.2457	90.2398	5.18028	464.467	47.8132
25.2333	-78.8311	59.2146	90.1991	5.58617	464.431	47.8126
25.25	-78.8314	59.2106	90.1711	5.65178	464.395	47.8158
25.2667	-78.8285	59.2483	90.2319	5.54802	464.467	47.8159
25.2833	-78.8248	59.2295	90.2119	5.82222	464.422	47.8136
25.3	-78.8284	59.2054	90.1768	5.52956	464.532	47.8144
25.3167	-78.8316	59.2191	90.191	5.42519	464.515	47.8121
25.3333	-78.8317	59.224	90.1914	5.56114	464.507	47.8117
25.35	-78.8303	59.2071	90.1705	5.2607	464.452	47.8121
25.3667	-78.8258	59.202	90.1716	5.56297	464.452	47.8126
25.3833	-78.8259	59.2153	90.2268	5.56236	464.44	47.8092
25.4	-78.8245	59.2176	90.1923	5.86159	464.42	47.814
25.4167	-78.8279	59.3188	90.426	5.38048	464.393	47.8127
25.4333	-78.8256	59.1988	90.1572	5.81978	464.505	47.8066
25.45	-78.8284	59.2196	90.2136	5.63271	464.288	47.8069
25.4667	-78.8287	59.1875	90.1443	5.71968	464.44	47.8094
25.4833	-78.8276	59.2196	90.2213	5.69099	464.383	47.8098
25.5	-78.8229	59.1996	90.1811	5.20226	464.404	47.8114
25.5167	-78.8227	59.2068	90.1818	5.62492	464.439	47.8107
25.5333	-78.8248	59.215	90.2371	5.26131	464.454	47.8074
25.55	-78.821	59.2486	90.221	5.52712	464.432	47.8077
25.5667	-78.8236	59.577	90.5386	5.45616	464.458	47.808
25.5833	-78.8212	59.2025	90.1771	5.36446	464.244	47.8071
25.6	-78.8195	59.2818	90.2674	5.72914	464.315	47.8089
25.6167	-78.8247	59.2588	90.2786	5.90736	464.35	47.8057
25.6333	-78.8313	59.2188	90.2192	5.5439	464.291	47.8059
25.65	-78.8339	59.2262	90.2132	5.76912	464.438	47.8063
25.6667	-78.8306	59.2478	90.2584	5.28099	464.322	47.8068
25.6833	-78.8317	59.2083	90.1814	5.46104	464.352	47.8034
25.7	-78.832	59.2208	90.1975	5.6768	464.458	47.806
25.7167	-78.8354	59.2141	90.2224	4.72847	464.535	47.8056
25.7333	-78.8364	59.2143	90.1955	5.39299	464.422	47.8068
25.75	-78.8294	59.2014	90.1836	5.49263	464.46	47.8088
25.7667	-78.8366	59.2048	90.1789	6.1071	464.37	47.8049
25.7833	-78.838	59.2109	90.1966	5.65651	464.4	47.8042
25.8	-78.8352	59.2098	90.182	4.9424	464.379	47.8004
25.8167	-78.8363	59.2204	90.1859	4.92699	464.523	47.8025
25.8333	-78.8352	59.2333	90.1966	5.31258	464.2	47.803
25.85	-78.8343	59.2568	90.2345	5.30663	464.371	47.8022
25.8667	-78.8331	59.2307	90.2189	5.71312	464.556	47.7998
25.8833	-78.8345	59.2129	90.2071	5.50865	464.327	47.801
25.9	-78.8305	59.2237	90.2204	5.49675	464.485	47.8013
25.9167	-78.8319	59.2156	90.196	5.50682	464.286	47.7992
25.9333	-78.8306	59.2274	90.2093	5.8091	464.507	47.7993
25.95	-78.8345	59.2364	90.2136	5.84724	464.394	47.7987
25.9667	-78.8339	59.2146	90.1853	4.89052	464.461	47.7996
25.9833	-78.8322	59.2086	90.1635	5.41206	464.421	47.799
26	-78.8332	59.2046	90.1814	5.67558	464.21	47.7978
26.0167	-78.8337	59.2252	90.2003	4.75472	464.445	47.7959
26.0333	-78.8299	59.2263	90.2012	5.56526	464.269	47.7984
26.05	-78.8337	59.2323	90.2009	5.47585	464.402	47.7984
26.0667	-78.8346	59.2184	90.1685	5.5825	464.257	47.7972
26.0833	-78.8366	59.2364	90.2168	5.09148	464.37	47.7952
26.1	-78.8392	59.2143	90.1745	5.68626	464.212	47.7953
26.1167	-78.8386	59.2193	90.2293	6.56242	464.215	47.7969
26.1333	-78.8355	59.2402	90.2831	12.8556	464.404	47.7932
26.15	-78.8369	59.2397	90.2386	1.8972	464.4	47.7967
26.1667	-78.8317	59.2274	90.193	2.04796	464.238	47.7955
26.1833	-78.8316	59.2225	90.219	1.99913	464.44	47.797
26.2	-78.8323	59.2825	90.3445	2.03789	464.4	47.7961
26.2167	-78.8322	59.2173	90.2064	5.75371	464.211	47.7935
26.2333	-78.8302	59.2497	90.2183	5.36018	464.32	47.7934
26.25	-78.8326	59.2286	90.2454	6.00456	464.466	47.7969
26.2667	-78.8302	59.2359	90.2436	5.55748	464.462	47.7975
26.2833	-78.831	59.2219	90.1858	5.40978	464.499	47.7967
26.3	-78.831	59.2146	90.1868	5.81322	464.438	47.7949
26.3167	-78.8348	59.3238	90.2863	4.84703	464.443	47.7955
26.3333	-78.8416	59.2172	90.185	4.95018	464.47	47.7901
26.35	-78.8413	59.2176	90.2078	5.36736	464.515	47.7921
26.3667	-78.8363	59.2268	90.2216	5.45082	464.456	47.7912
26.3833	-78.8377	59.2234	90.212	5.93544	464.41	47.79
26.4	-78.8351	59.217	90.2152	5.42992	464.429	47.7921
26.4167	-78.8364	59.202	90.16	5.55336	464.351	47.7903
26.4333	-78.8361	59.2191	90.2558	5.19936	464.394	47.7918
26.45	-78.8358	59.2078	90.1728	5.45921	464.425	47.7911
26.4667	-78.8346	59.2184	90.1868	5.80788	464.439	47.7914
26.4833	-78.8325	59.246	90.252	5.27794	464.429	47.7876
26.5	-78.8316	59.2089	90.1629	5.3138	464.374	47.7906
26.5167	-78.8287	59.2107	90.192	5.83351	464.463	47.7897
26.5333	-78.831	59.2965	90.3336	5.33699	464.497	47.7923
26.55	-78.8291	59.2191	90.2027	12.9664	464.464	47.7914
26.5667	-78.8311	59.3485	90.4987	5.05989	464.579	47.7889
26.5833	-78.8342	59.2042	90.1763	5.50743	464.52	47.7872
26.6	-78.8311	59.2254	90.1852	5.52055	464.417	47.7882
26.6167	-78.8331	59.2132	90.1708	5.87288	464.558	47.788
26.6333	-78.8291	59.219	90.189	4.92149	464.622	47.7901
26.65	-78.8313	59.2127	90.1861	5.43358	464.533	47.7901
26.6667	-78.8329	59.2333	90.2177	5.3936	464.33	47.7874
26.6833	-78.8366	59.2425	90.2009	5.77568	464.428	47.7872
26.7	-78.8311	59.2208	90.2206	5.63316	464.366	47.7877
26.7167	-78.8302	59.202	90.1647	5.1194	464.426	47.7892
26.7333	-78.8287	59.2243	90.2055	5.23033	464.477	47.7863
26.75	-78.8279	59.2168	90.2076	6.05583	464.39	47.788
26.7667	-78.8281	59.2098	90.1838	5.44426	464.379	47.7894
26.7833	-78.8281	59.2297	90.2532	5.45555	464.501	47.7921
26.8	-78.8277	59.2066	90.169	16.9784	464.366	47.7872
26.8167	-78.8299	59.2423	90.2517	5.6649	464.436	47.7888
26.8333	-78.8316	59.215	90.1841	5.7798	464.391	47.7859
26.85	-78.8293	59.2236	90.1865	5.94856	464.527	47.7874
26.8667	-78.8322	59.2091	90.1687	5.64156	464.417	47.7825
26.8833	-78.834	59.2289	90.2184	5.5468	464.558	47.7865
26.9	-78.8384	59.2493	90.2195	5.76027	464.575	47.7869
26.9167	-78.8323	59.2555	90.2645	5.86037	464.67	47.7882
26.9333	-78.8355	59.1976	90.1644	5.59929	464.566	47.7885
26.95	-78.8389	59.2126	90.1841	5.16289	464.751	47.7856
26.9667	-78.8372	59.2048	90.2071	5.31197	464.809	47.7837
26.9833	-78.8366	59.2168	90.2067	5.95634	464.542	47.7854
27	-78.8361	59.242	90.2395	5.6237	464.55	47.786
27.0167	-78.838	59.282	90.2589	5.79598	464.576	47.7842
27.0333	-78.839	59.2088	90.1666	5.85381	464.702	47.785
27.05	-78.8364	59.2089	90.1936	5.77446	464.599	47.7856
27.0667	-78.8398	59.2695	90.2508	6.11656	464.687	47.788
27.0833	-78.8404	59.255	90.2456	5.59334	464.566	47.7882
27.1	-78.8424	59.2378	90.2226	5.55687	464.347	47.7894
27.1167	-78.8508	59.2316	90.2113	5.43053	464.334	47.784
27.1333	-78.8502	59.2284	90.214	5.80666	464.278	47.7865
27.15	-78.8482	59.2175	90.1818	5.75188	464.203	47.7853
27.1667	-78.849	59.2107	90.191	5.72563	464.332	47.7842
27.1833	-78.8509	59.2301	90.2171	5.39787	464.211	47.785
27.2	-78.8526	59.2139	90.1965	5.54146	464.253	47.7827
27.2167	-78.8473	59.2184	90.1856	5.7531	464.329	47.7836
27.2333	-78.8447	59.2005	90.1753	5.61241	464.277	47.7772
27.25	-78.8459	59.2054	90.1562	5.63271	464.267	47.7798
27.2667	-78.8461	59.2713	90.2866	5.55092	464.27	47.7819
27.2833	-78.8473	59.2594	90.2343	5.34004	464.287	47.7816
27.3	-78.8483	59.2141	90.1897	5.7	464.424	47.7815
27.3167	-78.8512	59.2872	90.2561	5.58678	464.388	47.779
27.3333	-78.8525	59.2381	90.2358	5.53841	464.361	47.781
27.35	-78.8534	59.2045	90.1673	5.53841	464.398	47.7839
27.3667	-78.8499	59.2211	90.1968	5.64034	464.257	47.7781
27.3833	-78.8494	59.336	90.4514	5.75005	464.455	47.7804
27.4	-78.848	59.2233	90.1992	4.589	464.416	47.7802
27.4167	-78.8517	59.1995	90.1621	2.29424	464.57	47.7839
27.4333	-78.8517	59.2736	90.2555	1.61949	464.531	47.7868
27.45	-78.8503	59.2251	90.1775	2.41585	464.44	47.7815
27.4667	-78.8497	59.2101	90.1664	5.38231	464.451	47.7776
27.4833	-78.8496	59.2425	90.2216	6.00395	464.464	47.7807
27.5	-78.8476	59.2159	90.1771	5.74822	464.421	47.7778
27.5167	-78.8456	59.2143	90.1957	5.17845	464.443	47.7811
27.5333	-78.8464	59.2168	90.1988	5.4377	464.328	47.7837
27.55	-78.8454	59.2396	90.2129	5.27077	464.53	47.7808
27.5667	-78.8442	59.2269	90.2299	5.3614	464.466	47.7808
27.5833	-78.8456	59.2034	90.176	5.77324	464.476	47.7801
27.6	-78.8438	59.3993	90.4073	5.90981	464.524	47.7772
27.6167	-78.8465	59.2948	90.3254	-15.9829	464.498	47.7822
27.6333	-78.8442	59.2149	90.2039	5.51048	464.527	47.7824
27.65	-78.845	59.2153	90.1785	5.74883	464.399	47.7801
27.6667	-78.8435	59.2168	90.2033	5.44609	464.515	47.7784
27.6833	-78.8488	59.2547	90.3094	10.9368	464.398	47.7813
27.7	-78.8485	59.2146	90.1685	4.91737	464.399	47.7799
27.7167	-78.8474	59.2416	90.2378	5.88066	464.325	47.7793
27.7333	-78.8468	59.2141	90.178	4.9543	464.541	47.7801
27.75	-78.8465	59.2153	90.1894	5.77812	464.366	47.7799
27.7667	-78.8541	59.2672	90.2793	5.03487	464.389	47.7795
27.7833	-78.8525	59.241	90.2029	5.70122	464.519	47.7787
27.8	-78.8508	59.2303	90.212	5.92415	464.487	47.776
27.8167	-78.8433	59.213	90.1994	6.03371	464.483	47.777
27.8333	-78.8413	59.2149	90.1923	5.60463	464.498	47.7735
27.85	-78.8415	59.2187	90.2194	5.49263	464.535	47.7728
27.8667	-78.8432	59.2237	90.2029	5.88478	464.5	47.7757
27.8833	-78.8412	59.2722	90.2966	5.77217	464.578	47.7778
27.9	-78.8389	59.2339	90.2444	5.62431	464.444	47.7766
27.9167	-78.8351	59.2597	90.2413	5.83412	464.381	47.7792
27.9333	-78.8357	59.2106	90.187	5.97603	464.499	47.7775
27.95	-78.8389	59.2262	90.2143	5.54497	464.585	47.775
27.9667	-78.841	59.2352	90.2311	5.5468	464.61	47.7767
27.9833	-78.8427	59.2092	90.1725	5.88661	464.573	47.7741
28	-78.8412	59.2301	90.2151	6.31981	464.596	47.7761
28.0167	-78.8429	59.2823	90.3498	6.35094	464.67	47.7752
28.0333	-78.8403	59.2403	90.2287	5.48424	464.59	47.7718
28.05	-78.839	59.2123	90.1789	6.10298	464.644	47.768
28.0667	-78.8368	59.2233	90.1968	5.71663	464.6	47.7703
28.0833	-78.836	59.2469	90.2171	6.31752	464.532	47.7676
28.1	-78.8387	59.2411	90.2291	5.74715	464.47	47.7715
28.1167	-78.84	59.2191	90.1928	5.87944	464.51	47.7688
28.1333	-78.8355	59.228	90.2134	5.67787	464.158	47.7688
28.15	-78.8351	59.2701	90.2874	5.43953	464.314	47.7708
28.1667	-78.8384	59.2052	90.1859	5.0193	464.38	47.7731
28.1833	-78.8371	59.2123	90.1832	5.47295	464.42	47.7732
28.2	-78.839	59.2165	90.1849	5.66719	464.367	47.7729
28.2167	-78.8369	59.2333	90.1936	5.48363	464.373	47.7711
28.2333	-78.8377	59.2388	90.2229	5.76973	464.366	47.7732
28.25	-78.8377	59.2178	90.1885	5.52361	464.322	47.7717
28.2667	-78.8357	59.2304	90.1907	6.09932	464.421	47.7702
28.2833	-78.8407	59.2306	90.2163	5.90385	464.402	47.7715
28.3	-78.8339	59.3017	90.3034	5.17189	464.236	47.774
28.3167	-78.8354	59.2063	90.1919	5.32692	464.351	47.7738
28.3333	-78.8368	59.2176	90.1713	6.22093	464.444	47.7703
28.35	-78.8361	59.2794	90.3396	6.02364	464.323	47.7689
28.3667	-78.8369	59.2254	90.2029	6.05232	464.425	47.7682
28.3833	-78.8392	59.2098	90.1745	5.90797	464.388	47.7688
28.4	-78.8418	59.3218	90.3623	4.37737	464.502	47.7657
28.4167	-78.8384	59.2593	90.2427	5.62248	464.362	47.77
28.4333	-78.8342	59.2318	90.2114	5.82512	464.369	47.7692
28.45	-78.8349	59.2298	90.2245	5.52361	464.444	47.7695
28.4667	-78.838	59.2254	90.2071	6.06483	464.362	47.7712
28.4833	-78.8316	59.2539	90.2674	5.26436	464.483	47.7663
28.5	-78.8299	59.228	90.2447	5.23033	464.477	47.7657
28.5167	-78.8303	59.2286	90.2399	5.46761	464.343	47.7663
28.5333	-78.8261	59.2587	90.321	5.89424	464.517	47.7634
28.55	-78.8233	59.2275	90.2061	5.79353	464.39	47.765
28.5667	-78.8213	59.2416	90.2177	5.40978	464.45	47.7662
28.5833	-78.8195	59.2313	90.2418	5.43236	464.504	47.7645
28.6	-78.8245	59.2234	90.221	5.20348	464.328	47.7653
28.6167	-78.8227	59.2295	90.2204	6.20186	464.414	47.7612
28.6333	-78.8207	59.3057	90.252	-14.575	464.372	47.7622
28.65	-78.8203	59.2408	90.2129	15.3059	464.453	47.7625
28.6667	-78.8245	59.2396	90.2302	5.22789	464.318	47.7609
28.6833	-78.8227	59.219	90.1948	5.55046	464.216	47.7595
28.7	-78.8187	59.2219	90.2061	5.37697	464.352	47.7598
28.7167	-78.8192	59.323	90.4015	6.04744	464.414	47.7592
28.7333	-78.8227	59.2724	90.2963	6.15654	464.336	47.7564
28.75	-78.8195	59.2106	90.1785	5.85259	464.19	47.7587
28.7667	-78.8242	59.2352	90.2276	5.86754	464.248	47.7613
28.7833	-78.823	59.6545	90.4835	5.59456	464.412	47.7609
28.8	-78.8175	59.2486	90.2529	5.63087	464.248	47.7587
28.8167	-78.8197	59.2512	90.2581	5.21065	464.317	47.7607
28.8333	-78.8165	59.5214	90.4707	5.53429	464.331	47.763
28.85	-78.8212	59.259	90.2482	5.81093	464.278	47.7599
28.8667	-78.8206	59.2197	90.2224	5.34111	464.378	47.7627
28.8833	-78.8168	59.2326	90.1823	5.69466	464.268	47.7647
28.9	-78.8186	59.3617	90.2981	5.73875	464.164	47.7641
28.9167	-78.8201	59.2184	90.1943	24.1077	464.359	47.7609
28.9333	-78.8189	59.2336	90.234	1.95808	464.427	47.7618
28.95	-78.8227	59.2086	90.1659	1.67076	464.391	47.7593
28.9667	-78.8239	59.2385	90.2674	1.43166	464.397	47.7622
28.9833	-78.8174	59.2739	90.3837	1.00136	464.325	47.7583
29	-78.8184	59.2761	90.3556	5.1368	464.388	47.7604
29.0167	-78.814	59.2486	90.2474	3.82179	464.287	47.7581
29.0333	-78.8146	59.2274	90.205	5.66002	464.484	47.7584
29.05	-78.8107	59.2344	90.2384	5.61119	464.487	47.7612
29.0667	-78.8088	59.2403	90.2044	5.31731	464.343	47.7604
29.0833	-78.8073	59.2098	90.1804	4.80171	464.451	47.7581
29.1	-78.8085	59.2101	90.1783	6.0952	464.478	47.757
29.1167	-78.811	59.2483	90.2398	5.46928	464.488	47.7569
29.1333	-78.8117	59.2379	90.2041	5.51582	464.48	47.7586
29.15	-78.8099	59.23	90.2183	5.75783	464.48	47.7575
29.1667	-78.8116	59.2353	90.2085	5.65773	464.508	47.7593
29.1833	-78.8046	59.2809	90.2346	5.31975	464.411	47.7584
29.2	-78.8036	59.9224	90.7327	6.19835	464.401	47.7566
29.2167	-78.8111	59.2199	90.2036	5.5677	464.325	47.757
29.2333	-78.8084	59.2272	90.1949	5.29045	464.231	47.7578
29.25	-78.805	59.2222	90.1936	5.58434	464.386	47.7636
29.2667	-78.8003	59.2236	90.2396	5.75188	464.45	47.7605
29.2833	-78.8024	59.2367	90.2204	5.91393	464.44	47.7612
29.3	-78.8027	59.2172	90.2045	5.45982	464.515	47.7573
29.3167	-78.8004	59.2518	90.2725	5.83595	464.439	47.759
29.3333	-78.8017	59.2387	90.2108	4.43398	464.475	47.7578
29.35	-78.8027	59.2524	90.2917	5.40382	464.54	47.7576
29.3667	-78.8023	59.2135	90.1807	0.421982	464.655	47.7593
29.3833	-78.8021	59.2336	90.2337	6.94695	464.474	47.7589
29.4	-78.7962	59.2301	90.2224	6.51894	464.541	47.758
29.4167	-78.7959	59.2518	90.2741	5.76439	464.653	47.7587
29.4333	-78.7943	59.23	90.2222	5.76973	464.697	47.756
29.45	-78.798	59.224	90.2036	5.8448	464.435	47.7578
29.4667	-78.796	59.2385	90.2715	0.623398	464.482	47.7569
29.4833	-78.7952	59.2088	90.1698	-8.97209	464.577	47.754
29.5	-78.7959	59.2312	90.2105	-7.97676	464.446	47.7549
29.5167	-78.7959	59.2246	90.2204	-8.79097	464.391	47.7547
29.5333	-78.7962	59.2518	90.2862	-7.98271	464.505	47.7532
29.55	-78.7951	59.2779	90.3304	-7.78191	464.391	47.7569
29.5667	-78.7946	59.2339	90.2108	5.04738	464.53	47.7575
29.5833	-78.7974	59.2291	90.2172	4.46495	464.579	47.7578
29.6	-78.7928	59.2359	90.2253	4.72481	464.537	47.7592
29.6167	-78.7977	59.2777	90.2438	4.69566	464.392	47.7578
29.6333	-78.8015	59.2266	90.2305	4.99611	464.473	47.7624
29.65	-78.7992	59.434	90.3904	5.15633	464.45	47.761
29.6667	-78.7962	59.2385	90.2184	5.18852	464.5	47.7587
29.6833	-78.7952	59.2358	90.2244	5.36797	464.615	47.7578
29.7	-78.7971	59.2463	90.2529	5.0515	464.598	47.7596
29.7167	-78.7922	59.3044	90.2911	5.06874	464.504	47.7584
29.7333	-78.7945	59.2342	90.1922	4.97276	464.472	47.7609
29.75	-78.7931	59.2367	90.2523	5.55687	464.431	47.7644
29.7667	-78.7911	59.2251	90.1948	5.33287	464.42	47.7631
29.7833	-78.7878	59.2152	90.1868	5.23323	464.37	47.7627
29.8	-78.7879	59.2237	90.2084	5.81917	464.433	47.7584
29.8167	-78.7928	59.2989	90.2778	5.68749	464.536	47.7604
29.8333	-78.7916	59.2663	90.2712	4.86488	464.291	47.7624
29.85	-78.791	59.3658	90.4284	5.37926	464.322	47.7584
29.8667	-78.7869	59.242	90.2573	5.09743	464.298	47.7602
29.8833	-78.7837	59.2643	90.252	5.5706	464.511	47.7636
29.9	-78.7827	59.2379	90.2403	5.56114	464.395	47.7596
29.9167	-78.7864	59.2298	90.2189	-29.7199	464.531	47.7599
29.9333	-78.785	59.2271	90.1827	5.55214	464.398	47.7595
29.95	-78.785	59.2352	90.2091	5.20592	464.435	47.7583
29.9667	-78.7872	59.2725	90.2467	5.1606	464.506	47.7605
29.9833	-78.7873	59.2457	90.2081	5.55992	464.491	47.7624
30	-78.7869	59.2538	90.2665	5.00435	464.407	47.7604
30.0167	-78.7826	59.2275	90.1795	5.39665	464.597	47.7624
30.0333	-78.7873	59.2213	90.205	5.43602	464.503	47.7625
30.05	-78.7907	59.2422	90.2541	5.86449	464.463	47.7619
30.0667	-78.7939	59.212	90.1769	5.37697	464.436	47.7609
30.0833	-78.7899	59.2463	90.2595	5.18028	464.465	47.7627
30.1	-78.7893	59.2413	90.2494	5.37514	464.558	47.7634
30.1167	-78.792	59.2414	90.2387	5.65178	464.515	47.7583
30.1333	-78.7891	59.2391	90.2166	1.34468	464.519	47.7621
30.15	-78.7907	59.2591	90.277	2.13448	464.648	47.7622
30.1667	-78.7887	59.2536	90.2311	1.70235	464.431	47.7596
30.1833	-78.7893	59.2397	90.2332	5.467	464.56	47.7633
30.2	-78.7902	59.2437	90.2293	5.25124	464.454	47.765
30.2167	-78.7946	59.2347	90.2152	4.96986	464.398	47.7628
30.2333	-78.7946	59.2222	90.194	4.75639	464.337	47.7599
30.25	-78.7927	59.2323	90.2235	5.4229	464.442	47.7581
30.2667	-78.7881	59.2287	90.2017	5.35316	464.529	47.7609
30.2833	-78.7896	59.2599	90.2279	5.5146	464.51	47.7557
30.3	-78.7867	59.2393	90.2103	5.4586	464.335	47.7584
30.3167	-78.7905	59.2686	90.3079	5.61058	464.433	47.7572
30.3333	-78.7879	59.2393	90.2383	4.95308	464.549	47.7572
30.35	-78.7859	59.287	90.3083	5.53902	464.472	47.7599
30.3667	-78.783	59.2423	90.2387	5.11879	464.511	47.763
30.3833	-78.7832	59.2393	90.2183	5.25719	464.402	47.7605
30.4	-78.7808	59.2297	90.2277	5.11711	464.731	47.7609
30.4167	-78.7768	59.2622	90.2473	5.42824	464.559	47.7598
30.4333	-78.7724	59.2651	90.2633	5.77934	464.504	47.7573
30.45	-78.7713	59.2628	90.2825	5.50087	464.555	47.7602
30.4667	-78.7688	59.2641	90.3043	5.23689	464.644	47.7625
30.4833	-78.767	59.2394	90.249	5.70351	464.676	47.7609
30.5	-78.7687	59.2185	90.1963	5.46104	464.498	47.7622
30.5167	-78.7704	59.2371	90.1986	5.13908	464.495	47.7618
30.5333	-78.7678	59.2506	90.2386	5.20653	464.674	47.7596
30.55	-78.7641	59.2518	90.2393	5.88722	464.394	47.7593
30.5667	-78.764	59.267	90.2529	6.05522	464.595	47.7616
30.5833	-78.7666	59.2584	90.2868	5.47585	464.697	47.7618
30.6	-78.7638	59.2423	90.2247	5.81917	464.602	47.7605
30.6167	-78.7652	59.2339	90.2345	5.41512	464.684	47.763
30.6333	-78.7641	59.2437	90.2419	5.81032	464.687	47.7602
30.65	-78.767	59.2306	90.2152	5.26009	464.767	47.7578
30.6667	-78.7644	59.2423	90.1954	5.2726	464.807	47.7581
30.6833	-78.7611	59.2518	90.2375	6.13991	464.766	47.7583
30.7	-78.7632	59.2487	90.2322	5.23384	464.661	47.7587
30.7167	-78.7605	59.2793	90.277	5.90797	464.602	47.759
30.7333	-78.7585	59.2718	90.313	5.14214	464.599	47.7543
30.75	-78.7553	59.3563	90.3909	5.48607	464.647	47.7583
30.7667	-78.7569	59.2307	90.1957	5.31136	464.316	47.7587
30.7833	-78.7554	59.2597	90.2708	5.53017	464.412	47.7601
30.8	-78.755	59.2571	90.2468	5.51048	464.516	47.7613
30.8167	-78.7553	59.2573	90.2988	9.19457	464.582	47.7634
30.8333	-78.7571	59.2657	90.2476	4.28795	464.434	47.7595
30.85	-78.7534	59.2518	90.2476	4.8101	464.619	47.7615
30.8667	-78.7542	59.2684	90.2677	4.17824	464.45	47.7578
30.8833	-78.7505	59.2696	90.2882	3.64311	464.548	47.7587
30.9	-78.749	59.2709	90.2593	3.5482	464.479	47.7578
30.9167	-78.753	59.2455	90.2486	5.04555	464.589	47.7593
30.9333	-78.7518	59.258	90.3002	5.19402	464.276	47.7625
30.95	-78.7515	59.3087	90.3686	4.93294	464.478	47.7595
30.9667	-78.7492	59.2614	90.2784	5.20226	464.439	47.7566
30.9833	-78.7482	59.2718	90.2584	2.51946	464.293	47.7549
31	-78.7487	59.2506	90.2461	5.53902	464.368	47.7586
31.0167	-78.7508	59.2948	90.3088	5.27626	464.319	47.758
31.0333	-78.7498	59.2718	90.2967	5.46043	464.472	47.7532
31.05	-78.7466	59.2828	90.326	5.68031	464.346	47.7518
31.0667	-78.7484	59.268	90.3088	5.32631	464.307	47.754
31.0833	-78.7511	59.3491	90.3674	5.24101	464.441	47.756
31.1	-78.7467	59.2487	90.2642	7.02553	464.293	47.758
31.1167	-78.7519	59.315	90.2946	5.07774	464.539	47.7557
31.1333	-78.7507	59.293	90.3072	6.37596	464.416	47.7547
31.15	-78.7447	59.2703	90.2956	5.37697	464.234	47.7589
31.1667	-78.7437	59.2548	90.2668	5.71312	464.524	47.7607
31.1833	-78.7464	59.2803	90.3123	5.4055	464.54	47.7563
31.2	-78.7498	59.2709	90.2946	5.25658	464.45	47.7555
31.2167	-78.7513	59.3089	90.3565	5.40733	464.409	47.7543
31.2333	-78.7487	59.3517	90.4606	5.61119	464.469	47.7537
31.25	-78.7473	59.2925	90.3243	5.50926	464.571	47.757
31.2667	-78.7482	59.2956	90.373	5.49965	464.393	47.7552
31.2833	-78.7489	59.2808	90.324	5.27977	464.542	47.7531
31.3	-78.749	59.3319	90.4145	5.35194	464.429	47.7544
31.3167	-78.7498	59.2898	90.341	6.01463	464.439	47.7563
31.3333	-78.7525	59.3079	90.3703	5.13725	464.525	47.7544
31.35	-78.7518	59.3102	90.3825	5.56175	464.425	47.7563
31.3667	-78.7516	59.2805	90.3269	5.57182	464.262	47.7572
31.3833	-78.7452	59.3156	90.4093	5.78407	464.322	47.7584
31.4	-78.7495	59.4021	90.4884	-39.9201	464.43	47.7584
31.4167	-78.7547	59.3148	90.4134	5.24284	464.509	47.7581
31.4333	-78.7542	59.3049	90.3846	5.97954	464.553	47.7589
31.45	-78.756	59.3679	90.4752	5.52422	464.586	47.7554
31.4667	-78.755	59.3266	90.4424	5.79231	464.473	47.7566
31.4833	-78.7553	59.3815	90.6785	5.83595	464.493	47.7563
31.5	-78.7565	59.3255	90.4565	5.52528	464.581	47.7575
31.5167	-78.7589	59.3684	90.6042	5.59273	464.492	47.7537
31.5333	-78.7548	59.3414	90.4974	6.11549	464.306	47.7523
31.55	-78.7515	59.3548	90.5486	5.46761	464.554	47.752
31.5667	-78.7515	59.3517	90.538	5.82756	464.633	47.7541
31.5833	-78.7452	59.4152	90.6429	5.91988	464.607	47.7528
31.6	-78.7486	59.4387	90.7089	5.50087	464.406	47.7573
31.6167	-78.7495	59.4131	90.7021	6.22276	464.429	47.7578
31.6333	-78.744	59.3798	90.6443	5.61531	464.459	47.7538
31.65	-78.7452	59.41	90.7153	5.7679	464.356	47.7549
31.6667	-78.7473	59.4505	90.8314	-2.53014	464.508	47.7543
31.6833	-78.7489	59.4378	90.7914	5.1075	464.451	47.7554
31.7	-78.7476	59.4729	90.8959	4.63371	464.339	47.7583
31.7167	-78.7432	59.4738	90.9188	5.22194	464.509	47.758
31.7333	-78.7415	59.5405	91.0093	5.71907	464.37	47.7555
31.75	-78.7438	59.5354	91.0655	5.10521	464.449	47.7572
31.7667	-78.7443	59.5765	91.1793	4.58305	464.405	47.7615
31.7833	-78.7415	59.5847	91.2038	5.08781	464.422	47.7566
31.8	-78.7411	59.6166	91.3323	4.89586	464.476	47.7563
31.8167	-78.7415	59.6618	91.4542	4.84764	464.412	47.7561
31.8333	-78.747	59.7034	91.6146	5.26375	464.539	47.7557
31.85	-78.7481	59.7469	91.7086	4.79698	464.493	47.7558
31.8667	-78.7449	59.7968	91.8658	4.78325	464.369	47.7564
31.8833	-78.7434	59.8196	91.9915	5.12123	464.529	47.7592
31.9	-78.74	60.003	92.3199	4.30519	464.501	47.7636
31.9167	-78.7383	59.9148	92.2643	5.21721	464.291	47.7628
31.9333	-78.7388	59.9757	92.4795	4.72008	464.507	47.761
31.95	-78.738	60.0535	92.6798	5.13374	464.498	47.7631
31.9667	-78.7363	60.1258	92.8931	5.19096	464.516	47.7633
31.9833	-78.738	60.1789	93.1028	5.14626	464.489	47.7671
32	-78.7371	60.2572	93.3976	5.41267	464.479	47.7645
32.0167	-78.7396	60.3503	93.6286	5.31319	464.568	47.7631
32.0333	-78.7392	60.4565	93.9863	5.18852	464.644	47.7638
32.05	-78.7362	60.5257	94.2402	5.50682	464.663	47.7659
32.0667	-78.7368	60.6763	94.649	5.06645	464.616	47.7668
32.0833	-78.7336	60.7797	95.0019	4.94057	464.47	47.774
32.1	-78.7365	60.9443	95.5285	4.96559	464.475	47.7766
32.1167	-78.7299	61.0444	95.8837	4.54308	464.464	47.774
32.1333	-78.7302	61.2019	96.3793	4.59785	464.46	47.777
32.15	-78.7248	61.3546	96.9299	5.46043	464.456	47.7758
32.1667	-78.7161	61.5643	97.5309	4.99077	464.45	47.7805
32.1833	-78.7151	61.7162	98.0586	4.88518	464.433	47.7779
32.2	-78.7145	61.8797	98.6195	4.90074	464.434	47.7815
32.2167	-78.7124	62.1711	99.4775	5.44792	464.516	47.7859
32.2333	-78.7115	62.3508	100.137	5.0724	464.53	47.7888
32.25	-78.7107	62.5167	100.728	5.68031	464.407	47.7879
32.2667	-78.7051	62.7964	101.58	6.41762	464.513	47.7882
32.2833	-78.7032	63.0524	102.436	3.9547	464.506	47.7912
32.3	-78.6971	63.3184	103.342	-5.77263	464.465	47.7966
32.3167	-78.6958	63.5607	104.184	-6.63796	464.454	47.7964
32.3333	-78.6935	63.8914	105.268	-6.69289	464.52	47.8004
32.35	-78.6916	64.1843	106.227	-7.07253	464.566	47.8005
32.3667	-78.6886	64.5333	107.451	-6.62544	464.431	47.8051
32.3833	-78.6858	64.793	108.294	-6.94801	464.582	47.808
32.4	-78.6848	65.2006	109.597	4.53346	464.58	47.8127
32.4167	-78.6803	65.523	110.622	4.56215	464.347	47.8173
32.4333	-78.6742	65.9132	111.859	4.94896	464.46	47.8248
32.45	-78.6756	66.2734	113.091	8.4919	464.334	47.8295
32.4667	-78.6724	66.6604	114.431	5.23262	464.437	47.8297
32.4833	-78.668	66.9628	115.516	5.47462	464.394	47.8344
32.5	-78.6585	67.4011	116.857	4.89586	464.481	47.8367
32.5167	-78.6498	67.8236	118.166	5.49141	464.377	47.8408
32.5333	-78.6408	68.1489	119.458	5.2607	464.541	47.8417
32.55	-78.6373	68.5516	120.703	5.18562	464.306	47.8445
32.5667	-78.6314	68.9452	122.104	5.37514	464.347	47.8455
32.5833	-78.6274	69.3752	123.344	5.26314	464.395	47.8484
32.6	-78.616	69.7271	124.75	4.86259	464.395	47.8507
32.6167	-78.6089	70.0756	125.903	5.39543	464.345	47.849
32.6333	-78.6076	70.4617	127.101	4.59023	464.368	47.8545
32.65	-78.6009	70.7769	128.259	4.69093	464.42	47.8565
32.6667	-78.5932	71.1749	129.505	5.28511	464.43	47.8609
32.6833	-78.5867	71.471	130.549	4.90074	464.174	47.8626
32.7	-78.5769	71.7811	131.706	4.85069	464.39	47.8657
32.7167	-78.5683	72.1014	132.693	3.03871	464.341	47.8683
32.7333	-78.5522	72.4708	133.805	5.66536	464.363	47.8729
32.75	-78.54	72.6649	134.589	5.29167	464.406	47.8736
32.7667	-78.5366	72.9308	135.543	5.68932	464.553	47.8716
32.7833	-78.5299	73.1886	136.264	5.08781	464.503	47.871
32.8	-78.5163	73.4411	137.093	5.14336	464.369	47.8703
32.8167	-78.5064	73.5595	137.669	5.12962	464.554	47.8739
32.8333	-78.4953	73.7743	138.288	5.69878	464.595	47.873
32.85	-78.4834	73.8485	138.755	5.88539	464.382	47.8747
32.8667	-78.4687	73.9568	139.174	5.78407	464.452	47.8741
32.8833	-78.4562	74.1612	139.62	5.38765	464.58	47.8725
32.9	-78.4449	74.2336	140.031	5.02342	464.373	47.873
32.9167	-78.4335	74.2828	140.131	5.93071	464.395	47.8687
32.9333	-78.4144	74.3107	140.341	5.80132	464.377	47.8715
32.95	-78.4028	74.3807	140.444	5.92415	464.391	47.8693
32.9667	-78.3936	74.3623	140.559	5.58205	464.37	47.8658
[truncated: 1,622 more rows]

## Sheet: MW Results
Administrative Information
File name	MDS_2_11_2021_Leena-0043.sample
Analysed by	gpc-sec
Date of analysis	8. marraskuuta 2021 19:39:19
Analysis comments
Analysis Module	Triple Analysis
Recovery
Recovery Percentage	18.4171
RegionKey	Region Number	Trace	Start (mins)	End (mins)	Peak Max RT (mins)	Bulk MW (g/mol)	Bulk IV (dL/g)	Peak Ht (mV)	Peak Ht (%)	Peak Area (mV.s)	Peak Area (%)	Concentration (mg/mL)
Peaks	Peak 1	RI	27.75	42.63	36.83	<no baseline defined>	100	<no baseline defined>	100
Peaks	Peak 1	LS 15°	27.75	42.63	33.38	<no baseline defined>	100	<no baseline defined>	100
Peaks	Peak 1	LS 90°	27.75	42.63	33.4	<no baseline defined>	100	<no baseline defined>	100
Peaks	Peak 1	VS DP	27.75	42.63	34.83	<no baseline defined>	100	<no baseline defined>	100
Peaks	Peak 1	VS IP	27.75	42.63	36.22	<no baseline defined>	100	<no baseline defined>	100
Peaks	Peak 1	UV 280nm	27.75	42.63	33.4	<no baseline defined>	100	<no baseline defined>	100
MW Averages
Peaks	Mp	Mn	Mw	Mz	Mz+1	Mv	PD
Peak 1	460590	319840	622074	1137645	1734122	876516	1.94495
Log Mi Curves
Peaks	Start (mins)	End (mins)	Curve Type	Coeff a	Coeff b	Coeff c	Coeff d	Coeff e	Coeff f	L Point Y/N
Peak 1	32.1112	40.7154	Polynomial	13.2638	-0.206349	0	0	0	0	No
MW Fit Region
Peaks	Start (mins)	End (mins)
Peak 1	32.1112	40.7154
Structural Plot Region
Peaks	Start (mins)	End (mins)
Peak 1	32.1167	40.7167
Structural Information
Peaks	Mark-Houwink & Alpha	Log Rg Equation	Log Rh Equation
Peak 1	K = -0.53, Alpha = 0.06	Log Rg = (0.32) x Log MW + (-0.64)	Log Rh = (0.31) x Log MW + (-0.54)
Rg Averages
Peaks	Rgp	Rgn	Rgw	Rgz	Rgz+1
Peak 1	15.9489	14.1714	17.5802	21.3781	24.5069
Rh Averages [Derived]
Peaks	Rhp	Rhn	Rhw	Rhz	Rhz+1
Peak 1	16.6517	14.8661	18.2834	22.0597	25.1502
IV Averages
Peaks	IVp	IVn	IVw	IVz	IVz+1
Peak 1	0.653719	0.639172	0.665956	0.69123	0.709446
Method
Administrative Information
Created by	gpc-sec
Creation date	6. kesäkuuta 2018 8:46:40
Last modified by	gpc-sec
Last modified date	6. kesäkuuta 2018 8:46:40
Information
Calculation Method
Concentration options	Calculate Sample Concentration from Entered Sample Properties
Concentration Detector Used in Analysis	RI
MW calculation method	Use all angles
Use Constant Inlet Pressure	No
Flory Fox	2.86e+21
Use Angular Correction	No
Use IV To Calculate Rg	No
Sample Parameters
Injection volume (µL)	100
Concentration options	RI
Entered concentration (mg/mL)	1
Calculated concentration (mg/mL)	0.184171	RI
Calculated concentration (mg/mL)	0.540991	UV 280nm
dn/dc (mL/g)	0.144
UV extinction coefficient [(mg/mL)-¹][cm-¹]	1
Mark-Houwink K ((10e-5) dL/g)	14.1
Mark-Houwink Alpha	0.7
Baseline regions	Start (mins)	End (mins)
Baseline region 1	23.45	24.1507
Baseline region 2	42.6333	42.8009
Peaks	Start (mins)	End (mins)
Peak 1	27.75	42.6333
	Trace	Peak Max RT (mins)	Peak Area (mV.s)	Peak Height (mV)
	RI	36.8333	577.963	2.38678
	LS 15°	33.3833	3132.31	15.1298
	LS 90°	33.4	10742.3	50.2402
	VS DP	34.8333	677.762	50.1009
	VS IP	36.2167	84.366	0.606278
	UV 280nm	33.4	25.5483	0.110855
Flowrate region	Start (mins)	End (mins)
IDD
Reference detector	RI
IDD LS 90° (secs)	26
IDD VS DP (secs)	38
IDD VS IP (secs)	38
IDD UV 280nm (secs)	33
Last modified by	gpc-sec
Last modified date	8. marraskuuta 2021 7:24:11
Comments
System Calibration
Detector Constants
K (RI)	1816.08	RI
K (UV 280nm)	3.93542	UV 280nm
K (LS 15°)	25059.9	RI
K (LS 15°)	25059.9	UV 280nm
K (LS 90°)	90199.7	RI
K (LS 90°)	90199.7	UV 280nm
K (VS DP)	4.28756	RI
K (VS DP)	4.28756	UV 280nm
Entered Parameters For Concentration
Concentration (mg/mL)	1.85
Injection volume (µL)	100
dn/dc (mL/g)	0.145
UV extinction coefficient [(mg/mL)-¹][cm-¹]	1
Refractive index (RIU)	1.333
Flow rate (mL/min)	0.5
Comments
Entered Parameters For LS
Mp	107000
Calculated concentration (mg/mL)	1.85
LS Wavelength (nm)	658
Comments
System Calibration Information
Created by	gpc-sec
Creation date	6. kesäkuuta 2018 8:46:40
Last modified by	gpc-sec
Last modified date	6. kesäkuuta 2018 8:46:40
Information
Sample file used for concentration calibration	MDS_2_11_2021_Leena-0004.sample
Sample file used for LS calibration	MDS_2_11_2021_Leena-0004.sample
Concentration Regions
Baseline regions	Start (mins)	End (mins)
Baseline region 1	28.2667	32.7333
Baseline region 2	43.8667	45.5167
Peaks	Start (mins)	End (mins)
Peak 1	36.2167	41.8333
Flowrate region	Start (mins)	End (mins)
LS Regions
Baseline regions	Start (mins)	End (mins)
Baseline region 1	28.2667	32.7333
Baseline region 2	43.8667	45.5167
Peaks	Start (mins)	End (mins)
Peak 1	36.2167	41.8333
Flowrate region	Start (mins)	End (mins)
Peak Information
Channel	Peak Max RT (mins)	Peak Height (mV)	Peak Area (mV.s)
Channel 1 - RI	39.0167	42.7238	5845.97
Channel 6 - UV 280nm	39.0167	0.578186	87.3663
Channel 2 - LS 15°	39.1	43.0611	5834.29
Channel 3 - LS 90°	39.0167	154.316	20999.7
Channel 4 - VS DP	41.25	69.4662	4969.85
Channel 5 - VS IP	39.6333	482.586	161565

## Sheet: Slice Table
Slice Table
RT (mins)	RI	LS 15°	LS 90°	VS DP	VS IP	UV 280nm	Concentration (mg/mL)	MW	LogM	Calculated MW	Log Calculated MW	Cum Ht	dwdlogM	IV	Rg	Rh	Peak
27.75	-0.0473195	0.054761	-0.00102883	0.37472	-0.121102	-0.00582859	0	0	-INF	34486738	7.53765	1	0	0	97.7834	0	1
27.7667	-0.055298	0.00557292	-0.0215044	0.750014	-0.177395	-0.00484028	0	0	-INF	34214718	7.53421	1	0	0	97.7834	0	1
27.7833	-0.0539686	-0.0280512	-0.0901978	0.6944	-0.253219	-0.0111762	0	0	-INF	33944844	7.53077	1	0	0	97.7834	0	1
27.8	-0.0526392	-0.0114739	-0.0609297	0.66732	-0.124271	-0.00850941	0	0	-INF	33677098	7.52733	1	0	0	97.7834	0	1
27.8167	-0.0455115	0.10337	0.193558	0.338726	-0.245413	-0.0063004	0	0	-INF	33411465	7.5239	1	0	0	97.7834	0	1
27.8333	-0.043877	-0.00944726	-0.0588511	0.481476	-0.203592	-0.0065328	0	0	-INF	33147926	7.52046	1	0	0	97.7834	0	1
27.85	-0.0443787	-0.0333058	-0.0961114	0.692281	-0.127591	-0.0066126	0	0	-INF	32886466	7.51702	1	0	0	97.7834	0	1
27.8667	-0.0464063	0.0407972	-0.00290896	0.55076	-0.179307	-0.00898123	0	0	-INF	32627069	7.51358	1	0	0	97.7834	0	1
27.8833	-0.0447717	-0.00778057	-0.0810628	0.570219	-0.189366	-0.0069248	0	0	-INF	32369717	7.51014	1	0	0	97.7834	0	1
27.9	-0.042832	-0.022789	-0.0923831	0.487597	-0.187065	-0.00395285	0	0	-INF	32114396	7.5067	1	0	0	97.7834	0	1
27.9167	-0.0393664	0.00950487	-0.0373277	0.275885	-0.169963	-0.00967841	0	0	-INF	31861088	7.50326	1	0	0	97.7834	0	1
27.9333	-0.0403258	-0.0171002	-0.0820647	0.635005	-0.0330795	-0.00731681	0	0	-INF	31609778	7.49982	1	0	0	97.7834	0	1
27.95	-0.0438793	-0.0188335	-0.0636304	0.52095	-0.069536	-0.00739662	0	0	-INF	31360451	7.49638	1	0	0	97.7834	0	1
27.9667	-0.0463646	-0.0162943	-0.06076	0.471745	-0.0959217	-0.00366172	0	0	-INF	31113090	7.49294	1	0	0	97.7834	0	1
27.9833	-0.0483922	0.00638655	-0.0467508	0.47091	-0.0595938	-0.000689772	0	0	-INF	30867680	7.4895	1	0	0	97.7834	0	1
28	-0.0472154	-0.00633304	-0.0299949	0.572004	-0.200726	-0.00595757	0	0	-INF	30624206	7.48606	1	0	0	97.7834	0	1
28.0167	-0.049243	-0.0298864	-0.0840398	0.680879	-0.00295968	-0.00969948	0	0	-INF	30382653	7.48263	1	0	0	97.7834	0	1
28.0333	-0.0469981	0.165982	0.147102	-0.480997	-0.041705	-0.00657494	0	0	-INF	30143005	7.47919	1	0	0	97.7834	0	1
28.05	-0.0461265	0.0614042	0.0649809	-2.7766	0.111963	-0.00940133	0	0	-INF	29905247	7.47575	1	0	0	97.7834	0	1
28.0667	-0.0441868	-0.0186066	-0.0566604	-3.45218	0.0730651	-0.00597162	0	0	-INF	29669364	7.47231	1	0	0	97.7834	0	1
28.0833	-0.0437729	-0.0182037	-0.082324	-2.65666	-0.0184756	-0.00330484	0	0	-INF	29435342	7.46887	1	0	0	97.7834	0	1
28.1	-0.0468686	-0.0167326	-0.0576336	0.308968	-0.00762989	-0.00613123	0	0	-INF	29203166	7.46543	1	0	0	97.7834	0	1
28.1167	-0.0484384	0.0210544	0.0482336	0.929776	0.00504691	-0.00605845	0	0	-INF	28972821	7.46199	1	0	0	97.7834	0	1
28.1333	-0.0443625	-0.019131	-0.0927864	0.673204	-0.0372079	-0.0067486	0	0	-INF	28744293	7.45855	1	0	0	97.7834	0	1
28.15	-0.0442538	0.0078223	-0.0236929	0.102605	-0.015681	-0.00957499	0	0	-INF	28517568	7.45511	1	0	0	97.7834	0	1
28.1667	-0.0479598	-0.0196983	-0.0836888	0.361017	-0.13072	-0.00446681	0	0	-INF	28292630	7.45167	1	0	0	97.7834	0	1
28.1833	-0.0469356	-0.0185324	-0.0724261	0.193251	0.0704025	-0.00424144	0	0	-INF	28069468	7.44823	1	0	0	97.7834	0	1
28.2	-0.0492684	0.0332927	0.0172668	0.283053	0.00663281	-0.00645748	0	0	-INF	27848065	7.4448	1	0	0	97.7834	0	1
28.2167	-0.0474813	0.0069928	-0.0593611	0.694053	0.016563	-0.00806316	0	0	-INF	27628409	7.44136	1	0	0	97.7834	0	1
28.2333	-0.0485933	-0.00374314	-0.0503873	0.829784	0.0641825	-0.00509121	0	0	-INF	27410485	7.43792	1	0	0	97.7834	0	1
28.25	-0.0489424	-0.0210404	-0.0632335	-21.0638	0.0381019	-0.00639172	0	0	-INF	27194280	7.43448	1	0	0	97.7834	0	1
28.2667	-0.0473078	-0.0192641	-0.0704339	0.428792	0.066953	-0.00692929	0	0	-INF	26979781	7.43104	1	0	0	97.7834	0	1
28.2833	-0.0526923	-0.0155042	-0.0436072	0.666299	-0.0610562	-0.00609357	0	0	-INF	26766973	7.4276	1	0	0	97.7834	0	1
28.3	-0.046175	-0.0105236	-0.0602681	0.36273	0.0549226	-0.00617338	0	0	-INF	26555844	7.42416	1	0	0	97.7834	0	1
28.3167	-0.04805	0.0379446	0.0332394	5.85262	-0.0617951	-0.00655836	0	0	-INF	26346381	7.42072	1	0	0	97.7834	0	1
28.3333	-0.0497724	-0.000409763	-0.019127	-0.167657	-0.0616305	-0.00724852	0	0	-INF	26138569	7.41728	1	0	0	97.7834	0	1
28.35	-0.0495111	0.0253228	-0.0223602	0.794795	-0.135929	-0.00992232	0	0	-INF	25932397	7.41384	1	0	0	97.7834	0	1
28.3667	-0.0506232	-0.0238653	-0.0768629	-0.132401	0.080758	-0.00878142	0	0	-INF	25727851	7.4104	1	0	0	97.7834	0	1
28.3833	-0.0532611	-0.00835611	-0.049731	0.690586	-0.0951639	-0.0122182	0	0	-INF	25524918	7.40696	1	0	0	97.7834	0	1
28.4	-0.0562042	0.000591786	-0.0331278	-0.0535045	-0.0724163	-0.0129083	0	0	-INF	25323586	7.40353	1	0	0	97.7834	0	1
28.4167	-0.0531963	-0.0254029	-0.0919029	0.612012	0.0579058	-0.00993637	0	0	-INF	25123842	7.40009	1	0	0	97.7834	0	1
28.4333	-0.049273	-0.00455319	-0.0495123	0.834108	0.0257218	-0.00772735	0	0	-INF	24925673	7.39665	1	0	0	97.7834	0	1
28.45	-0.050385	0.0475771	0.0850414	0.942831	0.0213087	-0.00887528	0	0	-INF	24729068	7.39321	1	0	0	97.7834	0	1
28.4667	-0.0537859	0.00556062	-0.0362947	0.512919	0.0368847	-0.0062085	0	0	-INF	24534013	7.38977	1	0	0	97.7834	0	1
28.4833	-0.0477263	-0.0225703	-0.0862198	0.400084	0.0732126	-0.00781418	0	0	-INF	24340497	7.38633	1	0	0	97.7834	0	1
28.5	-0.0463969	-0.0116388	-0.0685484	0.7914	0.0385871	-0.0101828	0	0	-INF	24148507	7.38289	1	0	0	97.7834	0	1
28.5167	-0.0472038	0.0119575	-0.0484356	0.677955	0.115961	-0.00843156	0	0	-INF	23958032	7.37945	1	0	0	97.7834	0	1
28.5333	-0.0432804	0.00610441	-0.0365626	0.529263	-0.0176938	-0.0109528	0	0	-INF	23769059	7.37601	1	0	0	97.7834	0	1
28.55	-0.0408829	-0.015923	-0.0730599	0.738236	-0.0810058	-0.00889635	0	0	-INF	23581577	7.37257	1	0	0	97.7834	0	1
28.5667	-0.0392484	-0.00712773	-0.0526419	0.879308	0.0371093	-0.00973909	0	0	-INF	23395573	7.36913	1	0	0	97.7834	0	1
28.5833	-0.0377664	0.0349317	0.0211818	0.447412	0.122723	-0.0130232	0	0	-INF	23211036	7.36569	1	0	0	97.7834	0	1
28.6	-0.0431509	-0.0299729	-0.0804705	0.448408	0.147607	-0.0167652	0	0	-INF	23027956	7.36226	1	0	0	97.7834	0	1
28.6167	-0.041669	-0.0230086	-0.0833985	0.787387	0.110235	-0.0144036	0	0	-INF	22846319	7.35882	1	0	0	97.7834	0	1
28.6333	-0.0400344	-0.018791	-0.0819015	1.21975	0.13283	-0.0170774	0	0	-INF	22666115	7.35538	1	0	0	97.7834	0	1
28.65	-0.0399258	-0.0020611	-0.0733853	1.25004	0.207152	-0.0130373	0	0	-INF	22487332	7.35194	1	0	0	97.7834	0	1
28.6667	-0.0445473	0.00337728	-0.0442699	0.382507	0.127208	-0.0157111	0	0	-INF	22309959	7.3485	1	0	0	97.7834	0	1
28.6833	-0.0430654	-0.0177346	-0.0787835	1.00042	0.180321	-0.0156383	0	0	-INF	22133986	7.34506	1	0	0	97.7834	0	1
28.7	-0.0394472	-0.00512463	-0.0768287	0.613229	0.136082	-0.0135819	0	0	-INF	21959400	7.34162	1	0	0	97.7834	0	1
28.7167	-0.0402541	-0.00502683	-0.0513753	1.21328	0.068803	-0.0112203	0	0	-INF	21786192	7.33818	1	0	0	97.7834	0	1
28.7333	-0.0441127	0.0660243	0.035571	0.642076	0.00671173	-0.0109949	0	0	-INF	21614349	7.33474	1	0	0	97.7834	0	1
28.75	-0.0412574	-0.0293979	-0.0761522	0.773535	0.0459388	-0.0112273	0	0	-INF	21443863	7.3313	1	0	0	97.7834	0	1
28.7667	-0.0463368	-0.0181612	-0.096933	0.571132	-0.306222	-0.0129856	0	0	-INF	21274721	7.32786	1	0	0	97.7834	0	1
28.7833	-0.0454652	0.0435821	0.0711901	0.331954	-0.15057	-0.0107766	0	0	-INF	21106913	7.32442	1	0	0	97.7834	0	1
28.8	-0.0403211	-0.0104888	-0.0657101	-0.0891077	-0.084793	-0.0122297	0	0	-INF	20940428	7.32099	1	0	0	97.7834	0	1
28.8167	-0.0428064	-0.0261075	-0.0942728	0.363701	-0.0444978	-0.0136828	0	0	-INF	20775257	7.31755	1	0	0	97.7834	0	1
28.8333	-0.0399512	0.0858372	0.0933815	0.557111	-0.0980441	-0.0122367	0	0	-INF	20611389	7.31411	1	0	0	97.7834	0	1
28.85	-0.0450305	0.0232214	-0.0264288	0.372712	-0.0916234	-0.00972251	0	0	-INF	20448813	7.31067	1	0	0	97.7834	0	1
28.8667	-0.0447692	-0.00429923	-0.0578907	0.65798	-0.0989357	-0.00980232	0	0	-INF	20287520	7.30723	1	0	0	97.7834	0	1
28.8833	-0.0413036	-0.00633766	-0.0449496	0.41102	-0.143174	-0.0132391	0	0	-INF	20127499	7.30379	1	0	0	97.7834	0	1
28.9	-0.0434838	-0.0108175	-0.062526	0.9859	-0.0441326	-0.0145396	0	0	-INF	19968739	7.30035	1	0	0	97.7834	0	1
28.9167	-0.0453588	0.0176617	-0.00243516	0.7896	-0.0628889	-0.0152297	0	0	-INF	19811233	7.29691	1	0	0	97.7834	0	1
28.9333	-0.0444872	-0.00833308	-0.0253522	0.0568004	-0.229655	-0.0145466	0	0	-INF	19654968	7.29347	1	0	0	97.7834	0	1
28.95	-0.048651	-0.00777751	-0.0302638	0.210995	-0.114745	-0.0175256	0	0	-INF	19499936	7.29003	1	0	0	97.7834	0	1
28.9667	-0.0502208	0.0222275	0.050579	1.10417	-0.021349	-0.0131803	0	0	-INF	19346127	7.28659	1	0	0	97.7834	0	1
28.9833	-0.0440086	-0.00895521	-0.0645011	0.906041	-0.142797	-0.0138705	0	0	-INF	19193532	7.28315	1	0	0	97.7834	0	1
29	-0.0454258	0.00502809	-0.0530858	0.933893	-0.0408562	-0.0134925	0	0	-INF	19042139	7.27972	1	0	0	97.7834	0	1
29.0167	-0.0413499	-0.00525009	-0.0291583	0.78871	-0.0779231	-0.0117413	0	0	-INF	18891941	7.27628	1	0	0	97.7834	0	1
29.0333	-0.0423093	-0.0132394	-0.0500917	-0.742735	0.0357669	-0.0165513	0	0	-INF	18742928	7.27284	1	0	0	97.7834	0	1
29.05	-0.0386911	-0.00719072	-0.0508834	0.501548	-0.104449	-0.0170889	0	0	-INF	18595090	7.2694	1	0	0	97.7834	0	1
29.0667	-0.0372092	0.0688959	-0.0194791	0.703349	-0.0971132	-0.0164057	0	0	-INF	18448418	7.26596	1	0	0	97.7834	0	1
29.0833	-0.0360324	0.00399121	-0.058723	0.401001	-0.0227908	-0.0192321	0	0	-INF	18302903	7.26252	1	0	0	97.7834	0	1
29.1	-0.0376022	0.00271572	-0.041662	0.941395	-0.105176	-0.0176335	0	0	-INF	18158536	7.25908	1	0	0	97.7834	0	1
29.1167	-0.0403927	-0.0179384	-0.0772438	0.140084	0.0156853	-0.01634	0	0	-INF	18015307	7.25564	1	0	0	97.7834	0	1
29.1333	-0.0415047	-0.0150941	-0.0661337	0.105222	0.0100516	-0.0179457	0	0	-INF	17873209	7.2522	1	0	0	97.7834	0	1
29.15	-0.0400228	0.0860169	0.12915	0.341661	-0.124214	-0.01711	0	0	-INF	17732231	7.24876	1	0	0	97.7834	0	1
29.1667	-0.0420504	0.035303	0.023683	0.767462	0.049901	-0.021157	0	0	-INF	17592365	7.24532	1	0	0	97.7834	0	1
29.1833	-0.0353804	-0.0265499	-0.0942963	0.665919	-0.0776505	-0.0200161	0	0	-INF	17453602	7.24189	1	0	0	97.7834	0	1
29.2	-0.034814	-0.00203806	-0.0453444	0.281325	-0.0179766	-0.0196382	0	0	-INF	17315934	7.23845	1	0	0	97.7834	0	1
29.2167	-0.0426399	0.417219	0.210364	0.303073	0.0366619	-0.0212439	0	0	-INF	17179352	7.23501	1	0	0	97.7834	0	1
29.2333	-0.0402424	0.0112801	-0.0203776	0.0733566	-0.139565	-0.0225444	0	0	-INF	17043847	7.23157	1	0	0	97.7834	0	1
29.25	-0.0372346	0.0138193	-0.015371	1.0709	-0.0542565	-0.0221664	0	0	-INF	16909410	7.22813	1	0	0	97.7834	0	1
29.2667	-0.0328535	0.283998	0.197003	-19.7068	-0.0960536	-0.022704	0	0	-INF	16776035	7.22469	1	0	0	97.7834	0	1
29.2833	-0.0353388	0.0214917	-0.025652	10.1732	-0.0157803	-0.0253778	0	0	-INF	16643711	7.22125	1	0	0	97.7834	0	1
29.3	-0.0359931	-0.0177782	-0.0516207	0.0944308	-0.150046	-0.0230162	0	0	-INF	16512431	7.21781	1	0	0	97.7834	0	1
29.3167	-0.0340533	-0.00501557	-0.0919328	0.416167	-0.25242	-0.0203494	0	0	-INF	16382186	7.21437	1	0	0	97.7834	0	1
29.3333	-0.0356231	0.124019	0.0237001	0.241839	-0.117063	-0.0207344	0	0	-INF	16252969	7.21093	1	0	0	97.7834	0	1
29.35	-0.0370404	-0.0193158	-0.0802411	0.911475	-0.0554052	-0.0227978	0	0	-INF	16124771	7.20749	1	0	0	97.7834	0	1
29.3667	-0.0369317	-0.00411182	-0.0407496	1.01974	-0.13306	-0.0207414	0	0	-INF	15997584	7.20405	1	0	0	97.7834	0	1
29.3833	-0.0371282	-0.029191	-0.108985	0.714951	-0.27938	-0.0183798	0	0	-INF	15871401	7.20062	1	0	0	97.7834	0	1
29.4	-0.0315264	0.000661411	-0.00769569	0.729069	-0.22108	-0.0213588	0	0	-INF	15746212	7.19718	1	0	0	97.7834	0	1
29.4167	-0.0315703	0.036007	0.108395	0.455255	-0.0571882	-0.0185394	0	0	-INF	15622011	7.19374	1	0	0	97.7834	0	1
29.4333	-0.0303935	0.0380885	0.0801373	0.490736	-0.221208	-0.016483	0	0	-INF	15498790	7.1903	1	0	0	97.7834	0	1
29.45	-0.0344047	0.0105678	-0.0282289	0.0696736	-0.152837	-0.0170206	0	0	-INF	15376541	7.18686	1	0	0	97.7834	0	1
29.4667	-0.0327702	-0.0106967	-0.0708297	0.392478	-0.138787	-0.0201521	0	0	-INF	15255256	7.18342	1	0	0	97.7834	0	1
29.4833	-0.0323564	-0.0037324	-0.0375944	0.668284	-0.191875	-0.0191638	0	0	-INF	15134927	7.17998	1	0	0	97.7834	0	1
29.5	-0.0333158	0.00216374	-0.0718029	0.197631	-0.0919183	-0.0215325	0	0	-INF	15015548	7.17654	1	0	0	97.7834	0	1
29.5167	-0.0336649	-0.0284086	-0.0959406	0.550343	-0.201922	-0.0185605	0	0	-INF	14897110	7.1731	1	0	0	97.7834	0	1
29.5333	-0.0343192	-0.0281582	-0.0982582	0.593605	-0.306433	-0.022455	0	0	-INF	14779607	7.16966	1	0	0	97.7834	0	1
29.55	-0.0336002	0.00993394	-0.0369467	18.9618	-0.112024	-0.020246	0	0	-INF	14663030	7.16622	1	0	0	97.7834	0	1
29.5667	-0.0334915	-0.000496825	-0.0728336	-3.18873	-0.0436525	-0.022462	0	0	-INF	14547373	7.16278	1	0	0	97.7834	0	1
29.5833	-0.0365872	-0.00848618	-0.0588244	-3.47689	-0.0802616	-0.0220841	0	0	-INF	14432628	7.15935	1	0	0	97.7834	0	1
29.6	-0.0323587	-0.0032004	-0.0687714	-3.71683	-0.0744512	-0.0192647	0	0	-INF	14318789	7.15591	1	0	0	97.7834	0	1
29.6167	-0.0375906	0.0423686	-0.0428603	-4.14797	-0.146308	-0.0199549	0	0	-INF	14205847	7.15247	1	0	0	97.7834	0	1
29.6333	-0.0417544	0.683793	0.455005	-0.0133636	-0.0835825	-0.0221709	0	0	-INF	14093796	7.14903	1	0	0	97.7834	0	1
29.65	-0.0398146	-0.0187761	-0.0741984	-1.3292	-0.184889	-0.0231662	0	0	-INF	13982629	7.14559	1	0	0	97.7834	0	1
29.6667	-0.037112	-0.0115067	-0.0830773	0.50819	0.0121141	-0.0232461	0	0	-INF	13872338	7.14215	1	0	0	97.7834	0	1
29.6833	-0.0365456	-0.0165969	-0.084632	0.458527	0.0151779	-0.0214948	0	0	-INF	13762918	7.13871	1	0	0	97.7834	0	1
29.7	-0.0387257	-0.0152784	-0.0387318	0.163808	-0.129311	-0.0224901	0	0	-INF	13654361	7.13527	1	0	0	97.7834	0	1
29.7167	-0.034192	-0.00221062	-0.0581393	-0.352622	-0.0209614	-0.0205863	0	0	-INF	13546660	7.13183	1	0	0	97.7834	0	1
29.7333	-0.0368299	-0.0217967	-0.0741899	0.940031	0.00575345	-0.021429	0	0	-INF	13439808	7.12839	1	0	0	97.7834	0	1
29.75	-0.0358057	0.012786	-0.00646964	0.313281	0.0156837	-0.0231873	0	0	-INF	13333799	7.12495	1	0	0	97.7834	0	1
29.7667	-0.0341712	-0.000391347	-0.0682966	0.358985	0.0077611	-0.0226568	0	0	-INF	13228627	7.12151	1	0	0	97.7834	0	1
29.7833	-0.0311634	0.0132868	0.0123936	0.600154	0.00777311	-0.0218211	0	0	-INF	13124284	7.11808	1	0	0	97.7834	0	1
29.8	-0.031665	-0.0256779	-0.0987192	0.499222	0.0349458	-0.0159499	0	0	-INF	13020764	7.11464	1	0	0	97.7834	0	1
29.8167	-0.036897	-0.00559111	-0.0459526	0.160405	-0.0614778	-0.0189289	0	0	-INF	12918060	7.1112	1	0	0	97.7834	0	1
29.8333	-0.0360253	-0.00915542	-0.0574255	1.03817	-0.0719944	-0.0182458	0	0	-INF	12816167	7.10776	1	0	0	97.7834	0	1
29.85	-0.0357641	0.0124573	-0.00587956	0.40669	-0.148429	-0.0219877	0	0	-INF	12715077	7.10432	1	0	0	97.7834	0	1
29.8667	-0.0319933	-0.00941759	-0.0579408	0.128603	-0.242258	-0.0202364	0	0	-INF	12614785	7.10088	1	0	0	97.7834	0	1
29.8833	-0.0291381	-0.0154233	-0.076738	0.421652	-0.0872171	-0.0213844	0	0	-INF	12515284	7.09744	1	0	0	97.7834	0	1
29.9	-0.0285716	-0.000982243	-0.00901775	0.588359	-0.0232708	-0.0214642	0	0	-INF	12416567	7.094	1	0	0	97.7834	0	1
29.9167	-0.0325829	-0.0307917	-0.110975	0.749572	-0.0337874	-0.0197129	0	0	-INF	12318630	7.09056	1	0	0	97.7834	0	1
29.9333	-0.0315587	-0.00841604	-0.0704157	0.294635	0.0414505	-0.0200979	0	0	-INF	12221464	7.08712	1	0	0	97.7834	0	1
29.95	-0.0319078	-0.0150321	-0.0606789	0.66993	-0.0354418	-0.0209406	0	0	-INF	12125066	7.08368	1	0	0	97.7834	0	1
29.9667	-0.0343931	0.0120738	0.0049051	-0.732883	0.00119127	-0.0201049	0	0	-INF	12029427	7.08024	1	0	0	97.7834	0	1
29.9833	-0.0348948	0.0381115	0.0489742	0.236131	0.065748	-0.0227787	0	0	-INF	11934543	7.07681	1	0	0	97.7834	0	1
30	-0.0347861	-0.00588861	-0.0708361	-4.74655	0.180659	-0.0208749	0	0	-INF	11840407	7.07337	1	0	0	97.7834	0	1
30.0167	-0.0308628	-0.0108262	-0.0646088	1.77758	-0.000146009	-0.0217176	0	0	-INF	11747014	7.06993	1	0	0	97.7834	0	1
30.0333	-0.0359421	-0.00401455	-0.0567031	1.34874	0.0662417	-0.024544	0	0	-INF	11654357	7.06649	1	0	0	97.7834	0	1
30.05	-0.0396481	0.0377398	-0.0384213	0.593356	0.178101	-0.0235557	0	0	-INF	11562432	7.06305	1	0	0	97.7834	0	1
30.0667	-0.0432016	-0.013432	-0.0518779	0.597862	0.222058	-0.0236355	0	0	-INF	11471231	7.05961	1	0	0	97.7834	0	1
30.0833	-0.0395834	0.19388	0.107853	0.6721	-0.040076	-0.0250886	0	0	-INF	11380750	7.05617	1	0	0	97.7834	0	1
30.1	-0.0393221	-0.0016397	-0.0642951	-4.55014	0.00662787	-0.0213537	0	0	-INF	11290982	7.05273	1	0	0	97.7834	0	1
30.1167	-0.0424178	-0.00444108	-0.0585256	-14.1465	0.101397	-0.0206706	0	0	-INF	11201923	7.04929	1	0	0	97.7834	0	1
30.1333	-0.0398677	0.0060327	-0.030173	-13.152	-0.0299692	-0.0202926	0	0	-INF	11113566	7.04585	1	0	0	97.7834	0	1
30.15	-0.0417427	0.0641139	0.00779254	-13.967	-0.085194	-0.0188466	0	0	-INF	11025906	7.04241	1	0	0	97.7834	0	1
30.1667	-0.0401082	-0.00613132	-0.0912658	-13.1596	0.0288011	-0.0201471	0	0	-INF	10938937	7.03898	1	0	0	97.7834	0	1
30.1833	-0.0410676	-0.0037447	-0.0313276	-12.9596	-0.0853226	-0.0154967	0	0	-INF	10852654	7.03554	1	0	0	97.7834	0	1
30.2	-0.0423323	-0.0153962	-0.0890346	-0.131169	0.0533918	-0.0167972	0	0	-INF	10767052	7.0321	1	0	0	97.7834	0	1
30.2167	-0.0471064	-0.0253692	-0.0971506	-0.714432	0.102537	-0.0190132	0	0	-INF	10682125	7.02866	1	0	0	97.7834	0	1
30.2333	-0.0474555	-0.016879	-0.0758171	-0.45541	0.06074	-0.0198559	0	0	-INF	10597868	7.02522	1	0	0	97.7834	0	1
30.25	-0.045821	0.058292	-0.00657099	-0.485389	-0.0849694	-0.0179521	0	0	-INF	10514276	7.02178	1	0	0	97.7834	0	1
30.2667	-0.0415924	0.0255834	-0.0133137	-0.185779	-0.0033229	-0.0191	0	0	-INF	10431343	7.01834	1	0	0	97.7834	0	1
30.2833	-0.0434674	0.125016	0.14367	-0.0263962	-0.0266568	-0.0165858	0	0	-INF	10349064	7.0149	1	0	0	97.7834	0	1
30.3	-0.0409173	0.00121236	-0.027562	0.00496483	0.0226411	-0.0130035	0	0	-INF	10267434	7.01146	1	0	0	97.7834	0	1
30.3167	-0.0450811	0.0234354	-0.0330839	0.183573	0.13801	-0.0141515	0	0	-INF	10186448	7.00802	1	0	0	97.7834	0	1
30.3333	-0.0428362	-0.00301709	-0.0450146	-0.133729	0.120321	-0.0145364	0	0	-INF	10106100	7.00458	1	0	0	97.7834	0	1
30.35	-0.0412017	-0.011159	-0.0665583	-0.117322	0.0261866	-0.0187361	0	0	-INF	10026387	7.00114	1	0	0	97.7834	0	1
30.3667	-0.0386516	-0.0139604	-0.102903	-0.214134	-0.00584487	-0.0166797	0	0	-INF	9947302	6.99771	1	0	0	97.7834	0	1
30.3833	-0.0391533	-0.00592804	-0.0766867	0.369137	-0.0467264	-0.0146233	0	0	-INF	9868841	6.99427	1	0	0	97.7834	0	1
30.4	-0.037061	0.0314012	-0.0393315	0.144303	-0.0573956	-0.0185178	0	0	-INF	9790999	6.99083	1	0	0	97.7834	0	1
30.4167	-0.0334428	0.00449095	-0.0781176	0.0438283	-0.107738	-0.0166139	0	0	-INF	9713771	6.98739	1	0	0	97.7834	0	1
30.4333	-0.0293669	0.0125233	-0.0198579	0.628931	-0.0451645	-0.0131842	0	0	-INF	9637152	6.98395	1	0	0	97.7834	0	1
30.45	-0.0286479	-0.0137766	-0.107014	0.496413	0.0576917	-0.0170787	0	0	-INF	9561137	6.98051	1	0	0	97.7834	0	1
30.4667	-0.0265556	-0.0200875	-0.0817136	-0.327024	-0.187047	-0.0167008	0	0	-INF	9485722	6.97707	1	0	0	97.7834	0	1
30.4833	-0.0250736	0.00076227	-0.0327617	0.186515	-0.156823	-0.0170858	0	0	-INF	9410902	6.97363	1	0	0	97.7834	0	1
30.5	-0.0271012	-0.0295049	-0.110153	-0.0961498	-0.18092	-0.0182337	0	0	-INF	9336672	6.97019	1	0	0	97.7834	0	1
30.5167	-0.0291287	0.00477257	-0.0277839	0.37619	0.0325627	-0.0158721	0	0	-INF	9263027	6.96675	1	0	0	97.7834	0	1
30.5333	-0.0268838	-0.000317623	-0.0380361	0.365895	-0.0843076	-0.0139682	0	0	-INF	9189963	6.96331	1	0	0	97.7834	0	1
30.55	-0.0235708	-0.000219823	-0.0488987	-34.916	0.052118	-0.0158791	0	0	-INF	9117476	6.95987	1	0	0	97.7834	0	1
30.5667	-0.0237673	-0.00256343	-0.0712053	0.355222	-0.0812318	-0.0138227	0	0	-INF	9045560	6.95644	1	0	0	97.7834	0	1
30.5833	-0.0267104	0.0173708	-0.0109619	0.00816534	-0.044141	-0.0135973	0	0	-INF	8974212	6.953	1	0	0	97.7834	0	1
30.6	-0.024313	0.0118228	-0.0570722	-0.0379882	0.026977	-0.0141349	0	0	-INF	8903426	6.94956	1	0	0	97.7834	0	1
30.6167	-0.0260353	-0.00211744	-0.0551174	0.360499	0.0109673	-0.0151302	0	0	-INF	8833199	6.94612	1	0	0	97.7834	0	1
30.6333	-0.0253163	0.00179505	-0.0592661	-0.195908	-0.0732493	-0.0132264	0	0	-INF	8763526	6.94268	1	0	0	97.7834	0	1
30.65	-0.0285646	-0.00726242	-0.0734856	0.19556	0.117345	-0.0123907	0	0	-INF	8694402	6.93924	1	0	0	97.7834	0	1
30.6667	-0.0263197	-0.0198294	-0.0948767	0.234093	0.0227525	-0.0175059	0	0	-INF	8625824	6.9358	1	0	0	97.7834	0	1
30.6833	-0.0233119	-0.00981341	-0.0656086	0.661725	-0.0167557	-0.0136184	0	0	-INF	8557786	6.93236	1	0	0	97.7834	0	1
30.7	-0.0257972	-0.0133777	-0.0876101	0.173372	-0.0446673	-0.013393	0	0	-INF	8490285	6.92892	1	0	0	97.7834	0	1
30.7167	-0.0233997	0.0176954	-0.0615464	-0.0241492	-0.0158162	-0.0159142	0	0	-INF	8423316	6.92548	1	0	0	97.7834	0	1
30.7333	-0.0217652	-0.00295873	-0.0792754	0.169871	0.0769693	-0.0121793	0	0	-INF	8356876	6.92204	1	0	0	97.7834	0	1
30.75	-0.0189099	0.0262834	0.0180469	0.445677	0.0345618	-0.0104281	0	0	-INF	8290960	6.9186	1	0	0	97.7834	0	1
30.7667	-0.0209375	-0.0030683	-0.0517146	-3.86226	0.0383885	-0.0124915	0	0	-INF	8225564	6.91517	1	0	0	97.7834	0	1
30.7833	-0.0197607	0.0446369	0.0181419	-3.0733	0.167337	-0.0153179	0	0	-INF	8160683	6.91173	1	0	0	97.7834	0	1
30.8	-0.0196521	-0.000126123	-0.0516196	-3.50626	-0.0497833	-0.0170762	0	0	-INF	8096314	6.90829	1	0	0	97.7834	0	1
30.8167	-0.0203063	-0.00323267	-0.0722478	0.257554	0.0787077	-0.0142568	0	0	-INF	8032453	6.90485	1	0	0	97.7834	0	1
30.8333	-0.0224865	-0.0129005	-0.0629687	0.0409594	-0.0277866	-0.019372	0	0	-INF	7969096	6.90141	1	0	0	97.7834	0	1
30.85	-0.0191735	0.0195459	-0.0436189	-0.241248	-0.0833166	-0.0165527	0	0	-INF	7906238	6.89797	1	0	0	97.7834	0	1
30.8667	-0.0202855	0.0223903	-0.0277786	-0.455553	-0.144645	-0.0177006	0	0	-INF	7843877	6.89453	1	0	0	97.7834	0	1
30.8833	-0.0169725	0.0200467	-0.00873388	0.210116	-0.0402628	-0.0176278	0	0	-INF	7782007	6.89109	1	0	0	97.7834	0	1
30.9	-0.0157957	0.0213652	0.0129048	0.139548	0.0473346	-0.0148085	0	0	-INF	7720625	6.88765	1	0	0	97.7834	0	1
30.9167	-0.0201121	-0.00340881	-0.042666	0.300151	0.0281206	-0.0116839	0	0	-INF	7659727	6.88421	1	0	0	97.7834	0	1
30.9333	-0.0192405	-0.0243681	-0.0954902	0.243317	-0.147649	-0.0140525	0	0	-INF	7599310	6.88077	1	0	0	97.7834	0	1
30.95	-0.0192844	-0.00580721	-0.0933828	0.394459	-0.0492175	-0.0136746	0	0	-INF	7539369	6.87733	1	0	0	97.7834	0	1
30.9667	-0.0173447	0.00756574	-0.0535862	-0.263877	0.0666087	-0.0146699	0	0	-INF	7479901	6.8739	1	0	0	97.7834	0	1
30.9833	-0.0167783	0.00873165	-0.0530046	0.321225	-0.0102836	-0.0170385	0	0	-INF	7420902	6.87046	1	0	0	97.7834	0	1
31	-0.0175852	0.0239357	-0.0396057	-0.0998366	0.0278754	-0.0140666	0	0	-INF	7362368	6.86702	1	0	0	97.7834	0	1
31.0167	-0.0200705	0.0151834	-0.0059126	0.0377256	-0.0813655	-0.011705	0	0	-INF	7304296	6.86358	1	0	0	97.7834	0	1
31.0333	-0.0193515	-0.000893162	-0.0681973	-0.103185	0.248236	-0.0133107	0	0	-INF	7246682	6.86014	1	0	0	97.7834	0	1
31.05	-0.0164962	-0.00934028	-0.058613	0.207107	0.0761292	-0.0118646	0	0	-INF	7189523	6.8567	1	0	0	97.7834	0	1
31.0667	-0.0186764	0.000370552	-0.0513176	0.557377	0.0207518	-0.0122496	0	0	-INF	7132814	6.85326	1	0	0	97.7834	0	1
31.0833	-0.0217721	-0.0128068	-0.0782019	0.278069	0.0715756	-0.014313	0	0	-INF	7076553	6.84982	1	0	0	97.7834	0	1
31.1	-0.0176961	-0.00111232	-0.0982197	0.0132566	0.160089	-0.0145454	0	0	-INF	7020736	6.84638	1	0	0	97.7834	0	1
31.1167	-0.0232332	0.00829335	-0.0562869	0.479035	0.191686	-0.0121838	0	0	-INF	6965358	6.84294	1	0	0	97.7834	0	1
31.1333	-0.0223616	0.0051868	-0.0618089	0.235738	0.0136282	-0.0119585	0	0	-INF	6910418	6.8395	1	0	0	97.7834	0	1
31.15	-0.0167598	0.0356496	-0.0171294	-0.0870572	0.0110462	-0.0131064	0	0	-INF	6855911	6.83607	1	0	0	97.7834	0	1
31.1667	-0.0160408	0.028118	0.0186999	-0.0204483	0.189433	-0.0105922	0	0	-INF	6801834	6.83263	1	0	0	97.7834	0	1
31.1833	-0.0191364	0.112597	0.0963384	0.659411	-0.0902482	-0.013266	0	0	-INF	6748183	6.82919	1	0	0	97.7834	0	1
31.2	-0.0228425	-0.0130377	-0.0990029	0.826576	0.110722	-0.0156346	0	0	-INF	6694956	6.82575	1	0	0	97.7834	0	1
31.2167	-0.0247174	0.0158992	-0.0241111	0.246364	0.212052	-0.0152567	0	0	-INF	6642148	6.82231	1	0	0	97.7834	0	1
31.2333	-0.0224726	0.0132504	-0.0482488	0.588852	0.116697	-0.0150313	0	0	-INF	6589757	6.81887	1	0	0	97.7834	0	1
31.25	-0.0214484	0.0133482	0.00360228	0.183965	0.198954	-0.0145007	0	0	-INF	6537779	6.81543	1	0	0	97.7834	0	1
31.2667	-0.022713	0.0216857	-0.0478487	0.578332	0.20156	-0.0141228	0	0	-INF	6486212	6.81199	1	0	0	97.7834	0	1
31.2833	-0.0236724	0.00774546	-0.0480301	0.0272653	0.281833	-0.0187802	0	0	-INF	6435050	6.80855	1	0	0	97.7834	0	1
31.3	-0.0241741	0.0243228	-0.0280698	0.0389425	0.321365	-0.0147402	0	0	-INF	6384293	6.80511	1	0	0	97.7834	0	1
31.3167	-0.0252862	0.0254887	-0.00780447	0.905417	0.280942	-0.0142096	0	0	-INF	6333936	6.80167	1	0	0	97.7834	0	1
31.3333	-0.0283818	0.0266546	-0.036825	-0.00148478	0.175058	-0.0127635	0	0	-INF	6283976	6.79823	1	0	0	97.7834	0	1
31.35	-0.027968	0.0012702	-0.0476875	0.671814	0.116171	-0.0114701	0	0	-INF	6234410	6.7948	1	0	0	97.7834	0	1
31.3667	-0.0281645	0.0137276	0.00370578	-0.09486	0.113131	-0.00926105	0	0	-INF	6185235	6.79136	1	0	0	97.7834	0	1
31.3833	-0.0221049	0.064332	0.0718838	0.248238	0.161056	-0.0131555	0	0	-INF	6136448	6.78792	1	0	0	97.7834	0	1
31.4	-0.0267265	0.016975	-0.0184771	0.07269	-0.170048	-0.0110991	0	0	-INF	6088046	6.78448	1	0	0	97.7834	0	1
31.4167	-0.0322636	0.0272962	-0.0386475	0.290666	-0.0743636	-0.0146885	0	0	-INF	6040025	6.78104	1	0	0	97.7834	0	1
31.4333	-0.0321549	0.00603166	-0.0511885	0.270147	0.0295608	-0.0137001	0	0	-INF	5992383	6.7776	1	0	0	97.7834	0	1
31.45	-0.0343351	0.0502274	0.0113437	3.95339	0.0951856	-0.0145429	0	0	-INF	5945117	6.77416	1	0	0	97.7834	0	1
31.4667	-0.0336161	0.0271318	-0.000892123	-0.954057	-0.0525075	-0.0129442	0	0	-INF	5898224	6.77072	1	0	0	97.7834	0	1
31.4833	-0.0342703	0.0380633	0.0282234	-0.432736	0.132288	-0.0096671	0	0	-INF	5851701	6.76728	1	0	0	97.7834	0	1
31.5	-0.0358401	0.0232075	0.0107995	-1.06544	-0.0370721	-0.0126461	0	0	-INF	5805545	6.76384	1	0	0	97.7834	0	1
31.5167	-0.0386306	0.10433	0.0692119	-1.6014	0.0607487	-0.0154725	0	0	-INF	5759753	6.7604	1	0	0	97.7834	0	1
31.5333	-0.0348599	0.00387188	-0.0341189	-1.69714	-0.00790382	-0.0170782	0	0	-INF	5714322	6.75696	1	0	0	97.7834	0	1
31.55	-0.031852	0.0700402	-0.00393534	-0.200633	0.101819	-0.0133433	0	0	-INF	5669249	6.75353	1	0	0	97.7834	0	1
31.5667	-0.0322011	0.0480128	0.00854806	-0.0529998	-0.211737	-0.0138808	0	0	-INF	5624532	6.75009	1	0	0	97.7834	0	1
31.5833	-0.0262941	0.0252224	-0.00323002	-0.314913	-0.00939369	-0.0185383	0	0	-INF	5580167	6.74665	1	0	0	97.7834	0	1
31.6	-0.0300002	0.00975624	-0.0322505	-0.04643	-0.0484442	-0.0198388	0	0	-INF	5536153	6.74321	1	0	0	97.7834	0	1
31.6167	-0.0312648	0.0351836	0.0130393	-2.73007	-0.195222	-0.0176298	0	0	-INF	5492486	6.73977	1	0	0	97.7834	0	1
31.6333	-0.0261207	0.0256684	-0.00484233	0.288662	-0.120594	-0.0155733	0	0	-INF	5449163	6.73633	1	0	0	97.7834	0	1
31.65	-0.0276905	0.063608	0.056927	0.0250702	-0.169258	-0.0135169	0	0	-INF	5406181	6.73289	1	0	0	97.7834	0	1
31.6667	-0.0301759	0.10643	0.160811	0.208409	-0.0163527	-0.015733	0	0	-INF	5363539	6.72945	1	0	0	97.7834	0	1
31.6833	-0.0320508	0.0471715	0.0243681	0.427453	-0.143141	-0.0165757	0	0	-INF	5321233	6.72601	1	0	0	97.7834	0	1
31.7	-0.0311792	0.0501685	0.0728623	0.0726141	-0.182039	-0.012383	0	0	-INF	5279261	6.72257	1	0	0	97.7834	0	1
31.7167	-0.0271033	0.0353127	0.0237001	-0.0135175	-0.0477498	-0.0104792	0	0	-INF	5237620	6.71913	1	0	0	97.7834	0	1
31.7333	-0.0257739	0.0863748	0.114003	1.77016	-0.196511	-0.0148315	0	0	-INF	5196308	6.71569	1	0	0	97.7834	0	1
31.75	-0.0284118	0.0442058	0.0402746	-0.178456	0.0502356	-0.0155216	0	0	-INF	5155321	6.71226	1	0	0	97.7834	0	1
31.7667	-0.0292187	0.0623089	0.0693901	1.11893	-0.0733486	-0.0166696	0	0	-INF	5114658	6.70882	1	0	0	97.7834	0	1
31.7833	-0.0268212	0.064543	0.0814157	0.119098	-0.255984	-0.0172071	0	0	-INF	5074315	6.70538	1	0	0	97.7834	0	1
31.8	-0.0267126	0.0347335	0.0256923	0.454415	0.0342499	-0.0137774	0	0	-INF	5034290	6.70194	1	0	0	97.7834	0	1
31.8167	-0.0275194	0.069774	0.107908	0.145962	0.0505888	-0.0155357	0	0	-INF	4994581	6.6985	1	0	0	97.7834	0	1
31.8333	-0.0333617	0.156237	0.186768	-0.00379832	-0.039426	-0.0175991	0	0	-INF	4955186	6.69506	1	0	0	97.7834	0	1
31.85	-0.0347789	0.0689015	0.111665	0.146124	-0.0813757	-0.0161531	0	0	-INF	4916101	6.69162	1	0	0	97.7834	0	1
31.8667	-0.0319237	0.0589285	0.082645	0.349146	-0.0207863	-0.0142492	0	0	-INF	4877324	6.68818	1	0	0	97.7834	0	1
31.8833	-0.0307469	0.121892	0.173101	0.246382	0.0810018	-0.0160075	0	0	-INF	4838854	6.68474	1	0	0	97.7834	0	1
31.9	-0.027739	0.0804864	0.140113	0.235934	-0.0972088	-0.0141037	0	0	-INF	4800686	6.6813	1	0	0	97.7834	0	1
31.9167	-0.0264097	0.135363	0.375985	0.0152202	0.0514238	-0.0131154	0	0	-INF	4762820	6.67786	1	0	0	97.7834	0	1
31.9333	-0.0272165	0.0793087	0.153788	0.0865593	-0.0616319	-0.0118219	0	0	-INF	4725253	6.67443	1	0	0	97.7834	0	1
31.95	-0.0268027	0.122131	0.301312	0.748414	-0.0520068	-0.0117491	0	0	-INF	4687981	6.67099	1	0	0	97.7834	0	1
31.9667	-0.0254733	0.0950682	0.194319	-0.129802	0.0339122	-0.0119815	0	0	-INF	4651004	6.66755	1	0	0	97.7834	0	1
31.9833	-0.0275009	0.108441	0.245407	0.293863	-0.0660209	-0.0111458	0	0	-INF	4614319	6.66411	1	0	0	97.7834	0	1
32	-0.0269345	0.105335	0.234545	0.303099	-0.229431	-0.0145825	0	0	-INF	4577922	6.66067	1	0	0	97.7834	0	1
32.0167	-0.029725	0.168756	0.339344	0.514513	-0.169604	-0.013289	0	0	-INF	4541813	6.65723	1	0	0	97.7834	0	1
32.0333	-0.0297689	0.1922	0.40508	-45.1905	-0.0612547	-0.0135214	0	0	-INF	4505989	6.65379	1	0	0	97.7834	0	1
32.05	-0.0270662	0.166511	0.398185	-0.0283859	0.0173401	-0.0122279	0	0	-INF	4470447	6.65035	1	0	0	97.7834	0	1
32.0667	-0.0280257	0.133192	0.340173	0.707474	0.0616026	-0.0159698	0	0	-INF	4435186	6.64691	1	0	0	97.7834	0	1
32.0833	-0.0251705	0.163349	0.410945	0.251316	0.0935055	-0.0172704	0	0	-INF	4400203	6.64347	1	0	0	97.7834	0	1
32.1	-0.0284187	0.20373	0.526883	0.518578	-0.0189398	-0.0175027	0	0	-INF	4365495	6.64003	1	0	0	97.7834	0	1
32.1167	-0.0222065	0.191011	0.486723	0.561383	0.000908623	-0.0152937	0	0	-INF	4331062	6.63659	1	0	0	97.7834	0	1
32.1333	-0.0228608	0.226051	0.591065	0.249879	0.0889638	-0.0165942	0	0	-INF	4296900	6.63316	1	0	0	97.7834	0	1
32.15	-0.0177168	0.226912	0.613771	0.316488	-0.000745838	-0.0119438	0	0	-INF	4263007	6.62972	1	0	0	97.7834	0	1
32.1667	-0.00936834	0.293538	0.704075	0.83842	-0.186281	-0.0114133	0	0	-INF	4229382	6.62628	1	0	0	97.7834	0	1
32.1833	-0.00880191	0.288448	0.760046	0.189696	0.061534	-0.0153078	0	0	-INF	4196022	6.62284	1	0	0	97.7834	0	1
32.2	-0.00854066	0.329439	0.873695	0.548816	0.140434	-0.0141669	0	0	-INF	4162925	6.6194	1	0	0	97.7834	0	1
32.2167	-0.00675353	0.337624	0.89808	0.640297	0.113591	-0.0147045	0	0	-INF	4130089	6.61596	1	0	0	97.7834	0	1
32.2333	-0.00618711	0.36946	1.02638	0.220456	-0.0870506	-0.0135636	0	0	-INF	4097513	6.61252	1	0	0	97.7834	0	1
32.25	-0.00577327	0.414571	1.14811	0.941514	-0.0647607	-0.0105916	0	0	-INF	4065193	6.60908	1	0	0	97.7834	0	1
32.2667	-0.000476614	0.456173	1.3083	0.333227	-0.0340786	-0.010824	8.42408e-08	197027936	8.29453	4033128	6.60564	1	0.000133	1494.52	45.0982	1671.41	1
32.2833	0.00100534	0.499606	1.40212	0.48498	-0.137216	-0.0131926	1.23719e-06	14728003	7.16814	4001316	6.6022	0.999996	0.00195329	0	45.4828	0	1
32.3	0.00675976	0.549447	1.5591	-7.81389	0.013858	-0.0114414	2.31721e-06	8397959	6.92417	3969755	6.59876	0.999987	0.00365842	0	43.4026	0	1
32.3167	0.00778395	0.572128	1.68465	-0.177091	-0.0427401	-0.00709613	2.78944e-06	8271886	6.9176	3938443	6.59532	0.999973	0.00440399	0	46.5736	0	1
32.3333	0.00972367	0.755484	2.01284	-0.651711	-0.155338	-0.0119062	3.33461e-06	7414575	6.87009	3907378	6.59189	0.999956	0.0052647	0	46.4207	0	1
32.35	0.0112056	0.667233	1.95711	-0.0643199	0.0143518	-0.0121386	4.00133e-06	6044151	6.78134	3876558	6.58845	0.999936	0.00631732	14.1374	41.2872	110.656	1
32.3667	0.0139083	0.728061	2.17208	0.431977	-0.124644	-0.0122184	4.81392e-06	5522652	6.74215	3845981	6.58501	0.999912	0.00760025	7.96722	41.1822	88.6935	1
32.3833	0.0163058	0.805826	2.37225	-0.18272	-0.0457438	-0.0126033	5.31047e-06	5497450	6.74016	3815645	6.58157	0.999885	0.00838419	0	41.7773	0	1
32.4	0.0170248	0.878098	2.58539	-0.70571	-0.0901349	-0.012378	6.07444e-06	5161475	6.71277	3785548	6.57813	0.999854	0.00959035	0	40.8205	0	1
32.4167	0.0211007	0.931144	2.79486	-0.201785	-0.0725753	-0.0116948	7.64068e-06	4397503	6.64321	3755689	6.57469	0.999817	0.0120631	0	38.8608	0	1
32.4333	0.0268551	1.00937	3.08948	-0.394575	-0.0194627	-0.00887548	8.2831e-06	4414240	6.64486	3726066	6.57125	0.999773	0.0130774	0	38.7605	0	1
32.45	0.0251328	1.10239	3.32031	-0.443628	-0.0827747	-0.00437765	8.46359e-06	4728014	6.67468	3696676	6.56781	0.999728	0.0133624	0	39.001	0	1
32.4667	0.027988	1.20854	3.6778	-0.0283556	0.0438853	-0.00506781	9.56792e-06	4497684	6.65299	3667517	6.56437	0.999679	0.0151059	0	37.8839	0	1
32.4833	0.0320639	1.27776	3.93152	-0.495957	-0.00218424	-0.00682608	1.1669e-05	4014026	6.60358	3638589	6.56093	0.999621	0.0184231	0	38.0172	0	1
32.5	0.0411753	1.42831	4.34013	-0.510525	-0.126837	-0.00461707	1.44508e-05	3545551	6.54968	3609889	6.55749	0.99955	0.022815	0	38.1876	0	1
32.5167	0.0495237	1.53155	4.69288	-0.173378	0.0333927	-0.0043917	1.71597e-05	3255176	6.51257	3581416	6.55405	0.999465	0.0270918	0	37.5142	0	1
32.5333	0.0581773	1.69614	5.21928	-0.990253	0.00548116	-0.00050422	1.9042e-05	3173065	6.50148	3553167	6.55062	0.999366	0.0300636	0	36.8084	0	1
32.55	0.0613377	1.79618	5.57432	-0.0790698	-0.205383	-0.00302543	2.04381e-05	3173649	6.50156	3525140	6.54718	0.999259	0.0322677	0	36.2762	0	1
32.5667	0.0669395	1.9536	6.06975	-0.577036	0.0113035	-0.00432594	2.19071e-05	3204834	6.50581	3497335	6.54374	0.999144	0.034587	0	35.5191	0	1
32.5833	0.0705577	2.10629	6.6201	-0.164205	0.00154989	-0.00364281	2.42513e-05	3153210	6.49875	3469750	6.5403	0.999019	0.0382881	0	35.3591	0	1
32.6	0.0816527	2.31589	7.22097	-0.10782	0.020025	-0.0014338	2.70817e-05	3054520	6.48494	3442381	6.53686	0.998879	0.0427568	0	35.3844	0	1
32.6167	0.0883227	2.46781	7.74843	-0.153363	-0.00727621	-0.000445487	2.83076e-05	3114041	6.49332	3415229	6.53342	0.998729	0.0446922	0	34.6264	0	1
32.6333	0.0893469	2.63118	8.30916	0.11222	-0.0180979	0.00679893	2.94849e-05	3256444	6.51274	3388291	6.52998	0.998572	0.0465509	0.647576	34.7201	32.217	1
32.65	0.0957116	2.92256	9.16698	0.0118982	0.071178	0.0094657	3.16589e-05	3289827	6.51717	3361565	6.52654	0.998406	0.0499833	0	34.4952	0	1
32.6667	0.102992	3.10226	9.82675	-0.113601	0.147331	0.00694449	3.38086e-05	3256258	6.51272	3335050	6.5231	0.998228	0.0533772	0.410588	33.504	27.6768	1
32.6833	0.109204	3.26807	10.4174	0.203862	0.165654	0.010069	3.62987e-05	3244793	6.51119	3308744	6.51966	0.998038	0.0573086	0	33.3466	0	1
32.7	0.118621	3.54771	11.2693	-0.237341	0.119279	0.00892111	3.91048e-05	3248632	6.5117	3282646	6.51622	0.997833	0.0617389	0	33.3312	0	1
32.7167	0.126816	3.80369	12.1245	-0.364061	-0.0273458	0.0137241	4.29321e-05	3168589	6.50087	3256754	6.51278	0.997611	0.0677813	0	32.8149	0	1
32.7333	0.142642	4.0696	13.031	-0.339872	-0.022451	0.0112029	4.73427e-05	3058279	6.48548	3231065	6.50935	0.997366	0.074745	0	32.2077	0	1
32.75	0.1545	4.31185	13.8723	-0.763223	-0.0335779	0.0147852	4.97113e-05	3111263	6.49294	3205580	6.50591	0.997102	0.0784844	0	31.805	0	1
32.7667	0.157507	4.64246	14.9564	-0.709279	-0.0379909	0.019283	5.12046e-05	3230708	6.5093	3180295	6.50247	0.996828	0.080842	0	31.648	0	1
32.7833	0.163872	4.93537	15.9156	0.152466	-0.0417936	0.022255	5.43268e-05	3248651	6.5117	3155210	6.49903	0.996542	0.0857713	0	31.1779	0	1
32.8	0.177103	5.28428	17.1385	-0.318035	-0.0478851	0.0214122	5.79595e-05	3226008	6.50867	3130323	6.49559	0.996237	0.0915067	0	30.7896	0	1
32.8167	0.186673	5.54393	17.9817	-0.424461	-0.0654207	0.0217902	6.12032e-05	3243322	6.51099	3105632	6.49215	0.995913	0.0966279	0	30.857	0	1
32.8333	0.197462	5.95144	19.2845	-0.409732	-0.0643406	0.0249147	6.4763e-05	3259782	6.51319	3081136	6.48871	0.995571	0.102248	0	30.9935	0	1
32.85	0.209015	6.27381	20.3091	0.136614	0.0171533	0.0303281	6.88819e-05	3243611	6.51103	3056833	6.48527	0.995208	0.108751	0	31.144	0	1
32.8667	0.223314	6.66392	21.5465	-0.23974	0.0308982	0.0302483	7.30981e-05	3233666	6.5097	3032722	6.48183	0.994823	0.115408	0.268553	31.0129	23.9689	1
32.8833	0.235478	7.02412	22.7783	0.367335	-0.0916179	0.0342884	7.67795e-05	3246242	6.51138	3008800	6.47839	0.994416	0.12122	2.94797	30.5563	53.3386	1
32.9	0.24642	7.41103	24.1182	1.1038	0.0144427	0.0345137	8.02906e-05	3252035	6.51216	2985068	6.47495	0.99399	0.126763	0	30.0195	0	1
32.9167	0.257515	7.71341	25.2023	-1.35995	0.0074357	0.0391641	8.50417e-05	3220663	6.50795	2961523	6.47152	0.993541	0.134264	0	29.99	0	1
32.9333	0.276239	8.15158	26.5437	-11.0881	-0.0346666	0.0421361	8.9817e-05	3215215	6.50721	2938163	6.46808	0.993066	0.141804	0	30.404	0	1
32.95	0.287487	8.57404	27.8524	-11.9543	-0.0448779	0.0469391	9.30121e-05	3243192	6.51097	2914988	6.46464	0.99257	0.146848	0	29.9789	0	1
32.9667	0.296293	8.89931	29.1439	-12.01	0.0204417	0.0515895	9.5721e-05	3282339	6.51618	2891996	6.4612	0.992057	0.151125	0	29.5805	0	1
32.9833	0.304489	9.30193	30.3888	-12.3905	0.0659249	0.0591391	9.92565e-05	3303815	6.51902	2869185	6.45776	0.991528	0.156707	0	29.4814	0	1
33	0.318483	9.69555	31.79	-11.9443	-0.0683405	0.0639421	0.000103448	3307467	6.5195	2846553	6.45432	0.990978	0.163325	0	29.6052	0	1
33.0167	0.330799	10.1255	33.0299	-12.2677	0.0824284	0.0641675	0.000107008	3323378	6.52158	2824101	6.45088	0.990406	0.168945	0	29.4116	0	1
33.0333	0.340826	10.4773	34.4349	-0.78703	0.0798464	0.0689705	0.000110082	3339900	6.52373	2801825	6.44744	0.989817	0.173798	0	28.8425	0	1
33.05	0.35009	10.8258	35.5881	-0.759179	-0.152686	0.0713321	0.000113253	3358427	6.52614	2779725	6.444	0.989211	0.178804	0	28.9741	0	1
33.0667	0.360727	11.2118	36.786	-0.373203	-0.0400637	0.0755247	0.000116156	3378576	6.52873	2757800	6.44056	0.988588	0.183388	3.70362	28.8674	58.3257	1
33.0833	0.368312	11.5269	37.9436	3.1689	-0.166089	0.0765131	0.000118768	3407802	6.53247	2736047	6.43712	0.98795	0.187511	3.98764	28.7489	59.952	1
33.1	0.377118	11.9248	39.1897	-0.0912124	-0.0633856	0.0793324	0.000121087	3441416	6.53674	2714466	6.43368	0.987299	0.191173	0.074648	28.7356	15.9707	1
33.1167	0.382873	12.221	40.2331	0.149957	-0.106556	0.0804733	0.000123869	3448240	6.5376	2693055	6.43025	0.986634	0.195565	0	28.3457	0	1
33.1333	0.394578	12.531	41.3903	-0.429644	-0.0195689	0.0834453	0.000127089	3446359	6.53736	2671813	6.42681	0.985952	0.200648	0	28.2245	0	1
33.15	0.403079	12.8512	42.3767	0.165072	-0.123622	0.0858069	0.000130016	3460553	6.53915	2650739	6.42337	0.985254	0.20527	0.116673	28.5433	18.5686	1
33.1667	0.412954	13.2205	43.4889	-0.0664761	0.0399644	0.0842012	0.000132434	3470747	6.54042	2629831	6.41993	0.984542	0.209087	0	28.4725	0	1
33.1833	0.41825	13.4146	44.2726	-0.142384	-0.195772	0.0897671	0.000134535	3475207	6.54098	2609088	6.41649	0.983817	0.212404	0	28.0868	0	1
33.2	0.426141	13.6805	45.2264	0.0462948	-0.154561	0.0918236	0.000136927	3480536	6.54165	2588508	6.41305	0.98308	0.216182	0	28.18	0	1
33.2167	0.433269	13.9382	45.9476	-0.0665396	-0.106789	0.0963214	0.000138907	3494504	6.54339	2568091	6.40961	0.982331	0.219307	0	28.405	0	1
33.2333	0.438565	14.1906	46.776	-0.467918	-0.10693	0.0980726	0.000140959	3488760	6.54267	2547834	6.40617	0.981572	0.222547	0	28.1048	0	1
33.25	0.446151	14.309	47.3515	0.0640841	-0.156661	0.101197	0.000143158	3475209	6.54098	2527738	6.40273	0.9808	0.226018	0	27.9492	0	1
33.2667	0.452363	14.5238	47.9707	-0.741957	-0.133761	0.103864	0.000145113	3462554	6.5394	2507800	6.39929	0.980018	0.229105	0	27.7341	0	1
33.2833	0.458422	14.5979	48.4376	-0.642084	-0.0824797	0.108514	0.00014719	3434695	6.53589	2488019	6.39585	0.979224	0.232384	0	27.2679	0	1
33.3	0.465398	14.7062	48.8566	-0.0487418	-0.072702	0.10935	0.000149631	3414919	6.53338	2468395	6.39241	0.978418	0.236239	0	27.5511	0	1
33.3167	0.473746	14.9104	49.3027	-0.433946	-0.32858	0.107439	0.000151125	3412842	6.53312	2448925	6.38898	0.977602	0.238596	0	27.6484	0	1
33.3333	0.47477	14.9828	49.7133	-0.48483	-0.112961	0.106902	0.000151937	3408245	6.53253	2429608	6.38554	0.976779	0.239879	0	27.4745	0	1
33.35	0.478846	15.0319	49.8132	-2.29765	-0.161625	0.106212	0.000152798	3397653	6.53118	2410445	6.3821	0.975952	0.241239	0	27.3872	0	1
33.3667	0.480175	15.0598	50.0225	0.328167	-0.139945	0.109946	0.000154122	3379454	6.52885	2391432	6.37866	0.975118	0.243328	0.28137	27.4076	24.7048	1
33.3833	0.487151	15.1298	50.1252	-0.0463554	-0.0967509	0.109104	0.000156417	3335473	6.52316	2372569	6.37522	0.974275	0.246952	0.299104	27.332	25.1035	1
33.4	0.494583	15.1113	50.2402	0.350454	0.0498981	0.110855	0.000158299	3291247	6.51736	2353855	6.37178	0.973421	0.249924	0.0957891	27.014	17.0988	1
33.4167	0.498965	15.0901	50.1897	-0.251883	1.38127e-05	0.110317	0.000159282	3261398	6.5134	2335288	6.36834	0.972559	0.251475	0	26.826	0	1
33.4333	0.500752	15.0245	50.0661	-0.197176	-0.134709	0.108864	0.00016007	3244562	6.51116	2316869	6.3649	0.971692	0.25272	0	27.0772	0	1
33.45	0.503912	15.0812	50.0068	-0.211744	0.0500867	0.109395	0.000160056	3246941	6.51147	2298594	6.36146	0.970823	0.252698	0.139185	27.6133	19.2795	1
33.4667	0.500664	15.0401	49.7863	0.356574	0.0911448	0.105195	0.000159289	3245400	6.51127	2280463	6.35802	0.969956	0.251486	0.868213	27.5231	35.4845	1
33.4833	0.499094	14.9232	49.5392	0.542354	-0.121551	0.108014	0.000159445	3217213	6.50748	2262476	6.35458	0.96909	0.251733	0.9482	27.1136	36.4362	1
33.5	0.501644	14.8119	49.2795	0.440201	-0.0519586	0.105951	0.00015982	3185295	6.50315	2244630	6.35114	0.968223	0.252325	0.465055	26.9392	28.639	1
33.5167	0.501448	14.6986	48.8974	0.0429426	0.0763798	0.102514	0.000159466	3166025	6.50051	2226925	6.34771	0.967357	0.251765	0	26.8387	0	1
33.5333	0.49942	14.569	48.5308	-0.32212	-0.131128	0.10335	0.000159646	3135760	6.49634	2209360	6.34427	0.96649	0.25205	0.252743	26.6606	23.2495	1
33.55	0.50258	14.4528	48.1831	0.584333	-0.108991	0.102355	0.000160434	3105677	6.49216	2191933	6.34083	0.965621	0.253295	0.996014	27.0297	36.6056	1
33.5667	0.504368	14.43	47.8528	0.454103	-0.127594	0.105327	0.000160955	3066140	6.48659	2174644	6.33739	0.964749	0.254117	0.984926	27.0222	36.3138	1
33.5833	0.50585	14.1777	47.2728	0.576102	-0.114154	0.100364	0.00016133	3022240	6.48033	2157491	6.33395	0.963874	0.254709	0.771905	26.7656	33.32	1
33.6	0.506721	14.0878	46.8614	0.233165	-0.1352	0.102726	0.000161584	2982424	6.47457	2140474	6.33051	0.962997	0.255109	0.97793	26.6089	35.8949	1
33.6167	0.50744	13.8502	46.2697	0.793701	-0.121607	0.0988311	0.000161472	2952089	6.47013	2123590	6.32707	0.96212	0.254933	0.874517	26.5762	34.4646	1
33.6333	0.506023	13.7848	45.8694	0.124073	-0.00684919	0.100125	0.000162139	2907685	6.46355	2106840	6.32363	0.961242	0.255986	0.219462	26.6522	21.6293	1
33.65	0.511625	13.5464	45.2154	0.107216	-0.0433057	0.094399	0.000162733	2852333	6.4552	2090222	6.32019	0.96036	0.256924	0.280854	26.3143	23.3328	1
33.6667	0.50975	13.3648	44.6505	0.189847	-0.0371902	0.0938614	0.000163059	2816565	6.44972	2073735	6.31675	0.959475	0.257439	0.629568	26.3241	30.4085	1
33.6833	0.513673	13.2622	44.261	0.477403	-0.0268022	0.0870678	0.000164334	2763153	6.4414	2057378	6.31331	0.958586	0.259451	0.881118	26.5697	33.7976	1
33.7	0.517749	13.0625	43.5129	0.463598	-0.186855	0.0883613	0.000165365	2710557	6.43306	2041150	6.30987	0.957691	0.261079	0.667127	26.698	30.6076	1
33.7167	0.520147	12.9224	43.0615	0.253412	0.0650797	0.0881289	0.000165521	2669760	6.42647	2025050	6.30644	0.956793	0.261326	0.414967	26.4101	25.9957	1
33.7333	0.518729	12.6973	42.443	0.193068	-0.0559105	0.0882016	0.000165191	2633476	6.42053	2009077	6.303	0.955895	0.260805	1.07053	26.2378	35.4908	1
33.75	0.518075	12.5248	41.8204	0.956393	0.010935	0.085833	0.000164351	2613949	6.4173	1993230	6.29956	0.955	0.259478	3.00558	26.4875	49.9439	1
33.7667	0.513454	12.3815	41.2648	2.25484	0.0948704	0.0843799	0.00016475	2565488	6.40917	1977508	6.29612	0.954107	0.260108	2.51935	26.2347	46.7979	1
33.7833	0.520581	12.1239	40.6055	0.443249	-0.0538908	0.0849105	0.000165757	2508071	6.39934	1961911	6.29268	0.95321	0.261698	0.991281	25.813	34.0345	1
33.8	0.519774	11.9817	40.128	0.624756	0.000137297	0.0814737	0.000165087	2488209	6.39589	1946436	6.28924	0.952311	0.26064	0	26.0376	0	1
33.8167	0.516374	11.8351	39.5341	-30.9985	0.0482145	0.0816991	0.000164489	2460043	6.39094	1931083	6.2858	0.951417	0.259696	0	26.1069	0	1
33.8333	0.516024	11.6266	38.9081	0.122446	0.0761501	0.0803986	0.000164524	2423099	6.38437	1915851	6.28236	0.950523	0.259751	0.674546	26.0623	29.5938	1
33.85	0.516591	11.4878	38.3933	0.599058	0.066549	0.0795558	0.000165069	2386583	6.37778	1900739	6.27892	0.949629	0.260612	1.06868	26.191	34.3253	1
33.8667	0.519446	11.353	37.9356	0.547564	-0.112272	0.0771872	0.000164958	2351050	6.37126	1885747	6.27548	0.948733	0.260436	0.421899	26.0274	25.0551	1
33.8833	0.515893	11.1334	37.281	-0.0952083	0.0417012	0.0728349	0.000164214	2320860	6.36565	1870873	6.27204	0.947839	0.259263	0.650543	25.742	28.8214	1
33.9	0.514781	10.9656	36.7625	0.78973	0.100917	0.0709241	0.000164176	2288798	6.35961	1856116	6.26861	0.946947	0.259202	0.845673	25.6332	31.3095	1
33.9167	0.515652	10.8235	36.2885	0.11293	0.0711747	0.0725227	0.000164648	2252204	6.35261	1841476	6.26517	0.946055	0.259948	0.528652	25.6269	26.6276	1
33.9333	0.517745	10.679	35.804	0.452977	0.111165	0.07168	0.000164975	2213212	6.34502	1826951	6.26173	0.94516	0.260463	0.847284	25.3781	30.9807	1
33.95	0.517701	10.4943	35.2855	0.455804	0.0620434	0.072058	0.000165082	2177704	6.338	1812540	6.25829	0.944264	0.260633	1.02228	25.0525	32.8042	1
33.9667	0.51842	10.3543	34.8425	0.641431	0.152845	0.0698419	0.000166503	2131548	6.3287	1798244	6.25485	0.943363	0.262875	1.26953	25.1385	35.0096	1
33.9833	0.526615	10.2276	34.3551	0.733064	0.163538	0.0689992	0.000168531	2081971	6.31847	1784060	6.25141	0.942454	0.266077	2.38554	25.0423	42.8641	1
34	0.531149	10.1209	34.0946	1.88137	0.233893	0.0704452	0.000169416	2050692	6.3119	1769988	6.24797	0.941536	0.267475	1.22717	25.1984	34.1724	1
34.0167	0.532173	10.0265	33.6194	-0.529287	0.221088	0.0671611	0.000170351	2014641	6.3042	1756027	6.24453	0.940614	0.26895	0	25.44	0	1
34.0333	0.537012	9.8748	33.1761	0.433166	0.0575258	0.0652502	0.000171212	1975043	6.29558	1742176	6.24109	0.939687	0.27031	1.25914	25.1352	34.0375	1
34.05	0.537579	9.73528	32.7554	0.968677	0.284589	0.0647127	0.000171465	1947464	6.28947	1728434	6.23765	0.938756	0.27071	4.35751	24.9773	51.2439	1
34.0667	0.538603	9.63025	32.4115	3.89097	0.294977	0.0643277	0.000172521	1917090	6.28264	1714801	6.23421	0.937823	0.272377	2.94607	24.9584	44.7406	1
34.0833	0.544205	9.5507	32.141	-0.586185	-0.00927169	0.0651634	0.00017399	1874125	6.2728	1701275	6.23077	0.936882	0.274696	0	24.5268	0	1
34.1	0.547823	9.36174	31.6594	0.425553	0.175982	0.0617267	0.000175386	1831082	6.26271	1687856	6.22734	0.935933	0.2769	0.902952	24.1137	29.7074	1
34.1167	0.552967	9.26616	31.3217	0.604162	0.0922233	0.0630201	0.000177122	1791821	6.25329	1674542	6.2239	0.934976	0.279642	0.849905	23.9461	28.9043	1
34.1333	0.558721	9.14343	30.977	0.374445	-0.0238841	0.0632455	0.000178591	1760505	6.24564	1661334	6.22046	0.934011	0.281961	0.791713	23.9544	28.0635	1
34.15	0.562187	9.09439	30.7377	0.544661	0.0335009	0.0599614	0.000179598	1744617	6.2417	1648230	6.21702	0.933038	0.283551	0.669781	24.8566	26.4617	1
34.1667	0.565042	9.0774	30.4531	0.23743	0.155736	0.0609497	0.000181675	1706993	6.23223	1635229	6.21358	0.932057	0.28683	0.274699	24.5229	19.518	1
34.1833	0.575222	8.90935	30.2259	0.0870584	0.0825057	0.0630061	0.000183995	1665312	6.2215	1622331	6.21014	0.931065	0.290492	0.835028	23.8391	28.0418	1
34.2	0.579603	8.86474	29.9564	0.911724	-0.0169696	0.0601797	0.00018578	1634032	6.21326	1609535	6.2067	0.930061	0.293311	1.04022	23.8235	29.9825	1
34.2167	0.586425	8.74475	29.6735	0.344635	0.140055	0.0579637	0.000188246	1602466	6.20479	1596839	6.20326	0.929045	0.297204	0.703173	23.9746	26.1431	1
34.2333	0.595079	8.75324	29.5314	0.516072	0.146323	0.0566632	0.000189788	1582779	6.19942	1584244	6.19982	0.928019	0.299638	1.28849	24.1348	31.8596	1
34.25	0.596103	8.67078	29.3728	1.07371	-0.025326	0.0600929	0.000191403	1550732	6.19054	1571748	6.19638	0.926984	0.302188	1.36842	23.4931	32.2843	1
34.2667	0.605214	8.5479	29.0348	0.628843	0.0303806	0.0561984	0.000194719	1507305	6.1782	1559351	6.19294	0.925936	0.307424	1.41655	23.0377	32.3508	1
34.2833	0.61692	8.48009	28.8614	1.16451	0.166806	0.0555082	0.000197671	1481177	6.17061	1547051	6.1895	0.92487	0.312085	0.970132	23.4956	28.35	1
34.3	0.623742	8.50491	28.7528	0.0824343	0.128824	0.0534448	0.000199773	1457978	6.16375	1534848	6.18607	0.923791	0.315402	0.462649	23.4896	22.033	1
34.3167	0.630107	8.39179	28.5637	0.518458	0.031027	0.0545857	0.000202117	1428110	6.15476	1522742	6.18263	0.9227	0.319103	0.430133	22.9225	21.3564	1
34.3333	0.638455	8.35481	28.4091	0.0467373	0.0939052	0.0535903	0.000204096	1412426	6.14997	1510731	6.17919	0.921598	0.322228	0.137636	23.2807	14.5537	1
34.35	0.642531	8.36894	28.382	0.135929	0.239028	0.0582408	0.000206295	1396254	6.14496	1498815	6.17575	0.920483	0.325699	0.347266	23.8299	19.7371	1
34.3667	0.652253	8.33959	28.1951	0.329949	0.159389	0.0549566	0.000208493	1373067	6.13769	1486993	6.17231	0.919357	0.32917	0.683513	23.6807	24.5972	1
34.3833	0.656329	8.26706	28.0812	0.596753	0.199227	0.0554871	0.000210132	1355409	6.13207	1475264	6.16887	0.918221	0.331758	0.334141	23.2431	19.2933	1
34.4	0.662541	8.25632	28.0403	-0.140166	0.153615	0.056628	0.000213206	1328323	6.1233	1463628	6.16543	0.917071	0.33661	0.111101	22.8992	13.2764	1
34.4167	0.67562	8.17478	27.8657	0.29418	0.0745865	0.0548698	0.000216449	1299966	6.11393	1452083	6.16199	0.915905	0.341731	0.704192	22.259	24.3939	1
34.4333	0.6829	8.15215	27.8631	0.696787	0.0895522	0.0544848	0.000218624	1282189	6.10795	1440629	6.15855	0.914724	0.345164	1.07089	21.8693	27.9236	1
34.45	0.689265	8.1144	27.7646	0.825347	0.0813244	0.053642	0.000221187	1261614	6.10093	1429266	6.15511	0.91353	0.34921	0.915698	21.6468	26.3613	1
34.4667	0.698987	8.0794	27.6732	0.49126	-0.0578237	0.0529519	0.000224357	1242137	6.09417	1417993	6.15167	0.91232	0.354216	0.664971	21.709	23.5721	1
34.4833	0.709166	8.09278	27.6743	0.478523	0.0503731	0.0547031	0.00022765	1226126	6.08854	1406808	6.14823	0.911093	0.359414	0.327104	22.1715	18.5274	1
34.5	0.719651	8.10386	27.6335	0.00558115	0.0546575	0.0529449	0.000230748	1206137	6.0814	1395712	6.1448	0.909849	0.364305	0.505862	21.9169	21.3083	1
34.5167	0.72861	8.04628	27.5836	0.753342	0.143476	0.04844	0.000232946	1189717	6.07544	1384703	6.14136	0.90859	0.367776	0.559016	21.2954	21.9295	1
34.5333	0.733448	8.03753	27.5689	0.0933277	0.0688722	0.0504964	0.000235752	1178013	6.07115	1373781	6.13792	0.907317	0.372206	0.149991	21.7823	14.0976	1
34.55	0.746222	8.07852	27.5672	0.136591	0.178137	0.0527054	0.000238582	1165179	6.06639	1362945	6.13448	0.906029	0.376675	0.163667	21.9559	14.4608	1
34.5667	0.751213	8.05283	27.5752	0.117293	0.0249509	0.0535412	0.000241389	1150505	6.06089	1352194	6.13104	0.904726	0.381105	0.288412	21.6989	17.393	1
34.5833	0.763834	8.06346	27.5836	0.335269	-0.00418137	0.0513251	0.000245435	1130451	6.05325	1341529	6.1276	0.903405	0.387493	0.752067	21.492	23.8	1
34.6	0.776608	8.03792	27.5782	0.864829	0.194653	0.0546023	0.00024846	1116311	6.04779	1330947	6.12416	0.902064	0.392269	0.91043	21.2219	25.2591	1
34.6167	0.78282	8.05877	27.6372	0.605968	0.0536735	0.0600156	0.000250318	1112838	6.04643	1320449	6.12072	0.90071	0.395203	0.330808	21.7618	18.0057	1
34.6333	0.788269	8.10632	27.672	-0.0677795	-0.203273	0.0590203	0.000253245	1099369	6.04114	1310034	6.11728	0.899343	0.399825	0.0942096	21.521	11.7983	1
34.65	0.801195	8.05057	27.6724	0.222828	-0.026106	0.0564991	0.000257194	1080478	6.03362	1299701	6.11384	0.897957	0.406059	0.609689	20.9664	21.8599	1
34.6667	0.813053	8.07783	27.7171	0.796639	0.172118	0.0599288	0.000260827	1065172	6.02742	1289449	6.1104	0.896551	0.411794	0.949487	20.6428	25.2179	1
34.6833	0.823995	8.04756	27.7436	0.813657	0.106517	0.059849	0.000265164	1047431	6.02013	1279278	6.10696	0.895123	0.418643	0.760162	20.3417	23.2854	1
34.7	0.840278	8.07375	27.7778	0.496813	0.0432049	0.0599218	0.000269988	1031192	6.01334	1269188	6.10353	0.89367	0.426259	0.365284	20.5151	18.1439	1
34.7167	0.854273	8.08591	27.8327	0.144415	0.167118	0.0581635	0.000272746	1023284	6.01	1259177	6.10009	0.892196	0.430613	0.463848	20.5106	19.5974	1
34.7333	0.857586	8.11362	27.9161	0.678248	0.154618	0.0597621	0.000275649	1015940	6.00687	1249245	6.09665	0.890707	0.435196	0.713147	20.5016	22.5643	1
34.75	0.872495	8.14088	28.0241	0.599899	0.0771154	0.058309	0.000279477	1003608	6.00156	1239391	6.09321	0.8892	0.441239	0.63826	20.3119	21.6568	1
34.7667	0.881607	8.13976	28.0534	0.559696	-0.0199185	0.0568559	0.000282915	992925	5.99692	1229615	6.08977	0.887673	0.446667	0.425115	20.1203	18.8458	1
34.7833	0.894075	8.16625	28.159	0.2221	0.00466018	0.0575391	0.00028662	982975	5.99254	1219916	6.08633	0.886127	0.452518	0	20.1504	0	1
34.8	0.904865	8.18771	28.2113	-0.547016	-0.178128	0.057917	0.000289986	972889	5.98806	1210294	6.08289	0.884562	0.457831	0	20.0067	0	1
34.8167	0.915197	8.18888	28.2724	0.235994	-0.0749667	0.0569217	0.000293327	967677	5.98573	1200748	6.07945	0.882978	0.463106	26.4116	20.3861	74.0029	1
34.8333	0.925834	8.28663	28.4576	50.1009	-0.0192601	0.0557738	0.000297762	956483	5.98068	1191277	6.07601	0.881373	0.470108	26.4597	20.3482	73.7612	1
34.85	0.943033	8.24462	28.4739	1.08958	-0.080741	0.0558466	0.000302683	939948	5.9731	1181880	6.07257	0.879743	0.477877	1.03628	19.7973	24.9039	1
34.8667	0.956722	8.27081	28.5403	0.949278	0.0509543	0.0586659	0.000306656	931915	5.96938	1172558	6.06913	0.878089	0.48415	0.858404	20.0438	23.3218	1
34.8833	0.967969	8.31775	28.6652	0.761829	-0.0547771	0.0559921	0.00031131	922266	5.96486	1163309	6.0657	0.876411	0.491497	0.723519	20.2646	21.9538	1
34.9	0.985931	8.3476	28.7494	0.702095	-0.0764326	0.0575908	0.000315964	910637	5.95935	1154133	6.06226	0.874708	0.498845	0.739215	19.9659	22.018	1
34.9167	0.997178	8.35441	28.8669	0.816158	0.0757096	0.0570532	0.000318916	903596	5.95597	1145030	6.05882	0.872985	0.503505	0.25452	19.5134	15.3924	1
34.9333	1.00446	8.3745	28.9545	-0.288498	-0.0396349	0.0546846	0.00032177	898394	5.95347	1135998	6.05538	0.871245	0.508013	0.0400655	19.5266	8.29505	1
34.95	1.0151	8.40695	29.0452	0.372289	-0.0835682	0.0553677	0.000325865	891314	5.95003	1127038	6.05194	0.869487	0.514477	0.462968	19.5569	18.704	1
34.9667	1.03016	8.45404	29.2219	0.608118	-0.177093	0.0514732	0.000330349	882128	5.94553	1118148	6.0485	0.867706	0.521556	0.263168	19.3578	15.4405	1
34.9833	1.04324	8.4633	29.2891	-0.0430471	0.085981	0.056734	0.000334079	873471	5.94125	1109329	6.04506	0.865902	0.527445	0.474262	18.9545	18.7282	1
35	1.05357	8.47819	29.4037	1.07306	-0.00540717	0.0616896	0.00033759	865402	5.93722	1100579	6.04162	0.864078	0.532988	0.840708	18.3635	22.5958	1
35.0167	1.06527	8.4847	29.5038	0.771323	-0.249994	0.0605417	0.000342414	858097	5.93354	1091898	6.03818	0.862232	0.540604	0.638415	18.8767	20.5567	1
35.0333	1.08385	8.57406	29.6142	0.649486	0.128894	0.064124	0.000347262	849715	5.92927	1083285	6.03474	0.86036	0.548259	7.5381	18.9444	46.6572	1
35.05	1.0957	8.55707	29.7381	16.3693	0.128601	0.0594665	0.000351575	839769	5.92416	1074741	6.0313	0.858463	0.555069	7.30736	18.2655	45.9953	1
35.0667	1.11092	8.58555	29.8166	0.332417	0.0687986	0.0596919	0.000355816	833083	5.92069	1066263	6.02786	0.856542	0.561764	0.269049	18.4201	15.2609	1
35.0833	1.12232	8.62532	29.9385	0.289925	-0.000159165	0.0631216	0.000358962	830060	5.91911	1057853	6.02443	0.854601	0.566732	0.316822	18.3782	16.0959	1
35.1	1.13067	8.67486	30.1367	0.44946	0.142065	0.0630418	0.000362376	826023	5.91699	1049509	6.02099	0.852643	0.572121	0.380318	18.5142	17.0786	1
35.1167	1.14375	8.70456	30.1809	0.446794	0.251635	0.0638775	0.000367176	820238	5.91394	1041231	6.01755	0.850663	0.579699	0.494732	19.2154	18.5999	1
35.1333	1.16079	8.77988	30.3275	0.734503	0.123168	0.0641029	0.000371854	814690	5.91099	1033018	6.01411	0.848656	0.587085	0.626462	19.3722	20.0772	1
35.15	1.17311	8.80714	30.496	0.780055	0.0478014	0.0664645	0.000376435	808242	5.90754	1024870	6.01067	0.846625	0.594317	0.660198	19.2672	20.3772	1
35.1667	1.18954	8.85591	30.6174	0.83583	0.182243	0.0647062	0.000381016	798753	5.90241	1016786	6.00723	0.844568	0.60155	0.784744	18.8526	21.5008	1
35.1833	1.20186	8.81328	30.6221	1.10797	-0.088283	0.0667626	0.000384673	791180	5.89828	1008766	6.00379	0.842489	0.607323	0.642294	18.2504	20.0483	1
35.2	1.2125	8.85794	30.7727	0.498009	0.038377	0.0691242	0.000388451	786392	5.89564	1000809	6.00035	0.840391	0.613289	0.417218	18.166	17.3277	1
35.2167	1.22557	8.87909	30.8712	0.555615	0.0576151	0.0676711	0.000392984	784136	5.89439	992915	5.99691	0.838269	0.620445	0.57097	19.0107	19.2195	1
35.2333	1.24094	9.01118	31.0943	0.902833	-0.136312	0.0671336	0.000397467	777689	5.89081	985083	5.99347	0.836123	0.627523	0.518866	18.8096	18.565	1
35.25	1.25372	8.93498	31.1161	0.437673	0.0767126	0.0685797	0.000402413	765580	5.88399	977313	5.99003	0.833952	0.635331	0.506859	17.6291	18.3245	1
35.2667	1.27198	8.95461	31.1872	0.888651	0.244419	0.071399	0.000407456	758665	5.88005	969605	5.98659	0.831753	0.643293	0.576187	17.5457	19.0668	1
35.2833	1.28537	8.99576	31.3475	0.638182	0.200638	0.0723873	0.00041138	754641	5.87774	961957	5.98316	0.82953	0.649489	0.568735	17.5946	18.9506	1
35.3	1.29661	9.03125	31.4425	0.883471	0.276028	0.0749015	0.00041618	748565	5.87423	954369	5.97972	0.827283	0.657067	0.688368	17.5261	20.1414	1
35.3167	1.31549	9.05943	31.5856	0.979835	0.244912	0.0755846	0.000421879	740837	5.86972	946841	5.97628	0.825008	0.666064	0.578361	17.3044	18.94	1
35.3333	1.33238	9.0902	31.7005	0.606991	0.188467	0.0735212	0.000426144	735563	5.86662	939373	5.97284	0.822706	0.672798	0.379403	17.2358	16.4178	1
35.35	1.34226	9.11257	31.7871	0.444107	-0.0935035	0.0743569	0.000430311	732642	5.86489	931964	5.9694	0.82038	0.679378	0.551784	17.7229	18.5764	1
35.3667	1.35854	9.194	31.9455	1.0994	0.128676	0.0742771	0.000435038	726718	5.86137	924613	5.96596	0.818031	0.68684	0.630872	17.7076	19.3721	1
35.3833	1.37192	9.16404	31.97	0.684899	-0.0013164	0.0743499	0.000439376	720366	5.85755	917320	5.96252	0.815657	0.693689	0.389055	17.3077	16.441	1
35.4	1.38577	9.21602	32.1188	0.426038	-0.211723	0.0733546	0.000443932	715686	5.85472	910084	5.95908	0.813259	0.700883	0.333025	17.2618	15.5766	1
35.4167	1.40052	9.23412	32.2254	0.534914	0.137105	0.0711385	0.000448732	709784	5.85113	902906	5.95564	0.810836	0.70846	0.420479	17.3232	16.7892	1
35.4333	1.41589	9.26153	32.2628	0.692008	0.170991	0.0741105	0.000454091	704494	5.84788	895784	5.9522	0.808385	0.716921	0.539501	17.5098	18.1983	1
35.45	1.43416	9.31503	32.4622	0.900981	0.122328	0.0735729	0.000460009	697450	5.84351	888718	5.94876	0.805903	0.726264	0.731727	17.5181	20.0768	1
35.4667	1.45303	9.31544	32.4486	1.28757	0.0950266	0.075019	0.000465076	691579	5.83984	881708	5.94532	0.803391	0.734264	0.827097	17.607	20.8548	1
35.4833	1.46596	9.36146	32.602	1.21395	0.299812	0.0743288	0.00046956	685963	5.8363	874754	5.94189	0.800854	0.741343	0.636246	17.3295	19.0567	1
35.5	1.48118	9.3431	32.613	0.729256	0.261524	0.0704343	0.000474529	680603	5.83289	867854	5.93845	0.798291	0.749189	0.353463	17.2119	15.625	1
35.5167	1.49715	9.41201	32.8069	0.361752	0.333557	0.066845	0.000479232	677097	5.83065	861008	5.93501	0.795702	0.756614	0.384013	17.5279	16.0351	1
35.5333	1.51069	9.43057	32.8404	0.835466	0.3914	0.0718006	0.000483886	670253	5.82624	854217	5.93157	0.793087	0.763961	0.381897	17.027	15.9515	1
35.55	1.52636	9.40397	32.9013	0.366644	0.277124	0.0721785	0.00048939	663436	5.8218	847479	5.92813	0.790444	0.772652	0.275058	16.5469	14.25	1
35.5667	1.54524	9.45228	33.0304	0.508936	0.305975	0.0754557	0.000494482	659451	5.81918	840795	5.92469	0.787773	0.78069	0.391393	16.8138	15.9958	1
35.5833	1.55832	9.48504	33.1214	0.750106	0.408526	0.0743077	0.000498698	654394	5.81584	834163	5.92125	0.785077	0.787347	0.482182	16.701	17.1037	1
35.6	1.5717	9.46759	33.1107	0.814121	0.251983	0.0743805	0.000503352	648705	5.81205	827583	5.91781	0.782357	0.794694	0.537629	16.6283	17.6841	1
35.6167	1.58753	9.49576	33.1761	0.945732	0.13435	0.076437	0.000508759	646171	5.81035	821055	5.91437	0.779609	0.803231	0.518827	17.4248	17.4527	1
35.6333	1.60564	9.59443	33.3597	0.770794	0.236443	0.0736106	0.000514385	640337	5.80641	814579	5.91093	0.776831	0.812114	0.526845	17.2556	17.4892	1
35.65	1.62284	9.53303	33.3482	0.991669	0.206395	0.0770403	0.000519671	631561	5.80042	808154	5.90749	0.774024	0.82046	0.585774	16.0356	18.0352	1
35.6667	1.63882	9.52916	33.4228	0.987935	0.175127	0.0763501	0.000524301	626099	5.79664	801780	5.90406	0.77119	0.827769	0.493433	15.6188	16.9836	1
35.6833	1.6519	9.5375	33.4583	0.694437	0.190703	0.0806954	0.0005291	624636	5.79563	795456	5.90062	0.76833	0.835346	0	16.8783	0	1
35.7	1.66894	9.6557	33.5717	-11.2791	0.172252	0.0812259	0.000533268	621352	5.79334	789181	5.89718	0.765446	0.841926	0	16.9942	0	1
35.7167	1.67805	9.58668	33.6017	0.816668	0.298454	0.0811461	0.000537387	615765	5.78942	782956	5.89374	0.762539	0.848429	0.475662	16.2607	16.6844	1
35.7333	1.69479	9.63179	33.6642	0.845588	0.0633278	0.082287	0.000542673	611666	5.78651	776781	5.8903	0.759607	0.856775	0.568457	16.6377	17.6662	1
35.75	1.71123	9.64562	33.7182	1.16015	0.143296	0.0817494	0.000547084	609569	5.78502	770654	5.88686	0.756648	0.863738	0.532158	17.4488	17.2621	1
35.7667	1.72248	9.71972	33.7705	0.733139	0.242948	0.0799912	0.000551421	604284	5.78124	764575	5.88342	0.753666	0.870587	0.453592	16.9874	16.3196	1
35.7833	1.73845	9.63117	33.7833	0.893284	0.058481	0.0782329	0.000556732	595587	5.77495	758544	5.87998	0.750657	0.87897	0	15.4253	0	1
35.8	1.75581	9.62867	33.8188	-10.0896	0.121664	0.0833411	0.000562455	590478	5.7712	752561	5.87654	0.747619	0.888007	0	15.5161	0	1
35.8167	1.77438	9.66203	33.8713	0.908857	0.321414	0.083719	0.000568081	588340	5.76963	746625	5.8731	0.74455	0.896889	0.573671	16.657	17.4919	1
35.8333	1.79112	9.74834	33.9712	1.21076	0.19432	0.0802823	0.000573124	584043	5.76644	740736	5.86966	0.741451	0.904851	0.687046	16.8082	18.5304	1
35.85	1.80603	9.69092	33.9353	1.35	0.216915	0.0829491	0.000578143	578056	5.76197	734893	5.86622	0.738326	0.912774	0.637247	16.2594	18.0094	1
35.8667	1.82262	9.71894	34.0008	1.04582	0.144295	0.08409	0.000583526	571786	5.75723	729097	5.86279	0.735172	0.921273	0.417792	15.5921	15.5885	1
35.8833	1.83981	9.66075	33.9844	0.539459	0.155294	0.083705	0.000589079	565324	5.7523	723346	5.85935	0.731988	0.930041	0	14.9448	0	1
35.9	1.85747	9.68373	34.0208	-17.3659	0.198183	0.0802682	0.00059417	562102	5.74982	717640	5.85591	0.728776	0.938079	0	15.5283	0	1
35.9167	1.87177	9.71542	34.0471	-10.5438	0.222456	0.0818669	0.000598338	559187	5.74756	711980	5.85247	0.725539	0.944659	0	16.0079	0	1
35.9333	1.88363	9.71734	34.0284	-10.9493	0.140071	0.0801086	0.000602092	554936	5.74424	706364	5.84903	0.72228	0.950586	0	15.7912	0	1
35.95	1.89533	9.68921	34.0055	-35.8356	-0.0103687	0.0801814	0.000606722	549595	5.74004	700793	5.84559	0.718998	0.957895	0	15.2115	0	1
35.9667	1.91268	9.6797	34.0271	-0.493464	0.0872995	0.0826956	0.000611278	545161	5.73652	695265	5.84215	0.715691	0.965089	0.151589	14.8094	10.943	1
35.9833	1.92393	9.67812	34.0543	1.09597	0.146668	0.0833787	0.000615616	542359	5.73429	689781	5.83871	0.71236	0.971938	0.40609	15.2465	15.172	1
36	1.93991	9.7159	34.0588	0.529494	0.0693182	0.0814679	0.00062027	538827	5.73145	684340	5.83527	0.709005	0.979285	0.92471	15.4089	19.9171	1
36.0167	1.95314	9.69708	34.0846	3.19956	0.0882511	0.0792518	0.000624243	535110	5.72844	678942	5.83183	0.705626	0.985558	0.885195	15.17	19.584	1
36.0333	1.96485	9.70603	34.0774	0.393089	0.0885682	0.0788668	0.000628362	531358	5.72539	673587	5.82839	0.702226	0.992061	0	15.0522	0	1
36.05	1.97899	9.68843	34.0801	-0.635273	0.125049	0.0803129	0.000632554	525985	5.72097	668274	5.82495	0.698802	0.998679	0	14.4258	0	1
36.0667	1.99116	9.63939	33.9772	0.253785	0.137268	0.0805383	0.000636478	523114	5.7186	663003	5.82152	0.695357	1.00487	0.0864164	15.099	8.94962	1
36.0833	2.00363	9.70068	33.9789	0.103871	0.152539	0.0798481	0.000641083	519627	5.71569	657773	5.81808	0.691889	1.01215	0.0224731	15.4932	5.69978	1
36.1	2.02006	9.64859	33.9219	-0.010184	0.175591	0.0788528	0.000646102	514298	5.71121	652585	5.81464	0.688394	1.02007	0.0837454	15.0664	8.80641	1
36.1167	2.03512	9.65311	33.9065	0.362058	0.201391	0.0799937	0.000650318	510309	5.70783	647438	5.8112	0.684875	1.02673	0.320696	14.9019	13.742	1
36.1333	2.04652	9.62422	33.872	0.994311	0.251757	0.0803717	0.000654437	506058	5.7042	642331	5.80776	0.681332	1.03323	0.289174	14.4056	13.2392	1
36.15	2.06097	9.6147	33.8765	0.236487	0.200652	0.0833436	0.000658629	501697	5.70044	637264	5.80432	0.677767	1.03985	0.166885	13.9543	10.9907	1
36.1667	2.07283	9.58154	33.8139	0.478267	0.116588	0.083569	0.000663112	496850	5.69623	632238	5.80088	0.674179	1.04693	0.242851	13.6838	12.4145	1
36.1833	2.08912	9.5592	33.7345	0.569137	0.39431	0.0795219	0.000667669	493348	5.69315	627251	5.79744	0.670566	1.05412	0.249215	14.1723	12.4925	1
36.2	2.10143	9.57624	33.6974	0.513523	0.479771	0.0818835	0.000671861	490187	5.69036	622303	5.794	0.66693	1.06074	0.200076	14.4309	11.5858	1
36.2167	2.11543	9.55543	33.6681	0.361321	0.606278	0.0816511	0.000676004	485925	5.68657	617395	5.79056	0.66327	1.06728	0.2345	14.1377	12.1799	1
36.2333	2.12744	9.52745	33.5857	0.670392	0.501005	0.0866067	0.000679856	483891	5.68475	612525	5.78712	0.659589	1.07336	0.245756	14.703	12.3545	1
36.25	2.1396	9.58264	33.647	0.416872	0.49415	0.0827122	0.000683561	481259	5.68238	607694	5.78368	0.655888	1.07921	0.300841	15.0815	13.192	1
36.2667	2.15069	9.52628	33.5006	0.921408	0.542838	0.0837005	0.000687072	476365	5.67794	602900	5.78025	0.652167	1.08475	0.404044	14.4347	14.5054	1
36.2833	2.16164	9.48685	33.4467	0.884867	0.324649	0.0817896	0.000690341	472377	5.67429	598145	5.77681	0.648427	1.08991	0.297676	13.9367	13.0642	1
36.3	2.17121	9.45781	33.36	0.451903	0.321152	0.0868978	0.000694119	469636	5.67176	593427	5.77337	0.644669	1.09588	0.251435	14.3685	12.3254	1
36.3167	2.18535	9.47911	33.3326	0.68346	0.376248	0.0833085	0.000698019	465277	5.66771	588746	5.76993	0.640889	1.10204	0.312706	13.986	13.2137	1
36.3333	2.19568	9.38827	33.192	0.736336	0.208871	0.087196	0.000701312	461317	5.664	584102	5.76649	0.63709	1.10723	0.420596	13.6474	14.5444	1
36.35	2.20602	9.40744	33.1459	1.18197	0.208425	0.0845222	0.000704823	459023	5.66183	579495	5.76305	0.633273	1.11278	0.392018	14.4478	14.1836	1
36.3667	2.21772	9.38679	33.0281	0.614884	0.175936	0.0850527	0.00070848	455082	5.65809	574924	5.75961	0.629436	1.11855	0.371778	14.2995	13.8952	1
36.3833	2.22897	9.34309	32.9493	1.09806	0.217757	0.0840574	0.000711845	451003	5.65418	570390	5.75617	0.62558	1.12386	0.42845	13.7944	14.5245	1
36.4	2.23884	9.3081	32.8502	0.885584	0.275752	0.0879448	0.000714676	448451	5.65171	565890	5.75273	0.621707	1.12833	0.455079	13.8918	14.7913	1
36.4167	2.24673	9.31109	32.8175	1.2299	0.29789	0.0903064	0.000717239	446077	5.64941	561427	5.74929	0.617819	1.13238	0.411554	14.2803	14.2786	1
36.4333	2.25493	9.27518	32.6578	0.690127	0.280659	0.0841231	0.000720191	442396	5.64581	556999	5.74585	0.613917	1.13704	0.320204	14.174	13.0964	1
36.45	2.26526	9.23377	32.5662	0.809684	0.176606	0.0823649	0.000723483	441538	5.64497	552605	5.74241	0.609997	1.14224	0.362616	15.5985	13.642	1
36.4667	2.27559	9.32069	32.5227	0.896587	0.302809	0.0835058	0.000726532	437438	5.64092	548246	5.73898	0.606061	1.14705	0.347859	15.2109	13.4126	1
36.4833	2.2844	9.13982	32.3194	0.747284	0.253992	0.085257	0.000729265	431516	5.635	543922	5.73554	0.602109	1.15137	0.258478	13.4562	12.0934	1
36.5	2.29275	9.14282	32.2432	0.47881	0.311377	0.0833461	0.000732412	428345	5.63179	539632	5.7321	0.59814	1.15634	0.366906	13.485	13.5578	1
36.5167	2.30415	9.08371	32.1159	1.26899	0.18581	0.0838767	0.00073602	424026	5.62739	535375	5.72866	0.594154	1.16203	0.471079	13.1631	14.686	1
36.5333	2.3154	9.04856	31.9688	0.986173	0.343445	0.0827288	0.000738559	420901	5.62418	531152	5.72522	0.59015	1.16604	0.367649	13.3023	13.4879	1
36.55	2.32008	9.01189	31.8371	0.77965	0.0410277	0.0812757	0.000739736	419101	5.62232	526963	5.72178	0.586137	1.1679	0.400907	13.4995	13.8631	1
36.5667	2.32279	8.99962	31.7602	1.14899	0.348962	0.081501	0.000741351	417337	5.62049	522806	5.71834	0.582116	1.17045	0.558439	14.0246	15.4606	1
36.5833	2.33022	8.97424	31.6066	1.54397	0.260168	0.0797428	0.00074316	413646	5.61663	518683	5.7149	0.578086	1.17331	0.481443	13.6039	14.6712	1
36.6	2.33414	8.88492	31.4337	0.783096	0.239123	0.0808837	0.000744216	410742	5.61357	514591	5.71146	0.574048	1.17497	0.269111	13.0248	12.057	1
36.6167	2.33684	8.8751	31.3595	0.519504	0.251342	0.0817194	0.000745661	408166	5.61084	510533	5.70802	0.570003	1.17725	0.305731	13.0453	12.5545	1
36.6333	2.34321	8.80776	31.1573	0.963311	0.295452	0.0770619	0.000747981	405095	5.60756	506506	5.70458	0.565948	1.18092	0.349486	12.8575	13.0939	1
36.65	2.35141	8.79702	31.1156	0.737103	0.314385	0.0800339	0.000750203	402337	5.60459	502510	5.70114	0.56188	1.18442	0.387313	12.9112	13.5194	1
36.6667	2.35716	8.73974	30.9076	1.15299	0.309209	0.078886	0.000751697	398867	5.60083	498547	5.69771	0.557803	1.18678	0.472226	12.8617	14.4012	1
36.6833	2.36078	8.68049	30.7118	1.15627	0.400316	0.0818579	0.000753846	395291	5.59692	494614	5.69427	0.553716	1.19018	0.47568	12.5476	14.393	1
36.7	2.37065	8.63343	30.5835	1.17634	0.233244	0.0816255	0.000755875	391900	5.59318	490713	5.69083	0.549617	1.19338	0.423388	12.182	13.8053	1
36.7167	2.37351	8.57875	30.4101	0.904814	0.124308	0.0838345	0.000757441	389555	5.59057	486843	5.68739	0.545508	1.19585	0.350607	12.8383	12.9381	1
36.7333	2.38048	8.56481	30.2346	0.822345	0.330161	0.0808556	0.000759323	386675	5.58735	483002	5.68395	0.541391	1.19882	0.364617	12.9584	13.0758	1
36.75	2.38532	8.49411	30.0908	0.978828	0.399601	0.0774188	0.000760136	383029	5.58323	479193	5.68051	0.537266	1.20011	0.474658	11.8121	14.2324	1
36.7667	2.38558	8.42386	29.9166	1.36847	0.341477	0.0784071	0.000759952	381383	5.58136	475413	5.67707	0.533139	1.19982	0.537948	12.2558	14.8175	1
36.7833	2.38417	8.41664	29.7485	1.29073	0.24841	0.0780221	0.0007595	379967	5.57975	471663	5.67363	0.529014	1.1991	0.443992	12.884	13.8818	1
36.8	2.38275	8.35036	29.5567	0.902471	0.234231	0.0768742	0.000759583	378394	5.57794	467943	5.67019	0.524889	1.19923	0.435348	13.1391	13.7721	1
36.8167	2.38469	8.34863	29.4663	1.24847	0.334799	0.0793884	0.000760226	375672	5.57481	464252	5.66675	0.520763	1.20025	0.460204	12.998	13.9957	1
36.8333	2.38678	8.24451	29.2055	1.02714	0.21213	0.0803767	0.000760552	371648	5.57013	460590	5.66331	0.516635	1.20076	0.347761	12.0283	12.7022	1
36.85	2.38674	8.17945	29.0178	0.693209	0.337112	0.0777029	0.000760392	369281	5.56736	456957	5.65988	0.512505	1.20051	0.280231	12.186	11.795	1
36.8667	2.38578	8.13621	28.7982	0.692832	0.23962	0.0744188	0.000760305	367362	5.56509	453353	5.65644	0.508377	1.20037	0.317433	12.5788	12.2741	1
36.8833	2.38619	8.09221	28.6494	0.876781	0.1876	0.0763226	0.000760194	365096	5.56241	449777	5.653	0.504249	1.2002	0.367661	12.6153	12.8635	1
36.9	2.38508	8.03372	28.4298	0.940948	0.251851	0.0744117	0.000759888	364470	5.56166	446229	5.64956	0.500122	1.19972	0.451064	14.1075	13.7628	1
36.9167	2.38427	8.05563	28.279	1.28878	0.418336	0.0717379	0.000759169	361986	5.55869	442709	5.64612	0.495998	1.19858	0.412876	14.0177	13.3325	1
36.9333	2.38057	7.90909	28.0057	0.749764	0.0303175	0.0718107	0.000758085	358287	5.55423	439217	5.64268	0.491879	1.19687	0.512203	12.5685	14.2768	1
36.95	2.37747	7.87227	27.8609	1.77539	0.349849	0.0692895	0.000757999	356129	5.55161	435753	5.63924	0.487763	1.19673	0.63285	12.5483	15.2889	1
36.9667	2.38002	7.81224	27.6658	1.34532	0.370612	0.0710408	0.000758155	353298	5.54814	432316	5.6358	0.483647	1.19698	0.463026	12.304	13.7401	1
36.9833	2.37845	7.75115	27.4676	0.938605	0.417927	0.0688247	0.000757557	350761	5.54501	428906	5.63236	0.479532	1.19604	0.43512	12.247	13.426	1
37	2.37627	7.68839	27.2352	1.20602	0.385132	0.0699656	0.00075606	347999	5.54158	425523	5.62892	0.475423	1.19367	0.502075	12.0149	14.045	1
37.0167	2.36905	7.59968	26.9632	1.26363	0.382245	0.0679022	0.000753518	346069	5.53916	422166	5.62548	0.471324	1.18966	0.517059	11.6757	14.1571	1
37.0333	2.36031	7.55293	26.8007	1.27103	0.334497	0.0661439	0.000751826	344550	5.53725	418837	5.62205	0.467237	1.18699	0.531915	12.1165	14.2705	1
37.05	2.35844	7.49871	26.5457	1.33047	0.336188	0.0703366	0.000750718	342641	5.53484	415533	5.61861	0.463158	1.18524	2.50053	12.5925	23.8615	1
37.0667	2.35336	7.44677	26.3584	10.8801	0.321246	0.0725456	0.000750048	340484	5.5321	412255	5.61517	0.459084	1.18418	2.52999	12.7468	23.9044	1
37.0833	2.35423	7.39118	26.1433	1.4646	0.434478	0.0718554	0.000748867	337375	5.52811	409004	5.61173	0.455014	1.18231	0.480893	12.3	13.7023	1
37.1	2.34595	7.28873	25.861	0.878438	0.367809	0.0739118	0.000746957	336047	5.5264	405778	5.60829	0.450953	1.1793	0.401519	12.9102	12.8857	1
37.1167	2.34224	7.29524	25.7192	1.07322	0.594414	0.0779519	0.000745411	335111	5.52519	402577	5.60485	0.446902	1.17686	0.424728	13.8554	13.1172	1
37.1333	2.33625	7.2166	25.468	0.98709	0.419255	0.0778721	0.000743452	333188	5.52269	399402	5.60141	0.44286	1.17377	0.504118	13.9135	13.8616	1
37.15	2.32995	7.17398	25.2827	1.45119	0.322832	0.0730621	0.000741493	330079	5.51862	396251	5.59797	0.438828	1.17067	0.551688	13.4514	14.24	1
37.1667	2.32395	7.04544	24.9319	1.21018	0.43347	0.070846	0.000739461	325602	5.51269	393126	5.59453	0.434808	1.16747	0.502216	11.8723	13.7383	1
37.1833	2.31719	6.94483	24.6836	1.20629	0.474376	0.0729025	0.000737235	323104	5.50934	390025	5.59109	0.430799	1.16395	0.415437	11.2928	12.8634	1
37.2	2.30998	6.89702	24.4753	0.786454	0.355522	0.0693131	0.000734984	321938	5.50777	386948	5.58765	0.426802	1.1604	0.518736	11.8322	13.835	1
37.2167	2.30307	6.8521	24.2899	1.69397	0.394138	0.066029	0.000731543	320831	5.50628	383896	5.58421	0.42282	1.15496	0.575346	12.2371	14.3046	1
37.2333	2.28838	6.78506	24.0283	1.04464	0.485398	0.0633552	0.000728344	318467	5.50306	380868	5.58077	0.418857	1.14991	0.614752	12.0456	14.588	1
37.25	2.28299	6.69269	23.7486	1.86885	0.426511	0.0629702	0.000726215	316046	5.49975	377864	5.57734	0.414908	1.14655	0.688418	11.6422	15.1103	1
37.2667	2.27501	6.64396	23.576	1.38339	0.249369	0.0631956	0.000723721	314575	5.49772	374884	5.5739	0.410972	1.14261	0.723733	12.0513	15.3405	1
37.2833	2.26734	6.58455	23.3167	2.02328	0.245413	0.0660149	0.000721251	312387	5.49469	371927	5.57046	0.407049	1.13872	0.72897	12.3245	15.3417	1
37.3	2.25951	6.50683	23.0571	1.39653	0.300357	0.069292	0.000718563	309904	5.49123	368993	5.56702	0.40314	1.13447	0.586441	12.1075	14.2306	1
37.3167	2.25047	6.43231	22.8032	1.34396	0.0995633	0.0653975	0.000715048	309261	5.49033	366083	5.56358	0.399248	1.12892	0.623708	12.3699	14.5158	1
37.3333	2.23745	6.41654	22.7061	1.55645	0.308926	0.0601298	0.000711752	307304	5.48757	363195	5.56014	0.395374	1.12372	0.629566	12.1186	14.5304	1
37.35	2.22978	6.29243	22.3371	1.35832	0.292764	0.0624914	0.000708359	304254	5.48324	360330	5.5567	0.391519	1.11836	0.587064	11.4355	14.1486	1
37.3667	2.21615	6.23119	22.1248	1.3468	0.336416	0.0685151	0.000704917	303317	5.4819	357488	5.55326	0.387682	1.11293	0.584181	12.8251	14.1109	1
37.3833	2.20818	6.19161	21.8219	1.33223	0.389071	0.0653835	0.000702448	300494	5.47784	354668	5.54982	0.383861	1.10903	0.56655	12.753	13.924	1
37.4	2.20066	6.07254	21.5721	1.25693	0.369094	0.0604209	0.000699516	296957	5.47269	351871	5.54638	0.380055	1.1044	0.453401	10.9546	12.8765	1
37.4167	2.18978	5.99863	21.3324	0.805964	0.149989	0.0601885	0.000695175	295904	5.47115	349095	5.54294	0.376268	1.09755	0	11.0857	0	1
37.4333	2.17341	5.95494	21.1411	-1.64574	0.263679	0.0604139	0.000690663	295271	5.47022	346342	5.53951	0.372506	1.09042	0	12.0919	0	1
37.45	2.16146	5.89461	20.859	-1.89453	0.208149	0.0621651	0.000686881	293388	5.46744	343610	5.53607	0.368766	1.08445	0	12.4872	0	1
37.4667	2.14967	5.81445	20.6005	0.653923	0.173524	0.0616275	0.000683463	291605	5.46479	340900	5.53263	0.365046	1.07906	0.33058	12.4856	11.5194	1
37.4833	2.14001	5.76556	20.4022	0.815136	0.0180488	0.0598693	0.000679535	290904	5.46375	338211	5.52919	0.361345	1.07285	0.597305	12.8975	14.0192	1
37.5	2.12501	5.71973	20.22	1.82413	0.240839	0.0603998	0.000674829	288994	5.46089	335543	5.52575	0.357669	1.06542	0.848507	12.7247	15.7249	1
37.5167	2.11047	5.61134	19.8756	1.90004	0.251227	0.0607778	0.000670147	285869	5.45617	332896	5.52231	0.354017	1.05803	0.829218	12.1831	15.5484	1
37.5333	2.09563	5.52004	19.5698	1.71397	0.176013	0.0567307	0.000665806	283369	5.45235	330271	5.51887	0.35039	1.05118	0.695888	11.8869	14.623	1
37.55	2.08323	5.44277	19.3076	1.29947	0.298096	0.0564983	0.000662145	281204	5.44902	327666	5.51543	0.346785	1.0454	0.587673	11.3751	13.7867	1
37.5667	2.07265	5.37695	19.1107	1.2318	0.332135	0.0556555	0.000658241	280273	5.44758	325081	5.51199	0.3432	1.03923	0.615402	12.2209	13.9847	1
37.5833	2.05872	5.34257	18.8714	1.40324	0.282861	0.059543	0.000653754	278906	5.44546	322517	5.50855	0.339638	1.03215	0.716086	12.4777	14.6852	1
37.6	2.04449	5.25172	18.6418	1.64151	0.182928	0.0561063	0.000649413	276293	5.44137	319973	5.50511	0.3361	1.0253	0.731246	11.5791	14.7418	1
37.6167	2.03147	5.17446	18.3608	1.44688	0.233752	0.0573998	0.000645436	273956	5.43768	317449	5.50167	0.332585	1.01902	0.680587	11.0475	14.3525	1
37.6333	2.01953	5.1007	18.1522	1.41034	0.310057	0.053963	0.000640924	273015	5.43619	314945	5.49823	0.329093	1.01189	0.655343	11.6371	14.1566	1
37.65	2.00316	5.06708	17.9282	1.32116	0.0570787	0.0537306	0.000636461	271091	5.43312	312461	5.4948	0.325625	1.00485	0.689139	11.8394	14.362	1
37.6667	1.99152	4.95853	17.6298	1.53074	0.160545	0.0510568	0.000632703	269250	5.43016	309997	5.49136	0.322179	0.998915	0.752138	11.5527	14.7534	1
37.6833	1.97957	4.94047	17.5041	1.56394	0.19138	0.0515874	0.000628362	268915	5.42962	307551	5.48792	0.318756	0.992061	0.945026	12.4539	15.9133	1
37.7	1.96427	4.87755	17.2627	2.29751	0.11754	0.0516601	0.000623777	266963	5.42645	305126	5.48448	0.315356	0.984823	0.901763	12.3939	15.6286	1
37.7167	1.9508	4.79815	17.0055	1.36085	0.335142	0.0492915	0.00061929	264034	5.42166	302719	5.48104	0.311981	0.977738	0.66766	11.6656	14.0868	1
37.7333	1.93611	4.70319	16.7076	1.32843	0.15922	0.0498221	0.000614438	262692	5.41945	300331	5.4776	0.308632	0.970078	0.795102	12.5286	14.9061	1
37.75	1.92034	4.67506	16.4952	1.84853	0.175559	0.0511156	0.000609926	263427	5.42066	297962	5.47416	0.305308	0.962955	0.76674	15.0337	14.7404	1
37.7667	1.90779	4.65791	16.3054	1.19325	0.352878	0.0543927	0.000606023	260979	5.41661	295612	5.47072	0.302007	0.956792	0.671048	14.6743	14.0559	1
37.7833	1.89584	4.52953	16.0206	1.45227	0.313675	0.0555336	0.000601754	256836	5.40966	293280	5.46728	0.298728	0.950052	0.817869	12.2744	14.9344	1
37.8	1.881	4.45059	15.794	1.74883	0.20184	0.0553012	0.000596756	256585	5.40923	290967	5.46384	0.295474	0.942162	0.82451	13.1447	14.9698	1
37.8167	1.86447	4.4455	15.649	1.45121	0.240915	0.0541533	0.000592002	256145	5.40849	288672	5.4604	0.292247	0.934655	0.763421	13.985	14.5822	1
37.8333	1.85116	4.36381	15.4118	1.48852	0.325155	0.0534631	0.000587393	252680	5.40257	286395	5.45697	0.289045	0.927379	0.676905	12.2969	13.9457	1
37.85	1.83555	4.26015	15.1391	1.09782	0.259707	0.0480427	0.000582298	250062	5.39805	284136	5.45353	0.285869	0.919334	0.67895	11.0538	13.9113	1
37.8667	1.81918	4.20134	14.9285	1.47312	0.0656271	0.0499466	0.000577713	248228	5.39485	281895	5.45009	0.28272	0.912096	0.987138	11.6211	15.7211	1
37.8833	1.80677	4.13156	14.6419	2.23522	0.224941	0.0491038	0.000573712	245927	5.39081	279671	5.44665	0.279594	0.905779	1.10767	11.7936	16.2859	1
37.9	1.79406	4.06681	14.4387	1.89824	0.328255	0.04643	0.000569346	246924	5.39256	277465	5.44321	0.276491	0.898887	1.06242	12.9756	16.0827	1
37.9167	1.77937	4.10124	14.4446	2.03687	0.37679	0.0449769	0.000565686	244859	5.38892	275277	5.43977	0.273409	0.893107	0.805319	12.9256	14.6229	1
37.9333	1.77109	3.94646	14.017	0.926717	0.30356	0.0436764	0.000562535	242075	5.38395	273105	5.43633	0.270346	0.888134	0.312443	13.7891	10.6246	1
37.95	1.7596	3.96471	13.8932	0.216653	0.348432	0.041613	0.000558948	240362	5.38087	270951	5.43289	0.267302	0.882469	0.508222	14.0757	12.4656	1
37.9667	1.74857	3.84015	13.6185	1.63138	0.346461	0.0444323	0.000554606	236007	5.37292	268814	5.42945	0.264278	0.875615	0	11.1087	0	1
37.9833	1.73235	3.76593	13.406	-36.0413	0.22364	0.0455732	0.000549268	234305	5.36978	266694	5.42601	0.261282	0.867187	0	10.372	0	1
38	1.71507	3.71308	13.2115	0.925208	0.346637	0.0454934	0.000544635	233408	5.36812	264590	5.42257	0.258312	0.859872	0.759954	10.6453	14.1159	1
38.0167	1.70327	3.67427	13.0638	1.76712	0.245636	0.0388523	0.000540828	231815	5.36514	262503	5.41913	0.255365	0.853862	0.776433	10.7418	14.1848	1
38.0333	1.69117	3.61135	12.8441	0.964126	0.26579	0.035263	0.00053656	229912	5.36156	260433	5.4157	0.25244	0.847123	0.925846	10.9842	15.0005	1
38.05	1.67648	3.55728	12.6336	2.26746	0.381921	0.0362513	0.000531732	228822	5.3595	258378	5.41226	0.24954	0.839501	1.09034	12.2644	15.8159	1
38.0667	1.66087	3.51236	12.4132	1.50414	0.295874	0.0364767	0.000527269	227413	5.35682	256340	5.40882	0.246665	0.832455	0.820665	11.808	14.3571	1
38.0833	1.64847	3.45509	12.3003	1.31028	0.205401	0.0362443	0.000522757	225157	5.35249	254319	5.40538	0.243814	0.825332	0.782087	10.4513	14.0817	1
38.1	1.63256	3.385	12.039	1.34882	0.267516	0.0337231	0.000518246	224354	5.35093	252313	5.40194	0.240988	0.818209	1.08602	12.1125	15.6915	1
38.1167	1.62015	3.3709	11.9056	2.31234	0.34779	0.034101	0.000514075	223407	5.3491	250322	5.3985	0.238185	0.811624	0	12.8249	0	1
38.1333	1.60638	3.30188	11.6999	-5.79519	0.176598	0.0332583	0.000510025	222095	5.34654	248348	5.39506	0.235405	0.80523	0	12.9204	0	1
38.15	1.59474	3.27939	11.5758	1.71283	0.285405	0.0348569	0.000506437	219846	5.34212	246389	5.39162	0.232645	0.799565	0	12.3383	0	1
38.1667	1.58386	3.18977	11.3392	-2.31724	0.30388	0.0350823	0.000502558	217916	5.33829	244446	5.38818	0.229906	0.79344	6.10264	11.7313	27.6275	1
38.1833	1.57039	3.17384	11.2369	22.2652	0.316557	0.0334766	0.000498143	216162	5.33478	242518	5.38474	0.227189	0.786471	6.83297	11.3718	28.6112	1
38.2	1.55615	3.08331	10.981	-0.128513	0.219065	0.0320235	0.000494191	212771	5.32791	240605	5.3813	0.224495	0.780231	0.295989	9.85285	9.99546	1
38.2167	1.54558	3.02756	10.7914	1.08006	0.417747	0.0310282	0.000490311	211266	5.32483	238707	5.37787	0.221822	0.774106	0.784617	9.96149	13.8007	1
38.2333	1.5318	2.99241	10.6522	1.42316	0.460483	0.0318639	0.000486505	210295	5.32283	236824	5.37443	0.21917	0.768096	1.00079	10.7582	14.9439	1
38.25	1.52169	2.95298	10.4889	1.74413	0.18187	0.0304108	0.000482722	210455	5.32316	234956	5.37099	0.216539	0.762125	1.023	13.0896	15.0574	1
38.2667	1.50806	2.94942	10.3761	1.46803	0.391996	0.0301784	0.000478478	210089	5.3224	233103	5.36755	0.213929	0.755424	0.761291	14.1164	13.6372	1
38.2833	1.49505	2.89031	10.2061	0.902011	0.426492	0.0329978	0.000474818	209674	5.32154	231264	5.36411	0.211341	0.749644	0.880557	15.6591	14.3056	1
38.3	1.48509	2.89224	10.0749	1.81853	0.455191	0.0312395	0.00047157	206482	5.31488	229440	5.36067	0.208772	0.744517	0.868312	14.1743	14.1664	1
38.3167	1.47467	2.76432	9.85833	0.845562	0.331302	0.0303968	0.00046842	201940	5.30522	227630	5.35723	0.20622	0.739544	0.632159	9.60089	12.65	1
38.3333	1.46532	2.73314	9.73867	1.08078	0.330856	0.0260445	0.00046561	201692	5.30469	225835	5.35379	0.203684	0.735108	0.697469	11.8648	13.0661	1
38.35	1.45703	2.72362	9.61367	1.03219	0.488949	0.0305423	0.000461828	203115	5.30774	224053	5.35035	0.201166	0.729136	0.878375	14.9864	14.1432	1
38.3667	1.44158	2.72524	9.53918	1.60722	0.334237	0.0293944	0.000458021	201543	5.30437	222286	5.34691	0.198669	0.723126	0.902895	14.5537	14.2367	1
38.3833	1.43314	2.63715	9.33545	1.08301	0.318227	0.0293146	0.000455236	198043	5.29676	220533	5.34347	0.19619	0.718729	0.913298	12.1014	14.2079	1
38.4	1.42409	2.60139	9.23181	1.62157	0.301302	0.0266408	0.000451526	195838	5.2919	218793	5.34003	0.193728	0.712872	0	11.3763	0	1
38.4167	1.40986	2.53694	9.01313	-12.6902	0.275526	0.0306809	0.000448036	195243	5.29058	217068	5.3366	0.191286	0.707361	1.87758	12.3803	17.9804	1
38.4333	1.40219	2.54573	8.98868	18.1626	0.392116	0.0301433	0.000445396	195467	5.29107	215355	5.33315	0.18886	0.703194	6.65026	12.4844	27.4185	1
38.45	1.39329	2.51272	8.92243	1.10835	0.480629	0.0279273	0.000442295	192587	5.28463	213657	5.32972	0.18645	0.698297	0.923419	11.3937	14.128	1
38.4667	1.38272	2.43698	8.65202	1.54911	0.363911	0.0301363	0.000438634	189267	5.27707	211972	5.32628	0.184059	0.692518	1.07309	10.8941	14.7676	1
38.4833	1.37032	2.38734	8.49742	1.51318	0.378419	0.0295987	0.00043563	188367	5.275	210300	5.32284	0.181685	0.687774	1.01953	11.6179	14.4947	1
38.5	1.36386	2.38087	8.42338	1.37639	0.375074	0.0290611	0.000432139	187275	5.27248	208641	5.3194	0.179329	0.682264	0.803093	11.4812	13.3605	1
38.5167	1.34841	2.32177	8.27031	0.881471	0.36059	0.0279132	0.000428162	186434	5.27053	206995	5.31596	0.176994	0.675985	0.964122	11.0593	14.1784	1
38.5333	1.3389	2.31683	8.2126	1.80395	0.30155	0.0307326	0.000423918	186115	5.26978	205362	5.31252	0.17468	0.669284	5.9319	11.0152	25.9656	1
38.55	1.32177	2.26795	8.08074	14.5518	0.28844	0.0333994	0.000419674	184391	5.26574	203743	5.30908	0.17239	0.662584	6.25332	10.3641	26.3445	1
38.5667	1.31227	2.22913	7.92446	2.51562	0.200866	0.0354558	0.000416378	182787	5.26195	202136	5.30564	0.17012	0.65738	1.28845	10.2961	15.5147	1
38.5833	1.30108	2.19383	7.8193	0.972888	0.0667536	0.032019	0.000413325	183441	5.2635	200541	5.3022	0.167868	0.65256	0.836554	11.5825	13.4505	1
38.6	1.2931	2.21193	7.81667	1.2754	0.151604	0.0276668	0.000409713	183833	5.26442	198959	5.29876	0.165633	0.646857	1.17596	13.2949	15.0781	1
38.6167	1.27841	2.16397	7.6433	1.8576	0.120489	0.0281973	0.00040649	180702	5.25696	197390	5.29533	0.163418	0.641768	0	12.767	0	1
38.6333	1.27288	2.10379	7.45666	-3.65379	0.0509205	0.029033	0.000404264	177840	5.25003	195833	5.29189	0.161216	0.638253	0.623173	11.1347	12.0676	1
38.65	1.26444	2.07398	7.38614	5.29206	0.259368	0.0260541	0.000401259	176478	5.24669	194288	5.28845	0.15903	0.63351	2.46093	10.2948	19.0255	1
38.6667	1.25402	2.04127	7.26236	1.13076	0.275554	0.0276527	0.000398425	176398	5.24649	192756	5.28501	0.156858	0.629036	1.08073	13.2601	14.4592	1
38.6833	1.24665	2.04198	7.16513	1.66994	0.234977	0.0245212	0.000395153	174965	5.24295	191236	5.28157	0.154704	0.62387	0	12.5986	0	1
38.7	1.23348	1.97509	7.05432	-10.4525	0.159764	0.0247465	0.000390715	173448	5.23917	189727	5.27813	0.15257	0.616862	0	9.52777	0	1
38.7167	1.21879	1.96344	6.98761	-4.27778	0.142838	0.0249719	0.000386592	174014	5.24058	188231	5.27469	0.15046	0.610354	0	9.92308	0	1
38.7333	1.20761	1.94615	6.93982	1.14711	0.238218	0.0239766	0.000383418	173289	5.23877	186746	5.27125	0.14837	0.605342	0.804244	10.1023	13.0255	1
38.75	1.19887	1.91512	6.81025	0.85849	0.228006	0.023439	0.000380535	170865	5.23265	185273	5.26781	0.146296	0.60079	5.54882	9.68864	24.6807	1
38.7667	1.18952	1.86364	6.65763	12.8733	0.209403	0.0190867	0.000377774	168870	5.22755	183812	5.26437	0.144237	0.596431	5.74743	8.4376	24.8742	1
38.7833	1.18154	1.84421	6.58909	1.24424	0.0617096	0.0217535	0.000375523	170062	5.23061	182362	5.26093	0.142192	0.592878	0.637791	13.5766	11.9812	1
38.8	1.17539	1.86597	6.50834	0.312925	0.0495146	0.0216737	0.000373467	170327	5.23128	180923	5.25749	0.140158	0.589631	1.80062	15.5117	16.9424	1
38.8167	1.16863	1.82884	6.45674	4.0595	0.139248	0.0197628	0.000369612	169366	5.22883	179496	5.25405	0.138141	0.583545	10.7939	14.2735	30.719	1
38.8333	1.15119	1.80772	6.35432	21.8809	0.210061	0.0212089	0.000365538	167552	5.22415	178080	5.25062	0.136145	0.577113	8.0625	13.3095	27.7724	1
38.85	1.14306	1.7506	6.21666	-2.71921	0.0451256	0.0209765	0.000362363	166208	5.22065	176676	5.24718	0.134169	0.572101	0	10.8022	0	1
38.8667	1.13127	1.74933	6.22747	-2.85356	0.221682	0.0198286	0.0003588	169277	5.2286	175282	5.24374	0.132211	0.566475	0	16.7235	0	1
38.8833	1.1207	1.77796	6.09804	0.533512	0.173781	0.0191384	0.000355868	167594	5.22426	173900	5.2403	0.130271	0.561847	0.556772	17.0354	11.3951	1
38.9	1.11287	1.68559	5.99105	0.754997	0.1506	0.0245518	0.000352524	166331	5.22097	172528	5.23686	0.128348	0.556566	0.699127	16.6637	12.2626	1
38.9167	1.0997	1.71971	5.91076	0.847699	0.146034	0.0214202	0.000348596	166121	5.22042	171167	5.23342	0.126444	0.550364	0.0505149	16.7513	5.1053	1
38.9333	1.08822	1.64336	5.83978	-0.733184	0.170918	0.0201197	0.000345518	163708	5.21407	169817	5.22998	0.12456	0.545506	0.288965	12.56	9.08612	1
38.95	1.08039	1.64316	5.79489	1.38253	0.230897	0.0212606	0.000343	161327	5.20771	168478	5.22654	0.122691	0.541531	0.976144	10.8093	13.5669	1
38.9667	1.07241	1.57245	5.63815	0.794535	-0.0258964	0.0225541	0.00034002	159870	5.20377	167149	5.2231	0.120836	0.536826	0.418307	9.51748	10.1975	1
38.9833	1.06169	1.58674	5.62546	0.130248	0.172327	0.0243053	0.000337235	160534	5.20557	165830	5.21966	0.118998	0.532428	0.585622	11.6176	11.4236	1
39	1.05493	1.55907	5.538	1.15404	0.132819	0.0246833	0.000334668	158870	5.20104	164522	5.21622	0.117174	0.528376	0.506503	10.2848	10.8463	1
39.0167	1.04558	1.53079	5.46076	-0.0519338	-0.0112119	0.0224673	0.00033125	160316	5.20498	163225	5.21279	0.115366	0.52298	0.134329	13.6957	6.98965	1
39.0333	1.03348	1.55438	5.42655	0.341213	0.0490723	0.0199461	0.000327663	159042	5.20151	161937	5.20935	0.113577	0.517315	0.604472	13.5847	11.509	1
39.05	1.02306	1.47315	5.26081	0.946457	0.0184141	0.0221551	0.000324124	156084	5.19336	160660	5.20591	0.111807	0.511728	0.620331	10.4184	11.5363	1
39.0667	1.01127	1.46684	5.20143	0.360906	0.177575	0.0216175	0.000320779	156250	5.19382	159393	5.20247	0.110056	0.506447	0.211633	10.4944	8.06383	1
39.0833	1.00207	1.44588	5.16203	0.0805295	0.0448358	0.0174178	0.000317337	157330	5.19681	158135	5.19903	0.108324	0.501013	0.386809	12.0386	9.88196	1
39.1	0.989663	1.45513	5.12187	0.717512	0.0315727	0.0156595	0.000313117	158500	5.20003	156888	5.19559	0.106612	0.494351	0	13.8443	0	1
39.1167	0.975581	1.42807	5.04829	-3.28525	0.0764455	0.0164953	0.000310332	161939	5.20935	155651	5.19215	0.10492	0.489953	0	18.0244	0	1
39.1333	0.97218	1.48997	5.09877	-3.88209	0.111095	0.0162629	0.000307449	159519	5.20281	154423	5.18871	0.103243	0.485402	0	16.4268	0	1
39.15	0.957487	1.35838	4.86482	-3.92046	0.128807	0.016946	0.000303812	153255	5.18541	153205	5.18527	0.101583	0.479661	0	10.1207	0	1
39.1667	0.949356	1.34749	4.7705	-3.88132	0.0676315	0.0179343	0.000301197	153819	5.18701	151996	5.18183	0.0999406	0.475532	0	13.1743	0	1
39.1833	0.941073	1.34423	4.74254	0.486897	0.000809964	0.016939	0.000298144	152304	5.18271	150797	5.17839	0.0983135	0.470712	0.734101	10.5306	12.1031	1
39.2	0.930195	1.29459	4.64562	0.936043	0.070402	0.016554	0.000295505	151872	5.18148	149608	5.17495	0.0967018	0.466544	0.586501	11.2125	11.2199	1
39.2167	0.924505	1.3133	4.61797	0.190732	-0.00145485	0.0158638	0.000293473	151566	5.1806	148428	5.17152	0.0951028	0.463336	0.463782	12.5513	10.3684	1
39.2333	0.917442	1.27113	4.53143	0.6942	0.119559	0.0130375	0.000290687	148455	5.17159	147257	5.16808	0.0935169	0.458938	0.660837	8.43028	11.587	1
39.25	0.907023	1.23705	4.42947	0.554968	0.155124	0.0146361	0.000287707	147201	5.16791	146096	5.16464	0.0919466	0.454234	0.579111	5.82936	11.0568	1
39.2667	0.898739	1.22479	4.40015	0.528498	0.123551	0.0144037	0.0002848	147587	5.16905	144943	5.1612	0.0903923	0.449644	0.801181	6.61545	12.331	1
39.2833	0.888777	1.21848	4.35388	0.955062	0.010495	0.0144765	0.000281796	151761	5.18116	143800	5.15776	0.0888541	0.444901	0.66935	17.7368	11.7223	1
39.3	0.879883	1.26481	4.29099	0.271244	0.0718474	0.0121079	0.000278937	150600	5.17782	142666	5.15432	0.0873318	0.440388	0.474726	17.4373	10.4271	1
39.3167	0.870836	1.17457	4.2107	0.589775	0.118246	0.0114177	0.000275763	146974	5.16724	141541	5.15088	0.0858258	0.435376	0.591609	8.44748	11.1301	1
39.3333	0.859958	1.18108	4.20502	0.47099	0.0427271	0.0111853	0.000272564	148267	5.17104	140424	5.14744	0.0843372	0.430326	0.765953	11.0863	12.1662	1
39.35	0.850759	1.16729	4.13923	0.886262	-0.00593646	0.0136995	0.000269025	148856	5.17277	139316	5.144	0.0828668	0.424738	0.696418	13.3142	11.8019	1
39.3667	0.837745	1.1593	4.08015	0.331685	-0.00943398	0.0160611	0.000265194	146742	5.16655	138218	5.14056	0.0814165	0.41869	0.44818	12.0145	10.1409	1
39.3833	0.826715	1.10188	3.93608	0.441019	0.0583271	0.0161339	0.000262409	144896	5.16106	137127	5.13712	0.0799841	0.414292	0.509909	10.9206	10.542	1
39.4	0.820262	1.10762	3.91774	0.428892	0.0047807	0.0181903	0.000260109	145707	5.16348	136046	5.13369	0.0785656	0.410662	0.597363	13.3024	11.1339	1
39.4167	0.812284	1.09429	3.8614	0.581256	0.0302749	0.0130751	0.000258345	142967	5.15524	134973	5.13025	0.077158	0.407876	0.441768	10.4163	10.005	1
39.4333	0.809188	1.05212	3.77684	0.160804	0.11833	0.0134531	0.000256021	142061	5.15247	133908	5.12681	0.0757616	0.404208	0.386672	9.25163	9.55021	1
39.45	0.7977	1.06168	3.76354	0.482998	0.218287	0.0101689	0.000252045	142500	5.15381	132852	5.12337	0.0743822	0.397929	0.323036	9.95786	9.00386	1
39.4667	0.784229	1.02561	3.67165	0.0465241	0.164893	0.00917358	0.000248287	142343	5.15334	131804	5.11993	0.0730239	0.391996	0.435836	10.8033	9.9455	1
39.4833	0.774114	1.02815	3.63058	0.657109	0.0376471	0.0115352	0.000245793	142041	5.15241	130764	5.11649	0.0716825	0.388059	0.707729	12.7364	11.6815	1
39.5	0.768577	1.00033	3.54708	0.473931	0.106781	0.00962432	0.000243372	142541	5.15394	129733	5.11305	0.0703545	0.384237	0.673099	14.3202	11.5013	1
39.5167	0.75892	1.01492	3.55132	0.591199	0.0616274	0.013817	0.000240392	148111	5.17059	128710	5.10961	0.0690412	0.379532	0.6858	22.688	11.722	1
39.5333	0.749873	1.05088	3.48492	0.480654	0.0302063	0.0143475	0.000237874	146673	5.16635	127694	5.10617	0.0677427	0.375557	0.475742	21.3767	10.343	1
39.55	0.743115	0.973918	3.45559	0.255057	-0.00213031	0.0142677	0.00023628	139605	5.1449	126687	5.10273	0.0664555	0.37304	0.609506	10.1773	11.0501	1
39.5667	0.739867	0.94304	3.36966	0.68101	-0.154248	0.0143405	0.000233664	141171	5.14975	125688	5.09929	0.0651796	0.368911	0.767429	13.6802	11.9766	1
39.5833	0.726701	0.97335	3.39343	0.48471	0.13034	0.0125822	0.000230441	143913	5.1581	124697	5.09586	0.0639196	0.363822	0.429159	18.2018	9.93069	1
39.6	0.719638	0.952238	3.29788	0.158405	0.155224	0.0132654	0.000227461	140997	5.14921	123713	5.09242	0.0626765	0.359117	0.292662	14.4068	8.68158	1
39.6167	0.707997	0.910832	3.26276	0.274453	0.0464407	0.0131856	0.000224141	136954	5.13657	122737	5.08898	0.0614504	0.353875	0.383835	6.18097	9.41123	1
39.6333	0.698798	0.873546	3.13425	0.284909	0.0598804	0.012648	0.000221307	132730	5.12297	121769	5.08554	0.0602411	0.3494	0.168815	0	7.08272	1
39.65	0.690209	0.834429	3.03977	-0.0420062	0.04265	0.0113475	0.000218157	131931	5.12035	120809	5.0821	0.059048	0.344427	0.291543	0	8.48054	1
39.6667	0.679026	0.839257	3.02632	0.455511	0.0238937	0.00943661	0.000214666	134376	5.12832	119856	5.07866	0.057873	0.338916	0.646982	7.87979	11.1296	1
39.6833	0.668301	0.837371	2.96937	0.447504	0.110118	0.00905163	0.000210568	135169	5.13088	118910	5.07522	0.0567185	0.332446	0.816717	10.0222	12.0519	1
39.7	0.653304	0.816717	2.92189	0.670821	0.165519	0.0129391	0.000206859	134749	5.12953	117972	5.07178	0.0555852	0.326589	0.518649	8.20811	10.3484	1
39.7167	0.64502	0.803387	2.86845	0.0268279	0.0750466	0.0116386	0.000204486	136057	5.13372	117042	5.06834	0.0544685	0.322844	0.494826	10.6915	10.2203	1
39.7333	0.638415	0.813403	2.88155	0.631004	-0.0305322	0.011101	0.000202187	136306	5.13451	116119	5.0649	0.0533644	0.319214	0.315056	11.5162	8.79781	1
39.75	0.630589	0.788018	2.80278	-0.216846	0.128019	0.00735911	0.000199158	134812	5.12973	115203	5.06146	0.0522748	0.314432	0.338738	10.573	8.97989	1
39.7667	0.619406	0.772247	2.74767	0.655579	0.213327	0.00621119	0.000195741	135766	5.13279	114294	5.05802	0.0512027	0.309037	0.832184	12.1514	12.1454	1
39.7833	0.609139	0.771887	2.7246	0.403737	0.103629	0.0084202	0.000192712	135680	5.13252	113393	5.05459	0.0501481	0.304255	27.6886	12.9833	39.0552	1
39.8	0.600397	0.747266	2.64721	34.2911	0.288577	0.0100189	0.00019	135937	5.13334	112498	5.05114	0.0491091	0.299972	29.0413	15.032	39.7062	1
39.8167	0.592114	0.753009	2.62551	1.59057	0.216415	0.0110072	0.000187603	134379	5.12833	111611	5.04771	0.048084	0.296189	1.40567	13.5975	14.4149	1
39.8333	0.585356	0.711603	2.54446	0.12459	0.224056	0.012911	0.000184963	134405	5.12842	110730	5.04427	0.0470725	0.292021	0.432498	14.079	9.7321	1
39.85	0.575546	0.732605	2.54626	0.395667	0.138619	0.00977944	0.000181765	135922	5.13329	109857	5.04083	0.0460769	0.286971	1.4507	15.0216	14.6227	1
39.8667	0.565279	0.702491	2.49756	1.31921	0.228963	0.0124462	0.000179247	131470	5.11883	108991	5.03739	0.0450968	0.282995	1.02125	9.94886	12.8645	1
39.8833	0.559742	0.667036	2.38095	-0.128769	0.0893573	0.0134345	0.000176899	128246	5.10804	108131	5.03395	0.0441299	0.279289	0	5.9114	0	1
39.9	0.550543	0.651722	2.34842	-0.778713	0.189467	0.0122866	0.000174405	127590	5.10582	107278	5.03051	0.0431761	0.275351	1.14229	0	13.2212	1
39.9167	0.54409	0.642054	2.31757	2.0743	0.141414	0.0111387	0.000171498	130121	5.11435	106432	5.02707	0.042237	0.270762	2.65236	9.9957	17.6225	1
39.9333	0.532297	0.654817	2.30167	0.883741	0.160652	0.00770195	0.000168372	131365	5.11848	105592	5.02363	0.0413143	0.265827	1.87996	10.8405	15.7622	1
39.95	0.524471	0.630501	2.26792	1.17435	-0.00962422	0.00640144	0.000166608	129264	5.11148	104759	5.02019	0.0404049	0.263041	3.34104	7.6069	18.9901	1
39.9667	0.521223	0.621291	2.21052	2.44488	0.157624	0.0112044	0.000164479	130558	5.1158	103933	5.01675	0.0395061	0.25968	2.75698	13.6478	17.8712	1
39.9833	0.511108	0.626271	2.19264	0.504039	0.155195	0.00715735	0.000161693	133630	5.1259	103113	5.01331	0.0386205	0.255282	0.426227	16.1452	9.66619	1
40	0.50374	0.628658	2.20146	-0.0558785	0.102411	0.0089086	0.00015864	131692	5.11956	102300	5.00988	0.0377509	0.250462	0	10.4423	0	1
40.0167	0.491947	0.585421	2.11873	-0.145062	-0.0783934	0.00913397	0.000155271	128239	5.10802	101493	5.00644	0.0368986	0.245143	0.120971	7.70813	6.26577	1
40.0333	0.482595	0.571938	2.0212	0.267159	-0.0332153	0.00813864	0.000152218	132267	5.12145	100693	5.003	0.0360638	0.240323	0.643961	17.3666	11.0538	1
40.05	0.472785	0.597213	2.05458	0.370083	0.0292051	0.00393896	0.000149335	132166	5.12112	99898	4.99956	0.0352452	0.235772	0.465582	16.2209	9.91849	1
40.0667	0.464502	0.549093	1.95812	0.0819254	-0.0153385	0.00477468	0.000146817	128415	5.10862	99110	4.99612	0.0344412	0.231796	0.349505	9.83202	8.92819	1
40.0833	0.456981	0.546597	1.94588	0.251684	0.0696649	0.00332158	0.000144372	128224	5.10797	98329	4.99268	0.0336506	0.227936	0.949241	6.78033	12.4506	1
40.1	0.449155	0.529452	1.90862	0.639338	0.0336662	0.00263142	0.000142	128665	5.10946	97553	4.98924	0.0328731	0.22419	1.52638	12.1739	14.6032	1
40.1167	0.442092	0.532144	1.85336	0.769728	-0.0320872	0.00102574	0.000139312	129586	5.11256	96784	4.9858	0.0321094	0.219946	0.931513	13.4688	12.4162	1
40.1333	0.432282	0.516678	1.85028	0.0738553	-0.029176	0.00247181	0.000136964	130800	5.11661	96020	4.98236	0.0313594	0.216239	0.646383	13.7303	11.0265	1
40.15	0.427356	0.5241	1.82217	0.50164	-0.0462539	0.00330753	0.000135029	127746	5.10635	95263	4.97892	0.0306209	0.213185	1.10486	12.824	13.0805	1
40.1667	0.42014	0.478116	1.72327	0.467998	-0.183724	0.00399066	0.000132803	124367	5.09471	94511	4.97548	0.0298938	0.20967	0.737546	7.77983	11.3302	1
40.1833	0.413382	0.481876	1.71027	0.168549	-0.132137	0.00452121	0.000130528	131645	5.1194	93766	4.97205	0.0291789	0.206078	0.475732	19.2299	9.9769	1
40.2	0.405862	0.515696	1.74182	0.235005	-0.181106	0.00505176	0.000128448	130990	5.11724	93026	4.9686	0.0284758	0.202794	1.08688	17.6297	13.1184	1
40.2167	0.400324	0.46132	1.66077	0.67225	-0.157595	0.00649783	0.000125638	122859	5.08941	92293	4.96517	0.027786	0.198357	0.942624	0	12.2458	1
40.2333	0.388226	0.43624	1.58765	0.097532	0.00416016	0.00443438	0.000122244	121990	5.08632	91565	4.96173	0.027113	0.193	0.356195	0	8.83237	1
40.25	0.379027	0.430998	1.56092	0.185503	-0.130105	0.00664339	0.000119629	126377	5.10167	90842	4.95829	0.0264564	0.188871	0.768043	8.01433	11.5458	1
40.2667	0.371811	0.447727	1.58073	0.411719	-0.0167204	0.00671617	0.000117208	134818	5.12975	90126	4.95485	0.0258134	0.185049	0.60942	23.0584	10.9218	1
40.2833	0.363833	0.469035	1.53599	0.0526076	-0.0563812	0.00907777	0.00011469	133637	5.12593	89415	4.95141	0.0251838	0.181073	0.342429	21.327	8.98613	1
40.3	0.356007	0.420457	1.51368	0.202682	-0.04462	0.00762468	0.000112391	128028	5.1073	88710	4.94797	0.0245673	0.177443	0.826923	9.19097	11.8849	1
40.3167	0.349402	0.415825	1.46986	0.401432	-0.0827549	0.00983369	0.000110262	127479	5.10544	88010	4.94453	0.0239628	0.174082	0.810626	4.97299	11.7894	1
40.3333	0.342644	0.401274	1.46358	0.179497	-0.142252	0.00731248	0.000108376	127868	5.10676	87316	4.94109	0.0233693	0.171104	0.244401	9.26033	7.91338	1
40.35	0.337565	0.404119	1.40938	-0.00734236	-0.0738808	0.0055542	0.000106344	124445	5.09498	86627	4.93765	0.0227863	0.167896	0	6.30737	0	1
40.3667	0.329891	0.365154	1.34801	-0.0814195	0.0895528	0.00623734	0.000104701	124057	5.09362	85944	4.93422	0.0222134	0.165303	0	12.8604	0	1
40.3833	0.327253	0.389513	1.32143	-0.0167943	0.0636249	0.00310577	0.000103472	122630	5.0886	85266	4.93078	0.0216482	0.163361	0	13.7027	0	1
40.4	0.322174	0.347649	1.2799	-0.200582	0.0547868	0.00485702	0.000101804	118901	5.07519	84593	4.92733	0.0210909	0.160729	0	0	0	1
40.4167	0.31679	0.356139	1.25958	-0.0601207	-0.0427049	0.00584533	9.97239e-05	119560	5.07759	83926	4.9239	0.0205438	0.157445	0	8.01672	0	1
40.4333	0.309116	0.336859	1.21804	0.0403627	-0.0545947	0.00378188	9.70843e-05	125457	5.09849	83264	4.92046	0.0200095	0.153277	0.0511586	0	4.66886	1
40.45	0.300222	0.371746	1.38464	-0.00807973	-0.0828115	0.000192552	9.46878e-05	126895	5.10344	82607	4.91702	0.0194888	0.149494	0	0	0	1
40.4667	0.294075	0.327288	1.18289	-0.0607946	0.119074	0.00240156	9.26316e-05	115921	5.06416	81956	4.91358	0.0189803	0.146247	0	0	0	1
40.4833	0.287317	0.297479	1.11771	-0.214828	0.0145636	-0.00118776	9.05025e-05	122060	5.08657	81309	4.91014	0.0184831	0.142886	0	0	0	1
40.5	0.280712	0.344879	1.20816	-0.00646477	-0.127484	0.00224195	8.85193e-05	149073	5.1734	80668	4.9067	0.0179971	0.139755	0.31999	31.628	9.1114	1
40.5167	0.27487	0.419135	1.25483	0.190607	0.111634	0.00414579	8.65604e-05	145119	5.16172	80032	4.90326	0.0175218	0.136662	0.244784	31.6577	8.25866	1
40.5333	0.268417	0.308148	1.08924	-0.052843	-0.00874635	0.0025401	8.52579e-05	126745	5.10293	79400	4.89982	0.0170553	0.134606	0	12.8775	0	1
40.55	0.266695	0.31969	1.13148	-0.00774898	-0.148505	0.00383359	8.38095e-05	133528	5.12557	78774	4.89638	0.0165963	0.132319	0	20.5299	0	1
40.5667	0.259326	0.329859	1.10368	-0.0592431	0.135473	0.00146496	8.23612e-05	127651	5.10602	78153	4.89295	0.0161452	0.130032	0.296898	18.9969	8.43886	1
40.5833	0.257604	0.280518	1.01057	0.218242	0.0347772	0.00123257	8.20797e-05	117422	5.06975	77536	4.8895	0.0156987	0.129588	1.58583	6.98625	14.3464	1
40.6	0.25756	0.279701	0.995588	0.628021	0.0257865	0.00481487	8.03883e-05	184791	5.26668	76925	4.88607	0.0152576	0.126917	0.48462	53.3194	11.24	1
40.6167	0.246988	0.571089	1.15883	-0.374706	0.148479	0.00763424	7.78945e-05	185213	5.26767	76318	4.88263	0.0148279	0.12298	0	53.1063	0	1
40.6333	0.241908	0.255329	0.940904	0.0375146	0.0541919	0.00709667	7.60328e-05	111783	5.04838	75716	4.87919	0.01441	0.120041	0	0	0	1
40.65	0.235303	0.239406	0.905322	-0.676821	0.0761765	0.00533839	7.33689e-05	118076	5.07216	75119	4.87575	0.0140044	0.115835	34.389	0	40.0806	1
40.6667	0.225188	0.264833	0.972432	17.0779	-0.0641923	0.0038853	7.18962e-05	121003	5.0828	74526	4.87231	0.0136101	0.11351	37.1236	0	41.4529	1
40.6833	0.22606	0.241127	0.868033	0.273352	0.156004	-0.0013825	7.08611e-05	117126	5.06865	73938	4.86887	0.0132225	0.111876	1.19128	0	13.0305	1
40.7	0.218692	0.24153	0.883568	0.275569	0.0617167	-0.00253042	6.89995e-05	128897	5.11024	73355	4.86543	0.0128428	0.108937	0.178412	23.2949	7.14434	1
40.7167	0.214375	0.274434	0.868433	-0.195542	-0.101235	0.000136355	6.71864e-05	124210	5.09416	72777	4.86199	0.0124731	0.106074	0.942438	21.8458	12.2898	1
40.7333	0.207312	0.209835	0.787838	0.607151	0.0248144	0.000361725	6.55436e-05	112113	5.04966	72203	4.85856	0.0121127	0.10348	2.32531	0	16.0492	1
40.75	0.204064	0.217562	0.770109	0.383843	0.136673	0.0042492	6.41438e-05	114058	5.05713	71633	4.85511	0.0117606	0.101271	1.12844	0	12.6845	1
40.7667	0.198527	0.207894	0.77359	0.0868346	0.0884676	0.00188058	6.27198e-05	119864	5.07869	71068	4.85167	0.0114162	0.0990223	0.173891	0	6.91399	1
40.7833	0.195126	0.229354	0.819185	-0.0159291	-0.0677704	0.00103783	6.07122e-05	125754	5.09952	70508	4.84824	0.0110811	0.0958527	0	10.0044	0	1
40.8	0.185927	0.214346	0.761173	-0.16218	-0.0843905	-0.000567852	5.82671e-05	137735	5.13904	69951	4.84479	0.0107581	0.0919923	0	25.1561	0	1
40.8167	0.17978	0.251065	0.803411	-0.08016	-0.0238011	-0.000189894	5.66485e-05	133687	5.12609	69400	4.84136	0.0104461	0.089437	0	24.8808	0	1
40.8333	0.175768	0.188144	0.675361	-0.200777	0.0402978	0.00262947	5.5735e-05	138577	5.14169	68852	4.83792	0.010141	0.0879947	0.40754	29.1056	9.6389	1
40.85	0.174046	0.259347	0.792977	0.348468	0.105617	0.00270225	5.49187e-05	155197	5.19088	68309	4.83448	0.00984059	0.086706	0.120055	35.5917	6.66032	1
40.8667	0.170645	0.233505	0.746562	-0.305596	0.104104	0.00506385	5.41268e-05	142821	5.15479	67770	4.83104	0.00954454	0.0854556	0	33.8413	0	1
40.8833	0.169075	0.213767	0.671002	-0.798832	-0.0455731	0.00147452	5.33348e-05	127304	5.10484	67236	4.8276	0.0092528	0.0842053	0	25.0586	0	1
40.9	0.165674	0.17999	0.653425	0.239304	0.131441	0.00108954	5.22025e-05	116704	5.06709	66705	4.82416	0.00896628	0.0824175	1.19301	6.51718	13.0212	1
40.9167	0.161968	0.174137	0.615555	0.165685	0.125044	0.00360373	5.11431e-05	117189	5.06889	66179	4.82072	0.00868571	0.080745	0	19.805	0	1
40.9333	0.159025	0.173777	0.585466	-0.628455	-0.00327028	0.000929929	5.09589e-05	140391	5.14734	65657	4.81728	0.00840851	0.0804542	0	35.3417	0	1
40.95	0.160812	0.239945	0.709644	-0.465868	0.00665993	0.00130789	4.94376e-05	146523	5.16591	65139	4.81384	0.00813595	0.0780523	0	36.0428	0	1
40.9667	0.149477	0.178855	0.593496	0.0595725	0.0358162	0.00290655	4.72113e-05	121362	5.08408	64626	4.81041	0.00787356	0.0745374	1.32701	21.9963	13.6687	1
40.9833	0.146839	0.153623	0.542808	0.347739	0.0008856	0.00496297	4.59331e-05	116154	5.06503	64116	4.80697	0.00762069	0.0725194	0.140699	14.3269	6.37552	1
41	0.141455	0.156315	0.548882	-0.305714	0.186597	0.00213658	4.51168e-05	117990	5.07185	63610	4.80353	0.0073735	0.0712306	0	14.9885	0	1
41.0167	0.141716	0.152904	0.53802	-1.43433	0.0947512	0.000836073	4.44707e-05	129231	5.11137	63108	4.80008	0.00713028	0.0702106	0	27.9624	0	1
41.0333	0.137399	0.180162	0.563015	-0.492168	0.194708	0.00243473	4.29008e-05	135422	5.13169	62611	4.79665	0.00689307	0.067732	0	33.6605	0	1
41.05	0.131862	0.155998	0.503935	0.103005	-0.0555239	0.00250752	4.07717e-05	267503	5.42733	62117	4.79321	0.00666591	0.0643706	0	68.3539	0	1
41.0667	0.124036	0.456847	0.627808	-0.190493	0.0734249	-0.000318873	3.93233e-05	280571	5.44804	61627	4.78977	0.00644847	0.0620839	0	67.7512	0	1
41.0833	0.122772	0.163823	0.537447	0.0703598	0.0847284	-9.35033e-05	3.95524e-05	124408	5.09485	61141	4.78633	0.00623433	0.0624456	1.33692	20.0445	13.8163	1
41.1	0.125475	0.121807	0.447544	0.273382	-0.15818	-0.00139401	3.99517e-05	112610	5.05158	60658	4.78289	0.00601848	0.063076	2.30165	12.1208	16.0182	1
41.1167	0.125278	0.139605	0.478948	0.324427	0.155248	0.00127276	3.9257e-05	112935	5.05283	60180	4.77945	0.00580344	0.0619792	2.12702	10.6506	15.6173	1
41.1333	0.121114	0.118035	0.437415	0.218612	0.170366	-0.00170621	3.80031e-05	107160	5.03003	59705	4.77601	0.00559369	0.0599996	1.02067	0	12.0147	1
41.15	0.117408	0.119048	0.450509	0.0336032	-0.00875999	0.000502799	3.79405e-05	109043	5.0376	59234	4.77257	0.00538751	0.0599007	0	0	0	1
41.1667	0.120721	0.121893	0.461924	-0.544777	-0.00371259	0.000270405	3.77807e-05	125379	5.09822	58767	4.76913	0.00518194	0.0596483	0	25.0921	0	1
41.1833	0.116405	0.152813	0.461896	-0.393024	0.111351	0.00293718	3.61135e-05	131348	5.11842	58304	4.7657	0.00498133	0.0570162	0	35.555	0	1
41.2	0.110257	0.121478	0.395186	-0.381957	0.00195717	0.00316255	3.40816e-05	114264	5.05791	57844	4.76226	0.00479076	0.0538083	0	18.1948	0	1
41.2167	0.103652	0.104639	0.390579	-0.363719	0.115952	0.00384568	3.25117e-05	184458	5.2659	57388	4.75882	0.00460996	0.0513297	0	51.4559	0	1
41.2333	0.100404	0.239319	0.505602	0.260141	0.111692	0.00132447	3.18656e-05	183243	5.26303	56935	4.75538	0.00443519	0.0503096	3.29792	52.8843	21.2404	1
41.25	0.099597	0.0952212	0.347339	0.423186	0.0528049	0.00109208	3.16571e-05	101190	5.00514	56486	4.75194	0.00426273	0.0499804	3.26304	0	17.3644	1
41.2667	0.0990953	0.0911991	0.343191	0.2484	-0.0150847	-0.00036102	3.12298e-05	101029	5.00445	56040	4.7485	0.004092	0.0493058	0	0	0	1
41.2833	0.0969152	0.0925176	0.348808	-0.554131	0.0873138	0.000474701	3.02434e-05	109555	5.03963	55598	4.74506	0.00392511	0.0477484	0	4.75607	0	1
41.3	0.092904	0.100092	0.342828	-0.555577	-0.0402377	-0.00174134	2.91597e-05	146824	5.1668	55160	4.74162	0.00376384	0.0460375	0	38.6878	0	1
41.3167	0.0901135	0.147187	0.408259	0.505753	-0.132389	0.00214614	2.77356e-05	140459	5.14755	54725	4.73819	0.00360937	0.0437891	5.30143	36.4737	22.7713	1
41.3333	0.083966	0.07801	0.289822	0.449986	-0.0417395	0.00328704	2.60441e-05	109939	5.04115	54293	4.73474	0.00346337	0.0411186	0	0	0	1
41.35	0.079497	0.0884838	0.312834	-0.473395	0.0653892	0.00473311	2.48146e-05	124159	5.09398	53865	4.73131	0.00332529	0.0391774	0	18.0067	0	1
41.3667	0.0762488	0.0904127	0.309296	0.320905	-0.0940532	0.00541625	2.39011e-05	142548	5.15396	53440	4.72787	0.00319303	0.0377351	1.00638	29.0047	13.1517	1
41.3833	0.0737634	0.10699	0.338869	-0.164549	-0.0183576	0.00426832	2.34251e-05	182511	5.26129	53018	4.72442	0.00306455	0.0369837	0	48.7693	0	1
41.4	0.0732618	0.138673	0.326023	-0.0777983	0.0550492	0.000984172	2.31437e-05	178928	5.25268	52600	4.72099	0.00293812	0.0365394	0	48.9112	0	1
41.4167	0.0719971	0.099251	0.316686	-0.749715	0.0686415	0.00365095	2.3227e-05	131029	5.11737	52185	4.71755	0.00281223	0.0366708	0	29.2621	0	1
41.4333	0.0737843	0.0770709	0.261268	-0.440033	-0.065929	0.00387632	2.28726e-05	106532	5.02748	51774	4.71411	0.00268708	0.0361114	0	12.7082	0	1
41.45	0.069773	0.0645039	0.239724	-0.238842	-0.0146475	0.00410169	2.14972e-05	132428	5.12198	51365	4.71067	0.00256662	0.0339398	0	34.8527	0	1
41.4667	0.0651515	0.100155	0.277843	-0.241508	-0.0804008	0.00356412	2.03162e-05	154809	5.1898	50960	4.70723	0.0024531	0.0320754	0.294752	40.8864	8.97755	1
41.4833	0.062361	0.0813316	0.261487	0.280423	-0.314916	0.00226361	1.88679e-05	116070	5.06472	50558	4.70379	0.00234672	0.0297887	0	0	0	1
41.5	0.0560609	0.046029	0.201186	-0.605574	-0.156366	0.00355709	1.72736e-05	98829	4.99488	50159	4.70035	0.0022486	0.0272717	0	0	0	1
41.5167	0.0523549	0.0536036	0.201767	-0.197474	-0.01994	0.00347729	1.72596e-05	110665	5.04401	49764	4.69692	0.00215485	0.0272496	0	13.5526	0	1
41.5333	0.0559731	0.0573635	0.189989	0.0330146	0.0331726	0.00477077	1.77319e-05	152298	5.18269	49371	4.69347	0.00205985	0.0279951	3.03666	42.4425	19.4284	1
41.55	0.0553188	0.0983549	0.265186	0.317061	0.00846534	0.00514873	1.7183e-05	157967	5.19857	48982	4.69004	0.00196506	0.0271286	6.8895	35.1166	25.8419	1
41.5667	0.0525283	0.0586273	0.227163	0.45264	0.0844661	0.0065948	1.6391e-05	133693	5.12611	48595	4.68659	0.00187391	0.0258783	7.4289	16.3636	25.066	1
41.5833	0.0503482	0.0686433	0.218132	0.339195	0.154669	0.00727793	1.62069e-05	143000	5.15534	48212	4.68316	0.00178541	0.0255875	6.30954	35.2862	24.2764	1
41.6	0.0513724	0.0653841	0.201623	0.325848	0.188708	0.00414637	1.59011e-05	116329	5.06569	47832	4.67972	0.00169824	0.0251048	2.51216	27.5007	16.6719	1
41.6167	0.0484293	0.0418308	0.153834	-0.06607	0.0954885	0.00879679	1.45257e-05	131806	5.11994	47455	4.67628	0.00161564	0.0229332	1.24308	34.034	13.7473	1
41.6333	0.0427396	0.0689367	0.196683	0.183492	0.156383	0.00673334	1.27613e-05	159327	5.20229	47080	4.67284	0.00154156	0.0201476	419.352	32.8288	101.944	1
41.65	0.0373551	0.0487403	0.179259	34.6019	-0.075386	0.00634836	1.15074e-05	145030	5.16146	46709	4.6694	0.00147567	0.0181679	356.965	23.5698	93.6342	1
41.6667	0.0348698	0.0480751	0.149018	-7.90045	0.119939	0.00397973	1.17608e-05	197598	5.29578	46340	4.66596	0.0014125	0.018568	0	47.5777	0	1
41.6833	0.0389457	0.085557	0.218417	-12.5487	0.0380108	0.00603616	1.25248e-05	203063	5.30763	45975	4.66252	0.00134657	0.0197742	0	48.2632	0	1
41.7	0.0396647	0.0606304	0.179936	-13.3828	-0.12372	0.00778741	1.23649e-05	151085	5.17922	45612	4.65908	0.00127899	0.0195218	0	37.9605	0	1
41.7167	0.0379423	0.0473004	0.150152	-12.4269	0.0218605	0.00908089	1.2594e-05	126592	5.10241	45253	4.65565	0.00121123	0.0198835	0	27.4176	0	1
41.7333	0.0411027	0.0451094	0.156379	-12.4242	0.0955725	0.00549156	1.24828e-05	120098	5.07954	44896	4.65221	0.00114315	0.0197079	0	0	0	1
41.75	0.0372441	0.0421554	0.169168	-11.8188	0.0553013	0.00373329	1.15207e-05	121314	5.08391	44541	4.64876	0.00107799	0.0181889	0	0	0	1
41.7667	0.035064	0.0392015	0.134654	-11.2725	0.168839	0.000906902	1.10204e-05	198541	5.29785	44190	4.64532	0.00101679	0.0173991	0	49.656	0	1
41.7833	0.0341045	0.0864489	0.201306	-0.651355	0.0768402	0.00540473	1.05688e-05	209324	5.32082	43842	4.64189	0.000958179	0.0166861	0	47.5133	0	1
41.8	0.0322295	0.0407704	0.148787	-0.628386	0.136972	0.00624045	9.8498e-06	127348	5.10499	43496	4.63845	0.000902745	0.0155509	0	0	0	1
41.8167	0.0295916	0.0321707	0.115494	-1.08988	0.0397853	0.00738135	9.32527e-06	106462	5.02719	43153	4.63501	0.000850687	0.0147228	0	0	0	1
41.8333	0.0289373	0.0258598	0.131335	-0.0232136	0.113192	0.00867484	9.31127e-06	80461	4.90559	42812	4.63157	0.000800091	0.0147007	0	0	0	1
41.85	0.0295038	0.0181756	0.0991099	-0.0788277	0.0369102	0.00828985	8.88398e-06	106769	5.02845	42475	4.62813	0.000750693	0.0140261	0	32.0088	0	1
41.8667	0.0262555	0.0367365	0.0774136	-0.485089	-0.0346416	0.00821005	8.28651e-06	133092	5.12415	42140	4.62469	0.000704078	0.0130828	0	40.4297	0	1
41.8833	0.0257538	0.0269161	0.112633	-0.430382	0.132149	0.00721471	8.07802e-06	232201	5.36586	41807	4.62125	0.00065965	0.0127536	0	46.2142	0	1
41.9	0.024947	0.08103	0.189355	-0.545047	0.105611	0.0059142	6.9457e-06	251827	5.4011	41477	4.61781	0.000618863	0.0109659	0	43.2702	0	1
41.9167	0.0186469	0.0197875	0.102657	-0.197219	0.20511	0.00781804	6.00787e-06	131036	5.11739	41150	4.61437	0.000583695	0.00948525	0	0	0	1
41.9333	0.0190608	0.0261414	0.0809604	-0.350642	0.268293	0.00712788	5.24022e-06	146297	5.16524	40826	4.61094	0.000553158	0.00827328	0	0	0	1
41.95	0.0138288	0.0184572	0.0826101	0.136652	0.0555979	0.00765843	5.27484e-06	121453	5.08441	40504	4.6075	0.000524611	0.00832795	0	0	0	1
41.9667	0.0192781	0.0188602	0.0595405	-0.225359	0.213996	0.00757862	5.82001e-06	152941	5.18452	40184	4.60405	0.00049449	0.00918866	0	39.2876	0	1
41.9833	0.0172505	0.0325383	0.095675	-0.113584	0.0939215	0.00780399	5.58721e-06	416901	5.62003	39867	4.60061	0.000463521	0.00882111	0	66.2198	0	1
42	0.0178169	0.0988593	0.161106	0.0548014	0.0733341	0.00955524	5.06267e-06	446270	5.6496	39553	4.59718	0.000434608	0.00799297	0.824076	66.8011	17.9996	1
42.0167	0.0139583	0.0284614	0.0840207	-0.0276681	0.201367	0.00855991	5.12161e-06	148998	5.17318	39241	4.59374	0.000406959	0.00808602	0	29.9564	0	1
42.0333	0.0181869	0.0157419	0.0601882	-0.11792	0.129053	0.0084801	6.153e-06	66958	4.8258	38931	4.5903	0.000376349	0.00971439	6.82187	0	19.3483	1
42.05	0.0204318	0.00851544	0.0764863	0.390889	0.140356	0.0045856	6.60093e-06	65958	4.81927	38624	4.58686	0.000341724	0.0104216	18.9302	0	27.0529	1
42.0667	0.0209982	0.0171582	0.0788989	0.42164	0.0399654	0.00801531	6.70849e-06	138870	5.14261	38320	4.58343	0.000305591	0.0105914	20.0251	49.9842	35.3292	1
42.0833	0.0211069	0.0363294	0.0634587	0.45178	0.0222772	0.0105295	6.03808e-06	148628	5.1721	38017	4.57998	0.000270985	0.00953295	17.9676	62.0931	34.8554	1
42.1	0.0167905	0.0146072	0.0461875	0.253649	0.12315	0.00709276	5.02732e-06	153936	5.18734	37717	4.57654	0.000240944	0.00793715	0	44.8084	0	1
42.1167	0.0147629	0.0299638	0.0806435	-0.629297	0.0372548	0.00960695	4.52709e-06	105225	5.02212	37420	4.5731	0.000215005	0.00714739	0	0	0	1
42.1333	0.0136509	-0.00213448	0.0356013	-0.0101669	0.080144	0.00571244	3.83237e-06	85401	4.93146	37125	4.56967	0.00019231	0.00605057	4.4111	0	18.1444	1
42.15	0.0104026	0.0213093	0.0528149	0.120071	-0.0783828	0.00746369	2.52987e-06	83099	4.9196	36832	4.56623	0.000175038	0.00399417	5.2358	0	19.0371	1
42.1667	0.00547585	-0.00895792	0.0106718	-0.0339621	0.0140974	0.00555283	2.19983e-06	28333	4.45229	36541	4.56278	0.000162197	0.00347309	0	0	0	1
42.1833	0.0083311	0.0126548	0.0205612	-0.411537	0.0287579	0.0069989	1.82116e-06	469229	5.67138	36253	4.55934	0.000151281	0.00287525	0	68.6326	0	1
42.2	0.00309918	0.0353356	0.0673769	0.372693	-0.0505758	0.00661392	1.80716e-06	374553	5.57351	35967	4.5559	0.00014143	0.00285315	1.73376	58.7055	21.7558	1
42.2167	0.00824325	0.00323733	0.0215717	-0.352324	-0.109615	0.00638153	2.44957e-06	305029	5.48434	35684	4.55247	0.000129874	0.0038674	0	61.7075	0	1
42.2333	0.00713121	0.0391933	0.0705236	0.222555	0.0239111	0.0107268	1.65761e-06	740512	5.86953	35402	4.54903	0.000118723	0.00261704	0	67.9721	0	1
42.25	0.00327259	0.0298306	0.0582878	-0.59966	-0.310702	0.0117151	6.22533e-07	1760938	6.24574	35123	4.54559	0.000112533	0.000982858	0	49.4276	0	1
42.2667	0.000634669	0.0331328	0.110597	0.341277	-0.065634	0.0107197	4.62668e-07	2243785	6.35098	34846	4.54215	0.000109587	0.000730462	137.67	48.8116	169.83	1
42.2833	0.00226921	0.0265167	0.0507534	0.0728029	0.019522	0.00758818	2.78491e-07	3508331	6.5451	34571	4.53871	0.000107575	0.000439683	0	55.0176	0	1
42.3	-0.000521295	0.0293611	0.0868879	-0.35482	-0.0891085	0.0084239	2.64494e-07	1601448	6.20451	34298	4.53527	0.0001061	0.000417585	288.495	36.2012	194.218	1
42.3167	0.00218136	-0.00487338	-0.0107972	0.850857	0.0062709	0.00620787	4.93612e-07	769674	5.88631	34028	4.53184	0.000104042	0.000779317	391.653	89.137	168.452	1
42.3333	0.000916736	0.0233006	0.0224382	0.405991	-0.00592413	0.00826429	2.1219e-07	3107216	6.49237	33759	4.52839	0.000102126	0.000335006	425.087	65.473	275.649	1
42.35	0.000415048	0.0139379	0.0517063	0.180394	-0.0289529	0.00757413	1.25259e-07	4104303	6.61324	33493	4.52495	0.00010121	0.000197759	49.6516	41.8733	147.842	1
42.3667	0.000371123	0.0157142	0.0355031	-0.13996	0.0441487	0.00474774	8.16293e-07	1395873	6.14485	33229	4.52152	9.86538e-05	0.00128877	17.395	81.2147	72.7496	1
42.3833	0.00475225	0.0454141	0.0334907	0.232283	0.0356158	0.00680417	1.06972e-06	945049	5.97545	32967	4.51808	9.35335e-05	0.00168888	0	77.2355	0	1
42.4	0.00196174	0.00995888	0.0420068	-0.516538	-0.00633388	0.00687695	6.66743e-07	78192	4.89316	32707	4.51464	8.88193e-05	0.00105266	106.793	0	50.9692	1
42.4167	0.00222299	-0.00688058	-0.0221089	0.979362	-0.171727	0.00664456	7.98615e-07	0	-INF	32449	4.5112	8.4841e-05	0.00126086	270.022	97.7834	0	1
42.4333	0.00278942	0.00542425	0.00853241	0.422344	0.00711786	0.00702251	8.57553e-07	0	-INF	32193	4.50776	8.03447e-05	0.00135391	18.1546	97.7834	0	1
42.45	0.00259291	-0.00576946	-0.00324566	-0.321136	-0.0798452	0.00495906	9.40802e-07	209187	5.32053	31939	4.50432	7.54624e-05	0.00148534	0	50.6049	0	1
42.4667	0.00331192	0.0170639	0.0330414	0.0816236	-0.156432	0.00274303	1.21854e-06	466373	5.66873	31687	4.50088	6.96001e-05	0.00192384	39.6924	84.5991	66.459	1
42.4833	0.00433611	0.0125841	-0.00574469	0.232766	-0.0132929	0.00586757	1.44766e-06	0	-INF	31437	4.49744	6.23616e-05	0.00228557	38.8488	97.7834	0	1
42.5	0.00474995	-0.0294324	-0.0535335	0.132902	0.104822	0.0077714	1.43366e-06	0	-INF	31189	4.494	5.45392e-05	0.00226347	44.0258	97.7834	0	1
42.5167	0.00424827	-0.00568343	0.00548919	0.277483	-0.0263915	0.00753901	1.10362e-06	0	-INF	30943	4.49056	4.76508e-05	0.0017424	111.805	97.7834	0	1
42.5333	0.00267846	-0.0208444	-0.042147	0.524603	-0.0999268	0.0062385	1.18687e-06	0	-INF	30699	4.48712	4.14324e-05	0.00187383	108.465	97.7834	0	1
42.55	0.00477077	-0.0199837	-0.0235601	0.312282	0.0479429	0.0035647	9.78379e-07	0	-INF	30457	4.48369	3.55541e-05	0.00154467	22.6131	97.7834	0	1
42.5667	0.00136991	0.00346006	0.00860711	-0.168442	-0.0269658	0.00501077	9.64382e-07	1071558	6.03002	30217	4.48025	3.02797e-05	0.00152257	0	91.0659	0	1
42.5833	0.00468292	0.0436885	0.0152922	0.0190161	-0.00971137	0.00309991	1.8256e-06	219795	5.34202	29978	4.4768	2.27053e-05	0.00288226	0	96.1059	0	1
42.6	0.00677523	-0.0195377	-0.0581314	-0.2667	-0.107813	0.00240975	1.95747e-06	0	-INF	29742	4.47337	1.24347e-05	0.00309046	0	97.7834	0	1
42.6167	0.0055106	-0.0121157	-0.0364927	0.00666504	0.0318165	0.00263512	1.31137e-06	0	-INF	29507	4.46993	3.56022e-06	0.00207041	2.16371	97.7834	0	1
