# Supplementary material for: Thermodynamically controlled multiphase separation of heterogeneous liquid crystal colloids
Source: Nat Commun. 2023 Aug 29;14:5277. doi: 10.1038/s41467-023-41054-7 (PMC10465492; doi:10.1038/s41467-023-41054-7)
Supplement: Supplementary file 11 — Source Data [file 41467_2023_41054_MOESM11_ESM.zip › Source data/Supplementary Figure 7_The size-exclusion chromatography/10-11-2021/Han-1-P-2.xlsx]

## Sheet: Sample Details
Administrative Information
Export date	10. marraskuuta 2021 13:15:57
Culture name	fi-FI
Decimal separator	,
Workspace name	Leena
Workspace path	C:\ProgramData\Agilent Technologies\GPC\Workspaces\Leena\
File name	MDS_2_11_2021_Leena-0014.sample
Creation date	3. marraskuuta 2021 4:59:04
Created by	gpc-sec
Comments	Collected by Agilent GPC/SEC Software Version 1.1.3131.27789
Software version	Agilent GPC/SEC Software - 1.1.3131.27789
Sample Information
Sample name	Han-1
Information
Sample type	Sample
Injection date	3. marraskuuta 2021
Vial number	1
Injection number	1
Injection volume (µL)	100
Concentration (mg/mL)	1
dn/dc (mL/g)	0.1
UV extinction coefficient [(mg/mL)-¹][cm-¹]	1
Mark-Houwink K ((10e-5) dL/g)	14.1
Mark-Houwink Alpha	0.7
Mp	100000
Analysed	Yes
Instrument Conditions
Eluent
Refractive index (RIU)	1
Set flow rate (mL/min)	1
LS Wavelength (nm)	658
Set temperature (°C)	20
Actual temperature (°C)	0
Actual flow rate (mL/min)	0
Column information
Data origin	Collected by Agilent GPC/SEC Software Version 1.1.3131.27789
Instrument name
Collection Parameters
Collected by	gpc-sec
Number of channels	6
Run length (mins)	60.0167
Delay time (secs)	0
Sampling interval (secs)	1
Number of data points	3601
DLS Parameters
Viscosity (cP)	0.0089
Correlator run time (secs)	5
Collection fraction	0
Channel Information
Channel ID	Detector type	Detector name	Detector units	Channel Information
1	RI	RI	mV
2	LS 15°	LS 15°	mV
3	LS 90°	LS 90°	mV
4	VS DP	VS DP	mV
5	VS IP	VS IP	mV
6	UV 280nm	UV 280nm	mV

## Sheet: Raw Data
Collection Parameters
Collected by	gpc-sec
Number of channels	6
Run length (mins)	60.0167
Delay time (secs)	0
Sampling interval (secs)	1
Number of data points	3601
DLS Parameters
Viscosity (cP)	0.0089
Correlator run time (secs)	5
Collection fraction	0
Channel Information
Channel ID	Detector type	Detector name	Detector units	Channel Information
1	RI	RI	mV
2	LS 15°	LS 15°	mV
3	LS 90°	LS 90°	mV
4	VS DP	VS DP	mV
5	VS IP	VS IP	mV
6	UV 280nm	UV 280nm	mV
Raw Data
RT (mins)	Response Trace 1	Response Trace 2	Response Trace 3	Response Trace 4	Response Trace 5	Response Trace 6
0	-156.658	59.9349	92.3644	8.03764	475.372	47.6753
0.0166667	-156.65	59.8582	92.3089	8.05794	474.877	47.669
0.0333333	-156.648	59.8591	92.2427	8.41911	469.074	47.6612
0.05	-156.65	59.936	92.6119	8.35182	466.014	47.6594
0.0666667	-156.653	59.7645	92.1471	7.91847	464.82	47.6534
0.0833333	-156.648	59.7247	92.1964	9.09981	464.656	47.6498
0.1	-156.644	59.7858	92.1658	8.41972	465.216	47.6443
0.116667	-156.637	60.0027	92.7512	8.15865	466.184	47.6373
0.133333	-156.628	59.7285	92.244	8.22777	467.366	47.6333
0.15	-156.623	59.8975	92.3885	8.843	468.518	47.6275
0.166667	-156.614	59.9627	92.5695	9.08196	469.396	47.6215
0.183333	-156.609	59.8441	92.4094	8.73512	469.952	47.6112
0.2	-156.602	59.7707	92.0985	8.51448	470.407	47.608
0.216667	-156.6	59.8406	92.178	8.18138	470.851	47.6014
0.233333	-156.6	59.7747	92.1995	8.56285	471.329	47.597
0.25	-156.598	59.8298	92.3676	7.81303	471.854	47.5904
0.266667	-156.591	59.7073	92.2016	8.19557	472.374	47.5864
0.283333	-156.589	59.7453	92.2892	8.61473	472.833	47.5776
0.3	-156.582	59.6874	91.9888	8.28148	473.223	47.5745
0.316667	-156.575	59.772	92.2019	8.34999	473.567	47.57
0.333333	-156.573	59.7666	92.3122	8.7571	473.835	47.5663
0.35	-156.568	59.8274	92.3899	8.29643	474.092	47.559
0.366667	-156.561	59.8803	92.6157	8.57826	474.356	47.5515
0.383333	-156.559	61.0127	92.3681	8.62236	474.516	47.548
0.4	-156.555	59.9513	92.5393	8.6338	474.726	47.5405
0.416667	-156.548	59.696	92.2938	8.51875	474.865	47.5387
0.433333	-156.547	59.777	92.4079	-4.17641	475.117	47.5355
0.45	-156.545	59.8023	92.375	-4.00703	475.008	47.5335
0.466667	-156.547	59.7096	92.1171	-4.39934	474.967	47.5294
0.483333	-156.539	59.8563	92.5246	-4.46785	474.742	47.5277
0.5	-156.538	59.7132	92.1294	-4.44038	474.485	47.5288
0.516667	-156.537	59.7515	92.1592	-4.59602	474.372	47.5257
0.533333	-156.528	59.7724	92.2857	-4.25743	474.449	47.5269
0.55	-156.524	59.7034	92.151	-8.07335	474.456	47.5291
0.566667	-156.526	59.8884	92.5413	5.75722	474.58	47.5292
0.583333	-156.526	59.667	92.118	15.2218	474.578	47.532
0.6	-156.52	59.9627	92.3457	-6.89674	474.65	47.5364
0.616667	-156.517	59.7002	92.0618	-0.271072	474.669	47.5388
0.633333	-156.516	59.7732	92.4131	8.55568	474.645	47.5417
0.65	-156.504	59.6891	92.2796	8.37929	474.615	47.5491
0.666667	-156.499	59.8939	92.2891	13.7818	474.654	47.5587
0.683333	-156.492	59.7036	92.1183	8.15514	474.794	47.5675
0.7	-156.486	59.8449	92.5559	3.39928	474.96	47.5773
0.716667	-156.479	59.873	92.3158	8.2415	475.063	47.584
0.733333	-156.467	59.8423	92.4705	8.43941	475.128	47.5935
0.75	-156.459	59.681	92.1592	8.22121	475.188	47.6066
0.766667	-156.445	59.7036	92.1806	7.94411	475.303	47.6217
0.783333	-156.426	59.6647	92.0058	8.41377	475.357	47.637
0.8	-156.413	59.8359	92.5384	7.99004	475.464	47.6536
0.816667	-156.396	59.7904	92.16	8.55568	475.601	47.674
0.833333	-156.378	59.6507	92.105	7.8196	475.716	47.6931
0.85	-156.367	59.7591	92.1438	8.45604	475.734	47.7122
0.866667	-156.343	59.6424	92.0455	8.46687	475.7	47.7322
0.883333	-156.326	59.7067	92.1635	8.54378	475.587	47.7578
0.9	-156.3	59.9029	92.6319	8.06267	475.423	47.7786
0.916667	-156.273	59.8199	92.3435	8.5157	475.384	47.8056
0.933333	-156.251	59.9911	92.4345	8.54546	475.264	47.8263
0.95	-156.222	59.7083	92.1429	9.11171	475.285	47.8524
0.966667	-156.19	59.6685	92.0724	8.94127	475.212	47.8802
0.983333	-156.157	59.6578	92.1346	7.68837	475.134	47.9018
1	-156.12	59.8338	92.4989	8.22838	475.154	47.927
1.01667	-156.083	59.7005	92.0501	8.27431	475.338	47.9487
1.03333	-156.039	59.8222	92.3414	7.43156	475.446	47.9733
1.05	-155.999	59.8643	92.1891	2.83653	475.36	47.9961
1.06667	-155.95	59.862	92.6141	7.64366	475.238	48.016
1.08333	-155.903	59.7623	92.3203	7.59239	475.246	48.037
1.1	-155.852	59.7639	92.271	7.57988	475.126	48.0544
1.11667	-155.803	59.7877	92.1749	2.62321	475.211	48.0705
1.13333	-155.745	59.6453	92.2047	6.30684	475.279	48.088
1.15	-155.687	59.6861	92.1096	7.98348	475.309	48.0987
1.16667	-155.624	59.7967	92.4664	-1.67885	475.354	48.11
1.18333	-155.566	59.8045	92.348	7.78801	475.325	48.1144
1.2	-155.506	59.8274	92.3611	8.9991	475.24	48.1159
1.21667	-155.441	59.817	92.3357	9.02718	475.373	48.1196
1.23333	-155.376	59.9226	92.346	8.42156	475.384	48.1191
1.25	-155.312	59.7866	92.3144	8.60329	475.392	48.1152
1.26667	-155.255	59.5698	91.973	8.56102	475.39	48.1074
1.28333	-155.193	59.6243	92.0237	8.84407	475.47	48.0996
1.3	-155.132	59.8228	92.3708	8.58192	475.383	48.083
1.31667	-155.076	59.7945	92.3727	8.51982	475.365	48.0697
1.33333	-155.014	59.8068	92.2591	9.04686	475.308	48.0514
1.35	-154.96	59.7126	92.0625	8.69453	475.288	48.0309
1.36667	-154.911	59.8933	92.6417	8.14018	475.365	48.0019
1.38333	-154.867	59.6725	92.1278	8.86437	475.304	47.9731
1.4	-154.826	59.8579	92.5202	8.47466	475.218	47.9467
1.41667	-154.787	59.9068	92.4871	8.62602	475.242	47.9169
1.43333	-154.747	59.7822	92.2755	8.55629	475.178	47.8803
1.45	-154.711	59.7717	92.3505	9.00978	475.118	47.8463
1.46667	-154.683	59.8771	92.6046	8.49068	475.094	47.8126
1.48333	-154.665	59.6496	92.1171	8.50563	475.117	47.7749
1.5	-154.65	59.8306	92.3731	8.15514	475.18	47.7291
1.51667	-154.643	59.7637	92.2088	7.35283	475.177	47.6884
1.53333	-154.638	59.6198	92.1301	6.94283	475.174	47.6453
1.55	-154.638	59.6967	92.2181	8.35304	475.144	47.6051
1.56667	-154.643	59.6751	92.1505	8.36311	475.195	47.5608
1.58333	-154.656	59.7269	92.0895	39.916	475.253	47.5135
1.6	-154.672	59.6618	92.0544	1.39946	475.313	47.4694
1.61667	-154.692	59.974	92.5298	-5.22301	475.411	47.4262
1.63333	-154.721	59.8075	92.4812	0.917282	475.468	47.378
1.65	-154.751	59.6673	92.2642	1.76903	475.55	47.3286
1.66667	-154.795	59.8351	92.3536	-0.47493	475.592	47.2829
1.68333	-154.833	59.8039	91.9581	20.0201	475.551	47.239
1.7	-154.878	59.7448	92.1893	0.861893	475.504	47.1958
1.71667	-154.932	60.2064	93.1739	7.89589	475.436	47.1508
1.73333	-154.984	59.5754	91.9944	8.14613	475.447	47.1072
1.75	-155.04	59.7091	92.1453	8.44902	475.469	47.0666
1.76667	-155.1	59.6975	92.0908	8.33153	475.395	47.02
1.78333	-155.165	59.9705	92.46	8.42873	475.3	46.9833
1.8	-155.224	59.6516	92.1288	8.2058	475.27	46.9419
1.81667	-155.292	60.0756	92.9099	8.26241	475.234	46.903
1.83333	-155.368	59.8281	92.6083	10.2508	475.223	46.8656
1.85	-155.438	59.7652	92.4368	7.98348	475.182	46.829
1.86667	-155.51	59.7048	92.2801	8.80714	475.195	46.7928
1.88333	-155.581	60.06	92.8577	7.54662	475.153	46.7587
1.9	-155.66	59.69	92.2468	7.88689	475.078	46.7246
1.91667	-155.73	59.7396	92.0239	8.38219	474.986	46.6911
1.93333	-155.806	59.7794	92.3872	8.2177	475.032	46.6612
1.95	-155.875	59.7265	92.2105	8.30528	475.096	46.6325
1.96667	-155.942	59.7398	92.2614	7.63649	475.13	46.6068
1.98333	-156.016	59.676	92.3447	8.27141	475.227	46.5797
2	-156.089	59.7033	92.1575	8.01628	475.235	46.5582
2.01667	-156.157	59.8202	92.357	8.1765	475.357	46.5296
2.03333	-156.225	59.6459	92.1403	7.88628	475.322	46.5061
2.05	-156.288	59.7109	92.1604	8.08601	475.398	46.4832
2.06667	-156.352	59.6117	92.1218	7.89406	475.503	46.4642
2.08333	-156.416	59.7456	92.2761	7.83684	475.55	46.4454
2.1	-156.477	59.7039	92.2596	7.43919	475.67	46.4277
2.11667	-156.539	59.8597	92.3151	8.19862	475.721	46.4126
2.13333	-156.594	59.6706	92.2549	8.06862	475.668	46.3958
2.15	-156.645	59.7506	92.2038	8.59856	475.604	46.3796
2.16667	-156.696	59.7384	92.4255	8.1736	475.614	46.368
2.18333	-156.745	59.7535	92.2035	8.78395	475.612	46.3555
2.2	-156.798	59.669	92.1885	9.07066	475.395	46.3448
2.21667	-156.844	59.8122	92.2031	8.99666	475.333	46.3363
2.23333	-156.886	59.9397	92.1935	8.15804	475.307	46.3242
2.25	-156.927	59.7477	92.562	8.52593	475.319	46.3128
2.26667	-156.965	59.6377	92.1568	8.76122	475.346	46.3052
2.28333	-157.002	59.6874	92.1706	8.71361	475.266	46.3021
2.3	-157.034	59.6491	92.1046	8.36372	475.251	46.2989
2.31667	-157.066	59.5615	91.9312	8.14385	475.329	46.2942
2.33333	-157.096	59.7129	92.5813	8.2827	475.264	46.2876
2.35	-157.121	59.755	92.3956	8.52104	475.267	46.2878
2.36667	-157.143	59.613	92.0229	8.76839	475.217	46.2833
2.38333	-157.16	59.7891	92.3856	7.58888	475.24	46.2832
2.4	-157.179	59.7147	92.3975	8.40965	475.234	46.2844
2.41667	-157.194	59.553	91.8298	8.59322	475.249	46.2864
2.43333	-157.209	59.6738	92.2408	8.13606	475.268	46.2835
2.45	-157.217	59.8969	92.5924	8.25829	475.295	46.2864
2.46667	-157.227	59.6355	92.2718	8.09914	475.359	46.289
2.48333	-157.232	59.8692	92.7703	8.0854	475.445	46.2911
2.5	-157.233	59.7912	92.3777	7.86308	475.583	46.2949
2.51667	-157.235	59.611	92.093	8.04909	475.676	46.2975
2.53333	-157.243	59.7565	92.5626	8.56285	475.66	46.3009
2.55	-157.237	59.7688	92.4064	7.75688	475.582	46.3073
2.56667	-157.235	59.6824	92.0669	8.32802	475.668	46.3087
2.58333	-157.228	59.7344	92.2904	8.75771	475.665	46.314
2.6	-157.226	59.7053	92.2596	7.83379	475.637	46.3215
2.61667	-157.219	59.7425	92.4209	8.44719	475.585	46.3235
2.63333	-157.209	59.6999	92.2981	7.86186	475.618	46.3264
2.65	-157.196	59.7842	92.4241	8.46977	475.677	46.3299
2.66667	-157.188	59.6378	92.1291	8.545	475.66	46.3367
2.68333	-157.178	59.6401	92.1285	8.59505	475.622	46.3438
2.7	-157.165	59.6302	92.1613	8.07289	475.562	46.3468
2.71667	-157.151	59.5644	91.9766	7.97218	475.414	46.3544
2.73333	-157.143	59.5853	92.0193	9.0432	475.238	46.3624
2.75	-157.131	59.5789	92.077	8.18855	475.194	46.3659
2.76667	-157.115	59.7886	92.2628	8.52882	475.342	46.3772
2.78333	-157.098	59.7753	92.2938	8.02635	475.339	46.3844
2.8	-157.081	59.7189	92.2961	12.7769	475.271	46.3902
2.81667	-157.066	59.6423	92.0846	8.54607	475.235	46.3956
2.83333	-157.049	59.7944	92.3769	8.31307	475.28	46.4019
2.85	-157.03	59.6674	92.1688	8.59673	475.261	46.4053
2.86667	-157.007	59.7074	92.2672	14.4363	475.26	46.4161
2.88333	-156.987	59.62	92.0309	7.96318	475.351	46.4239
2.9	-156.968	59.6256	92.0283	8.02696	475.458	46.4289
2.91667	-156.945	59.6833	92.3014	7.87087	475.538	46.4376
2.93333	-156.923	59.6185	92.163	7.95418	475.693	46.4422
2.95	-156.906	59.6444	92.3394	7.59132	475.74	46.4491
2.96667	-156.884	59.8202	92.4094	8.42278	475.84	46.4552
2.98333	-156.859	59.7401	92.3408	7.32842	475.831	46.4614
3	-156.832	59.5826	92.0847	8.2708	475.844	46.4701
3.01667	-156.811	59.7582	92.3274	8.05138	475.881	46.4771
3.03333	-156.789	59.5873	92.1697	7.8463	475.849	46.4892
3.05	-156.768	59.5716	92.0138	7.44041	475.76	46.4983
3.06667	-156.741	59.6494	92.1804	7.43095	475.77	46.5089
3.08333	-156.719	59.8002	92.3795	7.94762	475.798	46.5192
3.1	-156.699	59.6404	92.2698	7.95128	475.808	46.5264
3.11667	-156.678	59.9587	92.414	7.98164	475.59	46.5397
3.13333	-156.655	59.8177	92.5308	8.00438	475.5	46.5496
3.15	-156.632	59.9447	92.6894	8.13484	475.561	46.564
3.16667	-156.608	59.6268	92.2851	7.44408	475.57	46.5752
3.18333	-156.584	59.6305	92.2131	6.16722	475.509	46.5859
3.2	-156.564	59.7042	92.3444	8.25768	475.477	46.5995
3.21667	-156.537	59.7939	92.4435	8.02574	475.586	46.6106
3.23333	-156.516	59.7625	92.2759	8.08662	475.538	46.623
3.25	-156.494	59.745	92.504	7.85347	475.462	46.6393
3.26667	-156.472	59.6703	92.2892	8.28682	475.422	46.6544
3.28333	-156.447	59.7417	92.3518	7.82188	475.635	46.6665
3.3	-156.424	59.6153	92.3269	8.06572	475.609	46.6799
3.31667	-156.403	59.6043	92.0217	8.10509	475.438	46.6972
3.33333	-156.378	59.6235	92.2718	8.16521	475.357	46.712
3.35	-156.355	59.6355	92.2202	7.68837	475.381	46.7297
3.36667	-156.329	59.566	92.275	8.38936	475.397	46.7399
3.38333	-156.306	59.7553	92.2416	7.94594	475.395	46.7558
3.4	-156.27	59.741	92.4268	7.57271	475.343	46.7733
3.41667	-156.245	59.6108	92.004	8.2386	475.397	46.788
3.43333	-156.218	59.6476	92.2079	8.60222	475.416	46.8015
3.45	-156.191	59.6075	92.0922	8.26363	475.492	46.8179
3.46667	-156.162	59.6362	92.068	8.58315	475.543	46.8365
3.48333	-156.136	59.5927	92.0895	8.38631	475.571	46.8485
3.5	-156.099	59.6766	92.2314	8.53539	475.492	46.8649
3.51667	-156.069	59.6813	92.4419	8.46565	475.431	46.8818
3.53333	-156.036	59.8777	92.4839	8.14018	475.388	46.8958
3.55	-156.002	59.824	92.448	8.9312	475.399	46.9096
3.56667	-155.966	59.6182	92.1824	8.63258	475.422	46.9207
3.58333	-155.929	59.7047	92.21	8.61763	475.474	46.9317
3.6	-155.896	59.8673	92.5332	8.4269	475.541	46.9479
3.61667	-155.86	59.7631	92.2813	8.33031	475.681	46.9584
3.63333	-155.827	59.5649	92.0364	9.01283	475.676	46.9689
3.65	-155.789	59.6398	92.2257	8.61702	475.692	46.9793
3.66667	-155.754	59.7553	92.3188	8.95195	475.76	46.9917
3.68333	-155.717	59.7671	92.4319	7.95372	475.733	47.0028
3.7	-155.689	59.7619	92.3907	8.62236	475.643	47.0084
3.71667	-155.652	59.6771	92.2807	7.94411	475.558	47.02
3.73333	-155.614	59.6803	92.2724	7.79991	475.581	47.029
3.75	-155.58	59.8878	92.8678	8.3178	475.577	47.033
3.76667	-155.547	59.8721	92.4581	7.96379	475.689	47.0405
3.78333	-155.518	59.793	92.5446	7.55791	475.748	47.0509
3.8	-155.487	59.8292	92.499	8.24928	475.627	47.051
3.81667	-155.453	59.6212	92.1159	7.50008	475.624	47.0519
3.83333	-155.421	59.5539	91.9317	8.19023	475.653	47.0551
3.85	-155.391	59.6236	92.2623	7.75749	475.719	47.0588
3.86667	-155.362	59.7537	92.3338	8.15575	475.806	47.0609
3.88333	-155.338	59.7085	92.2134	8.28804	475.767	47.0632
3.9	-155.309	59.6903	92.3122	8.3387	475.723	47.0637
3.91667	-155.285	59.6366	92.2668	7.30873	475.672	47.0666
3.93333	-155.262	59.5991	92.1523	7.5341	475.65	47.0657
3.95	-155.242	59.5661	92.0655	8.12355	475.698	47.0618
3.96667	-155.219	59.7379	92.1995	8.16826	475.774	47.0597
3.98333	-155.199	60.6113	93.0355	8.34343	475.781	47.0567
4	-155.182	59.6638	92.2547	8.52043	475.841	47.055
4.01667	-155.17	59.7663	92.2706	8.45604	475.748	47.0516
4.03333	-155.158	59.6436	92.132	8.35899	475.609	47.0515
4.05	-155.139	59.716	92.3551	8.54195	475.481	47.0461
4.06667	-155.126	59.7225	92.5097	8.50563	475.433	47.0435
4.08333	-155.111	59.6568	92.2923	8.47466	475.413	47.0391
4.1	-155.104	59.6771	92.2579	8.46809	475.438	47.0385
4.11667	-155.093	59.7932	92.6241	8.11638	475.497	47.0284
4.13333	-155.091	59.5795	92.0264	8.23616	475.541	47.0203
4.15	-155.09	59.5536	91.9932	8.63319	475.562	47.013
4.16667	-155.085	59.6131	92.0193	8.18199	475.643	47.0069
4.18333	-155.083	59.6284	92.3283	7.93938	475.672	47.0039
4.2	-155.086	59.7868	92.5427	8.73451	475.621	46.999
4.21667	-155.086	59.6015	92.0889	8.16231	475.633	46.9915
4.23333	-155.083	59.8595	92.2526	8.61046	475.649	46.9875
4.25	-155.089	59.6558	92.06	7.76299	475.728	46.9773
4.26667	-155.096	59.6604	92.1825	7.99126	475.712	46.9729
4.28333	-155.102	59.6326	92.1941	8.1945	475.639	46.9602
4.3	-155.105	59.5492	92.08	8.01201	475.744	46.9553
4.31667	-155.114	59.6648	92.1792	7.85225	475.883	46.9506
4.33333	-155.118	59.7207	92.4709	8.30345	475.897	46.9482
4.35	-155.125	59.6755	92.284	8.32558	475.943	46.9416
4.36667	-155.134	59.6465	92.0339	8.31307	475.813	46.9373
4.38333	-155.143	59.6833	92.3327	9.11888	475.749	46.9311
4.4	-155.158	59.6357	92.2459	8.955	475.728	46.9224
4.41667	-155.17	59.5812	92.082	8.55797	475.673	46.9138
4.43333	-155.181	59.6215	92.0228	8.79997	475.559	46.908
4.45	-155.193	59.6697	92.1583	8.68614	475.689	46.9004
4.46667	-155.207	59.7099	92.3055	8.37029	475.638	46.8954
4.48333	-155.224	59.699	92.1146	8.24028	475.65	46.8906
4.5	-155.239	59.6125	92.0872	8.47466	475.739	46.8795
4.51667	-155.252	59.5857	92.1227	8.98247	475.753	46.8769
4.53333	-155.27	59.6925	92.2115	8.68202	475.647	46.8684
4.55	-155.286	59.5667	91.9993	8.82683	475.668	46.8659
4.56667	-155.3	59.6008	92.0113	8.94966	475.684	46.8612
4.58333	-155.31	59.7086	92.0362	8.44185	475.677	46.8578
4.6	-155.33	59.6798	92.2439	9.04793	475.721	46.8517
4.61667	-155.347	59.7584	92.1478	7.86308	475.636	46.8469
4.63333	-155.36	59.7361	92.3829	8.71178	475.485	46.8469
4.65	-155.377	59.6572	92.1784	8.19801	475.686	46.8404
4.66667	-155.393	59.586	92.047	8.47633	475.729	46.8365
4.68333	-155.407	59.7184	92.1465	8.31841	475.384	46.833
4.7	-155.423	59.584	92.1787	8.46809	475.398	46.8243
4.71667	-155.441	59.7134	92.4566	8.33031	475.406	46.8203
4.73333	-155.459	59.7221	92.5225	8.92098	475.277	46.8151
4.75	-155.476	59.5338	91.9526	8.74214	475.394	46.8081
4.76667	-155.495	59.6969	92.2181	8.44353	475.417	46.8023
4.78333	-155.506	59.78	92.4328	8.53844	475.376	46.7971
4.8	-155.523	59.6044	92.048	8.40065	475.545	46.7942
4.81667	-155.538	59.7298	92.329	8.01445	475.501	46.7873
4.83333	-155.548	60.1637	92.1432	9.02229	475.343	46.7858
4.85	-155.566	59.7785	92.4178	8.11333	475.4	46.7765
4.86667	-155.58	59.6333	92.1819	8.70705	475.394	46.7736
4.88333	-155.594	59.855	92.4183	11.2128	475.316	46.7724
4.9	-155.609	59.7759	92.4804	8.52226	475.516	46.7689
4.91667	-155.619	59.8591	92.3617	8.55919	475.62	46.7652
4.93333	-155.63	64.3011	92.4065	8.54851	475.62	46.7617
4.95	-155.645	59.707	92.3443	8.37563	475.91	46.758
4.96667	-155.66	59.5448	92.0257	8.55446	476.119	46.7539
4.98333	-155.669	59.6209	91.9874	8.6338	476.074	46.7497
5	-155.682	59.6919	92.2759	8.81371	476.152	46.7451
5.01667	-155.694	59.6973	92.2443	8.87032	476.202	46.7411
5.03333	-155.708	59.7556	92.2843	8.45909	476.119	46.7408
5.05	-155.72	59.5588	92.0654	-8.13942	476.069	46.7382
5.06667	-155.737	59.6751	92.1809	8.9901	476.132	46.7312
5.08333	-155.748	59.6851	92.239	0.1371	475.888	46.7246
5.1	-155.758	59.6642	92.1804	1.48354	475.832	46.7231
5.11667	-155.766	59.6632	92.2637	5.89546	475.644	46.7229
5.13333	-155.777	59.5846	92.1203	13.3443	475.469	46.7214
5.15	-155.785	59.7399	92.4737	1.63979	475.564	46.7168
5.16667	-155.797	59.5388	91.9997	0.582352	475.604	46.7133
5.18333	-155.809	59.7468	92.2546	0.851212	475.534	46.7094
5.2	-155.821	59.7485	92.3336	1.54549	475.661	46.7085
5.21667	-155.833	59.6304	92.0934	-0.964279	475.728	46.7065
5.23333	-155.846	59.6148	92.2178	1.43471	475.66	46.7054
5.25	-155.857	59.661	92.0655	1.66481	475.812	46.7023
5.26667	-155.866	59.7398	92.393	5.36797	475.851	46.6995
5.28333	-155.873	59.7031	91.9912	3.01415	475.795	46.6984
5.3	-155.882	59.804	92.2074	7.88445	476.006	46.6938
5.31667	-155.899	59.6726	92.1496	7.57454	476.092	46.693
5.33333	-155.911	59.5368	91.9408	7.75093	475.912	46.6877
5.35	-155.922	59.6915	92.2633	8.23799	476.057	46.6865
5.36667	-155.926	59.7277	92.2939	8.06206	476.07	46.6863
5.38333	-155.937	59.6746	92.3133	-6.6375	476.025	46.686
5.4	-155.945	59.5686	92.0586	-6.47591	476.199	46.6837
5.41667	-155.952	59.7132	92.275	-6.00624	476.185	46.6816
5.43333	-155.963	59.6777	92.326	6.97792	476.106	46.681
5.45	-155.968	59.5556	92.0506	11.403	476.181	46.6808
5.46667	-155.975	59.712	92.3182	7.85591	476.071	46.6787
5.48333	-155.987	59.9159	92.6136	8.16826	475.92	46.6818
5.5	-155.995	59.6432	92.2215	8.09319	475.856	46.6795
5.51667	-155.998	59.6421	92.1774	10.277	475.714	46.6766
5.53333	-156.006	59.5503	92.0994	7.63298	475.385	46.676
5.55	-156.013	59.7158	92.3313	8.09609	475.503	46.6732
5.56667	-156.021	59.5867	92.0228	8.05382	475.424	46.6718
5.58333	-156.029	59.8399	92.4896	7.54051	475.25	46.6717
5.6	-156.034	59.5538	92.0361	7.54112	475.395	46.668
5.61667	-156.033	59.6989	92.2689	8.27843	475.472	46.6688
5.63333	-156.041	59.7691	92.4804	7.63542	475.394	46.6669
5.65	-156.043	59.5876	92.2172	7.68669	475.615	46.6625
5.66667	-156.051	59.6665	92.0989	8.00545	475.769	46.6619
5.68333	-156.052	59.7205	92.1162	7.96562	475.698	46.6622
5.7	-156.059	59.7633	92.4926	8.22487	475.788	46.6576
5.71667	-156.064	59.6343	92.1659	7.62581	475.746	46.6567
5.73333	-156.07	59.6561	92.2073	8.16048	475.492	46.6578
5.75	-156.074	59.6554	92.3158	8.21297	475.679	46.6579
5.76667	-156.079	59.6742	92.4143	8.02879	475.738	46.655
5.78333	-156.081	59.5699	92.1978	8.18138	475.704	46.6567
5.8	-156.086	59.7045	92.2088	11.6122	475.967	46.6555
5.81667	-156.087	59.5875	92.094	8.41148	476.092	46.6515
5.83333	-156.091	59.736	92.4625	7.1418	475.886	46.6517
5.85	-156.099	59.9685	92.719	7.59895	475.965	46.6503
5.86667	-156.106	59.6171	92.2056	7.70515	476.008	46.6528
5.88333	-156.108	59.7492	92.2865	8.44124	475.736	46.6488
5.9	-156.114	59.6346	92.2393	8.19267	475.823	46.6505
5.91667	-156.116	59.6339	92.1951	8.15331	475.756	46.6514
5.93333	-156.122	59.6441	92.1716	8.31718	475.657	46.6488
5.95	-156.124	59.6407	92.1122	7.99233	475.865	46.6492
5.96667	-156.124	59.652	92.0495	8.11455	475.902	46.6511
5.98333	-156.127	59.6348	92.2659	8.20046	475.624	46.648
6	-156.129	59.7706	92.3296	8.49724	475.962	46.6489
6.01667	-156.137	59.4962	92.0184	7.84035	475.952	46.6482
6.03333	-156.131	59.5742	91.9546	8.09013	475.78	46.6476
6.05	-156.131	59.6331	92.0977	7.80403	475.96	46.6473
6.06667	-156.133	59.7167	92.1832	11.3999	475.983	46.6496
6.08333	-156.134	59.6009	92.0464	8.14323	475.664	46.648
6.1	-156.134	59.5432	91.9947	8.12828	475.682	46.6485
6.11667	-156.136	59.7529	92.1772	7.75688	475.631	46.6515
6.13333	-156.145	59.577	92.0046	8.15636	475.562	46.6525
6.15	-156.146	59.6029	92.1078	8.38692	475.81	46.6506
6.16667	-156.148	59.7009	92.2892	8.37273	475.844	46.6535
6.18333	-156.151	59.961	92.7619	8.10326	475.702	46.6526
6.2	-156.15	59.6857	92.2846	8.11272	475.893	46.659
6.21667	-156.152	59.5654	92.0689	8.38692	475.869	46.6596
6.23333	-156.154	59.8022	92.7201	7.98943	475.718	46.6621
6.25	-156.156	59.8817	92.6598	8.35777	475.894	46.6631
6.26667	-156.155	59.8335	92.6366	8.03642	475.935	46.6654
6.28333	-156.157	59.5091	91.9323	8.17299	475.812	46.6694
6.3	-156.163	59.7891	92.2898	8.40782	475.949	46.6775
6.31667	-156.162	59.7085	92.03	7.31056	475.954	46.6827
6.33333	-156.163	59.6557	92.1452	7.8904	475.744	46.6865
6.35	-156.163	59.6694	92.0528	7.58949	475.755	46.6964
6.36667	-156.164	59.6255	92.2338	7.8994	475.693	46.7045
6.38333	-156.165	59.6377	92.295	8.45131	475.569	46.7069
6.4	-156.16	59.6896	92.2547	7.64732	475.869	46.7135
6.41667	-156.159	59.6481	92.113	7.27242	475.973	46.7246
6.43333	-156.156	59.6224	92.1708	8.16643	475.747	46.732
6.45	-156.151	59.7451	92.5204	7.61147	475.925	46.7414
6.46667	-156.145	59.864	92.5756	8.32909	475.952	46.7559
6.48333	-156.141	59.6601	92.1819	8.03536	475.757	46.7643
6.5	-156.137	59.7805	92.3182	8.33626	475.968	46.7768
6.51667	-156.131	59.743	92.219	8.25234	475.908	46.7896
6.53333	-156.115	59.8606	92.7348	8.03108	475.553	46.7959
6.55	-156.106	59.5742	91.9508	0.824356	475.622	46.8049
6.56667	-156.097	59.9183	92.3809	8.82805	475.445	46.8127
6.58333	-156.087	59.633	92.084	7.83562	475.38	46.8282
6.6	-156.071	59.6552	92.0574	6.76811	475.57	46.8336
6.61667	-156.065	59.6432	92.2033	6.82945	475.575	46.8458
6.63333	-156.045	59.7237	92.497	5.88112	475.393	46.8592
6.65	-156.029	59.6845	92.0915	5.14992	475.686	46.8707
6.66667	-156.022	59.641	92.0058	6.42357	475.77	46.8775
6.68333	-156.008	59.7689	92.2125	6.89629	475.523	46.8913
6.7	-155.995	59.7523	92.3028	7.01424	475.773	46.9003
6.71667	-155.978	59.5928	91.9573	7.6664	475.906	46.9115
6.73333	-155.96	59.5458	92.1064	7.70454	475.653	46.9184
6.75	-155.936	59.6696	91.8484	-0.298538	475.801	46.9251
6.76667	-155.913	59.6818	92.2422	7.12273	475.794	46.9352
6.78333	-155.891	59.5586	92.0882	-6.60042	475.63	46.9495
6.8	-155.87	59.5367	92.0474	1.57112	475.827	46.9527
6.81667	-155.854	59.6711	92.1772	2.9969	475.765	46.9552
6.83333	-155.829	59.6557	92.0969	6.18462	475.52	46.9624
6.85	-155.802	59.6645	92.1183	6.24596	475.694	46.9723
6.86667	-155.78	59.6885	92.2175	6.89323	475.663	46.9746
6.88333	-155.756	59.6438	92.232	7.33559	475.447	46.9746
6.9	-155.738	59.6168	92.0738	6.83968	475.704	46.979
6.91667	-155.711	60.0933	92.799	6.40099	475.701	46.9837
6.93333	-155.694	59.712	92.3219	6.89568	475.473	46.9874
6.95	-155.669	59.6569	92.0202	7.55852	475.687	46.9917
6.96667	-155.649	59.578	91.9741	7.34627	475.756	46.9917
6.98333	-155.629	59.5911	92.0802	7.90474	475.619	46.9944
7	-155.61	59.6536	92.2724	6.93672	475.901	46.9924
7.01667	-155.592	59.5794	92.0181	6.98982	476.047	46.9949
7.03333	-155.57	59.6554	92.1941	7.85469	475.973	46.9929
7.05	-155.558	59.8707	92.2205	7.04048	476.235	46.9901
7.06667	-155.538	59.7733	92.4934	7.03514	476.235	46.9895
7.08333	-155.519	59.6583	92.2004	7.71217	475.977	46.99
7.1	-155.503	59.7129	92.1742	7.05895	476.282	46.9865
7.11667	-155.496	59.6774	92.2123	7.49352	476.386	46.9845
7.13333	-155.487	59.7646	92.3011	8.06633	476.16	46.9828
7.15	-155.478	59.6037	92.1539	7.19841	476.305	46.9775
7.16667	-155.467	59.6566	92.0815	8.86025	476.183	46.9698
7.18333	-155.453	59.6444	92.1935	7.38625	475.729	46.9631
7.2	-155.439	59.7411	92.3968	8.09975	475.903	46.9625
7.21667	-155.432	59.8072	92.4416	7.73781	475.869	46.9611
7.23333	-155.431	59.6528	92.1224	10.9643	475.695	46.9552
7.25	-155.43	59.7205	92.3328	7.24373	475.808	46.9479
7.26667	-155.425	59.6691	92.0956	8.21297	475.863	46.9456
7.28333	-155.427	59.5515	92.1105	7.9113	475.681	46.9383
7.3	-155.422	59.698	92.2686	8.02162	475.85	46.9343
7.31667	-155.423	59.7839	92.1377	11.388	475.714	46.9282
7.33333	-155.422	59.7324	92.3801	8.37624	475.489	46.9218
7.35	-155.432	59.6647	92.2071	8.29643	475.758	46.9183
7.36667	-155.44	59.7176	92.4842	7.89223	475.781	46.9115
7.38333	-155.443	59.5939	92.0799	7.97508	475.577	46.9053
7.4	-155.449	59.5419	91.9796	7.75093	475.777	46.8974
7.41667	-155.451	59.5876	92.1346	8.03474	475.788	46.8891
7.43333	-155.462	59.6897	92.1874	8.19557	475.719	46.8815
7.45	-155.464	59.719	92.3391	8.44002	475.944	46.8771
7.46667	-155.473	59.7817	92.5658	8.11394	476.048	46.8722
7.48333	-155.487	59.6017	92.2515	7.69676	475.935	46.8652
7.5	-155.495	59.622	92.0672	7.93938	476.186	46.8589
7.51667	-155.51	59.6587	92.1265	8.22548	476.284	46.8549
7.53333	-155.519	59.902	92.5968	8.21831	475.923	46.8508
7.55	-155.527	59.6273	92.1214	6.96297	476.06	46.8438
7.56667	-155.541	59.6885	92.1029	8.54073	476.008	46.8394
7.58333	-155.555	59.6008	92.1415	7.31529	475.69	46.8336
7.6	-155.566	59.5547	91.982	12.2762	475.719	46.8256
7.61667	-155.581	59.5567	91.9402	8.47405	475.736	46.8186
7.63333	-155.597	59.5316	91.9137	7.14546	475.661	46.8125
7.65	-155.61	59.6456	92.1185	7.51854	475.797	46.8081
7.66667	-155.62	59.732	92.4192	7.9316	475.895	46.8032
7.68333	-155.636	59.5913	92.0759	7.97569	475.879	46.7959
7.7	-155.65	59.6258	92.2727	8.11928	476.171	46.7889
7.71667	-155.664	59.6331	92.1577	7.73491	476.27	46.7806
7.73333	-155.676	59.6459	92.0782	7.6252	476.188	46.7744
7.75	-155.69	59.7356	92.1795	7.86964	476.551	46.7725
7.76667	-155.7	59.5383	91.948	7.93037	476.599	46.767
7.78333	-155.711	59.6	92.0478	7.81242	476.389	46.766
7.8	-155.725	59.5744	91.948	8.2386	476.383	46.7542
7.81667	-155.742	59.7494	92.3673	8.18733	476.253	46.7472
7.83333	-155.761	59.5849	92.0126	8.5479	476.103	46.7471
7.85	-155.777	59.6706	92.4116	8.72261	476.271	46.7426
7.86667	-155.789	59.9261	92.8753	8.52699	476.196	46.7355
7.88333	-155.801	59.6638	92.1058	8.08769	475.95	46.73
7.9	-155.807	59.7106	92.1587	8.46977	476.047	46.7237
7.91667	-155.82	59.6003	92.0814	7.88155	476.071	46.7185
7.93333	-155.833	60.116	92.3791	7.71217	475.922	46.7123
7.95	-155.848	59.6507	92.1839	8.32497	476.194	46.7059
7.96667	-155.858	59.7074	92.2497	7.54005	476.171	46.7056
7.98333	-155.876	59.688	92.4249	8.17238	476.007	46.702
8	-155.89	59.8216	92.1557	7.78969	476.291	46.7008
8.01667	-155.891	59.5942	92.1598	7.7993	476.407	46.6932
8.03333	-155.907	59.7186	92.1423	7.80464	476.266	46.6856
8.05	-155.916	59.6409	92.313	8.00011	476.379	46.6866
8.06667	-155.93	59.623	92.2445	8.34343	476.218	46.6831
8.08333	-155.946	59.5896	92.1517	7.73552	475.991	46.6796
8.1	-155.955	59.4625	91.8249	8.45665	476.117	46.6763
8.11667	-155.971	59.6552	92.3187	7.89101	476.079	46.6702
8.13333	-155.984	59.6409	92.0461	7.85652	476.01	46.665
8.15	-155.991	59.5049	92.0033	8.04665	476.14	46.6555
8.16667	-155.999	59.7814	92.2137	8.16521	476.091	46.6535
8.18333	-156.011	59.5304	91.9727	8.40599	475.938	46.6497
8.2	-156.025	59.7868	92.4926	7.84523	476.037	46.6448
8.21667	-156.038	59.8428	92.3904	7.86064	475.919	46.6425
8.23333	-156.048	59.8011	92.3257	8.42217	475.756	46.6387
8.25	-156.061	59.6226	92.2027	8.01689	475.91	46.6334
8.26667	-156.07	59.6594	92.2581	8.19023	476.038	46.6306
8.28333	-156.073	59.6294	92.2115	7.77	475.889	46.63
8.3	-156.081	59.7315	92.4671	8.13957	476.063	46.6271
8.31667	-156.094	59.5757	92.1755	8.2975	476.101	46.625
8.33333	-156.099	59.6262	92.1415	8.55629	476.093	46.6221
8.35	-156.111	59.5794	92.0667	7.82661	476.2	46.6233
8.36667	-156.117	59.7077	92.3336	5.31548	476.148	46.6186
8.38333	-156.126	59.6053	92.0953	7.82311	475.975	46.6152
8.4	-156.138	59.6104	92.2599	6.68709	476.067	46.6116
8.41667	-156.146	59.6145	92.178	8.54973	476.059	46.6093
8.43333	-156.149	59.8306	92.6241	7.42378	475.955	46.6102
8.45	-156.154	59.7254	92.3116	7.78206	476.135	46.6059
8.46667	-156.163	59.5768	92.2567	-31.9109	476.119	46.6013
8.48333	-156.169	59.6272	92.1134	-2.9557	475.916	46.6062
8.5	-156.178	59.6705	92.2221	3.81416	475.929	46.6039
8.51667	-156.182	59.741	92.3003	1.41853	475.837	46.601
8.53333	-156.192	59.69	92.3563	0.667038	475.712	46.5997
8.55	-156.198	59.4453	91.9242	0.682449	475.936	46.5981
8.56667	-156.207	59.6156	92.2038	0.376053	476.047	46.5972
8.58333	-156.212	59.5765	92.1308	-0.158463	476.01	46.5961
8.6	-156.216	59.5837	92.1412	0.257492	476.161	46.5977
8.61667	-156.223	59.6491	92.2375	0.256271	476.194	46.5978
8.63333	-156.228	59.5	91.9656	-0.261459	476.127	46.5939
8.65	-156.229	59.591	92.1214	0.340958	476.285	46.591
8.66667	-156.235	60.1647	92.8596	0.106125	476.377	46.5888
8.68333	-156.24	59.5605	92.0568	0.25444	476.32	46.5865
8.7	-156.245	59.5741	91.9498	0.328445	476.475	46.5884
8.71667	-156.251	59.5916	92.1864	0.261002	476.468	46.5902
8.73333	-156.258	59.6285	92.2881	-17.8371	476.378	46.5899
8.75	-156.263	59.5181	92.0959	6.02608	476.496	46.5844
8.76667	-156.263	59.5925	92.1998	6.70906	476.395	46.587
8.78333	-156.27	59.8318	92.2654	6.02608	476.202	46.5907
8.8	-156.273	59.5979	92.109	5.14687	476.14	46.5885
8.81667	-156.275	59.5101	91.9553	5.95696	476.006	46.5884
8.83333	-156.282	59.6844	92.4873	6.22276	475.848	46.585
8.85	-156.284	59.5347	92.0704	7.1209	475.959	46.5864
8.86667	-156.285	59.5292	92.1571	6.41228	475.889	46.5853
8.88333	-156.284	59.5461	92.0994	6.52428	475.746	46.5864
8.9	-156.285	59.5811	92.2007	6.33354	475.868	46.5862
8.91667	-156.281	60.5764	92.3673	7.27715	475.91	46.5838
8.93333	-156.282	59.6404	92.185	6.87477	475.748	46.5847
8.95	-156.283	59.7381	92.34	5.79598	475.947	46.5859
8.96667	-156.285	59.6488	92.3762	6.32942	475.941	46.5858
8.98333	-156.281	59.5754	92.0135	6.60362	475.872	46.5861
9	-156.28	59.537	92.017	6.05995	476.017	46.5861
9.01667	-156.281	59.5638	92.0106	8.57048	475.985	46.5875
9.03333	-156.28	59.6243	92.1236	8.10326	475.932	46.5882
9.05	-156.279	59.557	92.094	5.84602	476.181	46.5879
9.06667	-156.278	59.4831	91.9003	6.99944	476.245	46.5894
9.08333	-156.279	59.7108	92.5243	6.53511	476.24	46.59
9.1	-156.28	59.5568	92.1624	7.03987	476.452	46.5896
9.11667	-156.279	59.5457	92.3792	6.46828	476.489	46.5934
9.13333	-156.275	59.4866	92.0246	6.31218	476.463	46.5937
9.15	-156.271	59.6195	92.0802	6.56426	476.556	46.5943
9.16667	-156.266	59.4839	92.0353	6.01769	476.575	46.5975
9.18333	-156.263	59.5176	92.1613	6.6996	476.581	46.599
9.2	-156.264	59.5297	92.1027	6.44569	476.618	46.598
9.21667	-156.258	59.6113	92.2178	8.25707	476.554	46.6009
9.23333	-156.259	59.7845	92.3365	6.25908	476.368	46.5965
9.25	-156.258	59.5092	92.0384	6.78246	476.315	46.5986
9.26667	-156.26	59.5741	92.1882	6.24718	476.104	46.6023
9.28333	-156.259	59.53	92.042	7.127	475.907	46.603
9.3	-156.253	59.6206	92.3312	5.877	476.032	46.6035
9.31667	-156.247	59.5469	92.0522	6.15593	475.951	46.6059
9.33333	-156.241	59.4833	91.9463	5.79475	475.845	46.6091
9.35	-156.236	59.5106	91.932	6.054	476.013	46.6111
9.36667	-156.233	60.0088	92.313	6.40923	476.064	46.6134
9.38333	-156.232	59.665	92.2279	6.48506	475.816	46.6129
9.4	-156.228	59.6131	92.1917	6.62087	475.834	46.6143
9.41667	-156.223	59.6676	92.2829	6.55769	475.846	46.618
9.43333	-156.214	59.5409	92.1491	5.65529	475.83	46.6175
9.45	-156.211	59.5057	92.0252	5.40428	475.945	46.6213
9.46667	-156.209	59.4535	92.0069	9.61067	475.944	46.623
9.48333	-156.211	59.5318	92.2782	6.77879	476.004	46.6293
9.5	-156.2	59.5831	92.1629	7.09114	476.216	46.6309
9.51667	-156.198	59.4906	91.9698	7.06917	476.146	46.6305
9.53333	-156.19	59.5577	92.1484	6.81877	476.136	46.6319
9.55	-156.184	59.4125	91.8824	6.7675	476.188	46.6306
9.56667	-156.18	59.5571	92.0815	6.87904	476.237	46.634
9.58333	-156.179	59.5222	91.9442	7.04582	476.173	46.6357
9.6	-156.18	59.5857	92.0351	7.22893	476.356	46.6373
9.61667	-156.175	59.4729	92.0824	8.76076	476.51	46.6384
9.63333	-156.164	59.4965	92.0377	6.77406	476.491	46.6378
9.65	-156.157	59.5954	92.2366	6.2954	476.589	46.637
9.66667	-156.151	59.6438	91.9596	6.55952	476.569	46.6439
9.68333	-156.139	59.7558	92.7479	6.74065	476.483	46.6445
9.7	-156.129	59.4889	91.9273	6.78368	476.495	46.6433
9.71667	-156.125	59.3729	91.9022	6.84319	476.375	46.6409
9.73333	-156.118	59.4616	92.0239	6.89034	476.132	46.6363
9.75	-156.112	59.6328	92.2881	6.86882	476.212	46.6401
9.76667	-156.11	59.4503	92.0158	6.80321	476.157	46.6402
9.78333	-156.098	59.7822	92.2955	6.81999	475.987	46.6395
9.8	-156.093	59.6507	92.4709	7.5573	476.011	46.6367
9.81667	-156.083	59.307	91.7449	7.25929	475.988	46.637
9.83333	-156.077	59.4532	92.1296	7.12273	475.765	46.6372
9.85	-156.077	59.5118	91.9318	1.88774	475.921	46.634
9.86667	-156.068	59.6113	92.3158	7.22527	475.987	46.6335
9.88333	-156.068	59.5017	92.006	6.91948	475.921	46.6352
9.9	-156.067	59.4941	92.0237	7.31941	476.054	46.6346
9.91667	-156.06	59.4019	91.8626	6.66435	476.064	46.6366
9.93333	-156.052	59.3389	91.804	7.01012	475.883	46.6346
9.95	-156.051	59.6334	92.348	7.14058	476.031	46.632
9.96667	-156.046	59.4596	91.9579	6.62987	476.102	46.6325
9.98333	-156.045	59.7167	92.7155	-3.62022	475.981	46.632
10	-156.04	59.4782	92.1557	6.25496	476.045	46.6348
10.0167	-156.04	59.4253	92.0728	6.43257	476.115	46.632
10.0333	-156.041	59.6096	92.4157	7.20024	476.054	46.6317
10.05	-156.038	59.6395	92.2952	7.03041	476.216	46.637
10.0667	-156.04	59.4874	92.0405	6.97197	476.218	46.637
10.0833	-156.04	59.3694	91.8104	7.09892	476.216	46.6384
10.1	-156.039	59.4288	91.909	6.79726	476.399	46.6338
10.1167	-156.037	59.4254	91.8806	6.95885	476.522	46.6329
10.1333	-156.039	59.522	92.0837	7.47139	476.48	46.634
10.15	-156.042	59.3675	91.901	1.04958	476.635	46.6373
10.1667	-156.044	59.5449	92.1885	5.7769	476.608	46.637
10.1833	-156.046	59.3879	91.8089	7.22343	476.428	46.6381
10.2	-156.046	59.4343	91.9767	7.1299	476.492	46.6373
10.2167	-156.044	59.4416	92.0173	7.48695	476.378	46.6395
10.2333	-156.043	59.4442	92.1299	7.5341	476.161	46.6415
10.25	-156.04	59.3874	91.9773	6.91826	476.224	46.6442
10.2667	-156.037	59.4321	91.986	6.9529	476.228	46.6425
10.2833	-156.038	59.4231	92.0171	7.24144	476.023	46.6438
10.3	-156.038	59.5135	92.2413	8.49846	476.035	46.6444
10.3167	-156.036	59.4581	92.1249	7.09358	475.985	46.6367
10.3333	-156.04	59.3359	91.7358	9.10225	475.895	46.6346
10.35	-156.037	59.4108	91.921	5.44136	476.03	46.6378
10.3667	-156.038	59.4032	92.064	7.16332	476.083	46.6433
10.3833	-156.04	59.4889	92.0193	7.51503	475.971	46.6448
10.4	-156.045	59.5516	92.1926	7.05666	476.175	46.6442
10.4167	-156.043	59.5689	91.9824	6.75209	476.221	46.6439
10.4333	-156.04	59.5522	92.3228	11.8113	476.26	46.6419
10.45	-156.041	59.3739	91.9599	6.57921	476.237	46.6441
10.4667	-156.04	59.504	92.0158	7.35222	476.232	46.6393
10.4833	-156.04	59.3859	91.9155	7.23183	476.105	46.6343
10.5	-156.039	59.3534	91.9099	8.00316	476.194	46.6305
10.5167	-156.037	59.4184	92.2315	7.3951	476.197	46.632
10.5333	-156.036	59.3833	92.0109	7.48817	476.172	46.6314
10.55	-156.035	59.4187	92.0377	7.68898	476.32	46.6312
10.5667	-156.036	59.4009	91.9972	6.82228	476.365	46.6297
10.5833	-156.039	59.4405	92.1249	7.18468	476.294	46.6245
10.6	-156.039	59.4622	92.1513	7.67403	476.542	46.6213
10.6167	-156.039	59.6359	92.2714	7.0446	476.556	46.6198
10.6333	-156.042	59.3842	91.9822	7.08519	476.429	46.6167
10.65	-156.038	59.4585	91.9399	7.25868	476.511	46.6146
10.6667	-156.041	59.6314	92.4801	7.1656	476.634	46.6116
10.6833	-156.043	59.4172	91.9932	7.89162	476.545	46.607
10.7	-156.043	59.4166	91.992	6.40877	476.599	46.6068
10.7167	-156.039	59.28	91.7756	8.09486	476.583	46.6067
10.7333	-156.043	59.4225	92.0579	6.64772	476.468	46.6039
10.75	-156.045	59.3642	91.9526	7.08931	476.434	46.6029
10.7667	-156.044	59.322	91.9045	7.40532	476.341	46.5977
10.7833	-156.047	59.4837	92.0602	7.10838	476.102	46.5945
10.8	-156.045	59.4273	92.0676	7.15675	476.177	46.5884
10.8167	-156.053	59.5565	92.5225	7.3188	476.096	46.5855
10.8333	-156.058	59.2603	91.7735	6.95885	475.961	46.582
10.85	-156.057	59.3029	91.7687	7.71462	476.079	46.5821
10.8667	-156.057	59.6268	92.282	7.83211	476.09	46.5752
10.8833	-156.059	59.3595	91.8588	7.47322	475.872	46.5765
10.9	-156.06	59.3487	91.9036	7.66151	475.866	46.5731
10.9167	-156.06	59.3763	91.9071	7.02202	475.908	46.5726
10.9333	-156.067	59.472	92.1011	7.06078	475.908	46.5713
10.95	-156.071	59.3632	91.8884	4.78691	476.002	46.564
10.9667	-156.069	59.3304	91.8282	6.94038	476.041	46.5647
10.9833	-156.072	59.3514	91.9704	7.50191	475.979	46.5597
11	-156.075	59.385	92.1009	7.5489	476.168	46.556
11.0167	-156.075	59.4743	92.0965	7.15019	476.254	46.5513
11.0333	-156.077	59.3142	91.7852	7.49947	476.267	46.5487
11.05	-156.08	59.3473	91.9283	7.49825	476.454	46.5524
11.0667	-156.082	59.4616	92.2979	7.32964	476.449	46.5463
11.0833	-156.083	59.3728	91.8125	7.22939	476.396	46.5449
11.1	-156.091	59.4215	92.1035	7.17278	476.528	46.544
11.1167	-156.096	59.4845	92.0736	7.12639	476.604	46.5427
11.1333	-156.096	59.6777	92.2584	9.45503	476.442	46.5353
11.15	-156.097	59.4238	91.8961	7.7993	476.475	46.5356
11.1667	-156.098	59.4505	92.2495	7.14058	476.45	46.5374
11.1833	-156.099	59.4495	92.0583	7.73018	476.362	46.538
11.2	-156.098	59.3572	91.9311	7.351	476.47	46.5354
11.2167	-156.097	59.3517	91.9184	8.09914	476.412	46.5333
11.2333	-156.1	59.3995	92.1166	7.34154	476.338	46.5298
11.25	-156.099	59.3981	91.9947	7.90947	476.464	46.5287
11.2667	-156.104	59.3668	91.9523	7.04582	476.341	46.5275
11.2833	-156.108	59.3343	91.9518	7.23656	476.126	46.5264
11.3	-156.115	59.3636	92.0104	6.83723	476.068	46.526
11.3167	-156.116	59.5275	92.3255	7.20375	476.099	46.5232
11.3333	-156.112	59.4659	92.0338	6.94222	476.073	46.5206
11.35	-156.113	59.3899	91.908	7.30156	476.097	46.52
11.3667	-156.112	59.4086	92.0242	7.07512	476.021	46.5247
11.3833	-156.117	59.36	91.9123	7.99187	475.871	46.5221
11.4	-156.122	59.5014	92.142	7.0179	475.785	46.5215
11.4167	-156.122	59.4439	92.2239	6.90163	475.695	46.5189
11.4333	-156.126	59.5043	92.0635	7.77596	475.642	46.5159
11.45	-156.123	59.513	92.223	7.21092	475.872	46.516
11.4667	-156.121	59.4387	92.0922	7.19551	475.927	46.513
11.4833	-156.124	59.3961	92.1249	7.50359	475.913	46.5147
11.5	-156.128	59.3029	91.8166	7.07207	476.128	46.5145
11.5167	-156.133	59.2269	91.6813	7.04109	476.217	46.5128
11.5333	-156.134	59.3859	92.1549	7.26402	476.194	46.515
11.55	-156.138	59.5821	92.3736	7.38197	476.301	46.516
11.5667	-156.138	59.3063	91.8266	6.54823	476.425	46.5171
11.5833	-156.139	59.4053	91.9537	7.70927	476.43	46.5229
11.6	-156.146	59.3679	92.0086	7.16805	476.546	46.5226
11.6167	-156.143	59.5406	92.194	7.38976	476.43	46.522
11.6333	-156.143	59.4166	91.9428	7.40105	476.387	46.5212
11.65	-156.141	59.2846	91.8826	7.04353	476.428	46.5214
11.6667	-156.145	59.3571	91.9988	6.6703	476.383	46.5212
11.6833	-156.148	59.4395	92.0438	7.23305	476.181	46.5202
11.7	-156.154	59.2649	91.8523	7.43874	476.31	46.5235
11.7167	-156.156	59.3415	91.9921	7.02202	476.215	46.5215
11.7333	-156.156	59.2765	91.8508	7.29561	476.063	46.522
11.75	-156.155	59.4115	92.4299	6.66801	476.042	46.5195
11.7667	-156.152	59.3176	91.9184	7.07741	476.054	46.5195
11.7833	-156.155	59.3188	91.8803	6.32164	475.949	46.515
11.8	-156.154	59.2754	92.0001	6.11549	476.009	46.5183
11.8167	-156.155	59.5966	92.0342	7.23488	476.009	46.5206
11.8333	-156.157	59.3821	92.0397	6.94756	475.954	46.5217
11.85	-156.165	59.3383	92.0681	7.01958	475.996	46.5224
11.8667	-156.164	59.2905	91.8757	7.50893	476.026	46.524
11.8833	-156.168	59.3603	92.1455	7.11388	475.843	46.5235
11.9	-156.168	59.268	91.9453	7.64793	475.896	46.5217
11.9167	-156.177	59.3128	92.0445	7.17766	475.849	46.5257
11.9333	-156.18	59.26	91.7896	7.69966	475.747	46.5267
11.95	-156.182	59.2947	91.8896	7.304	475.924	46.5269
11.9667	-156.179	59.4148	92.0684	7.44576	476.031	46.5261
11.9833	-156.183	59.4743	92.1298	7.01363	476.027	46.5282
12	-156.181	59.4885	92.3495	7.55913	476.18	46.525
12.0167	-156.184	59.3592	92.0353	7.83211	476.238	46.525
12.0333	-156.19	59.2675	91.8916	7.20436	476.211	46.5301
12.05	-156.188	59.2518	91.8241	7.18468	476.281	46.5321
12.0667	-156.186	59.2669	91.8285	8.32253	476.187	46.5307
12.0833	-156.186	59.3716	91.9929	7.67464	476.213	46.5295
12.1	-156.19	59.3174	91.8636	7.74086	476.329	46.5292
12.1167	-156.193	59.3981	92.0443	7.2831	476.286	46.5327
12.1333	-156.187	59.2368	91.8003	7.6342	476.27	46.5328
12.15	-156.185	59.423	92.3212	7.95784	476.48	46.5313
12.1667	-156.186	59.3615	92.2865	7.14363	476.568	46.535
12.1833	-156.181	59.2886	92.0583	7.87025	476.543	46.5377
12.2	-156.177	59.4033	92.3156	7.11922	476.551	46.5398
12.2167	-156.176	59.4897	92.4003	7.7665	476.532	46.5409
12.2333	-156.173	59.1946	91.8072	7.23366	476.458	46.5401
12.25	-156.175	59.3227	92.0496	7.33437	476.463	46.5412
12.2667	-156.176	59.2799	91.8545	7.72652	476.447	46.5427
12.2833	-156.181	59.2915	91.9621	7.65327	476.31	46.5458
12.3	-156.175	59.3418	92.0046	7.11021	476.3	46.5415
12.3167	-156.175	59.5982	92.2648	7.50069	476.159	46.5438
12.3333	-156.174	59.4502	92.2761	7.71645	476.013	46.5461
12.35	-156.172	59.3687	92.0287	7.49107	476.009	46.5488
12.3667	-156.172	59.3566	91.8897	7.24678	475.863	46.5534
12.3833	-156.172	59.3389	92.2471	6.87065	475.694	46.5549
12.4	-156.172	59.7085	92.5478	-20.1081	475.714	46.5521
12.4167	-156.168	59.2468	91.8873	7.7343	475.892	46.5517
12.4333	-156.161	59.4541	92.2268	6.69304	475.841	46.5525
12.45	-156.161	59.4198	92.225	-0.233536	475.96	46.5521
12.4667	-156.161	59.2806	92.0655	-0.0707245	475.982	46.5594
12.4833	-156.161	59.311	92.0971	12.0115	475.965	46.5603
12.5	-156.159	59.3063	91.8461	3.54347	476.026	46.5623
12.5167	-156.158	59.3293	91.937	8.20702	476.041	46.5655
12.5333	-156.154	59.2777	92.0159	5.60646	475.98	46.5669
12.55	-156.156	59.2555	91.9598	7.57988	476.076	46.5688
12.5667	-156.154	59.2318	91.8055	7.21092	476.102	46.5652
12.5833	-156.151	59.3162	91.8882	7.3803	476	46.5707
12.6	-156.146	59.2295	91.8284	7.38091	476.052	46.5745
12.6167	-156.147	59.3479	92.0106	7.62825	476.047	46.5752
12.6333	-156.145	59.2202	91.9383	25.6211	475.961	46.5774
12.65	-156.141	59.3038	91.9775	7.00234	476.137	46.5749
12.6667	-156.132	59.2271	91.8446	7.84813	476.312	46.576
12.6833	-156.13	59.4235	92.1076	7.6049	476.321	46.5797
12.7	-156.125	59.2761	91.9529	7.57927	476.515	46.5777
12.7167	-156.124	59.3143	91.8404	6.83968	476.454	46.5809
12.7333	-156.12	59.259	91.9607	13.0283	476.452	46.5846
12.75	-156.115	59.45	92.0156	6.8354	476.456	46.5885
12.7667	-156.116	59.3899	91.9825	7.15859	476.364	46.587
12.7833	-156.121	59.4439	91.9724	5.50331	476.052	46.5876
12.8	-156.113	59.2844	91.9007	7.45888	476.154	46.5887
12.8167	-156.113	59.3935	92.1053	-4.50066	476.23	46.5868
12.8333	-156.111	59.2608	92.051	6.07018	476.187	46.5873
12.85	-156.105	59.2983	92.1143	8.41148	476.274	46.5871
12.8667	-156.096	59.5049	92.0678	7.50893	476.195	46.5932
12.8833	-156.091	59.3752	92.19	7.84096	476.161	46.5919
12.9	-156.086	59.2603	91.9878	6.85036	476.3	46.596
12.9167	-156.08	59.2301	91.8368	8.69148	476.38	46.591
12.9333	-156.076	59.2631	91.93	7.45125	476.38	46.5919
12.95	-156.069	59.3429	92.1293	9.08791	476.38	46.5957
12.9667	-156.065	59.4335	92.1172	7.42256	476.427	46.5963
12.9833	-156.065	59.1677	91.9634	7.95784	476.363	46.5969
13	-156.065	59.3983	92.0405	7.63771	476.48	46.5971
13.0167	-156.064	59.1712	91.7735	6.92192	476.424	46.6007
13.0333	-156.062	59.2866	91.9172	7.36839	476.316	46.6009
13.05	-156.061	59.3461	92.2329	7.29027	476.315	46.6059
13.0667	-156.06	59.4086	92.2984	7.25807	476.336	46.6102
13.0833	-156.058	59.3469	92.0339	7.8672	476.262	46.6126
13.1	-156.057	59.2521	91.9978	7.45476	476.289	46.6142
13.1167	-156.055	59.2849	91.9051	7.57866	476.26	46.6184
13.1333	-156.05	59.1792	91.7387	7.61864	476.2	46.6264
13.15	-156.047	59.4238	92.3136	7.60323	476.25	46.628
13.1667	-156.047	59.2211	91.8551	7.41066	476.309	46.6348
13.1833	-156.046	59.1967	91.798	7.48634	476.371	46.6396
13.2	-156.047	59.3174	92.0522	7.60078	476.574	46.641
13.2167	-156.048	59.1692	91.8238	8.19679	476.666	46.6447
13.2333	-156.041	59.3494	92.1818	8.10387	476.649	46.6515
13.25	-156.038	59.3589	91.9393	7.58171	476.694	46.6599
13.2667	-156.03	59.2384	91.9	7.77489	476.573	46.6676
13.2833	-156.031	59.2329	91.9604	47.7802	476.399	46.6714
13.3	-156.027	59.3142	91.9737	-1.21819	476.297	46.6776
13.3167	-156.029	59.2548	91.9318	4.61037	476.077	46.6821
13.3333	-156.024	59.2857	91.7373	5.85732	475.906	46.6811
13.35	-156.02	59.2669	92.008	6.97792	475.941	46.6863
13.3667	-156.013	59.3763	91.9293	7.83974	475.872	46.6918
13.3833	-156.01	59.2063	91.8456	7.05421	475.917	46.6955
13.4	-156.009	59.1874	91.7918	7.12639	476.079	46.7034
13.4167	-156.007	59.6163	92.5776	7.25929	476.208	46.7072
13.4333	-156	59.4279	92.1957	7.62459	476.245	46.7126
13.45	-155.994	59.41	92.3516	7.55425	476.431	46.7205
13.4667	-155.988	59.3949	92.2201	47.8494	476.423	46.7225
13.4833	-155.986	59.3321	92.0702	5.24879	476.44	46.7272
13.5	-155.985	59.3147	91.9827	6.82945	476.606	46.7324
13.5167	-155.978	59.365	92.0484	8.06389	476.652	46.7327
13.5333	-155.975	59.2057	91.8244	-3.21724	476.556	46.7326
13.55	-155.975	59.1549	91.7338	4.93172	476.633	46.7333
13.5667	-155.972	59.181	91.7121	6.77757	476.516	46.7382
13.5833	-155.962	59.2603	91.8993	6.78307	476.493	46.7397
13.6	-155.954	59.2725	91.9621	6.99822	476.528	46.7426
13.6167	-155.948	59.5916	92.4729	7.2628	476.413	46.7429
13.6333	-155.945	59.2901	92.159	7.48817	476.188	46.7393
13.65	-155.944	59.2478	91.9131	7.03819	476.275	46.7379
13.6667	-155.936	59.1976	91.8673	7.65923	476.189	46.7417
13.6833	-155.93	59.3821	92.1749	7.57637	475.99	46.7406
13.7	-155.925	59.242	91.8478	8.07518	476.041	46.7397
13.7167	-155.919	59.3444	91.8926	7.66869	476.049	46.7442
13.7333	-155.911	59.1822	91.8122	34.7639	475.979	46.7449
13.75	-155.906	59.1787	91.9166	1.09734	476.047	46.7425
13.7667	-155.901	59.3409	92.0969	7.81776	476	46.7429
13.7833	-155.899	59.2521	91.8786	6.99287	475.959	46.7426
13.8	-155.895	59.2281	91.8467	7.59422	475.985	46.7391
13.8167	-155.893	59.3087	92.0596	8.08296	475.978	46.7446
13.8333	-155.892	59.19	91.8397	7.54952	475.975	46.7455
13.85	-155.886	59.3124	91.9886	8.04665	476.081	46.7474
13.8667	-155.885	59.2104	91.795	7.8553	476.14	46.7437
13.8833	-155.882	59.1261	91.6454	7.59178	476.073	46.7452
13.9	-155.88	59.3821	92.1502	7.27898	476.285	46.7493
13.9167	-155.879	59.2692	91.9657	7.62047	476.376	46.748
13.9333	-155.875	59.2735	91.8705	7.46193	476.424	46.7519
13.95	-155.872	59.2941	91.9737	8.51036	476.504	46.75
13.9667	-155.869	59.2971	91.9103	7.65495	476.553	46.7564
13.9833	-155.862	59.242	91.9994	7.97035	476.329	46.7597
14	-155.864	59.1952	91.8481	7.50069	476.253	46.7663
14.0167	-155.858	59.3304	92.0434	8.06038	476.193	46.7716
14.0333	-155.855	59.3293	92.1769	7.48879	476.121	46.7797
14.05	-155.849	59.3714	92.1595	7.8994	476.139	46.7887
14.0667	-155.842	59.2287	91.8121	7.47978	476.083	46.8029
14.0833	-155.831	59.2762	91.7661	7.37068	475.932	46.8174
14.1	-155.82	59.3302	92.1693	7.40471	476.034	46.8357
14.1167	-155.811	59.3409	92.077	8.10204	476.132	46.8575
14.1333	-155.794	59.2928	92.0219	7.42378	476.021	46.8801
14.15	-155.787	59.2855	91.9416	7.43263	476.074	46.9039
14.1667	-155.774	59.3536	92.0348	7.90947	476.107	46.9347
14.1833	-155.756	59.4349	92.4853	8.05321	475.989	46.9675
14.2	-155.737	59.233	91.8093	7.71523	475.96	47.0077
14.2167	-155.719	59.3365	91.9596	7.67113	475.912	47.0525
14.2333	-155.698	59.2168	91.9108	7.68181	475.803	47.0994
14.25	-155.667	59.278	92.044	7.54601	475.841	47.1493
14.2667	-155.641	59.2126	91.8409	7.77657	475.86	47.2082
14.2833	-155.602	59.1616	91.6914	7.66335	475.882	47.2724
14.3	-155.563	59.2657	91.9441	7.05071	475.991	47.3389
14.3167	-155.517	59.2896	92.0264	7.37495	475.985	47.4072
14.3333	-155.46	59.4108	92.008	7.50359	475.85	47.4801
14.35	-155.403	59.3646	92.0741	7.97691	476.03	47.5541
14.3667	-155.327	59.2614	92.0968	8.01033	476.102	47.627
14.3833	-155.246	59.5611	92.0519	7.53105	476.141	47.7045
14.4	-155.153	59.2687	91.9956	7.52327	476.162	47.7834
14.4167	-155.051	59.249	91.9012	7.64244	476.239	47.8642
14.4333	-154.932	59.327	92.1662	7.94716	476.303	47.9461
14.45	-154.8	59.3023	92.0899	7.8553	476.292	48.0282
14.4667	-154.672	59.2336	92.0091	7.57393	476.218	48.1031
14.4833	-154.512	59.2094	91.8301	7.80113	476.378	48.1785
14.5	-154.341	59.2669	92.0046	7.65205	476.565	48.2507
14.5167	-154.156	59.3652	92.2588	7.65389	476.631	48.317
14.5333	-153.953	59.3234	92.0254	7.76405	476.638	48.3845
14.55	-153.735	59.3266	92.0678	8.29933	476.75	48.4449
14.5667	-153.508	59.3272	91.8652	9.03191	476.585	48.5041
14.5833	-153.268	59.3267	92.0545	8.68675	476.449	48.5529
14.6	-153.012	59.3377	91.9962	8.24745	476.514	48.6068
14.6167	-152.747	59.363	92.0087	7.9316	476.443	48.6512
14.6333	-152.466	59.351	91.9553	7.6693	476.226	48.6907
14.65	-152.189	59.3249	92.0576	7.96257	476.204	48.722
14.6667	-151.898	59.4004	92.1645	7.87849	476.115	48.7531
14.6833	-151.609	59.4459	92.3197	7.88994	476.127	48.7815
14.7	-151.326	59.289	92.0489	7.84096	476.157	48.8006
14.7167	-151.039	59.3923	92.0808	7.53288	476.313	48.8184
14.7333	-150.756	59.4244	92.0068	7.84218	476.248	48.834
14.75	-150.475	59.289	91.8606	8.34526	476.302	48.8476
14.7667	-150.201	59.1958	91.7881	7.26646	476.322	48.8578
14.7833	-149.938	59.5187	92.2857	8.02696	476.343	48.8621
14.8	-149.687	59.452	92.0646	7.78969	476.453	48.8653
14.8167	-149.443	59.2547	91.9221	7.36778	476.474	48.8685
14.8333	-149.21	59.2068	91.7295	7.79625	476.487	48.8723
14.85	-148.992	59.2497	91.8653	8.31184	476.48	48.8702
14.8667	-148.791	59.249	91.9158	7.57454	476.593	48.8659
14.8833	-148.602	59.2356	91.8618	7.74391	476.414	48.8612
14.9	-148.431	59.4737	92.2036	7.73491	476.324	48.8546
14.9167	-148.27	59.2437	91.818	7.3188	476.322	48.8419
14.9333	-148.121	59.351	92.0359	8.00484	476.297	48.8297
14.95	-147.993	59.4292	92.071	7.83867	476.318	48.8169
14.9667	-147.874	59.3166	92.0895	8.1855	476.349	48.807
14.9833	-147.778	59.347	92.2723	8.47817	476.351	48.7934
15	-147.685	59.4515	91.9904	8.61168	476.4	48.7783
15.0167	-147.601	59.3433	92.1456	7.63359	476.392	48.7656
15.0333	-147.539	59.3629	92.1455	7.79869	476.357	48.7461
15.05	-147.491	59.3562	92.1496	8.54546	476.391	48.7278
15.0667	-147.447	59.2524	91.8766	7.69798	476.462	48.7127
15.0833	-147.421	59.3403	92.0368	8.57704	476.285	48.6962
15.1	-147.395	59.2712	91.851	8.21831	476.342	48.6832
15.1167	-147.387	59.3455	92.1029	8.37746	476.444	48.6633
15.1333	-147.384	59.2553	91.8453	8.27614	476.581	48.6454
15.15	-147.385	59.5026	92.4775	6.55296	476.682	48.6285
15.1667	-147.399	59.4779	92.0672	8.1765	476.731	48.6103
15.1833	-147.416	59.4628	91.9766	7.94716	476.741	48.5889
15.2	-147.436	59.3438	92.1424	8.24928	476.735	48.569
15.2167	-147.461	59.2887	91.8668	7.94716	476.791	48.55
15.2333	-147.496	59.3057	92.0397	7.57698	476.886	48.5308
15.25	-147.535	59.288	91.9259	8.07228	476.925	48.5093
15.2667	-147.573	59.3652	92.0899	7.65556	476.923	48.4892
15.2833	-147.621	59.5205	92.1328	7.33788	476.707	48.4718
15.3	-147.669	59.3719	91.9584	7.75749	476.618	48.4528
15.3167	-147.727	59.3127	92.1481	8.39775	476.627	48.4321
15.3333	-147.784	59.4529	92.0756	7.65984	476.637	48.4083
15.35	-147.841	59.2283	91.7396	7.76588	476.616	48.3932
15.3667	-147.901	59.3285	91.867	7.97096	476.7	48.3747
15.3833	-147.961	59.3006	91.9074	8.648	476.706	48.3524
15.4	-148.021	59.2803	91.8908	8.30116	476.644	48.3353
15.4167	-148.088	59.1857	91.8118	7.94823	476.51	48.3137
15.4333	-148.158	59.2114	91.858	8.1617	476.306	48.2903
15.45	-148.231	59.2876	91.8189	8.00606	476.286	48.2699
15.4667	-148.3	59.4505	92.3701	7.60613	476.28	48.2456
15.4833	-148.373	59.3975	92.0008	7.87193	476.2	48.2313
15.5	-148.447	59.5736	92.6975	8.07579	476.069	48.2099
15.5167	-148.514	59.4086	91.9431	8.83934	476.134	48.1902
15.5333	-148.578	59.2846	91.7898	7.88155	475.984	48.1689
15.55	-148.655	59.5388	92.245	7.84523	476.128	48.1498
15.5667	-148.726	59.4143	92.0443	8.29277	476.184	48.1315
15.5833	-148.798	59.2275	91.7292	9.85985	476.11	48.1106
15.6	-148.876	59.1961	91.6251	5.73158	476.218	48.0926
15.6167	-148.949	59.5091	92.1903	8.60329	476.32	48.0752
15.6333	-149.022	59.3185	91.9918	7.97447	476.258	48.0561
15.65	-149.097	59.437	92.0748	8.11455	476.523	48.0358
15.6667	-149.173	59.2623	91.8157	8.94432	476.679	48.017
15.6833	-149.25	59.3116	92.024	8.03536	476.749	47.9993
15.7	-149.325	59.3893	92.2689	7.76711	476.807	47.9813
15.7167	-149.399	59.2927	91.9027	8.08357	476.925	47.9643
15.7333	-149.474	59.1502	91.6924	8.17833	476.812	47.9482
15.75	-149.547	59.2384	91.7951	8.66112	476.852	47.931
15.7667	-149.619	59.4355	91.9975	8.48061	476.848	47.9119
15.7833	-149.695	59.3299	91.9759	8.75649	476.896	47.8942
15.8	-149.766	59.3688	91.8902	8.27309	476.935	47.8739
15.8167	-149.839	59.3107	91.7974	7.95372	476.748	47.8606
15.8333	-149.913	59.2043	91.7759	7.6545	476.756	47.8434
15.85	-149.988	59.2991	92.0348	8.4269	476.799	47.8239
15.8667	-150.063	59.2541	91.7962	8.53951	476.664	47.8074
15.8833	-150.132	59.3325	91.8937	8.18138	476.32	47.793
15.9	-150.202	59.4134	92.2424	7.9644	476.224	47.7793
15.9167	-150.275	59.3028	92.1322	8.33519	476.181	47.7615
15.9333	-150.344	59.4706	92.0959	8.37807	476.13	47.7471
15.95	-150.408	59.2722	91.8586	8.28682	476.215	47.729
15.9667	-150.477	59.2832	91.9105	-1.64665	476.387	47.7116
15.9833	-150.552	59.2229	91.786	0.0357819	476.451	47.6945
16	-150.625	59.2394	91.852	-6.6404	476.574	47.6812
16.0167	-150.694	59.2043	91.7915	-8.49648	476.756	47.6623
16.0333	-150.758	59.3734	92.0599	-8.02376	476.764	47.6485
16.05	-150.822	59.3363	91.9082	-8.12691	476.91	47.6353
16.0667	-150.888	59.1863	91.7158	-7.27333	476.946	47.6193
16.0833	-150.958	59.2143	91.7722	-7.35268	476.84	47.6022
16.1	-151.024	59.1659	91.7239	-7.62871	476.922	47.5887
16.1167	-151.092	59.3398	92.0869	-7.01592	476.724	47.5729
16.1333	-151.157	59.2893	91.881	-7.89986	476.52	47.5587
16.15	-151.228	59.2632	91.8543	-7.54646	476.532	47.5471
16.1667	-151.299	59.2561	91.917	-7.45155	476.481	47.5307
16.1833	-151.363	59.3745	92.098	-7.32948	476.32	47.5147
16.2	-151.421	59.2875	91.9187	-9.88701	476.343	47.5054
16.2167	-151.492	59.3034	91.8958	-8.8839	476.265	47.4892
16.2333	-151.558	59.2292	91.7332	-9.20097	476.258	47.4746
16.25	-151.615	59.231	91.8189	-8.10555	476.299	47.4615
16.2667	-151.675	59.9142	92.2558	-7.4749	476.329	47.4482
16.2833	-151.735	59.2469	91.7706	-8.2122	476.323	47.4366
16.3	-151.797	59.3005	91.8955	-7.40044	476.482	47.4223
16.3167	-151.86	59.4672	92.2027	-7.71919	476.42	47.4091
16.3333	-151.923	59.3964	92.1369	-7.84859	476.32	47.3954
16.35	-151.983	59.2651	91.8835	-7.15187	476.406	47.3835
16.3667	-152.041	59.3234	91.8618	-8.16383	476.551	47.3708
16.3833	-152.102	59.2703	91.8102	-7.54814	476.549	47.3577
16.4	-152.155	60.1916	92.6524	-7.83608	476.676	47.3437
16.4167	-152.212	59.28	91.9167	-7.26082	476.647	47.3327
16.4333	-152.264	59.2815	91.9595	-7.51778	476.776	47.3225
16.45	-152.324	59.3507	92.0635	-7.72286	476.746	47.3098
16.4667	-152.381	59.3343	91.8902	-7.46117	476.683	47.2976
16.4833	-152.439	59.401	91.8678	-7.24541	476.74	47.2877
16.5	-152.491	59.3589	91.8749	-7.44392	476.815	47.2771
16.5167	-152.539	59.3627	92.16	-6.16661	476.882	47.2628
16.5333	-152.595	59.3847	92.2436	-5.57762	476.773	47.2504
16.55	-152.652	59.4746	92.178	-5.20866	476.773	47.2414
16.5667	-152.703	59.3929	92.1722	-6.13853	476.75	47.2285
16.5833	-152.753	59.5557	92.2199	-2.68684	476.626	47.2207
16.6	-152.802	59.3469	92.0902	-1.98586	476.484	47.2076
16.6167	-152.856	59.3411	91.8574	-1.93108	476.546	47.1967
16.6333	-152.904	59.4495	92.2318	-0.596542	476.52	47.1862
16.65	-152.952	59.4189	91.9058	-2.77565	476.425	47.1775
16.6667	-153.002	59.296	91.936	-3.57079	476.426	47.1647
16.6833	-153.049	59.271	91.8864	-2.71904	476.514	47.1554
16.7	-153.096	59.3682	92.0847	-9.16939	476.503	47.1494
16.7167	-153.145	59.3429	91.982	6.59767	476.51	47.1348
16.7333	-153.192	60.5993	93.8831	6.58394	476.538	47.1261
16.75	-153.24	59.4997	92.1891	9.19945	476.695	47.1185
16.7667	-153.281	59.4367	92.0333	8.8102	476.699	47.1102
16.7833	-153.328	59.1344	91.598	11.6163	476.653	47.0994
16.8	-153.373	59.3806	91.9514	8.08067	476.731	47.095
16.8167	-153.418	59.2481	91.8073	7.96074	476.816	47.0876
16.8333	-153.458	59.3687	92.1792	6.89323	476.77	47.0779
16.85	-153.501	59.4161	92.1423	8.1826	476.819	47.069
16.8667	-153.542	59.3285	91.9973	9.85268	476.669	47.0591
16.8833	-153.592	59.5478	92.6133	8.27553	476.815	47.0519
16.9	-153.63	59.327	91.9978	7.46971	476.86	47.0446
16.9167	-153.67	59.3925	92.1793	28.7861	476.83	47.0351
16.9333	-153.711	59.2698	91.7977	8.05443	476.802	47.0289
16.95	-153.749	59.2883	91.9125	8.0616	476.849	47.0193
16.9667	-153.786	59.2321	91.8186	8.00667	476.798	47.0162
16.9833	-153.82	59.2408	91.7474	7.86537	476.775	47.0068
17	-153.856	59.2843	91.8841	7.98409	476.725	47.001
17.0167	-153.89	59.2127	91.7301	8.05733	476.751	46.9947
17.0333	-153.932	59.2867	91.8252	7.93465	476.714	46.9885
17.05	-153.966	59.1883	91.7135	7.08702	476.72	46.9856
17.0667	-154.005	59.3917	91.9711	7.93938	476.783	46.979
17.0833	-154.039	59.3707	92.1726	7.51503	476.742	46.9752
17.1	-154.072	59.3473	91.947	7.53227	476.809	46.9717
17.1167	-154.106	59.4585	92.2858	1.70235	476.871	46.9665
17.1333	-154.136	59.2953	91.7892	-3.50334	476.843	46.9561
17.15	-154.165	59.3937	91.9836	1.21178	476.935	46.9508
17.1667	-154.199	59.2471	91.7312	21.0357	476.892	46.9465
17.1833	-154.228	59.2274	91.7548	7.44759	476.931	46.9456
17.2	-154.26	59.2558	91.8237	72.8768	476.968	46.9434
17.2167	-154.294	59.2236	91.7992	7.28004	476.905	46.9363
17.2333	-154.312	59.3079	91.8409	10.091	476.83	46.93
17.25	-154.343	59.4587	92.3737	4.56398	476.667	46.9244
17.2667	-154.371	59.2931	91.7866	6.56426	476.681	46.9206
17.2833	-154.399	59.3662	92.0742	7.46422	476.664	46.917
17.3	-154.43	59.3816	92.0585	7.53944	476.596	46.9138
17.3167	-154.456	59.2295	91.7265	8.59673	476.485	46.9149
17.3333	-154.48	59.2559	91.807	7.01012	476.453	46.9115
17.35	-154.499	59.4856	91.8656	7.85179	476.45	46.9086
17.3667	-154.526	59.2701	91.6932	7.57271	476.403	46.907
17.3833	-154.547	59.4044	92.1391	8.24272	476.493	46.9029
17.4	-154.566	59.2719	91.8864	7.9084	476.553	46.8967
17.4167	-154.589	59.2553	91.8357	8.44963	476.545	46.8916
17.4333	-154.614	59.2931	91.9305	71.4063	476.478	46.8932
17.45	-154.639	59.2806	91.8571	7.87132	476.449	46.8864
17.4667	-154.658	59.2609	91.8675	7.39693	476.538	46.8847
17.4833	-154.679	59.3351	92.1246	7.23366	476.497	46.8879
17.5	-154.7	59.2974	91.852	8.17894	476.544	46.8813
17.5167	-154.712	59.273	91.8644	7.8141	476.594	46.8778
17.5333	-154.731	59.2764	91.8865	8.06038	476.654	46.8751
17.55	-154.749	59.3293	91.8131	7.79991	476.632	46.8737
17.5667	-154.765	59.2632	91.755	8.14262	476.687	46.8705
17.5833	-154.783	59.2732	91.9875	7.47917	476.657	46.865
17.6	-154.798	59.4141	92.0455	7.42134	476.564	46.8659
17.6167	-154.813	59.2219	91.7976	8.06755	476.489	46.8655
17.6333	-154.826	59.2454	91.7895	7.96074	476.358	46.862
17.65	-154.839	59.1366	91.6312	8.46687	476.463	46.858
17.6667	-154.851	59.3299	92.085	8.92159	476.584	46.8575
17.6833	-154.864	59.7775	92.4604	9.66606	476.547	46.8552
17.7	-154.875	59.3124	91.9898	9.03313	476.628	46.8552
17.7167	-154.889	59.2805	91.9859	8.94554	476.668	46.8493
17.7333	-154.901	59.2835	91.8356	9.49974	476.619	46.8531
17.75	-154.918	59.4213	92.0074	8.49968	476.63	46.8478
17.7667	-154.928	59.5309	92.1305	7.97279	476.558	46.8452
17.7833	-154.94	59.2764	91.8162	9.56657	476.527	46.8392
17.8	-154.949	59.2269	91.7313	11.6747	476.637	46.8362
17.8167	-154.959	59.269	91.8794	8.39775	476.704	46.8359
17.8333	-154.97	59.3406	92.0528	8.98659	476.62	46.8356
17.85	-154.979	59.26	91.8195	8.41682	476.594	46.8362
17.8667	-154.991	59.2327	91.7313	8.29048	476.623	46.8377
17.8833	-154.996	59.2529	91.782	8.93654	476.627	46.8343
17.9	-155.004	59.2774	91.8998	8.56041	476.687	46.8278
17.9167	-155.011	59.3737	91.9834	8.91029	476.626	46.8258
17.9333	-155.019	59.3722	92.1677	8.74458	476.465	46.8244
17.95	-155.03	59.2405	91.8423	7.22115	476.472	46.8238
17.9667	-155.042	59.1538	91.7107	8.53722	476.596	46.8247
17.9833	-155.045	59.2544	91.7567	8.72673	476.741	46.8261
18	-155.051	59.1767	91.6308	8.85063	476.754	46.8264
18.0167	-155.056	59.2643	91.7904	8.28087	476.721	46.824
18.0333	-155.063	59.2992	91.9433	7.84691	476.623	46.8201
18.05	-155.07	59.3049	91.9163	8.57048	476.652	46.8224
18.0667	-155.077	59.25	91.9267	8.13011	476.608	46.8194
18.0833	-155.081	59.3763	91.8668	8.77144	476.577	46.8176
18.1	-155.088	59.1848	91.6583	8.21297	476.648	46.8176
18.1167	-155.092	59.3983	92.1874	8.55446	476.682	46.814
18.1333	-155.096	59.3525	91.9692	8.23799	476.603	46.8119
18.15	-155.101	59.3143	91.8905	5.68275	476.653	46.8107
18.1667	-155.103	59.2779	91.9173	8.24455	476.678	46.8121
18.1833	-155.105	59.3313	92.0051	8.8752	476.683	46.8084
18.2	-155.109	59.1988	91.8263	8.77983	476.547	46.8098
18.2167	-155.109	59.2019	91.7344	9.20769	476.532	46.8087
18.2333	-155.116	59.3624	92.1096	8.85613	476.455	46.8078
18.25	-155.118	59.3377	91.8124	8.33397	476.484	46.8057
18.2667	-155.128	59.408	92.0164	8.16582	476.512	46.8041
18.2833	-155.132	59.3441	91.9772	8.46916	476.447	46.8011
18.3	-155.137	59.4058	92.2242	7.89223	476.556	46.7992
18.3167	-155.136	59.1779	91.8232	7.33437	476.529	46.8002
18.3333	-155.138	59.255	91.7611	8.8102	476.514	46.8028
18.35	-155.139	59.2095	91.6782	8.24272	476.507	46.8029
18.3667	-155.14	59.2988	91.8856	3.97148	476.562	46.8011
18.3833	-155.141	59.3105	91.8952	3.60664	476.622	46.7995
18.4	-155.143	59.2623	91.9505	-2.53609	476.715	46.8003
18.4167	-155.15	59.2036	91.8037	7.97279	476.726	46.7959
18.4333	-155.151	59.2849	91.8099	8.5038	476.698	46.7988
18.45	-155.155	59.4045	92.1505	9.81331	476.784	46.7934
18.4667	-155.155	59.211	91.8038	9.02824	476.739	46.7934
18.4833	-155.151	59.2136	91.7596	3.90465	476.725	46.7922
18.5	-155.15	59.2091	91.7043	8.49785	476.912	46.7915
18.5167	-155.156	59.3052	91.9607	-2.82692	476.845	46.7925
18.5333	-155.154	59.3015	92.0905	-30.7558	476.739	46.798
18.55	-155.157	59.3551	91.9724	7.77062	476.723	46.7973
18.5667	-155.159	59.1814	91.7602	-12.9615	476.799	46.798
18.5833	-155.156	59.2385	91.8067	7.99477	476.69	46.7959
18.6	-155.164	59.2974	91.9531	8.91808	476.678	46.7942
18.6167	-155.164	60.3516	92.438	9.10286	476.582	46.7962
18.6333	-155.164	59.414	92.2935	8.6158	476.547	46.798
18.65	-155.164	59.2387	91.7422	7.92259	476.628	46.7968
18.6667	-155.166	59.1726	91.7114	9.12483	476.506	46.7941
18.6833	-155.168	59.2953	91.8314	9.12132	476.357	46.7933
18.7	-155.173	59.3218	92.071	8.94066	476.385	46.7927
18.7167	-155.173	59.266	91.975	9.13017	476.307	46.7925
18.7333	-155.174	59.2501	91.9343	9.31557	476.229	46.793
18.75	-155.173	59.2713	91.8449	8.90678	476.225	46.7887
18.7667	-155.171	59.3943	92.0382	9.35967	476.219	46.786
18.7833	-155.167	59.3761	92.1438	8.65578	476.185	46.788
18.8	-155.169	59.23	91.8726	8.89839	476.283	46.7892
18.8167	-155.171	59.203	91.809	8.64082	476.415	46.7913
18.8333	-155.174	59.1776	91.7742	10.0327	476.552	46.7937
18.85	-155.167	59.2658	91.8188	3.92799	476.641	46.7895
18.8667	-155.169	59.1996	91.7805	3.04817	476.714	46.7913
18.8833	-155.174	59.3537	91.9123	3.62099	476.857	46.7942
18.9	-155.172	59.2101	91.8314	32.9476	477.033	46.7937
18.9167	-155.172	59.2857	91.8778	-4.48387	477.067	46.7953
18.9333	-155.17	59.7993	92.4996	-0.670395	476.865	46.7931
18.95	-155.168	59.1634	91.8545	-3.65425	476.954	46.7948
18.9667	-155.167	59.2594	92.0185	5.54024	476.967	46.7948
18.9833	-155.167	59.2701	91.9149	3.56438	476.944	46.7905
19	-155.17	59.3101	91.9962	5.32448	476.967	46.797
19.0167	-155.172	59.2432	91.8865	-3.63991	476.918	46.7956
19.0333	-155.17	59.2201	91.8259	0.774307	476.687	46.7944
19.05	-155.172	59.2312	91.8641	-0.997696	476.496	46.7944
19.0667	-155.174	59.2135	91.8371	-0.291367	476.429	46.7954
19.0833	-155.172	59.282	92.0832	3.87016	476.448	46.7927
19.1	-155.174	59.1808	91.7616	9.09813	476.495	46.7937
19.1167	-155.171	59.213	91.8476	9.0844	476.554	46.7962
19.1333	-155.168	59.2582	91.8435	8.61885	476.525	46.7988
19.15	-155.169	59.1857	91.741	8.71544	476.578	46.7979
19.1667	-155.167	59.1021	91.556	8.96095	476.52	46.7965
19.1833	-155.163	59.2001	91.7847	8.73146	476.524	46.7989
19.2	-155.161	59.1641	91.7458	8.42339	476.629	46.7945
19.2167	-155.161	59.2683	91.9604	8.81432	476.829	46.7918
19.2333	-155.16	59.1628	91.6488	8.51936	476.857	46.796
19.25	-155.161	59.3058	91.9178	8.43819	476.924	46.7951
19.2667	-155.159	59.2495	91.7741	8.83049	476.989	46.7919
19.2833	-155.162	59.304	91.7994	8.89427	476.968	46.7925
19.3	-155.159	59.1644	91.8273	8.63792	477.008	46.7907
19.3167	-155.154	59.3	91.8908	8.20168	476.978	46.7919
19.3333	-155.151	59.2123	91.7883	8.50563	476.925	46.7927
19.35	-155.148	59.4656	92.2469	8.13789	476.977	46.7963
19.3667	-155.147	59.1618	91.7873	7.89406	477.067	46.7924
19.3833	-155.147	59.0817	91.6187	8.08662	477.037	46.7954
19.4	-155.144	59.2402	91.8964	8.37807	477.152	46.7945
19.4167	-155.14	59.3589	92.1612	7.78847	477.081	46.7948
19.4333	-155.142	59.1615	91.6921	7.66457	476.986	46.7966
19.45	-155.144	59.2712	92.0481	7.04521	476.967	46.798
19.4667	-155.14	59.109	91.5884	7.06551	476.927	46.7983
19.4833	-155.139	59.2579	91.9058	7.6931	476.852	46.7982
19.5	-155.135	59.1966	91.7526	8.12233	476.935	46.7977
19.5167	-155.129	59.0882	91.5902	8.09914	476.891	46.7983
19.5333	-155.128	59.2413	91.7757	8.79051	476.858	46.7979
19.55	-155.125	59.2254	92.0498	8.79234	476.832	46.7965
19.5667	-155.129	60.0996	92.694	8.93349	476.686	46.8003
19.5833	-155.126	59.128	91.652	8.63319	476.735	46.7997
19.6	-155.131	59.1845	91.8427	8.67363	476.908	46.8037
19.6167	-155.128	59.1471	91.728	8.25996	476.925	46.8028
19.6333	-155.123	59.2741	91.8485	9.10347	476.712	46.8009
19.65	-155.124	59.3562	92.008	9.2495	476.645	46.7983
19.6667	-155.12	59.6296	92.3124	9.00032	476.6	46.7986
19.6833	-155.116	59.1836	91.842	8.33992	476.577	46.797
19.7	-155.118	59.2678	91.9355	8.61107	476.66	46.7983
19.7167	-155.117	59.1193	91.657	9.03374	476.675	46.7995
19.7333	-155.115	59.112	91.628	9.13567	476.787	46.8021
19.75	-155.116	59.2185	91.784	8.42506	476.877	46.7999
19.7667	-155.117	59.2423	91.9059	8.81844	476.88	46.8047
19.7833	-155.115	59.1702	91.7139	8.4597	476.906	46.8015
19.8	-155.117	59.2306	91.6908	8.94066	477.006	46.8026
19.8167	-155.117	59.3159	92.0699	8.56163	477.019	46.8012
19.8333	-155.112	59.232	91.8934	17.7801	476.989	46.8015
19.85	-155.108	59.5112	91.6914	7.472	477.054	46.8055
19.8667	-155.108	59.1656	91.7388	3.08098	477.102	46.8018
19.8833	-155.107	59.7396	92.161	6.3163	477.101	46.805
19.9	-155.103	59.2292	91.9782	11.2801	477.174	46.8057
19.9167	-155.103	59.1291	91.7046	7.05605	477.235	46.8038
19.9333	-155.099	59.4097	92.12	6.37703	477.196	46.8038
19.95	-155.099	59.2451	91.9347	5.96458	477.154	46.8052
19.9667	-155.093	59.2135	91.8421	5.88234	476.977	46.8072
19.9833	-155.093	59.5156	92.384	5.79475	476.9	46.8057
20	-155.091	59.2329	91.843	6.75148	476.769	46.8078
20.0167	-155.09	59.0957	91.6168	5.31014	476.761	46.8089
20.0333	-155.086	59.2988	92.0945	5.97237	476.648	46.8078
20.05	-155.09	59.2001	91.8847	4.01024	476.654	46.8093
20.0667	-155.085	59.2626	91.8916	4.08714	476.812	46.8105
20.0833	-155.085	59.1966	91.6847	3.59352	476.888	46.815
20.1	-155.085	59.4267	92.0924	3.79982	476.931	46.8136
20.1167	-155.079	59.1871	91.7677	21.0464	476.95	46.813
20.1333	-155.082	59.336	91.9404	3.91182	477.037	46.8124
20.15	-155.078	59.0955	91.677	3.88023	477.13	46.8169
20.1667	-155.076	59.2202	91.9962	4.47334	477.123	46.8165
20.1833	-155.071	59.1317	91.6984	2.47124	477.116	46.8156
20.2	-155.074	59.2884	92.1172	4.72542	477.268	46.8169
20.2167	-155.075	59.1808	91.8028	-1.92925	477.269	46.8205
20.2333	-155.072	59.1511	91.8176	3.3062	477.235	46.8201
20.25	-155.072	59.137	91.6497	4.09538	477.177	46.822
20.2667	-155.069	59.2121	91.8003	4.08409	477.197	46.8223
20.2833	-155.068	59.2077	91.7094	3.79265	477.169	46.8221
20.3	-155.064	59.1447	91.8139	1.71303	477.096	46.825
20.3167	-155.06	59.2664	91.9993	-1.29036	477.027	46.8235
20.3333	-155.055	59.2275	91.9363	-6.96465	476.891	46.8258
20.35	-155.051	59.2016	91.9161	-4.06258	476.945	46.8258
20.3667	-155.052	59.2002	91.8493	0.208054	476.898	46.823
20.3833	-155.048	59.1695	91.7017	-5.16518	476.798	46.8226
20.4	-155.044	59.2039	91.7469	-4.42604	476.733	46.8203
20.4167	-155.039	59.302	92.1121	-4.24843	476.754	46.8244
20.4333	-155.038	59.2371	91.9457	-4.51378	476.722	46.8238
20.45	-155.038	59.1839	91.8017	0.0780487	476.756	46.8226
20.4667	-155.039	59.2411	91.8433	-6.44371	476.793	46.8221
20.4833	-155.037	59.2161	91.815	-5.76958	476.695	46.8221
20.5	-155.033	59.1149	91.5894	-6.14861	476.736	46.8255
20.5167	-155.035	59.1438	91.7231	-5.48286	476.765	46.8267
20.5333	-155.031	59.1222	91.7419	-4.70451	476.64	46.8275
20.55	-155.03	59.1666	91.7777	-4.52202	476.698	46.8278
20.5667	-155.029	59.1668	91.827	-5.11803	476.725	46.8284
20.5833	-155.021	59.334	91.8438	-6.38405	476.718	46.8275
20.6	-155.02	59.1885	91.941	-8.16216	476.683	46.8269
20.6167	-155.016	59.1442	91.8009	-5.19142	476.722	46.8307
20.6333	-155.015	59.1116	91.7045	-6.99928	476.777	46.8292
20.65	-155.016	59.1174	91.7007	-6.1808	476.783	46.8319
20.6667	-155.012	59.3299	91.8162	-5.97405	476.739	46.8331
20.6833	-155.012	59.0536	91.5879	-6.19698	476.701	46.8288
20.7	-155.01	59.1203	91.6697	-5.79399	476.82	46.8319
20.7167	-155.003	59.2243	91.7988	-5.97939	476.852	46.8311
20.7333	-155.006	59.2201	92.0692	-6.3018	476.832	46.8307
20.75	-155.006	59.1062	91.6728	-5.77614	476.841	46.8267
20.7667	-155.002	59.0777	91.601	-5.94124	476.924	46.8304
20.7833	-154.998	59.1082	91.6515	-6.06468	476.887	46.8307
20.8	-154.994	59.107	91.6061	-5.74806	476.973	46.8285
20.8167	-154.993	59.2675	91.7466	-6.59386	477.03	46.829
20.8333	-154.996	59.1311	91.7642	-6.30425	477.049	46.8302
20.85	-154.998	59.2287	91.8668	-6.25771	477.058	46.8305
20.8667	-154.991	59.1621	91.7239	-6.0807	476.986	46.8304
20.8833	-154.986	59.1019	91.5827	-6.3871	476.981	46.8261
20.9	-154.987	59.2426	91.9556	-6.32927	477.152	46.8284
20.9167	-154.978	59.0829	91.6558	-5.58189	477.181	46.8267
20.9333	-154.976	59.2081	91.7139	-6.10451	477.088	46.825
20.95	-154.975	59.1795	91.665	-5.8149	477.162	46.8282
20.9667	-154.972	59.1633	91.6905	-6.01509	477.168	46.827
20.9833	-154.973	59.3414	92.0844	-6.3459	477.008	46.825
21	-154.968	59.2796	91.8383	-6.20171	477.016	46.8237
21.0167	-154.962	59.1258	91.7501	-6.58852	477.156	46.8221
21.0333	-154.959	59.2081	91.8888	-5.80956	477.148	46.8278
21.05	-154.96	59.1752	91.7272	-4.36882	477.087	46.8282
21.0667	-154.962	59.1323	91.7724	-3.39607	476.965	46.8267
21.0833	-154.963	59.2342	91.7794	-4.54414	476.852	46.8237
21.1	-154.961	59.2081	91.8774	4.37553	476.958	46.8264
21.1167	-154.959	59.1967	91.7074	3.97865	477.065	46.8255
21.1333	-154.951	59.3101	91.9553	6.78841	476.983	46.8299
21.15	-154.948	59.2223	91.8813	4.6122	476.968	46.829
21.1667	-154.942	59.1752	91.8209	5.85793	476.946	46.8304
21.1833	-154.943	59.1294	91.6581	7.81471	476.96	46.8327
21.2	-154.947	59.1048	91.717	7.2271	476.99	46.8328
21.2167	-154.947	59.2614	92.0269	7.94472	477.01	46.8316
21.2333	-154.946	59.128	91.6932	8.45253	476.956	46.8313
21.25	-154.941	59.1462	91.7458	8.40492	476.932	46.8285
21.2667	-154.939	59.1196	91.804	8.70827	476.913	46.8328
21.2833	-154.934	59.1209	91.7199	8.12889	476.927	46.8325
21.3	-154.938	59.2219	91.8015	8.36067	476.971	46.8351
21.3167	-154.939	59.2709	91.9099	8.43163	476.993	46.8336
21.3333	-154.931	59.0693	91.6264	8.5891	476.936	46.8343
21.35	-154.933	59.1525	91.7213	8.17055	477.066	46.8362
21.3667	-154.928	59.1474	91.8894	9.1642	477.035	46.8345
21.3833	-154.927	59.1322	91.7042	8.87688	476.97	46.8302
21.4	-154.925	59.2904	92.1624	8.76732	476.923	46.8308
21.4167	-154.924	59.2509	91.8621	8.7989	476.963	46.8328
21.4333	-154.921	59.9654	92.2271	8.67485	476.934	46.8349
21.45	-154.922	59.1036	91.7626	8.3709	476.941	46.8324
21.4667	-154.923	59.1393	91.5746	9.23164	476.963	46.833
21.4833	-154.917	59.224	91.7535	8.45848	476.973	46.8301
21.5	-154.916	59.2127	91.8259	8.704	476.945	46.8331
21.5167	-154.917	59.1145	91.6877	8.60863	476.953	46.8337
21.5333	-154.914	59.1729	91.7506	8.57109	476.896	46.836
21.55	-154.911	59.2327	91.9589	8.33458	476.885	46.8386
21.5667	-154.908	59.2637	91.8882	8.67134	476.784	46.8398
21.5833	-154.911	59.1305	91.8125	8.52287	476.648	46.8372
21.6	-154.914	59.296	91.6569	9.15886	476.733	46.8371
21.6167	-154.914	59.2687	91.991	8.46748	476.796	46.8414
21.6333	-154.91	59.3545	92.3307	8.30895	476.748	46.8412
21.65	-154.911	59.2081	91.8008	9.02657	476.791	46.8407
21.6667	-154.904	59.121	91.6811	8.99788	476.918	46.8411
21.6833	-154.906	59.1544	91.7025	9.02824	476.978	46.8397
21.7	-154.9	59.0768	91.6253	8.79707	477.035	46.8388
21.7167	-154.897	59.0073	91.4597	8.16643	477.087	46.8404
21.7333	-154.895	59.0708	91.5995	8.48717	477.087	46.8417
21.75	-154.894	59.1192	91.8	8.38036	477.12	46.845
21.7667	-154.89	59.2266	91.9785	23.2673	477.143	46.8488
21.7833	-154.889	59.1697	91.7753	8.58666	477.136	46.8497
21.8	-154.884	59.3696	91.8536	8.59383	477.123	46.852
21.8167	-154.883	59.2942	91.9358	9.17854	477.092	46.8488
21.8333	-154.877	59.1795	91.7623	8.63136	477.008	46.8496
21.85	-154.877	59.0821	91.7281	8.95027	477.046	46.8517
21.8667	-154.875	59.2873	91.9123	4.83101	477.09	46.8511
21.8833	-154.876	59.1354	91.8014	8.91502	477.015	46.8476
21.9	-154.876	59.2547	91.8337	-5.10613	477.021	46.8507
21.9167	-154.873	59.2075	91.9592	-4.73122	476.977	46.8494
21.9333	-154.869	59.0339	91.601	-3.63457	476.968	46.851
21.95	-154.868	59.0781	91.6052	-4.18953	476.927	46.8552
21.9667	-154.868	59.1134	91.6726	-3.97484	476.873	46.8539
21.9833	-154.869	59.1837	91.8594	0.211563	476.86	46.8569
22	-154.865	59.1515	91.838	-6.09077	476.939	46.856
22.0167	-154.864	59.0545	91.5989	-15.1102	476.904	46.8549
22.0333	-154.863	59.1935	91.7847	7.79808	476.888	46.8569
22.05	-154.854	59.2684	91.9241	8.25645	476.952	46.8546
22.0667	-154.847	59.1419	91.8621	8.00728	477.077	46.8484
22.0833	-154.848	59.008	91.5575	8.20992	477.106	46.8504
22.1	-154.844	59.2651	92.1598	8.12355	477.238	46.8505
22.1167	-154.838	59.0612	91.7515	8.22182	477.291	46.8542
22.1333	-154.837	59.5068	92.0809	8.13835	477.356	46.8536
22.15	-154.838	59.1982	91.814	8.74107	477.392	46.8531
22.1667	-154.836	59.1976	91.9611	8.84895	477.467	46.8536
22.1833	-154.838	59.1335	91.7403	8.41621	477.448	46.8574
22.2	-154.833	59.2077	91.8064	8.17543	477.441	46.8552
22.2167	-154.832	59.3275	92.0219	8.33748	477.418	46.8548
22.2333	-154.827	59.0884	91.6334	8.21831	477.369	46.8555
22.25	-154.823	59.4242	92.2887	8.37624	477.435	46.8607
22.2667	-154.817	59.0974	91.6935	3.48152	477.412	46.8601
22.2833	-154.817	59.0104	91.5936	-5.90004	477.284	46.8597
22.3	-154.819	59.1824	91.7463	-6.47118	477.408	46.8595
22.3167	-154.82	59.266	91.8987	7.22527	477.362	46.8595
22.3333	-154.822	59.1688	91.8935	7.24678	477.27	46.8592
22.35	-154.819	59.0754	91.6772	8.82927	477.249	46.8612
22.3667	-154.814	59.2403	91.9918	9.05815	477.258	46.8629
22.3833	-154.813	59.1525	91.9141	9.11354	477.262	46.8653
22.4	-154.81	59.1119	91.8604	9.16069	477.106	46.8655
22.4167	-154.809	59.0327	91.5286	9.30428	477.075	46.8656
22.4333	-154.806	59.1357	91.8003	9.0432	477.039	46.8638
22.45	-154.802	59.0897	91.6895	8.93288	477.099	46.8661
22.4667	-154.799	59.2696	92.1537	9.04732	477.195	46.8664
22.4833	-154.797	59.3183	91.844	8.99315	477.201	46.8673
22.5	-154.798	59.2263	91.8124	8.8102	477.05	46.8665
22.5167	-154.792	59.0823	91.6625	8.91502	477.05	46.869
22.5333	-154.791	59.381	92.0576	9.23576	477.043	46.8688
22.55	-154.793	59.1259	91.6036	9.28337	477.018	46.8749
22.5667	-154.792	59.139	91.818	12.1581	476.994	46.8743
22.5833	-154.783	59.0951	91.7173	4.54308	477.001	46.8725
22.6	-154.782	59.287	92.0977	8.92754	477.1	46.8722
22.6167	-154.78	59.2831	92.0081	9.19396	477.171	46.872
22.6333	-154.779	59.0643	91.6372	8.79646	477.21	46.8684
22.65	-154.779	59.1315	91.7492	9.13628	477.301	46.8749
22.6667	-154.777	59.0951	91.7466	8.5891	477.309	46.8748
22.6833	-154.781	59.232	92.0454	8.68141	477.368	46.8737
22.7	-154.78	59.1567	91.7838	8.7809	477.485	46.8774
22.7167	-154.779	59.1485	91.89	9.29482	477.487	46.8732
22.7333	-154.776	59.0699	91.6779	9.2495	477.516	46.8737
22.75	-154.767	59.204	92.0023	9.25362	477.599	46.8714
22.7667	-154.77	59.0472	91.668	8.47817	477.631	46.8697
22.7833	-154.768	59.1442	91.8026	8.93349	477.566	46.8729
22.8	-154.761	59.1209	91.769	8.99849	477.624	46.8731
22.8167	-154.758	59.0522	91.6557	9.08073	477.59	46.8745
22.8333	-154.751	59.2016	91.8771	8.91563	477.495	46.8775
22.85	-154.745	59.1822	91.936	8.98598	477.37	46.8784
22.8667	-154.748	59.1045	91.7436	8.72078	477.347	46.8766
22.8833	-154.745	59.0687	91.6956	9.08379	477.359	46.8772
22.9	-154.743	59.1729	91.8589	9.03191	477.376	46.8746
22.9167	-154.741	59.0603	91.6662	8.3596	477.476	46.8758
22.9333	-154.739	59.0804	91.7651	8.82866	477.413	46.8804
22.95	-154.739	59.1444	91.8745	30.5259	477.226	46.8809
22.9667	-154.734	59.127	91.7739	7.65495	477.22	46.885
22.9833	-154.735	59.2323	91.8346	9.16603	477.166	46.8816
23	-154.737	59.1119	91.7213	8.06038	477.17	46.8812
23.0167	-154.735	59.1721	91.945	8.42217	477.138	46.8807
23.0333	-154.732	59.1811	91.8385	8.61824	477.169	46.8826
23.05	-154.731	59.1035	91.6895	9.35555	477.206	46.8839
23.0667	-154.73	59.1331	91.7802	9.36562	477.269	46.8801
23.0833	-154.724	59.0899	91.6427	9.35555	477.232	46.8777
23.1	-154.722	59.1637	91.8327	9.55406	477.332	46.8754
23.1167	-154.722	59.1921	91.8198	9.41811	477.409	46.8809
23.1333	-154.723	59.071	91.621	8.73329	477.385	46.8827
23.15	-154.719	59.0833	91.6703	9.43901	477.435	46.8847
23.1667	-154.72	59.0847	91.4771	9.52721	477.552	46.8876
23.1833	-154.713	59.1032	91.7681	9.24889	477.538	46.8864
23.2	-154.709	59.1589	91.7069	8.55507	477.621	46.8848
23.2167	-154.706	59.138	91.8238	9.11766	477.622	46.8832
23.2333	-154.706	59.1421	91.7973	8.46153	477.665	46.8865
23.25	-154.706	59.1383	91.7922	8.89427	477.701	46.8896
23.2667	-154.701	59.1485	91.8325	8.93593	477.565	46.889
23.2833	-154.7	59.1499	91.746	8.6779	477.523	46.888
23.3	-154.697	59.1387	91.8995	9.23515	477.534	46.8913
23.3167	-154.697	59.2371	92.1568	8.61229	477.489	46.8925
23.3333	-154.693	59.2934	91.8034	8.70461	477.432	46.8938
23.35	-154.685	59.1999	91.6552	8.67607	477.427	46.8964
23.3667	-154.679	59.3646	91.9686	9.24583	477.427	46.8952
23.3833	-154.682	59.0969	91.732	9.8568	477.265	46.8964
23.4	-154.679	59.3328	92.1035	8.88054	477.151	46.8978
23.4167	-154.671	59.1349	91.6802	8.86742	477.055	46.8971
23.4333	-154.672	59.1196	91.659	8.70766	477.026	46.8984
23.45	-154.673	59.1074	91.7196	9.10576	477.012	46.8967
23.4667	-154.674	59.0952	91.6804	8.23433	476.983	46.8986
23.4833	-154.666	59.0708	91.627	9.11827	477.085	46.9009
23.5	-154.662	59.1456	91.7448	9.32045	477.129	46.9038
23.5167	-154.662	59.1785	91.9965	8.10738	477.119	46.9042
23.5333	-154.661	59.3897	91.9402	8.55751	477.177	46.9056
23.55	-154.656	59.0868	91.4666	8.22899	477.31	46.9056
23.5667	-154.649	59.1651	91.7054	7.95784	477.375	46.9047
23.5833	-154.643	59.1543	91.7973	7.69264	477.449	46.905
23.6	-154.643	59.12	91.637	9.05281	477.435	46.9062
23.6167	-154.64	59.3319	92.2242	8.32863	477.46	46.9053
23.6333	-154.643	59.0972	91.7077	8.48351	477.426	46.9056
23.65	-154.641	59.0591	91.6178	8.04604	477.407	46.9061
23.6667	-154.636	59.1505	91.7513	8.16643	477.477	46.9091
23.6833	-154.639	59.2503	91.8661	8.41744	477.443	46.9143
23.7	-154.637	59.0733	91.6399	8.47633	477.408	46.9152
23.7167	-154.634	59.1882	91.8377	8.00011	477.333	46.9134
23.7333	-154.629	59.1235	91.746	8.3506	477.327	46.9157
23.75	-154.625	59.0759	91.5466	8.69988	477.368	46.9131
23.7667	-154.62	59.1964	91.871	7.89589	477.357	46.916
23.7833	-154.614	59.2468	91.8456	8.26057	477.299	46.9169
23.8	-154.614	59.2359	92.0539	8.35838	477.239	46.917
23.8167	-154.613	59.0388	91.4986	8.32024	477.247	46.9187
23.8333	-154.611	59.2016	91.8058	9.7329	477.263	46.9192
23.85	-154.603	59.1035	91.7358	9.70604	477.266	46.9212
23.8667	-154.599	59.1914	91.8183	9.2495	477.243	46.9209
23.8833	-154.6	59.0609	91.6081	9.62608	477.222	46.9204
23.9	-154.596	59.1755	91.8984	9.21486	477.207	46.9192
23.9167	-154.591	59.1529	91.7843	9.32396	477.101	46.9228
23.9333	-154.586	59.2504	92.0925	9.35494	477.089	46.918
23.95	-154.586	59.0751	91.6895	9.14818	477.153	46.9196
23.9667	-154.586	59.176	91.7104	9.10942	477.223	46.9251
23.9833	-154.585	59.1386	91.6343	9.0992	477.173	46.9224
24	-154.585	59.1692	91.7135	8.81432	477.211	46.921
24.0167	-154.585	59.2185	91.787	9.03908	477.236	46.9248
24.0333	-154.58	59.0922	91.6641	8.99315	477.28	46.9267
24.05	-154.571	59.0891	91.4871	8.57002	477.329	46.9311
24.0667	-154.565	59.2756	91.7173	8.74214	477.438	46.9305
24.0833	-154.562	59.0871	91.6447	9.13445	477.469	46.9302
24.1	-154.558	59.1666	91.9144	9.10103	477.561	46.9286
24.1167	-154.557	59.1625	91.8801	8.61351	477.552	46.9285
24.1333	-154.556	59.06	91.7117	9.07784	477.637	46.9288
24.15	-154.552	59.3273	91.8592	9.22615	477.655	46.9294
24.1667	-154.55	59.0134	91.4916	6.05461	477.568	46.9294
24.1833	-154.544	59.0733	91.6772	7.8643	477.503	46.9296
24.2	-154.543	59.3244	92.1995	8.72917	477.556	46.9305
24.2167	-154.542	59.1767	91.88	8.4687	477.676	46.9297
24.2333	-154.538	59.1596	91.7527	8.82744	477.781	46.9309
24.25	-154.53	59.4231	92.2167	8.29872	477.741	46.9341
24.2667	-154.529	59.1366	91.7214	8.59139	477.723	46.9357
24.2833	-154.527	59.1148	91.5977	8.22777	477.586	46.9321
24.3	-154.522	59.1343	91.7677	8.55797	477.57	46.9309
24.3167	-154.521	59.0865	91.4294	8.82271	477.56	46.9314
24.3333	-154.517	59.1375	91.6766	8.01689	477.451	46.9302
24.35	-154.515	59.0801	91.6905	8.37868	477.278	46.9323
24.3667	-154.515	59.0784	91.498	8.83156	477.186	46.9321
24.3833	-154.512	59.1688	91.7318	8.65883	477.133	46.932
24.4	-154.509	59.0504	91.6169	8.34404	477.059	46.9334
24.4167	-154.507	59.1491	91.8757	8.22899	476.937	46.9344
24.4333	-154.505	59.0801	91.6784	7.93098	476.923	46.9355
24.45	-154.504	59.1837	91.878	9.26674	477.013	46.9349
24.4667	-154.503	59.1805	91.7184	8.71361	477.035	46.935
24.4833	-154.502	59.1027	91.7933	8.8871	477.062	46.9358
24.5	-154.502	59.0987	91.5337	9.20235	477.082	46.9366
24.5167	-154.497	59.2059	92.0728	8.91502	477.238	46.9369
24.5333	-154.494	59.0693	91.5939	9.18861	477.425	46.9398
24.55	-154.492	59.1122	91.6169	8.72612	477.63	46.9421
24.5667	-154.49	59.0464	91.471	9.14162	477.696	46.944
24.5833	-154.493	59.1148	91.686	9.69948	477.749	46.9369
24.6	-154.493	59.1662	91.9294	8.12767	477.78	46.9347
24.6167	-154.488	59.2338	91.7541	8.68019	477.825	46.9334
24.6333	-154.481	59.1056	91.6247	7.83806	477.746	46.937
24.65	-154.483	59.1157	91.7141	8.23021	477.716	46.9369
24.6667	-154.479	59.0731	91.641	7.70683	477.713	46.9393
24.6833	-154.476	59.0798	91.6148	8.57765	477.684	46.9428
24.7	-154.474	59.033	91.5101	7.95189	477.691	46.9444
24.7167	-154.467	59.0434	91.6213	8.49663	477.7	46.9448
24.7333	-154.466	59.0968	91.6312	-6.76201	477.546	46.9437
24.75	-154.469	59.1447	91.5936	8.97469	477.518	46.943
24.7667	-154.472	59.1885	91.6209	8.86559	477.485	46.9456
24.7833	-154.466	59.0397	91.529	9.48906	477.433	46.944
24.8	-154.46	59.1064	91.786	9.61067	477.373	46.9453
24.8167	-154.457	59.1218	91.896	9.09447	477.356	46.9457
24.8333	-154.458	59.121	91.719	9.32045	477.322	46.9457
24.85	-154.455	59.0939	91.6999	9.55757	477.398	46.9471
24.8667	-154.449	59.2718	91.8694	9.11354	477.44	46.9489
24.8833	-154.446	59.2179	91.7866	9.56001	477.481	46.9485
24.9	-154.448	59.1653	91.8719	8.81844	477.487	46.9483
24.9167	-154.445	59.1549	91.7603	9.3943	477.452	46.9477
24.9333	-154.44	59.1525	91.6184	9.46999	477.296	46.9473
24.95	-154.435	59.0589	91.5746	9.30077	477.299	46.944
24.9667	-154.436	59.0258	91.5664	9.47777	477.378	46.946
24.9833	-154.435	59.0902	91.6346	9.14574	477.478	46.9473
25	-154.434	59.1659	91.6164	10.3205	477.64	46.9503
25.0167	-154.429	59.128	91.4974	9.59221	477.7	46.9498
25.0333	-154.432	59.1462	91.6876	8.7458	477.834	46.9502
25.05	-154.432	59.1314	91.5841	8.95378	477.934	46.9518
25.0667	-154.43	59.1967	91.7072	8.31123	477.956	46.9567
25.0833	-154.434	59.1218	91.6491	9.2376	477.86	46.9521
25.1	-154.431	59.0928	91.6381	8.74275	477.838	46.9527
25.1167	-154.425	59.2168	91.9077	8.92998	477.776	46.9567
25.1333	-154.425	59.1377	91.6421	8.5247	477.713	46.9578
25.15	-154.421	59.1572	91.8821	8.72261	477.659	46.9584
25.1667	-154.424	59.1512	91.7419	9.26796	477.717	46.9593
25.1833	-154.42	59.0479	91.5243	8.79051	477.695	46.9598
25.2	-154.418	59.1349	91.6209	8.98842	477.614	46.9639
25.2167	-154.416	59.1216	91.6081	8.71895	477.446	46.9616
25.2333	-154.413	59.0382	91.5504	9.19167	477.386	46.9616
25.25	-154.405	59.2861	92.0722	8.38692	477.368	46.965
25.2667	-154.405	59.1184	91.6912	8.88832	477.277	46.9628
25.2833	-154.406	59.2278	91.76	8.75526	477.281	46.9665
25.3	-154.408	59.184	91.6457	8.8311	477.276	46.9593
25.3167	-154.41	59.0736	91.5101	8.95088	477.299	46.9611
25.3333	-154.406	59.1148	91.6911	9.31084	477.272	46.9611
25.35	-154.396	59.0669	91.665	9.26552	477.345	46.9631
25.3667	-154.393	59.1096	91.7187	9.28993	477.49	46.9643
25.3833	-154.386	59.1521	91.8119	9.19396	477.596	46.9636
25.4	-154.381	59.1244	91.6793	8.76732	477.647	46.9653
25.4167	-154.381	59.078	91.5601	9.21074	477.751	46.9659
25.4333	-154.378	59.1384	91.5804	9.06593	477.904	46.9646
25.45	-154.377	59.0484	91.5168	8.82866	477.929	46.9646
25.4667	-154.383	59.0949	91.5888	9.68819	477.856	46.9643
25.4833	-154.377	59.0481	91.587	9.4294	477.843	46.9659
25.5	-154.38	59.0411	91.5516	9.24294	477.882	46.9695
25.5167	-154.373	59.0273	91.4979	8.97286	477.836	46.9711
25.5333	-154.37	59.1799	91.7053	10.8117	477.79	46.9698
25.55	-154.369	59.2548	91.8452	10.7514	477.762	46.9668
25.5667	-154.367	59.0704	91.58	8.90083	477.657	46.9674
25.5833	-154.367	59.1268	91.6464	9.7155	477.747	46.9711
25.6	-154.363	59.1113	91.8717	8.91335	477.789	46.9744
25.6167	-154.361	59.2104	91.7942	8.0764	477.755	46.9732
25.6333	-154.354	59.8142	91.9866	7.67952	477.733	46.9685
25.65	-154.352	59.1663	91.786	8.43941	477.673	46.9717
25.6667	-154.357	59.1506	91.7307	8.34282	477.492	46.9715
25.6833	-154.345	59.0879	91.7739	8.74458	477.504	46.9743
25.7	-154.344	59.1695	91.8072	7.98409	477.55	46.9709
25.7167	-154.341	59.2893	92.0745	8.55797	477.51	46.9732
25.7333	-154.343	59.1459	91.6558	8.47694	477.614	46.9724
25.75	-154.338	59.0644	91.5838	8.1414	477.673	46.9718
25.7667	-154.332	59.1155	91.5293	8.34709	477.586	46.97
25.7833	-154.332	59.1287	91.708	7.66106	477.636	46.973
25.8	-154.332	59.1273	91.7194	8.6338	477.616	46.9759
25.8167	-154.329	59.1137	91.7237	8.60573	477.613	46.9764
25.8333	-154.33	59.0788	91.6834	7.89406	477.797	46.9773
25.85	-154.323	59.1795	91.7936	7.48879	477.766	46.9758
25.8667	-154.316	59.0607	91.6001	22.9931	477.699	46.9778
25.8833	-154.313	59.222	91.9802	9.50508	477.67	46.9781
25.9	-154.314	59.2107	92.1067	9.3174	477.559	46.9749
25.9167	-154.307	59.0646	91.6248	9.62074	477.435	46.9753
25.9333	-154.307	59.2591	91.9389	9.41994	477.503	46.9781
25.95	-154.31	59.0269	91.4887	9.44374	477.557	46.9817
25.9667	-154.306	59.053	91.508	8.99315	477.517	46.9816
25.9833	-154.299	59.0501	91.5759	8.77617	477.644	46.9807
26	-154.298	59.0862	91.6161	8.7458	477.715	46.9804
26.0167	-154.296	59.2887	91.9766	9.54033	477.432	46.9862
26.0333	-154.297	59.0836	91.6245	9.18633	477.449	46.9831
26.05	-154.292	59.0696	91.4996	8.31612	477.453	46.9862
26.0667	-154.281	58.9831	91.4637	9.07356	477.509	46.9851
26.0833	-154.28	59.1276	91.7071	9.43245	477.594	46.9868
26.1	-154.276	59.2681	91.7939	9.37874	477.535	46.9856
26.1167	-154.279	59.0684	91.5765	8.88344	477.356	46.9834
26.1333	-154.273	59.1743	91.8363	9.47121	477.498	46.9813
26.15	-154.27	59.0998	91.5629	10.1447	477.522	46.9842
26.1667	-154.273	59.2309	91.7417	9.41399	477.368	46.9827
26.1833	-154.27	59.0911	91.7072	9.28886	477.503	46.9828
26.2	-154.271	59.1142	91.6662	9.25484	477.633	46.9836
26.2167	-154.264	59.1108	91.7472	8.40126	477.709	46.9839
26.2333	-154.264	59.1547	91.7448	8.30467	477.877	46.984
26.25	-154.262	59.0595	91.6233	8.35655	477.89	46.9823
26.2667	-154.259	59.1563	91.7742	7.93404	477.865	46.9875
26.2833	-154.259	59.1138	91.7005	8.8018	477.993	46.9877
26.3	-154.258	59.0495	91.5049	7.95189	478.08	46.9871
26.3167	-154.257	59.1099	91.6493	8.84956	477.772	46.9851
26.3333	-154.255	59.1135	91.7465	7.97096	477.843	46.9848
26.35	-154.246	59.1854	91.9293	8.08769	477.793	46.9859
26.3667	-154.246	59.2332	91.9329	11.6503	477.619	46.9833
26.3833	-154.245	59.0841	91.5888	8.59016	477.657	46.9843
26.4	-154.241	59.145	91.8687	8.08296	477.767	46.9886
26.4167	-154.239	59.1825	91.8116	8.2708	477.64	46.9877
26.4333	-154.234	59.0479	91.7344	8.9669	477.743	46.9877
26.45	-154.23	59.0682	91.5104	8.1205	477.694	46.9886
26.4667	-154.231	59.0502	91.5971	8.54073	477.62	46.9886
26.4833	-154.229	59.3029	91.8635	8.9138	477.711	46.9898
26.5	-154.231	59.0308	91.6193	9.26201	477.705	46.9875
26.5167	-154.228	59.0447	91.5626	9.75853	477.49	46.99
26.5333	-154.229	59.0949	91.6933	8.94432	477.596	46.9874
26.55	-154.228	59.0897	91.7002	9.62669	477.521	46.9889
26.5667	-154.225	59.1781	91.6955	8.83995	477.259	46.9904
26.5833	-154.218	59.058	91.7042	9.02657	477.406	46.9898
26.6	-154.219	59.1126	91.7861	9.04137	477.478	46.9906
26.6167	-154.221	59.098	91.6657	9.23103	477.258	46.9923
26.6333	-154.218	59.0514	91.6102	9.94087	477.414	46.9862
26.65	-154.212	59.0893	91.5888	9.30138	477.516	46.9862
26.6667	-154.211	59.1634	91.8829	18.4095	477.453	46.9903
26.6833	-154.205	59.0357	91.6006	8.98247	477.663	46.9941
26.7	-154.204	59.1325	91.5984	-11.9309	477.659	46.991
26.7167	-154.206	59.1439	91.6854	-6.60759	477.502	46.9875
26.7333	-154.199	59.1235	91.777	8.53188	477.735	46.9865
26.75	-154.197	59.0255	91.4553	9.22508	477.779	46.9869
26.7667	-154.195	58.9619	91.4367	9.25423	477.825	46.9924
26.7833	-154.196	59.1164	91.7001	8.67958	478.002	46.9923
26.8	-154.192	59.9445	92.9638	8.9753	477.959	46.9921
26.8167	-154.192	59.174	91.6015	9.29649	477.831	46.9914
26.8333	-154.194	59.0846	91.6984	8.87398	477.885	46.9923
26.85	-154.192	59.1325	91.652	8.60924	477.927	46.9938
26.8667	-154.19	59.1097	91.7002	9.45625	477.822	46.9921
26.8833	-154.191	59.1941	91.9593	9.00032	477.848	46.9929
26.9	-154.188	59.0958	91.67	9.15642	477.775	46.9943
26.9167	-154.186	59.0812	91.5972	9.10103	477.717	46.997
26.9333	-154.185	59.0511	91.7487	8.53722	477.808	46.9976
26.95	-154.186	59.0888	91.7634	8.72078	477.838	46.9968
26.9667	-154.184	59.1698	91.8975	9.2524	477.775	46.9979
26.9833	-154.183	59.3385	92.3676	9.11888	477.885	46.9993
27	-154.181	58.9724	91.4878	9.49974	477.857	46.9955
27.0167	-154.176	59.0694	91.6663	-16.3953	477.732	46.9978
27.0333	-154.168	59.1789	91.7826	8.40492	477.841	46.9991
27.05	-154.17	59.1196	91.6761	9.31679	477.888	46.9962
27.0667	-154.172	59.0873	91.7287	9.27986	477.785	47.0013
27.0833	-154.169	59.1459	91.8455	9.09752	477.922	46.9993
27.1	-154.171	59.1482	91.648	9.43901	477.99	47.0011
27.1167	-154.166	59.6398	92.2584	9.26857	477.885	47.0002
27.1333	-154.164	59.166	91.6541	8.83049	477.829	46.9975
27.15	-154.163	59.1201	91.8198	8.40431	477.726	46.9991
27.1667	-154.159	59.2184	91.7141	8.8871	477.582	47.001
27.1833	-154.155	59.1096	91.6785	8.67729	477.641	46.9991
27.2	-154.154	59.156	91.6894	8.9901	477.703	47.0031
27.2167	-154.152	59.0487	91.5998	9.13857	477.663	47.001
27.2333	-154.15	59.3168	91.9552	9.1935	477.772	47.0016
27.25	-154.143	59.3548	92.058	8.78517	477.804	47.0005
27.2667	-154.141	59.1514	91.795	9.01817	477.66	47.0039
27.2833	-154.14	59.0992	91.7867	9.00154	477.758	47.0017
27.3	-154.135	59.1721	91.5307	9.60762	477.891	47.0051
27.3167	-154.132	59.0591	91.8321	8.78639	477.826	47.0052
27.3333	-154.135	59.1015	91.7164	8.97163	477.934	47.0054
27.35	-154.13	59.2591	92.2147	9.05754	477.916	47.0072
27.3667	-154.131	59.284	91.9123	8.57353	477.775	47.0103
27.3833	-154.126	59.0987	91.549	9.09691	477.858	47.0075
27.4	-154.128	59.0669	91.6163	8.97713	477.775	47.0116
27.4167	-154.127	59.2364	91.9337	9.25835	477.632	47.0077
27.4333	-154.123	59.2216	91.8848	9.13323	477.791	47.012
27.45	-154.118	59.1412	91.7593	8.60985	477.802	47.0103
27.4667	-154.111	59.1514	91.7873	8.81615	477.55	47.0098
27.4833	-154.112	59.0319	91.587	8.7368	477.71	47.0098
27.5	-154.112	59.0464	91.5911	8.97286	477.668	47.0089
27.5167	-154.11	59.0411	91.4477	8.93471	477.438	47.0083
27.5333	-154.102	59.0752	91.6003	8.545	477.545	47.0116
27.55	-154.097	59.0968	91.6184	13.4641	477.551	47.0113
27.5667	-154.093	59.1485	91.7265	8.86742	477.53	47.0084
27.5833	-154.092	59.0911	91.6131	8.5157	477.717	47.0098
27.6	-154.091	59.1196	91.7899	9.61189	477.777	47.0095
27.6167	-154.091	59.0632	91.6442	8.89366	477.679	47.012
27.6333	-154.091	59.2127	92.0409	8.69331	477.878	47.01
27.65	-154.082	59.1312	91.835	9.067	477.733	47.0127
27.6667	-154.078	59.0664	91.663	8.99788	477.655	47.0147
27.6833	-154.075	59.0421	91.6686	9.34181	477.882	47.0168
27.7	-154.075	59.1909	91.9813	9.1172	477.935	47.0179
27.7167	-154.079	59.0954	91.7255	8.7368	477.747	47.0184
27.7333	-154.076	59.2744	92.0849	8.92525	477.976	47.0197
27.75	-154.074	59.0641	91.5522	9.17076	478.047	47.0208
27.7667	-154.07	59.2019	91.8261	9.03603	477.791	47.0206
27.7833	-154.068	59.2321	91.91	8.39836	477.801	47.0208
27.8	-154.065	59.0763	91.7822	8.95317	477.69	47.0232
27.8167	-154.061	59.1384	91.7436	8.98064	477.516	47.0275
27.8333	-154.061	59.0812	91.7609	8.85613	477.62	47.0272
27.85	-154.063	59.018	91.5485	9.31435	477.646	47.0245
27.8667	-154.06	59.1163	91.7437	2.45033	477.427	47.0216
27.8833	-154.059	59.0739	91.6598	9.01283	477.695	47.0261
27.9	-154.052	59.0076	91.4646	8.94661	477.628	47.0264
27.9167	-154.051	59.0273	91.6169	8.99788	477.501	47.0266
27.9333	-154.049	59.0801	91.6999	8.82805	477.667	47.0283
27.95	-154.044	59.0324	91.6557	8.74641	477.672	47.0263
27.9667	-154.04	59.0908	91.6122	9.43779	477.39	47.0269
27.9833	-154.037	59.0572	91.7518	9.36333	477.598	47.0249
28	-154.034	59.0252	91.6082	8.91808	477.586	47.03
28.0167	-154.023	59.1839	91.824	8.83934	477.45	47.0297
28.0333	-154.026	59.2918	92.1894	8.98537	477.696	47.0324
28.05	-154.027	59.175	91.7558	9.50935	477.735	47.0298
28.0667	-154.021	59.1407	91.8459	9.59755	477.527	47.0275
28.0833	-154.016	59.1621	91.7437	9.41216	477.799	47.028
28.1	-154.017	59.2451	91.9709	8.87337	477.811	47.0304
28.1167	-154.016	59.1406	91.8034	8.90022	477.655	47.0309
28.1333	-154.015	59.2994	92.1355	9.14879	477.789	47.0335
28.15	-154.008	59.2367	92.1507	9.00093	477.811	47.0345
28.1667	-154.007	59.336	92.2475	9.45503	477.464	47.0333
28.1833	-154.003	59.3858	92.2772	8.77739	477.646	47.0374
28.2	-154	59.2295	91.8749	8.83644	477.64	47.0342
28.2167	-153.999	59.0009	91.5624	9.12788	477.564	47.0374
28.2333	-153.998	59.2339	92.0605	9.17381	477.715	47.0385
28.25	-153.995	59.3258	92.0171	8.86971	477.678	47.037
28.2667	-153.994	59.1222	91.7141	9.33647	477.454	47.038
28.2833	-153.991	59.024	91.6187	9.32091	477.727	47.0399
28.3	-153.992	59.4222	92.2483	9.44847	477.747	47.0387
28.3167	-153.99	59.1071	91.8156	9.18083	477.494	47.039
28.3333	-153.982	59.1258	91.7449	8.81493	477.788	47.0419
28.35	-153.981	59.2637	91.89	8.58315	477.803	47.0414
28.3667	-153.981	58.9924	91.5957	8.88115	477.679	47.0423
28.3833	-153.979	59.2422	92.0979	8.97942	477.991	47.0423
28.4	-153.971	59.2225	91.8818	9.17793	478.034	47.0454
28.4167	-153.97	59.2294	92.1546	9.20296	477.918	47.0475
28.4333	-153.967	59.2951	91.9335	9.14696	478.129	47.0492
28.45	-153.969	59.2661	92.0907	9.39247	478.041	47.0493
28.4667	-153.969	59.177	92.1156	9.22981	477.714	47.0499
28.4833	-153.961	59.055	91.6728	8.92693	477.84	47.0544
28.5	-153.958	59.1543	91.8473	9.7126	477.808	47.0565
28.5167	-153.956	59.2501	91.9903	9.18266	477.576	47.0533
28.5333	-153.952	59.0357	91.6375	8.87993	477.763	47.0538
28.55	-153.95	59.5077	92.03	9.1613	477.794	47.0557
28.5667	-153.944	59.0815	91.7208	9.15413	477.617	47.0596
28.5833	-153.947	59.2422	92.0698	9.07906	477.746	47.056
28.6	-153.95	59.123	91.8182	8.92937	477.776	47.0557
28.6167	-153.948	59.2573	92.073	9.49806	477.555	47.0554
28.6333	-153.941	59.2143	91.8754	8.96462	477.726	47.0608
28.65	-153.939	59.1995	91.984	8.99437	477.71	47.0608
28.6667	-153.934	59.2658	91.8964	9.35021	477.56	47.0571
28.6833	-153.937	59.3246	92.3568	9.54277	477.811	47.0562
28.7	-153.931	59.1525	91.8908	8.51036	477.841	47.0623
28.7167	-153.927	59.0929	91.7054	8.95195	477.644	47.0597
28.7333	-153.923	59.2591	92.1241	9.19106	478.001	47.062
28.75	-153.922	59.1163	91.6975	9.75075	478.053	47.062
28.7667	-153.922	59.1755	91.9201	8.60985	477.929	47.0655
28.7833	-153.918	59.2988	92.0181	9.45747	478.079	47.0681
28.8	-153.911	59.2246	92.0579	9.23805	478.051	47.0689
28.8167	-153.911	59.2184	91.82	8.8781	477.809	47.068
28.8333	-153.907	59.1181	91.6962	9.47411	478.086	47.0675
28.85	-153.909	59.3343	92.1104	9.12361	478.1	47.0713
28.8667	-153.905	59.249	91.8409	9.27864	478.067	47.0727
28.8833	-153.906	59.2468	92.0667	9.02123	478.154	47.0716
28.9	-153.902	59.1473	91.7756	9.2971	477.902	47.069
28.9167	-153.899	59.1964	91.9659	9.1732	477.703	47.0719
28.9333	-153.899	59.2204	91.9172	8.75832	477.83	47.0696
28.95	-153.899	59.165	91.8069	8.40538	477.778	47.0692
28.9667	-153.896	59.1305	91.7983	8.78685	477.531	47.0725
28.9833	-153.894	59.2741	92.4072	9.55635	477.743	47.0724
29	-153.886	59.0987	91.6763	9.16008	477.743	47.0724
29.0167	-153.883	59.3845	92.1043	9.37523	477.557	47.0748
29.0333	-153.888	59.2829	91.9302	8.14446	477.767	47.0753
29.05	-153.887	59.1634	91.8177	8.13606	477.815	47.0756
29.0667	-153.883	59.2539	92.1909	9.23332	477.545	47.077
29.0833	-153.881	59.185	91.8278	9.27025	477.758	47.0768
29.1	-153.879	59.1386	91.6908	9.50813	477.78	47.0766
29.1167	-153.875	59.7683	92.4925	9.75853	477.743	47.0757
29.1333	-153.871	59.2471	91.9437	9.45335	477.859	47.0766
29.15	-153.865	59.1396	91.7765	9.81575	477.808	47.0783
29.1667	-153.863	59.2306	91.9932	11.3166	477.681	47.0792
29.1833	-153.862	59.1099	91.6947	9.24233	477.884	47.0744
29.2	-153.856	59.1732	92.0019	9.87465	477.843	47.0773
29.2167	-153.849	59.1825	91.8272	9.25118	477.651	47.0815
29.2333	-153.845	59.1811	91.9933	9.36867	477.698	47.0826
29.25	-153.836	59.3075	92.0492	9.56001	477.666	47.08
29.2667	-153.833	59.0989	91.8729	8.90739	477.565	47.0776
29.2833	-153.83	59.1328	91.8375	9.04854	477.736	47.0818
29.3	-153.832	59.2052	91.9968	9.42589	477.75	47.0838
29.3167	-153.829	59.1598	91.8148	15.2283	477.604	47.082
29.3333	-153.826	59.0981	91.6102	9.71916	477.631	47.0828
29.35	-153.822	59.255	91.8508	8.53233	477.592	47.0853
29.3667	-153.821	59.1084	91.6468	8.96462	477.493	47.0855
29.3833	-153.819	59.2425	91.9595	8.59078	477.665	47.0844
29.4	-153.811	59.2585	92.0898	10.4969	477.608	47.0852
29.4167	-153.811	59.1251	91.8481	9.41582	477.458	47.0843
29.4333	-153.811	59.1941	91.8475	8.9991	477.619	47.0838
29.45	-153.81	59.2968	92.1082	8.98598	477.744	47.0782
29.4667	-153.811	59.1711	91.674	8.96568	477.628	47.0786
29.4833	-153.808	59.1224	91.7747	8.99376	477.663	47.0785
29.5	-153.805	59.1734	91.6918	9.02824	477.613	47.0837
29.5167	-153.804	59.0954	91.6343	9.49684	477.496	47.0834
29.5333	-153.796	59.179	91.9881	8.62602	477.675	47.0821
29.55	-153.791	59.3847	92.0902	9.067	477.699	47.0792
29.5667	-153.793	59.2434	91.7947	9.30367	477.648	47.0757
29.5833	-153.791	59.1927	91.8176	9.15047	477.862	47.0788
29.6	-153.786	59.1274	91.8285	8.82683	477.951	47.0821
29.6167	-153.79	59.248	92.0257	8.93349	477.833	47.0837
29.6333	-153.785	59.091	91.6889	9.17976	477.904	47.0811
29.65	-153.785	59.1593	91.8435	9.24294	477.853	47.0824
29.6667	-153.776	59.3029	91.9566	9.11766	477.699	47.0831
29.6833	-153.778	59.231	92.0226	9.53194	477.934	47.086
29.7	-153.774	59.3009	91.9891	9.55406	477.864	47.0835
29.7167	-153.773	59.0949	91.8307	17.2019	477.642	47.0805
29.7333	-153.764	59.1715	91.824	8.76778	477.753	47.0828
29.75	-153.763	59.1392	91.8697	8.76244	477.706	47.082
29.7667	-153.764	59.2162	91.619	9.32091	477.61	47.0866
29.7833	-153.764	59.2429	91.9215	8.86086	477.614	47.0843
29.8	-153.765	59.2451	92.0263	9.20769	477.54	47.0824
29.8167	-153.765	59.199	91.8844	9.64943	477.372	47.0814
29.8333	-153.764	59.2927	92.1546	9.18694	477.571	47.0841
29.85	-153.759	59.3243	92.143	8.77617	477.514	47.0855
29.8667	-153.754	59.1399	91.8551	8.80302	477.458	47.0837
29.8833	-153.754	59.3621	92.4246	9.44618	477.693	47.0858
29.9	-153.755	59.2597	91.8795	9.0725	477.774	47.0835
29.9167	-153.753	59.3147	91.9531	9.29649	477.582	47.0872
29.9333	-153.751	59.288	92.1352	8.9312	477.74	47.087
29.95	-153.752	59.4219	92.3576	9.49623	477.873	47.0844
29.9667	-153.748	59.2681	92.0739	8.53783	477.887	47.0853
29.9833	-153.744	59.4268	92.3393	8.8102	478.117	47.0875
30	-153.735	59.2046	92.0312	9.32274	478.174	47.0887
30.0167	-153.733	59.4213	92.2936	8.84117	478.134	47.0884
30.0333	-153.732	59.6394	92.4436	9.07005	478.273	47.0898
30.05	-153.731	59.4921	92.2971	8.45604	478.237	47.0896
30.0667	-153.73	60.017	93.4014	8.94722	478.012	47.0918
30.0833	-153.725	59.7604	92.9122	9.39369	478.013	47.093
30.1	-153.729	59.2995	92.0159	8.95439	477.961	47.0908
30.1167	-153.725	59.4682	92.302	12.83	477.815	47.0902
30.1333	-153.72	59.6352	92.8756	9.71794	477.967	47.0914
30.15	-153.715	59.5713	92.599	8.61473	477.928	47.095
30.1667	-153.712	59.6461	92.5231	9.50401	477.807	47.0951
30.1833	-153.71	59.611	92.4497	9.52538	477.841	47.094
30.2	-153.707	59.6635	92.5935	8.78746	477.749	47.091
30.2167	-153.708	59.8058	92.9639	9.14757	477.619	47.0937
30.2333	-153.707	59.7346	92.7227	9.07066	477.592	47.091
30.25	-153.702	59.7968	93.2694	9.61418	477.551	47.0937
30.2667	-153.698	59.6709	92.9598	8.76122	477.344	47.0936
30.2833	-153.697	59.6893	92.7331	8.9193	477.469	47.0962
30.3	-153.692	59.5997	92.5109	8.92159	477.418	47.0939
30.3167	-153.695	59.741	92.8204	9.01283	477.215	47.093
30.3333	-153.695	60.1125	93.4969	9.30245	477.264	47.0945
30.35	-153.693	59.793	93.1768	10.8039	477.343	47.0966
30.3667	-153.689	59.595	92.6064	9.28581	477.299	47.0951
30.3833	-153.685	59.8898	93.1554	9.02718	477.462	47.0925
30.4	-153.682	60.0462	93.6453	9.39613	477.504	47.0921
30.4167	-153.682	60.0254	93.4246	9.05571	477.455	47.0953
30.4333	-153.676	59.9393	93.3219	8.66707	477.562	47.1001
30.45	-153.681	59.8597	93.1669	8.69698	477.535	47.0979
30.4667	-153.673	60.1229	93.5598	9.33769	477.385	47.0934
30.4833	-153.668	60.1403	93.6823	9.8127	477.498	47.0963
30.5	-153.667	59.9116	93.2301	9.32091	477.481	47.0948
30.5167	-153.666	59.9253	93.2047	9.07188	477.466	47.0948
30.5333	-153.666	60.0875	93.5418	9.15474	477.644	47.0979
30.55	-153.66	60.0854	93.5717	9.01939	477.712	47.0974
30.5667	-153.662	60.0245	93.3332	9.31023	477.754	47.0994
30.5833	-153.654	60.2238	93.6665	8.83705	477.97	47.1011
30.6	-153.646	60.019	93.5351	9.36028	478.017	47.103
30.6167	-153.642	59.9621	93.5497	8.62892	477.978	47.1037
30.6333	-153.643	60.2755	93.9741	7.714	478.096	47.1018
30.65	-153.644	60.21	93.7525	8.50975	478.093	47.1037
30.6667	-153.645	60.1016	93.5066	7.46422	477.913	47.1053
30.6833	-153.646	60.037	93.4968	9.4265	478.001	47.1078
30.7	-153.644	60.1995	93.7508	9.04091	478.002	47.107
30.7167	-153.637	60.3252	93.8406	8.69453	477.636	47.1073
30.7333	-153.634	60.0243	93.4815	9.44145	477.643	47.109
30.75	-153.633	60.3223	94.3443	9.42284	477.656	47.1073
30.7667	-153.628	60.1321	93.8441	13.7365	477.674	47.1085
30.7833	-153.627	60.2694	94.0339	8.84773	477.881	47.1093
30.8	-153.623	60.1223	93.7356	9.21364	477.935	47.1124
30.8167	-153.619	60.2773	94.0871	18.093	477.926	47.1139
30.8333	-153.622	60.1637	93.6631	9.26491	478.061	47.1099
30.85	-153.62	60.3257	94.4065	10.3539	478.114	47.1124
30.8667	-153.613	60.1405	93.6895	25.1775	477.958	47.1085
30.8833	-153.607	60.1324	93.5995	26.4716	477.916	47.1114
30.9	-153.607	60.2271	93.9066	9.42772	477.861	47.1157
30.9167	-153.601	60.1536	93.9658	9.41994	477.715	47.1151
30.9333	-153.602	60.3764	94.1842	9.39247	477.865	47.1148
30.95	-153.598	60.1438	93.7121	9.21364	477.803	47.1143
30.9667	-153.593	60.1708	93.9588	9.39308	477.64	47.1174
30.9833	-153.591	60.1493	93.7325	8.75588	477.766	47.1171
31	-153.587	60.2749	94.2851	9.22508	477.803	47.1171
31.0167	-153.582	60.5674	94.3623	9.3055	477.613	47.1217
31.0333	-153.58	60.2116	93.8403	9.69582	477.696	47.1218
31.05	-153.58	59.9976	93.4805	2.51946	477.775	47.1236
31.0667	-153.577	60.7577	95.6376	9.96529	477.789	47.1201
31.0833	-153.577	60.2219	93.9622	9.32579	477.936	47.1203
31.1	-153.569	60.1325	93.6828	9.72267	478.041	47.1247
31.1167	-153.564	60.0797	93.785	9.33052	477.981	47.1279
31.1333	-153.561	60.1637	93.8821	12.5599	478.226	47.1268
31.15	-153.557	60.1623	93.9439	9.18449	478.173	47.129
31.1667	-153.552	60.2059	93.7495	9.80492	478.102	47.131
31.1833	-153.551	60.4092	94.7727	9.1404	478.134	47.1249
31.2	-153.551	60.1279	93.7615	9.69231	478.046	47.1259
31.2167	-153.547	60.0825	93.9802	9.04793	477.901	47.1278
31.2333	-153.547	60.3129	94.1552	15.3017	477.886	47.1326
31.25	-153.544	59.9969	93.8226	9.42177	477.874	47.1334
31.2667	-153.54	60.1485	93.9951	9.01161	477.747	47.131
31.2833	-153.541	60.2696	94.0984	9.60411	477.802	47.1299
31.3	-153.538	60.0498	93.7446	9.09096	477.789	47.131
31.3167	-153.532	60.2238	94.0278	10.0016	477.647	47.1285
31.3333	-153.527	60.2349	94.2533	8.53416	477.729	47.1307
31.35	-153.525	60.3246	94.0913	9.45152	477.81	47.1325
31.3667	-153.518	60.0623	93.6912	9.51119	477.835	47.136
31.3833	-153.514	60.1749	93.9054	8.90846	477.89	47.141
31.4	-153.513	59.97	93.5638	7.23	477.905	47.1391
31.4167	-153.511	60.2145	94.1177	4.76891	477.861	47.1384
31.4333	-153.506	60.1167	93.937	8.95149	477.796	47.1397
31.45	-153.505	59.9818	93.6709	9.35799	477.803	47.1391
31.4667	-153.506	59.9915	93.7986	9.0844	477.74	47.14
31.4833	-153.502	59.9964	93.6276	8.27141	477.891	47.1426
31.5	-153.499	60.1322	94.0749	9.25484	477.897	47.1407
31.5167	-153.498	60.0449	93.7423	8.46977	477.884	47.143
31.5333	-153.493	60.2673	94.1937	8.93654	477.853	47.1412
31.55	-153.493	60.0933	93.6669	8.8871	477.819	47.1444
31.5667	-153.49	60.3033	94.4775	9.14818	477.754	47.1429
31.5833	-153.483	60.0489	93.6292	8.97881	477.879	47.1441
31.6	-153.481	60.0248	93.6709	11.3505	477.829	47.143
31.6167	-153.481	60.1154	94.125	9.42528	477.768	47.1432
31.6333	-153.476	60.051	93.6697	8.68919	477.842	47.1436
31.65	-153.47	60.0703	93.9295	8.95805	477.837	47.1445
31.6667	-153.473	60.1095	94.0344	8.88344	477.706	47.1447
31.6833	-153.47	60.2908	94.1215	8.77922	477.822	47.1439
31.7	-153.474	60.1011	94.0749	9.29176	477.774	47.1423
31.7167	-153.472	60.0427	93.9166	9.12972	477.714	47.1433
31.7333	-153.466	60.1189	94.0461	7.94884	477.761	47.1423
31.75	-153.466	60.164	93.952	9.61128	477.829	47.1432
31.7667	-153.463	60.3085	94.3978	9.08012	477.841	47.1447
31.7833	-153.462	60.1939	94.1718	8.84529	477.956	47.1442
31.8	-153.462	60.1954	94.1691	9.19579	477.957	47.1445
31.8167	-153.46	60.2987	94.1357	8.54668	477.944	47.1482
31.8333	-153.46	60.0372	94.0545	9.43123	478.087	47.1474
31.85	-153.46	60.0433	93.8009	9.41216	478.036	47.1471
31.8667	-153.453	60.1308	93.8458	9.57497	477.913	47.1455
31.8833	-153.448	60.0488	93.7789	9.60884	477.884	47.1455
31.9	-153.455	59.9845	93.8801	8.86208	477.936	47.1479
31.9167	-153.455	60.2436	93.9985	9.86046	477.783	47.1468
31.9333	-153.453	59.9209	93.4806	9.53499	477.885	47.1474
31.95	-153.453	59.9748	93.598	9.21791	477.755	47.1494
31.9667	-153.457	60.0074	93.6944	9.15047	477.647	47.1479
31.9833	-153.45	60.144	93.9402	8.87749	477.772	47.1503
32	-153.448	59.9926	93.8728	9.61067	477.857	47.1484
32.0167	-153.446	59.9682	93.5932	9.27742	477.821	47.1478
32.0333	-153.448	60.0178	93.6475	9.41521	477.91	47.1514
32.05	-153.448	60.0788	94.215	9.1642	477.98	47.15
32.0667	-153.444	60.0173	93.8686	9.33296	478.007	47.1481
32.0833	-153.446	60.1463	94.0427	9.19396	478.106	47.1514
32.1	-153.443	60.1812	94.1836	8.9962	478.241	47.154
32.1167	-153.438	60.0941	93.7307	8.93715	478.182	47.1542
32.1333	-153.434	59.9958	93.7869	8.34877	478.335	47.1558
32.15	-153.426	59.9966	93.8413	8.57765	478.249	47.1598
32.1667	-153.423	60.0671	93.9492	-5.30464	478.122	47.1619
32.1833	-153.42	59.9087	93.7125	-5.11696	478.142	47.1616
32.2	-153.419	60.0593	93.9179	-14.2704	478.106	47.1598
32.2167	-153.422	60.1791	94.0902	-6.67015	478.066	47.1601
32.2333	-153.422	60.1035	94.1303	9.19045	478.163	47.1597
32.25	-153.422	60.1533	94.224	8.65456	477.996	47.1629
32.2667	-153.416	60.1208	93.9997	8.57109	477.884	47.1641
32.2833	-153.417	60.1614	94.1978	9.36333	478.009	47.1633
32.3	-153.417	60.1235	93.9498	9.7477	478.139	47.1629
32.3167	-153.408	60.1427	94.1886	8.82744	478.088	47.1659
32.3333	-153.408	59.8759	93.6852	9.05037	478.107	47.1674
32.35	-153.405	59.9865	93.9089	8.86025	478.119	47.1737
32.3667	-153.403	60.2171	94.2576	9.31389	478.122	47.1716
32.3833	-153.404	59.9723	94.0575	8.94493	478.213	47.1743
32.4	-153.409	60.0697	94.1358	9.21608	478.092	47.1749
32.4167	-153.406	59.9685	93.858	9.99565	477.935	47.1769
32.4333	-153.406	60.024	93.9614	10.0082	477.981	47.1757
32.45	-153.404	59.9259	93.6463	9.33708	477.916	47.1792
32.4667	-153.406	60.0773	94.045	9.36089	477.793	47.1796
32.4833	-153.404	60.2363	94.0537	8.51631	477.899	47.1828
32.5	-153.401	60.1374	94.215	8.82927	477.911	47.1844
32.5167	-153.398	59.9387	93.7858	9.28108	477.874	47.183
32.5333	-153.399	59.9995	93.8337	9.02535	478.062	47.1822
32.55	-153.399	60.0146	93.9434	8.62602	478.097	47.1833
32.5667	-153.397	60.0816	94.0852	9.36028	478.099	47.1847
32.5833	-153.394	60.3033	94.598	9.05632	478.265	47.1886
32.6	-153.389	60.0549	93.9524	9.12193	478.204	47.188
32.6167	-153.39	59.9604	93.9039	8.81905	478.045	47.19
32.6333	-153.388	60.138	94.3536	8.50975	477.983	47.1905
32.65	-153.391	59.9863	93.8258	9.17259	477.998	47.1902
32.6667	-153.39	60.2026	94.3156	8.57414	477.993	47.1957
32.6833	-153.389	60.013	93.8966	8.81249	478.028	47.1983
32.7	-153.385	60.144	94.2602	9.4146	477.883	47.2002
32.7167	-153.386	60.0715	94.0231	9.00505	477.632	47.2034
32.7333	-153.379	60.1405	93.9672	8.46092	477.605	47.2022
32.75	-153.378	60.0671	93.9379	14.5405	477.559	47.2028
32.7667	-153.379	60.0822	94.074	4.04717	477.489	47.2057
32.7833	-153.38	60.0941	94.1117	4.33022	477.551	47.2067
32.8	-153.377	60.3954	94.9036	9.0081	477.619	47.2067
32.8167	-153.373	60.0912	93.9407	8.61885	477.555	47.2109
32.8333	-153.373	60.1756	94.2271	9.36089	477.619	47.2105
32.85	-153.37	60.1824	94.3563	8.33397	477.719	47.2105
32.8667	-153.371	60.268	94.4497	8.91808	477.598	47.2125
32.8833	-153.368	60.0478	94.1903	8.57292	477.692	47.2138
32.9	-153.366	60.1357	94.1573	8.48	477.577	47.2196
32.9167	-153.365	60.0501	94.1761	8.22777	477.419	47.2179
32.9333	-153.362	60.0571	94.035	9.4622	477.537	47.2147
32.95	-153.359	60.3083	94.2483	8.82271	477.492	47.2155
32.9667	-153.358	60.2396	94.5208	9.51653	477.494	47.2152
[truncated: 1,622 more rows]

## Sheet: MW Results
Administrative Information
File name	MDS_2_11_2021_Leena-0014.sample
Analysed by	gpc-sec
Date of analysis	10. marraskuuta 2021 13:15:37
Analysis comments
Analysis Module	Triple Analysis
Recovery
Recovery Percentage	12.209
RegionKey	Region Number	Trace	Start (mins)	End (mins)	Peak Max RT (mins)	Bulk MW (g/mol)	Bulk IV (dL/g)	Peak Ht (mV)	Peak Ht (%)	Peak Area (mV.s)	Peak Area (%)	Concentration (mg/mL)
Peaks	Peak 1	RI	41.37	49.54	44.27	<no baseline defined>	100	<no baseline defined>	100
Peaks	Peak 1	LS 15°	41.37	49.54	44.67	<no baseline defined>	100	<no baseline defined>	100
Peaks	Peak 1	LS 90°	41.37	49.54	44.67	<no baseline defined>	100	<no baseline defined>	100
Peaks	Peak 1	VS DP	41.37	49.54	45.95	<no baseline defined>	100	<no baseline defined>	100
Peaks	Peak 1	VS IP	41.37	49.54	45.52	<no baseline defined>	100	<no baseline defined>	100
Peaks	Peak 1	UV 280nm	41.37	49.54	43.57	<no baseline defined>	100	<no baseline defined>	100
MW Averages
Peaks	Mp	Mn	Mw	Mz	Mz+1	Mv	PD
Peak 1	15766	15635	15644	15653	15661	15653	1.00057
Log Mi Curves
Peaks	Start (mins)	End (mins)	Curve Type	Coeff a	Coeff b	Coeff c	Coeff d	Coeff e	Coeff f	L Point Y/N
Peak 1	42.6878	45.3812	Polynomial	4.8788	-0.0153862	0	0	0	0	No
MW Fit Region
Peaks	Start (mins)	End (mins)
Peak 1	42.6878	45.3812
Structural Plot Region
Peaks	Start (mins)	End (mins)
Peak 1	42.6833	45.3833
Structural Information
Peaks	Mark-Houwink & Alpha	Log Rg Equation	Log Rh Equation
Peak 1	K = -4.72, Alpha = 1.03	Log Rg = (9.15) x Log MW + (-36.58)	Log Rh = (11.81) x Log MW + (-48.84)
Rg Averages
Peaks	Rgp	Rgn	Rgw	Rgz	Rgz+1
Peak 1	68.9371	65.8367	66.0442	66.2453	66.4402
Rh Averages [Derived]
Peaks	Rhp	Rhn	Rhw	Rhz	Rhz+1
Peak 1	5.63857	5.31336	5.33499	5.35596	5.37632
IV Averages
Peaks	IVp	IVn	IVw	IVz	IVz+1
Peak 1	0.41461	0.411058	0.4113	0.411534	0.41176
Method
Administrative Information
Created by	gpc-sec
Creation date	6. kesäkuuta 2018 8:46:40
Last modified by	gpc-sec
Last modified date	6. kesäkuuta 2018 8:46:40
Information
Calculation Method
Concentration options	Calculate Sample Concentration from Entered Sample Properties
Concentration Detector Used in Analysis	RI
MW calculation method	Use all angles
Use Constant Inlet Pressure	No
Flory Fox	2.86e+21
Use Angular Correction	No
Use IV To Calculate Rg	No
Sample Parameters
Injection volume (µL)	100
Concentration options	RI
Entered concentration (mg/mL)	1
Calculated concentration (mg/mL)	0.12209	RI
Calculated concentration (mg/mL)	0.108022	UV 280nm
dn/dc (mL/g)	0.134
UV extinction coefficient [(mg/mL)-¹][cm-¹]	1
Mark-Houwink K ((10e-5) dL/g)	14.1
Mark-Houwink Alpha	0.7
Baseline regions	Start (mins)	End (mins)
Baseline region 1	40.6667	41.0209
Baseline region 2	50.1167	50.7123
Peaks	Start (mins)	End (mins)
Peak 1	41.3733	49.5376
	Trace	Peak Max RT (mins)	Peak Area (mV.s)	Peak Height (mV)
	RI	44.2667	356.535	4.60632
	LS 15°	44.6667	60.5812	2.41909
	LS 90°	44.6667	86.821	3.53777
	VS DP	45.95	515.223	34.0707
	VS IP	45.5167	49.7634	0.698852
	UV 280nm	43.5667	5.10136	0.0691242
Flowrate region	Start (mins)	End (mins)
IDD
Reference detector	RI
IDD LS 90° (secs)	26
IDD VS DP (secs)	38
IDD VS IP (secs)	38
IDD UV 280nm (secs)	33
Last modified by	gpc-sec
Last modified date	8. marraskuuta 2021 7:24:11
Comments
System Calibration
Detector Constants
K (RI)	1816.08	RI
K (UV 280nm)	3.93542	UV 280nm
K (LS 15°)	25059.9	RI
K (LS 15°)	25059.9	UV 280nm
K (LS 90°)	90199.7	RI
K (LS 90°)	90199.7	UV 280nm
K (VS DP)	4.28756	RI
K (VS DP)	4.28756	UV 280nm
Entered Parameters For Concentration
Concentration (mg/mL)	1.85
Injection volume (µL)	100
dn/dc (mL/g)	0.145
UV extinction coefficient [(mg/mL)-¹][cm-¹]	1
Refractive index (RIU)	1.333
Flow rate (mL/min)	0.5
Comments
Entered Parameters For LS
Mp	107000
Calculated concentration (mg/mL)	1.85
LS Wavelength (nm)	658
Comments
System Calibration Information
Created by	gpc-sec
Creation date	6. kesäkuuta 2018 8:46:40
Last modified by	gpc-sec
Last modified date	6. kesäkuuta 2018 8:46:40
Information
Sample file used for concentration calibration	MDS_2_11_2021_Leena-0004.sample
Sample file used for LS calibration	MDS_2_11_2021_Leena-0004.sample
Concentration Regions
Baseline regions	Start (mins)	End (mins)
Baseline region 1	28.2667	32.7333
Baseline region 2	43.8667	45.5167
Peaks	Start (mins)	End (mins)
Peak 1	36.2167	41.8333
Flowrate region	Start (mins)	End (mins)
LS Regions
Baseline regions	Start (mins)	End (mins)
Baseline region 1	28.2667	32.7333
Baseline region 2	43.8667	45.5167
Peaks	Start (mins)	End (mins)
Peak 1	36.2167	41.8333
Flowrate region	Start (mins)	End (mins)
Peak Information
Channel	Peak Max RT (mins)	Peak Height (mV)	Peak Area (mV.s)
Channel 1 - RI	39.0167	42.7238	5845.97
Channel 6 - UV 280nm	39.0167	0.578186	87.3663
Channel 2 - LS 15°	39.1	43.0611	5834.29
Channel 3 - LS 90°	39.0167	154.316	20999.7
Channel 4 - VS DP	41.25	69.4662	4969.85
Channel 5 - VS IP	39.6333	482.586	161565

## Sheet: Slice Table
Slice Table
RT (mins)	RI	LS 15°	LS 90°	VS DP	VS IP	UV 280nm	Concentration (mg/mL)	MW	LogM	Calculated MW	Log Calculated MW	Cum Ht	dwdlogM	IV	Rg	Rh	Peak
41.3833	-0.0385071	-0.134079	-0.376705	1.13597	0.0640249	0.0070412	0	0	-INF	17461	4.24207	1	0	0	97.7834	0	1
41.4	-0.0363609	0.135864	0.361851	0.0640459	0.0508897	0.00782262	0	0	-INF	17451	4.24182	1	0	0	97.7834	0	1
41.4167	-0.0355879	0.0548552	0.0194749	0.5241	0.121067	0.00829887	0	0	-INF	17441	4.24157	1	0	0	97.7834	0	1
41.4333	-0.0415289	-0.00158726	-0.214564	-0.0761793	-0.00605093	0.00648629	0	0	-INF	17430	4.2413	1	0	0	97.7834	0	1
41.45	-0.0410611	0.0266566	-0.158686	-0.30155	-0.229605	0.00818324	0	0	-INF	17420	4.24105	1	0	0	97.7834	0	1
41.4667	-0.0422718	0.157897	0.508001	0.116085	-0.296756	0.00682843	0	0	-INF	17410	4.2408	1	0	0	97.7834	0	1
41.4833	-0.0424144	0.0022726	-0.167169	0.586362	-0.255112	0.00852538	0	0	-INF	17399	4.24052	1	0	0	97.7834	0	1
41.5	-0.0369113	-0.0888073	-0.369012	0.165374	-0.167692	0.0105275	0	0	-INF	17389	4.24027	1	0	0	97.7834	0	1
41.5167	-0.0372065	-0.229783	-0.500207	-0.18634	-0.247508	0.00734164	0	0	-INF	17379	4.24002	1	0	0	97.7834	0	1
41.5333	-0.0367387	-0.145387	-0.391228	-0.269346	-0.173821	0.00827565	0	0	-INF	17369	4.23977	1	0	0	97.7834	0	1
41.55	-0.0379495	0.190321	0.349617	-0.524624	-0.0871638	0.00661567	0	0	-INF	17358	4.2395	1	0	0	97.7834	0	1
41.5667	-0.0380921	-0.0339681	-0.22744	0.47376	-0.0862609	0.00587121	0	0	-INF	17348	4.23925	1	0	0	97.7834	0	1
41.5833	-0.0377769	-0.126421	-0.421806	-0.0509884	-0.163331	0.00665263	0	0	-INF	17338	4.239	1	0	0	97.7834	0	1
41.6	-0.0382247	-0.0701013	-0.285819	0.25953	-0.168073	0.0101806	0	0	-INF	17328	4.23875	1	0	0	97.7834	0	1
41.6167	-0.0401983	-0.0925167	-0.180197	0.244425	-0.118495	0.0100465	0	0	-INF	17317	4.23847	1	0	0	97.7834	0	1
41.6333	-0.0394254	-0.074954	-0.19039	0.47987	-0.0510638	0.0134219	0	0	-INF	17307	4.23822	1	0	0	97.7834	0	1
41.65	-0.0363637	0.0375183	-0.200735	0.65611	-0.145986	0.00993091	0	0	-INF	17297	4.23797	1	0	0	97.7834	0	1
41.6667	-0.0418468	-0.131839	-0.491537	-0.108049	-0.111514	0.010102	0	0	-INF	17287	4.23772	1	0	0	97.7834	0	1
41.6833	-0.0410739	0.00840416	-0.217153	0.428299	-0.0677339	0.0122567	0	0	-INF	17277	4.23747	1	0	0	97.7834	0	1
41.7	-0.0415217	-0.097019	-0.177449	0.348803	-0.0891089	0.009376	0	0	-INF	17266	4.23719	1	0	0	97.7834	0	1
41.7167	-0.0422747	0.55653	0.702556	0.649708	-0.109568	0.00969966	0	0	-INF	17256	4.23694	1	0	0	97.7834	0	1
41.7333	-0.0517251	-0.0243571	-0.186085	-0.211039	0.00485991	0.0124647	0	0	-INF	17246	4.23669	1	0	0	97.7834	0	1
41.75	-0.0450013	-0.124287	-0.450031	-0.0961389	-0.0732778	0.0126358	0	0	-INF	17236	4.23644	1	0	0	97.7834	0	1
41.7667	-0.0456016	-0.00449055	-0.0389281	-0.114753	-0.0514704	0.0106706	0	0	-INF	17226	4.23618	1	0	0	97.7834	0	1
41.7833	-0.0451339	-0.0536088	-0.207354	-8.83912	-0.0385131	0.00794253	0	0	-INF	17215	4.23591	1	0	0	97.7834	0	1
41.8	-0.0451239	-0.050542	-0.360979	0.836941	-0.037305	0.00902913	0	0	-INF	17205	4.23565	1	0	0	97.7834	0	1
41.8167	-0.0481657	-0.0218404	-0.112535	0.680692	-0.0925545	0.00858985	0	0	-INF	17195	4.2354	1	0	0	97.7834	0	1
41.8333	-0.0510549	0.123743	-0.206804	0.553588	-0.103706	0.0136437	0	0	-INF	17185	4.23515	1	0	0	97.7834	0	1
41.85	-0.0554699	-0.124807	-0.318315	0.654908	-0.123555	0.00771128	0	0	-INF	17175	4.2349	1	0	0	97.7834	0	1
41.8667	-0.0533237	-0.116858	-0.395493	0.459292	-0.0115684	0.0107815	0	0	-INF	17165	4.23464	1	0	0	97.7834	0	1
41.8833	-0.0517878	0.419504	0.26799	1.45691	0.0833286	0.00759566	0	0	-INF	17155	4.23439	1	0	0	97.7834	0	1
41.9	-0.0549822	-0.00406496	-0.153427	-0.69549	0.144809	0.00593567	0	0	-INF	17144	4.23411	1	0	0	97.7834	0	1
41.9167	-0.0540567	0.161203	0.0890659	0.73838	0.161886	0.00732745	0	0	-INF	17134	4.23386	1	0	0	97.7834	0	1
41.9333	-0.0575562	-0.0124272	-0.163894	0.12803	0.132119	0.0100925	0	0	-INF	17124	4.23361	1	0	0	97.7834	0	1
41.95	-0.0569359	-0.114341	-0.289443	-7.41515	0.0863297	0.0110265	0	0	-INF	17114	4.23335	1	0	0	97.7834	0	1
41.9667	-0.0563155	-0.106696	-0.38066	1.27458	-0.00584605	0.0156226	0	0	-INF	17104	4.2331	1	0	0	97.7834	0	1
41.9833	-0.0610358	0.0454488	0.188677	0.163435	0.0476996	0.0122842	0	0	-INF	17094	4.23284	1	0	0	97.7834	0	1
42	-0.0628569	-0.186165	-0.507398	0.837417	0.125812	0.0109294	0	0	-INF	17084	4.23259	1	0	0	97.7834	0	1
42.0167	-0.0633046	0.0610429	0.0648372	0.457017	0.208349	0.00896422	0	0	-INF	17074	4.23234	1	0	0	97.7834	0	1
42.0333	-0.0645154	-0.176521	-0.370618	0.428942	0.10534	0.00959305	0	0	-INF	17064	4.23208	1	0	0	97.7834	0	1
42.05	-0.0640476	0.0148388	-0.0797544	-8.80934	0.135387	0.00778048	0	0	-INF	17054	4.23183	1	0	0	97.7834	0	1
42.0667	-0.0619014	-0.147652	-0.412823	-1.66334	0.121031	0.00810414	0	0	-INF	17043	4.23155	1	0	0	97.7834	0	1
42.0833	-0.0611285	-0.10415	-0.380138	-0.339638	0.0503702	0.00568121	0	0	-INF	17033	4.23129	1	0	0	97.7834	0	1
42.1	-0.0560831	0.00755976	-0.15092	-0.264716	-0.112912	0.0069204	0	0	-INF	17023	4.23104	1	0	0	97.7834	0	1
42.1167	-0.0534791	0.0564029	0.0868426	-1.97126	-0.114908	0.00648112	0	0	-INF	17013	4.23078	1	0	0	97.7834	0	1
42.1333	-0.0565209	-0.0670256	-0.406138	0.493191	-0.201743	0.0064996	0	0	-INF	17003	4.23053	1	0	0	97.7834	0	1
42.15	-0.054985	-0.154901	-0.374674	0.274992	-0.170628	0.00667067	0	0	-INF	16993	4.23027	1	0	0	97.7834	0	1
42.1667	-0.0561957	-0.0936984	-0.497019	-0.807465	-0.0972457	0.0022641	0	0	-INF	16983	4.23001	1	0	0	97.7834	0	1
42.1833	-0.0564909	-0.00243578	-0.184335	-1.04062	0.0748608	0.00380846	0	0	-INF	16973	4.22976	1	0	0	97.7834	0	1
42.2	-0.0569387	-0.0686439	-0.392282	-3.64544	0.0284614	0.005658	0	0	-INF	16963	4.2295	1	0	0	97.7834	0	1
42.2167	-0.0541821	0.170782	-0.0321433	-0.0622212	0.145484	0.00521872	0	0	-INF	16953	4.22925	1	0	0	97.7834	0	1
42.2333	-0.0527989	-0.161387	-0.410073	-0.303766	0.123193	0.00447426	0	0	-INF	16943	4.22899	1	0	0	97.7834	0	1
42.25	-0.0506526	-0.184108	-0.47184	0.0627514	0.0783196	0.00830744	0	0	-INF	16933	4.22873	1	0	0	97.7834	0	1
42.2667	-0.0489642	-0.13969	-0.48722	0.332681	0.124541	0.00710522	0	0	-INF	16923	4.22848	1	0	0	97.7834	0	1
42.2833	-0.0549051	0.136204	-0.125556	-2.68825	0.216386	0.00468229	0	0	-INF	16913	4.22822	1	0	0	97.7834	0	1
42.3	-0.0559633	0.294911	-0.10279	1.31596	0.106816	0.00637924	0	0	-INF	16903	4.22796	1	0	0	97.7834	0	1
42.3167	-0.0539696	-0.0493124	-0.315466	0.480696	0.0698766	0.00609255	0	0	-INF	16893	4.22771	1	0	0	97.7834	0	1
42.3333	-0.0567062	-0.0511284	-0.111273	0.868728	0.0102021	0.00580585	0	0	-INF	16883	4.22745	1	0	0	97.7834	0	1
42.35	-0.0577644	-0.0389064	-0.258794	1.05397	-0.156284	0.00582434	0	0	-INF	16873	4.22719	1	0	0	97.7834	0	1
42.3667	-0.0598906	0.0563236	-0.291417	-0.541181	-0.0595559	0.0073687	0	0	-INF	16863	4.22693	1	0	0	97.7834	0	1
42.3833	-0.0595754	-0.14111	-0.401402	-0.206859	-0.0279829	0.0107441	0	0	-INF	16853	4.22668	1	0	0	97.7834	0	1
42.4	-0.0586499	0.243884	0.526973	0.125632	-0.141063	0.0125936	0	0	-INF	16843	4.22642	1	0	0	97.7834	0	1
42.4167	-0.0594029	-0.0441867	-0.218235	-0.722145	-0.109338	0.00833967	0	0	-INF	16833	4.22616	1	0	0	97.7834	0	1
42.4333	-0.0589351	0.212786	0.229794	0.107477	-0.182135	0.00957886	0	0	-INF	16824	4.22593	1	0	0	97.7834	0	1
42.45	-0.0570941	-0.0273719	-0.236484	0.385188	-0.253864	0.00669817	0	0	-INF	16814	4.22567	1	0	0	97.7834	0	1
42.4667	-0.0543375	-0.0546701	-0.287112	-1.01206	-0.396241	0.00595371	0	0	-INF	16804	4.22541	1	0	0	97.7834	0	1
42.4833	-0.0564638	-0.0592327	-0.254122	-0.228975	-0.327436	0.00734548	0	0	-INF	16794	4.22515	1	0	0	97.7834	0	1
42.5	-0.0540124	0.0546129	0.0120219	-0.0605164	-0.252528	0.0107209	0	0	-INF	16784	4.2249	1	0	0	97.7834	0	1
42.5167	-0.0569016	-0.0186142	-0.294649	-0.395598	-0.271462	0.0131808	0	0	-INF	16774	4.22464	1	0	0	97.7834	0	1
42.5333	-0.0587226	0.258195	-0.0733656	0.737979	-0.241567	0.0150303	0	0	-INF	16764	4.22438	1	0	0	97.7834	0	1
42.55	-0.0556609	0.0615245	-0.2128	-0.0333511	-0.365481	0.0147436	0	0	-INF	16754	4.22412	1	0	0	97.7834	0	1
42.5667	-0.0594656	-0.0965415	-0.314698	0.911932	-0.405014	0.0111	0	0	-INF	16744	4.22386	1	0	0	97.7834	0	1
42.5833	-0.0525892	-0.111785	-0.553162	0.346748	-0.414793	0.0100504	0	0	-INF	16734	4.2236	1	0	0	97.7834	0	1
42.6	-0.0563939	0.00556993	-0.243225	0.748361	-0.474162	0.012968	0	0	-INF	16724	4.22334	1	0	0	97.7834	0	1
42.6167	-0.0531795	-0.0853574	-0.325897	0.894847	-0.520256	0.0160383	0	0	-INF	16715	4.22311	1	0	0	97.7834	0	1
42.6333	-0.0517963	-0.097702	-0.396056	0.263593	-0.438329	0.0152938	0	0	-INF	16705	4.22285	1	0	0	97.7834	0	1
42.65	-0.053007	-0.0538942	-0.406554	1.01616	-0.482287	0.0131761	0	0	-INF	16695	4.22259	1	0	0	97.7834	0	1
42.6667	-0.055591	0.0221096	-0.051451	1.2867	-0.472382	0.012279	0	0	-INF	16685	4.22233	1	0	0	97.7834	0	1
42.6833	-0.0522241	0.0450129	-0.24246	0.521929	-0.441877	0.0127553	0	0	-INF	16675	4.22207	1	0	0	97.7834	0	1
42.7	-0.0514512	0.0645592	-0.287443	0.735706	-0.352168	0.0130789	0	0	-INF	16665	4.22181	1	0	0	97.7834	0	1
42.7167	-0.0470161	-0.0393381	-0.328153	0.637898	-0.315559	0.0144707	0	0	-INF	16655	4.22154	1	0	0	97.7834	0	1
42.7333	-0.0499053	-0.0719769	-0.480252	0.610434	-0.314962	0.0155573	0	0	-INF	16646	4.22131	1	0	0	97.7834	0	1
42.75	-0.0491324	-0.00268694	-0.226773	0.65194	-0.201449	0.0158809	0	0	-INF	16636	4.22105	1	0	0	97.7834	0	1
42.7667	-0.0439344	0.0501235	-0.257259	0.32815	-0.0635221	0.0191038	0	0	-INF	16626	4.22079	1	0	0	97.7834	0	1
42.7833	-0.0420934	0.110106	0.0505413	0.341274	0.0556363	0.0229369	0	0	-INF	16616	4.22053	1	0	0	97.7834	0	1
42.8	-0.0381161	0.0944041	0.0301254	0.229734	0.0708825	0.0203614	0	0	-INF	16606	4.22027	1	0	0	97.7834	0	1
42.8167	-0.0391742	-0.0786155	-0.417537	-0.71219	0.138619	0.0193118	0	0	-INF	16597	4.22003	1	0	0	97.7834	0	1
42.8333	-0.0409953	0.0155463	-0.300318	-1.84775	0.300807	0.0217717	0	0	-INF	16587	4.21977	1	0	0	97.7834	0	1
42.85	-0.035187	-0.0851467	-0.252832	0.595339	0.334516	0.0204169	0	0	-INF	16577	4.21951	1	0	0	97.7834	0	1
42.8667	-0.0350244	-0.0930662	-0.356714	0.751438	0.196106	0.0222664	0	0	-INF	16567	4.21924	1	0	0	97.7834	0	1
42.8833	-0.0337937	-0.131046	-0.433587	0.688726	0.0496094	0.0264048	0	0	-INF	16557	4.21898	1	0	0	97.7834	0	1
42.9	-0.0327156	-0.0535158	-0.316674	0.966285	0.0143489	0.0212353	0	0	-INF	16548	4.21875	1	0	0	97.7834	0	1
42.9167	-0.0266021	0.0086025	-0.115532	0.82621	-0.128028	0.0230848	0	0	-INF	16538	4.21848	1	0	0	97.7834	0	1
42.9333	-0.0223197	-0.100483	-0.32119	0.646006	-0.194874	0.0252395	0	0	-INF	16528	4.21822	1	0	0	97.7834	0	1
42.95	-0.0242933	-0.0388222	-0.261192	0.405071	-0.258821	0.030446	0	0	-INF	16518	4.21796	1	0	0	97.7834	0	1
42.9667	-0.0256566	-0.106404	-0.450981	0.72566	-0.24327	0.0304645	0	0	-INF	16509	4.21772	1	0	0	97.7834	0	1
42.9833	-0.0180172	0.551418	0.690713	0.686294	-0.248929	0.0318562	0	0	-INF	16499	4.21746	1	0	0	97.7834	0	1
43	-0.00900457	-0.0482375	-0.291464	1.11888	-0.267404	0.0311118	0	0	-INF	16489	4.21719	1	0	0	97.7834	0	1
43.0167	-0.00655318	-0.00946514	-0.115195	1.34517	-0.18563	0.0300622	0	0	-INF	16479	4.21693	1	0	0	97.7834	0	1
43.0333	-0.00349144	-0.0173847	-0.0818995	1.06319	-0.207615	0.0322169	0	0	-INF	16470	4.21669	1	0	0	97.7834	0	1
43.05	0.00170654	-0.10465	-0.425649	1.03328	-0.198015	0.0325405	2.10138e-06	91161	4.95981	16460	4.21643	0.999991	0.067119	128.736	96.1059	57.0922	1
43.0667	0.0105666	0.114634	0.037486	0.779227	-0.220763	0.0331694	5.37051e-06	0	-INF	16450	4.21617	0.999961	0.171537	31.8972	97.7834	0	1
43.0833	0.0208	0.049494	-0.0271804	0.368462	-0.247174	0.0331878	9.29279e-06	1640295	6.21492	16441	4.21593	0.999901	0.296816	7.01113	92.8059	56.7079	1
43.1	0.0334748	0.49827	0.243541	0.0680182	-0.28335	0.0353426	1.25619e-05	696161	5.84271	16431	4.21566	0.999811	0.401233	0	96.1059	0	1
43.1167	0.0398935	-0.0424864	-0.39333	-0.164524	-0.311438	0.0347507	1.56743e-05	0	-INF	16421	4.2154	0.999696	0.500644	5.48198	97.7834	0	1
43.1333	0.0516527	-0.133109	-0.43053	0.740171	-0.220356	0.034464	1.98056e-05	0	-INF	16411	4.21514	0.99955	0.632599	15.2551	97.7834	0	1
43.15	0.0640223	-0.0163638	-0.183002	1.28415	-0.204042	0.0363135	2.43549e-05	0	-INF	16402	4.2149	0.999369	0.777906	14.3654	97.7834	0	1
43.1667	0.078223	-0.0201634	-0.235461	1.06	-0.207869	0.0390786	2.98708e-05	14781	4.1697	16392	4.21463	0.999147	0.954087	9.39601	96.1059	13.0104	1
43.1833	0.0962383	0.0431756	-0.376879	0.820284	-0.314846	0.03986	3.55958e-05	0	-INF	16382	4.21437	0.998879	1.13694	7.88511	97.7834	0	1
43.2	0.11166	-0.0736917	-0.4359	1.0597	-0.397256	0.0397259	4.18955e-05	90720	4.9577	16373	4.21413	0.998562	1.33816	7.61485	96.1059	22.209	1
43.2167	0.133032	0.271782	0.259016	1.07694	-0.413596	0.0397444	4.87961e-05	188212	5.27465	16363	4.21386	0.998191	1.55857	6.59384	89.8852	26.9982	1
43.2333	0.151963	0.10624	-0.0384991	1.07801	-0.372257	0.0431198	5.65327e-05	42704	4.63047	16353	4.2136	0.997759	1.80568	4.19345	96.1059	14.1608	1
43.25	0.178218	0.0195847	-0.218675	0.509927	-0.312455	0.0411546	6.53667e-05	27626	4.44132	16344	4.21336	0.99726	2.08784	3.83518	96.1059	11.888	1
43.2667	0.203558	0.0745314	-0.118851	1.16957	-0.209166	0.0397998	7.33907e-05	93108	4.96899	16334	4.21309	0.996692	2.34413	4.40942	96.1059	18.6722	1
43.2833	0.225082	0.281608	-0.278732	0.998974	-0.0710866	0.0411916	8.30083e-05	62223	4.79395	16324	4.21283	0.996051	2.65132	3.88676	96.1059	15.6526	1
43.3	0.25973	-0.0124136	-0.349655	1.16347	-0.0137262	0.0468558	9.32269e-05	0	-INF	16315	4.21259	0.995329	2.97771	3.31602	97.7834	0	1
43.3167	0.284764	-0.000801867	-0.316818	0.908798	0.0416505	0.0485528	0.000103419	20654	4.315	16305	4.21232	0.994524	3.30326	0	96.1059	0	1
43.3333	0.319259	0.112128	0.00761516	-2.6729	0.105114	0.0499446	0.000115493	3772	3.57657	16296	4.21208	0.993628	3.68889	0	96.1059	0	1
43.35	0.35528	-0.0894253	-0.457289	-0.025495	0.198333	0.0534726	0.000128063	20461	4.31093	16286	4.21181	0.99263	4.09038	0	96.1059	0	1
43.3667	0.392674	0.225989	0.261888	-0.391552	0.241655	0.0539488	0.000141443	55735	4.74613	16276	4.21155	0.991526	4.51774	0	75.2264	0	1
43.3833	0.433425	0.150778	0.294878	-0.0190832	0.22913	0.0548828	0.000155684	31839	4.50296	16267	4.21131	0.99031	4.97263	1.66899	87.4171	9.4452	1
43.4	0.475854	0.0648862	-0.134778	1.76177	0.307853	0.0553591	0.000171598	13335	4.12499	16257	4.21104	0.988969	5.48093	2.33672	96.1059	7.9057	1
43.4167	0.526371	0.0543727	0.00334453	0.927728	0.301584	0.0617862	0.000188923	36075	4.55721	16248	4.2108	0.987493	6.03429	1.01454	82.8926	8.34126	1
43.4333	0.57704	0.258398	0.317706	0.357814	0.255643	0.0647039	0.000207215	30583	4.48548	16238	4.21053	0.98587	6.61853	0.949964	91.2966	7.72329	1
43.45	0.633202	-0.0104471	-0.195721	0.962216	0.131881	0.0619758	0.000226812	0	-INF	16228	4.21026	0.984093	7.24449	1.30401	97.7834	0	1
43.4667	0.691501	-0.0411022	-0.218578	1.02051	-0.0526102	0.0604684	0.000247089	0	-INF	16219	4.21002	0.982152	7.89214	0.991383	97.7834	0	1
43.4833	0.751631	-0.0258283	-0.189708	0.621032	-0.222911	0.0646067	0.000268333	3268	3.51428	16209	4.20976	0.980041	8.57067	1.10064	96.1059	3.84931	1
43.5	0.815575	0.0715378	-0.0378524	1.35758	-0.306847	0.0687451	0.000291614	0	-INF	16200	4.20952	0.977748	9.31429	1.20687	97.7834	0	1
43.5167	0.887606	-0.0759997	-0.327891	0.999911	-0.351568	0.0658644	0.000316516	4079	3.61055	16190	4.20925	0.975258	10.1096	0	96.1059	0	1
43.5333	0.961011	0.143284	0.121359	-10.2785	-0.368823	0.067714	0.00034241	21539	4.33323	16181	4.20901	0.972559	10.9367	0	86.8216	0	1
43.55	1.03884	0.180683	0.13146	-10.464	-0.224488	0.066054	0.000368983	23911	4.3786	16171	4.20874	0.969646	11.7855	0	79.7032	0	1
43.5667	1.11621	0.232883	0.372733	-11.6055	-0.175825	0.0691242	0.000397307	15659	4.19476	16161	4.20847	0.966508	12.6901	0	93.3863	0	1
43.5833	1.20427	-0.0196345	-0.296334	-10.805	-0.206202	0.0657858	0.000427328	42304	4.62638	16152	4.20823	0.96313	13.6491	0	95.9616	0	1
43.6	1.29156	0.400608	0.374778	-11.9968	-0.124275	0.0638206	0.000457612	29632	4.47176	16142	4.20796	0.959506	14.6163	0	81.4825	0	1
43.6167	1.38114	0.228198	0.32476	-13.2133	-0.137868	0.0688745	0.000488496	13513	4.13075	16133	4.20772	0.955632	15.6028	0	85.8159	0	1
43.6333	1.47194	0.0658599	-0.0765152	-12.7623	-0.1832	0.0661464	0.000520999	11609	4.06479	16123	4.20745	0.951497	16.641	0	80.8772	0	1
43.65	1.57097	0.215716	0.400048	-12.8441	-0.3004	0.0663174	0.000555123	15340	4.18583	16114	4.2072	0.94709	17.7309	0	72.0834	0	1
43.6667	1.67124	0.195132	0.278161	-13.4283	-0.248227	0.0657256	0.00058956	9202	3.96388	16104	4.20693	0.942402	18.8308	0	89.857	0	1
43.6833	1.77211	0.0283684	-0.147376	-14.1781	-0.26182	0.0668122	0.000625382	1947	3.28937	16095	4.20669	0.937427	19.975	0	96.1059	0	1
43.7	1.88045	0.0350973	-0.00192878	-14.1617	-0.272972	0.0657625	0.000662118	1239	3.09307	16085	4.20642	0.932154	21.1483	0	96.1059	0	1
43.7167	1.98666	0.00764655	-0.11756	-13.4596	-0.33463	0.0662388	0.000698985	4789	3.68024	16076	4.20618	0.92658	22.3259	0	91.8648	0	1
43.7333	2.09577	0.119814	0.175593	-13.5742	-0.284899	0.0677831	0.000736218	6239	3.79511	16066	4.20591	0.920702	23.5151	0	83.1435	0	1
43.75	2.20412	0.0905319	0.0370738	-14.454	-0.224945	0.0688697	0.000773476	8216	3.91466	16057	4.20566	0.91452	24.7052	0	76.9308	0	1
43.7667	2.31338	0.211244	0.379665	-13.6316	-0.299268	0.0672098	0.000812067	6091	3.78469	16047	4.20539	0.908026	25.9378	0	73.2387	0	1
43.7833	2.42951	0.0266277	-0.00192694	-13.271	-0.267237	0.0664653	0.000850423	4977	3.69697	16038	4.20515	0.901218	27.1629	0	82.2676	0	1
43.8	2.5374	0.168549	0.209743	-13.7658	-0.118476	0.0690778	0.000888675	8028	3.90461	16028	4.20488	0.894096	28.3847	0	88.2147	0	1
43.8167	2.65292	0.137284	0.00164435	-14.2184	-0.0885819	0.0666549	0.000927867	7735	3.88846	16019	4.20464	0.886656	29.6365	0	86.3442	0	1
43.8333	2.76631	0.180176	0.255734	-14.0701	-0.170534	0.0627061	0.000965726	5747	3.75944	16009	4.20436	0.878901	30.8457	0	69.5018	0	1
43.85	2.87404	0.0892489	0.225858	-14.1769	-0.187332	0.0642504	0.00100356	4144	3.61742	16000	4.20412	0.870836	32.0541	0	39.0678	0	1
43.8667	2.98727	0.118713	0.403501	-13.6519	-0.205502	0.0641163	0.00104286	5668	3.75343	15991	4.20388	0.862456	33.3093	0	62.8733	0	1
43.8833	3.10355	0.171524	0.210661	-13.5066	-0.177897	0.061083	0.001082	7426	3.87075	15981	4.2036	0.853754	34.5594	0	68.7021	0	1
43.9	3.21587	0.219146	0.503813	-13.8392	-0.151511	0.0597282	0.00111959	7050	3.84819	15972	4.20336	0.844737	35.7603	0	57.1975	0	1
43.9167	3.32315	0.170944	0.421294	-13.9556	-0.106053	0.055932	0.00115602	5151	3.71189	15962	4.20309	0.835418	36.9237	0	61.4422	0	1
43.9333	3.4286	0.121978	0.218078	-12.3272	-0.0634936	0.0556453	0.00119134	5158	3.71248	15953	4.20284	0.825805	38.052	0	55.2827	0	1
43.95	3.52947	0.182265	0.528014	-0.022235	0.097474	0.0538327	0.00122515	6940	3.84136	15943	4.20257	0.815908	39.1319	0	52.6636	0	1
43.9667	3.62607	0.239653	0.551391	-0.105699	0.176044	0.0536986	0.00125899	15085	4.17855	15934	4.20232	0.805735	40.2127	0.0472402	78.3531	2.24402	1
43.9833	3.72709	0.656691	0.61261	0.504502	0.0956176	0.0538697	0.00129209	12416	4.09398	15925	4.20208	0.795288	41.27	0.0898268	80.1308	2.60537	1
44	3.81941	0.0935043	0.282898	0.27379	0.21737	0.0467166	0.0013236	5321	3.72599	15915	4.20181	0.784575	42.2765	0.0221864	51.3808	1.23244	1
44.0167	3.91113	0.256331	0.629609	-0.0768553	0.17036	0.0464299	0.00135347	7579	3.87961	15906	4.20156	0.773612	43.2304	0	59.0863	0	1
44.0333	3.99384	0.249632	0.528627	-0.210521	-0.0258804	0.0466009	0.00138132	6897	3.83866	15896	4.20129	0.762412	44.1201	0	45.9378	0	1
44.05	4.07381	0.225233	0.804384	-0.823312	-0.057784	0.0438728	0.00140777	7198	3.85721	15887	4.20104	0.75099	44.9647	0	46.358	0	1
44.0667	4.14828	0.279722	0.605745	-0.232795	-0.142941	0.0434335	0.0014322	11666	4.06692	15878	4.2008	0.739359	45.745	0	67.2868	0	1
44.0833	4.2165	0.534864	0.94269	-0.09577	-0.327432	0.0396373	0.00145543	15361	4.18642	15868	4.20052	0.727533	46.4869	0	70.9637	0	1
44.1	4.28395	0.546781	0.907626	-0.601292	-0.294333	0.0379773	0.00147709	11375	4.05595	15859	4.20028	0.715524	47.1788	0.149152	62.5502	2.99641	1
44.1167	4.34301	0.278546	0.851352	2.07724	-0.297703	0.0355544	0.00149561	8177	3.91259	15850	4.20003	0.703349	47.7706	0.334416	45.239	3.51318	1
44.1333	4.39216	0.331204	0.874881	1.27356	-0.26613	0.0309953	0.00151197	8724	3.94072	15840	4.19976	0.691032	48.2931	0.167582	58.4056	2.85138	1
44.15	4.43855	0.319928	0.635197	0.424103	-0.227995	0.0287249	0.00152697	7875	3.89625	15831	4.19951	0.678587	48.7721	0.0788102	55.9267	2.14298	1
44.1667	4.47976	0.275082	0.807957	0.382296	-0.146374	0.0259968	0.00154046	6656	3.82321	15821	4.19923	0.666025	49.2028	0.114754	36.578	2.2965	1
44.1833	4.51731	0.238171	0.78159	0.802372	-0.128534	0.0249472	0.00155169	18585	4.26916	15812	4.19899	0.653361	49.5618	0.132984	69.6354	3.39673	1
44.2	4.5454	1.16134	1.71027	0.580663	-0.0447754	0.023745	0.00156016	20994	4.3221	15803	4.19874	0.640617	49.8322	0.171672	70.7006	3.85187	1
44.2167	4.56677	0.424358	1.02442	1.21467	-0.0176275	0.0268152	0.00156711	8662	3.93762	15793	4.19846	0.62781	50.0543	0.194177	50.8278	2.98776	1
44.2333	4.586	0.250118	0.749182	0.824807	-0.170075	0.0233242	0.00157305	6973	3.84342	15784	4.19822	0.61495	50.2439	0.136337	48.1254	2.47031	1
44.25	4.60142	0.295909	0.741431	0.612406	-0.141402	0.0241056	0.00157653	7874	3.8962	15775	4.19797	0.602051	50.355	0.116025	47.3843	2.43775	1
44.2667	4.60632	0.322322	0.962714	0.613476	-0.110744	0.0225982	0.00157731	9764	3.98963	15766	4.19772	0.589135	50.3801	0.16373	46.9599	2.9376	1
44.2833	4.60602	0.444865	1.16355	1.11763	0.0416786	0.0166658	0.00157523	11046	4.04321	15756	4.19745	0.576225	50.3134	0.155307	46.1363	3.0075	1
44.3	4.59413	0.422297	1.26475	0.522689	0.146341	0.0147006	0.00157178	13299	4.12382	15747	4.1972	0.563337	50.2034	0.1518	53.0789	3.17519	1
44.3167	4.5859	0.614573	1.37083	1.0775	0.292813	0.0183812	0.00156711	13406	4.1273	15738	4.19695	0.550482	50.0541	0.211634	57.6476	3.5566	1
44.3333	4.56684	0.423243	1.07026	1.14723	0.336593	0.0177893	0.00156032	13487	4.12992	15728	4.19667	0.537674	49.8373	0.159517	60.9137	3.24326	1
44.35	4.54625	0.612619	1.21586	0.522388	0.297518	0.0161293	0.00155066	13057	4.11584	15719	4.19642	0.524933	49.5286	0.0594522	60.9929	2.30893	1
44.3667	4.5104	0.383905	0.979836	0.0960592	0.377156	0.0121805	0.00153843	9811	3.99171	15710	4.19618	0.512282	49.1382	0.555624	47.0816	4.42152	1
44.3833	4.47486	0.367898	1.10056	5.63927	0.50669	0.00899466	0.00152543	9677	3.98574	15701	4.19593	0.499735	48.7228	0.594136	41.3057	4.50072	1
44.4	4.43443	0.369592	1.08152	0.442132	0.440455	0.00947091	0.00151179	8864	3.94763	15691	4.19565	0.487296	48.2873	0.136596	39.7135	2.67771	1
44.4167	4.39523	0.300332	0.933085	0.943384	0.371167	0.00903163	0.00149609	10864	4.03599	15682	4.1954	0.474978	47.7859	0.190473	43.2988	3.20146	1
44.4333	4.34275	0.510918	1.4159	0.968258	0.296081	0.007982	0.00147817	12959	4.11257	15673	4.19515	0.462798	47.2135	0.149739	47.3541	3.13359	1
44.45	4.29057	0.443032	1.21467	0.516447	0.29088	0.00876342	0.00146002	9670	3.98543	15663	4.19487	0.450765	46.6337	0.19269	36.6811	3.09149	1
44.4667	4.23672	0.263603	0.971782	1.37048	0.206029	0.00832414	0.00144077	9600	3.98227	15654	4.19463	0.438885	46.0188	0.254419	36.0145	3.38335	1
44.4833	4.17813	0.428871	1.18345	1.08774	0.158104	0.00651156	0.00141922	10511	4.02164	15645	4.19438	0.427172	45.3305	0.259937	39.7446	3.51219	1
44.5	4.11085	0.316887	1.05851	1.38574	0.0155739	0.00637746	0.00139605	12431	4.09451	15636	4.19413	0.415643	44.5904	0.12308	50.4913	2.89493	1
44.5167	4.04281	0.545631	1.22059	-0.233822	0.0219699	0.00456488	0.00137212	15145	4.18027	15627	4.19388	0.404306	43.8262	0.163838	56.931	3.40122	1
44.5333	3.9711	0.481712	1.22749	1.74067	-0.140396	0.00061608	0.00134731	17277	4.23747	15617	4.1936	0.393169	43.0335	0.344128	54.8447	4.55131	1
44.55	3.89787	0.671241	1.62074	1.36622	-0.240812	-0.00165426	0.00132152	19312	4.28583	15608	4.19335	0.38224	42.21	0.225304	53.5598	4.10146	1
44.5667	3.82052	0.594199	1.57149	0.628915	-0.171702	-0.00270389	0.00129637	14695	4.16717	15599	4.1931	0.371518	41.4065	0.224476	48.6414	3.73984	1
44.5833	3.75095	0.353736	0.998548	1.32136	-0.0911484	-0.000854353	0.00127061	11122	4.04618	15590	4.19285	0.361006	40.5839	0.27242	46.4715	3.63536	1
44.6	3.67009	0.350394	0.96501	0.998791	-0.0218862	-0.0029721	0.00124344	13453	4.12882	15580	4.19257	0.35071	39.7161	0.184791	53.8571	3.40335	1
44.6167	3.59228	0.478888	1.11702	0.541487	-0.035174	-0.00402173	0.00121732	16586	4.21974	15571	4.19232	0.340632	38.8818	0.114519	54.8396	3.11133	1
44.6333	3.51752	0.52117	1.35371	0.39302	-0.00878896	-0.00385066	0.00119078	16672	4.22199	15562	4.19207	0.33077	38.0341	0.101139	53.2244	2.99026	1
44.65	3.43727	0.463507	1.14348	0.414384	0.0493344	-0.00444253	0.00116327	51430	4.71122	15553	4.19181	0.32113	37.1555	0.245334	72.5786	5.84878	1
44.6667	3.35686	2.41909	3.53777	1.49898	0.0339103	-0.00335594	0.00113553	50025	4.69919	15544	4.19156	0.311715	36.2694	0.269856	73.4379	5.982	1
44.6833	3.27524	0.311254	0.768173	0.555378	0.021538	-0.00410039	0.00110774	12400	4.09342	15535	4.19131	0.302528	35.3816	0.179882	46.7047	3.28254	1
44.7	3.19453	0.373067	1.13457	0.780599	0.0921735	-0.00331897	0.00107963	17442	4.2416	15525	4.19103	0.29357	34.4838	0.212076	44.7182	3.8854	1
44.7167	3.11107	0.566106	1.54079	0.754814	0.207975	-0.00665742	0.00105173	18503	4.26724	15516	4.19078	0.284842	33.5927	0.232079	47.8811	4.0835	1
44.7333	3.03158	0.402699	1.1125	0.882379	0.316147	-0.00526565	0.00102401	16048	4.20542	15507	4.19053	0.276341	32.7075	0.318285	49.4032	4.32666	1
44.75	2.9492	0.414616	1.08049	1.30413	0.361758	-0.00448423	0.000996325	17657	4.24692	15498	4.19028	0.268067	31.823	0.286699	52.2629	4.31375	1
44.7667	2.86986	0.458577	1.16719	0.612149	0.321005	-0.00492351	0.000969419	15268	4.18378	15489	4.19002	0.260016	30.9637	0.204007	53.0003	3.66901	1
44.7833	2.79205	0.275639	0.701373	0.714537	0.312447	-0.0065835	0.000942095	13518	4.13091	15480	4.18977	0.252188	30.0909	0.210994	53.3958	3.56288	1
44.8	2.71027	0.355915	0.895953	0.619018	0.394679	-0.00946419	0.000914744	16118	4.20731	15470	4.18949	0.244584	29.2173	0.169346	57.284	3.51104	1
44.8167	2.63231	0.372715	0.829303	0.42035	0.41786	-0.00990347	0.000888256	17658	4.24694	15461	4.18924	0.2372	28.3713	0.197939	59.6184	3.81269	1
44.8333	2.55557	0.400501	0.922413	0.759402	0.449433	-0.0114109	0.000862343	18092	4.25749	15452	4.18898	0.23003	27.5436	0.320954	63.3743	4.51561	1
44.85	2.48097	0.364963	0.679218	1.09784	0.479022	-0.00818804	0.000837031	19351	4.2867	15443	4.18873	0.223071	26.7351	0.369423	59.9696	4.83967	1
44.8667	2.40773	0.433185	1.11641	0.977453	0.600012	-0.00877991	0.000812345	26580	4.42455	15434	4.18848	0.216316	25.9467	0.282578	59.9732	4.92007	1
44.8833	2.33679	0.630801	1.27712	0.563026	0.390038	-0.0105925	0.000787477	24605	4.39102	15425	4.18823	0.209764	25.1524	0.262621	64.4823	4.67941	1
44.9	2.26249	0.318316	0.658406	0.824563	0.415203	-0.0117947	0.0007624	13963	4.14498	15416	4.18797	0.203417	24.3514	0.479007	56.8252	4.73348	1
44.9167	2.19033	0.20801	0.598165	1.62565	0.363615	-0.0119288	0.000738812	13299	4.12382	15407	4.18772	0.197269	23.598	0.847009	55.1443	5.63174	1
44.9333	2.12472	0.278521	0.597738	2.57261	0.356278	-0.0148095	0.000715903	15896	4.20129	15398	4.18746	0.191312	22.8662	1.03234	60.5113	6.38425	1
44.95	2.05653	0.281893	0.649344	2.38539	0.331699	-0.0144858	0.000692236	23841	4.37732	15388	4.18718	0.185545	22.1103	1.0079	73.4231	7.24971	1
44.9667	1.9865	0.5114	0.602378	2.29521	0.351523	-0.0133992	0.000669092	29202	4.46541	15379	4.18693	0.17997	21.3711	0.998236	77.5546	7.73194	1
44.9833	1.92135	0.414064	0.642387	2.18596	0.420632	-0.0127704	0.000647124	22807	4.35807	15370	4.18667	0.174579	20.6694	1.07541	69.7934	7.2994	1
45	1.85819	0.301927	0.626548	2.48336	0.395748	-0.0110735	0.000625783	18413	4.26512	15361	4.18642	0.169366	19.9878	1.91602	61.8906	8.23977	1
45.0167	1.79671	0.264558	0.598198	5.56121	0.412367	-0.0122757	0.000604938	16858	4.22681	15352	4.18616	0.164326	19.322	1.89754	73.1877	7.97515	1
45.0333	1.73645	0.225968	0.182122	2.14034	0.388551	-0.011952	0.00058553	16887	4.22755	15343	4.18591	0.159451	18.7021	1.18539	75.6956	6.82148	1
45.05	1.68336	0.24582	0.502587	2.51647	0.390522	-0.00888178	0.000568055	22566	4.35345	15334	4.18566	0.154726	18.1439	1.37252	64.3223	7.88977	1
45.0667	1.63438	0.382248	0.783074	2.71484	0.444983	-0.0105418	0.000550842	22289	4.34809	15325	4.1854	0.150144	17.5941	1.45147	63.8047	8.00522	1
45.0833	1.58282	0.219757	0.464197	2.64968	0.375696	-0.0112862	0.000533419	20952	4.32123	15316	4.18515	0.145704	17.0376	1.54466	71.4587	8.0062	1
45.1	1.53263	0.320328	0.445459	2.87903	0.503399	-0.00852116	0.000516049	22311	4.34852	15307	4.18489	0.141406	16.4828	1.41472	77.7048	7.93968	1
45.1167	1.48137	0.22467	0.282831	2.02011	0.453337	-0.0127751	0.000498836	42379	4.62715	15298	4.18463	0.13725	15.933	0.288513	81.5238	5.78778	1
45.1333	1.43209	0.755386	0.805018	-1.05454	0.262285	-0.0168765	0.000483085	46395	4.66647	15289	4.18438	0.133228	15.43	0.33395	83.0654	6.26313	1
45.15	1.38938	0.271697	0.238338	2.13669	0.278446	-0.0151796	0.000467335	19414	4.28812	15280	4.18412	0.129336	14.9269	0.913898	82.5921	6.55256	1
45.1667	1.3401	0.145675	0.19778	0.728152	0.253867	-0.0130249	0.000451375	16316	4.21261	15271	4.18387	0.125574	14.4171	0.772108	77.7143	5.84571	1
45.1833	1.29617	0.20291	0.267849	1.60889	-0.000357013	-0.0177366	0.000435494	17238	4.23649	15262	4.18361	0.121942	13.9099	1.11789	78.1953	6.73549	1
45.2	1.24735	0.151656	0.195858	1.65467	-0.0525547	-0.0155819	0.00042024	19793	4.29651	15253	4.18336	0.118437	13.4227	1.06381	83.5405	6.93742	1
45.2167	1.20708	0.227965	0.178647	1.34232	0.0319663	-0.0149531	0.000406502	20507	4.3119	15244	4.1831	0.115051	12.9838	0.89596	82.2319	6.62934	1
45.2333	1.16711	0.156569	0.231625	1.09956	0.0475176	-0.0120354	0.000392841	16427	4.21556	15235	4.18284	0.111778	12.5475	1.04101	83.4742	6.47258	1
45.25	1.12729	0.138121	0.0603001	1.64247	0.0943494	-0.0117118	0.000380122	70321	4.84709	15226	4.18259	0.108612	12.1413	1.06025	97.1793	10.574	1
45.2667	1.09282	0.0911387	-0.0266441	1.06004	0.125312	-0.0123036	0.000367768	6645	3.82249	15217	4.18233	0.105549	11.7467	0.949362	96.1059	4.64211	1
45.2833	1.05514	0.0362221	-0.0829181	1.28114	0.0752506	-0.0115222	0.000355596	19067	4.28028	15208	4.18207	0.102587	11.3579	1.09713	82.4753	6.92236	1
45.3	1.02173	0.275953	0.411345	1.33516	0.214551	-0.0122667	0.000344	25723	4.41032	15199	4.18182	0.0997217	10.9875	1.21621	81.3234	7.91619	1
45.3167	0.987409	0.134824	0.0495899	1.47096	0.231628	-0.0120956	0.000333083	35256	4.54723	15190	4.18156	0.0969488	10.6388	1.47881	88.8002	9.38545	1
45.3333	0.95797	0.362348	0.275298	1.83275	0.212084	-0.0105512	0.000323315	37058	4.56888	15181	4.1813	0.0942607	10.3268	2.04962	86.8377	10.6396	1
45.35	0.930361	0.163846	0.134796	2.61217	0.293401	-0.0108379	0.00031279	22163	4.34563	15172	4.18104	0.0916556	9.99065	2.47454	83.6399	9.54511	1
45.3667	0.896497	0.152264	0.17511	2.58044	0.379295	-0.00944615	0.000301638	27848	4.44479	15163	4.18079	0.0891393	9.63444	2.62944	82.9653	10.5106	1
45.3833	0.865226	0.232998	0.218628	2.74081	0.351664	-0.0123268	0.000291217	30911	4.49011	15154	4.18053	0.0867114	9.3016	2.57414	91.3961	10.8058	1
45.4	0.835634	0.117657	-0.0483697	2.28884	0.429318	-0.0118506	0.000282155	10638	4.02686	15145	4.18027	0.0843632	9.01215	2.91337	96.1059	7.89149	1
45.4167	0.812298	0.0387839	-0.0726003	3.22741	0.512314	-0.0132054	0.000274242	39588	4.59756	15136	4.18001	0.0820846	8.75941	3.07093	95.9825	12.4457	1
45.4333	0.78942	0.188183	0.119081	2.4245	0.497195	-0.0137973	0.000265676	30801	4.48856	15127	4.17975	0.0798734	8.48582	2.92133	91.5363	11.2578	1
45.45	0.762269	0.128536	0.0318316	2.78445	0.564626	-0.0168305	0.00025651	14208	4.15253	15118	4.17949	0.0777349	8.19303	3.04374	96.1059	8.81834	1
45.4667	0.735881	0.0614121	-0.0586221	2.45593	0.572853	-0.0129974	0.000248127	31640	4.50024	15109	4.17924	0.0756683	7.92527	2.85944	82.1296	11.2784	1
45.4833	0.713308	0.30099	0.447543	2.30609	0.528132	-0.0161832	0.000240031	52858	4.72311	15100	4.17898	0.0736691	7.6667	2.64987	84.2077	13.0472	1
45.5	0.688599	0.274455	0.0963164	1.96338	0.666211	-0.0147915	0.000232197	65820	4.81836	15092	4.17875	0.0717351	7.41647	2.20189	93.3111	13.1965	1
45.5167	0.667552	0.252955	0.0951266	1.46915	0.698852	-0.014773	0.00022559	64328	4.8084	15083	4.17849	0.0698604	7.20546	1.63784	83.6902	11.8658	1
45.5333	0.650014	0.408457	0.551243	1.01124	0.584094	-0.0139916	0.000218906	60729	4.7834	15074	4.17823	0.06804	6.99194	1.74676	86.3998	11.8928	1
45.55	0.62851	0.179133	-0.0769308	1.55537	0.567602	-0.0119894	0.000211829	28085	4.44847	15065	4.17797	0.066276	6.76591	2.18016	96.1059	9.90212	1
45.5667	0.608683	0.13093	0.00809153	1.54453	0.594902	-0.0124287	0.000204857	491448	5.69148	15056	4.17771	0.0645695	6.54322	2.51417	97.5243	26.9586	1
45.5833	0.587789	0.260797	0.043828	1.91212	0.430552	-0.0101214	0.000197989	81181	4.90945	15047	4.17745	0.0629197	6.32386	2.53586	90.2328	14.8343	1
45.6	0.568572	0.393716	0.323247	1.45665	0.357908	-0.0126969	0.000191905	85883	4.93391	15038	4.17719	0.061323	6.12954	2.37071	90.5694	14.7798	1
45.6167	0.552256	0.26983	0.0344293	1.59596	0.430374	-0.012831	0.000186239	110608	5.04379	15029	4.17693	0.0597743	5.94857	2.23747	94.8879	15.7732	1
45.6333	0.535481	0.309518	0.119909	1.19954	0.191562	-0.0147962	0.000181253	86646	4.93775	15020	4.17667	0.0582693	5.7893	2.73045	87.4561	15.5382	1
45.65	0.523131	0.373315	0.385291	2.11965	0.169576	-0.0112682	0.000176266	67415	4.82876	15012	4.17644	0.0568052	5.63002	3.70539	93.2182	15.8223	1
45.6667	0.506357	0.0400778	-0.232812	2.25972	-0.0310895	-0.0149118	0.000170548	9964	3.99843	15003	4.17618	0.0553849	5.44738	3.61925	96.1059	8.30024	1
45.6833	0.489734	0.0484852	-0.184411	1.87749	-0.199101	-0.016877	0.000164856	117457	5.06988	14994	4.17592	0.0540113	5.26558	6.32364	84.2431	22.7521	1
45.7	0.473112	0.829445	1.01221	5.10915	-0.116564	-0.0153326	0.000159425	118247	5.07279	14985	4.17566	0.0526832	5.09212	6.48068	83.6736	22.9903	1
45.7167	0.458016	0.0298996	-0.171532	1.81524	-0.185241	-0.0133305	0.000154622	11096	4.04517	14976	4.1754	0.0513971	4.93869	3.47145	96.1059	8.48463	1
45.7333	0.445056	0.0595167	-0.105583	1.78121	-0.383923	-0.0162112	0.000149896	33618	4.52657	14967	4.17513	0.05015	4.78776	4.36454	96.1059	13.2508	1
45.75	0.430418	0.203117	0.0220116	2.60244	-0.149714	-0.0190919	0.000144858	0	-INF	14958	4.17487	0.0489429	4.62681	4.89968	97.7834	0	1
45.7667	0.415627	0.0496286	0.00357932	2.15414	-0.206947	-0.0175475	0.000141595	33681	4.52738	14950	4.17464	0.0477697	4.52262	4.51412	89.2619	13.4089	1
45.7833	0.411364	0.150046	0.12095	2.12836	-0.398762	-0.0176816	0.000138255	54408	4.73566	14941	4.17438	0.0466237	4.41591	4.83365	86.0706	16.0961	1
45.8	0.396115	0.183936	0.155619	2.34885	-0.259768	-0.0194942	0.000133033	108238	5.03438	14932	4.17412	0.0455127	4.24913	4.90461	96.4243	20.3424	1
45.8167	0.380867	0.0608127	-0.111074	2.02323	-0.241927	-0.0185602	0.000128046	43972	4.64318	14923	4.17386	0.0444434	4.08985	14.1748	96.1059	21.4604	1
45.8333	0.366991	0.232642	0.103648	10.1377	-0.301144	-0.0164055	0.000124183	64692	4.81085	14914	4.17359	0.0434105	3.96646	14.3197	86.5416	24.4907	1
45.85	0.358304	0.121725	0.17921	1.77985	-0.00498373	-0.0195913	0.000121443	27882	4.44532	14906	4.17336	0.0424046	3.87895	3.16239	96.1059	11.182	1
45.8667	0.350989	0.0547543	-0.220082	0.795051	0.0357446	-0.017284	0.000119095	15900	4.2014	14897	4.1731	0.0414195	3.80396	2.63118	96.1059	8.72146	1
45.8833	0.344591	0.0439356	-0.14513	1.30576	-0.0759624	-0.0151293	0.000116303	55128	4.74137	14888	4.17284	0.0404554	3.71478	4.06687	96.1059	15.2622	1
45.9	0.334682	0.290228	-0.0576665	1.86592	0.250105	-0.0152634	0.000112858	53937	4.73189	14879	4.17257	0.0395169	3.60474	16.0497	96.1059	23.9437	1
45.9167	0.324469	0.0270285	-0.159259	10.285	0.35843	-0.0208907	0.000109727	42407	4.62744	14870	4.17231	0.0386054	3.50471	16.4833	96.1059	22.2964	1
45.9333	0.316392	0.21549	0.0801821	1.8473	0.200489	-0.017973	0.000106464	109156	5.03805	14862	4.17208	0.03772	3.40052	50.2976	93.3225	44.3205	1
45.95	0.305415	0.18514	0.0649542	34.0707	0.462622	-0.0185649	0.000102706	346625	5.53986	14853	4.17181	0.0368634	3.28046	40.5272	97.1341	60.619	1
45.9667	0.294439	0.140599	-0.0164968	-6.14113	0.505182	-0.016868	9.90775e-05	47337	4.6752	14844	4.17155	0.036037	3.16458	0	96.1059	0	1
45.9833	0.284226	0.10384	-0.096422	-5.67283	0.277813	-0.0226478	9.60504e-05	27895	4.44553	14835	4.17129	0.0352379	3.06789	0	96.1059	0	1
46	0.276759	0.0358013	-0.213731	-6.18904	0.362639	-0.0200353	9.32845e-05	20851	4.31913	14827	4.17105	0.0344625	2.97955	0	96.1059	0	1
46.0167	0.268071	0.0655709	-0.105058	-8.805	0.247423	-0.0204746	9.03095e-05	22030	4.34301	14818	4.17079	0.0337106	2.88453	0	96.1059	0	1
46.0333	0.259384	0.0381202	-0.169877	1.58852	-0.0908775	-0.0222872	8.86932e-05	4481	3.65137	14809	4.17053	0.0329776	2.8329	5.45397	96.1059	7.2907	1
46.05	0.258631	-0.0174068	-0.327164	1.65399	-0.0954678	-0.0233368	8.77038e-05	12583	4.09978	14800	4.17026	0.0322551	2.8013	5.15798	96.1059	10.0963	1
46.0667	0.253605	0.074924	-0.156692	1.37857	-0.0226961	-0.025302	8.60091e-05	66892	4.82537	14792	4.17003	0.0315437	2.74717	3.97016	96.1059	16.1486	1
46.0833	0.248733	0.224933	-0.0588527	0.910427	-0.14188	-0.0173489	8.29819e-05	210866	5.32401	14783	4.16976	0.0308517	2.65048	3.98284	95.6679	23.7032	1
46.1	0.235925	0.182834	0.149308	1.30502	-0.0390483	-0.0235866	7.97457e-05	102852	5.01221	14774	4.1695	0.0301852	2.54711	4.3129	81.952	19.1602	1
46.1167	0.229832	0.196277	0.261644	1.00092	0.0454727	-0.0202111	7.83122e-05	76588	4.88416	14765	4.16923	0.0295379	2.50133	5.38876	84.2101	18.705	1
46.1333	0.227553	0.0757471	-0.00459132	1.82871	0.0498851	-0.0212608	7.59643e-05	106181	5.02605	14757	4.169	0.0289061	2.42633	6.05826	86.2626	21.6873	1
46.15	0.216119	0.281451	0.296038	1.25696	0.00455381	-0.024294	7.36687e-05	94068	4.97344	14748	4.16873	0.0282933	2.35301	5.31064	85.29	19.9344	1
46.1667	0.214145	0.0292379	-0.0234505	1.36591	-0.0510009	-0.0271747	7.22352e-05	25871	4.41281	14739	4.16847	0.0276958	2.30722	4.60408	96.1059	12.3611	1
46.1833	0.207746	0.0681629	-0.0601933	0.863287	-0.198719	-0.0271563	6.96522e-05	41467	4.6177	14731	4.16823	0.0271147	2.22472	4.85946	96.1059	14.7289	1
46.2	0.199059	0.0823686	-0.0928162	1.40559	0.0156547	-0.0231705	6.72781e-05	44766	4.65095	14722	4.16797	0.0265539	2.14889	6.29771	96.1059	16.4734	1
46.2167	0.193881	0.0746017	-0.177166	1.43534	0.0597399	-0.0271193	6.52176e-05	51352	4.71056	14713	4.1677	0.0260113	2.08308	7.26822	96.1059	18.0885	1
46.2333	0.187024	0.0999463	-0.0486565	1.74281	-0.0321306	-0.0258801	6.38364e-05	9682	3.98597	14704	4.16744	0.0254828	2.03896	6.87081	96.1059	10.1796	1
46.25	0.185814	-0.0677327	-0.240886	1.19792	0.0497964	-0.0270823	6.30822e-05	28929	4.46133	14696	4.1672	0.024963	2.01487	5.17838	96.1059	13.3429	1
46.2667	0.182619	0.162843	0.0453994	0.992689	0.151712	-0.0250802	6.23018e-05	46593	4.66832	14687	4.16693	0.0244495	1.98995	5.02053	96.1059	15.4797	1
46.2833	0.181256	-0.0115503	-0.30186	1.10469	-0.0343049	-0.0247565	6.18872e-05	177072	5.24815	14678	4.16667	0.0239409	1.9767	4.72685	88.6064	23.6763	1
46.3	0.180198	0.477509	0.612173	0.856584	0.0134425	-0.0256536	6.18906e-05	244334	5.38798	14670	4.16643	0.023434	1.97681	2.65008	80.8393	21.7347	1
46.3167	0.181276	0.22667	0.198538	0.243182	0.0708028	-0.0265506	6.07184e-05	127086	5.1041	14661	4.16616	0.0229319	1.93937	1.95983	93.4256	15.8069	1
46.3333	0.173351	0.0368652	-0.104776	0.554768	0.0555314	-0.0263796	5.88146e-05	18284	4.26207	14652	4.1659	0.0224424	1.87857	2.9568	96.1059	9.49958	1
46.35	0.170157	0.0191801	-0.312723	0.61138	0.0929027	-0.0228516	5.79559e-05	38064	4.58051	14644	4.16566	0.0219642	1.85114	5.17131	96.1059	14.6143	1
46.3667	0.168336	0.0957943	-0.119363	1.39858	0.154841	-0.023596	5.60783e-05	43003	4.6335	14635	4.16539	0.0214972	1.79116	6.94443	96.1059	16.7926	1
46.3833	0.159191	0.0298914	-0.165871	1.21319	0.127973	-0.0196103	5.34169e-05	51240	4.70961	14627	4.16516	0.0210487	1.70616	7.45458	96.1059	18.2285	1
46.4	0.152792	0.112762	0.0273359	1.45733	0.132995	-0.0231013	5.17744e-05	40380	4.60617	14618	4.16489	0.0206179	1.6537	6.82478	96.1059	16.349	1
46.4167	0.149598	-0.00380047	-0.227302	0.912442	0.14519	-0.023388	5.04976e-05	4249	3.62829	14609	4.16462	0.0201991	1.61292	5.90977	96.1059	7.35686	1
46.4333	0.145335	0.0149829	-0.120002	1.08884	0.0447742	-0.021691	4.89858e-05	90282	4.9556	14601	4.16438	0.0197917	1.56463	8.32229	86.3767	22.8396	1
46.45	0.140767	0.180556	0.278131	1.64487	0.089775	-0.0212148	4.76568e-05	162268	5.21023	14592	4.16411	0.0193959	1.52218	8.42051	95.3055	27.8781	1
46.4667	0.137573	0.0183699	-0.229956	1.04566	-0.100057	-0.0254688	4.71899e-05	35045	4.54463	14583	4.16385	0.0190075	1.50727	8.45392	96.1059	16.7482	1
46.4833	0.138041	0.0678235	-0.122046	1.62854	-0.1048	-0.0217882	4.68798e-05	60208	4.77965	14575	4.16361	0.0186222	1.49736	9.01672	96.1059	20.4947	1
46.5	0.135762	0.0792826	-0.109198	1.20466	-0.197128	-0.0242111	4.63085e-05	19616	4.29261	14566	4.16334	0.0182406	1.47911	7.57612	96.1059	13.3074	1
46.5167	0.134704	-0.0319389	-0.233221	1.14667	-0.189359	-0.0225142	4.49011e-05	0	-INF	14558	4.1631	0.0178671	1.43416	10.4086	97.7834	0	1
46.5333	0.127542	0.0266699	-0.214116	1.98576	-0.138407	-0.0241741	4.26055e-05	149779	5.17545	14549	4.16283	0.0175087	1.36084	13.1428	96.1059	31.4861	1
46.55	0.121296	0.305921	0.17303	1.76756	-0.117058	-0.0236979	4.16945e-05	319845	5.50494	14540	4.16256	0.0171634	1.33174	12.593	94.1605	39.9727	1
46.5667	0.122222	0.114285	-0.0426983	1.75199	-0.106084	-0.0242898	4.16979e-05	0	-INF	14532	4.16233	0.0168219	1.33185	9.92666	97.7834	0	1
46.5833	0.121316	0.117963	0.0528527	1.02232	-0.21123	-0.0236609	4.14401e-05	68265	4.8342	14523	4.16206	0.0164815	1.32361	8.57156	96.1059	21.0132	1
46.6	0.120716	0.0294767	-0.184543	1.35832	-0.164398	-0.0233373	4.06597e-05	56917	4.75524	14515	4.16182	0.0161452	1.29869	11.5494	96.1059	21.8445	1
46.6167	0.116758	0.0911372	0.0494049	1.78923	-0.132978	-0.0237766	4.03235e-05	220563	5.34353	14506	4.16155	0.0158136	1.28795	10.5272	88.5081	33.2677	1
46.6333	0.118752	0.287838	0.205381	1.05589	-0.206995	-0.0248262	3.98567e-05	120016	5.07924	14498	4.16131	0.0154852	1.27304	9.00603	96.1059	25.7829	1
46.65	0.114032	-0.0385324	-0.344973	1.35024	-0.0141369	-0.0212982	3.89196e-05	31071	4.49236	14489	4.16104	0.0151626	1.24311	12.5133	96.1059	18.3365	1
46.6667	0.113279	0.101558	-0.188082	1.91527	0.0729781	-0.0203642	3.89491e-05	62483	4.79576	14480	4.16077	0.0148437	1.24405	13.2421	96.1059	23.5856	1
46.6833	0.114204	0.0252795	-0.0940568	1.54311	0.00826821	-0.0230923	3.84561e-05	8332	3.92075	14472	4.16053	0.0145267	1.22831	11.6367	96.1059	11.5416	1
46.7	0.1104	-0.00857998	-0.186647	1.45782	0.155808	-0.025973	3.70488e-05	49835	4.69753	14463	4.16026	0.0142175	1.18335	10.6474	96.1059	20.3392	1
46.7167	0.105985	0.104808	0.0582877	1.18835	0.311893	-0.0248864	3.67387e-05	160557	5.20563	14455	4.16002	0.0139153	1.17345	6.50511	92.7087	25.4899	1
46.7333	0.108589	0.108638	0.0273433	0.415187	0.372	-0.0244101	3.63502e-05	114521	5.05889	14446	4.15975	0.013616	1.16104	4.21743	92.2301	19.7114	1
46.75	0.103716	0.046702	0.0397338	0.613553	0.418069	-0.0230183	3.47077e-05	29965	4.47661	14438	4.15951	0.013325	1.10858	3.37404	96.1059	11.7038	1
46.7667	0.0989955	0.00750196	-0.156311	0.172271	0.364345	-0.0239154	3.39535e-05	57292	4.75809	14429	4.15924	0.0130438	1.08449	5.78113	96.1059	17.3824	1
46.7833	0.0993107	0.0938818	0.031098	1.14502	0.49861	-0.0237443	3.47929e-05	305108	5.48445	14421	4.159	0.0127622	1.1113	8.91736	85.2187	35.0728	1
46.8	0.103898	0.382441	0.388948	0.937502	0.540711	-0.0237258	3.49008e-05	278598	5.44498	14412	4.15872	0.0124768	1.11475	4.64467	91.0144	27.3769	1
46.8167	0.099941	0.00251172	-0.192534	0.150608	0.533374	-0.0191297	3.47475e-05	47691	4.67844	14404	4.15848	0.0121916	1.10985	1.80193	96.1059	11.0866	1
46.8333	0.103003	0.0838561	0.177828	0.269628	0.423651	-0.0188061	3.42023e-05	58244	4.76525	14395	4.15821	0.0119092	1.09244	6.80147	80.4934	18.4512	1
46.85	0.0967566	0.0091031	-0.0688761	1.29121	0.247247	-0.0197031	3.31346e-05	138747	5.14222	14387	4.15797	0.0116334	1.05833	10.6664	89.9048	28.6299	1
46.8667	0.0967666	0.180017	0.178958	1.07941	0.130504	-0.0199898	3.32686e-05	0	-INF	14378	4.1577	0.0113615	1.06261	6.15732	97.7834	0	1
46.8833	0.0975395	0.0228661	-0.160367	0.294352	0.0691513	-0.0253119	3.42648e-05	26215	4.41855	14370	4.15746	0.0110849	1.09443	6.99268	96.1059	14.2716	1
46.9	0.102585	0.0239493	-0.164303	1.31227	-0.0150899	-0.0219365	3.37718e-05	19679	4.294	14361	4.15718	0.0108063	1.07869	12.6463	96.1059	15.8026	1
46.9167	0.0946603	0.0106892	-0.284512	1.55122	-0.0164758	-0.0205447	3.23906e-05	0	-INF	14353	4.15694	0.0105353	1.03457	50.2053	97.7834	0	1
46.9333	0.0945177	-0.0230177	-0.34872	9.3503	-0.095529	-0.0229676	3.20282e-05	0	-INF	14344	4.15667	0.0102715	1.023	50.2887	97.7834	0	1
46.95	0.092544	-0.0307846	-0.204647	1.44548	-0.169852	-0.0261535	3.17182e-05	97383	4.98848	14336	4.15643	0.0100105	1.01309	12.3562	86.8673	26.7216	1
46.9667	0.0927066	0.166374	0.310063	1.18135	-0.173069	-0.0233884	3.05198e-05	137590	5.13859	14327	4.15616	0.00975556	0.974816	11.9516	83.0977	29.6536	1
46.9833	0.085545	0.0260082	-0.115016	1.26345	-0.181932	-0.0232174	3.02881e-05	0	-INF	14319	4.15591	0.00950654	0.967415	17.4104	97.7834	0	1
47	0.0913533	-0.0305869	-0.182734	2.27068	-0.24298	-0.0254877	3.04221e-05	56990	4.7558	14310	4.15564	0.00925791	0.971696	41.7046	96.1059	33.5275	1
47.0167	0.0863279	0.120948	0.106146	6.23125	-0.276867	-0.0204338	2.93021e-05	0	-INF	14302	4.1554	0.00901332	0.935923	0	97.7834	0	1
47.0333	0.084812	0.0342931	-0.102411	-17.9794	-0.242547	-0.0194998	2.84173e-05	0	-INF	14294	4.15515	0.00877694	0.907661	0	97.7834	0	1
47.05	0.0811599	-0.114007	-0.333551	1.38049	-0.168707	-0.0211598	2.8264e-05	0	-INF	14285	4.15488	0.00854481	0.902763	15.1113	97.7834	0	1
47.0667	0.0839164	0.0128083	-0.277978	1.48227	-0.157429	-0.0188525	2.80845e-05	37735	4.57674	14277	4.15464	0.00831404	0.897031	18.3992	96.1059	22.2461	1
47.0833	0.0801117	0.0424254	0.0168529	1.98108	-0.211305	-0.0180711	2.75131e-05	37369	4.57251	14268	4.15436	0.00808635	0.878782	19.6584	96.1059	22.6687	1
47.1	0.0805795	0.0111599	-0.0214158	1.64416	-0.114424	-0.0174422	2.75166e-05	145679	5.1634	14260	4.15412	0.00786098	0.878891	16.4821	86.9141	33.6416	1
47.1167	0.0801317	0.164678	0.157601	1.39606	-0.108486	-0.0166608	2.81731e-05	0	-INF	14251	4.15385	0.00763292	0.899862	14.1098	97.7834	0	1
47.1333	0.0844141	-0.0333656	-0.157005	1.26911	0.037223	-0.0166423	2.85423e-05	19671	4.29383	14243	4.1536	0.00740065	0.911654	12.3797	96.1059	15.6887	1
47.15	0.0822879	0.0626272	-0.18032	1.10035	0.063608	-0.0172342	2.71872e-05	21534	4.33312	14235	4.15336	0.00717242	0.868371	12.8472	96.1059	16.3701	1
47.1667	0.0764995	-0.0321148	-0.158164	1.2421	0.141568	-0.018589	2.63023e-05	0	-INF	14226	4.15308	0.00695336	0.840108	14.1998	97.7834	0	1
47.1833	0.0771199	-0.0855055	-0.360159	1.26331	0.299331	-0.0196386	2.57049e-05	31818	4.50267	14218	4.15284	0.00674037	0.821024	12.4372	96.1059	18.4447	1
47.2	0.07301	0.128133	0.0988562	0.881844	0.395601	-0.0179417	2.51335e-05	208640	5.3194	14209	4.15256	0.00653217	0.802775	12.0818	93.9782	34.1914	1
47.2167	0.0737829	0.0408674	-0.0445455	1.15589	0.396199	-0.0179232	2.46405e-05	11734	4.06945	14201	4.15232	0.00632833	0.78703	125.054	96.1059	28.5488	1
47.2333	0.0701308	-0.0257985	-0.278432	19.5229	0.545417	-0.016684	2.34944e-05	300186	5.47739	14193	4.15207	0.0061312	0.750422	129.159	96.1059	85.0312	1
47.25	0.067089	0.393376	0.236431	0.845075	0.574854	-0.0181914	2.20871e-05	480022	5.68126	14184	4.1518	0.00594453	0.70547	12.6335	92.5165	45.8144	1
47.2667	0.061911	-0.00471126	-0.0757334	1.02742	0.19856	-0.0160367	2.12806e-05	158178	5.19915	14176	4.15155	0.00576692	0.679711	17.1243	80.5077	35.0209	1
47.2833	0.0623788	0.161777	0.259686	1.41652	-0.00836227	-0.0167812	2.16759e-05	69228	4.84028	14168	4.15131	0.005591	0.692337	13.6325	96.1059	24.643	1
47.3	0.0642198	-0.0835691	-0.376575	0.564623	-0.093519	-0.0167627	2.16532e-05	149777	5.17545	14159	4.15103	0.00541356	0.691612	9.53261	96.1059	28.2895	1
47.3167	0.0622461	0.252597	0.0963258	0.818989	-0.193629	-0.0162864	2.10818e-05	229688	5.36114	14151	4.15079	0.00523854	0.673363	8.37222	96.1059	31.2416	1
47.3333	0.0608828	-0.000226006	-0.122149	0.364126	-0.102547	-0.0158102	2.10069e-05	45314	4.65623	14142	4.15051	0.00506617	0.670969	12.4639	96.1059	20.7668	1
47.35	0.0618083	0.0498379	-0.0185111	1.39104	-0.134756	-0.0177754	2.0331e-05	169682	5.22964	14134	4.15027	0.00489688	0.649382	19.0454	96.1059	37.1434	1
47.3667	0.0569355	0.129962	-0.0735644	1.20443	-0.177493	-0.0180621	1.92633e-05	2067837	6.31552	14126	4.15002	0.00473473	0.615278	20.5548	96.2637	87.6765	1
47.3833	0.0555722	0.606814	0.213637	1.44979	-0.0777132	-0.0217057	1.89271e-05	972247	5.98778	14117	4.14974	0.00457833	0.604539	20.9274	93.9954	68.5863	1
47.4	0.0549718	-0.0149668	-0.0240642	1.20596	0.0318322	-0.0192458	1.83296e-05	386636	5.5873	14109	4.1495	0.00442575	0.585456	23.4537	48.7784	52.3895	1
47.4167	0.0520827	0.367586	0.978317	1.67608	-0.19279	-0.0213635	1.76538e-05	337361	5.52809	14101	4.14925	0.00427838	0.563869	25.4582	58.1813	51.4495	1
47.4333	0.0510245	-0.0735305	-0.293473	1.33688	0.0170059	-0.0216502	1.79446e-05	8047	3.90563	14092	4.14897	0.0041326	0.573157	21.449	96.1059	13.9879	1
47.45	0.0537811	0.0810561	0.0521698	1.24381	-0.0519765	-0.0190378	1.84705e-05	86310	4.93606	14084	4.14873	0.00398346	0.589956	22.1919	96.1059	31.2003	1
47.4667	0.0540963	0.00203064	-0.0907742	1.50412	-0.125384	-0.0229866	1.82649e-05	0	-INF	14076	4.14848	0.00383302	0.583389	26.3689	97.7834	0	1
47.4833	0.0525804	-0.0872182	-0.291702	1.72522	0.111267	-0.0214422	1.78503e-05	0	-INF	14067	4.1482	0.00368512	0.570147	32.4452	97.7834	0	1
47.5	0.0516748	-0.105971	-0.328902	2.15949	0.227984	-0.0206608	1.64429e-05	472997	5.67486	14059	4.14795	0.00354467	0.525195	28.5538	95.1763	59.8293	1
47.5167	0.0443606	0.312134	0.380357	0.990059	0.196538	-0.0246096	1.43824e-05	1020858	6.00897	14051	4.14771	0.00341843	0.459381	17.8076	83.546	66.0588	1
47.5333	0.0396404	0.357926	0.280443	0.728219	0.326988	-0.0241333	1.41768e-05	0	-INF	14043	4.14746	0.00330147	0.452815	28.7239	97.7834	0	1
47.55	0.0431599	-0.0757139	-0.248548	2.00431	0.395946	-0.0213683	1.34226e-05	0	-INF	14034	4.14718	0.00318845	0.428724	41.1881	97.7834	0	1
47.5667	0.0352353	0.0124969	-0.0553411	1.70555	0.346037	-0.019061	1.14666e-05	0	-INF	14026	4.14693	0.00308652	0.366249	38.54	97.7834	0	1
47.5833	0.0317357	-0.0692751	-0.190198	1.26015	0.457261	-0.0179744	1.1261e-05	0	-INF	14018	4.14669	0.00299344	0.359682	30.8061	97.7834	0	1
47.6	0.0340345	-0.0347752	-0.239911	1.06819	0.456637	-0.0179559	1.14734e-05	114392	5.0584	14009	4.14641	0.00290033	0.366467	28.0566	96.1059	37.0582	1
47.6167	0.0329764	0.103179	0.0977973	1.09184	0.234152	-0.0173271	1.17904e-05	0	-INF	14001	4.14616	0.00280506	0.37659	25.9771	97.7834	0	1
47.6333	0.0358856	0.0384971	-0.0826833	0.963061	0.324776	-0.0159353	1.30478e-05	603	2.78032	13993	4.14591	0.00270334	0.416753	14.559	96.1059	5.1827	1
47.65	0.0403206	-0.038087	-0.080974	0.311513	0.278377	-0.0169849	1.31296e-05	0	-INF	13985	4.14566	0.00259613	0.419366	13.4277	97.7834	0	1
47.6667	0.0363633	0.0193011	-0.118937	0.871054	0.0468883	-0.0162035	1.33682e-05	30022	4.47744	13976	4.14538	0.00248762	0.426985	18.697	96.1059	20.7242	1
47.6833	0.0417139	0.00161597	-0.0558878	0.80529	0.163911	-0.0149643	1.41031e-05	68979	4.83872	13968	4.14513	0.00237511	0.45046	18.5427	96.1059	27.2711	1
47.7	0.0406557	0.0490859	-0.112009	0.948877	0.18938	-0.0150984	1.34273e-05	0	-INF	13960	4.14489	0.00226237	0.428873	19.6898	97.7834	0	1
47.7167	0.0377665	-0.0841083	-0.289591	0.824214	-0.0155582	-0.016911	1.23595e-05	0	-INF	13952	4.14464	0.00215676	0.394769	20.5448	97.7834	0	1
47.7333	0.0344196	0.0311106	-0.133615	0.878384	-0.0177071	-0.0213176	1.18927e-05	0	-INF	13943	4.14436	0.00205744	0.379858	0	97.7834	0	1
47.75	0.0350399	-0.0932335	-0.336373	-2.97522	0.0173755	-0.016874	1.25231e-05	0	-INF	13935	4.14411	0.00195745	0.399994	0	97.7834	0	1
47.7667	0.0381017	-0.0900141	-0.161629	-21.2607	-0.130495	-0.0144141	1.23698e-05	0	-INF	13927	4.14386	0.0018555	0.395096	0	97.7834	0	1
47.7833	0.0341444	-0.088168	-0.277718	1.51819	0.0864724	-0.0142431	1.12237e-05	0	-INF	13919	4.14361	0.00175888	0.358489	32.1039	97.7834	0	1
47.8	0.0314078	-0.0846434	-0.288826	0.898227	0.0339695	-0.0142246	1.11487e-05	0	-INF	13911	4.14336	0.00166726	0.356095	36.2756	97.7834	0	1
47.8167	0.0337066	-0.0499909	-0.181526	1.8136	-0.0363862	-0.0143587	1.11783e-05	0	-INF	13902	4.14308	0.00157582	0.357039	31.9101	97.7834	0	1
47.8333	0.0315803	-0.0244937	-0.196601	0.578406	0.112985	-0.0135773	1.0842e-05	0	-INF	13894	4.14283	0.00148564	0.3463	0	97.7834	0	1
47.85	0.0317429	-0.0525548	-0.17948	-6.21771	0.138607	-0.0135588	1.0532e-05	0	-INF	13886	4.14258	0.00139811	0.336395	0	97.7834	0	1
47.8667	0.0297693	0.0226861	-0.213171	2.82832	0.0456681	-0.0165921	9.82998e-06	0	-INF	13878	4.14233	0.00131472	0.313974	65.7595	97.7834	0	1
47.8833	0.027643	-0.0569497	-0.201849	1.50798	0.364717	-0.0171839	9.59827e-06	63642	4.80374	13870	4.14208	0.00123515	0.306573	47.2619	96.1059	36.2654	1
47.9	0.0284159	0.0887868	0.0279793	1.5359	0.290241	-0.0174706	9.96745e-06	468182	5.67041	13861	4.14179	0.00115502	0.318365	40.0596	76.8514	66.7494	1
47.9167	0.0297992	0.1329	0.27917	1.14238	0.0143496	-0.0168418	1.00492e-05	349804	5.54382	13853	4.14154	0.00107305	0.320977	37.6044	76.4724	59.3054	1
47.9333	0.0288937	0.034343	-0.0438279	1.39201	0.147699	-0.0171285	1.08103e-05	250307	5.39847	13845	4.14129	0.000987621	0.345286	36.9374	96.1059	52.7294	1
47.95	0.0342442	0.106685	-0.00427671	1.28642	0.180187	-0.0190937	1.14407e-05	37217	4.57074	13837	4.14104	0.000896496	0.365423	38.0684	96.1059	28.2169	1
47.9667	0.0325757	-0.0844929	-0.389378	1.63433	-0.0764782	-0.0189226	9.58924e-06	79574	4.90077	13829	4.14079	0.000810371	0.306285	47.5672	96.1059	39.1531	1
47.9833	0.0234305	0.124262	0.0357631	1.42452	0.159105	-0.0169205	7.97287e-06	0	-INF	13820	4.14051	0.000738448	0.254657	46.6692	97.7834	0	1
48	0.0231353	0.0925392	-0.0105928	1.07098	0.0188639	-0.016139	7.71503e-06	0	-INF	13812	4.14026	0.000674201	0.246421	19.8787	97.7834	0	1
48.0167	0.0219246	0.0432683	0.0149203	-0.0426099	-0.0481349	-0.015968	7.40494e-06	200938	5.30306	13804	4.14	0.000612279	0.236517	12.9628	96.1059	34.5669	1
48.0333	0.0213242	0.0342807	-0.289919	0.686304	0.0945221	-0.015034	7.1471e-06	348773	5.54254	13796	4.13975	0.000552684	0.228282	32.7114	96.1059	56.5571	1
48.05	0.0204186	0.0956361	0.174742	0.881618	0.0382045	-0.0140999	5.81811e-06	53149	4.7255	13788	4.1395	0.000499587	0.185833	41.7924	96.1059	32.7796	1
48.0667	0.0135622	-0.0795198	-0.192812	0.748563	-0.212663	-0.014997	4.95938e-06	0	-INF	13780	4.13925	0.000455449	0.158405	0	97.7834	0	1
48.0833	0.0154032	-0.00702546	-0.107332	-4.20291	-0.0494063	-0.0142156	4.23128e-06	253253	5.40355	13772	4.139	0.000417811	0.135149	0	96.1059	0	1
48.1	0.00930968	0.0628749	-0.00537205	0.303162	0.00841186	-0.0148074	2.92841e-06	129181	5.1112	13763	4.13871	0.000388489	0.0935348	23.8025	96.1059	36.5326	1
48.1167	0.00779379	-0.0431587	-0.217591	0.164156	-0.193475	-0.0182985	2.53995e-06	1428223	6.1548	13755	4.13846	0.000366094	0.081127	28.8276	87.5264	86.7511	1
48.1333	0.00704083	0.200692	0.333435	0.326816	0.154871	-0.0159912	2.15148e-06	1913098	6.28174	13747	4.13821	0.000346881	0.0687192	16.2069	78.7621	78.9258	1
48.15	0.00552494	-0.00681266	-0.0863036	-0.0929516	0.0318724	-0.0138365	1.68464e-06	2535235	6.40402	13739	4.13796	0.000331171	0.053808	18.7366	96.1059	90.9864	1
48.1667	0.00431422	0.229408	0.0222173	0.304541	-0.352051	-0.0145809	1.27004e-06	3660661	6.56356	13731	4.1377	0.000319071	0.0405658	85.6878	96.1059	170.7	1
48.1833	0.0031035	0.0129013	-0.214721	0.424782	-0.221144	-0.0133417	1.58697e-06	2249223	6.35203	13723	4.13745	0.00030737	0.0506886	107.041	96.1059	156.291	1
48.2	0.00616525	0.173134	0.133973	0.713785	-0.228175	-0.0165276	2.79217e-06	835053	5.92171	13715	4.1372	0.000289436	0.0891833	59.185	96.1059	92.1967	1
48.2167	0.0101425	-0.0516133	-0.306364	0.393657	-0.379555	-0.0155936	2.63884e-06	0	-INF	13707	4.13694	0.000267195	0.0842857	50.4376	97.7834	0	1
48.2333	0.00526969	0.0292733	-0.0141277	0.498334	-0.171438	-0.0178639	9.96338e-07	1001401	6.00061	13699	4.13669	0.000252307	0.0318235	65.1484	96.1059	101.137	1
48.25	0.000549449	0.0227271	0.00192496	-0.0631876	-0.0940887	-0.0196765	0	0	-INF	13691	4.13644	0.000248227	0	0	97.7834	0	1
48.2667	-0.000661269	-0.0831538	-0.172147	1.30827	-0.213883	-0.0147752	0	0	-INF	13682	4.13615	0.000248227	0	0	97.7834	0	1
48.2833	-0.000498696	-0.0181363	-0.194089	0.801531	0.0838035	-0.0149093	0	0	-INF	13674	4.1359	0.000248227	0	0	97.7834	0	1
48.3	-0.000641299	-0.100824	-0.281186	1.27822	0.210897	-0.0161115	4.09124e-07	4204742	6.62374	13666	4.13564	0.000246551	0.0130676	878.304	96.1059	388.33	1
48.3167	0.0030308	0.190481	-0.124905	1.13204	0.0586011	-0.0163982	7.26052e-07	3866139	6.58728	13658	4.13539	0.000241902	0.0231904	589.493	96.1059	330.617	1
48.3333	0.00120973	-0.0441837	-0.0711628	1.73873	0.186152	-0.0176004	6.24968e-07	0	-INF	13650	4.13513	0.00023637	0.0199618	577.1	97.7834	0	1
48.35	0.00244041	0.00252324	-0.208461	0.680688	0.164472	-0.0172768	1.37009e-09	3428932046	9.53516	13642	4.13488	0.000233805	4.37613e-05	260908	83.7755	24207.8	1
48.3667	-0.00243241	0.211431	0.416417	1.71646	-0.134308	-0.0215308	0	0	-INF	13634	4.13462	0.000233799	0	0	97.7834	0	1
48.3833	-0.00623713	-0.0264384	-0.124018	0.975491	0.0643488	-0.0230382	0	0	-INF	13626	4.13437	0.000233799	0	0	97.7834	0	1
48.4	-0.012941	-0.0166577	-0.174341	1.30737	0.174657	-0.021799	0	0	-INF	13618	4.13411	0.000233799	0	0	97.7834	0	1
48.4167	-0.0123207	-0.0314436	-0.0742127	-0.306245	-0.00205228	-0.0199494	0	0	-INF	13610	4.13386	0.000233799	0	0	97.7834	0	1
48.4333	-0.0115477	-0.0437882	-0.224023	1.23978	0.197673	-0.0206939	0	0	-INF	13602	4.1336	0.000233799	0	0	97.7834	0	1
48.45	-0.0129111	-0.119304	-0.316308	1.08109	0.172636	-0.0231168	0	0	-INF	13594	4.13335	0.000233799	0	0	97.7834	0	1
48.4667	-0.0104597	-0.049709	-0.159417	1.55304	-0.0469511	-0.0211147	0	0	-INF	13586	4.13309	0.000233799	0	0	97.7834	0	1
48.4833	-0.0145695	-0.0658683	-0.2929	1.02128	0.118594	-0.0210962	0	0	-INF	13578	4.13284	0.000233799	0	0	97.7834	0	1
48.5	-0.0159329	0.0244788	0.146584	1.23399	0.159017	-0.0149742	0	0	-INF	13570	4.13258	0.000233799	0	0	97.7834	0	1
48.5167	-0.0134815	-0.0971187	-0.223869	-7.46902	-0.131981	-0.0187704	0	0	-INF	13562	4.13232	0.000233799	0	0	97.7834	0	1
48.5333	-0.0137767	0.13071	0.0874414	1.08827	-0.0389147	-0.023177	0	0	-INF	13554	4.13207	0.000233799	0	0	97.7834	0	1
48.55	-0.0082735	0.096698	0.18757	0.555279	-0.0204642	-0.0217852	0	0	-INF	13546	4.13181	0.000233799	0	0	97.7834	0	1
48.5667	-0.012536	-0.0299349	-0.13497	0.943311	-0.101959	-0.0206986	0	0	-INF	13538	4.13155	0.000233799	0	0	97.7834	0	1
48.5833	-0.0137467	0.0242489	-0.103353	0.50447	0.0538208	-0.0199172	0	0	-INF	13530	4.1313	0.000233799	0	0	97.7834	0	1
48.6	-0.0192299	-0.0614905	-0.265066	0.735032	0.0686091	-0.0203565	0	0	-INF	13522	4.13104	0.000233799	0	0	97.7834	0	1
48.6167	-0.0179992	0.142687	0.236216	0.302142	-0.0812449	-0.0206432	0	0	-INF	13514	4.13078	0.000233799	0	0	97.7834	0	1
48.6333	-0.0141745	-0.0411662	-0.226857	0.528584	-0.0905654	-0.0229135	0	0	-INF	13506	4.13053	0.000233799	0	0	97.7834	0	1
48.65	-0.0118757	-0.129957	-0.386738	0.968344	-0.21036	-0.0244209	0	0	-INF	13498	4.13027	0.000233799	0	0	97.7834	0	1
48.6667	-0.0127812	0.108858	-0.00874703	1.00222	-0.445205	-0.0231817	0	0	-INF	13490	4.13001	0.000233799	0	0	97.7834	0	1
48.6833	-0.0101773	0.259782	0.304699	1.76745	-0.31445	-0.0230107	0	0	-INF	13482	4.12975	0.000233799	0	0	97.7834	0	1
48.7	-0.00970952	-0.0305774	-0.267474	1.68811	-0.346353	-0.0237551	0	0	-INF	13474	4.1295	0.000233799	0	0	97.7834	0	1
48.7167	-0.0101573	-0.0241537	-0.158648	0.825528	-0.445701	-0.0237366	0	0	-INF	13466	4.12924	0.000233799	0	0	97.7834	0	1
48.7333	-0.0127413	-0.130645	-0.286181	1.9591	-0.262608	-0.0218871	0	0	-INF	13458	4.12898	0.000233799	0	0	97.7834	0	1
48.75	-0.00952697	-0.0851587	-0.217638	1.87244	-0.298021	-0.0265988	0	0	-INF	13450	4.12872	0.000233799	0	0	97.7834	0	1
48.7667	-0.00493935	-0.135498	-0.365312	1.77646	-0.456725	-0.0258174	0	0	-INF	13442	4.12846	0.000233799	0	0	97.7834	0	1
48.7833	-0.0032509	-0.0767363	-0.312639	8.73752	-0.207867	-0.0215265	0	0	-INF	13434	4.12821	0.000233799	0	0	97.7834	0	1
48.8	-0.00263056	-0.0201111	-0.190843	1.53782	-0.0804687	-0.0227287	0	0	-INF	13426	4.12795	0.000233799	0	0	97.7834	0	1
48.8167	-0.00643527	-0.151474	-0.376206	0.501745	-0.0693425	-0.0192007	0	0	-INF	13418	4.12769	0.000233799	0	0	97.7834	0	1
48.8333	-0.00261059	-0.100342	-0.157211	0.924263	0.0205191	-0.0176563	0	0	-INF	13411	4.12746	0.000233799	0	0	97.7834	0	1
48.85	-0.00107473	0.0879663	0.169815	1.55781	0.0696398	-0.0182482	0	0	-INF	13403	4.1272	0.000233799	0	0	97.7834	0	1
48.8667	0.00107149	-0.0177621	-0.0140222	1.54042	-0.0272662	-0.017772	1.59619e-07	505702	5.70389	13395	4.12694	0.000233145	0.0050983	2402.94	0	268.093	1
48.8833	-0.00013923	0.0219258	0.0636759	1.03184	0.0874672	-0.0192794	5.8105e-07	0	-INF	13387	4.12668	0.000230112	0.018559	654.012	97.7834	0	1
48.9	0.00353286	-0.107911	-0.23506	1.51692	0.0647189	-0.0186505	1.13311e-06	0	-INF	13379	4.12642	0.000223092	0.036192	354.665	97.7834	0	1
48.9167	0.00308509	-0.0535751	0.0188769	1.17818	-0.0150972	-0.0198527	1.26716e-06	0	-INF	13371	4.12616	0.000213262	0.0404735	333.766	97.7834	0	1
48.9333	0.00431577	-0.0332658	0.0431692	1.65791	-0.0144995	-0.0166299	1.76696e-06	550222	5.74054	13363	4.1259	0.000200836	0.0564376	235.98	96.1059	127.217	1
48.95	0.00600423	0.0839367	-0.205976	1.13805	-0.0599834	-0.016764	1.32625e-06	1545863	6.18917	13355	4.12564	0.000188168	0.0423609	253.915	96.1059	183.947	1
48.9667	0.00174175	0.0229166	-0.0957766	1.11944	-0.275755	-0.0170507	7.28775e-07	704920	5.84814	13347	4.12538	0.000179752	0.0232774	423.75	96.1059	167.941	1
48.9833	0.00251468	0.00385817	0.0014528	0.950674	-0.110058	-0.0158115	1.41146e-06	0	-INF	13339	4.12512	0.000170987	0.0450827	100.13	97.7834	0	1
49	0.00572901	-0.121707	-0.323986	-0.00315106	-0.14074	-0.0160982	2.43378e-06	0	-INF	13332	4.1249	0.00015524	0.0777362	61.2536	97.7834	0	1
49.0167	0.00848557	0.0995609	0.414723	1.0024	-0.318671	-0.0151642	2.85522e-06	68185	4.83369	13324	4.12463	0.00013358	0.0911968	93.8505	0	46.6425	1
49.0333	0.00819038	-0.0894805	-0.2252	0.793666	-0.167011	-0.0122466	2.85864e-06	1051057	6.02163	13316	4.12437	0.000110179	0.0913061	90.8387	96.1059	114.826	1
49.05	0.00850554	0.246075	-0.146281	0.947324	-0.0580758	-0.013754	2.47017e-06	1423998	6.15351	13308	4.12411	8.83562e-05	0.0788983	104.109	96.1059	132.966	1
49.0667	0.00592154	-0.0627475	-0.204081	0.776732	-0.233412	-0.01282	1.76819e-06	0	-INF	13300	4.12385	7.09987e-05	0.0564769	157.805	97.7834	0	1
49.0833	0.00440564	-0.0634954	-0.132639	1.09366	-0.182765	-0.0175317	1.58873e-06	0	-INF	13292	4.12359	5.7251e-05	0.0507448	278.167	97.7834	0	1
49.1	0.00487339	0.000301428	0.0773526	1.8685	-0.291116	-0.0144615	1.48765e-06	653742	5.81541	13284	4.12333	4.46522e-05	0.0475162	288.937	57.0544	144.149	1
49.1167	0.00381526	0.0477713	0.0369477	1.01187	-0.420523	-0.0127645	1.75233e-06	508322	5.70614	13277	4.1231	3.13834e-05	0.05597	695.515	96.1059	177.646	1
49.1333	0.00641924	-0.00134693	-0.0432827	7.15522	-0.25452	-0.010915	1.65124e-06	6842624	6.83522	13269	4.12284	1.74446e-05	0.0527414	811.843	89.8455	444.944	1
49.15	0.00322488	0.46696	0.316093	1.8299	-0.206467	-0.0133379	8.7089e-07	25718764	7.41025	13261	4.12258	7.11563e-06	0.0278166	230.488	96.4764	454.68	1
49.1667	0.00186157	-0.0975998	-0.249825	-0.48455	-0.342893	-0.0124039	1.9504e-07	0	-INF	13253	4.12231	2.75028e-06	0.00622967	0	97.7834	0	1
49.1833	-0.000722436	0.0841474	-0.0103836	-10.6829	-0.199626	-0.0146742	0	0	-INF	13245	4.12205	1.95153e-06	0	0	97.7834	0	1
49.2	-0.00345903	0.0568493	-0.294014	-8.38051	-0.220696	-0.0151135	0	0	-INF	13237	4.12179	1.95153e-06	0	0	97.7834	0	1
49.2167	-0.00482234	-0.0714621	-0.164588	-8.82042	-0.314703	-0.0147898	0	0	-INF	13230	4.12156	1.95153e-06	0	0	97.7834	0	1
49.2333	-0.00618565	0.219538	0.0724117	-4.05708	-0.149158	-0.00973597	0	0	-INF	13222	4.1213	1.95153e-06	0	0	97.7834	0	1
49.25	-0.000987671	-0.0284022	-0.190619	-4.1114	-0.0773013	-0.00803902	2.38262e-07	16222513	7.21012	13214	4.12103	9.75764e-07	0.0076102	0	79.6378	0	1
49.2667	0.00237925	0.20965	0.412287	-6.05888	-0.20442	-0.0104619	0	0	-INF	13206	4.12077	5.55112e-16	0	0	97.7834	0	1
49.2833	-0.00493499	0.016031	0.00124578	-6.41121	-0.00561035	-0.00845982	0	0	-INF	13198	4.12051	5.55112e-16	0	0	97.7834	0	1
49.3	-0.00660347	0.20144	0.286158	-6.51023	0.148643	-0.00798357	0	0	-INF	13191	4.12028	5.55112e-16	0	0	97.7834	0	1
49.3167	-0.00842454	-0.0336826	-0.213231	1.16128	-0.0123496	-0.00857544	0	0	-INF	13183	4.12001	5.55112e-16	0	0	97.7834	0	1
49.3333	-0.0065835	0.0497981	0.166133	-6.39014	0.104368	-0.0100828	0	0	-INF	13175	4.11975	5.55112e-16	0	0	97.7834	0	1
49.35	-0.00886233	-0.0930092	-0.182652	-8.89472	0.219101	-0.00975918	0	0	-INF	13167	4.11949	5.55112e-16	0	0	97.7834	0	1
49.3667	-0.00717388	0.097283	0.15704	-6.69669	0.26044	-0.00882517	0	0	-INF	13160	4.11926	5.55112e-16	0	0	97.7834	0	1
49.3833	-0.00899495	0.0942463	-0.135288	-6.49054	0.432699	-0.00880669	0	0	-INF	13152	4.11899	5.55112e-16	0	0	97.7834	0	1
49.4	-0.00105039	-0.109138	-0.215365	-6.82028	0.470223	-0.00817786	0	0	-INF	13144	4.11873	5.55112e-16	0	0	97.7834	0	1
49.4167	-0.00271887	0.0605545	-0.146823	-6.90207	0.138026	-0.00739643	0	0	-INF	13136	4.11846	5.55112e-16	0	0	97.7834	0	1
49.4333	-0.00545547	-0.00260187	-0.117647	-6.49023	0.0514961	-0.00783572	0	0	-INF	13128	4.1182	5.55112e-16	0	0	97.7834	0	1
49.45	-0.0112438	-0.0353932	-0.126314	-7.73321	-0.0541074	-0.0102586	0	0	-INF	13121	4.11797	5.55112e-16	0	0	97.7834	0	1
49.4667	-0.00604585	-0.137917	-0.345247	-6.8749	-0.250348	-0.0105453	0	0	-INF	13113	4.1177	5.55112e-16	0	0	97.7834	0	1
49.4833	0.00235647	-0.12066	-0.31363	-6.04711	-0.13531	-0.011595	0	0	-INF	13105	4.11744	5.55112e-16	0	0	97.7834	0	1
49.5	-0.00251636	-0.0628139	-0.225861	-6.09136	-0.197578	-0.00898249	0	0	-INF	13097	4.11717	5.55112e-16	0	0	97.7834	0	1
49.5167	-6.49691e-05	0.00754419	-0.0621036	-6.9248	-0.277242	-0.0106425	0	0	-INF	13090	4.11694	5.55112e-16	0	0	97.7834	0	1
