# Supplementary material for: Thermodynamically controlled multiphase separation of heterogeneous liquid crystal colloids
Source: Nat Commun. 2023 Aug 29;14:5277. doi: 10.1038/s41467-023-41054-7 (PMC10465492; doi:10.1038/s41467-023-41054-7)
Supplement: Supplementary file 11 — Source Data [file 41467_2023_41054_MOESM11_ESM.zip › Source data/Supplementary Figure 7_The size-exclusion chromatography/10-11-2021/Han-17-D.xlsx]

## Sheet: Sample Details
Administrative Information
Export date	8. marraskuuta 2021 19:26:27
Culture name	fi-FI
Decimal separator	,
Workspace name	Leena
Workspace path	C:\ProgramData\Agilent Technologies\GPC\Workspaces\Leena\
File name	MDS_2_11_2021_Leena-0024.sample
Creation date	3. marraskuuta 2021 15:16:13
Created by	gpc-sec
Comments	Collected by Agilent GPC/SEC Software Version 1.1.3131.27789
Software version	Agilent GPC/SEC Software - 1.1.3131.27789
Sample Information
Sample name	Han-17
Information
Sample type	Sample
Injection date	3. marraskuuta 2021
Vial number	1
Injection number	1
Injection volume (µL)	100
Concentration (mg/mL)	1
dn/dc (mL/g)	0.1
UV extinction coefficient [(mg/mL)-¹][cm-¹]	1
Mark-Houwink K ((10e-5) dL/g)	14.1
Mark-Houwink Alpha	0.7
Mp	100000
Analysed	Yes
Instrument Conditions
Eluent
Refractive index (RIU)	1
Set flow rate (mL/min)	1
LS Wavelength (nm)	658
Set temperature (°C)	20
Actual temperature (°C)	0
Actual flow rate (mL/min)	0
Column information
Data origin	Collected by Agilent GPC/SEC Software Version 1.1.3131.27789
Instrument name
Collection Parameters
Collected by	gpc-sec
Number of channels	6
Run length (mins)	60.0167
Delay time (secs)	0
Sampling interval (secs)	1
Number of data points	3601
DLS Parameters
Viscosity (cP)	0.0089
Correlator run time (secs)	5
Collection fraction	0
Channel Information
Channel ID	Detector type	Detector name	Detector units	Channel Information
1	RI	RI	mV
2	LS 15°	LS 15°	mV
3	LS 90°	LS 90°	mV
4	VS DP	VS DP	mV
5	VS IP	VS IP	mV
6	UV 280nm	UV 280nm	mV

## Sheet: Raw Data
Collection Parameters
Collected by	gpc-sec
Number of channels	6
Run length (mins)	60.0167
Delay time (secs)	0
Sampling interval (secs)	1
Number of data points	3601
DLS Parameters
Viscosity (cP)	0.0089
Correlator run time (secs)	5
Collection fraction	0
Channel Information
Channel ID	Detector type	Detector name	Detector units	Channel Information
1	RI	RI	mV
2	LS 15°	LS 15°	mV
3	LS 90°	LS 90°	mV
4	VS DP	VS DP	mV
5	VS IP	VS IP	mV
6	UV 280nm	UV 280nm	mV
Raw Data
RT (mins)	Response Trace 1	Response Trace 2	Response Trace 3	Response Trace 4	Response Trace 5	Response Trace 6
0	-122.712	59.4384	89.3887	8.35838	487.253	47.7721
0.0166667	-122.712	59.4006	89.4129	8.31612	487.155	47.7734
0.0333333	-122.717	59.3995	89.3636	8.2177	481.79	47.7686
0.05	-122.725	59.3935	89.3572	7.4279	477.801	47.7686
0.0666667	-122.738	59.392	89.3676	8.17238	476.001	47.7682
0.0833333	-122.741	59.3711	89.3177	9.43718	475.815	47.7618
0.1	-122.742	59.4267	89.443	8.22716	476.331	47.7602
0.116667	-122.741	59.4018	89.4215	8.45787	477.322	47.758
0.133333	-122.745	59.3864	89.3411	8.12294	478.432	47.7546
0.15	-122.744	59.4183	89.3264	8.44246	479.589	47.7494
0.166667	-122.745	59.4311	89.3848	8.90907	480.575	47.7462
0.183333	-122.745	59.374	89.3259	8.13423	481.577	47.7403
0.2	-122.749	59.6394	89.4137	8.22487	482.485	47.7335
0.216667	-122.753	59.4386	89.3992	8.16521	483.226	47.7227
0.233333	-122.76	59.4318	89.344	7.80998	483.837	47.7166
0.25	-122.758	59.3917	89.3514	7.69493	484.688	47.705
0.266667	-122.761	59.3682	89.3101	7.00768	485.335	47.687
0.283333	-122.761	59.3917	89.3539	3.36052	485.784	47.6727
0.3	-122.767	59.3754	89.3388	3.05229	486.381	47.6492
0.316667	-122.775	59.419	89.4338	2.87956	486.723	47.6255
0.333333	-122.783	59.414	89.4105	3.2795	487.002	47.5971
0.35	-122.789	59.3861	89.352	3.9959	487.19	47.5655
0.366667	-122.796	59.4111	89.3739	3.30147	487.348	47.5269
0.383333	-122.801	59.3981	89.3771	3.37547	487.436	47.4816
0.4	-122.806	59.3847	89.3407	9.37767	487.422	47.4256
0.416667	-122.814	59.401	89.3978	9.10347	487.547	47.3579
0.433333	-122.827	59.3971	89.3702	8.45009	487.566	47.2828
0.45	-122.844	59.7622	89.4096	8.74046	487.407	47.1908
0.466667	-122.866	59.3737	89.3006	8.5807	487.601	47.0823
0.483333	-122.884	59.4022	89.3786	8.33153	487.59	46.9587
0.5	-122.909	59.401	89.3606	7.32369	487.603	46.8176
0.516667	-122.937	59.4051	89.3951	2.96059	487.505	46.6482
0.533333	-122.968	59.4299	89.371	3.92738	487.352	46.4603
0.55	-123.005	59.4263	89.3702	3.20915	487.19	46.2367
0.566667	-123.048	59.3993	89.3147	3.22044	486.95	45.9869
0.583333	-123.094	59.4103	89.3557	3.51311	486.938	45.6977
0.6	-123.154	59.3853	89.3337	9.10942	486.983	45.369
0.616667	-123.23	59.3911	89.3284	8.97469	486.96	44.9973
0.633333	-123.318	59.4303	89.4135	8.31657	487.183	44.5771
0.65	-123.422	59.428	89.3987	8.80425	487.27	44.1079
0.666667	-123.541	59.3969	89.3319	7.96501	487.058	43.585
0.683333	-123.684	59.4608	89.3877	3.68828	487.154	42.9984
0.7	-123.849	59.4071	89.32	3.34923	487.104	42.3524
0.716667	-124.041	59.4143	89.3226	2.80083	487.168	41.6366
0.733333	-124.271	59.4158	89.3288	3.34679	487.344	40.854
0.75	-124.529	59.403	89.2999	2.24113	487.427	39.996
0.766667	-124.832	59.3906	89.2709	3.4893	487.536	39.0659
0.783333	-125.189	59.4395	89.3169	2.37816	487.537	38.059
0.8	-125.6	59.4576	89.3826	9.67568	487.47	36.9668
0.816667	-126.071	59.6658	89.6398	8.62358	487.502	35.7987
0.833333	-126.605	59.4695	89.3238	8.91563	487.502	34.557
0.85	-127.208	59.4149	89.3122	8.61229	487.588	33.2375
0.866667	-127.895	59.4659	89.3105	8.4687	487.602	31.8533
0.883333	-128.674	59.3948	89.246	6.77116	487.331	30.3869
0.9	-129.547	59.3926	89.2878	9.14269	487.514	28.8668
0.916667	-130.525	59.3702	89.2004	9.39781	487.516	27.2868
0.933333	-131.616	59.4216	89.2886	9.48067	487.458	25.6571
0.95	-132.825	59.378	89.2516	9.11476	487.476	23.9866
0.966667	-134.165	59.3795	89.278	8.90129	487.515	22.29
0.983333	-135.644	59.3349	89.2184	8.53722	487.49	20.572
1	-137.263	59.3632	89.2255	8.69453	487.363	18.8451
1.01667	-139.025	59.3476	89.2265	8.71178	487.358	17.1279
1.03333	-140.948	59.3452	89.1859	8.22243	487.405	15.4287
1.05	-143.026	59.3205	89.1415	9.02412	487.216	13.762
1.06667	-145.254	59.3543	89.1941	9.18083	487.202	12.1371
1.08333	-147.645	59.3647	89.1694	8.95195	487.133	10.5712
1.1	-150.195	59.3652	89.1201	8.4948	486.857	9.08012
1.11667	-152.899	59.3845	89.114	8.98003	487.131	7.67098
1.13333	-155.744	59.4195	89.0862	8.77205	487.209	6.3607
1.15	-158.729	59.4253	89.1148	8.91808	487.299	5.15999
1.16667	-161.852	59.4247	89.0705	8.85307	487.389	4.0696
1.18333	-165.086	59.4492	89.1048	3.27415	487.513	3.07823
1.2	-168.434	59.4675	89.1341	2.94212	487.601	2.2123
1.21667	-171.866	59.4585	89.1169	2.79961	487.648	1.64513
1.23333	-175.37	59.4769	89.0783	2.12547	487.725	1.64482
1.25	-178.92	59.4338	89.1137	2.92366	487.624	1.64635
1.26667	-182.493	59.3774	89.0536	2.95464	487.389	1.64391
1.28333	-186.074	59.4122	89.0984	2.31087	487.559	1.64497
1.3	-189.621	59.3838	89.1001	2.38121	487.515	1.64543
1.31667	-193.126	59.3652	89.0984	2.67632	487.257	1.64101
1.33333	-196.552	59.3583	89.1038	3.03032	487.321	1.64116
1.35	-199.875	59.3705	89.1004	2.95815	487.451	1.64223
1.36667	-203.072	59.3284	89.06	2.0414	487.301	2.05193
1.38333	-206.11	59.3258	89.1079	2.84615	487.129	2.82829
1.4	-208.971	59.3427	89.1401	8.7989	487.006	3.72139
1.41667	-211.624	59.3084	89.0978	8.92937	487.095	4.67995
1.43333	-214.058	59.3169	89.103	8.73451	487.176	5.72487
1.45	-216.249	59.3549	89.2002	8.77495	487.262	6.85524
1.46667	-218.181	59.3163	89.1805	8.46443	487.185	8.05473
1.48333	-219.688	59.3272	89.2182	9.13857	486.943	9.31969
1.5	-221.092	59.3296	89.1868	8.97881	487.135	10.6339
1.51667	-222.205	59.3086	89.1444	8.68858	487.18	11.9849
1.53333	-223.016	59.3339	89.1854	8.62068	487.247	13.3675
1.55	-223.529	59.3357	89.168	9.08791	487.305	14.7706
1.56667	-223.742	59.3308	89.141	8.77022	487.266	16.1874
1.58333	-223.653	59.338	89.13	8.61473	487.261	17.6093
1.6	-223.275	59.3937	89.2182	8.67897	487.232	19.026
1.61667	-222.608	59.3893	89.1865	8.77083	487.378	20.4308
1.63333	-221.667	59.4148	89.3064	8.84178	487.267	21.8176
1.65	-220.468	59.351	89.2121	8.32619	487.065	23.1806
1.66667	-219.021	59.3874	89.2654	8.75832	487.081	24.5161
1.68333	-217.348	59.3438	89.2466	8.87932	486.985	25.8144
1.7	-215.456	59.32	89.2391	8.89061	486.857	27.0802
1.71667	-213.375	59.311	89.255	8.30299	487.023	28.3018
1.73333	-211.117	59.295	89.2678	8.38753	487.144	29.4811
1.75	-208.705	59.302	89.3273	8.1646	487.183	30.6141
1.76667	-206.158	59.2867	89.3459	6.90697	487.136	31.6988
1.78333	-203.493	59.2828	89.363	1.82808	487.134	32.7291
1.8	-200.738	59.2623	89.3107	1.52473	487.255	33.7185
1.81667	-197.911	59.233	89.2999	0.674057	487.226	34.6557
1.83333	-195.023	59.2312	89.304	1.27434	487.328	35.5444
1.85	-192.096	59.2884	89.3713	1.70647	487.359	36.3818
1.86667	-189.151	59.2522	89.3139	1.90849	487.32	37.1815
1.88333	-186.213	59.2655	89.3348	1.60332	487.513	37.9273
1.9	-183.275	59.2567	89.304	1.49849	487.519	38.6297
1.91667	-180.365	59.2872	89.3635	1.61583	487.251	39.2846
1.93333	-177.49	59.2928	89.3246	1.1367	487.452	39.9021
1.95	-174.671	59.2988	89.3406	1.59569	487.364	40.476
1.96667	-171.908	59.3143	89.3382	1.00914	487.274	41.0172
1.98333	-169.218	59.3118	89.334	1.90025	487.167	41.5208
2	-166.598	59.3566	89.3775	1.19148	487.097	41.9852
2.01667	-164.062	59.3543	89.3925	1.86562	487.017	42.4151
2.03333	-161.609	59.3406	89.3021	1.45607	487.012	42.8156
2.05	-159.256	59.4007	89.4526	1.83815	486.95	43.1901
2.06667	-156.992	59.3475	89.3118	1.75774	487.091	43.5368
2.08333	-154.827	59.3781	89.3726	2.15767	487.064	43.8578
2.1	-152.757	59.3998	89.396	8.24455	487.083	44.1506
2.11667	-150.789	59.4038	89.3562	8.61473	487.071	44.4245
2.13333	-148.917	59.387	89.3702	9.1851	486.883	44.6764
2.15	-147.146	59.4108	89.3691	8.43163	487.037	44.9091
2.16667	-145.468	59.3865	89.3893	8.22365	487.006	45.1244
2.18333	-143.877	59.3951	89.3639	8.79768	487.131	45.3243
2.2	-142.386	59.4018	89.3507	8.1002	487.301	45.5
2.21667	-140.98	59.4155	89.3679	8.8131	487.317	45.6712
2.23333	-139.663	59.3806	89.3488	8.72795	487.301	45.8234
2.25	-138.425	59.4076	89.4067	8.01567	487.359	45.9687
2.26667	-137.263	59.3769	89.3345	7.7993	487.587	46.1059
2.28333	-136.183	59.3876	89.3314	8.43758	487.811	46.2264
2.3	-135.17	59.3911	89.3548	7.97508	487.736	46.339
2.31667	-134.219	59.3891	89.3166	2.13142	487.941	46.4451
2.33333	-133.34	59.512	89.5208	1.94496	487.921	46.5369
2.35	-132.519	59.3675	89.3089	2.01347	487.677	46.6244
2.36667	-131.755	59.4459	89.4671	2.15416	487.48	46.7028
2.38333	-131.049	59.3819	89.3206	1.70952	487.463	46.7764
2.4	-130.393	59.3842	89.3647	2.2477	487.365	46.8479
2.41667	-129.782	59.4476	89.3917	2.00508	487.366	46.9126
2.43333	-129.215	59.3832	89.3136	3.3123	487.425	46.9732
2.45	-128.693	59.3748	89.3472	2.71675	487.585	47.0271
2.46667	-128.204	59.3681	89.3403	3.27415	487.64	47.075
2.48333	-127.755	59.4093	89.3839	2.79427	487.717	47.1212
2.5	-127.337	59.4337	89.5214	3.27049	487.687	47.1659
2.51667	-126.95	59.405	89.37	2.77168	487.558	47.2054
2.53333	-126.6	59.3902	89.4241	2.976	487.577	47.2413
2.55	-126.304	59.3572	89.3072	3.11913	487.627	47.273
2.56667	-125.996	59.4123	89.419	3.32649	487.522	47.3046
2.58333	-125.71	59.414	89.4155	3.69194	487.654	47.3388
2.6	-125.443	59.3702	89.3186	9.54506	487.648	47.3632
2.61667	-125.203	59.4338	89.4173	9.49318	487.658	47.3867
2.63333	-124.978	59.6317	89.766	1.54732	487.586	47.4104
2.65	-124.768	59.4381	89.4282	2.98088	487.555	47.4337
2.66667	-124.581	59.4035	89.3589	2.61421	487.546	47.4526
2.68333	-124.406	59.3719	89.334	3.15071	487.496	47.4697
2.7	-124.246	59.3955	89.4045	3.26332	487.44	47.4839
2.71667	-124.093	59.3745	89.333	2.68227	487.478	47.5021
2.73333	-123.951	59.4302	89.4738	2.20299	487.368	47.5207
2.75	-123.819	59.3952	89.3697	2.55882	487.471	47.5356
2.76667	-123.7	59.3687	89.3478	2.88841	487.42	47.5478
2.78333	-123.592	59.5115	89.432	9.05815	487.451	47.5585
2.8	-123.493	59.4762	89.6198	9.55635	487.308	47.5671
2.81667	-123.397	59.4312	89.4337	9.12254	487.259	47.5808
2.83333	-123.309	59.3858	89.405	9.39781	487.272	47.5877
2.85	-123.233	59.3646	89.3533	8.59322	487.207	47.5961
2.86667	-123.154	59.3894	89.3604	8.56407	487.105	47.6048
2.88333	-123.082	59.4003	89.4137	8.31841	487.014	47.6171
2.9	-123.015	59.3768	89.3671	8.81142	487.007	47.6226
2.91667	-122.952	59.4311	89.4044	8.55095	487.192	47.6305
2.93333	-122.894	59.4086	89.3766	8.08357	487.184	47.6406
2.95	-122.843	59.4419	89.439	8.84895	487.096	47.6481
2.96667	-122.794	59.4347	89.4822	7.98164	487.414	47.6547
2.98333	-122.747	59.3882	89.3572	2.90154	487.442	47.6601
3	-122.707	59.4694	89.3702	2.64168	487.515	47.6638
3.01667	-122.67	59.3655	89.3194	2.76619	487.45	47.6653
3.03333	-122.63	59.3668	89.3313	3.05	487.381	47.6684
3.05	-122.6	59.36	89.3153	2.59163	487.32	47.6727
3.06667	-122.563	59.4157	89.5179	2.79121	487.329	47.6795
3.08333	-122.53	59.3888	89.3507	3.04405	487.44	47.6861
3.1	-122.504	59.4674	89.5298	3.1263	487.603	47.6882
3.11667	-122.476	59.425	89.3998	3.49403	487.679	47.6949
3.13333	-122.455	59.4183	89.4274	3.14827	487.745	47.6995
3.15	-122.436	59.4596	89.4643	3.27583	487.72	47.7004
3.16667	-122.41	59.3699	89.3189	3.34801	487.474	47.7049
3.18333	-122.391	59.3908	89.3453	3.51128	487.567	47.7087
3.2	-122.376	59.5208	89.4592	2.49321	487.374	47.7074
3.21667	-122.359	59.363	89.3111	9.33647	487.355	47.711
3.23333	-122.342	59.3809	89.4039	9.5182	487.472	47.7128
3.25	-122.328	59.4791	89.5028	9.73579	487.425	47.7131
3.26667	-122.318	59.4091	89.3644	9.37462	487.419	47.7178
3.28333	-122.302	59.3943	89.3765	11.5078	487.461	47.719
3.3	-122.29	59.4083	89.4076	9.12972	487.681	47.7209
3.31667	-122.277	59.3853	89.3446	9.19167	487.528	47.7242
3.33333	-122.263	59.4047	89.3531	8.83644	487.323	47.727
3.35	-122.251	59.3917	89.3151	2.84248	487.332	47.7297
3.36667	-122.238	59.5416	89.4071	2.82936	487.349	47.7329
3.38333	-122.23	59.3769	89.3456	3.01964	487.206	47.7343
3.4	-122.219	59.3783	89.3279	2.28462	487.443	47.7375
3.41667	-122.206	59.3986	89.4331	3.041	487.593	47.7358
3.43333	-122.197	59.5069	89.5425	3.22884	487.599	47.739
3.45	-122.189	59.4314	89.4181	3.1591	487.528	47.7404
3.46667	-122.179	59.4151	89.4268	2.69173	487.474	47.7433
3.48333	-122.173	59.4091	89.3877	2.77519	487.403	47.7468
3.5	-122.172	59.4064	89.3456	3.10539	487.191	47.7461
3.51667	-122.159	59.3996	89.3792	3.10127	487.209	47.7459
3.53333	-122.15	59.427	89.4326	4.09966	487.275	47.7461
3.55	-122.148	59.3995	89.3871	5.1313	487.324	47.747
3.56667	-122.14	59.4329	89.503	4.80705	487.507	47.7488
3.58333	-122.13	59.3732	89.3293	4.70696	487.653	47.7486
3.6	-122.128	59.3966	89.3873	4.53651	487.534	47.7505
3.61667	-122.121	59.4383	89.4775	4.39583	487.63	47.7525
3.63333	-122.115	59.4027	89.3685	4.82567	487.457	47.7525
3.65	-122.113	59.4775	89.5824	9.8246	487.244	47.7541
3.66667	-122.107	59.3617	89.3214	9.60472	487.059	47.7563
3.68333	-122.102	59.3732	89.3441	9.68575	487.08	47.7587
3.7	-122.099	59.4177	89.3858	9.40147	487.016	47.7544
3.71667	-122.097	59.4285	89.417	8.97102	486.928	47.7587
3.73333	-122.088	59.3691	89.343	8.67897	486.943	47.7551
3.75	-122.079	59.3757	89.3826	8.97347	486.961	47.7589
3.76667	-122.076	59.3758	89.3259	4.85603	486.893	47.7604
3.78333	-122.071	59.4204	89.4228	4.15566	487.108	47.7601
3.8	-122.072	59.4674	89.5205	4.24446	487.268	47.7641
3.81667	-122.069	59.371	89.331	3.57033	487.329	47.7618
3.83333	-122.066	59.3871	89.3598	4.15749	487.536	47.7688
3.85	-122.062	59.4289	89.4521	3.48396	487.608	47.7688
3.86667	-122.061	59.3935	89.358	4.16939	487.68	47.765
3.88333	-122.057	59.3612	89.3221	3.96126	487.774	47.7665
3.9	-122.057	59.3874	89.3327	4.29634	487.903	47.7691
3.91667	-122.054	59.5757	89.5414	4.34227	487.935	47.7721
3.93333	-122.052	59.3656	89.3484	3.44337	487.969	47.77
3.95	-122.055	59.3903	89.3653	3.86711	488.026	47.7688
3.96667	-122.054	59.3874	89.3879	4.06029	488.055	47.7728
3.98333	-122.048	59.4959	89.4772	31.6412	487.863	47.7753
4	-122.05	59.4276	89.4437	3.51601	488.04	47.7741
4.01667	-122.046	59.3624	89.3368	3.72887	488.051	47.7744
4.03333	-122.045	59.3902	89.3734	3.52623	487.99	47.7741
4.05	-122.04	59.3728	89.3444	3.4565	487.959	47.7743
4.06667	-122.035	59.4268	89.428	3.31169	488.055	47.7694
4.08333	-122.033	59.3932	89.379	3.33794	488.005	47.7689
4.1	-122.033	59.4924	89.4355	3.34679	487.939	47.7732
4.11667	-122.034	59.4178	89.4048	3.52028	487.69	47.7721
4.13333	-122.032	59.3691	89.3234	9.70894	487.472	47.7776
4.15	-122.032	59.5777	89.6807	8.834	487.329	47.7766
4.16667	-122.03	59.3942	89.3424	9.62013	487.26	47.7767
4.18333	-122.032	59.3884	89.3467	3.15483	487.213	47.776
4.2	-122.03	59.4094	89.3751	3.47969	487.136	47.7784
4.21667	-122.028	59.3945	89.3517	3.37898	487.341	47.7773
4.23333	-122.026	59.3711	89.3623	3.23357	487.451	47.775
4.25	-122.025	59.4318	89.4071	3.70323	487.433	47.7746
4.26667	-122.022	59.4332	89.41	3.87428	487.653	47.775
4.28333	-122.019	59.4408	89.4015	3.24303	487.649	47.772
4.3	-122.019	59.3934	89.3734	3.218	487.653	47.7755
4.31667	-122.017	59.4244	89.3804	4.01085	487.567	47.7775
4.33333	-122.021	59.3916	89.3708	4.0316	487.721	47.7778
4.35	-122.019	59.3909	89.3615	3.54164	487.78	47.7779
4.36667	-122.017	59.3768	89.3247	3.10005	487.623	47.7773
4.38333	-122.02	59.387	89.3562	3.40401	487.678	47.7796
4.4	-122.02	59.4015	89.4094	3.45116	487.637	47.7799
4.41667	-122.018	59.4413	89.3983	3.19786	487.406	47.7808
4.43333	-122.02	59.3896	89.3702	3.91777	487.402	47.7772
4.45	-122.022	59.3913	89.3607	4.20876	487.348	47.7746
4.46667	-122.026	59.4224	89.4207	3.00591	487.281	47.7731
4.48333	-122.027	59.3971	89.3713	3.62999	487.303	47.7732
4.5	-122.026	59.3714	89.3581	3.6866	487.23	47.7752
4.51667	-122.026	59.3914	89.3816	3.80043	487.26	47.7776
4.53333	-122.023	59.3981	89.3699	4.47578	487.285	47.7764
4.55	-122.021	59.51	89.4369	3.36952	487.307	47.777
4.56667	-122.021	59.392	89.3716	3.51784	487.342	47.7781
4.58333	-122.024	59.3856	89.36	9.67506	487.357	47.7753
4.6	-122.022	59.414	89.3971	9.84795	487.485	47.7793
4.61667	-122.026	59.3659	89.3386	9.38774	487.61	47.7848
4.63333	-122.027	59.4389	89.434	9.72389	487.462	47.7801
4.65	-122.029	59.3667	89.3261	9.13628	487.707	47.7795
4.66667	-122.03	59.3856	89.3591	9.09447	487.67	47.7798
4.68333	-122.033	59.3859	89.3536	9.78417	487.512	47.7818
4.7	-122.03	59.4044	89.3993	8.81905	487.451	47.7784
4.71667	-122.033	59.3824	89.3952	8.61519	487.418	47.7767
4.73333	-122.035	59.3983	89.3491	9.14818	487.383	47.7784
4.75	-122.034	59.4236	89.3943	9.37401	487.303	47.7784
4.76667	-122.035	59.3919	89.3664	9.09813	487.28	47.7773
4.78333	-122.038	59.3966	89.3835	6.96358	487.236	47.7778
4.8	-122.039	59.3864	89.3334	9.08012	487.114	47.7766
4.81667	-122.041	59.3653	89.3235	9.65538	487.18	47.7782
4.83333	-122.042	59.3629	89.309	8.45726	487.241	47.7824
4.85	-122.043	59.4303	89.4717	9.1433	487.108	47.781
4.86667	-122.043	59.3874	89.3613	9.36272	487.357	47.7825
4.88333	-122.044	59.4099	89.3455	9.71443	487.411	47.7819
4.9	-122.041	59.38	89.3343	9.54155	487.493	47.7805
4.91667	-122.043	59.4447	89.5316	9.61662	487.518	47.7819
4.93333	-122.044	59.388	89.3487	9.30962	487.478	47.7839
4.95	-122.045	59.3914	89.3758	9.00688	487.423	47.7862
4.96667	-122.046	59.3801	89.3632	9.42238	487.489	47.7848
4.98333	-122.049	59.3656	89.3118	9.54384	487.502	47.7844
5	-122.053	59.4326	89.4294	9.90212	487.381	47.7845
5.01667	-122.053	59.3949	89.3623	8.59505	487.222	47.7821
5.03333	-122.051	59.3681	89.3421	9.03725	487.299	47.7813
5.05	-122.048	59.3613	89.3284	9.28703	487.304	47.7799
5.06667	-122.048	59.3945	89.3569	8.54317	487.104	47.7808
5.08333	-122.048	59.3842	89.3566	3.26164	487.371	47.7845
5.1	-122.045	59.4099	89.4584	3.17879	487.438	47.7836
5.11667	-122.045	59.4231	89.4001	3.24196	487.493	47.7863
5.13333	-122.05	59.3882	89.3525	3.06602	487.299	47.7886
5.15	-122.054	59.3983	89.3784	3.20732	486.951	47.7847
5.16667	-122.049	59.4158	89.4865	3.06007	487.014	47.785
5.18333	-122.051	59.3967	89.3787	3.77235	487.14	47.7888
5.2	-122.05	59.3974	89.3923	2.96349	487.238	47.7915
5.21667	-122.051	59.3913	89.3733	2.96944	487.336	47.7918
5.23333	-122.048	59.3697	89.3354	3.71101	487.589	47.7906
5.25	-122.046	59.362	89.3099	3.60542	487.736	47.7879
5.26667	-122.044	59.407	89.3459	3.43437	487.771	47.7909
5.28333	-122.046	59.3664	89.3281	3.06191	487.592	47.795
5.3	-122.047	59.3964	89.3609	2.71553	487.571	47.7917
5.31667	-122.046	59.4004	89.3572	3.2795	487.3	47.7949
5.33333	-122.043	59.3716	89.3488	3.70079	487.002	47.7949
5.35	-122.047	59.4901	89.5812	3.47145	487.171	47.7937
5.36667	-122.045	59.3879	89.3777	3.35701	487.259	47.7959
5.38333	-122.042	59.4389	89.515	3.61687	487.347	47.7946
5.4	-122.044	59.3803	89.3475	3.76289	487.491	47.7946
5.41667	-122.039	59.3728	89.3238	3.43269	487.624	47.7943
5.43333	-122.034	59.3775	89.334	3.58818	487.736	47.7941
5.45	-122.033	59.399	89.3528	9.32045	487.553	47.7932
5.46667	-122.031	59.3911	89.3678	9.68453	487.513	47.8005
5.48333	-122.032	59.4235	89.4273	10.1215	487.525	47.8031
5.5	-122.03	59.3957	89.3574	10.0571	487.517	47.8007
5.51667	-122.025	59.3969	89.3334	8.72856	487.763	47.7947
5.53333	-122.027	59.3833	89.3713	9.5182	487.684	47.7961
5.55	-122.03	59.3641	89.3183	10.1495	487.648	47.797
5.56667	-122.029	59.3609	89.3005	10.0137	487.608	47.7958
5.58333	-122.027	59.4082	89.3491	9.58138	487.45	47.7973
5.6	-122.033	59.3769	89.3432	9.50462	487.352	47.7973
5.61667	-122.039	59.3699	89.3198	9.45442	487.212	47.7995
5.63333	-122.037	59.4213	89.4239	9.49379	487.129	47.8036
5.65	-122.036	59.3697	89.306	9.2971	486.97	47.8005
5.66667	-122.035	59.3935	89.3984	8.84712	486.717	47.7981
5.68333	-122.033	59.3792	89.3423	9.19823	486.825	47.7972
5.7	-122.032	59.398	89.3179	8.57475	486.962	47.7984
5.71667	-122.033	59.3981	89.3472	9.00978	486.863	47.7995
5.73333	-122.037	59.3909	89.3522	5.79598	486.954	47.8001
5.75	-122.037	59.3861	89.3572	3.097	486.976	47.7985
5.76667	-122.036	59.3777	89.34	3.13286	486.981	47.8001
5.78333	-122.036	59.3897	89.3588	3.57445	486.949	47.8002
5.8	-122.036	59.4041	89.3914	3.08281	486.88	47.8004
5.81667	-122.034	59.4096	89.3887	3.45055	486.938	47.7984
5.83333	-122.036	59.4881	89.5852	3.28835	486.782	47.8036
5.85	-122.036	59.399	89.416	3.02666	486.886	47.8057
5.86667	-122.036	59.5409	89.4595	3.27827	486.934	47.8089
5.88333	-122.035	59.3516	89.2909	3.81828	486.843	47.8078
5.9	-122.036	59.4462	89.4062	3.56621	486.999	47.8121
5.91667	-122.034	59.379	89.34	3.47313	487.082	47.8095
5.93333	-122.038	59.3815	89.3496	3.55125	487.174	47.8123
5.95	-122.039	59.3816	89.3482	3.20381	487.218	47.8094
5.96667	-122.039	59.5385	89.4166	3.06129	487.214	47.8101
5.98333	-122.04	59.4422	89.445	3.14888	487.295	47.8106
6	-122.039	59.4143	89.409	3.31398	487.343	47.8117
6.01667	-122.038	59.6148	89.5626	3.50777	487.441	47.8114
6.03333	-122.039	59.4235	89.3882	2.94273	487.367	47.8155
6.05	-122.037	59.4613	89.495	3.0529	487.124	47.8152
6.06667	-122.036	59.4024	89.3505	3.30391	487.115	47.8146
6.08333	-122.037	59.3827	89.343	9.58794	487.089	47.8121
6.1	-122.041	59.378	89.3302	9.96346	487.078	47.8112
6.11667	-122.039	59.3816	89.333	9.92897	487.107	47.8127
6.13333	-122.039	59.4674	89.4456	9.37996	487.147	47.8111
6.15	-122.038	59.4741	89.4637	9.33525	487	47.8129
6.16667	-122.04	59.3844	89.3633	9.02718	486.982	47.815
6.18333	-122.04	59.389	89.3462	8.67851	487.002	47.8135
6.2	-122.033	59.4033	89.3949	7.77062	487.102	47.8169
6.21667	-122.036	59.3729	89.3392	2.75017	487.099	47.817
6.23333	-122.03	59.3644	89.3095	3.11073	487.238	47.8187
6.25	-122.023	59.3731	89.3351	2.37053	487.206	47.8184
6.26667	-122.025	59.4497	89.4329	3.12035	487.104	47.8185
6.28333	-122.025	59.3617	89.3049	2.42882	487.262	47.8208
6.3	-122.022	59.4149	89.3488	2.92183	487.176	47.8207
6.31667	-122.022	59.4837	89.493	2.98744	487.208	47.8196
6.33333	-122.019	59.473	89.457	3.18535	487.299	47.8176
6.35	-122.016	59.4685	89.5057	2.60109	487.356	47.8198
6.36667	-122.015	59.3792	89.3307	3.08754	487.354	47.8225
6.38333	-122.013	59.381	89.3479	3.1144	487.32	47.8205
6.4	-122.016	59.4448	89.3443	3.18764	487.296	47.8207
6.41667	-122.018	59.3853	89.3508	2.86705	487.196	47.8207
6.43333	-122.014	59.3801	89.3296	10.0005	486.999	47.8207
6.45	-122.012	59.3731	89.3433	9.36562	487.161	47.8202
6.46667	-122.01	59.4178	89.3435	9.1111	487.316	47.8193
6.48333	-122.011	59.4625	89.5242	8.65456	487.459	47.8187
6.5	-122.01	59.3763	89.374	8.47755	487.515	47.8201
6.51667	-122.013	59.3844	89.3519	6.93199	487.523	47.8211
6.53333	-122.011	59.4146	89.439	8.41148	487.697	47.8239
6.55	-122.009	59.4151	89.4111	8.62892	487.689	47.824
6.56667	-122.01	59.4074	89.365	8.45131	487.747	47.8214
6.58333	-122.009	59.388	89.3559	8.78273	487.82	47.8217
6.6	-122.015	59.4119	89.3938	8.99437	487.656	47.8198
6.61667	-122.011	59.4108	89.3566	7.16866	487.751	47.8155
6.63333	-122.012	59.3984	89.3491	8.9991	487.509	47.814
6.65	-122.007	59.4016	89.3745	8.81737	487.364	47.8159
6.66667	-122.008	59.4003	89.3652	9.04854	487.413	47.8129
6.68333	-122.006	59.408	89.3658	9.04259	487.183	47.8124
6.7	-122.008	59.3844	89.3699	8.70827	487.096	47.8115
6.71667	-122.013	59.3569	89.2997	8.601	487.21	47.813
6.73333	-122.013	59.4172	89.4314	8.09425	487.313	47.8146
6.75	-122.013	59.3806	89.3472	2.81456	487.399	47.8133
6.76667	-122.016	59.427	89.3925	5.02174	487.421	47.8161
6.78333	-122.016	59.4169	89.3932	2.86934	487.583	47.8153
6.8	-122.014	59.3856	89.3278	2.41814	487.61	47.8164
6.81667	-122.014	59.3742	89.3488	2.2274	487.38	47.8159
6.83333	-122.015	59.4112	89.4166	2.81151	487.539	47.8156
6.85	-122.008	59.3649	89.3063	1.85371	487.447	47.8179
6.86667	-122.005	59.3949	89.3556	2.54326	487.324	47.8173
6.88333	-122.008	59.3879	89.3467	2.61314	487.248	47.8207
6.9	-122.01	59.4044	89.367	4.99428	487.123	47.8179
6.91667	-122.011	59.3882	89.3523	4.9836	487.051	47.8198
6.93333	-122.013	59.4094	89.3694	4.89357	487.04	47.8178
6.95	-122.013	59.403	89.3639	5.03899	487.274	47.8196
6.96667	-122.012	59.3884	89.3435	4.50966	487.339	47.8164
6.98333	-122.01	59.3813	89.3488	4.64439	487.414	47.8198
7	-122.01	59.3876	89.358	4.59969	487.651	47.817
7.01667	-122.016	59.3606	89.324	4.50142	487.598	47.817
7.03333	-122.015	59.4129	89.4241	9.88777	487.643	47.8184
7.05	-122.01	59.3787	89.3639	9.64699	487.823	47.8175
7.06667	-122.006	59.4131	89.3989	9.57848	487.774	47.8188
7.08333	-122.005	59.3829	89.3546	9.65065	487.792	47.8167
7.1	-122.012	59.4303	89.3774	8.68858	487.743	47.8146
7.11667	-122.01	59.4654	89.3879	8.72429	487.799	47.8169
7.13333	-122.003	59.3932	89.3372	9.65065	487.657	47.8191
7.15	-122.008	59.383	89.3746	9.38896	487.382	47.8161
7.16667	-122.008	59.4921	89.538	8.76015	487.41	47.8152
7.18333	-122.01	59.3913	89.3272	9.01573	487.417	47.8181
7.2	-122.008	59.3711	89.3383	8.58788	487.283	47.8176
7.21667	-122.008	59.4135	89.4262	8.89	487.372	47.8175
7.23333	-122.006	59.3658	89.3115	8.49602	487.402	47.8156
7.25	-122.007	59.383	89.3403	7.32063	487.292	47.8146
7.26667	-122.006	59.3957	89.4054	3.48091	487.311	47.8181
7.28333	-122.007	59.3615	89.2895	4.21349	487.27	47.8219
7.3	-122.007	59.3832	89.3105	3.27415	487.284	47.8207
7.31667	-122.007	59.3617	89.289	3.67516	487.37	47.8214
7.33333	-122.01	59.4235	89.4073	4.23729	487.554	47.8199
7.35	-122.006	59.4166	89.3626	4.03343	487.58	47.8199
7.36667	-122.006	59.3694	89.338	4.02458	487.416	47.8187
7.38333	-122.005	59.4445	89.4579	3.54118	487.72	47.8202
7.4	-122.002	59.3896	89.3389	3.56026	487.792	47.8198
7.41667	-122.006	59.412	89.3678	3.93089	487.743	47.8216
7.43333	-122.01	59.4041	89.3954	3.73604	487.739	47.8246
7.45	-122.011	59.4016	89.3348	3.14476	487.701	47.8237
7.46667	-122.016	59.3923	89.3435	3.39806	487.742	47.8231
7.48333	-122.017	59.3787	89.334	2.83775	487.64	47.824
7.5	-122.018	59.4373	89.427	3.75389	487.792	47.8284
7.51667	-122.019	59.3629	89.3249	3.6216	487.792	47.8281
7.53333	-122.021	59.4589	89.4978	9.68819	487.474	47.8254
7.55	-122.02	59.4851	89.3847	9.69643	487.46	47.8262
7.56667	-122.022	59.3914	89.3719	9.28764	487.358	47.8233
7.58333	-122.02	59.4183	89.3784	9.25362	487.201	47.8251
7.6	-122.024	59.4508	89.4088	9.68514	487.125	47.8228
7.61667	-122.026	59.3772	89.3313	9.7155	487.115	47.8211
7.63333	-122.025	59.4157	89.3839	9.13384	487.132	47.8199
7.65	-122.025	59.385	89.3084	8.54729	487.13	47.8242
7.66667	-122.026	59.4335	89.4741	8.81081	487.228	47.8237
7.68333	-122.025	59.4511	89.5147	7.87682	487.351	47.8245
7.7	-122.02	59.3803	89.3389	3.23891	487.298	47.8222
7.71667	-122.02	59.3928	89.3441	3.8427	487.354	47.8196
7.73333	-122.014	59.3923	89.3435	3.54286	487.318	47.8199
7.75	-122.01	59.3955	89.3746	3.83614	487.086	47.8205
7.76667	-122.009	59.3932	89.3389	3.21571	487.238	47.8243
7.78333	-122.01	59.4788	89.4206	3.36891	487.275	47.8237
7.8	-122.01	59.3836	89.3443	3.64189	487.266	47.8246
7.81667	-122.013	59.409	89.374	3.66035	487.282	47.8243
7.83333	-122.011	59.4183	89.3874	3.7635	487.348	47.8275
7.85	-122.012	59.4079	89.3801	3.40111	487.446	47.8266
7.86667	-122.01	59.3772	89.344	4.19319	487.436	47.8237
7.88333	-122.011	59.376	89.3685	4.27544	487.454	47.8185
7.9	-122.01	59.4154	89.3951	3.94051	487.485	47.8204
7.91667	-122.015	59.3903	89.3496	3.39561	487.454	47.8242
7.93333	-122.011	59.3882	89.3513	3.30025	487.402	47.8255
7.95	-122.009	59.3887	89.3397	3.39027	487.196	47.8205
7.96667	-122.015	59.379	89.3365	3.80104	487.118	47.819
7.98333	-122.014	59.4578	89.502	3.67104	487.091	47.8193
8	-122.015	59.4456	89.502	3.88084	487.004	47.8213
8.01667	-122.019	59.4283	89.5116	3.96309	487.017	47.8233
8.03333	-122.023	59.4679	89.4491	3.15193	486.918	47.819
8.05	-122.02	59.3766	89.3284	3.10905	486.899	47.8219
8.06667	-122.019	59.3954	89.3839	3.3474	486.669	47.8214
8.08333	-122.02	59.4025	89.3604	3.66753	486.609	47.819
8.1	-122.017	59.3703	89.3119	3.49281	486.835	47.8185
8.11667	-122.019	59.4389	89.4143	3.77419	487.001	47.8199
8.13333	-122.021	59.4288	89.3906	3.18886	487.082	47.8204
8.15	-122.02	59.3919	89.4091	2.95464	487.32	47.8225
8.16667	-122.018	59.3891	89.3481	3.61855	487.376	47.8214
8.18333	-122.015	59.3781	89.3719	3.63884	487.383	47.8187
8.2	-122.012	59.3691	89.3023	3.88451	487.398	47.8204
8.21667	-122.014	59.3826	89.4041	3.18535	487.289	47.8187
8.23333	-122.016	59.3926	89.3795	3.79143	487.159	47.8207
8.25	-122.014	59.3974	89.3963	3.33183	486.971	47.821
8.26667	-122.014	59.3842	89.3395	3.48213	487.019	47.8196
8.28333	-122.012	59.4173	89.4038	4.0757	486.91	47.8179
8.3	-122.01	59.3864	89.3435	3.13881	486.572	47.8207
8.31667	-122.01	59.379	89.369	3.60497	486.736	47.8228
8.33333	-122.007	59.4105	89.3899	3.64128	486.665	47.8205
8.35	-122.011	59.4489	89.4558	2.99156	486.697	47.8198
8.36667	-122.01	59.4044	89.3734	37.1563	486.761	47.8211
8.38333	-122.009	59.3885	89.3356	-4.79927	486.818	47.8205
8.4	-122.004	59.4341	89.4207	5.49614	486.871	47.8243
8.41667	-122.008	59.3885	89.3267	-24.3638	486.87	47.8225
8.43333	-122.01	59.4103	89.352	-4.08455	487.005	47.8246
8.45	-122.009	59.3749	89.3481	1.8441	487.061	47.8277
8.46667	-122.011	59.374	89.3331	6.06834	487.081	47.8278
8.48333	-122.012	59.374	89.3531	8.99849	487.172	47.824
8.5	-122.014	59.4988	89.4134	8.31963	487.176	47.8246
8.51667	-122.014	59.4389	89.3519	8.30589	487.171	47.8255
8.53333	-122.012	59.369	89.3453	8.3947	487.251	47.823
8.55	-122.005	59.3893	89.3902	7.81532	487.216	47.8188
8.56667	-122.008	59.3713	89.3247	9.15169	487.162	47.8219
8.58333	-122.01	59.4193	89.4294	8.21358	487.066	47.8242
8.6	-122.008	59.4312	89.4114	9.22508	487.117	47.8269
8.61667	-122.007	59.4196	89.3986	7.55959	486.983	47.8236
8.63333	-122.012	59.4473	89.4006	8.87154	486.791	47.8201
8.65	-122.013	59.7605	89.3842	8.63976	486.931	47.8234
8.66667	-122.011	59.3795	89.3278	8.83995	487.116	47.8225
8.68333	-122.009	59.3852	89.3356	8.39119	487.091	47.8201
8.7	-122.01	59.4059	89.3447	8.63548	487.35	47.821
8.71667	-122.009	59.3745	89.3241	9.02947	487.379	47.8219
8.73333	-122.007	59.4027	89.387	9.06944	487.383	47.8196
8.75	-122.005	59.4134	89.3688	8.78517	487.292	47.8196
8.76667	-122.008	59.3803	89.305	8.52104	487.243	47.8204
8.78333	-122.007	59.387	89.3565	8.70583	487.261	47.8196
8.8	-122.003	59.4062	89.3964	8.13423	487.169	47.8196
8.81667	-122.003	59.8681	89.5298	8.1765	487.232	47.8196
8.83333	-122.005	59.4166	89.3806	7.92503	487.127	47.815
8.85	-122.005	59.4061	89.3913	8.34404	486.831	47.8127
8.86667	-122.01	59.3705	89.3108	5.97542	487.13	47.8115
8.88333	-122.005	59.3873	89.3398	2.83775	487.013	47.8124
8.9	-122.006	59.3809	89.3357	2.61314	486.953	47.8138
8.91667	-122.002	59.3777	89.3545	2.50404	486.843	47.8158
8.93333	-122	59.4187	89.41	2.78481	486.848	47.8132
8.95	-122.001	59.374	89.3147	2.66319	486.873	47.8133
8.96667	-122.005	59.3998	89.3578	2.77458	486.823	47.806
8.98333	-122.01	59.3891	89.3603	2.51778	486.986	47.81
9	-122.008	59.3957	89.3792	3.07625	487.036	47.813
9.01667	-122.01	59.4073	89.3964	2.51823	486.894	47.8144
9.03333	-122.007	59.4437	89.4445	3.17696	486.943	47.8149
9.05	-122.008	59.4263	89.4553	3.30681	487.006	47.814
9.06667	-122.01	59.4193	89.3867	2.80266	487.106	47.8153
9.08333	-122.004	59.376	89.3275	2.82295	487.304	47.8126
9.1	-122.003	59.3566	89.3087	2.79366	487.371	47.8106
9.11667	-122.005	59.3726	89.3038	1.92345	487.568	47.8098
9.13333	-122.006	59.5087	89.566	3.03688	487.608	47.8088
9.15	-122.005	59.3894	89.3813	4.80293	487.602	47.8124
9.16667	-122.005	59.4206	89.3574	9.5797	487.549	47.8107
9.18333	-121.999	59.4247	89.3604	8.61412	487.28	47.8138
9.2	-122.003	59.3885	89.3409	8.81966	487.191	47.8169
9.21667	-122.007	59.4	89.3498	9.1172	487.137	47.8181
9.23333	-122.002	59.39	89.3446	9.21608	486.872	47.8179
9.25	-122.002	59.4508	89.4418	8.27309	487.02	47.8165
9.26667	-122.005	59.4347	89.5124	7.87087	486.959	47.8152
9.28333	-122.005	59.428	89.3752	8.1855	487.1	47.8167
9.3	-122.003	59.4263	89.4358	8.95256	487.052	47.8156
9.31667	-122.002	59.472	89.4563	9.21013	487.086	47.8147
9.33333	-122.001	59.4248	89.4463	8.33565	487.026	47.8132
9.35	-122.004	59.5065	89.4906	8.98659	486.929	47.815
9.36667	-122.011	59.394	89.3714	8.61412	486.807	47.8149
9.38333	-122.01	59.4114	89.4337	3.1179	486.707	47.8124
9.4	-122.005	59.3897	89.3691	2.88307	486.485	47.8132
9.41667	-122.008	59.492	89.376	3.00819	486.747	47.8138
9.43333	-122.006	59.3653	89.3142	3.8784	486.857	47.813
9.45	-122.011	59.38	89.344	3.17329	486.976	47.8126
9.46667	-122.01	59.4166	89.3484	2.81868	487.067	47.8132
9.48333	-122.009	59.3763	89.3476	3.25676	487.152	47.8088
9.5	-122.01	59.3659	89.3308	3.0648	487.221	47.8101
9.51667	-122.006	59.4029	89.3682	3.32588	487.331	47.8088
9.53333	-122.007	59.569	89.4511	3.38081	487.296	47.8104
9.55	-122.006	59.36	89.3153	2.68394	487.259	47.8118
9.56667	-122.008	59.3916	89.3748	3.38371	487.093	47.8129
9.58333	-122.006	59.379	89.3287	3.07503	487.168	47.8132
9.6	-122.008	59.3761	89.3324	3.18947	487.15	47.8114
9.61667	-122.004	59.3711	89.3494	2.85622	487.024	47.8077
9.63333	-122.003	59.3896	89.3676	3.43147	487.169	47.81
9.65	-122.005	59.4233	89.4225	3.39272	487.116	47.8069
9.66667	-122.004	59.3938	89.4155	4.11568	487.123	47.8083
9.68333	-122.006	59.4317	89.4297	8.15453	487.078	47.8074
9.7	-122.005	59.4053	89.3853	9.03481	487.19	47.8088
9.71667	-122.006	59.4082	89.3427	9.45625	487.191	47.812
9.73333	-122.002	59.3984	89.3842	9.58977	487.083	47.8117
9.75	-122.002	59.4181	89.4201	8.97224	487.134	47.8092
9.76667	-122	59.4392	89.4073	8.76366	487.148	47.8094
9.78333	-122.003	59.3536	89.3154	9.45335	486.928	47.8094
9.8	-122.006	59.4227	89.4056	9.47777	487.051	47.8091
9.81667	-122.005	59.4639	89.3629	9.44786	487.096	47.8121
9.83333	-122.006	59.383	89.3339	9.4384	487.191	47.8133
9.85	-122.004	59.4405	89.4003	8.88588	487.216	47.8158
9.86667	-121.997	59.3642	89.315	9.13796	486.93	47.8169
9.88333	-122.004	59.3981	89.4029	8.95744	486.789	47.814
9.9	-122.005	59.3948	89.3873	7.87193	486.673	47.8156
9.91667	-122.008	59.38	89.3359	8.60756	486.672	47.8165
9.93333	-122.005	59.4083	89.4267	9.03542	486.676	47.8172
9.95	-122	59.3784	89.3334	3.32954	486.642	47.8144
9.96667	-122	59.4303	89.5065	2.63161	486.876	47.8129
9.98333	-121.996	59.3874	89.3537	3.56194	486.866	47.8147
10	-121.994	59.3891	89.3455	3.38493	486.997	47.8176
10.0167	-121.997	59.4599	89.4811	3.08998	487.14	47.8175
10.0333	-121.998	59.4083	89.3931	3.02254	487.297	47.8179
10.05	-121.998	59.3923	89.3214	2.72636	487.356	47.8219
10.0667	-121.993	59.4265	89.4256	2.46758	487.405	47.8205
10.0833	-121.99	59.4254	89.3929	3.17162	487.556	47.8214
10.1	-121.992	59.4282	89.4218	2.45873	487.621	47.8205
10.1167	-121.991	59.3964	89.3575	2.35085	487.473	47.8213
10.1333	-121.99	59.3835	89.3195	2.70134	487.548	47.824
10.15	-121.992	59.4395	89.4033	2.36031	487.515	47.823
10.1667	-121.988	59.3687	89.3156	2.63268	487.454	47.8225
10.1833	-121.989	59.3781	89.3472	2.40273	487.393	47.8245
10.2	-121.99	59.3839	89.3671	2.48314	487.345	47.8239
10.2167	-121.99	59.3922	89.3595	2.91176	487.349	47.8255
10.2333	-121.987	59.3847	89.3675	3.21861	487.238	47.8225
10.25	-121.985	59.4506	89.4248	2.4015	487.272	47.822
10.2667	-121.986	59.4495	89.4979	2.91176	487.17	47.8239
10.2833	-121.989	59.3736	89.3665	5.22667	487.084	47.8265
10.3	-121.986	59.3707	89.3272	9.52187	487.226	47.8245
10.3167	-121.988	59.4624	89.4753	9.49745	487.211	47.8225
10.3333	-121.985	59.3905	89.363	9.5034	486.972	47.8237
10.35	-121.983	59.4376	89.4228	10.0922	486.999	47.8243
10.3667	-121.981	59.3742	89.3002	8.96339	486.984	47.8236
10.3833	-121.982	59.4265	89.4018	8.98842	486.948	47.8286
10.4	-121.983	59.4093	89.4123	8.9222	486.924	47.8301
10.4167	-121.984	59.4062	89.3525	8.76427	487.049	47.8288
10.4333	-121.985	59.3755	89.3047	9.2614	487.109	47.828
10.45	-121.985	59.3801	89.325	9.04198	487.11	47.8315
10.4667	-121.987	59.3749	89.3343	8.94493	487.202	47.8335
10.4833	-121.988	59.4178	89.4462	9.25362	487.293	47.8339
10.5	-121.985	59.3926	89.3719	2.53731	487.087	47.8379
10.5167	-121.981	59.3964	89.3885	2.68288	487.242	47.8378
10.5333	-121.982	59.3722	89.3324	2.73644	487.088	47.8373
10.55	-121.98	59.3838	89.3079	2.55821	487.14	47.8382
10.5667	-121.974	59.3789	89.352	2.69829	487.091	47.8356
10.5833	-121.974	59.427	89.4282	2.41585	487.068	47.8352
10.6	-121.974	59.3969	89.3992	2.46941	487.103	47.839
10.6167	-121.975	59.3839	89.3546	2.46819	487.071	47.8375
10.6333	-121.966	59.3967	89.3545	2.88368	487.046	47.8402
10.65	-121.965	59.4212	89.3621	2.46941	487.031	47.839
10.6667	-121.963	59.3977	89.3633	2.88658	486.992	47.8373
10.6833	-121.962	59.3903	89.3633	2.79778	487.278	47.8353
10.7	-121.962	59.4334	89.401	3.18291	487.252	47.8402
10.7167	-121.962	59.3844	89.3549	2.91939	487.246	47.842
10.7333	-121.96	59.3971	89.345	2.17857	487.317	47.8442
10.75	-121.958	59.3856	89.3385	2.4015	487.359	47.839
10.7667	-121.958	59.427	89.408	2.9409	487.335	47.8394
10.7833	-121.958	59.408	89.3375	2.23869	487.35	47.8405
10.8	-121.949	59.4402	89.3998	2.08199	487.38	47.8428
10.8167	-121.943	59.3945	89.3613	8.92036	487.208	47.8414
10.8333	-121.945	59.4115	89.4177	9.03191	486.983	47.8429
10.85	-121.947	59.3925	89.3479	8.77678	487.099	47.8397
10.8667	-121.945	59.3952	89.3575	8.68797	487.102	47.8416
10.8833	-121.94	59.419	89.383	8.82805	486.978	47.842
10.9	-121.941	59.4115	89.4192	9.49684	487.075	47.8431
10.9167	-121.934	59.3893	89.3362	9.49257	487.114	47.8413
10.9333	-121.934	59.4112	89.3661	9.40086	487.127	47.8437
10.95	-121.928	59.3649	89.2909	9.45274	486.913	47.8414
10.9667	-121.928	59.399	89.3545	8.95683	486.885	47.8387
10.9833	-121.927	59.3909	89.3139	8.50029	486.865	47.8364
11	-121.926	59.4227	89.3871	9.20891	486.797	47.8387
11.0167	-121.924	59.4273	89.372	9.31023	486.904	47.8359
11.0333	-121.919	59.3964	89.3331	8.85963	487.055	47.8368
11.05	-121.914	59.3815	89.3375	9.38713	486.967	47.8381
11.0667	-121.913	59.3853	89.3357	8.91991	487.247	47.8362
11.0833	-121.913	59.3858	89.3499	8.74703	487.302	47.8373
11.1	-121.912	59.3923	89.3717	8.74458	487.417	47.8349
11.1167	-121.911	59.4051	89.4071	8.24806	487.425	47.8368
11.1333	-121.909	59.3874	89.3525	2.19704	487.533	47.8315
11.15	-121.91	59.4297	89.4682	1.92818	487.512	47.8356
11.1667	-121.907	59.3749	89.3195	2.6017	487.502	47.8355
11.1833	-121.909	59.4119	89.39	2.48436	487.38	47.8384
11.2	-121.907	59.4131	89.3913	2.53319	487.214	47.8426
11.2167	-121.909	59.4512	89.4358	2.61192	487.032	47.84
11.2333	-121.91	59.4032	89.3855	2.64168	487.161	47.8358
11.25	-121.907	59.3696	89.329	3.05	487.259	47.8347
11.2667	-121.904	59.3829	89.3493	2.79076	487.304	47.8373
11.2833	-121.905	59.4103	89.3963	2.80083	487.297	47.8393
11.3	-121.899	59.4085	89.3728	2.48375	487.205	47.8413
11.3167	-121.898	59.4125	89.3574	2.62733	487.211	47.8375
11.3333	-121.894	59.4134	89.3804	2.63161	487.147	47.8336
11.35	-121.894	59.3728	89.3151	1.98372	487.223	47.8371
11.3667	-121.894	59.4044	89.3615	2.72041	487.088	47.8356
11.3833	-121.891	59.3954	89.3351	1.92589	487	47.8361
11.4	-121.893	59.3731	89.32	2.19826	487.06	47.8381
11.4167	-121.891	59.3681	89.3183	2.5576	487.061	47.8396
11.4333	-121.889	59.399	89.3359	2.31682	486.955	47.8393
11.45	-121.889	59.4361	89.4268	2.0742	487.077	47.8411
11.4667	-121.886	59.3679	89.3322	2.44789	486.992	47.8388
11.4833	-121.882	59.4323	89.4103	8.48946	486.893	47.8365
11.5	-121.885	59.3954	89.358	8.84712	486.869	47.8375
11.5167	-121.884	59.4279	89.3386	8.57887	486.93	47.841
11.5333	-121.887	59.5011	89.549	8.82683	486.882	47.8402
11.55	-121.889	59.383	89.3285	8.94005	486.846	47.8397
11.5667	-121.89	59.4163	89.511	8.6367	486.883	47.8373
11.5833	-121.885	59.4209	89.3806	9.132	486.909	47.8384
11.6	-121.886	59.4058	89.3301	9.51653	486.733	47.8367
11.6167	-121.877	59.4071	89.3742	9.06883	487.008	47.837
11.6333	-121.879	59.4363	89.4083	9.076	487.08	47.8411
11.65	-121.88	59.3949	89.3443	8.47878	487.258	47.8404
11.6667	-121.879	59.4465	89.399	8.63487	487.34	47.8429
11.6833	-121.883	59.3909	89.3354	8.95088	487.381	47.8404
11.7	-121.886	59.3816	89.3429	8.80592	487.321	47.8445
11.7167	-121.886	59.361	89.3023	8.7542	487.335	47.8443
11.7333	-121.885	59.482	89.4639	8.45787	487.292	47.8451
11.75	-121.882	59.3899	89.3589	8.72139	487.42	47.8463
11.7667	-121.878	59.4177	89.3609	9.19579	487.305	47.8455
11.7833	-121.88	59.3917	89.3624	7.39815	487.245	47.846
11.8	-121.882	59.376	89.3266	7.28661	487.027	47.8458
11.8167	-121.879	59.414	89.3784	1.73149	486.788	47.8492
11.8333	-121.873	59.4163	89.4869	1.40068	486.772	47.8425
11.85	-121.874	59.3885	89.3621	1.2458	486.825	47.842
11.8667	-121.873	59.3707	89.3346	1.77803	486.929	47.8443
11.8833	-121.875	59.3765	89.3368	2.47002	487.069	47.844
11.9	-121.87	59.4006	89.3327	1.54442	487.213	47.8454
11.9167	-121.869	59.3847	89.3635	2.06474	487.205	47.8451
11.9333	-121.875	59.3816	89.3417	1.02348	487.176	47.8448
11.95	-121.87	59.4093	89.3845	0.935745	487.269	47.8449
11.9667	-121.873	59.3737	89.3383	1.55693	487.362	47.8474
11.9833	-121.87	59.3917	89.3656	2.08015	487.149	47.8487
12	-121.867	59.4192	89.3728	1.99318	487.301	47.8494
12.0167	-121.871	59.3772	89.3232	2.29363	487.189	47.8487
12.0333	-121.871	59.4154	89.345	2.42943	487.246	47.8469
12.05	-121.88	59.3707	89.3308	2.44911	487.176	47.8477
12.0667	-121.875	59.3855	89.3267	-9.5414	487.243	47.8461
12.0833	-121.874	59.387	89.358	13.3425	487.248	47.8509
12.1	-121.878	59.385	89.3522	41.2489	487.205	47.8516
12.1167	-121.878	59.398	89.3847	9.16832	487.272	47.8498
12.1333	-121.885	59.3993	89.4074	9.47838	487.384	47.8492
12.15	-121.883	59.4051	89.3603	8.80547	487.189	47.8542
12.1667	-121.88	59.3681	89.3041	8.94722	487.465	47.8529
12.1833	-121.883	59.437	89.4083	9.5623	487.368	47.8535
12.2	-121.881	59.4173	89.3752	9.55818	487.322	47.8487
12.2167	-121.888	59.3992	89.3598	8.85719	487.032	47.8468
12.2333	-121.887	59.3786	89.3282	9.06883	486.985	47.8481
12.25	-121.885	59.3703	89.3044	9.55635	487.048	47.8472
12.2667	-121.88	59.3841	89.338	9.21852	486.901	47.8474
12.2833	-121.882	59.3844	89.3412	9.15764	486.862	47.8466
12.3	-121.885	59.3925	89.3993	9.00215	486.908	47.8437
12.3167	-121.89	59.4186	89.4274	8.28331	486.803	47.8457
12.3333	-121.891	59.5452	89.4366	8.5807	487.021	47.8452
12.35	-121.887	59.4415	89.3958	8.85902	487.203	47.846
12.3667	-121.886	59.3989	89.376	7.67296	487.22	47.8452
12.3833	-121.884	59.4485	89.5345	2.96715	487.321	47.8477
12.4	-121.882	59.4361	89.4509	13.625	487.281	47.8487
12.4167	-121.882	59.5583	89.4694	3.53279	487.286	47.8498
12.4333	-121.884	59.4291	89.4404	3.08449	487.247	47.8475
12.45	-121.883	59.4042	89.3671	4.13353	487.392	47.849
12.4667	-121.881	59.4128	89.4247	4.17473	487.417	47.848
12.4833	-121.884	59.3949	89.3932	3.44749	487.426	47.849
12.5	-121.883	59.3676	89.3113	-14.3848	487.541	47.8481
12.5167	-121.882	59.4219	89.456	3.68172	487.536	47.846
12.5333	-121.883	59.4633	89.4413	3.86177	487.25	47.8455
12.55	-121.885	59.3783	89.3263	3.55537	487.495	47.8451
12.5667	-121.882	59.3987	89.3705	3.67409	487.49	47.8422
12.5833	-121.885	59.3931	89.3464	4.31541	487.239	47.8426
12.6	-121.882	59.3916	89.3771	9.33998	487.072	47.8419
12.6167	-121.882	59.4006	89.3966	9.35677	487.147	47.8405
12.6333	-121.887	59.4202	89.4738	9.19991	487.083	47.8423
12.65	-121.887	59.3681	89.3174	9.16603	486.948	47.8414
12.6667	-121.886	59.3815	89.3562	8.46031	486.943	47.8413
12.6833	-121.887	59.3894	89.3229	9.28642	487.029	47.8368
12.7	-121.887	59.3807	89.306	8.89534	486.911	47.8323
12.7167	-121.885	59.3957	89.3633	8.36311	486.951	47.8344
12.7333	-121.887	59.3823	89.3279	9.02474	486.898	47.8376
12.75	-121.888	59.4285	89.3972	8.86375	486.893	47.8365
12.7667	-121.892	59.3928	89.3778	8.95744	486.858	47.8385
12.7833	-121.889	59.3653	89.3079	2.91344	486.942	47.8349
12.8	-121.889	59.4082	89.3874	4.95262	487.037	47.8368
12.8167	-121.889	59.3913	89.3638	3.5215	487.126	47.8361
12.8333	-121.891	59.4291	89.4199	4.17229	487.196	47.8347
12.85	-121.891	59.4479	89.361	4.46373	487.323	47.8335
12.8667	-121.893	59.5539	89.4219	3.90465	487.216	47.8339
12.8833	-121.898	59.4074	89.3728	4.06914	487.333	47.8335
12.9	-121.902	59.4082	89.3832	4.30519	487.444	47.8326
12.9167	-121.899	59.3665	89.334	3.87306	487.305	47.832
12.9333	-121.902	59.3975	89.3704	3.69728	487.487	47.8335
12.95	-121.905	59.3722	89.3252	4.89418	487.443	47.8306
12.9667	-121.906	59.3952	89.3171	5.14748	487.281	47.8317
12.9833	-121.909	59.3777	89.311	6.6703	487.302	47.832
13	-121.911	59.3925	89.3733	9.07188	487.445	47.8313
13.0167	-121.915	59.5641	89.6598	9.04976	487.406	47.8315
13.0333	-121.919	59.3908	89.3784	9.21135	487.275	47.8291
13.05	-121.927	59.3726	89.3247	9.0403	487.38	47.8269
13.0667	-121.934	59.4408	89.3897	8.82927	487.391	47.8294
13.0833	-121.939	59.3858	89.3322	9.132	487.094	47.8318
13.1	-121.946	59.3743	89.3342	8.65105	487.336	47.8265
13.1167	-121.953	59.4286	89.4451	8.18794	487.285	47.8269
13.1333	-121.959	59.38	89.309	8.12828	487.258	47.8249
13.15	-121.964	59.4065	89.3575	8.04482	487.245	47.8248
13.1667	-121.969	59.4123	89.4032	8.09425	487.14	47.8262
13.1833	-121.979	59.3702	89.3215	8.07457	487.129	47.8208
13.2	-121.981	59.3813	89.3371	8.27431	487.139	47.8201
13.2167	-121.986	59.4061	89.3601	7.54601	487.101	47.8228
13.2333	-121.992	59.3908	89.3469	4.94423	487.04	47.8248
13.25	-122.005	59.3772	89.3237	5.71907	486.933	47.8222
13.2667	-122.006	59.3917	89.3525	5.37331	487.105	47.8233
13.2833	-122.006	59.3882	89.3316	5.46761	487.133	47.8239
13.3	-122.007	59.4442	89.4645	4.81728	487.203	47.8271
13.3167	-122.013	59.4201	89.4328	4.77852	487.263	47.8272
13.3333	-122.022	59.3819	89.3775	4.43108	487.244	47.8281
13.35	-122.027	59.379	89.3647	4.40056	487.235	47.8248
13.3667	-122.04	59.4697	89.4421	4.97398	487.26	47.8169
13.3833	-122.048	59.3838	89.3629	4.92149	487.328	47.8185
13.4	-122.054	59.4079	89.3609	5.01808	487.359	47.8182
13.4167	-122.061	59.4222	89.3667	5.02342	487.238	47.8201
13.4333	-122.068	59.3911	89.3174	4.6331	487.294	47.8181
13.45	-122.073	59.4097	89.3821	8.35365	487.207	47.8156
13.4667	-122.082	59.3929	89.3636	8.49724	487.077	47.8173
13.4833	-122.087	59.4091	89.3975	9.011	487.177	47.8196
13.5	-122.093	59.4221	89.4207	8.75298	487.114	47.8162
13.5167	-122.099	59.4248	89.3957	8.5038	487.219	47.8141
13.5333	-122.104	59.3949	89.3832	8.14613	487.35	47.8161
13.55	-122.11	59.3993	89.3739	8.44963	487.287	47.8152
13.5667	-122.118	59.385	89.3571	8.77617	487.216	47.8194
13.5833	-122.122	59.3717	89.3328	8.40309	487.2	47.8132
13.6	-122.12	59.3806	89.334	8.87459	487.238	47.8123
13.6167	-122.125	59.4195	89.3789	8.47511	487.194	47.812
13.6333	-122.127	59.3958	89.3574	9.23393	486.898	47.8144
13.65	-122.131	59.4	89.3768	9.36745	487.098	47.8132
13.6667	-122.133	59.3862	89.3658	8.79173	487.108	47.8089
13.6833	-122.135	59.3908	89.3815	8.34053	487.051	47.8114
13.7	-122.14	59.5008	89.4311	4.14314	487.005	47.8126
13.7167	-122.137	59.3922	89.3465	4.19014	487.052	47.8101
13.7333	-122.135	59.4442	89.3642	5.17372	487.1	47.8053
13.75	-122.137	59.4434	89.4407	5.1815	486.993	47.8101
13.7667	-122.136	59.3896	89.3568	4.68437	487.005	47.8024
13.7833	-122.14	59.3607	89.2973	5.5468	487.163	47.8005
13.8	-122.139	59.3777	89.3246	4.17473	487.148	47.8011
13.8167	-122.132	59.3905	89.3881	4.92928	487.424	47.7984
13.8333	-122.128	59.3742	89.298	5.44548	487.545	47.8002
13.85	-122.131	59.4047	89.4087	4.26643	487.58	47.8008
13.8667	-122.125	59.3749	89.351	4.56093	487.608	47.7981
13.8833	-122.122	59.3853	89.3336	8.65578	487.599	47.7978
13.9	-122.123	59.4354	89.3737	9.16786	487.585	47.7993
13.9167	-122.117	59.4175	89.3519	8.95439	487.647	47.8005
13.9333	-122.117	59.3937	89.3594	8.98781	487.664	47.799
13.95	-122.112	59.3758	89.3397	8.58254	487.627	47.7998
13.9667	-122.112	59.4083	89.4175	8.44841	487.411	47.8013
13.9833	-122.107	59.4009	89.3671	8.46977	487.47	47.7988
14	-122.103	59.3974	89.3797	7.83211	487.378	47.7993
14.0167	-122.102	59.4253	89.4231	8.54439	487.115	47.8007
14.0333	-122.096	59.4207	89.4099	8.76366	487.177	47.7999
14.05	-122.096	59.3743	89.3731	8.58009	487.149	47.7998
14.0667	-122.089	59.4106	89.3935	8.29155	487.142	47.7984
14.0833	-122.082	59.3943	89.3783	2.29301	487.163	47.7992
14.1	-122.078	59.3633	89.3087	3.60603	487.262	47.7982
14.1167	-122.078	59.4051	89.4091	-0.281143	487.252	47.7992
14.1333	-122.071	59.3855	89.3293	1.58546	487.288	47.8007
14.15	-122.062	59.3821	89.3406	1.4817	487.279	47.7988
14.1667	-122.058	59.4025	89.3549	1.47636	487.297	47.8024
14.1833	-122.055	59.4251	89.4064	1.10634	487.102	47.7998
14.2	-122.049	59.4122	89.3543	2.98561	487.223	47.7953
14.2167	-122.043	59.3894	89.3684	1.67732	487.179	47.7949
14.2333	-122.039	59.3687	89.3021	1.33751	487.181	47.7943
14.25	-122.04	59.3766	89.3137	0.930405	487.204	47.7946
14.2667	-122.033	59.396	89.3704	1.25526	487.207	47.7964
14.2833	-122.028	59.3923	89.3389	8.11165	487.256	47.7883
14.3	-122.022	59.4421	89.4492	9.09508	487.197	47.7889
14.3167	-122.019	59.3661	89.3383	8.56346	487.14	47.7879
14.3333	-122.016	59.3963	89.3377	8.74275	487.135	47.7885
14.35	-122.014	59.4761	89.3853	8.67668	487.019	47.7883
14.3667	-122.013	59.3816	89.3319	8.6689	487.158	47.7842
14.3833	-122.01	59.3874	89.3243	8.40431	487.258	47.7848
14.4	-122.007	59.3826	89.3635	9.05571	487.236	47.7892
14.4167	-122.006	59.3954	89.3678	7.86003	487.356	47.7879
14.4333	-122.006	59.3707	89.3421	8.08006	487.43	47.788
14.45	-122.003	59.4393	89.4259	7.19673	487.512	47.7908
14.4667	-121.998	59.3891	89.3589	2.09862	487.404	47.7874
14.4833	-121.999	59.4035	89.3388	1.42036	487.448	47.7863
14.5	-121.993	59.3839	89.3319	0.0905609	487.424	47.7871
14.5167	-121.992	59.4088	89.3661	1.11641	487.232	47.7871
14.5333	-121.989	59.4167	89.4004	0.771866	487.258	47.7839
14.55	-121.99	59.3877	89.3379	0.430985	487.185	47.7804
14.5667	-121.992	59.4065	89.3989	2.23763	487.013	47.7828
14.5833	-121.99	59.486	89.3803	1.95686	487.139	47.7831
14.6	-121.989	59.4144	89.3278	0.769424	487.193	47.7879
14.6167	-121.989	59.6207	89.6073	1.26305	487.235	47.7854
14.6333	-121.988	59.3813	89.3621	-14.1763	487.269	47.7845
14.65	-121.99	59.3754	89.379	1.83815	487.312	47.7824
14.6667	-121.988	59.3839	89.3725	3.40706	487.308	47.7824
14.6833	-121.984	59.407	89.3908	9.45091	487.301	47.7815
14.7	-121.984	59.3649	89.2967	8.85246	487.421	47.7833
14.7167	-121.984	59.3835	89.3481	8.82927	487.441	47.7801
14.7333	-121.983	59.398	89.3775	9.58321	487.344	47.7834
14.75	-121.984	59.4003	89.3768	8.03108	487.501	47.7818
14.7667	-121.984	59.394	89.3775	8.51509	487.528	47.7854
14.7833	-121.984	59.3839	89.3331	7.74681	487.578	47.7833
14.8	-121.98	59.4097	89.3922	5.44548	487.46	47.7837
14.8167	-121.979	59.3938	89.3987	2.98683	487.362	47.7848
14.8333	-121.984	59.3844	89.3075	2.21962	487.281	47.7848
14.85	-121.986	59.3938	89.3694	2.15355	487.069	47.7834
14.8667	-121.983	59.3935	89.3684	2.28996	487.094	47.7816
14.8833	-121.976	59.388	89.3212	2.20482	487.218	47.7859
14.9	-121.98	59.4128	89.3348	1.50505	487.196	47.781
14.9167	-121.983	59.4175	89.3238	7.7253	487.33	47.7796
14.9333	-121.985	59.416	89.3722	-1.33202	487.407	47.7786
14.95	-121.986	59.3812	89.3134	25.1543	487.358	47.7804
14.9667	-121.984	59.3986	89.3679	-73.068	487.408	47.7827
14.9833	-121.986	59.3801	89.3403	4.4352	487.438	47.7868
15	-121.986	59.439	89.4257	33.1355	487.433	47.7854
15.0167	-121.99	59.3859	89.3455	4.22661	487.345	47.7845
15.0333	-121.992	59.3877	89.3481	9.39964	487.138	47.7863
15.05	-121.986	59.3742	89.3226	8.90739	486.965	47.7853
15.0667	-121.988	59.4212	89.4048	8.89778	486.798	47.7818
15.0833	-121.988	59.3971	89.3801	8.48534	486.841	47.7837
15.1	-121.988	59.3639	89.3055	8.72917	486.932	47.7856
15.1167	-121.986	59.3728	89.3333	8.79997	486.741	47.7819
15.1333	-121.983	59.4997	89.6377	8.30589	486.976	47.7837
15.15	-121.985	59.3845	89.3499	7.75749	487.145	47.785
15.1667	-121.982	59.3765	89.3221	-2.49794	487.259	47.7865
15.1833	-121.99	59.3916	89.3609	3.86543	487.336	47.7854
15.2	-121.986	59.4242	89.3914	4.22005	487.454	47.7828
15.2167	-121.981	59.4418	89.4866	3.90953	487.413	47.7828
15.2333	-121.983	59.4431	89.4558	3.31703	487.384	47.786
15.25	-121.981	59.3961	89.3542	3.6895	487.499	47.7863
15.2667	-121.986	59.3664	89.3272	3.90709	487.536	47.785
15.2833	-121.987	59.4248	89.4335	3.74916	487.376	47.7901
15.3	-121.988	59.4148	89.3981	3.59001	487.5	47.7894
15.3167	-121.987	59.399	89.3993	3.24791	487.518	47.79
15.3333	-121.983	59.4114	89.3499	3.4333	487.63	47.7889
15.35	-121.981	59.3803	89.3162	3.26698	487.488	47.7879
15.3667	-121.977	59.421	89.3798	3.36052	487.317	47.7885
15.3833	-121.976	59.3838	89.3359	3.83324	487.302	47.7848
15.4	-121.976	59.4235	89.4045	3.19069	487.369	47.7863
15.4167	-121.971	59.3815	89.3307	8.52348	487.504	47.7886
15.4333	-121.966	59.3864	89.345	8.54256	487.385	47.7871
15.45	-121.97	59.3794	89.3427	8.79829	487.261	47.7892
15.4667	-121.969	59.4825	89.4779	8.42629	487.406	47.7877
15.4833	-121.971	59.38	89.3485	7.84996	487.353	47.7844
15.5	-121.97	59.408	89.4013	8.48534	487.112	47.788
15.5167	-121.965	59.39	89.3887	9.17198	487.18	47.7862
15.5333	-121.961	59.3621	89.3145	8.6689	487.312	47.7844
15.55	-121.96	59.3775	89.3264	8.21053	487.374	47.7877
15.5667	-121.959	59.3909	89.3473	8.57109	487.365	47.7863
15.5833	-121.954	59.3726	89.3224	9.02	487.483	47.7845
15.6	-121.95	59.4003	89.3563	8.64922	487.667	47.7898
15.6167	-121.947	59.3935	89.3507	8.65639	487.645	47.7868
15.6333	-121.946	59.3823	89.3658	8.90373	487.613	47.7851
15.65	-121.944	59.4033	89.4126	8.89122	487.469	47.7833
15.6667	-121.943	59.3867	89.356	29.7611	487.044	47.7911
15.6833	-121.944	59.5068	89.5077	5.48241	487.207	47.7863
15.7	-121.939	59.4259	89.3884	8.43651	487.223	47.7863
15.7167	-121.937	59.4123	89.3742	8.43285	487.37	47.7857
15.7333	-121.931	59.3871	89.3711	7.50725	487.484	47.7871
15.75	-121.933	59.4485	89.4926	3.17879	487.508	47.7886
15.7667	-121.933	59.4262	89.4465	3.37242	487.342	47.7879
15.7833	-121.925	59.3783	89.3356	3.09166	487.398	47.7866
15.8	-121.924	59.3929	89.3462	3.8958	487.569	47.7886
15.8167	-121.92	59.381	89.3176	3.51967	487.602	47.7856
15.8333	-121.917	59.3829	89.3548	2.92122	487.438	47.7848
15.85	-121.916	59.4456	89.3594	2.82051	487.393	47.7851
15.8667	-121.911	59.4076	89.379	3.1739	487.278	47.783
15.8833	-121.908	59.3955	89.3784	3.74199	487.191	47.7834
15.9	-121.902	59.3861	89.3534	3.24852	487.191	47.785
15.9167	-121.898	59.3986	89.3574	3.06435	487.237	47.7863
15.9333	-121.9	59.43	89.3739	3.40645	487.213	47.786
15.95	-121.896	59.3998	89.3621	3.31825	487.202	47.7874
15.9667	-121.891	59.3696	89.3446	2.8109	487.254	47.7906
15.9833	-121.886	59.387	89.3394	3.39516	487.333	47.7879
16	-121.889	59.4231	89.4175	3.13759	487.239	47.79
16.0167	-121.89	59.4704	89.5063	8.79646	487.399	47.7891
16.0333	-121.884	59.3702	89.3406	8.8871	487.31	47.7871
16.05	-121.881	59.4111	89.3876	8.69804	487.163	47.7866
16.0667	-121.88	59.4021	89.3684	8.35533	487.211	47.7862
16.0833	-121.876	59.455	89.4273	9.07845	487.254	47.7856
16.1	-121.878	59.3749	89.3321	8.96217	487.237	47.7879
16.1167	-121.877	59.4222	89.3844	8.47099	487.342	47.7871
16.1333	-121.876	59.4144	89.3745	9.14223	487.341	47.784
16.15	-121.871	61.6431	89.4923	8.1736	487.422	47.7833
16.1667	-121.871	59.4573	89.4012	8.45787	487.401	47.7863
16.1833	-121.872	59.4073	89.3623	8.32909	487.46	47.7871
16.2	-121.864	59.3949	89.3761	9.65828	487.378	47.7862
16.2167	-121.859	59.3771	89.3113	8.97759	487.048	47.7851
16.2333	-121.86	59.3853	89.3717	9.03908	487.136	47.7831
16.25	-121.864	59.3732	89.3298	8.08067	487.161	47.7842
16.2667	-121.864	59.3977	89.3772	8.56941	486.993	47.7886
16.2833	-121.865	59.4318	89.4003	8.36189	486.917	47.7862
16.3	-121.864	59.4314	89.412	8.87398	487	47.7851
16.3167	-121.863	59.4115	89.3798	8.13301	486.962	47.7853
16.3333	-121.858	59.3937	89.3623	8.90785	486.846	47.7862
16.35	-121.861	59.4172	89.4169	8.51753	486.841	47.7859
16.3667	-121.861	59.3626	89.3154	2.24831	486.922	47.7857
16.3833	-121.863	59.4039	89.3958	8.46321	486.837	47.7844
16.4	-121.861	59.4413	89.4138	8.32375	486.987	47.783
16.4167	-121.855	59.4332	89.374	3.05946	487.033	47.7801
16.4333	-121.857	59.3903	89.3694	3.38142	487.116	47.7813
16.45	-121.854	59.5493	89.4489	3.0703	487.23	47.7799
16.4667	-121.854	59.38	89.3288	1.94069	487.225	47.781
16.4833	-121.851	59.4408	89.4401	2.85927	487.31	47.7786
16.5	-121.851	59.4366	89.4738	3.11913	487.484	47.7779
16.5167	-121.851	59.3917	89.3244	2.90932	487.508	47.7732
16.5333	-121.851	59.6746	89.6169	3.3474	487.458	47.7752
16.55	-121.851	59.3842	89.3499	2.80144	487.502	47.7746
16.5667	-121.85	59.3964	89.3742	3.06007	487.516	47.7763
16.5833	-121.851	60.185	89.5374	2.83775	487.482	47.7784
16.6	-121.848	59.5838	89.6082	3.63167	487.23	47.7769
16.6167	-121.848	59.5496	89.4039	3.0088	487.294	47.7747
16.6333	-121.848	59.3838	89.3345	2.59697	487.396	47.7743
16.65	-121.851	59.412	89.3839	2.83119	487.443	47.7732
16.6667	-121.852	59.3981	89.3118	8.31123	487.228	47.7776
16.6833	-121.852	59.4231	89.3787	8.80592	487.139	47.7703
16.7	-121.851	59.4375	89.3768	8.66051	487.222	47.7694
16.7167	-121.848	59.3832	89.3246	9.05693	487.171	47.7694
16.7333	-121.85	59.4128	89.3823	8.97224	487.344	47.77
16.75	-121.852	59.4131	89.3661	9.01283	487.369	47.7697
16.7667	-121.852	59.3961	89.3729	8.41377	487.201	47.768
16.7833	-121.854	59.4044	89.3713	9.03603	487.311	47.7662
16.8	-121.856	59.3736	89.295	8.97102	487.341	47.7656
16.8167	-121.854	59.4213	89.475	8.84651	487.373	47.767
16.8333	-121.855	59.3902	89.3664	11.6337	487.361	47.7663
16.85	-121.853	59.4071	89.3969	8.545	487.473	47.7645
16.8667	-121.851	59.4979	89.5164	8.11638	487.479	47.7642
16.8833	-121.854	59.5293	89.5814	8.26241	487.432	47.7674
16.9	-121.852	59.3914	89.3356	8.01094	487.479	47.7685
16.9167	-121.848	59.4935	89.4419	8.55919	487.511	47.7651
16.9333	-121.852	59.3926	89.3746	8.23494	487.307	47.7647
16.95	-121.85	59.3707	89.3243	8.36021	487.551	47.7631
16.9667	-121.852	59.3758	89.3632	8.06206	487.647	47.765
16.9833	-121.858	59.4044	89.3552	3.35274	487.581	47.7667
17	-121.859	59.3891	89.3841	3.15971	487.632	47.765
17.0167	-121.858	59.3894	89.3275	2.96349	487.617	47.7653
17.0333	-121.854	59.3716	89.3382	3.24547	487.595	47.7653
17.05	-121.855	59.4097	89.3781	3.31932	487.469	47.7647
17.0667	-121.859	59.3551	89.3142	2.95753	487.382	47.765
17.0833	-121.856	59.4868	89.5469	3.03383	487.414	47.7638
17.1	-121.856	59.3819	89.3285	2.80022	487.365	47.7605
17.1167	-121.86	59.3807	89.3627	3.22044	487.344	47.7599
17.1333	-121.857	59.483	89.4144	2.74666	487.293	47.761
17.15	-121.86	59.3758	89.3502	2.70607	487.106	47.7618
17.1667	-121.862	59.409	89.4082	2.6226	487.386	47.7631
17.1833	-121.865	59.3675	89.289	2.48131	487.442	47.7639
17.2	-121.866	59.3789	89.3488	3.04634	487.489	47.7621
17.2167	-121.865	59.4047	89.3969	2.53731	487.38	47.7573
17.2333	-121.867	59.3736	89.3229	2.7787	487.174	47.7566
17.25	-121.866	59.4039	89.3722	3.06435	487.04	47.7607
17.2667	-121.869	59.3841	89.3598	9.44252	486.921	47.759
17.2833	-121.869	59.4039	89.4013	8.77556	486.935	47.759
17.3	-121.876	59.3978	89.3881	8.91029	486.879	47.7586
17.3167	-121.87	59.4016	89.3446	8.63609	486.737	47.757
17.3333	-121.87	59.423	89.4024	8.62419	486.922	47.756
17.35	-121.867	59.3852	89.3536	8.09319	486.996	47.7573
17.3667	-121.865	59.4112	89.3688	8.55385	487.161	47.7528
17.3833	-121.86	59.3853	89.3488	8.75649	487.257	47.7497
17.4	-121.864	59.4172	89.4315	8.72429	487.423	47.7471
17.4167	-121.863	59.4219	89.4418	9.00978	487.566	47.7474
17.4333	-121.869	59.3693	89.3093	8.69392	487.648	47.7499
17.45	-121.871	59.3716	89.3205	8.4829	487.645	47.7482
17.4667	-121.865	59.3731	89.3116	8.08113	487.626	47.7428
17.4833	-121.863	59.3819	89.3429	8.13896	487.353	47.741
17.5	-121.862	59.3931	89.378	8.52699	487.414	47.7395
17.5167	-121.863	59.5306	89.5519	8.59795	487.309	47.7413
17.5333	-121.864	59.4369	89.3345	8.22838	487.135	47.7419
17.55	-121.865	59.5495	89.4364	7.9525	487.171	47.7422
17.5667	-121.867	59.4312	89.423	7.58644	487.13	47.7427
17.5833	-121.867	59.4097	89.4018	2.34306	487.144	47.7453
17.6	-121.865	59.3972	89.3852	3.13576	487.18	47.7453
17.6167	-121.864	59.3705	89.3606	4.19624	487.256	47.7435
17.6333	-121.864	59.3977	89.3652	2.50465	487.237	47.7401
17.65	-121.863	59.4201	89.3995	3.0941	487.156	47.7444
17.6667	-121.861	59.3987	89.3598	2.93617	487.305	47.7457
17.6833	-121.861	59.3748	89.3272	2.21794	487.377	47.7477
17.7	-121.861	59.3887	89.3935	1.64803	487.177	47.7451
17.7167	-121.862	59.3989	89.3838	2.22923	487.244	47.7473
17.7333	-121.862	59.3893	89.3617	2.93495	487.226	47.7461
17.75	-121.856	59.394	89.3832	2.06352	487.1	47.7433
17.7667	-121.857	59.4105	89.4033	1.58196	487.034	47.7399
17.7833	-121.858	59.4289	89.4631	2.19292	487.099	47.745
17.8	-121.853	59.4073	89.4154	3.00056	487.195	47.743
17.8167	-121.852	59.3981	89.3888	8.93776	487.144	47.7419
17.8333	-121.85	59.3964	89.3572	8.63915	487.231	47.7433
17.85	-121.855	59.4015	89.3545	8.46382	487.127	47.7398
17.8667	-121.855	59.4492	89.482	9.05159	487.09	47.7401
17.8833	-121.852	59.4286	89.4004	8.62892	487.295	47.7412
17.9	-121.852	59.3745	89.3427	8.60695	487.292	47.7424
17.9167	-121.851	59.3807	89.3234	8.51219	487.327	47.7395
17.9333	-121.851	59.399	89.3993	7.69859	487.359	47.739
17.95	-121.856	59.3845	89.3319	2.40623	487.358	47.7364
17.9667	-121.854	59.3996	89.4325	2.4897	487.358	47.7337
17.9833	-121.854	59.4051	89.3871	1.2899	487.404	47.7331
18	-121.854	59.3769	89.3514	1.8734	487.468	47.7361
18.0167	-121.852	59.4115	89.3484	2.44743	487.525	47.7348
18.0333	-121.852	59.3827	89.34	2.0153	487.488	47.7345
18.05	-121.847	59.4178	89.4119	1.89781	487.629	47.7338
18.0667	-121.848	59.4	89.3583	2.16789	487.738	47.7346
18.0833	-121.848	59.4277	89.3905	2.02126	487.645	47.7369
18.1	-121.849	59.4047	89.3749	1.77742	487.731	47.7369
18.1167	-121.851	59.3885	89.3647	1.63857	487.772	47.736
18.1333	-121.85	59.4518	89.3786	2.46101	487.706	47.7325
18.15	-121.853	59.4259	89.4587	2.26921	487.554	47.7311
18.1667	-121.85	59.4167	89.3766	3.18947	487.484	47.7331
18.1833	-121.849	59.4796	89.4857	1.73454	487.567	47.7331
18.2	-121.845	59.414	89.4305	2.78114	487.475	47.7311
18.2167	-121.845	59.3945	89.3546	3.15071	487.417	47.7284
18.2333	-121.847	59.3835	89.3366	2.70607	487.323	47.7273
18.25	-121.842	59.3673	89.3107	9.31023	487.153	47.7273
18.2667	-121.839	59.468	89.6845	8.71605	487.243	47.725
18.2833	-121.837	59.3964	89.3708	9.36211	487.21	47.7273
18.3	-121.839	59.4454	89.3963	8.63548	487.261	47.7267
18.3167	-121.836	59.4273	89.3893	9.47121	487.275	47.7265
18.3333	-121.84	59.4132	89.4137	8.49846	487.283	47.7264
18.35	-121.842	59.3992	89.3618	8.02223	487.316	47.7247
18.3667	-121.843	59.4134	89.4186	9.21364	487.354	47.7242
18.3833	-121.846	59.3955	89.3066	8.34648	487.588	47.7241
18.4	-121.85	59.3803	89.3298	8.11699	487.525	47.7265
18.4167	-121.85	59.367	89.3237	8.58254	487.279	47.7247
18.4333	-121.848	59.403	89.3931	8.19084	487.437	47.7242
18.45	-121.854	59.4115	89.4141	2.7668	487.456	47.725
18.4667	-121.857	59.4163	89.4195	2.10579	487.47	47.7235
18.4833	-121.859	59.3795	89.335	2.61009	487.45	47.7273
18.5	-121.864	59.4593	89.4595	3.11852	487.466	47.7238
18.5167	-121.862	59.4062	89.3937	2.32994	487.468	47.7195
18.5333	-121.862	59.5918	89.7063	2.37114	487.46	47.7171
18.55	-121.863	59.4613	89.4938	2.48009	487.501	47.7233
18.5667	-121.862	59.3888	89.3508	2.2036	487.531	47.7216
18.5833	-121.865	59.5171	89.5364	2.38716	487.418	47.7177
18.6	-121.864	59.3807	89.3324	1.94786	487.415	47.7166
18.6167	-121.86	59.3862	89.3194	2.00279	487.256	47.7116
18.6333	-121.864	59.3891	89.3316	2.22557	487.116	47.7116
18.65	-121.863	59.401	89.3835	2.52846	487.309	47.7137
18.6667	-121.864	59.3963	89.3542	2.38716	487.284	47.7152
18.6833	-121.864	59.4927	89.5913	2.47963	487.162	47.7154
18.7	-121.863	59.3797	89.3415	2.56722	487.151	47.7134
18.7167	-121.867	59.4209	89.4039	2.44026	487.221	47.7151
18.7333	-121.866	59.3823	89.3395	9.05388	487.301	47.7163
18.75	-121.863	59.3934	89.3244	9.19045	487.214	47.7146
18.7667	-121.863	59.3832	89.3348	8.70293	487.339	47.7163
18.7833	-121.864	59.437	89.3777	8.30467	487.349	47.7145
18.8	-121.864	59.4277	89.4314	8.54851	487.145	47.7129
18.8167	-121.869	59.4062	89.4144	8.64922	487.309	47.7139
18.8333	-121.874	59.4347	89.4369	8.4507	487.344	47.7087
18.85	-121.876	59.3884	89.3514	8.68492	487.357	47.7116
18.8667	-121.873	59.3829	89.3375	8.30467	487.308	47.7131
18.8833	-121.872	59.3996	89.379	8.33397	487.31	47.7123
18.9	-121.872	59.3777	89.3366	8.41255	487.399	47.7152
18.9167	-121.872	59.4025	89.3906	8.21526	487.535	47.7125
18.9333	-121.878	59.4099	89.4033	8.37441	487.634	47.7158
18.95	-121.879	59.383	89.3215	7.92152	487.692	47.7149
18.9667	-121.876	59.4114	89.3763	8.61519	487.597	47.7169
18.9833	-121.872	59.3983	89.3591	8.09197	487.763	47.7146
19	-121.872	59.3977	89.4088	8.38341	487.773	47.7146
19.0167	-121.875	59.3969	89.3658	8.04543	487.793	47.712
19.0333	-121.872	59.3884	89.3539	8.03886	487.739	47.7157
19.05	-121.877	59.3819	89.311	5.77278	487.668	47.7163
19.0667	-121.875	59.3844	89.3244	2.38472	487.489	47.7151
19.0833	-121.876	59.3856	89.3359	2.55699	487.199	47.7161
19.1	-121.879	59.4024	89.3584	2.3275	487.114	47.7158
19.1167	-121.88	59.4221	89.3848	2.81395	487.118	47.7142
19.1333	-121.881	59.3923	89.3475	2.34657	486.988	47.7178
19.15	-121.88	59.4239	89.3902	2.46941	487.08	47.7158
19.1667	-121.876	59.4	89.3987	2.22084	487.125	47.7168
19.1833	-121.875	59.3739	89.3171	3.03917	487.083	47.7187
19.2	-121.878	59.3948	89.3598	2.27684	487.124	47.718
19.2167	-121.876	59.4132	89.3702	2.4778	486.991	47.7171
19.2333	-121.878	59.396	89.3433	2.38899	487.01	47.7198
19.25	-121.876	59.3938	89.3337	2.8109	487.046	47.7169
19.2667	-121.874	59.3784	89.3424	2.44499	487.11	47.7198
19.2833	-121.872	59.3949	89.3586	2.34245	487.231	47.7184
19.3	-121.867	59.3911	89.3343	2.61192	487.32	47.7235
19.3167	-121.867	59.4024	89.3496	2.23106	487.425	47.7226
19.3333	-121.866	59.3961	89.3772	8.6129	487.543	47.7193
19.35	-121.867	59.4025	89.3569	8.72673	487.396	47.7207
19.3667	-121.864	59.3949	89.3835	8.7487	487.608	47.7189
19.3833	-121.863	59.389	89.3852	8.38997	487.635	47.7195
19.4	-121.86	59.4128	89.3485	9.12972	487.518	47.7203
19.4167	-121.861	59.3916	89.3134	9.07784	487.62	47.7197
19.4333	-121.86	59.3821	89.318	9.00276	487.603	47.7209
19.45	-121.859	59.4306	89.3794	9.24172	487.695	47.7242
19.4667	-121.855	59.3858	89.3136	8.98186	487.585	47.7262
19.4833	-121.855	59.4416	89.3832	8.93181	487.558	47.7305
19.5	-121.852	59.3928	89.3726	8.08952	487.37	47.7291
19.5167	-121.854	59.3998	89.3761	8.81432	487.119	47.7282
19.5333	-121.848	59.3856	89.3536	8.36494	487.232	47.7251
19.55	-121.846	59.5438	89.7739	8.07045	487.344	47.7242
19.5667	-121.849	59.4366	89.3826	2.55287	487.358	47.7242
19.5833	-121.846	59.5684	89.3794	2.35313	487.369	47.727
19.6	-121.851	59.4175	89.3407	2.35558	487.304	47.7247
19.6167	-121.85	59.399	89.3317	2.13982	487.352	47.7255
19.6333	-121.845	59.4019	89.3618	2.43721	487.297	47.725
19.65	-121.843	59.4227	89.4044	2.67143	487.272	47.7244
19.6667	-121.844	59.388	89.3369	2.52419	487.219	47.7259
19.6833	-121.836	59.5414	89.7035	2.66609	487.157	47.7288
19.7	-121.835	59.452	89.4741	2.18864	487.162	47.7303
19.7167	-121.835	59.3917	89.3734	2.3716	487.155	47.7314
19.7333	-121.829	59.3763	89.3504	2.26433	487.024	47.7348
19.75	-121.829	59.4004	89.3824	2.56416	487.231	47.7319
19.7667	-121.827	59.4106	89.4112	1.94725	487.217	47.7346
19.7833	-121.823	59.3957	89.3867	2.28584	487.167	47.7305
19.8	-121.82	59.5031	89.4552	8.60161	487.216	47.7311
19.8167	-121.816	59.3961	89.3441	9.14818	487.303	47.7334
19.8333	-121.817	59.3888	89.3659	8.71895	487.337	47.7329
19.85	-121.818	59.3928	89.3908	9.00749	487.211	47.7306
19.8667	-121.82	59.4412	89.4556	9.10347	487.336	47.7299
19.8833	-121.812	59.4273	89.4491	8.48946	487.428	47.7305
19.9	-121.815	59.4617	89.4474	8.73207	487.36	47.73
19.9167	-121.811	59.4267	89.3786	8.90785	487.632	47.7332
19.9333	-121.809	59.4712	89.4694	8.35838	487.625	47.7341
19.95	-121.806	59.3855	89.3546	8.05138	487.571	47.7335
19.9667	-121.803	59.3763	89.3156	8.38936	487.356	47.7351
19.9833	-121.799	59.4367	89.4019	8.58955	487.281	47.7303
20	-121.799	59.4082	89.3682	7.62047	487.301	47.7319
20.0167	-121.797	59.3929	89.3485	7.67647	487.172	47.7337
20.0333	-121.802	59.418	89.405	2.93907	487.141	47.7316
20.05	-121.798	59.421	89.4042	2.72148	487.026	47.729
20.0667	-121.798	59.3874	89.3272	2.4659	486.976	47.7319
20.0833	-121.801	59.4242	89.3739	2.67799	487.119	47.7294
20.1	-121.794	59.4021	89.3652	2.35435	487.116	47.7267
20.1167	-121.795	59.4714	89.4308	2.54692	486.926	47.7267
20.1333	-121.794	59.4305	89.374	2.49321	487.003	47.7216
20.15	-121.793	59.4192	89.3827	2.61421	487.022	47.7251
20.1667	-121.797	59.3797	89.3194	2.94868	487.128	47.7259
20.1833	-121.796	59.3909	89.3652	2.2036	487.103	47.723
20.2	-121.792	59.4184	89.3894	2.60536	487.22	47.7248
20.2167	-121.794	59.3984	89.3981	9.01161	487.248	47.7233
20.2333	-121.8	59.5245	89.5515	8.71239	487.078	47.7261
20.25	-121.799	59.4091	89.385	8.87566	487.211	47.7218
20.2667	-121.798	59.3923	89.3415	8.01384	487.333	47.7216
20.2833	-121.798	59.4857	89.4578	9.10942	487.223	47.7204
20.3	-121.795	59.3946	89.353	8.71361	487.447	47.7218
20.3167	-121.798	59.3748	89.3259	9.15703	487.467	47.7244
20.3333	-121.798	59.4543	89.3606	8.51219	487.503	47.7238
20.35	-121.797	59.4134	89.3629	8.54546	487.491	47.7203
20.3667	-121.799	59.4077	89.3499	9.26491	487.553	47.719
20.3833	-121.798	59.3777	89.327	8.40126	487.426	47.7169
20.4	-121.794	59.3887	89.3273	8.61229	487.331	47.7198
20.4167	-121.796	59.401	89.3662	8.51158	487.44	47.7218
20.4333	-121.8	59.3993	89.3948	7.71339	487.302	47.7187
20.45	-121.801	59.3911	89.3711	7.31056	487.08	47.7236
20.4667	-121.799	59.4103	89.3803	2.59453	487.226	47.7229
20.4833	-121.8	59.3865	89.3061	2.73399	487.156	47.7268
20.5	-121.805	59.3996	89.3642	2.48009	487.04	47.7271
20.5167	-121.802	59.3797	89.3275	2.76802	487.103	47.7261
20.5333	-121.799	59.3726	89.3423	2.42348	487.147	47.7241
20.55	-121.803	59.4292	89.4558	2.27745	487.179	47.7212
20.5667	-121.806	59.4228	89.3569	2.65541	487.21	47.7227
20.5833	-121.803	59.3938	89.3296	2.33406	487.353	47.7239
20.6	-121.801	59.3867	89.3531	2.62444	487.338	47.7207
20.6167	-121.804	59.4186	89.3835	2.36397	487.239	47.7201
20.6333	-121.807	59.3845	89.3467	2.19582	487.343	47.7201
20.65	-121.805	59.3623	89.2805	2.20177	487.41	47.7186
20.6667	-121.801	59.4332	89.4021	2.08138	487.427	47.7184
20.6833	-121.801	59.5123	89.5664	2.59102	487.459	47.7187
20.7	-121.804	59.39	89.3649	9.30901	487.471	47.7192
20.7167	-121.801	59.4177	89.4	8.62541	487.516	47.7197
20.7333	-121.798	59.3931	89.3433	8.61702	487.566	47.7239
20.75	-121.797	59.4277	89.5191	9.19991	487.661	47.7238
20.7667	-121.797	59.3848	89.3154	8.44597	487.608	47.7215
20.7833	-121.799	59.4462	89.546	8.91686	487.304	47.723
20.8	-121.799	59.3748	89.3334	8.6129	487.199	47.7218
20.8167	-121.799	59.4135	89.3925	8.6779	487.103	47.7236
20.8333	-121.801	59.369	89.3029	7.92976	486.824	47.7245
20.85	-121.798	59.387	89.3226	8.30589	487.113	47.7264
20.8667	-121.801	59.5445	89.4749	8.16231	487.187	47.7242
20.8833	-121.798	59.3755	89.315	7.8756	487.232	47.7206
20.9	-121.802	59.3771	89.3475	7.36717	487.361	47.7189
20.9167	-121.8	59.4091	89.383	91.3543	487.522	47.7184
20.9333	-121.797	59.3818	89.3415	3.47191	487.645	47.7204
20.95	-121.797	59.3908	89.3395	3.68004	487.602	47.7236
20.9667	-121.796	59.3845	89.344	3.03917	487.712	47.7216
20.9833	-121.798	59.4364	89.4396	2.90398	487.694	47.7222
21	-121.795	59.4016	89.3755	2.31743	487.552	47.7189
21.0167	-121.793	59.3823	89.3365	2.49153	487.682	47.7227
21.0333	-121.792	59.4157	89.351	2.48726	487.627	47.7201
21.05	-121.793	59.4329	89.4288	2.70134	487.582	47.7206
21.0667	-121.791	59.3783	89.3235	2.7108	487.554	47.7212
21.0833	-121.794	59.4054	89.3662	2.06642	487.403	47.7207
21.1	-121.795	59.3977	89.3469	2.66792	487.393	47.7216
21.1167	-121.793	59.4013	89.3482	2.5869	487.236	47.7242
21.1333	-121.788	59.444	89.4256	2.16545	487.134	47.7259
21.15	-121.791	59.3914	89.3569	1.74995	487.064	47.7233
21.1667	-121.784	59.3798	89.3037	8.84895	487.05	47.7248
21.1833	-121.784	59.4497	89.5335	8.88771	487.199	47.7242
21.2	-121.787	59.3891	89.3462	9.88487	487.186	47.7238
21.2167	-121.786	59.3827	89.3324	8.87154	486.91	47.7193
21.2333	-121.783	59.4299	89.4326	9.01344	486.92	47.7197
21.25	-121.778	59.3971	89.3569	8.79524	486.927	47.7209
21.2667	-121.779	59.4181	89.3722	8.5688	486.969	47.719
21.2833	-121.778	59.3911	89.3688	8.58254	486.934	47.7209
21.3	-121.776	59.3984	89.3897	8.79402	487.03	47.7204
21.3167	-121.771	59.3911	89.3462	8.22548	487.071	47.7212
21.3333	-121.769	59.4015	89.3891	8.53066	486.951	47.7238
21.35	-121.767	59.3792	89.3321	9.11827	487.162	47.7207
21.3667	-121.767	59.4717	89.423	7.46727	487.188	47.7219
21.3833	-121.763	59.3838	89.3522	7.3362	487.041	47.7201
21.4	-121.762	59.3876	89.3496	2.40974	487.171	47.72
21.4167	-121.762	59.3809	89.3189	2.32399	487.268	47.7222
21.4333	-121.765	59.5309	89.6093	3.07564	487.285	47.7242
21.45	-121.764	59.3691	89.3024	2.75368	487.378	47.7244
21.4667	-121.761	59.3961	89.3346	2.60109	487.343	47.7238
21.4833	-121.758	59.4016	89.3853	2.64168	487.436	47.7203
21.5	-121.756	59.4308	89.389	2.54036	487.327	47.7204
21.5167	-121.753	59.3642	89.3003	2.26677	487.371	47.7224
21.5333	-121.75	59.4097	89.4152	2.67799	487.28	47.7235
21.55	-121.747	59.3862	89.3424	2.33055	487.232	47.7226
21.5667	-121.748	59.374	89.3067	2.3156	487.314	47.723
21.5833	-121.747	59.3942	89.3552	1.68739	487.292	47.7221
21.6	-121.746	59.3784	89.3546	1.57005	487.145	47.7239
21.6167	-121.751	59.3763	89.3278	9.18327	487.105	47.7248
21.6333	-121.75	59.4219	89.3818	9.52477	487.024	47.7255
21.65	-121.747	59.4607	89.3775	8.76839	487.079	47.7216
21.6667	-121.744	59.3826	89.3403	8.52348	487.156	47.7238
21.6833	-121.745	59.521	89.6363	8.31123	487.292	47.7216
21.7	-121.743	59.4305	89.4624	7.66396	487.322	47.7232
21.7167	-121.747	59.3893	89.3606	4.85771	487.15	47.7242
21.7333	-121.751	59.3838	89.3017	1.95503	487.185	47.7235
21.75	-121.749	59.3917	89.3591	2.53258	487.29	47.7265
21.7667	-121.744	59.3658	89.3182	2.26799	487.019	47.7221
21.7833	-121.745	59.4001	89.3888	2.39311	487.188	47.7236
21.8	-121.746	59.407	89.3694	6.4814	487.13	47.7221
21.8167	-121.748	59.4715	89.435	-7.29134	487.259	47.7258
21.8333	-121.746	59.3952	89.356	-8.00468	487.335	47.7245
21.85	-121.748	59.3736	89.3366	-8.27889	487.362	47.7259
21.8667	-121.745	59.3771	89.3415	-8.6866	487.503	47.7238
21.8833	-121.746	59.3697	89.3287	-5.61043	487.491	47.7171
21.9	-121.743	59.4219	89.4439	-5.23674	487.4	47.7132
21.9167	-121.744	59.3697	89.3162	3.85048	487.236	47.7197
21.9333	-121.745	59.3642	89.3229	-5.21294	487.121	47.7186
21.95	-121.74	59.3755	89.314	-5.16823	487.355	47.7175
21.9667	-121.74	59.4254	89.4675	-6.61888	487.368	47.7174
21.9833	-121.74	59.3934	89.3427	-6.72859	487.284	47.7149
22	-121.742	59.3723	89.3192	-6.11534	487.159	47.7145
22.0167	-121.743	59.3833	89.3147	-5.77614	487.176	47.7143
22.0333	-121.743	59.4029	89.3314	-6.03004	487.193	47.7152
22.05	-121.743	59.3974	89.3366	-5.3672	487.113	47.71
22.0667	-121.748	59.4007	89.3478	-5.22057	487.191	47.7134
22.0833	-121.745	59.408	89.3578	-5.02632	487.358	47.7128
22.1	-121.742	59.3757	89.3479	-2.26067	487.277	47.7154
22.1167	-121.743	59.3948	89.3855	-6.67976	487.415	47.7135
22.1333	-121.746	59.3755	89.3334	-5.98473	487.468	47.7129
22.15	-121.744	59.4042	89.315	-5.39528	487.337	47.711
22.1667	-121.74	59.4688	89.4039	-5.10674	487.357	47.7085
22.1833	-121.742	59.4102	89.3847	-5.04829	487.284	47.7084
22.2	-121.742	59.3812	89.3235	-5.18181	487.325	47.7107
22.2167	-121.74	59.4079	89.4003	-4.66637	487.205	47.7111
22.2333	-121.74	59.3652	89.3099	8.42445	486.98	47.7097
22.25	-121.743	59.3703	89.3299	6.61858	486.842	47.7103
22.2667	-121.746	59.3804	89.336	3.94707	486.752	47.7059
22.2833	-121.744	59.3963	89.3659	1.16356	486.773	47.7032
22.3	-121.745	59.5055	89.5113	3.97499	486.817	47.7059
22.3167	-121.743	59.4448	89.5292	4.58473	486.648	47.71
22.3333	-121.741	59.6447	89.3763	8.50136	486.914	47.7145
22.35	-121.743	59.4321	89.3746	7.78908	486.973	47.7122
22.3667	-121.745	59.4085	89.3676	7.52861	486.849	47.7126
22.3833	-121.748	59.4199	89.4024	8.43529	486.8	47.7125
22.4	-121.749	59.4074	89.4015	7.52205	486.756	47.716
22.4167	-121.752	59.4152	89.3868	6.85158	486.912	47.7114
22.4333	-121.752	59.4991	89.4573	7.49107	486.94	47.7129
22.45	-121.756	59.3659	89.3102	8.57231	487.106	47.7107
22.4667	-121.756	59.3621	89.3134	9.03847	487.304	47.7064
22.4833	-121.759	59.3577	89.2761	9.37111	487.192	47.7079
22.5	-121.757	59.3613	89.2985	9.38835	487.371	47.7102
22.5167	-121.755	59.3964	89.3258	8.91808	487.398	47.7129
22.5333	-121.757	59.4219	89.3552	8.09364	487.292	47.7129
22.55	-121.763	59.4198	89.3877	8.70827	487.291	47.714
22.5667	-121.764	59.4492	89.5324	8.92586	487.225	47.711
22.5833	-121.762	59.4155	89.3949	9.45625	487.154	47.7091
22.6	-121.759	59.3655	89.3099	9.13918	487.12	47.7088
22.6167	-121.754	59.3781	89.3147	8.43224	487.122	47.7091
22.6333	-121.752	59.3633	89.316	8.9872	487.126	47.7055
22.65	-121.757	59.4061	89.362	9.45808	487.126	47.7073
22.6667	-121.756	59.4161	89.3574	8.8662	487.302	47.7074
22.6833	-121.756	59.3638	89.314	9.4796	487.269	47.7114
22.7	-121.757	59.3868	89.3681	9.5034	487.189	47.7085
22.7167	-121.755	59.4393	89.3505	8.87215	487.393	47.711
22.7333	-121.753	59.4794	89.4584	8.92693	487.389	47.7065
22.75	-121.755	59.3815	89.3565	8.9669	487.315	47.7081
22.7667	-121.752	59.3981	89.3441	8.8102	487.101	47.709
22.7833	-121.753	59.4094	89.3571	8.7809	487.117	47.7114
22.8	-121.753	59.4276	89.4473	8.95149	487.16	47.7117
22.8167	-121.75	59.419	89.412	9.1613	487.071	47.7114
22.8333	-121.754	59.3981	89.3739	9.14162	487.126	47.7137
22.85	-121.756	59.4263	89.3823	8.82805	486.982	47.7132
22.8667	-121.753	59.3653	89.318	9.21303	486.809	47.7134
22.8833	-121.751	59.3668	89.3136	8.84712	486.994	47.714
22.9	-121.755	59.3974	89.3533	8.45848	487.055	47.7137
22.9167	-121.753	59.403	89.3475	8.95912	487.14	47.7169
22.9333	-121.75	59.3919	89.3568	8.96507	487.145	47.7157
22.95	-121.751	59.392	89.3256	8.49007	487.235	47.7152
22.9667	-121.749	59.3865	89.347	8.76839	487.319	47.7151
22.9833	-121.75	59.379	89.3444	8.55629	487.266	47.7145
23	-121.75	59.3865	89.3137	9.05571	487.383	47.7152
23.0167	-121.75	59.3949	89.3357	8.75298	487.428	47.7135
23.0333	-121.752	59.4222	89.4022	8.61168	487.224	47.7166
23.05	-121.751	59.4094	89.3905	9.06593	487.23	47.7163
23.0667	-121.75	59.4222	89.4495	9.52843	487.08	47.7154
23.0833	-121.745	59.376	89.3215	8.98003	487.088	47.7155
23.1	-121.746	59.38	89.3372	9.15764	487.158	47.7178
23.1167	-121.744	59.3838	89.3371	8.7989	487.207	47.7197
23.1333	-121.742	59.385	89.3781	8.08479	487.232	47.72
23.15	-121.742	59.4044	89.3754	8.19328	487.144	47.7198
23.1667	-121.739	59.3952	89.334	8.89534	487.28	47.7206
23.1833	-121.739	59.3986	89.3682	9.26674	487.332	47.718
23.2	-121.737	59.4164	89.3682	8.63731	487.26	47.7142
23.2167	-121.736	59.4688	89.5533	8.63426	487.254	47.7142
23.2333	-121.737	59.3903	89.367	8.49602	487.305	47.7155
23.25	-121.732	59.4137	89.41	8.78746	487.146	47.7163
23.2667	-121.733	59.3716	89.3137	8.37212	487.263	47.7148
23.2833	-121.725	59.4726	89.4932	8.43102	487.253	47.7184
23.3	-121.725	59.3731	89.3029	4.68498	487.299	47.7155
23.3167	-121.724	59.4169	89.4187	4.41429	487.182	47.7157
23.3333	-121.723	59.3787	89.3429	5.04143	487.129	47.7169
23.35	-121.724	59.3731	89.2983	4.55803	486.946	47.7151
23.3667	-121.722	59.3748	89.3003	5.08553	486.828	47.7155
23.3833	-121.722	59.3745	89.3351	4.37386	486.836	47.7154
23.4	-121.72	59.3868	89.3673	5.36018	486.898	47.7181
23.4167	-121.721	59.3734	89.3156	4.80827	486.764	47.7169
23.4333	-121.723	59.4146	89.4103	4.26827	487.158	47.7158
23.45	-121.72	59.3635	89.3136	4.31236	487.238	47.7151
23.4667	-121.717	59.5385	89.5863	4.93645	487.241	47.7142
23.4833	-121.714	59.4199	89.4071	4.06807	487.174	47.7146
23.5	-121.716	59.3859	89.3588	4.23439	487.263	47.7178
23.5167	-121.715	59.3646	89.3162	5.06935	487.244	47.7213
23.5333	-121.715	59.4967	89.6218	5.42107	487.237	47.7178
23.55	-121.714	59.4163	89.4071	4.65508	487.391	47.7157
23.5667	-121.711	59.3821	89.3377	5.6559	487.423	47.7168
23.5833	-121.707	59.4329	89.4221	9.09157	487.264	47.7178
23.6	-121.706	59.4512	89.4259	8.97224	487.218	47.7186
23.6167	-121.704	59.4379	89.3584	9.38957	487.1	47.7213
23.6333	-121.703	59.4042	89.3925	8.01201	486.994	47.7221
23.65	-121.705	59.4273	89.428	8.79768	486.866	47.7193
23.6667	-121.706	59.4262	89.335	8.90434	486.681	47.72
23.6833	-121.707	59.3893	89.3331	8.67607	486.631	47.7186
23.7	-121.703	59.4523	89.3636	8.53844	486.575	47.7197
23.7167	-121.702	59.4474	89.4857	8.62663	486.627	47.7222
23.7333	-121.702	59.4335	89.4943	8.7661	486.559	47.7241
23.75	-121.697	59.3809	89.3316	8.2708	486.566	47.7244
23.7667	-121.698	59.4158	89.3948	8.71895	486.741	47.7222
23.7833	-121.695	59.3873	89.3649	8.10082	486.886	47.7236
23.8	-121.696	59.3813	89.3435	4.48051	486.85	47.7216
23.8167	-121.697	59.3981	89.4024	5.56343	486.934	47.7213
23.8333	-121.697	59.3723	89.318	4.65569	486.91	47.7236
23.85	-121.698	59.3871	89.3383	4.701	486.782	47.7251
23.8667	-121.697	59.4172	89.4439	4.91554	486.69	47.7264
23.8833	-121.698	59.3749	89.3577	4.73198	486.811	47.7226
23.9	-121.702	59.361	89.3163	4.55437	486.971	47.7274
23.9167	-121.7	59.3954	89.3929	5.06279	486.966	47.7265
23.9333	-121.696	59.4015	89.3736	4.12407	487.17	47.7251
23.95	-121.69	59.3769	89.3708	4.51683	487.267	47.7258
23.9667	-121.69	59.3815	89.3682	5.29823	487.24	47.7265
23.9833	-121.687	59.4347	89.3948	4.38393	487.576	47.7247
24	-121.687	59.4267	89.3755	4.34929	487.538	47.7279
24.0167	-121.691	59.3653	89.318	4.63493	487.604	47.7297
24.0333	-121.684	59.3675	89.3227	9.01283	487.686	47.7293
24.05	-121.685	59.3563	89.3122	9.10454	487.725	47.7276
24.0667	-121.681	59.3826	89.3482	8.99498	487.723	47.725
24.0833	-121.674	59.3784	89.3647	9.20113	487.629	47.7255
24.1	-121.675	59.4444	89.4114	8.9669	487.485	47.7241
24.1167	-121.674	59.4036	89.3494	8.41789	487.289	47.7255
24.1333	-121.679	59.3826	89.3371	8.78456	487.089	47.7273
24.15	-121.685	59.4169	89.3983	8.63792	487.057	47.7279
24.1667	-121.683	59.3871	89.3729	4.85481	486.831	47.728
24.1833	-121.676	59.3794	89.3501	4.32137	486.896	47.7306
24.2	-121.675	59.409	89.3305	3.84636	486.936	47.7285
24.2167	-121.676	59.369	89.3043	4.6801	486.972	47.73
24.2333	-121.674	59.3929	89.351	4.37676	486.994	47.7296
24.25	-121.668	59.432	89.4178	4.50081	486.923	47.7311
24.2667	-121.663	59.3751	89.3243	4.26353	486.928	47.7323
24.2833	-121.659	59.3786	89.3481	4.97643	486.863	47.7334
24.3	-121.661	59.3691	89.334	5.04845	486.704	47.7337
24.3167	-121.658	59.3618	89.2954	4.84474	486.79	47.7351
24.3333	-121.656	59.3781	89.3282	4.69032	486.911	47.7374
24.35	-121.657	59.4068	89.3369	4.94545	486.774	47.7419
24.3667	-121.657	59.3783	89.3105	4.53896	486.78	47.7367
24.3833	-121.656	59.4114	89.3783	4.55025	486.705	47.7367
24.4	-121.656	59.3661	89.3006	8.67729	486.879	47.7375
24.4167	-121.651	59.3803	89.3174	9.18205	487.076	47.7354
24.4333	-121.654	59.4292	89.3943	8.28026	487.284	47.7352
24.45	-121.649	59.3813	89.3472	8.31963	487.399	47.7361
24.4667	-121.648	59.3679	89.3227	9.10881	487.366	47.7352
24.4833	-121.645	59.5898	89.5091	8.53066	487.501	47.7386
24.5	-121.646	59.4494	89.4109	8.40843	487.412	47.7384
24.5167	-121.65	59.3662	89.2936	9.17793	487.104	47.7366
24.5333	-121.648	59.3775	89.3232	8.8871	487.256	47.7409
24.55	-121.645	59.4129	89.4144	8.79463	487.013	47.7377
24.5667	-121.645	59.3984	89.4003	9.08852	486.908	47.7409
24.5833	-121.642	59.3603	89.2904	8.34526	486.879	47.7439
24.6	-121.644	59.3983	89.4262	9.07188	486.976	47.7451
24.6167	-121.639	59.4369	89.4222	8.27965	486.912	47.7427
24.6333	-121.637	59.3798	89.3279	8.44536	486.852	47.7457
24.65	-121.637	59.3601	89.2971	8.75893	486.998	47.7432
24.6667	-121.632	59.3754	89.3554	8.55797	487.088	47.7454
24.6833	-121.634	59.4105	89.4025	8.44414	486.937	47.7441
24.7	-121.634	59.4349	89.3812	8.74275	487.095	47.7436
24.7167	-121.634	59.3682	89.3368	7.9084	487.055	47.7424
24.7333	-121.633	59.392	89.3249	8.90434	487.025	47.7436
24.75	-121.63	59.3581	89.2959	4.26598	486.953	47.7415
24.7667	-121.628	59.3766	89.3278	8.59505	486.97	47.7407
24.7833	-121.626	59.3967	89.3964	8.38524	487.166	47.7392
24.8	-121.623	59.3601	89.3006	8.87688	487.152	47.7413
24.8167	-121.623	59.362	89.3101	8.85185	487.208	47.7419
24.8333	-121.618	59.3786	89.3104	9.07478	487.297	47.7375
24.85	-121.614	59.3623	89.2857	8.68919	487.261	47.7393
24.8667	-121.614	59.3662	89.3327	8.84529	487.309	47.7392
24.8833	-121.614	59.4012	89.3885	8.52882	487.337	47.7409
24.9	-121.612	59.3818	89.3589	8.74641	487.28	47.7439
24.9167	-121.611	59.3696	89.3581	8.31001	487.421	47.7477
24.9333	-121.612	59.3592	89.3038	8.85613	487.48	47.7438
24.95	-121.614	59.358	89.3128	9.04732	487.517	47.7442
24.9667	-121.613	59.3832	89.3621	8.59795	487.435	47.7433
24.9833	-121.618	59.3639	89.3186	8.4269	487.533	47.738
25	-121.617	59.3661	89.3214	8.5389	487.509	47.741
25.0167	-121.616	59.3984	89.3571	8.7339	487.153	47.7416
25.0333	-121.616	59.3766	89.3314	8.77617	486.983	47.745
25.05	-121.619	59.4425	89.4039	8.00606	486.932	47.7471
25.0667	-121.617	59.3675	89.3235	8.71544	486.717	47.7476
25.0833	-121.616	59.3865	89.3455	8.43285	486.825	47.7436
25.1	-121.617	59.4135	89.4787	8.49312	486.723	47.7412
25.1167	-121.612	59.3536	89.3142	8.64204	486.703	47.7403
25.1333	-121.616	59.3768	89.3469	8.41026	486.605	47.7418
25.15	-121.611	59.3967	89.4044	7.45171	486.622	47.7457
25.1667	-121.615	59.3729	89.3263	8.21831	486.769	47.7442
25.1833	-121.611	59.3615	89.3063	8.34221	486.952	47.7438
25.2	-121.609	59.3824	89.3481	7.88155	487.246	47.7451
25.2167	-121.611	59.3519	89.306	8.592	487.283	47.7445
25.2333	-121.612	59.3938	89.3208	7.91725	487.232	47.7471
25.25	-121.612	59.3397	89.2863	8.17772	487.495	47.7482
25.2667	-121.61	59.3699	89.3235	8.07045	487.551	47.7476
25.2833	-121.61	59.4015	89.4582	8.03108	487.543	47.7439
25.3	-121.607	59.3607	89.3192	8.24684	487.509	47.7419
25.3167	-121.605	59.367	89.3002	7.9406	487.535	47.7433
25.3333	-121.607	59.3443	89.3157	8.60573	487.619	47.7482
25.35	-121.604	59.4007	89.3823	8.55507	487.634	47.7477
25.3667	-121.602	59.3842	89.3519	8.26363	487.696	47.7508
25.3833	-121.598	59.3804	89.378	8.00438	487.587	47.752
25.4	-121.598	59.4047	89.3427	8.49663	487.448	47.7522
25.4167	-121.595	59.4315	89.4325	8.03474	487.316	47.7547
25.4333	-121.595	59.3864	89.3826	8.38585	487.12	47.7555
25.45	-121.593	59.4131	89.3873	8.34816	486.998	47.7506
25.4667	-121.592	59.3588	89.3092	8.22426	487.107	47.7482
25.4833	-121.589	59.3734	89.3327	8.31718	486.991	47.7477
25.5	-121.587	59.3514	89.3002	7.95723	487.017	47.7488
25.5167	-121.586	59.43	89.4775	8.22365	486.898	47.7515
25.5333	-121.582	59.3639	89.3276	8.43224	486.902	47.75
25.55	-121.577	59.3877	89.3652	8.4359	486.933	47.7506
25.5667	-121.579	59.3691	89.3633	7.87911	486.899	47.7554
25.5833	-121.577	59.3703	89.3266	8.55629	487.029	47.7528
25.6	-121.58	59.3963	89.3107	8.21892	487.017	47.7546
25.6167	-121.583	59.3858	89.3107	8.7571	486.82	47.7561
25.6333	-121.583	59.3986	89.3722	8.62541	487.068	47.7573
25.65	-121.58	59.3867	89.3415	8.53188	487	47.7599
25.6667	-121.582	59.379	89.3256	8.1324	486.957	47.757
25.6833	-121.577	59.3771	89.3401	8.4037	487.036	47.7578
25.7	-121.577	59.3658	89.296	8.64143	487.273	47.7604
25.7167	-121.575	59.3678	89.3211	8.22609	487.334	47.7599
25.7333	-121.578	59.3836	89.3336	8.50975	487.306	47.7587
25.75	-121.574	59.3592	89.2992	8.3477	487.383	47.7627
25.7667	-121.574	59.3665	89.3183	8.96874	487.275	47.758
25.7833	-121.581	59.4173	89.4358	8.50319	486.85	47.7583
25.8	-121.578	59.3917	89.3389	8.3387	486.826	47.7592
25.8167	-121.574	59.4637	89.4445	8.31184	486.904	47.7668
25.8333	-121.572	59.3783	89.3212	8.12172	487.03	47.7624
25.85	-121.576	59.5446	89.4817	8.30116	487.08	47.7609
25.8667	-121.574	59.4288	89.4347	8.69148	487.133	47.7654
25.8833	-121.575	59.4128	89.3798	9.0432	487.198	47.7634
25.9	-121.576	59.3749	89.3436	8.18077	487.206	47.768
25.9167	-121.574	59.3922	89.3981	8.84834	487.264	47.7639
25.9333	-121.573	59.3855	89.3656	8.26897	487.283	47.7599
25.95	-121.573	59.3798	89.3751	8.69865	487.242	47.7618
25.9667	-121.571	59.354	89.2875	9.0963	487.409	47.7638
25.9833	-121.57	59.38	89.3588	8.35716	487.423	47.7647
26	-121.566	59.3951	89.3761	8.59978	487.415	47.7624
26.0167	-121.563	59.3746	89.3308	8.6039	487.581	47.7615
26.0333	-121.563	59.3948	89.3644	8.37334	487.337	47.7668
26.05	-121.561	59.3809	89.371	8.43346	487.138	47.7697
26.0667	-121.565	59.3621	89.3093	-13.3424	487.025	47.7686
26.0833	-121.567	59.3765	89.3234	8.99666	487.096	47.7679
26.1	-121.564	59.4601	89.3559	8.68263	487.164	47.7648
26.1167	-121.558	59.3865	89.3888	8.42812	486.99	47.765
26.1333	-121.558	59.358	89.314	8.71605	487.001	47.7656
26.15	-121.556	59.4022	89.3804	8.83461	487.116	47.7705
26.1667	-121.548	59.379	89.3366	32.7146	486.756	47.7724
26.1833	-121.549	59.4045	89.3925	8.29704	486.844	47.7689
26.2	-121.55	59.3833	89.3264	8.37441	486.906	47.7689
26.2167	-121.55	59.3703	89.3263	8.47038	486.982	47.7688
26.2333	-121.552	59.3978	89.3678	8.37807	486.989	47.7651
26.25	-121.548	59.363	89.3461	7.66518	487.125	47.7689
26.2667	-121.549	59.3871	89.374	8.3178	487.261	47.7735
26.2833	-121.545	59.4561	89.4454	7.96791	487.399	47.775
26.3	-121.542	59.4088	89.3295	7.94472	487.387	47.7755
26.3167	-121.544	59.3591	89.3205	8.29933	487.364	47.7766
26.3333	-121.537	59.445	89.5142	8.70522	487.194	47.7744
26.35	-121.536	59.4386	89.4236	8.75053	487.265	47.7715
26.3667	-121.538	59.3787	89.3317	8.9901	487.315	47.7749
26.3833	-121.538	59.3928	89.369	8.46977	487.38	47.7746
26.4	-121.535	59.3456	89.2863	8.5569	487.334	47.774
26.4167	-121.536	59.4111	89.3873	8.29399	487.334	47.7764
26.4333	-121.533	59.3775	89.3401	8.15987	487.234	47.7737
26.45	-121.533	59.4372	89.4239	6.84853	487.153	47.7711
26.4667	-121.525	59.3696	89.3453	5.93666	487.144	47.7737
26.4833	-121.524	59.3838	89.4143	6.12373	487.211	47.775
26.5	-121.523	59.3684	89.3311	6.43379	487.02	47.7786
26.5167	-121.517	59.4093	89.3763	5.8448	487.029	47.777
26.5333	-121.517	59.4175	89.4268	5.49736	486.974	47.7714
26.55	-121.518	59.3627	89.3523	6.17027	486.849	47.7721
26.5667	-121.517	59.4384	89.3775	5.03838	486.981	47.7695
26.5833	-121.512	59.3566	89.2939	31.9302	487.096	47.7718
26.6	-121.512	59.3737	89.3212	10.3664	487.238	47.7708
26.6167	-121.513	59.3871	89.3478	-3.53142	487.271	47.7729
26.6333	-121.509	59.4106	89.4318	-4.10667	487.256	47.7763
26.65	-121.51	59.3905	89.3594	-3.74306	487.145	47.7776
26.6667	-121.508	59.3713	89.3238	-3.56483	487.013	47.7737
26.6833	-121.507	59.3809	89.3485	-4.17152	487.02	47.7778
26.7	-121.504	59.452	89.4598	-4.82063	487.016	47.7738
26.7167	-121.507	59.4099	89.4015	-5.06859	486.761	47.7753
26.7333	-121.505	59.3632	89.3237	-5.38338	486.847	47.7753
26.75	-121.499	59.3652	89.3296	-4.66743	486.646	47.7755
26.7667	-121.5	59.3731	89.3317	-4.26628	486.699	47.7769
26.7833	-121.5	59.4848	89.47	-4.07265	486.725	47.7769
26.8	-121.504	59.4927	89.399	-4.37416	486.961	47.781
26.8167	-121.498	59.4297	89.4779	-3.5099	487.016	47.784
26.8333	-121.495	59.3609	89.3148	4.105	486.997	47.7782
26.85	-121.493	59.3708	89.3411	7.69554	487.1	47.7772
26.8667	-121.496	59.3809	89.3636	8.64037	487.216	47.7793
26.8833	-121.493	59.4131	89.4169	8.07045	486.996	47.7805
26.9	-121.487	59.3856	89.3729	7.80159	487.066	47.7775
26.9167	-121.487	59.3641	89.3133	7.47566	487.093	47.7773
26.9333	-121.489	59.3903	89.3951	7.68059	487.041	47.7804
26.95	-121.483	59.4323	89.3922	8.36968	487.066	47.7808
26.9667	-121.487	59.3615	89.3307	7.90184	487.141	47.7811
26.9833	-121.484	59.3662	89.3208	7.84157	487.111	47.7807
27	-121.483	59.4047	89.3937	8.64037	486.961	47.7804
27.0167	-121.481	59.3894	89.3731	8.79707	487.017	47.7815
27.0333	-121.48	59.3668	89.3031	9.11659	486.966	47.7808
27.05	-121.48	59.4032	89.4029	8.40248	486.867	47.781
27.0667	-121.477	59.3829	89.3646	8.80241	487.087	47.7853
27.0833	-121.476	59.3665	89.32	9.01634	487.197	47.7845
27.1	-121.475	59.3578	89.3005	8.94066	487.301	47.7845
27.1167	-121.472	59.3653	89.3131	8.97713	487.37	47.7847
27.1333	-121.473	59.3848	89.3438	9.43901	487.378	47.7851
27.15	-121.471	59.3705	89.3435	9.03664	487.32	47.7872
27.1667	-121.474	59.3972	89.3609	8.86375	487.244	47.7863
27.1833	-121.469	59.3934	89.3472	8.75114	487.349	47.7868
27.2	-121.468	59.3662	89.3288	9.03908	487.384	47.7898
27.2167	-121.464	59.3609	89.3226	9.19518	487.235	47.7927
27.2333	-121.468	59.3641	89.3493	8.57109	487.293	47.79
27.25	-121.468	59.4129	89.3881	9.05754	487.359	47.7897
27.2667	-121.467	59.3781	89.3594	9.20174	487.257	47.7906
27.2833	-121.466	59.3974	89.3389	9.1111	487.18	47.7912
27.3	-121.465	59.3887	89.3816	9.47182	487.164	47.7958
27.3167	-121.465	59.3977	89.4427	9.05098	487.194	47.7964
27.3333	-121.463	59.3902	89.3722	9.00978	487.14	47.7941
27.35	-121.462	59.4961	89.5506	8.64861	487.261	47.7938
27.3667	-121.461	59.4311	89.4442	8.94127	487.366	47.7935
27.3833	-121.459	59.3826	89.3522	9.27681	487.305	47.7966
27.4	-121.454	59.3855	89.4227	8.93349	487.319	47.7952
27.4167	-121.452	59.4276	89.4482	9.66316	487.25	47.7885
27.4333	-121.451	59.3819	89.3682	9.02474	487.036	47.7934
27.45	-121.446	59.3958	89.399	8.95912	487.317	47.7949
27.4667	-121.444	59.3717	89.3211	9.20647	487.387	47.7952
27.4833	-121.442	59.3774	89.3449	9.23042	487.328	47.7938
27.5	-121.436	59.3832	89.3359	19.3673	487.35	47.7941
27.5167	-121.433	59.3903	89.3749	8.97286	487.367	47.7958
27.5333	-121.434	59.3546	89.3316	9.16298	487.299	47.7918
27.55	-121.436	59.3813	89.3638	8.59444	487.143	47.7979
27.5667	-121.433	59.4143	89.4369	8.66829	487.143	47.7961
27.5833	-121.43	59.3923	89.3624	8.44185	487.129	47.7972
27.6	-121.429	59.4105	89.4235	9.01344	487.004	47.7959
27.6167	-121.425	59.3809	89.3583	9.56474	487.18	47.7998
27.6333	-121.432	59.381	89.3351	9.40086	487.284	47.7972
27.65	-121.434	59.4277	89.3433	9.11766	487.345	47.8007
27.6667	-121.434	59.3641	89.2996	9.6685	487.392	47.8016
27.6833	-121.435	59.3707	89.3266	8.82027	487.291	47.8005
27.7	-121.429	59.4346	89.4457	8.92036	487.378	47.8031
27.7167	-121.426	59.4235	89.4169	9.44908	487.369	47.8017
27.7333	-121.42	59.379	89.3363	8.88832	487.5	47.8005
27.75	-121.421	59.4196	89.399	9.38713	487.532	47.8039
27.7667	-121.424	59.3986	89.3763	8.75481	487.552	47.8043
27.7833	-121.424	59.387	89.3348	9.39064	487.678	47.8088
27.8	-121.42	59.4642	89.4328	9.64287	487.736	47.8069
27.8167	-121.416	59.4082	89.3411	8.88054	487.6	47.806
27.8333	-121.418	59.4444	89.4013	8.8018	487.617	47.8057
27.85	-121.415	59.3871	89.3493	8.66768	487.425	47.8054
27.8667	-121.409	59.4677	89.5001	9.08913	487.323	47.8033
27.8833	-121.415	59.4532	89.4288	8.2946	487.226	47.8075
27.9	-121.414	59.38	89.3412	8.69331	487.29	47.8088
27.9167	-121.411	59.4083	89.4396	9.39903	487.223	47.8074
27.9333	-121.407	59.3884	89.4009	9.21669	487.169	47.8078
27.95	-121.407	59.4056	89.4271	9.48967	487.092	47.8065
27.9667	-121.405	59.3774	89.3638	9.21898	487.142	47.8104
27.9833	-121.4	59.3687	89.3124	9.30611	486.901	47.8083
28	-121.403	59.387	89.3415	8.79997	486.997	47.8091
28.0167	-121.401	59.3865	89.3298	9.39186	487.057	47.81
28.0333	-121.4	59.4044	89.399	9.36211	487.041	47.8074
28.05	-121.394	59.3594	89.3043	9.12544	486.926	47.8072
28.0667	-121.393	59.4242	89.398	9.32808	486.851	47.8075
28.0833	-121.39	59.3786	89.3475	8.61473	486.908	47.8136
28.1	-121.388	59.3551	89.3063	8.67012	486.905	47.8132
28.1167	-121.392	59.396	89.4315	8.83217	486.99	47.8123
28.1333	-121.389	59.4857	89.582	8.93471	486.995	47.8124
28.15	-121.387	59.3845	89.3362	9.13078	486.954	47.8114
28.1667	-121.387	59.3732	89.3543	8.65334	487.168	47.8121
28.1833	-121.381	59.432	89.3783	9.01939	487.166	47.8129
28.2	-121.378	59.3679	89.3244	9.01405	487.136	47.8082
28.2167	-121.378	59.3909	89.3638	8.48473	487.167	47.8138
28.2333	-121.379	59.3945	89.3838	9.10225	487.111	47.8104
28.25	-121.378	59.3824	89.3235	9.31679	487.035	47.8123
28.2667	-121.376	59.3894	89.3835	8.60817	486.826	47.8089
28.2833	-121.377	59.3902	89.4114	8.98186	486.935	47.8114
28.3	-121.376	59.3688	89.3519	9.11949	487.077	47.8123
28.3167	-121.374	59.3671	89.3501	9.02123	487.064	47.8115
28.3333	-121.375	59.3584	89.3034	8.82393	487.174	47.8104
28.35	-121.37	59.4082	89.3472	9.38835	487.236	47.8135
28.3667	-121.372	59.3929	89.356	8.74168	487.222	47.8132
28.3833	-121.37	59.5028	89.4866	9.35082	487.441	47.8165
28.4	-121.369	59.3868	89.358	9.17259	487.391	47.8173
28.4167	-121.37	59.4341	89.4923	8.81493	487.403	47.8133
28.4333	-121.367	59.432	89.4241	9.02718	487.389	47.8138
28.45	-121.362	59.4387	89.4071	8.71666	487.535	47.8136
28.4667	-121.362	59.3604	89.3371	9.41094	487.618	47.8155
28.4833	-121.36	59.4239	89.4181	9.2321	487.471	47.8149
28.5	-121.357	59.4039	89.3986	8.87276	487.355	47.814
28.5167	-121.349	59.4151	89.3513	8.39058	487.199	47.815
28.5333	-121.349	59.3635	89.3235	8.6277	486.829	47.8165
28.55	-121.349	59.3662	89.3159	8.79112	486.993	47.817
28.5667	-121.35	59.3748	89.3292	9.16237	486.98	47.8213
28.5833	-121.344	59.3581	89.2872	8.73451	487.026	47.8222
28.6	-121.341	59.392	89.3787	8.95027	487.096	47.8182
28.6167	-121.336	59.3775	89.3119	9.54506	487.144	47.819
28.6333	-121.338	59.3519	89.2922	9.28047	487.159	47.8233
28.65	-121.337	59.3826	89.3485	9.28337	487.229	47.8225
28.6667	-121.338	59.3803	89.3577	9.08608	487.425	47.8245
28.6833	-121.333	59.372	89.3308	8.92281	487.514	47.8255
28.7	-121.33	59.3765	89.3234	8.99071	487.412	47.8272
28.7167	-121.332	59.3954	89.3227	9.09386	487.745	47.8292
28.7333	-121.331	59.3703	89.3035	9.41277	487.752	47.8292
28.75	-121.33	59.3827	89.2947	8.54912	487.744	47.8291
28.7667	-121.329	59.3578	89.3098	8.06816	487.566	47.8288
28.7833	-121.324	59.3551	89.2947	8.36845	487.478	47.8266
28.8	-121.323	59.3868	89.4155	8.56758	487.554	47.8277
28.8167	-121.321	59.3865	89.3203	8.32375	487.465	47.8318
28.8333	-121.318	59.3618	89.3252	7.9763	487.239	47.832
28.85	-121.318	59.4238	89.4555	8.30467	487.055	47.8301
28.8667	-121.318	59.3963	89.3501	8.49068	486.978	47.8313
28.8833	-121.315	59.3989	89.3584	8.98064	486.984	47.8307
28.9	-121.312	59.3845	89.3745	8.05672	486.921	47.8323
28.9167	-121.309	59.3981	89.3926	8.30406	486.834	47.8341
28.9333	-121.308	59.3726	89.3699	8.713	487.106	47.831
28.95	-121.306	59.3717	89.3253	7.76115	487.151	47.8323
28.9667	-121.307	59.407	89.4282	8.01979	487.106	47.8323
28.9833	-121.302	59.3865	89.3504	7.07146	487.055	47.8321
29	-121.298	59.3588	89.3035	8.31001	487.229	47.8318
29.0167	-121.302	59.3597	89.3169	7.38564	487.352	47.8339
29.0333	-121.296	59.4212	89.3926	7.23534	487.372	47.8317
29.05	-121.298	59.3746	89.374	7.55257	487.481	47.83
29.0667	-121.296	59.4433	89.3594	8.05382	487.616	47.8295
29.0833	-121.301	59.4117	89.3449	8.12767	487.407	47.8307
29.1	-121.298	59.372	89.3516	8.04909	487.631	47.83
29.1167	-121.293	59.369	89.3374	7.87087	487.647	47.8295
29.1333	-121.291	59.4611	89.5915	7.87025	487.713	47.8295
29.15	-121.286	59.3932	89.3778	8.62358	487.619	47.8341
29.1667	-121.281	59.3658	89.3111	8.23738	487.47	47.8332
29.1833	-121.281	59.3714	89.3368	8.01033	487.321	47.8288
29.2	-121.278	59.4308	89.4303	7.77718	487.331	47.8294
29.2167	-121.274	59.3981	89.3778	8.04665	487.344	47.8307
29.2333	-121.273	59.3713	89.3253	7.93999	487.296	47.8284
29.25	-121.274	59.4361	89.4251	7.44881	487.052	47.8292
29.2667	-121.272	59.3368	89.2742	7.2599	487.207	47.8297
29.2833	-121.272	59.374	89.3443	7.42851	487.168	47.8271
29.3	-121.272	59.3705	89.3107	7.57271	487.075	47.826
29.3167	-121.273	59.3916	89.3385	8.17299	487.032	47.8268
29.3333	-121.269	59.417	89.4534	7.8965	487.08	47.8251
29.35	-121.266	59.3903	89.3528	7.72835	487.061	47.828
29.3667	-121.263	59.3838	89.3543	7.91847	487.117	47.8284
29.3833	-121.263	59.3667	89.3259	8.28331	487.209	47.8284
29.4	-121.263	59.39	89.3218	7.52205	487.216	47.8255
29.4167	-121.262	59.381	89.3728	7.75337	487.121	47.8275
29.4333	-121.265	59.3841	89.3678	7.53639	487.299	47.8272
29.45	-121.267	59.4575	89.437	7.45003	487.401	47.8292
29.4667	-121.262	59.4042	89.4001	7.57866	487.237	47.8245
29.4833	-121.264	59.4077	89.3832	7.74925	487.318	47.826
29.5	-121.266	59.3967	89.4367	7.07024	487.323	47.8284
29.5167	-121.267	59.3681	89.3771	8.19679	487.376	47.8268
29.5333	-121.265	59.3693	89.3954	8.3268	487.252	47.8275
29.55	-121.265	59.3949	89.4611	8.11226	487.093	47.826
29.5667	-121.269	59.4097	89.481	7.9847	487.073	47.8291
29.5833	-121.268	59.4126	89.4364	7.75642	487.101	47.8281
29.6	-121.263	59.392	89.334	8.424	487.161	47.826
29.6167	-121.262	59.3673	89.3546	7.90718	487.102	47.8265
29.6333	-121.262	59.465	89.448	8.15636	486.832	47.8255
29.65	-121.263	59.4144	89.457	7.73491	487.157	47.8268
29.6667	-121.263	59.3699	89.3249	7.61147	487.178	47.8211
29.6833	-121.263	59.3554	89.3118	7.66991	487.272	47.8259
29.7	-121.262	59.4103	89.4001	8.20274	487.244	47.824
29.7167	-121.26	59.3844	89.3624	8.15331	487.281	47.8251
29.7333	-121.26	59.3894	89.3595	7.87849	487.353	47.8291
29.75	-121.259	59.381	89.3441	8.19145	487.255	47.8243
29.7667	-121.257	59.3821	89.363	8.24211	487.257	47.8219
29.7833	-121.255	59.4059	89.4119	8.25111	487.252	47.8217
29.8	-121.253	59.4242	89.3887	8.44719	487.112	47.8207
29.8167	-121.253	59.4085	89.3855	8.06633	487.2	47.8223
29.8333	-121.252	59.4167	89.4273	7.92564	487.197	47.8198
29.85	-121.258	59.4215	89.4366	8.10738	487.239	47.8208
29.8667	-121.257	59.3662	89.3307	7.68837	487.256	47.8228
29.8833	-121.258	59.3713	89.3371	8.16048	487.38	47.8216
29.9	-121.259	59.3861	89.342	8.20396	487.508	47.823
29.9167	-121.258	59.3913	89.3649	8.01735	487.548	47.8234
29.9333	-121.261	59.5367	89.5045	7.90352	487.574	47.8222
29.95	-121.259	59.418	89.34	7.99355	487.415	47.8251
29.9667	-121.257	59.376	89.3324	8.71483	487.153	47.8231
29.9833	-121.252	59.4144	89.4259	8.26302	487.087	47.8187
30	-121.254	59.3963	89.3723	8.32024	487.144	47.8217
30.0167	-121.253	59.3961	89.3853	8.0323	486.993	47.8214
30.0333	-121.25	59.4167	89.4231	7.59605	487.194	47.8216
30.05	-121.25	59.4759	89.5664	8.03597	487.238	47.8217
30.0667	-121.252	59.4126	89.3916	7.90947	487.222	47.8213
30.0833	-121.255	59.4119	89.3661	8.48473	487.274	47.824
30.1	-121.252	59.4184	89.4291	8.35594	487.4	47.8225
30.1167	-121.253	59.403	89.3688	7.81303	487.37	47.8216
30.1333	-121.249	59.3862	89.3806	8.13789	487.216	47.8176
30.15	-121.251	59.3934	89.3723	8.13896	487.216	47.8182
30.1667	-121.252	59.3595	89.3101	8.46809	487.33	47.8173
30.1833	-121.255	59.3803	89.3183	8.48595	487.166	47.8161
30.2	-121.253	59.3839	89.3424	7.86125	487.417	47.8181
30.2167	-121.252	59.4076	89.3881	8.28865	487.502	47.8201
30.2333	-121.247	59.3748	89.3432	8.74931	487.516	47.8191
30.25	-121.251	59.3807	89.3444	8.11577	487.392	47.8201
30.2667	-121.251	59.3725	89.3276	7.6371	487.25	47.8191
30.2833	-121.248	59.4238	89.4155	8.57704	487.127	47.8161
30.3	-121.247	59.4079	89.3546	7.90901	487.155	47.8179
30.3167	-121.251	59.4337	89.4421	8.06984	487.193	47.8158
30.3333	-121.249	59.3887	89.369	8.28148	487.127	47.8123
30.35	-121.245	59.41	89.4109	7.46132	486.891	47.8152
30.3667	-121.246	59.4065	89.4123	8.07762	486.934	47.8176
30.3833	-121.244	59.3613	89.3168	8.58666	486.936	47.8187
30.4	-121.242	59.374	89.3337	8.20046	486.956	47.8184
30.4167	-121.237	59.392	89.3432	8.5598	487.075	47.8188
30.4333	-121.236	59.3949	89.3699	8.22487	487.14	47.8158
30.45	-121.237	59.3757	89.358	8.01979	487.342	47.8112
30.4667	-121.237	59.4531	89.4125	8.06267	487.295	47.8159
30.4833	-121.237	59.4207	89.405	8.3149	487.389	47.815
30.5	-121.236	59.3789	89.3464	5.8651	487.491	47.8161
30.5167	-121.236	59.396	89.376	6.97548	487.318	47.8156
30.5333	-121.235	59.4235	89.4465	5.84602	487.35	47.8176
30.55	-121.232	59.3813	89.3443	5.94017	487.376	47.8162
30.5667	-121.238	59.3952	89.3824	5.89195	487.377	47.8187
30.5833	-121.237	59.4135	89.4552	5.99739	487.469	47.8219
30.6	-121.24	59.4408	89.4531	5.97832	487.37	47.8225
30.6167	-121.241	59.4224	89.4338	5.933	487.36	47.8204
30.6333	-121.238	59.4378	89.4335	6.09749	487.393	47.8228
30.65	-121.237	59.3874	89.3653	6.43791	487.384	47.8259
30.6667	-121.237	59.3946	89.3893	6.00044	487.302	47.8243
30.6833	-121.236	59.4025	89.3952	6.12618	487.274	47.8228
30.7	-121.235	59.4082	89.4425	6.44447	487.307	47.8245
30.7167	-121.231	59.4733	89.4466	6.13808	487.288	47.8234
30.7333	-121.233	59.4746	89.5747	6.63338	487.127	47.824
30.75	-121.231	59.3928	89.3755	6.91292	487.423	47.8226
30.7667	-121.23	59.426	89.3984	6.25435	487.49	47.8257
30.7833	-121.228	59.435	89.4749	5.8651	487.553	47.8249
30.8	-121.227	59.4311	89.4746	6.32942	487.538	47.8259
30.8167	-121.227	59.4549	89.4814	5.91225	487.522	47.8275
30.8333	-121.226	59.3934	89.3777	6.1303	487.532	47.8259
30.85	-121.225	59.4175	89.4393	9.57497	487.358	47.8243
30.8667	-121.227	59.459	89.5089	9.23103	487.367	47.8289
30.8833	-121.225	59.4218	89.4393	9.32701	487.433	47.8262
30.9	-121.224	59.4396	89.4381	9.28932	487.301	47.8251
30.9167	-121.224	59.4344	89.4416	9.85268	487.344	47.8274
30.9333	-121.225	59.3926	89.3531	9.73167	487.306	47.8278
30.95	-121.221	59.4535	89.5298	9.70665	487.316	47.8255
30.9667	-121.22	59.4782	89.4282	9.08012	487.248	47.8286
30.9833	-121.219	59.4531	89.4801	-3.28651	487.266	47.8294
31	-121.217	59.4038	89.4238	-4.98817	487.289	47.8292
31.0167	-121.214	59.4091	89.4207	-4.42192	487.191	47.8303
31.0333	-121.213	59.4918	89.5957	-4.26521	487.183	47.8307
31.05	-121.216	59.4755	89.5087	-4.38622	487.126	47.831
31.0667	-121.211	59.4195	89.4712	-4.35814	487.009	47.8281
31.0833	-121.213	59.4222	89.4642	-4.43382	487.043	47.8246
31.1	-121.213	59.576	89.8032	-4.41597	487.069	47.8268
31.1167	-121.21	59.437	89.4834	-4.16145	486.988	47.8289
31.1333	-121.209	59.4534	89.502	-4.41063	487.233	47.8288
31.15	-121.205	59.4479	89.4863	6.64116	487.327	47.826
31.1667	-121.206	59.4427	89.5121	5.58205	487.373	47.8289
31.1833	-121.206	59.4807	89.5319	5.01808	487.316	47.8297
31.2	-121.201	59.4714	89.5942	6.19118	487.462	47.8246
31.2167	-121.197	59.475	89.5809	5.877	487.458	47.8249
31.2333	-121.196	59.5033	89.6537	5.63026	487.478	47.8249
31.25	-121.195	59.4956	89.6069	5.72258	487.588	47.8242
31.2667	-121.196	59.4691	89.5886	9.35967	487.741	47.8242
31.2833	-121.191	59.4659	89.5724	8.92937	487.504	47.8222
31.3	-121.191	59.5115	89.6563	9.01756	487.676	47.8292
31.3167	-121.196	59.521	89.6854	9.44023	487.543	47.8312
31.3333	-121.196	59.4988	89.6546	9.31145	487.475	47.8286
31.35	-121.192	59.5219	89.7448	9.10942	487.46	47.8301
31.3667	-121.194	59.656	89.8194	8.92754	487.343	47.8312
31.3833	-121.191	59.5402	89.8069	8.61946	487.308	47.83
31.4	-121.188	59.5734	89.857	6.83373	487.336	47.83
31.4167	-121.184	59.6037	89.9148	9.32396	487.36	47.8283
31.4333	-121.184	59.5957	89.8916	9.33647	487.258	47.8294
31.45	-121.18	59.5905	89.9036	8.87993	487.157	47.8323
31.4667	-121.18	59.5969	89.9195	9.00093	487.322	47.8326
31.4833	-121.171	59.6226	89.9879	9.08974	487.277	47.8344
31.5	-121.17	59.6583	90.0628	9.02123	487.214	47.8289
31.5167	-121.172	59.668	90.1485	8.68019	487.223	47.8301
31.5333	-121.171	59.6801	90.1528	-0.322342	487.286	47.8306
31.55	-121.173	59.7216	90.225	-0.116043	487.373	47.8312
31.5667	-121.173	59.7251	90.2715	8.75954	487.4	47.8333
31.5833	-121.176	59.7749	90.3915	8.98842	487.488	47.8294
31.6	-121.173	59.7572	90.4588	9.09157	487.562	47.8291
31.6167	-121.17	59.8054	90.5532	9.07784	487.351	47.8313
31.6333	-121.174	59.8545	90.714	9.13323	487.411	47.8329
31.65	-121.173	59.8798	90.7919	8.72429	487.497	47.8358
31.6667	-121.171	59.9506	90.9693	9.46816	487.29	47.8333
31.6833	-121.171	60.0472	91.2676	8.84712	487.442	47.8342
31.7	-121.172	60.0886	91.2939	7.94472	487.547	47.8313
31.7167	-121.165	60.0806	91.3978	8.75176	487.609	47.8323
31.7333	-121.165	60.1618	91.6264	9.03435	487.6	47.8347
31.75	-121.16	60.2808	91.8227	8.68919	487.49	47.8301
31.7667	-121.159	60.3352	92.0586	9.28703	487.411	47.833
31.7833	-121.162	60.3895	92.3241	9.62441	487.377	47.8353
31.8	-121.16	60.5149	92.6501	9.05159	487.409	47.8384
31.8167	-121.16	60.5293	92.7778	9.17076	487.401	47.8411
31.8333	-121.161	60.6339	93.1617	9.29649	487.113	47.8391
31.85	-121.161	60.7507	93.4673	9.61357	487.182	47.8405
31.8667	-121.16	60.924	93.9066	9.13384	487.056	47.8408
31.8833	-121.159	61.0378	94.2857	9.21013	487.003	47.8439
31.9	-121.159	61.1362	94.614	9.20357	486.879	47.8454
31.9167	-121.162	61.3049	95.1768	9.27574	486.889	47.8431
31.9333	-121.158	61.4655	95.7401	9.68514	486.885	47.8442
31.95	-121.156	61.6714	96.3102	9.23515	486.913	47.8454
31.9667	-121.159	61.7985	96.8227	8.61702	486.99	47.8487
31.9833	-121.156	62.0838	97.5555	9.13734	487.085	47.853
32	-121.156	62.2514	98.2288	8.58254	487.046	47.8571
32.0167	-121.151	62.5198	98.9614	9.20418	487.205	47.8593
32.0333	-121.148	62.7543	99.8075	4.20982	487.241	47.859
32.05	-121.146	62.9963	100.658	4.64088	487.243	47.8655
32.0667	-121.145	63.2758	101.556	5.01747	487.149	47.8632
32.0833	-121.148	63.5268	102.466	4.58183	487.061	47.8693
32.1	-121.143	64.031	103.699	4.84169	487.104	47.873
32.1167	-121.142	64.336	104.955	4.98894	487.14	47.8774
32.1333	-121.138	64.6973	106.066	4.62471	487.282	47.8776
32.15	-121.138	65.0326	107.295	4.4561	487.226	47.88
32.1667	-121.135	65.4299	108.633	5.22377	487.214	47.8851
32.1833	-121.133	65.8443	110.047	4.72008	487.436	47.8893
32.2	-121.13	66.3279	111.585	5.36324	487.456	47.897
32.2167	-121.127	66.9825	113.641	5.01274	487.357	47.8962
32.2333	-121.124	67.4302	115.213	5.07591	487.494	47.9031
32.25	-121.121	67.8696	116.719	4.99489	487.56	47.9086
32.2667	-121.118	68.465	118.66	5.49202	487.488	47.9124
32.2833	-121.114	69.0762	120.595	4.91325	487.476	47.9197
32.3	-121.11	69.6534	122.598	5.35011	487.511	47.9281
32.3167	-121.105	70.3286	124.797	4.86259	487.503	47.9371
32.3333	-121.096	71.0334	127.006	4.91264	487.502	47.9423
32.35	-121.092	71.7321	129.433	4.7242	487.576	47.9458
32.3667	-121.08	72.3876	131.547	4.89952	487.564	47.952
32.3833	-121.068	73.1088	133.993	4.89357	487.374	47.9575
32.4	-121.06	73.8506	136.411	5.51048	487.512	47.9655
32.4167	-121.05	74.5644	138.82	4.7744	487.473	47.9705
32.4333	-121.047	75.2676	141.34	4.87267	487.435	47.9754
32.45	-121.037	76.1468	144.097	4.79698	487.423	47.9812
32.4667	-121.023	76.7822	146.394	5.43648	487.392	47.9881
32.4833	-121.007	77.6189	149.006	-0.487442	487.424	47.9951
32.5	-120.995	78.426	151.749	4.50615	487.467	48.0013
32.5167	-120.985	79.1964	154.156	4.74754	487.627	48.0061
32.5333	-120.976	79.8589	156.611	4.69154	487.546	48.009
32.55	-120.964	80.5984	159.087	5.10994	487.427	48.0122
32.5667	-120.947	81.4594	161.852	5.32097	487.499	48.0186
32.5833	-120.931	82.6917	164.615	5.59151	487.428	48.023
32.6	-120.914	82.8263	166.165	4.71291	487.266	48.0296
32.6167	-120.899	83.4231	168.506	5.35423	487.314	48.0329
32.6333	-120.878	84.0098	170.504	5.40672	487.32	48.037
32.65	-120.858	84.8005	172.695	5.31197	487.203	48.0427
32.6667	-120.836	85.2212	174.519	5.70305	487.102	48.0437
32.6833	-120.818	85.8302	176.353	5.31731	487.129	48.0491
32.7	-120.798	86.1564	178.034	5.68993	487.172	48.0514
32.7167	-120.778	86.6604	179.701	4.89479	486.983	48.0561
32.7333	-120.757	87.1456	181.19	5.1403	487.027	48.0581
32.75	-120.738	87.7175	182.801	4.66225	487.13	48.0561
32.7667	-120.719	87.9524	183.618	4.40651	486.937	48.0579
32.7833	-120.694	88.1731	184.706	10.3593	487.079	48.0627
32.8	-120.669	88.4135	185.567	8.85063	487.051	48.0643
32.8167	-120.648	88.6932	186.428	9.50569	487.097	48.0627
32.8333	-120.63	88.8793	187.076	9.29955	487.037	48.0622
32.85	-120.608	89.0019	187.607	14.2609	487.121	48.0624
32.8667	-120.585	89.1023	187.963	9.49501	487.191	48.0625
32.8833	-120.558	89.315	188.271	9.1433	487.327	48.059
32.9	-120.534	89.2547	188.346	9.7657	487.468	48.063
32.9167	-120.515	89.1354	188.321	9.21074	487.545	48.0567
32.9333	-120.493	89.0746	188.253	9.5266	487.475	48.056
32.95	-120.473	89.1494	188.138	9.73946	487.73	48.055
32.9667	-120.447	89.058	187.756	9.76982	487.768	48.0512
[truncated: 1,622 more rows]

## Sheet: MW Results
Administrative Information
File name	MDS_2_11_2021_Leena-0024.sample
Analysed by	gpc-sec
Date of analysis	8. marraskuuta 2021 19:26:00
Analysis comments
Analysis Module	Triple Analysis
Recovery
Recovery Percentage	47.0504
RegionKey	Region Number	Trace	Start (mins)	End (mins)	Peak Max RT (mins)	Bulk MW (g/mol)	Bulk IV (dL/g)	Peak Ht (mV)	Peak Ht (%)	Peak Area (mV.s)	Peak Area (%)	Concentration (mg/mL)
Peaks	Peak 1	RI	29.8	50.48	36.98	<no baseline defined>	100	<no baseline defined>	100
Peaks	Peak 1	LS 15°	29.8	50.48	33.32	<no baseline defined>	100	<no baseline defined>	100
Peaks	Peak 1	LS 90°	29.8	50.48	33.33	<no baseline defined>	100	<no baseline defined>	100
Peaks	Peak 1	VS DP	29.8	50.48	47.83	<no baseline defined>	100	<no baseline defined>	100
Peaks	Peak 1	VS IP	29.8	50.48	37.12	<no baseline defined>	100	<no baseline defined>	100
Peaks	Peak 1	UV 280nm	29.8	50.48	33.35	<no baseline defined>	100	<no baseline defined>	100
MW Averages
Peaks	Mp	Mn	Mw	Mz	Mz+1	Mv	PD
Peak 1	466168	372101	513980	696344	934894	626742	1.38129
Log Mi Curves
Peaks	Start (mins)	End (mins)	Curve Type	Coeff a	Coeff b	Coeff c	Coeff d	Coeff e	Coeff f	L Point Y/N
Peak 1	31.6986	42.7066	Polynomial	10.4542	-0.129399	0	0	0	0	No
MW Fit Region
Peaks	Start (mins)	End (mins)
Peak 1	31.6986	42.7066
Structural Plot Region
Peaks	Start (mins)	End (mins)
Peak 1	31.7	42.7
Structural Information
Peaks	Mark-Houwink & Alpha	Log Rg Equation	Log Rh Equation
Peak 1	K = -1.07, Alpha = 0.30	Log Rg = (0.08) x Log MW + (0.84)	Log Rh = (0.15) x Log MW + (0.80)
Rg Averages
Peaks	Rgp	Rgn	Rgw	Rgz	Rgz+1
Peak 1	19.0333	18.7009	19.1792	19.64	20.0976
Rh Averages [Derived]
Peaks	Rhp	Rhn	Rhw	Rhz	Rhz+1
Peak 1	43.654	42.219	44.2908	46.331	48.4001
IV Averages
Peaks	IVp	IVn	IVw	IVz	IVz+1
Peak 1	4.04726	3.78543	4.16624	4.5591	4.9756
Method
Administrative Information
Created by	gpc-sec
Creation date	6. kesäkuuta 2018 8:46:40
Last modified by	gpc-sec
Last modified date	6. kesäkuuta 2018 8:46:40
Information
Calculation Method
Concentration options	Calculate Sample Concentration from Entered Sample Properties
Concentration Detector Used in Analysis	RI
MW calculation method	Use all angles
Use Constant Inlet Pressure	No
Flory Fox	2.86e+21
Use Angular Correction	No
Use IV To Calculate Rg	No
Sample Parameters
Injection volume (µL)	100
Concentration options	RI
Entered concentration (mg/mL)	1
Calculated concentration (mg/mL)	0.470504	RI
Calculated concentration (mg/mL)	1.27313	UV 280nm
dn/dc (mL/g)	0.144
UV extinction coefficient [(mg/mL)-¹][cm-¹]	1
Mark-Houwink K ((10e-5) dL/g)	14.1
Mark-Houwink Alpha	0.7
Baseline regions	Start (mins)	End (mins)
Baseline region 1	28.35	29.3546
Baseline region 2	51.2	51.8785
Peaks	Start (mins)	End (mins)
Peak 1	29.8	50.4833
	Trace	Peak Max RT (mins)	Peak Area (mV.s)	Peak Height (mV)
	RI	36.9833	1476.53	5.82292
	LS 15°	33.3167	6776.12	29.947
	LS 90°	33.3333	23312	98.9833
	VS DP	47.8333	1030.92	-38.6164
	VS IP	37.1167	239.235	1.20006
	UV 280nm	33.35	60.1238	0.238558
Flowrate region	Start (mins)	End (mins)
IDD
Reference detector	RI
IDD LS 90° (secs)	26
IDD VS DP (secs)	38
IDD VS IP (secs)	38
IDD UV 280nm (secs)	33
Last modified by	gpc-sec
Last modified date	8. marraskuuta 2021 7:24:11
Comments
System Calibration
Detector Constants
K (RI)	1816.08	RI
K (UV 280nm)	3.93542	UV 280nm
K (LS 15°)	25059.9	RI
K (LS 15°)	25059.9	UV 280nm
K (LS 90°)	90199.7	RI
K (LS 90°)	90199.7	UV 280nm
K (VS DP)	4.28756	RI
K (VS DP)	4.28756	UV 280nm
Entered Parameters For Concentration
Concentration (mg/mL)	1.85
Injection volume (µL)	100
dn/dc (mL/g)	0.145
UV extinction coefficient [(mg/mL)-¹][cm-¹]	1
Refractive index (RIU)	1.333
Flow rate (mL/min)	0.5
Comments
Entered Parameters For LS
Mp	107000
Calculated concentration (mg/mL)	1.85
LS Wavelength (nm)	658
Comments
System Calibration Information
Created by	gpc-sec
Creation date	6. kesäkuuta 2018 8:46:40
Last modified by	gpc-sec
Last modified date	6. kesäkuuta 2018 8:46:40
Information
Sample file used for concentration calibration	MDS_2_11_2021_Leena-0004.sample
Sample file used for LS calibration	MDS_2_11_2021_Leena-0004.sample
Concentration Regions
Baseline regions	Start (mins)	End (mins)
Baseline region 1	28.2667	32.7333
Baseline region 2	43.8667	45.5167
Peaks	Start (mins)	End (mins)
Peak 1	36.2167	41.8333
Flowrate region	Start (mins)	End (mins)
LS Regions
Baseline regions	Start (mins)	End (mins)
Baseline region 1	28.2667	32.7333
Baseline region 2	43.8667	45.5167
Peaks	Start (mins)	End (mins)
Peak 1	36.2167	41.8333
Flowrate region	Start (mins)	End (mins)
Peak Information
Channel	Peak Max RT (mins)	Peak Height (mV)	Peak Area (mV.s)
Channel 1 - RI	39.0167	42.7238	5845.97
Channel 6 - UV 280nm	39.0167	0.578186	87.3663
Channel 2 - LS 15°	39.1	43.0611	5834.29
Channel 3 - LS 90°	39.0167	154.316	20999.7
Channel 4 - VS DP	41.25	69.4662	4969.85
Channel 5 - VS IP	39.6333	482.586	161565

## Sheet: Slice Table
Slice Table
RT (mins)	RI	LS 15°	LS 90°	VS DP	VS IP	UV 280nm	Concentration (mg/mL)	MW	LogM	Calculated MW	Log Calculated MW	Cum Ht	dwdlogM	IV	Rg	Rh	Peak
29.8	0.0234562	-0.00194101	-0.00886488	-0.557087	0.224214	0.012452	7.47985e-06	0	-INF	3963322	6.59806	0.999992	0.0073714	26.2086	97.7834	0	1
29.8167	0.0234903	-0.0189468	-0.0372463	-0.779988	0.0747592	0.0128674	7.49072e-06	0	-INF	3943689	6.5959	0.999976	0.00738211	35.0209	97.7834	0	1
29.8333	0.0235244	0.00448323	-0.0413663	-1.00899	0.0843011	0.010231	6.40758e-06	124	2.09342	3924154	6.59375	0.999961	0.00631467	39.9189	96.1059	4.28161	1
29.85	0.016692	-0.00443539	0.00959793	-0.735374	0.0971999	0.00912045	5.27581e-06	0	-INF	3904715	6.59159	0.999949	0.00519931	43.728	97.7834	0	1
29.8667	0.016421	-0.00129957	0.00456242	-0.837884	0.0490636	0.00984098	5.09219e-06	260106	5.41515	3885373	6.58943	0.999938	0.00501836	62.3007	81.588	63.5752	1
29.8833	0.0155396	0.0721793	0.0738372	-1.32492	-0.195759	0.00812011	4.59252e-06	366960	5.56462	3866126	6.58728	0.999928	0.00452593	90.5444	79.7815	80.7669	1
29.9	0.0132849	0.0190102	0.0369108	-1.50967	-0.0411056	0.0109769	4.31165e-06	176162	5.24591	3846975	6.58512	0.999918	0.00424914	96.8391	77.1744	64.6737	1
29.9167	0.0137767	0.0226038	0.0199735	-1.33691	-0.0803918	0.0113922	3.78767e-06	157571	5.19748	3827919	6.58296	0.99991	0.00373275	97.8138	48.2428	62.5219	1
29.9333	0.00999615	0.0117015	0.0735317	-1.18857	-0.173694	0.0113498	3.36094e-06	0	-INF	3808957	6.58081	0.999902	0.0033122	77.3861	97.7834	0	1
29.95	0.0110984	-0.016901	0.0138697	-0.584137	-0.216795	0.00840827	3.71217e-06	0	-INF	3790089	6.57865	0.999894	0.00365834	56.9382	97.7834	0	1
29.9667	0.0122006	-0.0155962	0.0321802	-0.856477	-0.169106	0.0103495	4.64687e-06	0	-INF	3771315	6.57649	0.999886	0.00457949	59.2606	97.7834	0	1
29.9833	0.0169649	0.0101226	0.0979454	-1.02048	-0.188709	0.0100019	4.92517e-06	120925	5.08252	3752633	6.57434	0.999875	0.00485376	55.0083	0	47.2485	1
30	0.0139473	0.0250077	0.117782	-0.826206	-0.133696	0.0119432	4.52274e-06	201554	5.30439	3734044	6.57218	0.999865	0.00445717	41.6253	0	51.0493	1
30.0167	0.0144392	0.027991	0.073226	-0.457219	-0.0417562	0.00717054	4.87397e-06	134142	5.12756	3715548	6.57002	0.999855	0.0048033	50.3016	79.3094	47.474	1
30.0333	0.0161518	0.00747566	-0.0291606	-1.21433	-0.0354187	0.00865402	5.10365e-06	0	-INF	3697142	6.56787	0.999845	0.00502965	63.035	97.7834	0	1
30.05	0.0158807	-0.0171595	-0.00856136	-0.978859	-0.130247	0.011053	4.6526e-06	252205	5.40175	3678828	6.56571	0.999834	0.00458514	68.4263	79.9839	64.9231	1
30.0667	0.0133208	0.0805808	0.0848223	-1.19169	0.0469891	0.00933216	3.59377e-06	554093	5.74358	3660605	6.56355	0.999826	0.00354166	100.6	72.7763	95.9695	1
30.0833	0.00923506	0.0301583	0.0938249	-1.27391	0.149152	0.0100527	3.36152e-06	81157	4.90933	3642472	6.5614	0.999818	0.00331278	105.351	15.9991	51.3722	1
30.1	0.0118632	-0.0143133	-0.0383163	-1.14112	-0.0157143	0.00848441	3.46964e-06	0	-INF	3624429	6.55924	0.999811	0.00341933	89.0786	97.7834	0	1
30.1167	0.00991363	-0.0287251	-0.051439	-0.966382	0.0646284	0.0114938	3.65069e-06	0	-INF	3606475	6.55708	0.999803	0.00359776	104.743	97.7834	0	1
30.1333	0.0129995	0.0262906	0.0369093	-1.64125	0.0698978	0.0105358	3.78312e-06	129083	5.11087	3588610	6.55493	0.999796	0.00372826	83.4018	77.4359	55.4738	1
30.15	0.0107448	0.000434723	-0.000780034	-0.510544	0.122012	0.00835721	3.06465e-06	32468	4.51146	3570834	6.55277	0.999788	0.00302021	42.4389	96.1059	27.9563	1
30.1667	0.00849009	0.00555419	-0.00367931	-0.37639	-0.00241856	0.00877257	2.12737e-06	21869	4.33983	3553145	6.55061	0.999783	0.00209652	66.4108	96.1059	28.4509	1
30.1833	0.0048621	-0.00275408	-0.0190908	-0.586779	-0.161639	0.00781464	1.70063e-06	0	-INF	3535545	6.54846	0.999779	0.00167598	111.887	97.7834	0	1
30.2	0.00581174	-0.0016019	-0.000170014	-0.710193	-0.181852	0.00899294	2.00324e-06	181021	5.25773	3518031	6.5463	0.999775	0.0019742	120.437	57.8303	70.1837	1
30.2167	0.00676138	0.0222859	0.048658	-0.934316	-0.154152	0.00330478	2.76777e-06	421942	5.62525	3500604	6.54414	0.99977	0.00272764	63.4379	80.4075	75.152	1
30.2333	0.0106102	0.0406805	0.0254645	-0.262595	-0.0947137	0.00799261	2.73001e-06	481320	5.68243	3483264	6.54199	0.999764	0.00269043	55.7683	87.6712	75.2224	1
30.25	0.00652443	0.025048	0.0222601	-0.775261	-0.153836	0.00611915	1.96292e-06	539235	5.73178	3466009	6.53983	0.999759	0.00193446	96.9765	75.2265	93.9482	1
30.2667	0.0057956	0.0333718	0.0640691	-0.521936	-0.423988	0.00714486	2.11966e-06	599156	5.77754	3448840	6.53767	0.999754	0.00208892	101.152	66.8912	98.6836	1
30.2833	0.00750818	0.0381861	0.0733768	-0.939234	-0.0998099	0.0110697	2.47089e-06	152390	5.18296	3431756	6.53552	0.99975	0.00243506	118.598	66.7972	65.9303	1
30.3	0.00800006	-0.0169666	-0.0325193	-1.05853	-0.0792817	0.00629712	1.7281e-06	0	-INF	3414757	6.53336	0.999745	0.00170305	174.367	97.7834	0	1
30.3167	0.00284619	-0.0118472	-0.0261107	-0.995939	0.0141835	0.00381331	1.22843e-06	0	-INF	3397841	6.5312	0.999742	0.00121062	173.693	97.7834	0	1
30.3333	0.00486394	0.00303791	-0.021228	-0.458952	-0.013506	0.00361832	2.06589e-06	91264	4.9603	3381010	6.52905	0.999739	0.00203594	68.3761	96.1059	46.2532	1
30.35	0.0081024	0.00830997	0.00166005	-0.504242	0.0231965	0.0025078	2.17401e-06	1439187	6.15812	3364262	6.52689	0.999734	0.00214249	86.2798	85.2214	125.338	1
30.3667	0.00554252	0.15381	0.141278	-0.774904	0.0943839	0.00414387	1.99039e-06	1962969	6.29291	3347597	6.52473	0.99973	0.00196153	90.8201	89.2456	141.396	1
30.3833	0.00694992	0.035181	-0.023212	-0.457797	-0.0036487	0.00150747	2.48749e-06	190256	5.27934	3331014	6.52258	0.999725	0.00245142	50.7502	96.1059	53.4973	1
30.4	0.0086625	-0.00669663	-0.0308415	-0.402988	-0.00204138	0.00253318	3.4465e-06	134199	5.12775	3314514	6.52042	0.999719	0.00339653	33.7368	78.8946	41.5615	1
30.4167	0.0129691	0.0318396	0.0626948	-0.389837	-0.00791087	0.00447442	4.13809e-06	198570	5.29791	3298095	6.51826	0.99971	0.00407809	20.5392	73.4745	40.1396	1
30.4333	0.0130032	0.0137657	0.0091363	-0.189612	-0.14821	0.00321132	3.88154e-06	131758	5.11978	3281758	6.51611	0.999702	0.00382526	28.5676	81.0663	39.0802	1
30.45	0.0113588	0.0136972	0.0221062	-0.566322	-0.0608486	0.00454221	3.4548e-06	249115	5.3964	3265502	6.51395	0.999694	0.00340471	53.8837	71.0382	59.7071	1
30.4667	0.0103248	0.0343806	0.0599479	-0.702859	-0.0642767	0.00495757	3.22256e-06	702085	5.84639	3249326	6.51179	0.999687	0.00317583	55.5188	64.1508	85.1825	1
30.4833	0.00990119	0.0936688	0.203228	-0.516978	-0.0225387	0.00369446	3.13618e-06	703682	5.84738	3233230	6.50964	0.99968	0.00309071	67.7524	67.9721	91.0976	1
30.5	0.00978271	0.0304289	0.0283619	-0.931835	-0.00536746	0.00655123	3.00119e-06	436203	5.63969	3217214	6.50748	0.999674	0.00295767	67.7897	90.8766	77.6887	1
30.5167	0.00905388	0.02975	0.00287965	-0.455579	0.117547	0.00452519	2.98774e-06	417018	5.62015	3201277	6.50532	0.999667	0.00294442	42.3708	82.6755	65.4356	1
30.5333	0.00969835	0.0363953	0.0658983	-0.407942	0.245955	5.77345e-05	3.46053e-06	306049	5.48579	3185419	6.50317	0.999661	0.00341036	42.2866	79.2713	58.9845	1
30.55	0.0120213	0.021068	0.00562601	-0.590408	0.285099	0.00306709	2.74206e-06	178300	5.25115	3169640	6.50101	0.999654	0.0027023	68.9785	84.8611	57.9912	1
30.5667	0.00518894	0.00436742	0.0173752	-0.70009	0.311273	0.00271951	1.6346e-06	175518	5.24432	3153939	6.49885	0.999649	0.0016109	117.118	71.9509	68.8212	1
30.5833	0.00507046	0.0116231	0.00913531	-0.605914	0.151748	0.0028297	1.08631e-06	0	-INF	3138316	6.4967	0.999646	0.00107056	65.6619	97.7834	0	1
30.6	0.00174764	-0.0221673	-0.0531207	0.119518	-0.11108	0.00293988	3.19216e-07	0	-INF	3122770	6.49454	0.999645	0.000314588	95.8758	97.7834	0	1
30.6167	0.000255879	-0.00133131	-0.044881	-0.328145	-0.177069	0.00243972	3.30086e-07	54540	4.73672	3107301	6.49238	0.999644	0.0003253	264.399	96.1059	61.1503	1
30.6333	0.00181587	0.00241487	-0.0207722	-0.266776	-0.120988	0.0051439	6.57005e-07	5117221	6.70903	3091909	6.49023	0.999643	0.000647479	182.517	97.2731	245.576	1
30.65	0.00230775	0.0261501	0.0248514	-0.55056	-0.271969	0.00357562	6.67876e-07	966155	5.98505	3076593	6.48807	0.999642	0.000658192	336.79	95.2157	172.799	1
30.6667	0.0018841	-0.00657228	-0.0200095	-0.98266	-0.0710814	0.00261769	6.05812e-07	0	-INF	3061353	6.48591	0.99964	0.000597028	368.305	97.7834	0	1
30.6833	0.00191821	-0.000537283	-0.0187889	-0.5386	-0.027665	-0.001392	6.65305e-07	0	-INF	3046188	6.48376	0.999639	0.000655658	264.438	97.7834	0	1
30.7	0.0022575	-0.00869296	-0.0355737	-0.660946	-0.0439105	-0.000824052	1.28396e-06	585141	5.76726	3031099	6.4816	0.999637	0.00126534	84.8101	91.2821	92.3229	1
30.7167	0.00580113	0.0426606	0.0523168	-0.0815404	0.00774567	-0.00178198	1.4407e-06	996081	5.99829	3016084	6.47944	0.999634	0.00141981	29.2833	89.1765	77.3354	1
30.7333	0.00324125	0.0268756	-0.00856588	-0.206175	0.132797	-0.00304509	1.20846e-06	1271297	6.10425	3001144	6.47729	0.999631	0.00119093	115.396	85.2015	132.501	1
30.75	0.00434348	0.052747	0.0788669	-0.744934	0.102971	-0.00110385	1.3652e-06	807988	5.9074	2986277	6.47513	0.999629	0.0013454	124.697	76.6406	116.903	1
30.7667	0.00422501	0.00781762	0.00577717	-0.415925	-0.0515193	0.000837394	1.64349e-06	409688	5.61245	2971485	6.47297	0.999625	0.00161966	73.7709	75.8391	78.2564	1
30.7833	0.00609018	0.029264	0.0477387	-0.410708	-0.0518956	-0.000120535	1.97041e-06	499482	5.69852	2956765	6.47082	0.999622	0.00194184	36.3305	70.073	66.0192	1
30.8	0.00627688	0.0258385	0.0491119	-0.0774269	0.0618638	0.00075259	1.88403e-06	82987	4.91901	2942119	6.46866	0.999617	0.00185672	10.3416	92.5714	23.8748	1
30.8167	0.00554805	-0.0192434	-0.0464082	-0.055425	-0.102392	-0.00020534	1.77335e-06	0	-INF	2927545	6.4665	0.999614	0.00174764	60.4826	97.7834	0	1
30.8333	0.00558216	-0.00649456	-0.0294711	-0.675971	0.148086	-0.0032995	1.75991e-06	48150	4.6826	2913043	6.46435	0.99961	0.00173439	76.6667	96.1059	38.8277	1
30.85	0.00546369	0.0115949	-0.0200107	-0.244423	0.232549	-0.00151085	1.38179e-06	314704	5.4979	2898613	6.46219	0.999606	0.00136176	2.54968	96.1059	23.3455	1
30.8667	0.00320898	0.0145781	0.00669203	0.220389	0.245753	-0.00368948	1.22248e-06	794469	5.90008	2884255	6.46003	0.999604	0.00120476	22.6185	97.1516	65.8043	1
30.8833	0.0044638	-0.00456389	-0.00520993	-0.409007	0.12178	-0.0072414	1.50078e-06	933969	5.97033	2869967	6.45788	0.999601	0.00147902	126.291	88.9341	123.209	1
30.9	0.00495568	0.0728822	0.0492638	-0.883526	-0.0211132	-0.00438464	1.46303e-06	1521570	6.18229	2855751	6.45572	0.999598	0.00144182	82.507	86.4786	125.796	1
30.9167	0.00422685	0.0406177	0.0417869	0.0605646	-0.14356	-0.00198563	1.0606e-06	767903	5.88531	2841605	6.45356	0.999595	0.00104523	75.0677	89.1291	97.0495	1
30.9333	0.00242991	-0.00110735	-0.0168069	-0.603316	-0.11647	-0.000959919	1.19303e-06	208328	5.31875	2827528	6.45141	0.999593	0.00117573	128.071	96.1059	75.0711	1
30.95	0.00505802	0.0160666	0.012795	-0.438339	-0.0791574	-0.0013075	1.69013e-06	635090	5.80284	2813522	6.44925	0.999589	0.00166562	57.3585	72.8368	83.282	1
30.9667	0.00554989	0.0436164	0.0832905	-0.222551	-0.144994	-0.000892136	1.89549e-06	433573	5.63706	2799585	6.44709	0.999586	0.00186801	97.6242	76.1857	87.5548	1
30.9833	0.00634695	0.00158625	-0.0189435	-1.03856	-0.382034	-0.0039863	2.12517e-06	0	-INF	2785717	6.44494	0.999581	0.00209435	100.596	97.7834	0	1
31	0.00699141	0.0155558	0.0192034	-0.41811	-0.338618	-0.00860634	2.62227e-06	331789	5.52086	2771918	6.44278	0.999576	0.00258424	18.0786	60.053	45.6474	1
31.0167	0.00946693	0.0339504	0.0919877	0.0950724	-0.336858	-0.00391851	3.09505e-06	546715	5.73776	2758187	6.44062	0.99957	0.00305018	9.0991	67.1434	42.8871	1
31.0333	0.00995881	0.0613477	0.0898513	-0.286978	-0.317703	-0.00487644	2.52245e-06	746628	5.8731	2744524	6.43847	0.999564	0.00248587	12.2425	74.1398	52.529	1
31.05	0.00587305	0.0429687	0.0706251	0.0765151	-0.199366	-0.00385073	2.58194e-06	715903	5.85485	2730929	6.43631	0.999559	0.0025445	10.0995	76.7811	48.5801	1
31.0667	0.0103322	0.0584641	0.0703199	-0.254266	-0.134435	-0.0043509	2.83593e-06	440213	5.64366	2717401	6.43415	0.999553	0.00279481	36.6903	81.9086	63.5055	1
31.0833	0.00746715	0.00819416	0.00211296	-0.455195	0.0670629	-0.00240965	2.23901e-06	195575	5.29131	2703940	6.432	0.999548	0.00220655	56.544	80.1604	55.9723	1
31.1	0.00658574	0.0154499	0.0260692	-0.408169	0.0198421	-0.00382535	2.51731e-06	279864	5.44695	2690546	6.42984	0.999543	0.00248081	32.6173	74.9617	52.5056	1
31.1167	0.00921385	0.0234685	0.03202	-0.151792	0.113155	-0.00142634	2.89285e-06	321113	5.50666	2677219	6.42768	0.999537	0.0028509	139.326	62.9153	89.1874	1
31.1333	0.00894278	0.0291983	0.0793221	-2.59744	0.21486	0.0017356	3.38995e-06	668210	5.82491	2663957	6.42553	0.99953	0.0033408	176.476	78.0465	123.199	1
31.15	0.0123338	0.0944374	0.0834419	-1.48291	0.0416013	0.00230355	3.66824e-06	935366	5.97098	2650761	6.42337	0.999523	0.00361506	163.542	73.9174	134.362	1
31.1667	0.0106895	0.0957422	0.211463	-2.60822	0.073421	0.000124916	3.29013e-06	589867	5.77075	2637630	6.42121	0.999515	0.00324243	228.097	64.4969	128.735	1
31.1833	0.00996065	0.0140391	0.0123357	-2.50992	0.0991372	0.00252392	3.88448e-06	312185	5.49441	2624564	6.41906	0.999508	0.00382815	191.145	86.9178	98.1745	1
31.2	0.0144198	0.0473874	0.0352238	-2.55399	0.0990661	0.00553328	5.11092e-06	369694	5.56784	2611563	6.4169	0.999498	0.00503681	143.384	76.3473	94.3744	1
31.2167	0.0176583	0.0564741	0.11167	-2.4444	0.191463	0.003965	5.70526e-06	337880	5.52876	2598627	6.41474	0.999487	0.00562254	126.015	64.3646	87.7273	1
31.2333	0.0181502	0.0525909	0.111365	-2.45933	0.0915996	0.00239671	5.78907e-06	397862	5.59973	2585754	6.41259	0.999474	0.00570513	125.625	69.6674	92.5429	1
31.25	0.0181843	0.0764787	0.118231	-2.5005	0.081305	0.00403278	5.55682e-06	299027	5.47571	2572946	6.41043	0.999462	0.00547625	127.509	75.727	84.5585	1
31.2667	0.0166925	0.0150698	0.0144714	-2.33186	0.113735	0.00292226	5.95668e-06	163580	5.21373	2560200	6.40827	0.99945	0.00587031	106.314	71.776	65.0899	1
31.2833	0.0206939	0.0392628	0.0761168	-1.98728	0.104966	0.00349021	6.52671e-06	327518	5.51524	2547518	6.40612	0.999437	0.00643208	99.0316	68.354	80.1204	1
31.3	0.0202702	0.0808507	0.145697	-2.42061	0.0218875	0.00207452	5.56512e-06	399360	5.60136	2534899	6.40396	0.999424	0.00548443	124.153	69.6289	92.2955	1
31.3167	0.0146586	0.0437034	0.0761165	-2.29072	-0.00656503	0.00508387	4.45767e-06	429373	5.63283	2522342	6.4018	0.999413	0.00439303	140.115	76.0097	98.4418	1
31.3333	0.0133194	0.0616402	0.0748957	-1.96828	0.0264754	0.00427853	4.76028e-06	455537	5.65852	2509848	6.39965	0.999404	0.00469125	130.583	78.3769	98.0718	1
31.35	0.0165579	0.0565363	0.0784051	-2.27052	0.00763593	0.00515166	4.84408e-06	280668	5.44819	2497415	6.39749	0.999393	0.00477384	122.377	84.0099	81.6652	1
31.3667	0.0138454	0.0148113	-0.0100959	-1.77107	-0.154331	0.00678772	4.87926e-06	332043	5.52119	2485044	6.39533	0.999383	0.00480851	97.9383	70.6431	80.1904	1
31.3833	0.0167787	0.0757779	0.166601	-1.48738	0.141618	0.00506685	5.61948e-06	575147	5.75978	2472734	6.39318	0.999372	0.005538	94.6776	78.1045	95.2245	1
31.4	0.0184913	0.100581	0.0649771	-2.1418	0.208228	0.00349857	6.50556e-06	510265	5.7078	2460485	6.39102	0.999359	0.00641123	105.194	82.7906	94.7696	1
31.4167	0.0223401	0.0754883	0.116857	-2.52691	0.270565	0.00803381	6.90541e-06	263407	5.42063	2448297	6.38886	0.999345	0.00680528	97.3283	70.3489	74.0791	1
31.4333	0.0210009	0.0262864	0.0605518	-2.05843	0.255541	0.00524482	7.20802e-06	142258	5.15308	2436169	6.38671	0.99933	0.0071035	92.1176	64.5615	59.2307	1
31.45	0.0242394	0.0317111	0.0574999	-2.47146	0.239295	0.0041343	7.60787e-06	340346	5.53192	2424101	6.38455	0.999314	0.00749756	90.9535	65.6253	78.8836	1
31.4667	0.0235105	0.114498	0.232518	-2.24926	0.248227	0.00638072	8.90725e-06	426268	5.62968	2412093	6.38239	0.999296	0.0087781	17.2766	69.703	48.8788	1
31.4833	0.0323948	0.098255	0.145543	1.19956	0.0739002	0.00679608	1.03768e-05	241537	5.38298	2400145	6.38024	0.999276	0.0102263	0	69.1948	0	1
31.5	0.032734	0.0423393	0.108006	0.859775	0.0829843	0.00446486	9.97438e-06	153658	5.18656	2388256	6.37808	0.999254	0.00982976	0	56.8063	0	1
31.5167	0.029869	0.0451699	0.100987	0.959902	0.148831	0.00747422	9.52333e-06	451069	5.65424	2376425	6.37592	0.999234	0.00938525	0	60.7332	0	1
31.5333	0.0299031	0.199063	0.440037	0.926362	0.015856	0.00819475	9.16953e-06	497912	5.69715	2364654	6.37377	0.999214	0.00903658	0	61.9028	0	1
31.55	0.0276484	0.0601391	0.120213	1.49387	0.0585094	0.00799976	8.64555e-06	280860	5.44849	2352940	6.37161	0.999195	0.00852019	0	67.4014	0	1
31.5667	0.0266144	0.07655	0.138829	1.37701	0.0198335	0.00902548	7.85414e-06	335636	5.52587	2341285	6.36945	0.999177	0.00774026	0	69.7687	0	1
31.5833	0.0226812	0.0711409	0.123112	1.35614	0.0299858	0.00944084	7.59759e-06	319763	5.50483	2329687	6.3673	0.999161	0.00748743	0	65.6392	0	1
31.6	0.0250042	0.066037	0.148899	0.733761	-0.0389025	0.00970361	8.3378e-06	362904	5.55979	2318147	6.36514	0.999144	0.00821691	191.65	67.9608	103.317	1
31.6167	0.0273271	0.104115	0.168735	-11.6287	-0.0206631	0.00676204	8.00831e-06	439726	5.64318	2306664	6.36298	0.999127	0.00789219	457.059	65.1144	147.161	1
31.6333	0.0229362	0.0948917	0.230991	-13.3262	0.00200132	0.00321011	7.21691e-06	470426	5.67249	2295237	6.36083	0.99911	0.00711226	530.132	58.4196	158.136	1
31.65	0.0223599	0.0986379	0.217716	-12.7558	-0.0961839	0.00530394	7.44658e-06	532308	5.72616	2283868	6.35867	0.999095	0.00733861	499.429	59.9007	161.542	1
31.6667	0.0243777	0.126951	0.2905	-12.595	-0.104953	0.00739777	7.62763e-06	568792	5.75495	2272555	6.35651	0.999079	0.00751703	486.76	61.7564	163.743	1
31.6833	0.0234963	0.119405	0.243656	-12.7118	-0.162244	0.00720278	7.2252e-06	517004	5.71349	2261297	6.35436	0.999063	0.00712044	515.682	60.8763	161.696	1
31.7	0.0218519	0.0929391	0.225345	-12.6796	-0.279503	0.0044138	7.96542e-06	401940	5.60416	2250096	6.3522	0.999047	0.00784992	468.525	57.0569	144.003	1
31.7167	0.0281421	0.0898188	0.209171	-12.7511	-0.246157	0.00727056	8.82719e-06	448847	5.6521	2238950	6.35004	0.999029	0.0086992	423.582	60.4324	144.462	1
31.7333	0.0272607	0.135527	0.293094	-12.7291	-0.220746	0.0079911	9.39722e-06	525499	5.72057	2227859	6.34789	0.99901	0.00926097	393.527	61.2205	148.567	1
31.75	0.0317199	0.145071	0.322238	-12.4705	-0.302147	0.0029133	1.01374e-05	464280	5.66678	2216823	6.34573	0.998989	0.00999045	364.533	59.0928	138.967	1
31.7667	0.0319066	0.12303	0.291415	-12.7155	-0.0568565	0.00317607	9.46759e-06	496761	5.69615	2205842	6.34357	0.998968	0.00933031	222.686	54.1156	120.602	1
31.7833	0.0275156	0.146155	0.381594	-1.65956	0.0366088	0.00313367	9.01654e-06	838281	5.92339	2194915	6.34142	0.998948	0.0088858	71.1343	66.0168	98.1514	1
31.8	0.0290756	0.280364	0.45621	-2.71453	0.0818562	0.00232833	9.17328e-06	858017	5.9335	2184043	6.33926	0.998929	0.00904027	95.7329	64.8336	109.209	1
31.8167	0.0284994	0.164634	0.443697	-3.27434	0.0248698	0.00228593	8.79516e-06	719121	5.8568	2173224	6.3371	0.99891	0.00866764	89.5459	51.9783	100.698	1
31.8333	0.0267024	0.197982	0.493746	-2.0971	0.17052	0.000259882	8.48999e-06	878095	5.94354	2162459	6.33495	0.998892	0.00836689	77.7761	55.2821	102.692	1
31.85	0.026584	0.228278	0.551577	-2.40713	0.166024	0.00723652	8.42792e-06	932068	5.96945	2151747	6.33279	0.998874	0.00830572	87.9603	56.3683	109.14	1
31.8667	0.0263129	0.220428	0.528383	-2.64971	0.185331	0.00917776	8.51173e-06	895345	5.95199	2141088	6.33063	0.998856	0.00838831	89.5991	55.2698	108.352	1
31.8833	0.02711	0.215324	0.540438	-2.55325	0.294666	0.00654137	8.40104e-06	908963	5.95855	2130482	6.32848	0.998838	0.00827923	25.5579	53.9	71.6854	1
31.9	0.0256182	0.221817	0.556307	1.08799	0.447945	0.00802484	7.60963e-06	1077281	6.03233	2119928	6.32632	0.998821	0.0074993	0	53.7199	0	1
31.9167	0.0221428	0.247535	0.624666	0.661837	0.20999	0.00905056	7.54757e-06	1229024	6.08956	2109427	6.32416	0.998805	0.00743813	0	54.2542	0	1
31.9333	0.0252287	0.283325	0.699587	0.754182	0.382496	0.00778745	8.28778e-06	1213501	6.08404	2098978	6.32201	0.998788	0.00816761	0	52.2204	0	1
31.95	0.0267887	0.293175	0.785341	1.181	0.248452	0.00774505	8.00692e-06	1302595	6.11481	2088581	6.31985	0.99877	0.00789082	0	50.7765	0	1
31.9667	0.0234658	0.305313	0.789613	1.05636	0.180632	0.00602418	7.75036e-06	1469344	6.16712	2078235	6.31769	0.998754	0.00763798	0	53.3261	0	1
31.9833	0.0251784	0.346901	0.861787	0.858487	0.164997	0.00704989	7.88279e-06	1544546	6.1888	2067940	6.31554	0.998737	0.00776849	0	53.1712	0	1
32	0.024297	0.350495	0.908326	0.680751	0.0477383	0.00990666	8.45282e-06	1549467	6.19018	2057696	6.31338	0.99872	0.00833026	0	52.13	0	1
32.0167	0.0287562	0.400323	1.02826	0.376826	0.0124193	0.0101694	9.5334e-06	1429282	6.15512	2047503	6.31122	0.998701	0.00939516	15.8112	48.611	71.0288	1
32.0333	0.0310791	0.382706	1.09555	-1.40476	0.0393562	0.0119581	1.00791e-05	1402592	6.14693	2037361	6.30907	0.99868	0.00993297	4.58459	45.8898	46.718	1
32.05	0.0321813	0.431008	1.19	1.08962	0.0635465	0.00642252	1.02602e-05	1543486	6.1885	2027269	6.30691	0.998658	0.0101114	0	46.4797	0	1
32.0667	0.0322154	0.480226	1.35083	1.10628	-0.0390637	0.00760082	9.78481e-06	1750140	6.24307	2017227	6.30475	0.998637	0.00964293	0	45.5827	0	1
32.0833	0.0291978	0.505639	1.42865	0.65389	-0.140148	0.00801618	9.94155e-06	1891264	6.27675	2007234	6.3026	0.998616	0.0097974	0	46.0187	0	1
32.1	0.0331992	0.576524	1.60611	0.779041	0.0244232	0.00858413	1.06331e-05	2041885	6.31003	1997291	6.30044	0.998594	0.010479	0	45.8823	0	1
32.1167	0.0335385	0.673196	1.90442	0.871996	-0.0206614	0.010678	1.12275e-05	2149122	6.33226	1987397	6.29828	0.998571	0.0110647	0	47.1903	0	1
32.1333	0.0369295	0.714632	1.93066	0.807633	-0.0845143	0.00666827	1.16273e-05	2124506	6.32726	1977553	6.29613	0.998546	0.0114587	0	46.4424	0	1
32.15	0.0360481	0.706781	2.03458	0.470749	-0.0761931	0.00632069	1.1857e-05	2187961	6.34004	1967757	6.29397	0.998522	0.0116851	99.6596	43.9232	151.214	1
32.1667	0.038371	0.788042	2.26315	-8.52764	-0.0132455	0.00856711	1.23784e-05	2380109	6.3766	1958009	6.29181	0.998496	0.0121989	199.566	46.5487	196.021	1
32.1833	0.0393207	0.907145	2.45953	-8.31719	0.0730481	0.0100506	1.29485e-05	2509362	6.39956	1948310	6.28966	0.998469	0.0127607	87.8118	47.325	151.744	1
32.2	0.0419488	0.96155	2.69543	0.562542	0.0998324	0.0129074	1.364e-05	2516671	6.40083	1938659	6.2875	0.998441	0.0134423	0	44.3674	0	1
32.2167	0.0436614	1.01596	2.96094	0.795573	0.187194	0.0104235	1.43559e-05	2607286	6.41619	1929056	6.28534	0.998411	0.0141478	0	43.2852	0	1
32.2333	0.0464421	1.14147	3.28687	0.902871	0.260823	0.0112967	1.50718e-05	2643683	6.42221	1919500	6.28319	0.99838	0.0148533	0	42.632	0	1
32.25	0.0481546	1.15589	3.41458	0.893287	0.0495702	0.0083551	1.57634e-05	2656183	6.42426	1909992	6.28103	0.998347	0.0155349	0	40.4563	0	1
32.2667	0.0507828	1.26065	3.79849	0.952826	0.109771	0.00922822	1.66981e-05	2736994	6.43727	1900531	6.27887	0.998312	0.016456	0	40.103	0	1
32.2833	0.0540212	1.37747	4.10413	0.548039	0.194692	0.0116272	1.77301e-05	2863041	6.45683	1891116	6.27672	0.998276	0.017473	0	41.4912	0	1
32.3	0.0572597	1.55089	4.54343	1.29605	-0.0119836	0.00700719	1.89322e-05	2944746	6.46905	1881748	6.27456	0.998237	0.0186577	0	41.7915	0	1
32.3167	0.0615662	1.66481	4.92245	0.679171	0.139465	0.00986396	2.09853e-05	2831151	6.45196	1872427	6.2724	0.998194	0.020681	0	41.0209	0	1
32.3333	0.0701453	1.76331	5.25082	-0.219085	0.244222	0.0121104	2.27709e-05	2811432	6.44893	1863152	6.27025	0.998148	0.0224407	0	40.1488	0	1
32.35	0.0727734	1.932	5.81357	0.592102	0.305491	0.0151197	2.50427e-05	2782934	6.4445	1853923	6.26809	0.998097	0.0246796	0	38.9805	0	1
32.3667	0.0844042	2.09276	6.37692	0.878844	0.29657	0.0178239	2.87732e-05	2642601	6.42203	1844739	6.26593	0.99804	0.028356	0	38.8028	0	1
32.3833	0.0961876	2.29869	6.94699	0.537839	0.186025	0.0157979	3.17258e-05	2577925	6.41127	1835601	6.26378	0.997976	0.0312658	0	38.2766	0	1
32.4	0.102936	2.42588	7.45953	1.13983	0.105998	0.0171288	3.4265e-05	2595429	6.41421	1826508	6.26162	0.997905	0.0337682	0	38.3639	0	1
32.4167	0.112125	2.7113	8.19226	1.48135	0.0717468	0.0173915	3.61965e-05	2673444	6.42707	1817460	6.25946	0.997831	0.0356717	0	38.2036	0	1
32.4333	0.115058	2.87893	8.86563	0.912682	0.103567	0.0204009	3.81037e-05	2737291	6.43732	1808458	6.25731	0.997752	0.0375512	0	37.766	0	1
32.45	0.124095	3.14741	9.5982	1.036	0.0954082	0.0218844	4.15424e-05	2720095	6.43458	1799499	6.25515	0.997667	0.0409401	0	37.5642	0	1
32.4667	0.136641	3.38202	10.4443	1.16588	-0.193207	0.0195531	4.60752e-05	2630376	6.42002	1790585	6.25299	0.997574	0.0454072	0	36.3663	0	1
32.4833	0.152545	3.62411	11.2944	1.48711	-0.124003	0.0205789	5.04379e-05	2581206	6.41182	1781716	6.25084	0.997471	0.0497065	0	35.7311	0	1
32.5	0.164023	3.90374	12.1925	1.01152	-0.250417	0.0217572	5.37308e-05	2593200	6.41384	1772890	6.24868	0.997361	0.0529517	0	35.0186	0	1
32.5167	0.173212	4.15483	13.1027	1.09197	-0.304504	0.0250717	5.64645e-05	2699850	6.43134	1764108	6.24653	0.997243	0.0556458	0	35.9864	0	1
32.5333	0.181181	4.65906	14.3361	1.08955	-0.428324	0.0293017	5.95386e-05	2795683	6.44649	1755369	6.24437	0.99712	0.0586753	0	36.1031	0	1
32.55	0.192506	4.96417	15.5919	1.16588	-0.419392	0.0333792	6.39013e-05	2784191	6.4447	1746674	6.24221	0.996989	0.0629747	0	35.0334	0	1
32.5667	0.208562	5.32558	16.7028	1.57942	-0.423126	0.035473	6.8896e-05	2756704	6.44039	1738021	6.24006	0.996848	0.067897	0	34.498	0	1
32.5833	0.223855	5.6609	17.9321	1.13359	-0.395731	0.0351255	7.38907e-05	2741027	6.43791	1729412	6.2379	0.996696	0.0728193	0	33.6422	0	1
32.6	0.239911	6.05832	19.2694	0.519603	-0.319356	0.0416443	7.88368e-05	2746568	6.43879	1720845	6.23574	0.996534	0.0776937	0	33.0868	0	1
32.6167	0.254899	6.47284	20.6839	1.04408	-0.224365	0.0393131	8.4415e-05	2748692	6.43913	1712321	6.23359	0.99636	0.083191	0	32.8185	0	1
32.6333	0.274922	6.95647	22.2221	0.493417	-0.263346	0.0453742	9.06496e-05	2776713	6.44353	1703839	6.23143	0.996174	0.0893352	0	32.938	0	1
32.65	0.29403	7.61116	24.2778	1.11921	-0.105183	0.0489939	9.71273e-05	2787409	6.4452	1695399	6.22927	0.995975	0.095719	4.1554	32.6566	56.8431	1
32.6667	0.315579	8.05894	25.8497	-3.871	-0.0692435	0.0533766	0.000103313	2768399	6.44223	1687000	6.22712	0.995762	0.101815	10.373	32.0619	76.934	1
32.6833	0.332855	8.49847	27.3555	-3.43579	-0.0682466	0.0534868	0.000109135	2784320	6.44472	1678644	6.22496	0.995536	0.107552	8.72395	31.7748	72.7586	1
32.7	0.352115	9.09396	29.2967	-3.05505	-0.162464	0.0558858	0.000115223	2818092	6.44996	1670329	6.2228	0.995298	0.113553	8.32912	31.7949	71.9325	1
32.7167	0.37107	9.70515	31.2323	-3.48654	-0.250884	0.0608788	0.000121555	2839988	6.45332	1662054	6.22065	0.995046	0.119793	8.09778	31.5613	71.4443	1
32.7333	0.391856	10.2825	33.2345	-3.22253	-0.208383	0.0651088	0.000127717	2872100	6.4582	1653821	6.21849	0.994781	0.125865	7.22929	31.239	69.0513	1
32.75	0.409743	10.9578	35.4338	-3.07114	-0.172138	0.0726958	0.000133538	2925473	6.4662	1645629	6.21633	0.994503	0.131602	7.14211	31.3395	69.196	1
32.7667	0.428393	11.6627	37.6431	-3.43122	-0.0307605	0.0718905	0.000140308	2956952	6.47084	1637477	6.21418	0.994212	0.138273	7.34525	31.1604	70.0955	1
32.7833	0.452231	12.3614	40.0694	-3.59568	-0.0871366	0.0787145	0.000148025	2960569	6.47138	1629366	6.21202	0.993906	0.145879	6.36093	30.891	66.8404	1
32.8	0.476832	13.017	42.1835	-2.82386	-0.0992622	0.0841653	0.000155062	2979409	6.47413	1621295	6.20986	0.993584	0.152814	5.81346	30.7321	65.0022	1
32.8167	0.496397	13.7383	44.6301	-3.3234	0.122072	0.0879376	0.000160956	3027121	6.48103	1613264	6.20771	0.993248	0.158622	5.46458	30.5521	64.0131	1
32.8333	0.513826	14.4802	47.048	-2.67609	0.141532	0.0952194	0.000167239	3063579	6.48623	1605272	6.20555	0.992899	0.164815	4.99584	30.4091	62.3763	1
32.85	0.535833	15.1941	49.4571	-3.02244	0.0422785	0.103569	0.000174228	3080751	6.48866	1597320	6.20339	0.992536	0.171701	5.03008	29.9541	62.635	1
32.8667	0.557687	15.8973	51.9772	-2.95512	0.178774	0.11253	0.000181824	3102172	6.49167	1589408	6.20124	0.992158	0.179187	4.82664	29.7991	61.9218	1
32.8833	0.583509	16.7766	54.7335	-3.03199	0.244315	0.117675	0.000189663	3111709	6.493	1581535	6.19908	0.991763	0.186913	4.29916	29.6594	59.6395	1
32.9	0.606889	17.4121	57.0309	-2.53071	0.171917	0.121142	0.000196408	3134148	6.49612	1573700	6.19692	0.991353	0.19356	4.20661	29.5382	59.3504	1
32.9167	0.625844	18.2489	59.6428	-3.10533	0.16025	0.127356	0.000202691	3177025	6.50202	1565905	6.19477	0.990929	0.199752	4.17274	29.5671	59.4594	1
32.9333	0.646325	19.0561	62.3857	-2.66432	0.194816	0.132807	0.00020912	3209587	6.50645	1558148	6.19261	0.990491	0.206088	4.07404	29.5788	59.1877	1
32.95	0.666195	19.8266	64.7932	-3.14769	0.185742	0.140699	0.000216279	3217572	6.50753	1550430	6.19045	0.990039	0.213143	4.23013	29.3827	59.9838	1
32.9667	0.691254	20.4892	67.2482	-3.09349	0.184298	0.145692	0.000223972	3214802	6.50715	1542750	6.1883	0.989571	0.220725	4.16967	29.013	59.6795	1
32.9833	0.714481	21.2287	69.7236	-3.27779	0.258689	0.150532	0.000230012	3250504	6.51195	1535108	6.18614	0.989089	0.226677	4.06299	29.0289	59.3844	1
33	0.729164	22.0899	72.4887	-3.09832	0.246259	0.156288	0.000234885	3338077	6.5235	1527503	6.18398	0.988595	0.23148	3.86862	30.3566	58.9419	1
33.0167	0.745067	23.3222	75.2522	-3.10012	0.0557577	0.163112	0.000240318	3360952	6.52646	1519937	6.18183	0.98809	0.236833	3.40358	30.4822	56.6073	1
33.0333	0.763259	23.4569	76.802	-2.47906	0.193626	0.170089	0.000245847	3335465	6.52316	1512408	6.17967	0.987573	0.242283	3.3928	29.0579	56.4042	1
33.05	0.779773	24.0538	79.1426	-3.21099	0.154035	0.176303	0.000251085	3346881	6.52464	1504916	6.17751	0.987045	0.247444	3.68987	28.6281	58.0707	1
33.0667	0.796134	24.6405	81.1404	-3.10858	0.115053	0.180991	0.000256323	3371513	6.52782	1497461	6.17536	0.986506	0.252606	3.59699	28.9471	57.7202	1
33.0833	0.812647	25.4313	83.3317	-3.18011	0.102623	0.183847	0.000261172	3388954	6.53007	1490043	6.1732	0.985956	0.257385	3.20918	28.9152	55.6621	1
33.1	0.826567	25.8521	85.1556	-2.53647	0.072034	0.187009	0.000265437	3401246	6.53164	1482662	6.17104	0.985396	0.261588	6.07214	28.6722	68.9287	1
33.1167	0.839418	26.4612	86.99	-8.45624	0.103396	0.193376	0.000270043	3402686	6.53182	1475318	6.16889	0.984827	0.266127	6.46874	28.2879	70.4078	1
33.1333	0.855474	26.7875	88.6712	-3.4585	0.146355	0.197758	0.000275183	3390750	6.5303	1468010	6.16673	0.984248	0.271193	3.55353	27.7536	57.596	1
33.15	0.871683	27.2916	90.3373	-3.21295	0.305738	0.204277	0.000279254	3402538	6.5318	1460738	6.16457	0.983659	0.275205	3.39978	27.858	56.8187	1
33.1667	0.881025	27.7769	91.8263	-3.2648	0.224185	0.207592	0.00028262	3426848	6.53489	1453502	6.16242	0.983062	0.278522	3.1677	28.194	55.6271	1
33.1833	0.892808	28.3489	93.4379	-2.84226	0.105248	0.211669	0.000287056	3422567	6.53435	1446302	6.16026	0.982456	0.282893	2.7932	28.3881	53.3202	1
33.2	0.908864	28.5838	94.255	-2.62708	0.17674	0.217272	0.000292075	3390406	6.53025	1439138	6.1581	0.981841	0.28784	2.49931	28.0577	51.219	1
33.2167	0.924309	28.8047	95.3424	-2.35239	0.105105	0.218298	0.000295927	3372882	6.528	1432009	6.15595	0.981216	0.291636	2.76457	27.7073	52.879	1
33.2333	0.933041	29.0451	96.2034	-3.22684	-0.0573194	0.223596	0.000298952	3368770	6.52747	1424915	6.15379	0.980584	0.294618	2.84924	27.7074	53.3917	1
33.25	0.943298	29.3248	97.0646	-2.58137	-0.00963053	0.225843	0.000301735	3364376	6.5269	1417857	6.15163	0.979945	0.29736	2.48157	27.7351	50.9664	1
33.2667	0.950504	29.5111	97.7125	-2.52473	-0.00405593	0.230531	0.000304833	3347558	6.52473	1410833	6.14948	0.979301	0.300413	2.47297	27.6076	50.8225	1
33.2833	0.962745	29.6337	98.2438	-2.61534	-0.12162	0.232472	0.000308418	3321034	6.52127	1403845	6.14732	0.978649	0.303946	2.29988	27.487	49.4766	1
33.3	0.973003	29.7342	98.5998	-2.22011	-0.223314	0.230446	0.0003112	3308951	6.51969	1396891	6.14516	0.977991	0.306688	2.27306	27.7898	49.2237	1
33.3167	0.980209	29.947	98.9074	-2.6017	-0.196683	0.232234	0.000313593	3292171	6.51748	1389971	6.14301	0.977327	0.309046	2.25781	27.887	49.0302	1
33.3333	0.988025	29.8868	98.9833	-2.22493	-0.153724	0.236922	0.000315695	3260039	6.51322	1383086	6.14085	0.976658	0.311118	2.43562	27.3667	50.1208	1
33.35	0.993399	29.7676	98.9579	-3.01592	-0.342852	0.238558	0.000317311	3233346	6.50965	1376235	6.13869	0.975985	0.31271	2.67392	26.9516	51.5633	1
33.3667	0.998164	29.7069	98.8899	-2.76625	-0.298977	0.236837	0.00031861	3221072	6.508	1369417	6.13654	0.975309	0.31399	2.76588	27.1422	52.0817	1
33.3833	1.00155	29.7818	98.7748	-3.24016	-0.196662	0.236337	0.000320614	3200324	6.50519	1362634	6.13438	0.97463	0.315966	3.08088	27.5047	53.872	1
33.4	1.01074	29.6904	98.3929	-3.49175	-0.389757	0.236447	0.000322692	3161526	6.4999	1355884	6.13222	0.973947	0.318013	0.466805	27.3262	28.6034	1
33.4167	1.01459	29.4439	97.8721	2.46516	-0.248227	0.236558	0.000323019	3138530	6.49673	1349168	6.13007	0.97326	0.318335	0	27.1926	0	1
33.4333	1.0128	29.3217	97.3297	0.960671	-0.276526	0.233006	0.000322519	3129079	6.49542	1342484	6.12791	0.972574	0.317843	0	27.2939	0	1
33.45	1.01146	29.1749	96.8574	1.61988	-0.231432	0.236931	0.00032287	3105826	6.49218	1335834	6.12575	0.971889	0.318189	0	27.2769	0	1
33.4667	1.015	28.9504	96.1175	1.41788	-0.29208	0.230632	0.00032434	3063897	6.48627	1329217	6.1236	0.971201	0.319637	0	27.0937	0	1
33.4833	1.02068	28.6537	95.3424	6.38343	-0.208381	0.229827	0.000325177	3032868	6.48185	1322633	6.12144	0.97051	0.320462	0	27.236	0	1
33.5	1.02026	28.5124	94.4957	1.62165	-0.138414	0.228869	0.00032599	3001471	6.47733	1316081	6.11928	0.969819	0.321264	0	27.4475	0	1
33.5167	1.02578	28.2006	93.5911	1.27408	-0.00313955	0.225012	0.000327581	2946324	6.46928	1309562	6.11713	0.969124	0.322832	0	26.923	0	1
33.5333	1.03024	27.749	92.563	1.90064	0.137628	0.220849	0.000328224	2909267	6.46378	1303075	6.11497	0.968427	0.323465	0	26.85	0	1
33.55	1.02982	27.6062	91.6954	1.34982	0.214461	0.220654	0.000328551	2876434	6.45885	1296620	6.11281	0.967729	0.323787	0	26.9331	0	1
33.5667	1.03229	27.1777	90.5694	1.66983	0.144047	0.21756	0.000329364	2831795	6.45206	1290197	6.11066	0.96703	0.324589	0	26.725	0	1
33.5833	1.03492	26.8921	89.5463	1.88684	0.399103	0.216755	0.00032957	2800244	6.4472	1283806	6.1085	0.96633	0.324791	0	26.7778	0	1
33.6	1.03358	26.608	88.6148	1.92135	0.436416	0.211677	0.000330286	2752187	6.43968	1277446	6.10634	0.965628	0.325497	0	26.3629	0	1
33.6167	1.03942	26.0932	87.322	1.4331	0.467167	0.210719	0.000331026	2705990	6.43233	1271119	6.10419	0.964926	0.326226	0	26.1749	0	1
33.6333	1.03823	25.8417	86.2492	2.25863	0.388818	0.206862	0.000331815	2666866	6.426	1264822	6.10203	0.964221	0.327004	0	26.1644	0	1
33.65	1.04437	25.4644	85.2311	2.2849	0.346938	0.206057	0.000333527	2617867	6.41795	1258557	6.09987	0.963514	0.328691	0	26.1336	0	1
33.6667	1.04898	25.1593	83.9991	1.58867	0.233342	0.203573	0.000334827	2571111	6.41012	1252322	6.09772	0.962804	0.329972	0	26.3487	0	1
33.6833	1.05252	24.7515	82.6365	2.10003	0.164148	0.200174	0.000335494	2526792	6.40257	1246119	6.09556	0.962092	0.33063	0	26.228	0	1
33.7	1.05317	24.3981	81.5747	1.65831	0.219009	0.196774	0.000335699	2491172	6.3964	1239946	6.0934	0.961378	0.330832	0	25.9966	0	1
33.7167	1.05381	24.0908	80.6492	1.85503	0.295384	0.195053	0.00033627	2452391	6.38959	1233804	6.09125	0.960664	0.331394	0	25.9126	0	1
33.7333	1.05674	23.7252	79.4017	2.24843	0.163782	0.194858	0.000337399	2406223	6.38134	1227692	6.08909	0.959948	0.332507	0	25.8256	0	1
33.75	1.0609	23.3491	78.2461	2.45094	0.146011	0.190544	0.000338017	2366678	6.37414	1221611	6.08693	0.959231	0.333116	0	25.9457	0	1
33.7667	1.06063	23.0352	76.9827	2.03914	0.124577	0.188212	0.00033849	2328271	6.36703	1215559	6.08478	0.958512	0.333582	0	26.0531	0	1
33.7833	1.06387	22.6591	75.8412	2.01826	0.00609801	0.185271	0.000339376	2289296	6.3597	1209538	6.08262	0.957791	0.334455	0	26.0641	0	1
33.8	1.06619	22.3878	74.8077	2.40022	-0.0792698	0.18294	0.000341454	2244622	6.35114	1203547	6.08046	0.957068	0.336503	0	26.1514	0	1
33.8167	1.0769	22.0496	73.7266	1.92814	-0.164943	0.180456	0.000342704	2197665	6.34196	1197585	6.07831	0.956341	0.337735	0	25.6926	0	1
33.8333	1.07404	21.622	72.6379	2.77213	-0.127477	0.177972	0.000342545	2163938	6.33524	1191652	6.07615	0.955613	0.337578	0	25.2594	0	1
33.85	1.0759	21.3634	71.7831	1.46021	-0.205216	0.173352	0.000343091	2135156	6.32943	1185749	6.07399	0.954884	0.338116	0	25.3886	0	1
33.8667	1.07746	21.1166	70.8357	2.48594	-0.15951	0.170868	0.000344171	2098878	6.32199	1179876	6.07184	0.954154	0.339181	0	25.3502	0	1
33.8833	1.08269	20.7735	69.8333	2.09977	-0.172552	0.17052	0.000346176	2057344	6.31331	1174031	6.06968	0.95342	0.341156	0	25.3231	0	1
33.9	1.09005	20.527	68.8771	1.82621	-0.201462	0.168494	0.000348715	2012897	6.30382	1168216	6.06752	0.952682	0.343659	0	25.1446	0	1
33.9167	1.09862	20.1792	67.975	2.11157	-0.0835825	0.166163	0.000350063	1976581	6.29591	1162429	6.06537	0.951939	0.344987	0	24.9578	0	1
33.9333	1.09851	19.9487	67.0739	2.8251	0.128749	0.166121	0.000351144	1953487	6.29081	1156671	6.06321	0.951194	0.346052	0	25.4524	0	1
33.95	1.10541	19.8286	66.4225	2.37622	0.0307161	0.1644	0.00035361	1918245	6.2829	1150941	6.06105	0.950445	0.348483	0	25.4873	0	1
33.9667	1.11399	19.5052	65.559	2.67364	0.285009	0.162374	0.000356101	1872606	6.27245	1145240	6.0589	0.949691	0.350937	0	24.8827	0	1
33.9833	1.12104	19.1682	64.6489	2.28671	0.318355	0.158364	0.000357157	1836871	6.26408	1139567	6.05674	0.948933	0.351978	0	24.491	0	1
34	1.12061	18.8828	63.7399	2.40057	0.38649	0.15466	0.000358529	1805100	6.2565	1133922	6.05458	0.948172	0.353331	0	24.2379	0	1
34.0167	1.12965	18.6557	63.0934	2.66641	0.41007	0.151718	0.000361579	1772261	6.24853	1128305	6.05243	0.947407	0.356336	0	24.3184	0	1
34.0333	1.13976	18.5128	62.4351	2.05776	0.36346	0.151371	0.000364483	1740276	6.24062	1122716	6.05027	0.946635	0.359198	0	24.4343	0	1
34.05	1.14788	18.2771	61.7369	3.24386	0.371171	0.152091	0.000367289	1707189	6.23228	1117154	6.04811	0.945858	0.361964	0	24.0056	0	1
34.0667	1.15737	18.0944	61.3066	2.44997	0.223089	0.151591	0.000370655	1673036	6.22351	1111620	6.04596	0.945073	0.365281	0	23.8573	0	1
34.0833	1.169	17.8772	60.4798	2.40941	0.263149	0.146666	0.000374167	1645468	6.21629	1106114	6.0438	0.944282	0.368742	0	24.136	0	1
34.1	1.17941	17.8348	60.2485	2.16561	0.287949	0.146013	0.000377071	1618070	6.209	1100635	6.04164	0.943484	0.371604	0	24.0532	0	1
34.1167	1.18723	17.5557	59.4461	2.23476	0.0655576	0.148412	0.000380267	1585127	6.20006	1095183	6.03949	0.942679	0.374753	0	23.7115	0	1
34.1333	1.19947	17.4105	59.0277	2.53096	0.365016	0.144707	0.000384629	1555833	6.19196	1089757	6.03733	0.941866	0.379052	0	23.6969	0	1
34.15	1.21461	17.3033	58.6	2.16737	0.517991	0.141613	0.000388797	1528925	6.18439	1084359	6.03517	0.941044	0.38316	0	24.0084	0	1
34.1667	1.22563	17.1777	58.0464	1.90266	0.554236	0.138367	0.00039282	1497764	6.17544	1078988	6.03302	0.940213	0.387124	0	23.772	0	1
34.1833	1.23986	16.9516	57.5549	1.97349	0.406307	0.140003	0.000396599	1470533	6.16747	1073643	6.03086	0.939374	0.390848	0	23.3832	0	1
34.2	1.24935	16.8821	57.2782	2.52726	0.299577	0.137824	0.000400548	1442578	6.15914	1068325	6.0287	0.938527	0.39474	0	22.9736	0	1
34.2167	1.26464	16.6416	56.7416	2.56773	0.127081	0.137782	0.000404595	1420250	6.15236	1063033	6.02655	0.937672	0.398728	0	23.0842	0	1
34.2333	1.27475	16.696	56.5814	1.86326	-0.00391022	0.135756	0.000408933	1403143	6.1471	1057767	6.02439	0.936807	0.403004	0	23.5986	0	1
34.25	1.29187	16.5899	56.2657	2.92896	-0.0358722	0.132967	0.000413369	1378860	6.13952	1052527	6.02223	0.935933	0.407375	0	23.3593	0	1
34.2667	1.30259	16.4763	55.9761	2.43659	-0.0200742	0.131093	0.000416661	1360901	6.13383	1047313	6.02008	0.935051	0.41062	0	23.4121	0	1
34.2833	1.31254	16.4188	55.6546	2.98914	-0.21027	0.130593	0.000420757	1337364	6.12625	1042125	6.01792	0.934161	0.414656	0	22.9905	0	1
34.3	1.32829	16.2277	55.3724	2.89548	-0.0861345	0.129482	0.00042563	1312621	6.11814	1036963	6.01576	0.933262	0.419458	0	22.3729	0	1
34.3167	1.34313	16.1897	55.2162	2.94617	-0.12008	0.12944	0.000430697	1292213	6.11133	1031826	6.01361	0.932352	0.424453	0	22.3208	0	1
34.3333	1.3601	16.104	54.9786	2.2684	-0.290134	0.132755	0.000435789	1272513	6.10466	1026715	6.01145	0.931431	0.429471	0	22.281	0	1
34.35	1.37508	16.0736	54.8414	2.38165	-0.188734	0.131339	0.000440736	1254314	6.09841	1021629	6.00929	0.9305	0.434345	0	22.1829	0	1
34.3667	1.39114	16.0044	54.6911	2.99188	0.000403388	0.13389	0.000446046	1236747	6.09228	1016569	6.00714	0.929557	0.439579	0	22.1108	0	1
34.3833	1.40842	16.0058	54.6485	3.08377	0.145443	0.133848	0.000453083	1213803	6.08415	1011533	6.00498	0.928602	0.446514	0	21.9027	0	1
34.4	1.43531	15.9073	54.4694	2.70706	0.114855	0.133195	0.00045995	1192597	6.07649	1006522	6.00282	0.927631	0.453281	0	21.856	0	1
34.4167	1.45152	15.9238	54.3924	2.56396	0.26432	0.134068	0.000465479	1176771	6.07069	1001536	6.00067	0.926648	0.45873	0	21.7577	0	1
34.4333	1.47001	15.8631	54.3693	2.99245	0.363888	0.132195	0.000470936	1160629	6.06469	996575	5.99851	0.925653	0.464108	0	21.4546	0	1
34.45	1.48576	15.8569	54.3197	2.43813	0.349016	0.131237	0.000476733	1155475	6.06276	991639	5.99635	0.924646	0.469821	0	22.9816	0	1
34.4667	1.5064	16.1021	54.3739	3.46157	0.47956	0.133636	0.000482895	1148791	6.06024	986727	5.9942	0.923626	0.475893	0	23.9476	0	1
34.4833	1.52444	16.0767	54.5193	2.68065	0.430508	0.134967	0.000489397	1125412	6.05131	981839	5.99204	0.922593	0.482301	0	22.4283	0	1
34.5	1.54721	15.881	54.4712	2.32653	0.206591	0.134619	0.00049692	1098689	6.04087	976975	5.98988	0.921545	0.489715	0	21.2346	0	1
34.5167	1.57165	15.8042	54.21	2.76219	0.30738	0.133356	0.000504078	1078625	6.03287	972136	5.98773	0.920481	0.496769	0	20.8242	0	1
34.5333	1.59213	15.7527	54.2356	2.65144	0.263364	0.131635	0.000511164	1065696	6.02763	967320	5.98557	0.919402	0.503752	0	20.9134	0	1
34.55	1.61613	15.8637	54.3704	2.92674	0.303881	0.13495	0.00051752	1055366	6.0234	962528	5.98341	0.918309	0.510016	0	21.0286	0	1
34.5667	1.63203	15.8349	54.4607	2.79738	0.384987	0.13506	0.000523171	1046049	6.01955	957760	5.98126	0.917203	0.515585	0	20.8656	0	1
34.5833	1.65159	15.9278	54.6719	3.1717	0.430539	0.140511	0.000530475	1032283	6.0138	953016	5.9791	0.916083	0.522784	0	20.8502	0	1
34.6	1.67787	15.8546	54.5361	3.18836	0.369128	0.140163	0.000538363	1018023	6.00776	948295	5.97694	0.914947	0.530557	0	20.8488	0	1
34.6167	1.7011	15.9548	54.7654	3.2563	0.26194	0.142867	0.000546032	1006393	6.00277	943598	5.97479	0.913795	0.538115	0	20.8524	0	1
34.6333	1.72601	15.9392	54.8248	2.74241	0.290403	0.144046	0.000553798	991807	5.99643	938924	5.97263	0.912626	0.545768	0	20.343	0	1
34.65	1.74984	15.9423	54.9737	3.09049	0.201678	0.143851	0.000561613	979073	5.99082	934273	5.97047	0.911441	0.55347	0	20.0713	0	1
34.6667	1.77506	15.9754	55.081	2.836	-0.0742721	0.143045	0.000569622	967299	5.98556	929645	5.96832	0.910239	0.561363	0	19.9753	0	1
34.6833	1.80011	16.0087	55.2488	2.48432	0.153623	0.147581	0.000577535	957364	5.98108	925040	5.96616	0.90902	0.569161	0	20.0209	0	1
34.7	1.82471	16.0863	55.4417	2.94623	0.217028	0.14708	0.00058496	947588	5.97662	920457	5.964	0.907784	0.576479	0	20.1076	0	1
34.7167	1.84672	16.089	55.4837	2.77628	0.249459	0.144902	0.000591584	937090	5.97178	915898	5.96185	0.906534	0.583006	0	19.6319	0	1
34.7333	1.86629	16.0926	55.6918	3.17029	0.291044	0.14669	0.000597892	929904	5.96844	911361	5.95969	0.90527	0.589222	0	19.3906	0	1
34.75	1.88631	16.1839	55.9257	3.0397	0.315692	0.1497	0.000605804	923356	5.96537	906846	5.95753	0.903991	0.59702	0	19.8925	0	1
34.7667	1.91595	16.2868	56.1232	3.25671	0.312874	0.150268	0.000615053	913627	5.96077	902354	5.95538	0.902693	0.606135	0	20.0798	0	1
34.7833	1.94436	16.3313	56.3427	2.69506	0.210264	0.152362	0.000623257	902955	5.95567	897884	5.95322	0.901377	0.61422	0	19.6983	0	1
34.8	1.96744	16.3378	56.4851	2.40838	0.313953	0.152624	0.000631679	893083	5.95089	893437	5.95106	0.900044	0.62252	0	19.1817	0	1
34.8167	1.99723	16.4134	56.8733	2.78332	0.387734	0.150293	0.000640394	885328	5.9471	889011	5.94891	0.898692	0.631108	0	19.2567	0	1
34.8333	2.02213	16.501	57.0141	2.68432	0.267729	0.15254	0.000648549	877206	5.9431	884607	5.94675	0.897322	0.639145	0	19.3436	0	1
34.85	2.04841	16.5264	57.2224	3.22375	0.407123	0.156007	0.000656923	868611	5.93883	880225	5.94459	0.895935	0.647398	0	19.1132	0	1
34.8667	2.07469	16.6008	57.4696	3.65407	0.480752	0.153218	0.000665005	861132	5.93507	875865	5.94244	0.89453	0.655363	0	18.9535	0	1
34.8833	2.09914	16.646	57.7125	2.90062	0.409575	0.153328	0.000673014	853523	5.93122	871526	5.94028	0.893108	0.663256	0	18.4843	0	1
34.9	2.12496	16.7062	58.0549	3.33873	0.431018	0.155727	0.000681826	845313	5.92702	867209	5.93812	0.891668	0.67194	0	18.3112	0	1
34.9167	2.15444	16.7585	58.1829	2.95607	0.39631	0.157973	0.000691878	836436	5.92243	862913	5.93597	0.890209	0.681846	0	18.4378	0	1
34.9333	2.18805	16.8423	58.469	3.15202	0.374113	0.156863	0.000702026	828877	5.91849	858639	5.93381	0.888727	0.691847	0	18.5876	0	1
34.95	2.21814	16.9425	58.7515	2.96605	0.329792	0.159567	0.000712175	820519	5.91409	854386	5.93165	0.887225	0.701849	0	18.577	0	1
34.9667	2.25174	16.9852	58.9697	2.86476	0.275094	0.16105	0.000722688	811781	5.90944	850153	5.9295	0.8857	0.71221	0	18.4441	0	1
34.9833	2.28413	17.0774	59.2825	2.97618	0.246031	0.15994	0.000732448	804616	5.90559	845942	5.92734	0.884153	0.721828	0	18.4579	0	1
35	2.313	17.1404	59.5019	3.18769	0.265491	0.161729	0.000742013	797745	5.90186	841752	5.92518	0.882586	0.731255	0	18.4421	0	1
35.0167	2.34416	17.2284	59.8139	2.58454	0.271219	0.16428	0.000751798	791205	5.89829	837582	5.92303	0.880999	0.740897	0	18.4137	0	1
35.0333	2.37441	17.3082	60.0982	3.15678	0.0981128	0.163933	0.000760804	787935	5.89649	833433	5.92087	0.879392	0.749772	0	18.787	0	1
35.05	2.40069	17.4957	60.5607	3.02909	-0.148083	0.164043	0.000770223	780123	5.89216	829304	5.91871	0.877765	0.759055	0	18.3879	0	1
35.0667	2.43353	17.3919	60.5825	3.00409	-0.0134187	0.169036	0.000781514	769099	5.88598	825196	5.91656	0.876116	0.770183	0	17.8803	0	1
35.0833	2.47156	17.5095	60.8497	3.25681	-0.0466014	0.168688	0.000793073	761821	5.88185	821109	5.9144	0.874442	0.781574	0	17.8671	0	1
35.1	2.50608	17.573	61.219	3.00934	-0.0835988	0.169714	0.000804048	754245	5.87751	817041	5.91224	0.872745	0.79239	0	17.6354	0	1
35.1167	2.54044	17.6424	61.421	3.08322	-0.129294	0.169672	0.0008141	748720	5.87432	812994	5.91009	0.871025	0.802296	0	17.7112	0	1
35.1333	2.56916	17.7517	61.8057	3.1507	-0.0680246	0.174054	0.000824954	744912	5.8721	808967	5.90793	0.869284	0.812992	0	18.3064	0	1
35.15	2.60856	17.9288	62.131	2.88354	-0.0464283	0.17569	0.000837047	736733	5.86731	804960	5.90577	0.867517	0.824911	0	18.207	0	1
35.1667	2.64507	17.8778	62.2923	3.08087	-0.170401	0.180073	0.000847877	729647	5.86311	800972	5.90362	0.865727	0.835583	0.825625	17.9895	21.218	1
35.1833	2.67653	18.0443	62.6387	-7.85355	-0.135987	0.179878	0.00085822	724365	5.85996	797005	5.90146	0.863914	0.845776	2.75517	18.0185	31.6307	1
35.2	2.70999	18.0526	62.8863	-8.26841	-0.0423692	0.179073	0.000869293	716549	5.85525	793056	5.8993	0.862078	0.856688	2.84636	17.4013	31.8605	1
35.2167	2.74603	18.1186	63.1941	-8.60163	-0.15383	0.177199	0.000879976	710687	5.85168	789128	5.89715	0.860219	0.867217	2.30914	17.3688	29.6335	1
35.2333	2.77704	18.1978	63.4075	-5.25489	0.100921	0.178835	0.000889906	706035	5.84883	785219	5.89499	0.858338	0.877003	2.77129	17.3468	31.4227	1
35.25	2.80835	18.2882	63.7956	-11.5688	0.226582	0.179708	0.000899958	700705	5.84554	781329	5.89283	0.856436	0.886909	4.83395	17.1596	37.7299	1
35.2667	2.84013	18.3322	63.9651	-18.1151	0.4145	0.182565	0.000909936	695036	5.84201	777459	5.89068	0.854513	0.896743	4.8264	16.9639	37.6083	1
35.2833	2.87098	18.3956	64.2625	-11.8585	0.470276	0.18588	0.000921179	689603	5.8386	773608	5.88852	0.852567	0.907822	3.72135	17.0084	34.3959	1
35.3	2.91069	18.4952	64.5132	-11.5402	0.465169	0.188126	0.000932859	684231	5.8352	769776	5.88636	0.850597	0.919333	3.68658	17.1907	34.1992	1
35.3167	2.94429	18.5714	64.7894	-11.9318	0.388194	0.191593	0.000944272	677616	5.83098	765963	5.88421	0.848602	0.930581	3.62762	16.7475	33.9059	1
35.3333	2.98232	18.5881	65.0473	-11.4443	0.337311	0.19506	0.00095571	672509	5.8277	762168	5.88205	0.846583	0.941852	3.03666	16.774	31.8741	1
35.35	3.01608	18.7379	65.3587	-8.36031	0.340596	0.19395	0.000965956	668134	5.82486	758393	5.87989	0.844541	0.95195	2.72254	16.8106	30.668	1
35.3667	3.04663	18.7427	65.57	-9.58525	0.283152	0.194823	0.000977296	661477	5.82051	754636	5.87774	0.842475	0.963125	2.8019	16.2846	30.86	1
35.3833	3.08725	18.8026	65.8302	-9.09542	0.0950927	0.198595	0.000990191	657747	5.81806	750898	5.87558	0.840385	0.975834	3.00031	16.9353	31.5124	1
35.4	3.12757	19.0204	66.235	-11.1707	0.228383	0.200689	0.00100282	652637	5.81467	747178	5.87342	0.838267	0.988279	2.90152	17.0329	31.0818	1
35.4167	3.16651	18.987	66.4265	-8.68169	0.271647	0.201257	0.00101506	645378	5.80981	743477	5.87127	0.836122	1.00034	2.56692	16.1891	29.7268	1
35.4333	3.20439	19.0606	66.7756	-9.09716	0.291718	0.198315	0.00102706	640409	5.80646	739794	5.86911	0.833952	1.01216	2.56238	16.2633	29.6329	1
35.45	3.24181	19.1399	66.9273	-8.86474	0.527242	0.194916	0.00103966	635111	5.80285	736130	5.86695	0.831756	1.02459	2.14644	16.4973	27.8567	1
35.4667	3.2835	19.2083	67.1823	-6.37173	0.632304	0.198078	0.00105192	630308	5.79955	732483	5.8648	0.829533	1.03667	2.07158	16.5418	27.4595	1
35.4833	3.31878	19.2986	67.461	-8.50717	0.546326	0.202003	0.00106343	625825	5.79645	728855	5.86264	0.827285	1.04801	1.74293	16.5085	25.8613	1
35.5	3.35574	19.353	67.7041	-4.14602	0.450735	0.203486	0.00107451	619671	5.79216	725244	5.86048	0.825013	1.05893	1.75217	15.7973	25.8218	1
35.5167	3.38828	19.3204	67.871	-8.70639	0.522838	0.206953	0.00108604	614185	5.7883	721652	5.85833	0.822717	1.07029	2.38308	15.5598	28.5246	1
35.5333	3.42814	19.4232	68.0586	-8.9621	0.514985	0.206148	0.00109806	610869	5.78595	718077	5.85617	0.820396	1.08214	2.34327	16.2035	28.3137	1
35.55	3.46372	19.5347	68.3236	-8.60211	0.444113	0.205343	0.00111025	605505	5.78212	714520	5.85401	0.818049	1.09415	1.77879	15.6829	25.7526	1
35.5667	3.50465	19.5123	68.614	-4.87924	0.50233	0.202706	0.00112203	600186	5.77829	710981	5.85186	0.815677	1.10576	2.55724	15.2173	28.9796	1
35.5833	3.53764	19.6044	68.7796	-14.7068	0.448853	0.20068	0.00113359	599247	5.77761	707459	5.8497	0.81328	1.11715	3.52238	16.2484	32.2271	1
35.6	3.5772	19.8485	69.3141	-12.5414	0.271933	0.201706	0.00114493	595905	5.77518	703954	5.84754	0.810859	1.12833	1.71732	16.3703	25.3172	1
35.6167	3.60882	19.7762	69.3219	-0.87754	0.451457	0.206089	0.00115612	588793	5.76996	700467	5.84539	0.808414	1.13936	1.88447	15.516	26.009	1
35.6333	3.64746	19.7626	69.418	-13.994	0.442994	0.20864	0.00116827	583998	5.76641	696997	5.84323	0.805943	1.15133	1.97811	15.5131	26.3609	1
35.65	3.68503	19.8661	69.6386	-1.77882	0.357779	0.209666	0.00117961	580868	5.76408	693545	5.84107	0.803448	1.1625	0	15.7383	0	1
35.6667	3.71863	19.9317	69.9061	21.5624	0.390819	0.213896	0.00119126	575537	5.76007	690109	5.83892	0.800929	1.17399	0	15.1006	0	1
35.6833	3.75819	19.8936	70.0291	3.14449	0.410432	0.213854	0.00120408	571646	5.75713	686691	5.83676	0.798383	1.18663	0	15.282	0	1
35.7	3.79911	20.0873	70.3703	2.97637	0.412955	0.210302	0.00121664	567587	5.75403	683289	5.8346	0.795811	1.199	0	15.3522	0	1
35.7167	3.83699	20.0233	70.4522	3.13127	0.376873	0.207208	0.00122859	564313	5.75152	679905	5.83245	0.793212	1.21077	0	15.9842	0	1
35.7333	3.8741	20.2445	70.6227	4.05095	0.389314	0.210217	0.001241	560805	5.74881	676537	5.83029	0.790588	1.223	0	16.3312	0	1
35.75	3.91488	20.1755	70.8151	2.67708	0.38375	0.216583	0.00125353	553989	5.7435	673185	5.82813	0.787937	1.23535	0	15.1739	0	1
35.7667	3.95275	20.1621	70.8866	3.45012	0.354534	0.214862	0.00126567	549472	5.73995	669851	5.82598	0.78526	1.24732	0	15.0596	0	1
35.7833	3.99109	20.2347	71.0755	2.9048	0.526124	0.217414	0.00127752	545639	5.73691	666532	5.82382	0.782557	1.259	0	14.9742	0	1
35.8	4.02713	20.2563	71.2565	3.65815	0.420157	0.21966	0.00128932	541141	5.73331	663231	5.82166	0.77983	1.27063	0	14.7366	0	1
35.8167	4.06516	20.273	71.3177	3.37025	0.296795	0.223585	0.0013012	537197	5.73013	659945	5.81951	0.777077	1.28233	0	14.588	0	1
35.8333	4.10166	20.3321	71.5898	4.72923	0.2717	0.216371	0.00131273	534239	5.72774	656676	5.81735	0.774299	1.2937	0	14.8073	0	1
35.85	4.13755	20.4064	71.6885	-0.660913	0.33129	0.219381	0.00132458	530285	5.72451	653423	5.81519	0.771496	1.30538	0.0833195	14.8742	8.88162	1
35.8667	4.17604	20.3953	71.7816	-0.0923414	0.357922	0.219338	0.00133583	526353	5.72128	650187	5.81304	0.768669	1.31646	0.0645614	14.7116	8.13749	1
35.8833	4.20812	20.4484	71.9099	-0.496365	0.463289	0.221127	0.00134775	522644	5.71821	646966	5.81088	0.765817	1.32821	0.159711	14.7046	10.9796	1
35.9	4.25088	20.4695	72.0457	-0.973325	0.604667	0.227188	0.00136055	518563	5.7148	643761	5.80872	0.762939	1.34082	0.0823067	14.6729	8.77982	1
35.9167	4.28845	20.5146	72.1572	0.20865	0.559887	0.226383	0.00137172	514899	5.71172	640572	5.80657	0.760036	1.35183	0	14.6267	0	1
35.9333	4.32098	20.5142	72.2239	1.2243	0.279818	0.222373	0.0013826	511023	5.70844	637399	5.80441	0.757109	1.36255	0	14.2558	0	1
35.95	4.35672	20.5303	72.3777	1.30063	0.344138	0.225687	0.00139437	507042	5.70504	634242	5.80225	0.754157	1.37416	0	13.9139	0	1
35.9667	4.3949	20.5429	72.4736	1.49307	0.399914	0.225187	0.00140659	502753	5.70135	631100	5.8001	0.751181	1.38619	0	13.7029	0	1
35.9833	4.43339	20.5406	72.5038	0.867183	0.541292	0.222398	0.00141795	499296	5.69836	627974	5.79794	0.748179	1.39739	0	13.8081	0	1
36	4.46623	20.5896	72.5936	1.0967	0.545799	0.225408	0.00142917	495985	5.69547	624863	5.79578	0.745154	1.40845	0	13.9087	0	1
36.0167	4.5038	20.5906	72.6373	1.49957	0.565717	0.227196	0.00144148	492933	5.69279	621768	5.79363	0.742103	1.42058	0	14.3415	0	1
36.0333	4.54351	20.6868	72.747	1.13766	0.594485	0.227612	0.00145438	488935	5.68925	618688	5.79147	0.739026	1.43329	0	14.0819	0	1
36.05	4.58474	20.6233	72.8668	1.08459	0.625999	0.226196	0.00146655	484757	5.68552	615623	5.78931	0.735922	1.44528	0	13.7837	0	1
36.0667	4.61987	20.6779	72.8442	1.67406	0.617841	0.224933	0.00147762	481253	5.68237	612574	5.78716	0.732793	1.45619	0	13.9521	0	1
36.0833	4.65424	20.6335	72.8305	1.04406	0.521792	0.221686	0.00148816	477765	5.67921	609539	5.785	0.729641	1.46658	0	13.6921	0	1
36.1	4.68601	20.6721	72.9353	0.923083	0.410026	0.220118	0.00149889	475083	5.67677	606520	5.78285	0.726467	1.47716	0	13.9855	0	1
36.1167	4.7216	20.6966	72.9267	2.39055	0.586042	0.2245	0.00150979	471547	5.67352	603515	5.78069	0.72327	1.4879	0	13.9052	0	1
36.1333	4.75444	20.6632	72.9389	1.46071	0.5553	0.229341	0.00152172	466992	5.66931	600526	5.77853	0.720048	1.49965	0	13.132	0	1
36.15	4.79643	20.6238	72.9942	1.23826	0.379601	0.230367	0.00153369	464323	5.66682	597551	5.77637	0.716801	1.51145	0	13.636	0	1
36.1667	4.82958	20.7481	73.0293	1.05412	0.407911	0.231087	0.0015442	461322	5.664	594591	5.77422	0.71353	1.52181	0	13.8845	0	1
36.1833	4.86242	20.6371	72.9348	1.9297	0.491916	0.229366	0.00155445	456616	5.65955	591646	5.77206	0.710237	1.53191	0	12.9711	0	1
36.2	4.89389	20.6016	72.8926	1.08622	0.522057	0.226882	0.0015654	453078	5.65617	588715	5.76991	0.706922	1.5427	0	12.9541	0	1
36.2167	4.93115	20.6058	72.8311	1.40211	0.380994	0.226535	0.00157628	450665	5.65385	585799	5.76775	0.703583	1.55342	0	13.4941	0	1
36.2333	4.96216	20.6648	72.8947	1.02662	0.446078	0.226187	0.00158635	447727	5.65101	582897	5.76559	0.700222	1.56335	0	13.6032	0	1
36.25	4.99439	20.5984	72.7589	1.12781	0.501854	0.228129	0.00159672	444358	5.64773	580009	5.76343	0.69684	1.57357	0	13.4341	0	1
36.2667	5.02723	20.6227	72.8169	1.18918	0.548933	0.231748	0.00160701	440947	5.64439	577136	5.76128	0.693435	1.58371	0	13.1861	0	1
36.2833	5.059	20.5467	72.6783	1.36454	0.704959	0.232316	0.00161753	436823	5.64031	574277	5.75912	0.690009	1.59407	0	12.6421	0	1
36.3	5.09322	20.5068	72.6237	1.16239	0.881737	0.229832	0.00162743	434088	5.63758	571433	5.75697	0.68656	1.60384	0	12.6579	0	1
36.3167	5.12118	20.5394	72.6463	1.07239	0.739912	0.226891	0.00163615	431769	5.63525	568602	5.75481	0.683092	1.61242	0	13.0119	0	1
36.3333	5.14791	20.5046	72.4761	0.669433	0.94141	0.226238	0.00164508	428625	5.63208	565785	5.75265	0.679605	1.62123	0	12.9493	0	1
36.35	5.17724	20.4632	72.4021	1.26898	0.882745	0.224822	0.00165569	425761	5.62917	562983	5.7505	0.676097	1.63168	0	13.1124	0	1
36.3667	5.21451	20.4928	72.3687	1.64804	0.903273	0.230731	0.00166579	423298	5.62665	560194	5.74834	0.672568	1.64164	0	13.4718	0	1
36.3833	5.24064	20.4732	72.2903	0.722927	0.718875	0.230688	0.00167451	419425	5.62265	557419	5.74618	0.669018	1.65023	0	12.7782	0	1
36.4	5.2692	20.3332	72.0841	1.78451	0.720941	0.230341	0.0016839	416083	5.61918	554658	5.74403	0.665449	1.65948	0	12.2477	0	1
36.4167	5.2996	20.3772	72.1537	1.31533	0.646407	0.229688	0.00169325	413401	5.61637	551910	5.74187	0.66186	1.6687	0	12.4876	0	1
36.4333	5.32787	20.2943	71.8557	1.43575	0.673496	0.229341	0.00170264	410155	5.61295	549176	5.73971	0.658251	1.67795	0	12.8132	0	1
36.45	5.35857	20.2805	71.6857	2.01989	0.835015	0.229756	0.00171201	408141	5.61081	546456	5.73756	0.654623	1.68719	0	13.2431	0	1
36.4667	5.38668	20.3155	71.76	1.43276	0.749648	0.225746	0.00171958	405009	5.60746	543749	5.7354	0.650976	1.69465	0	12.8651	0	1
36.4833	5.40609	20.1487	71.3699	1.53762	0.459049	0.221584	0.00172616	401592	5.60379	541056	5.73324	0.647314	1.70113	0	12.4069	0	1
36.5	5.42795	20.1294	71.2768	1.76653	0.562738	0.218948	0.00173332	399242	5.60124	538376	5.73109	0.643638	1.70819	0	12.6101	0	1
36.5167	5.45102	20.0782	71.0435	1.58116	0.517806	0.217074	0.00174104	396612	5.59837	535709	5.72893	0.639946	1.71579	0	12.7281	0	1
36.5333	5.47639	20.0419	70.9223	1.97807	0.547337	0.214285	0.00174939	393585	5.59504	533055	5.72677	0.636236	1.72402	0	12.5456	0	1
36.55	5.50343	19.9636	70.7073	1.81178	0.557489	0.216989	0.0017571	390449	5.59156	530414	5.72461	0.63251	1.73163	0	12.3035	0	1
36.5667	5.52482	19.8991	70.5068	2.00483	0.59999	0.218931	0.00176387	387620	5.58841	527787	5.72246	0.628768	1.7383	0	11.7328	0	1
36.5833	5.54592	19.8293	70.4363	2.03218	0.618077	0.218888	0.00176979	385187	5.58567	525173	5.7203	0.625013	1.74413	0	11.562	0	1
36.6	5.56197	19.7829	70.1536	1.56422	0.513788	0.217167	0.00177551	383221	5.58345	522571	5.71815	0.621246	1.74977	0	12.2443	0	1
36.6167	5.58184	19.7521	69.9212	2.27058	0.566512	0.212089	0.00178165	380286	5.58011	519982	5.71599	0.617465	1.75582	0	12.2997	0	1
36.6333	5.60049	19.6155	69.5405	2.39634	0.609929	0.215557	0.00178806	376896	5.57622	517407	5.71383	0.613672	1.76213	0	11.6726	0	1
36.65	5.62204	19.5437	69.4039	1.77045	0.531275	0.211089	0.00179485	374795	5.57379	514844	5.71168	0.609864	1.76883	0	11.8874	0	1
36.6667	5.64313	19.5444	69.214	1.96122	0.706527	0.209521	0.00180048	372500	5.57113	512293	5.70952	0.606044	1.77437	0	12.1019	0	1
36.6833	5.65736	19.4253	68.9088	2.24002	0.730717	0.208105	0.00180489	369841	5.56802	509756	5.70736	0.602212	1.77872	0	11.6269	0	1
36.7	5.67082	19.3627	68.7341	1.61124	0.661524	0.206384	0.00180964	367829	5.56565	507231	5.70521	0.598371	1.7834	0	11.9616	0	1
36.7167	5.68718	19.3147	68.4016	1.93781	0.787338	0.206037	0.00181495	365570	5.56297	504718	5.70305	0.594519	1.78864	0	12.4677	0	1
36.7333	5.70415	19.2362	68.1066	2.16672	0.787724	0.20691	0.00181958	362917	5.55981	502218	5.70089	0.590657	1.7932	0	12.3086	0	1
36.75	5.71624	19.1332	67.8155	2.30972	0.832361	0.208088	0.0018237	360544	5.55696	499730	5.69874	0.586785	1.79726	0	12.1094	0	1
36.7667	5.73001	19.0724	67.5959	2.18158	0.831375	0.204231	0.00182763	357630	5.55343	497255	5.69658	0.582905	1.80113	0	11.3711	0	1
36.7833	5.74087	18.9084	67.2662	2.09097	0.857701	0.20251	0.00183128	354311	5.54938	494791	5.69442	0.579017	1.80473	0	10.4137	0	1
36.8	5.75296	18.7982	66.9177	2.82937	0.818415	0.200942	0.00183569	351856	5.54636	492340	5.69227	0.57512	1.80908	0	10.7083	0	1
36.8167	5.76856	18.7365	66.5666	2.05639	0.831772	0.200137	0.0018394	349333	5.54324	489902	5.69011	0.571214	1.81273	0	10.71	0	1
36.8333	5.77623	18.6042	66.2275	2.17971	0.847112	0.194448	0.00184247	346967	5.54029	487475	5.68795	0.567302	1.81576	0	10.3037	0	1
36.85	5.78786	18.5467	66.0107	2.43304	0.665156	0.195016	0.00184604	344884	5.53767	485060	5.6858	0.563382	1.81927	0	10.522	0	1
36.8667	5.79857	18.452	65.6223	2.19457	0.437424	0.193753	0.0018486	342563	5.53474	482657	5.68364	0.559456	1.82179	0	10.8516	0	1
36.8833	5.80395	18.3477	65.2055	2.31194	0.618322	0.19249	0.00185051	340908	5.53264	480267	5.68148	0.555525	1.82367	0	11.526	0	1
36.9	5.81054	18.3099	64.9096	2.10811	0.640528	0.188328	0.00185249	338615	5.52971	477887	5.67933	0.55159	1.82563	0	11.3055	0	1
36.9167	5.81637	18.1408	64.54	2.46932	0.63298	0.18737	0.00185371	336085	5.52645	475520	5.67717	0.547651	1.82683	0	10.879	0	1
36.9333	5.81824	18.0628	64.1604	2.56929	0.528844	0.188548	0.00185455	334922	5.52494	473165	5.67501	0.54371	1.82766	0	11.859	0	1
36.95	5.82163	18.0288	63.84	2.19319	0.639552	0.18347	0.00185468	333249	5.52277	470821	5.67286	0.539769	1.82779	0	11.9637	0	1
36.9667	5.81907	17.8847	63.4953	2.92991	0.715165	0.183275	0.00185489	330005	5.51852	468489	5.6707	0.535826	1.82799	0	10.8462	0	1
36.9833	5.82292	17.6866	62.967	2.47752	0.696935	0.18308	0.00185495	327592	5.51533	466168	5.66854	0.531884	1.82805	0	11.0267	0	1
37	5.81944	17.6252	62.5202	2.08708	0.76385	0.182733	0.00185313	326036	5.51327	463859	5.66639	0.527943	1.82627	0	11.3351	0	1
37.0167	5.81154	17.4836	62.1549	2.44767	0.827103	0.18269	0.00185225	324075	5.51065	461561	5.66423	0.524006	1.82539	0	11.1087	0	1
37.0333	5.81387	17.398	61.78	2.23835	0.775152	0.186921	0.00185199	322802	5.50894	459275	5.66207	0.520069	1.82514	0	11.6074	0	1
37.05	5.80993	17.3402	61.4976	2.69141	1.04531	0.183521	0.00185054	320996	5.5065	457000	5.65992	0.516135	1.82371	0	11.7898	0	1
37.0667	5.80478	17.1761	60.9374	2.38855	1.15419	0.179359	0.00184805	318198	5.5027	454736	5.65776	0.512204	1.82125	0	11.1707	0	1
37.0833	5.79428	16.9951	60.4557	2.72824	1.15427	0.180995	0.00184504	316264	5.50005	452483	5.6556	0.50828	1.81829	0	10.9686	0	1
37.1	5.78593	16.9138	60.0627	2.71515	1.18899	0.179274	0.00184287	314178	5.49718	450242	5.65345	0.50436	1.81615	0	10.7622	0	1
37.1167	5.78062	16.7322	59.578	3.23612	1.20006	0.174196	0.00184023	312538	5.4949	448012	5.65129	0.500446	1.81355	0	10.816	0	1
37.1333	5.76936	16.6902	59.2527	2.49991	1.15528	0.176138	0.00183778	310509	5.49207	445792	5.64913	0.496538	1.81114	0	10.9006	0	1
37.15	5.76528	16.4708	58.6259	2.67633	1.03176	0.174112	0.00183539	307875	5.48837	443584	5.64698	0.492634	1.80878	0	10.298	0	1
37.1667	5.75432	16.3676	58.2636	2.13101	1.02513	0.167813	0.00183175	306365	5.48624	441387	5.64482	0.488737	1.80519	0	10.587	0	1
37.1833	5.74246	16.2443	57.7455	3.11142	0.845923	0.168991	0.00182824	304434	5.48349	439200	5.64266	0.484848	1.80173	0	10.4961	0	1
37.2	5.73227	16.1001	57.3354	3.18118	0.666256	0.169712	0.00182368	302935	5.48135	437025	5.64051	0.480967	1.79724	0	10.916	0	1
37.2167	5.71384	16.0036	56.7809	3.10415	0.716996	0.169364	0.00181863	301003	5.47857	434860	5.63835	0.477096	1.79226	0	10.9621	0	1
37.2333	5.7006	15.807	56.2815	3.29903	0.735236	0.169017	0.00181461	298514	5.47496	432706	5.63619	0.473235	1.7883	0	9.81113	0	1
37.25	5.68858	15.6736	55.8906	2.44854	0.567318	0.166075	0.00181027	296649	5.47224	430562	5.63404	0.469383	1.78402	0	9.8382	0	1
37.2667	5.67335	15.5354	55.3076	3.01238	0.673601	0.165117	0.00180422	295076	5.46993	428429	5.63188	0.465542	1.77806	0	10.1912	0	1
37.2833	5.65065	15.4037	54.8467	2.96709	0.723273	0.164007	0.00179772	293288	5.46729	426307	5.62972	0.461715	1.77165	0	9.71342	0	1
37.3	5.63253	15.2382	54.3588	3.06172	0.781185	0.162286	0.00179194	291538	5.4647	424195	5.62757	0.4579	1.76596	0	9.51043	0	1
37.3167	5.6144	15.1234	53.8923	2.93358	0.735796	0.156598	0.00178624	289993	5.46239	422094	5.62541	0.454097	1.76034	0	9.97949	0	1
37.3333	5.59674	14.9802	53.3355	2.97465	0.800574	0.155335	0.00177964	288277	5.45981	420003	5.62325	0.450308	1.75384	0	10.4186	0	1
37.35	5.57297	14.8337	52.7599	3.61189	0.81622	0.153003	0.00177262	286338	5.45688	417923	5.6211	0.446533	1.74692	0	10.0675	0	1
37.3667	5.55271	14.6638	52.2891	4.0529	0.778002	0.153266	0.00176542	284727	5.45443	415853	5.61894	0.442773	1.73982	0	10.0477	0	1
37.3833	5.52772	14.5485	51.7487	3.23155	0.821571	0.148646	0.00175825	283848	5.45309	413793	5.61678	0.439029	1.73276	0	10.868	0	1
37.4	5.50776	14.4535	51.3534	3.20762	0.875363	0.148298	0.00175097	282264	5.45066	411743	5.61463	0.435299	1.72558	0	11.0397	0	1
37.4167	5.48201	14.2668	50.7069	3.46812	0.690203	0.142305	0.00174328	280806	5.44841	409703	5.61247	0.431586	1.718	0	11.0818	0	1
37.4333	5.45946	14.1795	50.3697	3.4329	0.837379	0.142568	0.00173587	279487	5.44636	407674	5.61031	0.427889	1.7107	0	11.2688	0	1
37.45	5.43554	14.0125	49.7588	4.15406	0.79733	0.141763	0.00172715	277307	5.44296	405654	5.60816	0.424209	1.70211	0	10.6294	0	1
37.4667	5.40475	13.8206	49.2414	2.96741	0.891863	0.142941	0.00171883	275331	5.43986	403645	5.606	0.420547	1.6939	0	10.2616	0	1
37.4833	5.38327	13.6817	48.6616	3.59565	0.807106	0.14122	0.00171159	273423	5.43684	401645	5.60384	0.416901	1.68678	0	10.567	0	1
37.5	5.35935	13.5144	48.0863	3.92694	0.850522	0.139499	0.00170382	271073	5.43309	399656	5.60169	0.413272	1.67912	0.587206	9.68658	13.6155	1
37.5167	5.33451	13.3274	47.581	-10.7631	0.887987	0.137321	0.00169574	270114	5.43155	397676	5.59953	0.409659	1.67115	1.79995	9.93662	19.755	1
37.5333	5.3086	13.2921	47.245	-10.092	0.932625	0.134837	0.00168753	269213	5.4301	395706	5.59737	0.406064	1.66306	2.29913	10.6337	21.4105	1
37.55	5.283	13.1087	46.6599	-16.4203	1.00885	0.132505	0.00167916	266710	5.42604	393746	5.59522	0.402486	1.65481	2.50039	10.0594	21.9494	1
37.5667	5.25603	12.9179	46.0304	-12.2688	0.916918	0.129411	0.00166918	264925	5.42312	391796	5.59306	0.398928	1.64497	1.87114	10.0015	19.8831	1
37.5833	5.22036	12.781	45.5039	-9.06684	0.68766	0.127233	0.00165966	264709	5.42277	389855	5.5909	0.39539	1.63559	1.93179	11.1784	20.0901	1
37.6	5.19628	12.7481	45.1866	-12.8339	0.883817	0.122765	0.00165055	262813	5.41965	387924	5.58875	0.391872	1.62662	1.25173	11.1927	17.3431	1
37.6167	5.1632	12.4591	44.3572	-1.28205	0.837054	0.123333	0.00164045	259814	5.41466	386002	5.58659	0.388375	1.61666	0.576661	9.47776	13.3434	1
37.6333	5.13287	12.3113	43.9645	-5.18202	0.949593	0.121307	0.00163139	257537	5.41084	384090	5.58443	0.384898	1.60774	0.0377959	8.42608	5.36416	1
37.65	5.10636	12.1081	43.2786	4.76064	0.893064	0.123096	0.00162275	255503	5.4074	382187	5.58228	0.38144	1.59922	0	8.8668	0	1
37.6667	5.07862	11.9893	42.7453	4.05068	0.871478	0.115577	0.00161313	254918	5.4064	380294	5.58012	0.378001	1.58974	0	9.47081	0	1
37.6833	5.046	11.9095	42.47	3.04576	0.914437	0.11706	0.00160261	253654	5.40424	378410	5.57796	0.374584	1.57938	0	9.96228	0	1
37.7	5.01262	11.715	41.6824	3.17809	0.877287	0.115034	0.00159258	251363	5.4003	376536	5.57581	0.371188	1.56949	0	9.63398	0	1
37.7167	4.98305	11.5501	41.2463	3.72286	0.888507	0.116975	0.00158248	249960	5.39787	374671	5.57365	0.367814	1.55954	0	9.474	0	1
37.7333	4.94921	11.4387	40.7238	3.79674	0.783913	0.114797	0.00157231	248497	5.39532	372815	5.57149	0.364462	1.54951	0	10.1062	0	1
37.75	4.91918	11.2676	40.1331	3.77815	0.668638	0.111702	0.00156223	246693	5.39216	370968	5.56934	0.361131	1.53958	0	9.89705	0	1
37.7667	4.88595	11.1297	39.6587	3.49452	0.747302	0.108151	0.00155195	245867	5.3907	369130	5.56718	0.357821	1.52945	0	10.4526	0	1
37.7833	4.85471	11.0448	39.2454	4.05348	0.785073	0.107956	0.00154149	244260	5.38785	367302	5.56502	0.354534	1.51914	0	10.4909	0	1
37.8	4.82026	10.8361	38.6076	3.3925	0.648588	0.103793	0.00153083	242175	5.38413	365482	5.56287	0.351269	1.50863	0	9.51363	0	1
37.8167	4.78779	10.7096	38.2108	3.6475	0.708026	0.0999362	0.00152014	241360	5.38267	363672	5.56071	0.348027	1.4981	0	9.82246	0	1
37.8333	4.75319	10.6132	37.765	4.07615	0.657296	0.0982153	0.00150953	239327	5.37899	361870	5.55855	0.344807	1.48764	0	9.66113	0	1
37.85	4.72118	10.3826	37.0706	4.28049	0.708342	0.0972574	0.00150006	238075	5.37671	360078	5.5564	0.341609	1.4783	0	10.869	0	1
37.8667	4.69375	10.3705	36.7065	3.50324	0.732837	0.0976727	0.00149073	236610	5.37403	358294	5.55424	0.338431	1.46912	0	11.2648	0	1
37.8833	4.66265	10.126	36.0908	-1.82663	0.703927	0.0959519	0.0014807	234198	5.36958	356519	5.55208	0.335273	1.45923	0	9.86251	0	1
37.9	4.63079	10.0273	35.7119	3.19629	0.704314	0.0969776	0.00147045	233377	5.36806	354753	5.54993	0.332137	1.44913	0	10.8271	0	1
37.9167	4.59833	9.91479	35.189	3.60159	0.664417	0.0908317	0.00145974	231437	5.36443	352996	5.54777	0.329023	1.43858	0	10.6755	0	1
37.9333	4.56357	9.71773	34.6352	3.93167	0.721414	0.0909418	0.00144901	229058	5.35995	351247	5.54561	0.325932	1.428	0	8.92135	0	1
37.95	4.53095	9.57255	34.2208	4.30188	0.76483	0.089221	0.00143852	227552	5.35708	349508	5.54346	0.322863	1.41766	0	8.33823	0	1
37.9667	4.49772	9.45286	33.7617	4.07943	0.528248	0.086432	0.00142849	226327	5.35474	347776	5.5413	0.319816	1.40777	0	8.74722	0	1
37.9833	4.468	9.33774	33.3325	3.48407	0.592416	0.0844059	0.00141826	224928	5.35204	346054	5.53914	0.316791	1.3977	0	9.32731	0	1
38	4.43355	9.20232	32.7941	2.8092	0.591582	0.0845161	0.00140838	224696	5.3516	344339	5.53699	0.313787	1.38796	0	11.3077	0	1
38.0167	4.40597	9.18669	32.5115	4.23745	0.702595	0.0827953	0.00139793	223847	5.34995	342634	5.53483	0.310805	1.37766	0	11.9111	0	1
38.0333	4.36801	8.99604	31.9659	3.89934	0.786447	0.080464	0.00138688	220940	5.34427	340936	5.53267	0.307846	1.36677	0	10.2273	0	1
38.05	4.33661	8.81119	31.4292	3.15612	0.981383	0.080269	0.00137705	218853	5.34015	339248	5.53052	0.304909	1.35708	0	9.6131	0	1
38.0667	4.30628	8.70354	31.0047	4.33748	1.08278	0.0770223	0.00136687	217688	5.33783	337567	5.52836	0.301993	1.34705	0	9.29938	0	1
38.0833	4.27274	8.58964	30.678	4.24138	0.991159	0.0792687	0.00135614	215895	5.33424	335895	5.5262	0.299099	1.33647	0	8.47213	0	1
38.1	4.2389	8.42738	30.1136	4.11568	0.924407	0.0761746	0.00134601	215019	5.33248	334231	5.52405	0.296227	1.32649	0	9.73256	0	1
38.1167	4.20918	8.39252	29.8289	3.84273	0.990254	0.0736907	0.00133649	213233	5.32885	332575	5.52189	0.293377	1.31711	0	9.11957	0	1
38.1333	4.17915	8.17043	29.2698	4.19066	0.901224	0.0716647	0.00132617	211719	5.32576	330928	5.51973	0.290547	1.30694	0	8.07962	0	1
38.15	4.1444	8.149	29.0696	3.69127	1.06259	0.0675024	0.00131509	210679	5.32362	329289	5.51758	0.28774	1.29603	0	7.92849	0	1
38.1667	4.10964	7.95484	28.5137	3.73585	0.990803	0.0660867	0.00130528	208731	5.31959	327657	5.51542	0.284956	1.28636	0	7.72178	0	1
38.1833	4.08282	7.88123	28.1313	3.33778	0.946024	0.0652814	0.00129654	207813	5.31767	326034	5.51326	0.282191	1.27774	0	9.22991	0	1
38.2	4.05478	7.77816	27.7314	3.7823	0.887054	0.0635605	0.0012869	207007	5.31599	324419	5.51111	0.279445	1.26824	0	10.2663	0	1
38.2167	4.02231	7.70332	27.3792	3.31327	0.772237	0.0680958	0.00127738	205774	5.31339	322812	5.50895	0.27672	1.25886	0	10.0796	0	1
38.2333	3.99503	7.57233	27.0205	3.10395	0.597605	0.0614921	0.00126833	203710	5.30901	321213	5.50679	0.274015	1.24994	0	8.79268	0	1
38.25	3.96546	7.44425	26.5936	4.40342	0.577392	0.0585505	0.00125895	202661	5.30677	319622	5.50464	0.271329	1.2407	0	9.19062	0	1
38.2667	3.9362	7.38421	26.309	3.99985	0.584493	0.0611021	0.00124955	201349	5.30395	318039	5.50248	0.268663	1.23144	0	8.84895	0	1
38.2833	3.90648	7.23857	25.8936	3.81143	0.565958	0.059839	0.0012395	199051	5.29896	316463	5.50032	0.266018	1.22153	0	7.41919	0	1
38.3	3.8731	7.10224	25.4276	3.55985	0.499359	0.0575078	0.00122991	198100	5.29688	314896	5.49817	0.263394	1.21208	0	7.23147	0	1
38.3167	3.84628	7.05975	25.2683	3.6058	0.690023	0.0632637	0.00122114	197418	5.29539	313336	5.49601	0.260789	1.20344	0	8.07008	0	1
38.3333	3.81808	6.95226	24.8232	3.62842	0.73054	0.0603221	0.00121296	195650	5.29148	311784	5.49385	0.258203	1.19537	0	8.71391	0	1
38.35	3.79492	6.84065	24.4291	3.84894	0.614807	0.0599746	0.00120509	193739	5.28722	310239	5.4917	0.255633	1.18762	0	7.90021	0	1
38.3667	3.76871	6.72965	24.0972	3.41256	0.860708	0.0576433	0.00119592	192047	5.28341	308703	5.48954	0.253081	1.17858	0	6.99223	0	1
38.3833	3.73731	6.62033	23.709	3.63964	0.943339	0.0562276	0.00118679	190902	5.28081	307173	5.48738	0.250549	1.16958	0	7.88606	0	1
38.4	3.71141	6.54809	23.3813	2.9869	0.898407	0.0513024	0.00117746	191169	5.28142	305652	5.48523	0.248037	1.16039	0	10.5289	0	1
38.4167	3.67879	6.53276	23.1568	3.95602	0.790761	0.0479031	0.0011677	190650	5.28024	304138	5.48307	0.245545	1.15077	0	11.0149	0	1
38.4333	3.65014	6.40391	22.8175	3.57214	0.775737	0.0432831	0.0011591	188455	5.27521	302631	5.48091	0.243072	1.1423	0	8.69785	0	1
38.45	3.62484	6.29184	22.5184	3.29674	0.725312	0.0476657	0.00115121	186649	5.27103	301132	5.47876	0.240617	1.13452	0	7.41674	0	1
38.4667	3.60061	6.19763	22.1777	2.89867	0.557699	0.0476233	0.00114347	185134	5.26749	299640	5.4766	0.238178	1.12689	0	7.0157	0	1
38.4833	3.57623	6.10738	21.885	3.08699	0.504832	0.0452921	0.00113546	183675	5.26405	298156	5.47444	0.235757	1.11899	0	6.23775	0	1
38.5	3.55033	6.0156	21.5728	3.28356	0.568848	0.0399091	0.00112684	182993	5.26243	296679	5.47229	0.233353	1.1105	0	6.30111	0	1
38.5167	3.52213	5.97068	21.3914	3.55428	0.378805	0.036052	0.00111778	182621	5.26155	295210	5.47013	0.230967	1.10157	0	8.37639	0	1
38.5333	3.49348	5.8937	21.0001	2.85866	0.517894	0.0367725	0.00110906	182562	5.26141	293747	5.46797	0.228601	1.09298	0	9.86826	0	1
38.55	3.46742	5.87319	20.9228	3.15425	0.543763	0.0400871	0.00110071	181958	5.25997	292292	5.46582	0.226252	1.08475	0	10.1952	0	1
38.5667	3.44106	5.76615	20.517	4.19905	0.636007	0.0394343	0.00109143	179871	5.25496	290844	5.46366	0.223923	1.07561	0	8.74797	0	1
38.5833	3.4092	5.64386	20.2238	2.7501	0.635784	0.0403074	0.00108208	178029	5.25049	289404	5.4615	0.221613	1.0664	0	6.06813	0	1
38.6	3.38238	5.55423	19.9273	5.61695	0.647767	0.038434	0.00107405	176935	5.24781	287970	5.45935	0.219322	1.05848	0	6.22651	0	1
38.6167	3.35876	5.49236	19.6725	5.48408	0.518301	0.0383916	0.00106664	175766	5.24493	286543	5.45719	0.217047	1.05118	0	6.3867	0	1
38.6333	3.33591	5.40547	19.3858	6.09553	0.43507	0.0359078	0.00105858	175499	5.24427	285124	5.45503	0.214788	1.04324	0	7.67535	0	1
38.65	3.30817	5.39289	19.2425	6.04078	0.34131	0.0335765	0.00104989	176486	5.24671	283712	5.45288	0.212548	1.03467	0	11.3392	0	1
38.6667	3.28135	5.3742	18.9922	6.0669	0.298819	0.0310927	0.00104074	175786	5.24498	282306	5.45072	0.210326	1.02565	0	11.8463	0	1
38.6833	3.25071	5.25618	18.7101	6.29047	0.134716	0.0307452	0.00103144	173490	5.23927	280908	5.44856	0.208124	1.01648	0	9.15191	0	1
38.7	3.22298	5.14381	18.3961	5.59958	0.432496	0.0334493	0.00102277	173339	5.2389	279516	5.44641	0.205941	1.00794	0	10.6098	0	1
38.7167	3.19631	5.1587	18.2508	6.21164	0.438376	0.0311181	0.00101515	172396	5.23653	278132	5.44425	0.203775	1.00043	0	10.4301	0	1
38.7333	3.17513	5.01153	17.94	5.53097	0.302044	0.0313809	0.00100728	172078	5.23573	276754	5.44209	0.201626	0.992674	0	10.5502	0	1
38.75	3.14694	5.06121	17.8944	5.68588	0.329591	0.0311859	0.000998587	171695	5.23476	275383	5.43994	0.199495	0.984108	0	11.0303	0	1
38.7667	3.12058	4.90199	17.5115	5.5971	0.326773	0.0267185	0.000990234	169235	5.22849	274019	5.43778	0.197381	0.975876	0	8.45691	0	1
38.7833	3.09452	4.83814	17.2851	2.22113	0.287029	0.0277442	0.000981858	168208	5.22585	272662	5.43562	0.195285	0.967621	0	7.06403	0	1
38.8	3.068	4.76178	17.0885	1.87234	0.331056	0.0273966	0.000974794	166647	5.2218	271311	5.43347	0.193206	0.96066	0	5.08435	0	1
38.8167	3.05018	4.68145	16.8093	1.97491	0.391257	0.0276594	0.000967828	168498	5.22659	269967	5.43131	0.191142	0.953794	0	10.6231	0	1
38.8333	3.02428	4.79536	16.8995	2.25921	0.475415	0.0233445	0.000959937	168181	5.22578	268630	5.42915	0.189093	0.946019	0	11.9056	0	1
38.85	3.00066	4.58549	16.3662	2.20186	0.441316	0.024065	0.000952023	164543	5.21628	267299	5.427	0.187061	0.938219	0	7.24215	0	1
38.8667	2.9746	4.5198	16.2276	3.45723	0.577201	0.0235649	0.000944473	163992	5.21482	265975	5.42484	0.185046	0.930778	0	7.33761	0	1
38.8833	2.95327	4.48296	15.9945	2.85393	0.555157	0.0201655	0.000937068	163463	5.21342	264657	5.42268	0.183046	0.923481	0	8.46684	0	1
38.9	2.92813	4.41987	15.8103	3.39275	0.420656	0.0205809	0.000928862	164643	5.21654	263346	5.42053	0.181063	0.915394	0	12.7696	0	1
38.9167	2.90177	4.46558	15.6275	2.72749	0.585075	0.0185549	0.000920753	164368	5.21582	262042	5.41837	0.179098	0.907402	0	13.3208	0	1
38.9333	2.87723	4.32712	15.4346	2.49559	0.466901	0.0204961	0.000912838	162245	5.21017	260744	5.41621	0.177149	0.899602	0	9.88601	0	1
38.95	2.85209	4.28005	15.2297	2.57069	0.425173	0.0227425	0.000904997	160831	5.20637	259452	5.41406	0.175217	0.891874	0	9.11538	0	1
38.9667	2.82802	4.17927	14.9545	2.17674	0.336448	0.0159862	0.000897544	159384	5.20244	258167	5.4119	0.173302	0.88453	0	6.78971	0	1
38.9833	2.80531	4.13602	14.8313	2.37574	0.341565	0.0154861	0.000890431	160652	5.20589	256888	5.40974	0.171402	0.877521	0	10.3021	0	1
39	2.78338	4.17715	14.7594	3.28291	0.368502	0.0181903	0.000882663	160313	5.20497	255616	5.40759	0.169518	0.869864	0	11.3519	0	1
39.0167	2.75655	4.0454	14.4386	2.34055	0.41497	0.0154013	0.000875502	158443	5.19987	254349	5.40543	0.167649	0.862807	0	9.69379	0	1
39.0333	2.73843	4.01634	14.2941	2.27741	0.369885	0.0161218	0.000868146	157510	5.19731	253090	5.40327	0.165796	0.855558	0	8.77434	0	1
39.05	2.71039	3.93113	14.082	2.46802	0.268191	0.0160794	0.000860329	156426	5.19431	251836	5.40112	0.163959	0.847854	0	7.01853	0	1
39.0667	2.68937	3.89139	13.9294	2.00022	0.013603	0.0143585	0.000853508	155946	5.19297	250588	5.39896	0.162138	0.841133	0	8.19447	0	1
39.0833	2.66758	3.84478	13.7208	2.88053	0.197705	0.0111118	0.000846323	155537	5.19183	249347	5.3968	0.160332	0.834051	0	9.7664	0	1
39.1	2.64427	3.80534	13.5407	2.00012	0.188021	0.00755986	0.000838967	154505	5.18894	248112	5.39465	0.158541	0.826803	0	9.84806	0	1
39.1167	2.62141	3.72791	13.2998	2.39948	0.203362	0.0122477	0.000832244	153091	5.18495	246883	5.39249	0.156765	0.820177	0	8.0334	0	1
39.1333	2.60207	3.67749	13.1754	2.18542	0.129285	0.0103742	0.000825059	152624	5.18362	245660	5.39033	0.155004	0.813096	0	7.29454	0	1
39.15	2.57632	3.64187	13.0233	1.97976	0.219241	0.00636454	0.000818019	151980	5.18179	244443	5.38818	0.153258	0.806158	0	8.01724	0	1
39.1667	2.55789	3.58412	12.8112	2.18777	0.377709	0.0067799	0.000811709	150761	5.17829	243232	5.38602	0.151526	0.79994	0	7.22932	0	1
39.1833	2.53671	3.52897	12.6517	2.01248	0.366956	0.00856855	0.000804621	150405	5.17726	242027	5.38386	0.149808	0.792954	0	7.03176	0	1
39.2	2.5134	3.5054	12.5369	2.12634	0.465152	0.00776321	0.000798748	149262	5.17395	240828	5.38171	0.148104	0.787167	0	7.30787	0	1
39.2167	2.49985	3.42446	12.2672	2.1459	0.568383	0.000549178	0.000793143	147670	5.16929	239635	5.37955	0.146412	0.781643	0	6.10986	0	1
39.2333	2.47822	3.38381	12.1427	2.1972	0.366895	0.00264301	0.000787587	147872	5.16989	238448	5.37739	0.144733	0.776167	0	7.83021	0	1
39.25	2.46498	3.38542	12.0663	2.32952	0.473483	-0.000145978	0.000782954	147909	5.16999	237267	5.37524	0.143064	0.771602	0	10.4167	0	1
39.2667	2.44914	3.34445	11.8827	1.64702	0.515679	0.00149009	0.000778079	145890	5.16403	236092	5.37308	0.141405	0.766797	0	8.50999	0	1
39.2833	2.43438	3.25314	11.685	2.46416	0.580763	0.00449944	0.000773422	143436	5.15666	234922	5.37092	0.139756	0.762207	0	5.26461	0	1
39.3	2.41992	3.1957	11.4596	2.15123	0.682773	0.00445704	0.000769275	142785	5.15468	233759	5.36877	0.138116	0.758121	0	7.5486	0	1
39.3167	2.40835	3.18876	11.3837	2.51183	0.556359	0.0060931	0.000764959	142848	5.15487	232601	5.36661	0.136486	0.753867	0	9.94919	0	1
39.3333	2.39282	3.16168	11.2377	2.47539	0.366621	0.0036093	0.000760423	141677	5.1513	231449	5.36446	0.134865	0.749398	0	10.5655	0	1
39.35	2.37989	3.09905	11.0345	1.74406	0.176273	0.0047876	0.000755766	140717	5.14835	230302	5.3623	0.133254	0.744808	0	11.545	0	1
39.3667	2.36359	3.08068	10.8993	2.18568	0.041314	0.0033719	0.000752082	140655	5.14816	229161	5.36014	0.131651	0.741177	0	13.0629	0	1
39.3833	2.35676	3.06535	10.8286	1.87214	0.0825942	0.00531314	0.000749589	138897	5.14269	228026	5.35798	0.130056	0.73872	0	11.3182	0	1
39.4	2.34795	2.98471	10.6567	1.41853	0.00836531	8.27534e-05	0.000746536	135916	5.13327	226897	5.35583	0.128466	0.735712	0	7.27678	0	1
39.4167	2.3376	2.91308	10.4543	1.88639	0.142724	0.00217658	0.000744165	133840	5.12659	225773	5.35367	0.126882	0.733375	0	4.64319	0	1
39.4333	2.33306	2.87685	10.3388	1.73856	0.160048	-0.000917578	0.000741696	131962	5.12045	224654	5.35151	0.125303	0.730942	0	1.21272	0	1
39.45	2.32211	2.8133	10.1389	2.06574	0.0553015	-0.00141774	0.000738595	131494	5.11891	223541	5.34936	0.123729	0.727886	0	5.73479	0	1
39.4667	2.3136	2.83231	10.1119	1.83872	0.169824	0.00098126	0.000736466	131849	5.12008	222434	5.3472	0.122162	0.725788	0	9.88381	0	1
39.4833	2.30875	2.81088	9.9929	1.96555	0.0905596	0.00139662	0.00073497	129915	5.11366	221332	5.34504	0.120598	0.724313	0	10.3104	0	1
39.5	2.3042	2.73803	9.75807	1.89935	0.109257	-0.000782012	0.000733814	127985	5.10716	220236	5.34289	0.119037	0.723174	0	9.30486	0	1
39.5167	2.30149	2.72026	9.71077	1.04825	0.130548	-0.00235029	0.000732658	127179	5.10442	219145	5.34073	0.117479	0.722034	0	10.0154	0	1
39.5333	2.29695	2.69486	9.57618	1.58874	0.281386	-0.0023927	0.00073121	126768	5.10301	218059	5.33857	0.115923	0.720608	0	12.7406	0	1
39.55	2.29241	2.69082	9.48051	3.54556	0.337467	-0.00380839	0.000729543	124817	5.09627	216979	5.33642	0.114371	0.718965	0	11.8944	0	1
39.5667	2.28649	2.60027	9.28291	0.815639	0.400262	-0.00324044	0.000727123	122421	5.08786	215904	5.33426	0.112823	0.71658	0	9.99678	0	1
39.5833	2.27721	2.57289	9.14299	1.81588	0.474654	0.000684444	0.000724994	121211	5.08354	214835	5.33211	0.11128	0.714482	0	8.8764	0	1
39.6	2.27313	2.53452	9.08928	1.7329	0.520817	0.00186275	0.000724057	121294	5.08384	213771	5.32995	0.10974	0.713559	0	11.4742	0	1
39.6167	2.27133	2.56878	9.02702	2.2116	0.344812	-0.00168918	0.000724141	119978	5.0791	212712	5.32779	0.108201	0.713641	0	13.0658	0	1
39.6333	2.27366	2.47899	8.81813	0.912192	0.543563	-0.00188417	0.000723957	117103	5.06857	211658	5.32563	0.106662	0.71346	0	10.9872	0	1
39.65	2.27018	2.44749	8.69072	1.11425	0.376103	-0.00253692	0.00072251	116991	5.06815	210610	5.32348	0.105125	0.712033	0	14.3846	0	1
39.6667	2.26457	2.46283	8.60176	1.48552	0.275324	-0.0028845	0.000721281	115704	5.06335	209566	5.32132	0.103591	0.710822	0	13.4266	0	1
39.6833	2.26247	2.38571	8.52165	1.66545	0.174239	-0.000790673	0.000720927	112617	5.0516	208528	5.31916	0.102058	0.710474	0	8.31538	0	1
39.7	2.26235	2.33315	8.34068	1.86095	0.0968063	-0.000833075	0.000720306	111606	5.04769	207495	5.31701	0.100526	0.709861	0	10.1211	0	1
39.7167	2.25857	2.33873	8.29536	2.35384	-0.0253352	-0.0031643	0.000718858	111019	5.0454	206467	5.31485	0.0989971	0.708435	0	9.42364	0	1
39.7333	2.25326	2.29944	8.2444	1.64509	-0.0695042	-0.00503775	0.000718285	109666	5.04007	205445	5.3127	0.0974698	0.70787	0	8.83008	0	1
39.75	2.25497	2.27878	8.1002	1.64039	-0.0390578	-0.00584309	0.000718588	108584	5.03577	204427	5.31054	0.0959429	0.708168	0	10.8069	0	1
39.7667	2.25516	2.25551	8.02147	1.16954	-0.039129	-0.0071062	0.000718064	107035	5.02953	203414	5.30838	0.0944162	0.707652	0	10.2039	0	1
39.7833	2.25168	2.21104	7.88063	1.18437	-0.212082	-0.0097426	0.000717054	105135	5.02175	202407	5.30623	0.0928911	0.706657	0	9.11787	0	1
39.8	2.24882	2.17039	7.75291	1.18607	-0.00310794	-0.00917465	0.000715241	104791	5.02032	201404	5.30407	0.091369	0.70487	0	12.0533	0	1
39.8167	2.24031	2.18466	7.68486	2.03312	-0.0109611	-0.00708082	0.000713185	103495	5.01492	200406	5.30191	0.089851	0.702845	0	11.6271	0	1
39.8333	2.23592	2.10433	7.53501	1.21833	-0.00538647	-0.00880169	0.000711908	101131	5.00488	199414	5.29976	0.0883366	0.701585	0	5.88056	0	1
39.85	2.23229	2.08076	7.47428	1.28794	0.154607	-0.0062501	0.000710411	99994	4.99997	198426	5.2976	0.0868251	0.700111	0	5.44025	0	1
39.8667	2.22653	2.04865	7.34306	1.66288	0.27859	-0.00461403	0.000708259	100416	5.0018	197443	5.29544	0.0853175	0.697989	0	10.3115	0	1
39.8833	2.21878	2.08444	7.36839	0.905306	0.353439	-0.00526678	0.000705133	100592	5.00256	196465	5.29329	0.0838155	0.694909	0	13.0551	0	1
39.9	2.20691	2.03661	7.201	1.15909	0.363897	-0.00927647	0.000701619	98360	4.99282	195492	5.29113	0.0823206	0.691446	0	9.99979	0	1
39.9167	2.19672	1.97398	7.08396	1.64496	0.436152	-0.00977664	0.000698907	97125	4.98733	194523	5.28897	0.0808322	0.688773	0	6.64375	0	1
39.9333	2.18989	1.97178	7.05284	1.2539	0.487503	-0.00722505	0.000695344	97209	4.98771	193560	5.28682	0.0793506	0.685262	0	8.30491	0	1
39.95	2.17436	1.95691	6.98616	1.37311	0.337133	-0.00436828	0.000690955	97511	4.98905	192601	5.28466	0.0778774	0.680936	0	11.3118	0	1
39.9667	2.16234	1.95821	6.91764	1.00524	0.323939	-0.00624174	0.000686711	97821	4.99043	191647	5.2825	0.0764133	0.676754	0	14.7005	0	1
39.9833	2.14772	1.94395	6.81098	1.27169	0.298233	-0.0079626	0.000681957	96458	4.98434	190698	5.28035	0.0749589	0.672069	0	12.3945	0	1
40	2.1325	1.87812	6.72553	1.03857	0.11582	-0.0112094	0.000677689	95664	4.98075	189753	5.27819	0.073514	0.667863	0	10.0655	0	1
40.0167	2.12094	1.8895	6.69212	1.58639	0.233241	-0.0121673	0.000674247	95123	4.97829	188813	5.27603	0.0720773	0.664471	0	11.8604	0	1
40.0333	2.1109	1.83724	6.52488	1.57268	0.219742	-0.0105312	0.000669712	95076	4.97807	187878	5.27388	0.0706491	0.660001	0	10.7545	0	1
40.05	2.09247	1.86296	6.63276	0.829915	0.143072	-0.0116417	0.00066418	94978	4.97762	186947	5.27172	0.0692316	0.65455	0	9.53292	0	1
40.0667	2.07618	1.80323	6.43806	1.40749	0.026729	-0.0133626	0.000658867	93618	4.97136	186021	5.26956	0.0678256	0.649313	0	9.67767	0	1
40.0833	2.05912	1.7815	6.33857	1.09151	0.0368812	-0.0120317	0.000653553	93246	4.96963	185099	5.2674	0.0664309	0.644077	0	10.2628	0	1
40.1	2.04283	1.76006	6.26869	1.11351	-0.00560935	-0.0143629	0.000648629	92623	4.96672	184183	5.26525	0.0650471	0.639224	0	9.66571	0	1
40.1167	2.02821	1.73146	6.17606	0.873367	0.068935	-0.0142528	0.000642732	94088	4.97353	183270	5.26309	0.0636748	0.633413	0	16.0537	0	1
40.1333	2.00582	1.78083	6.12602	0.838759	0.264634	-0.015821	0.000635498	95616	4.98053	182362	5.26093	0.0623164	0.626284	0	19.0197	0	1
40.15	1.98281	1.74689	6.09229	1.33165	0.333228	-0.014185	0.000628677	93957	4.97293	181459	5.25878	0.060973	0.619562	0	15.394	0	1
40.1667	1.96301	1.68411	5.95176	0.886425	0.302486	-0.0178895	0.000622051	94655	4.97614	180560	5.25662	0.0596438	0.613032	0	16.8765	0	1
40.1833	1.94122	1.73531	5.99021	1.0366	0.495896	-0.0170164	0.000614793	94015	4.9732	179666	5.25447	0.0583294	0.605879	0	16.4054	0	1
40.2	1.91745	1.62156	5.75309	1.2887	0.323401	-0.0164484	0.000607535	92600	4.96661	178776	5.25231	0.0570305	0.598726	0	13.9915	0	1
40.2167	1.89567	1.64667	5.77018	0.691352	0.174557	-0.0163382	0.000599961	92109	4.9643	177890	5.25015	0.0557473	0.591261	0	12.4739	0	1
40.2333	1.86991	1.5642	5.59928	0.976263	0.0614179	-0.0151599	0.000592022	90550	4.95689	177009	5.248	0.0544806	0.583438	0	10.1618	0	1
40.25	1.84584	1.55117	5.49323	0.737187	0.0579898	-0.0136764	0.000583645	92440	4.96586	176132	5.24584	0.0532312	0.575182	0	15.2967	0	1
40.2667	1.81734	1.58268	5.51124	1.03827	0.140621	-0.0134137	0.000574004	93338	4.97006	175260	5.24368	0.052001	0.565681	0	16.4314	0	1
40.2833	1.78533	1.5289	5.37299	1.36667	0.129106	-0.0186441	0.000564388	95894	4.98179	174392	5.24153	0.0507912	0.556204	0	21.3882	0	1
40.3	1.75698	1.61199	5.39268	0.761079	0.175879	-0.0174658	0.000556279	95392	4.97951	173528	5.23937	0.0496003	0.548213	0	20.7822	0	1
40.3167	1.73443	1.46788	5.1934	1.41602	0.199459	-0.014609	0.000548242	92241	4.96492	172668	5.23721	0.0484265	0.540293	0	13.5193	0	1
40.3333	1.70655	1.4701	5.17982	1.03992	0.0626694	-0.0172454	0.000539185	93801	4.97221	171813	5.23506	0.0472709	0.531367	0	16.6416	0	1
40.35	1.67759	1.46714	5.08689	0.899869	0.164527	-0.0174404	0.00052986	96867	4.98618	170962	5.2329	0.0461349	0.522178	0	20.5813	0	1
40.3667	1.64802	1.51193	5.16196	1.02029	0.0471158	-0.0174828	0.000520682	99059	4.99589	170115	5.23074	0.0450185	0.513132	0	21.1658	0	1
40.3833	1.61998	1.48149	5.10886	1.1192	0.0435351	-0.0213399	0.000511405	96652	4.98521	169272	5.22859	0.0439217	0.50399	0	19.6164	0	1
40.4	1.5898	1.38789	4.80445	1.52923	0.22367	-0.0259599	0.000501424	95025	4.97784	168434	5.22643	0.0428454	0.494154	0	19.3807	0	1
40.4167	1.55733	1.37821	4.76157	0.89434	0.181332	-0.0241713	0.000491079	94684	4.97628	167599	5.22427	0.0417906	0.483958	0	16.743	0	1
40.4333	1.52487	1.32214	4.67368	1.24959	0.196062	-0.0239085	0.000481535	95196	4.97862	166769	5.22212	0.0407571	0.474553	0	15.2365	0	1
40.45	1.49743	1.34053	4.67811	1.17394	0.0780405	-0.0244087	0.00047204	95089	4.97813	165943	5.21996	0.0397437	0.465196	0	13.3737	0	1
40.4667	1.46527	1.26722	4.533	0.912738	-0.00610656	-0.0221622	0.000462618	96069	4.98258	165121	5.2178	0.0387504	0.45591	0	16.2524	0	1
40.4833	1.4383	1.314	4.50172	1.33711	-0.142744	-0.0231202	0.000453123	96796	4.98586	164303	5.21565	0.0377773	0.446553	0	18.8709	0	1
40.5	1.40568	1.23245	4.32334	0.722062	-0.316918	-0.0205686	0.000442559	95616	4.98053	163489	5.21349	0.0368255	0.436142	0	15.7097	0	1
40.5167	1.37199	1.22536	4.29542	1.68645	-0.206058	-0.0239679	0.000432067	95946	4.98203	162679	5.21133	0.035896	0.425802	0	15.3274	0	1
40.5333	1.33983	1.18257	4.15916	1.21849	-0.0558296	-0.0267569	0.000421551	99611	4.99831	161873	5.20917	0.0349889	0.415439	0	17.3114	0	1
40.55	1.30599	1.25589	4.34333	1.33525	-0.203301	-0.0292407	0.00041208	100793	5.00343	161072	5.20702	0.034103	0.406105	0	18.2711	0	1
40.5667	1.28039	1.15573	4.03464	1.13615	-0.0127896	-0.0253158	0.000403388	96226	4.98329	160274	5.20486	0.0332364	0.397539	0	14.2704	0	1
40.5833	1.25143	1.0992	3.90922	1.12	-0.0606207	-0.0264263	0.000395157	96654	4.98522	159480	5.20271	0.0323878	0.389427	0	16.4603	0	1
40.6	1.22873	1.11897	3.8491	1.74763	-0.0686265	-0.0257058	0.000386829	96554	4.98477	158690	5.20055	0.0315568	0.38122	0	17.3989	0	1
40.6167	1.19916	1.04993	3.711	1.53602	-0.0784632	-0.0266637	0.000376751	98015	4.99129	157904	5.19839	0.0307453	0.371288	0	16.8885	0	1
40.6333	1.16547	1.09457	3.77814	1.92698	0.0352962	-0.0267061	0.00036711	99050	4.99585	157122	5.19624	0.0299548	0.361787	0	16.309	0	1
40.65	1.13865	1.01729	3.61228	1.28034	0.158058	-0.0272063	0.000357955	100031	5.00013	156343	5.19408	0.0291843	0.352765	0	17.0756	0	1
40.6667	1.10801	1.06209	3.64448	0.41962	0.211698	-0.0252651	0.000349311	100683	5.00296	155569	5.19192	0.0284327	0.344247	0	17.9274	0	1
40.6833	1.0844	0.980078	3.45954	0.857119	0.339953	-0.0254601	0.000341056	98036	4.99139	154798	5.18977	0.0276991	0.336111	0	14.1241	0	1
40.7	1.0562	0.962309	3.3863	1.36069	0.408242	-0.0313008	0.000332023	98857	4.99501	154031	5.18761	0.0269838	0.327209	0	15.9498	0	1
40.7167	1.0277	0.944083	3.29337	1.63721	0.372312	-0.0311906	0.000323501	100438	5.0019	153268	5.18545	0.0262872	0.31881	0	17.0833	0	1
40.7333	1.00271	0.942794	3.29139	1.55911	0.559772	-0.0274183	0.000314541	102038	5.00876	152509	5.1833	0.0256091	0.30998	0	18.8027	0	1
40.75	0.971467	0.9206	3.16825	1.73904	0.555581	-0.0273081	0.000305265	104827	5.02047	151754	5.18114	0.0249505	0.300839	6.3505	19.1718	21.9365	1
40.7667	0.944493	0.937163	3.26209	-14.978	0.565123	-0.0275031	0.000296937	105110	5.02164	151002	5.17898	0.0243105	0.292631	6.36365	16.6484	21.9714	1
40.7833	0.919197	0.875449	3.07349	2.07525	0.423297	-0.0299869	0.000289265	104301	5.01829	150254	5.17683	0.0236876	0.285071	0	16.5381	0	1
40.8	0.896343	0.876754	3.05335	1.85998	0.307717	-0.0314026	0.000281837	104318	5.01836	149510	5.17467	0.0230807	0.27775	0	17.7719	0	1
40.8167	0.872574	0.830451	2.88901	0.93441	0.350676	-0.0334287	0.000274092	105227	5.02213	148769	5.17251	0.0224899	0.270118	0	20.321	0	1
40.8333	0.847736	0.843658	2.87711	1.40944	0.370288	-0.0366754	0.000266786	106489	5.0273	148032	5.17036	0.0219151	0.262917	0	20.6402	0	1
40.85	0.826713	0.80529	2.79425	1.122	0.435677	-0.0354971	0.00025943	107602	5.03182	147299	5.1682	0.0213559	0.255668	0	20.529	0	1
40.8667	0.80157	0.814987	2.78128	0.728656	0.619475	-0.0344714	0.00025171	111791	5.04841	146569	5.16604	0.0208127	0.24806	0	23.5938	0	1
40.8833	0.778258	0.81736	2.7529	1.5696	0.477344	-0.0334457	0.000244598	112471	5.05104	145843	5.16389	0.0202853	0.241051	0	23.5131	0	1
40.9	0.75693	0.778534	2.65998	1.42055	0.549447	-0.0360821	0.000237826	114296	5.05803	145121	5.16173	0.0197726	0.234377	0	23.2029	0	1
40.9167	0.735754	0.798455	2.69736	0.77452	0.480864	-0.032615	0.000231418	112831	5.05243	144402	5.15957	0.0192739	0.228063	0	21.2916	0	1
40.9333	0.716715	0.716904	2.499	1.64354	0.270832	-0.0367772	0.000224695	109318	5.03869	143686	5.15741	0.0187892	0.221437	0	19.4365	0	1
40.95	0.693556	0.709054	2.43125	1.27339	0.295022	-0.0360567	0.000217169	115006	5.06072	142975	5.15526	0.0183197	0.21402	0	24.6031	0	1
40.9667	0.669481	0.739503	2.45337	1.4402	0.272826	-0.035031	0.000210057	115452	5.0624	142266	5.1531	0.0178657	0.207011	0	22.7435	0	1
40.9833	0.648916	0.667565	2.33786	1.66911	0.231556	-0.0384303	0.000203358	113224	5.05394	141562	5.15095	0.0174263	0.200409	0	19.0529	0	1
41	0.627435	0.669175	2.29132	1.6464	0.152444	-0.0419822	0.000197023	115644	5.06312	140861	5.14879	0.0170009	0.194166	0	20.8166	0	1
41.0167	0.609159	0.653238	2.25333	1.26252	0.208068	-0.0424824	0.00019137	115518	5.06265	140163	5.14663	0.0165881	0.188595	0	21.5439	0	1
41.0333	0.59195	0.629671	2.14072	1.27201	0.139027	-0.0426774	0.000185619	117180	5.06885	139468	5.14447	0.0161875	0.182927	0	22.5881	0	1
41.05	0.573063	0.632349	2.15995	1.09137	-0.0742096	-0.0389051	0.000180111	177982	5.25038	138778	5.14232	0.0157988	0.177499	0	53.5556	0	1
41.0667	0.557381	1.20326	2.47092	1.13184	-0.0224009	-0.0391001	0.000174968	186234	5.27006	138090	5.14016	0.0154215	0.172431	0	55.8466	0	1
41.0833	0.540783	0.658914	2.05191	1.3905	-0.0444447	-0.0383796	0.000170554	137747	5.13908	137406	5.13801	0.0150543	0.168081	0	39.1342	0	1
41.1	0.529678	0.697756	2.05115	0.54184	-0.124625	-0.041016	0.000166407	134678	5.1293	136725	5.13585	0.0146962	0.163995	0	36.2091	0	1
41.1167	0.514759	0.597895	1.97455	1.38522	0.150115	-0.0416687	0.000161483	132193	5.12121	136048	5.13369	0.0143478	0.159142	0	33.4893	0	1
41.1333	0.498771	0.637347	1.95136	0.864775	0.0385022	-0.0409482	0.00015685	142597	5.15411	135374	5.13154	0.0140095	0.154576	0	32.9385	0	1
41.15	0.485683	0.657114	2.18054	1.54184	-0.00215728	-0.0403802	0.000152631	141033	5.14932	134704	5.12938	0.0136806	0.150418	0	30.488	0	1
41.1667	0.472289	0.589602	1.87171	0.956539	0.0241693	-0.0431692	0.000147658	132754	5.12305	134036	5.12722	0.0133615	0.145517	0	31.3055	0	1
41.1833	0.45447	0.545436	1.79602	0.836634	0.0190627	-0.0473315	0.00014305	130550	5.11578	133372	5.12506	0.0130526	0.140976	0	28.7348	0	1
41.2	0.443366	0.53667	1.76337	1.09835	0.157389	-0.0444747	0.000138976	134745	5.12951	132712	5.12291	0.0127529	0.136961	0	31.0039	0	1
41.2167	0.428904	0.54774	1.74841	1.02087	0.213775	-0.0477215	0.000134684	139015	5.14306	132054	5.12075	0.012462	0.132731	0	34.5161	0	1
41.2333	0.416426	0.535312	1.66541	0.897451	0.0743913	-0.0453225	0.000130392	138891	5.14267	131400	5.1186	0.0121803	0.128501	0	30.4815	0	1
41.25	0.401964	0.513576	1.74399	1.04641	0.082865	-0.0446019	0.000125759	142660	5.1543	130749	5.11644	0.0119081	0.123936	0	30.2516	0	1
41.2667	0.38735	0.525562	1.63916	1.27471	-0.134491	-0.0438814	0.000121564	144348	5.15941	130102	5.11428	0.0116453	0.119802	0	34.5402	0	1
41.2833	0.375635	0.489483	1.55966	0.408037	0.0197039	-0.0431609	0.000117977	137796	5.13924	129457	5.11213	0.0113907	0.116266	0	31.1498	0	1
41.3	0.364835	0.451877	1.48566	0.953416	0.000101528	-0.0453395	0.000114487	140581	5.14793	128816	5.10997	0.0111437	0.112827	0	32.5088	0	1
41.3167	0.35373	0.479732	1.49786	0.55809	-0.00485244	-0.0421775	0.000110754	143381	5.15649	128178	5.10781	0.0109043	0.109148	0	32.187	0	1
41.3333	0.341405	0.439533	1.45331	0.592756	-0.0215557	-0.0449665	0.000107045	140913	5.14895	127543	5.10566	0.0106729	0.105493	0	28.3306	0	1
41.35	0.330452	0.434582	1.4295	0.746441	0.070994	-0.044246	0.000103507	142139	5.15271	126911	5.1035	0.0104491	0.102006	0	28.1138	0	1
41.3667	0.319195	0.418034	1.38632	4.7841	0.13028	-0.0448987	0.000100503	149644	5.17506	126282	5.10134	0.0102323	0.0990456	0	30.2941	0	1
41.3833	0.3116	0.453061	1.44888	5.37297	0.146993	-0.0424997	9.72317e-05	147705	5.1694	125657	5.09919	0.0100222	0.0958219	0	28.5715	0	1
41.4	0.298664	0.37914	1.29141	5.26267	0.0945843	-0.0443732	9.41793e-05	139065	5.14322	125034	5.09703	0.0098188	0.0928138	0	24.7802	0	1
41.4167	0.292442	0.380444	1.26746	4.62	0.0614016	-0.0477725	9.13458e-05	142289	5.15317	124415	5.09487	0.00962165	0.0900213	0	26.6834	0	1
41.4333	0.280879	0.373052	1.24319	4.92109	-0.13444	-0.0453735	8.7953e-05	151660	5.18087	123799	5.09272	0.00943111	0.0866778	0	30.318	0	1
41.45	0.271148	0.399533	1.27097	5.21302	-0.0273943	-0.0483151	8.58731e-05	158464	5.19993	123186	5.09056	0.00924639	0.084628	0	32.9389	0	1
41.4667	0.267825	0.388021	1.24289	4.4263	-0.0993344	-0.0471368	8.44253e-05	159964	5.20402	122575	5.0884	0.00906541	0.0832012	0	35.8368	0	1
41.4833	0.262061	0.392835	1.19116	4.9848	-0.260996	-0.0482473	8.09596e-05	163984	5.2148	121968	5.08625	0.00888966	0.0797858	0	33.5538	0	1
41.5	0.246073	0.375372	1.24914	4.92029	-0.0488175	-0.0502734	7.75183e-05	168711	5.22714	121364	5.08409	0.00872124	0.0763943	0	30.7653	0	1
41.5167	0.240461	0.382017	1.20779	4.70578	0.0333563	-0.0533675	7.49278e-05	175607	5.24454	120763	5.08193	0.00855924	0.0738414	0	34.1494	0	1
41.5333	0.229814	0.379202	1.19879	4.76471	0.0564785	-0.0503582	7.27993e-05	174773	5.24247	120165	5.07978	0.00840225	0.0717437	0	35.4851	0	1
41.55	0.227102	0.35655	1.10159	4.56927	0.147807	-0.0525368	7.15703e-05	161499	5.20817	119569	5.07762	0.00824883	0.0705326	0	33.0273	0	1
41.5667	0.222101	0.312384	1.03216	4.56259	-0.14508	-0.0545628	6.90285e-05	157619	5.19761	118977	5.07546	0.00809942	0.0680276	0	28.3596	0	1
41.5833	0.211148	0.318114	1.04681	5.75051	-0.224649	-0.0535371	6.56114e-05	171902	5.23528	118388	5.07331	0.00795634	0.0646601	0	31.195	0	1
41.6	0.200654	0.334982	1.06528	4.24069	-0.387837	-0.0534269	6.28265e-05	191155	5.28139	117801	5.07115	0.00781985	0.0619155	0	35.5344	0	1
41.6167	0.193669	0.35948	1.1051	4.54589	-0.393554	-0.0556056	6.0625e-05	201665	5.30463	117218	5.06899	0.00768866	0.059746	0	36.6762	0	1
41.6333	0.186837	0.347205	1.0816	4.08159	-0.321909	-0.0547325	5.87882e-05	191891	5.28305	116637	5.06684	0.00756176	0.0579358	0	33.1732	0	1
41.65	0.182141	0.305632	0.998442	4.74904	-0.542317	-0.0517231	5.67569e-05	182522	5.26132	116059	5.06468	0.00743897	0.055934	0	30.0211	0	1
41.6667	0.174088	0.294425	0.958311	4.07143	-0.334105	-0.0519181	5.46284e-05	199452	5.29984	115484	5.06252	0.0073206	0.0538363	0	34.452	0	1
41.6833	0.168781	0.33586	1.02942	4.29073	-0.341653	-0.0530286	5.24755e-05	201730	5.30477	114912	5.06037	0.00720679	0.0517147	0	33.2515	0	1
41.7	0.160575	0.27674	0.921232	4.07134	-0.140614	-0.0561228	4.98121e-05	189688	5.27804	114343	5.05821	0.00709808	0.0490899	0	27.8704	0	1
41.7167	0.152065	0.270874	0.890104	4.25722	-0.0390613	-0.0579962	4.75864e-05	196841	5.29412	113777	5.05605	0.00699458	0.0468964	0	30.8908	0	1
41.7333	0.146606	0.271568	0.867979	3.98778	0.147025	-0.0589541	4.57739e-05	208587	5.31929	113213	5.0539	0.00689537	0.0451102	0	32.3613	0	1
41.75	0.140689	0.281112	0.903989	3.97773	0.224773	-0.0593017	4.48123e-05	237643	5.37593	112652	5.05174	0.0067991	0.0441625	0	39.7864	0	1
41.7667	0.14057	0.333687	0.94351	4.03727	0.242708	-0.0567501	4.48232e-05	248577	5.39546	112094	5.04958	0.00670385	0.0441732	0	45.3626	0	1
41.7833	0.140757	0.307831	0.869962	3.94834	0.302604	-0.0577081	4.41776e-05	227254	5.35651	111539	5.04743	0.00660927	0.0435371	0	41.6267	0	1
41.8	0.136519	0.271294	0.837766	4.34174	0.318859	-0.0571401	4.29729e-05	212508	5.32738	110986	5.04527	0.00651665	0.0423498	0	34.9577	0	1
41.8167	0.133196	0.256882	0.820981	4.77268	0.128206	-0.0597765	4.09903e-05	233748	5.36875	110437	5.04311	0.00642743	0.0403959	0	37.4106	0	1
41.8333	0.124075	0.296792	0.880948	4.29816	0.270652	-0.0584456	3.87402e-05	272469	5.43532	109890	5.04096	0.0063427	0.0381784	0	46.8163	0	1
41.85	0.119073	0.310456	0.805112	4.4639	0.00645106	-0.0575725	3.70006e-05	272369	5.43516	109345	5.0388	0.00626221	0.0364641	0	47.6185	0	1
41.8667	0.113157	0.269036	0.787412	4.26664	-0.14102	-0.0571571	3.53583e-05	259924	5.41485	108804	5.03664	0.00618531	0.0348456	0	40.6757	0	1
41.8833	0.108766	0.261338	0.792142	4.41315	-0.299172	-0.0561314	3.40077e-05	265857	5.42465	108265	5.03449	0.0061116	0.0335146	0	39.6136	0	1
41.9	0.10468	0.260659	0.779172	4.32071	-0.460987	-0.0569368	3.27301e-05	277866	5.44384	107728	5.03233	0.00604068	0.0322555	0	38.9786	0	1
41.9167	0.100747	0.264558	0.811673	3.76227	-0.53018	-0.0572843	3.2279e-05	277681	5.44355	107195	5.03017	0.00597159	0.031811	0	37.6461	0	1
41.9333	0.101849	0.253351	0.776883	3.89993	-0.593728	-0.0587	3.18766e-05	269515	5.43058	106664	5.02802	0.00590341	0.0314144	0	39.1997	0	1
41.95	0.098221	0.242754	0.722561	4.37558	-0.628742	-0.058895	3.0915e-05	260873	5.41643	106135	5.02586	0.00583669	0.0304668	0	38.1491	0	1
41.9667	0.0958137	0.223154	0.699825	4.32067	-0.731657	-0.059853	2.96131e-05	254829	5.40625	105610	5.02371	0.00577236	0.0291837	0	32.6579	0	1
41.9833	0.0900495	0.213625	0.697384	4.08282	-0.729134	-0.0583695	2.75818e-05	284944	5.45476	105086	5.02154	0.00571158	0.0271819	0	37.2295	0	1
42	0.0830645	0.240564	0.701046	3.98687	-0.42876	-0.0576489	2.5429e-05	315405	5.49887	104566	5.01939	0.00565525	0.0250602	0	38.8556	0	1
42.0167	0.0765374	0.222643	0.70364	3.91885	-0.303404	-0.0602853	2.37623e-05	346017	5.5391	104048	5.01723	0.00560297	0.0234178	0	40.5782	0	1
42.0333	0.0726042	0.251871	0.710964	4.41479	-0.352303	-0.0600226	2.31168e-05	414074	5.61708	103533	5.01508	0.00555316	0.0227816	0	46.3433	0	1
42.05	0.0724857	0.298953	0.827541	4.11971	-0.192767	-0.0634219	2.33222e-05	382179	5.58227	103020	5.01292	0.00550381	0.022984	0	44.9655	0	1
42.0667	0.0738931	0.21435	0.630397	-0.258924	-0.113645	-0.0610229	2.25064e-05	724360	5.85995	102509	5.01076	0.0054551	0.0221801	3.90485	71.8055	35.5298	1
42.0833	0.0673659	0.694629	0.883693	-0.340529	-0.0905228	-0.0612179	2.08155e-05	819164	5.91337	102002	5.00861	0.00540907	0.0205137	11.1356	73.2494	52.4931	1
42.1	0.0632802	0.25236	0.619563	-1.24062	-0.0483271	-0.0621758	1.90516e-05	424043	5.62741	101496	5.00645	0.0053667	0.0187754	18.7107	48.7357	50.108	1
42.1167	0.0562953	0.211856	0.637416	-1.19115	-0.0220006	-0.0567251	1.70204e-05	417046	5.62018	100994	5.0043	0.00532837	0.0167736	18.0438	39.0946	49.2316	1
42.1333	0.050531	0.198055	0.602778	-0.903948	-0.0295485	-0.0589037	1.59615e-05	430248	5.63372	100493	5.00214	0.00529332	0.0157301	10.564	38.6476	41.6156	1
42.15	0.0496496	0.198596	0.602473	-0.246418	0.0239387	-0.059709	1.56077e-05	459362	5.66216	99995	4.99998	0.00525977	0.0153814	9.09587	37.9783	40.4644	1
42.1667	0.0483104	0.215618	0.664119	-0.722158	0.00876131	-0.0595988	1.4792e-05	517428	5.71385	99500	4.99782	0.00522746	0.0145775	15.4751	40.6667	50.2614	1
42.1833	0.0445299	0.226078	0.651454	-0.839621	0.045769	-0.0564369	1.30281e-05	634071	5.80214	99007	4.99567	0.0051979	0.0128392	16.9173	44.9253	55.4068	1
42.2	0.0372398	0.24966	0.700434	-0.663811	-0.191424	-0.0549534	1.22854e-05	879161	5.94407	98517	4.99351	0.005171	0.0121072	4.75361	62.227	40.4673	1
42.2167	0.0398679	0.36327	0.615137	0.265479	-0.0437898	-0.0594209	1.22476e-05	805716	5.90618	98029	4.99135	0.00514493	0.01207	0.330772	62.2295	16.1675	1
42.2333	0.0370028	0.196728	0.586756	-0.293116	-0.0130382	-0.0609892	1.11158e-05	616320	5.78981	97543	4.9892	0.0051201	0.0109547	6.95833	40.6132	40.8173	1
42.25	0.0327645	0.198643	0.591486	-0.234646	0.131391	-0.0617945	9.35197e-06	664332	5.82239	97060	4.98704	0.00509835	0.00921637	10.4617	35.832	47.9442	1
42.2667	0.0259321	0.16058	0.528315	-0.433133	0.293826	-0.0609214	8.09865e-06	845708	5.92722	96579	4.98488	0.0050798	0.00798122	2.11948	43.9595	30.5181	1
42.2833	0.0248981	0.234059	0.605829	0.31595	0.337853	-0.0608112	7.13706e-06	1049961	6.02117	96101	4.98273	0.00506361	0.00703358	0	50.0989	0	1
42.3	0.0198968	0.196149	0.537317	0.0333865	0.150099	-0.0614639	5.98098e-06	1033359	6.01425	95625	4.98057	0.00504967	0.00589426	13.5959	43.3894	60.6214	1
42.3167	0.0176421	0.160069	0.493067	-0.588227	-0.0384184	-0.0612012	4.72766e-06	1238841	6.09302	95151	4.97841	0.00503829	0.00465911	27.7739	39.0284	81.713	1
42.3333	0.0120305	0.178159	0.530908	-0.307589	0.0329216	-0.0594125	3.42571e-06	2094815	6.32115	94680	4.97626	0.00502963	0.00337604	8.79608	44.7556	66.3568	1
42.35	0.0094706	0.235158	0.645959	0.101986	0.0764906	-0.0594549	2.87742e-06	2591550	6.41356	94211	4.9741	0.00502293	0.0028357	4.67159	47.7879	57.6875	1
42.3667	0.00858918	0.193586	0.529687	-0.1937	-0.0192531	-0.0613284	2.47499e-06	2561267	6.40845	93744	4.97194	0.00501724	0.00243911	36.7092	44.6162	114.24	1
42.3833	0.00694483	0.171545	0.511682	-0.426215	0.115716	-0.0581664	1.78083e-06	3588064	6.55486	93280	4.96979	0.00501272	0.00175501	39.65	43.8212	131.152	1
42.4	0.00423236	0.196653	0.54815	-0.0555494	-0.0543381	-0.0574459	1.08667e-06	6889327	6.83818	92818	4.96763	0.00500967	0.00107091	137.951	47.6692	247.006	1
42.4167	0.00258801	0.233816	0.634057	-0.966928	-0.194332	-0.0600823	2.46641e-07	30255108	7.4808	92358	4.96547	0.00500826	0.000243065	728.434	51.2829	704.374	1
42.4333	-0.00103999	0.194227	0.484063	-0.258128	-0.343329	-0.0595143	0	0	-INF	91900	4.96332	0.00500799	0	0	97.7834	0	1
42.45	-0.00237917	0.188665	0.541741	-0.0328787	-0.325548	-0.0572679	0	0	-INF	91445	4.96116	0.00500799	0	0	97.7834	0	1
42.4667	-0.00280282	0.200194	0.520379	-0.0502445	-0.414425	-0.0609724	0	0	-INF	90992	4.959	0.00500799	0	0	97.7834	0	1
42.4833	-0.00841446	0.202872	0.55761	-0.603346	-0.518866	-0.0617778	0	0	-INF	90541	4.95685	0.00500799	0	0	97.7834	0	1
42.5	-0.0112795	0.173811	0.513665	-0.837692	-0.554796	-0.0627357	0	0	-INF	90093	4.95469	0.00500799	0	0	97.7834	0	1
42.5167	-0.0109402	0.145972	0.459191	-0.476487	-0.386562	-0.0629307	0	0	-INF	89647	4.95254	0.00500799	0	0	97.7834	0	1
42.5333	-0.0138053	0.171843	0.502678	-0.888903	-0.366034	-0.0651093	0	0	-INF	89203	4.95038	0.00500799	0	0	97.7834	0	1
42.55	-0.0146867	0.159873	0.461632	-0.994465	-0.334825	-0.063931	0	0	-INF	88761	4.94822	0.00500799	0	0	97.7834	0	1
42.5667	-0.0172466	0.155379	0.464684	-0.943166	-0.306057	-0.0603113	0	0	-INF	88321	4.94606	0.00500799	0	0	97.7834	0	1
42.5833	-0.0196539	0.166755	0.484215	-1.09771	-0.229529	-0.0595908	0	0	-INF	87884	4.94391	0.00500799	0	0	97.7834	0	1
42.6	-0.0185516	0.157836	0.430504	-0.676231	-0.0153664	-0.0588702	0	0	-INF	87448	4.94175	0.00500799	0	0	97.7834	0	1
42.6167	-0.0153132	0.130149	0.4244	-0.93377	0.0729108	-0.0575394	0	0	-INF	87015	4.93959	0.00500799	0	0	97.7834	0	1
42.6333	-0.0174153	0.16304	0.467277	-1.06069	0.188959	-0.0621594	0	0	-INF	86584	4.93744	0.00500799	0	0	97.7834	0	1
42.65	-0.0202804	0.180214	0.485282	-0.731228	0.347579	-0.0602182	0	0	-INF	86155	4.93528	0.00500799	0	0	97.7834	0	1
42.6667	-0.020704	0.165497	0.445762	-0.580442	0.497044	-0.0613287	0	0	-INF	85728	4.93312	0.00500799	0	0	97.7834	0	1
42.6833	-0.0212802	0.14315	0.408836	-1.50723	0.490259	-0.0616763	0	0	-INF	85304	4.93097	0.00500799	0	0	97.7834	0	1
42.7	-0.0236875	0.194657	0.461021	0.962738	0.192184	-0.0626342	0	0	-INF	84881	4.92881	0.00500799	0	0	97.7834	0	1
42.7167	-0.0267052	0.125008	0.384574	-0.519014	0.306249	-0.0580989	0	0	-INF	84461	4.92666	0.00500799	0	0	97.7834	0	1
42.7333	-0.0268237	0.168427	0.469413	-0.708651	0.250941	-0.0624138	0	0	-INF	84042	4.9245	0.00500799	0	0	97.7834	0	1
42.75	-0.0269421	0.135552	0.368094	-0.384373	-0.071091	-0.0613881	0	0	-INF	83626	4.92234	0.00500799	0	0	97.7834	0	1
42.7667	-0.0293494	0.144944	0.381369	-0.320714	0.0577746	-0.0603624	0	0	-INF	83212	4.92019	0.00500799	0	0	97.7834	0	1
42.7833	-0.0374025	0.126412	0.365653	-0.61579	-0.0895439	-0.0634565	0	0	-INF	82799	4.91803	0.00500799	0	0	97.7834	0	1
42.8	-0.0356899	0.139161	0.400595	-0.312874	-0.207871	-0.0636515	0	0	-INF	82389	4.91587	0.00500799	0	0	97.7834	0	1
42.8167	-0.035961	0.121545	0.341086	-0.707589	-0.283473	-0.0635413	0	0	-INF	81981	4.91371	0.00500799	0	0	97.7834	0	1
42.8333	-0.0289078	0.142534	0.37847	-0.344554	-0.274694	-0.0611423	0	0	-INF	81575	4.91156	0.00500799	0	0	97.7834	0	1
42.85	-0.0340617	0.15864	0.455526	-0.553265	-0.30925	-0.0608796	0	0	-INF	81171	4.9094	0.00500799	0	0	97.7834	0	1
42.8667	-0.033875	0.134157	0.386557	0.0600154	-0.269648	-0.0612271	0	0	-INF	80769	4.90724	0.00500799	0	0	97.7834	0	1
42.8833	-0.0390288	0.139887	0.398153	-0.536574	-0.252172	-0.0624903	0	0	-INF	80369	4.90509	0.00500799	0	0	97.7834	0	1
42.9	-0.0383844	0.117998	0.319112	-1.84377	-0.276047	-0.0619223	0	0	-INF	79971	4.90293	0.00500799	0	0	97.7834	0	1
42.9167	-0.0400287	0.137308	0.321859	0.0999286	-0.33578	-0.0631854	0	0	-INF	79575	4.90078	0.00500799	0	0	97.7834	0	1
42.9333	-0.0363325	0.202853	0.400747	0.0784429	-0.292668	-0.0589554	0	0	-INF	79180	4.89862	0.00500799	0	0	97.7834	0	1
42.95	-0.0399605	0.155787	0.407155	-0.840107	-0.321884	-0.0560986	0	0	-INF	78788	4.89646	0.00500799	0	0	97.7834	0	1
42.9667	-0.0408419	0.129626	0.352681	-0.186849	-0.142969	-0.0602609	0	0	-INF	78398	4.8943	0.00500799	0	0	97.7834	0	1
42.9833	-0.0395871	0.157786	0.423482	-0.313773	-0.132054	-0.0613714	0	0	-INF	78010	4.89215	0.00500799	0	0	97.7834	0	1
43	-0.0484031	0.152987	0.407002	-0.278038	-0.159439	-0.0633974	0	0	-INF	77623	4.88999	0.00500799	0	0	97.7834	0	1
43.0167	-0.0477586	0.139796	0.387318	-0.619043	-0.2857	-0.0658812	0	0	-INF	77239	4.88784	0.00500799	0	0	97.7834	0	1
43.0333	-0.056422	0.127979	0.356648	0.103338	-0.286076	-0.0636348	0	0	-INF	76856	4.88568	0.00500799	0	0	97.7834	0	1
43.05	-0.0550146	0.148662	0.361683	-0.246517	-0.199783	-0.0639824	0	0	-INF	76475	4.88352	0.00500799	0	0	97.7834	0	1
43.0667	-0.0565064	0.168583	0.422566	-0.51962	-0.11471	-0.06433	0	0	-INF	76096	4.88136	0.00500799	0	0	97.7834	0	1
43.0833	-0.0554042	0.119381	0.347187	-0.165587	-0.116612	-0.0614732	0	0	-INF	75720	4.87921	0.00500799	0	0	97.7834	0	1
43.1	-0.0567433	0.108326	0.29958	-0.0648499	0.0574197	-0.0606001	0	0	-INF	75344	4.87705	0.00500799	0	0	97.7834	0	1
43.1167	-0.0609817	0.0952873	0.269367	-0.169801	-0.0874574	-0.0601847	0	0	-INF	74971	4.87489	0.00500799	0	0	97.7834	0	1
43.1333	-0.0646097	0.136418	0.374653	0.444089	-0.192509	-0.0564124	0	0	-INF	74600	4.87274	0.00500799	0	0	97.7834	0	1
43.15	-0.0633549	0.183041	0.462849	0.17419	0.0398112	-0.0556919	0	0	-INF	74230	4.87058	0.00500799	0	0	97.7834	0	1
43.1667	-0.0639311	0.160847	0.381367	0.125239	0.0948243	-0.0571076	0	0	-INF	73863	4.86843	0.00500799	0	0	97.7834	0	1
43.1833	-0.0663384	0.136975	0.31026	0.497125	0.0669821	-0.05715	0	0	-INF	73497	4.86627	0.00500799	0	0	97.7834	0	1
43.2	-0.0661517	0.337407	0.684101	0.291466	0.0373089	-0.0550562	0	0	-INF	73133	4.86411	0.00500799	0	0	97.7834	0	1
43.2167	-0.0673383	0.139127	0.293018	-0.1681	0.0538699	-0.0558615	0	0	-INF	72770	4.86195	0.00500799	0	0	97.7834	0	1
43.2333	-0.0656257	0.109609	0.29668	0.154958	-0.0382118	-0.0606341	0	0	-INF	72410	4.8598	0.00500799	0	0	97.7834	0	1
43.25	-0.0646761	0.241376	0.32262	-0.196728	-0.245955	-0.0658645	0	0	-INF	72051	4.85764	0.00500799	0	0	97.7834	0	1
43.2667	-0.063879	0.101995	0.281726	-0.456708	-0.210778	-0.0648388	0	0	-INF	71694	4.85548	0.00500799	0	0	97.7834	0	1
43.2833	-0.0621664	0.130003	0.280353	0.105455	-0.261204	-0.0632027	0	0	-INF	71339	4.85333	0.00500799	0	0	97.7834	0	1
43.3	-0.0636582	0.132833	0.290423	-0.181381	-0.306593	-0.0682805	0	0	-INF	70986	4.85117	0.00500799	0	0	97.7834	0	1
43.3167	-0.0624034	0.088209	0.242205	-0.139696	-0.127221	-0.0689333	0	0	-INF	70634	4.84901	0.00500799	0	0	97.7834	0	1
43.3333	-0.0652684	0.142462	0.350848	-0.0562008	-0.0596958	-0.067755	0	0	-INF	70284	4.84686	0.00500799	0	0	97.7834	0	1
43.35	-0.0647766	0.117674	0.300494	-0.230885	-0.0246718	-0.0618465	0	0	-INF	69936	4.8447	0.00500799	0	0	97.7834	0	1
43.3667	-0.063064	0.158652	0.364581	-0.177297	0.129981	-0.068145	0	0	-INF	69590	4.84255	0.00500799	0	0	97.7834	0	1
43.3833	-0.0569263	0.159193	0.381365	-0.589713	0.278683	-0.0669667	0	0	-INF	69245	4.84039	0.00500799	0	0	97.7834	0	1
43.4	-0.0535353	0.0958009	0.285387	0.193397	0.208117	-0.0627366	0	0	-INF	68902	4.83823	0.00500799	0	0	97.7834	0	1
43.4167	-0.0525857	0.106871	0.269823	-0.123041	0.169746	-0.0606428	0	0	-INF	68561	4.83608	0.00500799	0	0	97.7834	0	1
43.4333	-0.0488894	0.126334	0.305681	0.133794	0.172116	-0.0648051	0	0	-INF	68221	4.83392	0.00500799	0	0	97.7834	0	1
43.45	-0.047482	0.131911	0.347643	-0.126034	0.201342	-0.0659156	0	0	-INF	67883	4.83176	0.00500799	0	0	97.7834	0	1
43.4667	-0.0431755	0.14054	0.361986	0.247073	0.0331188	-0.0655002	0	0	-INF	67547	4.82961	0.00500799	0	0	97.7834	0	1
43.4833	-0.0402422	0.125823	0.292406	-0.0510548	0.172666	-0.0649323	0	0	-INF	67212	4.82745	0.00500799	0	0	97.7834	0	1
43.5	-0.0344097	0.120567	0.251665	0.0318297	0.049456	-0.0646695	0	0	-INF	66879	4.82529	0.00500799	0	0	97.7834	0	1
43.5167	-0.0365118	0.111953	0.293321	0.118224	-0.0722277	-0.0644067	0	0	-INF	66548	4.82314	0.00500799	0	0	97.7834	0	1
43.5333	-0.0315949	0.153999	0.330247	0.1181	-0.0712308	-0.0652121	0	0	-INF	66218	4.82098	0.00500799	0	0	97.7834	0	1
43.55	-0.026678	0.131042	0.304307	-0.401585	0.037951	-0.063576	0	0	-INF	65890	4.81882	0.00500799	0	0	97.7834	0	1
43.5667	-0.0248128	0.115868	0.269975	-0.221044	-0.122032	-0.063771	0	0	-INF	65564	4.81667	0.00500799	0	0	97.7834	0	1
43.5833	-0.0224899	0.12587	0.330247	0.24392	-0.232577	-0.0647289	0	0	-INF	65239	4.81451	0.00500799	0	0	97.7834	0	1
43.6	-0.0166574	0.0916217	0.242204	0.084648	-0.367078	-0.0643136	0	0	-INF	64916	4.81235	0.00500799	0	0	97.7834	0	1
43.6167	-0.00945169	0.0827031	0.222062	-0.153207	-0.410942	-0.0632878	0	0	-INF	64594	4.81019	0.00500799	0	0	97.7834	0	1
43.6333	-0.00606064	0.36187	0.919083	-0.336741	-0.528811	-0.0639406	0	0	-INF	64274	4.80804	0.00500799	0	0	97.7834	0	1
43.65	-0.00373771	0.13353	0.393418	-0.53355	-0.300763	-0.0619994	0	0	-INF	63956	4.80588	0.00500799	0	0	97.7834	0	1
43.6667	0.0013318	0.219369	0.369004	0.0905633	-0.22393	-0.0669246	1.28072e-06	4087087	6.61141	63639	4.80372	0.00500663	0.00126215	52.0067	66.8909	149.933	1
43.6833	0.00670649	0.0755626	0.197495	-0.544784	-0.257113	-0.0625419	3.74705e-06	761974	5.88194	63324	4.80157	0.00500129	0.00369272	43.0803	50.4478	80.4414	1
43.7	0.0168114	0.0883114	0.235794	-0.556198	-0.0870485	-0.0688404	5.70283e-06	542536	5.73443	63010	4.79941	0.00499125	0.00562014	19.9388	51.3392	55.5626	1
43.7167	0.0189818	0.0891584	0.227402	-0.219408	-0.170585	-0.0668992	6.3458e-06	591585	5.77202	62698	4.79725	0.00497844	0.00625379	7.26068	61.1033	40.8387	1
43.7333	0.0208469	0.124185	0.241592	-0.0948667	-0.105807	-0.0640424	7.35344e-06	547022	5.738	62388	4.7951	0.00496389	0.00724682	0	61.5661	0	1
43.75	0.0253061	0.10428	0.255783	0.22636	-0.0449951	-0.0640848	9.11473e-06	402215	5.60446	62079	4.79294	0.00494638	0.00898257	0	57.8618	0	1
43.7667	0.0319015	0.104822	0.234115	-0.0592552	-0.0391153	-0.0630591	1.07788e-05	332358	5.52161	61771	4.79078	0.00492524	0.0106225	3.4596	60.9556	26.3199	1
43.7833	0.0357503	0.0988026	0.214889	-0.195182	0.0743389	-0.0641696	1.25887e-05	285779	5.45603	61465	4.78863	0.00490041	0.0124062	1.74804	53.9983	19.9343	1
43.8	0.0432612	0.107126	0.300949	0.0450208	0.0440554	-0.0657379	1.41798e-05	242549	5.3848	61161	4.78647	0.00487196	0.0139742	0	49.3249	0	1
43.8167	0.0457367	0.0904258	0.22969	0.147589	0.13218	-0.062576	1.55764e-05	259987	5.41495	60858	4.78432	0.00484034	0.0153506	2.08481	54.3038	20.4839	1
43.8333	0.0520269	0.141322	0.347945	-0.369197	0.0448286	-0.064602	1.75565e-05	249113	5.3964	60556	4.78216	0.00480513	0.017302	0	51.4959	0	1
43.85	0.0581646	0.109515	0.305221	0.528354	-0.199383	-0.0615927	1.95366e-05	206709	5.31536	60256	4.78	0.00476571	0.0192534	1.73518	54.7406	17.8501	1
43.8667	0.0644548	0.121501	0.266463	-0.759611	0.0405664	-0.0613299	2.12979e-05	172902	5.2378	59958	4.77785	0.00472232	0.0209891	4.03263	55.1214	22.2777	1
43.8833	0.0692191	0.0890836	0.251357	0.173646	-0.095308	-0.062593	2.28647e-05	157120	5.19623	59661	4.77569	0.00467539	0.0225332	1.69841	55.2765	16.1745	1
43.9	0.0742886	0.116328	0.252425	-0.438507	-0.269024	-0.0632457	2.43829e-05	157683	5.19778	59365	4.77353	0.00462518	0.0240294	3.75166	60.3249	21.09	1
43.9167	0.0787478	0.102374	0.236098	-0.185182	-0.430381	-0.0611519	2.57066e-05	119653	5.07792	59071	4.77137	0.00457195	0.0253339	4.43345	53.4413	20.3374	1
43.9333	0.0825966	0.0737718	0.20909	-0.591647	-0.539094	-0.0599736	2.77839e-05	112521	5.05123	58779	4.76922	0.00451511	0.0273811	3.23115	48.4743	17.931	1
43.95	0.091786	0.105899	0.279127	-0.0201762	-0.575482	-0.0575746	3.0153e-05	121218	5.08357	58487	4.76706	0.00445354	0.0297158	1.61754	48.5544	14.5953	1
43.9667	0.0974659	0.104152	0.291029	-0.3122	-0.608817	-0.0615843	3.21574e-05	105178	5.02192	58198	4.76491	0.00438732	0.0316911	1.421	48.72	13.3325	1
43.9833	0.104366	0.0901983	0.235335	0.000786807	-0.537172	-0.0602534	3.34811e-05	92412	4.96573	57909	4.76275	0.00431757	0.0329956	0	50.483	0	1
44	0.105774	0.0873832	0.233961	0.0757367	-0.523052	-0.0638053	3.44644e-05	95545	4.98021	57622	4.76059	0.00424536	0.0339647	0	48.9066	0	1
44.0167	0.110538	0.101811	0.277143	0.00908504	-0.667166	-0.0650684	3.61285e-05	86853	4.93878	57337	4.75843	0.00417034	0.0356046	0.730576	45.3978	10.0205	1
44.0333	0.116218	0.0788538	0.233351	-0.188945	-0.578279	-0.0603806	3.86677e-05	105329	5.02255	57053	4.75628	0.00409086	0.0381071	0.653332	57.4191	10.2952	1
44.05	0.126476	0.153553	0.315595	0.0167729	-0.535625	-0.0572187	4.00644e-05	103540	5.01511	56770	4.75412	0.00400719	0.0394834	1.68471	60.9797	14.0373	1
44.0667	0.124984	0.0822263	0.204053	-0.47682	-0.489615	-0.056193	4.03913e-05	72895	4.8627	56489	4.75196	0.00392169	0.0398056	2.32985	51.9433	13.9128	1
44.0833	0.128527	0.0865828	0.232587	-0.164596	-0.523408	-0.0637122	4.14962e-05	70932	4.85084	56209	4.74981	0.00383467	0.0408945	2.29354	45.7416	13.7148	1
44.1	0.131918	0.0828522	0.244184	-0.484085	-0.503337	-0.0643649	4.29414e-05	102610	5.01119	55931	4.74765	0.00374494	0.0423188	0.633859	66.7254	10.1034	1
44.1167	0.137598	0.165486	0.234876	0.298567	-0.525534	-0.0627289	4.41679e-05	110194	5.04216	55654	4.7455	0.00365237	0.0435274	0	69.357	0	1
44.1333	0.139616	0.107434	0.255017	-0.00963118	-0.385682	-0.0598721	4.45434e-05	277710	5.44359	55378	4.74334	0.0035581	0.0438975	0.738525	83.1641	14.8158	1
44.15	0.139955	0.546666	0.405469	-0.21468	-0.230266	-0.0559472	4.56483e-05	276062	5.44101	55104	4.74118	0.00346225	0.0449864	0.519916	83.539	13.1539	1
44.1667	0.146551	0.117521	0.249829	0.0528358	-0.301748	-0.0564474	4.71178e-05	95001	4.97773	54831	4.73903	0.00336367	0.0464346	0	54.8814	0	1
44.1833	0.149179	0.138509	0.382275	-0.0150366	-0.449219	-0.0581682	4.87089e-05	78454	4.89462	54559	4.73687	0.00326183	0.0480027	0	46.5097	0	1
44.2	0.156537	0.081373	0.230603	0.529121	-0.260844	-0.0601943	4.98868e-05	68432	4.83526	54289	4.73471	0.00315706	0.0491634	0	50.4418	0	1
44.2167	0.156571	0.114569	0.287518	-0.525995	-0.153951	-0.0623729	4.87793e-05	91523	4.96153	54020	4.73255	0.00305221	0.048072	0.821933	60.8628	10.6054	1
44.2333	0.149586	0.139219	0.273175	0.252538	-0.207734	-0.0581429	4.72586e-05	100939	5.00406	53753	4.7304	0.00295015	0.0465733	0.517263	64.5242	9.38996	1
44.25	0.147027	0.130606	0.276531	-0.419278	-0.0852766	-0.059406	4.79502e-05	81007	4.90852	53486	4.72824	0.00284897	0.0472549	1.28418	57.5322	11.8156	1
44.2667	0.153927	0.0910171	0.245861	-0.00085233	0.0609841	-0.0574647	4.8739e-05	86868	4.93886	53221	4.72608	0.00274622	0.0480323	0	64.511	0	1
44.2833	0.151978	0.148474	0.242199	0.185029	0.204346	-0.0588804	4.892e-05	119025	5.07564	52958	4.72393	0.00264244	0.0482107	0	68.0142	0	1
44.3	0.155063	0.178923	0.368084	0.460479	0.223653	-0.0560236	4.94171e-05	109554	5.03963	52695	4.72177	0.00253794	0.0487006	0	58.779	0	1
44.3167	0.155098	0.129569	0.342296	-0.199434	0.241282	-0.0539298	4.89175e-05	102250	5.00966	52434	4.71961	0.00243344	0.0482082	0.530412	61.967	9.50967	1
44.3333	0.151927	0.154372	0.27058	0.0223054	0.276611	-0.0527515	4.92444e-05	103671	5.01566	52175	4.71746	0.00232912	0.0485304	0	61.2901	0	1
44.35	0.157149	0.135688	0.364574	0.0401874	0.209401	-0.0500473	5.01791e-05	96964	4.98661	51916	4.7153	0.00222346	0.0494515	1.11947	58.7496	11.9844	1
44.3667	0.157794	0.14157	0.274242	-0.423651	0.254496	-0.0532941	4.97767e-05	104798	5.02035	51659	4.71315	0.00211724	0.0490549	1.25318	62.1906	12.7701	1
44.3833	0.154624	0.154472	0.361675	-0.00217352	0.218109	-0.0521158	4.92284e-05	95433	4.9797	51403	4.71099	0.00201203	0.0485146	0	54.0928	0	1
44.4	0.154353	0.114425	0.310863	0.30532	0.131368	-0.0510901	4.86315e-05	90052	4.95449	51148	4.70883	0.00190804	0.0479263	0	54.3641	0	1
44.4167	0.150877	0.136177	0.313151	0.142538	0.208201	-0.0526583	4.73295e-05	95480	4.97991	50895	4.70668	0.00180606	0.0466433	0.576936	61.4009	9.55917	1
44.4333	0.146181	0.120544	0.247691	-0.328929	0.200348	-0.0523956	4.56872e-05	76600	4.88423	50643	4.70452	0.00170721	0.0450248	0.320597	56.7881	7.30246	1
44.45	0.140569	0.079277	0.229686	0.228962	0.0728662	-0.0545742	4.4288e-05	73040	4.86356	50392	4.70236	0.0016116	0.0436459	0.0211089	50.5851	2.90234	1
44.4667	0.137399	0.106369	0.260203	-0.235334	-0.0250138	-0.052633	4.35695e-05	71086	4.85178	50142	4.7002	0.00151823	0.0429378	1.03606	51.9349	10.5309	1
44.4833	0.13606	0.0712054	0.199168	-0.0726463	-0.0418696	-0.0491658	4.24135e-05	75810	4.87973	49894	4.69805	0.00142686	0.0417985	2.52565	53.3305	14.4802	1
44.5	0.130143	0.112946	0.267069	-0.658097	-0.171946	-0.0507341	4.09413e-05	90547	4.95687	49647	4.69589	0.00133828	0.0403477	2.28251	59.7081	14.8537	1
44.5167	0.12682	0.0980764	0.210154	0.020796	-0.305226	-0.0471144	3.9372e-05	93128	4.96908	49401	4.69374	0.00125293	0.0388011	0.44909	61.9945	8.72057	1
44.5333	0.120293	0.110062	0.23884	-0.141376	-0.213592	-0.0471568	3.82645e-05	78931	4.89725	49156	4.69158	0.00117042	0.0377097	2.69118	53.8228	14.9901	1
44.55	0.11987	0.0628441	0.195505	-0.560963	-0.180246	-0.0500984	3.74974e-05	73922	4.86877	48913	4.68942	0.00108991	0.0369537	3.97995	42.8806	16.7093	1
44.5667	0.115479	0.0969553	0.269358	-0.456716	-0.383412	-0.0463261	3.52959e-05	88877	4.94879	48671	4.68727	0.00101256	0.0347842	2.35114	40.7773	14.9083	1
44.5833	0.106052	0.0840694	0.269205	-0.109245	-0.0683891	-0.0489625	3.29e-05	95852	4.9816	48429	4.68511	0.000940085	0.0324229	0	42.8675	0	1
44.6	0.100441	0.0977338	0.259745	0.165596	-0.042978	-0.0517515	3.18655e-05	93834	4.97236	48190	4.68296	0.00087126	0.0314034	2.57804	44.8328	15.6539	1
44.6167	0.0995592	0.0744719	0.230142	-0.726099	0.00303236	-0.0510309	3.1147e-05	85199	4.93043	47951	4.6808	0.000804297	0.0306954	4.26219	48.1947	17.9238	1
44.6333	0.0959312	0.0780655	0.185892	-0.179652	-0.0576162	-0.0553458	3.02097e-05	93349	4.97011	47713	4.67864	0.000739094	0.0297717	0	56.2684	0	1
44.65	0.0936765	0.0830324	0.202524	0.181552	-0.00275569	-0.0511158	2.94669e-05	116105	5.06485	47477	4.67648	0.000675676	0.0290397	0	53.5832	0	1
44.6667	0.0912692	0.112871	0.291482	0.236361	0.0373038	-0.0499374	2.83595e-05	116449	5.06614	47242	4.67433	0.000614224	0.0279483	0	49.5461	0	1
44.6833	0.0867257	0.0767918	0.216409	-0.109374	0.0572216	-0.0493695	2.68144e-05	110732	5.04427	47008	4.67217	0.000555591	0.0264256	3.91533	42.3975	19.0146	1
44.7	0.0815718	0.0944235	0.28431	-0.607087	0.0995699	-0.0468179	2.55611e-05	215303	5.33305	46775	4.67001	0.000499933	0.0251905	2.74365	65.4394	21.0798	1
44.7167	0.0788594	0.216425	0.335122	0.128416	0.217907	-0.0438086	2.49885e-05	395940	5.59763	46543	4.66785	0.000446214	0.0246262	0	78.9818	0	1
44.7333	0.0779779	0.321185	0.343209	0.0127838	0.187471	-0.045682	2.33948e-05	334549	5.52446	46313	4.6657	0.000394798	0.0230556	0.926115	78.0638	17	1
44.75	0.0688568	0.105967	0.218697	-0.160679	0.222953	-0.0472503	2.10231e-05	184576	5.26618	46083	4.66354	0.000347595	0.0207183	4.22546	59.1536	23.1254	1
44.7667	0.0630926	0.115054	0.286599	-0.445684	0.165356	-0.0451565	1.88217e-05	201960	5.30527	45855	4.66139	0.000305252	0.0185488	6.98005	54.3175	28.1697	1
44.7833	0.0550395	0.102473	0.255471	-0.450996	0.132631	-0.0416893	1.71307e-05	238792	5.37802	45628	4.65923	0.000267046	0.0168824	2.11166	62.5567	19.9965	1
44.8	0.0524796	0.129565	0.238991	0.204093	0.168113	-0.0435628	1.53426e-05	232797	5.36698	45402	4.65707	0.000232537	0.0151201	3.35368	62.5397	23.1334	1
44.8167	0.0438162	0.0730393	0.19291	-0.555307	0.195202	-0.0426897	1.34328e-05	213460	5.32932	45177	4.65492	0.000201958	0.0132381	8.33089	52.5586	30.4375	1
44.8333	0.0404934	0.0912813	0.228157	-0.208446	0.039644	-0.0444105	1.29818e-05	254683	5.406	44953	4.65276	0.000173887	0.0127936	8.10457	44.7079	31.9877	1
44.85	0.0409853	0.0991474	0.314369	-0.509472	0.00630871	-0.0433848	1.30413e-05	283318	5.45227	44730	4.6506	0.000146232	0.0128522	1.72623	49.0733	19.7939	1
44.8667	0.0408668	0.113117	0.257759	0.355883	-0.11919	-0.043885	1.20797e-05	291998	5.46538	44509	4.64845	0.000119537	0.0119045	5.24269	58.0687	28.9546	1
44.8833	0.03495	0.088024	0.211677	-0.787887	-0.136656	-0.0449955	1.06562e-05	333048	5.52251	44288	4.64629	9.53754e-05	0.0105017	12.8169	59.4949	40.754	1
44.9	0.0319324	0.114048	0.24723	-0.143632	-0.278481	-0.0445802	9.257e-06	392053	5.59334	44069	4.64413	7.42138e-05	0.00912278	3.68217	58.0038	28.3938	1
44.9167	0.0261681	0.0929223	0.236396	-0.0888233	-0.232776	-0.0432493	7.4202e-06	459494	5.66228	43851	4.64198	5.64911e-05	0.00731261	9.12786	57.0582	40.5157	1
44.9333	0.0204039	0.101704	0.226326	-0.373065	-0.305174	-0.0390192	6.45861e-06	614004	5.78817	43633	4.63982	4.17423e-05	0.00636497	6.97109	51.4433	40.791	1
44.95	0.0201328	0.125744	0.366401	0.0661119	-0.504067	-0.0379935	5.35116e-06	1088962	6.03701	43417	4.63766	2.91921e-05	0.00527357	4.85735	64.9575	43.7735	1
44.9667	0.0134531	0.203648	0.297736	-0.243307	-0.367725	-0.0380359	3.83041e-06	1182651	6.07286	43202	4.6355	1.9435e-05	0.00377487	0	70.4352	0	1
44.9833	0.010588	0.0497711	0.14286	0.338998	-0.269529	-0.0386886	3.35505e-06	859009	5.934	42988	4.63335	1.1799e-05	0.0033064	0	59.0749	0	1
45	0.0104696	0.1144	0.233039	-0.034661	-0.304085	-0.0372052	2.73382e-06	1263164	6.10146	42775	4.63119	5.32844e-06	0.00269418	15.201	61.1806	67.2745	1
45.0167	0.00668897	0.0818301	0.197638	-0.248713	-0.317889	-0.0398416	1.14014e-06	3604770	6.55688	42563	4.62903	1.21162e-06	0.00112361	27.0208	59.1946	115.593	1
45.0333	0.000466983	0.152257	0.337104	0.0386397	-0.313535	-0.0409521	0	0	-INF	42353	4.62688	-4.44089e-16	0	0	97.7834	0	1
45.05	-0.0045343	0.101377	0.184668	-0.43649	-0.314064	-0.0402315	0	0	-INF	42143	4.62473	-4.44089e-16	0	0	97.7834	0	1
45.0667	-0.00800971	0.142354	0.252875	-0.298216	-0.36632	-0.0427154	0	0	-INF	41934	4.62257	-4.44089e-16	0	0	97.7834	0	1
45.0833	-0.0178938	0.0572945	0.118903	0.421723	-0.132017	-0.0404689	0	0	-INF	41726	4.62041	-4.44089e-16	0	0	97.7834	0	1
45.1	-0.0155709	0.106359	0.190009	-0.652314	0.0610886	-0.041732	0	0	-INF	41520	4.61826	-4.44089e-16	0	0	97.7834	0	1
45.1167	-0.025455	0.0705852	0.168188	0.300169	-0.0158868	-0.0378072	0	0	-INF	41314	4.6161	-4.44089e-16	0	0	97.7834	0	1
45.1333	-0.0243528	0.0807401	0.16773	0.209561	0.249087	-0.0396806	0	0	-INF	41109	4.61394	-4.44089e-16	0	0	97.7834	0	1
45.15	-0.0288963	0.0368788	0.117224	-0.0826156	0.262596	-0.0354506	0	0	-INF	40906	4.61179	-4.44089e-16	0	0	97.7834	0	1
45.1667	-0.0276415	0.0567993	0.128973	0.137903	0.290296	-0.0390025	0	0	-INF	40703	4.60963	-4.44089e-16	0	0	97.7834	0	1
45.1833	-0.0250134	0.066649	0.142401	-0.146339	0.378116	-0.0408759	0	0	-INF	40501	4.60747	-4.44089e-16	0	0	97.7834	0	1
45.2	-0.0268103	0.124564	0.356939	-0.573708	0.489434	-0.0409183	0	0	-INF	40301	4.60532	-4.44089e-16	0	0	97.7834	0	1
45.2167	-0.0318116	0.0677327	0.135839	-0.257364	0.45442	-0.0389771	0	0	-INF	40101	4.60316	-4.44089e-16	0	0	97.7834	0	1
45.2333	-0.0346766	0.0531683	0.136754	-0.355144	0.427036	-0.0371885	0	0	-INF	39902	4.60099	-4.44089e-16	0	0	97.7834	0	1
45.25	-0.0390676	0.0862113	0.180089	-0.324139	0.198388	-0.0346369	0	0	-INF	39705	4.59885	-4.44089e-16	0	0	97.7834	0	1
45.2667	-0.0452896	0.0866006	0.133397	-0.130476	0.158644	-0.0395621	0	0	-INF	39508	4.59669	-4.44089e-16	0	0	97.7834	0	1
45.2833	-0.0447977	0.0671534	0.190618	-0.0475916	-0.00942671	-0.0412829	0	0	-INF	39312	4.59453	-4.44089e-16	0	0	97.7834	0	1
45.3	-0.0432377	0.0348888	0.115087	-0.230057	0.114556	-0.0419357	0	0	-INF	39118	4.59238	-4.44089e-16	0	0	97.7834	0	1
45.3167	-0.0457976	0.0549619	0.120274	-0.589373	0.123945	-0.043504	0	0	-INF	38924	4.59022	-4.44089e-16	0	0	97.7834	0	1
45.3333	-0.0445428	0.052452	0.134465	-0.0398745	-0.0271878	-0.0388162	0	0	-INF	38731	4.58806	-4.44089e-16	0	0	97.7834	0	1
45.35	-0.0406939	0.0822907	0.196873	-0.234242	-0.0553351	-0.0417577	0	0	-INF	38539	4.5859	-4.44089e-16	0	0	97.7834	0	1
45.3667	-0.0469159	0.0542986	0.124852	-0.0233365	-0.05327	-0.0404268	0	0	-INF	38348	4.58374	-4.44089e-16	0	0	97.7834	0	1
45.3833	-0.0465767	0.0665897	0.139347	-0.0912089	-0.0306056	-0.0412322	0	0	-INF	38158	4.58159	-4.44089e-16	0	0	97.7834	0	1
45.4	-0.0474581	0.0692677	0.168949	-1.75774	-0.0360173	-0.0402065	0	0	-INF	37969	4.57943	-4.44089e-16	0	0	97.7834	0	1
45.4167	-0.0471188	0.103989	0.146366	-0.290888	-0.0804915	-0.0411644	0	0	-INF	37781	4.57727	-4.44089e-16	0	0	97.7834	0	1
45.4333	-0.048458	0.0883568	0.13599	-0.44421	-0.165402	-0.0416646	0	0	-INF	37594	4.57512	-4.44089e-16	0	0	97.7834	0	1
45.45	-0.048729	0.053193	0.11417	-0.454861	-0.294409	-0.046132	0	0	-INF	37408	4.57296	-4.44089e-16	0	0	97.7834	0	1
45.4667	-0.0470164	0.0590754	0.1189	-0.144926	-0.191636	-0.0470899	0	0	-INF	37223	4.57081	-4.44089e-16	0	0	97.7834	0	1
45.4833	-0.0503393	0.0713665	0.115391	0.0350042	-0.22192	-0.046522	0	0	-INF	37038	4.56865	-4.44089e-16	0	0	97.7834	0	1
45.5	-0.0535095	0.13981	0.202823	-0.566468	-0.370154	-0.0497687	0	0	-INF	36855	4.5665	-4.44089e-16	0	0	97.7834	0	1
45.5167	-0.0571375	0.0428481	0.074039	-0.0223104	-0.232133	-0.0493534	0	0	-INF	36672	4.56433	-4.44089e-16	0	0	97.7834	0	1
45.5333	-0.0569508	0.0281312	0.0766328	-0.428165	-0.252651	-0.0483277	0	0	-INF	36491	4.56219	-4.44089e-16	0	0	97.7834	0	1
45.55	-0.0541701	0.0497301	0.112033	0.0653335	-0.0841125	-0.0444028	0	0	-INF	36310	4.56003	-4.44089e-16	0	0	97.7834	0	1
45.5667	-0.0545937	0.0792637	0.104709	-0.229132	0.0871726	-0.0413934	0	0	-INF	36130	4.55787	-4.44089e-16	0	0	97.7834	0	1
45.5833	-0.054407	0.096285	0.22449	0.294732	0.176213	-0.0388418	0	0	-INF	35951	4.55571	-4.44089e-16	0	0	97.7834	0	1
45.6	-0.0548307	0.0446417	0.101352	-0.185128	0.177973	-0.0448352	0	0	-INF	35773	4.55356	-4.44089e-16	0	0	97.7834	0	1
45.6167	-0.0604423	0.0627312	0.12485	-0.132151	0.0625451	-0.0418258	0	0	-INF	35596	4.5514	-4.44089e-16	0	0	97.7834	0	1
45.6333	-0.0597979	0.0315347	0.0664088	-0.368785	0.0360762	-0.0412579	0	0	-INF	35419	4.54924	-4.44089e-16	0	0	97.7834	0	1
45.65	-0.0623577	0.0932643	0.125155	-0.545758	-0.0340328	-0.0416054	0	0	-INF	35244	4.54709	-4.44089e-16	0	0	97.7834	0	1
45.6667	-0.0607978	0.0564221	0.10303	-0.315169	-0.298844	-0.0411901	0	0	-INF	35069	4.54492	-4.44089e-16	0	0	97.7834	0	1
45.6833	-0.0653413	0.0417051	0.106844	0.106766	-0.0833084	-0.0415377	0	0	-INF	34896	4.54278	-4.44089e-16	0	0	97.7834	0	1
45.7	-0.0637813	0.0863449	0.177187	-0.0911111	-0.00281314	-0.0437163	0	0	-INF	34723	4.54062	-4.44089e-16	0	0	97.7834	0	1
45.7167	-0.0645101	0.0606416	0.106386	-0.179888	-0.016312	-0.0439113	0	0	-INF	34551	4.53846	-4.44089e-16	0	0	97.7834	0	1
45.7333	-0.0624924	0.0546221	0.12195	-0.366474	-0.0751295	-0.0369346	0	0	-INF	34380	4.53631	-4.44089e-16	0	0	97.7834	0	1
45.75	-0.0665781	0.0487553	0.0688494	-0.191884	-0.0756584	-0.0407917	0	0	-INF	34209	4.53414	-4.44089e-16	0	0	97.7834	0	1
45.7667	-0.0624241	0.0480764	0.113252	0.101419	-0.0667269	-0.0403764	0	0	-INF	34040	4.53199	-4.44089e-16	0	0	97.7834	0	1
45.7833	-0.0636107	0.0293922	0.0308548	-0.119194	-0.0977734	-0.0419447	0	0	-INF	33871	4.52983	-4.44089e-16	0	0	97.7834	0	1
45.8	-0.0605248	0.0812035	0.207704	-0.556176	0.00545746	-0.0393931	0	0	-INF	33703	4.52767	-4.44089e-16	0	0	97.7834	0	1
45.8167	-0.0580493	0.0321543	0.0471815	-0.376093	0.0310211	-0.0423346	0	0	-INF	33536	4.52551	-4.44089e-16	0	0	97.7834	0	1
45.8333	-0.0607618	0.0415462	0.0947888	-0.103237	-0.0898997	-0.0417667	0	0	-INF	33370	4.52336	-4.44089e-16	0	0	97.7834	0	1
45.85	-0.0631691	0.0523114	0.0903637	0.276431	0.103358	-0.0445557	0	0	-INF	33205	4.5212	-4.44089e-16	0	0	97.7834	0	1
45.8667	-0.0642031	0.0432402	0.0732737	0.132723	0.176376	-0.0464291	0	0	-INF	33041	4.51905	-4.44089e-16	0	0	97.7834	0	1
45.8833	-0.0650845	0.0639236	0.0998239	-0.540161	0.143194	-0.0464715	0	0	-INF	32877	4.51689	-4.44089e-16	0	0	97.7834	0	1
45.9	-0.0676444	0.0446291	0.0992134	-0.226106	0.288234	-0.0480398	0	0	-INF	32714	4.51473	-4.44089e-16	0	0	97.7834	0	1
45.9167	-0.0695939	0.036626	0.085633	0.132658	0.335312	-0.0482348	0	0	-INF	32552	4.51258	-4.44089e-16	0	0	97.7834	0	1
45.9333	-0.0701702	0.0579197	0.112488	-0.66428	0.239111	-0.048735	0	0	-INF	32391	4.51042	-4.44089e-16	0	0	97.7834	0	1
45.95	-0.0707464	0.0602926	0.148194	-0.108678	0.252925	-0.0464886	0	0	-INF	32230	4.50826	-4.44089e-16	0	0	97.7834	0	1
45.9667	-0.0659821	0.144758	0.220673	-0.514075	0.255295	-0.0437844	0	0	-INF	32071	4.50611	-4.44089e-16	0	0	97.7834	0	1
45.9833	-0.0635065	0.0346734	0.0529787	-0.250679	0.260412	-0.0436742	0	0	-INF	31912	4.50395	-4.44089e-16	0	0	97.7834	0	1
46	-0.0683552	0.0750407	0.217926	0.0145483	0.182216	-0.0450899	0	0	-INF	31754	4.5018	-4.44089e-16	0	0	97.7834	0	1
46.0167	-0.0715255	0.0562038	0.0935669	-0.0778907	0.369675	-0.0471159	0	0	-INF	31596	4.49963	-4.44089e-16	0	0	97.7834	0	1
46.0333	-0.0695077	0.0535413	0.0784606	-0.537456	0.264319	-0.0500575	0	0	-INF	31440	4.49748	-4.44089e-16	0	0	97.7834	0	1
46.05	-0.0691684	0.0569823	0.139801	0.925281	-0.0516096	-0.051931	0	0	-INF	31284	4.49532	-4.44089e-16	0	0	97.7834	0	1
46.0667	-0.0706602	0.044249	0.0470273	3.17949	-0.0271141	-0.0478535	0	0	-INF	31129	4.49317	-4.44089e-16	0	0	97.7834	0	1
46.0833	-0.0658958	0.062491	0.152771	-1.41002	-0.107752	-0.0443864	0	0	-INF	30975	4.49101	-4.44089e-16	0	0	97.7834	0	1
46.1	-0.0663195	0.0341937	0.0506892	3.0674	-0.206547	-0.0416822	0	0	-INF	30822	4.48886	-4.44089e-16	0	0	97.7834	0	1
46.1167	-0.0707104	0.0689153	0.149871	3.02562	-0.250564	-0.0414194	0	0	-INF	30669	4.4867	-4.44089e-16	0	0	97.7834	0	1
46.1333	-0.0712867	0.0390921	0.0612175	2.37303	-0.219202	-0.0431403	0	0	-INF	30517	4.48454	-4.44089e-16	0	0	97.7834	0	1
46.15	-0.0764405	0.048484	0.0686942	-0.599507	-0.175938	-0.041962	0	0	-INF	30366	4.48239	-4.44089e-16	0	0	97.7834	0	1
46.1667	-0.0750331	0.0494836	0.0934133	-1.89297	-0.25505	-0.0442932	0	0	-INF	30215	4.48022	-4.44089e-16	0	0	97.7834	0	1
46.1833	-0.0782034	0.0477366	0.0734242	-0.820701	-0.0830015	-0.0463192	0	0	-INF	30066	4.47808	-4.44089e-16	0	0	97.7834	0	1
46.2	-0.0729813	0.0725399	0.113555	-0.256249	0.014431	-0.0477349	0	0	-INF	29917	4.47592	-4.44089e-16	0	0	97.7834	0	1
46.2167	-0.0688273	0.0620954	0.0801379	-1.64218	-0.0642229	-0.0483877	0	0	-INF	29769	4.47376	-4.44089e-16	0	0	97.7834	0	1
46.2333	-0.0735234	0.261307	0.475798	-1.52649	0.169013	-0.0478197	0	0	-INF	29621	4.4716	-4.44089e-16	0	0	97.7834	0	1
46.25	-0.0783721	0.0773698	0.123625	-0.355954	0.158413	-0.0478621	0	0	-INF	29474	4.46944	-4.44089e-16	0	0	97.7834	0	1
46.2667	-0.080932	0.0452578	0.089598	-0.794615	0.169481	-0.0471416	0	0	-INF	29328	4.46728	-4.44089e-16	0	0	97.7834	0	1
46.2833	-0.0776935	0.0427479	0.0763227	-1.20108	0.175055	-0.045353	0	0	-INF	29183	4.46513	-4.44089e-16	0	0	97.7834	0	1
46.3	-0.0779646	0.0504613	0.126677	-1.84604	0.209011	-0.0443272	0	0	-INF	29038	4.46297	-4.44089e-16	0	0	97.7834	0	1
46.3167	-0.0805245	0.0339133	0.0683879	-0.393526	0.220232	-0.0404024	0	0	-INF	28895	4.46082	-4.44089e-16	0	0	97.7834	0	1
46.3333	-0.0756075	0.0686348	0.116758	-1.38959	0.221381	-0.045175	0	0	-INF	28752	4.45867	-4.44089e-16	0	0	97.7834	0	1
46.35	-0.0754208	0.039422	0.0624368	-0.844823	0.192471	-0.0464381	0	0	-INF	28609	4.4565	-4.44089e-16	0	0	97.7834	0	1
46.3667	-0.084542	0.0564433	0.185575	-0.562964	0.0709399	-0.0408347	0	0	-INF	28467	4.45434	-4.44089e-16	0	0	97.7834	0	1
46.3833	-0.0814561	0.0565274	0.110044	-0.196876	-0.0336539	-0.035384	0	0	-INF	28326	4.45219	-4.44089e-16	0	0	97.7834	0	1
46.4	-0.0808117	0.0395216	0.0722021	-0.797128	0.106045	-0.0409195	0	0	-INF	28186	4.45003	-4.44089e-16	0	0	97.7834	0	1
46.4167	-0.0826086	0.0426575	0.0931065	-0.115946	0.069048	-0.0420301	0	0	-INF	28046	4.44787	-4.44089e-16	0	0	97.7834	0	1
46.4333	-0.0804383	0.0360277	0.0631992	-0.682781	-0.120842	-0.0410044	0	0	-INF	27907	4.44571	-4.44089e-16	0	0	97.7834	0	1
46.45	-0.0805567	0.0474032	0.0781527	-0.4969	-0.0351592	-0.0401312	0	0	-INF	27769	4.44356	-4.44089e-16	0	0	97.7834	0	1
46.4667	-0.0825063	0.0883808	0.085019	-0.416457	-0.0114267	-0.0398685	0	0	-INF	27632	4.44141	-4.44089e-16	0	0	97.7834	0	1
46.4833	-0.0862868	0.0988409	0.12637	-0.788284	-0.0871814	-0.0408264	0	0	-INF	27495	4.43925	-4.44089e-16	0	0	97.7834	0	1
46.5	-0.0830484	0.0497916	0.0876128	-0.20247	-0.130588	-0.0390377	0	0	-INF	27359	4.4371	-4.44089e-16	0	0	97.7834	0	1
46.5167	-0.0811832	0.074595	0.0824247	-1.0345	-0.1331	-0.0378594	0	0	-INF	27223	4.43494	-4.44089e-16	0	0	97.7834	0	1
46.5333	-0.0806913	0.115878	0.19656	-0.204243	-0.0626756	-0.0383596	0	0	-INF	27088	4.43278	-4.44089e-16	0	0	97.7834	0	1
46.55	-0.0766899	0.0369213	0.0834926	-0.494588	-0.0564907	-0.0391649	0	0	-INF	26954	4.43062	-4.44089e-16	0	0	97.7834	0	1
46.5667	-0.0742144	0.0698118	0.0929529	-0.498221	0.0246149	-0.0379866	0	0	-INF	26821	4.42847	-4.44089e-16	0	0	97.7834	0	1
46.5833	-0.0668561	0.0309859	0.0348168	-0.505974	-0.0361862	-0.0383342	0	0	-INF	26688	4.42632	-4.44089e-16	0	0	97.7834	0	1
46.6	-0.064228	0.0467865	0.0781517	-0.562097	-0.119418	-0.043412	0	0	-INF	26555	4.42415	-4.44089e-16	0	0	97.7834	0	1
46.6167	-0.062668	0.0505327	0.0700644	-0.552455	0.0973385	-0.0388768	0	0	-INF	26424	4.422	-4.44089e-16	0	0	97.7834	0	1
46.6333	-0.0635494	0.0280338	0.0598409	-0.598354	0.214455	-0.0409028	0	0	-INF	26293	4.41984	-4.44089e-16	0	0	97.7834	0	1
46.65	-0.0529867	0.0804555	0.0958515	-0.115079	0.120542	-0.0395719	0	0	-INF	26163	4.41769	-4.44089e-16	0	0	97.7834	0	1
46.6667	-0.050969	0.0907629	0.124233	-0.621184	-0.00617695	-0.0448023	0	0	-INF	26033	4.41552	-4.44089e-16	0	0	97.7834	0	1
46.6833	-0.0526133	0.0600242	0.069301	-0.15271	-0.0567547	-0.0408774	0	0	-INF	25904	4.41337	-4.44089e-16	0	0	97.7834	0	1
46.7	-0.0521214	0.0564462	0.0851701	-0.596711	-0.0414145	-0.0401569	0	0	-INF	25776	4.41122	-4.44089e-16	0	0	97.7834	0	1
46.7167	-0.053308	0.0389826	0.0563308	-0.743319	-0.19621	-0.0391312	0	0	-INF	25648	4.40905	-4.44089e-16	0	0	97.7834	0	1
46.7333	-0.0570886	0.127568	0.183894	-0.646244	-0.271507	-0.0388684	0	0	-INF	25521	4.4069	-4.44089e-16	0	0	97.7834	0	1
46.75	-0.0564442	0.0451017	0.0641126	-0.000767909	-0.288363	-0.0395212	0	0	-INF	25395	4.40475	-4.44089e-16	0	0	97.7834	0	1
46.7667	-0.0603773	0.0512893	0.0783032	-0.564704	-0.427899	-0.0355963	0	0	-INF	25269	4.40259	-4.44089e-16	0	0	97.7834	0	1
46.7833	-0.0568337	0.0919617	0.120265	-0.638527	-0.215415	-0.0336551	0	0	-INF	25144	4.40043	-4.44089e-16	0	0	97.7834	0	1
46.8	-0.0574099	0.0459643	0.0444284	-0.41694	-0.242494	-0.0376647	0	0	-INF	25019	4.39827	-4.44089e-16	0	0	97.7834	0	1
46.8167	-0.0543241	0.0439121	0.0857796	-0.558817	-0.222119	-0.0358761	0	0	-INF	24895	4.39611	-4.44089e-16	0	0	97.7834	0	1
46.8333	-0.0524589	0.0456746	0.077082	-1.07011	-0.233024	-0.0366814	0	0	-INF	24772	4.39396	-4.44089e-16	0	0	97.7834	0	1
46.85	-0.0563921	0.0260749	0.0558722	-0.702497	0.0978683	-0.0348928	0	0	-INF	24649	4.3918	-4.44089e-16	0	0	97.7834	0	1
46.8667	-0.0577312	0.0604912	0.0776921	-24.4404	0.223835	-0.0376818	0	0	-INF	24527	4.38964	-4.44089e-16	0	0	97.7834	0	1
46.8833	-0.0549505	0.0796487	0.10943	-1.11382	0.244973	-0.0368086	0	0	-INF	24406	4.3875	-4.44089e-16	0	0	97.7834	0	1
46.9	-0.0556794	0.0492152	0.0830325	-1.11562	0.194396	-0.0339519	0	0	-INF	24285	4.38534	-4.44089e-16	0	0	97.7834	0	1
46.9167	-0.0564082	0.0450268	0.100122	-1.84221	0.256275	-0.0339943	0	0	-INF	24165	4.38319	-4.44089e-16	0	0	97.7834	0	1
46.9333	-0.0572896	0.0715086	0.0866944	-1.02858	0.177316	-0.0322056	0	0	-INF	24045	4.38102	-4.44089e-16	0	0	97.7834	0	1
46.95	-0.0577133	0.0448898	0.0512939	-0.220907	0.144438	-0.0319428	0	0	-INF	23926	4.37887	-4.44089e-16	0	0	97.7834	0	1
46.9667	-0.0634775	0.0771699	0.0728087	-1.24261	0.117359	-0.0295438	0	0	-INF	23807	4.3767	-4.44089e-16	0	0	97.7834	0	1
46.9833	-0.0643589	0.0342242	0.0480893	-0.405174	-0.0243135	-0.028213	0	0	-INF	23689	4.37455	-4.44089e-16	0	0	97.7834	0	1
47	-0.0618834	0.0520084	0.0796749	-0.961938	-0.0132457	-0.0297812	0	0	-INF	23572	4.3724	-4.44089e-16	0	0	97.7834	0	1
47.0167	-0.0613915	0.0490408	0.126214	0.0805715	-0.0194204	-0.030434	0	0	-INF	23455	4.37024	-4.44089e-16	0	0	97.7834	0	1
47.0333	-0.0576953	0.0341712	0.0317621	-0.389217	-0.0631317	-0.0289505	0	0	-INF	23339	4.36808	-4.44089e-16	0	0	97.7834	0	1
47.05	-0.0572034	0.0742333	0.0934075	0.0179164	0.0349112	-0.0286877	0	0	-INF	23223	4.36592	-4.44089e-16	0	0	97.7834	0	1
47.0667	-0.0556434	0.0444101	0.0886771	-20.5283	0.0063061	-0.025068	0	0	-INF	23108	4.36376	-4.44089e-16	0	0	97.7834	0	1
47.0833	-0.0545412	0.0513607	0.0464102	-0.587799	0.0498751	-0.0251104	0	0	-INF	22994	4.36161	-4.44089e-16	0	0	97.7834	0	1
47.1	-0.048251	0.022453	0.0590749	-0.324861	-0.0216072	-0.0271365	0	0	-INF	22880	4.35946	-4.44089e-16	0	0	97.7834	0	1
47.1167	-0.0488272	0.0387114	0.0747913	-0.381594	-0.0999559	-0.0264159	0	0	-INF	22767	4.35731	-4.44089e-16	0	0	97.7834	0	1
47.1333	-0.047725	0.0597	0.106835	-0.720158	-0.148855	-0.025848	0	0	-INF	22654	4.35514	-4.44089e-16	0	0	97.7834	0	1
47.15	-0.053947	0.0422365	0.0894395	-0.687322	-0.357514	-0.0271111	0	0	-INF	22542	4.35299	-4.44089e-16	0	0	97.7834	0	1
47.1667	-0.049793	0.0456775	0.0863877	-0.365485	-0.136333	-0.0289846	0	0	-INF	22430	4.35083	-4.44089e-16	0	0	97.7834	0	1
47.1833	-0.0477752	0.0224156	0.0322189	-0.474556	-0.0192164	-0.0276537	0	0	-INF	22319	4.34867	-4.44089e-16	0	0	97.7834	0	1
47.2	-0.0480463	0.00876674	0.00414257	-0.313699	0.0174862	-0.0309004	0	0	-INF	22208	4.34651	-4.44089e-16	0	0	97.7834	0	1
47.2167	-0.0512165	0.0544746	0.0628888	0.038503	0.0557146	-0.0291118	0	0	-INF	22098	4.34435	-4.44089e-16	0	0	97.7834	0	1
47.2333	-0.0520979	0.109948	0.253166	-0.829998	-0.0323998	-0.0302223	0	0	-INF	21989	4.34221	-4.44089e-16	0	0	97.7834	0	1
47.25	-0.047944	0.0393839	0.0674662	-0.409131	-0.205811	-0.0299595	0	0	-INF	21880	4.34005	-4.44089e-16	0	0	97.7834	0	1
47.2667	-0.0462314	0.0115444	0.0126871	-1.09636	-0.344127	-0.026645	0	0	-INF	21771	4.33788	-4.44089e-16	0	0	97.7834	0	1
47.2833	-0.0426877	0.0435193	0.0737221	-1.10411	-0.236013	-0.0276029	0	0	-INF	21664	4.33574	-4.44089e-16	0	0	97.7834	0	1
47.3	-0.0435692	0.051538	0.0377112	-0.794328	-0.153534	-0.0259668	0	0	-INF	21556	4.33357	-4.44089e-16	0	0	97.7834	0	1
47.3167	-0.0447557	0.110216	0.121329	-0.962298	-0.308329	-0.0273825	0	0	-INF	21450	4.33143	-4.44089e-16	0	0	97.7834	0	1
47.3333	-0.0464001	0.0515535	0.0413731	-0.498707	-0.159017	-0.0269672	0	0	-INF	21343	4.32926	-4.44089e-16	0	0	97.7834	0	1
47.35	-0.0427039	0.015932	0.0134494	-0.642415	-0.155273	-0.0265518	0	0	-INF	21238	4.32711	-4.44089e-16	0	0	97.7834	0	1
47.3667	-0.0435853	0.0169316	0.0230624	-0.334159	-0.135508	-0.026289	0	0	-INF	21132	4.32494	-4.44089e-16	0	0	97.7834	0	1
47.3833	-0.0421779	0.00480865	-0.0173735	-0.955925	0.012431	-0.0257211	0	0	-INF	21028	4.3228	-4.44089e-16	0	0	97.7834	0	1
47.4	-0.0444326	0.0120644	0.00505678	-0.629968	0.0708011	-0.0263738	0	0	-INF	20924	4.32064	-4.44089e-16	0	0	97.7834	0	1
47.4167	-0.0445511	0.0353418	0.0718902	-0.675868	-0.0205177	-0.0265688	0	0	-INF	20820	4.31848	-4.44089e-16	0	0	97.7834	0	1
47.4333	-0.0425333	0.0560252	0.105459	-0.892208	-0.046071	-0.0232543	0	0	-INF	20717	4.31633	-4.44089e-16	0	0	97.7834	0	1
47.45	-0.0472294	0.0564145	0.0354214	-0.811155	-0.0852046	-0.0232967	0	0	-INF	20614	4.31416	-4.44089e-16	0	0	97.7834	0	1
47.4667	-0.0516204	0.105784	0.131552	-0.866668	-0.144327	-0.0277641	0	0	-INF	20512	4.31201	-4.44089e-16	0	0	97.7834	0	1
47.4833	-0.0480767	0.00744928	0.0108546	-0.493561	-0.231831	-0.0270436	0	0	-INF	20410	4.30984	-4.44089e-16	0	0	97.7834	0	1
47.5	-0.0536884	0.0278275	0.0726526	-1.13074	-0.0834344	-0.0275438	0	0	-INF	20309	4.30769	-4.44089e-16	0	0	97.7834	0	1
47.5167	-0.0509077	0.0901675	0.149557	-0.557284	0.00407986	-0.0269758	0	0	-INF	20209	4.30554	-4.44089e-16	0	0	97.7834	0	1
47.5333	-0.052552	0.0559193	0.057241	-0.654453	0.00461906	-0.0264079	0	0	-INF	20109	4.30339	-4.44089e-16	0	0	97.7834	0	1
47.55	-0.0554171	0.0447118	0.0430502	-15.8316	0.270814	-0.0232459	0	0	-INF	20009	4.30123	-4.44089e-16	0	0	97.7834	0	1
47.5667	-0.0590451	0.058071	0.0847066	-0.568183	0.383047	-0.0214573	0	0	-INF	19910	4.29907	-4.44089e-16	0	0	97.7834	0	1
47.5833	-0.0580954	0.0549507	0.0702106	-0.677254	0.384502	-0.02211	0	0	-INF	19811	4.29691	-4.44089e-16	0	0	97.7834	0	1
47.6	-0.0630967	0.0742609	0.118123	-0.854837	0.365052	-0.0224576	0	0	-INF	19713	4.29475	-4.44089e-16	0	0	97.7834	0	1
47.6167	-0.0645885	0.0421489	0.039235	-2.27357	0.368948	-0.0231104	0	0	-INF	19615	4.29259	-4.44089e-16	0	0	97.7834	0	1
47.6333	-0.0679113	0.0150723	0.0287064	-1.65602	0.410076	-0.0204062	0	0	-INF	19518	4.29044	-4.44089e-16	0	0	97.7834	0	1
47.65	-0.0666565	0.0346876	0.05251	-2.28541	0.275575	-0.0216693	0	0	-INF	19422	4.28829	-4.44089e-16	0	0	97.7834	0	1
47.6667	-0.0655543	0.0349243	0.0715833	-0.0270832	0.119559	-0.0195755	0	0	-INF	19325	4.28612	-4.44089e-16	0	0	97.7834	0	1
47.6833	-0.0638417	0.0301255	0.00276608	-0.353134	-0.0823861	-0.0241955	0	0	-INF	19230	4.28398	-4.44089e-16	0	0	97.7834	0	1
47.7	-0.0645705	0.0492831	0.0807384	-0.490892	-0.316222	-0.0263741	0	0	-INF	19134	4.28181	-4.44089e-16	0	0	97.7834	0	1
47.7167	-0.0649942	0.0804951	0.0966074	0.0610477	-0.205972	-0.0282476	0	0	-INF	19040	4.27967	-4.44089e-16	0	0	97.7834	0	1
47.7333	-0.0635867	0.0744757	0.116444	1.70262	-0.247547	-0.0296633	0	0	-INF	18945	4.27749	-4.44089e-16	0	0	97.7834	0	1
47.75	-0.0598905	0.032598	0.0210762	-0.0736289	-0.28958	-0.0255858	0	0	-INF	18851	4.27533	-4.44089e-16	0	0	97.7834	0	1
47.7667	-0.0635185	0.0126931	0.021839	-0.129752	-0.193063	-0.0224239	0	0	-INF	18758	4.27319	-4.44089e-16	0	0	97.7834	0	1
47.7833	-0.0674517	0.0233057	0.0146673	-0.820641	-0.144458	-0.0253654	0	0	-INF	18665	4.27103	-4.44089e-16	0	0	97.7834	0	1
47.8	-0.0628399	0.108839	0.247974	-0.663293	-0.110197	-0.0261708	0	0	-INF	18573	4.26888	-4.44089e-16	0	0	97.7834	0	1
47.8167	-0.0650947	0.0340024	0.0697513	-0.0832776	-0.315957	-0.0230088	0	0	-INF	18481	4.26673	-4.44089e-16	0	0	97.7834	0	1
47.8333	-0.0652131	0.0443099	0.0728029	-38.6164	-0.359058	-0.0213728	0	0	-INF	18389	4.26456	-4.44089e-16	0	0	97.7834	0	1
47.85	-0.0685359	0.0183014	0.0074952	-0.728819	-0.347075	-0.0223307	0	0	-INF	18298	4.2624	-4.44089e-16	0	0	97.7834	0	1
47.8667	-0.0707907	0.0301347	0.0654785	-0.0654897	-0.385751	-0.0243568	0	0	-INF	18207	4.26024	-4.44089e-16	0	0	97.7834	0	1
47.8833	-0.0738083	0.0122134	0.0232115	-0.285492	-0.307697	-0.024094	0	0	-INF	18117	4.25809	-4.44089e-16	0	0	97.7834	0	1
47.9	-0.0728587	0.0289296	0.0224485	-0.252046	-0.301207	-0.0244416	0	0	-INF	18027	4.25592	-4.44089e-16	0	0	97.7834	0	1
47.9167	-0.0680943	0.019248	0.0285519	-1.04486	-0.280678	-0.0281461	0	0	-INF	17938	4.25377	-4.44089e-16	0	0	97.7834	0	1
47.9333	-0.0715697	0.0323021	0.0432002	-0.832737	-0.203235	-0.0248315	0	0	-INF	17849	4.25161	-4.44089e-16	0	0	97.7834	0	1
47.95	-0.066958	0.028724	0.0277887	-0.118597	-0.135404	-0.0262472	0	0	-INF	17761	4.24947	-4.44089e-16	0	0	97.7834	0	1
47.9667	-0.0647876	0.0103449	0.00322197	-0.420234	0.00551572	-0.0229327	0	0	-INF	17673	4.24731	-4.44089e-16	0	0	97.7834	0	1
47.9833	-0.0658216	0.0366741	0.0526603	-0.00486019	0.0721255	-0.0200759	0	0	-INF	17585	4.24514	-4.44089e-16	0	0	97.7834	0	1
48	-0.0673134	-0.00306724	-0.000440359	-0.600992	0.138583	-0.0208813	0	0	-INF	17498	4.24299	-4.44089e-16	0	0	97.7834	0	1
48.0167	-0.0694155	0.0179214	0.0111562	-0.074687	0.223808	-0.0242806	0	0	-INF	17412	4.24085	-4.44089e-16	0	0	97.7834	0	1
48.0333	-0.0673978	0.0479127	0.0818043	-0.0502437	0.0804569	-0.0249334	0	0	-INF	17325	4.23867	-4.44089e-16	0	0	97.7834	0	1
48.05	-0.0682792	0.0800402	0.0961475	1.2068	0.0695521	-0.0229921	0	0	-INF	17240	4.23654	-4.44089e-16	0	0	97.7834	0	1
48.0667	-0.0680925	0.0442661	0.0448778	1.26695	-0.0512161	-0.022119	0	0	-INF	17154	4.23437	-4.44089e-16	0	0	97.7834	0	1
48.0833	-0.0686687	0.0451131	0.0798203	1.30101	-0.242785	-0.0221614	0	0	-INF	17069	4.23221	-4.44089e-16	0	0	97.7834	0	1
48.1	-0.0643621	0.0142218	-0.0195145	0.839613	-0.00970193	-0.0197624	0	0	-INF	16985	4.23007	-4.44089e-16	0	0	97.7834	0	1
48.1167	-0.0699738	0.0146111	0.018022	0.785932	0.0395128	-0.019347	0	0	-INF	16900	4.22789	-4.44089e-16	0	0	97.7834	0	1
48.1333	-0.0726862	0.0525369	0.13109	1.31636	0.093	-0.0216783	0	0	-INF	16817	4.22575	-4.44089e-16	0	0	97.7834	0	1
48.15	-0.0726521	0.0228664	0.0473187	0.450907	-0.0379916	-0.0215681	0	0	-INF	16733	4.22357	-4.44089e-16	0	0	97.7834	0	1
48.1667	-0.0717025	0.0163891	0.0380107	0.472299	-0.0327221	-0.0226786	0	0	-INF	16651	4.22144	-4.44089e-16	0	0	97.7834	0	1
48.1833	-0.0704477	0.0160154	0.0290079	0.111152	-0.0942862	-0.0257727	0	0	-INF	16568	4.21927	-4.44089e-16	0	0	97.7834	0	1
48.2	-0.0722446	0.0574508	0.0677651	0.232031	-0.183926	-0.0258151	0	0	-INF	16486	4.21712	-4.44089e-16	0	0	97.7834	0	1
48.2167	-0.0690062	0.0199983	0.0114601	-0.287044	0.00399069	-0.0240265	0	0	-INF	16404	4.21495	-4.44089e-16	0	0	97.7834	0	1
48.2333	-0.0717186	0.0217608	0.0265662	0.868534	-0.029955	-0.0231534	0	0	-INF	16323	4.2128	-4.44089e-16	0	0	97.7834	0	1
48.25	-0.0710742	0.0337467	0.0630346	0.054354	-0.212826	-0.0210595	0	0	-INF	16242	4.21064	-4.44089e-16	0	0	97.7834	0	1
48.2667	-0.0679883	0.0396291	0.125748	0.107942	-0.0717538	-0.0250692	0	0	-INF	16162	4.2085	-4.44089e-16	0	0	97.7834	0	1
48.2833	-0.0645972	0.0423072	0.0367892	-0.318207	0.0238477	-0.024959	0	0	-INF	16082	4.20634	-4.44089e-16	0	0	97.7834	0	1
48.3	-0.0607484	-0.00460582	-0.00776656	0.661131	-0.0529752	-0.0254592	0	0	-INF	16002	4.20417	-4.44089e-16	0	0	97.7834	0	1
48.3167	-0.0608669	0.00768528	-0.0204315	0.370175	-0.0974494	-0.0251964	0	0	-INF	15923	4.20202	-4.44089e-16	0	0	97.7834	0	1
48.3333	-0.0594595	0.0565975	0.0444183	0.897091	-0.145433	-0.0289009	0	0	-INF	15844	4.19986	-4.44089e-16	0	0	97.7834	0	1
48.35	-0.0557633	0.0171613	-0.0401155	0.290888	-0.148098	-0.0265019	0	0	-INF	15765	4.19769	-4.44089e-16	0	0	97.7834	0	1
48.3667	-0.0574076	0.0267058	0.0287015	0.116815	-0.132605	-0.0253236	0	0	-INF	15687	4.19554	-4.44089e-16	0	0	97.7834	0	1
48.3833	-0.0566106	0.0289261	0.0195461	0.767631	-0.162279	-0.0210936	0	0	-INF	15610	4.1934	-4.44089e-16	0	0	97.7834	0	1
48.4	-0.0538299	0.0766176	0.0985865	0.21636	-0.185085	-0.0238826	0	0	-INF	15532	4.19123	-4.44089e-16	0	0	97.7834	0	1
48.4167	-0.0551691	0.0431323	0.0305322	0.0583085	-0.332099	-0.0251457	0	0	-INF	15455	4.18907	-4.44089e-16	0	0	97.7834	0	1
48.4333	-0.0545246	0.0551182	0.0622704	0.237171	-0.362687	-0.0209156	0	0	-INF	15379	4.18693	-4.44089e-16	0	0	97.7834	0	1
48.45	-0.0512861	0.00927333	1.44281e-05	-0.125349	-0.401974	-0.0253831	0	0	-INF	15303	4.18478	-4.44089e-16	0	0	97.7834	0	1
48.4667	-0.0549141	0.0797004	0.230727	0.324052	-0.456976	-0.0257306	0	0	-INF	15227	4.18261	-4.44089e-16	0	0	97.7834	0	1
48.4833	-0.0571688	0.0144769	0.0302266	-0.386979	-0.356797	-0.0256205	0	0	-INF	15151	4.18044	-4.44089e-16	0	0	97.7834	0	1
48.5	-0.0589658	0.107029	0.0924824	0.168471	-0.311703	-0.0270362	0	0	-INF	15076	4.17829	-4.44089e-16	0	0	97.7834	0	1
48.5167	-0.062899	0.0295986	0.0169512	-0.00865471	-0.329169	-0.028757	0	0	-INF	15002	4.17615	-4.44089e-16	0	0	97.7834	0	1
48.5333	-0.0592027	0.0286146	0.0186296	-0.333485	-0.306809	-0.029715	0	0	-INF	14927	4.17397	-4.44089e-16	0	0	97.7834	0	1
48.55	-0.0523022	0.00901479	-0.00883633	-0.227407	-0.198543	-0.0274685	0	0	-INF	14853	4.17181	-4.44089e-16	0	0	97.7834	0	1
48.5667	-0.0571509	0.0316819	0.0189346	0.343606	-0.123846	-0.0259851	0	0	-INF	14780	4.16967	-4.44089e-16	0	0	97.7834	0	1
48.5833	-0.05849	0.0326815	0.0354139	0.584419	-0.136277	-0.0264852	0	0	-INF	14707	4.16752	-4.44089e-16	0	0	97.7834	0	1
48.6	-0.0590663	0.0634357	0.100874	0.524176	0.0911604	-0.0265276	0	0	-INF	14634	4.16536	-4.44089e-16	0	0	97.7834	0	1
48.6167	-0.0619313	0.0622991	0.0966015	-0.486079	0.0851383	-0.0255019	0	0	-INF	14561	4.16319	-4.44089e-16	0	0	97.7834	0	1
48.6333	-0.0606765	-0.00353485	-0.0126516	-0.607205	-0.024491	-0.0224926	0	0	-INF	14489	4.16104	-4.44089e-16	0	0	97.7834	0	1
48.65	-0.0572855	-0.00192491	0.00337004	-0.296659	0.186925	-0.0211617	0	0	-INF	14417	4.15887	-4.44089e-16	0	0	97.7834	0	1
48.6667	-0.0569462	0.0407312	0.0203072	-0.147704	0.354548	-0.0212041	0	0	-INF	14346	4.15673	-4.44089e-16	0	0	97.7834	0	1
48.6833	-0.0599638	-0.00435077	-0.00960015	0.00964307	0.27742	-0.0198732	0	0	-INF	14275	4.15458	-4.44089e-16	0	0	97.7834	0	1
48.7	-0.0620659	0.0729428	0.182813	-0.538118	0.270635	-0.0214415	0	0	-INF	14204	4.15241	-4.44089e-16	0	0	97.7834	0	1
48.7167	-0.0580645	0.0241987	0.0486882	-0.253818	0.325648	-0.0213313	0	0	-INF	14134	4.15027	-4.44089e-16	0	0	97.7834	0	1
48.7333	-0.0606244	0.0258087	0.046857	-0.122716	0.310318	-0.0198478	0	0	-INF	14064	4.14811	-4.44089e-16	0	0	97.7834	0	1
48.75	-0.0579963	0.0161271	0.0247317	-0.369573	0.115239	-0.020348	0	0	-INF	13994	4.14594	-4.44089e-16	0	0	97.7834	0	1
48.7667	-0.055826	0.0264345	0.0494508	-0.314155	0.0893808	-0.0245102	0	0	-INF	13925	4.1438	-4.44089e-16	0	0	97.7834	0	1
48.7833	-0.0576229	0.00424078	-0.016925	-0.369515	-0.0921174	-0.0245526	0	0	-INF	13856	4.14164	-4.44089e-16	0	0	97.7834	0	1
48.8	-0.0553	0.255332	0.419171	-0.00892056	-0.283686	-0.0226114	0	0	-INF	13787	4.13947	-4.44089e-16	0	0	97.7834	0	1
48.8167	-0.0552659	0.0147849	0.00138529	11.9488	-0.0448049	-0.0225012	0	0	-INF	13719	4.13732	-4.44089e-16	0	0	97.7834	0	1
48.8333	-0.0575206	0.0871956	0.0935483	-0.338605	-0.00566093	-0.0213229	0	0	-INF	13651	4.13516	-4.44089e-16	0	0	97.7834	0	1
48.85	-0.0577916	0.00244081	-0.0213505	-0.379164	-0.0649362	-0.0230438	0	0	-INF	13583	4.133	-4.44089e-16	0	0	97.7834	0	1
48.8667	-0.0589782	0.00710252	-0.0114324	-0.445968	-0.132756	-0.0204922	0	0	-INF	13516	4.13085	-4.44089e-16	0	0	97.7834	0	1
48.8833	-0.0587915	0.0183255	0.0401422	-0.648118	-0.255203	-0.0194665	0	0	-INF	13449	4.12869	-4.44089e-16	0	0	97.7834	0	1
48.9	-0.0592152	0.0242079	0.0558586	-1.17848	-0.247645	-0.0195089	0	0	-INF	13382	4.12652	-4.44089e-16	0	0	97.7834	0	1
48.9167	-0.0570448	0.00155637	-0.00502406	-0.565814	-0.237035	-0.0174151	0	0	-INF	13316	4.12437	-4.44089e-16	0	0	97.7834	0	1
48.9333	-0.0576211	0.0152208	0.0119131	-0.166463	-0.0895534	-0.0203566	0	0	-INF	13250	4.12222	-4.44089e-16	0	0	97.7834	0	1
48.95	-0.0585025	0.102585	0.10194	-0.427053	-0.120142	-0.0228404	0	0	-INF	13185	4.12008	-4.44089e-16	0	0	97.7834	0	1
48.9667	-0.0610624	0.0103535	0.00321536	1.47971	-0.141118	-0.0256294	0	0	-INF	13119	4.1179	-4.44089e-16	0	0	97.7834	0	1
48.9833	-0.0598076	0.0714727	0.0512804	1.62516	0.0268103	-0.0244511	0	0	-INF	13054	4.11574	-4.44089e-16	0	0	97.7834	0	1
49	-0.0533647	0.152276	0.302135	1.64655	0.0697689	-0.0247987	0	0	-INF	12990	4.11361	-4.44089e-16	0	0	97.7834	0	1
49.0167	-0.0490582	0.0139626	0.0140488	1.4946	0.000575453	-0.0245359	0	0	-INF	12925	4.11143	-4.44089e-16	0	0	97.7834	0	1
49.0333	-0.0543646	-0.00594232	0.0033675	1.15299	0.00492935	-0.0268671	0	0	-INF	12861	4.10927	-4.44089e-16	0	0	97.7834	0	1
49.05	-0.0561616	0.0405285	0.0578413	1.44797	-0.0581606	-0.0270621	0	0	-INF	12798	4.10714	-4.44089e-16	0	0	97.7834	0	1
49.0667	-0.0585689	0.0287107	0.045329	0.694062	-0.0687603	-0.0225269	0	0	-INF	12734	4.10496	-4.44089e-16	0	0	97.7834	0	1
49.0833	-0.058077	0.00438067	-0.00609328	1.76205	-0.0731039	-0.0248581	0	0	-INF	12671	4.10281	-4.44089e-16	0	0	97.7834	0	1
49.1	-0.0504135	-0.00346983	-0.0134176	1.52847	-0.0101563	-0.0233746	0	0	-INF	12608	4.10065	-4.44089e-16	0	0	97.7834	0	1
49.1167	-0.0555674	0.0161455	-0.0108237	-6.87452	0.0590475	-0.0235696	0	0	-INF	12546	4.09851	-4.44089e-16	0	0	97.7834	0	1
49.1333	-0.0544651	0.0295047	0.015879	-0.878545	-0.00526318	-0.0281897	0	0	-INF	12484	4.09635	-4.44089e-16	0	0	97.7834	0	1
49.15	-0.0510741	0.034319	0.053263	-1.35657	0.0462404	-0.0288424	0	0	-INF	12422	4.09419	-4.44089e-16	0	0	97.7834	0	1
49.1667	-0.0525658	0.0316565	0.0216772	-0.932197	0.0467796	-0.0252227	0	0	-INF	12360	4.09202	-4.44089e-16	0	0	97.7834	0	1
49.1833	-0.0456653	-0.00610126	-0.0334072	-0.776681	-0.0323321	-0.0245022	0	0	-INF	12299	4.08987	-4.44089e-16	0	0	97.7834	0	1
49.2	-0.0512769	0.0161081	0.0210666	-0.88209	0.126136	-0.0225609	0	0	-INF	12238	4.08771	-4.44089e-16	0	0	97.7834	0	1
49.2167	-0.051548	0.0110041	-0.0329496	-0.774944	0.108669	-0.0230611	0	0	-INF	12178	4.08558	-4.44089e-16	0	0	97.7834	0	1
49.2333	-0.047394	0.0435894	0.0972077	-0.502545	0.0704513	-0.0235613	0	0	-INF	12117	4.0834	-4.44089e-16	0	0	97.7834	0	1
49.25	-0.0490383	0.0610685	0.0895782	-0.79106	-0.0510798	-0.024977	0	0	-INF	12057	4.08124	-4.44089e-16	0	0	97.7834	0	1
49.2667	-0.0508353	0.0173598	-0.00258497	-1.4258	-0.123172	-0.0237987	0	0	-INF	11997	4.07907	-4.44089e-16	0	0	97.7834	0	1
49.2833	-0.0503434	0.0279725	0.0312894	-1.05513	-0.222578	-0.0235359	0	0	-INF	11938	4.07693	-4.44089e-16	0	0	97.7834	0	1
49.3	-0.0507671	0.0189013	0.0373928	-1.35738	-0.425286	-0.0257145	0	0	-INF	11879	4.07478	-4.44089e-16	0	0	97.7834	0	1
49.3167	-0.0492071	0.0496555	0.0584499	-0.729755	-0.376071	-0.0245362	0	0	-INF	11820	4.07262	-4.44089e-16	0	0	97.7834	0	1
49.3333	-0.0447479	0.0180013	-0.0155554	-0.221303	-0.463576	-0.0221372	0	0	-INF	11762	4.07048	-4.44089e-16	0	0	97.7834	0	1
49.35	-0.0430353	0.0502814	0.0253381	-0.818503	-0.492181	-0.0214167	0	0	-INF	11703	4.0683	-4.44089e-16	0	0	97.7834	0	1
49.3667	-0.038271	0.000316628	0.00306012	-1.50649	-0.278629	-0.0202384	0	0	-INF	11645	4.06614	-4.44089e-16	0	0	97.7834	0	1
49.3833	-0.0405257	0.0454141	0.078591	-0.325738	-0.155409	-0.0218067	0	0	-INF	11588	4.06401	-4.44089e-16	0	0	97.7834	0	1
49.4	-0.0444589	0.0133021	-0.0109782	-0.50271	-0.0358511	-0.0180344	0	0	-INF	11530	4.06183	-4.44089e-16	0	0	97.7834	0	1
49.4167	-0.0399997	0.0593152	0.0947651	-0.632686	0.0602082	-0.0160931	0	0	-INF	11473	4.05968	-4.44089e-16	0	0	97.7834	0	1
49.4333	-0.0396604	0.0807615	0.0680621	0.280429	-0.000440377	-0.0159829	0	0	-INF	11416	4.05751	-4.44089e-16	0	0	97.7834	0	1
49.45	-0.0365745	0.163396	0.348366	-1.04217	0.0832592	-0.0149572	0	0	-INF	11360	4.05538	-4.44089e-16	0	0	97.7834	0	1
49.4667	-0.0398974	-0.0124541	-0.0222701	-0.206573	0.0638094	-0.0203402	0	0	-INF	11303	4.05319	-4.44089e-16	0	0	97.7834	0	1
49.4833	-0.0435254	0.0247088	0.0618057	-0.50882	-0.0397163	-0.0205352	0	0	-INF	11247	4.05104	-4.44089e-16	0	0	97.7834	0	1
49.5	-0.0405921	0.00770302	0.0161818	-0.641695	-0.148277	-0.0208828	0	0	-INF	11192	4.04891	-4.44089e-16	0	0	97.7834	0	1
49.5167	-0.0373536	0.0621084	0.125282	-0.335422	-0.268283	-0.0189415	0	0	-INF	11136	4.04673	-4.44089e-16	0	0	97.7834	0	1
49.5333	-0.0342677	0.00176764	0.0225903	-0.418858	-0.11836	-0.0214253	0	0	-INF	11081	4.04458	-4.44089e-16	0	0	97.7834	0	1
49.55	-0.0314871	0.0198571	0.0611949	-0.310949	-0.0993576	-0.0225359	0	0	-INF	11026	4.04242	-4.44089e-16	0	0	97.7834	0	1
49.5667	-0.0349625	0.108747	0.0453256	-0.114387	-0.143222	-0.0222731	0	0	-INF	10972	4.04029	-4.44089e-16	0	0	97.7834	0	1
49.5833	-0.0388956	0.0271968	0.039985	-1.52824	0.115802	-0.0223155	0	0	-INF	10917	4.0381	-4.44089e-16	0	0	97.7834	0	1
49.6	-0.0365727	-0.0091876	-0.0254754	-1.17115	0.202706	-0.0222053	0	0	-INF	10863	4.03595	-4.44089e-16	0	0	97.7834	0	1
49.6167	-0.0362334	0.00417161	0.0306769	-0.233013	0.118864	-0.0207218	0	0	-INF	10809	4.03379	-4.44089e-16	0	0	97.7834	0	1
49.6333	-0.0381829	0.040419	0.080573	-0.681897	0.155871	-0.0171021	0	0	-INF	10756	4.03165	-4.44089e-16	0	0	97.7834	0	1
49.65	-0.0372333	-8.53092e-05	0.0337284	-0.104933	0.181588	-0.0179075	0	0	-INF	10703	4.02951	-4.44089e-16	0	0	97.7834	0	1
49.6667	-0.039488	0.0135791	0.034949	-0.0847621	0.268797	-0.0173395	0	0	-INF	10650	4.02735	-4.44089e-16	0	0	97.7834	0	1
49.6833	-0.0368599	0.035178	0.0813356	-0.621079	0.125293	-0.0175345	0	0	-INF	10597	4.02518	-4.44089e-16	0	0	97.7834	0	1
49.7	-0.0366732	-0.0108194	-0.0276123	-0.496538	0.224862	-0.016051	0	0	-INF	10544	4.02301	-4.44089e-16	0	0	97.7834	0	1
49.7167	-0.035571	0.00955882	0.00549921	-0.152729	0.135984	-0.0107529	0	0	-INF	10492	4.02086	-4.44089e-16	0	0	97.7834	0	1
49.7333	-0.0395041	-0.0112617	-0.0280702	0.0374252	-0.170026	-0.0121685	0	0	-INF	10440	4.0187	-4.44089e-16	0	0	97.7834	0	1
49.75	-0.0388597	0.0439066	0.0692807	-0.322043	0.0256736	-0.0126687	0	0	-INF	10388	4.01653	-4.44089e-16	0	0	97.7834	0	1
49.7667	-0.0339428	0.112045	0.326696	-0.379844	-0.0451984	-0.0146948	0	0	-INF	10337	4.01439	-4.44089e-16	0	0	97.7834	0	1
49.7833	-0.0357397	0.232368	0.236517	0.256629	-0.0760923	-0.0133639	0	0	-INF	10286	4.01225	-4.44089e-16	0	0	97.7834	0	1
49.8	-0.0340271	0.239166	0.340734	-0.534815	-0.0650245	-0.0176787	0	0	-INF	10235	4.01009	-4.44089e-16	0	0	97.7834	0	1
49.8167	-0.0368922	0.0138779	0.0526482	-0.421108	-0.0850847	-0.0198574	0	0	-INF	10184	4.00792	-4.44089e-16	0	0	97.7834	0	1
49.8333	-0.0421986	0.0545504	0.115667	-0.351346	-0.0128291	-0.0218834	0	0	-INF	10134	4.00578	-4.44089e-16	0	0	97.7834	0	1
49.85	-0.0435378	0.0300678	0.0608877	-0.25305	0.00708871	-0.019637	0	0	-INF	10083	4.00359	-4.44089e-16	0	0	97.7834	0	1
49.8667	-0.0401468	-0.0142512	-0.034785	-0.46405	0.0527939	-0.0170854	0	0	-INF	10033	4.00143	-4.44089e-16	0	0	97.7834	0	1
49.8833	-0.0375187	0.101952	0.0833179	-0.224458	-0.0203668	-0.0157545	0	0	-INF	9984	3.9993	-4.44089e-16	0	0	97.7834	0	1
49.9	-0.0355009	0.00254897	0.0204516	0.0561807	-0.245047	-0.0135081	0	0	-INF	9934	3.99712	-4.44089e-16	0	0	97.7834	0	1
49.9167	-0.037603	0.0473413	0.110021	-0.302524	-0.128847	-0.0115669	0	0	-INF	9885	3.99498	-4.44089e-16	0	0	97.7834	0	1
49.9333	-0.0375689	-0.0247487	-0.0643875	0.0568496	-0.105267	-0.0167972	0	0	-INF	9836	3.99282	-4.44089e-16	0	0	97.7834	0	1
49.95	-0.0390607	-0.00376011	-0.0132706	-0.678747	-0.195365	-0.01745	0	0	-INF	9787	3.99065	-4.44089e-16	0	0	97.7834	0	1
49.9667	-0.0375007	0.0347761	0.106206	-0.327156	-0.151185	-0.0142881	0	0	-INF	9739	3.98851	-4.44089e-16	0	0	97.7834	0	1
49.9833	-0.0408235	0.0153289	0.0161786	-0.0504846	-0.0839651	-0.00990541	0	0	-INF	9691	3.98637	-4.44089e-16	0	0	97.7834	0	1
50	-0.0403316	0.0221269	0.000919701	-0.625101	-0.0846466	-0.0136099	0	0	-INF	9643	3.98421	-4.44089e-16	0	0	97.7834	0	1
50.0167	-0.0407553	0.0531863	0.0500529	-0.415416	-0.13614	-0.0165515	0	0	-INF	9595	3.98204	-4.44089e-16	0	0	97.7834	0	1
50.0333	-0.0420944	0.0435047	0.06699	-0.392194	-0.124614	-0.0156784	0	0	-INF	9547	3.97987	-4.44089e-16	0	0	97.7834	0	1
50.05	-0.043281	0.00559438	0.0204506	-0.326094	-0.212881	-0.0149578	0	0	-INF	9500	3.97772	-4.44089e-16	0	0	97.7834	0	1
50.0667	-0.0481297	0.0303977	0.0193824	-0.96495	-0.342194	-0.0163735	0	0	-INF	9453	3.97557	-4.44089e-16	0	0	97.7834	0	1
50.0833	-0.0497741	0.0547432	0.0706518	-0.440476	-0.248577	-0.0162633	0	0	-INF	9406	3.9734	-4.44089e-16	0	0	97.7834	0	1
50.1	-0.0503503	0.0102716	0.0256383	-0.214617	-0.178305	-0.0153902	0	0	-INF	9360	3.97128	-4.44089e-16	0	0	97.7834	0	1
50.1167	-0.0472645	0.10496	0.213932	-0.589496	-0.253144	-0.0125334	0	0	-INF	9313	3.96909	-4.44089e-16	0	0	97.7834	0	1
50.1333	-0.0425001	0.0304288	0.0587496	-0.0448809	-0.0138047	-0.015475	0	0	-INF	9267	3.96694	-4.44089e-16	0	0	97.7834	0	1
50.15	-0.0429238	-0.0187731	-0.0477568	-0.386343	0.0904943	-0.0133812	0	0	-INF	9221	3.96478	-4.44089e-16	0	0	97.7834	0	1
50.1667	-0.0462466	0.016864	0.0550873	-0.0806805	0.184875	-0.0149495	0	0	-INF	9176	3.96265	-4.44089e-16	0	0	97.7834	0	1
50.1833	-0.042703	-0.000904727	-0.0123567	-1.01876	0.334798	-0.0113298	0	0	-INF	9130	3.96047	-4.44089e-16	0	0	97.7834	0	1
50.2	-0.0400748	-0.00967076	-0.00640584	-0.639704	0.37913	-0.0133558	0	0	-INF	9085	3.95832	-4.44089e-16	0	0	97.7834	0	1
50.2167	-0.0456865	-0.00272024	-0.00365937	-0.608852	0.437195	-0.0161448	0	0	-INF	9040	3.95617	-4.44089e-16	0	0	97.7834	0	1
50.2333	-0.0438213	0.0246771	0.0601223	-0.175473	0.293691	-0.0149665	0	0	-INF	8995	3.954	-4.44089e-16	0	0	97.7834	0	1
50.25	-0.0463812	-0.00621422	0.0111414	-0.686919	0.357859	-0.0119571	0	0	-INF	8951	3.95187	-4.44089e-16	0	0	97.7834	0	1
50.2667	-0.0495514	0.0166054	0.0373864	-0.123687	0.262573	-0.0158142	0	0	-INF	8906	3.94968	-4.44089e-16	0	0	97.7834	0	1
50.2833	-0.0527217	0.0226404	0.0428795	0.100951	-0.017039	-0.0147885	0	0	-INF	8862	3.94753	-4.44089e-16	0	0	97.7834	0	1
50.3	-0.0503987	0.00502431	0.00381689	-0.482516	0.0480448	-0.0171197	0	0	-INF	8818	3.94537	-4.44089e-16	0	0	97.7834	0	1
50.3167	-0.0489913	0.0386777	-0.00381262	-0.446781	0.0699463	-0.0135	0	0	-INF	8774	3.9432	-4.44089e-16	0	0	97.7834	0	1
50.3333	-0.0456003	0.0602767	0.155336	-0.736516	-0.0448709	-0.011864	0	0	-INF	8731	3.94106	-4.44089e-16	0	0	97.7834	0	1
50.35	-0.0484653	0.0212982	0.036623	-1.04944	-0.134053	-0.0132797	0	0	-INF	8688	3.93892	-4.44089e-16	0	0	97.7834	0	1
50.3667	-0.0520933	-0.0179854	-0.0300581	-1.50245	-0.184936	-0.0136272	0	0	-INF	8645	3.93676	-4.44089e-16	0	0	97.7834	0	1
50.3833	-0.0538903	0.0219241	0.0927751	-0.874826	-0.183024	-0.0150429	0	0	-INF	8602	3.9346	-4.44089e-16	0	0	97.7834	0	1
50.4	-0.0547717	0.0328419	0.0273148	-1.01853	-0.185079	-0.0176793	0	0	-INF	8559	3.93242	-4.44089e-16	0	0	97.7834	0	1
50.4167	-0.0570264	0.0194983	0.0566115	-0.474987	-0.131591	-0.0142122	0	0	-INF	8517	3.93029	-4.44089e-16	0	0	97.7834	0	1
50.4333	-0.0522621	0.0221763	0.0651563	0.196734	-0.140207	-0.0173064	0	0	-INF	8475	3.92814	-4.44089e-16	0	0	97.7834	0	1
50.45	-0.0497865	0.085737	0.160524	-0.250319	-0.219319	-0.0144496	0	0	-INF	8433	3.92598	-4.44089e-16	0	0	97.7834	0	1
50.4667	-0.0503628	0.0212763	0.0836193	-0.500076	-0.132568	-0.0112877	0	0	-INF	8391	3.92381	-4.44089e-16	0	0	97.7834	0	1
