# Supplementary material for: Thermodynamically controlled multiphase separation of heterogeneous liquid crystal colloids
Source: Nat Commun. 2023 Aug 29;14:5277. doi: 10.1038/s41467-023-41054-7 (PMC10465492; doi:10.1038/s41467-023-41054-7)
Supplement: Supplementary file 11 — Source Data [file 41467_2023_41054_MOESM11_ESM.zip › Source data/Supplementary Figure 7_The size-exclusion chromatography/10-11-2021/Han-2-P.xlsx]

## Sheet: Sample Details
Administrative Information
Export date	8. marraskuuta 2021 16:30:48
Culture name	fi-FI
Decimal separator	,
Workspace name	Leena
Workspace path	C:\ProgramData\Agilent Technologies\GPC\Workspaces\Leena\
File name	MDS_2_11_2021_Leena-0015.sample
Creation date	3. marraskuuta 2021 6:00:46
Created by	gpc-sec
Comments	Collected by Agilent GPC/SEC Software Version 1.1.3131.27789
Software version	Agilent GPC/SEC Software - 1.1.3131.27789
Sample Information
Sample name	Han-2
Information
Sample type	Sample
Injection date	3. marraskuuta 2021
Vial number	1
Injection number	1
Injection volume (µL)	100
Concentration (mg/mL)	1
dn/dc (mL/g)	0.1
UV extinction coefficient [(mg/mL)-¹][cm-¹]	1
Mark-Houwink K ((10e-5) dL/g)	14.1
Mark-Houwink Alpha	0.7
Mp	100000
Analysed	Yes
Instrument Conditions
Eluent
Refractive index (RIU)	1
Set flow rate (mL/min)	1
LS Wavelength (nm)	658
Set temperature (°C)	20
Actual temperature (°C)	0
Actual flow rate (mL/min)	0
Column information
Data origin	Collected by Agilent GPC/SEC Software Version 1.1.3131.27789
Instrument name
Collection Parameters
Collected by	gpc-sec
Number of channels	6
Run length (mins)	60.0167
Delay time (secs)	0
Sampling interval (secs)	1
Number of data points	3601
DLS Parameters
Viscosity (cP)	0.0089
Correlator run time (secs)	5
Collection fraction	0
Channel Information
Channel ID	Detector type	Detector name	Detector units	Channel Information
1	RI	RI	mV
2	LS 15°	LS 15°	mV
3	LS 90°	LS 90°	mV
4	VS DP	VS DP	mV
5	VS IP	VS IP	mV
6	UV 280nm	UV 280nm	mV

## Sheet: Raw Data
Collection Parameters
Collected by	gpc-sec
Number of channels	6
Run length (mins)	60.0167
Delay time (secs)	0
Sampling interval (secs)	1
Number of data points	3601
DLS Parameters
Viscosity (cP)	0.0089
Correlator run time (secs)	5
Collection fraction	0
Channel Information
Channel ID	Detector type	Detector name	Detector units	Channel Information
1	RI	RI	mV
2	LS 15°	LS 15°	mV
3	LS 90°	LS 90°	mV
4	VS DP	VS DP	mV
5	VS IP	VS IP	mV
6	UV 280nm	UV 280nm	mV
Raw Data
RT (mins)	Response Trace 1	Response Trace 2	Response Trace 3	Response Trace 4	Response Trace 5	Response Trace 6
0	-151.211	59.3255	91.6964	7.99538	480.107	47.8339
0.0166667	-151.209	59.212	91.6679	8.27904	476.988	47.8281
0.0333333	-151.214	59.2541	91.6978	8.36968	472.059	47.8272
0.05	-151.222	59.2072	91.5084	8.34114	470.129	47.8259
0.0666667	-151.226	59.1671	91.4971	7.81654	469.685	47.8268
0.0833333	-151.227	59.4677	91.9116	8.17482	470.142	47.8262
0.1	-151.22	59.3285	91.6853	8.74458	471.067	47.8262
0.116667	-151.222	59.2016	91.607	8.46153	472.178	47.8269
0.133333	-151.222	59.3374	91.845	8.25935	473.195	47.8275
0.15	-151.228	59.2779	91.6863	8.6808	474.208	47.8269
0.166667	-151.228	59.2585	91.7307	8.45726	475.13	47.8246
0.183333	-151.226	59.208	91.5429	8.25645	475.915	47.8295
0.2	-151.217	59.1404	91.3844	7.75093	476.632	47.8312
0.216667	-151.217	59.2945	91.6692	8.33153	477.142	47.8243
0.233333	-151.218	59.2005	91.4399	8.05199	477.62	47.8257
0.25	-151.219	59.2202	91.5719	8.35304	478.087	47.8266
0.266667	-151.217	59.513	91.9817	7.9351	478.5	47.823
0.283333	-151.219	59.154	91.5765	7.8672	478.676	47.8201
0.3	-151.221	59.2327	91.5601	8.28148	478.927	47.821
0.316667	-151.22	59.3638	91.7306	8.03825	479.273	47.8198
0.333333	-151.231	59.4656	91.814	8.30177	479.449	47.8245
0.35	-151.229	59.1586	91.5385	8.64143	479.652	47.8213
0.366667	-151.228	59.2944	91.6198	8.82393	479.849	47.8198
0.383333	-151.23	59.5161	92.0174	7.95372	480.045	47.8188
0.4	-151.23	59.194	91.569	8.48473	480.191	47.8179
0.416667	-151.229	59.2374	91.6239	8.52638	480.274	47.8164
0.433333	-151.23	59.2275	91.5116	8.42873	480.382	47.8156
0.45	-151.232	59.1549	91.4709	8.45558	480.429	47.8173
0.466667	-151.231	59.268	91.7475	8.1176	480.462	47.8158
0.483333	-151.229	59.3241	91.7197	8.38814	480.43	47.8133
0.5	-151.234	59.2732	91.7408	8.11455	480.514	47.812
0.516667	-151.228	59.2786	91.7182	8.11821	480.477	47.8065
0.533333	-151.227	59.2896	91.7432	8.59016	480.375	47.8114
0.55	-151.231	59.3224	91.6731	8.95195	480.307	47.8094
0.566667	-151.231	59.3302	91.8949	7.91069	480.374	47.8045
0.583333	-151.228	59.2434	91.7657	8.5836	480.357	47.8063
0.6	-151.227	59.161	91.6029	8.0204	480.433	47.8036
0.616667	-151.223	59.3317	91.8844	8.77983	480.296	47.8027
0.633333	-151.218	59.1537	91.5226	8.21831	480.39	47.7969
0.65	-151.217	59.2915	91.5986	8.13301	480.575	47.792
0.666667	-151.218	59.3647	91.8072	8.55858	480.67	47.7923
0.683333	-151.219	59.2136	91.5054	8.02162	480.629	47.7865
0.7	-151.218	59.2826	91.8792	8.35426	480.571	47.7821
0.716667	-151.219	59.2173	91.6042	8.85368	480.429	47.7813
0.733333	-151.213	59.2526	91.5553	8.05672	480.399	47.7775
0.75	-151.214	59.1445	91.4829	8.63319	480.391	47.7711
0.766667	-151.207	59.2545	91.6126	8.43285	480.583	47.7612
0.783333	-151.202	59.1976	91.5194	8.23494	480.544	47.7543
0.8	-151.197	59.3101	91.6697	8.19801	480.584	47.7461
0.816667	-151.193	59.1851	91.5452	8.14385	480.491	47.739
0.833333	-151.192	59.2136	91.5121	7.83745	480.458	47.7308
0.85	-151.189	59.1718	91.5798	8.55858	480.439	47.7181
0.866667	-151.19	59.307	91.685	8.05504	480.381	47.7053
0.883333	-151.191	59.2373	91.7333	8.48	480.314	47.6939
0.9	-151.193	59.255	91.6485	8.39714	480.35	47.6778
0.916667	-151.192	59.7105	92.5538	8.45192	480.35	47.6691
0.933333	-151.197	59.2393	91.6035	8.12889	480.295	47.6537
0.95	-151.197	59.199	91.5215	8.27553	480.315	47.6365
0.966667	-151.2	59.3746	91.9602	8.64082	480.454	47.6197
0.983333	-151.2	59.4083	91.8696	8.75359	480.543	47.6069
1	-151.206	59.349	91.6038	7.97157	480.677	47.5866
1.01667	-151.216	59.1444	91.4283	8.545	480.717	47.569
1.03333	-151.227	59.2941	91.8415	8.45848	480.808	47.5489
1.05	-151.24	59.2548	91.7159	7.66045	480.85	47.5327
1.06667	-151.249	59.2007	91.525	8.27675	480.787	47.5159
1.08333	-151.264	59.2359	91.5618	8.10738	480.746	47.4964
1.1	-151.281	59.296	91.7677	8.5891	480.903	47.4796
1.11667	-151.298	59.3899	91.791	8.62953	480.777	47.4603
1.13333	-151.314	59.2024	91.6697	8.1498	480.593	47.4387
1.15	-151.336	59.181	91.4278	7.77184	480.443	47.422
1.16667	-151.361	59.2951	91.6839	8.18855	480.3	47.4064
1.18333	-151.384	59.2272	91.5105	8.39775	480.254	47.3896
1.2	-151.407	59.2121	91.565	8.32024	480.319	47.3718
1.21667	-151.435	59.5763	91.8682	8.25768	480.31	47.3545
1.23333	-151.461	59.2138	91.6291	8.14919	480.217	47.3408
1.25	-151.486	59.1573	91.5475	8.09364	480.202	47.3319
1.26667	-151.522	59.2066	91.4951	8.49068	480.131	47.3196
1.28333	-151.553	59.3356	91.6587	7.63176	480.124	47.309
1.3	-151.586	59.3996	91.9663	8.51036	480.197	47.3008
1.31667	-151.619	59.3305	91.7704	7.95311	480.343	47.293
1.33333	-151.654	59.3247	91.721	8.52165	480.239	47.2883
1.35	-151.691	59.2376	91.5769	8.40126	480.269	47.2852
1.36667	-151.72	59.1941	91.5574	8.601	480.261	47.2857
1.38333	-151.752	59.2347	91.5011	8.0616	480.296	47.2833
1.4	-151.778	59.277	91.7295	7.92381	480.284	47.2834
1.41667	-151.807	59.3201	91.6442	7.89223	480.386	47.2865
1.43333	-151.832	59.2979	91.6714	7.96791	480.385	47.2924
1.45	-151.858	59.228	91.6711	8.45131	480.358	47.3026
1.46667	-151.886	59.1354	91.4571	9.01634	480.325	47.3096
1.48333	-151.91	59.1384	91.469	8.5247	480.395	47.3161
1.5	-151.933	59.2199	91.6198	8.23494	480.429	47.3243
1.51667	-151.948	59.2304	91.6172	8.53127	480.39	47.3383
1.53333	-151.961	59.1583	91.4631	7.82021	480.386	47.3512
1.55	-151.975	59.9148	92.5503	8.54729	480.422	47.3637
1.56667	-151.986	59.2716	91.7454	8.05443	480.358	47.3788
1.58333	-151.993	59.2582	91.7559	8.12645	480.265	47.3956
1.6	-152.002	59.3372	91.6215	7.90947	480.297	47.4105
1.61667	-151.999	59.4343	91.9453	8.87932	480.28	47.429
1.63333	-151.989	59.3493	91.7936	7.84813	480.273	47.4444
1.65	-151.98	59.193	91.4433	8.65578	480.322	47.4625
1.66667	-151.966	59.2107	91.4774	8.72261	480.329	47.4772
1.68333	-151.951	59.3183	91.8008	8.02513	480.206	47.494
1.7	-151.932	59.3156	91.7519	8.75771	480.261	47.5111
1.71667	-151.908	59.3502	91.9212	8.86742	480.196	47.5251
1.73333	-151.881	59.3453	91.6749	8.88222	480.176	47.5431
1.75	-151.849	59.2875	91.7323	8.50197	480.228	47.555
1.76667	-151.812	59.2541	91.7054	8.19557	480.233	47.57
1.78333	-151.776	59.2985	91.6711	8.19328	480.273	47.5854
1.8	-151.739	59.3095	91.8574	8.23494	480.456	47.5993
1.81667	-151.703	59.5083	91.5832	8.66356	480.491	47.6133
1.83333	-151.658	59.3478	91.9116	8.4919	480.355	47.6293
1.85	-151.613	59.2088	91.5893	8.49007	480.425	47.642
1.86667	-151.568	59.3392	91.9711	8.53951	480.5	47.6505
1.88333	-151.524	59.2873	91.7367	8.54668	480.395	47.6646
1.9	-151.48	59.1682	91.4785	8.04482	480.458	47.6762
1.91667	-151.431	59.2899	91.6764	7.59773	480.447	47.6846
1.93333	-151.383	59.2036	91.6055	8.17772	480.334	47.6962
1.95	-151.332	59.1305	91.4721	8.73802	480.141	47.7041
1.96667	-151.279	59.2887	91.735	8.3506	480.041	47.7113
1.98333	-151.23	59.1947	91.4518	8.1176	480.064	47.7163
2	-151.184	59.3794	91.8028	8.37502	480.085	47.7242
2.01667	-151.135	59.1633	91.5275	8.53722	479.985	47.7317
2.03333	-151.08	59.1628	91.5339	8.76839	479.837	47.7399
2.05	-151.032	59.4036	91.8078	8.66112	479.814	47.7427
2.06667	-150.993	59.2721	91.7574	8.09975	479.958	47.7509
2.08333	-150.946	59.2173	91.5714	8.48656	479.989	47.7564
2.1	-150.902	59.23	91.6692	8.769	480.081	47.7613
2.11667	-150.857	59.147	91.3957	8.18306	480.107	47.7651
2.13333	-150.812	59.2265	91.6744	8.44475	480.189	47.7724
2.15	-150.772	59.2577	91.8255	8.32253	480.278	47.7787
2.16667	-150.736	59.5939	92.1572	8.2589	480.334	47.7828
2.18333	-150.701	59.1973	91.6091	8.64632	480.409	47.7874
2.2	-150.662	59.3281	91.8812	8.17955	480.471	47.7882
2.21667	-150.629	59.2345	91.609	8.05855	480.409	47.7914
2.23333	-150.591	59.172	91.5337	8.57475	480.373	47.7947
2.25	-150.554	59.1982	91.569	8.52882	480.469	47.7923
2.26667	-150.526	59.3734	91.9277	8.97347	480.495	47.7956
2.28333	-150.498	59.1946	91.625	7.97981	480.588	47.7972
2.3	-150.467	59.2637	91.6305	8.3596	480.641	47.8031
2.31667	-150.44	59.15	91.4507	8.38402	480.669	47.8054
2.33333	-150.407	59.2345	91.5263	8.56163	480.642	47.8082
2.35	-150.382	59.1978	91.5144	4.65813	480.511	47.8097
2.36667	-150.356	59.3838	91.7043	15.1771	480.5	47.8126
2.38333	-150.332	59.6278	91.775	3.55782	480.512	47.8132
2.4	-150.307	59.2986	91.8313	3.39867	480.5	47.8118
2.41667	-150.288	59.2265	91.7533	3.04039	480.478	47.8141
2.43333	-150.27	59.2988	91.6621	3.17986	480.485	47.8161
2.45	-150.247	59.2216	91.65	1.17058	480.407	47.8169
2.46667	-150.225	59.2353	91.6137	2.73521	480.305	47.8202
2.48333	-150.21	59.2733	91.6059	5.96947	480.245	47.8194
2.5	-150.194	59.259	91.5667	4.75533	480.245	47.8208
2.51667	-150.178	59.208	91.598	5.36385	480.205	47.8252
2.53333	-150.16	59.194	91.5308	5.50209	480.073	47.8298
2.55	-150.142	59.1485	91.4465	2.35146	480.005	47.8298
2.56667	-150.129	59.2452	91.6346	5.89424	480.048	47.8288
2.58333	-150.114	59.1361	91.486	4.98528	480.202	47.8266
2.6	-150.094	59.2541	91.6476	5.21355	480.364	47.8262
2.61667	-150.081	59.3613	91.5853	5.40321	480.431	47.8257
2.63333	-150.069	60.3465	92.0152	5.20653	480.533	47.8252
2.65	-150.053	59.3943	91.9347	5.02464	480.706	47.826
2.66667	-150.032	59.3354	91.8803	5.50743	480.723	47.8274
2.68333	-150.023	59.2188	91.6229	6.02547	480.749	47.8275
2.7	-150.009	59.192	91.6554	4.30519	480.703	47.828
2.71667	-150.001	59.3165	91.6729	4.58183	480.716	47.8317
2.73333	-149.988	59.3107	91.7756	4.88228	480.742	47.8315
2.75	-149.973	59.2648	91.6995	4.77913	480.735	47.8313
2.76667	-149.961	59.578	92.141	4.73854	480.599	47.8317
2.78333	-149.953	59.4866	92.0907	4.00963	480.548	47.8315
2.8	-149.942	59.6983	92.4342	4.5121	480.535	47.8317
2.81667	-149.934	59.1024	91.422	0.293198	480.462	47.8321
2.83333	-149.926	59.2648	91.6802	5.62019	480.497	47.8338
2.85	-149.914	59.2995	91.7231	4.14848	480.44	47.8333
2.86667	-149.906	59.2017	91.6126	5.18745	480.337	47.8336
2.88333	-149.896	59.287	91.8031	3.61137	480.321	47.8329
2.9	-149.885	59.3401	91.8272	2.55699	480.449	47.833
2.91667	-149.875	59.2382	91.6338	3.31825	480.456	47.8358
2.93333	-149.868	59.4505	92.0251	2.929	480.421	47.8321
2.95	-149.862	59.3687	91.825	4.2617	480.453	47.8342
2.96667	-149.852	59.2312	91.6056	4.00658	480.54	47.8344
2.98333	-149.849	59.2815	91.7004	3.46245	480.502	47.8332
3	-149.838	59.2696	91.6486	4.09843	480.517	47.83
3.01667	-149.832	59.1828	91.4842	2.65602	480.493	47.8344
3.03333	-149.825	59.3496	91.8639	2.51823	480.465	47.8332
3.05	-149.82	59.3496	91.8913	2.72926	480.444	47.8336
3.06667	-149.813	59.2739	91.686	3.39088	480.444	47.8335
3.08333	-149.802	59.2069	91.5775	3.55125	480.555	47.8356
3.1	-149.805	59.2205	91.7507	3.01003	480.582	47.8318
3.11667	-149.803	59.1874	91.4895	2.91878	480.467	47.8304
3.13333	-149.795	59.3887	91.7098	3.57689	480.505	47.8329
3.15	-149.789	59.1967	91.6843	3.46428	480.624	47.8344
3.16667	-149.785	59.1978	91.6131	3.49876	480.685	47.8313
3.18333	-149.78	59.4448	91.9131	3.67348	480.685	47.8321
3.2	-149.776	59.1619	91.4492	3.45177	480.789	47.8289
3.21667	-149.77	59.3325	91.7365	3.3123	480.79	47.8336
3.23333	-149.765	59.1625	91.5347	3.24959	480.712	47.832
3.25	-149.763	59.3508	91.7957	3.76701	480.586	47.833
3.26667	-149.759	59.2091	91.6082	3.0851	480.568	47.8326
3.28333	-149.754	59.1747	91.6171	3.06969	480.633	47.8307
3.3	-149.747	59.2112	91.719	3.24257	480.596	47.8315
3.31667	-149.738	59.2181	91.6825	3.06129	480.578	47.8326
3.33333	-149.74	59.2556	91.6424	2.99995	480.458	47.8353
3.35	-149.735	59.1769	91.5638	2.83958	480.485	47.833
3.36667	-149.73	59.1558	91.5661	2.94746	480.487	47.8387
3.38333	-149.73	59.2791	91.7263	3.46123	480.52	47.8367
3.4	-149.723	59.2291	91.5612	3.25142	480.607	47.8367
3.41667	-149.718	59.3813	91.8179	2.50038	480.683	47.8373
3.43333	-149.715	59.3414	91.7826	3.34923	480.734	47.8385
3.45	-149.723	59.4585	92.0097	3.11073	480.726	47.8332
3.46667	-149.722	59.2849	91.7666	9.8896	480.608	47.8381
3.48333	-149.721	59.1399	91.5392	9.5063	480.501	47.839
3.5	-149.721	59.148	91.5394	9.14818	480.542	47.8344
3.51667	-149.716	59.2661	91.7799	9.73396	480.599	47.8317
3.53333	-149.714	59.378	91.7498	9.1964	480.543	47.8356
3.55	-149.714	59.0998	91.4428	8.98003	480.63	47.8378
3.56667	-149.712	59.1679	91.5638	10.0291	480.615	47.8384
3.58333	-149.711	59.2211	91.6843	10.373	480.658	47.8396
3.6	-149.709	59.2884	91.7805	9.75304	480.581	47.8388
3.61667	-149.71	59.1903	91.5432	9.83894	480.661	47.8397
3.63333	-149.709	59.2529	91.6721	9.4503	480.596	47.8384
3.65	-149.711	59.2402	91.758	9.65065	480.587	47.8342
3.66667	-149.707	59.2675	91.7819	9.52126	480.63	47.8344
3.68333	-149.707	59.2158	91.8351	9.77699	480.534	47.8347
3.7	-149.71	59.2786	91.9036	9.82887	480.38	47.8318
3.71667	-149.714	59.2274	91.7068	9.5385	480.247	47.8375
3.73333	-149.708	59.3491	91.6549	8.94371	480.196	47.8382
3.75	-149.707	59.2938	91.8482	9.63692	480.28	47.8362
3.76667	-149.709	59.2136	91.618	9.32457	480.175	47.8368
3.78333	-149.703	59.4425	92.3629	9.73824	480.256	47.8371
3.8	-149.706	59.1937	91.6186	9.37767	480.466	47.8346
3.81667	-149.711	59.192	91.5608	9.61723	480.585	47.8385
3.83333	-149.711	59.1891	91.5791	9.37996	480.689	47.837
3.85	-149.713	59.1096	91.4616	9.85558	480.641	47.8361
3.86667	-149.714	59.2732	91.7452	9.61845	480.735	47.8368
3.88333	-149.719	59.2681	91.7776	9.81087	480.8	47.8342
3.9	-149.719	59.1587	91.6067	-2.35298	480.784	47.8391
3.91667	-149.716	59.1282	91.5864	2.1357	480.807	47.8405
3.93333	-149.719	59.2487	91.6967	2.05223	480.808	47.8378
3.95	-149.721	59.3269	91.825	1.77498	480.839	47.8376
3.96667	-149.725	59.1172	91.4539	1.90254	480.79	47.8362
3.98333	-149.726	59.5359	92.0933	1.93901	480.72	47.8361
4	-149.725	59.2379	91.7686	1.70403	480.797	47.8373
4.01667	-149.725	59.2486	91.6662	2.65175	480.796	47.8426
4.03333	-149.721	59.2869	91.702	1.679	480.73	47.8391
4.05	-149.719	59.1842	91.7033	2.38472	480.589	47.8376
4.06667	-149.719	59.2345	91.6309	1.42876	480.54	47.8382
4.08333	-149.721	59.139	91.5527	1.96632	480.378	47.8344
4.1	-149.716	59.1854	91.6551	2.00874	480.272	47.8344
4.11667	-149.718	59.1933	91.7901	3.34206	480.275	47.8365
4.13333	-149.721	60.4243	92.842	2.73293	480.322	47.8349
4.15	-149.714	59.2226	91.7083	2.82707	480.392	47.8359
4.16667	-149.719	59.2442	91.8819	2.59636	480.534	47.8404
4.18333	-149.721	59.1576	91.5231	2.43492	480.509	47.8385
4.2	-149.725	59.2168	91.6175	2.13738	480.601	47.8371
4.21667	-149.729	59.3192	91.8173	3.22227	480.616	47.8393
4.23333	-149.73	59.3946	91.9343	1.80779	480.495	47.8402
4.25	-149.734	59.1869	91.5418	2.35374	480.566	47.8387
4.26667	-149.74	59.1659	91.711	2.03316	480.515	47.8379
4.28333	-149.742	59.15	91.6309	1.80901	480.336	47.8387
4.3	-149.738	59.6162	91.952	2.14272	480.245	47.8439
4.31667	-149.738	59.3343	91.7175	2.26799	480.215	47.8454
4.33333	-149.743	59.1283	91.4912	2.37816	480.301	47.8442
4.35	-149.745	59.159	91.507	2.1064	480.401	47.8432
4.36667	-149.745	59.2323	91.639	2.69356	480.532	47.8437
4.38333	-149.743	59.2654	91.7286	0.228348	480.66	47.8461
4.4	-149.743	59.3134	91.7785	1.51756	480.733	47.8436
4.41667	-149.749	59.2651	91.7468	2.50816	480.788	47.8452
4.43333	-149.753	59.2895	91.7382	1.18492	480.842	47.8469
4.45	-149.754	59.1515	91.5612	1.18431	480.816	47.8446
4.46667	-149.756	59.1781	91.5096	1.89186	480.919	47.8414
4.48333	-149.759	59.8183	92.3762	2.31804	480.83	47.8416
4.5	-149.763	59.1496	91.5673	0.329056	480.874	47.8445
4.51667	-149.763	59.4384	92.0208	0.394058	480.93	47.8442
4.53333	-149.768	59.185	91.5733	1.41563	480.891	47.846
4.55	-149.77	59.2609	91.8934	0.665817	480.926	47.8475
4.56667	-149.772	59.188	91.6296	1.80489	480.853	47.8501
4.58333	-149.774	59.0759	91.4523	1.45668	480.838	47.8461
4.6	-149.772	59.2793	91.6692	0.723648	480.753	47.8465
4.61667	-149.776	59.1062	91.4776	1.05507	480.768	47.8489
4.63333	-149.775	59.2024	91.5868	0.84465	480.705	47.8513
4.65	-149.775	59.1364	91.5582	1.32256	480.735	47.8487
4.66667	-149.776	59.3327	91.9799	1.18492	480.731	47.8471
4.68333	-149.783	59.1526	91.5194	0.0583649	480.653	47.8474
4.7	-149.783	59.2426	91.773	0.975723	480.589	47.8495
4.71667	-149.783	59.1981	91.7268	1.66588	480.579	47.8477
4.73333	-149.788	59.2104	91.7211	1.57829	480.506	47.8478
4.75	-149.794	59.2052	91.5553	1.32683	480.569	47.8466
4.76667	-149.793	59.1877	91.6361	9.22081	480.525	47.8486
4.78333	-149.793	59.1883	91.7608	9.74114	480.549	47.8443
4.8	-149.796	59.2368	91.7185	9.61006	480.567	47.8513
4.81667	-149.794	59.2963	91.7371	9.12666	480.616	47.8497
4.83333	-149.801	59.2258	91.7069	10.0785	480.57	47.8477
4.85	-149.8	59.0974	91.4127	9.19289	480.733	47.8503
4.86667	-149.8	59.1499	91.6213	9.79546	480.727	47.8504
4.88333	-149.802	59.1465	91.5702	9.77928	480.674	47.851
4.9	-149.807	59.3841	91.8299	10.0982	480.702	47.848
4.91667	-149.81	59.4495	92.295	10.1798	480.809	47.8506
4.93333	-149.804	59.1802	91.5847	9.86397	480.702	47.8513
4.95	-149.811	59.1961	91.6624	9.55818	480.717	47.8506
4.96667	-149.817	59.1695	91.6956	8.74336	480.675	47.8494
4.98333	-149.819	59.2602	91.7202	9.03725	480.72	47.8457
5	-149.821	59.2039	91.6824	7.92259	480.59	47.8506
5.01667	-149.825	59.2396	91.807	8.36128	480.427	47.8539
5.03333	-149.83	59.2266	91.6827	9.30016	480.514	47.8519
5.05	-149.835	59.2254	91.731	10.5923	480.456	47.8539
5.06667	-149.838	59.138	91.4835	9.80797	480.426	47.8519
5.08333	-149.838	59.2355	91.7828	9.58199	480.406	47.8541
5.1	-149.838	59.1555	91.5742	9.27864	480.559	47.8568
5.11667	-149.839	59.2274	91.5458	9.75853	480.432	47.857
5.13333	-149.843	59.2667	91.9683	9.67079	480.309	47.859
5.15	-149.849	59.3102	91.7753	9.39552	480.3	47.8565
5.16667	-149.845	59.2065	91.6702	9.83543	480.325	47.8539
5.18333	-149.85	59.1381	91.6139	9.47838	480.406	47.8538
5.2	-149.847	59.2893	91.8635	10.2341	480.478	47.8548
5.21667	-149.851	59.4889	91.9665	9.7364	480.512	47.8526
5.23333	-149.855	59.1361	91.4866	9.66072	480.666	47.8526
5.25	-149.857	59.241	91.8334	10.382	480.694	47.8542
5.26667	-149.857	59.1969	91.6825	9.36806	480.699	47.8518
5.28333	-149.861	59.2283	91.7257	9.74663	480.696	47.8555
5.3	-149.862	59.2245	91.6242	9.81087	480.865	47.8616
5.31667	-149.863	59.3508	91.8725	10.1334	480.819	47.8634
5.33333	-149.864	59.1726	91.6967	8.90129	480.772	47.8648
5.35	-149.865	59.1987	91.6703	9.84795	480.764	47.8638
5.36667	-149.868	59.2941	91.7861	9.38423	480.635	47.862
5.38333	-149.876	59.0867	91.4321	9.61723	480.557	47.857
5.4	-149.879	59.2345	91.822	9.03481	480.454	47.8553
5.41667	-149.876	59.2283	91.7831	13.0845	480.441	47.8556
5.43333	-149.881	59.0849	91.5275	8.66707	480.445	47.8555
5.45	-149.884	59.2133	91.7193	9.03191	480.431	47.8527
5.46667	-149.885	59.1616	91.6883	9.37584	480.426	47.8582
5.48333	-149.891	59.2515	91.7657	9.45091	480.464	47.8538
5.5	-149.897	59.1669	91.7075	8.88115	480.479	47.8545
5.51667	-149.893	59.3151	91.9532	8.9901	480.552	47.8535
5.53333	-149.896	59.1822	91.7362	10.0613	480.477	47.8518
5.55	-149.896	59.1367	91.5768	9.08318	480.604	47.8556
5.56667	-149.902	59.1402	91.596	8.77327	480.617	47.8559
5.58333	-149.905	59.2368	91.7118	9.90624	480.712	47.8564
5.6	-149.904	59.2258	91.5667	13.4879	480.769	47.8513
5.61667	-149.908	59.1412	91.6811	9.80797	480.871	47.8559
5.63333	-149.909	59.1755	91.715	9.62257	480.9	47.8533
5.65	-149.912	59.3932	91.7042	9.22508	480.93	47.8483
5.66667	-149.912	59.1293	91.5701	9.32579	480.87	47.8489
5.68333	-149.916	59.152	91.6677	9.14879	480.842	47.8521
5.7	-149.919	59.379	92.0876	9.57848	480.816	47.8582
5.71667	-149.921	59.1732	91.5086	8.88527	480.77	47.8536
5.73333	-149.924	59.1314	91.4803	9.46693	480.731	47.8516
5.75	-149.927	59.2744	91.8136	9.05342	480.787	47.8532
5.76667	-149.929	59.087	91.4985	9.13506	480.783	47.8497
5.78333	-149.924	59.1358	91.6196	8.28865	480.82	47.8516
5.8	-149.929	59.0855	91.4765	8.98781	480.767	47.8524
5.81667	-149.929	59.0813	91.4397	6.8354	480.932	47.8507
5.83333	-149.931	59.2709	91.8035	8.70049	481.056	47.8527
5.85	-149.933	59.5237	92.1632	10.0904	481.073	47.8532
5.86667	-149.936	59.134	91.652	10.1113	480.93	47.8504
5.88333	-149.932	59.0945	91.4375	7.5602	480.991	47.8513
5.9	-149.933	59.1384	91.6119	10.2157	480.914	47.8501
5.91667	-149.937	59.3009	91.8229	9.63631	481.001	47.8548
5.93333	-149.938	59.3777	91.8603	9.94499	480.821	47.8521
5.95	-149.939	59.0997	91.4553	11.096	480.686	47.8535
5.96667	-149.944	59.2555	91.7962	10.4333	480.675	47.8562
5.98333	-149.952	59.2048	91.5783	9.01817	480.553	47.8536
6	-149.953	59.1889	91.695	11.2469	480.639	47.8527
6.01667	-149.955	59.1904	91.6522	16.8555	480.736	47.8535
6.03333	-149.955	59.0986	91.4246	12.0443	480.722	47.8541
6.05	-149.964	59.2107	91.7184	10.6222	480.771	47.8548
6.06667	-149.964	59.0911	91.4738	9.02229	480.87	47.8523
6.08333	-149.97	59.0583	91.3908	9.00505	480.89	47.8524
6.1	-149.976	59.3897	91.9424	8.69988	480.804	47.8562
6.11667	-149.977	59.1111	91.4495	9.076	480.721	47.8558
6.13333	-149.98	59.1334	91.4938	-2.08122	480.679	47.8516
6.15	-149.977	59.1592	91.5978	9.05693	480.767	47.8526
6.16667	-149.984	59.2051	91.6699	9.12132	480.766	47.8513
6.18333	-149.991	59.2178	91.6616	8.85963	480.654	47.853
6.2	-149.994	59.2359	91.8476	9.38896	480.609	47.855
6.21667	-149.996	59.1473	91.4899	10.0137	480.639	47.8524
6.23333	-149.998	59.1952	91.5772	9.24645	480.496	47.8541
6.25	-150.001	59.1433	91.5376	8.95378	480.382	47.8513
6.26667	-150.001	59.2074	91.6473	10.1029	480.387	47.8527
6.28333	-150.004	59.1482	91.6219	9.24522	480.408	47.8518
6.3	-150.005	59.1731	91.5853	8.80547	480.521	47.849
6.31667	-150.008	59.1131	91.4384	9.14879	480.535	47.8513
6.33333	-150.006	59.3127	91.7936	9.68285	480.617	47.8486
6.35	-150.008	59.1059	91.5421	9.48601	480.583	47.8497
6.36667	-150.008	59.1132	91.3551	9.54216	480.497	47.8484
6.38333	-150.01	59.065	91.3248	9.04198	480.565	47.8478
6.4	-150.009	59.1311	91.5075	9.58916	480.76	47.8483
6.41667	-150.012	59.3623	91.9202	9.45686	480.704	47.8512
6.43333	-150.012	59.2934	91.9643	9.00749	480.628	47.8507
6.45	-150.014	59.1892	91.5939	9.51469	480.599	47.8481
6.46667	-150.019	59.3371	91.5638	9.06639	480.653	47.8487
6.48333	-150.017	59.1943	91.5636	9.9575	480.726	47.8495
6.5	-150.018	59.2905	91.7492	9.28764	480.818	47.8495
6.51667	-150.017	59.2385	91.5636	9.02824	480.818	47.8513
6.53333	-150.019	59.2413	91.948	8.93349	480.863	47.8513
6.55	-150.02	59.1758	91.5311	9.35555	480.944	47.8535
6.56667	-150.023	59.0952	91.4541	8.57658	480.89	47.8539
6.58333	-150.025	59.0972	91.3729	9.0725	480.935	47.8509
6.6	-150.025	59.2968	91.8713	8.62724	480.986	47.8539
6.61667	-150.03	59.181	91.4842	8.90617	480.924	47.8539
6.63333	-150.035	59.1502	91.6622	9.13918	480.865	47.8561
6.65	-150.033	59.1525	91.5656	8.96156	481.019	47.8571
6.66667	-150.036	59.1877	91.6514	8.01445	481.006	47.8538
6.68333	-150.039	59.112	91.3914	8.34877	480.928	47.8518
6.7	-150.04	59.2315	91.6756	8.46687	480.975	47.8526
6.71667	-150.035	59.1299	91.5119	9.26796	481.157	47.8561
6.73333	-150.04	59.2048	91.6746	9.69536	481.142	47.8532
6.75	-150.043	59.2088	91.4684	8.70171	481.173	47.8533
6.76667	-150.041	59.1254	91.5743	8.14018	481.121	47.8541
6.78333	-150.038	59.1756	91.6647	9.58092	481.003	47.8523
6.8	-150.042	59.1172	91.4494	9.31206	480.867	47.8552
6.81667	-150.045	59.1358	91.6677	9.80324	480.716	47.8544
6.83333	-150.051	59.3333	91.8919	9.77043	480.763	47.8509
6.85	-150.05	59.1149	91.4828	8.89305	480.961	47.8535
6.86667	-150.057	59.0722	91.4483	8.93715	481.118	47.8573
6.88333	-150.058	59.0339	91.4184	9.06944	481.174	47.8581
6.9	-150.056	59.1583	91.5125	9.71672	481.235	47.8602
6.91667	-150.058	59.1592	91.634	8.834	481.276	47.8573
6.93333	-150.052	59.1914	91.5586	9.23805	481.217	47.8599
6.95	-150.051	59.0771	91.5562	8.92281	481.188	47.8584
6.96667	-150.054	59.1935	91.4863	9.73946	481.178	47.8582
6.98333	-150.055	59.3569	91.8664	9.31923	481.218	47.8591
7	-150.057	59.0647	91.5347	9.58626	481.225	47.8602
7.01667	-150.059	59.114	91.4997	10.14	481.14	47.8582
7.03333	-150.058	59.2233	91.6851	10.0773	481.054	47.8573
7.05	-150.062	58.9841	91.3718	9.19884	480.96	47.8606
7.06667	-150.066	59.2014	91.7455	9.17488	480.842	47.8594
7.08333	-150.066	59.0353	91.4329	9.19228	480.815	47.8571
7.1	-150.068	59.1711	91.8359	9.84306	480.833	47.8535
7.11667	-150.069	59.1108	91.6222	9.80797	481.021	47.8547
7.13333	-150.068	59.3066	92.0889	9.74953	481.088	47.8571
7.15	-150.072	59.0813	91.6756	8.80714	481.181	47.8577
7.16667	-150.076	59.1221	91.628	9.23393	481.226	47.8548
7.18333	-150.08	59.1595	91.5051	8.825	481.34	47.8606
7.2	-150.078	59.0617	91.5424	9.27803	481.315	47.8596
7.21667	-150.077	59.1596	91.6203	9.57253	481.164	47.8588
7.23333	-150.081	59.0629	91.5786	8.90434	480.937	47.8588
7.25	-150.076	59.112	91.7042	9.70604	480.884	47.8599
7.26667	-150.078	59.0533	91.5031	9.54155	480.786	47.8559
7.28333	-150.078	59.139	91.6372	9.08669	480.786	47.8581
7.3	-150.076	59.0618	91.6256	9.23393	480.785	47.8573
7.31667	-150.073	59.1714	91.7088	9.50279	480.787	47.8576
7.33333	-150.081	59.1372	91.787	9.47121	480.738	47.8576
7.35	-150.076	59.3147	91.9421	9.28047	480.637	47.8574
7.36667	-150.074	59.1012	91.5502	9.39308	480.605	47.86
7.38333	-150.076	59.7601	92.1743	9.80492	480.609	47.8609
7.4	-150.076	59.2004	91.6	9.45747	480.672	47.8577
7.41667	-150.079	59.1001	91.7735	14.0101	480.632	47.855
7.43333	-150.08	59.0913	91.6389	-6.99989	480.644	47.8552
7.45	-150.082	58.9948	91.4242	11.7225	480.712	47.8553
7.46667	-150.083	59.0949	91.788	3.33794	480.697	47.8552
7.48333	-150.09	59.1015	91.6001	13.3091	480.623	47.855
7.5	-150.093	59.1093	91.7378	-0.863571	480.776	47.8542
7.51667	-150.099	59.0221	91.5426	-0.416489	480.749	47.8542
7.53333	-150.101	59.1853	91.9164	-0.895767	480.769	47.8542
7.55	-150.101	59.0789	91.7645	-0.48027	480.758	47.8526
7.56667	-150.102	59.0899	91.6624	-1.37962	480.937	47.8559
7.58333	-150.102	59.0888	91.6952	-0.642319	480.89	47.8576
7.6	-150.101	59.1262	91.7942	-0.0325775	480.928	47.8581
7.61667	-150.105	59.1375	91.7913	0.0572968	481.047	47.855
7.63333	-150.104	59.1645	91.5868	0.283127	481.099	47.8571
7.65	-150.106	58.9895	91.4823	-0.307388	481.084	47.8538
7.66667	-150.107	59.1175	91.611	0.168686	481.065	47.8544
7.68333	-150.108	59.0217	91.4927	0.637131	481.055	47.8555
7.7	-150.106	59.0856	91.6766	0.0983429	481.103	47.8545
7.71667	-150.105	59.0452	91.4661	-0.756302	480.994	47.8565
7.73333	-150.109	59.1274	91.567	-0.508347	480.987	47.8535
7.75	-150.109	59.0485	91.6891	0.0107574	481.156	47.8565
7.76667	-150.113	59.0485	91.6358	0.581131	481.172	47.8512
7.78333	-150.111	59.0701	91.5704	0.637131	481.199	47.8556
7.8	-150.108	59.1445	91.6695	-0.457687	481.15	47.8562
7.81667	-150.101	59.3543	91.6766	-0.69191	481.292	47.855
7.83333	-150.109	59.0978	91.5652	0.503006	481.25	47.8555
7.85	-150.107	59.0623	91.5809	1.19148	481.202	47.8561
7.86667	-150.111	59.0382	91.511	0.148392	481.139	47.8567
7.88333	-150.111	58.989	91.5643	0.218124	481.171	47.8558
7.9	-150.11	59.1346	91.7368	-0.133896	481.179	47.8548
7.91667	-150.111	59.1383	91.8707	0.994797	481.065	47.8538
7.93333	-150.111	59.0936	91.6476	0.264053	481.074	47.8593
7.95	-150.113	59.3354	91.8789	0.613937	480.909	47.8585
7.96667	-150.114	59.9099	91.7301	0.454788	480.864	47.8567
7.98333	-150.117	59.0968	91.7217	0.371323	480.777	47.8568
8	-150.117	59.053	91.5304	0.754623	480.752	47.86
8.01667	-150.115	59.1071	91.5476	-24.1927	480.841	47.8626
8.03333	-150.117	59.069	91.5725	0.225906	480.893	47.8614
8.05	-150.118	59.1602	91.8671	0.0304413	480.797	47.8642
8.06667	-150.121	59.163	91.6982	9.26552	480.899	47.8629
8.08333	-150.124	59.0434	91.5347	9.16069	480.947	47.8637
8.1	-150.12	59.0261	91.525	10.9678	480.841	47.8635
8.11667	-150.118	59.1857	91.5131	7.63588	480.81	47.8584
8.13333	-150.118	59.1175	91.5223	9.08318	480.748	47.8532
8.15	-150.121	59.0214	91.6438	9.21669	480.86	47.8568
8.16667	-150.12	59.1734	91.8034	10.0565	480.85	47.8605
8.18333	-150.117	59.0928	91.6111	9.08501	480.803	47.8608
8.2	-150.122	59.0165	91.6338	9.20479	480.794	47.8605
8.21667	-150.124	59.0656	91.6662	9.0081	480.898	47.8558
8.23333	-150.119	59.0604	91.6859	-5.32906	480.893	47.8585
8.25	-150.116	59.0992	91.6363	0.755844	480.885	47.8597
8.26667	-150.119	59.1042	91.6218	-5.51323	480.959	47.8616
8.28333	-150.119	58.9636	91.4043	-7.07619	481.078	47.8655
8.3	-150.117	59.192	91.986	-7.07008	481.172	47.8669
8.31667	-150.118	59.1029	91.5665	-6.86394	481.061	47.8637
8.33333	-150.121	59.1328	91.6621	-6.3192	480.972	47.8619
8.35	-150.122	58.98	91.5308	-6.65413	481.139	47.8667
8.36667	-150.122	58.9834	91.4646	-7.21199	481.121	47.8671
8.38333	-150.12	59.0334	91.5775	-7.09038	481.121	47.8664
8.4	-150.123	59.0333	91.4419	-5.91499	481.189	47.8667
8.41667	-150.124	59.1691	91.7681	-4.6627	481.107	47.8631
8.43333	-150.119	59.0669	91.4722	-6.83113	480.863	47.8648
8.45	-150.122	59.1364	91.708	-7.52617	480.81	47.8663
8.46667	-150.12	58.9684	91.455	-7.10472	480.944	47.8704
8.48333	-150.121	59.2338	91.7133	-6.71318	481.002	47.8693
8.5	-150.123	59.0498	91.5458	-7.30385	480.895	47.8692
8.51667	-150.127	58.9541	91.3548	-4.5417	480.924	47.8678
8.53333	-150.129	59.159	91.6996	7.90535	480.834	47.8657
8.55	-150.124	59.0464	91.7011	8.38936	480.839	47.8654
8.56667	-150.127	59.0289	91.6071	13.9046	480.848	47.8645
8.58333	-150.126	59.0115	91.5104	3.78853	480.745	47.8617
8.6	-150.124	59.078	91.6048	8.55797	480.858	47.8671
8.61667	-150.123	59.0759	91.6015	9.64882	480.889	47.8666
8.63333	-150.12	59.0447	91.5595	3.69255	480.865	47.8683
8.65	-150.121	59.1138	91.5624	8.87871	480.902	47.8689
8.66667	-150.118	58.9751	91.4501	4.17229	481.019	47.8696
8.68333	-150.118	59.0817	91.7448	9.44847	481.031	47.8698
8.7	-150.121	59.4816	91.9019	8.64983	481.123	47.8692
8.71667	-150.121	58.9826	91.5099	8.93059	481.29	47.8687
8.73333	-150.126	58.9779	91.4564	9.10103	481.277	47.8683
8.75	-150.125	59.107	91.67	-6.33232	481.432	47.8669
8.76667	-150.126	59.0243	91.4932	1.78215	481.524	47.8674
8.78333	-150.124	59.0931	91.6348	9.27574	481.564	47.8675
8.8	-150.123	59.3937	91.6013	8.79936	481.479	47.8716
8.81667	-150.125	59.0951	91.6305	9.46648	481.354	47.873
8.83333	-150.126	58.9996	91.4205	9.35249	481.329	47.8722
8.85	-150.125	59.0546	91.4315	9.67201	481.342	47.8767
8.86667	-150.124	59.1726	91.7287	10.1203	481.217	47.8761
8.88333	-150.123	59.0839	91.7062	9.70543	481.009	47.8767
8.9	-150.123	59.2252	91.6274	9.82399	480.876	47.8768
8.91667	-150.122	58.9986	91.3505	9.10103	480.885	47.8783
8.93333	-150.123	58.9573	91.4069	9.27208	480.741	47.8761
8.95	-150.122	59.0165	91.5476	9.76387	480.71	47.8797
8.96667	-150.122	59.0345	91.5847	9.22264	480.625	47.8782
8.98333	-150.124	58.9965	91.5681	9.81331	480.643	47.8785
9	-150.124	59.0975	91.6665	9.96529	480.584	47.8768
9.01667	-150.129	59.0539	91.4701	9.2823	480.57	47.8758
9.03333	-150.131	59.1874	91.6833	9.91051	480.482	47.8783
9.05	-150.129	58.8992	91.2447	8.9669	480.493	47.8797
9.06667	-150.128	59.045	91.5261	9.76921	480.546	47.8809
9.08333	-150.127	59.3444	92.2279	8.95256	480.464	47.8838
9.1	-150.129	58.999	91.4219	8.89427	480.454	47.8823
9.11667	-150.13	59.174	91.6839	9.14391	480.564	47.8828
9.13333	-150.132	58.9373	91.4202	9.07906	480.617	47.8786
9.15	-150.128	58.9809	91.35	10.9655	480.594	47.8777
9.16667	-150.126	59.0171	91.5612	9.5356	480.556	47.875
9.18333	-150.131	59.1006	91.6413	8.91335	480.551	47.8741
9.2	-150.13	59.0272	91.5633	10.0213	480.566	47.8783
9.21667	-150.13	59.0185	91.5638	9.63326	480.448	47.8793
9.23333	-150.135	59.045	91.5659	9.28825	480.438	47.8779
9.25	-150.135	59.0424	91.529	9.38652	480.54	47.8751
9.26667	-150.139	59.0723	91.6377	9.98909	480.554	47.8774
9.28333	-150.135	59.2637	92.2274	9.87404	480.541	47.8764
9.3	-150.132	59.0293	91.4744	9.2823	480.602	47.8767
9.31667	-150.134	59.177	91.7579	10.1579	480.623	47.8759
9.33333	-150.135	59.0453	91.5267	9.29771	480.58	47.8768
9.35	-150.131	59.1125	91.5604	9.39613	480.663	47.8753
9.36667	-150.129	59.0316	91.5008	9.90685	480.747	47.8761
9.38333	-150.127	58.9907	91.437	9.44679	480.809	47.8768
9.4	-150.129	59.1045	91.7219	9.33464	480.878	47.8783
9.41667	-150.131	59.2072	91.7722	9.47594	481.023	47.8797
9.43333	-150.128	58.9721	91.4344	9.28398	481.1	47.8812
9.45	-150.129	59.0246	91.5092	9.55284	481.229	47.877
9.46667	-150.122	58.9074	91.3416	9.17671	481.235	47.8727
9.48333	-150.118	59.2455	91.7104	9.0229	481.23	47.8751
9.5	-150.116	58.9852	91.5308	9.84489	481.368	47.8738
9.51667	-150.115	58.9632	91.4545	9.74419	481.446	47.8758
9.53333	-150.111	59.512	92.044	10.2991	481.488	47.8754
9.55	-150.11	59.1688	91.7805	9.48006	481.442	47.8761
9.56667	-150.109	59.045	91.6633	9.44496	481.475	47.8783
9.58333	-150.111	59.0568	91.5342	10.2604	481.45	47.8796
9.6	-150.113	59.1125	91.5504	9.34898	481.3	47.8796
9.61667	-150.11	58.9835	91.4919	9.41277	481.165	47.8776
9.63333	-150.115	59.3058	91.9358	9.97963	481.227	47.8815
9.65	-150.107	58.9382	91.3114	9.40208	481.304	47.8767
9.66667	-150.103	59.0041	91.5725	9.59938	481.235	47.8773
9.68333	-150.103	59.24	91.9173	10.041	481.058	47.879
9.7	-150.099	58.9866	91.4559	-8.08937	481.009	47.879
9.71667	-150.1	59.0501	91.5926	-4.62273	480.951	47.8785
9.73333	-150.099	59.0556	91.564	4.00185	481.041	47.8788
9.75	-150.102	59.0342	91.4465	5.09804	481.024	47.8753
9.76667	-150.109	59.2332	92.057	-1.35948	481.119	47.8764
9.78333	-150.106	58.9581	91.4115	-2.22374	481.004	47.8806
9.8	-150.105	59.156	91.6445	-0.295486	481.014	47.8814
9.81667	-150.107	59.226	91.7803	-2.11998	481.019	47.8799
9.83333	-150.108	59.1471	91.733	-0.781326	481.081	47.8767
9.85	-150.1	59.103	91.6059	-1.02562	481.172	47.8809
9.86667	-150.099	59.2461	91.6804	-0.961838	481.187	47.8797
9.88333	-150.101	59.0493	91.5246	-1.37367	481.303	47.8788
9.9	-150.101	58.9628	91.4236	-2.3513	481.403	47.8808
9.91667	-150.093	59.1596	91.9158	-1.13533	481.504	47.8809
9.93333	-150.095	59.1079	91.6859	-1.91368	481.527	47.8802
9.95	-150.095	59.0727	91.5652	-1.55785	481.532	47.8783
9.96667	-150.095	59.0197	91.453	-1.13472	481.592	47.8768
9.98333	-150.092	59.0705	91.551	-1.59782	481.611	47.8793
10	-150.092	59.0852	91.4893	-0.899887	481.459	47.878
10.0167	-150.097	59.1322	91.5839	-1.11916	481.124	47.8811
10.0333	-150.088	59.1338	91.6926	-1.04408	481.11	47.8786
10.05	-150.091	59.0162	91.4721	-1.33675	481.072	47.8811
10.0667	-150.094	59.0533	91.5984	-0.59166	480.99	47.8829
10.0833	-150.094	59.0069	91.4942	-1.18004	480.928	47.8791
10.1	-150.094	59.0591	91.5962	-1.34575	480.992	47.8819
10.1167	-150.094	59.1645	91.6198	-0.74791	481.038	47.8812
10.1333	-150.092	59.0752	91.5998	-1.17699	481.115	47.8834
10.15	-150.093	58.9718	91.4785	-1.25755	481.21	47.8829
10.1667	-150.09	59.0229	91.5328	-2.0472	481.25	47.8812
10.1833	-150.091	59.0328	91.4042	-1.01555	481.302	47.8831
10.2	-150.093	59.0168	91.4506	-0.927963	481.277	47.8838
10.2167	-150.095	59.3627	91.8896	-1.29509	481.277	47.8802
10.2333	-150.097	59.1465	91.7182	-0.827713	481.329	47.8786
10.25	-150.096	58.9608	91.3368	-1.16508	481.347	47.8823
10.2667	-150.094	59.2625	91.8163	-1.08711	481.231	47.8783
10.2833	-150.094	59.0565	91.6166	-0.790787	481.411	47.88
10.3	-150.092	59.0392	91.5382	-0.924301	481.515	47.8825
10.3167	-150.093	59.0595	91.5485	-1.4048	481.465	47.8832
10.3333	-150.09	59.0521	91.515	-1.20033	481.463	47.8812
10.35	-150.092	59.0749	91.5974	-1.32607	481.408	47.8788
10.3667	-150.09	59.0694	91.7582	-1.21452	481.208	47.8764
10.3833	-150.085	59.1644	91.7114	-1.14784	481.267	47.8748
10.4	-150.085	59.0267	91.4523	-0.771713	481.284	47.878
10.4167	-150.081	59.053	91.4997	8.61351	481.229	47.8779
10.4333	-150.08	59.0026	91.4286	4.09843	481.226	47.8814
10.45	-150.079	59.0502	91.5722	10.5738	481.246	47.8809
10.4667	-150.071	59.2182	91.7066	9.9749	481.079	47.8809
10.4833	-150.072	59.0569	91.5705	8.35594	481.15	47.8811
10.5	-150.073	58.9135	91.305	9.18388	481.267	47.8828
10.5167	-150.07	59.0273	91.4852	10.2955	481.17	47.8803
10.5333	-150.068	59.0841	91.685	9.44679	481.199	47.8805
10.55	-150.069	59.0919	91.5991	9.58748	481.209	47.8822
10.5667	-150.066	59.0212	91.4779	9.25072	481.004	47.8829
10.5833	-150.063	58.9893	91.5571	9.20357	480.996	47.8815
10.6	-150.063	59.0391	91.4986	11.0691	480.982	47.8794
10.6167	-150.068	59.0072	91.5765	8.1945	480.83	47.8777
10.6333	-150.069	59.0774	91.5942	4.9543	480.866	47.88
10.65	-150.072	59.0606	91.6663	-7.40212	480.801	47.8808
10.6667	-150.069	59.0279	91.4457	-6.05263	480.778	47.882
10.6833	-150.068	59.23	91.7649	-6.05095	480.933	47.8825
10.7	-150.067	59.1007	91.5456	-6.1367	481.039	47.8823
10.7167	-150.067	59.1924	91.7344	-4.05052	480.973	47.8819
10.7333	-150.062	59.1128	91.5833	-4.1436	481.057	47.8832
10.75	-150.063	59.1064	91.711	9.7364	481.064	47.8815
10.7667	-150.064	59.0423	91.5095	9.01283	480.948	47.8835
10.7833	-150.065	59.0075	91.4193	8.34404	480.975	47.8788
10.8	-150.065	58.9552	91.3393	9.23271	481.024	47.879
10.8167	-150.063	59.0839	91.5627	7.63542	480.992	47.8799
10.8333	-150.058	59.0141	91.4294	8.62892	481.135	47.8802
10.85	-150.059	59.195	91.7478	9.19823	481.158	47.878
10.8667	-150.056	59.0517	91.536	9.25423	481.211	47.8812
10.8833	-150.052	59.0696	91.5826	9.2852	481.35	47.8812
10.9	-150.048	59.0658	91.6444	9.70238	481.54	47.8826
10.9167	-150.047	61.116	91.6366	9.80263	481.563	47.8834
10.9333	-150.038	59.1801	91.7686	8.769	481.741	47.8832
10.95	-150.037	59.0601	91.5194	9.1642	481.739	47.8806
10.9667	-150.034	58.9637	91.4025	9.33464	481.562	47.8786
10.9833	-150.04	59.0607	91.6346	10.0654	481.606	47.8831
11	-150.044	59.0458	91.4805	8.73863	481.582	47.8822
11.0167	-150.037	59.0043	91.3732	9.69536	481.331	47.8844
11.0333	-150.036	59.1503	91.5455	9.66789	481.325	47.8822
11.05	-150.031	59.1645	91.6341	9.31557	481.299	47.8843
11.0667	-150.027	59.0801	91.54	9.91463	481.259	47.8823
11.0833	-150.029	59.0304	91.5501	9.39125	481.362	47.8819
11.1	-150.031	59.0141	91.5215	9.91402	481.432	47.8748
11.1167	-150.024	59.0791	91.6367	9.65538	481.203	47.8739
11.1333	-150.021	59.0881	91.6436	9.35249	481.374	47.8761
11.15	-150.02	59.0162	91.4095	9.4825	481.304	47.8776
11.1667	-150.017	59.1647	91.5841	9.67979	481.285	47.8759
11.1833	-150.012	59.0218	91.4037	9.73824	481.528	47.8762
11.2	-150.011	59.1537	91.5945	9.94377	481.62	47.8748
11.2167	-150.01	59.0495	91.6525	9.51286	481.477	47.8754
11.2333	-150.012	59.0453	91.4219	9.56413	481.556	47.8745
11.25	-150.015	59.0533	91.5369	9.87465	481.453	47.8744
11.2667	-150.015	59.0344	91.3607	9.41872	481.298	47.8761
11.2833	-150.019	59.1341	91.6047	4.96452	481.511	47.877
11.3	-150.02	59.0063	91.4657	9.90028	481.541	47.8761
11.3167	-150.017	58.9982	91.433	9.73167	481.35	47.878
11.3333	-150.017	59.0028	91.4304	7.69203	481.513	47.8756
11.35	-150.015	59.1073	91.5235	6.97731	481.516	47.8805
11.3667	-150.016	59.1201	91.5188	-4.08043	481.38	47.8806
11.3833	-150.013	58.9709	91.3583	9.66194	481.508	47.8797
11.4	-150.015	59.1532	91.6401	4.15092	481.389	47.8805
11.4167	-150.017	59.0369	91.4982	9.29359	481.267	47.8809
11.4333	-150.018	59.1877	91.9326	6.1071	481.376	47.8771
11.45	-150.016	59.1204	91.6546	10.1608	481.383	47.8782
11.4667	-150.015	59.1148	91.6021	9.87953	481.195	47.8771
11.4833	-150.01	58.9945	91.4887	9.55345	481.389	47.8774
11.5	-150.01	59.0246	91.5153	8.96034	481.349	47.8815
11.5167	-150.017	59.2497	91.5743	7.32063	481.242	47.8823
11.5333	-150.016	59.0426	91.5308	8.96095	481.452	47.8803
11.55	-150.008	59.0128	91.4631	6.3044	481.375	47.8788
11.5667	-150.008	59.1184	91.7469	5.93544	481.175	47.8786
11.5833	-150.011	59.2584	91.8301	-4.22157	481.292	47.8785
11.6	-150.007	59.0354	91.5391	-4.73839	481.202	47.8811
11.6167	-150.008	59.0641	91.4286	8.73207	481.005	47.8771
11.6333	-150.006	59.0092	91.437	4.23729	481.237	47.8764
11.65	-150.01	59.0687	91.4939	4.27849	481.388	47.8774
11.6667	-150.008	59.0673	91.4103	4.03343	481.259	47.8773
11.6833	-150.01	59.2278	91.9663	3.65135	481.488	47.8812
11.7	-150.016	59.3691	91.7291	3.53508	481.549	47.8779
11.7167	-150.016	59.062	91.5055	3.15483	481.423	47.8819
11.7333	-150.014	59.1541	91.6222	3.55476	481.593	47.8773
11.75	-150.012	59.0739	91.5882	3.75267	481.565	47.8819
11.7667	-150.012	59.0646	91.5723	3.79204	481.461	47.8735
11.7833	-150.013	59.3731	92.271	4.0818	481.689	47.8783
11.8	-150.01	59.0778	91.4735	3.46367	481.572	47.8768
11.8167	-150.009	59.035	91.4892	3.7426	481.341	47.8793
11.8333	-150.009	59.1642	91.881	3.7867	481.53	47.879
11.85	-150.01	59.0081	91.5061	4.10378	481.375	47.8762
11.8667	-150.009	59.04	91.4503	3.8868	481.164	47.8782
11.8833	-150.004	59.0975	91.4976	3.1704	481.361	47.877
11.9	-150.008	59.145	91.6377	3.99284	481.438	47.8767
11.9167	-150.008	59.074	91.4866	3.33427	481.278	47.877
11.9333	-150.007	59.0571	91.4927	3.80821	481.367	47.8771
11.95	-150.012	59.1082	91.4945	4.38087	481.355	47.8761
11.9667	-150.012	59.0321	91.4863	4.21043	481.125	47.8783
11.9833	-150.017	59.007	91.3972	3.21327	481.401	47.8814
12	-150.019	59.24	91.5894	3.97743	481.423	47.879
12.0167	-150.024	59.0914	91.611	3.44337	481.31	47.8768
12.0333	-150.025	59.136	91.688	3.86772	481.565	47.8776
12.05	-150.03	59.1415	91.7114	4.58717	481.634	47.8796
12.0667	-150.029	59.1795	91.6642	3.90114	481.396	47.8765
12.0833	-150.028	59.1111	91.5745	3.78426	481.608	47.873
12.1	-150.027	59.0014	91.417	2.99873	481.563	47.8788
12.1167	-150.025	59.1969	91.6323	3.91716	481.298	47.8768
12.1333	-150.023	59.0672	91.5032	3.1472	481.581	47.8768
12.15	-150.024	59.0786	91.5743	3.60069	481.566	47.8748
12.1667	-150.027	59.0472	91.4796	4.03816	481.355	47.8753
12.1833	-150.026	59.024	91.4898	5.13435	481.363	47.8709
12.2	-150.027	59.0037	91.3682	4.1169	481.34	47.8696
12.2167	-150.03	59.04	91.479	4.18068	480.956	47.8729
12.2333	-150.031	59.112	91.7548	-1.32133	481.119	47.8716
12.25	-150.036	59.0759	91.5434	5.05562	481.19	47.868
12.2667	-150.033	59.2397	91.8427	4.99016	480.975	47.868
12.2833	-150.031	59.0186	91.4657	3.61687	481.236	47.8689
12.3	-150.036	59.1198	91.6348	4.52873	481.232	47.8698
12.3167	-150.038	59.0417	91.5098	4.05724	480.873	47.871
12.3333	-150.039	59.0755	91.6586	4.50432	481.027	47.869
12.35	-150.039	59.0267	91.4625	4.06868	481.101	47.8674
12.3667	-150.042	59.1071	91.5711	4.6653	480.966	47.8642
12.3833	-150.04	59.0359	91.4031	4.22478	481.269	47.8657
12.4	-150.044	59.0699	91.5502	4.67064	481.204	47.8663
12.4167	-150.045	59.0159	91.406	4.347	481.143	47.8654
12.4333	-150.046	59.34	91.6341	7.36534	481.323	47.862
12.45	-150.045	59.1483	91.6015	9.7686	481.333	47.8648
12.4667	-150.043	59.0676	91.4603	10.8582	481.231	47.864
12.4833	-150.043	59.0533	91.3569	10.1101	481.675	47.8634
12.5	-150.037	59.0351	91.4751	-0.502853	481.69	47.8613
12.5167	-150.044	59.1244	91.7043	9.6917	481.461	47.8605
12.5333	-150.04	59.0737	91.5499	9.62502	481.75	47.8626
12.55	-150.049	59.0127	91.4396	10.1025	481.796	47.8628
12.5667	-150.046	59.0255	91.3821	9.84367	481.615	47.8628
12.5833	-150.046	59.0569	91.4669	9.69826	481.81	47.8579
12.6	-150.05	59.1219	91.5876	9.19991	481.782	47.8599
12.6167	-150.055	59.1526	91.7265	9.76677	481.618	47.8597
12.6333	-150.055	59.1042	91.4809	9.71321	481.678	47.8613
12.65	-150.05	59.2326	91.7024	9.76265	481.634	47.8614
12.6667	-150.051	59.0997	91.5223	9.77394	481.293	47.8568
12.6833	-150.053	59.0409	91.4954	9.64699	481.426	47.8582
12.7	-150.049	59.0481	91.4236	9.76082	481.391	47.8605
12.7167	-150.053	59.1416	91.6793	10.0672	481.205	47.8588
12.7333	-150.056	58.9642	91.3346	10.1435	481.374	47.8599
12.75	-150.056	59.0165	91.5077	9.58504	481.501	47.8594
12.7667	-150.062	59.0385	91.5208	9.93431	481.408	47.8579
12.7833	-150.061	59.0495	91.4077	9.8246	481.683	47.8574
12.8	-150.065	59.1583	91.5772	9.13567	481.735	47.8577
12.8167	-150.069	59.0943	91.5159	10.0028	481.598	47.8606
12.8333	-150.072	59.1093	91.6251	9.54689	481.68	47.8628
12.85	-150.069	59.1052	91.6081	9.70848	481.678	47.8635
12.8667	-150.073	59.0737	91.5662	9.45747	481.618	47.8616
12.8833	-150.076	59.0081	91.3754	9.41032	481.847	47.8614
12.9	-150.08	58.9779	91.2829	10.0278	481.842	47.8632
12.9167	-150.08	59.0923	91.6108	9.67079	481.794	47.8606
12.9333	-150.083	59.0612	91.5025	10.1597	481.942	47.8613
12.95	-150.088	60.1966	92.4493	9.78767	481.712	47.8635
12.9667	-150.092	59.0797	91.5658	10.0816	481.593	47.8642
12.9833	-150.093	59.1438	91.5818	10.0272	481.802	47.8606
13	-150.097	58.9729	91.3084	9.53621	481.784	47.8599
13.0167	-150.099	59.0936	91.5893	10.0315	481.438	47.8584
13.0333	-150.106	59.186	91.7477	9.46465	481.466	47.8574
13.05	-150.11	59.0452	91.4039	9.87358	481.342	47.8585
13.0667	-150.112	59.1438	91.8194	9.86809	481.184	47.8609
13.0833	-150.119	59.1663	91.6045	9.60228	481.373	47.8642
13.1	-150.123	59.0463	91.4748	9.10286	481.354	47.8608
13.1167	-150.129	59.1813	91.5731	9.15413	481.133	47.8623
13.1333	-150.129	59.1152	91.4388	9.80324	481.319	47.8593
13.15	-150.133	59.063	91.4134	9.92775	481.267	47.8609
13.1667	-150.136	59.1166	91.6142	9.36028	481.237	47.8611
13.1833	-150.142	59.0333	91.4539	9.71016	481.33	47.8614
13.2	-150.149	59.2645	91.7602	9.91173	481.455	47.8628
13.2167	-150.152	59.0971	91.4864	9.84734	481.197	47.862
13.2333	-150.154	58.9893	91.3764	9.94087	481.412	47.864
13.25	-150.16	62.0316	93.2063	9.96773	481.36	47.8628
13.2667	-150.16	59.0662	91.3947	9.81392	481.469	47.8642
13.2833	-150.163	59.0655	91.5002	9.62074	481.616	47.8648
13.3	-150.171	59.2402	91.7773	9.51164	481.772	47.8628
13.3167	-150.178	58.9701	91.2966	9.41521	481.727	47.8657
13.3333	-150.185	59.1644	91.6657	9.3293	481.862	47.8603
13.35	-150.193	58.9999	91.3168	9.22386	481.894	47.8603
13.3667	-150.199	59.0188	91.4272	10.2711	481.709	47.8603
13.3833	-150.207	59.0199	91.4526	-3.03017	481.765	47.8631
13.4	-150.209	59.2761	92.1098	10.3313	481.824	47.8643
13.4167	-150.211	59.0299	91.4651	10.4737	481.652	47.8626
13.4333	-150.218	59.0197	91.4108	10.0225	481.734	47.8616
13.45	-150.225	58.9944	91.5006	9.62563	481.655	47.8635
13.4667	-150.232	59.3203	91.7216	-3.53081	481.533	47.8652
13.4833	-150.237	59.0412	91.4689	-10.603	481.682	47.8698
13.5	-150.238	59.0484	91.4585	-5.37804	481.606	47.8678
13.5167	-150.238	59.1468	91.4539	-7.09633	481.468	47.8698
13.5333	-150.242	58.9974	91.3844	-6.83586	481.641	47.8684
13.55	-150.242	59.1294	91.6584	-7.93144	481.602	47.866
13.5667	-150.248	59.6941	92.0309	-7.23412	481.502	47.8674
13.5833	-150.253	59.4421	92.0831	-7.44988	481.598	47.8667
13.6	-150.252	59.1003	91.7168	-7.66563	481.623	47.8684
13.6167	-150.254	59.0513	91.3812	-8.45177	481.392	47.8683
13.6333	-150.252	59.087	91.4436	-7.66624	481.502	47.8687
13.65	-150.254	59.4015	91.6123	-8.21999	481.531	47.8721
13.6667	-150.257	59.0661	91.4034	-8.03459	481.372	47.8706
13.6833	-150.261	59.0345	91.3984	-8.00118	481.534	47.8709
13.7	-150.259	59.2341	91.8638	-7.69783	481.578	47.8703
13.7167	-150.261	59.0586	91.5827	-7.49687	481.606	47.8753
13.7333	-150.258	59.1274	91.4729	-7.89986	481.809	47.8759
13.75	-150.254	59.1686	91.5211	-8.00362	481.721	47.8744
13.7667	-150.253	59.181	91.6229	-7.46178	481.614	47.8759
13.7833	-150.255	59.0739	91.5899	-7.34322	481.675	47.8777
13.8	-150.252	58.9497	91.2696	-6.91399	481.6	47.8782
13.8167	-150.245	59.3737	92.0028	-7.55531	481.525	47.877
13.8333	-150.24	59.176	91.6068	-7.60124	481.697	47.8786
13.85	-150.231	59.1496	91.5048	8.24272	481.758	47.8805
13.8667	-150.225	59.0864	91.5048	8.56697	481.674	47.8814
13.8833	-150.221	58.9869	91.4271	9.21196	481.811	47.8814
13.9	-150.216	59.1053	91.6227	9.15642	481.712	47.8815
13.9167	-150.209	59.0307	91.3816	9.11598	481.627	47.8815
13.9333	-150.202	59.0191	91.3645	10.1	481.66	47.8826
13.95	-150.19	59.0853	91.5426	9.08196	481.566	47.8826
13.9667	-150.184	59.1366	91.612	9.1172	481.371	47.8814
13.9833	-150.177	59.0719	91.4159	8.8871	481.437	47.8838
14	-150.169	59.1467	91.8237	9.50996	481.399	47.8831
14.0167	-150.162	59.1209	91.4204	7.14119	481.313	47.8852
14.0333	-150.156	59.1209	91.6398	9.32152	481.458	47.8852
14.05	-150.146	59.0458	91.4304	9.92302	481.539	47.8872
14.0667	-150.143	59.2172	91.8067	-5.1223	481.536	47.8873
14.0833	-150.136	59.1302	91.5659	-5.32188	481.649	47.8863
14.1	-150.127	59.2173	91.4675	-5.13176	481.779	47.8851
14.1167	-150.118	59.1798	91.7242	-5.83275	481.593	47.8896
14.1333	-150.115	59.3629	91.936	-5.88051	481.515	47.8848
14.15	-150.106	59.1279	91.5194	-5.04234	481.534	47.8837
14.1667	-150.102	59.0189	91.4332	-5.38399	481.62	47.886
14.1833	-150.099	59.1421	91.5281	-5.49309	481.718	47.8887
14.2	-150.092	59.0679	91.5517	-3.93318	481.9	47.8907
14.2167	-150.092	59.036	91.4556	-18.243	481.651	47.8936
14.2333	-150.084	59.2625	91.645	-2.15034	481.841	47.8918
14.25	-150.078	59.0702	91.4536	-0.605392	481.807	47.8904
14.2667	-150.069	59.123	91.596	-3.67394	481.722	47.8869
14.2833	-150.065	58.9895	91.3024	9.17076	481.691	47.8895
14.3	-150.061	59.2072	91.7283	9.17198	481.554	47.8902
14.3167	-150.052	59.0444	91.4782	9.62792	481.407	47.8896
14.3333	-150.048	59.2477	91.452	8.60161	481.559	47.8921
14.35	-150.045	59.11	91.5281	8.60329	481.5	47.8889
14.3667	-150.045	58.9957	91.3604	9.35799	481.371	47.8889
14.3833	-150.04	59.1694	91.4527	8.71666	481.488	47.8898
14.4	-150.035	59.0237	91.3364	9.17015	481.363	47.8919
14.4167	-150.035	59.1326	91.6259	9.53194	481.311	47.8899
14.4333	-150.029	59.0092	91.4489	9.73457	481.513	47.8913
14.45	-150.027	59.0093	91.3888	9.68102	481.632	47.8959
14.4667	-150.023	59.0102	91.3403	9.41521	481.568	47.8935
14.4833	-150.024	59.0415	91.4291	9.13628	481.674	47.8924
14.5	-150.02	59.1117	91.5243	7.98103	481.702	47.8928
14.5167	-150.014	59.1326	91.6059	9.55345	481.588	47.8916
14.5333	-150.011	59.172	91.6334	9.22981	481.715	47.8884
14.55	-150.009	59.3758	91.8243	9.54933	481.704	47.8857
14.5667	-150.003	59.0325	91.4591	9.55162	481.658	47.8918
14.5833	-150.004	58.9954	91.314	9.33998	481.812	47.8924
14.6	-150.002	59.0492	91.3914	9.16237	481.841	47.8974
14.6167	-149.997	59.1044	91.5757	9.39674	481.66	47.8988
14.6333	-149.994	59.1561	91.8803	9.25301	481.717	47.8985
14.65	-149.99	59.031	91.471	9.11888	481.785	47.8985
14.6667	-149.992	59.1453	91.6206	9.4294	481.747	47.9006
14.6833	-149.991	59.0891	91.5644	8.70949	481.895	47.898
14.7	-149.993	59.3322	91.8206	9.55635	481.762	47.8936
14.7167	-149.992	59.0777	91.5249	9.17732	481.663	47.8996
14.7333	-149.989	59.0952	91.5862	9.25118	481.74	47.9009
14.75	-149.99	59.0585	91.5896	9.65889	481.842	47.8983
14.7667	-149.989	59.1485	91.6929	9.55284	481.587	47.8968
14.7833	-149.99	59.0704	91.4426	9.19991	481.654	47.8971
14.8	-149.99	59.1164	91.6171	8.92586	481.548	47.8992
14.8167	-149.993	59.1291	91.6253	9.58748	481.511	47.8996
14.8333	-149.997	59.1019	91.3694	8.95439	481.548	47.8973
14.85	-149.996	59.0223	91.4182	7.95418	481.506	47.8991
14.8667	-149.999	58.9919	91.2872	9.11827	481.414	47.9011
14.8833	-150.002	59.0905	91.6647	9.42711	481.589	47.8982
14.9	-150.001	59.0813	91.4779	9.48067	481.542	47.8986
14.9167	-150.004	59.0859	91.6518	9.70894	481.454	47.8985
14.9333	-150.007	58.9933	91.3824	9.63982	481.463	47.8983
14.95	-150.013	59.0105	91.3473	9.99153	481.458	47.8989
14.9667	-150.011	59.0412	91.4642	-6.38405	481.382	47.8992
14.9833	-150.013	59.0835	91.5467	-3.37044	481.396	47.9021
15	-150.015	59.007	91.3691	-3.88252	481.342	47.9006
15.0167	-150.015	59.1523	91.7634	-3.42827	481.334	47.8976
15.0333	-150.013	59.0578	91.5153	-3.89198	481.445	47.9014
15.05	-150.016	59.062	91.5432	-3.60954	481.464	47.8974
15.0667	-150.015	59.1235	91.4404	-3.5833	481.502	47.8976
15.0833	-150.009	59.1171	91.4761	-3.85384	481.475	47.8965
15.1	-150.008	59.0018	91.3694	-3.25371	481.516	47.8976
15.1167	-150.011	59.1737	91.6349	-3.73405	481.522	47.898
15.1333	-150.007	59.0644	91.3787	-3.71971	481.672	47.9003
15.15	-150.005	59.0339	91.4512	-3.94386	481.598	47.9005
15.1667	-150.005	59.0438	91.4533	-3.67394	481.492	47.8951
15.1833	-150.005	59.0829	91.7599	-3.8813	481.579	47.8967
15.2	-150.005	59.0865	91.4478	-3.34724	481.744	47.8962
15.2167	-150.003	59.043	91.5159	-2.74879	481.614	47.8982
15.2333	-150.003	59.6128	91.8568	-2.7166	481.606	47.9012
15.25	-150.001	59.1033	91.5307	-3.28163	481.493	47.9011
15.2667	-149.995	58.9886	91.3957	-2.57057	481.501	47.9003
15.2833	-149.994	59.5866	92.3231	-2.15462	481.539	47.8983
15.3	-149.994	58.9906	91.403	-1.85829	481.464	47.8988
15.3167	-149.99	59.2289	91.7194	-1.97578	481.3	47.8985
15.3333	-149.992	59.0252	91.4162	-1.90895	481.402	47.8999
15.35	-149.994	59.138	91.4454	-1.93764	481.5	47.9025
15.3667	-149.992	59.1287	91.5487	-1.62941	481.544	47.9015
15.3833	-149.99	59.0159	91.4517	-2.37862	481.635	47.8996
15.4	-149.991	59.1012	91.6334	-2.11525	481.755	47.9028
15.4167	-149.989	59.0585	91.6116	-16.1712	481.672	47.9018
15.4333	-149.984	58.9489	91.2595	-2.16713	481.702	47.9029
15.45	-149.984	59.0745	91.5459	-2.024	481.581	47.8997
15.4667	-149.984	59.1196	91.8153	-2.33986	481.54	47.9028
15.4833	-149.978	59.0228	91.3122	-1.60255	481.624	47.9035
15.5	-149.974	59.1143	91.4568	-1.97273	481.697	47.9005
15.5167	-149.977	59.4025	91.8011	-1.57753	481.686	47.9023
15.5333	-149.977	59.025	91.4742	-1.968	481.839	47.9005
15.55	-149.973	59.101	91.5656	-1.80351	481.842	47.9046
15.5667	-149.97	59.186	91.5254	-1.44768	481.769	47.8986
15.5833	-149.967	59.1605	91.8133	-2.01393	481.678	47.8992
15.6	-149.97	59.0611	91.5287	-1.68663	481.643	47.9026
15.6167	-149.959	59.072	91.451	8.17116	481.583	47.9055
15.6333	-149.959	59.0388	91.3984	7.31056	481.696	47.9049
15.65	-149.961	59.0833	91.5322	9.93782	481.69	47.9026
15.6667	-149.959	59.0113	91.4162	10.3551	481.657	47.9023
15.6833	-149.958	59.1187	91.4013	9.98909	481.694	47.9034
15.7	-149.959	59.0408	91.4957	9.92775	481.71	47.9029
15.7167	-149.95	59.4291	91.7606	9.85451	481.692	47.9011
15.7333	-149.944	59.0705	91.4114	9.36928	481.799	47.9023
15.75	-149.941	59.0388	91.5559	9.1523	481.842	47.9023
15.7667	-149.938	59.0366	91.6328	9.72801	481.759	47.9063
15.7833	-149.939	59.1802	91.6958	7.49168	481.965	47.9035
15.8	-149.933	59.0269	91.4457	9.29298	481.924	47.9008
15.8167	-149.926	59.0081	91.4974	8.18199	481.88	47.9015
15.8333	-149.92	59.1116	91.6084	9.60106	481.964	47.904
15.85	-149.919	59.0144	91.4214	9.35082	482.051	47.9055
15.8667	-149.921	59.1161	91.5455	9.62563	482.059	47.905
15.8833	-149.915	59.1331	91.4835	9.12849	482.153	47.9044
15.9	-149.914	59.0127	91.4574	10.1917	482.048	47.9026
15.9167	-149.908	59.0211	91.4838	9.56062	481.878	47.905
15.9333	-149.909	59.2014	91.8804	10.1238	481.754	47.9029
15.95	-149.904	59.0441	91.4962	10.0404	481.827	47.9015
15.9667	-149.904	59.1189	91.6654	10.2288	481.606	47.9031
15.9833	-149.897	59.1758	91.6018	10.4302	481.688	47.9014
16	-149.892	59.0485	91.462	10.0124	481.635	47.9008
16.0167	-149.891	59.1335	91.5038	10.2407	481.675	47.8996
16.0333	-149.886	59.034	91.4245	9.66133	481.652	47.9025
16.05	-149.886	59.035	91.4303	9.46648	481.623	47.9029
16.0667	-149.884	59.1097	91.4455	8.20702	481.515	47.8977
16.0833	-149.885	59.313	91.9436	8.29872	481.683	47.897
16.1	-149.884	59.1085	91.6079	9.10759	481.689	47.896
16.1167	-149.878	59.5344	91.7504	8.69148	481.687	47.8997
16.1333	-149.872	59.1351	91.5888	9.62196	481.808	47.8985
16.15	-149.872	59.082	91.5077	10.2169	481.803	47.8971
16.1667	-149.868	59.2347	91.8462	9.69643	481.669	47.8997
16.1833	-149.865	59.1402	91.4268	9.67674	481.83	47.8989
16.2	-149.865	59.146	91.8122	9.92119	481.806	47.8976
16.2167	-149.86	59.0971	91.6225	9.6714	481.766	47.8941
16.2333	-149.859	58.9945	91.3487	9.69353	481.907	47.8936
16.25	-149.853	59.1398	91.6303	9.35249	481.878	47.8921
16.2667	-149.849	59.0263	91.3799	9.7448	481.834	47.8945
16.2833	-149.848	59.0203	91.4755	10.0713	481.941	47.8957
16.3	-149.847	59.2481	91.5975	9.88014	482.08	47.8941
16.3167	-149.847	58.9999	91.3538	10.3289	482.045	47.8922
16.3333	-149.844	59.0212	91.3221	10.1406	482.144	47.8925
16.35	-149.844	59.2344	91.7826	-2.26784	482.12	47.8954
16.3667	-149.847	59.0929	91.4677	-1.60744	482.151	47.8925
16.3833	-149.849	59.0893	91.5589	-2.65877	482.206	47.8912
16.4	-149.844	59.08	91.5087	-1.50841	482.235	47.8945
16.4167	-149.843	59.044	91.3702	-3.20427	482.174	47.8919
16.4333	-149.84	59.0742	91.5356	-1.95961	482.174	47.891
16.45	-149.837	58.9951	91.3969	-2.57957	482.039	47.8866
16.4667	-149.839	59.0743	91.4367	-2.02461	482.038	47.886
16.4833	-149.834	59.1729	91.6549	-2.21886	481.91	47.8864
16.5	-149.833	59.1427	91.6009	-2.08061	481.727	47.8887
16.5167	-149.832	59.0203	91.3316	-2.40196	481.586	47.8925
16.5333	-149.834	59.0812	91.5507	-2.38045	481.554	47.8931
16.55	-149.83	59.0006	91.3374	-2.17064	481.511	47.8895
16.5667	-149.829	59.2088	91.8407	-2.18727	481.607	47.8898
16.5833	-149.832	59.0229	91.3386	-2.03362	481.767	47.887
16.6	-149.825	59.1592	91.5479	-2.4543	481.628	47.891
16.6167	-149.824	59.1557	91.5562	-1.81191	481.662	47.8863
16.6333	-149.821	59.0916	91.5022	-2.04781	481.739	47.8878
16.65	-149.826	59.0163	91.3392	-1.5847	481.662	47.8875
16.6667	-149.829	59.0298	91.3377	-1.08162	481.549	47.8863
16.6833	-149.82	59.1798	91.5162	-0.175095	481.614	47.8841
16.7	-149.817	59.1155	91.5203	-0.657272	481.731	47.8829
16.7167	-149.815	59.0939	91.4851	-0.786667	481.626	47.8831
16.7333	-149.817	59.1576	91.5716	-0.322952	481.704	47.8864
16.75	-149.815	59.2226	91.3612	-1.11092	481.806	47.8848
16.7667	-149.814	59.5834	91.6979	-0.685349	481.827	47.8889
16.7833	-149.815	59.04	91.383	-1.0865	482.054	47.8918
16.8	-149.808	59.0818	91.4779	-0.393906	482.119	47.8886
16.8167	-149.81	59.0357	91.4291	-0.959549	482.152	47.8881
16.8333	-149.81	59.0795	91.4915	-0.976791	482.162	47.8857
16.85	-149.807	59.1624	91.529	9.33235	482.039	47.8898
16.8667	-149.809	58.9854	91.2347	9.36623	481.932	47.891
16.8833	-149.811	59.0556	91.3902	8.63258	481.826	47.8878
16.9	-149.812	59.1721	91.5682	11.831	481.83	47.8895
16.9167	-149.817	59.0191	91.1956	10.2807	481.76	47.8881
16.9333	-149.81	59.0388	91.3207	9.67674	481.825	47.8889
16.95	-149.806	59.311	91.5423	9.68391	481.829	47.8893
16.9667	-149.802	59.2402	91.7699	9.41338	481.697	47.8867
16.9833	-149.802	59.1029	91.4571	9.50218	481.639	47.8901
17	-149.804	59.2808	91.6093	9.35738	481.577	47.8861
17.0167	-149.803	58.9835	91.1845	9.30306	481.443	47.8855
17.0333	-149.799	59.0359	91.2454	9.38118	481.401	47.8812
17.05	-149.797	59.1415	91.4971	9.73045	481.379	47.8793
17.0667	-149.801	59.1123	91.4385	8.91991	481.36	47.8806
17.0833	-149.805	59.287	91.522	10.2377	481.514	47.8779
17.1	-149.803	59.0401	91.3834	-5.37972	481.534	47.878
17.1167	-149.803	59.2104	91.5688	-2.34764	481.489	47.8799
17.1333	-149.801	59.1213	91.4014	-5.71831	481.58	47.8794
17.15	-149.802	59.1299	91.3908	-11.2215	481.713	47.8826
17.1667	-149.796	59.1406	91.4397	-5.13481	481.74	47.8832
17.1833	-149.792	59.2562	91.5597	-5.54482	481.756	47.8843
17.2	-149.791	59.0852	91.2615	-5.00191	481.718	47.8858
17.2167	-149.793	59.0191	91.1474	-4.69139	481.735	47.8889
17.2333	-149.795	59.1595	91.6399	3.47969	481.682	47.8843
17.25	-149.793	59.0928	91.2525	-1.48705	481.719	47.8844
17.2667	-149.792	59.0661	91.2884	8.95973	481.699	47.8851
17.2833	-149.793	59.2826	91.3831	8.72368	481.806	47.8851
17.3	-149.793	59.1267	91.5197	8.92586	481.804	47.8835
17.3167	-149.795	59.1145	91.3485	8.12645	481.799	47.8826
17.3333	-149.794	59.0983	91.408	9.19518	481.784	47.8832
17.35	-149.786	59.1364	91.3374	8.75298	481.918	47.8832
17.3667	-149.782	59.0554	91.1919	8.86269	481.917	47.879
17.3833	-149.78	59.1396	91.3386	9.30367	481.902	47.8826
17.4	-149.784	59.1038	91.3805	8.92586	481.866	47.8848
17.4167	-149.786	59.1552	91.2997	9.11827	481.851	47.8849
17.4333	-149.783	59.072	91.143	9.76509	481.893	47.8843
17.45	-149.784	59.118	91.4117	9.09386	481.808	47.8848
17.4667	-149.788	59.1761	91.4014	9.34242	481.813	47.8848
17.4833	-149.786	59.1337	91.2878	9.21013	481.945	47.8822
17.5	-149.78	59.0702	91.3325	8.97469	481.975	47.8815
17.5167	-149.776	59.1019	91.3848	9.46098	481.976	47.8808
17.5333	-149.777	59.1637	91.3818	9.62135	482.074	47.8837
17.55	-149.776	59.129	91.2275	8.82744	482.019	47.8846
17.5667	-149.777	59.2591	91.4541	9.39064	482.06	47.8822
17.5833	-149.774	59.2376	91.4443	9.55528	482.048	47.8812
17.6	-149.773	59.1151	91.1784	9.09157	482.073	47.8794
17.6167	-149.778	59.1627	91.2661	9.44435	481.993	47.8829
17.6333	-149.777	59.0955	91.2252	8.84117	482.097	47.8806
17.65	-149.775	59.1564	91.2972	10.2448	481.955	47.8811
17.6667	-149.772	59.0537	91.1355	9.94087	481.85	47.88
17.6833	-149.771	59.0598	91.1387	8.12233	481.813	47.8811
17.7	-149.771	59.5715	91.2568	9.4503	481.827	47.8846
17.7167	-149.768	59.1666	91.291	8.85124	481.825	47.8825
17.7333	-149.766	59.5203	91.7841	9.22981	481.904	47.8822
17.75	-149.768	59.1615	91.2713	9.4062	481.807	47.8832
17.7667	-149.765	59.1914	91.5118	8.98476	481.772	47.8851
17.7833	-149.767	59.1052	91.1312	15.4615	481.716	47.8826
17.8	-149.764	59.4137	91.5513	8.9753	481.73	47.8815
17.8167	-149.764	59.116	91.2106	8.67729	481.691	47.8797
17.8333	-149.767	59.1088	91.1248	8.12416	481.756	47.8786
17.85	-149.76	59.3649	91.3183	8.67241	481.786	47.8805
17.8667	-149.757	59.269	91.5916	9.14818	481.806	47.8829
17.8833	-149.76	59.1407	91.1172	7.78679	481.835	47.8773
17.9	-149.755	59.0817	91.09	8.24516	481.855	47.8767
17.9167	-149.756	59.3081	91.3877	8.96629	481.817	47.8779
17.9333	-149.756	59.2599	91.3436	9.36928	481.86	47.8767
17.95	-149.75	59.1671	91.1526	10.0779	481.975	47.8793
17.9667	-149.747	59.2046	91.1729	8.98659	481.994	47.8765
17.9833	-149.746	60.4719	91.4216	9.36333	482.114	47.878
18	-149.75	59.1264	91.1742	9.83589	482.198	47.877
18.0167	-149.751	59.1711	91.1895	9.80385	482.189	47.8805
18.0333	-149.745	59.3128	91.3171	8.84407	482.225	47.88
18.05	-149.744	59.2367	91.219	10.2401	482.252	47.8797
18.0667	-149.741	59.0884	91.0378	9.47182	482.371	47.8782
18.0833	-149.741	59.1764	91.2202	9.33998	482.212	47.8776
18.1	-149.744	59.813	91.3776	9.83772	482.036	47.8762
18.1167	-149.74	59.1863	91.2182	8.7989	481.993	47.8747
18.1333	-149.743	59.1712	91.1974	2.96532	481.981	47.878
18.15	-149.743	59.0804	90.9478	9.64348	482.061	47.878
18.1667	-149.739	59.1053	91.0832	9.05998	482.008	47.8771
18.1833	-149.745	59.2054	91.247	9.23103	482.078	47.8768
18.2	-149.745	59.1218	91.0523	9.04442	481.987	47.8773
18.2167	-149.741	59.8296	91.0824	8.722	481.873	47.8793
18.2333	-149.74	59.2422	91.2188	8.95851	481.82	47.8771
18.25	-149.734	59.2126	91.2072	9.45152	481.846	47.8742
18.2667	-149.734	59.1589	91.0929	8.50914	481.763	47.8735
18.2833	-149.736	59.1805	91.1376	9.01527	481.834	47.8751
18.3	-149.737	59.1248	91.0841	9.54567	481.811	47.8721
18.3167	-149.736	59.0928	90.9246	9.43657	481.906	47.8735
18.3333	-149.729	59.1563	91.0761	9.22447	481.828	47.8751
18.35	-149.73	59.1723	91.1805	9.26552	481.951	47.8751
18.3667	-149.727	59.2167	91.1504	9.38469	481.901	47.8768
18.3833	-149.729	59.3075	91.0006	9.37111	482.007	47.8735
18.4	-149.726	59.1161	91.0578	9.72984	482.082	47.8779
18.4167	-149.722	59.111	90.8994	9.69231	482.011	47.8753
18.4333	-149.723	59.3086	91.2287	9.38957	482.021	47.8722
18.45	-149.723	59.1315	91.0098	9.50935	482.115	47.8719
18.4667	-149.725	59.2594	91.1437	9.08196	482.116	47.8744
18.4833	-149.728	59.1384	90.9945	9.00566	482.119	47.8724
18.5	-149.724	59.2464	91.1604	5.42885	482.165	47.8727
18.5167	-149.721	59.3334	91.1892	2.60475	482.206	47.8748
18.5333	-149.719	59.2373	91.1384	-1.81541	482.189	47.8751
18.55	-149.717	59.2573	91.1738	-0.752029	482.134	47.8742
18.5667	-149.715	59.2245	91.2095	1.36787	482.109	47.8713
18.5833	-149.715	59.2609	91.1428	1.19392	482.157	47.8721
18.6	-149.712	59.1972	90.9908	0.788498	482.174	47.8732
18.6167	-149.712	59.2448	91.107	0.451736	482.128	47.8744
18.6333	-149.707	59.2378	91.2417	9.10225	482.194	47.8735
18.65	-149.703	59.2558	90.9702	10.146	482.074	47.8704
18.6667	-149.708	59.3162	91.2687	27.1642	481.93	47.8725
18.6833	-149.712	59.2414	90.9975	8.57048	481.777	47.8758
18.7	-149.711	59.275	91.2397	9.05159	481.766	47.8675
18.7167	-149.712	59.2814	91.2336	8.62602	481.753	47.8704
18.7333	-149.709	59.1312	90.821	9.12727	481.757	47.8698
18.75	-149.709	59.4888	91.0651	9.1201	481.77	47.8715
18.7667	-149.714	59.2402	90.9776	9.6125	481.809	47.869
18.7833	-149.712	59.2872	91.0281	9.20357	481.869	47.8696
18.8	-149.712	59.1077	90.8596	9.49028	482.035	47.8742
18.8167	-149.709	59.1682	90.9026	9.44496	482.074	47.8733
18.8333	-149.708	59.1666	90.9145	8.94905	482.062	47.8741
18.85	-149.706	59.2837	90.872	9.20601	481.919	47.8701
18.8667	-149.71	59.2439	90.931	9.16359	481.89	47.875
18.8833	-149.708	59.185	90.9081	9.28703	481.878	47.8751
18.9	-149.707	59.3281	91.2173	9.05449	481.856	47.8735
18.9167	-149.707	59.246	90.8209	9.34486	481.911	47.8765
18.9333	-149.701	59.1958	90.8401	9.41399	481.816	47.8773
18.95	-149.704	59.3032	90.9046	8.91747	481.821	47.877
18.9667	-149.702	59.1714	90.7815	9.10408	481.759	47.8722
18.9833	-149.702	59.2686	91.0436	11.4048	481.801	47.8719
19	-149.702	59.2226	90.9727	8.66707	481.861	47.8721
19.0167	-149.699	59.3398	91.0606	9.96407	481.781	47.8724
19.0333	-149.706	59.1378	90.7884	8.85902	481.792	47.873
19.05	-149.704	59.1656	90.7334	9.16237	481.748	47.87
19.0667	-149.698	59.2643	90.9171	7.6812	481.789	47.8692
19.0833	-149.701	59.2901	91.1044	9.32579	481.95	47.8713
19.1	-149.698	59.2024	90.8001	9.26796	481.916	47.8738
19.1167	-149.697	59.3127	91.0178	9.24828	481.971	47.8739
19.1333	-149.693	59.2361	90.8091	7.9966	481.838	47.8722
19.15	-149.695	59.2036	90.7116	8.98964	481.929	47.873
19.1667	-149.695	59.4105	91.0052	8.32558	481.934	47.8701
19.1833	-149.691	59.2823	90.9084	8.71605	481.866	47.8703
19.2	-149.692	59.2768	90.9246	8.53355	481.803	47.8672
19.2167	-149.69	59.2678	90.7653	8.86498	481.822	47.8672
19.2333	-149.689	59.3086	90.9272	9.00871	481.852	47.8652
19.25	-149.688	59.181	90.7145	8.72963	481.893	47.8631
19.2667	-149.692	59.2141	90.6741	8.82027	481.776	47.8635
19.2833	-149.692	59.2995	91.0478	8.91335	481.841	47.8651
19.3	-149.689	59.2298	90.7414	8.77678	481.946	47.8657
19.3167	-149.69	59.2921	90.8267	8.78685	481.952	47.8638
19.3333	-149.691	59.473	91.0406	8.95805	481.912	47.8638
19.35	-149.687	59.2695	90.9646	9.01695	481.997	47.8663
19.3667	-149.684	59.302	90.9557	8.48412	482.07	47.8672
19.3833	-149.68	59.379	90.8836	7.86842	482.082	47.8681
19.4	-149.677	59.3185	90.9013	8.75176	482.073	47.871
19.4167	-149.676	59.2664	90.7346	9.00093	482.188	47.8703
19.4333	-149.671	59.2909	90.818	9.93843	482.239	47.8696
19.45	-149.67	59.275	90.778	9.48311	482.263	47.8675
19.4667	-149.667	59.3153	90.9036	9.42833	482.128	47.8672
19.4833	-149.66	59.2312	90.7233	9.80492	482.144	47.8677
19.5	-149.662	59.2454	90.7766	9.30489	482.165	47.8669
19.5167	-149.66	59.3498	90.7432	9.14269	482.119	47.8715
19.5333	-149.66	59.2266	90.6896	8.825	482.138	47.868
19.55	-149.661	59.2658	90.9411	9.37401	482.095	47.8684
19.5667	-149.662	59.2834	90.8201	9.39064	481.985	47.8693
19.5833	-149.657	59.3923	90.7865	9.29115	481.869	47.8684
19.6	-149.658	59.2652	90.6554	9.12911	481.854	47.8637
19.6167	-149.655	59.3633	90.8372	8.74641	481.815	47.8692
19.6333	-149.648	59.2887	90.7882	10.0738	481.751	47.8687
19.65	-149.647	59.2246	90.6234	8.77861	481.672	47.8693
19.6667	-149.647	59.2326	90.6724	9.03313	481.762	47.8619
19.6833	-149.646	59.3162	90.6129	9.7686	481.79	47.8652
19.7	-149.644	59.4332	90.8942	9.02824	481.756	47.8629
19.7167	-149.646	59.278	90.6371	9.00749	481.597	47.8649
19.7333	-149.645	59.2599	90.5433	9.43123	481.622	47.8631
19.75	-149.636	59.2898	90.7333	9.60884	481.525	47.8609
19.7667	-149.638	59.3009	90.7296	23.8651	481.484	47.8623
19.7833	-149.64	59.3067	90.501	8.6927	481.484	47.8632
19.8	-149.64	59.3253	90.8627	8.74519	481.547	47.864
19.8167	-149.635	59.322	90.6538	7.8994	481.604	47.8666
19.8333	-149.634	59.2944	90.6239	8.16994	481.691	47.8658
19.85	-149.631	59.3972	90.7098	8.72261	481.71	47.8614
19.8667	-149.632	59.3777	90.7578	10.7735	481.822	47.8646
19.8833	-149.629	59.3546	90.6397	8.8549	481.831	47.8655
19.9	-149.624	59.2123	90.4351	7.58049	481.754	47.8648
19.9167	-149.624	59.506	90.6829	8.98598	481.827	47.8584
19.9333	-149.625	59.3852	90.5494	8.99971	481.936	47.8666
19.95	-149.626	59.3758	90.6492	15.3249	481.856	47.8655
19.9667	-149.626	59.3528	90.4423	8.9109	481.865	47.8652
19.9833	-149.621	59.3824	90.5509	7.8553	481.856	47.8642
20	-149.622	59.2948	90.4759	7.84874	481.817	47.8628
20.0167	-149.62	59.3571	90.7018	7.90657	481.853	47.8674
20.0333	-149.622	59.2724	90.4134	8.52699	481.832	47.8658
20.05	-149.628	59.454	90.7528	8.81203	481.879	47.8687
20.0667	-149.626	59.3249	90.6052	9.04854	482.003	47.8626
20.0833	-149.626	59.3157	90.4469	8.65517	481.971	47.8687
20.1	-149.622	59.2916	90.3152	8.98659	481.892	47.8684
20.1167	-149.619	59.2585	90.3399	8.57292	482.054	47.8663
20.1333	-149.623	59.4477	90.7169	-2.27501	482.158	47.8642
20.15	-149.62	59.2837	90.3188	7.87087	482.05	47.8609
20.1667	-149.62	59.3923	90.5093	7.45888	482.019	47.8591
20.1833	-149.622	59.298	90.4318	8.2708	481.982	47.8597
20.2	-149.625	59.3655	90.3709	7.99599	481.882	47.8625
20.2167	-149.627	59.3212	90.4409	8.15865	481.937	47.8664
20.2333	-149.622	59.3058	90.3513	8.00728	481.809	47.8629
20.25	-149.624	59.3992	90.4197	7.95128	481.683	47.8616
20.2667	-149.625	59.5725	90.4707	8.08479	481.934	47.8625
20.2833	-149.621	59.3147	90.3063	7.85347	481.844	47.8651
20.3	-149.62	59.3751	90.4461	8.54912	481.695	47.8649
20.3167	-149.621	59.4108	90.3028	7.7343	482.024	47.8649
20.3333	-149.614	59.3122	90.2586	8.05138	482.163	47.8645
20.35	-149.607	59.3249	90.4182	8.18428	482.147	47.8667
20.3667	-149.608	59.4141	90.3474	7.6014	482.2	47.8681
20.3833	-149.605	59.3711	90.4365	8.59322	482.171	47.8643
20.4	-149.603	59.3961	90.5494	7.99538	482.152	47.8654
20.4167	-149.598	59.3824	90.429	7.89284	482.25	47.8632
20.4333	-149.592	59.4334	90.4946	8.00728	482.303	47.8611
20.45	-149.59	59.4149	90.4426	8.79997	482.239	47.8635
20.4667	-149.584	59.3865	90.1632	9.34837	482.401	47.8605
20.4833	-149.582	59.3507	90.08	9.62318	482.475	47.8602
20.5	-149.582	59.4941	90.3924	9.23576	482.346	47.8582
20.5167	-149.581	59.4616	90.3727	8.87932	482.459	47.8609
20.5333	-149.58	59.3514	90.2616	9.58504	482.332	47.8605
20.55	-149.575	59.4157	90.2987	9.25545	481.926	47.8602
20.5667	-149.577	59.3435	90.1373	8.84239	481.889	47.8588
20.5833	-149.572	59.555	90.3161	9.16664	481.803	47.8602
20.6	-149.573	59.358	90.2091	9.47411	481.662	47.8567
20.6167	-149.573	59.4245	90.2906	9.11064	481.764	47.8597
20.6333	-149.57	59.3649	90.163	9.0432	481.767	47.8596
20.65	-149.568	59.3461	90.2064	9.34303	481.775	47.8576
20.6667	-149.564	59.4502	90.2648	8.94127	481.972	47.8584
20.6833	-149.562	59.5634	90.4813	9.27391	481.962	47.8544
20.7	-149.564	59.4762	90.4643	9.70894	481.866	47.8606
20.7167	-149.563	59.4071	90.3237	9.12972	482.117	47.8617
20.7333	-149.564	59.4593	90.2502	9.41689	482.192	47.8608
20.75	-149.563	59.385	90.1412	9.67323	481.952	47.8619
20.7667	-149.563	59.4123	90.3077	9.75197	482.128	47.8611
20.7833	-149.563	59.3505	90.0958	9.13017	482.226	47.86
20.8	-149.561	59.43	90.1356	9.75075	482.119	47.8603
20.8167	-149.562	59.2861	90.0306	9.50813	482.336	47.8577
20.8333	-149.559	59.3829	90.1774	9.30077	482.39	47.8582
20.85	-149.558	59.4373	90.3471	9.11171	482.282	47.8558
20.8667	-149.555	59.3804	90.2912	8.41789	482.417	47.8558
20.8833	-149.554	59.3687	90.1188	8.05321	482.285	47.8597
20.9	-149.551	59.3552	90.111	8.32024	482.145	47.8622
20.9167	-149.55	59.4212	90.3278	8.82622	482.217	47.8629
20.9333	-149.546	59.3876	90.136	8.79936	481.958	47.8617
20.95	-149.548	59.4041	90.1879	8.79295	481.633	47.8609
20.9667	-149.554	59.4976	90.4562	8.27614	481.92	47.8608
20.9833	-149.55	59.4907	90.2999	9.1964	481.89	47.8614
21	-149.547	59.3868	90.1724	8.84117	481.672	47.8643
21.0167	-149.546	59.3998	90.1997	8.72856	481.861	47.8623
21.0333	-149.546	59.3618	90.1046	7.86186	481.992	47.8645
21.05	-149.544	59.636	90.3698	9.01466	481.685	47.8614
21.0667	-149.545	59.4401	90.2686	8.01384	481.961	47.8654
21.0833	-149.541	59.4524	90.1836	8.88344	481.904	47.8646
21.1	-149.539	59.4633	90.1614	9.03191	481.802	47.8652
21.1167	-149.536	59.5289	90.2792	9.02412	482.092	47.8661
21.1333	-149.535	59.4408	90.3722	8.36372	481.983	47.8642
21.15	-149.533	59.3569	90.0709	-2.07893	481.639	47.8664
21.1667	-149.535	59.3595	90.118	9.03664	481.924	47.8696
21.1833	-149.535	59.4617	90.3344	8.88588	482.042	47.871
21.2	-149.53	60.0021	90.6939	8.98598	481.93	47.8718
21.2167	-149.528	59.3896	90.0936	8.18428	482.085	47.8704
21.2333	-149.528	59.3732	90.1366	8.41621	482.172	47.8724
21.25	-149.519	59.4305	90.2593	8.78395	482.126	47.8733
21.2667	-149.522	59.3812	90.0897	8.29216	482.314	47.8762
21.2833	-149.525	59.3946	90.2323	8.23143	482.35	47.8733
21.3	-149.522	59.2828	89.9224	9.1433	482.056	47.8716
21.3167	-149.52	59.4958	90.3059	9.26018	482.138	47.8718
21.3333	-149.523	59.5225	90.3347	9.2173	482.084	47.871
21.35	-149.521	59.5754	90.4427	9.57436	481.921	47.8718
21.3667	-149.518	59.7144	90.2836	9.3055	481.962	47.8735
21.3833	-149.519	59.4086	90.2064	9.48494	481.887	47.8735
21.4	-149.521	59.4959	90.4792	9.17915	481.648	47.8721
21.4167	-149.519	59.3775	90.0732	9.44786	481.77	47.8686
21.4333	-149.514	59.4473	90.3407	8.38341	481.668	47.8686
21.45	-149.511	59.3833	90.1527	12.5564	481.437	47.8713
21.4667	-149.508	59.3819	90.173	9.12972	481.647	47.8707
21.4833	-149.509	59.4093	90.1214	-2.68089	481.688	47.8684
21.5	-149.506	59.4442	90.1605	8.95088	481.477	47.8721
21.5167	-149.507	59.3694	90.2039	8.7101	481.744	47.8718
21.5333	-149.503	59.6944	90.6001	9.25667	481.691	47.8689
21.55	-149.503	59.3862	90.2692	8.96935	481.624	47.8704
21.5667	-149.5	59.3717	90.1601	9.1642	481.849	47.8721
21.5833	-149.501	59.4979	90.3484	8.69148	481.709	47.8722
21.6	-149.498	59.3873	90.176	8.99666	481.488	47.8729
21.6167	-149.495	59.4337	90.1855	8.74764	481.797	47.871
21.6333	-149.487	59.4073	90.2459	10.494	481.863	47.8707
21.65	-149.49	59.5368	90.4702	10.1882	481.758	47.8704
21.6667	-149.492	59.5144	90.3803	7.9554	482.059	47.8707
21.6833	-149.495	59.3412	90.1466	7.06322	482.233	47.8689
21.7	-149.493	59.369	90.1516	7.23244	482.061	47.8751
21.7167	-149.49	59.3491	90.1547	7.82784	482.236	47.8721
21.7333	-149.491	59.3264	90.0367	7.38564	482.312	47.868
21.75	-149.491	59.4924	90.3677	7.32658	482.184	47.8686
21.7667	-149.496	59.379	90.0845	7.90291	482.331	47.8695
21.7833	-149.492	59.4518	90.2558	7.50893	482.361	47.8719
21.8	-149.493	59.5126	90.268	8.13545	482.1	47.8735
21.8167	-149.495	59.4012	90.2369	5.47112	482.194	47.8727
21.8333	-149.5	59.3903	90.3873	8.71422	482.061	47.87
21.85	-149.497	59.4387	90.2136	9.19884	481.823	47.8756
21.8667	-149.497	59.3192	90.0779	8.89061	481.927	47.8771
21.8833	-149.493	59.4859	90.2584	8.78746	481.844	47.8832
21.9	-149.486	59.4102	90.4438	9.08852	481.818	47.8817
21.9167	-149.485	59.4288	90.3909	8.88466	481.883	47.8785
21.9333	-149.481	59.5416	90.4285	8.81676	481.936	47.8742
21.95	-149.481	59.4592	90.4314	9.17793	481.767	47.8724
21.9667	-149.478	59.3694	90.1685	9.5237	481.941	47.8762
21.9833	-149.48	59.8391	90.4754	8.95805	481.954	47.8786
22	-149.483	59.3766	90.2107	8.57353	481.854	47.8782
22.0167	-149.477	59.5197	90.5288	8.76961	482.021	47.8759
22.0333	-149.477	59.3826	90.107	8.56575	482.088	47.8803
22.05	-149.472	59.5228	90.3347	8.37746	481.965	47.8767
22.0667	-149.47	59.4056	90.351	8.18428	482.097	47.8756
22.0833	-149.47	59.3592	90.0863	8.56346	482.156	47.8785
22.1	-149.468	59.4332	90.1289	8.41744	482.011	47.8788
22.1167	-149.465	59.4114	90.0335	8.32802	482.183	47.8788
22.1333	-149.465	59.343	90.0817	8.0294	482.197	47.8776
22.15	-149.466	59.4062	90.086	8.10982	482.006	47.8747
22.1667	-149.471	59.398	90.2096	7.68715	482.151	47.8739
22.1833	-149.472	59.4086	90.1257	8.48061	482.162	47.88
22.2	-149.471	59.5675	90.4322	8.38753	482.071	47.8788
22.2167	-149.472	59.649	90.4316	8.5836	482.283	47.8774
22.2333	-149.47	59.3711	90.1821	8.13667	482.277	47.8768
22.25	-149.472	59.401	90.1728	7.95128	482.211	47.879
22.2667	-149.475	59.0041	91.2019	7.92564	482.321	47.8785
22.2833	-149.477	58.847	91.5032	8.06862	482.33	47.8742
22.3	-149.47	58.7739	91.4004	8.16643	482.115	47.8774
22.3167	-149.467	58.8033	91.4706	7.80281	482.059	47.8773
22.3333	-149.467	58.8119	91.5771	8.10738	482.036	47.8809
22.35	-149.466	58.8082	91.4602	8.53188	481.819	47.8815
22.3667	-149.465	58.7103	91.2731	8.45787	481.997	47.8786
22.3833	-149.465	58.9407	91.6196	7.95067	481.889	47.8796
22.4	-149.462	58.8728	91.4571	8.50975	481.911	47.878
22.4167	-149.463	58.7251	91.316	7.73247	482.043	47.8803
22.4333	-149.464	58.7582	91.4179	8.62831	482.199	47.8786
22.45	-149.462	58.8842	91.7074	8.71544	482.147	47.8779
22.4667	-149.458	58.7544	91.3424	7.75932	482.306	47.8759
22.4833	-149.455	58.7469	91.3091	8.52043	482.297	47.8796
22.5	-149.454	58.8561	91.5649	8.17421	482.031	47.8764
22.5167	-149.46	58.8125	91.5012	8.06389	481.995	47.879
22.5333	-149.461	58.8767	91.5406	8.40904	481.993	47.875
22.55	-149.459	58.8169	91.4082	8.74992	481.844	47.8744
22.5667	-149.457	58.8195	91.4529	8.88649	481.94	47.875
22.5833	-149.457	58.7977	91.5127	8.00545	481.859	47.8735
22.6	-149.456	58.9567	91.6004	8.40004	481.764	47.8707
22.6167	-149.451	58.9397	91.8198	5.74532	481.801	47.8701
22.6333	-149.446	58.895	91.6671	9.05937	481.84	47.8712
22.65	-149.449	58.7908	91.5783	7.96318	481.812	47.8744
22.6667	-149.447	58.8056	91.3709	8.92586	481.822	47.8724
22.6833	-149.446	58.8615	91.5029	8.91441	481.737	47.8712
22.7	-149.442	59.1044	91.6412	8.76122	481.6	47.8713
22.7167	-149.441	58.7986	91.4753	8.13362	481.711	47.8671
22.7333	-149.44	58.7811	91.4277	8.85902	481.716	47.8722
22.75	-149.444	58.8537	91.4642	8.65044	481.622	47.8704
22.7667	-149.443	58.7821	91.383	8.73329	481.824	47.8735
22.7833	-149.442	58.8828	91.6012	8.5038	481.784	47.8721
22.8	-149.438	58.8032	91.4584	9.43962	481.684	47.8692
22.8167	-149.438	58.7881	91.4784	-1.47499	481.84	47.8693
22.8333	-149.436	58.8316	91.5066	9.55757	481.849	47.8695
22.85	-149.433	58.9645	91.6433	9.43184	481.883	47.8713
22.8667	-149.434	58.7646	91.448	9.14452	481.97	47.8716
22.8833	-149.434	58.8709	91.6343	-4.27467	481.944	47.8738
22.9	-149.429	58.829	91.4866	-5.55977	481.863	47.8704
22.9167	-149.429	58.8288	91.4518	-4.85466	482.082	47.8704
22.9333	-149.429	58.8163	91.5221	-2.15996	481.971	47.8727
22.95	-149.428	58.7661	91.3424	-4.54292	481.932	47.8713
22.9667	-149.429	58.7592	91.3798	-4.07021	481.959	47.8715
22.9833	-149.435	58.8664	91.4809	4.94957	481.975	47.8707
23	-149.435	58.7507	91.31	4.71886	481.819	47.8738
23.0167	-149.433	58.8027	91.4111	4.645	481.811	47.8754
23.0333	-149.432	58.9138	91.7779	4.63127	481.743	47.8751
23.05	-149.427	58.7701	91.4484	3.71285	481.666	47.8741
23.0667	-149.422	58.7255	91.3102	4.56566	481.697	47.875
23.0833	-149.425	58.7031	91.2182	4.79286	481.561	47.8721
23.1	-149.426	58.8105	91.5353	4.67125	481.493	47.8703
23.1167	-149.424	58.9185	91.7907	4.25041	481.567	47.8725
23.1333	-149.422	58.81	91.5611	5.10521	481.515	47.8748
23.15	-149.42	58.7798	91.3981	4.46205	481.441	47.8738
23.1667	-149.419	58.8096	91.4867	5.24284	481.653	47.8761
23.1833	-149.418	58.7507	91.314	4.73671	481.631	47.8736
23.2	-149.422	58.8281	91.4523	5.03655	481.56	47.8747
23.2167	-149.424	58.8927	91.5015	4.94362	481.697	47.8741
23.2333	-149.42	58.7466	91.3784	4.80354	481.797	47.8744
23.25	-149.414	58.9457	91.8343	4.93233	481.596	47.8751
23.2667	-149.418	58.7186	91.4181	4.31358	481.604	47.8724
23.2833	-149.419	58.8004	91.5432	4.63432	481.565	47.8732
23.3	-149.419	58.7766	91.366	4.52873	481.595	47.8692
23.3167	-149.419	58.8026	91.4344	5.16655	481.698	47.869
23.3333	-149.416	58.7418	91.3328	4.46434	481.855	47.8713
23.35	-149.41	58.7484	91.3535	9.59938	481.757	47.8729
23.3667	-149.41	58.8757	91.4402	8.72078	481.819	47.8739
23.3833	-149.413	58.8656	91.5461	8.66295	481.807	47.8761
23.4	-149.414	58.7299	91.274	8.23616	481.669	47.8738
23.4167	-149.417	58.9419	91.8227	7.7433	481.726	47.8741
23.4333	-149.414	58.8036	91.5592	8.11333	481.751	47.8715
23.45	-149.414	58.9039	91.5235	9.31023	481.686	47.8715
23.4667	-149.412	58.7586	91.4877	8.38097	481.781	47.8681
23.4833	-149.41	58.733	91.2522	8.72612	481.822	47.8745
23.5	-149.415	58.8512	91.5977	8.3947	481.839	47.8736
23.5167	-149.409	58.7782	91.3564	9.19045	481.92	47.8725
23.5333	-149.409	58.7734	91.4477	8.24455	481.91	47.8729
23.55	-149.406	58.7615	91.4733	8.27019	481.881	47.8732
23.5667	-149.407	58.8744	91.646	8.71544	482.012	47.8748
23.5833	-149.409	58.9382	91.6276	3.49998	481.938	47.8725
23.6	-149.408	58.8923	91.428	9.8777	481.904	47.8741
23.6167	-149.401	58.9323	91.4103	9.18694	482.142	47.8748
23.6333	-149.399	58.8412	91.5951	8.88115	482.269	47.8791
23.65	-149.399	58.7751	91.3926	9.48311	482.299	47.8768
23.6667	-149.401	58.8406	91.486	9.51347	482.261	47.8779
23.6833	-149.396	58.8651	91.4535	8.592	482.22	47.8771
23.7	-149.395	58.8453	91.5238	8.86803	481.97	47.8761
23.7167	-149.395	58.7595	91.4193	8.55751	481.932	47.8744
23.7333	-149.393	58.7746	91.3207	9.28642	481.827	47.8744
23.75	-149.39	58.7286	91.4025	8.90907	481.652	47.8762
23.7667	-149.39	58.8859	91.4321	8.04359	481.679	47.8756
23.7833	-149.394	58.8348	91.7878	7.95006	481.637	47.8758
23.8	-149.392	59.0192	92.0316	8.88939	481.51	47.8751
23.8167	-149.392	59.0136	91.5284	8.59139	481.649	47.8756
23.8333	-149.391	58.7533	91.3848	7.88567	481.744	47.8745
23.85	-149.39	58.8036	91.5124	8.51814	481.702	47.8744
23.8667	-149.385	58.7867	91.4732	8.59078	481.737	47.8741
23.8833	-149.388	58.9881	91.8008	8.04421	481.8	47.8761
23.9	-149.39	58.8642	91.4291	8.41026	481.702	47.8759
23.9167	-149.39	58.8822	91.4944	8.38753	481.71	47.8751
23.9333	-149.385	58.8836	91.5707	8.70949	481.818	47.8722
23.95	-149.383	58.7168	91.3079	8.7011	481.885	47.8732
23.9667	-149.382	58.7559	91.3877	8.38875	482.034	47.8745
23.9833	-149.381	58.7888	91.4266	8.80653	482.159	47.8748
24	-149.384	58.7789	91.4538	8.57002	482.16	47.8741
24.0167	-149.38	58.8914	91.5589	8.22487	482.192	47.8716
24.0333	-149.376	58.946	91.711	8.49968	482.034	47.8712
24.05	-149.378	58.849	91.5376	8.5247	481.849	47.8758
24.0667	-149.378	58.8113	91.4423	8.65227	481.852	47.8753
24.0833	-149.374	58.8902	91.7967	8.14262	481.957	47.8751
24.1	-149.376	58.8241	91.4642	8.19679	481.898	47.8756
24.1167	-149.378	58.7913	91.4491	8.20702	481.852	47.8764
24.1333	-149.376	58.9471	91.5115	8.51387	481.775	47.8719
24.15	-149.375	58.9323	91.477	8.88344	481.692	47.8735
24.1667	-149.378	58.8079	91.4254	7.95845	481.692	47.8729
24.1833	-149.375	58.7937	91.3985	8.23082	481.692	47.8704
24.2	-149.374	58.8812	91.4936	8.39836	481.583	47.8693
24.2167	-149.374	58.8044	91.4085	8.84834	481.66	47.8761
24.2333	-149.369	58.7432	91.3683	9.132	481.708	47.8732
24.25	-149.368	58.8212	91.461	8.34816	481.571	47.8683
24.2667	-149.369	58.8465	91.6216	8.67958	481.669	47.8729
24.2833	-149.371	58.7666	91.3303	8.38036	481.707	47.8704
24.3	-149.373	58.7563	91.3796	9.76616	481.645	47.8701
24.3167	-149.371	58.7498	91.3082	9.30672	481.712	47.8706
24.3333	-149.368	58.8076	91.5275	8.96568	481.753	47.8732
24.35	-149.366	58.8482	91.5192	9.54933	481.688	47.8683
24.3667	-149.368	58.7751	91.5153	9.72145	481.886	47.8671
24.3833	-149.365	58.7855	91.4715	9.13384	481.875	47.8692
24.4	-149.363	58.9848	91.4716	9.55528	481.837	47.87
24.4167	-149.357	58.7446	91.2655	9.4915	481.863	47.8696
24.4333	-149.36	58.7251	91.2566	9.03542	481.913	47.8683
24.45	-149.356	58.7071	91.256	9.73824	481.983	47.8695
24.4667	-149.356	58.8612	91.5415	10.0375	482.177	47.8706
24.4833	-149.359	58.9143	91.6152	9.1404	482.127	47.8692
24.5	-149.362	58.7447	91.3514	9.54323	482.043	47.8658
24.5167	-149.362	58.8439	91.4549	9.10225	482.115	47.8675
24.5333	-149.36	58.9275	91.5672	8.58955	482.27	47.8637
24.55	-149.361	58.7612	91.4005	8.52882	482.204	47.8611
24.5667	-149.358	58.76	91.2437	8.70644	482.319	47.8629
24.5833	-149.359	58.7843	91.414	8.68446	482.205	47.8625
24.6	-149.358	58.8912	91.6763	9.02779	482.191	47.8646
24.6167	-149.361	58.811	91.5405	8.29872	482.155	47.8635
24.6333	-149.362	58.8544	91.6602	8.96217	482.07	47.8635
24.65	-149.363	59.0998	91.7918	9.13261	481.856	47.8602
24.6667	-149.363	58.7382	91.2042	8.82622	481.822	47.8609
24.6833	-149.357	58.7188	91.2731	8.62663	481.771	47.862
24.7	-149.357	58.841	91.4091	8.64037	481.686	47.8651
24.7167	-149.36	58.8255	91.4021	8.72139	481.779	47.8637
24.7333	-149.359	58.8555	91.6256	8.67073	481.809	47.8638
24.75	-149.362	58.7299	91.3303	8.2708	481.701	47.8622
24.7667	-149.357	58.8323	91.4532	8.95317	481.768	47.8605
24.7833	-149.362	58.8107	91.4112	8.91686	481.79	47.8594
24.8	-149.357	58.9056	91.7233	8.44841	481.786	47.8616
24.8167	-149.357	58.9213	91.6711	9.19823	481.989	47.8632
24.8333	-149.358	58.8265	91.4228	8.90785	481.958	47.864
24.85	-149.358	58.7928	91.3708	8.61168	481.906	47.8626
24.8667	-149.36	58.8317	91.3642	8.52043	481.981	47.8605
24.8833	-149.356	58.9143	91.4181	8.93837	482.008	47.8576
24.9	-149.355	58.7975	91.4724	8.62724	481.795	47.8576
24.9167	-149.363	58.7383	91.2328	8.02635	481.893	47.8568
24.9333	-149.363	58.8157	91.5258	7.90184	481.792	47.8594
24.95	-149.361	58.8001	91.4584	8.74214	481.706	47.8603
24.9667	-149.359	58.8007	91.3665	9.09813	481.739	47.8597
24.9833	-149.36	58.8129	91.4231	9.07845	481.948	47.86
25	-149.361	58.7521	91.3851	8.84468	481.918	47.8545
25.0167	-149.36	58.8314	91.3134	8.3477	482.066	47.853
25.0333	-149.363	58.872	91.5777	8.68141	482.061	47.8513
25.05	-149.361	58.9362	91.6499	8.40431	482.063	47.8529
25.0667	-149.365	59.3525	91.7164	8.68446	482.257	47.8538
25.0833	-149.36	58.7022	91.2673	8.25935	482.213	47.855
25.1	-149.362	58.7457	91.2348	8.51387	482.023	47.8524
25.1167	-149.356	58.8136	91.3758	8.87398	482.215	47.8573
25.1333	-149.358	58.7487	91.3189	8.47405	482.193	47.8544
25.15	-149.358	58.7742	91.4433	8.79463	482.096	47.8523
25.1667	-149.362	59.152	92.0486	8.51982	482.18	47.8512
25.1833	-149.364	58.7563	91.3148	9.1433	482.175	47.8513
25.2	-149.363	58.7248	91.2263	8.99254	482.029	47.8503
25.2167	-149.366	58.8454	91.5884	8.92281	482	47.8503
25.2333	-149.366	58.908	91.5807	8.40599	481.931	47.8469
25.25	-149.368	58.7617	91.3569	9.02535	481.797	47.8463
25.2667	-149.367	58.7307	91.2379	8.23372	481.864	47.8458
25.2833	-149.371	58.7655	91.2881	8.92586	482.033	47.8429
25.3	-149.367	58.8699	91.5466	9.10164	482.116	47.8436
25.3167	-149.369	58.8516	91.545	9.13445	482.168	47.8443
25.3333	-149.372	58.805	91.4182	9.12849	482.066	47.8492
25.35	-149.37	58.7663	91.3462	9.55696	481.955	47.8481
25.3667	-149.369	58.85	91.3264	9.18633	481.872	47.85
25.3833	-149.368	59.3945	92.2117	9.40025	481.759	47.8484
25.4	-149.369	58.8386	91.4834	9.1642	481.639	47.8483
25.4167	-149.369	58.7437	91.224	9.3972	481.777	47.8501
25.4333	-149.37	58.8122	91.3516	13.7174	481.778	47.8518
25.45	-149.367	58.8386	91.3523	9.03725	481.772	47.8492
25.4667	-149.367	59.0543	91.3535	9.35249	481.804	47.8487
25.4833	-149.363	58.8602	91.5429	9.06532	481.849	47.848
25.5	-149.363	58.8889	91.5134	9.37874	481.847	47.848
25.5167	-149.364	58.8017	91.4739	8.95622	481.817	47.8455
25.5333	-149.358	58.9678	91.7455	9.44679	481.852	47.846
25.55	-149.361	58.8409	91.3662	9.51164	481.598	47.8458
25.5667	-149.361	58.7859	91.4253	8.5717	481.669	47.8451
25.5833	-149.363	58.8075	91.4848	8.71117	481.772	47.8474
25.6	-149.362	58.8981	91.6439	8.95317	481.773	47.8455
25.6167	-149.364	58.8816	91.2798	9.41399	481.832	47.8432
25.6333	-149.365	59.0987	92.0283	8.85719	481.959	47.8446
25.65	-149.362	58.7905	91.4059	8.79173	481.938	47.8416
25.6667	-149.359	58.9309	91.4727	9.14452	482.02	47.8443
25.6833	-149.358	58.8613	91.4851	8.92876	482.066	47.8413
25.7	-149.358	58.7725	91.3873	8.93059	482.038	47.8436
25.7167	-149.358	58.8435	91.3482	12.1671	482.163	47.8471
25.7333	-149.36	58.798	91.4428	9.51592	482.189	47.8469
25.75	-149.36	58.7472	91.2653	8.87154	482.061	47.8422
25.7667	-149.357	58.8534	91.4602	8.44841	482.11	47.8443
25.7833	-149.352	58.8607	91.5052	24.4164	481.882	47.8431
25.8	-149.351	58.8033	91.4309	8.97408	481.709	47.8423
25.8167	-149.355	59.1026	91.9857	8.69453	481.591	47.8422
25.8333	-149.355	58.7928	91.4137	9.56596	481.569	47.8445
25.85	-149.352	59.1084	91.9059	8.24989	481.486	47.8439
25.8667	-149.353	59.1485	91.3535	9.17076	481.556	47.8432
25.8833	-149.351	58.9011	91.4494	8.53233	481.511	47.8434
25.9	-149.349	58.8192	91.3543	8.97652	481.521	47.8404
25.9167	-149.345	58.9814	91.8771	8.45131	481.669	47.841
25.9333	-149.346	59.1137	91.7582	8.24928	481.688	47.8422
25.95	-149.345	58.7927	91.4161	8.85017	481.757	47.8437
25.9667	-149.341	58.7779	91.2742	9.14818	481.823	47.844
25.9833	-149.341	58.8631	91.3935	8.72078	481.817	47.8432
26	-149.338	58.8003	91.3317	8.99376	481.789	47.8419
26.0167	-149.335	58.7701	91.2844	8.2946	481.876	47.8445
26.0333	-149.331	58.8372	91.5646	8.44475	481.88	47.8469
26.05	-149.332	59.125	91.6129	8.74825	481.821	47.8452
26.0667	-149.329	58.8018	91.3746	8.96339	482.031	47.8458
26.0833	-149.325	58.9024	91.6493	9.12254	482.124	47.8461
26.1	-149.324	58.8602	91.3741	8.80837	482.077	47.8434
26.1167	-149.328	58.8177	91.4976	8.87993	482.089	47.8405
26.1333	-149.325	58.87	91.4874	9.23454	482.086	47.8451
26.15	-149.322	58.966	91.7161	8.89427	482.064	47.8422
26.1667	-149.321	58.7656	91.2933	8.67958	482.133	47.8425
26.1833	-149.321	58.7798	91.3126	9.20952	481.973	47.8429
26.2	-149.316	58.8064	91.4275	8.89366	481.811	47.846
26.2167	-149.316	58.7412	91.2479	9.12605	481.86	47.8426
26.2333	-149.319	58.841	91.4048	8.67897	481.812	47.8429
26.25	-149.316	58.8442	91.4637	9.06349	481.667	47.8416
26.2667	-149.316	58.9838	91.3821	8.5569	481.708	47.8396
26.2833	-149.317	58.8267	91.3459	8.67729	481.861	47.8431
26.3	-149.315	58.7771	91.3766	8.92281	481.936	47.8414
26.3167	-149.313	58.8494	91.4924	9.18388	482.026	47.8407
26.3333	-149.315	58.7605	91.2609	7.39632	482.061	47.8422
26.35	-149.315	58.9484	91.6871	7.65083	482.031	47.8408
26.3667	-149.312	58.8493	91.4156	7.51442	482.171	47.8404
26.3833	-149.31	58.7602	91.2872	6.22688	482.224	47.8439
26.4	-149.313	58.8055	91.2562	7.10899	482.176	47.8428
26.4167	-149.313	58.874	91.6203	7.4131	482.219	47.8417
26.4333	-149.312	59.1126	91.6346	7.02919	482.119	47.8436
26.45	-149.311	58.803	91.2049	5.48958	482.056	47.8416
26.4667	-149.309	58.7887	91.3551	7.14241	482.184	47.8413
26.4833	-149.304	58.8621	91.3906	7.22115	482.196	47.844
26.5	-149.301	58.7573	91.309	8.33931	482.124	47.844
26.5167	-149.3	58.8203	91.4123	6.74309	482.008	47.8448
26.5333	-149.299	58.8696	91.4564	6.61018	482.109	47.8439
26.55	-149.305	58.8842	91.4799	6.76216	482.009	47.8408
26.5667	-149.304	58.7516	91.2554	7.14546	481.953	47.8393
26.5833	-149.302	58.7531	91.2919	6.80504	481.87	47.8404
26.6	-149.305	58.8313	91.4547	7.22939	481.876	47.8396
26.6167	-149.304	58.8429	91.3801	6.54335	481.896	47.8387
26.6333	-149.303	58.8493	91.5092	7.02675	481.795	47.8356
26.65	-149.299	58.896	91.4872	6.55708	481.787	47.8375
26.6667	-149.298	59.0794	91.542	6.26564	481.814	47.8375
26.6833	-149.303	58.7901	91.3157	7.29027	481.842	47.8382
26.7	-149.301	58.7844	91.3096	9.71382	481.722	47.8385
26.7167	-149.3	58.724	91.2336	9.00032	481.64	47.8371
26.7333	-149.3	58.9352	91.4443	8.76839	481.729	47.8368
26.75	-149.3	58.8979	91.442	9.47472	481.728	47.8359
26.7667	-149.3	58.7447	91.2042	8.84239	481.764	47.8382
26.7833	-149.301	58.7803	91.2997	8.9138	481.813	47.8382
26.8	-149.3	58.8691	91.4092	8.8871	481.842	47.8368
26.8167	-149.299	59.2805	91.8421	8.95683	481.837	47.8385
26.8333	-149.302	58.8041	91.3346	9.50813	481.802	47.8362
26.85	-149.307	58.9269	91.4764	8.87627	481.811	47.8347
26.8667	-149.304	58.7533	91.2525	9.29482	481.834	47.8365
26.8833	-149.308	58.7707	91.3584	9.12361	481.803	47.8399
26.9	-149.311	58.8541	91.4057	9.41521	481.636	47.8349
26.9167	-149.31	58.8958	91.4068	8.82027	481.68	47.833
26.9333	-149.306	58.7241	91.161	9.17976	481.844	47.8342
26.95	-149.307	58.9022	91.4674	9.20174	481.809	47.8381
26.9667	-149.305	58.8322	91.4803	7.77596	481.792	47.835
26.9833	-149.305	58.7472	91.3139	7.48039	481.695	47.8336
27	-149.304	58.8693	91.5237	7.9554	481.566	47.8323
27.0167	-149.302	58.7724	91.2763	7.60429	481.483	47.828
27.0333	-149.302	58.9434	91.5592	7.68425	481.482	47.8342
27.05	-149.299	58.8406	91.3693	7.75276	481.521	47.8352
27.0667	-149.297	58.7389	91.184	7.22405	481.623	47.8321
27.0833	-149.296	58.8494	91.4698	7.87437	481.728	47.8286
27.1	-149.302	58.8165	91.2583	7.66213	481.826	47.8327
27.1167	-149.297	58.9137	91.4367	7.35161	482.022	47.8338
27.1333	-149.293	58.9501	91.3784	7.56569	482.072	47.8341
27.15	-149.295	59.1012	91.9613	7.72362	482.088	47.8347
27.1667	-149.294	58.9126	91.4552	7.99065	482.109	47.8323
27.1833	-149.29	58.9738	91.4248	8.10921	482.17	47.833
27.2	-149.291	58.7893	91.2934	7.93404	482.114	47.8323
27.2167	-149.288	59.0627	92.1023	7.66762	482.209	47.8323
27.2333	-149.288	59.0167	91.5879	7.39937	482.164	47.8342
27.25	-149.29	58.8108	91.3168	7.87972	482.12	47.8349
27.2667	-149.292	58.8183	91.3844	7.70332	482.132	47.8379
27.2833	-149.293	58.8487	91.4402	8.01094	482.099	47.8371
27.3	-149.293	58.7853	91.3715	7.63542	481.978	47.8342
27.3167	-149.292	58.8268	91.3929	8.01979	482.023	47.8361
27.3333	-149.293	58.9756	91.6535	7.74025	482.061	47.835
27.35	-149.294	59.5969	91.9288	7.49413	482.156	47.8355
27.3667	-149.288	58.8544	91.3718	8.33458	482.318	47.8326
27.3833	-149.286	58.733	91.1301	7.80586	482.308	47.8324
27.4	-149.282	58.9526	91.6116	8.53355	482.278	47.8352
27.4167	-149.289	58.908	91.4602	7.29256	482.154	47.84
27.4333	-149.289	58.8747	91.4857	8.36311	482.142	47.8399
27.45	-149.288	58.8496	91.4074	7.94533	481.985	47.8388
27.4667	-149.287	58.8468	91.5081	7.77718	481.995	47.8393
27.4833	-149.288	59.1673	91.6203	7.98164	481.933	47.8385
27.5	-149.292	58.7988	91.3866	7.66808	481.819	47.8385
27.5167	-149.287	58.937	91.5264	7.65801	482.077	47.8364
27.5333	-149.284	58.8564	91.4517	7.23305	482.18	47.8379
27.55	-149.286	58.8346	91.3554	8.17604	482.072	47.8387
27.5667	-149.282	58.937	91.6842	9.21959	482.045	47.8382
27.5833	-149.282	58.7652	91.2362	8.30467	482.145	47.8312
27.6	-149.283	58.9095	91.4043	7.7343	482.242	47.8344
27.6167	-149.277	59.3072	91.3459	7.59666	482.267	47.8399
27.6333	-149.276	58.863	91.4451	8.03413	482.367	47.8388
27.65	-149.274	58.7879	91.2969	8.25111	482.407	47.837
27.6667	-149.268	58.9704	91.515	7.4398	482.491	47.8352
27.6833	-149.265	59.0157	91.8034	8.51036	482.405	47.8373
27.7	-149.265	58.8477	91.4678	8.41255	482.436	47.8384
27.7167	-149.263	58.9985	91.7992	7.22054	482.503	47.841
27.7333	-149.263	58.9341	91.478	8.3947	482.341	47.8416
27.75	-149.26	58.9422	91.4805	7.92809	482.074	47.8391
27.7667	-149.26	59.0694	91.7161	7.75642	482.035	47.8434
27.7833	-149.26	58.865	91.4237	8.31307	482.056	47.8394
27.8	-149.262	58.9707	91.504	8.2058	482.064	47.8408
27.8167	-149.257	58.9788	91.675	7.61147	482.058	47.8387
27.8333	-149.257	58.814	91.2916	8.22304	481.996	47.8393
27.85	-149.251	58.9074	91.437	8.01857	481.883	47.8393
27.8667	-149.253	59.204	92.1267	7.56142	481.904	47.8379
27.8833	-149.255	58.8665	91.3471	7.8463	481.842	47.8379
27.9	-149.253	58.8039	91.3268	7.92152	481.888	47.8341
27.9167	-149.252	59.0347	91.8931	8.03764	481.959	47.8346
27.9333	-149.25	58.9198	91.3577	8.41682	481.857	47.8349
27.95	-149.246	58.9751	91.6097	8.3477	481.813	47.8359
27.9667	-149.245	59.1181	91.6625	7.64549	481.887	47.8381
27.9833	-149.241	58.8377	91.3078	7.81181	481.832	47.8391
28	-149.24	58.9262	91.5394	7.86308	481.868	47.8407
28.0167	-149.235	58.8598	91.5572	7.91557	481.839	47.8408
28.0333	-149.238	58.8578	91.3941	7.87025	481.777	47.8379
28.05	-149.236	58.8883	91.4971	7.69966	481.743	47.837
28.0667	-149.236	58.8564	91.3798	7.82249	481.8	47.8393
28.0833	-149.24	58.8013	91.3221	7.32964	481.764	47.8367
28.1	-149.235	58.9054	91.3868	7.7253	481.787	47.8376
28.1167	-149.238	58.8056	91.332	7.82723	481.825	47.8371
28.1333	-149.238	58.802	91.2769	7.90474	481.812	47.8342
28.15	-149.234	58.9185	91.5417	8.38463	481.831	47.8323
28.1667	-149.23	58.9091	91.4481	7.77306	481.896	47.8312
28.1833	-149.228	58.9932	91.5513	8.79051	481.79	47.833
28.2	-149.231	58.9584	91.4582	8.33336	481.856	47.8318
28.2167	-149.234	58.8412	91.4344	7.71278	482.052	47.8339
28.2333	-149.233	58.9253	91.5105	7.9995	481.999	47.8304
28.25	-149.231	58.8946	91.5267	7.75642	481.925	47.8288
28.2667	-149.228	58.8483	91.4031	7.59956	481.922	47.8269
28.2833	-149.229	58.9364	91.4892	8.01796	481.92	47.8313
28.3	-149.225	59.0382	91.5727	8.05138	481.882	47.8323
28.3167	-149.228	58.9579	91.6876	8.28621	481.987	47.8303
28.3333	-149.228	58.935	91.4289	7.75688	482.056	47.8291
28.35	-149.227	59.0864	91.6879	7.99782	482.118	47.826
28.3667	-149.226	59.0325	91.6438	8.23921	482.156	47.8318
28.3833	-149.226	58.9156	91.5565	7.88872	482.27	47.8327
28.4	-149.224	59.0052	91.6105	8.05382	482.288	47.832
28.4167	-149.224	58.8065	91.2753	7.19307	482.411	47.8294
28.4333	-149.222	58.8799	91.4346	8.14385	482.468	47.8275
28.45	-149.221	59.0359	91.5667	7.63176	482.483	47.826
28.4667	-149.219	58.9475	91.5153	7.85225	482.486	47.8274
28.4833	-149.22	58.9768	91.6035	8.20168	482.497	47.8251
28.5	-149.218	58.943	91.41	8.04192	482.406	47.8242
28.5167	-149.217	58.9784	91.6157	8.29216	482.282	47.8254
28.5333	-149.214	58.9875	91.708	7.86903	482.242	47.8268
28.55	-149.214	59.064	91.899	7.85774	482.304	47.8278
28.5667	-149.213	59.1993	92.1169	8.56285	482.246	47.8271
28.5833	-149.217	58.9715	91.5783	7.97157	482.237	47.828
28.6	-149.214	58.8641	91.3476	8.16887	482.251	47.8268
28.6167	-149.216	59.1084	91.4619	7.90718	482.253	47.8246
28.6333	-149.217	58.897	91.4358	7.65984	482.216	47.826
28.65	-149.218	58.9639	91.5089	8.39409	482.293	47.8248
28.6667	-149.213	59.0182	91.7828	8.17543	482.485	47.824
28.6833	-149.213	58.9291	91.4166	7.93755	482.377	47.824
28.7	-149.209	58.969	91.3895	8.27309	482.255	47.8213
28.7167	-149.201	58.9814	91.576	7.91908	482.163	47.8198
28.7333	-149.204	58.9082	91.3979	7.96669	482.187	47.8231
28.75	-149.199	59.0452	91.7498	8.01689	482.158	47.8223
28.7667	-149.202	58.9367	91.4495	7.87682	482.2	47.8194
28.7833	-149.202	59.0733	91.9032	8.20274	482.198	47.8191
28.8	-149.206	59.0098	91.5022	8.22075	482.229	47.8205
28.8167	-149.203	58.9816	91.6514	8.51631	482.345	47.8196
28.8333	-149.201	59.0376	91.7985	7.80281	482.345	47.8198
28.85	-149.198	58.9408	91.3654	8.12584	482.273	47.8164
28.8667	-149.198	59.4926	92.2245	7.9966	482.327	47.8196
28.8833	-149.194	59.1973	91.8247	8.2737	482.429	47.8196
28.9	-149.193	59.0096	91.7344	8.08769	482.408	47.8184
28.9167	-149.197	59.0214	91.5319	8.09792	482.335	47.8159
28.9333	-149.199	58.8999	91.3311	8.24745	482.281	47.8118
28.95	-149.198	59.1094	91.7182	7.97752	482.19	47.8158
28.9667	-149.199	59.0653	91.7167	8.10631	482.181	47.8179
28.9833	-149.198	58.9603	91.612	8.20396	481.96	47.8165
29	-149.2	58.9176	91.453	8.26302	482.001	47.8184
29.0167	-149.198	58.9307	91.4352	8.26424	482.015	47.821
29.0333	-149.193	58.9704	91.3693	8.23021	482.064	47.8196
29.05	-149.195	58.9851	91.7295	8.12294	482.147	47.8191
29.0667	-149.194	58.9045	91.4327	8.1855	482.142	47.8208
29.0833	-149.193	59.0389	91.5484	8.29048	482.12	47.8219
29.1	-149.187	59.1636	91.9016	8.17955	482.145	47.8211
29.1167	-149.19	58.973	91.5109	7.80647	482.163	47.8237
29.1333	-149.19	58.9034	91.397	8.4037	482.323	47.8249
29.15	-149.191	58.8982	91.3599	8.54378	482.203	47.8223
29.1667	-149.188	58.9912	91.5849	17.55	482.15	47.8207
29.1833	-149.188	58.9684	91.5667	7.89696	482.274	47.8193
29.2	-149.186	59.0102	91.7034	7.66335	482.304	47.8211
29.2167	-149.185	58.8903	91.3648	9.12666	482.203	47.8246
29.2333	-149.18	59.0136	91.5008	8.63258	482.07	47.8219
29.25	-149.184	58.9263	91.3671	38.634	482.104	47.8204
29.2667	-149.183	58.9217	91.4488	10.0684	482.199	47.8219
29.2833	-149.185	58.9291	91.376	3.11501	482.127	47.8216
29.3	-149.185	58.9362	91.4137	-6.68098	482.127	47.8173
29.3167	-149.177	58.9224	91.3924	-7.24068	482.146	47.8196
29.3333	-149.181	59.0957	91.7268	-7.07314	482.25	47.8164
29.35	-149.176	58.8657	91.3209	-7.15004	482.205	47.8191
29.3667	-149.176	58.9407	91.3955	-6.94374	482.118	47.8219
29.3833	-149.175	59.0295	91.5022	-7.40639	482.102	47.8178
29.4	-149.178	59.0798	91.7545	-7.59056	481.863	47.8196
29.4167	-149.183	59.2443	91.952	-7.16911	481.879	47.8167
29.4333	-149.187	59.0632	91.553	-7.22221	481.742	47.8164
29.45	-149.181	58.9764	91.5838	-7.54158	481.688	47.8158
29.4667	-149.179	59.0131	91.4622	-6.93428	481.672	47.8164
29.4833	-149.176	58.946	91.4271	-7.44743	481.715	47.8152
29.5	-149.176	59.2011	91.7272	-7.13387	481.496	47.8164
29.5167	-149.174	59.038	91.5911	-6.65764	481.561	47.8136
29.5333	-149.174	59.3638	91.7727	-7.34795	481.659	47.8112
29.55	-149.17	59.1436	91.6598	-6.55159	481.696	47.8103
29.5667	-149.17	59.0223	91.3821	-6.48964	481.704	47.8097
29.5833	-149.171	58.9608	91.437	-6.85432	481.762	47.8138
29.6	-149.172	58.9574	91.3792	-6.75789	481.834	47.8133
29.6167	-149.175	58.9492	91.406	-7.04506	481.912	47.8172
29.6333	-149.172	59.1499	91.8453	-6.6964	481.942	47.8173
29.65	-149.17	59.1013	91.4677	-6.76491	481.871	47.8155
29.6667	-149.165	59.0064	91.4903	-6.33995	481.8	47.8129
29.6833	-149.161	58.9086	91.2481	-2.71843	481.782	47.8153
29.7	-149.165	58.9149	91.4036	-2.70119	481.794	47.8161
29.7167	-149.166	59.0057	91.4375	-2.84355	481.893	47.8164
29.7333	-149.164	59.0737	91.5739	-2.79533	481.92	47.8175
29.75	-149.16	59.0708	91.3671	-2.78938	482.077	47.8152
29.7667	-149.16	59.0049	91.3088	-3.13393	482.239	47.8133
29.7833	-149.156	59.0583	91.6413	-0.613785	482.374	47.8147
29.8	-149.151	59.0263	91.4411	5.90141	482.469	47.8181
29.8167	-149.148	59.1091	91.6421	5.79781	482.488	47.8169
29.8333	-149.149	59.0522	91.3587	6.64116	482.442	47.8146
29.85	-149.148	59.045	91.4835	6.94984	482.29	47.8123
29.8667	-149.148	59.0835	91.7373	7.14424	482.243	47.8123
29.8833	-149.148	59.1088	91.8099	6.38725	482.253	47.8123
29.9	-149.147	59.0412	91.5592	6.23711	482.264	47.8111
29.9167	-149.148	59.06	91.4744	5.66307	482.339	47.8103
29.9333	-149.148	59.0386	91.5255	6.56303	482.389	47.8043
29.95	-149.151	59.0855	91.5817	7.57866	482.312	47.8077
29.9667	-149.146	59.0246	91.349	6.60057	482.569	47.8106
29.9833	-149.152	59.0394	91.4959	6.07552	482.58	47.8101
30	-149.147	59.129	91.5789	6.39854	482.557	47.8091
30.0167	-149.149	59.2411	91.7706	6.30379	482.415	47.8121
30.0333	-149.146	58.998	91.379	6.71089	482.462	47.8078
30.05	-149.144	59.0476	91.4639	6.83907	482.444	47.8103
30.0667	-149.143	59.0881	91.3822	6.31096	482.44	47.8124
30.0833	-149.147	59.1441	91.5339	5.91759	482.278	47.8147
30.1	-149.144	59.1871	91.7521	6.50169	482.191	47.8124
30.1167	-149.141	59.0641	91.4431	6.82289	482.142	47.813
30.1333	-149.14	59.1317	91.5511	6.35689	482.084	47.814
30.15	-149.146	59.0821	91.5147	6.39671	482.126	47.8082
30.1667	-149.146	59.1074	91.5766	5.73402	482.25	47.8091
30.1833	-149.144	59.0478	91.4733	6.61552	482.255	47.8069
30.2	-149.142	59.0894	91.4767	6.01585	482.248	47.8117
30.2167	-149.148	59.1924	91.7051	5.55641	482.312	47.8063
30.2333	-149.148	59.1851	91.6804	6.20491	482.37	47.8066
30.25	-149.148	59.3868	91.8557	6.07552	482.362	47.8031
30.2667	-149.151	59.2477	91.7303	6.36635	482.265	47.8027
30.2833	-149.15	59.076	91.4378	6.19713	482.223	47.8027
30.3	-149.149	59.1555	91.4613	5.99922	482.387	47.7992
30.3167	-149.151	59.2126	91.6743	6.14937	482.334	47.7996
30.3333	-149.15	59.1579	91.6048	6.16966	482.247	47.7979
30.35	-149.147	59.1843	91.7495	6.03493	482.422	47.8004
30.3667	-149.144	59.2913	91.7265	5.98366	482.541	47.8008
30.3833	-149.145	59.3926	92.0152	6.21254	482.628	47.8019
30.4	-149.146	59.3916	91.8215	5.25353	482.705	47.8002
30.4167	-149.149	59.4183	91.8899	9.96117	482.757	47.7982
30.4333	-149.143	59.3498	91.7345	9.89082	482.73	47.7973
30.45	-149.143	59.4341	91.7834	9.18083	482.746	47.8017
30.4667	-149.144	59.286	91.7086	8.59978	482.712	47.8002
30.4833	-149.142	59.1602	91.536	9.54384	482.731	47.8014
30.5	-149.143	59.28	91.8295	9.36516	482.745	47.8008
30.5167	-149.148	59.3366	91.7126	9.48494	482.736	47.7979
30.5333	-149.15	59.3987	91.8346	9.6476	482.494	47.7985
30.55	-149.151	59.2181	91.6132	9.31267	482.375	47.7985
30.5667	-149.146	59.2509	91.8151	9.88365	482.106	47.7958
30.5833	-149.152	59.6053	91.7556	9.42467	481.885	47.7956
30.6	-149.149	59.2602	91.7152	9.5356	481.799	47.7975
30.6167	-149.147	59.4285	92.1163	9.40331	481.85	47.7996
30.6333	-149.147	59.3331	91.605	9.72984	481.95	47.7973
30.65	-149.147	59.3255	91.6196	9.73351	481.867	47.7946
30.6667	-149.142	59.5019	91.9476	9.39842	481.773	47.7956
30.6833	-149.145	59.3014	91.6172	9.50218	481.83	47.7959
30.7	-149.144	59.441	92.1044	9.87404	481.761	47.7947
30.7167	-149.146	59.3647	91.6836	9.42467	481.764	47.794
30.7333	-149.149	59.1848	91.4762	9.57069	481.815	47.7941
30.75	-149.152	59.3763	91.8557	9.48845	481.915	47.7941
30.7667	-149.149	59.4297	92.0193	9.39308	481.954	47.7959
30.7833	-149.148	59.3343	91.7907	9.19045	481.915	47.7967
30.8	-149.143	59.3899	91.8549	9.82521	481.902	47.795
30.8167	-149.143	59.342	91.9163	9.46159	482.02	47.7956
30.8333	-149.142	59.2936	91.7553	9.50096	482	47.7959
30.85	-149.142	59.3191	91.795	9.11827	481.942	47.7963
30.8667	-149.138	59.6104	92.3881	9.69582	482.075	47.7969
30.8833	-149.139	59.2777	91.6837	9.25896	482.24	47.792
30.9	-149.134	59.2542	91.7034	9.50996	482.381	47.7905
30.9167	-149.133	59.2922	91.7675	9.86153	482.407	47.7906
30.9333	-149.135	59.3559	91.8301	9.55406	482.42	47.793
30.95	-149.134	59.3343	91.8894	9.6273	482.349	47.7941
30.9667	-149.131	59.3267	91.7448	9.44023	482.395	47.7941
30.9833	-149.133	59.2933	91.717	8.92937	482.266	47.7895
31	-149.136	59.4866	91.9735	10.2961	482.29	47.7906
31.0167	-149.136	59.3661	91.8543	9.42284	482.238	47.7924
31.0333	-149.131	59.511	91.9619	9.29894	482.209	47.7926
31.05	-149.128	59.3615	91.7461	9.40025	482.219	47.7923
31.0667	-149.129	59.3333	91.6926	9.15886	482.302	47.7891
31.0833	-149.125	59.3176	91.7118	9.57497	482.256	47.7914
31.1	-149.131	59.4839	92.109	9.57848	482.202	47.7932
31.1167	-149.13	59.3395	91.8063	9.63753	482.188	47.7926
31.1333	-149.132	59.3675	91.8885	9.67796	482.293	47.7912
31.15	-149.127	59.4808	91.9724	9.87175	482.307	47.7941
31.1667	-149.128	59.4517	91.9622	9.77699	482.34	47.7941
31.1833	-149.126	59.4115	91.9061	9.59877	482.298	47.7923
31.2	-149.126	59.4431	92.0995	10.0297	482.405	47.7877
31.2167	-149.128	59.6294	91.8859	9.49257	482.424	47.7879
31.2333	-149.129	59.4178	91.7501	9.08791	482.415	47.7894
31.25	-149.127	59.3984	91.8768	9.44908	482.397	47.7874
31.2667	-149.124	59.4085	91.6883	9.44969	482.406	47.7854
31.2833	-149.124	59.3774	91.8757	9.48601	482.333	47.7889
31.3	-149.117	59.4051	91.8948	9.10576	482.175	47.7856
31.3167	-149.118	59.5406	92.0976	9.34059	482.015	47.7877
31.3333	-149.12	59.6259	92.113	8.93288	481.985	47.7871
31.35	-149.119	59.5063	92.0213	9.77867	481.946	47.792
31.3667	-149.118	59.4329	92.0878	9.47838	482.02	47.7891
31.3833	-149.119	59.613	92.3826	9.73351	482.078	47.7895
31.4	-149.12	59.4172	91.965	9.17198	482.257	47.7865
31.4167	-149.116	59.4892	92.1781	9.1613	482.249	47.7857
31.4333	-149.119	59.4282	91.8894	9.32274	482.22	47.7882
31.45	-149.118	59.4561	91.9955	9.77272	482.313	47.783
31.4667	-149.117	59.4822	92.0939	9.33586	482.312	47.784
31.4833	-149.111	59.5289	92.2192	-12.0739	482.131	47.7847
31.5	-149.109	59.5831	92.2462	9.45686	482.073	47.7862
31.5167	-149.111	59.6548	92.5953	9.47472	482.014	47.7863
31.5333	-149.107	59.5545	92.21	9.12483	482.032	47.7898
31.55	-149.106	59.5008	92.1737	9.16481	482.032	47.7901
31.5667	-149.11	59.5876	92.2717	9.87648	482.022	47.7872
31.5833	-149.111	59.6674	92.5697	9.10576	482.062	47.786
31.6	-149.109	59.6458	92.3875	9.08135	482.095	47.7839
31.6167	-149.108	59.6133	92.3943	9.49318	482.134	47.7816
31.6333	-149.11	59.6682	92.6403	9.02596	482.157	47.7811
31.65	-149.112	59.6984	92.6627	9.68102	482.285	47.7837
31.6667	-149.11	59.8612	92.8008	9.67384	482.367	47.7871
31.6833	-149.109	59.6305	92.5739	9.36867	482.439	47.7862
31.7	-149.105	59.9381	93.0218	9.42772	482.643	47.7842
31.7167	-149.104	59.8368	92.9827	9.42528	482.657	47.7868
31.7333	-149.106	59.8879	93.1603	9.49684	482.577	47.7876
31.75	-149.102	60.0863	93.0816	9.78951	482.487	47.7819
31.7667	-149.098	60.0471	93.5221	9.55467	482.433	47.7856
31.7833	-149.099	60.0286	93.4982	9.90685	482.368	47.7865
31.8	-149.098	59.952	93.4708	9.08913	482.269	47.7911
31.8167	-149.097	60.1376	93.7483	9.67629	482.321	47.7909
31.8333	-149.096	60.1862	93.9243	1.2011	482.287	47.7917
31.85	-149.097	60.1986	94.2043	9.33647	482.374	47.7886
31.8667	-149.097	60.2302	94.3656	9.30245	482.36	47.7897
31.8833	-149.098	60.3272	94.68	9.02657	482.141	47.7903
31.9	-149.096	60.5164	95.1872	8.74519	482.18	47.7908
31.9167	-149.096	60.5621	95.2874	8.85613	482.27	47.7923
31.9333	-149.095	60.734	95.8299	8.80547	482.153	47.7952
31.95	-149.099	60.8045	95.9733	8.89534	482.077	47.7946
31.9667	-149.095	61.1742	96.607	8.27843	482.024	47.7952
31.9833	-149.092	61.108	97.0156	8.40492	481.842	47.7956
32	-149.089	61.249	97.5671	8.03825	481.835	47.7993
32.0167	-149.085	61.2995	97.7047	8.06572	481.835	47.8024
32.0333	-149.088	61.3808	98.0636	9.10103	481.881	47.804
32.05	-149.088	61.836	98.9375	8.49068	481.927	47.8075
32.0667	-149.079	61.9646	99.452	8.03536	481.92	47.8072
32.0833	-149.081	62.163	100.361	8.01979	481.932	47.8115
32.1	-149.078	62.3467	100.709	8.08174	481.947	47.8182
32.1167	-149.077	62.5262	101.782	7.98576	482.011	47.8146
32.1333	-149.075	63.075	102.624	7.96196	481.978	47.8152
32.15	-149.077	63.0079	103.321	8.24989	482.015	47.8207
32.1667	-149.07	63.3395	104.14	8.41026	482.162	47.8277
32.1833	-149.069	63.5758	104.999	7.99782	482.221	47.8286
32.2	-149.067	63.9736	106.316	7.67052	482.384	47.8309
32.2167	-149.058	64.3395	107.6	8.20168	482.421	47.8378
32.2333	-149.052	64.668	108.552	8.56224	482.407	47.841
32.25	-149.046	64.9632	109.407	8.48717	482.425	47.8458
32.2667	-149.042	65.3796	111.138	8.46977	482.363	47.8497
32.2833	-149.04	65.6852	111.927	8.61885	482.103	47.8562
32.3	-149.035	66.0859	113.417	8.78639	482.122	47.8574
32.3167	-149.029	66.4034	114.483	8.49724	482.008	47.8594
32.3333	-149.023	66.8963	115.937	8.44246	481.889	47.8655
32.35	-149.018	67.4178	117.693	8.72963	481.955	47.868
32.3667	-149.011	67.8573	119.125	8.57658	482.028	47.8727
32.3833	-149.007	68.6324	120.735	8.13423	481.921	47.8799
32.4	-148.997	68.8709	122.26	7.99294	482.05	47.8841
32.4167	-148.989	69.266	123.762	8.41744	482.174	47.8904
32.4333	-148.981	69.7869	125.372	8.45253	482.386	47.8957
32.45	-148.979	70.2975	127.027	8.657	482.504	47.896
32.4667	-148.971	70.6863	128.526	8.26057	482.572	47.9009
32.4833	-148.959	71.3403	130.415	8.28331	482.517	47.9089
32.5	-148.953	71.7799	132.186	8.56346	482.58	47.9131
32.5167	-148.939	72.4271	134.165	8.99727	482.557	47.9121
32.5333	-148.93	72.8301	135.635	8.58009	482.291	47.916
32.55	-148.92	73.2128	136.944	8.10143	482.329	47.9209
32.5667	-148.909	73.6157	138.431	8.47466	482.352	47.9215
32.5833	-148.902	74.175	140.187	8.89717	482.203	47.9243
32.6	-148.889	74.4509	141.393	9.28993	482.192	47.9299
32.6167	-148.877	75.0166	143.222	9.28108	482.073	47.9307
32.6333	-148.864	75.4482	144.414	9.24294	481.965	47.9318
32.65	-148.853	75.8891	145.948	8.95683	481.999	47.9365
32.6667	-148.84	76.2266	147.04	9.8568	481.933	47.9418
32.6833	-148.829	76.4463	148.138	8.89427	481.899	47.9469
32.7	-148.813	76.8389	149.316	9.64226	481.87	47.9464
32.7167	-148.799	77.2398	150.52	9.47716	481.958	47.949
32.7333	-148.789	77.5538	151.571	9.2292	481.998	47.9469
32.75	-148.778	77.8301	152.392	9.58748	482.072	47.9472
32.7667	-148.764	77.9684	152.908	8.79341	482.032	47.9476
32.7833	-148.747	78.2603	153.877	9.16664	482.102	47.9502
32.8	-148.733	78.4332	154.417	9.57314	481.997	47.9482
32.8167	-148.716	78.4954	154.838	10.109	482.146	47.9517
32.8333	-148.7	79.1825	155.559	9.30794	482.186	47.9517
32.85	-148.687	78.8084	155.486	9.30611	482.269	47.9522
32.8667	-148.67	78.8021	155.707	9.60289	482.335	47.951
32.8833	-148.657	78.8137	155.816	9.40086	482.299	47.9452
32.9	-148.641	78.9814	156.132	9.7889	482.301	47.9449
32.9167	-148.625	78.8421	155.713	9.71382	482.402	47.9473
32.9333	-148.608	78.6784	155.602	9.28459	482.401	47.9464
32.95	-148.588	78.729	155.577	9.15108	482.377	47.9427
32.9667	-148.576	78.8551	155.72	8.51219	482.31	47.9452
[truncated: 1,622 more rows]

## Sheet: MW Results
Administrative Information
File name	MDS_2_11_2021_Leena-0015.sample
Analysed by	gpc-sec
Date of analysis	8. marraskuuta 2021 16:30:28
Analysis comments
Analysis Module	Triple Analysis
Recovery
Recovery Percentage	6.35123
RegionKey	Region Number	Trace	Start (mins)	End (mins)	Peak Max RT (mins)	Bulk MW (g/mol)	Bulk IV (dL/g)	Peak Ht (mV)	Peak Ht (%)	Peak Area (mV.s)	Peak Area (%)	Concentration (mg/mL)
Peaks	Peak 1	RI	42.95	46.58	44.27	<no baseline defined>	100	<no baseline defined>	100
Peaks	Peak 1	LS 15°	42.95	46.58	45.78	<no baseline defined>	100	<no baseline defined>	100
Peaks	Peak 1	LS 90°	42.95	46.58	45.78	<no baseline defined>	100	<no baseline defined>	100
Peaks	Peak 1	VS DP	42.95	46.58	44.88	<no baseline defined>	100	<no baseline defined>	100
Peaks	Peak 1	VS IP	42.95	46.58	43.97	<no baseline defined>	100	<no baseline defined>	100
Peaks	Peak 1	UV 280nm	42.95	46.58	43.68	<no baseline defined>	100	<no baseline defined>	100
MW Averages
Peaks	Mp	Mn	Mw	Mz	Mz+1	Mv	PD
Peak 1	8597	8262	8342	8417	8487	8404	1.00966
Log Mi Curves
Peaks	Start (mins)	End (mins)	Curve Type	Coeff a	Coeff b	Coeff c	Coeff d	Coeff e	Coeff f	L Point Y/N
Peak 1	42.95	45.2447	Polynomial	7.20245	-0.0738278	0	0	0	0	No
MW Fit Region
Peaks	Start (mins)	End (mins)
Peak 1	42.95	45.2447
Structural Plot Region
Peaks	Start (mins)	End (mins)
Peak 1	42.95	45.25
Structural Information
Peaks	Mark-Houwink & Alpha	Log Rg Equation	Log Rh Equation
Peak 1	K = -3.28, Alpha = 0.65	Log Rg = (2.31) x Log MW + (-7.33)	Log Rh = (3.09) x Log MW + (-11.63)
Rg Averages
Peaks	Rgp	Rgn	Rgw	Rgz	Rgz+1
Peak 1	58.906	53.7325	54.9414	56.0862	57.1701
Rh Averages [Derived]
Peaks	Rhp	Rhn	Rhw	Rhz	Rhz+1
Peak 1	3.27278	2.89507	2.98229	3.06547	3.14475
IV Averages
Peaks	IVp	IVn	IVw	IVz	IVz+1
Peak 1	0.186292	0.181559	0.182694	0.183752	0.184739
Method
Administrative Information
Created by	gpc-sec
Creation date	6. kesäkuuta 2018 8:46:40
Last modified by	gpc-sec
Last modified date	6. kesäkuuta 2018 8:46:40
Information
Calculation Method
Concentration options	Calculate Sample Concentration from Entered Sample Properties
Concentration Detector Used in Analysis	RI
MW calculation method	Use all angles
Use Constant Inlet Pressure	No
Flory Fox	2.86e+21
Use Angular Correction	No
Use IV To Calculate Rg	No
Sample Parameters
Injection volume (µL)	100
Concentration options	RI
Entered concentration (mg/mL)	1
Calculated concentration (mg/mL)	0.0635123	RI
Calculated concentration (mg/mL)	0.0765752	UV 280nm
dn/dc (mL/g)	0.134
UV extinction coefficient [(mg/mL)-¹][cm-¹]	1
Mark-Houwink K ((10e-5) dL/g)	14.1
Mark-Houwink Alpha	0.7
Baseline regions	Start (mins)	End (mins)
Baseline region 1	41.7667	42.0402
Baseline region 2	47.25	47.4204
Peaks	Start (mins)	End (mins)
Peak 1	42.95	46.5833
	Trace	Peak Max RT (mins)	Peak Area (mV.s)	Peak Height (mV)
	RI	44.2667	185.473	2.4244
	LS 15°	45.7833	14.8153	0.733631
	LS 90°	45.7833	41.7842	1.22272
	VS DP	44.8833	22.9755	-14.8342
	VS IP	43.9667	34.1507	-0.709758
	UV 280nm	43.6833	3.61626	0.034664
Flowrate region	Start (mins)	End (mins)
IDD
Reference detector	RI
IDD LS 90° (secs)	26
IDD VS DP (secs)	38
IDD VS IP (secs)	38
IDD UV 280nm (secs)	33
Last modified by	gpc-sec
Last modified date	8. marraskuuta 2021 7:24:11
Comments
System Calibration
Detector Constants
K (RI)	1816.08	RI
K (UV 280nm)	3.93542	UV 280nm
K (LS 15°)	25059.9	RI
K (LS 15°)	25059.9	UV 280nm
K (LS 90°)	90199.7	RI
K (LS 90°)	90199.7	UV 280nm
K (VS DP)	4.28756	RI
K (VS DP)	4.28756	UV 280nm
Entered Parameters For Concentration
Concentration (mg/mL)	1.85
Injection volume (µL)	100
dn/dc (mL/g)	0.145
UV extinction coefficient [(mg/mL)-¹][cm-¹]	1
Refractive index (RIU)	1.333
Flow rate (mL/min)	0.5
Comments
Entered Parameters For LS
Mp	107000
Calculated concentration (mg/mL)	1.85
LS Wavelength (nm)	658
Comments
System Calibration Information
Created by	gpc-sec
Creation date	6. kesäkuuta 2018 8:46:40
Last modified by	gpc-sec
Last modified date	6. kesäkuuta 2018 8:46:40
Information
Sample file used for concentration calibration	MDS_2_11_2021_Leena-0004.sample
Sample file used for LS calibration	MDS_2_11_2021_Leena-0004.sample
Concentration Regions
Baseline regions	Start (mins)	End (mins)
Baseline region 1	28.2667	32.7333
Baseline region 2	43.8667	45.5167
Peaks	Start (mins)	End (mins)
Peak 1	36.2167	41.8333
Flowrate region	Start (mins)	End (mins)
LS Regions
Baseline regions	Start (mins)	End (mins)
Baseline region 1	28.2667	32.7333
Baseline region 2	43.8667	45.5167
Peaks	Start (mins)	End (mins)
Peak 1	36.2167	41.8333
Flowrate region	Start (mins)	End (mins)
Peak Information
Channel	Peak Max RT (mins)	Peak Height (mV)	Peak Area (mV.s)
Channel 1 - RI	39.0167	42.7238	5845.97
Channel 6 - UV 280nm	39.0167	0.578186	87.3663
Channel 2 - LS 15°	39.1	43.0611	5834.29
Channel 3 - LS 90°	39.0167	154.316	20999.7
Channel 4 - VS DP	41.25	69.4662	4969.85
Channel 5 - VS IP	39.6333	482.586	161565

## Sheet: Slice Table
Slice Table
RT (mins)	RI	LS 15°	LS 90°	VS DP	VS IP	UV 280nm	Concentration (mg/mL)	MW	LogM	Calculated MW	Log Calculated MW	Cum Ht	dwdlogM	IV	Rg	Rh	Peak
42.95	-0.0392191	0.184937	-0.0192004	1.00441	-0.223593	0.00860049	0	0	-INF	10753	4.03153	1	0	0	97.7834	0	1
42.9667	-0.0390191	0.210375	0.102085	0.398959	-0.242256	0.010691	0	0	-INF	10723	4.03032	1	0	0	97.7834	0	1
42.9833	-0.038819	0.0420262	0.0391977	1.0928	-0.306544	0.0143073	0	0	-INF	10693	4.0291	1	0	0	97.7834	0	1
43	-0.0398397	-0.109843	-0.200082	1.09755	-0.239758	0.014872	0	0	-INF	10662	4.02784	1	0	0	97.7834	0	1
43.0167	-0.0416233	-0.0255057	-0.00341727	0.777437	-0.240111	0.0166573	0	0	-INF	10632	4.02661	1	0	0	97.7834	0	1
43.0333	-0.0350145	-0.0441655	-0.267111	0.901512	-0.173173	0.0179848	0	0	-INF	10602	4.02539	1	0	0	97.7834	0	1
43.05	-0.0355774	0.0432233	-0.00727497	1.37593	-0.323062	0.0159554	0	0	-INF	10572	4.02416	1	0	0	97.7834	0	1
43.0667	-0.0343092	0.358731	0.689572	0.192171	-0.413442	0.0145364	0	0	-INF	10542	4.02292	1	0	0	97.7834	0	1
43.0833	-0.0263272	-0.124254	-0.306695	0.604636	-0.344215	0.0172372	0	0	-INF	10512	4.02169	1	0	0	97.7834	0	1
43.1	-0.027653	-0.0635678	-0.0624237	-0.00386456	-0.249963	0.0168863	0	0	-INF	10483	4.02049	1	0	0	97.7834	0	1
43.1167	-0.0202814	-0.0506419	-0.218543	0.00927813	-0.471569	0.0183665	0	0	-INF	10453	4.01924	1	0	0	97.7834	0	1
43.1333	-0.016877	-0.132626	-0.230924	0.18157	-0.554014	0.0183207	0	0	-INF	10423	4.01799	1	0	0	97.7834	0	1
43.15	-0.0124045	-0.116495	-0.192646	-0.190419	-0.548264	0.0198008	0	0	-INF	10394	4.01678	1	0	0	97.7834	0	1
43.1667	-0.00350689	-0.101433	-0.2801	0.111878	-0.57654	0.0173137	0	0	-INF	10364	4.01553	1	0	0	97.7834	0	1
43.1833	0.00325444	0.106042	-0.0851142	-0.105693	-0.518605	0.0178783	1.61895e-06	2834243	6.45244	10335	4.01431	0.999987	0.020716	56.1642	88.312	136.157	1
43.2	0.00620107	0.0902817	0.219582	-0.508047	-0.396277	0.0211895	4.14327e-06	74938	4.8747	10306	4.01309	0.999942	0.0530172	11.1778	96.1059	23.6824	1
43.2167	0.0179978	-0.0740995	-0.223097	0.195404	-0.393578	0.0214489	7.94775e-06	0	-INF	10277	4.01187	0.999847	0.101699	0	97.7834	0	1
43.2333	0.0284212	-0.00303762	0.0942647	0.406453	-0.31779	0.0226239	1.16216e-05	0	-INF	10248	4.01064	0.999693	0.14871	5.84964	97.7834	0	1
43.25	0.039455	-0.0360407	-0.14181	-0.8655	-0.223996	0.0237989	1.45639e-05	0	-INF	10219	4.00941	0.999487	0.18636	11.7993	97.7834	0	1
43.2667	0.045606	-0.0267769	-0.0478377	-0.295106	-0.124252	0.0246686	1.7872e-05	0	-INF	10190	4.00817	0.999231	0.22869	3.73873	97.7834	0	1
43.2833	0.058776	0.00690102	-0.130409	-0.156231	-0.108583	0.0229444	2.25387e-05	0	-INF	10161	4.00694	0.998913	0.288404	0	97.7834	0	1
43.3	0.0728616	-0.163126	-0.430113	0.486337	-0.0262335	0.0259504	2.82765e-05	0	-INF	10132	4.0057	0.998513	0.361825	0	97.7834	0	1
43.3167	0.0922877	-0.100304	-0.232991	-0.0512103	0.00667757	0.0213271	3.44845e-05	0	-INF	10103	4.00445	0.998019	0.441263	0	97.7834	0	1
43.3333	0.10912	0.0450684	-0.0479237	0.098346	0.0217359	0.0247908	4.08754e-05	0	-INF	10075	4.00325	0.997426	0.523041	0	97.7834	0	1
43.35	0.129614	-0.0842176	-0.171847	0.146126	-0.0617775	0.0256606	4.82069e-05	0	-INF	10046	4.00199	0.996724	0.616854	0.504921	97.7834	0	1
43.3667	0.151939	-0.0426051	-0.140435	-0.310549	-0.122555	0.0245468	5.59825e-05	123043	5.09006	10018	4.00078	0.995904	0.71635	0.769178	96.3187	11.449	1
43.3833	0.175028	0.166549	0.163651	0.0196711	-0.0606526	0.0238907	6.44373e-05	23885	4.37813	9990	3.99957	0.994956	0.824538	0	96.1059	0	1
43.4	0.20132	-0.0863334	-0.219976	0.389259	0.0207815	0.0270493	7.39372e-05	0	-INF	9961	3.9983	0.993867	0.946098	0	97.7834	0	1
43.4167	0.230512	-0.101484	-0.15469	0.244473	0.058728	0.0270035	8.37767e-05	0	-INF	9933	3.99708	0.992625	1.072	0	97.7834	0	1
43.4333	0.258788	0.036717	0.161451	-0.0606824	0.188075	0.0248216	9.3773e-05	0	-INF	9905	3.99585	0.991227	1.19992	0	97.7834	0	1
43.45	0.288895	-0.123697	-0.182657	0.211097	0.224495	0.0267595	0.000104083	0	-INF	9877	3.99463	0.98967	1.33184	0.116475	97.7834	0	1
43.4667	0.319003	0.0590593	0.0816041	-0.293033	0.0933744	0.0303758	0.000114471	0	-INF	9849	3.99339	0.987949	1.46477	0.0403883	97.7834	0	1
43.4833	0.349568	-0.0978451	-0.158591	0.261796	-0.0494957	0.031093	0.000126374	0	-INF	9821	3.99216	0.986053	1.61708	0	97.7834	0	1
43.5	0.388525	-0.0289195	-0.113599	0.0759643	-0.136824	0.0290636	0.000139689	0	-INF	9793	3.99092	0.983959	1.78745	0	97.7834	0	1
43.5167	0.42733	0.0203224	0.0644497	0.502162	-0.130463	0.0314593	0.00015201	21415	4.33072	9766	3.98972	0.981662	1.94512	0	74.7943	0	1
43.5333	0.460489	0.135482	0.169561	0.578477	-0.114642	0.0315662	0.000165142	30475	4.48394	9738	3.98847	0.979165	2.11315	0	68.129	0	1
43.55	0.504024	0.109498	0.285659	0.0194146	-0.0443466	0.0289264	0.000180363	17636	4.2464	9711	3.98726	0.976445	2.30792	0	80.9697	0	1
43.5667	0.54939	0.0385008	-0.116431	0.293483	-0.186149	0.0311695	0.000196107	0	-INF	9683	3.98601	0.973482	2.50938	0	97.7834	0	1
43.5833	0.595977	-0.0735428	-0.134306	0.378189	-0.189859	0.0302082	0.000210936	0	-INF	9656	3.9848	0.970277	2.69914	0	97.7834	0	1
43.6	0.636002	0.0233065	0.0594594	0.403844	-0.207149	0.0342824	0.00022621	3094	3.49052	9628	3.98354	0.966836	2.89458	0	0	0	1
43.6167	0.685183	0.0124287	0.155568	0.32696	-0.210249	0.0327107	0.000243626	0	-INF	9601	3.98232	0.963137	3.11743	0	97.7834	0	1
43.6333	0.737721	-0.0266779	-0.0666212	-0.21547	-0.092346	0.0334279	0.000261617	0	-INF	9574	3.98109	0.959159	3.34764	0	97.7834	0	1
43.65	0.790259	-0.125904	-0.274467	0.65247	-0.0373096	0.0313985	0.000280104	0	-INF	9547	3.97987	0.954895	3.5842	0	97.7834	0	1
43.6667	0.845695	0.0124491	0.0522018	0.3789	-0.0518533	0.0327261	0.000299114	7960	3.90091	9520	3.97864	0.950335	3.82745	0.290095	73.4996	3.32066	1
43.6833	0.901285	0.101974	0.127864	-0.965227	0.122354	0.034664	0.000317339	95	1.97772	9493	3.9774	0.945482	4.06067	0.319752	96.1059	0.783885	1
43.7	0.952144	-0.100401	-0.195491	0.279453	0.125358	0.0326346	0.000335382	0	-INF	9466	3.97617	0.940343	4.29154	0	97.7834	0	1
43.7167	1.00667	-0.0384948	-0.00905044	0.0487602	0.159032	0.0324363	0.00035515	0	-INF	9439	3.97493	0.934907	4.54448	0	97.7834	0	1
43.7333	1.0676	-0.0920972	-0.116494	0.323591	0.27724	0.0311698	0.000375492	0	-INF	9413	3.97373	0.929155	4.80478	0	97.7834	0	1
43.75	1.12547	-0.0233242	-0.0174858	-0.260495	0.309846	0.0317344	0.000395181	0	-INF	9386	3.97248	0.923088	5.05672	0	97.7834	0	1
43.7667	1.18259	-0.0181802	0.102122	0.653832	0.244338	0.0309258	0.00041581	0	-INF	9359	3.97123	0.916704	5.32069	0	97.7834	0	1
43.7833	1.24596	-0.0311942	-0.0713923	-0.0984066	0.164639	0.0311852	0.000436858	0	-INF	9333	3.97002	0.909991	5.59002	0	97.7834	0	1
43.8	1.30552	-0.0733526	-0.0872829	0.327792	0.088755	0.029461	0.000457304	5139	3.71088	9307	3.96881	0.902952	5.85165	0	87.4874	0	1
43.8167	1.36538	0.175474	0.162635	-0.194344	0.213371	0.0278894	0.000478247	26187	4.41809	9280	3.96755	0.895587	6.11963	0.0914272	84.2069	3.36094	1
43.8333	1.42784	0.392563	0.374252	-0.101245	0.274511	0.030285	0.000498877	13813	4.14029	9254	3.96633	0.887894	6.38361	0	83.0312	0	1
43.85	1.48587	-0.0766891	-0.05271	0.152681	0.065418	0.0274927	0.000519689	390	2.59106	9228	3.96511	0.879875	6.64992	0	0	0	1
43.8667	1.54939	0.0871463	0.191714	0.375022	-0.100798	0.0268366	0.000540057	6131	3.78753	9202	3.96388	0.871533	6.91055	0	57.6625	0	1
43.8833	1.60483	0.0764211	0.192914	0.163402	-0.243516	0.0280116	0.000560843	3575	3.55328	9176	3.96265	0.862866	7.17653	0	38.2827	0	1
43.9	1.67079	0.0238868	0.112936	0.178376	-0.432925	0.0265925	0.000582518	4438	3.64719	9150	3.96142	0.853865	7.45388	0.0188935	0	1.09961	1
43.9167	1.73142	0.106851	0.427856	-0.252664	-0.56252	0.021664	0.000601658	11997	4.07907	9124	3.96019	0.844542	7.6988	0.00716237	64.488	1.10862	1
43.9333	1.78258	0.24673	0.293099	0.223583	-0.592475	0.0234493	0.000620851	9611	3.98277	9098	3.95895	0.834918	7.94438	0	72.3011	0	1
43.95	1.84351	0.0409971	0.178484	0.336365	-0.603815	0.0273708	0.000639991	4010	3.60314	9072	3.9577	0.824992	8.1893	0	35.6408	0	1
43.9667	1.89437	0.0874923	0.222713	-0.0373025	-0.709758	0.0245785	0.000657302	8642	3.93661	9047	3.9565	0.814779	8.41082	0.0457153	0	1.84345	1
43.9833	1.94462	0.198685	0.828618	-0.165456	-0.618406	0.0231595	0.000674509	11632	4.06565	9021	3.95525	0.804295	8.631	0.119843	39.4592	2.80648	1
44	1.99487	0.193605	0.354048	-0.380127	-0.469833	0.0215878	0.000691951	9411	3.97364	8995	3.954	0.793537	8.85419	0.0919422	59.0223	2.394	1
44.0167	2.04649	0.127643	0.382256	-0.0492966	-0.544344	0.0245939	0.000708427	3975	3.59934	8970	3.95279	0.782513	9.06501	0	0	0	1
44.0333	2.09109	0.0146843	0.194246	0.312052	-0.451313	0.0236326	0.000723936	0	-INF	8945	3.95158	0.771236	9.26346	0	97.7834	0	1
44.05	2.13707	-0.036019	0.0924483	0.602904	-0.397193	0.0255705	0.000738687	473	2.67486	8919	3.95032	0.759722	9.45221	0	0	0	1
44.0667	2.17725	0.0541164	0.328023	0.328114	-0.241753	0.0249144	0.000751426	5510	3.74115	8894	3.9491	0.747991	9.61523	0	0	0	1
44.0833	2.21148	0.154475	0.440306	0.103372	-0.101115	0.0233428	0.000763539	7491	3.87454	8869	3.94787	0.736064	9.77022	0	41.6517	0	1
44.1	2.24799	0.131238	0.401985	0.551085	-0.124204	0.0173461	0.000775312	7692	3.88604	8844	3.94665	0.72395	9.92086	0	8.91628	0	1
44.1167	2.28024	0.168883	0.669297	-0.0169797	-0.158889	0.0241668	0.000785282	5872	3.76879	8819	3.94542	0.711664	10.0484	0	0	0	1
44.1333	2.30622	0.064011	0.256373	0.244729	0.0414108	0.02229	0.000794547	4922	3.69214	8794	3.94419	0.699227	10.167	0	0	0	1
44.15	2.33435	0.133394	0.512546	-0.118868	0.102856	0.0214813	0.000803733	5119	3.70919	8769	3.94295	0.686645	10.2845	0	0	0	1
44.1667	2.35988	0.0747567	0.357343	0.124987	0.165522	0.0244874	0.000811143	3715	3.56996	8744	3.94171	0.673931	10.3794	0	0	0	1
44.1833	2.37762	0.0788325	0.498923	-0.0179673	0.289223	0.0271882	0.000817037	4299	3.63337	8719	3.94047	0.661114	10.4548	0	0	0	1
44.2	2.3943	0.0998456	0.414063	0.144101	0.300314	0.0253114	0.000821626	4861	3.68673	8695	3.93927	0.648213	10.5135	0.0120642	0	0.976072	1
44.2167	2.40442	0.102243	0.436624	-0.211103	0.0451388	0.0246553	0.000824228	7381	3.86812	8670	3.93802	0.635256	10.5468	0.0399382	33.226	1.67202	1
44.2333	2.4095	0.202602	0.534259	-0.0113456	0.0182354	0.0230837	0.000827144	10053	4.0023	8646	3.93682	0.622256	10.5841	0.00364765	41.3898	0.83466	1
44.25	2.42145	0.212781	0.693692	-0.00903667	-0.112428	0.0202914	0.000829695	7933	3.89944	8621	3.93556	0.609212	10.6167	0	0	0	1
44.2667	2.4244	0.119201	0.570379	0.248552	-0.2672	0.0188723	0.000830025	3958	3.59748	8597	3.93435	0.596146	10.621	0	0	0	1
44.2833	2.42338	0.0483558	0.391372	0.175788	-0.328893	0.0192843	0.000829597	4584	3.66124	8572	3.93308	0.583081	10.6155	0	0	0	1
44.3	2.4219	0.144747	0.528222	0.439327	-0.310783	0.016492	0.000828803	9428	3.97442	8548	3.93186	0.570025	10.6053	0	15.0934	0	1
44.3167	2.41874	0.24831	0.852908	-0.163833	-0.403452	0.0167515	0.000826834	11826	4.07284	8524	3.93064	0.556991	10.5801	0	36.7722	0	1
44.3333	2.4104	0.241095	0.660168	0.333776	-0.32156	0.0130436	0.000824002	16497	4.2174	8500	3.92942	0.543995	10.5439	0	55.0645	0	1
44.35	2.40221	0.432091	0.996755	0.172969	-0.371809	0.0155919	0.000819603	17245	4.23666	8476	3.92819	0.531056	10.4876	0	56.9228	0	1
44.3667	2.38471	0.266641	0.668517	0.200302	-0.478363	0.0150883	0.000813558	9527	3.97896	8452	3.92696	0.518199	10.4103	0	32.8492	0	1
44.3833	2.3669	0.121791	0.572212	0.850042	-0.379992	0.01489	0.000806469	5683	3.75458	8428	3.92572	0.505445	10.3195	0	0	0	1
44.4	2.3433	0.111219	0.589433	0.544886	-0.395756	0.0128606	0.000798307	5006	3.69949	8404	3.92449	0.492812	10.2151	0	0	0	1
44.4167	2.31924	0.0922538	0.489925	0.523391	-0.356894	0.0122045	0.000789023	5471	3.73807	8380	3.92324	0.480315	10.0963	0	0	0	1
44.4333	2.28907	0.127	0.566807	0.281407	-0.297738	0.014295	0.000779921	9751	3.98905	8357	3.92205	0.467964	9.97985	0	9.67845	0	1
44.45	2.26608	0.25574	0.797346	0.466821	-0.197688	0.0176062	0.000771185	12102	4.08286	8333	3.9208	0.455753	9.86806	0	40.5547	0	1
44.4667	2.23805	0.210682	0.593467	0.987166	-0.148145	0.0143561	0.000761849	10606	4.02555	8309	3.91955	0.443684	9.74859	0	42.3895	0	1
44.4833	2.21155	0.192786	0.586579	0.499058	-0.18695	0.0132423	0.000752198	9212	3.96435	8286	3.91834	0.431765	9.62511	0	30.3278	0	1
44.5	2.18169	0.154747	0.544291	0.150415	-0.134508	0.0141121	0.000740693	5451	3.73648	8262	3.91709	0.420012	9.47789	0	0	0	1
44.5167	2.14435	0.0500279	0.390003	0.460341	-0.0498696	0.0136085	0.000727673	4705	3.67256	8239	3.91587	0.408452	9.31128	0	0	0	1
44.5333	2.10564	0.124447	0.569578	0.375827	0.103586	0.0158516	0.000714522	8212	3.91445	8216	3.91466	0.397098	9.143	0	0	0	1
44.55	2.06754	0.171705	0.581458	0.29467	0.178154	0.0176369	0.000701527	9758	3.98936	8193	3.91344	0.385951	8.97672	0	16.4766	0	1
44.5667	2.02975	0.172576	0.622635	0.514722	0.171392	0.0165231	0.00068788	8805	3.94473	8169	3.91217	0.375013	8.80209	0	8.21174	0	1
44.5833	1.98783	0.132249	0.466821	0.712649	0.302417	0.0128152	0.000675251	7206	3.85769	8146	3.91094	0.364281	8.64049	0	0	0	1
44.6	1.95599	0.112979	0.443759	0.294731	0.391786	0.0155161	0.000663093	5363	3.72941	8123	3.90972	0.353745	8.48491	0	0	0	1
44.6167	1.91682	0.0673111	0.365765	0.339459	0.312392	0.0180643	0.00064908	4073	3.60991	8100	3.90849	0.343415	8.3056	0	0	0	1
44.6333	1.87414	0.0675723	0.422659	-0.224333	0.152432	0.0186289	0.000634805	8149	3.9111	8077	3.90725	0.333308	8.12295	0.0310888	0	1.58968	1
44.65	1.83345	0.194787	0.773132	0.0909338	0.108439	0.0153788	0.000620896	11867	4.07434	8054	3.90601	0.323422	7.94497	0	0	0	1
44.6667	1.79291	0.177653	0.741982	-0.00441348	-0.0206984	0.0180797	0.000607014	8459	3.92732	8032	3.90482	0.313756	7.76733	0	0	0	1
44.6833	1.75237	0.0822411	0.360949	0.711549	-0.119623	0.0168132	0.000593105	4902	3.69037	8009	3.90358	0.304308	7.58935	0	0	0	1
44.7	1.71168	0.0657176	0.40945	0.541129	-0.176281	0.0149364	0.000578517	3965	3.59824	7986	3.90233	0.295084	7.40268	0	0	0	1
44.7167	1.66717	0.0516355	0.375554	0.517192	-0.187926	0.0116863	0.000563015	3855	3.58602	7964	3.90113	0.286097	7.20432	0	0	0	1
44.7333	1.62113	0.0593734	0.355544	1.18662	-0.0834509	0.0116406	0.000547904	6258	3.79644	7941	3.89988	0.277352	7.01096	0	0	0	1
44.75	1.57891	0.114871	0.501396	0.428426	-0.0226162	0.0135785	0.000533682	16582	4.21964	7919	3.89867	0.268837	6.82897	0	51.0098	0	1
44.7667	1.53807	0.324788	0.651674	0.947093	-0.0898027	0.0115491	0.000519982	15478	4.18971	7896	3.89741	0.260542	6.65367	0	53.3608	0	1
44.7833	1.4989	0.0743474	0.358379	0.861206	-0.0385811	0.0107404	0.000506596	6195	3.79204	7874	3.8962	0.25246	6.48238	0	0	0	1
44.8	1.45988	0.0852897	0.458913	1.12352	0.140662	0.0126783	0.000493105	3494	3.54332	7852	3.89498	0.24459	6.30976	0	0	0	1
44.8167	1.42011	0.00315337	0.255491	0.849344	0.115742	0.0114119	0.000479588	804	2.90526	7829	3.89371	0.236933	6.13679	0	0	0	1
44.8333	1.38094	0.0168422	0.219764	0.399993	0.245241	0.00877215	0.000466594	10028	4.00121	7807	3.89248	0.229484	5.97052	0	0	0	1
44.85	1.34421	0.219435	0.710465	0.293965	0.324844	0.00842124	0.000453678	10934	4.03878	7785	3.89126	0.222239	5.80525	0	0	0	1
44.8667	1.3055	0.0310974	0.282893	0.683694	0.2572	0.0134109	0.000441781	8375	3.92298	7763	3.89003	0.21519	5.65301	4.73799	0	8.56906	1
44.8833	1.27473	0.15587	0.470402	-14.8342	0.202984	0.0133652	0.000430302	10995	4.0412	7741	3.8888	0.208324	5.50613	4.9512	14.6978	9.52158	1
44.9	1.23846	0.0821262	0.366926	0.43349	0.0988707	0.0146927	0.0004183	4751	3.67679	7719	3.88756	0.201643	5.35255	0	0	0	1
44.9167	1.20463	0.0195211	0.300223	0.739297	0.121406	0.0134263	0.000406194	18618	4.26993	7697	3.88632	0.195153	5.19764	0	65.0559	0	1
44.9333	1.16775	0.350593	0.444245	0.409574	0.203603	0.00941323	0.000393513	24304	4.38568	7676	3.88513	0.188857	5.03538	1.95422	73.6246	9.09824	1
44.95	1.13057	0.10885	0.275614	-5.60862	0.234836	0.00982525	0.000381381	3712	3.56961	7654	3.88389	0.182757	4.88014	1.84549	0	4.77141	1
44.9667	1.0969	-0.0366108	0.14696	0.850136	0.213883	0.0126787	0.000370424	0	-INF	7632	3.88264	0.176838	4.73994	0	97.7834	0	1
44.9833	1.06658	0.0214812	0.132748	0.236905	0.370848	0.00958117	0.000359625	32453	4.51125	7611	3.88144	0.171091	4.60174	0	77.3329	0	1
45	1.03382	0.531844	0.618567	0.727343	0.379956	0.0107561	0.000348851	47993	4.68118	7589	3.88018	0.165513	4.46388	0	74.4438	0	1
45.0167	1.00365	0.270416	0.602066	0.451484	0.30514	0.00887934	0.000338652	18608	4.2697	7568	3.87898	0.160101	4.33338	0	48.5554	0	1
45.0333	0.974252	0.0431691	0.249108	1.06659	0.354835	0.0108172	0.000327016	3906	3.59173	7546	3.87772	0.15486	4.18449	0	0	0	1
45.05	0.935694	0.0223731	0.27228	0.889604	0.365774	0.0118396	0.000315459	4199	3.62315	7525	3.87651	0.149803	4.0366	0	0	0	1
45.0667	0.90675	0.045675	0.311932	0.583228	0.204441	0.015456	0.000305939	5853	3.76738	7504	3.87529	0.144911	3.91479	0	0	0	1
45.0833	0.880095	0.0456309	0.204793	0.936794	0.203477	0.0125111	0.000296393	10409	4.01741	7482	3.87402	0.140169	3.79264	0	54.4969	0	1
45.1	0.850998	0.107232	0.175017	0.536729	0.145599	0.00987133	0.000287266	12831	4.10826	7461	3.8728	0.135574	3.67584	0	58.5609	0	1
45.1167	0.826784	0.0746871	0.245644	1.02503	0.171796	0.00891006	0.000278112	13775	4.13909	7440	3.87157	0.131123	3.55871	0	61.6766	0	1
45.1333	0.797534	0.113706	0.16353	0.391963	0.166865	0.0105428	0.000268592	6659	3.82341	7419	3.87035	0.126819	3.4369	0	53.9245	0	1
45.15	0.771184	-0.0250409	0.0588334	0.485672	0.0011068	0.0120229	0.000260431	19618	4.29265	7398	3.86911	0.122654	3.33247	0	46.3135	0	1
45.1667	0.749869	0.279633	0.652531	0.861059	-0.153513	0.0131979	0.00025308	31218	4.49441	7377	3.86788	0.118612	3.2384	0	56.8246	0	1
45.1833	0.728249	0.110979	0.280043	0.572077	-0.19247	0.0097952	0.000245885	23314	4.36762	7356	3.86664	0.114684	3.14634	0	67.6851	0	1
45.2	0.70785	0.168308	0.245231	1.32664	-0.200453	0.00898652	0.000239004	27315	4.4364	7335	3.8654	0.110866	3.05829	0	74.6456	0	1
45.2167	0.688061	0.144308	0.226899	0.665654	-0.157013	0.0122977	0.000230791	7677	3.88519	7315	3.86421	0.107168	2.95319	0	41.0145	0	1
45.2333	0.65988	-0.0557788	0.0358377	1.57235	-0.11159	0.0108787	0.000222029	0	-INF	7294	3.86297	0.103603	2.84108	0	97.7834	0	1
45.25	0.636886	0.0432067	0.191761	1.45198	-0.0986677	0.01007	0.000214756	0	-INF	7273	3.86171	0.100164	2.74801	0	97.7834	0	1
45.2667	0.617403	-0.0775343	-0.117404	1.2367	-0.171805	0.011245	0.000208711	0	-INF	7253	3.86052	0.0968307	2.67066	0	97.7834	0	1
45.2833	0.601581	0.0348789	0.0661382	1.56036	-0.15812	0.0111992	0.000202614	3324	3.52166	7232	3.85926	0.0935926	2.59264	0	82.692	0	1
45.3	0.581792	-0.0039225	-0.033981	1.4174	-0.246516	0.016494	0.000196517	0	-INF	7212	3.85806	0.0904504	2.51463	0	97.7834	0	1
45.3167	0.56597	-0.0251763	0.0541933	1.45435	-0.285474	0.0123284	0.000191204	3237	3.51014	7191	3.85679	0.0873981	2.44664	0	84.8656	0	1
45.3333	0.550759	0.0530573	-0.0289886	1.32452	-0.158874	0.0116723	0.000186073	899	2.95376	7171	3.85558	0.084428	2.38099	0	96.1059	0	1
45.35	0.536005	-0.0443379	0.0207336	1.15104	-0.139696	0.0110162	0.000180263	16611	4.2204	7151	3.85437	0.081544	2.30664	0	0	0	1
45.3667	0.516827	0.195791	0.60787	1.02167	-0.0547523	0.0147852	0.000174114	51207	4.70933	7131	3.85315	0.0787542	2.22796	0	43.5403	0	1
45.3833	0.50009	0.249153	0.676971	1.15353	-0.0912687	0.0168757	0.0001682	26730	4.427	7110	3.85187	0.0760593	2.15228	0	54.0519	0	1
45.4	0.482284	-0.0263121	-0.119254	1.34062	-0.249855	0.0140834	0.000162442	0	-INF	7090	3.85065	0.0734564	2.0786	0	97.7834	0	1
45.4167	0.466463	0.00904428	-0.00483461	1.63803	-0.269892	0.0148006	0.000157207	7981	3.90206	7070	3.84942	0.0709399	2.01162	0	57.5382	0	1
45.4333	0.451709	0.0529455	0.150936	1.84908	-0.0891235	0.0130763	0.000152547	4104	3.61321	7050	3.84819	0.0685014	1.95198	0	0	0	1
45.45	0.439244	-0.0207985	0.114904	1.6602	-0.027831	0.0157772	0.000147103	0	-INF	7030	3.84696	0.0661424	1.88232	0	97.7834	0	1
45.4667	0.419913	-0.102477	-0.168016	1.41577	0.0734395	0.0145107	0.000141502	0	-INF	7010	3.84572	0.0638704	1.81066	0	97.7834	0	1
45.4833	0.406533	-0.040723	-0.0322338	1.8998	0.115048	0.0133969	0.0001382	5597	3.74796	6991	3.84454	0.0616684	1.76841	0	50.4261	0	1
45.5	0.400629	0.079167	0.133913	0.949199	0.185954	0.0113675	0.00013482	14058	4.14792	6971	3.8433	0.0595191	1.72516	0	66.5814	0	1
45.5167	0.386791	0.0133576	0.0452378	0.796021	0.169731	0.0142209	0.000130682	0	-INF	6951	3.84205	0.0574289	1.67221	0	97.7834	0	1
45.5333	0.376463	-0.0593183	-0.0756333	1.53686	0.273138	0.0152433	0.000126231	0	-INF	6931	3.8408	0.0554063	1.61525	0	97.7834	0	1
45.55	0.360794	-0.0964412	-0.0643633	0.311442	0.31673	0.0141294	0.000121519	0	-INF	6912	3.8396	0.0534559	1.55495	0	97.7834	0	1
45.5667	0.348939	0.0049857	0.0407483	0.723908	0.217806	0.0117949	0.000117825	3984	3.60032	6892	3.83835	0.0515717	1.50769	0	0	0	1
45.5833	0.339221	0.0188271	0.0684978	0.483144	0.257431	0.010681	0.000114759	11303	4.05319	6873	3.83715	0.0497407	1.46845	0	78.212	0	1
45.6	0.331029	0.0424342	0.011561	0.377726	0.222287	0.0135344	0.000111065	0	-INF	6853	3.83588	0.0479629	1.42118	0	97.7834	0	1
45.6167	0.317649	-0.119963	-0.162563	0.373474	0.240398	0.0142516	0.000107345	0	-INF	6834	3.83467	0.0462435	1.37359	0	97.7834	0	1
45.6333	0.309304	-0.0954408	-0.112536	0.060536	0.169244	0.0183258	0.000104096	0	-INF	6815	3.83347	0.0445789	1.33201	0	97.7834	0	1
45.65	0.29867	-0.0767165	-0.207315	0.519541	-0.0369504	0.013092	0.000101238	0	-INF	6795	3.83219	0.0429624	1.29544	0	97.7834	0	1
45.6667	0.292614	-0.0555508	-0.0393368	1.46072	-0.126415	0.0113678	9.92689e-05	17093	4.23282	6776	3.83097	0.0413839	1.27024	0	57.2023	0	1
45.6833	0.287168	0.139412	0.238199	1.14779	-0.0628335	0.0131531	9.64897e-05	5759	3.76035	6757	3.82975	0.0398428	1.23468	0	50.2483	0	1
45.7	0.276382	-0.111791	-0.16496	1.36967	0.10054	0.0141755	9.34231e-05	0	-INF	6738	3.82853	0.0383477	1.19544	0	97.7834	0	1
45.7167	0.269258	-0.0863532	-0.21915	1.27783	0.191893	0.0170289	8.9834e-05	0	-INF	6719	3.8273	0.036905	1.14951	0	97.7834	0	1
45.7333	0.25542	-0.0363484	-0.112818	1.69747	0.193828	0.017441	8.71071e-05	0	-INF	6700	3.82607	0.0355121	1.11462	0	97.7834	0	1
45.75	0.253331	-0.0582125	-0.197525	1.37263	0.278162	0.0170901	8.52945e-05	0	-INF	6681	3.82484	0.0341548	1.09143	0	97.7834	0	1
45.7667	0.244834	0.00827177	-0.101722	1.76373	0.141853	0.0146029	8.28288e-05	187041	5.27194	6662	3.8236	0.0328313	1.05988	0	74.6326	0	1
45.7833	0.23893	0.733631	1.22272	1.25762	-0.0782269	0.0144046	7.99713e-05	201980	5.30531	6643	3.82236	0.0315496	1.02331	0	67.7691	0	1
45.8	0.228144	0.0531971	0.253765	1.28205	-0.249936	0.0123752	7.70614e-05	5448	3.73624	6624	3.82112	0.0303134	0.986076	0	0	0	1
45.8167	0.221935	-0.0315332	0.0132652	1.18792	-0.20375	0.0130924	7.43084e-05	0	-INF	6605	3.81987	0.0291217	0.950847	0	97.7834	0	1
45.8333	0.212065	-0.0121986	0.08496	1.48183	-0.261934	0.011063	7.19994e-05	196	2.29226	6587	3.81869	0.0279699	0.921302	0	0	0	1
45.85	0.20845	0.0129343	0.120644	1.47224	-0.298908	0.0125431	7.02653e-05	0	-INF	6568	3.81743	0.02685	0.899112	0	97.7834	0	1
45.8667	0.201936	-0.119251	-0.201491	1.38711	-0.240972	0.00975081	6.82959e-05	543	2.7348	6550	3.81624	0.0257591	0.873913	0	96.1059	0	1
45.8833	0.196948	0.121184	0.175685	1.18205	-0.125664	0.0106206	6.68753e-05	3967	3.59846	6531	3.81498	0.024695	0.855734	0	80.5836	0	1
45.9	0.193639	-0.10881	-0.16125	1.60291	-0.119761	0.01088	6.49844e-05	0	-INF	6513	3.81378	0.0236569	0.831538	0	97.7834	0	1
45.9167	0.185904	-0.10092	-0.274339	1.19934	-0.154141	0.013886	6.27016e-05	0	-INF	6494	3.81251	0.0226517	0.802327	0	97.7834	0	1
45.9333	0.180306	0.0101201	-0.18647	1.29244	-0.190199	0.0126196	5.99746e-05	24232	4.38439	6476	3.81131	0.021686	0.767433	0	90.3498	0	1
45.95	0.169977	0.0488333	0.219087	1.22989	-0.0867927	0.0095221	5.81359e-05	6193	3.7919	6457	3.81003	0.0207561	0.743905	0	0	0	1
45.9667	0.169567	-0.0302512	0.0141398	1.72933	-0.293902	0.0125281	5.77603e-05	0	-INF	6439	3.80882	0.0198438	0.739099	0	97.7834	0	1
45.9833	0.167783	-0.0905675	-0.230175	1.50352	-0.387029	0.0166022	5.53207e-05	143506	5.15687	6421	3.8076	0.0189535	0.707882	0	96.1059	0	1
46	0.155319	0.504329	0.108396	1.23942	-0.354881	0.0131996	5.30379e-05	0	-INF	6403	3.80638	0.0181005	0.678672	0	97.7834	0	1
46.0167	0.154451	-0.0200074	-0.0645075	1.17275	-0.297098	0.0133064	5.1774e-05	0	-INF	6385	3.80516	0.0172753	0.662499	0	97.7834	0	1
46.0333	0.147937	-0.156007	-0.22734	1.19536	-0.267696	0.0100563	4.96218e-05	0	-INF	6367	3.80393	0.0164771	0.634959	0	97.7834	0	1
46.05	0.141881	-0.0706021	-0.00244721	0.933689	-0.299025	0.0104683	4.80705e-05	0	-INF	6349	3.80271	0.015708	0.615109	0	97.7834	0	1
46.0667	0.138876	-0.00335492	-0.118741	0.833612	-0.204926	0.00691308	4.7094e-05	32373	4.51018	6331	3.80147	0.0149588	0.602614	0	96.1059	0	1
46.0833	0.136177	0.0828132	0.035199	1.21098	-0.164385	0.0111398	4.60914e-05	0	-INF	6313	3.80024	0.0142252	0.589784	0	97.7834	0	1
46.1	0.13302	-0.0969794	-0.138773	1.48215	-0.149479	0.00956818	4.45923e-05	0	-INF	6295	3.799	0.0135113	0.570602	0	97.7834	0	1
46.1167	0.127422	-0.0472798	-0.0728762	0.956506	-0.177909	0.0087595	4.38248e-05	0	-INF	6277	3.79775	0.0128153	0.560781	0	97.7834	0	1
46.1333	0.128538	-0.123618	-0.284385	0.610762	-0.11921	0.00367835	4.31095e-05	0	-INF	6259	3.7965	0.0121309	0.551628	0	97.7834	0	1
46.15	0.123245	-0.122441	-0.253583	0.371219	-0.0351821	0.00576884	4.21853e-05	0	-INF	6242	3.79532	0.0114594	0.539801	0	97.7834	0	1
46.1667	0.12314	-0.0774718	-0.141605	0.673363	-0.0294316	0.00908003	4.19925e-05	0	-INF	6224	3.79407	0.0107967	0.537335	0	97.7834	0	1
46.1833	0.122119	0.00671269	0.0115715	0.234693	0.0083623	0.00842394	4.03367e-05	0	-INF	6206	3.79281	0.0101486	0.516147	0	97.7834	0	1
46.2	0.113469	-0.0822901	-0.116166	0.539889	0.0524123	0.00868337	3.77143e-05	0	-INF	6189	3.79162	0.00953412	0.482591	0	97.7834	0	1
46.2167	0.106802	-0.0660073	0.0681386	0.737815	-0.213749	0.00741692	3.62675e-05	0	-INF	6171	3.79036	0.0089517	0.464078	0	97.7834	0	1
46.2333	0.105019	0.00291842	0.0296649	-0.017322	-0.324118	0.00859189	3.5918e-05	32595	4.51315	6154	3.78916	0.00838342	0.459605	0	87.7346	0	1
46.25	0.104761	0.0477352	0.00690785	0.591829	-0.461342	0.00854614	3.56469e-05	0	-INF	6136	3.78789	0.00782003	0.456136	0	97.7834	0	1
46.2667	0.103435	-0.061867	-0.103587	0.086478	-0.489314	0.011247	3.37037e-05	0	-INF	6119	3.78668	0.00727407	0.431271	0	97.7834	0	1
46.2833	0.0934119	-0.0582489	0.0143417	0.135326	-0.340283	0.00616584	3.2492e-05	0	-INF	6102	3.78547	0.00675294	0.415767	0.903848	97.7834	0	1
46.3	0.0963586	-0.0354048	-0.0821154	-0.333709	-0.234435	0.00779856	3.31353e-05	0	-INF	6084	3.78419	0.00623629	0.423998	0.308644	97.7834	0	1
46.3167	0.097169	-0.0597103	-0.108382	0.264609	-0.12172	0.00515883	3.20543e-05	0	-INF	6067	3.78297	0.00572309	0.410165	0	97.7834	0	1
46.3333	0.0900448	-0.12964	-0.230474	0.00248263	-0.153659	0.00679155	3.01895e-05	0	-INF	6050	3.78176	0.00523307	0.386304	0	97.7834	0	1
46.35	0.0862776	-0.175155	-0.277187	0.243286	-0.22756	0.00552511	2.85598e-05	0	-INF	6033	3.78053	0.00477057	0.36545	0	97.7834	0	1
46.3667	0.0805267	-0.0876134	-0.209307	-0.18043	-0.198921	0.0112777	2.74004e-05	348198	5.54183	6016	3.77931	0.00433002	0.350615	0	84.6444	0	1
46.3833	0.079506	0.518422	0.604728	0.444132	-0.0575197	0.00604397	2.64239e-05	343383	5.53578	5999	3.77808	0.00390629	0.338119	0	85.1662	0	1
46.4	0.0748233	-0.111047	-0.24414	0.0745846	-0.000347154	0.00706634	2.49248e-05	85299	4.93094	5982	3.77685	0.00350205	0.318937	0	96.1059	0	1
46.4167	0.0707509	0.221855	0.211618	0.37917	-0.156798	0.00305332	2.38699e-05	156926	5.19569	5965	3.77561	0.00311791	0.305439	0	93.0257	0	1
46.4333	0.0686621	-0.0894681	-0.161175	0.459757	-0.1335	0.00636451	2.36511e-05	54842	4.73911	5948	3.77437	0.00274381	0.302638	0	96.1059	0	1
46.45	0.0694725	0.15707	-0.116336	0.158111	-0.212435	0.00830241	2.32232e-05	105325	5.02253	5931	3.77313	0.00237479	0.297163	0	96.1059	0	1
46.4667	0.066163	-0.0295892	-0.106897	0.627796	-0.184102	0.00749373	2.19331e-05	0	-INF	5914	3.77188	0.0020193	0.280656	0	97.7834	0	1
46.4833	0.061938	-0.173371	-0.330155	0.380471	-0.285316	0.00287035	2.08521e-05	0	-INF	5898	3.7707	0.00168247	0.266823	0	97.7834	0	1
46.5	0.0598493	0.0461589	-0.00272249	0.506377	-0.464959	0.00557119	2.05287e-05	114802	5.05995	5881	3.76945	0.0013567	0.262685	0	0	0	1
46.5167	0.0600493	0.0725126	0.432589	0.405536	-0.550762	0.00552544	2.08062e-05	62096	4.79306	5864	3.76819	0.00103129	0.266236	1.42977	0	11.2077	1
46.5333	0.0614701	-0.00626686	0.0691034	-0.606407	-0.449186	0.0067004	1.99342e-05	0	-INF	5848	3.76701	0.000710562	0.255078	0.21212	97.7834	0	1
46.55	0.0549562	-0.0569701	-0.0981544	0.577848	-0.369583	0.00909607	1.78865e-05	0	-INF	5831	3.76574	0.000412818	0.228876	0	97.7834	0	1
46.5667	0.0495105	-0.163368	-0.225587	1.2401	-0.358034	0.00874515	1.72758e-05	0	-INF	5815	3.76455	0.000136003	0.22106	0	97.7834	0	1
