# Supplementary material for: Thermodynamically controlled multiphase separation of heterogeneous liquid crystal colloids
Source: Nat Commun. 2023 Aug 29;14:5277. doi: 10.1038/s41467-023-41054-7 (PMC10465492; doi:10.1038/s41467-023-41054-7)
Supplement: Supplementary file 11 — Source Data [file 41467_2023_41054_MOESM11_ESM.zip › Source data/Supplementary Figure 7_The size-exclusion chromatography/13-1-2022/han-7.xlsx]

## Sheet: Sample Details
Administrative Information
Export date	13. tammikuuta 2022 13:00:06
Culture name	fi-FI
Decimal separator	,
Workspace name	Leena
Workspace path	C:\ProgramData\Agilent Technologies\GPC\Workspaces\Leena\
File name	MDS_Aqueous_100122-0040.sample
Creation date	12. tammikuuta 2022 8:07:34
Created by	gpc-sec
Comments	Collected by Agilent GPC/SEC Software Version 1.1.3131.27789
Software version	Agilent GPC/SEC Software - 1.1.3131.27789
Sample Information
Sample name	han-7
Information
Sample type	Sample
Injection date	12. tammikuuta 2022
Vial number	1
Injection number	1
Injection volume (µL)	100
Concentration (mg/mL)	1
dn/dc (mL/g)	0.1
UV extinction coefficient [(mg/mL)-¹][cm-¹]	1
Mark-Houwink K ((10e-5) dL/g)	14.1
Mark-Houwink Alpha	0.7
Mp	100000
Analysed	No
Instrument Conditions
Eluent
Refractive index (RIU)	1
Set flow rate (mL/min)	1
LS Wavelength (nm)	658
Set temperature (°C)	20
Actual temperature (°C)	0
Actual flow rate (mL/min)	0
Column information
Data origin	Collected by Agilent GPC/SEC Software Version 1.1.3131.27789
Instrument name
Collection Parameters
Collected by	gpc-sec
Number of channels	6
Run length (mins)	60.0167
Delay time (secs)	0
Sampling interval (secs)	1
Number of data points	3601
DLS Parameters
Viscosity (cP)	0.0089
Correlator run time (secs)	5
Collection fraction	0
Channel Information
Channel ID	Detector type	Detector name	Detector units	Channel Information
1	RI	RI	mV
2	LS 15°	LS 15°	mV
3	LS 90°	LS 90°	mV
4	VS DP	VS DP	mV
5	VS IP	VS IP	mV
6	UV 280nm	UV 280nm	mV

## Sheet: Raw Data
Collection Parameters
Collected by	gpc-sec
Number of channels	6
Run length (mins)	60.0167
Delay time (secs)	0
Sampling interval (secs)	1
Number of data points	3601
DLS Parameters
Viscosity (cP)	0.0089
Correlator run time (secs)	5
Collection fraction	0
Channel Information
Channel ID	Detector type	Detector name	Detector units	Channel Information
1	RI	RI	mV
2	LS 15°	LS 15°	mV
3	LS 90°	LS 90°	mV
4	VS DP	VS DP	mV
5	VS IP	VS IP	mV
6	UV 280nm	UV 280nm	mV
Raw Data
RT (mins)	Response Trace 1	Response Trace 2	Response Trace 3	Response Trace 4	Response Trace 5	Response Trace 6
0	-3.7513	58.5601	91.2272	-1.05782	471.894	45.4501
0.0166667	-3.85002	58.4156	90.9753	-3.42232	471.895	45.1321
0.0333333	-3.96538	58.5395	91.2919	-4.90593	469.17	44.7742
0.05	-4.10469	58.4673	91.1816	-4.81529	463.463	44.3827
0.0666667	-4.26125	58.4747	91.2214	0.0714874	457.92	43.9489
0.0833333	-4.43672	58.4602	91.211	-0.799789	452.039	43.4815
0.1	-4.62639	58.3364	91.0047	-0.550003	449.298	42.9646
0.116667	-4.83849	58.6193	91.3473	-0.737686	448.016	42.4169
0.133333	-5.07759	58.5496	91.2383	0.361862	448.028	41.8246
0.15	-5.34737	58.8747	91.5885	-4.6859	449.243	41.1953
0.166667	-5.65254	58.4029	91.1015	-4.68178	451.485	40.5138
0.183333	-5.99922	58.5023	91.1369	-4.04228	454.697	39.7842
0.2	-6.39427	58.5149	91.0371	0.417862	458.225	38.9971
0.216667	-6.84456	58.357	90.9933	0.178757	461.619	38.1532
0.233333	-7.35497	58.4328	91.0131	-0.163193	464.953	37.2507
0.25	-7.93037	58.4348	91.0867	-0.438004	468.002	36.283
0.266667	-8.57948	58.5867	91.1604	-0.297318	470.341	35.2499
0.283333	-9.30092	58.5104	91.2985	-4.3116	471.909	34.1537
0.3	-10.107	58.4306	91.0751	-3.85216	473.207	32.9893
0.316667	-10.9992	58.4597	91.1092	-0.625076	474.297	31.76
0.333333	-11.9862	58.4141	91.0119	-0.266953	475.065	30.4733
0.35	-13.0758	58.4637	91.0537	-0.170364	475.543	29.1293
0.366667	-14.2699	58.4669	91.1869	0.307541	475.742	27.7332
0.383333	-15.5733	58.3927	90.951	0.221787	475.696	26.2894
0.4	-16.9895	58.5029	91.2165	0.351028	475.562	24.7984
0.416667	-18.5288	58.485	91.1523	-0.26741	475.381	23.2688
0.433333	-20.1855	58.4214	91.0377	-4.40529	475.196	21.7052
0.45	-21.9726	58.4425	91.0009	-4.19548	474.991	20.1163
0.466667	-23.8911	58.6196	91.1692	-0.217361	474.723	18.5058
0.483333	-25.9386	58.4673	91.067	0.0804901	474.389	16.8851
0.5	-28.1219	58.4402	91.0902	-0.0278473	474.123	15.2514
0.516667	-30.2047	58.4843	91.0836	-0.265732	473.981	13.623
0.533333	-32.6501	58.4905	90.9766	-0.542221	473.769	11.9996
0.55	-35.2248	58.3762	90.9313	-4.85649	473.557	10.3893
0.566667	-37.934	58.4953	90.9914	-4.91478	473.439	8.80348
0.583333	-40.778	58.6094	91.2597	-0.333023	473.362	7.24632
0.6	-43.7443	58.4277	90.9502	-0.474319	473.234	5.71892
0.616667	-46.8209	58.4252	90.9179	-0.194168	473.158	4.2347
0.633333	-50.0184	58.4254	90.9461	-0.204849	473.089	2.76573
0.65	-53.3167	58.6266	91.159	-0.264511	473.311	1.65901
0.666667	-56.7193	58.4698	90.9528	-4.60548	474.909	1.65901
0.683333	-60.227	58.4809	90.9068	-5.42442	476.605	1.65733
0.7	-63.8281	58.5572	91.0712	-5.41725	477.09	1.6613
0.716667	-67.4876	58.5697	91.1507	-0.229874	477.003	1.65764
0.733333	-71.1947	58.469	90.953	0.0441742	476.586	1.65947
0.75	-74.9313	58.4625	90.8798	-0.964279	476.092	1.65993
0.766667	-78.6822	58.5159	90.9289	-0.69664	475.619	1.65886
0.783333	-82.4351	58.4647	90.8154	-3.23631	475.213	1.65871
0.8	-86.1684	58.5168	91.0572	-5.13954	474.816	1.6613
0.816667	-89.8763	58.4911	91.004	-5.04478	474.495	1.65977
0.833333	-93.5381	58.4782	90.9667	-0.148239	474.143	1.65627
0.85	-97.1388	58.4252	90.9426	-1.37428	473.874	1.66039
0.866667	-100.66	58.4319	90.9783	-0.601883	473.607	1.66191
0.883333	-104.095	58.5281	90.9295	-1.01021	473.353	1.65916
0.9	-107.422	58.3808	90.8947	-5.13954	473.153	1.65962
0.916667	-110.626	58.3242	90.7974	-5.8149	472.951	1.65871
0.933333	-113.699	58.4237	90.9327	-2.22069	472.808	1.65871
0.95	-116.629	58.4762	90.9835	-1.23848	472.657	1.65962
0.966667	-119.399	58.5522	91.1918	-1.6909	472.585	1.66008
0.983333	-122.006	58.5535	91.106	-0.883255	472.45	1.65855
1	-124.428	58.3353	90.8032	-6.6053	472.305	1.6581
1.01667	-126.669	58.3366	90.8752	-5.85487	472.216	1.6584
1.03333	-128.721	58.5444	91.1071	-6.14037	472.184	1.65932
1.05	-130.572	58.5094	91.2801	-0.673447	472.12	1.65611
1.06667	-132.225	58.4177	90.9193	-0.648422	472.047	1.65855
1.08333	-133.67	58.6376	91.1016	-0.180435	472.028	1.65688
1.1	-134.902	58.4225	90.9591	-0.777054	471.943	1.65886
1.11667	-135.928	58.3433	90.9771	-1.76659	471.921	1.66054
1.13333	-136.746	58.6118	91.318	-1.30577	471.912	1.65825
1.15	-137.355	58.4327	91.1161	-1.63307	471.915	1.65703
1.16667	-137.752	58.4327	91.1195	-0.873032	472.017	1.65871
1.18333	-137.956	58.4365	90.9852	-1.87859	471.979	1.65947
1.2	-137.957	58.3985	90.9423	-2.10625	471.943	1.65764
1.21667	-137.769	58.2813	90.8047	-2.09679	472.008	1.66054
1.23333	-137.39	58.3546	90.9722	-1.74568	472.05	2.24541
1.25	-136.825	58.5944	91.1521	-7.05589	472.039	3.3181
1.26667	-136.096	58.4893	91.1404	-7.45522	472.054	4.347
1.28333	-135.199	58.3465	90.9644	-2.59438	472.076	5.37178
1.3	-134.139	58.4274	91.0728	-3.26744	472.11	6.40083
1.31667	-132.931	58.5094	91.0725	-2.36015	472.063	7.42714
1.33333	-131.582	58.33	90.9564	-2.52647	472.07	8.45787
1.35	-130.109	58.4898	91.0397	-2.47993	472.083	9.48143
1.36667	-128.512	58.4194	91.0119	-2.9467	472.122	10.5042
1.38333	-126.796	58.3581	90.9518	-2.39769	472.108	11.5144
1.4	-124.98	58.3379	90.9582	-2.28218	472.067	12.5143
1.41667	-123.078	58.3764	91.107	-2.70287	472.123	13.5076
1.43333	-121.081	58.3878	91.0983	-3.13499	472.133	14.4859
1.45	-119.01	58.3338	90.9959	-2.83699	472.114	15.4522
1.46667	-116.872	58.418	91.1311	-2.9998	472.09	16.4046
1.48333	-114.677	58.4029	91.1913	-3.24593	472.073	17.3382
1.5	-112.437	58.3767	91.1837	-5.65392	472.05	18.2612
1.51667	-110.153	58.3624	91.1243	-7.86766	471.98	19.1615
1.53333	-107.83	58.4039	91.3137	-7.16911	471.958	20.0425
1.55	-105.486	58.301	91.0098	-2.14745	471.934	20.9104
1.56667	-103.126	58.3672	91.0746	-2.46925	471.948	21.755
1.58333	-100.984	58.4374	91.0966	-2.72499	471.921	22.5846
1.6	-98.6038	58.3913	91.1283	-3.26149	471.912	23.3971
1.61667	-96.2209	58.5499	91.325	-3.31978	471.968	24.1885
1.63333	-93.8421	58.4164	91.2267	-3.07488	471.992	24.9595
1.65	-91.471	58.4696	91.097	-2.67494	471.969	25.7116
1.66667	-89.1206	58.4303	91.2663	-3.36388	471.997	26.4515
1.68333	-86.7837	58.4144	91.2196	-2.59148	472.058	27.1711
1.7	-84.4674	58.3901	91.1204	-2.8495	471.99	27.8684
1.71667	-82.1839	58.3274	91.0188	-3.10768	472.015	28.5532
1.73333	-79.9296	58.4249	91.2116	-1.94771	471.979	29.2155
1.75	-77.7042	58.3892	91.0799	-2.52403	472.032	29.8647
1.76667	-75.5111	58.4747	91.2934	-1.99059	472.072	30.4971
1.78333	-73.3543	58.4008	91.0653	-2.06993	472.107	31.1132
1.8	-71.2386	58.4242	91.1419	-2.6725	472.099	31.7165
1.81667	-69.1509	58.4176	91.1256	-2.57484	472.133	32.3035
1.83333	-67.114	58.3678	90.9834	-2.37984	472.06	32.8704
1.85	-65.1188	58.449	91.1503	-2.88109	471.986	33.4249
1.86667	-63.1612	58.3622	90.987	-7.82295	472.024	33.9661
1.88333	-61.2472	58.5033	91.1626	-7.52251	472.061	34.4901
1.9	-59.3728	58.4338	91.1657	-2.37755	472.006	35.0005
1.91667	-57.5443	58.5207	91.4105	-2.62428	472.037	35.4992
1.93333	-55.7572	58.5122	91.4303	-2.13066	472.076	35.9859
1.95	-54.0122	58.3196	91.0104	-2.4836	472.042	36.4581
1.96667	-52.3116	58.4835	91.1886	-2.18315	472.053	36.9151
1.98333	-50.649	58.4562	91.1932	-2.08183	472.038	37.365
2	-49.0264	58.4811	91.1176	-2.25105	472.033	37.7969
2.01667	-47.4468	58.3967	91.1202	-2.26067	472.005	38.222
2.03333	-45.9029	58.3825	91.0371	-7.13982	471.998	38.6314
2.05	-44.4003	58.53	91.1832	-7.39143	471.903	39.0276
2.06667	-42.9295	58.5517	91.3253	-7.09343	471.993	39.4112
2.08333	-41.497	58.3198	91.0627	-2.10869	471.933	39.7855
2.1	-40.1081	58.4766	91.3497	-1.72722	471.827	40.1498
2.11667	-38.7515	58.3845	91.0473	-2.0443	471.827	40.5013
2.13333	-37.4368	58.4261	91.0349	-1.74446	471.925	40.8385
2.15	-36.1523	58.3639	91.1591	-2.53426	471.867	41.1701
2.16667	-34.8948	58.4374	91.2316	-7.54997	471.872	41.487
2.18333	-33.6797	58.3788	91.0297	-7.67281	471.843	41.7912
2.2	-32.496	58.4277	91.1544	-7.21672	471.809	42.0893
2.21667	-31.3436	58.411	91.152	-1.86485	471.801	42.3724
2.23333	-30.2183	58.3033	90.92	-1.8029	471.788	42.6461
2.25	-29.1308	58.5394	91.3296	-2.1981	471.731	42.9101
2.26667	-28.0666	58.4449	91.1057	-1.50841	471.86	43.1628
2.28333	-27.0371	58.3222	91.0503	-2.10396	471.86	43.4016
2.3	-26.0342	58.4324	91.1352	-2.09969	471.822	43.6347
2.31667	-25.0587	58.4029	91.1062	-1.43044	471.899	43.8564
2.33333	-24.1109	58.4161	91.1285	-1.94237	471.997	44.0699
2.35	-23.191	58.3854	91.0435	-2.27791	471.922	44.2738
2.36667	-22.3066	58.4226	91.1355	-1.60744	471.981	44.4682
2.38333	-21.4471	58.498	91.144	-1.37016	472.031	44.6566
2.4	-20.6136	58.4158	91.1161	-6.53908	472.049	44.8298
2.41667	-19.806	58.4112	91.0621	-6.14754	472.071	44.9953
2.43333	-19.0275	58.6665	91.3693	-1.33202	472.064	45.1534
2.45	-18.2786	58.4766	91.2881	-1.55846	472.03	45.304
2.46667	-17.5504	58.4966	91.1182	-1.73439	472.122	45.4437
2.48333	-16.8551	58.4234	91.1996	-1.22887	472.044	45.5784
2.5	-16.1785	58.4054	91.2193	-5.27779	471.956	45.7084
2.51667	-15.5294	58.3712	91.0763	-5.80895	472.017	45.8277
2.53333	-14.9082	58.4412	91.1597	-6.66954	472.017	45.9431
2.55	-14.3098	58.3546	91.0874	-1.14784	471.937	46.0534
2.56667	-13.7295	58.4402	91.2261	-1.47987	471.958	46.1529
2.58333	-13.1765	58.4039	91.246	-1.65154	471.985	46.2447
2.6	-12.6502	58.379	91.0275	-1.22475	471.939	46.3331
2.61667	-12.1482	58.5323	91.1955	-1.30882	471.963	46.4191
2.63333	-11.6651	58.4277	91.154	-1.84288	471.947	46.4996
2.65	-11.2487	58.5418	91.1681	-1.21346	471.957	46.5707
2.66667	-10.8105	58.3656	91.0358	-6.16356	472.064	46.6398
2.68333	-10.3873	58.3404	91.0195	-5.94902	472.023	46.7057
2.7	-9.98512	58.4028	91.1364	-6.26854	472.037	46.7652
2.71667	-9.60564	58.4332	91.139	-1.4846	472.115	46.8214
2.73333	-9.24629	58.4603	91.3293	-1.23543	472.109	46.8737
2.75	-8.90434	58.4678	91.155	-2.06688	471.998	46.9212
2.76667	-8.57597	58.3175	91.0687	-1.1306	472.02	46.968
2.78333	-8.26698	58.375	90.982	-1.76415	472.089	47.0144
2.8	-7.97844	58.4147	91.1392	-1.12999	472.032	47.0521
2.81667	-7.70058	58.4992	91.0955	-1.02028	472.03	47.0861
2.83333	-7.43431	58.4776	91.3097	-0.934525	472.017	47.125
2.85	-7.18773	58.3778	90.9733	-5.31715	472.033	47.1516
2.86667	-6.95656	58.5247	91.2313	-6.58852	472.086	47.1787
2.88333	-6.7347	58.4956	91.321	-1.63246	472.066	47.2089
2.9	-6.53297	58.4289	91.2144	-0.97023	471.997	47.235
2.91667	-6.34758	58.3118	90.9902	-0.859299	472.099	47.2608
2.93333	-6.16783	58.4141	91.1332	-1.38741	472.052	47.2831
2.95	-5.99892	58.4698	91.374	-6.42281	471.979	47.2977
2.96667	-5.8387	58.4145	91.1327	-5.84999	472.087	47.3162
2.98333	-5.68825	58.5055	91.2826	-3.49861	472.098	47.3377
3	-5.54741	58.3237	91.013	-1.89049	471.949	47.3566
3.01667	-5.42107	58.3636	91.0514	-1.10374	471.995	47.3724
3.03333	-5.30159	58.4429	91.1582	-1.24382	472.022	47.3882
3.05	-5.1902	58.4516	91.1181	-1.23726	471.986	47.4026
3.06667	-5.08598	58.3823	91.2191	-1.28136	472.026	47.4134
3.08333	-4.98436	58.5081	91.0986	-1.1097	471.98	47.4218
3.1	-4.89082	58.3936	91.0502	-1.77315	471.933	47.4372
3.11667	-4.80248	58.3299	91.0741	-1.5406	472.012	47.4485
3.13333	-4.72282	58.419	91.1442	-5.95375	472.008	47.4552
3.15	-4.64485	58.4246	91.105	-5.68321	471.873	47.4621
3.16667	-4.57939	58.4933	91.2345	-1.48766	472.023	47.467
3.18333	-4.51393	58.3863	91.0867	-1.30287	471.994	47.4751
3.2	-4.45274	58.4608	91.2142	-1.72539	471.82	47.4796
3.21667	-4.39674	58.5185	91.0871	-1.67717	471.918	47.4845
3.23333	-4.34425	58.4536	91.1701	-1.17638	471.947	47.4978
3.25	-4.30031	58.5468	91.4179	-1.13289	471.835	47.506
3.26667	-4.25453	58.4112	91.0876	-5.16762	471.892	47.5117
3.28333	-4.21608	58.4022	91.172	-6.52657	471.915	47.5169
3.3	-4.17595	58.4315	91.2118	-1.01372	471.847	47.5178
3.31667	-4.13414	58.5481	91.3995	-0.227585	471.942	47.5208
3.33333	-4.09981	58.3474	91.0447	-0.868301	471.954	47.524
3.35	-4.06563	58.4127	91.171	-0.929642	471.918	47.5294
3.36667	-4.03572	58.3157	91.0331	-1.32851	472.033	47.532
3.38333	-4.00642	58.4347	91.1987	-1.38451	471.983	47.5346
3.4	-3.98048	58.4438	91.2106	-0.968399	471.859	47.5394
3.41667	-3.95653	58.3732	91.0798	-6.15578	471.937	47.5462
3.43333	-3.93394	58.42	91.2333	-6.50688	472.003	47.548
3.45	-3.91365	58.5242	91.262	-5.57945	471.873	47.5483
3.46667	-3.89137	58.4599	91.2673	-1.25923	471.951	47.5536
3.48333	-3.87383	58.451	91.195	-2.00966	472	47.5576
3.5	-3.85551	58.3344	91.0568	-1.10619	471.894	47.5573
3.51667	-3.83583	58.35	91.0024	-1.39702	471.968	47.5585
3.53333	-3.82164	58.3927	91.0862	-1.01845	471.976	47.5591
3.55	-3.81035	58.3517	91.1121	-1.25877	471.883	47.5607
3.56667	-3.79829	58.317	90.9489	-1.01616	472.015	47.5625
3.58333	-3.79372	58.3706	91.144	-1.51375	472.042	47.5645
3.6	-3.78105	58.6848	91.3569	-0.85762	471.904	47.5651
3.61667	-3.76793	58.3894	91.0801	-1.30394	472.091	47.5654
3.63333	-3.75725	58.4811	91.1987	-6.16661	472.072	47.5681
3.65	-3.74092	58.3205	90.9997	-5.54009	471.874	47.5698
3.66667	-3.73085	58.4388	91.2281	-6.90498	472.001	47.5703
3.68333	-3.72032	58.4498	91.1425	-1.24382	472.097	47.5706
3.7	-3.71712	58.4248	91.3009	-1.00838	471.882	47.5715
3.71667	-3.71193	58.4519	91.1527	-1.31599	471.99	47.5771
3.73333	-3.70583	58.4005	91.1994	-1.3987	472.04	47.5761
3.75	-3.70033	58.3582	91.1326	-5.59853	471.873	47.5764
3.76667	-3.69316	58.3968	91.0442	-5.67238	472.019	47.5784
3.78333	-3.68507	58.437	91.1289	-6.47652	472.046	47.5768
3.8	-3.68095	58.3678	91.0967	-0.961227	471.854	47.5767
3.81667	-3.67455	58.4333	91.1622	-1.66405	472.073	47.5765
3.83333	-3.66814	58.4054	91.0989	-1.15074	472.041	47.5777
3.85	-3.66341	58.4533	91.1883	-1.50719	471.858	47.5805
3.86667	-3.65746	58.3836	91.1179	-0.786057	471.994	47.5814
3.88333	-3.65501	58.4364	91.1683	-1.87981	472.076	47.5817
3.9	-3.64784	58.3434	91.0197	-1.59187	471.88	47.5784
3.91667	-3.64082	58.4711	91.2359	-5.90187	472.076	47.582
3.93333	-3.63716	58.418	91.2157	-5.89836	472.103	47.5825
3.95	-3.63823	58.607	91.381	-6.32393	472.008	47.5808
3.96667	-3.63503	58.5017	91.3642	-1.34102	472.127	47.5823
3.98333	-3.63091	58.3439	91.1636	-1.55128	472.089	47.5819
4	-3.6274	58.5107	91.1723	-1.06026	471.954	47.5851
4.01667	-3.62648	58.437	91.2072	-1.53343	472.177	47.5851
4.03333	-3.62495	58.5334	91.273	-7.02782	472.175	47.5799
4.05	-3.61931	58.4919	91.2289	-6.54213	472.038	47.5797
4.06667	-3.61778	58.364	91.0404	-0.656662	472.223	47.5819
4.08333	-3.61778	58.3819	91.1349	-1.9883	472.221	47.5811
4.1	-3.6216	58.6539	91.4669	-1.60973	471.978	47.5822
4.11667	-3.61687	58.4454	91.3281	-1.93764	472.107	47.5791
4.13333	-3.61794	58.3677	91.0964	-1.57692	472.118	47.5803
4.15	-3.61916	58.3614	91.116	-2.1862	471.982	47.5842
4.16667	-3.6158	58.3706	91.1173	-6.48186	472.098	47.5832
4.18333	-3.61794	58.4536	91.2597	-6.92116	472.041	47.582
4.2	-3.61427	58.3588	91.0479	-0.852127	471.97	47.5858
4.21667	-3.61443	58.4032	91.0832	-1.81831	472.101	47.5837
4.23333	-3.61229	58.4234	91.1353	-1.49178	472.026	47.5837
4.25	-3.61229	58.4722	91.3062	-1.79451	471.861	47.5854
4.26667	-3.61031	58.3935	91.2119	-1.791	472.047	47.5843
4.28333	-3.60741	58.3721	91.0835	-6.22856	472.007	47.5826
4.3	-3.6071	58.3259	91.0691	-6.78764	471.914	47.5835
4.31667	-3.6071	58.5685	91.2658	-6.23634	472.017	47.5846
4.33333	-3.60802	58.48	91.2385	-1.39992	472.073	47.5796
4.35	-3.60878	58.5249	91.3517	-1.03584	471.934	47.5835
4.36667	-3.60741	58.3067	90.926	-1.11031	471.966	47.5817
4.38333	-3.59978	58.3535	91.0378	-1.12877	471.98	47.5799
4.4	-3.59779	58.4571	91.0937	-1.94298	471.927	47.5823
4.41667	-3.59856	58.4156	91.1828	-6.74645	472.03	47.5811
4.43333	-3.5923	58.4362	91.2612	-6.74828	472.013	47.5803
4.45	-3.5923	58.2871	91.0032	-5.03471	471.94	47.5788
4.46667	-3.59322	58.3781	91.079	-1.73134	472.107	47.5771
4.48333	-3.59474	58.3917	91.0917	-1.50017	472.036	47.5761
4.5	-3.59383	58.3793	91.2132	-2.03239	471.942	47.5741
4.51667	-3.59535	58.4058	91.134	-1.59187	471.986	47.5723
4.53333	-3.59642	58.3044	91.047	-6.32927	472.028	47.5724
4.55	-3.59901	58.5313	91.3477	-7.08031	471.963	47.5764
4.56667	-3.601	58.3686	91.0682	-3.13026	471.947	47.5735
4.58333	-3.59947	58.4286	91.1532	-1.80824	471.943	47.5756
4.6	-3.59703	58.4672	91.1215	-1.82793	471.966	47.5793
4.61667	-3.5981	58.3154	91.1115	-1.68663	471.914	47.5781
4.63333	-3.59673	58.4202	91.1138	-1.84822	471.905	47.5761
4.65	-3.5984	58.4544	91.2237	-1.65627	471.952	47.5742
4.66667	-3.60085	58.3654	91.0169	-6.76796	472.013	47.5716
4.68333	-3.59993	58.5056	91.2534	-6.84013	471.983	47.5698
4.7	-3.60008	58.3231	91.0186	-1.31294	471.915	47.57
4.71667	-3.59947	58.3614	91.0603	-1.24321	471.958	47.5739
4.73333	-3.59825	58.4991	91.4031	-1.52031	471.977	47.571
4.75	-3.5984	58.4455	91.1512	-2.06398	471.944	47.5726
4.76667	-3.60176	58.3518	91.0285	-6.23146	471.93	47.5726
4.78333	-3.60069	58.4742	91.2078	-6.43654	471.986	47.5721
4.8	-3.60039	58.3846	91.0899	-1.9323	472.002	47.5719
4.81667	-3.60268	58.3991	91.1025	-1.42494	471.985	47.5698
4.83333	-3.60405	58.4182	91.1526	-1.90483	471.982	47.5684
4.85	-3.60359	58.3846	91.1163	-1.55785	472.036	47.5715
4.86667	-3.60634	58.3753	91.0436	-5.93651	472.033	47.5698
4.88333	-3.60542	58.438	91.1797	-6.86394	471.975	47.5697
4.9	-3.60283	58.4658	91.143	-6.23802	471.952	47.5686
4.91667	-3.60237	58.3579	91.0282	-2.06993	471.989	47.566
4.93333	-3.60497	58.5595	91.309	-1.64787	471.948	47.5648
4.95	-3.6039	58.4998	91.1755	-1.90117	471.939	47.568
4.96667	-3.61092	58.3334	90.9455	-2.30064	471.911	47.5645
4.98333	-3.61076	58.3585	91.0172	-1.70219	471.971	47.5652
5	-3.61519	58.4003	91.1865	-1.06087	471.972	47.5619
5.01667	-3.61717	58.4448	91.2779	-0.597153	472.032	47.5633
5.03333	-3.61763	58.3332	91.0188	-7.30858	472.003	47.5611
5.05	-3.61839	58.5624	91.4101	-6.13075	472.072	47.5625
5.06667	-3.62083	58.4043	91.067	-7.33421	472.013	47.5602
5.08333	-3.62038	58.4095	91.0896	-1.99654	472.049	47.5553
5.1	-3.62312	58.4342	91.1967	-2.23381	472.065	47.5575
5.11667	-3.62343	58.3823	91.116	-0.712051	472.015	47.5521
5.13333	-3.62282	58.6427	91.489	-3.26088	471.987	47.5544
5.15	-3.62358	58.3329	90.9919	-2.08061	471.928	47.5524
5.16667	-3.62648	58.3495	91.0427	-6.33995	472.014	47.555
5.18333	-3.62953	58.4089	91.1633	-5.95314	472.057	47.5532
5.2	-3.63152	58.5502	91.2046	-7.06535	471.988	47.5483
5.21667	-3.63014	58.4563	91.0978	-1.97395	471.973	47.5483
5.23333	-3.62663	58.3607	91.0394	-1.2426	471.988	47.5478
5.25	-3.6274	58.4658	91.2032	-1.12694	472.018	47.5471
5.26667	-3.63258	58.4652	91.1614	-2.41447	471.918	47.5481
5.28333	-3.63518	58.466	91.2531	-7.26204	471.941	47.5494
5.3	-3.63609	58.4013	91.1884	-5.14915	471.985	47.5474
5.31667	-3.6396	58.4792	91.227	-7.44926	472.006	47.5423
5.33333	-3.6367	58.4026	91.0204	-1.59599	471.954	47.5398
5.35	-3.63457	58.4907	91.242	-2.48955	471.952	47.541
5.36667	-3.63457	58.3929	91.1157	-1.33446	471.932	47.5414
5.38333	-3.63884	58.4753	91.2243	-1.8792	471.937	47.5449
5.4	-3.63869	58.3453	91.0732	-3.15895	471.92	47.5446
5.41667	-3.63655	58.3649	91.0746	-7.17979	471.828	47.5431
5.43333	-3.63853	58.3939	91.0513	-7.31636	471.882	47.5396
5.45	-3.64006	58.417	91.2231	-7.83852	471.978	47.5399
5.46667	-3.64143	58.4367	91.0835	-1.04118	471.896	47.5387
5.48333	-3.64479	58.3767	91.0658	-2.91924	471.898	47.5393
5.5	-3.64738	58.5044	91.1454	-2.43172	472.049	47.5347
5.51667	-3.65334	58.4293	91.0763	-1.71471	471.949	47.5341
5.53333	-3.65212	58.5059	91.2722	-1.75346	471.972	47.5335
5.55	-3.65593	58.3331	90.9391	-8.2885	471.978	47.5344
5.56667	-3.65807	58.5989	91.2956	-7.09816	472.058	47.53
5.58333	-3.66722	58.4118	91.1463	-7.40273	472.068	47.5283
5.6	-3.67165	58.3721	91.1124	-2.24693	472.046	47.5277
5.61667	-3.67195	58.4515	91.1276	-2.7697	472.016	47.5269
5.63333	-3.67302	58.4499	91.2565	-2.41982	472.111	47.5283
5.65	-3.67378	58.3825	91.0845	-2.42638	472.117	47.5286
5.66667	-3.67317	58.4406	91.1501	-2.13127	472.038	47.5245
5.68333	-3.67455	58.3717	91.0363	-2.12715	472.081	47.5216
5.7	-3.67409	58.4843	91.2711	-7.57439	472.183	47.5208
5.71667	-3.67561	58.4458	91.1587	-7.73949	472.072	47.5163
5.73333	-3.68523	58.4255	91.1009	-6.61888	472.084	47.5144
5.75	-3.69103	58.4669	91.1256	-1.96327	472.113	47.5153
5.76667	-3.69209	58.4649	91.209	-1.55434	472.097	47.5134
5.78333	-3.69514	58.4718	91.2713	-1.90605	472.066	47.5153
5.8	-3.70216	58.4185	91.1904	-2.55455	472.034	47.5132
5.81667	-3.70064	58.4576	91.1712	-2.82036	472.01	47.5141
5.83333	-3.70445	58.4853	91.1312	-3.4832	472.092	47.5144
5.85	-3.70476	58.3439	91.0328	-6.51344	472.015	47.5112
5.86667	-3.70491	58.3814	90.9942	-5.98717	471.997	47.5103
5.88333	-3.70461	58.4409	91.1404	-3.82713	472.01	47.5101
5.9	-3.70811	58.4295	91.0992	-1.47392	472.055	47.5095
5.91667	-3.71086	58.5743	91.3027	-3.72398	471.942	47.5088
5.93333	-3.71391	58.3625	91.0099	-2.85851	471.984	47.5066
5.95	-3.71147	58.4982	91.1811	-1.83449	471.984	47.5051
5.96667	-3.71269	58.3901	91.079	-2.16469	472.003	47.5022
5.98333	-3.71422	58.6028	91.1301	-2.07405	472.038	47.5036
6	-3.7104	58.5107	91.1742	-8.01903	472.019	47.5019
6.01667	-3.7159	58.5096	91.2243	-7.53273	472.068	47.5024
6.03333	-3.71635	58.4338	91.1604	-2.69402	472.11	47.4998
6.05	-3.71696	58.4603	91.1372	-3.37105	472.152	47.4989
6.06667	-3.71559	58.4156	91.0798	-1.90361	472.096	47.5011
6.08333	-3.71574	58.4351	91.141	-2.7047	472.184	47.5034
6.1	-3.72292	58.3421	90.9924	-2.75185	472.153	47.5011
6.11667	-3.72841	58.3884	91.0564	-7.41173	472.075	47.4984
6.13333	-3.72856	58.362	91.0662	-7.97859	472.1	47.4981
6.15	-3.73039	58.3778	91.1051	-7.88918	472.166	47.4952
6.16667	-3.73039	58.3669	91.0751	-3.39607	472.079	47.4935
6.18333	-3.73451	58.4339	91.1269	-2.62596	472.051	47.4947
6.2	-3.74382	58.4888	91.1318	-3.45329	472.102	47.4938
6.21667	-3.74748	58.4675	91.3322	-3.05519	472.099	47.4923
6.23333	-3.74809	58.4089	91.1379	-3.24837	472.114	47.4896
6.25	-3.75114	58.4376	91.0479	-2.72789	472.093	47.4911
6.26667	-3.7571	58.3796	90.9589	-2.35725	472.036	47.4911
6.28333	-3.76137	58.543	91.1594	-8.24135	472.14	47.4929
6.3	-3.76045	58.4812	91.2496	-9.47456	472.086	47.4894
6.31667	-3.76259	58.3913	91.0244	-3.21022	472.034	47.4865
6.33333	-3.75954	58.4209	91.1373	-3.36632	472.097	47.4876
6.35	-3.75832	58.4988	91.2832	-3.08739	472.153	47.4888
6.36667	-3.76472	58.4644	91.2133	-2.81502	471.994	47.4863
6.38333	-3.76747	58.3843	91.06	-4.13582	472.065	47.4844
6.4	-3.76686	58.4081	91.1027	-7.9409	472.086	47.4838
6.41667	-3.77373	58.532	91.2713	-7.95296	472.025	47.4816
6.43333	-3.77571	58.4119	91.0961	-2.69341	472.048	47.4841
6.45	-3.77693	58.4966	91.1436	-3.39546	472.053	47.4825
6.46667	-3.77785	58.4753	91.1726	-3.22029	471.981	47.4844
6.48333	-3.77892	58.3439	91.041	-2.5753	472.064	47.4827
6.5	-3.77541	58.473	91.1936	-3.08144	472.032	47.4787
6.51667	-3.77571	58.4921	91.2165	-8.09959	471.932	47.4795
6.53333	-3.78029	58.4548	91.0009	-7.69066	472.084	47.4813
6.55	-3.78075	58.437	91.1334	-8.49953	472.058	47.481
6.56667	-3.78365	58.3903	91.2641	-3.02422	471.948	47.4776
6.58333	-3.78334	58.4884	91.217	-3.64647	472.042	47.4786
6.6	-3.78502	58.5157	91.1515	-3.1797	472.073	47.4787
6.61667	-3.78792	58.3399	90.9893	-2.17476	471.992	47.4783
6.63333	-3.78777	58.4586	91.1515	-3.73405	472.065	47.4804
6.65	-3.78975	58.4927	91.1565	-8.66341	472.026	47.4796
6.66667	-3.79066	58.5154	91.2675	-8.63411	471.975	47.485
6.68333	-3.79036	58.4458	91.2006	-5.60326	472.05	47.4851
6.7	-3.79021	58.4916	91.1614	-3.22441	472.029	47.4839
6.71667	-3.79417	58.5055	91.0597	-3.57368	471.89	47.4824
6.73333	-3.79936	58.4988	91.1967	-3.42888	472.098	47.4836
6.75	-3.79845	58.4901	91.1637	-8.72353	472.041	47.4813
6.76667	-3.80104	58.3903	91.0012	-8.46855	471.948	47.4798
6.78333	-3.79982	58.5035	91.2753	-8.87917	472.011	47.4805
6.8	-3.79799	58.4232	91.0906	-4.16023	472.042	47.4795
6.81667	-3.80302	58.4315	91.0456	-3.0349	471.882	47.4796
6.83333	-3.80409	58.4982	91.21	-3.66554	472.006	47.4819
6.85	-3.80852	58.4962	91.1904	-3.44978	472.023	47.4792
6.86667	-3.81065	58.4458	91.0836	-6.36681	471.934	47.4784
6.88333	-3.81004	58.4899	91.3087	-8.71407	472.037	47.4812
6.9	-3.80867	58.4795	91.2089	-2.28981	471.984	47.4786
6.91667	-3.80974	58.6105	91.2037	-3.71086	471.909	47.4787
6.93333	-3.81004	58.4585	91.1507	-3.10646	472.051	47.4772
6.95	-3.8131	58.5082	91.0905	-2.91985	471.981	47.4766
6.96667	-3.81126	58.5888	91.1048	-3.13271	471.836	47.4767
6.98333	-3.81065	58.4136	91.0702	-3.75618	471.979	47.4784
7	-3.8076	58.3627	91.0842	-8.4745	471.994	47.4786
7.01667	-3.80974	58.5053	91.1785	-8.58406	471.797	47.4776
7.03333	-3.80653	58.3903	91.0462	-2.70119	471.962	47.474
7.05	-3.80745	58.5291	91.2573	-3.1559	472.047	47.4725
7.06667	-3.80806	58.4129	91.0749	-3.15117	471.887	47.4691
7.08333	-3.80806	58.4475	91.0819	-3.7812	471.995	47.4714
7.1	-3.80974	58.3756	90.9815	-3.51234	471.978	47.4744
7.11667	-3.80821	58.3901	90.9765	-3.41759	471.884	47.4766
7.13333	-3.80974	58.4545	91.1495	-8.35167	472.002	47.4784
7.15	-3.80867	58.5058	91.1535	-8.63533	472.042	47.4763
7.16667	-3.8076	58.4763	91.2414	-8.74443	471.84	47.4764
7.18333	-3.81432	58.4158	91.1247	-3.14095	472.068	47.4747
7.2	-3.81447	58.5027	91.3372	-4.14299	472.057	47.4755
7.21667	-3.81416	58.3384	91.0136	-4.03511	471.884	47.4746
7.23333	-3.80959	58.4448	91.2051	-2.88109	472.052	47.4751
7.25	-3.80775	58.4937	91.233	-3.34419	472.124	47.4706
7.26667	-3.80669	58.426	91.0561	-8.88573	471.926	47.4697
7.28333	-3.80775	58.4733	91.1587	-8.94539	472.075	47.472
7.3	-3.81218	58.4052	91.077	-3.94035	472.105	47.4735
7.31667	-3.80852	58.5416	91.2363	-2.74529	471.968	47.4714
7.33333	-3.80119	58.6814	91.366	-3.68462	472.119	47.4749
7.35	-3.80241	58.4008	91.1401	-4.1346	472.063	47.4734
7.36667	-3.79555	58.4612	91.0932	-3.79845	471.935	47.4705
7.38333	-3.79372	58.424	91.0597	-8.90358	472.108	47.4737
7.4	-3.7957	58.4826	91.3139	-8.44109	472.116	47.4741
7.41667	-3.79509	58.3704	91.0268	-6.71669	471.925	47.472
7.43333	-3.79662	58.5188	91.2537	-4.25743	472.066	47.4699
7.45	-3.79677	58.361	91.012	-2.24449	472.094	47.4694
7.46667	-3.79692	58.4272	91.1152	-3.46947	471.883	47.4677
7.48333	-3.79967	58.3711	90.9594	-3.56606	472.053	47.4708
7.5	-3.7954	58.5758	91.2174	-8.56682	472.072	47.4711
7.51667	-3.79982	58.3787	90.9905	-8.61153	471.919	47.4708
7.53333	-3.80089	58.4858	91.0569	-9.86504	472.055	47.4691
7.55	-3.79814	58.5647	91.1527	-3.77815	472.038	47.4683
7.56667	-3.79738	58.4588	91.116	-3.95409	471.979	47.4694
7.58333	-3.79692	58.4811	91.2171	-4.03267	472.075	47.4685
7.6	-3.79616	58.4026	91.0102	-3.77342	472.069	47.4654
7.61667	-3.79631	58.5279	91.1857	-4.16618	471.926	47.4686
7.63333	-3.79814	58.415	91.0806	-4.17046	472.102	47.468
7.65	-3.79692	58.5004	91.1532	-9.52354	472.12	47.467
7.66667	-3.79692	58.3582	90.94	-8.50426	471.959	47.4636
7.68333	-3.79189	58.4809	91.0621	-4.04396	472.055	47.4625
7.7	-3.7899	58.5268	91.2721	-4.37782	472.102	47.4653
7.71667	-3.79402	58.5172	91.1881	-4.61205	472.035	47.4662
7.73333	-3.79448	58.5461	91.3397	-4.62044	472.051	47.4618
7.75	-3.79784	58.4214	91.0923	-4.77181	472.122	47.4618
7.76667	-3.80028	58.474	91.2838	-9.1378	472.036	47.4613
7.78333	-3.80226	58.5076	91.2232	-9.58733	472.13	47.4622
7.8	-3.79601	58.5207	91.2481	-4.89037	472.143	47.4667
7.81667	-3.79463	58.4153	91.0313	-4.07509	472.054	47.4673
7.83333	-3.79646	58.5293	91.1785	-4.88625	472.197	47.4679
7.85	-3.79738	58.4811	91.2148	-4.30443	472.153	47.4674
7.86667	-3.79692	58.3672	91.0677	-4.39629	472.071	47.4653
7.88333	-3.79829	58.3744	91.0513	-9.13307	472.107	47.4639
7.9	-3.80089	58.4441	91.1555	-9.64928	472.116	47.4639
7.91667	-3.7954	58.3807	90.9605	-9.44893	472.015	47.461
7.93333	-3.79646	58.4815	91.0516	-5.3524	472.071	47.4575
7.95	-3.7957	58.4512	90.9924	-4.39384	472.05	47.4606
7.96667	-3.79631	58.3979	90.9911	-4.21089	472.028	47.4583
7.98333	-3.80119	58.3997	90.9873	-4.51485	472.018	47.4596
8	-3.80089	58.4882	91.1152	-4.40102	472.003	47.4554
8.01667	-3.80272	58.4667	91.1248	-9.77028	471.969	47.4567
8.03333	-3.8047	58.4469	91.0226	-9.09843	472.067	47.4542
8.05	-3.80821	58.4063	90.9965	-8.81889	472.019	47.4523
8.06667	-3.80882	58.3439	90.9506	-3.2769	471.984	47.4491
8.08333	-3.80638	58.4061	91.047	-4.11369	472.035	47.4496
8.1	-3.80623	58.713	91.5464	-4.33006	472.087	47.4529
8.11667	-3.80486	58.5091	91.2428	-4.56322	472.024	47.4503
8.13333	-3.80608	58.4011	91.1247	-4.68834	472.008	47.449
8.15	-3.80486	58.4319	91.1564	-9.66774	472.047	47.45
8.16667	-3.80333	58.3138	90.8918	-9.2881	472.109	47.4528
8.18333	-3.8047	58.5014	91.233	-4.68361	472.05	47.4516
8.2	-3.80959	58.4567	91.0462	-4.1877	472.057	47.4532
8.21667	-3.81294	58.3985	91.0488	-3.16246	472.155	47.449
8.23333	-3.81218	58.4428	91.0818	-3.52669	472.077	47.4476
8.25	-3.8105	58.5001	91.148	-4.3235	472.076	47.4502
8.26667	-3.81371	58.5337	91.2493	-4.16618	472.07	47.4503
8.28333	-3.81401	58.4592	91.0268	-4.87312	472.16	47.4508
8.3	-3.81508	58.435	91.1803	-4.28963	472.162	47.4494
8.31667	-3.82134	58.5157	91.2412	-4.63295	472.092	47.4496
8.33333	-3.81783	58.4101	91.0055	-4.08806	472.073	47.4491
8.35	-3.8224	58.4051	91.0537	-4.851	472.138	47.4464
8.36667	-3.8221	58.5506	91.251	-4.60014	472.095	47.4514
8.38333	-3.8224	58.4254	91.0358	-4.62868	472.017	47.4485
8.4	-3.82347	58.9494	91.3277	-4.60259	472.066	47.4451
8.41667	-3.82423	58.4025	91.0589	-4.50829	472.135	47.4426
8.43333	-3.82439	58.4936	91.2266	-4.20738	472.082	47.4467
8.45	-3.82179	58.3939	91.0613	-3.92479	472.048	47.445
8.46667	-3.82164	58.5476	91.1784	-5.10918	472.062	47.4444
8.48333	-3.8224	58.4475	90.9892	-4.15245	472.112	47.4451
8.5	-3.82225	58.5357	91.1358	-4.54353	472.026	47.4442
8.51667	-3.82896	58.5874	91.2396	-4.91249	472.025	47.4426
8.53333	-3.82652	58.4953	91.1597	-4.09828	472.021	47.4436
8.55	-3.82683	58.4519	91.0862	-4.04884	472.081	47.4427
8.56667	-3.82668	58.4782	91.1659	-4.16679	472.028	47.4424
8.58333	-3.825	58.6478	91.404	-4.79439	472.019	47.4386
8.6	-3.82515	58.4576	91.0949	-4.20143	472.025	47.4397
8.61667	-3.82835	58.513	91.1215	-4.63173	472.055	47.4381
8.63333	-3.83141	58.4359	91.0525	-4.03328	472	47.4381
8.65	-3.8308	58.7206	91.2803	-4.72466	471.991	47.4398
8.66667	-3.82881	58.4554	91.0888	-4.75212	472.002	47.44
8.68333	-3.82957	58.5001	91.1465	-9.51454	472.072	47.44
8.7	-3.83125	58.3695	90.9327	-4.58519	472.062	47.4397
8.71667	-3.8308	58.3527	90.8808	-3.91045	472.037	47.439
8.73333	-3.82942	58.5708	91.3258	-4.36821	472.055	47.4371
8.75	-3.83202	58.5069	91.1842	-4.31648	472.097	47.4387
8.76667	-3.83202	58.5403	91.2034	-3.78059	472.058	47.4386
8.78333	-3.83431	58.7315	91.3473	-4.41719	472.024	47.439
8.8	-3.83644	58.5342	91.4114	-3.88008	472.109	47.4346
8.81667	-3.83278	58.4563	91.2431	-3.40263	472.143	47.4352
8.83333	-3.83003	58.4182	91.0201	-4.52385	472.07	47.4358
8.85	-3.82988	58.5018	91.1865	-4.29085	472.073	47.4325
8.86667	-3.82774	58.435	91.0781	-9.06395	472.154	47.4342
8.88333	-3.82759	58.5578	91.363	-8.48991	472.079	47.438
8.9	-3.82957	58.4895	91.1044	-3.72932	472.11	47.4352
8.91667	-3.82896	58.6288	91.2679	-3.4742	472.095	47.4343
8.93333	-3.82622	58.4158	91.0192	-4.16496	472.122	47.4352
8.95	-3.8279	58.5439	91.1202	-4.14711	472.12	47.4316
8.96667	-3.82851	58.4322	91.0601	-4.08928	472.077	47.4311
8.98333	-3.82652	58.4885	91.0532	-4.19655	472.062	47.4302
9	-3.8279	58.474	91.1033	-4.14589	472.142	47.4322
9.01667	-3.83202	58.3848	91.0287	-3.97316	472.064	47.4317
9.03333	-3.83003	58.4014	91.0003	-4.62105	471.991	47.4288
9.05	-3.83217	58.4803	91.195	-3.87184	471.999	47.4282
9.06667	-3.83156	58.4393	91.029	-9.59389	472.037	47.4261
9.08333	-3.83797	58.556	91.363	-9.39171	471.977	47.4279
9.1	-3.83965	58.5647	91.3563	-4.5089	471.987	47.4253
9.11667	-3.83797	58.5139	91.1831	-3.72566	471.974	47.4229
9.13333	-3.83614	58.5419	91.2183	-3.99513	472.012	47.4242
9.15	-3.83842	58.4589	91.0156	-4.28307	472.006	47.4221
9.16667	-3.84499	58.4608	91.0824	-10.8216	472.021	47.4178
9.18333	-3.84834	58.4592	91.0569	-8.68477	472.044	47.4218
9.2	-3.85536	58.4988	91.2277	-4.07448	472.033	47.4183
9.21667	-3.8575	58.4762	91.181	-4.14833	472.018	47.416
9.23333	-3.85353	58.4638	91.1179	-3.68279	471.947	47.4169
9.25	-3.85429	58.4646	91.0062	-9.28871	472	47.4169
9.26667	-3.85765	58.4513	91.1535	-9.59267	472.045	47.4148
9.28333	-3.86314	58.489	91.1305	-4.09584	471.931	47.4145
9.3	-3.8604	58.6129	91.1926	-4.62395	471.933	47.4136
9.31667	-3.86147	58.5972	91.2966	-4.12987	471.954	47.4126
9.33333	-3.8636	58.4327	91.0133	-4.31938	471.919	47.411
9.35	-3.86436	58.5287	91.1457	-3.78349	471.966	47.4114
9.36667	-3.86818	58.4753	91.0671	-4.47609	471.943	47.4119
9.38333	-3.86635	58.4347	91.0323	-4.44817	471.997	47.4076
9.4	-3.86742	58.4696	91.1276	-4.28535	471.998	47.4104
9.41667	-3.87016	58.4682	91.0297	-5.45128	472.033	47.4064
9.43333	-3.8723	58.4945	91.0957	-9.49364	471.988	47.4107
9.45	-3.87245	58.4664	91.1071	-9.24339	472.09	47.4094
9.46667	-3.87733	58.457	91.0886	-4.10423	472.092	47.4087
9.48333	-3.87535	58.5166	91.1756	-4.30626	471.999	47.4078
9.5	-3.88039	58.3784	90.9046	-4.40819	472.051	47.4053
9.51667	-3.88374	58.682	91.3709	-8.97926	472.111	47.4076
9.53333	-3.88527	58.462	91.1364	-9.14146	471.986	47.4096
9.55	-3.88527	58.493	91.1909	-3.27934	471.983	47.4099
9.56667	-3.88634	58.4916	91.0593	-4.1758	471.991	47.403
9.58333	-3.88756	58.4589	90.9856	-3.64998	472.014	47.4026
9.6	-3.89168	58.5348	91.1234	-4.36531	471.977	47.4012
9.61667	-3.89092	58.4115	91.0488	-3.7252	471.967	47.4017
9.63333	-3.89229	58.5372	91.1169	-4.04289	471.919	47.4007
9.65	-3.89336	58.6724	91.2301	-8.6866	472.002	47.4001
9.66667	-3.89473	58.5702	91.1538	-9.71474	471.982	47.4036
9.68333	-3.89992	58.4371	91.0169	-3.42232	471.966	47.4049
9.7	-3.90221	58.5288	91.1588	-3.6303	471.991	47.4035
9.71667	-3.89854	58.5894	91.2142	-4.3438	472.048	47.3998
9.73333	-3.89961	58.5326	91.3149	-4.19426	471.954	47.3969
9.75	-3.89793	58.4362	91.0209	-3.09273	471.987	47.3986
9.76667	-3.90465	58.6576	91.1126	-8.28316	471.992	47.3982
9.78333	-3.90739	58.623	91.1871	-8.62282	471.98	47.398
9.8	-3.90938	58.6095	91.2028	-3.41408	471.997	47.3965
9.81667	-3.90694	58.4977	91.1199	-3.86528	472.028	47.3985
9.83333	-3.90831	58.4921	91.0741	-3.91945	472.008	47.392
9.85	-3.91335	58.3659	90.9899	-3.79189	472.081	47.3943
9.86667	-3.91121	58.3894	90.9475	-4.3885	472.07	47.3988
9.88333	-3.91289	58.4475	91.0868	-3.97728	471.984	47.3983
9.9	-3.91243	58.504	90.9301	-3.94814	472.115	47.3943
9.91667	-3.91365	58.484	91.0635	-4.3116	472.1	47.3943
9.93333	-3.91594	58.5299	91.1297	-8.61687	472.001	47.3963
9.95	-3.91228	58.4274	91.1099	-9.08119	472.097	47.4014
9.96667	-3.91472	58.6779	91.2249	-3.13683	472.113	47.394
9.98333	-3.90999	58.4402	91.0239	-3.95454	472.059	47.393
10	-3.9077	58.5873	91.3032	-3.41515	472.065	47.3939
10.0167	-3.91197	58.4304	91.0366	-3.28285	472.06	47.3948
10.0333	-3.91487	58.5421	91.1555	-3.42888	472.057	47.393
10.05	-3.91258	58.5387	91.1358	-3.67088	472.109	47.3919
10.0667	-3.91441	58.5098	91.0621	-3.91945	472.045	47.3898
10.0833	-3.91136	58.4126	90.9649	-5.8387	471.945	47.3901
10.1	-3.91274	58.4858	91.1784	-8.18184	472.076	47.3916
10.1167	-3.91228	58.5322	91.1198	-3.00087	472.043	47.3922
10.1333	-3.90953	58.513	91.0598	-2.81502	471.945	47.3904
10.15	-3.9109	58.4672	91.0224	-2.55028	472.003	47.3939
10.1667	-3.91045	58.5392	91.0894	-2.89787	472.042	47.3949
10.1833	-3.90785	58.5058	91.1018	-3.18687	471.948	47.3936
10.2	-3.90709	58.5227	91.1472	-3.05809	472	47.3891
10.2167	-3.90495	58.4722	91.1997	-2.61528	471.993	47.3878
10.2333	-3.90404	58.5436	91.1343	-2.51106	471.936	47.3872
10.25	-3.90083	58.4672	91.04	-2.81975	471.996	47.3895
10.2667	-3.90572	58.5279	91.1674	-3.39134	472.017	47.3881
10.2833	-3.90221	58.4721	91.1117	-8.15254	471.994	47.3872
10.3	-3.90038	58.4158	90.948	-9.11812	472.093	47.3866
10.3167	-3.90038	58.4507	91.0011	-3.56422	472.019	47.3876
10.3333	-3.90114	58.4487	91.0656	-3.377	471.892	47.3896
10.35	-3.89977	58.4707	91.1121	-3.02238	472.039	47.3856
10.3667	-3.90053	58.4461	91.0996	-3.442	472.056	47.3895
10.3833	-3.90221	58.495	91.0749	-3.74657	471.913	47.3867
10.4	-3.89687	58.5218	91.0822	-2.58308	472.025	47.3896
10.4167	-3.89732	58.4568	91.0558	-2.78816	472.07	47.3862
10.4333	-3.89961	58.6054	91.2457	-5.55199	472.004	47.3895
10.45	-3.90144	58.5738	91.155	-8.61992	472.057	47.3895
10.4667	-3.90205	58.4559	91.1294	-2.98012	472.061	47.3866
10.4833	-3.90221	58.4048	90.9356	-3.46764	471.999	47.3844
10.5	-3.9016	58.4568	91.0494	-3.3889	472.096	47.3873
10.5167	-3.89992	58.3677	90.8534	-2.90199	472.003	47.3882
10.5333	-3.90221	58.5255	91.1468	-3.47176	471.9	47.3861
10.55	-3.90175	58.4492	91.0267	-3.36754	472.077	47.3841
10.5667	-3.90343	58.5883	91.2035	-2.92107	472.079	47.3835
10.5833	-3.9016	58.5641	91.1004	-2.69997	471.941	47.3864
10.6	-3.8958	58.4437	90.9995	-8.16979	472.019	47.3875
10.6167	-3.89534	58.4983	91.0885	-7.51488	472.089	47.3856
10.6333	-3.89137	58.4899	91.0496	-2.95387	471.932	47.3849
10.65	-3.89351	58.4359	91.0278	-2.9908	471.98	47.3835
10.6667	-3.89061	58.57	91.2035	-2.37267	471.998	47.3829
10.6833	-3.89153	58.4704	91.0317	-3.01888	471.928	47.3856
10.7	-3.88649	58.474	91.0615	-3.24532	471.994	47.3821
10.7167	-3.88435	58.4567	90.985	-3.23586	471.969	47.382
10.7333	-3.88359	58.5223	91.1999	-3.2769	471.871	47.3837
10.75	-3.88634	58.5551	91.0711	-8.89641	472.008	47.3859
10.7667	-3.88481	58.4792	91.0098	-8.06023	471.988	47.3824
10.7833	-3.88374	58.5667	91.188	-7.96425	471.845	47.3811
10.8	-3.88145	58.5485	91.2569	-2.93297	471.994	47.3846
10.8167	-3.88222	58.4919	91.0339	-3.52074	472.029	47.3841
10.8333	-3.88191	58.5394	91.137	-3.00392	471.83	47.3846
10.85	-3.87947	58.5429	91.0532	-3.15468	471.965	47.3866
10.8667	-3.87825	58.5218	91.086	-2.46925	472.024	47.3841
10.8833	-3.88023	58.4742	91.1141	-2.93831	471.885	47.387
10.9	-3.87718	58.4228	90.9284	-3.507	472.006	47.3853
10.9167	-3.87627	58.5058	91.0082	-7.52495	472.013	47.3844
10.9333	-3.87138	58.4696	91.0333	-7.6519	471.918	47.3827
10.95	-3.87352	58.6106	91.1774	-2.9789	472.073	47.3824
10.9667	-3.87306	58.4588	91.0552	-2.79945	472.023	47.382
10.9833	-3.87215	58.4682	91.081	-3.29903	471.869	47.3859
11	-3.8752	58.4475	90.955	-3.00453	472.079	47.3821
11.0167	-3.87596	58.4959	91.0561	-3.11485	472.053	47.382
11.0333	-3.87123	58.5723	91.1392	-2.2451	471.849	47.3844
11.05	-3.87184	58.4361	91.1242	-3.20061	471.989	47.3821
11.0667	-3.87001	58.4681	91.0688	-7.79076	472.094	47.3795
11.0833	-3.86925	58.5304	91.2943	-7.79442	471.883	47.3805
11.1	-3.86971	58.4493	90.9708	-7.52495	472.046	47.3798
11.1167	-3.8691	58.5412	91.266	-3.10112	471.958	47.3803
11.1333	-3.86559	58.5352	91.0745	-2.70775	471.835	47.3812
11.15	-3.86162	58.5079	91.0803	-2.93663	471.952	47.3832
11.1667	-3.86147	58.495	91.03	-2.6255	471.972	47.3782
11.1833	-3.86269	58.4661	91.0688	-3.10402	471.786	47.3809
11.2	-3.86574	58.4138	91.0197	-3.04619	472.021	47.38
11.2167	-3.86223	58.4631	91.0888	-3.77815	471.974	47.3792
11.2333	-3.86452	58.5993	91.1782	-7.64778	471.799	47.3788
11.25	-3.86574	58.6416	91.4225	-7.82295	471.929	47.38
11.2667	-3.86757	58.5246	91.0101	-10.9087	471.995	47.3812
11.2833	-3.86436	58.4959	91.1172	-3.25188	471.844	47.3798
11.3	-3.87032	58.563	90.9945	-3.31978	471.905	47.3806
11.3167	-3.85963	58.4673	91.0706	-3.55949	471.936	47.3826
11.3333	-3.86452	58.6247	91.2226	-3.04924	471.868	47.382
11.35	-3.8723	58.486	91.1332	-3.27568	471.951	47.3774
11.3667	-3.87474	58.5088	91.0532	-3.41408	471.964	47.3785
11.3833	-3.87321	58.5108	91.1245	-4.16618	471.869	47.3777
11.4	-3.87444	58.4919	91.0122	-8.63594	472.038	47.3753
11.4167	-3.87672	58.5261	91.2507	-8.61626	472.049	47.3757
11.4333	-3.88313	58.6645	91.2161	-3.20427	471.905	47.3777
11.45	-3.89	58.5761	91.1228	-3.31093	472.023	47.3809
11.4667	-3.8871	58.5485	91.135	-3.38066	472.116	47.3788
11.4833	-3.88649	58.4348	91.018	-2.88048	471.928	47.3798
11.5	-3.88969	58.4782	91.1431	-3.20122	471.975	47.3795
11.5167	-3.89168	58.3826	90.9515	-3.32405	472.047	47.3812
11.5333	-3.88634	58.5325	90.9679	-3.19649	471.972	47.3809
11.55	-3.88832	58.4028	91.0154	-2.84355	471.986	47.3808
11.5667	-3.89168	58.4682	91.0343	-3.11836	472.017	47.378
11.5833	-3.89763	58.3176	90.8114	-8.34633	471.969	47.3766
11.6	-3.899	58.5275	91.0262	-8.40706	472.049	47.3789
11.6167	-3.8987	58.5661	90.9995	-2.83165	471.988	47.3736
11.6333	-3.90007	58.5349	91.2186	-3.01949	471.926	47.3698
11.65	-3.89626	58.5822	91.2985	-3.33351	472.053	47.3769
11.6667	-3.89717	58.4783	91.0639	-2.5956	472.006	47.3739
11.6833	-3.89885	58.5818	91.2745	-3.265	471.868	47.3751
11.7	-3.89519	58.4571	91.0871	-3.46947	471.894	47.3756
11.7167	-3.89565	58.4312	91.0336	-2.63252	472.004	47.3753
11.7333	-3.89717	58.6018	91.2151	-7.938	471.935	47.374
11.75	-3.89763	58.57	90.9647	-7.77351	471.914	47.3718
11.7667	-3.89626	58.3729	90.8854	-4.13643	471.937	47.3705
11.7833	-3.89763	58.6666	91.2894	-3.377	471.978	47.3721
11.8	-3.8961	58.4493	91.0775	-2.99675	471.951	47.3754
11.8167	-3.89793	58.4155	90.9901	-3.75252	471.906	47.3754
11.8333	-3.899	58.5235	91.2109	-2.75352	471.914	47.3763
11.85	-3.90175	58.4229	91.0278	-3.76091	472.004	47.3756
11.8667	-3.89458	58.4289	91.0424	-3.37593	471.934	47.3747
11.8833	-3.89229	58.4602	91.0267	-2.90794	471.907	47.3742
11.9	-3.89366	58.4773	91.1166	-6.17546	471.898	47.3753
11.9167	-3.89519	58.5299	91.1968	-8.37547	472.028	47.3742
11.9333	-3.89549	58.5677	91.1088	-8.14781	471.989	47.3707
11.95	-3.90083	58.5133	91.144	-2.89909	472.002	47.3713
11.9667	-3.90343	58.5342	91.1962	-3.14049	472.055	47.3701
11.9833	-3.90312	58.4208	90.942	-2.7607	472.066	47.3724
12	-3.90282	58.4916	91.0793	-2.72682	472.063	47.3687
12.0167	-3.90144	58.4556	91.0351	-3.12737	472.043	47.3724
12.0333	-3.90022	58.4444	91.0073	-3.17207	472.118	47.3745
12.05	-3.89931	58.4687	91.02	-7.92427	472.086	47.3736
12.0667	-3.90175	58.5688	91.1617	-8.02925	472.054	47.3756
12.0833	-3.90358	58.632	91.0502	-2.95799	472.068	47.3724
12.1	-3.90251	58.4489	90.96	-2.71309	472.102	47.3725
12.1167	-3.90892	58.5717	91.1056	-2.84477	472.12	47.3716
12.1333	-3.90862	58.5305	91.1149	-2.8257	472.12	47.3728
12.15	-3.91014	58.5607	91.1263	-3.00743	472.126	47.3774
12.1667	-3.91121	58.462	90.9925	-3.09685	472.178	47.3785
12.1833	-3.91304	58.6404	91.318	-3.19817	472.186	47.376
12.2	-3.91182	58.4686	90.9333	-7.05528	472.121	47.3756
12.2167	-3.91121	58.4776	90.9741	-8.52806	472.136	47.3747
12.2333	-3.91182	58.4524	90.9628	-7.85103	472.183	47.3695
12.25	-3.91655	58.4832	91.0983	-3.25661	472.139	47.3716
12.2667	-3.91716	58.4872	91.1866	-3.29842	472.095	47.3745
12.2833	-3.91258	58.6277	91.3557	-3.28102	472.056	47.3721
12.3	-3.91274	58.482	91.1207	-3.06587	472.066	47.373
12.3167	-3.91624	58.7775	91.1973	-2.84477	472.06	47.375
12.3333	-3.92021	58.4965	91.0821	-3.04268	472.064	47.3763
12.35	-3.92616	58.3947	90.9786	-3.50166	472.03	47.3774
12.3667	-3.92662	58.4359	91.0311	-8.83629	472.09	47.3748
12.3833	-3.92815	58.4324	91.0026	-7.58568	472.051	47.3779
12.4	-3.93013	58.413	90.9696	-6.04729	472.029	47.3789
12.4167	-3.92769	58.428	90.9228	-3.42598	472.035	47.3785
12.4333	-3.9254	58.4628	91.1636	-2.96883	472.085	47.375
12.45	-3.92632	58.4419	91.0651	-2.63435	472.023	47.3763
12.4667	-3.92754	58.4516	91.0093	-3.44917	472.016	47.3817
12.4833	-3.92784	58.5017	91.1359	-2.97173	472.077	47.3785
12.5	-3.92784	58.4806	91.1024	-2.42043	472.124	47.3756
12.5167	-3.93013	58.495	91.0622	-7.91054	472.09	47.375
12.5333	-3.93028	58.5108	91.1637	-7.65434	472.096	47.3754
12.55	-3.93105	58.4293	91.052	-8.32359	472.12	47.3769
12.5667	-3.93074	58.4734	91.0345	-3.47237	472.178	47.3751
12.5833	-3.9315	58.6556	91.2386	-3.70186	472.068	47.3724
12.6	-3.9312	58.4666	91.0378	-3.06709	472.011	47.3751
12.6167	-3.93044	58.4797	91.153	-2.8138	472.131	47.3727
12.6333	-3.93044	58.4502	91.0615	-3.04558	472.179	47.3731
12.65	-3.93105	58.4484	91.0941	-3.51479	472.122	47.3722
12.6667	-3.93394	58.577	91.2553	-8.58406	472.064	47.3762
12.6833	-3.93837	58.4802	91.1248	-8.57933	472.102	47.3765
12.7	-3.93898	58.6553	91.5577	-2.82509	472.138	47.3728
12.7167	-3.94035	58.7067	91.3343	-3.25493	472.116	47.3734
12.7333	-3.9402	58.5093	91.1239	-2.98729	472.073	47.374
12.75	-3.9399	58.4948	91.1794	-2.3661	472.059	47.3757
12.7667	-3.94371	58.6178	91.2064	-2.9467	472.051	47.3794
12.7833	-3.94157	58.4176	90.9061	-3.28697	472.018	47.3783
12.8	-3.94371	58.4455	90.9795	-8.06679	471.98	47.3745
12.8167	-3.94569	58.4258	90.96	-8.05428	472.064	47.3714
12.8333	-3.94905	58.5842	91.2707	-2.69218	472.024	47.3718
12.85	-3.95241	58.4431	91.0682	-2.89482	471.94	47.3721
12.8667	-3.95317	58.4513	91.0079	-2.43294	471.968	47.3753
12.8833	-3.95302	58.5096	91.1697	-1.9001	472.046	47.375
12.9	-3.95805	58.6486	91.2635	-2.35481	471.97	47.3711
12.9167	-3.9608	58.4072	90.9058	-2.71004	471.983	47.3716
12.9333	-3.96065	58.6633	91.2359	-3.01994	472.035	47.3745
12.95	-3.96339	58.4211	90.9608	-2.72194	471.99	47.3711
12.9667	-3.96507	58.5093	91.0426	-2.24754	471.984	47.3718
12.9833	-3.96919	58.5157	91.098	-2.37984	471.955	47.3718
13	-3.96736	58.4077	90.9458	-2.3333	471.966	47.3724
13.0167	-3.97148	58.5009	91.0926	-2.83226	472.038	47.3714
13.0333	-3.97347	58.4962	90.96	-2.21291	472.016	47.3702
13.05	-3.98033	58.4878	91.0426	-2.74651	471.997	47.3681
13.0667	-3.98338	58.6326	91.2382	-2.94975	472.006	47.3719
13.0833	-3.98384	58.476	91.1112	-2.42699	472.071	47.3692
13.1	-3.98766	58.4185	90.9924	-2.51152	471.963	47.3722
13.1167	-3.99284	58.527	91.1631	-3.16002	472.023	47.3702
13.1333	-3.99666	58.5156	91.1056	-2.4157	472.029	47.3685
13.15	-3.99574	58.5006	91.0447	-2.66716	472.018	47.3682
13.1667	-4.00047	58.5783	91.1526	-7.92183	472.044	47.3675
13.1833	-4.00444	58.502	91.0529	-7.31392	472.011	47.365
13.2	-4.01054	58.4332	91.029	-2.4865	472.02	47.3661
13.2167	-4.0136	58.5516	91.2589	-2.45735	472.075	47.3661
13.2333	-4.01543	58.3984	90.9411	-2.63847	472.055	47.3663
13.25	-4.02214	58.5651	91.1369	-2.55806	471.974	47.371
13.2667	-4.02702	58.5833	91.1649	-3.06297	472.053	47.3666
13.2833	-4.03175	58.5641	91.0726	-2.84538	472.055	47.3681
13.3	-4.03893	58.4666	91.0726	-2.28157	472.016	47.3669
13.3167	-4.04472	58.4977	91.0824	-3.21312	472.038	47.3705
13.3333	-4.04335	58.5952	91.1018	-3.04146	472.092	47.369
13.35	-4.03984	58.5107	91.0896	-3.02605	471.961	47.3702
13.3667	-4.03954	58.4826	91.0082	-3.0146	472.014	47.3681
13.3833	-4.04396	58.5136	91.0735	-3.00987	472.016	47.3644
13.4	-4.04945	58.4829	91.0345	-3.95699	471.969	47.3658
13.4167	-4.05296	58.5238	91.1538	-2.99553	472.04	47.364
13.4333	-4.05296	58.5377	91.1913	-3.42476	472.033	47.3631
13.45	-4.05602	58.579	91.2611	-3.77037	471.894	47.3624
13.4667	-4.05769	58.5079	91.2473	-2.9908	471.977	47.366
13.4833	-4.06441	58.4132	90.9798	-3.27751	471.964	47.3588
13.5	-4.07249	58.5403	91.0896	-3.40141	471.894	47.3576
13.5167	-4.07204	58.4531	90.9611	-3.38417	471.992	47.3585
13.5333	-4.07219	58.5198	91.0925	-3.09578	472.022	47.3573
13.55	-4.0757	58.4171	90.9127	-4.24492	471.871	47.3595
13.5667	-4.07814	58.4614	91.0535	-3.54805	472.026	47.3611
13.5833	-4.07967	58.5865	91.2013	-3.85445	472.069	47.3602
13.6	-4.08119	58.6996	91.5656	-2.87392	472.061	47.357
13.6167	-4.08043	58.5525	91.074	-3.54637	472.047	47.3557
13.6333	-4.08836	58.5122	90.9658	-2.58019	472.008	47.3568
13.65	-4.09462	58.5818	91.2472	-4.20738	471.922	47.3582
13.6667	-4.09584	58.4856	91.0514	-3.55888	472.078	47.3599
13.6833	-4.09447	58.5127	91.021	-4.29619	472.034	47.3531
13.7	-4.09828	58.5102	91.0212	-3.44261	471.922	47.3565
13.7167	-4.09721	58.5786	91.0886	-2.91328	472.033	47.3592
13.7333	-4.09523	58.5468	91.0101	-3.45512	472.096	47.3583
13.75	-4.09477	58.5706	91.1689	-3.96538	471.935	47.3579
13.7667	-4.09889	58.3862	90.9048	-3.5302	472.026	47.3553
13.7833	-4.09935	58.5517	91.0754	-2.76192	472.119	47.3539
13.8	-4.10332	58.4325	90.9242	-3.81935	472.025	47.3556
13.8167	-4.09996	58.4364	90.9824	-4.55193	472.084	47.3547
13.8333	-4.09813	58.5249	91.0934	-2.34642	471.975	47.3539
13.85	-4.09813	58.4454	90.908	-7.49214	471.925	47.356
13.8667	-4.09416	58.5416	91.0786	-8.23067	472.025	47.3554
13.8833	-4.09676	58.4814	90.9991	-2.54372	472.005	47.3553
13.9	-4.09798	58.4763	91.0319	-3.88542	471.858	47.3512
13.9167	-4.09676	58.5049	91.1866	-3.11424	472.004	47.3504
13.9333	-4.09706	58.6625	91.4419	-3.88786	472.06	47.3492
13.95	-4.10057	58.5325	91.1361	-4.11079	471.915	47.3505
13.9667	-4.09798	58.5532	91.0903	-3.61733	471.971	47.3492
13.9833	-4.09737	58.5548	91.0441	-3.75191	471.997	47.3505
14	-4.09477	58.4182	91.0972	-9.05617	471.902	47.3513
14.0167	-4.09126	58.5354	91.1131	-9.03465	471.95	47.349
14.0333	-4.09431	58.4026	90.9161	-4.30504	472.018	47.3483
14.05	-4.09218	58.4295	90.9521	-3.98796	472.001	47.3493
14.0667	-4.08669	58.6726	91.4787	-4.93385	471.995	47.3507
14.0833	-4.08699	58.4191	91.0052	-4.17458	471.996	47.3498
14.1	-4.08653	58.4242	90.9815	-4.52675	471.883	47.3473
14.1167	-4.08516	58.5879	91.2083	-5.35713	472.034	47.3473
14.1333	-4.08348	58.4876	91.1335	-4.36882	472.033	47.3515
14.15	-4.08592	58.6788	91.258	-5.80055	471.96	47.3507
14.1667	-4.07982	58.505	91.2154	-9.63844	472.058	47.3481
14.1833	-4.07753	58.5891	91.1646	-10.2065	472.12	47.3493
14.2	-4.0786	58.5363	91.0389	-5.68916	471.955	47.3505
14.2167	-4.07692	58.6117	91.177	-5.41374	472.026	47.3505
14.2333	-4.07829	58.5992	91.1181	-4.81407	472.059	47.3458
14.25	-4.07707	58.4704	91.0478	-4.85054	472.017	47.3479
14.2667	-4.07448	58.5448	91.1813	-4.99825	472.113	47.3505
14.2833	-4.07326	58.4133	90.9423	-4.14421	472.116	47.3487
14.3	-4.07341	58.5128	91.1166	-11.9863	472.008	47.3481
14.3167	-4.06853	58.4997	91.0653	-11.2377	472.116	47.3528
14.3333	-4.06654	58.437	90.9922	-4.92439	472.142	47.3476
14.35	-4.06242	58.4779	91.0761	-5.95085	471.937	47.3508
14.3667	-4.06364	58.6346	91.1903	-5.62004	472.083	47.3519
14.3833	-4.06578	58.4907	91.0841	-6.49193	472.079	47.3493
14.4	-4.06487	58.5271	91.0494	-5.63911	471.924	47.3486
14.4167	-4.06563	58.4663	91.0511	-6.3192	471.998	47.3481
14.4333	-4.06624	58.5317	91.0705	-6.61598	472.066	47.3496
14.45	-4.0667	58.4789	91.1793	-6.77269	471.954	47.3525
14.4667	-4.06258	58.4975	91.2328	-6.58623	471.941	47.3487
14.4833	-4.05983	58.4316	90.9541	-7.05223	471.967	47.3478
14.5	-4.06227	58.5029	91.0104	-7.11128	471.888	47.3478
14.5167	-4.06227	58.529	91.0862	-6.21422	472.045	47.3443
14.5333	-4.05754	58.5078	91.1349	-10.7305	472.044	47.3464
14.55	-4.05418	58.5358	91.0355	-12.4047	471.945	47.3464
14.5667	-4.0551	58.406	90.9736	-6.89018	472.11	47.346
14.5833	-4.05403	58.5062	91.0159	-7.17629	472.064	47.3422
14.6	-4.05647	58.496	91.1381	-7.7282	471.985	47.3454
14.6167	-4.05205	58.4679	91.1073	-7.52129	472.068	47.3435
14.6333	-4.05037	58.5252	91.1077	-8.14781	472.101	47.3428
14.65	-4.0519	58.474	91.0113	-7.65785	472.023	47.3466
14.6667	-4.0464	58.4588	91.0395	-6.50032	472.107	47.3464
14.6833	-4.04793	58.513	91.0476	-7.46834	472.07	47.3466
14.7	-4.04594	58.3593	90.888	-8.25325	472.133	47.3458
14.7167	-4.04686	58.5123	91.1272	-8.64311	472.201	47.345
14.7333	-4.0432	58.5537	91.1192	-8.71697	472.159	47.3475
14.75	-4.04594	58.4824	91.2032	-9.44298	472.163	47.3492
14.7667	-4.04778	58.3724	90.843	-8.04771	472.254	47.3444
14.7833	-4.04594	58.7847	91.3845	-8.36296	472.241	47.3422
14.8	-4.04274	58.3532	90.8833	-7.40578	472.142	47.3391
14.8167	-4.04701	58.4666	91.11	-8.53218	472.266	47.3368
14.8333	-4.04762	58.4892	91.1129	-8.38982	472.295	47.3394
14.85	-4.04701	58.4449	91.0554	-8.44948	472.24	47.342
14.8667	-4.0493	58.4626	91.0014	-9.54201	472.229	47.3394
14.8833	-4.05373	58.5319	91.0918	-10.1333	472.239	47.3412
14.9	-4.05495	58.4267	91.0076	-9.2469	472.256	47.3429
14.9167	-4.05769	58.4846	91.1396	-9.88945	472.226	47.3402
14.9333	-4.05678	58.4141	90.9899	-10.1136	472.238	47.3399
14.95	-4.06014	58.6103	91.2626	-10.104	472.246	47.3394
14.9667	-4.05907	58.4753	91.1567	-10.1279	472.257	47.3393
14.9833	-4.0609	58.5143	91.1279	-9.77913	472.239	47.3362
15	-4.0641	58.5079	91.0436	-10.6905	472.234	47.3379
15.0167	-4.06502	58.4322	91.0627	-10.5808	472.321	47.3354
15.0333	-4.06746	58.4313	90.9298	-11.3432	472.152	47.336
15.05	-4.06242	58.4046	91.0725	-10.5094	472.265	47.3411
15.0667	-4.0638	58.4112	91.0215	-11.2728	472.255	47.34
15.0833	-4.0638	58.4396	91.0357	-10.951	472.174	47.3379
15.1	-4.06441	58.3732	90.9454	-11.3747	472.263	47.3368
15.1167	-4.06166	58.4588	91.0679	-11.0935	472.242	47.338
15.1333	-4.0641	58.5406	91.0787	-11.1633	472.21	47.3371
15.15	-4.06288	58.3978	90.9007	-11.4791	472.318	47.3386
15.1667	-4.06181	58.3924	90.9298	-11.1382	472.322	47.338
15.1833	-4.05739	58.4762	91.0362	-11.1167	472.324	47.3336
15.2	-4.05739	58.4718	91.166	-11.4237	472.318	47.335
15.2167	-4.05693	58.435	90.9771	-11.677	472.407	47.3379
15.2333	-4.05495	58.5441	91.0505	-11.3731	472.329	47.3402
15.25	-4.058	58.4121	91.0003	-12.2826	472.368	47.3403
15.2667	-4.05388	58.4565	91.0842	-10.9951	472.194	47.3409
15.2833	-4.05724	58.4209	91.0709	-11.5983	472.385	47.34
15.3	-4.05617	58.4568	90.9519	-11.981	472.38	47.3414
15.3167	-4.05495	58.5957	91.2621	-11.894	472.278	47.3408
15.3333	-4.05525	58.5047	91.107	-11.869	472.412	47.3418
15.35	-4.0551	58.4451	90.9908	-12.8465	472.483	47.3402
15.3667	-4.05525	58.4699	91.0485	-11.9459	472.398	47.3388
15.3833	-4.05251	58.5581	91.2215	-11.587	472.341	47.3373
15.4	-4.05754	58.5058	91.171	-12.7123	472.359	47.3383
15.4167	-4.05861	58.6366	91.3335	-11.7687	472.362	47.3409
15.4333	-4.06181	58.37	90.9693	-12.7589	472.35	47.3428
15.45	-4.06364	58.5499	91.0854	-11.8653	472.241	47.34
15.4667	-4.06242	58.4419	91.0445	-12.5967	472.364	47.3389
15.4833	-4.05891	58.4957	90.9615	-11.5971	472.392	47.3402
15.5	-4.05708	58.4043	90.9863	-15.3004	472.315	47.3356
15.5167	-4.05663	58.438	91.0287	-17.3853	472.315	47.3377
15.5333	-4.0554	58.4704	91.0561	-12.5967	472.294	47.3402
15.55	-4.05403	58.4911	91.1161	-12.3618	472.351	47.3405
15.5667	-4.05251	58.5471	91.1344	-13.1904	472.359	47.3432
15.5833	-4.05022	58.3628	90.8538	-12.5913	472.224	47.3394
15.6	-4.05052	58.4699	91.1187	-13.3501	472.372	47.3403
15.6167	-4.05205	58.4856	91.191	-13.3006	472.337	47.3399
15.6333	-4.05235	58.413	90.9776	-12.8924	472.252	47.3415
15.65	-4.04945	58.4376	91.0394	-13.5606	472.274	47.3379
15.6667	-4.04747	58.491	91.0558	-13.7411	472.281	47.3396
15.6833	-4.05373	58.4051	90.9924	-13.1832	472.382	47.3374
15.7	-4.05281	58.5133	91.1143	-12.7267	472.378	47.3356
15.7167	-4.04884	58.4831	91.0095	-13.2298	472.349	47.3357
15.7333	-4.05388	58.4574	91.0398	-13.4097	472.488	47.3356
15.75	-4.05006	58.5369	91.0966	-13.8717	472.461	47.3325
15.7667	-4.04884	58.4788	91.1813	-13.1998	472.438	47.3336
15.7833	-4.0461	58.616	91.2814	-13.2064	472.465	47.3367
15.8	-4.04381	58.4356	90.9983	-13.3823	472.343	47.3371
15.8167	-4.04243	58.522	91.1013	-19.3899	472.452	47.3348
15.8333	-4.04106	58.4933	91.0113	-19.3023	472.4	47.3324
15.85	-4.04045	58.4864	91.1157	-13.8883	472.397	47.3367
15.8667	-4.03893	58.5151	91.1047	-13.924	472.501	47.3359
15.8833	-4.04015	58.5226	91.049	-14.119	472.454	47.3365
15.9	-4.03542	58.6448	91.2669	-13.641	472.405	47.3364
15.9167	-4.03252	58.4699	91.1308	-14.8402	472.42	47.3364
15.9333	-4.0316	58.3567	90.8952	-14.7181	472.378	47.3353
15.95	-4.02885	58.4803	91.0918	-14.4271	472.433	47.3383
15.9667	-4.02718	58.4812	91.0656	-14.8939	472.41	47.3393
15.9833	-4.02824	58.4396	91.016	-14.4862	472.39	47.3364
16	-4.02977	58.569	91.2704	-14.65	472.463	47.3339
16.0167	-4.02794	58.419	91.0629	-14.2728	472.391	47.3331
16.0333	-4.0255	58.4635	91.0032	-14.6626	472.359	47.3357
16.05	-4.02061	58.4986	91.116	-15.1537	472.411	47.3365
16.0667	-4.01878	58.4737	91.0815	-21.4098	472.331	47.3344
16.0833	-4.01741	58.3743	90.9507	-20.7829	472.397	47.3359
16.1	-4.0197	58.4419	91.1512	-20.5181	472.36	47.3356
16.1167	-4.01848	58.6268	91.3192	-14.9899	472.392	47.3373
16.1333	-4.01192	58.4666	91.0113	-15.0709	472.401	47.3353
16.15	-4.01253	58.5206	91.2368	-14.9862	472.232	47.3364
16.1667	-4.01207	58.3897	90.9956	-15.1775	472.349	47.336
16.1833	-4.01192	58.5741	91.1384	-15.6062	472.419	47.3344
16.2	-4.0107	58.4367	91.0676	-15.4089	472.356	47.3333
16.2167	-4.00871	58.5378	91.0606	-15.0321	472.356	47.3364
16.2333	-4.00612	58.6117	91.4495	-14.8617	472.364	47.3396
16.25	-4.0049	58.4438	91.0478	-14.9606	472.451	47.3399
16.2667	-4.00948	58.4258	91.0651	-15.2253	472.421	47.3411
16.2833	-4.00536	58.3913	90.9707	-20.9336	472.297	47.3386
16.3	-4.0049	58.4974	91.1312	-21.3967	472.461	47.338
16.3167	-4.00047	58.4559	91.042	-15.2628	472.543	47.3388
16.3333	-3.99986	58.3906	90.9945	-15.0887	472.438	47.337
16.35	-3.99971	58.413	90.933	-15.3701	472.427	47.3386
16.3667	-4.00017	58.3872	90.9686	-15.382	472.465	47.3402
16.3833	-3.99834	58.4248	90.9724	-15.23	472.507	47.338
16.4	-3.99712	58.4608	91.1616	-15.6228	472.499	47.3364
16.4167	-4.00093	58.4977	91.0511	-15.4679	472.391	47.3377
16.4333	-4.00261	58.449	91.0014	-15.9846	472.508	47.3357
16.45	-4.00139	58.4399	91.1555	-21.3639	472.544	47.338
16.4667	-4.00032	58.5334	91.1121	-22.4058	472.467	47.34
16.4833	-3.99315	58.4254	91.003	-15.5126	472.473	47.3382
16.5	-3.98949	58.3668	90.9507	-15.481	472.4	47.3374
16.5167	-3.99147	58.4441	91.0825	-15.5502	472.474	47.3327
16.5333	-3.99101	58.5238	91.056	-15.8701	472.449	47.3374
16.55	-3.98628	58.3953	90.9454	-15.5024	472.32	47.3365
16.5667	-3.98644	58.4193	91.0436	-15.078	472.435	47.3376
16.5833	-3.98277	58.4925	91.0449	-15.4249	472.456	47.3328
16.6	-3.98308	58.5909	91.3973	-15.2837	472.372	47.3327
16.6167	-3.98186	58.4412	91.0803	-15.6734	472.355	47.3341
16.6333	-3.98262	58.4417	91.1263	-15.7278	472.24	47.3348
16.65	-3.98064	58.4647	91.0569	-15.6568	472.401	47.3344
16.6667	-3.98079	58.4776	91.0587	-15.4464	472.369	47.3331
16.6833	-3.98079	58.4705	91.0961	-15.0697	472.301	47.3351
16.7	-3.97743	58.5355	91.0555	-14.6012	472.423	47.3396
16.7167	-3.97667	58.4362	90.9779	-15.4351	472.418	47.338
16.7333	-3.97423	58.4977	91.1643	-15.6234	472.363	47.3396
16.75	-3.97484	58.531	91.1089	-15.807	472.343	47.338
16.7667	-3.97926	58.3712	90.9197	-15.6818	472.294	47.3357
16.7833	-3.97636	58.4641	91.2417	-15.2312	472.382	47.3396
16.8	-3.97514	58.4664	91.1892	-14.898	472.384	47.338
16.8167	-3.96873	58.4621	91.0494	-14.6435	472.369	47.3425
16.8333	-3.96446	58.5194	91.1158	-20.7536	472.47	47.3409
16.85	-3.96736	58.3936	90.8831	-20.9927	472.406	47.3405
16.8667	-3.9666	58.3459	90.8447	-14.5046	472.392	47.34
16.8833	-3.96324	58.4522	91.1092	-14.8151	472.459	47.3415
16.9	-3.96233	58.6056	90.9998	-14.3336	472.477	47.3391
16.9167	-3.96462	58.3878	91.0368	-14.9474	472.47	47.3422
16.9333	-3.9637	58.4759	91.0095	-14.7997	472.414	47.3429
16.95	-3.95744	58.6135	91.18	-15.4589	472.395	47.344
16.9667	-3.95302	58.4492	91.0418	-20.9921	472.521	47.3437
16.9833	-3.95027	58.5506	91.18	-20.716	472.347	47.3412
17	-3.94951	58.4985	91.0957	-14.4933	472.415	47.3428
17.0167	-3.94798	58.5445	91.1353	-14.948	472.451	47.344
17.0333	-3.95134	58.6036	91.117	-14.3067	472.409	47.3441
17.05	-3.95454	58.4673	91.1596	-14.8957	472.436	47.3475
17.0667	-3.95546	58.4805	91.0661	-14.4236	472.413	47.349
17.0833	-3.95531	58.4827	91.139	-14.7085	472.429	47.3498
17.1	-3.95699	58.4191	90.9551	-14.1476	472.492	47.349
17.1167	-3.95973	58.4415	91.0122	-14.4784	472.32	47.3504
17.1333	-3.95363	58.4356	91.0355	-14.8342	472.44	47.3519
17.15	-3.95027	58.5816	91.3075	-14.6703	472.402	47.3478
17.1667	-3.95195	58.5236	91.2171	-15.1043	472.377	47.3466
17.1833	-3.94615	58.4701	91.0548	-15.0178	472.333	47.3457
17.2	-3.94371	58.5911	91.341	-14.8313	472.293	47.3444
17.2167	-3.94524	58.4618	91.1832	-20.1128	472.354	47.344
17.2333	-3.94569	58.5175	91.0897	-19.4041	472.369	47.3473
17.25	-3.94356	58.5639	91.1727	-14.2966	472.219	47.3454
17.2667	-3.94188	58.4806	91.0706	-14.2532	472.32	47.3461
17.2833	-3.93898	58.4798	91.0564	-14.7257	472.359	47.3481
17.3	-3.93532	58.4888	91.0107	-14.3551	472.328	47.3479
17.3167	-3.93929	58.4695	90.9759	-14.8188	472.339	47.3464
17.3333	-3.93608	58.4477	91.1312	-14.2674	472.233	47.3473
17.35	-3.93593	58.4113	91.0484	-14.2233	472.43	47.3495
17.3667	-3.93959	58.4525	91.0523	-20.1051	472.375	47.3508
17.3833	-3.93745	58.4721	91.0545	-19.8364	472.301	47.3519
17.4	-3.9373	58.5549	91.199	-19.7605	472.377	47.3496
17.4167	-3.93791	58.5598	91.1773	-13.1116	472.401	47.3499
17.4333	-3.93593	58.4588	91.018	-13.8728	472.334	47.3501
17.45	-3.93547	58.6556	91.5034	-13.2619	472.353	47.349
17.4667	-3.93532	58.4788	91.0992	-13.3918	472.226	47.3492
17.4833	-3.93562	58.4023	91.0696	-13.1635	472.43	47.347
17.5	-3.93364	58.6051	91.0751	-13.3817	472.389	47.3502
17.5167	-3.92998	58.5056	91.0366	-13.6695	472.324	47.3521
17.5333	-3.92799	58.4542	91.0479	-13.8508	472.36	47.3505
17.55	-3.92525	58.3889	90.971	-13.5146	472.385	47.3502
17.5667	-3.92708	58.4843	91.0938	-19.1788	472.343	47.3553
17.5833	-3.92708	58.4533	91.0272	-18.8821	472.319	47.3563
17.6	-3.92372	58.415	91.088	-12.8905	472.214	47.3524
17.6167	-3.92509	58.4979	91.1855	-12.8471	472.344	47.3513
17.6333	-3.92601	58.4777	90.9815	-13.3436	472.294	47.3513
17.65	-3.92403	58.5052	91.0613	-12.7731	472.244	47.3496
17.6667	-3.9254	58.4345	90.9876	-12.2749	472.286	47.3521
17.6833	-3.92616	58.505	90.9794	-13.3167	472.278	47.3492
17.7	-3.92433	58.4065	91.0606	-12.633	472.315	47.3498
17.7167	-3.92738	58.4811	91.2191	-12.7355	472.268	47.3493
17.7333	-3.92769	58.6089	91.1916	-13.0813	472.203	47.3466
17.75	-3.92509	58.4486	90.9789	-15.7963	472.266	47.3501
17.7667	-3.92708	58.6272	91.2365	-18.444	472.233	47.3501
17.7833	-3.92464	58.3704	90.9394	-12.9	472.208	47.3496
17.8	-3.92311	58.433	91.0809	-13.0848	472.267	47.3499
17.8167	-3.92525	58.5079	91.1401	-12.1682	472.144	47.3518
17.8333	-3.9283	58.655	91.1962	-11.7431	472.272	47.3498
17.85	-3.92967	58.4713	90.9771	-12.5185	472.231	47.3495
17.8667	-3.93059	58.3617	90.9286	-13.383	472.26	47.3513
17.8833	-3.93074	58.4953	91.1242	-18.2096	472.301	47.3573
17.9	-3.93486	58.3958	90.9396	-18.1686	472.263	47.3531
17.9167	-3.93318	58.3556	90.9887	-12.1604	472.241	47.3498
17.9333	-3.93303	58.3985	91.0044	-11.9297	472.325	47.3478
17.95	-3.93257	58.364	90.9223	-11.919	472.179	47.3512
17.9667	-3.93044	58.4592	91.0842	-12.282	472.29	47.353
17.9833	-3.92967	58.4719	91.1053	-12.4358	472.335	47.3522
18	-3.92891	58.4509	91.0671	-11.8887	472.342	47.3521
18.0167	-3.92479	58.465	91.0221	-12.1586	472.319	47.3513
18.0333	-3.92906	58.4687	91.1173	-12.0341	472.259	47.3524
18.05	-3.92647	58.5403	91.1622	-17.6858	472.295	47.351
18.0667	-3.93074	58.4066	90.984	-17.7627	472.344	47.3472
18.0833	-3.92845	58.5506	91.1283	-11.8206	472.198	47.3479
18.1	-3.92998	58.5183	91.1001	-11.814	472.245	47.349
18.1167	-3.92921	58.3779	90.9594	-12.1186	472.262	47.3452
18.1333	-3.92525	58.458	91.0983	-11.9463	472.301	47.3467
18.15	-3.92983	58.4539	91.1208	-11.4886	472.263	47.3499
18.1667	-3.92738	58.4203	90.9559	-11.5113	472.099	47.3479
18.1833	-3.92616	58.3904	90.9879	-11.3396	472.227	47.3492
18.2	-3.91975	58.4245	91.0133	-17.4354	472.26	47.3554
18.2167	-3.92159	58.4794	91.0801	-17.7209	472.163	47.3548
18.2333	-3.92372	58.3524	90.913	-11.7455	472.192	47.3507
18.25	-3.92006	58.4802	91.0415	-11.1411	472.211	47.3519
18.2667	-3.91563	58.3753	90.9348	-11.2574	472.227	47.3525
18.2833	-3.91808	58.4475	91.0539	-10.7925	472.213	47.3484
18.3	-3.91426	58.4875	91.0775	-10.8788	472.042	47.3496
18.3167	-3.91396	58.4475	91.1243	-10.6684	472.169	47.3493
18.3333	-3.91258	58.4551	91.0613	-10.929	472.206	47.3516
18.35	-3.9109	58.3614	90.9736	-10.8681	472.158	47.3521
18.3667	-3.91197	58.4631	91.0207	-16.1152	472.195	47.3536
18.3833	-3.91396	58.6128	91.1755	-13.6803	472.243	47.3537
18.4	-3.91502	58.4493	91.1147	-10.709	472.208	47.3545
18.4167	-3.91533	58.4251	91.0162	-10.6499	472.184	47.3534
18.4333	-3.9167	58.3927	90.9869	-10.9844	472.054	47.3539
18.45	-3.92036	58.5578	91.2138	-10.7233	472.251	47.355
18.4667	-3.91853	58.4271	90.9599	-10.7275	472.268	47.3542
18.4833	-3.91441	58.503	91.0618	-10.7621	472.217	47.357
18.5	-3.91396	58.4473	91.0983	-10.16	472.244	47.356
18.5167	-3.91335	58.4911	91.2283	-15.9924	472.242	47.3554
18.5333	-3.91487	58.4325	91.0824	-15.7825	472.288	47.3574
18.55	-3.91457	58.6251	91.3314	-11.2461	472.279	47.3554
18.5667	-3.91167	58.4017	91.0191	-10.3347	472.191	47.357
18.5833	-3.91289	58.4826	91.2565	-9.69093	472.314	47.355
18.6	-3.91548	58.5636	91.2228	-9.80248	472.266	47.3553
18.6167	-3.91182	58.5786	91.3596	-10.0951	472.198	47.3527
18.6333	-3.9106	58.5784	91.2316	-10.1774	472.174	47.3571
18.65	-3.90739	58.4551	91.031	-10.0761	472.121	47.3539
18.6667	-3.90739	58.476	91.1326	-10.588	472.236	47.3556
18.6833	-3.90312	58.6062	91.1973	-16.0896	472.176	47.3537
18.7	-3.9048	58.4055	90.8933	-15.9524	472.134	47.3498
18.7167	-3.90541	58.3901	91.0336	-10.2703	472.232	47.3542
18.7333	-3.90404	58.4565	91.1651	-9.84062	472.212	47.3547
18.75	-3.9019	58.4057	91.0369	-9.7303	472.16	47.3534
18.7667	-3.89946	58.5227	91.1662	-10.0867	472.176	47.3513
18.7833	-3.90038	58.4582	91.0845	-10.3747	472.033	47.3533
18.8	-3.90129	58.4194	91.0995	-9.92882	472.156	47.3562
18.8167	-3.89885	58.4946	91.0842	-16.0984	472.145	47.356
18.8333	-3.89961	58.6031	91.3816	-15.6234	472.147	47.3553
18.85	-3.89702	58.4173	91.0741	-10.0617	472.189	47.3571
18.8667	-3.89946	58.4907	91.1746	-9.179	472.111	47.3566
18.8833	-3.90007	58.4284	91.0778	-9.77623	472.103	47.3583
18.9	-3.90144	58.393	90.9255	-9.80904	472.142	47.3568
18.9167	-3.90038	58.4577	91.1529	-9.73442	472.11	47.3577
18.9333	-3.89946	58.3639	90.8958	-8.57094	472.153	47.3574
18.95	-3.89549	58.5873	91.2106	-9.38286	472.154	47.3573
18.9667	-3.89336	58.4986	91.0416	-8.48518	472.189	47.3597
18.9833	-3.89275	58.437	91.0026	-8.49892	472.18	47.3602
19	-3.89137	58.4602	91.108	-9.35783	472.068	47.362
19.0167	-3.89381	58.5217	91.2551	-11.0511	472.15	47.3626
19.0333	-3.89015	58.6834	91.1608	-16.3667	472.207	47.3609
19.05	-3.89229	58.5619	91.2902	-14.6619	472.11	47.3594
19.0667	-3.8903	58.5835	91.0482	-9.07112	472.119	47.3617
19.0833	-3.88802	58.4324	91.072	-8.55125	472.133	47.3638
19.1	-3.8842	58.4078	90.9721	-8.40523	472.212	47.3644
19.1167	-3.88069	58.4412	91.0506	-8.0024	472.171	47.3655
19.1333	-3.87703	58.4777	91.0963	-7.91481	472.033	47.3628
19.15	-3.87367	58.5661	91.2765	-7.752	472.11	47.3637
19.1667	-3.87413	58.53	91.2632	-9.26354	472.182	47.3643
19.1833	-3.881	58.4582	91.0465	-13.4592	472.104	47.3618
19.2	-3.87657	58.433	91.0967	-15.5824	472.19	47.3643
19.2167	-3.8784	58.556	91.2666	-9.83696	472.174	47.3652
19.2333	-3.87871	58.4225	91.0957	-9.82979	472.15	47.3681
19.25	-3.87535	58.5044	91.0238	-9.81133	472.108	47.3682
19.2667	-3.87383	58.5651	91.1758	-9.75655	471.925	47.3615
19.2833	-3.87459	58.3093	90.8788	-9.87694	472.115	47.3626
19.3	-3.87611	58.5497	91.2313	-9.47289	472.141	47.364
19.3167	-3.8726	58.3859	90.9358	-9.8954	472.081	47.3681
19.3333	-3.86971	58.5037	91.251	-10.0623	472.056	47.3653
19.35	-3.86681	58.5256	91.2898	-15.5524	472.094	47.364
19.3667	-3.8665	58.4522	91.1334	-15.3361	472.113	47.3676
19.3833	-3.86543	58.3666	91.0191	-9.57237	472.114	47.3638
19.4	-3.8665	58.4185	91.1219	-9.72679	471.971	47.3647
19.4167	-3.86757	58.4097	91.0983	-9.31007	472.157	47.3655
19.4333	-3.86513	58.3433	90.9441	-8.87734	472.155	47.3646
19.45	-3.86726	58.4274	91.0609	-9.33037	472.115	47.3614
19.4667	-3.87001	58.5148	91.1414	-9.51103	472.139	47.365
19.4833	-3.8726	58.4684	91.0699	-9.22783	472.086	47.3655
19.5	-3.87566	58.5017	91.077	-9.43703	472.181	47.3641
19.5167	-3.87215	58.5035	91.1068	-14.2347	472.107	47.3638
19.5333	-3.86726	58.6532	91.3125	-12.8345	472.02	47.3629
19.55	-3.8636	58.4267	90.9591	-8.65624	472.152	47.3595
19.5667	-3.86269	58.4237	91.0259	-9.07051	472.175	47.3591
19.5833	-3.86498	58.531	91.2463	-8.86955	472.118	47.3603
19.6	-3.87062	58.4216	90.9908	-9.49791	472.129	47.3617
19.6167	-3.86879	58.5122	91.0499	-14.231	472.033	47.3611
19.6333	-3.86833	58.4982	91.045	-14.4468	472.142	47.3631
19.65	-3.86498	58.3979	90.9995	-8.96797	472.149	47.3649
19.6667	-3.86848	58.4179	91.1124	-8.25218	472.092	47.3678
19.6833	-3.86498	58.4429	91.0664	-8.55125	472.202	47.3675
19.7	-3.86696	58.6036	91.3047	-8.69194	472.167	47.3669
19.7167	-3.86635	58.5305	91.2371	-8.06252	472.1	47.3669
19.7333	-3.8665	58.4959	91.1103	-8.74855	472.124	47.3675
19.75	-3.8633	58.3819	90.848	-8.27171	472.056	47.3628
19.7667	-3.85979	58.3625	90.9385	-8.19008	472.153	47.3631
19.7833	-3.85902	58.4118	91.023	-8.34862	472.082	47.3635
19.8	-3.86009	58.5224	91.1167	-8.42735	472.027	47.3609
19.8167	-3.86086	58.3935	90.9637	-8.10432	472.113	47.3611
19.8333	-3.86131	58.3823	91.0044	-13.8871	472.046	47.364
19.85	-3.86223	58.4045	90.9597	-13.7197	472.039	47.3646
19.8667	-3.8636	58.4158	91.0125	-12.887	472.032	47.3656
19.8833	-3.86574	58.4614	91.1115	-8.36357	471.938	47.3669
19.9	-3.86147	58.5741	91.3276	-8.43514	472.018	47.3618
19.9167	-3.86345	58.5952	91.0925	-8.28316	472.02	47.3638
19.9333	-3.85933	58.3714	90.9473	-7.99522	471.986	47.3653
19.95	-3.8607	58.3907	91.0226	-7.89635	472.064	47.3637
19.9667	-3.86421	58.4199	91.1012	-8.72658	472.015	47.3638
19.9833	-3.86269	58.4997	91.141	-8.52089	472.02	47.3629
20	-3.85811	58.3723	90.9571	-8.14476	472.057	47.3618
20.0167	-3.85887	58.3634	90.882	-13.0962	472.006	47.3632
20.0333	-3.85902	58.4501	91.0606	-13.8674	472.097	47.3647
20.05	-3.86147	58.4179	91.0133	-13.5981	472.1	47.3644
20.0667	-3.85826	58.7341	91.124	-8.52089	472.087	47.3649
20.0833	-3.86009	58.4716	91.1584	-8.24379	472.131	47.3676
20.1	-3.86147	58.4173	91.0552	-8.35518	472.016	47.3673
20.1167	-3.86284	58.3868	90.9506	-8.03337	472.145	47.3646
20.1333	-3.86299	58.4879	91.0633	-8.44231	472.254	47.3628
20.15	-3.86269	58.5008	91.1428	-13.1922	472.144	47.3629
20.1667	-3.8633	58.5159	91.0784	-13.489	472.228	47.3673
20.1833	-3.86543	58.5297	91.2791	-7.92427	472.192	47.3696
20.2	-3.86131	58.474	91.0117	-7.38731	472.184	47.3695
20.2167	-3.86177	58.3456	90.8759	-7.50649	472.14	47.3666
20.2333	-3.85887	58.4066	90.9159	-8.47084	471.947	47.3631
20.25	-3.85887	58.4293	91.1007	-13.9759	472.129	47.3681
20.2667	-3.85536	58.3974	90.985	-13.2542	472.18	47.3655
20.2833	-3.85262	58.3656	90.9251	-7.43492	472.106	47.3623
20.3	-3.85399	58.3129	90.8424	-7.43797	472.14	47.3623
20.3167	-3.85262	58.3921	90.9934	-7.55714	472.113	47.3649
20.3333	-3.8549	58.3967	90.9899	-7.39204	472.119	47.3673
20.35	-3.85216	58.4444	91.021	-7.35451	472.132	47.3702
20.3667	-3.85567	58.3816	90.9782	-7.00218	471.99	47.3698
20.3833	-3.85399	58.4086	91.1173	-7.30736	472.164	47.3672
20.4	-3.85323	58.4534	91.1085	-7.02843	472.203	47.3682
20.4167	-3.85643	58.4072	90.9817	-7.15843	472.143	47.3699
20.4333	-3.85674	58.4058	90.9902	-7.58034	472.248	47.3699
20.45	-3.8607	58.4428	91.0351	-12.9191	472.225	47.3692
20.4667	-3.8604	58.4715	91.0415	-12.9615	472.202	47.3679
20.4833	-3.8549	58.373	90.9429	-7.35512	472.167	47.3714
20.5	-3.85384	58.3506	90.9081	-7.16194	472.017	47.3719
20.5167	-3.85139	58.4458	91.0378	-7.38731	472.192	47.369
20.5333	-3.84895	58.4977	91.1912	-4.52446	472.204	47.3701
20.55	-3.8459	58.4301	91.0816	-4.17641	472.09	47.3695
20.5667	-3.84422	58.393	91.0436	-4.76997	472.106	47.3719
20.5833	-3.84453	58.6753	91.3102	-4.12331	472.168	47.3704
20.6	-3.843	58.4507	91.0844	-4.14238	472.147	47.3736
20.6167	-3.84132	58.3926	90.9528	-4.28185	472.099	47.3722
20.6333	-3.84209	58.3825	90.9432	-8.69377	471.986	47.3708
20.65	-3.84239	58.5015	91.2498	-9.26003	472.179	47.3692
20.6667	-3.84438	58.5564	91.1396	-4.02733	472.146	47.3718
20.6833	-3.84407	58.4759	91.197	-4.25743	472.073	47.3716
20.7	-3.84361	58.3228	90.8515	-3.69362	472.135	47.375
20.7167	-3.84407	58.5917	91.2679	-3.8575	472.21	47.3792
20.7333	-3.84575	58.4554	91.1175	-3.31627	472.152	47.3768
20.75	-3.85277	58.3859	90.9054	-4.1114	472.16	47.3756
20.7667	-3.85323	58.4948	91.1341	-3.95699	472.037	47.376
20.7833	-3.85384	58.5	91.1381	-9.08302	472.233	47.3757
20.8	-3.85231	58.4692	91.0557	-8.40477	472.187	47.3768
20.8167	-3.84758	58.4097	91.0467	-3.69774	472.097	47.3772
20.8333	-3.84438	58.4872	91.1433	-3.60359	472.112	47.3742
20.85	-3.84224	58.4803	91.059	-3.6071	472.143	47.3739
20.8667	-3.84209	58.5448	91.1338	-3.76274	472.064	47.3753
20.8833	-3.83888	58.4394	91.1434	-3.62984	472.078	47.3756
20.9	-3.83766	58.4275	91.0374	-3.23586	471.958	47.375
20.9167	-3.84193	58.4141	91.065	-8.02437	472.122	47.3734
20.9333	-3.84193	58.3726	90.8898	-8.29796	472.091	47.3768
20.95	-3.84453	58.4374	91.0868	-2.87575	472.002	47.3753
20.9667	-3.83858	58.7595	91.6241	-3.27812	472.054	47.3734
20.9833	-3.84285	58.5502	91.2367	-3.12843	472.09	47.3771
21	-3.84468	58.3433	90.8607	-3.38951	472.041	47.3792
21.0167	-3.83858	58.4354	91.123	-4.29848	472.004	47.3805
21.0333	-3.83675	58.4121	90.9603	-3.94569	471.882	47.378
21.05	-3.83415	58.457	91.0673	-3.58803	472.084	47.3789
21.0667	-3.83263	58.397	90.9559	-3.36098	472.038	47.3797
21.0833	-3.83217	58.4449	91.002	-3.98735	471.964	47.3768
21.1	-3.83553	58.4582	91.0687	-3.27278	472.039	47.3782
21.1167	-3.8372	58.4753	91.1538	-8.69194	472.091	47.3786
21.1333	-3.83659	58.4113	91.0272	-8.2885	472.073	47.3765
21.15	-3.83919	58.4029	90.9676	-3.23097	472.058	47.378
21.1667	-3.83324	58.3942	90.9643	-3.49678	471.975	47.3803
21.1833	-3.82851	58.4083	91.0235	-2.80846	472.121	47.3833
21.2	-3.82835	58.5287	91.1901	-3.31444	472.113	47.3826
21.2167	-3.82759	58.4318	90.9756	-3.51295	471.986	47.3821
21.2333	-3.82881	58.5297	91.0542	-3.29659	472.11	47.383
21.25	-3.82835	58.366	91.0137	-3.49678	472.14	47.3774
21.2667	-3.82729	58.3729	91.0084	-8.97331	472.145	47.3818
21.2833	-3.8282	58.5616	91.1779	-8.42552	472.136	47.3855
21.3	-3.8253	58.3924	90.9454	-8.28911	472.152	47.3832
21.3167	-3.82545	58.4254	90.9977	-2.90138	472.116	47.3873
21.3333	-3.82454	58.4864	91.2096	-2.64214	472.089	47.3844
21.35	-3.82744	58.4922	91.1588	-3.23936	471.941	47.3843
21.3667	-3.82347	58.5522	91.1166	-2.69997	472.152	47.3867
21.3833	-3.82164	58.4643	91.1523	-2.81014	472.092	47.3846
21.4	-3.82027	58.4841	91.1457	-3.47664	472.01	47.3855
21.4167	-3.8166	58.3782	90.9017	-2.98302	472.052	47.3852
21.4333	-3.81599	58.56	91.2032	-7.97615	472.08	47.3893
21.45	-3.81645	58.5236	91.3113	-8.2885	472.014	47.3896
21.4667	-3.81554	58.5026	91.2159	-3.1916	472.032	47.3895
21.4833	-3.81584	58.4277	90.9896	-2.37572	471.92	47.3917
21.5	-3.81065	58.4278	91.0247	-2.81731	472.117	47.3896
21.5167	-3.81065	58.4652	91.0734	-2.79289	472.076	47.3866
21.5333	-3.81294	58.4228	90.9704	-2.61055	471.959	47.3876
21.55	-3.81157	58.4647	91.1907	-7.51961	472.091	47.391
21.5667	-3.80837	58.5954	91.2382	-7.42592	472.059	47.3899
21.5833	-3.8076	58.4254	91.0391	-3.02422	471.964	47.3873
21.6	-3.80562	58.448	91.0592	-2.68089	472.015	47.3899
21.6167	-3.79967	58.4138	91.003	-2.70531	472.01	47.3896
21.6333	-3.80013	58.505	91.233	-2.63496	472.037	47.3852
21.65	-3.79845	58.4348	91.0139	-2.55516	471.991	47.3904
21.6667	-3.80058	58.6126	91.2875	-2.96455	471.83	47.3945
21.6833	-3.80104	58.3892	90.9042	-7.59163	472.047	47.3913
21.7	-3.7989	58.456	91.0133	-7.26082	472.057	47.394
21.7167	-3.79768	58.5023	91.0603	-7.66136	471.919	47.3902
21.7333	-3.79356	58.4789	91.0098	-2.95738	472.022	47.3956
21.75	-3.79692	58.4589	91.0604	-2.57957	472.076	47.3986
21.7667	-3.79829	58.4394	91.1314	-2.88475	472.109	47.3954
21.7833	-3.79692	58.388	90.9463	-2.78404	472.097	47.3965
21.8	-3.79463	58.3991	90.9896	-1.73378	472.065	47.3936
21.8167	-3.7925	58.4824	91.1262	-3.0027	472.09	47.3943
21.8333	-3.78532	58.5026	91.2336	-2.77153	472.149	47.3943
21.85	-3.7867	58.3729	91.0593	-3.33122	472.045	47.394
21.8667	-3.78838	58.5354	91.0943	-3.14522	472.046	47.3963
21.8833	-3.78731	58.5204	91.208	-2.61467	472.168	47.3953
21.9	-3.78288	58.4989	91.0879	-3.33168	472.021	47.3998
21.9167	-3.78441	58.6263	91.1767	-2.97356	472.113	47.3974
21.9333	-3.78563	58.4679	91.0917	-3.45512	472.099	47.4
21.95	-3.7841	58.7411	91.3985	-1.73973	472.01	47.3985
21.9667	-3.77998	58.5307	91.1295	-2.67128	472.029	47.3982
21.9833	-3.77586	58.4966	91.1283	-7.8402	472.023	47.3983
22	-3.77342	58.4655	91.0819	-6.24107	472.004	47.3998
22.0167	-3.77159	58.4515	91.1224	-2.18376	472.049	47.4012
22.0333	-3.76869	58.4507	90.9524	-1.35048	472.058	47.4044
22.05	-3.77022	58.4406	91.0374	-1.96144	472.032	47.4044
22.0667	-3.77037	58.4406	91.1361	-1.59966	472.005	47.4059
22.0833	-3.76701	58.3976	91.0111	-2.89299	471.912	47.407
22.1	-3.77068	58.4063	90.9344	-2.64153	471.989	47.4067
22.1167	-3.76915	58.4693	91.0401	-1.88759	472.042	47.4047
22.1333	-3.77617	58.3414	90.9295	-7.72697	471.939	47.4029
22.15	-3.77861	58.5618	91.1103	-6.51939	472.078	47.4015
22.1667	-3.7719	58.4609	91.1268	-2.43477	472.017	47.4017
22.1833	-3.76732	58.6092	91.1808	-1.83327	471.979	47.4049
22.2	-3.76335	58.5172	91.0952	-3.08861	472.064	47.4044
22.2167	-3.75999	58.4605	90.9234	-2.75246	472.098	47.4053
22.2333	-3.76106	58.4704	91.0667	-0.970841	472.006	47.4059
22.25	-3.75938	58.4469	91.0908	-2.39769	472.08	47.4067
22.2667	-3.75847	58.4733	91.0937	-2.94426	472.118	47.4046
22.2833	-3.7574	58.413	91.0288	-6.55098	472.081	47.4068
22.3	-3.75557	58.4473	91.0362	-9.10149	472.074	47.4087
22.3167	-3.75633	58.3715	90.9669	-3.14217	471.915	47.4056
22.3333	-3.75603	58.4547	91.1408	-1.67183	472.13	47.4046
22.35	-3.75771	58.5354	91.1103	-1.43578	472.062	47.4076
22.3667	-3.7574	58.5673	91.3856	-2.41203	471.885	47.4073
22.3833	-3.75587	58.3648	90.9359	-0.764542	472.022	47.4021
22.4	-3.75679	58.4673	91.0749	-3.57079	472.1	47.4091
22.4167	-3.75374	58.5989	91.2026	-2.87285	471.99	47.4073
22.4333	-3.75542	58.3765	90.9815	-2.34886	472.067	47.4058
22.45	-3.75084	58.4406	91.0474	-3.28224	472.066	47.4072
22.4667	-3.75298	58.4516	90.9528	-3.63808	472.034	47.4087
22.4833	-3.75099	58.4422	90.9213	-6.88896	472.052	47.4094
22.5	-3.75114	58.5305	91.0697	-7.74132	471.991	47.4113
22.5167	-3.74779	58.4246	91.0583	-2.63557	471.966	47.4116
22.5333	-3.74321	58.4087	90.9991	-1.40831	472.014	47.4125
22.55	-3.74886	58.3994	90.9776	-2.49077	472.033	47.4091
22.5667	-3.74718	58.3685	90.9043	-2.51808	471.996	47.409
22.5833	-3.7484	58.5348	91.1845	-2.08	471.98	47.4046
22.6	-3.74519	58.4394	91.0139	-3.56422	471.914	47.4062
22.6167	-3.74306	58.5535	91.2679	-7.36275	471.986	47.4076
22.6333	-3.74138	58.4074	91.0815	-6.36498	472.077	47.4087
22.65	-3.7394	58.5671	91.1707	-1.75102	471.912	47.4091
22.6667	-3.74046	58.5041	91.0821	-2.02583	472.078	47.4079
22.6833	-3.74168	58.4731	91.1007	-0.641861	472.018	47.4097
22.7	-3.74092	58.4113	90.9629	-1.14189	471.941	47.4123
22.7167	-3.73741	58.509	91.1215	-2.39662	472.014	47.4116
22.7333	-3.73344	58.469	91.171	-1.73073	472.111	47.412
22.75	-3.73528	58.4708	91.123	-2.02522	472.029	47.4081
22.7667	-3.72963	58.5653	91.4329	-6.96648	472.06	47.409
22.7833	-3.72719	58.5113	91.1594	-7.42302	472.076	47.4123
22.8	-3.72566	58.4599	91.0107	-6.32988	472.072	47.4082
22.8167	-3.72566	58.5253	91.2696	-1.57692	472.058	47.4094
22.8333	-3.72032	58.5357	91.2222	-2.33696	472.102	47.4073
22.85	-3.72093	58.4626	91.177	-2.16286	472.114	47.4078
22.8667	-3.72139	58.4112	90.9368	-2.99202	472.133	47.409
22.8833	-3.7249	58.3775	90.9989	-1.23192	472.136	47.4087
22.9	-3.72124	58.4737	91.1469	-1.717	472.063	47.4046
22.9167	-3.71925	58.521	91.1787	-1.75407	472.14	47.4043
22.9333	-3.7191	58.4605	91.0583	-1.42204	472.006	47.4044
22.95	-3.71758	58.5659	91.2833	-7.12975	472.086	47.4035
22.9667	-3.71666	58.4956	91.2589	-6.47057	472.065	47.4068
22.9833	-3.71849	58.4168	90.9588	-4.90883	471.915	47.4078
23	-3.7191	58.5996	91.3839	-2.30003	472.096	47.4087
23.0167	-3.72398	58.4736	91.0725	-2.36259	472.007	47.4068
23.0333	-3.72231	58.447	91.0413	-3.39378	471.833	47.407
23.05	-3.72551	58.5955	91.1253	-2.95387	472.045	47.407
23.0667	-3.72017	58.362	90.8624	-1.80946	472.006	47.4064
23.0833	-3.71925	58.4948	91.0345	-2.95326	471.906	47.4044
23.1	-3.72093	58.5307	91.2521	-6.41502	472.027	47.4068
23.1167	-3.7217	58.5731	91.2055	-6.32805	472.056	47.4087
23.1333	-3.72017	58.4296	91.0072	-1.63124	471.93	47.4076
23.15	-3.71712	58.4534	91.0145	-1.72905	471.993	47.4072
23.1667	-3.71925	58.4563	91.0493	-1.02806	471.965	47.4078
23.1833	-3.71712	58.5259	91.1448	-1.33858	471.996	47.4061
23.2	-3.71559	58.3877	90.9879	-2.55623	471.997	47.4093
23.2167	-3.71483	58.4516	91.0125	-2.22847	472.003	47.4087
23.2333	-3.71559	58.4472	91.0593	-0.712662	471.982	47.4064
23.25	-3.71071	58.4711	91.1297	-6.87828	472.094	47.4053
23.2667	-3.70918	58.5105	91.1396	-5.96214	472.07	47.4065
23.2833	-3.70689	58.4013	90.9695	-1.7588	472.024	47.4049
23.3	-3.70811	58.5293	91.1758	-2.65404	472.081	47.4065
23.3167	-3.70583	58.5625	91.2428	-1.99181	472.08	47.4097
23.3333	-3.70995	58.5409	91.1082	-2.19032	472.053	47.4102
23.35	-3.71117	58.3819	90.9429	-1.09718	472.08	47.4087
23.3667	-3.71315	58.5697	91.1492	-1.60378	472.079	47.4091
23.3833	-3.71223	58.4797	91.0445	-2.12654	472.118	47.4064
23.4	-3.71117	58.4876	91.0711	-1.9323	472.052	47.405
23.4167	-3.71086	58.5546	91.284	-6.59386	471.966	47.4036
23.4333	-3.71178	58.4328	91.0061	-6.29234	472.116	47.4064
23.45	-3.713	58.4318	90.9281	-1.74629	472.126	47.4049
23.4667	-3.70873	58.4213	91.0363	-2.57179	471.863	47.4058
23.4833	-3.70735	58.6037	91.1945	-1.49895	472.015	47.407
23.5	-3.70873	58.4258	91.0195	-2.54967	472.028	47.4091
23.5167	-3.70903	58.5668	91.2443	-2.73567	471.832	47.4091
23.5333	-3.70308	58.4321	91.0539	-2.20222	471.997	47.4085
23.55	-3.70628	58.3785	90.9293	-1.06438	471.986	47.4073
23.5667	-3.70995	58.4098	90.9864	-1.38084	471.921	47.4067
23.5833	-3.71285	58.5076	91.1205	-1.79695	472	47.4087
23.6	-3.71086	58.5539	91.217	-6.79176	472.014	47.4096
23.6167	-3.70934	58.4444	91.0851	-6.74538	471.934	47.4084
23.6333	-3.70842	58.4388	91.0532	-1.78444	472.027	47.4093
23.65	-3.70415	58.4185	91.0293	-0.678177	471.956	47.4043
23.6667	-3.70323	58.5377	91.186	-1.88866	471.928	47.4067
23.6833	-3.70186	58.5395	91.1626	-1.67839	471.995	47.4047
23.7	-3.70293	58.4505	91.0923	-2.20039	472.061	47.4078
23.7167	-3.70232	58.4246	91.1225	-1.7498	471.986	47.4075
23.7333	-3.69865	58.4759	91.1378	-1.69502	471.99	47.4085
23.75	-3.69774	58.4115	91.0015	-2.03423	471.999	47.4107
23.7667	-3.7011	58.5346	91.238	-2.1003	472.056	47.4085
23.7833	-3.70537	58.5122	91.1578	-5.9687	472.044	47.4073
23.8	-3.70003	58.4151	91.025	-6.43837	472.036	47.4087
23.8167	-3.70049	58.4687	91.0563	-1.6938	472.048	47.4064
23.8333	-3.6953	58.5178	91.1271	-2.64992	472.123	47.4072
23.85	-3.69164	58.375	90.9837	-2.02217	472.081	47.4064
23.8667	-3.6953	58.4621	91.1817	-2.80724	472.025	47.4041
23.8833	-3.69423	58.5198	91.1971	-2.34474	472.109	47.4052
23.9	-3.69423	58.4289	91.1239	-1.64253	472.152	47.4068
23.9167	-3.69377	58.4483	90.9664	-2.31316	472.063	47.4067
23.9333	-3.69698	58.3651	90.9391	-3.32512	472.057	47.4046
23.95	-3.6956	58.44	91.0648	-4.50768	472.107	47.403
23.9667	-3.69545	58.4364	91.0076	-3.67332	472.091	47.4012
23.9833	-3.69667	58.4371	90.9821	-1.94542	472.043	47.4039
24	-3.69499	58.4878	91.1561	-1.60561	472.028	47.405
24.0167	-3.69591	58.512	91.1758	-1.72249	472.026	47.4052
24.0333	-3.69194	58.4667	91.072	-1.8792	472.015	47.402
24.05	-3.69194	58.4458	90.9222	-1.94054	472.043	47.4004
24.0667	-3.69606	58.3976	90.9776	-1.63063	471.941	47.3992
24.0833	-3.69789	58.3547	90.89	-5.91377	472.045	47.4065
24.1	-3.69896	58.4309	91.0125	-6.101	471.953	47.4064
24.1167	-3.69789	58.5116	91.2621	-1.68373	471.987	47.4061
24.1333	-3.69621	58.6863	91.5215	-1.90071	471.995	47.409
24.15	-3.6956	58.5098	91.0856	-2.19276	472.015	47.4056
24.1667	-3.69408	58.536	91.0583	-1.88393	472.079	47.4061
24.1833	-3.69377	58.4097	90.986	-1.88988	472.06	47.4032
24.2	-3.69591	58.502	91.1143	-1.95671	471.992	47.4067
24.2167	-3.69392	58.3645	90.8906	-2.089	472.106	47.4067
24.2333	-3.69698	58.3649	90.9029	-5.88936	472.051	47.4043
24.25	-3.69286	58.6027	91.2823	-7.00523	471.913	47.4047
24.2667	-3.69667	58.3733	91.0201	-1.79634	472.03	47.4053
24.2833	-3.69377	58.3643	90.976	-2.03651	472.089	47.4082
24.3	-3.69057	58.4046	91.0244	-1.63536	471.873	47.4067
24.3167	-3.68568	58.4917	91.1796	-1.86195	472.011	47.4065
24.3333	-3.68568	58.4501	91.0958	-1.76476	472.094	47.4056
24.35	-3.68538	58.4426	91.1211	-2.07054	471.978	47.4072
24.3667	-3.68477	58.4007	90.9875	-1.51436	472.076	47.4087
24.3833	-3.68797	58.4255	91.002	-1.75468	472.03	47.4062
24.4	-3.68553	58.5427	91.124	-1.67061	471.959	47.4061
24.4167	-3.68538	58.5615	91.1924	-6.3514	472.091	47.405
24.4333	-3.68568	58.6083	91.1221	-5.93346	472.046	47.4049
24.45	-3.68568	58.4637	91.1015	-2.04124	471.913	47.4081
24.4667	-3.68721	58.4078	90.9612	-1.33507	472.102	47.4047
24.4833	-3.6895	58.4632	91.1733	-2.85255	472.092	47.4065
24.5	-3.69057	58.4815	91.1007	-2.0562	471.96	47.4027
24.5167	-3.68996	58.4679	91.106	-2.22435	472.015	47.3998
24.5333	-3.68889	58.3797	90.9373	-1.88759	472.045	47.4039
24.55	-3.68721	58.4728	91.1283	-2.03712	471.957	47.4044
24.5667	-3.68309	58.5288	91.1279	-6.49849	472.033	47.4009
24.5833	-3.68111	58.478	91.0232	-6.43593	471.989	47.4044
24.6	-3.68217	58.4881	91.0954	-6.57539	471.955	47.4003
24.6167	-3.68599	58.4	90.9594	-2.47292	472.009	47.4
24.6333	-3.68599	58.4177	90.9802	-1.81892	471.956	47.3998
24.65	-3.68584	58.5442	91.1482	-1.3987	471.847	47.3994
24.6667	-3.68507	58.5046	91.0659	-1.87553	471.995	47.3966
24.6833	-3.68553	58.4786	91.0432	-2.14561	471.941	47.3986
24.7	-3.68813	58.5429	91.0745	-2.0359	471.878	47.3991
24.7167	-3.6898	58.5299	91.1477	-1.86913	471.973	47.4021
24.7333	-3.68645	58.4211	91.0426	-1.73195	472.02	47.3985
24.75	-3.68187	58.525	91.146	-7.53807	471.951	47.3977
24.7667	-3.68462	58.4794	91.0894	-7.19414	471.932	47.3975
24.7833	-3.68477	58.3917	90.9802	-2.24403	471.98	47.3992
24.8	-3.68431	58.4266	91.1436	-2.28691	472.013	47.3998
24.8167	-3.6895	58.5008	91.1369	-2.3954	472.034	47.3963
24.8333	-3.69026	58.5384	91.3082	-2.97417	471.993	47.3983
24.85	-3.69209	58.4042	91.0056	-2.11815	471.961	47.3994
24.8667	-3.69545	58.4083	90.9675	-2.82097	472.086	47.401
24.8833	-3.69698	58.3601	90.978	-2.01561	472.014	47.4014
24.9	-3.69453	58.4284	91.0217	-2.89665	471.929	47.4014
24.9167	-3.68797	58.448	91.0291	-7.47063	472.03	47.4004
24.9333	-3.68355	58.5348	91.0928	-7.47612	472.045	47.4035
24.95	-3.68401	58.4289	91.0459	-5.17769	471.973	47.405
24.9667	-3.6834	58.514	91.0253	-2.83943	472.024	47.4021
24.9833	-3.68629	58.523	91.2923	-2.75185	472.106	47.4009
25	-3.68446	58.6018	91.2579	-2.76848	472.085	47.4012
25.0167	-3.68736	58.4403	91.0488	-2.90077	472.046	47.3994
25.0333	-3.68813	58.5102	91.2508	-2.31728	472.009	47.4001
25.05	-3.68736	58.3787	90.8918	-2.80373	472.011	47.3997
25.0667	-3.69072	58.395	91.0572	-7.83302	472.082	47.4018
25.0833	-3.69026	58.561	91.1062	-7.19597	471.998	47.4015
25.1	-3.68828	58.4831	91.0824	-7.67281	471.931	47.4021
25.1167	-3.68706	58.5247	91.1138	-2.39479	472.009	47.4047
25.1333	-3.6805	58.4234	91.0011	-2.41615	471.999	47.403
25.15	-3.67516	58.4896	91.0386	-2.44423	471.933	47.4018
25.1667	-3.67851	58.4266	91.0827	-3.05641	471.96	47.4004
25.1833	-3.67561	58.5006	91.1044	-2.39891	472.015	47.4033
25.2	-3.67439	58.4654	91.07	-2.57118	471.946	47.4041
25.2167	-3.67561	58.4637	91.0287	-7.52495	471.957	47.4055
25.2333	-3.67409	58.4911	91.1489	-7.73598	471.94	47.4041
25.25	-3.67226	58.3894	90.9683	-2.94014	471.999	47.4047
25.2667	-3.67302	58.363	90.9647	-2.82387	472.039	47.4044
25.2833	-3.67241	58.4168	90.991	-2.11754	471.98	47.4023
25.3	-3.67409	58.4155	91.0557	-2.84355	471.968	47.4035
25.3167	-3.66966	58.5003	90.9953	-3.17207	472.059	47.4062
25.3333	-3.67378	58.5313	91.0583	-2.69402	472.037	47.4052
25.35	-3.67287	58.5008	91.1219	-3.10402	471.974	47.4096
25.3667	-3.66737	58.4907	91.1327	-7.12853	472.051	47.4126
25.3833	-3.66524	58.4391	90.9922	-5.44884	472.062	47.416
25.4	-3.66234	58.4106	91.0185	-2.73216	472.015	47.4113
25.4167	-3.66188	58.4974	91.1883	-3.21846	472.041	47.4131
25.4333	-3.65776	58.4347	90.9832	-2.94548	472.088	47.4145
25.45	-3.66051	58.4689	91.1398	-2.45018	472.088	47.4105
25.4667	-3.65791	58.4443	91.0195	-7.85332	472.08	47.4134
25.4833	-3.65273	58.5113	91.0941	-7.41295	472.061	47.4114
25.5	-3.65242	58.3805	90.8741	-1.83327	472.08	47.4134
25.5167	-3.65364	58.4765	91.0674	-3.00804	472.148	47.4097
25.5333	-3.65562	58.6181	91.2637	-2.89009	472.114	47.4079
25.55	-3.65471	58.4879	91.1172	-2.99919	472.063	47.4105
25.5667	-3.65547	58.4689	91.0879	-3.09212	472.122	47.4126
25.5833	-3.65349	58.4737	91.0093	-3.51769	472.145	47.4143
25.6	-3.65288	58.3936	90.9515	-2.8138	472.061	47.4159
25.6167	-3.64693	59.0232	91.172	-8.15559	472.06	47.4183
25.6333	-3.65074	58.4507	91.0619	-8.33138	472.083	47.4191
25.65	-3.64998	58.4277	90.8837	-2.96761	472.063	47.42
25.6667	-3.65135	58.4296	91.0812	-2.62901	472.038	47.42
25.6833	-3.65364	58.3865	91.0087	-2.11708	472.017	47.4183
25.7	-3.65273	58.3419	90.9719	-2.57423	472.046	47.4181
25.7167	-3.64891	58.4586	91.0856	-2.47826	472.057	47.4187
25.7333	-3.6451	58.5606	91.0769	-2.75124	472.004	47.42
25.75	-3.64677	58.4225	91.0125	-2.95982	471.965	47.4201
25.7667	-3.64723	58.5238	91.1404	-3.61549	472.001	47.4207
25.7833	-3.64494	58.5079	91.1591	-8.20503	471.971	47.4198
25.8	-3.64525	58.4107	91.1053	-8.04115	471.926	47.4204
25.8167	-3.6454	58.5023	91.1533	-8.4214	471.928	47.4241
25.8333	-3.64174	58.4591	91.1414	-2.6368	472.005	47.4218
25.85	-3.64159	58.5369	91.1674	-3.61366	471.934	47.4227
25.8667	-3.64647	58.5862	91.1456	-3.02055	471.935	47.4239
25.8833	-3.64784	58.3978	90.9754	-2.63741	471.965	47.4245
25.9	-3.64723	58.6263	91.1257	-2.69157	472.001	47.4235
25.9167	-3.6451	58.4719	91.0734	-2.64214	471.986	47.4181
25.9333	-3.64296	58.4649	91.1434	-3.08022	471.998	47.42
25.95	-3.64143	58.4899	90.9725	-3.66554	472.005	47.4169
25.9667	-3.64098	58.6521	91.2635	-8.20198	472.068	47.4213
25.9833	-3.63853	58.4997	90.9994	-7.97432	472.024	47.4209
26	-3.63426	58.4089	91.0128	-3.14705	471.98	47.425
26.0167	-3.63258	58.4794	91.1161	-2.96989	471.981	47.4279
26.0333	-3.62846	58.5774	91.124	-3.03856	472.046	47.4249
26.05	-3.63106	58.4571	91.076	-2.96989	471.99	47.4241
26.0667	-3.63319	58.4345	91.0079	-3.77037	472.005	47.4258
26.0833	-3.62999	58.4182	90.9692	-3.42476	472.051	47.4297
26.1	-3.63091	58.4258	91.0496	-3.40385	472.072	47.4326
26.1167	-3.62816	58.4681	91.0426	-4.21562	472.016	47.43
26.1333	-3.62892	58.3819	90.915	-3.44734	472.024	47.4299
26.15	-3.62328	58.7629	91.4123	-3.15239	472.016	47.4278
26.1667	-3.61992	58.4864	91.1346	-3.4211	472.03	47.4261
26.1833	-3.62083	58.46	91.1337	-3.78593	472.009	47.4287
26.2	-3.61626	58.4774	91.0694	-8.45116	471.96	47.4308
26.2167	-3.61595	58.3936	90.9574	-7.15065	472.007	47.4307
26.2333	-3.61321	58.462	91.1222	-3.7484	471.995	47.4307
26.25	-3.61321	58.4838	91.1501	-3.0027	471.966	47.43
26.2667	-3.61122	58.4635	91.0798	-3.66905	471.952	47.4293
26.2833	-3.60695	58.4063	91.0821	-3.6631	472.032	47.4339
26.3	-3.61	58.3573	90.9411	-3.92784	472.013	47.4354
26.3167	-3.60924	58.4312	91.027	-3.34312	472.018	47.4375
26.3333	-3.60786	58.5636	91.184	-3.56117	472.015	47.4328
26.35	-3.60481	58.4872	90.9986	-3.55293	472.035	47.4336
26.3667	-3.60451	58.4473	91.0198	-3.58513	472.031	47.4342
26.3833	-3.60298	58.6628	91.0604	-8.6306	472.027	47.4336
26.4	-3.60146	58.4075	90.9493	-8.1884	471.997	47.4361
26.4167	-3.59734	58.6451	91.4799	-1.83861	472.004	47.4374
26.4333	-3.59505	58.4458	91.0302	-3.44917	472.063	47.4358
26.45	-3.59261	58.5519	91.0003	-3.65486	472.005	47.4348
26.4667	-3.58925	58.48	91.1094	-3.54576	472.019	47.4387
26.4833	-3.58879	58.4228	90.9042	-8.31352	472.11	47.4363
26.5	-3.58925	58.4179	90.9541	-8.39928	472.057	47.4352
26.5167	-3.5923	58.642	91.4105	-2.31071	472.011	47.4381
26.5333	-3.58833	58.4052	90.9408	-2.8788	472.032	47.441
26.55	-3.58681	58.3968	90.9344	-3.40263	472.087	47.4424
26.5667	-3.58452	58.4951	91.0668	-2.60994	472.059	47.4424
26.5833	-3.58025	58.4016	90.9943	-3.52959	472.062	47.4459
26.6	-3.5778	58.3962	91.0171	-2.67784	472.087	47.448
26.6167	-3.57582	58.5116	91.0703	-2.24571	472.116	47.4458
26.6333	-3.57414	58.5603	91.1485	-3.13683	472.038	47.4442
26.65	-3.5743	58.5729	91.1147	-2.80724	471.981	47.4453
26.6667	-3.57155	58.5278	91.1453	-3.04268	472.011	47.4412
26.6833	-3.56682	58.4449	91.025	-8.37196	472.023	47.4435
26.7	-3.56499	58.3912	90.9478	-8.17406	471.993	47.4476
26.7167	-3.56117	58.4913	90.9736	-7.398	471.948	47.4476
26.7333	-3.56483	58.4437	91.0386	-2.31911	471.987	47.4511
26.75	-3.55965	58.4618	91.005	-3.04207	471.985	47.4516
26.7667	-3.554	58.4199	91.0458	-2.92107	471.96	47.4551
26.7833	-3.55217	58.4245	90.9179	-3.40569	471.921	47.4496
26.8	-3.54942	58.4914	91.2067	-3.27446	471.91	47.4535
26.8167	-3.55171	58.5069	91.0824	-3.61427	471.942	47.4545
26.8333	-3.54637	58.431	90.9943	-2.96455	471.912	47.4557
26.85	-3.54454	58.5375	91.168	-3.4951	471.902	47.4574
26.8667	-3.54713	58.4426	90.9814	-3.27034	471.944	47.4575
26.8833	-3.545	58.5247	91.1102	-8.28133	471.931	47.4575
26.9	-3.54622	58.4798	91.068	-8.24913	471.923	47.4598
26.9167	-3.54485	58.3796	90.9196	-3.61839	471.934	47.4593
26.9333	-3.54179	58.5984	91.1343	-3.08327	471.982	47.4598
26.95	-3.53828	58.4649	91.0391	-3.01353	471.94	47.4625
26.9667	-3.53706	58.4698	91.2	-3.70903	471.933	47.4632
26.9833	-3.53661	58.5014	91.2095	-3.29002	471.943	47.4685
27	-3.53157	58.5905	91.2241	-3.2209	472.005	47.4665
27.0167	-3.52882	58.5166	91.1114	-3.08022	472.012	47.465
27.0333	-3.53004	58.4037	90.8889	-3.76274	472.026	47.4664
27.05	-3.52867	58.4237	90.9426	-7.74193	471.995	47.4653
27.0667	-3.52821	58.4832	91.0314	-8.45543	472.056	47.4685
27.0833	-3.52913	58.4423	90.9847	-2.90611	472.048	47.4709
27.1	-3.52425	58.4589	91.0685	-3.07671	472.012	47.4722
27.1167	-3.52135	58.5661	91.1802	-3.25249	472.05	47.4722
27.1333	-3.52425	58.4943	91.085	-3.29659	472.125	47.4728
27.15	-3.51952	58.5037	91.1669	-3.17558	472.042	47.4737
27.1667	-3.51692	58.5123	91.0688	-3.09456	472.002	47.4769
27.1833	-3.51463	58.5888	91.0975	-3.08556	472.004	47.4749
27.2	-3.51051	58.7922	91.6177	-8.02147	472.026	47.4767
27.2167	-3.50349	58.5304	91.0856	-7.4337	471.965	47.4795
27.2333	-3.49861	58.4986	91.2492	-6.68037	471.949	47.4789
27.25	-3.49724	58.4786	91.121	-3.13393	471.984	47.4815
27.2667	-3.49724	58.6117	91.4132	-3.73879	471.995	47.4853
27.2833	-3.49281	58.4141	91.0027	-3.08083	471.965	47.481
27.3	-3.49205	58.4713	90.9658	-3.30971	471.926	47.4839
27.3167	-3.48885	58.4548	91.0613	-6.75301	471.944	47.4827
27.3333	-3.4832	58.4568	91.0886	-8.36479	471.926	47.4865
27.35	-3.47908	58.3561	90.8891	-8.00362	471.926	47.4873
27.3667	-3.47618	58.46	91.076	-2.86629	471.909	47.4891
27.3833	-3.47252	58.6169	91.1189	-3.61778	471.988	47.4888
27.4	-3.4687	58.5059	91.1758	-3.30666	471.946	47.4924
27.4167	-3.46809	58.4881	91.1878	-2.23503	471.964	47.4905
27.4333	-3.46336	58.4229	91.0178	-2.56111	471.975	47.4897
27.45	-3.46565	58.6126	91.3607	-2.80067	472.007	47.4906
27.4667	-3.46245	58.4689	91.0273	-2.967	472.042	47.4934
27.4833	-3.46077	58.4045	90.9557	-2.77916	472.007	47.4931
27.5	-3.4626	58.3613	90.8672	-3.38417	472.025	47.497
27.5167	-3.46367	58.5127	91.0513	-8.48702	472.097	47.4976
27.5333	-3.46001	58.4203	90.9771	-8.62526	472.053	47.4967
27.55	-3.45604	58.4405	91.0136	-9.05373	471.963	47.4989
27.5667	-3.45512	58.4756	90.985	-3.17863	471.971	47.4992
27.5833	-3.45634	58.3666	90.9045	-3.56834	472.018	47.5007
27.6	-3.44933	58.4457	90.9873	-3.31749	471.954	47.5018
27.6167	-3.44826	58.4364	90.9039	-3.5302	471.951	47.5044
27.6333	-3.44948	58.4844	91.1071	-3.29536	471.957	47.5105
27.65	-3.44658	58.4271	90.9524	-4.2025	472.025	47.5129
27.6667	-3.44948	58.5484	91.0421	-3.55949	471.983	47.5143
27.6833	-3.44566	58.4458	90.9832	-3.46764	471.99	47.5149
27.7	-3.4417	58.4463	91.1401	-8.19374	471.985	47.5137
27.7167	-3.4391	58.4316	91.0424	-8.42262	472.063	47.5129
27.7333	-3.43773	58.4365	91.0397	-3.619	471.958	47.5158
27.75	-3.43727	58.386	90.9338	-3.30009	471.916	47.5152
27.7667	-3.43391	58.4763	91.0232	-3.82713	471.97	47.517
27.7833	-3.42873	58.5146	91.1593	-3.74184	471.991	47.519
27.8	-3.42796	58.4298	91.0021	-3.30849	471.939	47.5205
27.8167	-3.42644	58.4472	91.0986	-3.47725	471.92	47.5211
27.8333	-3.41911	58.5854	91.2202	-2.95082	471.952	47.5211
27.85	-3.4153	58.3538	90.9	-3.51173	471.94	47.5239
27.8667	-3.41743	58.511	91.0531	-7.04155	471.933	47.5289
27.8833	-3.41637	58.4919	91.1425	-8.16277	471.93	47.5306
27.9	-3.41072	58.4853	91.097	-2.45735	471.957	47.5277
27.9167	-3.40935	58.4348	91.0026	-2.04781	471.909	47.5289
27.9333	-3.40401	58.5053	91.0647	-2.65221	471.88	47.5324
27.95	-3.40004	58.5423	91.2629	-2.97356	471.864	47.5336
27.9667	-3.39607	58.5317	91.1469	-3.85445	471.942	47.5365
27.9833	-3.39104	58.5351	91.0679	-3.3329	471.935	47.5359
28	-3.38905	58.5207	91.1759	-8.39516	471.897	47.535
28.0167	-3.38738	58.4632	91.1369	-8.71697	471.936	47.5379
28.0333	-3.3831	58.3952	91.0635	-6.52184	471.982	47.5398
28.05	-3.37929	58.5346	91.1111	-3.52669	471.917	47.5419
28.0667	-3.37456	58.6216	91.2371	-3.57018	471.917	47.5411
28.0833	-3.36998	58.538	91.1317	-4.38561	471.92	47.5404
28.1	-3.36632	58.6765	91.2054	-3.71803	472.008	47.5419
28.1167	-3.36235	58.5172	91.2779	-3.74428	472.017	47.5439
28.1333	-3.35976	58.4844	91.189	-3.56667	472.012	47.5465
28.15	-3.3532	58.4628	91.0883	-3.12553	471.996	47.5469
28.1667	-3.35548	58.6959	91.1843	-8.52455	472.04	47.5489
28.1833	-3.35197	58.5699	91.1874	-8.78792	472.016	47.5501
28.2	-3.35182	58.4879	91.0398	-3.55461	471.955	47.5535
28.2167	-3.34953	58.5745	91.2118	-3.03429	472.015	47.5547
28.2333	-3.34801	58.5171	91.2202	-3.37288	472.048	47.5547
28.25	-3.34618	58.4403	91.0699	-4.20677	472.005	47.555
28.2667	-3.34541	58.8169	91.9909	-8.24791	471.977	47.5535
28.2833	-3.34145	58.4454	90.9853	-9.09142	472.005	47.561
28.3	-3.3358	58.5622	91.1944	-8.5865	472.027	47.5639
28.3167	-3.33397	58.5696	91.2411	-3.02116	471.958	47.5649
28.3333	-3.33138	58.4463	90.9727	-3.64464	471.952	47.566
28.35	-3.32756	58.534	91.1523	-3.68996	472.018	47.5666
28.3667	-3.32146	58.4954	91.0955	-3.62206	472.004	47.5692
28.3833	-3.32375	58.4263	90.9414	-3.24532	471.963	47.5695
28.4	-3.31673	58.4876	91.0851	-3.36327	471.886	47.5726
28.4167	-3.31612	58.5018	91.1803	-3.08327	471.932	47.5742
28.4333	-3.31581	58.4055	91.0423	-3.67149	471.935	47.5726
28.45	-3.31505	58.4699	91.0197	-3.34602	471.891	47.5771
28.4667	-3.31093	58.6474	91.1456	-6.21666	471.875	47.5813
28.4833	-3.30498	58.4702	91.0781	-8.54836	471.917	47.579
28.5	-3.29857	58.4757	91.0981	-8.65089	471.926	47.5826
28.5167	-3.29369	58.4803	91.159	-3.67271	471.892	47.5828
28.5333	-3.28804	58.4979	91.1025	-2.95448	471.957	47.5871
28.55	-3.28468	58.4707	91.1587	-3.76213	471.962	47.586
28.5667	-3.28239	58.527	91.2197	-3.51234	471.941	47.5863
28.5833	-3.28041	58.5365	91.2049	-3.16246	471.908	47.591
28.6	-3.27522	58.3802	90.9173	-4.0226	471.876	47.5919
28.6167	-3.27477	58.5398	91.144	-4.13048	472.013	47.5927
28.6333	-3.26973	58.5023	91.0799	-8.66341	471.978	47.593
28.65	-3.26683	58.5583	91.0874	-9.12468	471.868	47.5967
28.6667	-3.26088	58.5436	91.2548	-8.61092	471.889	47.5958
28.6833	-3.25707	58.5535	91.2536	-2.95799	471.961	47.5939
28.7	-3.25539	58.6102	91.3615	-3.52959	471.879	47.5982
28.7167	-3.25523	58.5616	91.255	-3.52608	471.87	47.6011
28.7333	-3.2473	58.9835	91.3586	-4.27284	471.932	47.6031
28.75	-3.24471	58.4814	91.0493	-3.33656	471.982	47.6052
28.7667	-3.24287	58.4086	91.0001	-3.76991	472.006	47.6037
28.7833	-3.23875	58.5284	91.2411	-3.55171	471.991	47.6041
28.8	-3.23326	58.4611	91.1449	-3.25661	471.976	47.6063
28.8167	-3.23219	58.5235	91.2171	-8.76762	472.062	47.6064
28.8333	-3.22807	58.4739	91.1494	-8.36662	472.005	47.6077
28.85	-3.2267	58.632	91.1346	-8.91258	471.979	47.6081
28.8667	-3.22334	58.5195	91.1439	-3.49327	472.049	47.6104
28.8833	-3.22136	58.4803	91.0935	-4.42604	472.083	47.6147
28.9	-3.21816	58.4098	91.0127	-3.66966	472.034	47.6121
28.9167	-3.21587	58.5018	91.1195	-3.76991	472.067	47.6119
28.9333	-3.21266	58.5461	91.1655	-3.75679	472.024	47.6136
28.95	-3.20671	58.5886	91.3607	-3.85216	472.001	47.6121
28.9667	-3.20366	58.5276	91.0255	-8.71407	471.919	47.6151
28.9833	-3.1974	58.6303	91.2698	-8.22594	471.924	47.6194
29	-3.18748	58.5546	91.2769	-8.21404	471.939	47.6231
29.0167	-3.18748	58.5944	91.3134	-4.20143	471.944	47.6252
29.0333	-3.1826	58.4501	90.9983	-3.21846	471.875	47.6267
29.05	-3.1794	58.4892	91.1048	-3.43956	471.813	47.6289
29.0667	-3.17497	58.4576	91.047	-3.23586	471.92	47.6264
29.0833	-3.17482	58.527	91.1666	-3.27217	471.914	47.6266
29.1	-3.17207	58.5166	91.1655	-8.8279	471.863	47.629
29.1167	-3.16521	58.5644	91.0667	-7.99706	471.857	47.6315
29.1333	-3.16093	58.5032	91.1153	-9.03465	471.946	47.6353
29.15	-3.16139	58.6419	91.2647	-3.65181	471.925	47.6354
29.1667	-3.16277	58.518	91.1878	-3.9933	471.953	47.6377
29.1833	-3.15804	58.5084	91.1668	-3.14751	471.927	47.6347
29.2	-3.15605	58.5207	91.0978	-3.60649	471.969	47.6383
29.2167	-3.15727	58.4525	91.1118	-4.56444	472.013	47.6363
29.2333	-3.15712	58.4634	91.1114	-3.44322	472.018	47.6359
29.25	-3.15163	58.5505	91.2443	-3.56361	471.947	47.6412
29.2667	-3.14537	58.5871	91.2569	-3.69408	472.061	47.6392
29.2833	-3.14201	58.5293	91.1037	-7.81944	472.006	47.6406
29.3	-3.13927	58.587	91.3	-8.6544	471.967	47.6437
29.3167	-3.13698	58.4734	91.1277	-3.76442	472.019	47.6456
29.3333	-3.13362	58.6567	91.5862	-2.99263	472.079	47.6461
29.35	-3.13179	58.4412	91.0127	-3.1559	472.001	47.6472
29.3667	-3.12675	58.4242	90.9878	-3.55461	472.025	47.6484
29.3833	-3.11989	58.5552	91.2447	-4.22401	472.031	47.6479
29.4	-3.12096	58.494	90.9675	-2.99492	471.992	47.6501
29.4167	-3.1179	58.4757	91.0476	-2.94731	472.007	47.6537
29.4333	-3.11485	58.7031	91.3015	-9.77745	471.976	47.6534
29.45	-3.10936	58.5639	91.2844	-8.95607	471.968	47.6556
29.4667	-3.10249	58.7348	91.4779	-3.09868	472.02	47.6543
29.4833	-3.10356	58.5542	91.2336	-3.74718	471.969	47.6565
29.5	-3.10112	58.5441	91.2414	-4.0583	471.886	47.6547
29.5167	-3.09563	58.5537	91.1974	-3.92906	471.935	47.6565
29.5333	-3.09334	58.5983	91.2399	-4.48753	471.994	47.6614
29.55	-3.08998	58.4881	91.17	-4.04457	471.903	47.6649
29.5667	-3.08754	58.8012	91.428	-3.69957	471.953	47.6656
29.5833	-3.08662	58.6245	91.3574	-4.27238	472.001	47.6666
29.6	-3.08647	58.5624	91.336	-8.84102	471.937	47.6585
29.6167	-3.08373	58.6584	91.2708	-8.87917	471.937	47.6614
29.6333	-3.08189	58.6457	91.2803	-6.12785	471.905	47.6632
29.65	-3.07518	58.5845	91.4045	-3.49037	471.943	47.6646
29.6667	-3.07335	58.7846	91.5371	-2.71477	471.98	47.6662
29.6833	-3.07198	58.6083	91.341	-3.38951	472.005	47.6693
29.7	-3.0677	58.6622	91.4254	-3.63869	471.952	47.6693
29.7167	-3.0674	58.7893	91.5046	-3.498	472.025	47.6687
29.7333	-3.06419	58.74	91.4449	-3.76564	472.041	47.6685
29.75	-3.05931	58.6752	91.3361	-3.81401	472.012	47.6675
29.7667	-3.06206	58.7824	91.5751	-9.48418	472.068	47.671
29.7833	-3.05946	58.6973	91.4654	-9.41856	472.096	47.6749
29.8	-3.05336	58.5986	91.3377	-3.50761	472.017	47.6743
29.8167	-3.04985	58.7353	91.4607	-2.93602	471.999	47.6781
29.8333	-3.04787	58.7487	91.6158	-3.61839	471.972	47.6781
29.85	-3.04146	58.7763	91.5981	-3.153	472.017	47.68
29.8667	-3.03764	58.8386	91.3714	-8.72902	472.028	47.6804
29.8833	-3.03658	58.7238	91.5676	-8.48457	472.04	47.6829
29.9	-3.03505	58.7884	91.48	-6.85143	471.992	47.6861
29.9167	-3.03413	59.0307	91.7844	-3.26851	472.075	47.6873
29.9333	-3.02742	58.8679	91.7761	-3.83415	472.043	47.6885
29.95	-3.02925	58.8598	91.6532	-3.93074	471.964	47.6907
29.9667	-3.02834	58.8839	91.8102	-3.76747	472.036	47.6887
29.9833	-3.02452	58.9967	91.7251	-3.554	472.081	47.6933
30	-3.02116	58.9086	91.8105	-4.61266	471.946	47.6957
30.0167	-3.01918	58.9298	92.0376	-3.1208	471.941	47.696
30.0333	-3.01765	58.8696	91.8288	-9.2112	471.96	47.6966
30.05	-3.01491	59.0803	92.2446	-8.03932	471.94	47.6968
30.0667	-3.01079	59.0243	92.0431	-3.38539	472.007	47.6974
30.0833	-3.01079	59.0115	91.9733	-2.23198	472.018	47.6994
30.1	-3.00865	59.0507	91.9448	-3.95638	471.972	47.7003
30.1167	-3.00514	59.0942	92.1618	-4.00047	472.027	47.7059
30.1333	-3.00316	59.0908	92.1145	-3.23463	471.995	47.7071
30.15	-3.00026	59.3111	92.3566	-2.85851	471.943	47.7068
30.1667	-2.99767	59.1641	92.2179	-3.39546	472.009	47.7125
30.1833	-2.99095	59.0911	91.8983	-9.12529	471.98	47.7145
30.2	-2.98882	59.2559	92.5901	-8.77724	471.924	47.7132
30.2167	-2.98683	59.309	92.5306	-8.74321	471.974	47.7129
30.2333	-2.97905	59.3436	92.6598	-3.42003	472.012	47.7166
30.25	-2.97752	59.3015	92.6327	-3.74001	471.958	47.7203
30.2667	-2.97493	59.2556	92.4523	-3.36815	472.014	47.7178
30.2833	-2.97478	59.134	92.2106	-3.03673	471.989	47.7226
30.3	-2.97218	59.2498	92.5445	-4.09416	471.92	47.7218
30.3167	-2.96776	59.2138	92.6247	-3.97667	471.954	47.7258
30.3333	-2.96562	59.2522	92.5303	-2.38289	471.87	47.7271
30.35	-2.95998	59.1628	92.4004	-7.02492	471.87	47.7309
30.3667	-2.95586	59.5925	93.2487	-8.12691	472.025	47.7326
30.3833	-2.95601	59.4163	92.8515	-5.95024	471.994	47.7332
30.4	-2.95326	59.3401	92.6293	-2.72682	471.892	47.7358
30.4167	-2.95036	59.5284	92.8736	-3.3651	471.968	47.7416
30.4333	-2.94518	59.4331	92.9069	-3.95943	471.985	47.7427
30.45	-2.93816	59.5402	92.9607	-4.08577	471.921	47.7422
30.4667	-2.93083	59.5556	93.0293	-4.55605	471.937	47.7399
30.4833	-2.9261	59.5515	92.9574	-2.50267	471.93	47.7436
30.5	-2.92274	59.4459	92.7932	-8.90236	471.864	47.7468
30.5167	-2.92458	59.6325	93.3225	-9.26781	471.932	47.7526
30.5333	-2.92198	59.3626	92.8545	-6.79604	471.912	47.7503
30.55	-2.91664	59.5675	93.2607	-5.50606	471.838	47.7499
30.5667	-2.91344	59.5867	93.2122	-3.91701	472.002	47.7494
30.5833	-2.91313	59.4952	93.2594	-3.51891	471.915	47.7552
30.6	-2.91267	59.7021	93.3631	-3.71971	471.743	47.7558
30.6167	-2.90977	59.5878	93.337	-5.09254	471.891	47.7569
30.6333	-2.90566	59.6514	93.3891	-4.1346	471.937	47.7584
30.65	-2.90337	59.7108	93.5423	-3.85094	471.766	47.7563
30.6667	-2.9026	59.6047	93.4325	-3.98201	471.853	47.759
30.6833	-2.8997	59.5072	93.11	-4.53987	471.911	47.758
30.7	-2.89635	60.0253	94.1306	-5.40474	471.827	47.7613
30.7167	-2.89803	59.7204	93.6718	-9.16054	471.894	47.7639
30.7333	-2.89223	59.6413	93.4339	-8.11974	471.862	47.7674
30.75	-2.88414	59.7205	93.5973	-3.37044	471.795	47.7706
30.7667	-2.88368	59.642	93.5088	-3.69774	471.965	47.7744
30.7833	-2.88322	59.983	94.2088	-3.15834	471.906	47.7728
30.8	-2.87926	59.6763	93.7287	-3.70369	471.812	47.7721
30.8167	-2.87727	59.6455	93.6691	-3.48076	471.992	47.7752
30.8333	-2.8727	59.7947	94.0177	-2.47765	471.97	47.7808
30.85	-2.8669	59.8464	94.3983	-9.47289	471.787	47.7796
30.8667	-2.86049	59.9216	94.3153	-8.08998	471.9	47.7796
30.8833	-2.86018	59.708	93.8563	-8.8929	471.959	47.7808
30.9	-2.85347	60.1165	94.3197	-3.08266	471.793	47.7821
30.9167	-2.85637	59.9189	94.1471	-3.85689	471.885	47.7825
30.9333	-2.85927	60.0402	94.0609	-4.40407	471.898	47.7859
30.95	-2.85759	60.1118	94.4474	-3.56422	471.835	47.7857
30.9667	-2.85912	59.9252	94.2901	-4.82964	471.916	47.7869
30.9833	-2.85439	59.8821	94.076	-3.41408	471.915	47.7882
31	-2.85149	59.8081	94.0304	-3.74001	471.738	47.7892
31.0167	-2.84645	59.9828	94.3234	-3.77342	471.933	47.792
31.0333	-2.8466	60.0153	94.5441	-3.80089	471.942	47.7955
31.05	-2.8434	59.9482	94.2432	-9.23088	471.733	47.7993
31.0667	-2.84142	59.9091	94.441	-10.0933	471.881	47.8017
31.0833	-2.84416	59.842	94.2313	-5.49721	471.968	47.8049
31.1	-2.83958	60.1841	95.2668	-2.86446	471.812	47.8036
31.1167	-2.83882	60.0054	94.5295	-2.57057	471.903	47.8027
31.1333	-2.83684	60.0945	94.8519	-3.00804	471.929	47.8043
31.15	-2.83577	60.1789	94.801	-3.0468	471.815	47.8074
31.1667	-2.83485	60.2853	94.7657	-2.31133	471.919	47.8059
31.1833	-2.83226	60.0176	94.6249	-3.87352	471.924	47.8085
31.2	-2.83028	60.2518	95.0796	-2.9789	471.772	47.8106
31.2167	-2.82494	60.0367	94.7073	-8.97987	471.917	47.8109
31.2333	-2.82219	60.1753	95.1978	-8.36235	471.927	47.8136
31.25	-2.82143	60.1763	95.0385	-7.96486	471.77	47.815
31.2667	-2.8228	60.1524	95.0485	-3.26256	471.89	47.8191
31.2833	-2.82249	60.1914	94.914	-3.4623	471.903	47.8204
31.3	-2.81975	60.2436	95.3436	-3.48381	471.725	47.822
31.3167	-2.81578	60.4964	95.3268	-2.75124	471.88	47.824
31.3333	-2.81334	60.2607	95.1115	-4.01421	471.989	47.8271
31.35	-2.81044	60.2212	95.2009	-3.7484	471.798	47.8303
31.3667	-2.80708	60.0556	94.9052	-8.93929	471.946	47.8272
31.3833	-2.80174	60.2029	95.2815	-9.55986	471.933	47.8333
31.4	-2.79701	60.3849	95.5483	-8.57033	471.832	47.8371
31.4167	-2.79961	60.3471	95.5351	-3.43956	471.985	47.8385
31.4333	-2.79762	60.3269	95.5743	-3.31978	471.952	47.8426
31.45	-2.79305	60.2576	95.4815	-3.34007	471.743	47.8442
31.4667	-2.78862	60.3451	95.4197	-3.05214	471.955	47.8452
31.4833	-2.78877	60.2862	95.5109	-3.38234	471.932	47.85
31.5	-2.78633	60.3425	95.7197	-3.40981	471.762	47.8465
31.5167	-2.78023	60.2944	95.4504	-3.49144	471.927	47.8526
31.5333	-2.77748	60.3336	95.6876	-3.24471	471.991	47.8529
31.55	-2.7729	60.3947	95.742	-8.03276	471.8	47.855
31.5667	-2.76833	60.3915	95.7093	-8.68065	471.887	47.8562
31.5833	-2.76756	60.6814	96.518	-4.15489	471.929	47.8574
31.6	-2.76726	60.4044	96.2682	-3.1237	471.919	47.8628
31.6167	-2.76024	60.5366	96.3491	-4.24492	472.055	47.8655
31.6333	-2.75703	60.5935	96.5	-3.44261	472.056	47.8648
31.65	-2.75703	60.7247	96.755	-3.4301	471.878	47.8663
31.6667	-2.75139	60.6989	96.7896	-3.16841	472.04	47.8696
31.6833	-2.74788	61.0716	97.261	-2.63252	472.028	47.8704
31.7	-2.743	60.751	97.1302	-9.49303	471.831	47.8715
31.7167	-2.73949	60.8538	97.4516	-9.36729	472.001	47.8758
31.7333	-2.73994	60.8505	97.5617	-8.06374	472.009	47.8767
31.75	-2.73216	61.0247	98.0413	-3.25661	471.809	47.8793
31.7667	-2.72408	61.0925	98.1423	-3.7513	471.906	47.879
31.7833	-2.71828	61.2855	98.6187	-2.96394	471.957	47.8822
31.8	-2.71507	61.3641	99.0501	-3.46108	471.884	47.8881
31.8167	-2.71202	61.5458	99.286	-3.1797	471.946	47.8919
31.8333	-2.71034	61.4251	99.1671	-3.43849	471.935	47.8956
31.85	-2.70805	61.4759	99.5156	-3.75252	471.853	47.8992
31.8667	-2.70546	61.7666	100.206	-3.54866	471.989	47.8999
31.8833	-2.69875	61.9058	100.373	-3.45757	471.947	47.902
31.9	-2.69218	61.8414	100.641	-9.48052	471.859	47.9052
31.9167	-2.69035	62.0571	101.475	-8.47557	471.956	47.9067
31.9333	-2.68562	62.1713	101.55	-8.39699	471.993	47.9096
31.95	-2.68013	62.5626	102.339	-3.31871	471.887	47.9139
31.9667	-2.67601	62.8552	103.277	-3.32817	471.943	47.9185
31.9833	-2.67265	62.7494	103.397	-2.62718	472.011	47.9197
32	-2.6722	62.9702	104.209	-4.18175	471.896	47.922
32.0167	-2.66655	63.3349	105.322	-4.07021	471.944	47.9284
32.0333	-2.66411	63.6919	105.953	-9.68269	471.913	47.9313
32.05	-2.66075	63.7055	106.307	-9.07585	471.885	47.9301
32.0667	-2.65373	63.7649	106.897	-7.80571	471.95	47.9346
32.0833	-2.64763	64.0727	107.934	-3.57018	471.916	47.9415
32.1	-2.64473	64.6549	109.044	-3.47069	471.852	47.9482
32.1167	-2.64107	64.7425	109.927	-3.31215	471.96	47.9531
32.1333	-2.63741	65.0414	111.098	-3.74062	471.946	47.9604
32.15	-2.63405	65.3695	111.97	-3.0349	471.861	47.9655
32.1667	-2.62383	65.6841	113.122	-3.14095	471.916	47.97
32.1833	-2.61955	65.9042	113.6	-3.46764	472.017	47.9719
32.2	-2.6136	66.2777	115.223	-8.81889	471.946	47.9786
32.2167	-2.61024	66.7144	116.366	-8.28606	471.967	47.9842
32.2333	-2.60658	66.959	117.373	-3.61122	471.976	47.989
32.25	-2.59392	67.4979	118.831	-4.18236	471.965	47.9943
32.2667	-2.584	67.6791	119.661	-3.61076	471.96	48.0018
32.2833	-2.57912	68.073	120.916	-4.36592	471.884	48.0044
32.3	-2.57286	68.6964	122.418	-3.03795	471.876	48.0093
32.3167	-2.56233	69.1216	123.512	-1.96922	471.952	48.012
32.3333	-2.55196	69.192	124.402	-7.63466	471.947	48.0166
32.35	-2.54036	69.5286	125.732	-8.0912	471.891	48.026
32.3667	-2.5312	69.9798	126.989	-3.3091	471.958	48.0325
32.3833	-2.52251	70.4928	128.848	-2.99614	471.984	48.0332
32.4	-2.51335	70.8033	129.906	-2.95143	471.921	48.0412
32.4167	-2.50145	71.2348	131.435	-3.24532	471.889	48.0459
32.4333	-2.48604	71.8917	132.892	-3.55049	471.982	48.0524
32.45	-2.4752	72.0326	134.055	-3.43422	471.993	48.0546
32.4667	-2.46346	72.7383	135.476	-3.22029	471.947	48.0581
32.4833	-2.45064	72.5849	136.265	-2.89253	471.988	48.0621
32.5	-2.43965	73.3082	138.208	-2.88704	472.049	48.0683
32.5167	-2.42271	73.7847	139.502	-5.26711	472.014	48.0727
32.5333	-2.41234	74.0354	140.365	-7.89513	471.985	48.0773
32.55	-2.40364	74.2043	141.688	-8.33077	471.97	48.0811
32.5667	-2.39189	74.5785	142.739	-2.66472	472.03	48.0849
32.5833	-2.37343	75.0115	143.997	-2.0974	472.019	48.0921
32.6	-2.36015	75.5766	145.31	-2.77092	471.971	48.0949
32.6167	-2.35283	75.5935	145.973	-2.72621	471.939	48.0984
32.6333	-2.33818	75.8501	147.066	-5.41557	471.988	48.1002
32.65	-2.32536	76.2415	148.049	-6.76079	471.924	48.1071
32.6667	-2.3069	76.7754	149.258	-8.32787	471.865	48.1091
32.6833	-2.29225	76.6442	149.794	-3.33412	471.934	48.1141
32.7	-2.2718	76.8227	150.546	-2.62306	471.985	48.1191
32.7167	-2.25273	77.095	151.487	-2.85545	471.912	48.1191
32.7333	-2.23671	77.3696	152.198	-2.7375	471.947	48.1203
32.75	-2.22008	77.7399	153.103	-2.76558	471.961	48.1248
32.7667	-2.20299	77.9913	153.888	-2.56523	471.973	48.1297
32.7833	-2.18575	78.1446	154.583	-2.85484	471.953	48.1336
32.8	-2.17079	78.379	155.138	-6.86333	471.918	48.1332
32.8167	-2.15385	78.5169	155.682	-7.46178	471.896	48.1417
32.8333	-2.14058	78.5484	156.083	-7.8933	471.975	48.1417
32.85	-2.12196	78.6427	156.521	-2.42455	471.964	48.1474
32.8667	-2.10243	79.2683	157.07	-2.0121	471.924	48.1469
32.8833	-2.08229	79.0694	157.606	-2.27135	471.975	48.1467
32.9	-2.06688	79.1425	157.698	-3.17375	472.034	48.1486
32.9167	-2.05147	79.1341	157.863	-2.71782	471.993	48.1533
32.9333	-2.03255	79.1808	158.023	-2.24937	472.084	48.157
32.95	-2.01424	79.5631	158.654	-6.96938	472.127	48.1596
32.9667	-1.99486	79.2385	158.316	-6.67442	472.112	48.1637
[truncated: 1,622 more rows]
