# Supplementary material for: Thermodynamically controlled multiphase separation of heterogeneous liquid crystal colloids
Source: Nat Commun. 2023 Aug 29;14:5277. doi: 10.1038/s41467-023-41054-7 (PMC10465492; doi:10.1038/s41467-023-41054-7)
Supplement: Supplementary file 11 — Source Data [file 41467_2023_41054_MOESM11_ESM.zip › Source data/Supplementary Figure 7_The size-exclusion chromatography/13-1-2022/han-15.xlsx]

## Sheet: Sample Details
Administrative Information
Export date	13. tammikuuta 2022 13:02:58
Culture name	fi-FI
Decimal separator	,
Workspace name	Leena
Workspace path	C:\ProgramData\Agilent Technologies\GPC\Workspaces\Leena\
File name	MDS_Aqueous_100122-0048.sample
Creation date	12. tammikuuta 2022 16:21:17
Created by	gpc-sec
Comments	Collected by Agilent GPC/SEC Software Version 1.1.3131.27789
Software version	Agilent GPC/SEC Software - 1.1.3131.27789
Sample Information
Sample name	han-15
Information
Sample type	Sample
Injection date	12. tammikuuta 2022
Vial number	1
Injection number	1
Injection volume (µL)	100
Concentration (mg/mL)	1
dn/dc (mL/g)	0.1
UV extinction coefficient [(mg/mL)-¹][cm-¹]	1
Mark-Houwink K ((10e-5) dL/g)	14.1
Mark-Houwink Alpha	0.7
Mp	100000
Analysed	No
Instrument Conditions
Eluent
Refractive index (RIU)	1
Set flow rate (mL/min)	1
LS Wavelength (nm)	658
Set temperature (°C)	20
Actual temperature (°C)	0
Actual flow rate (mL/min)	0
Column information
Data origin	Collected by Agilent GPC/SEC Software Version 1.1.3131.27789
Instrument name
Collection Parameters
Collected by	gpc-sec
Number of channels	6
Run length (mins)	60.0167
Delay time (secs)	0
Sampling interval (secs)	1
Number of data points	3601
DLS Parameters
Viscosity (cP)	0.0089
Correlator run time (secs)	5
Collection fraction	0
Channel Information
Channel ID	Detector type	Detector name	Detector units	Channel Information
1	RI	RI	mV
2	LS 15°	LS 15°	mV
3	LS 90°	LS 90°	mV
4	VS DP	VS DP	mV
5	VS IP	VS IP	mV
6	UV 280nm	UV 280nm	mV

## Sheet: Raw Data
Collection Parameters
Collected by	gpc-sec
Number of channels	6
Run length (mins)	60.0167
Delay time (secs)	0
Sampling interval (secs)	1
Number of data points	3601
DLS Parameters
Viscosity (cP)	0.0089
Correlator run time (secs)	5
Collection fraction	0
Channel Information
Channel ID	Detector type	Detector name	Detector units	Channel Information
1	RI	RI	mV
2	LS 15°	LS 15°	mV
3	LS 90°	LS 90°	mV
4	VS DP	VS DP	mV
5	VS IP	VS IP	mV
6	UV 280nm	UV 280nm	mV
Raw Data
RT (mins)	Response Trace 1	Response Trace 2	Response Trace 3	Response Trace 4	Response Trace 5	Response Trace 6
0	-5.5909	58.5157	90.1975	2.23869	468.098	42.1169
0.0166667	-5.85762	58.6567	90.2059	2.21611	468.132	41.5279
0.0333333	-6.19026	58.5227	90.1087	1.65459	463.31	40.8942
0.05	-6.55449	58.4725	90.0819	2.00325	459.267	40.2151
0.0666667	-6.95732	58.4669	90.0796	1.46507	456.832	39.4932
0.0833333	-7.40273	58.4234	89.9798	1.66588	454.438	38.7267
0.1	-7.89391	58.4757	90.1003	1.62956	452.835	37.9205
0.116667	-8.43453	58.4638	90.0385	1.72493	452.156	37.0742
0.133333	-9.02687	58.4815	90.0739	1.63918	452.707	36.1878
0.15	-9.67705	58.5267	90.1211	1.56578	454.294	35.2566
0.166667	-10.3973	58.5352	90.2108	1.92284	456.432	34.2844
0.183333	-11.1875	58.4847	90.0871	2.09755	459.001	33.272
0.2	-12.055	58.4548	90.0315	1.52473	461.451	32.2205
0.216667	-13.0073	58.4332	89.9728	1.92818	463.468	31.1204
0.233333	-14.0504	58.4487	89.9851	1.88591	465.361	29.9699
0.25	-15.1864	58.4827	90.0318	1.37276	466.719	28.7898
0.266667	-16.4181	58.4715	90.0184	1.62956	467.757	27.5697
0.283333	-17.7467	58.4678	89.9584	2.05513	468.621	26.3113
0.3	-19.1752	58.4959	89.9954	2.36748	469.177	25.0225
0.316667	-20.7119	58.5276	90.0939	1.81084	469.503	23.7077
0.333333	-22.3522	58.5186	90.0361	1.65398	469.727	22.376
0.35	-24.0998	58.5059	89.9661	1.38817	469.847	21.0326
0.366667	-25.9591	58.5955	90.1223	1.38634	469.862	19.6772
0.383333	-27.9307	58.5418	89.9783	1.22124	469.806	18.3228
0.4	-30.0062	58.5607	90.01	1.68495	469.717	16.9717
0.416667	-32.1919	58.5404	89.9618	1.3369	469.554	15.6271
0.433333	-34.4805	58.5192	89.916	1.08482	469.385	14.304
0.45	-36.8774	58.5961	90.1412	1.53725	469.424	12.9972
0.466667	-39.3671	58.5525	90.0651	1.22963	469.463	11.7158
0.483333	-41.9497	58.5178	89.9583	1.54503	469.206	10.47
0.5	-44.6258	58.52	89.9773	1.05614	469.274	9.25728
0.516667	-47.3783	58.4888	89.9618	1.79588	469.116	8.08357
0.533333	-50.212	58.5546	90.0767	1.35368	468.853	6.95702
0.55	-53.1112	58.5073	90.017	1.14021	468.77	5.877
0.566667	-56.0694	58.6161	90.1312	1.1367	468.653	4.85085
0.583333	-59.0791	58.5099	89.9639	1.22963	468.579	3.881
0.6	-62.1301	58.5194	90.0459	21.6288	468.459	2.92961
0.616667	-65.2081	58.4655	89.9603	0.858841	468.413	2.05452
0.633333	-68.3137	58.4615	89.9192	1.1039	468.347	1.58302
0.65	-71.4216	58.4505	89.9661	0.539475	468.315	1.58287
0.666667	-74.5252	58.4806	89.9447	1.03233	468.394	1.58501
0.683333	-77.6093	58.4242	89.8908	0.619888	468.409	1.58134
0.7	-80.6692	58.4762	90.0439	0.89592	468.455	1.58302
0.716667	-83.6906	58.4475	89.8566	0.57869	468.482	1.58272
0.733333	-86.6592	58.4888	89.8846	2.16957	468.508	1.58318
0.75	-89.5605	58.4644	89.9108	0.232468	468.393	1.58409
0.766667	-92.391	58.4866	89.9691	0.265884	468.535	1.5847
0.783333	-95.138	58.4518	89.8563	0.456009	468.597	1.58394
0.8	-97.7895	58.4402	89.8522	0.616837	468.402	1.57997
0.816667	-100.335	58.4461	89.8313	0.95665	468.516	1.58348
0.833333	-102.77	58.4631	89.8989	0.204391	468.429	1.58546
0.85	-105.08	58.4736	89.936	-0.195389	468.397	1.58333
0.866667	-107.26	58.4519	89.8472	0.0965118	468.254	1.58562
0.883333	-109.304	58.4725	89.9165	0.836868	466.642	1.58394
0.9	-111.198	58.5154	89.9551	0.364151	465.279	1.5815
0.916667	-112.946	58.4744	89.9084	-0.0499725	464.751	1.5847
0.933333	-114.547	58.4255	89.8519	0.0125885	464.826	1.58333
0.95	-115.996	58.4345	89.8623	0.51506	464.907	1.58257
0.966667	-117.291	58.4628	89.9749	-0.759811	465.258	1.58363
0.983333	-118.44	58.4373	89.8922	-0.0725555	465.733	1.58211
1	-119.44	58.4554	89.8731	0.209885	466.053	1.58165
1.01667	-120.286	58.4687	90.0057	0.265274	466.17	1.58501
1.03333	-120.977	58.4611	89.9357	0.159683	466.351	1.58226
1.05	-121.521	58.4875	89.948	0.436325	466.602	1.78658
1.06667	-121.912	58.3991	89.8568	-0.0499725	466.789	2.4131
1.08333	-122.165	58.4226	89.9069	-0.615616	467.004	3.04848
1.1	-122.269	58.4103	89.9366	-0.603104	467.156	3.73543
1.11667	-122.256	58.4377	89.9409	-1.0775	467.218	4.40422
1.13333	-122.112	58.3834	89.92	-1.80946	467.332	5.08858
1.15	-121.837	58.5136	90.1293	0.137711	467.404	5.78758
1.16667	-121.437	58.4184	89.9401	-1.03279	467.39	6.50322
1.18333	-120.914	58.439	90.0178	-1.15135	467.383	7.2274
1.2	-120.287	58.3744	89.9209	-1.1425	467.503	7.95937
1.21667	-119.469	58.3505	89.9093	-0.91301	467.588	8.70689
1.23333	-118.625	58.3431	89.934	-1.2075	467.67	9.46098
1.25	-117.683	58.3468	89.9566	-0.452805	467.775	10.223
1.26667	-116.654	58.4106	89.965	0.759354	467.826	10.9838
1.28333	-115.535	58.3491	89.9856	-1.03523	467.868	11.7532
1.3	-114.341	58.3685	90.0027	-1.10725	468.035	12.526
1.31667	-113.076	58.5505	90.2601	-1.40297	468.105	13.2932
1.33333	-111.748	58.3692	90.041	-1.63536	467.853	14.0607
1.35	-110.35	58.4821	90.182	-2.66121	468.043	14.8345
1.36667	-108.901	58.3874	90.0658	-2.33101	467.992	15.6059
1.38333	-107.4	58.3805	90.0149	-1.37962	468.041	16.3737
1.4	-105.856	58.4345	90.0164	-0.328293	468.116	17.1363
1.41667	-104.265	58.4528	90.1019	-1.19377	468.266	17.8925
1.43333	-102.636	58.4455	90.0756	-2.48833	468.324	18.6465
1.45	-100.976	58.44	90.0082	-1.34392	468.331	19.3902
1.46667	-99.2841	58.3961	89.9487	-1.33202	468.295	20.1331
1.48333	-97.5642	58.4805	90.0205	-1.59065	468.215	20.8682
1.5	-95.825	58.4254	89.9894	-1.71043	468.173	21.5913
1.51667	-94.0646	58.4528	89.9925	-1.23543	468.215	22.3087
1.53333	-92.2907	58.4629	89.9752	-1.2075	468.193	23.0125
1.55	-90.4995	58.4715	89.9903	-1.56868	468.016	23.7103
1.56667	-88.704	58.5017	90.0025	-2.1981	468.008	24.3934
1.58333	-86.8996	58.4609	89.9888	-2.41447	468.036	25.0642
1.6	-85.0922	58.5473	90.0839	-2.38457	467.844	25.7298
1.61667	-83.2836	58.5246	90.0895	-2.6403	467.911	26.377
1.63333	-81.4759	58.4489	89.9188	-0.86174	467.885	27.0158
1.65	-79.6771	58.4782	89.9679	-2.75414	467.897	27.6382
1.66667	-77.8776	58.4394	89.9665	-2.51045	468.001	28.2468
1.68333	-76.0868	58.4602	90.0161	-2.22191	468.029	28.8451
1.7	-74.3063	58.4432	89.9554	-0.352097	468.121	29.4241
1.71667	-72.5399	58.4356	89.9339	-0.296097	468.187	29.9917
1.73333	-70.7923	58.4251	89.9674	-0.997086	468.141	30.5492
1.75	-69.0517	58.3953	89.9284	-0.904617	468.162	31.095
1.76667	-67.3235	58.4069	89.9657	-1.90178	468.196	31.6149
1.78333	-65.6217	58.419	89.963	-0.319901	468.235	32.1238
1.8	-63.9405	58.4005	89.9033	-2.38457	468.208	32.6226
1.81667	-62.2848	58.442	89.9691	-0.968399	468.104	33.1077
1.83333	-60.6496	58.4731	90.1084	-0.528488	468.145	33.5706
1.85	-59.0403	58.3651	89.9246	-2.10152	468.115	34.0243
1.86667	-57.4613	58.4481	90.1139	-1.78017	467.926	34.4682
1.88333	-55.9113	58.3775	89.9827	-1.23131	468.02	34.8908
1.9	-54.3801	58.3691	89.9873	-0.884934	468.132	35.2984
1.91667	-52.8844	58.4078	90.0057	-1.27174	467.978	35.6922
1.93333	-51.422	58.4362	90.0687	-0.844498	468.191	36.0764
1.95	-49.9894	58.4438	90.1218	-1.42082	468.211	36.4442
1.96667	-48.583	58.3855	90.0233	-0.790787	468.256	36.8014
1.98333	-47.2141	58.418	90.0111	-0.659714	468.259	37.145
2	-45.8732	58.397	90.0532	-0.173874	468.173	37.4809
2.01667	-44.5716	58.4211	90.057	-1.68785	468.239	37.8028
2.03333	-43.2986	58.4545	90.0732	-1.1425	468.265	38.1091
2.05	-42.0565	58.3808	89.9873	-0.376511	468.29	38.4092
2.06667	-40.8543	58.4052	90.0027	-0.00526428	468.346	38.6926
2.08333	-39.6841	58.4454	90.0761	-0.728836	468.328	38.9672
2.1	-38.5526	58.4783	90.0674	-1.08055	468.389	39.23
2.11667	-37.449	58.4335	90.0135	-0.278854	468.398	39.4869
2.13333	-36.3796	58.4728	90.0285	-0.578079	468.293	39.7305
2.15	-35.3451	58.5346	90.1753	-1.58409	468.422	39.9668
2.16667	-34.4376	58.4397	89.9961	-0.14595	468.513	40.1948
2.18333	-33.4653	58.404	89.9651	-0.0428009	468.32	40.4145
2.2	-32.5288	58.4809	90.0936	-1.10558	468.494	40.6266
2.21667	-31.6167	58.5229	90.1586	-0.31105	468.542	40.8305
2.23333	-30.7356	58.4788	90.0945	-0.874252	468.467	41.0238
2.25	-29.8864	58.4831	90.0517	-0.966568	468.425	41.2138
2.26667	-29.0646	58.4531	89.9819	0.0357819	468.426	41.3964
2.28333	-28.274	58.5212	90.0279	-0.167313	468.308	41.572
2.3	-27.5114	58.4702	90.0274	-0.399246	468.324	41.7394
2.31667	-26.7727	58.4686	89.9703	-0.106583	468.203	41.9064
2.33333	-26.0616	58.5168	90.0765	-0.889206	468.249	42.0647
2.35	-25.3756	58.4643	89.9857	-0.0815582	468.301	42.2147
2.36667	-24.719	58.4939	90.0454	-1.03813	468.311	42.3603
2.38333	-24.0839	58.5883	90.1745	-0.405808	468.321	42.4996
2.4	-23.4684	58.4667	89.968	-0.985184	468.286	42.6389
2.41667	-22.8823	58.5279	90.127	0.0637054	468.442	42.7731
2.43333	-22.3119	58.5549	90.1046	0.0392914	468.443	42.8996
2.45	-21.7664	58.5037	90.0011	-0.139389	468.294	43.0256
2.46667	-21.2391	58.6115	90.1896	-0.838547	468.387	43.1408
2.48333	-20.7316	58.5105	90.0109	-1.15501	468.406	43.2558
2.5	-20.2387	58.5293	90.0806	-0.709763	468.276	43.3704
2.51667	-19.7724	58.5004	90.0597	-0.626297	468.393	43.4785
2.53333	-19.3209	58.5329	90.0257	-0.288925	468.436	43.5813
2.55	-18.8818	58.4933	89.9715	-1.26289	468.579	43.6855
2.56667	-18.4646	58.5806	90.1704	-0.408096	468.608	43.7847
2.58333	-18.0561	58.5012	89.9763	-1.19911	468.655	43.8816
2.6	-17.6638	58.5326	90.0018	0.0501251	468.652	43.977
2.61667	-17.2849	58.4879	89.985	0.118637	468.808	44.0676
2.63333	-16.9173	58.5108	89.9845	-0.457077	468.81	44.1529
2.65	-16.5614	58.5104	89.9564	-1.3398	468.793	44.2384
2.66667	-16.2191	58.5156	89.9647	-0.806351	468.807	44.3227
2.68333	-15.8904	58.5636	90.0825	-0.435562	468.991	44.4071
2.7	-15.5645	58.5262	90.0483	-0.803299	468.886	44.4865
2.71667	-15.2554	58.4893	89.9612	-0.943985	468.711	44.564
2.73333	-14.957	58.619	90.1183	-1.28197	468.68	44.6346
2.75	-14.6735	58.4838	89.9513	-0.176926	468.624	44.7077
2.76667	-14.3906	58.551	90.0823	-1.18599	468.346	44.7796
2.78333	-14.1285	58.5313	90.0425	0.685501	468.428	44.8486
2.8	-13.8642	58.5079	89.9624	0.19783	468.384	44.916
2.81667	-13.61	58.5189	89.9932	-0.887375	468.315	44.9838
2.83333	-13.3614	58.6814	90.2041	-1.22353	468.429	45.0503
2.85	-13.1258	58.5098	89.9838	-1.1306	468.476	45.1141
2.86667	-12.895	58.5549	90.0053	-0.692978	468.387	45.1734
2.88333	-12.6702	58.5278	89.9947	0.339127	468.421	45.2387
2.9	-12.4511	58.4922	89.9972	-0.553055	468.545	45.2972
2.91667	-12.2398	58.5632	90.07	0.554886	468.675	45.3547
2.93333	-12.0301	58.5336	90.0175	0.174637	468.701	45.4099
2.95	-11.8264	58.5307	90.0011	-0.111313	468.724	45.4653
2.96667	-11.6273	58.552	90.0607	-0.121384	468.652	45.5148
2.98333	-11.4341	58.5674	90.0999	0.103073	468.57	45.568
3	-11.2502	58.5023	90.0095	-0.175705	468.677	45.617
3.01667	-11.0676	58.5378	90.0691	-0.275192	468.761	45.664
3.03333	-10.8952	58.578	90.0472	0.396957	468.583	45.7121
3.05	-10.722	58.5172	90.0301	0.658646	468.751	45.7587
3.06667	-10.556	58.5526	90.0742	-0.282974	468.758	45.8091
3.08333	-10.3931	58.5314	90.012	-0.0397491	468.649	45.8514
3.1	-10.2328	58.5674	90.0996	0.00541687	468.749	45.8959
3.11667	-10.0797	58.5139	90.0027	0.205002	468.719	45.938
3.13333	-9.92836	58.5181	90.041	-0.0171661	468.774	45.9773
3.15	-9.78478	58.5595	90.0849	0.315933	468.777	46.0247
3.16667	-9.64623	58.5052	90.0091	0.227737	468.787	46.0651
3.18333	-9.50722	58.5694	90.1121	0.152054	468.788	46.1083
3.2	-9.37218	58.4959	90.0059	0.362473	468.761	46.1497
3.21667	-9.23958	58.4983	90.0138	-0.417099	468.755	46.1845
3.23333	-9.12468	58.4919	89.9653	-0.132217	468.659	46.2249
3.25	-8.99742	58.4989	89.9593	-0.121994	468.605	46.2618
3.26667	-8.87108	58.514	89.9821	-0.390854	468.729	46.2997
3.28333	-8.74794	58.5264	90.0518	-0.465317	468.615	46.3346
3.3	-8.62557	58.5806	90.2332	-1.22948	468.444	46.3702
3.31667	-8.51128	58.5592	90.1045	-0.489731	468.567	46.401
3.33333	-8.39806	58.5293	89.9795	0.13298	468.644	46.4333
3.35	-8.28285	58.4936	89.9979	0.40657	468.45	46.4672
3.36667	-8.16795	58.5178	90.0103	0.427322	468.578	46.4991
3.38333	-8.06038	58.5342	90.0207	0.973892	468.576	46.5273
3.4	-7.95494	58.5358	90.0469	1.01982	468.492	46.5603
3.41667	-7.8524	58.4974	90.0073	1.4138	468.49	46.5891
3.43333	-7.75398	58.5012	90.0671	0.804062	468.465	46.6174
3.45	-7.65419	58.4686	89.9571	1.11275	468.497	46.6473
3.46667	-7.55516	58.4826	89.959	-0.0797272	468.483	46.6799
3.48333	-7.46285	58.4826	90.0164	0.336227	468.388	46.7091
3.5	-7.36855	58.5209	90.0413	0.507278	468.358	46.7329
3.51667	-7.27821	58.5334	90.0541	0.342789	468.384	46.7602
3.53333	-7.19276	58.4866	89.9993	0.421982	468.436	46.7863
3.55	-7.10747	58.5149	90.0637	0.899429	468.484	46.8113
3.56667	-7.0211	58.4783	89.9973	0.0489044	468.407	46.8372
3.58333	-6.93947	58.5262	90.0747	0.57579	468.574	46.862
3.6	-6.85646	58.5229	90.0172	0.396347	468.608	46.8853
3.61667	-6.77406	58.4933	90.0474	0.0423431	468.404	46.9083
3.63333	-6.6935	58.5023	90.0039	0.108414	468.426	46.9296
3.65	-6.61751	58.5406	90.075	0.62706	468.513	46.956
3.66667	-6.54747	58.4745	90.0005	0.431595	468.418	46.975
3.68333	-6.47179	58.5307	90.1275	0.0435638	468.461	46.9965
3.7	-6.4016	58.4719	89.9891	0.317764	468.392	47.0185
3.71667	-6.33385	58.5072	90.0646	0.00541687	468.511	47.0383
3.73333	-6.26762	58.4777	90.0289	0.706253	468.428	47.0576
3.75	-6.19789	58.4939	90.0286	0.0327301	468.488	47.0774
3.76667	-6.12984	58.7743	90.3852	0.109634	468.564	47.0893
3.78333	-6.06407	58.538	90.0788	-0.203629	468.63	47.1111
3.8	-6.00121	58.4962	89.9827	-0.495224	468.762	47.1281
3.81667	-5.93971	58.5148	90.0785	0.225296	468.789	47.1464
3.83333	-5.87822	58.4628	89.9529	-0.137558	468.757	47.1644
3.85	-5.81886	58.5174	90.0279	0.315933	468.856	47.1798
3.86667	-5.76012	58.5801	90.2131	-0.0559235	468.805	47.1975
3.88333	-5.70732	58.52	90.0599	0.57457	468.567	47.2092
3.9	-5.65178	58.5407	90.0723	-0.0678253	468.643	47.2254
3.91667	-5.59608	58.5311	90.0657	0.286179	468.664	47.2384
3.93333	-5.54451	58.5662	90.1473	0.285568	468.482	47.2515
3.95	-5.49263	58.4989	90.0417	0.290909	468.52	47.2666
3.96667	-5.43831	58.5294	90.1388	-0.549393	468.531	47.2781
3.98333	-5.3875	58.4899	90.033	-0.119705	468.593	47.2894
4	-5.34294	58.4829	90.0126	0.139542	468.548	47.3016
4.01667	-5.29869	58.4861	90.0848	0.105515	468.553	47.3125
4.03333	-5.25246	58.493	90.1026	-0.198288	468.67	47.3231
4.05	-5.20836	58.5233	90.1499	0.695572	468.711	47.3365
4.06667	-5.16655	58.485	90.0355	0.154953	468.758	47.3486
4.08333	-5.12749	58.4458	89.9766	0.203323	468.771	47.3588
4.1	-5.09041	58.4916	90.0466	-0.465927	468.767	47.3666
4.11667	-5.05043	58.5125	90.1327	0.292587	468.811	47.3792
4.13333	-5.01411	58.5819	90.1347	0.183029	468.784	47.3896
4.15	-4.981	58.475	89.9984	-0.0868988	468.655	47.3946
4.16667	-4.94652	58.5227	90.1089	1.69762	468.842	47.4047
4.18333	-4.91081	58.474	90.021	0.990067	468.818	47.4117
4.2	-4.87511	58.5058	90.0755	1.20399	468.606	47.4207
4.21667	-4.84245	58.4988	90.0546	0.0827789	468.764	47.4314
4.23333	-4.81026	58.5146	90.1046	1.69701	468.751	47.438
4.25	-4.77837	58.5316	90.1897	-0.0218964	468.727	47.4451
4.26667	-4.74907	58.4971	90.0788	1.05614	468.632	47.4487
4.28333	-4.71626	58.5401	90.1457	0.813675	468.658	47.4519
4.3	-4.69337	58.4545	89.9966	0.798721	468.612	47.4604
4.31667	-4.66805	58.4837	90.0402	0.945969	468.47	47.4645
4.33333	-4.63661	58.4649	90.0753	0.63652	468.484	47.4761
4.35	-4.6096	58.4621	90.053	1.33156	468.471	47.4809
4.36667	-4.58839	58.4444	90.0184	1.00609	468.517	47.4838
4.38333	-4.56718	58.4982	90.0753	1.18019	468.512	47.4914
4.4	-4.54979	58.4863	90.0828	0.731278	468.436	47.4958
4.41667	-4.52736	58.4901	90.0691	0.935745	468.441	47.4979
4.43333	-4.50218	58.5445	90.1228	0.572739	468.52	47.5019
4.45	-4.48387	58.5024	90.1203	0.663986	468.646	47.5071
4.46667	-4.46587	58.5085	90.1382	0.542984	468.602	47.5121
4.48333	-4.44862	58.4608	90.0005	0.321884	468.802	47.5173
4.5	-4.43184	58.5152	90.1084	0.369492	468.834	47.5175
4.51667	-4.41566	58.4921	90.0718	0.387955	468.675	47.5195
4.53333	-4.39613	58.5232	90.1345	0.606155	468.713	47.523
4.55	-4.38194	58.5082	90.1017	0.179367	468.739	47.5285
4.56667	-4.36058	58.5166	90.1365	0.421982	468.759	47.5314
4.58333	-4.34715	58.527	90.1264	0.523911	468.722	47.5373
4.6	-4.33006	58.4948	90.0962	0.213394	468.807	47.5399
4.61667	-4.32106	58.5551	90.1449	0.158615	468.846	47.541
4.63333	-4.30779	58.5	90.057	0.534134	468.891	47.5434
4.65	-4.29222	58.4594	90.0234	0.703354	468.963	47.5481
4.66667	-4.28398	58.5015	90.0758	0.47142	468.993	47.5504
4.68333	-4.27223	58.5261	90.0748	0.748673	468.955	47.552
4.7	-4.26247	58.5275	90.1063	0.758743	468.949	47.5523
4.71667	-4.25346	58.5732	90.1319	0.314102	468.814	47.5549
4.73333	-4.24278	58.5665	90.1621	0.656204	468.648	47.5594
4.75	-4.23149	58.5256	90.1299	0.801163	468.859	47.5645
4.76667	-4.21761	58.4969	90.0575	0.08461	468.807	47.5666
4.78333	-4.21074	58.4814	90.0393	0.801621	468.634	47.568
4.8	-4.19762	58.5375	90.12	-0.141678	468.82	47.5669
4.81667	-4.18968	58.4689	90.0532	0.510178	468.916	47.57
4.83333	-4.18144	58.5455	90.1762	-0.140457	468.968	47.5683
4.85	-4.17122	58.484	90.0535	-0.400467	468.96	47.5715
4.86667	-4.16252	58.4927	90.0668	-0.358048	468.983	47.573
4.88333	-4.15932	58.5398	90.0999	0.489426	469.019	47.5787
4.9	-4.15276	58.4676	90.0167	0.473862	468.84	47.5777
4.91667	-4.14513	58.503	90.0678	0.103073	468.746	47.5829
4.93333	-4.13857	58.5195	90.0762	-0.191727	468.68	47.5813
4.95	-4.13353	58.5145	90.0755	0.0417328	468.636	47.5831
4.96667	-4.12926	58.5163	90.1025	-0.186996	468.645	47.5846
4.98333	-4.12682	58.5056	90.1	0.306931	468.592	47.5838
5	-4.12315	58.4524	90.0073	0.108414	468.477	47.5823
5.01667	-4.11812	58.4896	90.0863	-0.359268	468.671	47.5864
5.03333	-4.11507	58.4776	90.0517	0.456009	468.653	47.5907
5.05	-4.11049	58.4898	90.0564	-0.0630951	468.461	47.595
5.06667	-4.10271	58.4879	90.0868	11.9645	468.659	47.5922
5.08333	-4.09752	58.4975	90.061	-0.417099	468.601	47.5916
5.1	-4.0966	58.5053	90.0922	-0.285416	468.462	47.5922
5.11667	-4.09462	58.5551	90.0974	-0.674515	468.499	47.5895
5.13333	-4.09554	58.5087	90.0915	-0.746689	468.522	47.5901
5.15	-4.09126	58.567	90.1576	-0.275192	468.557	47.5938
5.16667	-4.08485	58.5194	90.0921	-0.230484	468.644	47.5945
5.18333	-4.0815	58.531	90.0692	-0.171585	468.769	47.599
5.2	-4.07784	58.5612	90.2351	0.092392	468.917	47.6041
5.21667	-4.076	58.5398	90.1124	-0.0666046	468.881	47.6055
5.23333	-4.07448	58.5656	90.1675	-0.777664	468.918	47.6017
5.25	-4.07494	58.541	90.1611	-0.520859	468.872	47.6035
5.26667	-4.07372	58.5413	90.1559	-0.613174	468.88	47.6035
5.28333	-4.06776	58.5325	90.2033	-0.835495	468.807	47.6025
5.3	-4.06624	58.5421	90.1983	-2.59087	468.766	47.6044
5.31667	-4.06609	58.5197	90.1182	0.118027	468.631	47.6093
5.33333	-4.06548	58.5461	90.1315	0.300369	468.773	47.6102
5.35	-4.06181	58.523	90.1199	0.425034	468.692	47.6084
5.36667	-4.05769	58.5047	90.0318	0.30098	468.515	47.6064
5.38333	-4.05006	58.5101	90.0939	0.548325	468.559	47.609
5.4	-4.05418	58.5024	90.0822	0.24971	468.679	47.6115
5.41667	-4.05373	58.5078	90.0649	0.504837	468.649	47.6122
5.43333	-4.04961	58.512	90.0843	0.587692	468.694	47.6113
5.45	-4.04686	58.5291	90.1147	-0.365219	468.785	47.6093
5.46667	-4.04915	58.4861	90.0813	0.658646	468.933	47.6067
5.48333	-4.04823	58.6073	90.2198	0.656204	468.88	47.6061
5.5	-4.04442	58.5564	90.1688	0.248489	468.897	47.6081
5.51667	-4.04289	58.4942	90.0555	0.370712	468.87	47.608
5.53333	-4.04167	58.5409	90.1428	0.429764	468.776	47.6093
5.55	-4.03969	58.5073	90.1157	0.258713	468.812	47.6064
5.56667	-4.03954	58.5554	90.0846	0.0757599	468.8	47.6072
5.58333	-4.03587	58.5691	90.1231	0.103073	468.734	47.6089
5.6	-4.03435	58.5874	90.1092	-0.0237274	468.915	47.611
5.61667	-4.0345	58.5128	90.1092	0.583572	468.841	47.6084
5.63333	-4.03801	58.5149	90.1287	0.214615	468.659	47.608
5.65	-4.03542	58.549	90.1823	0.361252	468.882	47.6084
5.66667	-4.03496	58.5246	90.0893	0.442886	469.036	47.6095
5.68333	-4.03404	58.5432	90.1139	0.366592	468.953	47.6086
5.7	-4.02946	58.532	90.1064	0.299149	468.924	47.6081
5.71667	-4.03008	58.52	90.0509	0.217514	468.99	47.6051
5.73333	-4.03053	58.5291	90.1428	0.207443	468.993	47.6058
5.75	-4.03145	58.5627	90.084	0.321274	468.981	47.6066
5.76667	-4.02565	58.509	90.0272	-0.0653839	468.993	47.606
5.78333	-4.02702	58.6082	90.2499	0.588303	469.026	47.6055
5.8	-4.02962	58.4922	89.9925	-0.235214	469.032	47.6022
5.81667	-4.02809	58.5241	90.0575	-0.0128937	469.15	47.6035
5.83333	-4.02748	58.5317	90.0338	-0.158463	469.108	47.6031
5.85	-4.03053	58.5535	90.1054	0.0983429	469.014	47.6035
5.86667	-4.03542	58.5186	90.088	0.484543	468.975	47.6011
5.88333	-4.03679	58.6576	90.1173	-0.173874	468.968	47.6028
5.9	-4.03603	58.5526	90.1345	0.531693	468.77	47.6016
5.91667	-4.03435	58.5589	90.0901	-0.0731659	468.932	47.6066
5.93333	-4.03694	58.5391	90.1107	0.84404	468.979	47.6069
5.95	-4.03877	58.5203	90.0605	-0.099411	468.947	47.6066
5.96667	-4.04106	58.5461	90.0994	0.252762	469.096	47.6046
5.98333	-4.03755	58.5456	90.0268	0.138931	469.203	47.6051
6	-4.03954	58.5329	90.0379	-0.0641632	469.317	47.6054
6.01667	-4.03954	58.5558	90.1069	-0.561905	469.321	47.6022
6.03333	-4.04182	58.552	90.1089	0.0476837	469.319	47.6057
6.05	-4.04427	58.5522	90.0729	0.230026	469.349	47.6069
6.06667	-4.04732	58.5377	90.0451	0.512619	469.259	47.6049
6.08333	-4.04579	58.5386	90.0547	0.606155	469.186	47.6035
6.1	-4.0461	58.5775	90.0832	-0.0128937	469.1	47.6064
6.11667	-4.04823	58.5529	90.0515	0.463791	468.971	47.6051
6.13333	-4.049	58.59	90.0993	0.379105	468.873	47.6038
6.15	-4.05235	58.5748	90.0628	-0.0881195	468.936	47.6061
6.16667	-4.05724	58.5473	90.0555	0.103683	468.786	47.5996
6.18333	-4.06029	58.5442	90.0045	0.637131	468.713	47.6003
6.2	-4.05403	58.5748	90.1286	-0.136337	468.695	47.5953
6.21667	-4.05403	58.5407	90.053	0.175858	468.567	47.5944
6.23333	-4.05739	58.5519	90.0501	-0.190048	468.713	47.5971
6.25	-4.05785	58.67	90.1521	-0.169754	468.791	47.5961
6.26667	-4.06273	58.6047	90.1395	0.503006	468.739	47.598
6.28333	-4.06746	58.5439	90.06	0.365372	468.73	47.6002
6.3	-4.06899	58.5958	90.1569	0.803452	468.833	47.5997
6.31667	-4.0667	58.6442	90.1696	-0.110092	468.883	47.6012
6.33333	-4.067	58.6449	90.1534	0.268784	468.797	47.5958
6.35	-4.06349	58.5206	90.0095	0.206223	468.908	47.5965
6.36667	-4.06685	58.6268	90.1688	0.955429	468.881	47.5971
6.38333	-4.06517	58.5769	90.122	-0.442123	468.848	47.5962
6.4	-4.06212	58.601	90.1066	0.0583649	468.862	47.5959
6.41667	-4.06075	58.6073	90.0851	0.343857	468.857	47.5951
6.43333	-4.06273	58.6488	90.1592	0.0179291	468.909	47.5918
6.45	-4.06395	58.5772	90.0526	0.246811	469.046	47.5933
6.46667	-4.06136	58.5711	90.0787	1.05919	468.977	47.5964
6.48333	-4.06014	58.6504	90.1756	0.236588	468.851	47.5947
6.5	-4.0638	58.556	90.001	0.682449	469.047	47.5971
6.51667	-4.06975	58.6248	90.1449	0.975113	469.013	47.5961
6.53333	-4.06868	58.5615	90.0466	-0.354538	469.044	47.5976
6.55	-4.07005	58.5882	90.1251	-0.00221252	469.005	47.5936
6.56667	-4.07082	58.597	90.1531	-0.566635	469.049	47.5939
6.58333	-4.07372	58.5908	90.0686	-0.100632	469.053	47.5959
6.6	-4.08012	58.5873	90.0964	-0.312119	469.019	47.5951
6.61667	-4.08211	58.6381	90.171	-0.138779	469.012	47.5947
6.63333	-4.07951	58.6327	90.1647	-0.134506	469.071	47.5925
6.65	-4.07753	58.5856	90.034	0.123978	469.113	47.5947
6.66667	-4.07784	58.6099	90.1347	-0.0922394	469.181	47.5958
6.68333	-4.0786	58.6105	90.0735	-0.0582123	469.253	47.5951
6.7	-4.0786	58.5697	89.9851	-0.163193	469.258	47.5967
6.71667	-4.07906	58.6253	90.2056	0.325394	469.293	47.5932
6.73333	-4.08134	58.6683	90.164	-0.641251	469.317	47.5935
6.75	-4.08226	58.6402	90.211	0.262833	469.207	47.5938
6.76667	-4.08455	58.5998	90.1148	0.14183	469.377	47.5942
6.78333	-4.08348	58.6588	90.1623	0.543594	469.269	47.5919
6.8	-4.08333	58.5951	90.0422	-0.311508	469.12	47.5959
6.81667	-4.08913	58.614	90.0732	-0.25322	469.264	47.5929
6.83333	-4.09157	58.6495	90.1557	-0.0875092	469.231	47.5982
6.85	-4.09294	58.5748	90.0472	0.341568	469.155	47.5987
6.86667	-4.09279	58.5954	90.017	-0.0534821	469.072	47.5976
6.88333	-4.09035	58.5925	90.0387	-0.179214	469.083	47.5938
6.9	-4.09355	58.6092	90.1084	-0.250168	469.065	47.5933
6.91667	-4.09615	58.59	90.0312	0.18959	468.978	47.5941
6.93333	-4.09218	58.5929	90.0451	-0.0528717	469.059	47.5939
6.95	-4.0905	58.587	90.0338	0.317154	469.115	47.5924
6.96667	-4.0934	58.6074	90.0399	0.144882	469.025	47.5936
6.98333	-4.09721	58.5822	90.0005	-0.0296783	469.058	47.5921
7	-4.10088	58.6082	90.0643	0.290909	469.058	47.5907
7.01667	-4.09859	58.6005	90.0141	0.45723	469.016	47.5886
7.03333	-4.09782	58.6726	90.1653	0.208664	469.077	47.5884
7.05	-4.10179	58.6652	90.1205	0.304642	469.123	47.5895
7.06667	-4.10011	58.5941	90.012	-0.0183868	468.999	47.5884
7.08333	-4.09813	58.6607	90.2021	0.115585	469.239	47.5918
7.1	-4.10255	58.6768	90.117	-0.09758	469.152	47.5904
7.11667	-4.10408	58.6161	90.0614	0.282516	469.018	47.5903
7.13333	-4.10332	58.586	90.0257	0.196762	469.073	47.5875
7.15	-4.09843	58.6106	90.0813	0.261612	469.134	47.588
7.16667	-4.10225	58.6388	90.1153	0.104904	469.106	47.5881
7.18333	-4.10454	58.6315	90.1313	0.312271	469.044	47.5872
7.2	-4.10378	58.7002	90.2064	0.0702667	469.108	47.5898
7.21667	-4.10957	58.6736	90.2123	-0.136337	469.147	47.586
7.23333	-4.11476	58.6027	90.0188	0.327835	469.11	47.5849
7.25	-4.10866	58.6375	90.1067	0.0244904	469.122	47.5851
7.26667	-4.11125	58.5999	90.0269	-0.0315094	469.136	47.5845
7.28333	-4.11446	58.6143	90.0382	-0.0112152	469.061	47.5835
7.3	-4.11064	58.6395	90.0921	-0.00343323	469.072	47.5843
7.31667	-4.11507	58.6204	90.0564	-0.157852	469.047	47.5867
7.33333	-4.11705	58.6173	90.0805	-0.544052	468.97	47.5854
7.35	-4.11644	58.6245	90.0382	-0.0534821	469.081	47.5892
7.36667	-4.11873	58.6427	90.0935	-0.225143	468.956	47.5918
7.38333	-4.12193	58.6353	90.0257	-0.0231171	468.888	47.5915
7.4	-4.12361	58.7005	90.1708	0.0501251	469.074	47.59
7.41667	-4.12193	58.6428	90.1212	1.12419	469.094	47.588
7.43333	-4.11934	58.6594	90.1356	0.277786	469.093	47.584
7.45	-4.12056	58.6889	90.0944	1.58257	469.167	47.582
7.46667	-4.1201	58.6324	90.0939	0.102463	469.336	47.5832
7.48333	-4.12132	58.6156	90.1002	0.874405	469.256	47.5846
7.5	-4.12437	58.6768	90.1327	0.658646	469.222	47.5875
7.51667	-4.12315	58.6092	90.0285	0.769424	469.144	47.5877
7.53333	-4.1256	58.7124	90.164	-0.0147247	469.188	47.5866
7.55	-4.12376	58.6549	90.1684	0.428543	469.097	47.5884
7.56667	-4.12041	58.639	90.1156	0.62706	469.139	47.5945
7.58333	-4.12254	58.6807	90.0808	0.380325	469.172	47.5901
7.6	-4.12682	58.6312	90.0445	0.804062	469.022	47.5895
7.61667	-4.13048	58.6269	90.0651	0.68428	469.049	47.5884
7.63333	-4.13231	58.6758	90.1395	0.798721	468.925	47.5861
7.65	-4.13353	58.6436	90.1019	0.0226593	468.782	47.5848
7.66667	-4.13399	58.6414	90.046	0.511398	468.983	47.5874
7.68333	-4.13322	58.6478	90.1162	0.889969	468.966	47.5907
7.7	-4.13536	58.6773	90.1376	1.36131	468.92	47.5896
7.71667	-4.13719	58.6369	90.0932	0.355301	468.875	47.5901
7.73333	-4.13765	58.6553	90.0868	0.222397	468.911	47.5849
7.75	-4.14192	58.7627	90.2337	-0.113144	468.835	47.5863
7.76667	-4.14482	58.6469	90.0529	0.212784	468.815	47.5854
7.78333	-4.1436	58.7119	90.1186	0.682449	468.927	47.5875
7.8	-4.14558	58.6745	90.1278	0.168076	468.914	47.5892
7.81667	-4.14879	58.6338	90.0599	-0.15892	468.816	47.5881
7.83333	-4.14909	58.7389	90.1411	0.436325	468.837	47.5904
7.85	-4.15382	58.6707	90.0794	0.345688	468.906	47.5886
7.86667	-4.15672	58.7237	90.2227	0.308151	468.944	47.5884
7.88333	-4.15474	58.7136	90.2177	-0.128555	469.103	47.5906
7.9	-4.15276	58.6556	90.0739	0.992966	469.206	47.59
7.91667	-4.15352	58.6483	90.0536	0.3022	469.198	47.5936
7.93333	-4.15566	58.6526	90.0663	0.554276	469.379	47.5927
7.95	-4.15779	58.6662	90.1397	0.858841	469.457	47.5878
7.96667	-4.15367	58.7263	90.1917	1.38878	469.606	47.5895
7.98333	-4.15443	58.67	90.0398	1.21117	469.797	47.5912
8	-4.15138	58.6378	90.0448	1.07765	469.794	47.5942
8.01667	-4.15047	58.6788	90.1142	1.31187	469.77	47.5942
8.03333	-4.14635	58.7301	90.1818	2.15233	469.699	47.5942
8.05	-4.14467	58.6395	90.0378	1.27083	469.755	47.5959
8.06667	-4.14314	58.6309	90.0782	1.90788	469.78	47.5976
8.08333	-4.14482	58.6665	90.1055	19.8531	469.688	47.5965
8.1	-4.14223	58.6764	90.1096	22.2189	469.834	47.598
8.11667	-4.14146	58.7333	90.2366	18.1771	469.843	47.5953
8.13333	-4.14131	58.6573	90.1168	4.53774	469.647	47.5924
8.15	-4.14345	58.6974	90.0608	11.4245	469.614	47.5925
8.16667	-4.14375	58.6927	90.1112	15.2958	469.632	47.5925
8.18333	-4.13918	58.7223	90.308	16.0873	469.708	47.5892
8.2	-4.14009	58.6774	90.1037	30.2088	469.872	47.5912
8.21667	-4.13902	58.6561	90.088	1.10329	469.897	47.5884
8.23333	-4.14055	58.6706	90.099	0.163345	469.805	47.5883
8.25	-4.14146	58.6633	90.1147	0.403519	469.806	47.589
8.26667	-4.14589	58.7164	90.1687	0.616837	469.577	47.5878
8.28333	-4.1465	58.7083	90.1667	-0.146408	469.442	47.5852
8.3	-4.14604	58.7197	90.1589	1.17119	469.31	47.5878
8.31667	-4.14757	58.6465	90.1034	0.702133	469.251	47.5907
8.33333	-4.15566	58.7107	90.1312	0.491715	469.228	47.5945
8.35	-4.15199	58.7437	90.2546	0.689011	469.139	47.593
8.36667	-4.15688	58.6626	90.104	0.808182	469.233	47.5951
8.38333	-4.15672	58.6715	90.0967	0.421371	469.301	47.5933
8.4	-4.15367	58.6764	90.1029	0.396347	469.199	47.5915
8.41667	-4.15352	58.7307	90.2049	0.494156	469.29	47.5912
8.43333	-4.15688	58.7492	90.2789	0.363541	469.328	47.5929
8.45	-4.15779	58.6843	90.1318	-0.341415	469.358	47.5912
8.46667	-4.15901	58.6721	90.082	0.370712	469.526	47.5939
8.48333	-4.15825	58.6808	90.1098	0.690842	469.499	47.589
8.5	-4.15886	58.6932	90.1449	-1.14784	469.412	47.5929
8.51667	-4.1581	58.6536	90.0599	-0.355148	469.548	47.5942
8.53333	-4.16206	58.7054	90.1406	0.110245	469.429	47.5977
8.55	-4.15779	58.702	90.1522	1.09322	469.403	47.5915
8.56667	-4.15703	58.6939	90.1371	-0.099411	469.379	47.5912
8.58333	-4.15627	58.6523	90.102	0.550156	469.423	47.5915
8.6	-4.15413	58.6756	90.0913	0.719986	469.34	47.5907
8.61667	-4.15306	58.6742	90.1353	-0.127945	469.271	47.5964
8.63333	-4.15138	58.6984	90.2268	0.815353	469.367	47.5971
8.65	-4.1526	58.6955	90.1833	0.387955	469.42	47.5979
8.66667	-4.1584	58.7299	90.1795	-0.19661	469.461	47.5932
8.68333	-4.15794	58.6945	90.1878	0.0304413	469.554	47.5964
8.7	-4.15657	58.7209	90.1737	-0.874252	469.479	47.5947
8.71667	-4.15855	58.6619	90.1112	0.24437	469.261	47.5912
8.73333	-4.16069	58.6732	90.1217	-0.120773	469.267	47.5872
8.75	-4.15382	58.6575	90.0918	-0.641251	469.21	47.5895
8.76667	-4.1581	58.6898	90.1562	-0.790787	469.037	47.5948
8.78333	-4.15428	58.6581	90.1283	-0.453415	469.14	47.5961
8.8	-4.15062	58.7345	90.1807	-0.544052	469.18	47.5971
8.81667	-4.15566	58.7898	90.3272	-0.603714	469.163	47.5944
8.83333	-4.15901	58.6842	90.1595	-1.12633	469.318	47.5939
8.85	-4.15352	58.7139	90.2087	-0.915909	469.289	47.5939
8.86667	-4.15215	58.7016	90.1946	-0.140457	469.367	47.5959
8.88333	-4.15596	58.6982	90.1859	-0.578079	469.303	47.5933
8.9	-4.15413	58.6643	90.1092	-1.08528	469.287	47.589
8.91667	-4.15443	58.7115	90.1492	1.75835	469.179	47.5906
8.93333	-4.15413	58.7545	90.1469	-1.48277	469.129	47.5935
8.95	-4.15169	58.6849	90.1508	-2.00203	469.205	47.5903
8.96667	-4.15276	58.6753	90.1183	-1.59782	469.237	47.5925
8.98333	-4.1581	58.6794	90.1962	-1.90544	469.114	47.5945
9	-4.16161	58.6794	90.1075	-1.72188	469.188	47.5977
9.01667	-4.15993	58.6816	90.1891	-1.05064	469.242	47.5967
9.03333	-4.161	58.6805	90.1167	-1.22765	469.097	47.5964
9.05	-4.16252	58.6712	90.1392	-1.97746	469.204	47.5965
9.06667	-4.16222	58.666	90.1244	-2.21413	469.217	47.5956
9.08333	-4.16054	58.7382	90.191	-2.84126	469.201	47.5938
9.1	-4.16054	58.7103	90.2375	-2.36443	469.342	47.5933
9.11667	-4.16008	58.6765	90.1257	-2.35893	469.494	47.5933
9.13333	-4.16374	58.7345	90.1736	-1.89415	469.554	47.5953
9.15	-4.15993	58.6683	90.1197	-1.56273	469.636	47.5925
9.16667	-4.16069	58.6706	90.0997	-2.12959	469.599	47.5918
9.18333	-4.16237	58.6756	90.1527	-3.27568	469.497	47.5951
9.2	-4.16359	58.6745	90.1124	-2.86629	469.38	47.5909
9.21667	-4.16298	58.6488	90.115	-2.73994	469.364	47.5933
9.23333	-4.16389	58.6509	90.0784	-3.18092	469.374	47.5976
9.25	-4.16344	58.672	90.2013	-3.24059	469.31	47.5958
9.26667	-4.16359	58.6659	90.1521	-3.57018	469.319	47.5909
9.28333	-4.1642	58.6857	90.12	-3.87779	469.339	47.5887
9.3	-4.16313	58.7634	90.2949	-4.53514	469.211	47.5893
9.31667	-4.16145	58.6623	90.1344	-4.10423	469.223	47.5896
9.33333	-4.16389	58.6668	90.1543	-3.78899	469.294	47.586
9.35	-4.16512	58.6695	90.1016	-4.21989	469.2	47.5875
9.36667	-4.1674	58.6485	90.1023	-3.66081	469.339	47.5898
9.38333	-4.16969	58.7061	90.1292	-3.50456	469.299	47.5889
9.4	-4.17137	58.6611	90.1217	-4.05113	469.289	47.589
9.41667	-4.17198	58.6591	90.1247	-4.08638	469.271	47.5903
9.43333	-4.1732	58.6834	90.147	-3.58925	469.231	47.5896
9.45	-4.17671	58.6643	90.1579	-3.70613	469.208	47.5881
9.46667	-4.17442	58.7359	90.1992	-3.43956	469.27	47.5896
9.48333	-4.1729	58.6642	90.1778	-3.74779	469.411	47.5889
9.5	-4.17244	58.7072	90.1318	-3.59459	469.333	47.5892
9.51667	-4.17625	58.6602	90.1432	-3.01643	469.339	47.5861
9.53333	-4.18068	58.7026	90.1881	-3.79906	469.465	47.5871
9.55	-4.18297	58.6979	90.2024	-2.84782	469.399	47.5826
9.56667	-4.18053	58.6765	90.1766	-3.90572	469.204	47.5799
9.58333	-4.18465	58.632	90.0973	-4.20021	469.189	47.5806
9.6	-4.18633	58.6845	90.2035	-2.88826	469.171	47.5813
9.61667	-4.18648	58.6428	90.1188	-2.19872	469.057	47.5781
9.63333	-4.19167	58.6665	90.1775	23.1678	469.243	47.5796
9.65	-4.19121	58.6359	90.1045	22.2849	469.231	47.5814
9.66667	-4.19533	58.6732	90.1894	-3.00148	469.316	47.58
9.68333	-4.19991	58.7043	90.2691	-5.27901	469.348	47.5779
9.7	-4.19701	58.7255	90.265	-2.8054	469.446	47.579
9.71667	-4.19868	58.6721	90.1662	-2.94548	469.439	47.5752
9.73333	-4.19731	58.6617	90.2038	-2.26479	469.383	47.5742
9.75	-4.19685	58.6924	90.1946	-2.65053	469.259	47.5767
9.76667	-4.19716	58.6314	90.1336	-4.40102	469.18	47.5774
9.78333	-4.19548	58.6337	90.1385	-3.44017	469.072	47.5739
9.8	-4.19701	58.6269	90.1508	-3.76686	469.133	47.5712
9.81667	-4.20006	58.686	90.1936	-4.41658	469.1	47.5764
9.83333	-4.20143	58.668	90.2036	-3.31627	469.093	47.5774
9.85	-4.20631	58.7145	90.252	-3.68156	469.214	47.5716
9.86667	-4.20647	58.6791	90.1662	-4.37477	469.3	47.5666
9.88333	-4.20677	58.6736	90.1954	-5.17525	469.217	47.5694
9.9	-4.20479	58.6971	90.1504	-4.91249	469.459	47.5712
9.91667	-4.2028	58.6308	90.1617	-4.49471	469.528	47.571
9.93333	-4.20189	58.6245	90.1147	-5.42275	469.566	47.5698
9.95	-4.2057	58.6305	90.1278	-4.84932	469.53	47.5709
9.96667	-4.2086	58.6404	90.1452	-3.15712	469.534	47.5713
9.98333	-4.20738	58.6449	90.1194	-3.99925	469.507	47.5733
10	-4.21211	58.6477	90.2224	-5.36552	469.367	47.5739
10.0167	-4.21227	58.6892	90.2114	-4.3528	469.27	47.5741
10.0333	-4.21486	58.6475	90.1888	-4.17213	469.197	47.5686
10.05	-4.21333	58.6509	90.1658	-4.02077	469.161	47.5698
10.0667	-4.21181	58.6642	90.2166	-3.64464	469.201	47.5707
10.0833	-4.20952	58.6382	90.1687	-4.89525	469.262	47.5715
10.1	-4.21227	58.6268	90.1428	-5.52162	469.163	47.5716
10.1167	-4.21471	58.7185	90.2505	-4.64546	469.251	47.5715
10.1333	-4.22051	58.5973	90.1087	-5.2874	469.259	47.5652
10.15	-4.22203	58.6877	90.2541	-5.12047	469.024	47.5675
10.1667	-4.22508	58.6193	90.1328	-4.78676	469.202	47.5669
10.1833	-4.22676	58.6402	90.1835	-5.01137	469.305	47.5652
10.2	-4.22554	58.6317	90.1786	-4.74373	469.248	47.5631
10.2167	-4.22554	58.6631	90.2265	-6.06102	469.311	47.564
10.2333	-4.22493	58.6129	90.1734	-5.10262	469.226	47.5623
10.25	-4.22752	58.6797	90.2526	-6.02943	469.181	47.5607
10.2667	-4.23302	58.6089	90.1315	-5.0042	469.14	47.5587
10.2833	-4.23225	58.6466	90.1911	-4.66209	469.153	47.5605
10.3	-4.2321	58.6225	90.1798	-4.72893	469.132	47.5611
10.3167	-4.23607	58.6788	90.313	-4.30809	469.235	47.5559
10.3333	-4.23347	58.6289	90.1829	-6.27022	469.245	47.5561
10.35	-4.23759	58.6535	90.1504	-6.07887	469.266	47.5535
10.3667	-4.24049	58.5986	90.1254	-5.91148	469.263	47.5535
10.3833	-4.24309	58.7016	90.2433	-5.37972	469.432	47.553
10.4	-4.2411	58.6343	90.1751	-5.13069	469.423	47.5501
10.4167	-4.24126	58.6439	90.1759	-5.46379	469.292	47.5478
10.4333	-4.24355	58.6147	90.2183	-5.32677	469.355	47.5445
10.45	-4.24263	58.5938	90.1649	-4.68834	469.365	47.5449
10.4667	-4.24477	58.6234	90.1853	-5.50011	469.192	47.542
10.4833	-4.25118	58.6118	90.1435	-5.25993	469.249	47.5428
10.5	-4.25285	58.6431	90.2073	-5.52818	469.327	47.544
10.5167	-4.25194	58.6532	90.2602	-4.29741	469.402	47.5398
10.5333	-4.2527	58.6012	90.1379	-6.27144	469.436	47.5387
10.55	-4.24995	58.6015	90.1374	-5.80299	469.487	47.5358
10.5667	-4.25026	58.6111	90.1835	-5.4435	469.512	47.5372
10.5833	-4.24919	58.6492	90.285	-5.57045	469.581	47.5401
10.6	-4.25133	58.6913	90.3034	-4.14177	469.564	47.5343
10.6167	-4.25392	58.688	90.2491	-6.68861	469.573	47.5361
10.6333	-4.25591	58.5972	90.129	-5.90843	469.476	47.535
10.65	-4.26109	58.6173	90.1891	-5.5085	469.494	47.532
10.6667	-4.26292	58.6269	90.1983	-6.48125	469.431	47.5291
10.6833	-4.26857	58.5775	90.1449	-5.31426	469.318	47.5298
10.7	-4.27254	58.6326	90.2363	-5.89241	469.483	47.5271
10.7167	-4.27116	58.5712	90.1275	-5.41191	469.438	47.5275
10.7333	-4.2704	58.5735	90.1725	-5.46257	469.306	47.5288
10.75	-4.27361	58.5831	90.2328	-5.42748	469.48	47.5269
10.7667	-4.2733	58.6527	90.276	-5.66475	469.486	47.5208
10.7833	-4.27712	58.5951	90.1905	-5.19432	469.417	47.5239
10.8	-4.27925	58.7057	90.3558	-6.18858	469.344	47.5227
10.8167	-4.28307	58.6504	90.2557	-5.9127	469.295	47.5205
10.8333	-4.28337	58.5917	90.2251	-4.51912	469.337	47.5199
10.85	-4.2878	58.5683	90.1815	-5.16457	469.261	47.5175
10.8667	-4.28673	58.5783	90.1705	-5.97817	469.217	47.5176
10.8833	-4.29344	58.5398	90.1382	-4.95659	469.24	47.5173
10.9	-4.29726	58.5952	90.249	-5.4084	469.323	47.5158
10.9167	-4.2971	58.6819	90.2279	-5.41557	469.349	47.514
10.9333	-4.29985	58.565	90.1382	-4.6299	469.36	47.5117
10.95	-4.30595	58.5645	90.1403	-6.03722	469.309	47.5101
10.9667	-4.30626	58.6642	90.4154	-5.35408	469.452	47.5111
10.9833	-4.31145	58.5459	90.1322	-5.79216	469.412	47.5103
11	-4.31221	58.5928	90.2796	-5.81368	469.27	47.512
11.0167	-4.31267	58.6202	90.2624	-5.45067	469.452	47.5079
11.0333	-4.31496	58.5868	90.2877	-5.35591	469.553	47.5076
11.05	-4.31679	58.6459	90.3178	-5.15511	469.468	47.5065
11.0667	-4.31831	58.6231	90.3115	-5.25337	469.534	47.5066
11.0833	-4.32304	58.6167	90.249	-4.78966	469.653	47.5047
11.1	-4.32854	58.5482	90.1937	-5.34874	469.687	47.5034
11.1167	-4.32503	58.603	90.2311	22.2016	469.557	47.5048
11.1333	-4.33067	58.601	90.3275	22.1401	469.582	47.5031
11.15	-4.33434	58.6111	90.3339	21.9215	469.516	47.5047
11.1667	-4.33983	58.6173	90.2973	21.7814	469.453	47.5031
11.1833	-4.34242	58.577	90.2599	21.3975	469.379	47.4973
11.2	-4.33891	58.5519	90.2247	21.46	469.387	47.5002
11.2167	-4.338	58.5629	90.2299	22.2266	469.364	47.4993
11.2333	-4.34303	58.5493	90.2277	22.2289	469.446	47.4987
11.25	-4.34242	58.6268	90.3689	20.5076	469.382	47.4982
11.2667	-4.34502	58.5807	90.2049	20.5482	469.237	47.4973
11.2833	-4.35585	58.56	90.272	-6.57372	469.392	47.4941
11.3	-4.3557	58.6234	90.3648	-6.95274	469.452	47.4932
11.3167	-4.36119	58.6024	90.288	-6.36086	469.277	47.4906
11.3333	-4.3647	58.5709	90.2381	-6.71852	469.418	47.4863
11.35	-4.36638	58.5282	90.1725	-7.1035	469.475	47.4896
11.3667	-4.36577	58.6456	90.3463	-6.18736	469.542	47.4851
11.3833	-4.37187	58.5406	90.2287	-6.37749	469.503	47.4888
11.4	-4.37523	58.5535	90.2148	-6.63918	469.539	47.4882
11.4167	-4.38026	58.5476	90.2245	-5.8799	469.632	47.4831
11.4333	-4.38118	58.5682	90.2979	-7.04155	469.6	47.485
11.45	-4.3853	58.6097	90.2944	-7.4987	469.69	47.4859
11.4667	-4.38866	58.5264	90.2108	-6.16066	469.789	47.4868
11.4833	-4.39552	58.5793	90.3367	-6.67564	469.889	47.4802
11.5	-4.39659	58.5316	90.2134	-7.15538	469.938	47.4795
11.5167	-4.39949	58.592	90.3774	-7.5428	469.855	47.4799
11.5333	-4.40361	58.5535	90.2425	-7.96608	469.701	47.4799
11.55	-4.4062	58.5822	90.2519	-8.21343	469.794	47.4824
11.5667	-4.41078	58.5699	90.3214	-8.05428	469.687	47.4818
11.5833	-4.41673	58.6305	90.4112	-8.03032	469.467	47.4787
11.6	-4.41673	58.5893	90.3391	-6.02058	469.632	47.4761
11.6167	-4.42116	58.5383	90.2438	3.25264	469.642	47.4751
11.6333	-4.42543	58.5497	90.2413	2.06352	469.614	47.4747
11.65	-4.42909	58.6393	90.339	-7.84264	469.643	47.4751
11.6667	-4.43398	58.5574	90.3313	2.34123	469.645	47.4744
11.6833	-4.4381	58.5941	90.3251	-0.174484	469.662	47.4709
11.7	-4.44084	58.5307	90.2909	-3.69057	469.582	47.4738
11.7167	-4.44374	58.6195	90.3443	-5.78804	469.542	47.4731
11.7333	-4.44847	58.5511	90.3126	-7.68044	469.568	47.4709
11.75	-4.44649	58.5427	90.3458	-8.30757	469.617	47.4674
11.7667	-4.44603	58.5389	90.2909	-8.02208	469.666	47.4657
11.7833	-4.45412	58.5621	90.3616	-7.9464	469.671	47.4659
11.8	-4.45305	58.5468	90.2871	-0.411758	469.664	47.4618
11.8167	-4.45915	58.5532	90.3207	0.237808	469.622	47.4595
11.8333	-4.46114	58.6063	90.3812	-8.23723	469.558	47.4561
11.85	-4.46175	58.6256	90.4034	-9.02992	469.427	47.4572
11.8667	-4.46495	58.5409	90.3065	1.98784	469.591	47.4577
11.8833	-4.46861	58.5273	90.2615	-8.10432	469.586	47.4592
11.9	-4.4767	58.5307	90.2897	-8.29796	469.522	47.4592
11.9167	-4.48235	58.5584	90.3275	-8.33733	469.657	47.4567
11.9333	-4.48647	58.5625	90.3808	0.855942	469.728	47.4546
11.95	-4.48433	58.6379	90.4882	-8.46672	469.742	47.4555
11.9667	-4.48723	58.5249	90.2648	-8.74031	469.694	47.4503
11.9833	-4.49593	58.5595	90.3155	-8.8195	469.742	47.4519
12	-4.50249	58.5615	90.3371	-0.572128	469.788	47.4502
12.0167	-4.50859	58.5325	90.3057	22.2492	469.704	47.4496
12.0333	-4.51073	58.5851	90.3913	21.8964	469.662	47.4465
12.05	-4.51164	58.5545	90.386	-8.49358	469.692	47.4468
12.0667	-4.51454	58.5285	90.2888	-7.09877	469.747	47.4476
12.0833	-4.51592	58.5784	90.3396	-8.49587	469.838	47.4426
12.1	-4.52049	58.5413	90.3606	-9.26308	469.766	47.4424
12.1167	-4.52461	58.5967	90.4345	1.83815	469.602	47.4393
12.1333	-4.53163	58.5879	90.3596	-8.58711	469.779	47.4345
12.15	-4.53728	58.5645	90.3993	-8.15376	469.875	47.4334
12.1667	-4.53392	58.7026	90.5436	-8.80043	469.776	47.434
12.1833	-4.53911	58.5496	90.3501	-8.97804	469.88	47.4328
12.2	-4.53499	58.5046	90.2793	-8.48702	469.916	47.4322
12.2167	-4.53972	58.5409	90.3849	-9.18068	469.86	47.4302
12.2333	-4.54323	58.5233	90.2949	-8.54302	469.802	47.429
12.25	-4.54826	58.6863	90.5019	2.1302	469.676	47.4296
12.2667	-4.55711	58.569	90.3455	-4.95476	469.682	47.4308
12.2833	-4.56001	58.6015	90.4025	-8.6837	469.667	47.431
12.3	-4.56093	58.5595	90.4044	-9.12895	469.597	47.431
12.3167	-4.56261	58.552	90.3349	-8.5865	469.574	47.4271
12.3333	-4.56459	58.5558	90.3893	-8.84514	469.476	47.4247
12.35	-4.56627	58.5712	90.3725	-9.10683	469.534	47.4288
12.3667	-4.56734	58.5314	90.3654	-9.00612	469.598	47.429
12.3833	-4.57191	58.5221	90.3428	-9.74754	469.531	47.4265
12.4	-4.57512	58.552	90.3443	-8.82851	469.696	47.4262
12.4167	-4.58305	58.5844	90.4256	0.368881	469.697	47.4245
12.4333	-4.58778	58.5711	90.4618	1.65703	469.46	47.4215
12.45	-4.58626	58.5122	90.3413	-9.09905	469.591	47.4215
12.4667	-4.5948	58.5194	90.3411	-9.4091	469.569	47.4201
12.4833	-4.59602	58.552	90.3973	-9.13368	469.586	47.4198
12.5	-4.59877	58.5482	90.4757	-9.17366	469.628	47.4186
12.5167	-4.60289	58.5404	90.3994	-8.95607	469.732	47.4165
12.5333	-4.60823	58.552	90.4151	-9.92821	469.694	47.4201
12.55	-4.61144	58.5557	90.3672	-8.24562	469.729	47.4166
12.5667	-4.61037	58.5531	90.4	-9.25224	469.723	47.4162
12.5833	-4.61006	58.4927	90.2859	-9.37264	469.837	47.4159
12.6	-4.61693	58.6065	90.5187	-8.71285	469.702	47.4162
12.6167	-4.62059	58.59	90.3631	-9.08119	469.673	47.4119
12.6333	-4.62654	58.5331	90.393	2.95097	469.703	47.4133
12.65	-4.63066	58.5505	90.4141	2.4337	469.673	47.4157
12.6667	-4.63264	58.5737	90.4731	-9.28505	469.77	47.4146
12.6833	-4.63829	58.5676	90.373	-9.36852	469.782	47.4169
12.7	-4.6418	58.5255	90.3661	-9.26659	469.704	47.4149
12.7167	-4.64577	58.5227	90.3555	-9.48418	470.002	47.4146
12.7333	-4.6537	58.6002	90.5334	-9.70528	470.099	47.4134
12.75	-4.65782	58.6477	90.6194	-9.73503	469.974	47.4126
12.7667	-4.66194	58.563	90.4585	-9.10927	469.915	47.4123
12.7833	-4.6656	58.5569	90.4484	-9.8156	469.784	47.416
12.8	-4.67369	58.4991	90.2895	-9.46327	469.633	47.4146
12.8167	-4.6743	58.554	90.3954	2.71263	469.468	47.4181
12.8333	-4.67659	58.5685	90.4585	-9.235	469.509	47.4194
12.85	-4.67918	58.5563	90.3983	-9.80537	469.449	47.42
12.8667	-4.68864	58.5575	90.4253	-9.51576	469.352	47.4178
12.8833	-4.6946	58.5314	90.4276	-9.80843	469.38	47.418
12.9	-4.69582	58.5877	90.4824	-9.67903	469.519	47.4136
12.9167	-4.69872	58.5992	90.4922	-9.23195	469.632	47.409
12.9333	-4.7007	58.5613	90.4444	-9.31603	469.778	47.412
12.95	-4.70284	58.5369	90.4002	-9.32854	469.849	47.4113
12.9667	-4.70696	58.5529	90.4026	-9.05205	469.793	47.4101
12.9833	-4.71565	58.5612	90.4147	-9.53667	469.923	47.4117
13	-4.71931	58.5316	90.3759	-9.62837	469.931	47.4119
13.0167	-4.72221	58.6091	90.5113	-9.60396	469.816	47.4131
13.0333	-4.72023	58.5674	90.3808	-10.098	470.024	47.4134
13.05	-4.72725	58.565	90.4539	-9.22493	470.043	47.4131
13.0667	-4.72679	58.5426	90.4049	1.56944	470.012	47.413
13.0833	-4.73091	58.5163	90.3771	0.807571	469.992	47.4137
13.1	-4.739	58.5188	90.3909	-9.48296	469.961	47.4181
13.1167	-4.74434	58.5334	90.3819	-9.1819	469.982	47.4162
13.1333	-4.75014	58.59	90.4244	-10.4516	469.864	47.413
13.15	-4.74922	58.5827	90.4954	-9.36913	469.874	47.4134
13.1667	-4.7567	58.5601	90.4377	-9.98604	469.944	47.4116
13.1833	-4.75807	58.5619	90.4719	1.54793	469.744	47.4113
13.2	-4.76173	58.5926	90.5055	-10.7531	469.701	47.4116
13.2167	-4.76479	58.5908	90.36	-9.98833	469.605	47.4181
13.2333	-4.76692	58.5677	90.4252	-9.78462	469.526	47.4146
13.25	-4.76921	58.5348	90.3881	-9.8864	469.559	47.4123
13.2667	-4.77592	58.5584	90.4386	-9.81255	469.556	47.4162
13.2833	-4.78233	58.53	90.4067	-9.58077	469.454	47.4148
13.3	-4.78233	58.5555	90.402	-9.99794	469.701	47.4145
13.3167	-4.78676	58.5537	90.4435	-10.4163	469.664	47.4094
13.3333	-4.79179	58.5995	90.4223	-10.0718	469.687	47.4099
13.35	-4.79561	58.5734	90.4066	-10.1815	469.676	47.4102
13.3667	-4.80339	58.5929	90.4188	-10.2787	469.735	47.4096
13.3833	-4.80583	58.5383	90.3962	1.50566	469.741	47.409
13.4	-4.80934	58.5804	90.5029	12.8747	469.691	47.412
13.4167	-4.81209	58.5609	90.3776	12.2315	469.707	47.4091
13.4333	-4.81697	58.531	90.3756	12.6904	469.655	47.4078
13.45	-4.82033	58.6732	90.5247	12.5759	469.62	47.4068
13.4667	-4.82491	58.5322	90.3974	12.6922	469.676	47.4068
13.4833	-4.8246	58.5487	90.3568	12.7244	469.796	47.407
13.5	-4.82018	58.5439	90.3317	12.2147	469.72	47.4049
13.5167	-4.82796	58.5926	90.3973	12.1212	469.919	47.4064
13.5333	-4.83162	58.5835	90.4643	12.7613	469.959	47.4043
13.55	-4.83223	58.5439	90.3828	11.7248	469.828	47.4027
13.5667	-4.83254	58.6021	90.4858	12.2822	469.926	47.4044
13.5833	-4.8333	58.5709	90.434	12.7888	469.869	47.4039
13.6	-4.83818	58.5615	90.4141	12.7732	469.834	47.4
13.6167	-4.83986	58.5473	90.4118	15.297	469.898	47.3985
13.6333	-4.84261	58.6085	90.4928	15.8614	469.858	47.4
13.65	-4.84642	58.6517	90.4827	15.4334	469.787	47.4023
13.6667	-4.84886	58.5558	90.3979	16.8949	469.698	47.401
13.6833	-4.85069	58.5668	90.4437	16.6	469.758	47.4
13.7	-4.85512	58.5558	90.4441	16.9325	469.651	47.4015
13.7167	-4.85054	58.5752	90.474	16.7345	469.631	47.4004
13.7333	-4.85558	58.5592	90.4253	17.2073	469.74	47.3991
13.75	-4.85756	58.545	90.3878	17.3414	469.811	47.3963
13.7667	-4.85939	58.5671	90.4656	17.5959	469.729	47.3998
13.7833	-4.85756	58.57	90.4012	20.7514	469.896	47.3985
13.8	-4.85466	58.6163	90.4656	28.1739	469.999	47.4
13.8167	-4.86076	58.5793	90.4711	17.125	469.992	47.4007
13.8333	-4.86458	58.5806	90.4983	17.2717	470.136	47.4003
13.85	-4.86366	58.646	90.5207	17.0571	470.118	47.3985
13.8667	-4.8629	58.585	90.4548	16.9765	470.001	47.3963
13.8833	-4.86626	58.585	90.4267	17.165	470.044	47.396
13.9	-4.86717	58.5587	90.435	17.0446	469.963	47.396
13.9167	-4.86809	58.6111	90.4752	17.4886	469.883	47.3985
13.9333	-4.8687	58.5873	90.4398	17.2704	469.748	47.3977
13.95	-4.86717	58.5528	90.442	17.3652	469.762	47.3953
13.9667	-4.86733	58.5575	90.3762	10.677	469.716	47.3953
13.9833	-4.87144	58.6024	90.4842	9.73763	469.621	47.3956
14	-4.8716	58.5946	90.5045	9.70299	469.653	47.3975
14.0167	-4.86977	58.5635	90.4313	9.79729	469.683	47.3943
14.0333	-4.86717	58.6735	90.4896	9.43779	469.542	47.3937
14.05	-4.86717	58.5786	90.4293	9.12193	469.607	47.3959
14.0667	-4.87114	58.551	90.4086	9.47304	469.617	47.3943
14.0833	-4.87434	58.5757	90.4285	9.15886	469.574	47.3905
14.1	-4.87602	58.6173	90.483	9.26674	469.661	47.3942
14.1167	-4.8719	58.5836	90.4545	9.17671	469.925	47.3931
14.1333	-4.87312	58.6187	90.4412	9.56886	469.933	47.3922
14.15	-4.87495	58.5882	90.4539	9.61784	470.134	47.3936
14.1667	-4.87587	58.5943	90.4112	9.93248	470.193	47.3919
14.1833	-4.87236	58.5705	90.4351	9.79546	470.235	47.3914
14.2	-4.87312	58.594	90.471	9.86458	470.279	47.3913
14.2167	-4.87267	58.633	90.4696	9.43779	470.224	47.3898
14.2333	-4.87297	58.5894	90.4084	8.66417	470.171	47.3916
14.25	-4.87541	58.5926	90.4066	8.16826	470.165	47.3893
14.2667	-4.87663	58.6179	90.4754	8.83049	470.24	47.3891
14.2833	-4.87572	58.6922	90.6059	9.3412	470.141	47.3852
14.3	-4.87602	58.6367	90.4849	9.37706	469.974	47.3867
14.3167	-4.87083	58.6552	90.5358	9.67033	469.926	47.3859
14.3333	-4.87328	58.6008	90.4176	9.23988	469.915	47.3884
14.35	-4.87419	58.5954	90.4437	8.79768	469.678	47.3872
14.3667	-4.86946	58.6153	90.4934	8.90083	469.702	47.3849
14.3833	-4.86717	58.6955	90.6612	8.54729	469.686	47.382
14.4	-4.86763	58.6431	90.5605	9.16008	469.598	47.3837
14.4167	-4.86702	58.5996	90.4714	8.01033	469.705	47.3852
14.4333	-4.86412	58.5859	90.4462	8.03536	469.743	47.3858
14.45	-4.869	58.6247	90.4929	8.54012	469.787	47.3837
14.4667	-4.86855	58.7054	90.5766	8.30055	469.839	47.3798
14.4833	-4.86961	58.5995	90.4287	8.10677	469.868	47.378
14.5	-4.86488	58.6076	90.4707	7.95418	469.903	47.3792
14.5167	-4.86244	58.5987	90.4653	7.80159	469.914	47.3785
14.5333	-4.86473	58.6065	90.4705	7.94289	469.991	47.3788
14.55	-4.86412	58.6121	90.4347	7.72484	469.98	47.3795
14.5667	-4.86382	58.6254	90.5084	7.23534	470.028	47.3772
14.5833	-4.86519	58.6073	90.4818	8.05077	470.179	47.3748
14.6	-4.86702	58.6337	90.4969	6.82655	470.207	47.3771
14.6167	-4.869	58.5931	90.4708	7.45171	470.141	47.3724
14.6333	-4.86794	58.6077	90.4055	7.2187	470.2	47.3737
14.65	-4.86549	58.603	90.4464	6.81694	470.199	47.3748
14.6667	-4.8658	58.661	90.5482	7.68181	470.03	47.3721
14.6833	-4.86824	58.6236	90.4411	7.55852	470.055	47.373
14.7	-4.86809	58.6176	90.4333	7.18468	470.077	47.3705
14.7167	-4.87053	58.6697	90.4868	7.08275	470.097	47.374
14.7333	-4.87206	58.6031	90.4429	7.60384	470.126	47.3728
14.75	-4.87938	58.6655	90.5897	6.93382	470.048	47.3714
14.7667	-4.87389	58.6192	90.5123	6.25252	469.984	47.3745
14.7833	-4.8719	58.6498	90.5073	7.52266	470.086	47.3728
14.8	-4.87206	58.6553	90.4159	6.85997	470	47.3734
14.8167	-4.87465	58.6057	90.4505	7.2152	469.94	47.3745
14.8333	-4.87328	58.6622	90.601	6.4135	469.965	47.3757
14.85	-4.87572	58.653	90.5459	7.34093	470.05	47.3725
14.8667	-4.87709	58.6608	90.5587	6.6143	469.971	47.3698
14.8833	-4.87831	58.6254	90.4437	7.05772	469.87	47.3672
14.9	-4.87572	58.6543	90.4429	6.51009	469.814	47.3663
14.9167	-4.87724	58.6327	90.4734	6.11656	469.855	47.3714
14.9333	-4.87373	58.6688	90.4856	6.12862	469.758	47.3682
14.95	-4.87862	58.6362	90.5036	6.4814	469.913	47.3682
14.9667	-4.88136	58.6903	90.5662	6.39916	469.926	47.3682
14.9833	-4.88411	58.7316	90.592	6.23879	469.772	47.3666
15	-4.88274	58.635	90.5067	5.93834	469.743	47.3682
15.0167	-4.88655	58.677	90.5668	6.3253	469.693	47.3699
15.0333	-4.88533	58.6245	90.4803	5.61119	469.645	47.3707
15.05	-4.8867	58.6343	90.4705	6.06056	469.692	47.3702
15.0667	-4.88869	58.6245	90.4801	5.91332	469.725	47.3676
15.0833	-4.89174	58.6886	90.5535	6.45821	469.73	47.3684
15.1	-4.89204	58.6698	90.519	6.10176	469.878	47.3682
15.1167	-4.8951	58.6829	90.5297	6.07964	470.181	47.3693
15.1333	-4.89388	58.621	90.4701	6.61018	470.318	47.3685
15.15	-4.89281	58.6723	90.5702	5.644	470.293	47.3664
15.1667	-4.89265	58.6791	90.5113	6.17744	470.411	47.3696
15.1833	-4.89555	58.6358	90.5006	5.85259	470.268	47.3722
15.2	-4.89342	58.7049	90.5857	6.19286	470.132	47.3685
15.2167	-4.89342	58.7196	90.5708	6.16966	470.139	47.367
15.2333	-4.89327	58.6341	90.5163	5.71007	470.158	47.369
15.25	-4.898	58.6387	90.5111	5.14809	469.971	47.367
15.2667	-4.90074	58.7434	90.6529	5.76912	470.123	47.3692
15.2833	-4.90501	58.6282	90.492	5.70839	470.221	47.3661
15.3	-4.90822	58.6524	90.5022	5.65346	470.198	47.3698
15.3167	-4.90852	58.6314	90.5216	4.67476	470.119	47.3692
15.3333	-4.91203	58.6613	90.5421	4.77486	470.003	47.3684
15.35	-4.91249	58.6901	90.6193	6.13747	469.931	47.3649
15.3667	-4.916	58.6041	90.4272	5.35667	469.929	47.367
15.3833	-4.91707	58.753	90.6194	5.35912	469.877	47.3649
15.4	-4.91646	58.6068	90.3825	6.01463	469.842	47.3634
15.4167	-4.91753	58.671	90.5389	5.44731	469.799	47.3649
15.4333	-4.91661	58.6842	90.48	5.40794	469.998	47.3661
15.45	-4.91249	58.6926	90.4781	5.88295	470.055	47.3672
15.4667	-4.91493	58.6739	90.555	5.76439	470.035	47.3647
15.4833	-4.91341	58.6671	90.5199	5.25475	470.156	47.3666
15.5	-4.91295	58.7534	90.8109	5.81032	470.167	47.3693
15.5167	-4.91661	58.6511	90.4751	5.20226	469.976	47.3653
15.5333	-4.91859	58.6796	90.5372	4.7422	470.071	47.3669
15.55	-4.91753	58.6756	90.539	5.06752	470.084	47.3687
15.5667	-4.91661	58.6657	90.5039	4.91081	470.085	47.3664
15.5833	-4.92043	58.7748	90.6998	5.3727	470.222	47.3628
15.6	-4.92302	58.666	90.5383	4.97215	470.309	47.3631
15.6167	-4.92714	58.774	90.6583	5.43541	470.37	47.3634
15.6333	-4.9247	58.7092	90.5033	5.00084	470.257	47.3641
15.65	-4.92622	58.7261	90.6147	5.30663	470.215	47.3614
15.6667	-4.92424	58.6875	90.5715	5.54497	470.182	47.3629
15.6833	-4.92699	58.6759	90.483	4.95079	470.091	47.3591
15.7	-4.92714	58.6779	90.5329	4.89479	470.105	47.3614
15.7167	-4.925	58.6437	90.4688	5.14565	470.051	47.3609
15.7333	-4.93141	58.6686	90.512	4.86321	469.967	47.3617
15.75	-4.93324	58.6309	90.4498	5.12123	470.085	47.3599
15.7667	-4.93095	58.6382	90.4867	6.22276	470.054	47.3594
15.7833	-4.93095	58.6695	90.5468	5.89912	470.004	47.3576
15.8	-4.92973	58.6727	90.4804	6.69487	470.128	47.3559
15.8167	-4.92546	58.6494	90.4757	6.60896	470.147	47.3573
15.8333	-4.92195	58.6802	90.557	5.95696	470.02	47.3577
15.85	-4.92455	58.6599	90.5512	6.72813	470.13	47.3574
15.8667	-4.92455	58.7359	90.5738	6.91826	470.164	47.3573
15.8833	-4.92516	58.7582	90.6182	7.16332	470.245	47.3605
15.9	-4.92455	58.7006	90.5984	7.00234	470.233	47.3563
15.9167	-4.9218	58.6588	90.4928	6.58516	470.247	47.3589
15.9333	-4.92134	58.6753	90.5293	6.63765	470.299	47.3545
15.95	-4.92226	58.684	90.5509	6.43318	470.356	47.3589
15.9667	-4.92073	58.6738	90.5474	6.55891	470.329	47.3571
15.9833	-4.9218	58.7161	90.6356	6.88072	470.312	47.3557
16	-4.92302	58.7083	90.5773	6.56181	470.227	47.3563
16.0167	-4.92043	58.72	90.5743	6.39259	470.348	47.3551
16.0333	-4.92256	58.6985	90.5497	5.5027	470.295	47.3545
16.05	-4.92775	58.6742	90.5569	7.10609	470.259	47.3545
16.0667	-4.93309	58.6666	90.4876	7.55257	470.431	47.3516
16.0833	-4.93355	58.6645	90.5004	7.4572	470.506	47.3504
16.1	-4.9334	58.6672	90.4946	7.01256	470.338	47.353
16.1167	-4.93279	58.6869	90.4971	7.31712	470.391	47.3508
16.1333	-4.9337	58.6924	90.5972	7.05833	470.303	47.3521
16.15	-4.93279	58.7028	90.6194	7.25685	470.243	47.3531
16.1667	-4.93065	58.6511	90.5489	6.73531	470.13	47.3539
16.1833	-4.92989	58.6546	90.4449	7.00356	470.169	47.3492
16.2	-4.92683	58.6623	90.4849	6.58638	470.212	47.3533
16.2167	-4.92714	58.7267	90.5734	6.21254	470.26	47.3496
16.2333	-4.92928	58.6549	90.4749	7.01485	470.324	47.3505
16.25	-4.92653	58.6871	90.5341	7.32369	470.367	47.3519
16.2667	-4.93004	58.7475	90.5836	6.75911	470.469	47.3502
16.2833	-4.92683	58.6654	90.4725	6.7794	470.609	47.3441
16.3	-4.92836	58.6915	90.5029	5.13618	470.43	47.3512
16.3167	-4.92867	58.7411	90.5085	5.89256	470.315	47.3479
16.3333	-4.93294	58.7186	90.5479	7.09297	470.405	47.3449
16.35	-4.93111	58.6846	90.5624	5.91927	470.388	47.3447
16.3667	-4.93187	58.7078	90.5683	6.1274	470.224	47.3449
16.3833	-4.92989	58.6533	90.4562	5.63805	470.368	47.3449
16.4	-4.9308	58.6604	90.5058	6.37947	470.4	47.3434
16.4167	-4.92516	58.7276	90.5601	6.08086	470.324	47.3411
16.4333	-4.92409	58.7005	90.5738	5.90447	470.356	47.3411
16.45	-4.92302	58.6945	90.5682	6.49574	470.351	47.3425
16.4667	-4.92699	58.6523	90.5071	6.30379	470.418	47.3403
16.4833	-4.92378	58.6959	90.514	4.73259	470.355	47.3428
16.5	-4.92073	58.722	90.5601	6.26442	470.284	47.3414
16.5167	-4.92287	58.6515	90.4746	6.01524	470.247	47.3428
16.5333	-4.92317	58.6787	90.5285	5.5468	470.273	47.3418
16.55	-4.92058	58.6729	90.5216	6.57143	470.323	47.3426
16.5667	-4.92348	58.6909	90.5343	6.37657	470.371	47.3396
16.5833	-4.92592	58.6472	90.4549	6.73119	470.326	47.3394
16.6	-4.92287	58.7019	90.5563	6.45882	470.48	47.3429
16.6167	-4.92043	58.7605	90.5155	6.81755	470.513	47.3397
16.6333	-4.92302	58.6848	90.4856	6.7437	470.404	47.3351
16.65	-4.92256	58.6839	90.5427	6.71089	470.608	47.3376
16.6667	-4.92607	58.7043	90.5172	6.94984	470.678	47.3412
16.6833	-4.92546	58.6745	90.5305	6.42662	470.651	47.345
16.7	-4.92363	58.7234	90.611	6.54823	470.82	47.3443
16.7167	-4.91936	58.6468	90.5042	6.18218	470.821	47.3458
16.7333	-4.91524	58.7272	90.5425	6.70189	470.801	47.3415
16.75	-4.916	58.6758	90.5296	4.77669	470.703	47.345
16.7667	-4.91554	58.6993	90.5087	6.43974	470.641	47.3432
16.7833	-4.91798	58.7302	90.6612	7.05772	470.689	47.3467
16.8	-4.91615	58.746	90.6439	6.96358	470.654	47.3458
16.8167	-4.91661	58.6675	90.4685	6.9619	470.534	47.3443
16.8333	-4.91661	58.7017	90.5499	6.52916	470.417	47.3414
16.85	-4.91905	58.7159	90.5384	6.85158	470.397	47.3429
16.8667	-4.92531	58.6774	90.5418	7.05772	470.458	47.3364
16.8833	-4.92363	58.7057	90.6011	6.84258	470.375	47.3418
16.9	-4.92546	58.6799	90.4598	6.43974	470.314	47.3426
16.9167	-4.92882	58.6761	90.4853	4.70406	470.494	47.344
16.9333	-4.92531	58.6538	90.4601	6.8235	470.549	47.3411
16.95	-4.92836	58.6604	90.4791	6.70311	470.422	47.3386
16.9667	-4.92256	58.68	90.503	6.7585	470.549	47.3371
16.9833	-4.92332	58.633	90.4543	6.54335	470.674	47.3373
17	-4.92058	58.706	90.5662	6.47667	470.659	47.3367
17.0167	-4.9189	58.6697	90.5096	6.40816	470.646	47.3342
17.0333	-4.91737	58.6845	90.5338	7.41722	470.635	47.3318
17.05	-4.91264	58.6895	90.5088	6.70189	470.672	47.3356
17.0667	-4.91035	58.7057	90.6182	6.52016	470.653	47.3347
17.0833	-4.91035	58.7061	90.5825	6.55296	470.69	47.3347
17.1	-4.91081	58.6298	90.4458	6.89507	470.737	47.3315
17.1167	-4.90898	58.6904	90.5454	6.36574	470.805	47.3273
17.1333	-4.90791	58.681	90.496	5.91576	470.862	47.3304
17.15	-4.91066	58.6973	90.565	6.31157	470.861	47.3295
17.1667	-4.91295	58.672	90.4374	5.6916	470.82	47.3296
17.1833	-4.91219	58.6463	90.4467	6.30562	470.937	47.3328
17.2	-4.91844	58.6652	90.5749	5.56297	470.886	47.3339
17.2167	-4.92012	58.6587	90.4911	6.76338	470.711	47.3301
17.2333	-4.91951	58.6527	90.4444	6.16188	470.892	47.3272
17.25	-4.92149	58.7859	90.8466	5.38582	470.976	47.3301
17.2667	-4.91737	58.6973	90.5489	4.15855	470.778	47.329
17.2833	-4.91631	58.6274	90.4475	5.01335	470.882	47.3299
17.3	-4.91097	58.6559	90.5192	4.99367	470.933	47.3319
17.3167	-4.9128	58.6593	90.4595	2.98683	470.957	47.3331
17.3333	-4.91402	58.6507	90.4885	5.06752	470.946	47.3313
17.35	-4.91646	58.6681	90.5421	4.98467	470.973	47.3339
17.3667	-4.91707	58.7078	90.6156	4.4381	471.027	47.3316
17.3833	-4.91493	58.6936	90.5012	6.66267	471.038	47.3295
17.4	-4.91676	58.7321	90.6518	7.174	471.095	47.3281
17.4167	-4.91814	58.6668	90.5193	6.32225	471.077	47.329
17.4333	-4.91737	58.6474	90.4704	5.11406	471.048	47.3292
17.45	-4.92027	58.6388	90.444	7.03758	471.074	47.3277
17.4667	-4.9221	58.7011	90.5447	6.17149	471.049	47.326
17.4833	-4.91951	58.6651	90.5257	6.01296	470.952	47.3269
17.5	-4.91997	58.6129	90.4466	6.8528	471.089	47.3238
17.5167	-4.92531	58.6649	90.5296	6.23222	470.993	47.3255
17.5333	-4.92348	58.6376	90.3994	6.08025	470.803	47.3214
17.55	-4.91982	58.6451	90.4525	6.90346	470.948	47.3258
17.5667	-4.91997	58.6724	90.6005	6.65016	471.007	47.3211
17.5833	-4.92119	58.6619	90.4966	5.58205	471.02	47.3217
17.6	-4.92287	58.6688	90.4873	7.09541	470.989	47.3165
17.6167	-4.92256	58.63	90.4459	7.06551	470.989	47.3171
17.6333	-4.92485	58.6749	90.5505	6.39442	471.086	47.319
17.65	-4.92409	58.6391	90.465	6.06957	471.008	47.32
17.6667	-4.92729	58.6509	90.5279	7.37663	470.952	47.3197
17.6833	-4.92729	58.6596	90.5012	6.29784	470.952	47.3173
17.7	-4.92638	58.6234	90.407	6.10893	470.97	47.3202
17.7167	-4.92867	58.628	90.4536	5.80788	471.012	47.3147
17.7333	-4.93462	58.6135	90.4151	6.08559	471.029	47.3144
17.75	-4.93385	58.6828	90.546	6.15715	470.958	47.3121
17.7667	-4.93111	58.6372	90.461	6.10054	471.083	47.311
17.7833	-4.93584	58.6271	90.4752	6.43013	471.085	47.311
17.8	-4.93446	58.6239	90.4574	6.06651	470.955	47.311
17.8167	-4.93782	58.6381	90.5079	6.29723	471.132	47.3071
17.8333	-4.93813	58.5972	90.4195	4.80598	471.188	47.3103
17.85	-4.93752	58.5951	90.4531	6.05232	471.117	47.308
17.8667	-4.94041	58.6683	90.5192	5.47585	471.186	47.3072
17.8833	-4.93782	58.6433	90.5142	5.78697	471.263	47.3103
17.9	-4.93935	58.6947	90.5875	5.83351	471.278	47.3089
17.9167	-4.9424	58.6071	90.4618	6.0511	471.229	47.3078
17.9333	-4.94087	58.6298	90.505	5.96581	471.155	47.3089
17.95	-4.94011	58.625	90.4624	5.92583	471.175	47.3074
17.9667	-4.94576	58.7032	90.5921	6.35567	471.177	47.306
17.9833	-4.94865	58.7032	90.5573	6.11961	471.195	47.3078
18	-4.95247	58.5967	90.4376	7.34627	471.229	47.3048
18.0167	-4.95445	58.6712	90.5578	5.55458	471.242	47.3064
18.0333	-4.96025	58.6279	90.5491	5.00801	471.39	47.3045
18.05	-4.96391	58.6385	90.4807	4.86259	471.326	47.3026
18.0667	-4.96101	58.6866	90.5596	6.76689	471.093	47.3046
18.0833	-4.96574	58.6955	90.6341	6.17683	471.284	47.3034
18.1	-4.96849	58.6642	90.5691	4.99962	471.274	47.3042
18.1167	-4.96971	58.6654	90.5222	6.29128	471.213	47.3043
18.1333	-4.97246	58.6617	90.6057	4.91676	471.293	47.3014
18.15	-4.97612	58.6695	90.5883	4.79225	471.306	47.3005
18.1667	-4.98207	58.6562	90.5529	6.34132	471.249	47.2973
18.1833	-4.98711	58.6012	90.4876	4.3177	471.211	47.2962
18.2	-4.98467	58.6382	90.496	4.19136	471.224	47.2962
18.2167	-4.981	58.6422	90.5682	5.62065	471.267	47.2941
18.2333	-4.98421	58.6178	90.5232	5.50514	471.233	47.2948
18.25	-4.98329	58.5909	90.4385	5.67848	471.281	47.2938
18.2667	-4.98421	58.5928	90.4263	5.7238	471.281	47.2918
18.2833	-4.98512	58.6611	90.5785	4.71413	471.182	47.2895
18.3	-4.98695	58.6778	90.604	5.05089	471.24	47.288
18.3167	-4.99077	58.6652	90.592	4.96513	471.271	47.2901
18.3333	-4.99107	58.6065	90.5079	5.47646	471.189	47.2897
18.35	-4.99001	58.742	90.6512	4.43214	471.366	47.2887
18.3667	-4.9897	58.6332	90.5557	5.45509	471.35	47.2836
18.3833	-4.99321	58.6126	90.4876	5.84724	471.145	47.2822
18.4	-4.99458	58.6016	90.4838	4.4268	471.331	47.2829
18.4167	-5.00008	58.6198	90.4362	5.60341	471.322	47.282
18.4333	-5.00435	58.6092	90.5247	5.80727	471.367	47.2833
18.45	-5.00114	58.6309	90.5155	6.70967	471.331	47.28
18.4667	-4.99825	58.6341	90.5392	4.53056	471.382	47.2819
18.4833	-5.00603	58.6205	90.5579	4.9955	471.413	47.2837
18.5	-5.00862	58.6631	90.594	6.64772	471.394	47.2771
18.5167	-5.01106	58.5937	90.4949	6.26259	471.428	47.28
18.5333	-5.01381	58.6573	90.5752	6.06361	471.526	47.2794
18.55	-5.01457	58.6288	90.5422	5.47295	471.531	47.28
18.5667	-5.01366	58.6401	90.5537	5.37758	471.564	47.2764
18.5833	-5.01289	58.6231	90.5515	4.96925	471.594	47.2749
18.6	-5.01625	58.6312	90.5868	7.43446	471.545	47.277
18.6167	-5.01701	58.6099	90.4958	5.51338	471.555	47.2727
18.6333	-5.02159	58.6597	90.5631	5.07362	471.587	47.2721
18.65	-5.02037	58.6008	90.4903	5.83107	471.348	47.2749
18.6667	-5.01915	58.6286	90.5453	4.76067	471.521	47.2747
18.6833	-5.01732	58.6234	90.5637	6.27281	471.498	47.2761
18.7	-5.01991	58.5944	90.5445	4.07097	471.407	47.272
18.7167	-5.01869	58.6462	90.639	5.6147	471.468	47.2742
18.7333	-5.02068	58.6428	90.5912	6.48796	471.597	47.2729
18.75	-5.02754	58.6797	90.5842	4.96742	471.516	47.2713
18.7667	-5.02663	58.6976	90.5947	6.02547	471.484	47.2709
18.7833	-5.02998	58.6646	90.6435	4.47807	471.518	47.2738
18.8	-5.02953	58.608	90.5415	4.89296	471.533	47.2698
18.8167	-5.03319	58.6816	90.6596	5.69344	471.527	47.2695
18.8333	-5.03593	58.5946	90.5424	5.97008	471.5	47.2657
18.85	-5.03456	58.577	90.4844	6.02547	471.499	47.2665
18.8667	-5.04112	58.6201	90.5572	6.66863	471.549	47.2674
18.8833	-5.0425	58.6343	90.5552	3.99239	471.53	47.2666
18.9	-5.04097	58.6816	90.6593	4.94011	471.55	47.262
18.9167	-5.04082	58.5719	90.4919	4.98772	471.473	47.2675
18.9333	-5.04356	58.6314	90.6327	4.813	471.656	47.2657
18.95	-5.04402	58.6706	90.6002	5.1516	471.652	47.263
18.9667	-5.04814	58.6361	90.6115	5.28282	471.47	47.2637
18.9833	-5.0515	58.6358	90.6144	4.90791	471.703	47.2627
19	-5.04997	58.6262	90.5874	4.1526	471.679	47.2656
19.0167	-5.05348	58.7334	90.7188	4.15749	471.654	47.2671
19.0333	-5.0544	58.6091	90.5613	4.8011	471.647	47.2631
19.05	-5.05928	58.6228	90.5409	5.00023	471.734	47.2643
19.0667	-5.06294	58.6649	90.6234	4.96269	471.756	47.2622
19.0833	-5.06966	58.6024	90.543	3.64357	471.699	47.2601
19.1	-5.07149	58.6166	90.6332	4.105	471.671	47.2622
19.1167	-5.06966	58.646	90.5613	5.64522	471.661	47.2616
19.1333	-5.06905	58.6269	90.5842	4.56993	471.607	47.2643
19.15	-5.07591	58.5949	90.5468	5.76378	471.665	47.2672
19.1667	-5.07286	58.6111	90.5662	5.40733	471.662	47.2617
19.1833	-5.07454	58.6057	90.5572	4.17885	471.628	47.2602
19.2	-5.07042	58.6085	90.6022	3.00285	471.679	47.2627
19.2167	-5.07317	58.5584	90.4911	3.39684	471.654	47.2585
19.2333	-5.07637	58.5877	90.5845	3.87733	471.472	47.2596
19.25	-5.0779	58.5966	90.523	4.54659	471.667	47.2607
19.2667	-5.07698	58.6234	90.6045	3.28423	471.619	47.2631
19.2833	-5.07515	58.5885	90.5441	3.56789	471.456	47.2584
19.3	-5.08217	58.6138	90.5296	4.7213	471.553	47.2591
19.3167	-5.08202	58.6256	90.6008	4.0287	471.576	47.2617
19.3333	-5.08125	58.6356	90.5807	3.85521	471.569	47.2604
19.35	-5.08385	58.6276	90.6091	3.4922	471.528	47.2565
19.3667	-5.08049	58.6213	90.5897	3.86711	471.57	47.2567
19.3833	-5.08324	58.6362	90.626	3.13576	471.573	47.2565
19.4	-5.08965	58.6047	90.5193	3.71101	471.488	47.2565
19.4167	-5.09193	58.6152	90.5863	4.57466	471.479	47.257
19.4333	-5.09254	58.6001	90.6017	4.30641	471.547	47.2579
19.45	-5.09132	58.6062	90.6052	3.83202	471.548	47.2559
19.4667	-5.09605	58.6298	90.6417	3.49159	471.527	47.2536
19.4833	-5.09575	58.5964	90.5048	5.06462	471.509	47.2523
19.5	-5.09651	58.6543	90.6847	4.20754	471.476	47.2553
19.5167	-5.10048	58.6953	90.6912	4.73503	471.592	47.2543
19.5333	-5.10216	58.6167	90.5686	3.39272	471.578	47.2562
19.55	-5.09972	58.6213	90.5671	3.93211	471.407	47.2598
19.5667	-5.10185	58.5809	90.5344	5.17723	471.55	47.2594
19.5833	-5.10017	58.5976	90.5875	4.69749	471.592	47.2581
19.6	-5.09987	58.57	90.518	4.24202	471.494	47.2567
19.6167	-5.10002	58.6733	90.6182	3.44154	471.498	47.2588
19.6333	-5.10399	58.6247	90.6063	5.06752	471.562	47.2533
19.65	-5.10857	58.6471	90.6809	4.3589	471.562	47.2541
19.6667	-5.10918	58.6376	90.5981	4.67781	471.516	47.2562
19.6833	-5.10628	58.6111	90.5694	4.26415	471.525	47.255
19.7	-5.10323	58.6207	90.6251	4.24629	471.539	47.2527
19.7167	-5.10368	58.6025	90.6152	3.50472	471.563	47.2511
19.7333	-5.1046	58.6511	90.7145	4.21822	471.58	47.2562
19.75	-5.10429	58.6323	90.6574	3.09883	471.544	47.2552
19.7667	-5.10262	58.679	90.6498	3.38371	471.554	47.2561
19.7833	-5.10231	58.5923	90.5505	3.58101	471.594	47.2562
19.8	-5.10246	58.6034	90.6159	3.49098	471.578	47.2572
19.8167	-5.10323	58.6115	90.633	0.484543	471.486	47.2562
19.8333	-5.10201	58.6512	90.6423	4.25514	471.631	47.2547
19.85	-5.10292	58.6575	90.6158	4.0197	471.575	47.2532
19.8667	-5.10277	58.6567	90.5959	3.95531	471.406	47.2526
19.8833	-5.10582	58.6097	90.6071	4.16405	471.567	47.2532
19.9	-5.10613	58.6582	90.5917	3.01415	471.645	47.2511
19.9167	-5.10292	58.6085	90.5512	3.38203	471.64	47.2578
19.9333	-5.10551	58.6793	90.6597	3.33488	471.621	47.2605
19.95	-5.10658	58.8178	90.6464	3.3062	471.606	47.2599
19.9667	-5.10872	58.6445	90.5927	3.43208	471.634	47.2578
19.9833	-5.11025	58.6759	90.642	3.79021	471.586	47.2591
20	-5.11025	58.6057	90.5468	3.14476	471.596	47.2593
20.0167	-5.10918	58.6402	90.5898	4.00185	471.601	47.259
20.0333	-5.10857	58.581	90.4722	3.47191	471.593	47.2562
20.05	-5.10841	58.6369	90.6655	3.75267	471.608	47.2555
20.0667	-5.10887	58.6762	90.6994	3.44093	471.606	47.2582
20.0833	-5.10643	58.6874	90.6171	3.5894	471.574	47.2591
20.1	-5.10735	58.6312	90.6591	3.8755	471.657	47.2575
20.1167	-5.11406	58.6272	90.5979	3.34862	471.635	47.2581
20.1333	-5.1107	58.6247	90.6797	3.40706	471.456	47.2585
20.15	-5.10857	58.6185	90.6097	2.84493	471.609	47.257
20.1667	-5.10918	58.7161	90.7038	3.51311	471.561	47.2562
20.1833	-5.11131	58.637	90.637	0.806503	471.426	47.2575
20.2	-5.10902	58.6268	90.6164	2.42592	471.508	47.2584
20.2167	-5.11223	58.7078	90.7337	3.53096	471.569	47.2594
20.2333	-5.10979	58.6497	90.5941	2.50572	471.565	47.259
20.25	-5.10551	58.6436	90.6492	2.09328	471.576	47.2585
20.2667	-5.1049	58.6314	90.599	3.72704	471.536	47.2601
20.2833	-5.10399	58.6143	90.5891	2.94212	471.564	47.2588
20.3	-5.10353	58.628	90.6481	2.76985	471.541	47.2572
20.3167	-5.10338	58.6492	90.5911	2.42287	471.546	47.2546
20.3333	-5.10338	58.6224	90.5573	3.11501	471.522	47.2535
20.35	-5.10094	58.6274	90.5656	3.15254	471.528	47.2536
20.3667	-5.10429	58.633	90.6449	2.73521	471.538	47.2549
20.3833	-5.10109	58.6472	90.6036	4.40773	471.514	47.2585
20.4	-5.0956	58.6112	90.5892	3.26271	471.404	47.2546
20.4167	-5.10002	58.5804	90.4986	3.68233	471.58	47.2541
20.4333	-5.10429	58.5912	90.5138	3.19298	471.5	47.2555
20.45	-5.10399	58.6469	90.6078	3.15605	471.359	47.2527
20.4667	-5.10231	58.5958	90.5523	3.06725	471.545	47.2567
20.4833	-5.10429	58.6262	90.5401	3.16078	471.676	47.2564
20.5	-5.09712	58.6427	90.6275	2.9493	471.591	47.2562
20.5167	-5.09666	58.6254	90.5645	2.89024	471.582	47.2552
20.5333	-5.09972	58.6669	90.6667	3.24486	471.587	47.255
20.55	-5.10414	58.7078	90.6553	2.83058	471.652	47.2529
20.5667	-5.10063	58.6398	90.5592	3.31932	471.57	47.2552
20.5833	-5.0985	58.6924	90.7136	2.90398	471.574	47.255
20.6	-5.09575	58.6544	90.6429	2.90993	471.606	47.2543
20.6167	-5.10109	58.6237	90.5879	4.05129	471.611	47.2562
20.6333	-5.09819	58.6483	90.6489	3.25981	471.635	47.2569
20.65	-5.09773	58.6427	90.6045	3.92372	471.607	47.2541
20.6667	-5.09834	58.7362	90.6904	3.35701	471.58	47.2559
20.6833	-5.10094	58.7476	90.8256	4.9102	471.631	47.2556
20.7	-5.10002	58.6422	90.5622	3.91716	471.609	47.2582
20.7167	-5.09789	58.6103	90.527	3.72292	471.432	47.2579
20.7333	-5.09773	58.6495	90.6107	3.39333	471.634	47.2593
20.75	-5.09605	58.6407	90.5793	3.64723	471.667	47.2567
20.7667	-5.09193	58.6515	90.5953	3.61137	471.48	47.2536
20.7833	-5.09148	58.6697	90.6318	3.24196	471.586	47.2556
20.8	-5.0898	58.6352	90.5621	4.02397	471.633	47.2536
20.8167	-5.08675	58.6347	90.5807	3.07793	471.652	47.2549
20.8333	-5.09056	58.6469	90.5825	3.13164	471.598	47.257
20.85	-5.09209	58.6178	90.5698	3.68355	471.556	47.2564
20.8667	-5.09071	58.6315	90.5563	4.28261	471.654	47.2538
20.8833	-5.09026	58.6709	90.5804	3.51555	471.638	47.2509
20.9	-5.09193	58.6529	90.5935	3.13942	471.649	47.2508
20.9167	-5.09316	58.6491	90.5796	3.90648	471.672	47.252
20.9333	-5.09331	58.6584	90.6088	3.7545	471.668	47.253
20.95	-5.09209	58.7153	90.6118	3.8755	471.704	47.2524
20.9667	-5.0927	58.6762	90.6507	3.51494	471.648	47.2572
20.9833	-5.09224	58.6405	90.6338	4.12529	471.592	47.2575
21	-5.09071	58.6839	90.6413	3.61794	471.72	47.2601
21.0167	-5.09117	58.6655	90.5978	4.17229	471.672	47.2529
21.0333	-5.08842	58.6388	90.554	3.97499	471.495	47.2541
21.05	-5.08858	58.6686	90.6435	3.49052	471.66	47.2533
21.0667	-5.09117	58.7435	90.8009	4.41078	471.716	47.2562
21.0833	-5.0901	58.6427	90.6094	3.40279	471.661	47.2582
21.1	-5.08751	58.7171	90.6309	4.0728	471.704	47.2572
21.1167	-5.08583	58.659	90.6178	4.28795	471.733	47.2584
21.1333	-5.0901	58.6674	90.5433	4.35646	471.792	47.2579
21.15	-5.08919	58.7054	90.6977	4.88579	471.687	47.2564
21.1667	-5.08797	58.751	90.8073	5.46761	471.73	47.2576
21.1833	-5.09071	58.7325	90.7678	4.75761	471.755	47.2569
21.2	-5.09254	58.6736	90.5886	4.7332	471.773	47.2536
21.2167	-5.08965	58.7797	90.8714	5.12718	471.764	47.2565
21.2333	-5.08736	58.7499	90.7211	5.33882	471.755	47.2564
21.25	-5.08705	58.6959	90.6431	4.80537	471.722	47.2565
21.2667	-5.08781	58.7142	90.6678	4.41856	471.812	47.2565
21.2833	-5.08614	58.6646	90.5776	4.99672	471.791	47.2569
21.3	-5.08781	58.6747	90.6237	4.53346	471.686	47.2552
21.3167	-5.08781	58.7789	90.751	4.34105	471.858	47.2535
21.3333	-5.08751	58.7156	90.7188	3.81706	471.822	47.2547
21.35	-5.08781	58.6918	90.5953	4.36134	471.666	47.2533
21.3667	-5.08995	58.7038	90.6631	3.74138	471.773	47.2527
21.3833	-5.08934	58.6845	90.5735	3.9846	471.833	47.252
21.4	-5.09026	58.7132	90.6628	3.5453	471.849	47.2495
21.4167	-5.08614	58.6648	90.5727	3.76228	471.781	47.2463
21.4333	-5.08583	58.6587	90.5868	4.13719	471.803	47.2518
21.45	-5.08369	58.6724	90.6023	4.38393	471.843	47.253
21.4667	-5.08492	58.6323	90.5138	4.1259	471.818	47.2518
21.4833	-5.07957	58.6919	90.5546	3.39867	471.81	47.2494
21.5	-5.07988	58.7249	90.5991	3.47252	471.786	47.253
21.5167	-5.08064	58.7133	90.649	3.80165	471.854	47.2511
21.5333	-5.07988	58.7016	90.7122	3.23479	471.832	47.2535
21.55	-5.08125	58.6794	90.5898	3.8546	471.854	47.2562
21.5667	-5.08125	58.6518	90.5976	3.85765	471.782	47.2549
21.5833	-5.08034	58.6568	90.5856	3.62816	471.865	47.2486
21.6	-5.07912	58.7063	90.6495	4.10439	471.866	47.246
21.6167	-5.07973	58.7521	90.7771	4.22295	471.733	47.2471
21.6333	-5.08034	58.6657	90.6063	3.36052	471.85	47.2475
21.65	-5.0782	58.6839	90.6023	3.84209	471.92	47.2485
21.6667	-5.07851	58.6677	90.5741	4.40956	471.739	47.2495
21.6833	-5.0808	58.6492	90.5842	3.99117	471.842	47.2469
21.7	-5.08263	58.6865	90.5897	3.35274	471.938	47.2517
21.7167	-5.07973	58.7089	90.6356	4.03755	471.935	47.2536
21.7333	-5.08156	58.666	90.5827	3.7867	471.877	47.2533
21.75	-5.07866	58.6868	90.6629	3.57933	471.897	47.2498
21.7667	-5.07988	58.7412	90.6609	4.38393	471.934	47.2535
21.7833	-5.084	58.6619	90.5669	4.05006	471.939	47.2518
21.8	-5.08873	58.6742	90.6086	4.10683	471.923	47.2543
21.8167	-5.09056	58.664	90.6452	3.77296	471.894	47.2501
21.8333	-5.09117	58.7125	90.7046	3.80928	471.876	47.2515
21.85	-5.08934	58.6645	90.5924	4.00658	471.923	47.2523
21.8667	-5.0901	58.663	90.5879	3.57216	471.889	47.2474
21.8833	-5.09239	58.7408	90.6928	3.60603	471.73	47.2459
21.9	-5.09224	58.7298	90.7565	3.42903	471.844	47.2489
21.9167	-5.09209	58.6851	90.597	3.37776	471.841	47.2474
21.9333	-5.09026	58.7121	90.6394	3.41423	471.645	47.2453
21.95	-5.08888	58.6643	90.5796	3.5482	471.795	47.2462
21.9667	-5.08568	58.6407	90.5097	3.54057	471.867	47.2437
21.9833	-5.0869	58.695	90.601	3.27461	471.742	47.2443
22	-5.08934	58.7057	90.6408	3.07976	471.82	47.2459
22.0167	-5.09071	58.8021	90.7861	3.71696	471.774	47.2424
22.0333	-5.08904	58.7215	90.7453	3.98644	471.851	47.2384
22.05	-5.08827	58.6451	90.5712	3.76106	471.786	47.2379
22.0667	-5.09239	58.6836	90.6896	3.82729	471.815	47.2396
22.0833	-5.08766	58.6675	90.6522	3.06786	471.795	47.2399
22.1	-5.08919	58.6817	90.5668	3.40813	471.833	47.2453
22.1167	-5.09193	58.7006	90.6419	3.1144	471.82	47.2414
22.1333	-5.09316	58.7182	90.6339	3.16917	471.808	47.237
22.15	-5.09346	58.7151	90.7262	2.70897	471.747	47.2376
22.1667	-5.09224	58.7705	90.7739	3.6097	471.869	47.2364
22.1833	-5.09102	58.6378	90.5436	3.46428	471.83	47.239
22.2	-5.09193	58.7106	90.6829	3.18047	471.77	47.2367
22.2167	-5.08934	58.7069	90.6196	2.80983	471.899	47.2376
22.2333	-5.08797	58.7339	90.7636	2.85332	471.936	47.2382
22.25	-5.08476	58.6654	90.5827	4.41368	471.701	47.2367
22.2667	-5.09026	58.6544	90.6049	3.54286	471.867	47.2353
22.2833	-5.09026	58.7421	90.6672	3.65196	471.907	47.2353
22.3	-5.09026	58.7702	90.8128	4.28505	471.9	47.2323
22.3167	-5.09285	58.7086	90.6373	2.47597	471.873	47.2303
22.3333	-5.09316	58.6982	90.6611	3.76946	471.874	47.2285
22.35	-5.09224	58.6594	90.6249	3.71941	471.912	47.2321
22.3667	-5.09224	58.6803	90.6289	3.65608	471.882	47.2305
22.3833	-5.09422	58.7115	90.6828	2.87956	471.902	47.232
22.4	-5.09422	58.6543	90.5541	3.65501	471.875	47.2306
22.4167	-5.09773	58.7032	90.6854	3.86955	471.896	47.2317
22.4333	-5.0988	58.7112	90.6567	4.05006	471.9	47.228
22.45	-5.10155	58.6662	90.5871	3.44215	471.902	47.2302
22.4667	-5.10048	58.6793	90.6049	3.07915	471.811	47.2294
22.4833	-5.10078	58.6518	90.5842	3.67699	471.918	47.2317
22.5	-5.09773	58.6828	90.6353	2.87117	471.875	47.2324
22.5167	-5.1017	58.6601	90.667	3.75099	471.743	47.232
22.5333	-5.10353	58.6375	90.6005	2.91588	471.842	47.2315
22.55	-5.1049	58.778	90.8692	3.51723	471.864	47.2248
22.5667	-5.10551	58.7009	90.6014	2.4247	471.747	47.2283
22.5833	-5.11025	58.7438	90.7537	3.32771	471.848	47.2283
22.6	-5.11528	58.7071	90.6675	2.87834	471.853	47.2285
22.6167	-5.11818	58.653	90.5976	3.55186	471.899	47.2273
22.6333	-5.11955	58.7324	90.7319	3.01659	471.871	47.2259
22.65	-5.11803	58.6268	90.5598	3.80928	471.869	47.2227
22.6667	-5.12123	58.6745	90.7395	2.82707	471.875	47.224
22.6833	-5.12032	58.6636	90.66	3.12752	471.844	47.224
22.7	-5.12199	58.7084	90.7522	3.12752	471.901	47.2295
22.7167	-5.1226	58.6509	90.6397	3.16795	471.93	47.2297
22.7333	-5.12169	58.7235	90.7577	3.29552	471.853	47.2294
22.75	-5.12032	58.6959	90.7218	2.75429	471.962	47.2273
22.7667	-5.12322	58.6298	90.602	3.11256	471.976	47.2256
22.7833	-5.12383	58.6649	90.6692	3.52913	471.866	47.2221
22.8	-5.1223	58.6387	90.6582	2.64519	471.97	47.2195
22.8167	-5.11742	58.6881	90.6794	3.26866	472.014	47.2208
22.8333	-5.11665	58.6834	90.6982	2.7108	471.817	47.2227
22.85	-5.12154	58.6715	90.7462	3.15361	471.951	47.2228
22.8667	-5.1223	58.7788	90.7479	2.33406	471.986	47.2199
22.8833	-5.12215	58.6645	90.6706	2.73766	471.88	47.2181
22.9	-5.12825	58.6477	90.6582	3.12096	471.896	47.2202
22.9167	-5.12611	58.6314	90.5894	2.73109	471.909	47.2236
22.9333	-5.12947	58.6686	90.6644	3.29018	471.945	47.2208
22.95	-5.13115	58.6497	90.66	3.08693	471.887	47.2172
22.9667	-5.13115	58.6945	90.686	3.4124	471.85	47.2166
22.9833	-5.13161	58.6709	90.6982	2.89803	471.856	47.2154
23	-5.13405	58.6848	90.7793	3.00468	471.863	47.2182
23.0167	-5.1342	58.6564	90.7191	3.35396	471.855	47.2179
23.0333	-5.13008	58.688	90.6965	3.04222	471.838	47.2176
23.05	-5.12917	58.7046	90.8241	3.38615	471.72	47.2163
23.0667	-5.13023	58.7432	90.8659	3.00407	471.822	47.217
23.0833	-5.12688	58.6642	90.6036	2.61421	471.849	47.2166
23.1	-5.12627	58.643	90.6397	2.56783	471.693	47.2178
23.1167	-5.12795	58.6334	90.6806	3.37303	471.777	47.2189
23.1333	-5.13069	58.67	90.6922	2.93434	471.842	47.2196
23.15	-5.13588	58.6489	90.6843	2.99507	471.701	47.2204
23.1667	-5.13817	58.6111	90.5837	2.97905	471.845	47.2251
23.1833	-5.14259	58.6881	90.7558	2.52373	471.862	47.2222
23.2	-5.14504	58.6811	90.72	2.81807	471.953	47.2237
23.2167	-5.13847	58.6591	90.6953	2.33177	471.92	47.2216
23.2333	-5.13634	58.6346	90.7139	3.6692	471.918	47.2195
23.25	-5.13756	58.7066	90.7444	3.29491	471.927	47.2205
23.2667	-5.13847	58.6115	90.6634	3.02254	471.944	47.2213
23.2833	-5.13893	58.6149	90.6211	2.4659	471.922	47.2187
23.3	-5.1429	58.6846	90.6446	2.55592	471.922	47.2201
23.3167	-5.14275	58.6156	90.6208	3.19298	471.916	47.2195
23.3333	-5.14061	58.6256	90.7101	2.81212	471.94	47.2182
23.35	-5.14137	58.6057	90.6263	2.96532	471.947	47.2219
23.3667	-5.14366	58.6495	90.7728	2.67982	471.814	47.2182
23.3833	-5.14427	58.5839	90.5987	2.75856	471.89	47.2199
23.4	-5.14244	58.6497	90.6986	3.23051	471.99	47.2172
23.4167	-5.13954	58.628	90.6962	2.73293	471.801	47.2141
23.4333	-5.14015	58.5929	90.6027	3.14354	471.894	47.2164
23.45	-5.14458	58.6192	90.6677	2.71614	471.949	47.2161
23.4667	-5.14412	58.6457	90.7493	3.10722	471.817	47.2169
23.4833	-5.14824	58.6395	90.6959	2.95464	471.938	47.215
23.5	-5.14793	58.583	90.6245	2.53136	471.942	47.2158
23.5167	-5.14565	58.6092	90.6605	2.60597	471.93	47.2158
23.5333	-5.14259	58.6272	90.7156	3.17818	471.952	47.2146
23.55	-5.14244	58.6352	90.7409	3.28545	471.923	47.2149
23.5667	-5.1458	58.5844	90.6466	3.49052	471.92	47.2184
23.5833	-5.14488	58.6375	90.753	3.01598	471.953	47.2184
23.6	-5.14336	58.5912	90.6323	3.16673	471.952	47.2186
23.6167	-5.14275	58.6106	90.666	2.73888	471.941	47.2161
23.6333	-5.13756	58.6449	90.6567	2.37709	471.896	47.217
23.65	-5.13954	58.6285	90.7104	3.17574	471.969	47.2158
23.6667	-5.13954	58.5838	90.6474	2.64763	471.928	47.2186
23.6833	-5.14366	58.6053	90.6983	2.53197	471.858	47.2184
23.7	-5.14183	58.6074	90.6146	2.60658	471.945	47.217
23.7167	-5.14442	58.6703	90.6942	2.58568	472.005	47.2169
23.7333	-5.13878	58.6593	90.8212	2.07191	471.844	47.2155
23.75	-5.13893	58.6442	90.7232	2.51595	471.998	47.2137
23.7667	-5.13649	58.5769	90.6748	2.81151	472.014	47.2131
23.7833	-5.13542	58.5923	90.6681	3.13164	471.968	47.2172
23.8	-5.13207	58.5709	90.6945	2.75307	471.967	47.2146
23.8167	-5.13069	58.5883	90.6591	3.26042	472.027	47.2161
23.8333	-5.13008	58.5453	90.5508	2.79488	472.028	47.2137
23.85	-5.13115	58.5539	90.649	3.09944	472.009	47.2121
23.8667	-5.13023	58.5525	90.5744	2.50938	472.039	47.2144
23.8833	-5.13008	58.5935	90.6414	2.92534	471.949	47.2172
23.9	-5.12795	58.576	90.6765	3.51067	471.99	47.2189
23.9167	-5.12596	58.6822	90.8109	3.38493	472.057	47.2161
23.9333	-5.12871	58.6495	90.8982	2.90031	471.984	47.2167
23.95	-5.1281	58.5528	90.6684	3.76289	471.951	47.214
23.9667	-5.12627	58.5525	90.5914	3.04283	472.012	47.2164
23.9833	-5.12642	58.5618	90.6724	2.83302	472.012	47.2201
24	-5.12367	58.5474	90.6367	3.19603	471.872	47.2205
24.0167	-5.12199	58.5619	90.691	2.97966	471.942	47.2224
24.0333	-5.12047	58.5699	90.6689	3.22823	471.939	47.2205
24.05	-5.12001	58.5435	90.6194	2.34489	471.794	47.2233
24.0667	-5.11925	58.5619	90.642	2.90993	471.922	47.2239
24.0833	-5.12032	58.5259	90.5915	3.26927	471.912	47.2239
24.1	-5.11848	58.5535	90.6432	3.06725	471.926	47.2236
24.1167	-5.11818	58.5717	90.6924	2.4987	471.904	47.2242
24.1333	-5.11742	58.5217	90.594	2.85271	471.931	47.2257
24.15	-5.1136	58.5163	90.5885	2.98805	471.9	47.2256
24.1667	-5.11375	58.5349	90.6812	3.07793	471.956	47.2259
24.1833	-5.11009	58.5461	90.6896	3.11913	471.936	47.2266
24.2	-5.11314	58.5346	90.6176	2.74712	471.921	47.2242
24.2167	-5.11223	58.5575	90.6934	2.95036	471.889	47.2236
24.2333	-5.1107	58.5181	90.6603	2.45277	471.968	47.2295
24.25	-5.10414	58.4936	90.5935	4.03404	471.985	47.2273
24.2667	-5.10017	58.57	90.7391	3.74321	471.877	47.2311
24.2833	-5.10155	58.4794	90.5265	3.60069	471.919	47.2308
24.3	-5.09895	58.5221	90.6358	3.26988	471.974	47.2303
24.3167	-5.09483	58.5854	90.7342	2.96776	471.842	47.2341
24.3333	-5.09605	58.5146	90.6356	2.53624	471.965	47.2324
24.35	-5.09621	58.5242	90.6069	3.31642	471.996	47.2309
24.3667	-5.09499	58.5069	90.6603	3.53157	471.914	47.2295
24.3833	-5.09163	58.5058	90.5988	3.32771	472.042	47.2285
24.4	-5.08873	58.551	90.6774	2.98683	472.018	47.2285
24.4167	-5.08614	58.5925	90.7491	3.55064	472.049	47.2291
24.4333	-5.08171	58.5287	90.6789	3.27705	472.062	47.2285
24.45	-5.08247	58.6018	90.7533	2.91344	472.069	47.23
24.4667	-5.08339	58.5288	90.6973	2.27928	472.044	47.2297
24.4833	-5.08034	58.5027	90.6323	2.45934	472.073	47.2303
24.5	-5.0782	58.4821	90.5821	2.95692	472.086	47.2308
24.5167	-5.0782	58.5543	90.6519	3.14415	472.044	47.2312
24.5333	-5.07515	58.4895	90.6928	3.1382	471.967	47.2326
24.55	-5.07301	58.5551	90.7027	3.14415	472.064	47.2306
24.5667	-5.0724	58.5383	90.6973	2.52724	472.09	47.234
24.5833	-5.06752	58.491	90.6162	3.08571	472.02	47.2341
24.6	-5.06554	58.4524	90.566	2.29118	472.093	47.2344
24.6167	-5.06783	58.5624	90.7127	3.14827	472.128	47.235
24.6333	-5.07088	58.4884	90.6393	2.99461	471.946	47.2311
24.65	-5.07088	58.5143	90.7238	2.8109	472.097	47.2369
24.6667	-5.06844	58.4898	90.6568	2.7108	472.058	47.2375
24.6833	-5.06722	58.4414	90.5573	2.84203	472.006	47.2353
24.7	-5.06691	58.4654	90.5622	3.02132	472.059	47.2361
24.7167	-5.0634	58.5049	90.7142	2.8437	472.033	47.2324
24.7333	-5.06249	58.4902	90.6045	3.08098	472.014	47.2352
24.75	-5.06065	58.4757	90.6179	3.10127	472.022	47.2346
24.7667	-5.06157	58.471	90.6373	2.28279	472.055	47.2327
24.7833	-5.06233	58.484	90.6937	2.55821	472.023	47.2369
24.8	-5.06218	58.4484	90.5935	3.10661	472.001	47.2405
24.8167	-5.06157	58.4592	90.6345	2.4688	472.092	47.2431
24.8333	-5.06218	58.4361	90.5677	2.91283	472.061	47.2419
24.85	-5.06004	58.4618	90.62	2.47307	471.989	47.2439
24.8667	-5.05623	58.4751	90.6698	3.06007	472.073	47.2424
24.8833	-5.0547	58.4795	90.6098	2.11235	472.084	47.245
24.9	-5.05516	58.4516	90.6303	2.33177	471.941	47.2422
24.9167	-5.05409	58.4924	90.6297	2.65068	472.032	47.2379
24.9333	-5.05135	58.529	90.8167	3.14003	472.05	47.2448
24.95	-5.05257	58.4556	90.6954	2.47658	471.923	47.2407
24.9667	-5.04936	58.44	90.6194	2.62199	472.066	47.2396
24.9833	-5.04387	58.5107	90.7159	2.75429	472.053	47.2417
25	-5.04494	58.5275	90.6525	2.35374	472.026	47.2442
25.0167	-5.04616	58.4898	90.7299	2.87361	472.095	47.2443
25.0333	-5.0428	58.4556	90.698	3.05656	472.074	47.2466
25.05	-5.03975	58.4716	90.7005	2.91054	472.026	47.2448
25.0667	-5.0454	58.4945	90.6754	2.29958	472.065	47.2445
25.0833	-5.04585	58.5323	90.7497	2.20711	472.075	47.2443
25.1	-5.04585	58.5651	90.8398	2.84081	472.048	47.243
25.1167	-5.04799	58.5381	90.8144	2.92244	471.994	47.2443
25.1333	-5.04768	58.4554	90.6744	2.48436	472.046	47.2428
25.15	-5.05104	58.4995	90.823	2.59346	472.09	47.2421
25.1667	-5.04982	58.4841	90.7011	2.70851	472.034	47.2442
25.1833	-5.05013	58.4789	90.7707	2.6191	472.05	47.2486
25.2	-5.04494	58.456	90.6091	2.47841	472.101	47.2483
25.2167	-5.04448	58.4344	90.6609	2.37587	471.974	47.2475
25.2333	-5.04158	58.4936	90.7674	2.25899	472.048	47.2486
25.25	-5.03883	58.4834	90.7235	2.56416	472.074	47.2486
25.2667	-5.03655	58.4356	90.6904	3.17986	472.046	47.2495
25.2833	-5.03227	58.4324	90.6596	2.54936	472.211	47.2508
25.3	-5.03197	58.4412	90.6918	2.32521	472.257	47.2514
25.3167	-5.02846	58.5824	91.0297	2.74483	472.276	47.253
25.3333	-5.02434	58.4681	90.6577	2.35558	472.334	47.2543
25.35	-5.02861	58.4525	90.7145	3.19298	472.363	47.2492
25.3667	-5.02464	58.4798	90.6896	2.83653	472.317	47.2482
25.3833	-5.03044	58.4777	90.7539	2.53914	472.284	47.2494
25.4	-5.03227	58.42	90.664	2.51823	472.336	47.2482
25.4167	-5.02953	58.5535	90.9748	2.40562	472.281	47.248
25.4333	-5.02861	58.525	90.841	2.30553	472.22	47.2508
25.45	-5.02998	58.4066	90.6605	2.08382	472.2	47.2466
25.4667	-5.03105	58.4156	90.6599	1.90025	472.25	47.2482
25.4833	-5.02647	58.4083	90.6532	3.03154	472.114	47.2479
25.5	-5.02632	58.4785	90.778	2.85927	472.169	47.2497
25.5167	-5.02739	58.4852	90.7836	2.16728	472.18	47.2475
25.5333	-5.0251	58.429	90.709	2.05391	472.088	47.2504
25.55	-5.01869	58.415	90.6988	2.41524	472.166	47.2488
25.5667	-5.019	58.4879	90.7124	2.46696	472.163	47.2524
25.5833	-5.02113	58.4324	90.7107	2.18925	472.068	47.2515
25.6	-5.01915	58.473	90.7671	2.23579	472.194	47.2495
25.6167	-5.01701	58.453	90.7494	3.18703	472.158	47.2514
25.6333	-5.01366	58.4386	90.6918	1.44905	472.163	47.2479
25.65	-5.01335	58.4579	90.7185	2.63268	472.162	47.2501
25.6667	-5.01213	58.3984	90.6603	2.1946	472.189	47.2483
25.6833	-5.01427	58.4765	90.7197	2.752	472.139	47.2485
25.7	-5.01411	58.4931	90.685	2.38304	472.116	47.2541
25.7167	-5.01503	58.4312	90.7098	2.63985	472.186	47.2564
25.7333	-5.01411	58.5661	90.8758	2.85393	472.215	47.2532
25.75	-5.01762	58.4812	90.772	2.72453	472.175	47.2579
25.7667	-5.01595	58.5151	90.8019	2.07603	472.153	47.2558
25.7833	-5.01625	58.4495	90.7197	2.15584	472.237	47.2559
25.8	-5.01579	58.4402	90.7212	1.9735	472.137	47.2588
25.8167	-5.01427	58.4602	90.7778	2.32094	472.17	47.2562
25.8333	-5.01167	58.4039	90.6437	2.13921	472.168	47.2573
25.85	-5.01228	58.4115	90.6933	2.38533	472.048	47.2581
25.8667	-5.01335	58.4373	90.711	3.097	472.205	47.2543
25.8833	-5.01411	58.4013	90.6869	2.47246	472.177	47.2556
25.9	-5.00938	58.4658	90.7244	2.05223	472.142	47.2541
25.9167	-5.00755	58.5009	90.9133	2.06352	472.231	47.2546
25.9333	-4.99992	58.4548	90.8131	2.07954	472.193	47.2559
25.95	-4.99458	58.4835	90.8292	1.47469	472.172	47.2601
25.9667	-4.99748	58.4161	90.837	2.15416	472.182	47.2561
25.9833	-4.99641	58.4124	90.7006	2.00874	472.205	47.2581
26	-4.99641	58.3904	90.6777	2.70958	472.173	47.2549
26.0167	-4.99214	58.4473	90.7429	2.67036	472.159	47.2562
26.0333	-4.99413	58.408	90.7169	2.6136	472.203	47.255
26.05	-4.99046	58.6088	90.8892	2.57545	472.237	47.2549
26.0667	-4.98604	58.4043	90.7201	2.40974	472.155	47.2556
26.0833	-4.98604	58.3978	90.6919	2.03255	472.235	47.2584
26.1	-4.98695	58.4068	90.7571	2.5898	472.226	47.2613
26.1167	-4.99214	58.4246	90.7159	2.20482	472.141	47.2575
26.1333	-4.9897	58.397	90.7114	2.66319	472.224	47.2596
26.15	-4.99092	58.4155	90.7005	2.8849	472.198	47.2594
26.1667	-4.99306	58.4444	90.7832	2.69768	472.058	47.2565
26.1833	-4.99245	58.4248	90.7009	2.34612	472.218	47.2582
26.2	-4.99306	58.4867	90.8173	2.49443	472.179	47.2576
26.2167	-4.99916	58.4101	90.7406	2.13203	472.142	47.2582
26.2333	-4.99687	58.4374	90.836	2.62383	472.211	47.2569
26.25	-4.99718	58.3906	90.7145	2.16011	472.226	47.2593
26.2667	-4.98985	58.4171	90.7612	2.46162	472.205	47.2576
26.2833	-4.99138	58.4271	90.7328	2.26372	472.123	47.2572
26.3	-4.99352	58.4254	90.787	2.53258	472.178	47.2547
26.3167	-4.99611	58.4124	90.7122	3.11607	472.213	47.2553
26.3333	-4.9929	58.4634	90.798	2.13448	472.142	47.2578
26.35	-4.99092	58.4489	90.8042	1.77208	472.14	47.2565
26.3667	-4.9929	58.3965	90.6831	1.98189	472.163	47.2572
26.3833	-4.99352	58.4548	90.7922	2.12486	472.087	47.2569
26.4	-4.99794	58.4267	90.7137	2.20055	472.171	47.2616
26.4167	-4.99489	58.4496	90.7787	2.76863	472.135	47.2588
26.4333	-4.99123	58.4573	90.7482	1.98906	472.052	47.2578
26.45	-4.98817	58.4611	90.8471	1.57005	472.197	47.2559
26.4667	-4.99199	58.455	90.8247	1.76613	472.133	47.2559
26.4833	-4.99153	58.4103	90.771	1.37688	472.115	47.2564
26.5	-4.99123	58.4951	90.8309	4.347	472.216	47.2591
26.5167	-4.98787	58.4327	90.6934	1.87462	472.226	47.2567
26.5333	-4.98863	58.4318	90.7851	0.96199	472.15	47.2598
26.55	-4.98955	58.4197	90.7839	2.0594	472.186	47.2598
26.5667	-4.98833	58.399	90.7256	1.96816	472.168	47.259
26.5833	-4.98283	58.4185	90.7687	1.62956	472.161	47.2585
26.6	-4.98207	58.415	90.7267	2.09633	472.118	47.2598
26.6167	-4.98161	58.4017	90.7342	2.14455	472.144	47.2623
26.6333	-4.98146	58.4483	90.7909	1.95976	472.209	47.2599
26.65	-4.98161	58.4319	90.8093	2.81395	472.067	47.2605
26.6667	-4.98192	58.4493	90.8015	1.38039	472.172	47.2614
26.6833	-4.98161	58.382	90.7031	3.37715	472.163	47.2611
26.7	-4.98146	58.4737	90.8239	0.918503	472.088	47.2634
26.7167	-4.97993	58.4495	90.7168	2.06642	472.146	47.2619
26.7333	-4.97978	58.5116	90.7766	3.13881	472.111	47.2607
26.75	-4.97902	58.493	90.9011	2.98805	471.921	47.2619
26.7667	-4.97932	58.4841	90.8317	1.69395	472.055	47.261
26.7833	-4.98055	58.4931	90.8363	3.02315	472.089	47.2627
26.8	-4.981	58.4762	90.8556	2.49321	472.056	47.2637
26.8167	-4.97963	58.4676	90.7743	3.65608	472.046	47.2657
26.8333	-4.97932	58.419	90.7615	2.92061	472.07	47.2648
26.85	-4.97841	58.4383	90.796	2.14699	472.037	47.2663
26.8667	-4.9752	58.4501	90.7859	2.50877	472.057	47.2675
26.8833	-4.97368	58.4159	90.7264	3.4034	472.098	47.2695
26.9	-4.97551	58.5244	90.7937	2.28111	472.111	47.272
26.9167	-4.97536	58.5336	90.9554	0.976944	472.099	47.2747
26.9333	-4.97444	58.4194	90.6855	1.31615	472.129	47.2686
26.95	-4.97383	58.4722	90.8535	2.19948	472.12	47.2704
26.9667	-4.97154	58.4571	90.8131	3.34435	472.081	47.2706
26.9833	-4.97154	58.4583	90.8413	-0.174484	472.079	47.2718
27	-4.96895	58.4724	90.8048	0.556717	472.069	47.2724
27.0167	-4.96773	58.4791	90.8299	2.26433	471.974	47.2727
27.0333	-4.9691	58.4376	90.7324	3.38432	472.094	47.2712
27.05	-4.9659	58.4599	90.7578	1.04362	472.065	47.2703
27.0667	-4.96208	58.42	90.7481	2.52663	471.97	47.27
27.0833	-4.95979	58.4678	90.8411	2.31087	472.125	47.2697
27.1	-4.95705	58.4432	90.7847	1.57173	472.111	47.2697
27.1167	-4.95796	58.5731	90.8317	2.78587	472.104	47.2756
27.1333	-4.95323	58.449	90.794	2.63985	472.145	47.2788
27.15	-4.95598	58.4478	90.7359	2.08916	472.212	47.2752
27.1667	-4.95384	58.5259	90.8468	2.33116	472.185	47.2776
27.1833	-4.95155	58.4638	90.7969	1.00258	472.131	47.2794
27.2	-4.95277	58.4467	90.6883	2.34779	472.199	47.2778
27.2167	-4.94881	58.5069	90.8288	2.7668	472.197	47.2793
27.2333	-4.94621	58.5087	90.7732	2.74055	472.133	47.2779
27.25	-4.94896	58.4568	90.7975	1.12892	472.203	47.2776
27.2667	-4.9453	58.5069	90.8215	1.73454	472.18	47.2807
27.2833	-4.94545	58.5897	90.9788	2.84203	472.126	47.28
27.3	-4.94652	58.4769	90.798	1.45912	472.154	47.2843
27.3167	-4.94347	58.4675	90.7685	1.47575	472.136	47.2802
27.3333	-4.94103	58.4994	90.8143	0.865402	472.013	47.2807
27.35	-4.93935	58.4853	90.7546	1.95198	472.171	47.2823
27.3667	-4.93706	58.4588	90.7426	2.6786	472.147	47.2816
27.3833	-4.93462	58.4434	90.7711	2.16606	472.071	47.2797
27.4	-4.93645	58.4347	90.6904	1.40007	472.173	47.2808
27.4167	-4.93904	58.418	90.6771	1.72371	472.199	47.2842
27.4333	-4.93217	58.5589	90.9399	0.725937	472.157	47.2843
27.45	-4.93126	58.464	90.7771	2.23335	472.115	47.2837
27.4667	-4.93095	58.4632	90.765	1.0836	472.184	47.2889
27.4833	-4.9276	58.4711	90.7696	0.633011	472.224	47.2852
27.5	-4.92958	58.4547	90.7362	1.81313	472.139	47.2898
27.5167	-4.92912	58.4623	90.8195	1.28395	472.185	47.2909
27.5333	-4.92912	58.4742	90.8096	1.61415	472.245	47.293
27.55	-4.92821	58.4684	90.7563	1.744	472.188	47.2918
27.5667	-4.92226	58.4931	90.8706	0.13176	472.216	47.295
27.5833	-4.92363	58.5352	90.8926	2.52068	472.172	47.2981
27.6	-4.9247	58.4924	90.8209	1.29997	472.136	47.2971
27.6167	-4.92348	58.4823	90.78	2.23106	472.197	47.2944
27.6333	-4.92012	58.523	90.8048	0.951309	472.244	47.2952
27.65	-4.91982	58.4823	90.765	1.68388	472.068	47.2987
27.6667	-4.91997	58.54	90.8857	1.88713	472.285	47.2971
27.6833	-4.92165	58.5127	90.8158	1.05324	472.235	47.2958
27.7	-4.91783	58.4661	90.7212	2.3008	472.17	47.2977
27.7167	-4.91859	58.4301	90.7493	2.47063	472.154	47.2991
27.7333	-4.91921	58.5284	90.892	2.05452	472.193	47.2984
27.75	-4.91737	58.5514	90.8915	2.09328	472.14	47.3019
27.7667	-4.91341	58.4684	90.6829	1.95091	472.14	47.3025
27.7833	-4.91325	58.5546	90.9464	1.97884	472.099	47.3023
27.8	-4.91051	58.4403	90.6753	1.66176	472.149	47.3049
27.8167	-4.91051	58.5239	90.7748	1.92162	472.103	47.3106
27.8333	-4.90379	58.4556	90.7232	2.49687	472.16	47.3133
27.85	-4.89708	58.5983	91.0282	1.92818	472.196	47.3116
27.8667	-4.89769	58.5049	90.7871	2.61604	472.174	47.3106
27.8833	-4.89861	58.5058	90.8292	-0.938034	472.178	47.3119
27.9	-4.8925	58.4945	90.7272	2.15416	472.153	47.3161
27.9167	-4.89098	58.5355	90.8407	2.15828	472.019	47.3142
27.9333	-4.8838	58.4612	90.6806	2.28935	472.181	47.32
27.95	-4.88045	58.5293	90.8125	1.90498	472.136	47.3174
27.9667	-4.87602	58.5009	90.7293	2.28111	472.002	47.3185
27.9833	-4.87328	58.5	90.7719	2.29363	472.175	47.3202
28	-4.86794	58.4771	90.7659	1.77391	472.171	47.3241
28.0167	-4.86855	58.5053	90.7606	1.12953	472.155	47.3251
28.0333	-4.86427	58.475	90.7516	1.76674	472.15	47.3273
28.05	-4.86382	58.5377	90.8678	2.34062	472.229	47.328
28.0667	-4.86366	58.5012	90.7696	1.83525	472.224	47.3267
28.0833	-4.86076	58.5137	90.7256	2.83485	472.198	47.3255
28.1	-4.85527	58.522	90.8637	2.26982	472.213	47.3301
28.1167	-4.85039	58.5502	90.7896	2.08733	472.242	47.3328
28.1333	-4.84413	58.4536	90.7258	2.29958	472.19	47.3356
28.15	-4.83772	58.4719	90.6841	1.37566	472.174	47.3365
28.1667	-4.84001	58.471	90.7076	1.4782	472.173	47.3373
28.1833	-4.83772	58.6636	90.8935	3.07686	472.142	47.3364
28.2	-4.83559	58.5114	90.7461	2.5547	472.223	47.3386
28.2167	-4.83391	58.6019	90.8872	2.19948	472.209	47.3426
28.2333	-4.83177	58.5629	90.8331	1.47514	472.084	47.3461
28.25	-4.82887	58.5436	90.7496	1.50917	472.308	47.3478
28.2667	-4.81957	58.4917	90.7264	1.89003	472.229	47.3466
28.2833	-4.81636	58.5423	90.8003	2.30186	472.112	47.3507
28.3	-4.80995	58.5122	90.7014	2.11296	472.21	47.3537
28.3167	-4.80675	58.5336	90.7522	2.79243	472.28	47.3545
28.3333	-4.80598	58.5174	90.8268	1.61766	472.283	47.3533
28.35	-4.80339	58.5275	90.7238	2.88551	472.213	47.3539
28.3667	-4.79958	58.5383	90.7764	2.04689	472.271	47.3563
28.3833	-4.79881	58.521	90.7697	2.03728	472.263	47.3599
28.4	-4.79485	58.5035	90.7526	1.84776	472.23	47.3624
28.4167	-4.78889	58.5128	90.7665	1.65581	472.227	47.3643
28.4333	-4.78493	58.495	90.7484	1.688	472.283	47.3672
28.45	-4.78127	58.5088	90.7574	1.44905	472.2	47.369
28.4667	-4.77654	58.5842	90.8187	1.70403	472.261	47.3718
28.4833	-4.77455	58.4995	90.6988	2.17079	472.239	47.376
28.5	-4.76509	58.5072	90.783	2.14882	472.178	47.3745
28.5167	-4.76769	58.4863	90.7679	1.43822	472.285	47.3801
28.5333	-4.7625	58.5615	90.8538	2.15233	472.257	47.3856
28.55	-4.75975	58.5502	90.7885	1.02882	472.122	47.3879
28.5667	-4.75685	58.4814	90.7118	1.95152	472.35	47.389
28.5833	-4.7541	58.4943	90.7566	0.991287	472.312	47.3902
28.6	-4.7509	58.5316	90.7981	0.978165	472.25	47.393
28.6167	-4.74724	58.5354	90.6942	1.15746	472.259	47.3982
28.6333	-4.74373	58.5119	90.7594	1.68388	472.36	47.4038
28.65	-4.73671	58.505	90.758	2.44026	472.298	47.4097
28.6667	-4.72633	58.5111	90.7751	1.08238	472.341	47.412
28.6833	-4.72389	58.5313	90.7922	1.52412	472.355	47.4126
28.7	-4.72084	58.5601	90.8045	0.9095	472.382	47.414
28.7167	-4.71535	58.5537	90.808	2.03606	472.291	47.4198
28.7333	-4.71428	58.671	91.0433	1.72371	472.375	47.4218
28.75	-4.71062	58.5201	90.7353	2.00874	472.316	47.4255
28.7667	-4.70604	58.6071	90.9628	2.2245	472.305	47.4271
28.7833	-4.69811	58.5358	90.7876	2.13142	472.362	47.4276
28.8	-4.69399	58.6657	90.9019	1.40312	472.334	47.4319
28.8167	-4.6862	58.4945	90.7511	1.99135	472.209	47.4374
28.8333	-4.67751	58.5326	90.7182	1.73622	472.377	47.4404
28.85	-4.67323	58.5204	90.7127	2.17445	472.314	47.4482
28.8667	-4.66332	58.5587	90.8187	2.09633	472.101	47.4505
28.8833	-4.65706	58.532	90.783	1.18614	472.258	47.4529
28.9	-4.64897	58.5833	90.8204	1.70586	472.274	47.459
28.9167	-4.64455	58.5108	90.6907	1.71776	472.238	47.463
28.9333	-4.6415	58.538	90.8123	0.995407	472.243	47.467
28.95	-4.63356	58.556	90.8054	1.29463	472.273	47.4715
28.9667	-4.62578	58.5314	90.7745	2.43248	472.188	47.4752
28.9833	-4.61967	58.5392	90.7948	1.46217	472.128	47.4787
29	-4.60838	58.5917	90.9324	0.598984	472.145	47.4831
29.0167	-4.60304	58.635	90.884	1.96938	472.197	47.4834
29.0333	-4.58809	58.5624	90.8154	0.609207	472.16	47.4859
29.05	-4.58519	58.6478	90.9522	1.31966	472.192	47.4953
29.0667	-4.57741	58.7585	90.947	0.426102	472.193	47.5027
29.0833	-4.56886	58.5201	90.7496	1.34819	472.176	47.5108
29.1	-4.56276	58.5575	90.8146	2.10167	472.272	47.515
29.1167	-4.55177	58.552	90.8001	2.19887	472.145	47.5187
29.1333	-4.5443	58.5523	90.821	1.47881	472.073	47.5266
29.15	-4.53499	58.5561	90.8288	1.32622	472.212	47.5318
29.1667	-4.52446	58.5218	90.7574	1.59981	472.229	47.5355
29.1833	-4.51927	58.5664	90.8805	1.37444	472.061	47.5388
29.2	-4.51057	58.5241	90.7801	1.29814	472.138	47.5459
29.2167	-4.50035	58.556	90.8991	0.831528	472.207	47.5501
29.2333	-4.49211	58.5613	90.8143	1.17424	472.215	47.5552
29.25	-4.4796	58.7174	91.0885	1.17302	472.199	47.5616
29.2667	-4.46541	58.5171	90.8131	1.38405	472.203	47.5694
29.2833	-4.45534	58.5233	90.7516	1.67366	472.308	47.5742
29.3	-4.44389	58.5619	90.8588	1.32744	472.208	47.5803
29.3167	-4.43108	58.5284	90.844	2.10701	472.189	47.5875
29.3333	-4.42223	58.4957	90.7606	1.49727	472.186	47.5971
29.35	-4.41216	58.5435	90.8616	1.81252	472.191	47.604
29.3667	-4.39766	58.5278	90.7386	2.1154	472.175	47.6115
29.3833	-4.38072	58.5026	90.7232	1.47758	472.171	47.6162
29.4	-4.36562	58.5616	90.8486	1.12648	472.1	47.6205
29.4167	-4.35265	58.6309	91.0316	1.28029	472.22	47.6312
29.4333	-4.33998	58.5723	90.9039	1.17363	472.117	47.6356
29.45	-4.32411	58.5255	90.7513	1.65398	471.961	47.644
29.4667	-4.3145	58.5429	90.9121	1.06041	472.119	47.6516
29.4833	-4.3029	58.5542	90.8138	1.2458	472.1	47.6604
29.5	-4.28444	58.5258	90.7357	0.651474	471.968	47.6627
29.5167	-4.27086	58.4795	90.7403	1.03645	472.025	47.6739
29.5333	-4.25606	58.5444	90.8335	1.18553	472.037	47.6841
29.55	-4.24477	58.5387	90.7998	1.43761	472.123	47.6907
29.5667	-4.235	58.4946	90.7385	0.758743	472.103	47.6975
29.5833	-4.22157	58.5299	90.7282	1.35063	472.096	47.7058
29.6	-4.20723	58.5365	90.7917	0.855331	472.159	47.714
29.6167	-4.1906	58.5229	90.7517	1.03233	472.108	47.7241
29.6333	-4.17381	58.5148	90.8508	0.929794	472.139	47.7332
29.65	-4.15688	58.4983	90.7421	0.90065	472.081	47.7421
29.6667	-4.13734	58.5752	90.8755	1.41563	472.093	47.7457
29.6833	-4.12041	58.5119	90.7607	1.86867	472.182	47.7561
29.7	-4.10255	58.5146	90.8285	1.58607	472.13	47.7657
29.7167	-4.08501	58.6156	90.9786	1.16997	472.002	47.7755
29.7333	-4.06456	58.5627	90.8465	1.05446	472.17	47.7886
29.75	-4.04717	58.509	90.8146	0.886917	472.192	47.7975
29.7667	-4.02458	58.5308	90.8236	0.606766	472.021	47.8034
29.7833	-4.00398	58.5799	90.7993	1.4817	472.229	47.8121
29.8	-3.98384	58.5111	90.7797	0.25032	472.308	47.821
29.8167	-3.96294	58.5391	90.8202	0.4673	472.222	47.8332
29.8333	-3.94112	58.679	90.9588	0.957871	472.191	47.8417
29.85	-3.92357	58.561	90.8523	1.05324	472.205	47.851
29.8667	-3.90282	58.4643	90.7014	0.598984	472.231	47.8664
29.8833	-3.88695	58.5537	90.8541	0.932846	472.202	47.877
29.9	-3.86803	58.4919	90.7934	1.36971	472.164	47.8863
29.9167	-3.84666	58.5154	90.8292	1.23207	472.158	47.896
29.9333	-3.82759	58.4716	90.7508	0.594864	472.15	47.9078
29.95	-3.80638	58.4962	90.8056	0.566177	472.154	47.9208
29.9667	-3.79066	58.6114	90.9345	1.86501	472.139	47.9269
29.9833	-3.7693	58.5333	90.8576	1.2487	472.083	47.9375
30	-3.74641	58.5575	90.846	0.475082	472.175	47.9502
30.0167	-3.72368	58.5668	90.9551	2.4044	472.116	47.961
30.0333	-3.69865	58.5699	90.9206	1.02455	471.986	47.9714
30.05	-3.67592	58.5154	90.8003	1.99623	472.188	47.9827
30.0667	-3.65089	58.5333	90.8733	0.801621	472.218	47.9937
30.0833	-3.62953	58.5511	91.0101	0.833817	472.041	48.0042
30.1	-3.60512	58.5217	90.8868	1.41151	472.129	48.0161
30.1167	-3.57979	58.485	90.8292	1.01921	472.184	48.0312
30.1333	-3.55782	58.496	90.7772	1.66298	472.196	48.0474
30.15	-3.53081	58.5526	90.8909	1.62834	472.122	48.0599
30.1667	-3.50822	58.52	90.8389	2.11174	472.125	48.0694
30.1833	-3.48228	58.554	90.9565	1.16234	472.127	48.0828
30.2	-3.46138	58.5523	90.8941	1.58363	472.077	48.0906
30.2167	-3.43514	58.5322	90.8785	0.385056	472.08	48.1031
30.2333	-3.41057	58.4872	90.797	1.81023	472.07	48.1168
30.25	-3.3802	58.4974	90.8743	0.604324	472.076	48.1312
30.2667	-3.35457	58.4968	90.8167	1.53008	472.107	48.1449
30.2833	-3.33031	58.4943	90.8653	1.26961	472.089	48.155
30.3	-3.30162	58.4895	90.866	1.81023	471.998	48.1658
30.3167	-3.27904	58.6059	90.902	2.6638	472.135	48.1765
30.3333	-3.25676	58.4921	90.8167	2.25548	472.116	48.1892
30.35	-3.22853	58.57	90.9359	3.0291	471.965	48.2029
30.3667	-3.19771	58.5537	90.9448	2.08138	472.123	48.2125
30.3833	-3.1675	58.5481	90.9402	2.46162	472.176	48.2255
30.4	-3.1414	58.5325	90.9806	1.58485	472.087	48.2388
30.4167	-3.11485	58.5136	90.971	2.02538	472.13	48.2481
30.4333	-3.08678	58.6097	91.1126	1.93413	472.135	48.2635
30.45	-3.05656	58.5406	90.8947	1.53297	472.201	48.276
30.4667	-3.0233	58.7301	91.2699	1.10741	472.14	48.2874
30.4833	-2.99721	58.5316	90.9112	1.69762	472.133	48.3031
30.5	-2.96928	58.5337	91.0066	1.60393	472.181	48.3141
30.5167	-2.93678	58.4995	90.89	1.16051	472.188	48.3216
30.5333	-2.91054	58.5978	91.0491	1.63429	472.183	48.3335
30.55	-2.88353	58.6172	91.0793	0.807571	472.135	48.3474
30.5667	-2.85606	58.5355	90.9078	1.22185	472.108	48.3611
30.5833	-2.82265	58.5333	90.9405	1.87935	472.217	48.372
30.6	-2.79717	58.5424	90.9174	1.51695	472.156	48.3875
30.6167	-2.75932	58.5537	91.052	2.13982	472.009	48.3968
30.6333	-2.72865	58.5654	90.9951	1.44722	472.172	48.4136
30.65	-2.6989	58.5885	91.0635	1.43822	472.196	48.4261
30.6667	-2.6725	58.6257	91.0497	1.09734	472.053	48.4405
30.6833	-2.64641	58.5252	90.976	1.27846	472.126	48.4539
30.7	-2.61848	58.5511	91.0433	0.641403	472.174	48.4679
30.7167	-2.58522	58.5391	90.9873	0.842209	472.201	48.4776
30.7333	-2.55791	58.6327	91.1245	0.987015	472.135	48.4934
30.75	-2.52831	58.5935	91.1913	0.553207	472.171	48.5047
30.7667	-2.49626	58.588	91.164	1.05324	472.216	48.521
30.7833	-2.46574	58.5667	91.0803	0.727158	472.196	48.5328
30.8	-2.43263	58.5322	91.0047	1.60988	472.198	48.5468
30.8167	-2.4012	58.5807	91.1291	1.21773	472.172	48.5648
30.8333	-2.3687	58.6514	91.2177	0.73967	472.203	48.5783
30.85	-2.33528	58.5258	91.0621	1.43761	472.239	48.5893
30.8667	-2.30721	58.6887	91.1732	1.13792	472.203	48.6071
30.8833	-2.27425	58.5918	91.1428	0.782089	472.106	48.6167
30.9	-2.24663	58.5873	91.1576	1.63734	472.247	48.6303
30.9167	-2.22038	58.6755	91.3819	1.18736	472.268	48.6439
30.9333	-2.18315	58.5886	91.2098	1.64085	472.122	48.6593
30.95	-2.14973	58.6276	91.1655	1.00731	472.258	48.6736
30.9667	-2.11815	58.5851	91.1535	1.31432	472.298	48.6881
30.9833	-2.08641	58.6352	91.3317	0.840378	472.138	48.6997
31	-2.05513	58.5545	91.1167	1.40373	472.251	48.7135
31.0167	-2.02705	58.513	91.0003	1.32973	472.254	48.7263
31.0333	-1.99715	58.672	91.4236	1.26656	472.287	48.7438
31.05	-1.9648	58.6674	91.2264	1.47408	472.223	48.76
31.0667	-1.93291	58.5925	91.2119	1.83937	472.198	48.7746
31.0833	-1.90071	58.6893	91.5298	1.20461	472.176	48.7859
31.1	-1.87172	58.5952	91.1523	1.10924	472.176	48.7946
31.1167	-1.83937	58.5461	91.0665	1.45256	472.17	48.8105
31.1333	-1.81191	58.5867	91.284	1.68922	472.124	48.8232
31.15	-1.78093	58.5764	91.2409	1.278	472.086	48.8412
31.1667	-1.75133	58.574	91.1666	1.25282	472.186	48.8578
31.1833	-1.71638	58.5682	91.1977	1.66649	472.157	48.8712
31.2	-1.68282	58.6408	91.3232	1.22673	472.074	48.8862
31.2167	-1.65062	58.5554	91.163	1.22963	472.172	48.8964
31.2333	-1.61995	58.5786	91.1729	0.816574	472.207	48.9082
31.25	-1.58714	58.5912	91.2605	1.60225	471.981	48.9233
31.2667	-1.55159	58.6591	91.2898	1.64085	472.141	48.9372
31.2833	-1.5168	58.5778	91.2074	1.7292	472.205	48.9497
31.3	-1.48705	58.6474	91.3813	1.08421	472.103	48.9643
31.3167	-1.45073	58.663	91.2521	1.90498	472.14	48.9773
31.3333	-1.41808	58.6248	91.3421	1.53008	472.107	48.9925
31.35	-1.38741	58.6492	91.2862	1.27846	472.192	49.0112
31.3667	-1.35216	58.6697	91.4326	1.85905	472.192	49.0301
31.3833	-1.3195	58.6037	91.2797	0.612717	472.185	49.0434
31.4	-1.28578	58.5902	91.374	1.40007	472.124	49.0543
31.4167	-1.25679	58.6393	91.4277	0.507278	472.166	49.0699
31.4333	-1.22139	58.6646	91.4405	1.30653	472.164	49.0844
31.45	-1.18874	58.6042	91.349	1.31248	472.178	49.1015
31.4667	-1.15349	58.6303	91.3194	1.99013	472.093	49.1166
31.4833	-1.11519	58.6312	91.2803	1.37215	472.155	49.1288
31.5	-1.08192	58.6901	91.396	1.36909	472.123	49.145
31.5167	-1.04912	58.6341	91.3711	1.87752	471.993	49.1573
31.5333	-1.01631	58.6558	91.4498	2.3156	472.09	49.1708
31.55	-0.9832	58.6451	91.343	1.1599	472.181	49.1818
31.5667	-0.947647	58.5914	91.2579	1.59142	471.972	49.1981
31.5833	-0.913467	58.6109	91.2885	2.11723	472.095	49.2138
31.6	-0.88234	58.6816	91.4694	1.52702	472.107	49.2269
31.6167	-0.848465	58.567	91.2678	1.33278	472.117	49.2422
31.6333	-0.813828	58.6631	91.448	1.6433	472.096	49.255
31.65	-0.77858	58.6996	91.4938	1.31432	472.123	49.271
31.6667	-0.743027	58.6485	91.3982	2.94029	472.097	49.2846
31.6833	-0.712662	58.6958	91.5667	1.90743	472.09	49.2994
31.7	-0.67482	58.7003	91.6485	1.46568	472.079	49.3124
31.7167	-0.642624	58.5874	91.3876	1.98662	472.085	49.3258
31.7333	-0.61058	58.7183	91.5569	1.50627	472.062	49.3432
31.75	-0.581284	58.6994	91.6023	1.49971	472.105	49.3578
31.7667	-0.546494	58.6291	91.4256	1.84593	472.125	49.3691
31.7833	-0.510788	58.6106	91.3586	2.15828	472.073	49.3815
31.8	-0.479202	58.6253	91.3882	1.17607	472.143	49.398
31.8167	-0.445938	58.7052	91.5575	1.98662	472.155	49.4137
31.8333	-0.412064	58.6713	91.4921	1.5461	472.037	49.4263
31.85	-0.37468	58.5937	91.3461	2.64473	472.153	49.4361
31.8667	-0.339737	58.7762	91.5453	2.04506	472.228	49.4491
31.8833	-0.305557	58.7241	91.5202	2.5988	472.074	49.4665
31.9	-0.271378	58.6604	91.5168	2.24419	472.146	49.4796
31.9167	-0.238571	58.6936	91.5517	1.85783	472.149	49.4941
31.9333	-0.200424	58.6298	91.4956	1.32027	472.215	49.5036
31.95	-0.171585	58.6753	91.5965	2.01286	472.262	49.5148
31.9667	-0.140762	58.6526	91.6148	1.33934	472.215	49.5254
31.9833	-0.11116	58.7141	91.5571	1.17775	472.159	49.5396
32	-0.0797272	58.6764	91.5679	1.30119	472.2	49.555
32.0167	-0.0467682	58.653	91.5353	1.54549	472.182	49.5634
32.0333	-0.0144196	58.7145	91.6944	1.82808	472.205	49.5803
32.05	0.0167084	58.679	91.4854	1.79298	472.126	49.5913
32.0667	0.0485992	58.7374	91.5899	2.14928	472.228	49.6073
32.0833	0.0811005	58.7281	91.61	1.04958	472.147	49.6206
32.1	0.112686	58.7069	91.6306	1.86745	472.051	49.6326
32.1167	0.146866	58.6538	91.5749	1.35429	472.1	49.6484
32.1333	0.174942	58.7013	91.61	2.13387	472.141	49.6619
32.15	0.203629	58.6628	91.5281	1.62178	471.965	49.6717
32.1667	0.233841	58.6825	91.4475	1.53603	472.087	49.6827
32.1833	0.264816	58.7307	91.7118	2.46101	472.119	49.6969
32.2	0.294113	58.729	91.6587	2.38121	472.124	49.705
32.2167	0.322647	58.6936	91.5574	2.3484	472.131	49.7233
32.2333	0.357132	58.6094	91.426	2.77702	472.109	49.7352
32.25	0.390549	58.7298	91.7783	2.68166	472.128	49.7492
32.2667	0.421677	58.7205	91.5716	1.55754	472.114	49.764
32.2833	0.450516	58.8554	91.8154	2.51823	472.116	49.7771
32.3	0.484085	58.6245	91.5145	2.32277	472.096	49.7862
32.3167	0.511093	58.7827	91.777	1.502	472.154	49.7991
32.3333	0.541153	58.6677	91.7269	0.748062	472.18	49.8141
32.35	0.573196	58.6118	91.5078	2.74544	472.148	49.8231
32.3667	0.602951	58.6808	91.6579	1.18858	472.076	49.8322
32.3833	0.629501	58.796	91.806	1.26427	472.154	49.8417
32.4	0.658951	58.7286	91.8481	1.87279	472.192	49.8537
32.4167	0.688858	58.693	91.6088	1.80061	472.065	49.8675
32.4333	0.718613	58.7235	91.6724	2.15111	472.182	49.8757
32.45	0.745163	58.8108	91.932	2.2477	472.23	49.8869
32.4667	0.772781	58.7002	91.6061	2.03316	472.03	49.8986
32.4833	0.803299	58.9368	91.9459	2.71019	472.115	49.9122
32.5	0.831375	58.7734	91.9428	1.71364	472.108	49.9255
32.5167	0.860672	58.718	91.7245	2.17323	472.13	49.938
32.5333	0.893021	58.7646	91.8002	2.12074	472.11	49.9494
32.55	0.92308	58.8226	91.8221	1.63261	472.085	49.9606
32.5667	0.949783	58.8528	91.974	2.32094	472.058	49.9714
32.5833	0.980759	58.8064	91.9674	1.68983	472.116	49.9819
32.6	1.00472	58.6549	91.5609	1.92162	472.057	49.9944
32.6167	1.03416	58.7815	91.6981	1.94496	472.095	50.0021
32.6333	1.06178	58.7104	91.6912	0.925674	472.041	50.0137
32.65	1.092	58.7478	91.8623	1.69868	472.093	50.0245
32.6667	1.11839	58.7655	91.8806	2.17384	472.066	50.0365
32.6833	1.14708	58.7161	91.7104	1.9532	471.992	50.0454
32.7	1.17088	58.7165	91.8104	1.94252	472.079	50.0597
32.7167	1.19926	58.7676	91.9027	1.80305	472.14	50.0716
32.7333	1.23161	58.728	91.838	1.75835	472.006	50.0806
32.75	1.25298	58.7875	91.9321	1.52351	472.149	50.0909
32.7667	1.2809	58.719	91.7275	2.33177	472.167	50.0987
32.7833	1.30638	58.7855	91.8951	2.9081	472.064	50.1092
32.8	1.32973	58.7286	91.939	2.77824	472.136	50.1215
32.8167	1.35445	58.8026	91.9572	2.14638	472.1	50.1304
32.8333	1.38329	58.7762	91.9668	1.7231	472.116	50.1424
32.85	1.41197	58.7443	91.8377	1.49193	472.168	50.1553
32.8667	1.43684	58.7986	91.9401	1.11992	472.114	50.1647
32.8833	1.46187	58.7899	91.9262	2.07253	472.103	50.1749
32.9	1.48857	58.8815	92.002	1.58134	472.136	50.1841
32.9167	1.51741	58.7864	91.9872	1.2278	472.174	50.1945
32.9333	1.53664	58.7013	91.8417	0.882187	472.18	50.2012
32.95	1.56731	58.7922	92.0057	1.59508	472.104	50.211
32.9667	1.59599	58.7856	91.9076	1.60698	472.25	50.2265
[truncated: 1,622 more rows]
