# Supplementary material for: Thermodynamically controlled multiphase separation of heterogeneous liquid crystal colloids
Source: Nat Commun. 2023 Aug 29;14:5277. doi: 10.1038/s41467-023-41054-7 (PMC10465492; doi:10.1038/s41467-023-41054-7)
Supplement: Supplementary file 11 — Source Data [file 41467_2023_41054_MOESM11_ESM.zip › Source data/Supplementary Figure 7_The size-exclusion chromatography/13-1-2022/han-23.xlsx]

## Sheet: Sample Details
Administrative Information
Export date	13. tammikuuta 2022 13:05:52
Culture name	fi-FI
Decimal separator	,
Workspace name	Leena
Workspace path	C:\ProgramData\Agilent Technologies\GPC\Workspaces\Leena\
File name	MDS_Aqueous_100122-0056.sample
Creation date	13. tammikuuta 2022 0:35:02
Created by	gpc-sec
Comments	Collected by Agilent GPC/SEC Software Version 1.1.3131.27789
Software version	Agilent GPC/SEC Software - 1.1.3131.27789
Sample Information
Sample name	han-23
Information
Sample type	Sample
Injection date	13. tammikuuta 2022
Vial number	1
Injection number	1
Injection volume (µL)	100
Concentration (mg/mL)	1
dn/dc (mL/g)	0.1
UV extinction coefficient [(mg/mL)-¹][cm-¹]	1
Mark-Houwink K ((10e-5) dL/g)	14.1
Mark-Houwink Alpha	0.7
Mp	100000
Analysed	No
Instrument Conditions
Eluent
Refractive index (RIU)	1
Set flow rate (mL/min)	1
LS Wavelength (nm)	658
Set temperature (°C)	20
Actual temperature (°C)	0
Actual flow rate (mL/min)	0
Column information
Data origin	Collected by Agilent GPC/SEC Software Version 1.1.3131.27789
Instrument name
Collection Parameters
Collected by	gpc-sec
Number of channels	6
Run length (mins)	60.0167
Delay time (secs)	0
Sampling interval (secs)	1
Number of data points	3601
DLS Parameters
Viscosity (cP)	0.0089
Correlator run time (secs)	5
Collection fraction	0
Channel Information
Channel ID	Detector type	Detector name	Detector units	Channel Information
1	RI	RI	mV
2	LS 15°	LS 15°	mV
3	LS 90°	LS 90°	mV
4	VS DP	VS DP	mV
5	VS IP	VS IP	mV
6	UV 280nm	UV 280nm	mV

## Sheet: Raw Data
Collection Parameters
Collected by	gpc-sec
Number of channels	6
Run length (mins)	60.0167
Delay time (secs)	0
Sampling interval (secs)	1
Number of data points	3601
DLS Parameters
Viscosity (cP)	0.0089
Correlator run time (secs)	5
Collection fraction	0
Channel Information
Channel ID	Detector type	Detector name	Detector units	Channel Information
1	RI	RI	mV
2	LS 15°	LS 15°	mV
3	LS 90°	LS 90°	mV
4	VS DP	VS DP	mV
5	VS IP	VS IP	mV
6	UV 280nm	UV 280nm	mV
Raw Data
RT (mins)	Response Trace 1	Response Trace 2	Response Trace 3	Response Trace 4	Response Trace 5	Response Trace 6
0	0.3405	59.0974	92.0527	-14.231	469.813	37.723
0.0166667	-0.259628	59.1465	92.0808	-14.5153	469.803	36.8729
0.0333333	-0.924454	59.1183	92.0211	-13.9765	467.86	35.9812
0.05	-1.63536	59.1555	92.058	-14.0463	461.799	35.0451
0.0666667	-2.40089	59.222	92.1055	-14.0224	456.349	34.0702
0.0833333	-3.13637	59.2274	92.1218	-14.4552	450.722	33.063
0.1	-4.00475	59.2153	92.058	-13.4211	446.103	32.0257
0.116667	-4.93523	59.148	91.9712	-14.6697	443.108	30.9652
0.133333	-5.93193	59.1825	92.0301	-13.5481	441.921	29.8916
0.15	-7.00005	59.2176	92.0448	-13.8335	442.258	28.7986
0.166667	-8.15331	59.2016	91.9968	-13.6457	444.412	27.6936
0.183333	-9.39385	59.1755	91.9141	-14.1344	447.515	26.5684
0.2	-10.729	59.1943	91.9645	-14.5731	450.803	25.4171
0.216667	-12.1722	59.1973	91.9025	-13.5932	454.314	24.251
0.233333	-13.718	59.2167	91.8961	-13.6517	457.503	23.057
0.25	-15.3597	59.188	91.8795	-13.39	460.23	21.8508
0.266667	-17.1101	59.2667	92.0492	-13.8686	463.077	20.6223
0.283333	-18.9742	59.2039	91.8928	-14.0565	465.446	19.3897
0.3	-20.9402	59.1903	91.8365	-14.0891	467.462	18.1474
0.316667	-23.0154	59.1641	91.8531	-13.8395	468.888	16.9068
0.333333	-25.191	59.165	91.851	-13.9205	469.788	15.6667
0.35	-27.4545	59.1584	91.8456	-13.7524	470.117	14.4413
0.366667	-29.8179	59.1412	91.8836	-14.4361	470.375	13.2363
0.383333	-32.2671	59.17	91.9337	-13.9402	471.003	12.0522
0.4	-34.799	59.179	91.9584	-14.3824	471.398	10.9003
0.416667	-37.4108	59.1784	92.0609	-14.5202	471.417	9.78081
0.433333	-40.0884	59.1554	91.9648	-14.5797	471.56	8.7014
0.45	-42.8306	59.0878	91.8671	-14.9421	471.498	7.66579
0.466667	-45.63	59.235	91.9354	-14.6882	471.344	6.67259
0.483333	-48.4744	59.1335	91.8861	-15.1728	471.304	5.73036
0.5	-51.3564	59.1096	91.8476	-15.0828	471.114	4.8423
0.516667	-54.2602	59.1607	91.905	-15.2706	470.973	4.00703
0.533333	-57.1906	59.1531	91.8896	-15.4821	470.893	3.20564
0.55	-60.125	59.1401	91.8436	-15.2663	470.796	2.46834
0.566667	-63.0567	59.1489	91.8258	-15.2688	470.723	1.7823
0.583333	-65.9789	59.2524	91.9306	-15.2056	470.615	1.61568
0.6	-68.8824	59.1824	91.8412	-15.6765	470.581	1.61354
0.616667	-71.7432	59.2147	91.9108	-15.1287	470.515	1.6169
0.633333	-74.5608	59.2028	91.8861	-15.882	470.418	1.61385
0.65	-77.3241	59.2591	91.9085	-15.2694	470.549	1.61446
0.666667	-80.0219	59.2092	91.8673	-15.1347	470.527	1.6169
0.683333	-82.6467	59.1953	91.8733	-15.9126	470.312	1.61659
0.7	-85.1943	59.1801	91.8803	-14.9308	470.352	1.61369
0.716667	-87.6444	59.2048	91.8615	-15.7713	470.384	1.61583
0.733333	-89.9896	59.185	91.8856	-16.1402	470.121	1.61537
0.75	-92.2312	59.2306	91.8946	-16.2243	469.977	1.61659
0.766667	-94.3577	59.1406	91.7959	-17.011	469.528	1.61812
0.783333	-96.3592	59.1712	91.8728	-16.6206	469.344	1.61705
0.8	-98.2378	59.147	91.8462	-16.6636	469.193	1.61522
0.816667	-99.9874	59.1593	91.881	-17.4194	469.163	1.61385
0.833333	-101.595	59.1123	91.833	-16.3285	469.263	1.61537
0.85	-103.07	59.1221	91.8559	-17.0289	469.317	1.61324
0.866667	-104.409	59.1502	91.8996	-17.008	469.391	1.61476
0.883333	-105.613	59.1137	91.8481	-16.8406	469.39	1.61629
0.9	-106.678	59.1198	91.8539	-16.4948	469.455	1.61766
0.916667	-107.598	59.1993	91.9819	-16.3213	469.589	1.61385
0.933333	-108.377	59.1955	92.028	-16.4823	469.553	1.72981
0.95	-109.018	59.1097	91.8377	-16.9944	469.51	2.21184
0.966667	-109.523	59.1338	91.8731	-16.7631	469.552	2.78145
0.983333	-109.889	59.1964	91.983	-16.7202	469.639	3.34785
1	-110.147	59.1065	91.8426	-17.3847	469.374	3.92204
1.01667	-110.242	59.1035	91.8055	-17.5022	469.57	4.50707
1.03333	-110.22	59.1312	91.9317	-17.7621	469.603	5.11208
1.05	-110.077	59.156	91.9163	-17.523	469.669	5.73479
1.06667	-109.817	59.1288	91.885	-17.495	469.585	6.36437
1.08333	-109.45	59.148	91.898	-18.0791	469.593	7.01302
1.1	-108.975	59.1216	91.9025	-17.5469	469.643	7.67342
1.11667	-108.4	59.1521	91.8932	-18.5625	469.584	8.34328
1.13333	-107.726	59.101	91.8578	-18.6483	469.559	9.01894
1.15	-107.044	59.1445	91.9079	-18.2783	469.583	9.70894
1.16667	-106.2	59.1315	91.9479	-18.1936	469.606	10.402
1.18333	-105.282	59.1335	91.9491	-18.6919	469.635	11.1056
1.2	-104.282	59.1317	91.9128	-19.0269	469.616	11.809
1.21667	-103.216	59.0983	91.8626	-19.0548	469.586	12.5176
1.23333	-102.087	59.0615	91.8293	-19.0853	469.65	13.2302
1.25	-100.887	59.0786	91.856	-19.096	469.707	13.9474
1.26667	-99.6333	59.1145	91.8858	-19.3887	469.571	14.6558
1.28333	-98.3309	59.063	91.8563	-18.8343	469.737	15.3733
1.3	-96.9767	59.1683	91.9468	-19.6079	469.739	16.0894
1.31667	-95.5785	59.035	91.8237	-19.4375	469.731	16.7992
1.33333	-94.1435	59.0832	91.8894	-19.3493	469.859	17.5097
1.35	-92.6691	59.0691	91.9334	-19.5728	469.82	18.2195
1.36667	-91.1591	59.0893	91.9871	-19.233	469.971	18.9246
1.38333	-89.6209	59.0498	91.8923	-19.2455	470.118	19.627
1.4	-88.0538	59.0571	91.8911	-18.9065	470.092	20.324
1.41667	-86.4639	59.1079	91.9527	-20.0234	470.159	21.014
1.43333	-84.8556	59.082	91.8713	-18.5447	470.109	21.6991
1.45	-83.2293	59.0315	91.8792	-19.5019	470.193	22.3736
1.46667	-81.5849	59.0032	91.8133	-19.9436	470.12	23.0477
1.48333	-79.9314	59.0151	91.8328	-19.5812	470.061	23.7025
1.5	-78.2678	58.9907	91.7819	-20.12	470.151	24.3568
1.51667	-76.5922	59.055	91.8264	-19.9065	470.193	25.0005
1.53333	-74.9143	59.0168	91.823	-20.573	470.005	25.6374
1.55	-73.233	59.0629	91.8665	-19.894	470.07	26.2617
1.56667	-71.5492	59.0559	91.9071	-20.3709	470.082	26.8795
1.58333	-69.8714	59.0617	91.8066	-20.1301	469.896	27.4818
1.6	-68.1963	59.1474	92.1455	-20.7513	470.045	28.077
1.61667	-66.524	59.0727	91.8624	-20.8865	470.061	28.6564
1.63333	-64.8557	59.072	91.8237	-20.5676	470.034	29.2225
1.65	-63.2003	59.0827	91.8491	-21.023	469.99	29.7779
1.66667	-61.5559	59.1302	91.829	-21.3801	469.96	30.3201
1.68333	-59.9189	59.1106	91.8641	-21.1947	469.951	30.8512
1.7	-58.2981	59.1262	91.9221	-20.9617	469.937	31.3711
1.71667	-56.6929	59.0736	91.815	-21.8832	469.965	31.8755
1.73333	-55.0993	59.0752	91.7834	-21.302	469.958	32.3681
1.75	-53.527	59.1677	91.8824	-22.2598	470	32.8481
1.76667	-51.9698	59.1119	91.8424	-21.1643	470.011	33.3097
1.78333	-50.4372	59.1685	91.8664	-21.6293	469.998	33.7624
1.8	-48.9256	59.1102	91.8449	-22.1806	469.902	34.2034
1.81667	-47.4331	59.1424	91.8569	-21.3741	470.019	34.6323
1.83333	-45.9663	59.1177	91.8256	-21.3538	469.995	35.0423
1.85	-44.5242	59.1029	91.8382	-21.6584	469.823	35.4493
1.86667	-43.1098	59.1279	91.8455	-21.4355	470.009	35.8364
1.88333	-41.7197	59.179	91.9363	-21.2788	470.075	36.2151
1.9	-40.3545	59.2106	91.9949	-21.2626	469.931	36.5745
1.91667	-39.0231	59.1512	91.8838	-21.063	469.962	36.9305
1.93333	-37.7146	59.0992	91.8647	-21.1082	469.991	37.2709
1.95	-36.4355	59.1395	91.9045	-20.8984	470.015	37.5976
1.96667	-35.1873	59.1027	91.9064	-20.8591	469.948	37.9162
1.98333	-33.9658	59.1287	91.8604	-20.7644	469.932	38.2215
2	-32.7752	59.1256	91.8795	-21.1207	469.914	38.5207
2.01667	-31.6151	59.1181	91.9097	-20.927	469.884	38.8009
2.03333	-30.4841	59.0748	91.833	-21.7246	469.947	39.0797
2.05	-29.3885	59.0557	91.8173	-20.2564	469.916	39.3459
2.06667	-28.3256	59.1004	91.936	-21.4629	469.848	39.5992
2.08333	-27.2912	59.1235	91.9094	-21.3908	469.926	39.8486
2.1	-26.2859	59.0864	91.8749	-21.3175	469.868	40.088
2.11667	-25.3051	59.1482	91.9959	-20.8871	469.847	40.3162
2.13333	-24.358	59.1369	92.0196	-21.5302	470.022	40.5375
2.15	-23.4409	59.1428	91.9834	-21.5469	470.15	40.7528
2.16667	-22.5533	59.087	91.8731	-21.2542	470.089	40.9596
2.18333	-21.6897	59.105	91.896	-21.3807	470.182	41.1553
2.2	-20.8558	59.089	91.8398	-22.0708	470.245	41.3474
2.21667	-20.1283	59.0768	91.8755	-21.7878	470.215	41.533
2.23333	-19.3479	59.1084	91.872	-22.3534	470.133	41.7118
2.25	-18.5897	59.0586	91.8742	-22.1615	470.136	41.883
2.26667	-17.8596	59.0821	91.9305	-22.6949	470.137	42.0458
2.28333	-17.1539	59.045	91.8292	-21.7651	470.063	42.2103
2.3	-16.4735	59.0569	91.8699	-23.0883	470.144	42.3623
2.31667	-15.8147	59.0794	91.908	-22.891	470.05	42.513
2.33333	-15.1797	59.0699	91.935	-23.7261	470.02	42.6583
2.35	-14.5695	59.0427	91.8693	-23.2296	470.114	42.7969
2.36667	-13.9767	59.0578	91.8688	-22.6968	470.239	42.9321
2.38333	-13.4031	59.0669	91.8792	-23.1724	470.451	43.0639
2.4	-12.8515	59.0998	91.9451	-23.4579	470.749	43.1915
2.41667	-12.3232	59.1569	91.9872	-23.8477	470.679	43.3115
2.43333	-11.8064	59.0806	91.9564	-23.7165	470.483	43.4325
2.45	-11.3084	59.1076	91.9993	-24.1033	470.562	43.5502
2.46667	-10.8358	59.0392	91.8565	-24.0694	470.568	43.6631
2.48333	-10.3699	59.0524	91.8809	-24.0145	470.582	43.7684
2.5	-9.92394	59.076	91.8917	-24.0771	470.534	43.8731
2.51667	-9.49577	59.0589	91.8633	-24.4979	470.419	43.973
2.53333	-9.08363	59.067	91.8868	-24.436	470.434	44.0704
2.55	-8.67958	59.0382	91.8784	-24.8496	470.364	44.1694
2.56667	-8.29643	59.0574	91.8571	-24.1349	470.358	44.2609
2.58333	-7.92305	59.0784	91.8617	-24.7883	470.269	44.3519
2.6	-7.56233	59.076	91.8852	-25.2155	470.258	44.441
2.61667	-7.21214	59.0926	91.8494	-28.3103	470.283	44.5257
2.63333	-6.86913	59.0859	91.8937	-29.7515	470.238	44.6125
2.65	-6.54579	59.2324	91.9616	-29.3641	470.166	44.6967
2.66667	-6.23039	59.3473	91.9506	-28.9999	470.299	44.7691
2.68333	-5.92522	59.0746	91.894	-30.183	470.262	44.8487
2.7	-5.63149	59.0653	91.9035	-29.2884	470.088	44.9197
2.71667	-5.34859	59.0539	91.8772	-30.22	470.25	44.9932
2.73333	-5.07317	59.02	91.8322	-30.8422	470.299	45.0636
2.75	-4.79973	59.0875	91.8974	-29.9488	470.097	45.1316
2.76667	-4.54231	59.0401	91.8514	-30.1933	470.182	45.2006
2.78333	-4.28627	59.0659	91.896	-30.4047	470.279	45.2631
2.8	-4.0432	59.0373	91.8746	-31.56	470.263	45.3275
2.81667	-3.80623	59.018	91.8125	-30.7552	470.248	45.3881
2.83333	-3.57185	59.0373	91.8325	-30.6945	470.199	45.4479
2.85	-3.34801	59.047	91.9373	-31.1057	470.28	45.508
2.86667	-3.12889	59.0852	91.9262	-31.4669	470.23	45.5645
2.88333	-2.91527	59.0214	91.814	-31.4806	470.278	45.6155
2.9	-2.7105	59.0427	91.896	-31.1665	470.311	45.6753
2.91667	-2.5161	59.0385	91.847	-31.6946	470.271	45.7276
2.93333	-2.32124	59.0658	91.8649	-32.1738	470.307	45.7801
2.95	-2.13158	59.0208	91.8409	-31.8484	470.313	45.832
2.96667	-1.94588	59.0562	91.7963	-32.3318	470.171	45.8839
2.98333	-1.76659	59.0339	91.8159	-32.2054	470.306	45.9348
3	-1.59264	59.0258	91.8166	-32.6954	470.299	45.9818
3.01667	-1.4283	59.0121	91.8087	-32.8313	470.176	46.0239
3.03333	-1.26442	59.0238	91.8246	-32.1595	470.272	46.0685
3.05	-1.10619	59.0076	91.7967	-33.2551	470.273	46.1137
3.06667	-0.951614	59.0348	91.834	-33.0196	470.247	46.1555
3.08333	-0.795364	59.11	91.9293	-32.7467	470.215	46.1982
3.1	-0.649033	59.0957	91.9085	-33.8201	470.157	46.2389
3.11667	-0.504227	59.1427	91.9811	-33.4696	470.248	46.2812
3.13333	-0.360642	59.0423	91.8414	-33.4721	470.104	46.3209
3.15	-0.219498	59.0739	91.8157	-34.3626	470.164	46.3604
3.16667	-0.0832367	59.0478	91.9039	-34.378	470.231	46.399
3.18333	0.0479889	59.0757	91.8528	-34.2129	470.151	46.4339
3.2	0.175247	59.0423	91.8409	-33.7545	470.154	46.4726
3.21667	0.296402	59.0412	91.831	-34.6903	470.123	46.5093
3.23333	0.422745	59.0566	91.8205	-35.3275	470.132	46.5427
3.25	0.541	59.0244	91.7948	-34.3929	470.176	46.5728
3.26667	0.657425	59.0223	91.7773	-34.9485	470.217	46.6058
3.28333	0.760269	59.0253	91.8346	-35.4389	470.039	46.6412
3.3	0.872421	58.9941	91.7367	-35.25	470.218	46.6705
3.31667	0.97786	59.0426	91.835	-35.4003	470.261	46.7027
3.33333	1.08452	59.0105	91.7881	-35.2447	470.221	46.7323
3.35	1.18523	59.1578	91.8652	-36.2544	470.199	46.7626
3.36667	1.28807	59.033	91.8111	-35.8932	470.235	46.7948
3.38333	1.38832	59.0392	91.8288	-36.1543	470.284	46.8246
3.4	1.48369	59.0421	91.8537	-35.5045	470.209	46.8523
3.41667	1.58104	59.0112	91.7825	-35.985	470.219	46.878
3.43333	1.67351	59.0514	91.7796	-36.2603	470.23	46.9035
3.45	1.76018	59.0177	91.7973	-36.7503	470.17	46.9288
3.46667	1.84685	59.0171	91.7855	-37.022	470.221	46.9575
3.48333	1.93504	59.0272	91.7895	-37.1246	470.15	46.982
3.5	2.02477	59.0276	91.8133	-37.2062	470.176	47.0052
3.51667	2.11006	59.0124	91.7869	-37.5085	470.149	47.0278
3.53333	2.18559	59.0511	91.8357	-37.7599	470.167	47.053
3.55	2.26753	59.0916	91.8337	-37.8352	470.329	47.0754
3.56667	2.34795	58.9933	91.7594	-37.9072	470.869	47.0983
3.58333	2.4276	58.9938	91.7436	-37.8465	470.953	47.1255
3.6	2.50526	59.0394	91.787	-38.1254	470.844	47.1473
3.61667	2.57484	59.0536	91.8722	-37.8565	470.889	47.1685
3.63333	2.65129	59.0353	91.8401	-38.4853	470.949	47.1926
3.65	2.72057	59.0443	91.8295	-38.5844	470.953	47.2102
3.66667	2.7906	59.0255	91.7506	-38.8877	470.84	47.2327
3.68333	2.85576	59.0466	91.7883	-39.2204	470.778	47.2495
3.7	2.91878	59.0472	91.8484	-39.1583	470.786	47.2657
3.71667	2.98317	59.0441	91.8444	-39.1207	470.693	47.2819
3.73333	3.04131	59.0255	91.7921	-38.939	470.61	47.3022
3.75	3.10097	59.0202	91.8137	-39.3502	470.632	47.3171
3.76667	3.16139	58.9835	91.7194	-39.7126	470.615	47.3339
3.78333	3.22212	59.0789	91.8867	-40.084	470.54	47.3493
3.8	3.28072	59.2535	91.9337	-40.0011	470.554	47.367
3.81667	3.33672	59.0409	91.7976	-40.5555	470.502	47.3832
3.83333	3.38997	59.0121	91.7704	-40.2872	470.575	47.3991
3.85	3.44215	59.0318	91.8002	-41.1593	470.574	47.4085
3.86667	3.4951	59.0452	91.7367	-40.6519	470.443	47.4239
3.88333	3.54027	59.0551	91.8388	-40.7891	470.502	47.4332
3.9	3.59245	59.0478	91.7735	-40.5399	470.564	47.4448
3.91667	3.64433	59.0228	91.773	-41.3894	470.485	47.4581
3.93333	3.6927	59.0171	91.7896	-41.1962	470.526	47.4761
3.95	3.73833	59.0269	91.7826	-42.0593	470.525	47.4842
3.96667	3.78761	59.0116	91.7272	-42.2268	470.604	47.499
3.98333	3.83568	59.1152	91.8908	-42.5564	470.55	47.5069
4	3.87444	58.9973	91.7349	-42.5414	470.512	47.5155
4.01667	3.91777	59.0813	91.8084	-42.6345	470.586	47.525
4.03333	3.95958	59.0495	91.8	-42.7715	470.51	47.5347
4.05	3.99681	59.0151	91.7349	-43.6436	470.581	47.5481
4.06667	4.03297	58.9759	91.6949	-43.5833	470.613	47.5582
4.08333	4.07204	58.9756	91.7117	-43.7902	470.553	47.5697
4.1	4.10805	59.0052	91.7619	-43.3765	470.613	47.5758
4.11667	4.13887	59.0102	91.7536	-43.9523	470.524	47.5845
4.13333	4.17274	58.997	91.733	-44.1669	470.378	47.595
4.15	4.20555	59.0109	91.7461	-43.9684	470.587	47.5983
4.16667	4.23683	58.9956	91.7321	-44.2742	470.567	47.6077
4.18333	4.26628	59.0574	91.7869	-44.9734	470.547	47.6151
4.2	4.30092	58.9835	91.7056	-44.7671	470.568	47.6215
4.21667	4.33067	59.0189	91.7419	-45.4621	470.637	47.6276
4.23333	4.35844	58.9986	91.6988	-45.5622	470.51	47.6373
4.25	4.38499	59.0272	91.7802	-45.4031	470.529	47.642
4.26667	4.41261	59.0769	91.7707	-45.4466	470.536	47.6496
4.28333	4.43779	59.1911	91.9494	-45.7142	470.638	47.656
4.3	4.46587	59.0087	91.7538	-45.4394	470.595	47.6624
4.31667	4.48463	59.0356	91.7777	-46.11	470.67	47.6691
4.33333	4.51103	58.962	91.6712	-46.2531	470.668	47.6762
4.35	4.53453	58.9758	91.7138	-46.5362	470.648	47.6788
4.36667	4.55833	59.0305	91.8119	-46.5261	470.698	47.6852
4.38333	4.57542	59.0182	91.8128	-46.8658	470.678	47.6907
4.4	4.59084	59.0154	91.7204	-47.0983	470.555	47.6911
4.41667	4.61189	59.0057	91.7861	-46.4552	470.78	47.6969
4.43333	4.63295	59.0719	91.7707	-46.9874	470.702	47.7036
4.45	4.65172	58.9939	91.7237	-47.1871	470.645	47.7036
4.46667	4.66545	59.0736	91.836	-47.689	470.766	47.7097
4.48333	4.68025	59.0054	91.7043	-47.0797	470.857	47.7116
4.5	4.69917	59.0844	91.796	-48.31	470.738	47.7166
4.51667	4.71367	59.094	91.8122	-48.3256	470.766	47.7187
4.53333	4.7274	58.9924	91.7454	-48.3791	470.752	47.7215
4.55	4.74251	58.9802	91.7033	-48.5098	470.706	47.7262
4.56667	4.75487	58.9925	91.7181	-48.8923	470.637	47.7311
4.58333	4.76494	58.9895	91.7265	-49.8956	470.718	47.7303
4.6	4.78142	59.0231	91.7619	-50.2442	470.744	47.732
4.61667	4.795	58.9927	91.7139	-49.7381	470.711	47.7317
4.63333	4.80354	59.0588	91.7451	-49.8919	470.729	47.7399
4.65	4.81346	59.0446	91.7776	-50.5178	470.734	47.7433
4.66667	4.81957	59.0072	91.748	-50.4552	470.609	47.7406
4.68333	4.83391	59.0653	91.8229	-51.1675	470.717	47.7441
4.7	4.84169	58.9744	91.6586	-51.0084	470.704	47.7473
4.71667	4.8513	58.9793	91.7013	-53.1278	470.501	47.7494
4.73333	4.86214	58.986	91.685	-52.2654	470.745	47.7476
4.75	4.87648	59.0051	91.7266	-51.6109	470.703	47.7506
4.76667	4.88258	59.105	91.6805	-51.9727	470.642	47.7531
4.78333	4.89311	59.087	91.6988	-52.6963	470.677	47.7547
4.8	4.8954	59.0197	91.7272	-52.1903	470.724	47.7587
4.81667	4.90227	59.0237	91.7329	-52.4531	470.64	47.7641
4.83333	4.90837	59.094	91.8607	-52.685	470.619	47.7659
4.85	4.9189	58.9809	91.6868	-52.6135	470.703	47.7699
4.86667	4.92592	58.9765	91.6526	-53.2119	470.699	47.7706
4.88333	4.9308	58.9892	91.6624	-53.6797	470.676	47.7699
4.9	4.93996	58.9887	91.6879	-53.3097	470.7	47.7699
4.91667	4.9482	58.9779	91.6407	-52.7195	470.711	47.7741
4.93333	4.95125	58.9938	91.6921	-53.8389	470.699	47.7743
4.95	4.95873	59.0076	91.7002	-53.7954	470.756	47.7767
4.96667	4.96437	58.9703	91.6587	-53.7365	470.77	47.7773
4.98333	4.96529	58.9901	91.6978	-53.9402	470.652	47.7773
5	4.97108	59.0273	91.666	-54.3604	470.785	47.7769
5.01667	4.97765	58.9928	91.6274	-54.3188	470.739	47.7755
5.03333	4.97673	58.978	91.6457	-55.1521	470.724	47.7779
5.05	4.98619	58.984	91.6561	-55.2296	470.801	47.781
5.06667	4.99001	59.0304	91.694	-55.0829	470.805	47.785
5.08333	4.99107	59.0369	91.7686	-55.8303	470.767	47.7834
5.1	4.99825	58.9997	91.7086	-56.0819	470.745	47.7845
5.11667	5.00343	59.0429	91.7527	-57.8677	470.859	47.7874
5.13333	5.00938	59.0196	91.7135	-55.9495	470.844	47.7848
5.15	5.0132	58.9709	91.621	-57.0754	470.81	47.7935
5.16667	5.01915	59.0064	91.7086	-56.0461	470.803	47.7943
5.18333	5.0251	59.0054	91.71	-56.2809	470.836	47.7912
5.2	5.02861	59.0344	91.7484	-56.2988	470.751	47.79
5.21667	5.03212	58.9686	91.6325	-56.5879	470.784	47.7888
5.23333	5.0425	58.9935	91.6874	-57.1632	470.785	47.7871
5.25	5.04204	58.9951	91.6526	-56.874	470.668	47.7897
5.26667	5.04295	59.0473	91.7574	-57.4975	470.783	47.7918
5.28333	5.0454	59.0055	91.6464	-56.8389	470.759	47.7946
5.3	5.04417	58.9535	91.6288	-57.4432	470.634	47.7941
5.31667	5.04616	58.9791	91.6541	-57.5184	470.792	47.7941
5.33333	5.05074	58.9903	91.6657	-58.2192	470.729	47.7927
5.35	5.04814	58.9777	91.6561	-57.8623	470.839	47.795
5.36667	5.05211	58.9536	91.6143	-58.3462	470.827	47.7972
5.38333	5.05394	58.9713	91.6486	-58.5209	470.898	47.799
5.4	5.05318	58.9762	91.6721	-58.2885	470.81	47.7975
5.41667	5.05241	58.9863	91.6535	-59.0961	470.775	47.8001
5.43333	5.05684	58.9756	91.628	-58.7206	470.832	47.7975
5.45	5.0544	59.0107	91.704	-58.863	470.864	47.7984
5.46667	5.05562	58.9777	91.6431	-58.5352	470.796	47.7987
5.48333	5.05577	58.9805	91.6377	-58.7592	470.894	47.8001
5.5	5.05852	59.0087	91.6972	-59.5921	470.893	47.7985
5.51667	5.05989	59.0411	91.7381	-58.8308	470.861	47.8013
5.53333	5.05959	58.9829	91.6473	-59.6175	470.909	47.8013
5.55	5.06294	59.0014	91.7095	-59.6265	470.852	47.8007
5.56667	5.06798	58.9565	91.5875	-60.368	470.743	47.8004
5.58333	5.06828	58.978	91.6363	-60.4408	470.962	47.8033
5.6	5.06966	58.9889	91.5936	-60.4354	470.943	47.803
5.61667	5.07088	58.9927	91.6471	-60.1124	470.934	47.803
5.63333	5.07393	58.9742	91.6259	-60.0748	470.996	47.8037
5.65	5.07332	58.948	91.5847	-60.6512	471.004	47.8039
5.66667	5.07561	59.045	91.7677	-60.5242	470.958	47.8021
5.68333	5.07256	58.9724	91.5841	-61.0529	470.957	47.8017
5.7	5.07942	58.9808	91.6384	-61.1512	470.981	47.8017
5.71667	5.07622	59.0527	91.7156	-61.4404	471.018	47.8049
5.73333	5.08293	58.9668	91.6291	-61.6561	470.915	47.8037
5.75	5.08675	58.9799	91.6581	-61.1012	470.945	47.8042
5.76667	5.08934	58.9784	91.6155	-63.1332	470.996	47.8042
5.78333	5.09148	58.9777	91.6114	-62.683	470.823	47.8025
5.8	5.08949	58.9892	91.6541	-61.0893	470.915	47.7996
5.81667	5.08888	59.0362	91.6578	-60.9467	470.946	47.8037
5.83333	5.08995	58.9607	91.5826	-62.6533	470.774	47.8046
5.85	5.09209	59.0382	91.6938	-62.5579	470.889	47.8051
5.86667	5.09254	59.0134	91.6193	-62.3815	470.872	47.8071
5.88333	5.09422	58.9553	91.5879	-61.3407	470.908	47.8086
5.9	5.09575	58.9948	91.6793	-59.5724	470.895	47.808
5.91667	5.09712	58.9599	91.581	-60.4295	470.894	47.8075
5.93333	5.10048	58.9765	91.6506	-61.5041	470.845	47.8094
5.95	5.10368	58.9874	91.6395	-60.7365	470.877	47.8092
5.96667	5.10201	58.9426	91.5676	-62.0173	470.948	47.8097
5.98333	5.10399	59.0087	91.6489	-60.6231	470.88	47.8106
6	5.10613	59.031	91.6154	-62.1436	470.826	47.8138
6.01667	5.10918	58.9544	91.6122	-61.0677	470.875	47.8123
6.03333	5.11177	58.9469	91.5728	-62.8881	470.966	47.81
6.05	5.11391	58.995	91.6224	-61.4541	470.838	47.8097
6.06667	5.11452	59.0102	91.711	-62.037	470.905	47.8083
6.08333	5.11452	58.9745	91.6454	-62.8875	470.939	47.8101
6.1	5.11055	59.002	91.6377	-63.1045	470.783	47.8135
6.11667	5.11375	58.9687	91.5929	-61.6055	470.975	47.814
6.13333	5.11559	58.953	91.5902	-62.602	470.975	47.8088
6.15	5.11238	58.9704	91.6102	-63.5682	470.988	47.8077
6.16667	5.11009	58.9541	91.5698	-62.7433	471.092	47.8123
6.18333	5.11284	58.9718	91.6288	-63.7768	471.105	47.8162
6.2	5.11406	59.017	91.5974	-63.4394	471.13	47.8152
6.21667	5.1136	58.9669	91.6198	-64.4509	471.086	47.8153
6.23333	5.1136	58.9538	91.5524	-64.0034	471.094	47.8135
6.25	5.11635	58.9663	91.6117	-64.5922	471.05	47.812
6.26667	5.11848	58.9489	91.5717	-64.0218	471.021	47.8126
6.28333	5.11772	59.0141	91.6798	-63.2636	471.065	47.8152
6.3	5.11452	58.9707	91.5806	-64.0278	471.086	47.8088
6.31667	5.11467	58.9556	91.6055	-62.1871	471.039	47.8065
6.33333	5.11604	58.9715	91.6033	-64.3014	471.048	47.8092
6.35	5.12001	58.9503	91.5817	-62.9997	471.109	47.81
6.36667	5.1162	58.951	91.5698	-64.4856	470.981	47.8095
6.38333	5.11574	59.0849	91.7201	-64.8437	471.099	47.81
6.4	5.11696	58.9875	91.5867	-64.1935	471.015	47.8089
6.41667	5.11772	58.9703	91.5873	-64.3092	471.019	47.8075
6.43333	5.11757	58.9556	91.5624	-65.8469	471.019	47.8091
6.45	5.1191	58.9828	91.5847	-64.5963	470.978	47.8077
6.46667	5.11803	58.9762	91.5981	-65.4118	470.986	47.8082
6.48333	5.12306	59.0142	91.5954	-64.6911	471.02	47.8089
6.5	5.12489	58.9327	91.564	-64.2298	471.026	47.8062
6.51667	5.12779	58.9706	91.5719	-64.1451	470.967	47.8107
6.53333	5.13039	58.9538	91.5363	-64.6023	471.027	47.8083
6.55	5.12413	59.0156	91.5838	-64.4659	471.172	47.808
6.56667	5.12489	58.979	91.6139	-64.647	471.074	47.8051
6.58333	5.12093	59.121	91.6705	-65.0315	471.057	47.8078
6.6	5.12108	58.9716	91.5719	-64.398	471.09	47.8097
6.61667	5.12199	58.9898	91.5775	-65.8361	471.1	47.8107
6.63333	5.12413	58.9286	91.515	-64.011	470.978	47.812
6.65	5.12459	58.9466	91.5461	-65.0935	471.133	47.8091
6.66667	5.12657	58.9497	91.5617	-64.8765	471.127	47.8104
6.68333	5.12642	58.9459	91.5261	-63.7946	470.997	47.8114
6.7	5.12627	58.9857	91.5777	-64.1702	471.158	47.8132
6.71667	5.12535	58.9483	91.5649	-65.3909	471.137	47.8124
6.73333	5.12352	58.9449	91.5363	-64.3729	471.168	47.8126
6.75	5.12611	58.9695	91.58	-65.7664	471.171	47.8138
6.76667	5.12901	58.9832	91.5688	-65.7526	471.087	47.8135
6.78333	5.13008	59.008	91.6099	-64.712	471.104	47.8123
6.8	5.13023	58.961	91.6102	-65.0959	471.146	47.8104
6.81667	5.1313	58.9608	91.5727	-65.0971	471.172	47.814
6.83333	5.13222	59.1224	91.7742	-65.0715	471.177	47.8118
6.85	5.13145	58.944	91.5176	-65.2354	471.078	47.8124
6.86667	5.13176	58.9454	91.5488	-64.0647	471.087	47.8143
6.88333	5.12749	58.9484	91.5615	-65.1466	471.117	47.81
6.9	5.13115	58.9497	91.522	-64.3086	470.998	47.8111
6.91667	5.13405	59.0078	91.6291	-63.9663	471.081	47.812
6.93333	5.13161	58.9576	91.5655	-65.4797	471.085	47.812
6.95	5.13344	58.9846	91.5975	-65.5309	470.888	47.8109
6.96667	5.13191	58.9793	91.5412	-65.4505	470.969	47.8112
6.98333	5.1284	58.9578	91.5281	-66.226	470.944	47.8092
7	5.12596	59.0151	91.5981	-65.7772	470.926	47.8124
7.01667	5.12581	58.948	91.506	-65.2813	470.985	47.8124
7.03333	5.13161	58.9487	91.5279	-65.041	470.954	47.8129
7.05	5.13084	59.0215	91.6132	-65.1376	470.943	47.8086
7.06667	5.12886	58.9333	91.5119	-64.8502	470.947	47.8086
7.08333	5.12764	58.9368	91.5159	-64.7073	470.899	47.8053
7.1	5.12856	58.9831	91.5412	-64.7752	470.933	47.8107
7.11667	5.12489	59.0177	91.6277	-64.979	470.905	47.8074
7.13333	5.12459	58.9541	91.5403	-65.4398	470.986	47.8082
7.15	5.12169	58.9367	91.5128	-66.2284	470.969	47.8075
7.16667	5.12184	58.9498	91.5316	-65.2592	470.919	47.8068
7.18333	5.12322	58.9858	91.6113	-65.4202	470.933	47.8103
7.2	5.12398	58.953	91.576	-64.1648	471.029	47.81
7.21667	5.12352	58.9622	91.6001	-65.4696	470.872	47.8101
7.23333	5.12611	58.9669	91.5247	-64.9093	470.959	47.8107
7.25	5.12123	59.0469	91.6668	-64.3818	471.039	47.8085
7.26667	5.12032	58.969	91.5458	-64.5631	470.933	47.8078
7.28333	5.12123	58.9683	91.5289	-64.4743	470.999	47.8097
7.3	5.11391	58.9266	91.5192	-64.2513	470.958	47.8043
7.31667	5.11421	58.9991	91.6033	-64.2776	471.076	47.8078
7.33333	5.1133	58.9603	91.4858	-64.9636	471.054	47.8121
7.35	5.11192	58.9637	91.5295	-65.6228	471.02	47.8082
7.36667	5.11086	58.9529	91.5308	-64.7222	470.948	47.8074
7.38333	5.10811	59.0089	91.5783	-65.1769	470.911	47.8094
7.4	5.10689	58.9552	91.5458	-65.053	470.961	47.8091
7.41667	5.10551	58.9849	91.5571	-64.8943	470.952	47.8066
7.43333	5.10582	58.9787	91.5397	-64.7508	470.916	47.8094
7.45	5.10841	58.9393	91.4964	-64.6798	471.034	47.8091
7.46667	5.11055	58.9335	91.4726	-64.9183	471.001	47.8118
7.48333	5.11391	58.9404	91.4997	-64.817	470.906	47.8129
7.5	5.11238	58.9822	91.5746	-63.9384	470.992	47.8132
7.51667	5.11345	58.9762	91.508	-63.6541	471.088	47.8129
7.53333	5.11955	59.0357	91.5708	-64.8867	470.873	47.8114
7.55	5.11742	58.9701	91.5052	-63.9497	471.035	47.8129
7.56667	5.11742	58.9567	91.5122	-64.2245	471.017	47.8088
7.58333	5.12047	58.9362	91.4993	-64.1583	471.002	47.8097
7.6	5.11833	58.9845	91.6261	-63.3668	471.041	47.81
7.61667	5.11406	58.9542	91.4985	-63.6153	471.036	47.813
7.63333	5.11574	58.9462	91.4605	-63.8436	471	47.8114
7.65	5.11604	58.982	91.6113	-63.6517	471.004	47.8136
7.66667	5.11971	58.9338	91.4796	-63.2993	471	47.8123
7.68333	5.12062	58.9825	91.5742	-63.641	470.922	47.8135
7.7	5.1194	58.9663	91.5232	-63.3649	470.937	47.8133
7.71667	5.11833	58.9631	91.5186	-63.2934	471.026	47.8101
7.73333	5.11971	58.9562	91.4884	-63.7833	470.964	47.8106
7.75	5.12154	58.9622	91.5131	-63.0109	470.887	47.8092
7.76667	5.12169	59.007	91.594	-63.1086	470.991	47.8141
7.78333	5.12489	58.9834	91.5937	-62.9685	470.984	47.8123
7.8	5.12657	58.951	91.4901	-63.2755	470.792	47.8115
7.81667	5.12657	58.9959	91.5636	-62.6968	470.904	47.8133
7.83333	5.12459	58.9794	91.5388	-62.754	470.884	47.815
7.85	5.12703	58.9765	91.5488	-62.2253	470.82	47.8149
7.86667	5.12581	58.9675	91.5084	-62.7915	470.902	47.8162
7.88333	5.12367	58.9239	91.4555	-62.6485	470.886	47.8143
7.9	5.1255	58.9547	91.4808	-62.4679	470.887	47.8117
7.91667	5.12703	58.9375	91.4713	-61.8951	470.827	47.8115
7.93333	5.12749	58.9494	91.4893	-62.4184	470.822	47.8112
7.95	5.12779	58.9877	91.5635	-61.9	470.843	47.8118
7.96667	5.12581	58.9506	91.5347	-62.1168	470.881	47.8127
7.98333	5.12398	58.9423	91.4747	-61.4945	470.872	47.8107
8	5.12398	58.9695	91.5264	-62.0948	470.82	47.8098
8.01667	5.12688	58.9738	91.5698	-61.7603	470.744	47.8118
8.03333	5.12489	58.9494	91.4939	-60.7174	470.834	47.8129
8.05	5.12276	58.9771	91.5818	-60.6678	470.805	47.8149
8.06667	5.12489	59.0109	91.6088	-60.4192	470.646	47.8124
8.08333	5.1226	58.9716	91.5324	-60.4836	470.714	47.8146
8.1	5.12138	58.9449	91.4771	-60.725	470.769	47.8133
8.11667	5.11772	58.9811	91.5252	-60.6178	470.668	47.8156
8.13333	5.12016	58.9661	91.4701	-60.3376	470.79	47.814
8.15	5.11925	58.9439	91.4631	-60.4795	470.864	47.8164
8.16667	5.11879	58.9799	91.4712	-60.2798	470.912	47.8193
8.18333	5.12123	58.9535	91.4968	-60.0802	470.868	47.8143
8.2	5.1226	58.9347	91.4573	-59.9371	470.832	47.814
8.21667	5.12093	58.9416	91.452	-60.0515	470.789	47.8115
8.23333	5.1191	59.0488	91.5627	-59.5068	470.795	47.8138
8.25	5.11833	58.9217	91.4472	-59.3232	470.824	47.814
8.26667	5.11696	58.9712	91.4872	-59.3273	470.771	47.8188
8.28333	5.11971	58.9428	91.4773	-59.2612	470.7	47.8173
8.3	5.12444	58.9292	91.4605	-59.4901	470.856	47.8165
8.31667	5.12978	58.9596	91.4875	-58.7075	470.848	47.8147
8.33333	5.12489	58.9678	91.4944	-59.3823	470.778	47.8133
8.35	5.12276	58.9147	91.424	-58.5853	470.908	47.8159
8.36667	5.12276	58.9599	91.4542	-58.8416	470.904	47.8138
8.38333	5.11925	58.9294	91.4359	-57.8581	470.656	47.8169
8.4	5.12123	58.9896	91.4842	-58.41	470.788	47.8181
8.41667	5.12535	58.9426	91.4561	-58.671	470.85	47.8165
8.43333	5.12306	58.9149	91.4312	-58.3808	470.82	47.8173
8.45	5.12489	58.9439	91.4477	-57.3884	470.766	47.8146
8.46667	5.12917	58.993	91.5618	-57.7461	470.823	47.8136
8.48333	5.12535	58.9469	91.4402	-57.5922	470.796	47.8152
8.5	5.12276	58.9436	91.4574	-57.389	470.746	47.8162
8.51667	5.12322	58.9224	91.3918	-57.4635	470.698	47.8187
8.53333	5.12566	58.9294	91.4216	-56.9425	470.622	47.8161
8.55	5.12535	58.966	91.4703	-57.3443	470.732	47.815
8.56667	5.12657	58.9283	91.4376	-56.5522	470.734	47.8158
8.58333	5.12657	58.9507	91.435	-56.8913	470.691	47.8172
8.6	5.12535	59.0258	91.6323	-56.5313	470.622	47.8179
8.61667	5.1255	58.9619	91.5156	-55.779	470.683	47.8165
8.63333	5.12871	58.9442	91.471	-56.0145	470.645	47.8172
8.65	5.12825	58.955	91.4503	-55.9162	470.456	47.8208
8.66667	5.1281	58.9323	91.4652	-55.996	470.641	47.8193
8.68333	5.13283	58.9353	91.455	-55.3016	470.685	47.817
8.7	5.12932	58.9344	91.4253	-55.4954	470.666	47.8191
8.71667	5.13176	58.96	91.4336	-55.6117	470.65	47.8225
8.73333	5.13481	58.932	91.4526	-55.375	470.631	47.822
8.75	5.13268	58.9179	91.4054	-55.366	470.747	47.8204
8.76667	5.12596	58.9104	91.405	-54.7681	470.679	47.8187
8.78333	5.12581	59.1393	91.5646	-54.5542	470.742	47.8198
8.8	5.1252	58.9683	91.5185	-54.5005	470.732	47.8243
8.81667	5.12383	58.9588	91.4552	-54.8444	470.781	47.8219
8.83333	5.12306	58.9248	91.424	-54.1543	470.748	47.8234
8.85	5.12291	58.9707	91.4471	-53.6596	470.732	47.8201
8.86667	5.12123	58.9224	91.4512	-53.4486	470.685	47.8213
8.88333	5.12291	58.9719	91.5115	-52.9258	470.751	47.8233
8.9	5.1223	58.9459	91.4138	-52.9246	470.691	47.8245
8.91667	5.12169	58.9483	91.4443	-52.9092	470.521	47.8246
8.93333	5.12917	58.9143	91.3781	-52.1378	470.699	47.8236
8.95	5.12978	58.9489	91.4512	-52.2111	470.724	47.8242
8.96667	5.13039	58.9565	91.4622	-52.4424	470.498	47.8202
8.98333	5.12703	58.9639	91.4574	-51.925	470.626	47.8243
9	5.12566	58.9518	91.4523	-51.4565	470.654	47.8205
9.01667	5.12489	58.9086	91.3941	-51.1991	470.73	47.8243
9.03333	5.12428	58.9585	91.4414	-51.3808	470.678	47.8312
9.05	5.11971	58.9149	91.4071	-50.1614	470.636	47.8297
9.06667	5.11635	58.9948	91.5562	-50.0648	470.738	47.8301
9.08333	5.11726	58.9121	91.3955	-50.5273	470.61	47.8295
9.1	5.11787	58.9454	91.455	-50.3109	470.612	47.8297
9.11667	5.12062	58.9425	91.4111	-50.5785	470.578	47.8313
9.13333	5.12337	58.9214	91.3705	-50.4421	470.574	47.8313
9.15	5.12016	58.961	91.444	-49.7268	470.642	47.8318
9.16667	5.11604	58.9309	91.4243	-49.9622	470.622	47.833
9.18333	5.11482	58.9492	91.4747	-49.9307	470.509	47.8277
9.2	5.11391	58.9309	91.3856	-49.2928	470.656	47.8271
9.21667	5.11803	58.9463	91.4417	-49.3119	470.547	47.8295
9.23333	5.12413	58.8903	91.3531	-48.9954	470.352	47.8333
9.25	5.1223	59.0368	91.5081	-49.6499	470.519	47.8317
9.26667	5.12016	58.9375	91.4574	-48.7327	470.58	47.8335
9.28333	5.12322	58.9243	91.4019	-48.3447	470.45	47.8333
9.3	5.12505	59.0043	91.5499	-48.3923	470.438	47.8335
9.31667	5.12444	58.9401	91.4359	-47.9977	470.542	47.8292
9.33333	5.12886	58.9535	91.4648	-47.2878	470.508	47.8286
9.35	5.1313	58.9381	91.399	-47.8994	470.464	47.8317
9.36667	5.12947	58.9201	91.4121	-47.4892	470.471	47.8321
9.38333	5.12718	58.9617	91.4379	-47.3176	470.485	47.8338
9.4	5.12596	58.9272	91.4193	-47.5483	470.498	47.8304
9.41667	5.12749	58.9028	91.3836	-47.5709	470.471	47.8281
9.43333	5.13176	58.9289	91.4057	-47.0184	470.503	47.8294
9.45	5.12825	58.9274	91.3827	-46.296	470.492	47.8323
9.46667	5.12932	59.0047	91.4655	-46.4629	470.563	47.8335
9.48333	5.13023	58.9278	91.4185	-46.2638	470.518	47.8315
9.5	5.1339	58.9748	91.4452	-46.1982	470.328	47.8271
9.51667	5.13222	58.9329	91.3764	-46.0558	470.431	47.8272
9.53333	5.13298	58.9338	91.4285	-46.1703	470.441	47.8248
9.55	5.13161	58.9582	91.4097	-45.0878	470.296	47.8259
9.56667	5.13588	58.8932	91.3494	-45.2367	470.343	47.8255
9.58333	5.13207	58.9158	91.3969	-45.4847	470.364	47.8281
9.6	5.13573	58.9195	91.366	-45.2226	470.351	47.8269
9.61667	5.13527	58.919	91.3984	-45.1479	470.321	47.8272
9.63333	5.13359	58.966	91.4382	-44.4357	470.327	47.826
9.65	5.1313	58.9217	91.3416	-44.0197	470.3	47.8262
9.66667	5.12962	58.9304	91.3708	-44.1448	470.267	47.8208
9.68333	5.13237	58.9097	91.3747	-43.7246	470.18	47.823
9.7	5.13084	58.9275	91.4294	-43.2812	470.177	47.8277
9.71667	5.13618	58.9053	91.3526	-40.2563	470.188	47.8303
9.73333	5.13847	58.9809	91.4901	-36.8468	470.224	47.8303
9.75	5.13695	58.9256	91.3831	-37.9049	470.249	47.8272
9.76667	5.13634	58.9225	91.3621	-36.8719	470.049	47.8297
9.78333	5.13939	58.9945	91.4846	-37.3988	470.069	47.8288
9.8	5.14229	58.9088	91.3372	-37.6795	469.985	47.8254
9.81667	5.14626	59.0618	91.4614	-37.1711	469.798	47.83
9.83333	5.14732	58.9161	91.3964	-37.3141	469.99	47.8289
9.85	5.14931	58.8964	91.3397	-36.8421	470.153	47.8297
9.86667	5.14885	58.98	91.3859	-36.6323	470.127	47.8315
9.88333	5.14854	58.9443	91.4016	-36.7468	470.196	47.8295
9.9	5.1516	58.9156	91.3422	-36.4863	470.22	47.831
9.91667	5.14824	58.9185	91.3561	-35.7352	470.287	47.8306
9.93333	5.14702	58.9581	91.3476	-36.6489	470.248	47.8263
9.95	5.15038	58.9362	91.3683	-36.1655	470.238	47.8262
9.96667	5.15144	58.9358	91.3931	-36.1131	470.215	47.8281
9.98333	5.15099	58.9541	91.4878	-36.2209	470.175	47.8263
10	5.15312	58.9126	91.3477	-35.2303	470.15	47.8251
10.0167	5.1545	58.9661	91.3596	-34.6731	470.101	47.8257
10.0333	5.15236	58.9225	91.3975	-35.4896	470.102	47.823
10.05	5.14915	59.0163	91.4808	-35.9534	470.119	47.8233
10.0667	5.1487	58.8876	91.3148	-35.4067	470.175	47.8291
10.0833	5.15038	58.9013	91.3651	-36.3027	470.039	47.8272
10.1	5.1519	58.9098	91.3453	-35.6637	470.231	47.826
10.1167	5.149	58.9312	91.3726	-34.6027	470.211	47.8286
10.1333	5.15083	59.0131	91.4385	-34.7881	470.149	47.8286
10.15	5.15465	58.9262	91.3992	-34.0842	470.192	47.8291
10.1667	5.15541	58.9085	91.3638	-33.9507	470.259	47.8286
10.1833	5.15556	58.9213	91.3603	-33.9996	470.201	47.8272
10.2	5.15785	58.9167	91.3741	-33.5746	470.128	47.8323
10.2167	5.15846	58.9074	91.3476	-33.493	470.154	47.8297
10.2333	5.15877	58.9518	91.3972	-33.444	470.269	47.8288
10.25	5.16029	58.9234	91.3502	-33.5471	470.184	47.8284
10.2667	5.16197	58.9556	91.3862	-33.6443	470.235	47.8301
10.2833	5.1667	58.9074	91.387	-33.0065	470.228	47.8321
10.3	5.16624	58.9169	91.3633	-32.9887	470.236	47.83
10.3167	5.16792	58.9339	91.3558	-30.2718	470.267	47.8289
10.3333	5.16594	58.9086	91.3557	-30.5866	470.194	47.8298
10.35	5.16579	58.9246	91.3657	-30.2766	470.027	47.831
10.3667	5.1638	58.8899	91.2882	-30.8363	470.179	47.83
10.3833	5.16212	58.9346	91.3653	-30.9556	470.26	47.8291
10.4	5.15877	58.9373	91.3776	-30.4638	470.07	47.8269
10.4167	5.15892	58.9086	91.2977	-31.2411	470.158	47.831
10.4333	5.16274	58.9568	91.3938	-30.4346	470.273	47.8289
10.45	5.1664	58.9172	91.3404	-30.5288	470.218	47.8288
10.4667	5.16655	58.9405	91.3473	-30.158	470.095	47.8278
10.4833	5.16563	58.9645	91.3795	-29.9476	470.106	47.826
10.5	5.16212	58.9092	91.3226	-30.1759	470.206	47.8259
10.5167	5.16182	58.9291	91.3207	-30.1318	470.145	47.8255
10.5333	5.16029	58.9277	91.3516	-29.714	470.128	47.826
10.55	5.16518	58.9483	91.3764	-30.0042	470.073	47.8259
10.5667	5.16594	58.9735	91.3503	-29.7962	470.068	47.8266
10.5833	5.16579	58.9286	91.3657	-29.4761	470.147	47.8286
10.6	5.1693	58.9535	91.3738	-28.4879	470.017	47.8301
10.6167	5.16716	58.923	91.3091	-28.0831	469.914	47.8306
10.6333	5.16487	58.9228	91.3276	-28.8538	470.046	47.8292
10.65	5.16914	58.9159	91.3165	-28.2822	470.023	47.8317
10.6667	5.16914	58.987	91.5316	-28.6483	469.859	47.8274
10.6833	5.17296	58.9124	91.3033	-28.064	469.967	47.8284
10.7	5.16975	58.9893	91.428	-29.0124	470.006	47.8289
10.7167	5.16884	58.9222	91.3297	-28.9623	469.938	47.8292
10.7333	5.17387	58.9396	91.3871	-28.8807	469.898	47.8303
10.75	5.17265	58.9185	91.3308	-28.3633	469.968	47.8335
10.7667	5.17067	58.9272	91.3409	-28.4461	469.898	47.8286
10.7833	5.16853	58.966	91.3953	-28.0158	469.884	47.8315
10.8	5.16777	58.9201	91.3213	-28.1715	469.934	47.8313
10.8167	5.17067	58.8964	91.2968	-28.1165	470.021	47.832
10.8333	5.17204	58.9465	91.3645	-27.3655	469.927	47.8339
10.85	5.17052	58.951	91.3808	-27.7816	469.995	47.8329
10.8667	5.17006	58.8989	91.2757	-27.5658	470.01	47.8321
10.8833	5.16945	58.9484	91.3607	-26.67	470.016	47.8304
10.9	5.17387	58.9088	91.3065	-26.9114	470.052	47.8275
10.9167	5.17571	58.9259	91.3532	-26.646	469.981	47.8286
10.9333	5.17326	58.9092	91.2826	-26.7701	469.92	47.8301
10.95	5.17159	58.9135	91.3393	-26.3689	470.074	47.8333
10.9667	5.17342	58.8958	91.284	-26.524	470.062	47.8327
10.9833	5.17448	58.9098	91.2794	-27.1307	469.987	47.8281
11	5.1693	58.9294	91.3229	-26.6319	470.055	47.83
11.0167	5.17052	58.8963	91.2775	-27.0531	470.088	47.832
11.0333	5.17189	58.9155	91.3006	-26.0804	470.066	47.8315
11.05	5.17372	58.9153	91.3052	-25.8772	469.957	47.8309
11.0667	5.17296	58.9494	91.3581	-25.2227	469.975	47.8332
11.0833	5.17235	58.943	91.3004	-25.5154	470.015	47.8336
11.1	5.17662	58.9541	91.3482	-24.8472	469.945	47.8323
11.1167	5.17311	58.953	91.388	-22.7277	469.925	47.833
11.1333	5.17098	58.9396	91.2573	-23.4853	469.906	47.8315
11.15	5.17052	58.9695	91.3807	-23.7052	469.836	47.8344
11.1667	5.1693	58.9002	91.3068	-23.5557	469.892	47.8323
11.1833	5.17036	58.9161	91.3015	-22.6728	469.843	47.8327
11.2	5.1722	58.8813	91.2649	-22.1037	469.704	47.8329
11.2167	5.16914	58.9292	91.2919	-22.7599	469.807	47.8333
11.2333	5.16853	58.9202	91.2968	-23.0001	469.746	47.8307
11.25	5.16747	58.9669	91.4188	-22.3426	469.627	47.8323
11.2667	5.17021	58.9397	91.3653	-21.7895	469.874	47.8321
11.2833	5.16792	58.8943	91.2612	-22.2288	469.9	47.8312
11.3	5.17387	58.933	91.3039	-21.8717	469.852	47.8344
11.3167	5.17418	58.9051	91.2742	-21.8772	469.829	47.8323
11.3333	5.17326	58.9942	91.3628	-22.0368	469.868	47.831
11.35	5.17677	58.9379	91.3731	-21.2226	469.824	47.8301
11.3667	5.17372	58.9025	91.3081	-22.497	469.818	47.8281
11.3833	5.17479	58.9149	91.2919	-22.2234	469.867	47.8275
11.4	5.17174	58.9715	91.3276	-21.9218	469.879	47.8268
11.4167	5.17311	58.9668	91.3665	-22.4076	469.826	47.8262
11.4333	5.16823	58.9361	91.2756	-22.1949	469.877	47.8268
11.45	5.1696	58.9532	91.3694	-22.6984	469.859	47.8291
11.4667	5.16747	58.9986	91.4968	-21.6906	469.807	47.8295
11.4833	5.16853	58.9182	91.3152	-21.7513	469.878	47.8315
11.5	5.16853	58.9132	91.2678	-20.6957	469.883	47.8327
11.5167	5.16594	58.9225	91.2646	-20.7125	469.686	47.8307
11.5333	5.16396	58.8999	91.3	-20.7876	469.866	47.83
11.55	5.16014	58.9333	91.2927	-20.7703	469.803	47.8338
11.5667	5.15877	58.8824	91.2275	-20.967	469.869	47.8326
11.5833	5.15984	58.9268	91.2997	-20.6994	469.764	47.8312
11.6	5.16106	58.9364	91.2957	-20.7273	469.851	47.8362
11.6167	5.16106	58.9378	91.3584	-20.918	469.778	47.8344
11.6333	5.16197	58.9289	91.3197	-20.6988	469.747	47.8339
11.65	5.16106	58.903	91.274	-19.9889	469.734	47.8358
11.6667	5.16228	58.9083	91.2788	-20.418	469.823	47.8341
11.6833	5.16106	58.8746	91.2254	-20.6159	469.789	47.8324
11.7	5.1545	58.9668	91.3574	-11.556	469.765	47.8356
11.7167	5.15785	59.0205	91.3712	-19.4608	469.755	47.8335
11.7333	5.15801	58.8958	91.2421	-19.5788	469.735	47.8324
11.75	5.15678	58.9126	91.2721	-19.3392	469.757	47.8341
11.7667	5.15724	58.9082	91.2884	-18.7771	469.715	47.8329
11.7833	5.16396	58.9552	91.3047	-19.0316	469.613	47.8326
11.8	5.16579	58.9204	91.3123	-19.1454	469.692	47.8318
11.8167	5.16136	58.897	91.282	-18.7229	469.645	47.8298
11.8333	5.16014	58.9059	91.2727	-18.2699	469.597	47.8342
11.85	5.15266	58.8949	91.2273	-18.4063	469.698	47.8318
11.8667	5.14687	58.9132	91.2391	-18.6138	469.723	47.8297
11.8833	5.14809	59.0113	91.3976	-9.94667	469.646	47.8295
11.9	5.1487	58.9318	91.3004	-18.3634	469.71	47.831
11.9167	5.14839	58.892	91.2316	-9.05083	469.775	47.8292
11.9333	5.14381	58.9016	91.2557	-28.5499	469.711	47.8257
11.95	5.14275	58.9135	91.2736	-17.9475	469.627	47.8289
11.9667	5.14412	58.9909	91.4245	-7.69356	469.671	47.8281
11.9833	5.14168	58.971	91.3657	-8.993	469.817	47.833
12	5.14336	59.0638	91.5327	-25.454	469.711	47.8291
12.0167	5.1461	58.9541	91.2939	-20.1629	469.751	47.8277
12.0333	5.14351	58.9152	91.2595	-12.214	469.736	47.8262
12.05	5.14473	58.912	91.2728	-18.1536	469.668	47.8251
12.0667	5.1403	58.9811	91.2954	-16.638	469.732	47.8246
12.0833	5.13969	58.9242	91.2725	-16.1806	469.636	47.8251
12.1	5.14046	58.9094	91.289	-16.4304	469.554	47.8219
12.1167	5.14366	58.8903	91.2031	-16.6058	469.674	47.8213
12.1333	5.14488	58.9491	91.258	-25.4272	469.713	47.8255
12.15	5.14137	58.984	91.3749	-7.04155	469.694	47.826
12.1667	5.14214	58.8882	91.2133	-18.1905	469.647	47.8283
12.1833	5.14473	58.9086	91.2312	-18.082	469.721	47.8286
12.2	5.14366	58.9024	91.2353	-17.638	469.688	47.8288
12.2167	5.1429	58.9253	91.2457	-18.0613	469.603	47.8248
12.2333	5.14412	58.8903	91.2342	-17.9003	469.695	47.8271
12.25	5.14275	58.8984	91.2186	-18.196	469.661	47.8306
12.2667	5.14168	58.9045	91.2225	-17.4563	469.596	47.8295
12.2833	5.13954	58.9027	91.2508	-17.4801	469.609	47.8298
12.3	5.14214	58.9297	91.2818	-17.7096	469.989	47.8266
12.3167	5.13939	58.8978	91.2315	-17.5773	470.243	47.8237
12.3333	5.14381	58.8821	91.2075	-17.6458	470.426	47.8226
12.35	5.14046	58.9043	91.2277	-17.5791	470.424	47.8275
12.3667	5.14168	58.9359	91.3001	-16.7088	470.262	47.8275
12.3833	5.14259	58.9158	91.2615	-16.7594	470.354	47.8291
12.4	5.13985	58.9506	91.2585	-17.6827	470.239	47.828
12.4167	5.14107	58.9115	91.264	-16.8954	470.125	47.8301
12.4333	5.13603	58.9625	91.2704	-17.1648	470.109	47.8255
12.45	5.13145	58.9123	91.2769	-17.4075	470.143	47.8251
12.4667	5.13618	58.9443	91.3369	-16.4341	469.976	47.8233
12.4833	5.13863	58.9361	91.3055	-16.462	469.945	47.8228
12.5	5.13588	58.8961	91.2411	-15.9686	469.925	47.822
12.5167	5.13222	58.9126	91.2542	-16.806	469.885	47.8248
12.5333	5.13054	58.9185	91.229	-16.5414	469.82	47.8284
12.55	5.13084	58.9271	91.3026	-16.1121	469.765	47.8275
12.5667	5.12962	58.9271	91.2685	-15.422	469.761	47.8268
12.5833	5.12978	58.9367	91.3223	-15.76	469.634	47.828
12.6	5.1284	58.9053	91.233	-15.6919	469.678	47.8274
12.6167	5.1284	58.9484	91.3169	-15.2116	469.675	47.824
12.6333	5.12856	58.9314	91.2658	-15.8482	469.589	47.8257
12.65	5.12917	58.9378	91.256	-15.3754	469.691	47.8245
12.6667	5.12657	58.9817	91.374	-15.8082	469.639	47.8254
12.6833	5.12566	58.9079	91.227	-15.4208	469.565	47.8284
12.7	5.12657	58.9129	91.2647	-15.5096	469.682	47.8263
12.7167	5.12383	58.9921	91.3123	-15.0065	469.596	47.828
12.7333	5.11787	58.9124	91.2392	-14.3867	469.61	47.8243
12.75	5.12215	58.894	91.1781	-14.7497	469.678	47.823
12.7667	5.11498	58.9278	91.244	-13.6738	469.631	47.8213
12.7833	5.11086	59.0676	91.3194	-14.2233	469.54	47.8202
12.8	5.10857	58.8717	91.1587	-13.9968	469.537	47.8214
12.8167	5.10536	58.8866	91.177	-13.8865	469.601	47.8226
12.8333	5.10155	58.9198	91.2071	-13.5879	469.573	47.8255
12.85	5.09575	58.9126	91.2556	-14.1268	469.585	47.8259
12.8667	5.09361	58.921	91.2061	-15.093	469.549	47.822
12.8833	5.09651	58.9118	91.2306	-14.9136	469.607	47.8234
12.9	5.09117	58.9913	91.2713	-14.2841	469.535	47.8222
12.9167	5.09041	58.9216	91.2162	-14.6603	469.611	47.8243
12.9333	5.08659	58.8978	91.1791	-13.7411	469.562	47.8254
12.95	5.08522	58.9092	91.2194	-13.9121	469.514	47.8243
12.9667	5.08125	58.9016	91.204	-14.1459	469.617	47.822
12.9833	5.08095	58.9285	91.22	-13.7382	469.579	47.8217
13	5.07835	58.9048	91.2034	-14.4277	469.57	47.8191
13.0167	5.07469	58.9082	91.1807	-14.3145	469.635	47.8222
13.0333	5.07484	58.9011	91.2138	-13.2827	469.612	47.8214
13.05	5.07408	58.9187	91.227	-13.7566	469.565	47.8223
13.0667	5.07149	58.9278	91.2353	-13.5343	469.566	47.8211
13.0833	5.0666	58.9156	91.1916	-13.6123	469.651	47.8211
13.1	5.06737	58.9031	91.2006	-13.9365	469.588	47.8225
13.1167	5.05989	58.8729	91.164	-14.1607	469.512	47.8173
13.1333	5.05959	58.8877	91.2057	-13.3799	469.565	47.8182
13.15	5.05882	58.9213	91.2368	-13.601	469.651	47.8176
13.1667	5.05531	58.9373	91.3223	-13.682	469.571	47.8208
13.1833	5.05241	58.9013	91.2049	-12.273	469.558	47.8202
13.2	5.05043	58.9236	91.2637	-13.1998	469.571	47.8191
13.2167	5.05104	58.8927	91.2229	-12.9293	469.428	47.8176
13.2333	5.04509	58.8967	91.1875	-13.3245	469.634	47.8165
13.25	5.04524	58.8712	91.1626	-13.4753	469.602	47.8161
13.2667	5.04173	58.9127	91.2022	-13.2107	469.601	47.8153
13.2833	5.03655	58.9007	91.2103	-13.2201	469.683	47.8158
13.3	5.03532	58.9123	91.2428	-12.6289	469.668	47.8161
13.3167	5.03059	58.9037	91.2156	-12.0448	469.568	47.8159
13.3333	5.02876	58.9469	91.3113	-12.4525	469.518	47.8144
13.35	5.02159	58.8821	91.161	-12.3589	469.583	47.8133
13.3667	5.01976	58.8844	91.168	-11.767	469.579	47.8165
13.3833	5.01793	58.9344	91.2649	-12.3881	469.526	47.8167
13.4	5.01015	58.9187	91.2298	-11.9643	469.633	47.8178
13.4167	5.00801	58.8859	91.1611	-12.4412	469.67	47.8172
13.4333	5.00511	58.9057	91.1854	-11.4225	469.587	47.8149
13.45	5.00282	58.926	91.2539	-12.2742	469.605	47.8133
13.4667	4.99779	58.8908	91.1825	-12.3148	469.625	47.8138
13.4833	4.99474	58.9162	91.2075	-12.5872	469.5	47.8194
13.5	4.99352	58.8732	91.1277	-12.0716	469.615	47.8156
13.5167	4.99031	58.8844	91.1691	-11.7229	469.599	47.8149
13.5333	4.98589	58.926	91.2263	-10.3187	469.526	47.8144
13.55	4.98589	58.9253	91.228	-11.6448	469.662	47.8109
13.5667	4.98192	58.8909	91.1758	-11.047	469.656	47.8123
13.5833	4.98314	58.933	91.1903	-11.8331	469.676	47.8104
13.6	4.98482	58.8828	91.1454	-11.6555	469.699	47.8103
13.6167	4.98146	58.9024	91.1547	-11.7992	469.645	47.8077
13.6333	4.98192	58.9617	91.2998	-11.693	469.681	47.8094
13.65	4.9778	58.8778	91.1286	-11.8665	469.611	47.8053
13.6667	4.97261	58.905	91.1956	-11.6186	469.619	47.8074
13.6833	4.97002	58.9111	91.2231	-12.3475	469.532	47.8056
13.7	4.96895	58.9173	91.1521	-11.4487	469.51	47.8111
13.7167	4.96925	58.9217	91.1868	-11.9202	469.623	47.8085
13.7333	4.96727	58.8958	91.1538	-11.3491	469.592	47.8088
13.75	4.96101	58.9295	91.22	-11.6943	469.538	47.8092
13.7667	4.96559	58.8866	91.1634	-11.4069	469.477	47.8097
13.7833	4.96147	58.8927	91.157	-10.9563	469.499	47.8062
13.8	4.9604	58.9332	91.2267	-11.3187	469.436	47.8062
13.8167	4.95338	58.9164	91.2038	-10.7233	469.508	47.804
13.8333	4.95308	58.905	91.1768	-10.2334	469.475	47.8077
13.85	4.95186	58.8863	91.1549	-10.9922	469.557	47.8086
13.8667	4.95293	58.9201	91.1933	-11.3438	469.552	47.8071
13.8833	4.94896	58.9323	91.2032	-10.8794	469.482	47.8082
13.9	4.94988	58.9066	91.1802	-11.2139	469.51	47.808
13.9167	4.95232	58.8955	91.146	-10.8878	469.578	47.8101
13.9333	4.94957	58.9043	91.1767	-10.5874	469.592	47.8094
13.95	4.94759	58.8984	91.1866	-10.9791	469.514	47.8136
13.9667	4.95033	58.9095	91.1936	-10.6542	469.525	47.8114
13.9833	4.94988	58.9712	91.2064	-10.9069	469.507	47.8101
14	4.95155	58.9085	91.1268	-10.929	469.46	47.8101
14.0167	4.95293	58.9042	91.1929	-11.1132	469.368	47.8085
14.0333	4.95659	58.895	91.1506	-10.8312	469.503	47.8083
14.05	4.95857	58.8924	91.128	-11.0392	469.532	47.8068
14.0667	4.9543	58.9263	91.1457	-9.79469	469.42	47.8057
14.0833	4.95811	58.8984	91.2237	-10.0492	469.537	47.8094
14.1	4.95476	58.9191	91.1953	-9.8101	469.473	47.8115
14.1167	4.95888	58.9373	91.2005	-10.0767	469.504	47.81
14.1333	4.95781	58.9277	91.2206	-9.25819	469.585	47.8078
14.15	4.95613	58.9152	91.2009	-9.4352	469.573	47.8062
14.1667	4.95979	58.8934	91.1399	-9.73808	469.562	47.806
14.1833	4.96315	58.9281	91.1544	-8.95012	469.579	47.8049
14.2	4.96071	58.8857	91.125	-10.8216	469.55	47.8095
14.2167	4.9604	58.9167	91.1717	-11.0213	469.577	47.8063
14.2333	4.96162	58.9176	91.1602	-11.1423	469.539	47.8059
14.25	4.96071	58.9541	91.2267	-9.21883	469.663	47.8101
14.2667	4.96468	58.9109	91.1929	-10.2584	469.56	47.8071
14.2833	4.96376	58.9127	91.1514	-9.06395	469.409	47.8088
14.3	4.96132	58.8952	91.1396	-9.81667	469.539	47.8082
14.3167	4.96346	58.9314	91.1964	-10.3329	469.573	47.8101
14.3333	4.96437	58.8856	91.1311	-10.1118	469.327	47.8136
14.35	4.96635	58.993	91.2644	-8.77541	469.475	47.8138
14.3667	4.96681	58.9146	91.1794	-9.2701	469.496	47.8156
14.3833	4.9662	58.9227	91.1428	-9.69093	469.526	47.8132
14.4	4.96803	58.8891	91.1166	-9.4352	469.56	47.812
14.4167	4.96956	58.9739	91.2685	-10.6017	469.544	47.8111
14.4333	4.97627	58.8978	91.1372	-10.023	469.511	47.812
14.45	4.97566	58.9477	91.2646	-9.3763	469.526	47.8109
14.4667	4.97475	58.9147	91.1547	-10.7519	469.502	47.8126
14.4833	4.97505	58.8924	91.1338	-9.64088	469.421	47.8111
14.5	4.97429	58.9617	91.1842	-8.90068	469.471	47.8129
14.5167	4.9752	58.8964	91.1207	-10.668	469.466	47.8118
14.5333	4.97261	58.9088	91.1903	-8.76595	469.406	47.812
14.55	4.97612	58.9101	91.1626	-10.0236	469.332	47.8104
14.5667	4.97444	58.9004	91.124	-10.2984	469.517	47.8101
14.5833	4.97261	58.9144	91.1385	-9.68025	469.585	47.8103
14.6	4.97429	58.9344	91.2032	-10.9557	469.459	47.8112
14.6167	4.981	58.9181	91.1079	-9.94316	469.517	47.8115
14.6333	4.97993	58.8741	91.0877	-10.2525	469.562	47.8124
14.65	4.981	58.8979	91.135	-10.0455	469.533	47.8149
14.6667	4.98177	58.9156	91.1442	-7.75795	469.608	47.8111
14.6833	4.98177	58.9376	91.2127	-9.45427	469.576	47.8085
14.7	4.98528	58.9185	91.1918	-9.9044	469.659	47.8112
14.7167	4.98375	58.8807	91.1079	-9.0049	469.602	47.8117
14.7333	4.99031	58.9713	91.202	-10.0199	469.512	47.8103
14.75	4.99031	59.0603	91.3255	-10.7055	469.531	47.8077
14.7667	4.99153	58.9288	91.1739	-9.04839	469.586	47.8091
14.7833	4.99214	58.8934	91.1231	-9.43764	469.519	47.8104
14.8	4.9897	58.9057	91.1865	-10.1421	469.589	47.8098
14.8167	4.98848	58.9425	91.2469	-9.33449	469.459	47.8097
14.8333	4.99062	58.8863	91.1047	-9.20815	469.651	47.8082
14.85	4.98909	58.9588	91.1384	-9.75716	469.526	47.8078
14.8667	4.99138	58.9181	91.1427	-8.66692	469.443	47.8109
14.8833	4.9929	58.9117	91.1681	-9.92577	469.481	47.8115
14.9	4.9897	58.8853	91.0951	-10.0921	469.595	47.8124
14.9167	4.99016	58.9166	91.1193	-8.71162	469.378	47.8138
14.9333	4.99031	58.8738	91.1153	-9.38942	469.467	47.8126
14.95	4.98711	58.9072	91.1393	-8.39867	469.546	47.8124
14.9667	4.98665	58.9149	91.1515	-9.71779	469.532	47.8109
14.9833	4.98726	58.9866	91.2292	-8.22105	469.515	47.8123
15	4.99092	58.9001	91.1065	-9.30229	469.472	47.8101
15.0167	4.98741	58.8883	91.0879	-10.1405	469.521	47.8095
15.0333	4.98543	58.8956	91.1392	-8.82607	469.412	47.8101
15.05	4.98695	58.8857	91.0752	-9.23317	469.504	47.8072
15.0667	4.98787	58.9187	91.1456	-10.8521	469.43	47.8112
15.0833	4.98695	58.9367	91.1454	-10.5546	469.41	47.8091
15.1	4.9839	58.9253	91.2162	-10.3109	469.422	47.8114
15.1167	4.98177	58.8944	91.1465	-9.48647	469.479	47.8063
15.1333	4.98146	58.9114	91.1483	-9.43413	469.43	47.8083
15.15	4.98238	58.8779	91.0677	-9.77852	469.574	47.812
15.1667	4.98695	58.9184	91.1102	-8.50609	469.548	47.8103
15.1833	4.98833	58.9329	91.146	-9.85436	469.335	47.8078
15.2	4.98589	58.8686	91.0702	-9.44176	469.496	47.808
15.2167	4.98253	58.9158	91.1022	-9.99443	469.558	47.8117
15.2333	4.98665	58.8691	91.0792	-8.07808	469.486	47.8107
15.25	4.98833	58.915	91.1007	-9.62898	469.59	47.8149
15.2667	4.98619	58.8903	91.0685	-8.58589	469.592	47.8153
15.2833	4.98405	58.8978	91.094	-8.90892	469.598	47.8146
15.3	4.98039	58.9185	91.1074	-8.33199	469.527	47.8115
15.3167	4.98405	58.8931	91.0986	-9.58778	469.616	47.8136
15.3333	4.98558	58.8955	91.1163	-10.33	469.598	47.8162
15.35	4.98222	58.9217	91.1402	-9.68803	469.637	47.8146
15.3667	4.98512	58.9307	91.1372	-9.11873	469.566	47.8141
15.3833	4.98543	58.8667	91.0761	-9.34471	469.566	47.8161
15.4	4.98558	58.9433	91.2103	-8.54179	469.519	47.8114
15.4167	4.98848	58.9271	91.1277	-9.78401	469.643	47.8132
15.4333	4.98879	58.8914	91.0847	-9.17183	469.506	47.8141
15.45	4.98955	58.8888	91.1301	-8.46489	469.404	47.8132
15.4667	4.98955	58.9071	91.1215	-9.29405	469.569	47.812
15.4833	4.9894	58.9898	91.1846	-10.3294	469.619	47.8115
15.5	4.98817	58.8926	91.0848	-10.2119	469.34	47.8124
15.5167	4.98528	58.8989	91.1243	-10.1977	469.462	47.8138
15.5333	4.98741	58.894	91.1089	-9.51332	469.438	47.8118
15.55	4.98787	58.9042	91.128	-9.98833	469.405	47.8111
15.5667	4.99397	58.9092	91.094	-9.70772	469.366	47.8136
15.5833	4.99687	58.9111	91.1009	-10.9719	469.387	47.8176
15.6	4.99535	58.8734	91.1022	-9.11339	469.421	47.8135
15.6167	4.99413	58.8758	91.0688	-9.59618	469.428	47.8153
15.6333	4.9926	58.8775	91.0801	-10.2537	469.349	47.8143
15.65	4.99702	58.8793	91.0435	-9.56169	469.371	47.8167
15.6667	4.9955	58.8895	91.083	-10.0414	469.329	47.814
15.6833	4.99489	58.9762	91.2139	-8.64494	469.409	47.8141
15.7	4.99535	58.9257	91.1472	-9.47517	469.361	47.814
15.7167	4.99764	58.913	91.1379	-8.85292	469.291	47.8146
15.7333	5.00191	58.922	91.0951	-8.51921	469.436	47.8146
15.75	4.99992	58.9153	91.134	-8.5627	469.496	47.8133
15.7667	5.00557	58.8912	91.0803	-9.1378	469.276	47.8129
15.7833	5.00832	58.8633	91.0557	-7.42424	469.445	47.8115
15.8	5.00374	58.8946	91.0766	-10.2744	469.476	47.8126
15.8167	5.0074	58.9271	91.1561	-8.87611	469.497	47.8129
15.8333	5.01122	58.8903	91.0848	-9.55452	469.394	47.8127
15.85	5.00664	58.9272	91.1295	-9.33388	469.413	47.8094
15.8667	5.01274	58.9181	91.1437	-8.95958	469.445	47.8114
15.8833	5.01625	58.8648	91.0299	-9.84474	469.37	47.8109
15.9	5.01518	58.9439	91.1179	-9.85375	469.371	47.812
15.9167	5.01915	58.8914	91.0734	-8.3123	469.412	47.8129
15.9333	5.01747	58.9468	91.0908	-9.66835	469.436	47.814
15.95	5.01762	58.8956	91.0622	-9.24568	469.519	47.8121
15.9667	5.01778	58.9108	91.0944	-10.703	469.472	47.8141
15.9833	5.01915	58.9059	91.0664	-8.98994	469.471	47.8159
16	5.01762	58.8862	91.0502	-9.41612	469.598	47.8153
16.0167	5.02113	58.9768	91.1839	-8.77968	469.61	47.813
16.0333	5.02373	59.0101	91.22	-9.42925	469.339	47.8107
16.05	5.02632	58.9214	91.1167	-9.52583	469.449	47.8092
16.0667	5.02632	58.9028	91.0774	-9.08897	469.55	47.8098
16.0833	5.02754	58.932	91.1091	-8.78258	469.371	47.8104
16.1	5.03044	58.8819	91.0665	-8.86726	469.393	47.8082
16.1167	5.03227	58.8821	91.0705	-8.69499	469.442	47.8069
16.1333	5.03044	58.8818	91.0564	-8.85002	469.41	47.8117
16.15	5.03319	58.9813	91.0832	-8.94829	469.368	47.8112
16.1667	5.03883	58.9253	91.1286	-7.76817	469.329	47.8117
16.1833	5.03822	58.8795	91.0123	-8.86421	469.398	47.8123
16.2	5.03944	58.9747	91.1713	-8.58055	469.387	47.8109
16.2167	5.0428	58.8908	91.0723	-7.99278	469.396	47.8121
16.2333	5.04097	58.9402	91.1631	-8.81477	469.394	47.8098
16.25	5.04265	58.8793	91.0436	-9.03236	469.393	47.8088
16.2667	5.04677	58.8932	91.1056	-8.32298	469.438	47.8085
16.2833	5.04585	58.8827	91.0638	-7.46178	469.481	47.8083
16.3	5.04677	58.9082	91.1062	-8.36113	469.309	47.8094
16.3167	5.04616	58.9498	91.1282	-8.18474	469.496	47.8091
16.3333	5.04921	58.9411	91.1459	-9.83467	469.428	47.8103
16.35	5.05226	58.8958	91.0679	-8.86421	469.351	47.8069
16.3667	5.05135	58.9002	91.0522	-8.17528	469.447	47.8065
16.3833	5.05272	58.8923	91.0474	-7.90703	469.461	47.8109
16.4	5.04875	58.8773	91.0185	-8.53172	469.408	47.8103
16.4167	5.05333	58.9042	91.0496	-8.06679	469.417	47.8106
16.4333	5.05013	58.8932	91.0705	-7.93861	469.477	47.8049
16.45	5.05409	58.8828	91.0447	-8.16383	469.506	47.8059
16.4667	5.05119	58.9324	91.1392	-8.59718	469.45	47.8086
16.4833	5.05287	58.8996	91.0696	-8.4774	469.387	47.8098
16.5	5.05379	58.9254	91.0832	-8.97087	469.432	47.8074
16.5167	5.05394	58.9207	91.1439	-8.87077	469.342	47.8069
16.5333	5.05623	58.9669	91.1321	-9.32442	469.411	47.8069
16.55	5.05806	58.903	91.0864	-7.94395	469.449	47.8106
16.5667	5.05791	58.8758	91.0127	-7.71263	469.366	47.8078
16.5833	5.06508	58.9071	91.1033	-8.61931	469.461	47.8117
16.6	5.06859	58.8888	91.0113	-8.57643	469.429	47.8117
16.6167	5.06493	58.9843	91.1564	-6.99501	469.287	47.8095
16.6333	5.06294	58.9036	91.0452	-9.37691	469.413	47.8101
16.65	5.06508	58.8961	91.0067	-8.5746	469.442	47.8111
16.6667	5.06493	58.9004	91.0328	-8.74031	469.42	47.8138
16.6833	5.06249	58.8863	91.0519	-8.72185	469.374	47.8117
16.7	5.06111	58.8778	91.0136	-8.6425	469.415	47.8115
16.7167	5.06493	58.872	91.0255	-8.56926	469.41	47.8121
16.7333	5.0634	58.8996	91.0546	-8.12401	469.437	47.8169
16.75	5.06157	58.9063	91.074	-8.22411	469.418	47.8132
16.7667	5.06279	58.9715	91.1305	-9.47701	469.401	47.8159
16.7833	5.06477	58.8789	91.0383	-8.23311	469.372	47.815
16.8	5.06187	58.9147	91.1279	-9.5742	469.453	47.8152
16.8167	5.06599	58.9265	91.1315	-9.43291	469.383	47.8147
16.8333	5.06737	58.9095	91.0635	-9.66713	469.435	47.8136
16.85	5.06737	58.8831	91.0398	-8.59245	469.52	47.8159
16.8667	5.06966	58.9449	91.0816	-9.07829	469.476	47.813
16.8833	5.06706	58.8885	91.0391	-8.70216	469.258	47.8132
16.9	5.07027	58.9295	91.0806	-8.03459	469.465	47.8129
16.9167	5.07408	58.9721	91.1047	-7.91542	469.424	47.813
16.9333	5.07362	59.0073	91.1544	-9.54018	469.334	47.8121
16.95	5.07256	58.9072	91.0026	-7.80205	469.427	47.8132
16.9667	5.07637	58.9433	91.1201	-7.76329	469.537	47.8132
16.9833	5.0808	58.9547	91.0937	-8.2885	469.528	47.8121
17	5.0779	58.9271	91.0577	-8.96446	469.468	47.8135
17.0167	5.08202	58.9002	91.0464	-8.98399	469.505	47.8149
17.0333	5.08003	58.9173	91.0712	-8.13591	469.498	47.8153
17.05	5.08308	58.9228	91.0093	-9.19334	469.373	47.8196
17.0667	5.08354	58.8819	91.0046	-8.12691	469.41	47.8161
17.0833	5.08354	58.903	91.0163	-8.17528	469.47	47.8106
17.1	5.0811	58.8984	91.0539	-8.57933	469.463	47.8109
17.1167	5.08629	58.9094	91.0166	-8.08815	469.524	47.8098
17.1333	5.08873	58.9082	91.011	-8.17345	469.434	47.814
17.15	5.093	58.9088	90.9937	-8.12569	469.313	47.814
17.1667	5.08812	58.8953	91.0262	-9.09081	469.477	47.8152
17.1833	5.0872	59.031	91.1878	-7.10777	469.378	47.8175
17.2	5.08598	58.9254	91.079	-8.80287	469.235	47.8146
17.2167	5.08705	58.8912	91.0293	-8.74504	469.38	47.8158
17.2333	5.09026	58.9086	91.0444	-8.83385	469.347	47.8127
17.25	5.08858	58.877	90.9838	-9.22966	469.358	47.8153
17.2667	5.093	58.9291	91.1012	-9.03359	469.306	47.8156
17.2833	5.0956	58.9176	91.0522	-8.99651	469.369	47.8152
17.3	5.09514	59.0357	91.2295	-10.6083	469.383	47.8159
17.3167	5.09239	58.9089	91.0261	-8.78853	469.307	47.8144
17.3333	5.09514	58.8941	91.0133	-9.31603	469.39	47.8141
17.35	5.09407	58.8747	91.0134	-8.92326	469.398	47.8132
17.3667	5.09529	58.9506	91.0749	-9.13841	469.373	47.8147
17.3833	5.09346	58.9535	91.0851	-9.16283	469.46	47.8152
17.4	5.09544	58.8819	90.9654	-9.00307	469.508	47.8198
17.4167	5.09865	58.8664	90.9939	-10.647	469.472	47.814
17.4333	5.10353	58.9158	91.04	-8.8076	469.604	47.815
17.45	5.1049	58.8656	90.9519	-8.12813	469.513	47.8159
17.4667	5.10689	58.8627	90.9705	-9.48235	469.394	47.8207
17.4833	5.10628	58.9082	91.0459	-8.96385	469.756	47.8214
17.5	5.10643	58.9123	91.0328	-9.15566	469.74	47.8201
17.5167	5.10368	58.937	91.1225	-9.62837	469.662	47.8201
17.5333	5.10521	58.8819	90.9965	-7.882	469.645	47.8173
17.55	5.10277	58.9025	91.0458	-9.70345	469.666	47.8178
17.5667	5.10353	58.8827	91.032	-9.86092	469.571	47.8161
17.5833	5.10597	58.9162	91.0635	-8.42735	469.557	47.8152
17.6	5.10704	58.8525	90.9423	-10.0211	469.572	47.8161
17.6167	5.10628	58.8943	91.0169	-9.86855	469.486	47.8135
17.6333	5.10567	58.9021	91.0369	-9.57954	469.437	47.8165
17.65	5.10445	59.0308	91.181	-9.21181	469.519	47.8188
17.6667	5.10902	58.9285	91.0989	-9.46144	469.55	47.8201
17.6833	5.10521	59.0125	91.1665	-8.21343	469.541	47.8217
17.7	5.10765	58.8857	91.0049	-9.70345	469.489	47.8198
17.7167	5.10918	58.9507	91.1251	-8.95485	469.436	47.8201
17.7333	5.11116	58.8691	90.9628	-8.81783	469.381	47.8188
17.75	5.11269	58.93	90.9986	-8.78792	469.442	47.8213
17.7667	5.12032	58.942	91.0937	-8.92738	469.41	47.8204
17.7833	5.11406	58.8979	91.0033	-8.72902	469.33	47.822
17.8	5.11864	58.9297	91.0474	-9.53423	469.449	47.8214
17.8167	5.11986	58.8978	91.0339	-8.93166	469.482	47.8246
17.8333	5.12398	58.9204	91.0183	-9.59023	469.517	47.8236
17.85	5.12032	58.8744	91.0006	-10.0939	469.451	47.8289
17.8667	5.12016	58.9651	91.0726	-8.82134	469.513	47.8269
17.8833	5.12245	58.8746	90.9698	-8.76823	469.478	47.8262
17.9	5.12383	58.9178	91.0261	-8.67592	469.445	47.8226
17.9167	5.12322	58.883	90.9687	-8.2592	469.372	47.822
17.9333	5.12077	58.8891	91.0066	-8.82607	469.396	47.8214
17.95	5.12306	58.9164	91.0407	-6.99379	469.348	47.8199
17.9667	5.12749	58.9169	91.0003	-7.94701	469.417	47.824
17.9833	5.12917	58.9173	91.0157	-8.75282	469.371	47.8208
18	5.12688	58.8766	90.9884	-8.45482	469.325	47.8225
18.0167	5.12886	58.9199	91.0656	-8.44994	469.459	47.8185
18.0333	5.12917	58.8731	90.9783	-7.83257	469.396	47.8199
18.05	5.12566	58.9182	91.0516	-6.64635	469.192	47.8226
18.0667	5.12871	58.9289	91.0148	-7.99934	469.448	47.821
18.0833	5.12733	58.9137	90.9898	-7.09755	469.394	47.8217
18.1	5.12428	58.9352	91.0029	-6.59279	469.402	47.8226
18.1167	5.12337	58.9892	91.2551	-8.07686	469.42	47.8243
18.1333	5.12276	58.9112	91.0366	-8.08754	469.437	47.8288
18.15	5.12367	58.8993	90.9988	-8.6866	469.392	47.8243
18.1667	5.12199	58.8703	90.9617	-8.05306	469.411	47.8228
18.1833	5.12077	58.8686	90.9438	-7.39494	469.421	47.8211
18.2	5.12322	59.0208	91.0807	-7.70561	469.444	47.8202
18.2167	5.12413	58.9143	91.0793	-7.41173	469.401	47.8234
18.2333	5.12566	58.9016	90.9777	-8.06847	469.458	47.8216
18.25	5.12642	58.9062	90.9989	-7.42363	469.5	47.8242
18.2667	5.12459	58.9127	91.0197	-6.84425	469.412	47.8259
18.2833	5.1223	58.8953	90.993	-7.12257	469.431	47.8243
18.3	5.12367	58.8857	90.9611	-7.22633	469.437	47.8237
18.3167	5.12962	58.8696	90.9776	-7.32521	469.217	47.8255
18.3333	5.12932	58.9448	91.0566	-6.96175	469.41	47.8269
18.35	5.12596	58.8874	90.9255	-7.54402	469.401	47.826
18.3667	5.1284	58.8772	90.962	-7.19475	469.271	47.8274
18.3833	5.12825	58.8787	90.9811	-7.5721	469.358	47.826
18.4	5.13145	58.8651	90.9475	-7.56966	469.409	47.8219
18.4167	5.13359	58.8917	90.9606	-7.38243	469.311	47.8211
18.4333	5.13222	58.8729	90.9625	-7.24663	469.285	47.8234
18.45	5.13161	58.9097	91.0355	-7.24724	469.347	47.8251
18.4667	5.13756	58.9013	90.9982	-6.75789	469.421	47.8237
18.4833	5.13542	58.9298	91.0107	-7.05879	469.289	47.822
18.5	5.13481	58.9124	91.0449	-6.93184	469.349	47.8228
18.5167	5.1342	58.8853	90.9683	-7.26738	469.401	47.8233
18.5333	5.13542	58.9619	91.0743	-6.464	469.334	47.821
18.55	5.13969	58.8973	90.9803	-6.96816	469.409	47.8225
18.5667	5.14183	58.8952	90.9823	-7.57973	469.435	47.8217
18.5833	5.14046	58.8795	90.9719	-6.69579	469.35	47.8175
18.6	5.13893	58.8885	90.9858	-7.02599	469.424	47.8167
18.6167	5.14137	58.8903	91.0204	-6.08315	469.357	47.8248
18.6333	5.14015	58.937	91.1254	-6.41213	469.211	47.8233
18.65	5.13283	58.9629	91.0403	-7.15294	469.395	47.8199
18.6667	5.13512	58.9175	91.0403	-7.41295	469.393	47.8208
18.6833	5.13161	58.9213	90.987	-7.32948	469.364	47.8198
18.7	5.13481	59.0592	91.108	-6.78703	469.309	47.819
18.7167	5.13588	58.8775	90.9744	-6.62911	469.43	47.8193
18.7333	5.13374	58.8804	90.942	-6.98433	469.376	47.8201
18.75	5.13817	58.953	90.9985	-6.61659	469.307	47.8216
18.7667	5.13832	59.0138	91.2009	-7.5071	469.329	47.8204
18.7833	5.14046	58.8874	90.9754	-6.94313	469.359	47.8208
18.8	5.13924	58.8844	90.9509	-7.44499	469.317	47.8199
18.8167	5.1403	58.8775	90.9449	-7.28416	469.383	47.8234
18.8333	5.14198	58.9068	91.0261	-7.23885	469.394	47.824
18.85	5.14153	58.9616	91.1216	-7.47673	469.309	47.8191
18.8667	5.14015	58.8882	90.9383	-7.35268	469.349	47.8194
18.8833	5.14046	58.8689	90.9286	-7.19887	469.342	47.8217
18.9	5.14	58.9149	90.9451	-6.93306	469.246	47.8242
18.9167	5.14458	58.8732	90.9383	-6.76796	469.461	47.8265
18.9333	5.14137	58.9259	91.023	-6.60637	469.476	47.8242
18.95	5.14351	58.9385	91.0185	-7.26036	469.424	47.8214
18.9667	5.13893	58.8767	90.9486	-8.29567	469.51	47.8191
18.9833	5.13863	58.9909	91.1521	-6.80199	469.481	47.8156
19	5.1429	58.8673	90.9544	-7.15782	469.432	47.8196
19.0167	5.14137	58.8873	90.9333	-7.12196	469.402	47.8159
19.0333	5.14305	58.8879	90.9585	-6.99379	469.443	47.8161
19.05	5.14153	58.9294	91.0368	-7.99217	469.435	47.8149
19.0667	5.1432	58.9199	91.013	-6.82823	469.382	47.8155
19.0833	5.13939	58.8854	90.9623	-7.76283	469.407	47.8138
19.1	5.13939	58.9132	90.9771	-8.6837	469.463	47.8164
19.1167	5.13954	58.8949	90.9777	-7.63939	469.368	47.8162
19.1333	5.14366	59.044	91.2272	-7.74254	469.391	47.8162
19.15	5.14458	58.9214	91.0418	-7.60719	469.423	47.8185
19.1667	5.14519	58.9686	91.0957	-7.99278	469.384	47.8173
19.1833	5.1432	58.9042	90.9496	-7.46239	469.512	47.8153
19.2	5.14671	58.915	91.0024	-6.96816	469.533	47.8188
19.2167	5.14397	58.8656	90.9043	-7.01119	469.423	47.8223
19.2333	5.1432	59.0354	91.1463	-7.41997	469.526	47.8208
19.25	5.14504	58.8938	90.9249	-6.74828	469.48	47.8201
19.2667	5.14168	58.912	90.9756	-7.14699	469.468	47.8205
19.2833	5.14183	58.9359	90.9913	-6.6851	469.427	47.8196
19.3	5.13924	58.8989	90.955	-7.47612	469.456	47.8187
19.3167	5.1403	58.8935	90.9432	-6.7376	469.428	47.8193
19.3333	5.14168	58.8633	90.8964	-7.79915	469.41	47.8196
19.35	5.14336	58.8741	90.935	-7.98622	469.449	47.8199
19.3667	5.14244	58.8743	90.9185	-6.94267	469.469	47.8204
19.3833	5.13939	58.9559	91.0354	-7.29958	469.412	47.8208
19.4	5.14275	58.9033	90.9811	-6.78352	469.433	47.8165
19.4167	5.14076	58.9094	90.9827	-6.91521	469.431	47.815
19.4333	5.13786	58.8729	90.9112	-7.20131	469.325	47.8169
19.45	5.14061	58.9065	91.0064	-7.47963	469.37	47.8153
19.4667	5.14015	58.8914	90.9599	-8.80638	469.303	47.8172
19.4833	5.13786	58.9109	90.9568	-7.25319	469.151	47.8144
19.5	5.13954	58.9086	90.9768	-6.96709	469.365	47.8156
19.5167	5.13817	58.9233	90.9956	-7.4218	469.35	47.8167
19.5333	5.13725	58.9356	90.9861	-6.76552	469.294	47.817
19.55	5.13954	58.9045	91.0174	-7.69539	469.359	47.8132
19.5667	5.13756	58.9079	90.9795	-6.33644	469.396	47.817
19.5833	5.13481	58.8923	90.9216	-7.23106	469.37	47.8194
19.6	5.12917	58.9253	91.025	-7.42485	469.32	47.8201
19.6167	5.13084	58.9158	90.9797	-7.8051	469.447	47.819
19.6333	5.13161	58.9475	91.0064	-7.68761	469.39	47.8202
19.65	5.12733	58.9138	90.9608	-6.77452	469.336	47.8188
19.6667	5.12779	58.9817	90.9655	-8.1884	469.389	47.8185
19.6833	5.13023	58.8927	90.9316	-7.20726	469.468	47.8194
19.7	5.12535	58.9825	91.0644	-7.45277	469.308	47.8147
19.7167	5.12306	58.8967	90.9687	-7.1476	469.357	47.8173
19.7333	5.1223	58.9181	90.9972	-6.83708	469.335	47.8147
19.75	5.12627	58.9198	90.9936	-7.61498	469.308	47.8167
19.7667	5.12627	58.8628	90.9013	-6.92238	469.405	47.8217
19.7833	5.12703	58.8923	90.9628	-7.2538	469.376	47.8231
19.8	5.1281	58.9164	91.0244	-7.81639	469.327	47.8179
19.8167	5.12886	58.8767	90.9564	-7.35451	469.392	47.8179
19.8333	5.12733	58.8714	90.9065	-7.07787	469.325	47.8211
19.85	5.12932	58.8886	90.9271	-7.28706	469.269	47.8164
19.8667	5.13268	58.9059	90.9742	-7.24236	469.309	47.8164
19.8833	5.1368	58.8715	90.899	-7.99767	469.291	47.8167
19.9	5.13664	58.9408	91.043	-5.93407	469.307	47.8194
19.9167	5.13557	58.9088	90.944	-6.84181	469.219	47.8193
19.9333	5.13481	58.8688	90.9162	-6.48964	469.301	47.8191
19.95	5.14	58.9292	91.0368	-7.19002	469.331	47.8208
19.9667	5.14046	58.9127	90.9832	-7.39555	469.265	47.821
19.9833	5.13817	58.8822	90.9339	-7.43309	469.357	47.8196
20	5.13283	58.9182	90.9527	-6.52306	469.338	47.819
20.0167	5.13145	58.9155	91.0035	-7.14409	469.292	47.8185
20.0333	5.13207	58.9141	90.9351	-7.2036	469.389	47.8184
20.05	5.13191	58.8766	90.8985	-7.01592	469.314	47.817
20.0667	5.13405	58.9068	90.9864	-6.87889	469.289	47.8198
20.0833	5.13863	58.8851	90.9255	-6.93657	469.423	47.8191
20.1	5.13283	58.8818	90.9153	-7.36763	469.366	47.8179
20.1167	5.13466	58.9057	90.9449	-6.9062	469.414	47.8127
20.1333	5.13329	58.9253	90.9901	-7.86293	469.434	47.8141
20.15	5.13252	58.8635	90.8598	-7.07726	469.389	47.813
20.1667	5.13329	58.8775	90.9026	0.342789	469.36	47.8165
20.1833	5.13359	58.9126	90.9934	-2.30293	469.392	47.8191
20.2	5.1342	58.9037	90.9896	-1.00594	469.4	47.8181
20.2167	5.1368	58.8917	90.9414	-1.81953	469.392	47.8118
20.2333	5.13893	58.9045	90.9293	-1.60378	469.295	47.8109
20.25	5.13756	58.8857	90.9098	-2.27257	469.328	47.8133
20.2667	5.1403	58.8847	90.9048	-2.09312	469.376	47.8167
20.2833	5.14	58.9204	90.9274	-2.43355	469.209	47.8156
20.3	5.13802	58.9089	90.9625	-2.34703	469.332	47.8175
20.3167	5.13481	58.8886	90.9252	-2.22725	469.318	47.8135
20.3333	5.1342	58.9115	90.9591	-1.52031	469.176	47.814
20.35	5.13207	58.8859	90.9132	-2.56767	469.318	47.815
20.3667	5.13191	58.9063	90.9097	-2.20818	469.282	47.8111
20.3833	5.1342	58.9251	90.9744	-2.24098	469.224	47.8109
20.4	5.13542	58.9117	90.9562	-2.68089	469.284	47.8109
20.4167	5.1368	58.9085	90.9374	-2.07405	469.323	47.8094
20.4333	5.14015	58.9019	90.9351	-0.736618	469.272	47.8077
20.45	5.13786	58.8853	90.9216	-0.0218964	469.261	47.8103
20.4667	5.13832	58.9179	90.9339	-0.335464	469.298	47.81
20.4833	5.13969	58.8885	90.917	-0.826035	469.286	47.8109
20.5	5.1403	58.9416	90.9768	-0.562515	469.227	47.8103
20.5167	5.14198	58.8816	90.884	0.171127	469.375	47.81
20.5333	5.14061	58.8877	90.9103	-0.232925	469.376	47.8059
20.55	5.13893	58.8668	90.8469	-1.01189	469.279	47.8098
20.5667	5.14046	58.922	90.9744	-0.814591	469.352	47.8095
20.5833	5.13588	58.973	91.0854	-0.668564	469.364	47.8069
20.6	5.13878	58.8894	90.9322	-0.566025	469.241	47.8062
20.6167	5.14076	58.8816	90.9049	-0.781326	469.333	47.8068
20.6333	5.14381	58.9323	90.9486	-1.67229	469.342	47.8049
20.65	5.13832	58.8697	90.873	-1.04836	469.313	47.81
20.6667	5.13832	58.8738	90.8912	-1.03218	469.348	47.8112
20.6833	5.13695	58.9056	90.9451	-0.803909	469.317	47.8132
20.7	5.13451	58.8728	90.9065	-1.12999	469.293	47.8132
20.7167	5.13649	58.8859	90.9098	-0.889816	469.32	47.814
20.7333	5.13802	58.8935	90.9197	-0.673447	469.321	47.8106
20.75	5.13695	58.9216	90.976	-0.306168	469.35	47.8121
20.7667	5.14229	58.9056	90.9461	-0.187607	469.33	47.8098
20.7833	5.14061	58.8744	90.8816	-1.56624	469.372	47.8075
20.8	5.13695	58.903	90.9364	-1.13121	469.357	47.8104
20.8167	5.14076	58.8717	90.8706	-1.12221	469.278	47.81
20.8333	5.13954	58.9396	90.9995	-1.44051	469.335	47.8097
20.85	5.13695	58.8688	90.8663	-0.951157	469.414	47.8097
20.8667	5.1368	58.8616	90.8767	-1.09474	469.28	47.813
20.8833	5.13893	58.8956	90.9238	-0.661392	469.397	47.8107
20.9	5.13741	58.908	90.935	-0.845566	469.398	47.8083
20.9167	5.13725	58.9051	90.9229	-1.67534	469.271	47.8094
20.9333	5.13985	58.9381	90.9406	-1.46431	469.359	47.8097
20.95	5.13634	58.8825	90.8848	-1.06743	469.305	47.8101
20.9667	5.13802	58.8708	90.9011	-1.493	469.337	47.8107
20.9833	5.14183	58.9037	90.9257	-1.61568	469.405	47.8111
21	5.13969	58.9507	90.9522	-1.62117	469.38	47.81
21.0167	5.14336	58.917	90.9574	-1.6497	469.375	47.8075
21.0333	5.13878	58.8926	90.9106	-2.2451	469.41	47.8069
21.05	5.14107	58.8993	90.9376	-1.90544	469.443	47.8092
21.0667	5.1368	58.8738	90.8772	-1.70937	469.362	47.8091
21.0833	5.13207	58.9144	90.9945	-2.01561	469.281	47.8088
21.1	5.1313	58.93	90.919	-2.04781	469.438	47.808
21.1167	5.13023	58.8651	90.8794	-2.20222	469.491	47.8045
21.1333	5.13054	58.859	90.8202	-1.5287	469.352	47.808
21.15	5.13191	58.9254	90.9165	-1.05186	469.425	47.8051
21.1667	5.12947	58.9138	90.9101	-1.81786	469.457	47.8042
21.1833	5.13237	58.9617	90.9058	-2.78343	469.339	47.8054
21.2	5.13207	58.9133	90.9275	-1.57585	469.454	47.8068
21.2167	5.13588	58.8956	90.9283	-1.66466	469.399	47.8062
21.2333	5.13847	58.8812	90.8643	-2.41676	469.455	47.8039
21.25	5.14015	58.8657	90.8633	-2.42516	469.403	47.8043
21.2667	5.13893	58.8915	90.9226	-2.0121	469.362	47.806
21.2833	5.13863	58.9201	90.9525	-2.49962	469.352	47.8078
21.3	5.1371	58.9285	90.9611	-1.67061	469.405	47.8069
21.3167	5.13664	58.8924	90.8888	-1.64848	469.435	47.8072
21.3333	5.13542	58.8903	90.8892	-2.02171	469.402	47.8077
21.35	5.13832	58.895	90.9412	-2.24159	469.296	47.8095
21.3667	5.1371	58.8752	90.8604	-2.55577	469.341	47.8091
21.3833	5.13741	58.8807	90.9113	-2.72438	469.353	47.8092
21.4	5.13618	58.8691	90.8569	-2.84599	469.217	47.8068
21.4167	5.13741	58.9243	90.9353	-2.90077	469.263	47.8085
21.4333	5.13557	58.9497	91.0078	-2.52831	469.342	47.8063
21.45	5.13573	58.908	90.9232	-2.30003	469.149	47.8063
21.4667	5.13603	58.8923	90.8935	-2.82692	469.308	47.8083
21.4833	5.13466	58.9666	91.1314	-2.28874	469.283	47.8072
21.5	5.13741	58.865	90.8675	-2.46086	469.256	47.8095
21.5167	5.13908	58.9652	91.0455	-1.69563	469.309	47.8103
21.5333	5.13863	58.9025	90.8912	-2.05437	469.354	47.8106
21.55	5.13649	58.8947	90.8926	-1.16692	469.349	47.81
21.5667	5.13832	58.9111	90.9371	-1.64436	469.382	47.8098
21.5833	5.13725	58.9249	90.9768	-1.12465	469.344	47.8111
21.6	5.13969	58.9191	90.9747	-1.71471	469.358	47.8092
21.6167	5.14412	58.8955	90.901	-1.5966	469.405	47.8082
21.6333	5.14305	58.8613	90.8559	-1.94954	469.497	47.8095
21.65	5.14275	58.8796	90.8689	-2.25761	469.514	47.8117
21.6667	5.14275	58.8667	90.8349	-1.60027	469.433	47.8112
21.6833	5.14153	58.9054	90.8935	-1.26946	469.494	47.8094
21.7	5.14153	58.9233	90.9544	-1.30394	469.519	47.8104
21.7167	5.14092	58.8944	90.886	-1.66634	469.351	47.8106
21.7333	5.14366	58.9443	90.967	-1.98769	469.396	47.8097
21.75	5.14168	58.9025	90.8926	-1.8148	469.444	47.8077
21.7667	5.14336	58.9138	90.9329	-1.31828	469.348	47.8085
21.7833	5.14244	58.9108	90.9792	-1.00243	469.458	47.8098
21.8	5.14107	58.9394	90.9922	-1.44463	469.451	47.8155
21.8167	5.1403	58.8903	90.8524	-1.88988	469.525	47.8132
21.8333	5.14198	58.9149	90.9057	-2.28218	469.511	47.8158
21.85	5.14168	58.8999	90.9014	-1.5519	469.474	47.813
21.8667	5.14504	58.8772	90.8648	-1.47621	469.403	47.8117
21.8833	5.14214	58.9146	90.9164	-1.71532	469.476	47.8132
21.9	5.14305	58.9147	90.9489	-1.62346	469.464	47.8161
21.9167	5.14183	58.9237	90.9228	-1.58531	469.415	47.815
21.9333	5.14259	58.9014	90.8711	-1.69197	469.388	47.8115
21.95	5.14122	58.8934	90.8744	-1.61156	469.454	47.8107
21.9667	5.14244	58.8645	90.8611	-2.48299	469.407	47.812
21.9833	5.14305	58.8953	90.8807	-1.39992	469.365	47.8124
22	5.1432	58.861	90.8318	-1.66695	469.449	47.8136
22.0167	5.14687	58.9428	90.8115	-0.97374	469.487	47.8173
22.0333	5.149	58.879	90.8775	-1.45592	469.239	47.8146
22.05	5.149	58.8903	90.9248	-1.85234	469.434	47.8161
22.0667	5.1487	58.9996	90.9138	-1.26411	469.421	47.8156
22.0833	5.15114	58.9033	90.9022	-1.46965	469.396	47.8144
22.1	5.15495	58.8895	90.874	-1.75468	469.406	47.813
22.1167	5.15572	58.8819	90.8585	-1.83327	469.437	47.8129
22.1333	5.15572	58.876	90.8827	-1.19728	469.517	47.8117
22.15	5.15282	58.9054	90.8776	-1.96556	469.486	47.8126
22.1667	5.15144	58.9001	90.9127	-1.37917	469.465	47.812
22.1833	5.15007	58.874	90.8543	-2.01149	469.402	47.8106
22.2	5.15266	58.8693	90.8572	-1.97456	469.353	47.8107
22.2167	5.15022	58.8749	90.8273	-2.01683	469.416	47.8111
22.2333	5.14854	58.8741	90.8559	-1.70998	469.438	47.8127
22.25	5.15099	58.9188	90.8975	-1.60851	469.346	47.814
22.2667	5.15053	58.8888	90.9048	-1.11565	469.429	47.8129
22.2833	5.14915	58.8804	90.8378	-0.408096	469.392	47.8107
22.3	5.14641	58.8949	90.8782	-1.2336	469.245	47.8153
22.3167	5.149	58.8946	90.9065	-0.799179	469.318	47.814
22.3333	5.14412	58.9047	90.8485	-1.30882	469.364	47.8165
22.35	5.14229	58.8897	90.8643	-1.20979	469.282	47.8204
22.3667	5.14519	58.895	90.8621	-0.613174	469.329	47.8222
22.3833	5.14427	58.8665	90.8283	-0.896378	469.359	47.826
22.4	5.14366	58.9414	90.9342	-1.28853	469.393	47.8237
22.4167	5.14366	58.9733	90.9995	-1.19133	469.405	47.8214
22.4333	5.14351	58.9648	90.881	-0.667496	469.392	47.8181
22.45	5.14809	58.8868	90.845	-1.38741	469.386	47.8226
22.4667	5.14809	58.9419	90.9109	-0.412369	469.404	47.823
22.4833	5.14748	58.9114	90.9119	-0.833664	469.44	47.8199
22.5	5.15114	58.865	90.8236	-1.10786	469.338	47.8185
22.5167	5.14702	58.9065	90.841	-1.64619	469.333	47.8184
22.5333	5.14748	58.8705	90.8126	-1.2397	469.349	47.8243
22.55	5.14351	58.885	90.8329	-1.6288	469.365	47.8248
22.5667	5.14259	58.8995	90.9359	-1.64848	469.248	47.8199
22.5833	5.14915	58.9259	90.8685	-1.80702	469.393	47.8217
22.6	5.15083	58.8757	90.879	-1.49467	469.421	47.8199
22.6167	5.14809	58.9281	90.9388	-1.29799	469.296	47.821
22.6333	5.14427	58.9413	90.9115	-0.552444	469.39	47.8239
22.65	5.14397	58.8851	90.8285	-1.24138	469.315	47.8211
22.6667	5.1432	58.8955	90.8683	-1.0363	469.419	47.8242
22.6833	5.14488	58.8592	90.8323	-2.16347	469.429	47.8196
22.7	5.14305	58.9242	90.8694	-0.659714	469.344	47.822
22.7167	5.14137	58.8723	90.8813	-2.17842	469.441	47.8225
22.7333	5.13725	58.9396	90.9469	-1.8882	469.434	47.8265
22.75	5.1368	58.933	90.8596	-1.51268	469.392	47.8243
22.7667	5.13573	58.8862	90.8721	-1.19255	469.413	47.8246
22.7833	5.13451	58.8989	90.8677	-0.680466	469.339	47.8259
22.8	5.13451	58.8949	90.8657	-0.0630951	469.429	47.8239
22.8167	5.13374	58.8717	90.8295	-1.12633	469.379	47.826
22.8333	5.1371	58.8601	90.827	-1.77971	469.284	47.8268
22.85	5.13863	58.8836	90.8492	-1.74034	469.458	47.8228
22.8667	5.14305	58.9573	90.9437	-2.43233	469.509	47.8263
22.8833	5.14229	58.8828	90.8799	13.7139	469.364	47.8283
22.9	5.14275	58.9571	90.9611	-1.30394	469.474	47.8277
22.9167	5.1487	58.9283	90.9371	-3.88435	469.521	47.8268
22.9333	5.15389	58.8862	90.8605	-4.33785	469.514	47.8283
22.95	5.14931	58.8825	90.8636	-4.74617	469.412	47.8266
22.9667	5.14671	58.883	90.8553	-5.47752	469.439	47.828
22.9833	5.14427	58.9175	90.8883	-5.37209	469.464	47.8255
23	5.1461	58.899	90.8834	-6.10344	469.437	47.8237
23.0167	5.14519	58.9022	90.8567	-6.21605	469.445	47.8236
23.0333	5.15099	58.8749	90.8137	-4.71931	469.401	47.8251
23.05	5.14885	58.8912	90.8448	-6.93718	469.369	47.8294
23.0667	5.14671	58.8786	90.8625	-4.60609	469.321	47.8303
23.0833	5.14412	58.8972	90.85	-6.15761	469.438	47.8278
23.1	5.14504	58.905	90.8382	-5.77141	469.257	47.8275
23.1167	5.14534	58.926	90.9249	-6.00258	469.484	47.8298
23.1333	5.14656	58.8783	90.8176	-6.98021	469.349	47.8284
23.15	5.15007	58.913	90.8717	-5.17418	469.185	47.8286
23.1667	5.15053	58.9321	90.9013	-6.3871	469.376	47.8255
23.1833	5.14931	58.8737	90.8146	-5.48821	469.463	47.8288
23.2	5.14809	58.9089	90.8553	-6.61003	469.437	47.8294
23.2167	5.14824	58.9361	90.8901	-6.59508	469.456	47.8304
23.2333	5.14793	58.9175	90.8593	-6.30425	469.542	47.8275
23.25	5.15251	58.8946	90.8238	-5.43587	469.416	47.8291
23.2667	5.1519	58.8674	90.8057	-6.47774	469.366	47.8327
23.2833	5.15587	58.9744	90.892	-6.6642	469.441	47.8318
23.3	5.1606	58.8616	90.8012	-5.47569	469.42	47.8288
23.3167	5.16029	58.9631	90.9089	-6.51756	469.403	47.8288
23.3333	5.15907	58.9385	90.8567	-4.67888	469.524	47.8277
23.35	5.15678	58.9487	90.9579	-5.13771	469.467	47.8272
23.3667	5.16319	58.9253	90.8892	-5.83336	469.442	47.8272
23.3833	5.16502	58.8979	90.8047	-5.46745	469.459	47.8284
23.4	5.16563	58.8557	90.7993	-4.82903	469.43	47.83
23.4167	5.16182	58.9324	90.8743	-5.30174	469.344	47.8315
23.4333	5.16167	58.8819	90.8569	-6.57249	469.467	47.831
23.45	5.16151	58.9373	90.985	-6.26015	469.504	47.8286
23.4667	5.16167	58.9759	91.0058	-7.14165	469.308	47.8283
23.4833	5.1638	59.0543	91.1672	-5.66353	469.351	47.8291
23.5	5.16151	58.933	90.8975	-6.08376	469.439	47.8312
23.5167	5.16136	58.8926	90.8387	-6.14922	469.39	47.8291
23.5333	5.16411	58.8758	90.8157	-5.43877	469.319	47.8303
23.55	5.16731	58.9072	90.859	-4.0374	469.389	47.8291
23.5667	5.16609	58.9243	90.8666	-5.50316	469.414	47.8303
23.5833	5.16441	58.8828	90.8381	-5.42976	469.296	47.8317
23.6	5.16747	58.899	90.8085	-5.99968	469.313	47.8298
23.6167	5.16747	58.9133	90.8263	-6.61293	469.36	47.8294
23.6333	5.16808	58.9257	90.8952	-5.61165	469.284	47.8292
23.65	5.17296	58.872	90.8065	-6.86394	469.26	47.826
23.6667	5.17387	58.9008	90.8369	-8.16689	469.252	47.8288
23.6833	5.17815	58.8926	90.8372	-7.06306	469.115	47.8289
23.7	5.17662	58.9039	90.8419	-8.1353	469.317	47.8317
23.7167	5.18105	58.9072	90.8457	-7.74483	469.346	47.8349
23.7333	5.18135	58.9004	90.8602	-8.93105	469.142	47.832
23.75	5.17967	58.9121	90.8825	-7.48741	469.303	47.8286
23.7667	5.18639	58.8903	90.8076	-6.99684	469.35	47.8286
23.7833	5.18837	58.9335	90.8697	-8.13164	469.417	47.8306
23.8	5.18593	58.8989	90.8315	-7.59758	469.259	47.8301
23.8167	5.1841	58.9191	90.8181	-6.96053	469.344	47.8304
23.8333	5.19005	58.9404	90.902	-8.43041	469.403	47.8291
23.85	5.19035	58.8664	90.7864	-9.4561	469.398	47.8274
23.8667	5.19188	58.8676	90.8176	-6.26854	469.4	47.8329
23.8833	5.19508	58.905	90.8044	-7.05284	469.42	47.8301
23.9	5.1902	58.8802	90.8157	-8.18062	469.34	47.8284
23.9167	5.19005	58.9394	90.8294	-10.3072	469.335	47.8286
23.9333	5.19157	58.8902	90.8646	-9.18129	469.359	47.8288
23.95	5.19402	58.8737	90.8048	-8.1382	469.311	47.8283
23.9667	5.19508	58.8837	90.8024	-9.32076	469.375	47.8336
23.9833	5.19325	58.9634	90.9126	-9.14497	469.346	47.8335
24	5.19814	58.8845	90.7981	-9.01985	469.238	47.8347
24.0167	5.19951	58.9573	90.879	-9.49898	469.448	47.8321
24.0333	5.19661	58.904	90.8552	-9.56581	469.412	47.8342
24.05	5.19691	58.8937	90.8416	-8.68477	469.305	47.8335
24.0667	5.19402	58.9001	90.8454	-8.24074	469.343	47.8315
24.0833	5.19386	58.8906	90.8363	-7.59758	469.416	47.8333
24.1	5.19417	58.9028	90.8407	-8.10127	469.409	47.8327
24.1167	5.19081	58.8892	90.8289	-8.96492	469.383	47.8344
24.1333	5.19066	58.8746	90.7888	-9.28032	469.371	47.8368
24.15	5.18959	58.875	90.7792	-9.61296	469.418	47.8356
24.1667	5.19493	58.9339	90.9325	-9.8066	469.38	47.8315
24.1833	5.19722	58.9143	90.9339	-9.43169	469.387	47.8323
24.2	5.19691	58.875	90.7902	-8.66692	469.349	47.8335
24.2167	5.1992	58.8761	90.8138	-9.48708	469.396	47.833
24.2333	5.20073	58.8808	90.7954	-9.54262	469.386	47.8309
24.25	5.19478	58.9253	90.8904	-10.1237	469.391	47.831
24.2667	5.19402	58.8825	90.8091	-9.34944	469.321	47.8327
24.2833	5.19341	58.9338	90.818	-9.82445	469.484	47.831
24.3	5.1928	58.8787	90.8212	-10.6911	469.447	47.8301
24.3167	5.18913	58.868	90.794	-10.228	469.275	47.8304
24.3333	5.19142	58.9036	90.8363	-9.20692	469.419	47.8295
24.35	5.1931	58.9114	90.8488	-9.68315	469.49	47.828
24.3667	5.1928	58.9242	90.8651	-10.2106	469.436	47.8306
24.3833	5.19615	58.9289	90.8222	-9.05556	469.443	47.8283
24.4	5.20027	58.9083	90.8714	-10.6358	469.442	47.8257
24.4167	5.20226	58.9413	90.9342	-9.22188	469.529	47.828
24.4333	5.20012	58.9047	90.8352	-10.2161	469.429	47.8263
24.45	5.19981	58.9547	90.8778	-7.88673	469.38	47.8283
24.4667	5.20012	58.8825	90.8039	-11.6073	469.492	47.8324
24.4833	5.20226	58.8673	90.7594	-9.97765	469.392	47.8324
24.5	5.20317	58.8937	90.7833	-8.22945	469.438	47.8309
24.5167	5.20027	58.9167	90.839	-9.29939	469.4	47.8321
24.5333	5.20149	58.8882	90.8283	-12.1627	469.35	47.8301
24.55	5.20256	58.9069	90.8479	-10.0611	469.418	47.8335
24.5667	5.2018	58.9039	90.8447	-8.97865	469.364	47.8329
24.5833	5.20058	58.9494	90.8636	-10.2935	469.165	47.8339
24.6	5.20363	58.8856	90.7772	-10.0408	469.356	47.8333
24.6167	5.19753	58.9718	90.9896	-11.2658	469.402	47.8297
24.6333	5.19585	58.9509	90.9647	-8.83324	469.405	47.8324
24.65	5.19905	58.9103	90.8173	-9.55986	469.288	47.8329
24.6667	5.19859	58.9187	90.8434	-8.83507	469.36	47.8335
24.6833	5.20195	58.8799	90.7749	-8.30391	469.359	47.8324
24.7	5.20317	58.892	90.7905	-7.62276	469.367	47.832
24.7167	5.20653	58.8868	90.7928	-8.07869	469.327	47.8315
24.7333	5.2018	58.8892	90.8384	-8.90724	469.385	47.8324
24.75	5.20287	58.8815	90.7967	-10.1183	469.339	47.8297
24.7667	5.20241	58.9001	90.8668	-7.7401	469.307	47.8307
24.7833	5.20119	58.8895	90.7957	-10.5636	469.376	47.8294
24.8	5.19722	58.9489	90.9267	-8.79509	469.342	47.8301
24.8167	5.19966	58.8952	90.8253	-10.234	469.427	47.831
24.8333	5.19981	58.9014	90.8613	-5.62233	469.32	47.8323
24.85	5.19783	58.8972	90.8172	-11.7503	469.168	47.8306
24.8667	5.2021	58.9005	90.7995	-10.1487	469.339	47.8283
24.8833	5.19997	58.9837	90.9121	-8.70812	469.349	47.8294
24.9	5.20195	58.9355	90.8257	-9.95506	469.17	47.8307
24.9167	5.19997	58.8659	90.7609	-11.0661	469.275	47.8269
24.9333	5.19737	58.8996	90.8225	-9.39537	469.304	47.8275
24.95	5.19539	58.9149	90.8534	-10.0605	469.361	47.8245
24.9667	5.19753	58.9205	90.8718	-9.49486	469.277	47.8266
24.9833	5.1992	58.9445	90.8816	-12.4935	469.353	47.8255
25	5.19814	58.9593	90.8715	-10.1893	469.424	47.8277
25.0167	5.19875	58.9008	90.8154	-10.4176	469.379	47.8255
25.0333	5.19661	58.9037	90.7679	-9.27605	469.375	47.8277
25.05	5.19524	58.8909	90.7955	-13.343	469.394	47.8249
25.0667	5.19371	58.9452	90.8726	-7.51961	469.318	47.8257
25.0833	5.19005	58.9175	90.8257	-11.9619	469.342	47.8283
25.1	5.19417	58.8966	90.821	-11.7158	469.326	47.8289
25.1167	5.19524	58.8761	90.8007	-11.6711	469.188	47.8292
25.1333	5.19249	58.8735	90.7832	-9.8745	469.323	47.8286
25.15	5.19539	58.9237	90.8498	-10.87	469.28	47.828
25.1667	5.1963	58.9837	90.8936	-11.5519	469.137	47.8277
25.1833	5.19691	58.9025	90.8387	-13.2166	469.298	47.8254
25.2	5.19539	58.8853	90.8187	-9.291	469.286	47.8242
25.2167	5.19753	58.8641	90.7734	-11.9775	469.292	47.8234
25.2333	5.20058	58.8973	90.8201	-14.6584	469.25	47.8242
25.25	5.20271	58.8841	90.8225	-10.033	469.26	47.8234
25.2667	5.20195	58.9295	90.8439	-11.2461	469.254	47.8228
25.2833	5.19646	58.8929	90.7696	-14.5815	469.14	47.8252
25.3	5.19463	58.8833	90.7735	-7.62032	469.169	47.8196
25.3167	5.19539	58.8908	90.7775	-11.2228	469.298	47.8194
25.3333	5.19447	58.9233	90.8209	-10.2721	469.244	47.822
25.35	5.19539	58.8699	90.752	-10.1005	469.203	47.8216
25.3667	5.19768	58.8833	90.7929	-8.89168	469.261	47.8217
25.3833	5.19249	58.8517	90.7569	-10.9338	469.256	47.8245
25.4	5.19188	58.8883	90.7969	-13.0216	469.255	47.8265
25.4167	5.1928	58.8857	90.7569	-12.0222	469.286	47.8284
25.4333	5.19814	58.8706	90.765	-13.6069	469.142	47.8278
25.45	5.19524	58.9182	90.8688	-10.644	469.356	47.8283
25.4667	5.19432	58.897	90.7909	-11.0767	469.273	47.8234
25.4833	5.19722	58.9275	90.883	-11.9399	469.168	47.8274
25.5	5.19508	58.9553	90.8198	-8.70094	469.268	47.8245
25.5167	5.19661	58.8975	90.8144	-8.69499	469.293	47.8249
25.5333	5.19859	58.931	90.9061	-11.9256	469.26	47.8243
25.55	5.1931	58.8903	90.785	-11.8446	469.252	47.8289
25.5667	5.1928	58.9172	90.8059	-14.0385	469.329	47.8275
25.5833	5.19081	58.9188	90.8019	-11.6085	469.339	47.8265
25.6	5.19081	58.9085	90.8259	-12.7773	469.33	47.8242
25.6167	5.19356	58.899	90.7632	-9.43291	469.373	47.8242
25.6333	5.19203	58.9298	90.9255	-10.7859	469.366	47.826
25.65	5.19035	58.905	90.7948	-10.461	469.226	47.8239
25.6667	5.1902	58.8969	90.8024	-11.6358	469.288	47.8252
25.6833	5.19356	58.8679	90.7563	-13.651	469.254	47.8255
25.7	5.18959	58.877	90.7848	-13.458	469.148	47.8278
25.7167	5.18456	58.8708	90.754	-10.3991	469.292	47.8289
25.7333	5.18806	58.8808	90.769	-13.3001	469.284	47.8246
25.75	5.18745	58.8935	90.7577	-9.30229	469.083	47.8272
25.7667	5.18715	58.9243	90.8213	-9.84825	469.275	47.8268
25.7833	5.1873	58.9462	90.9077	-7.21199	469.27	47.8286
25.8	5.19005	58.8786	90.7789	-9.80248	469.209	47.8259
25.8167	5.18822	59.0459	91.0255	-9.34227	469.207	47.8286
25.8333	5.18379	58.9448	90.8195	-12.1992	469.273	47.8288
25.85	5.18517	58.89	90.7855	-12.6492	469.236	47.8294
25.8667	5.18257	58.9199	90.8169	-7.79198	469.214	47.8277
25.8833	5.18486	58.8609	90.7339	-9.42574	469.282	47.8257
25.9	5.18684	58.908	90.827	-6.02943	469.387	47.8254
25.9167	5.18425	58.9266	90.844	-10.1881	469.274	47.8286
25.9333	5.18379	58.9115	90.8694	-13.3167	469.329	47.8266
25.95	5.18425	58.9132	90.814	-12.6069	469.399	47.8245
25.9667	5.18822	58.8635	90.7203	-12.4912	469.36	47.8281
25.9833	5.19096	58.8934	90.8186	-9.30595	469.424	47.8263
26	5.18974	58.9234	90.8364	-11.6984	469.356	47.8272
26.0167	5.19234	58.8799	90.7726	-12.4429	469.247	47.8286
26.0333	5.19447	59.1421	90.9498	-12.8477	469.418	47.8251
26.05	5.19402	58.8775	90.7745	-12.2301	469.406	47.828
26.0667	5.19127	58.9193	90.8386	-10.7703	469.398	47.8265
26.0833	5.19035	58.9443	90.8295	-11.3873	469.417	47.8251
26.1	5.19066	58.9657	90.8793	-10.4635	469.447	47.8249
26.1167	5.19005	58.8775	90.7497	-10.2209	469.393	47.8255
26.1333	5.19218	58.9214	90.8349	-10.8718	469.381	47.8255
26.15	5.19127	58.9042	90.8259	-13.7763	469.408	47.8271
26.1667	5.18761	58.9091	90.8187	-13.8793	469.413	47.8286
26.1833	5.18898	58.8754	90.753	-14.3842	469.41	47.8318
26.2	5.18806	58.9317	90.8471	-14.4874	469.4	47.8321
26.2167	5.187	58.8908	90.8018	-14.6619	469.403	47.8333
26.2333	5.18105	58.8485	90.7147	-14.4837	469.383	47.8323
26.25	5.18562	58.9014	90.7708	-13.793	469.398	47.8327
26.2667	5.19371	58.93	90.8433	-13.7923	469.36	47.8309
26.2833	5.19569	58.894	90.7761	-14.8576	469.27	47.8289
26.3	5.18822	58.9962	90.8772	-14.7007	469.404	47.8283
26.3167	5.19035	58.8754	90.7534	-14.5512	469.353	47.8271
26.3333	5.1899	58.9133	90.7771	-15.2616	469.311	47.8281
26.35	5.19371	58.8683	90.7606	-15.5787	469.447	47.828
26.3667	5.1931	58.9169	90.8483	-15.5221	469.424	47.8286
26.3833	5.19508	58.8958	90.7679	-15.3933	469.371	47.8278
26.4	5.19142	58.8822	90.7816	-15.1162	469.309	47.8321
26.4167	5.19783	58.8668	90.7685	-14.7616	469.447	47.8332
26.4333	5.1963	58.8709	90.7764	-14.9517	469.411	47.8329
26.45	5.19753	58.8929	90.7739	-14.5737	469.374	47.8321
26.4667	5.19905	58.8828	90.7407	-14.3282	469.429	47.8306
26.4833	5.20348	58.8952	90.814	-13.1861	469.5	47.8318
26.5	5.20134	58.9271	90.9034	-12.9281	469.418	47.8318
26.5167	5.19661	58.9228	90.7551	-12.3011	469.447	47.8323
26.5333	5.19234	59.2861	91.0574	-12.6598	469.471	47.8298
26.55	5.19249	58.9274	90.7557	-14.0659	469.366	47.8283
26.5667	5.19157	58.8807	90.7887	-14.6935	469.431	47.8277
26.5833	5.19554	58.8804	90.7793	-14.1244	469.391	47.8249
26.6	5.19798	58.8662	90.7703	-13.5563	469.255	47.8275
26.6167	5.20012	58.9811	90.8694	-13.4365	469.384	47.8239
26.6333	5.19905	58.9422	90.8413	-14.1232	469.336	47.8242
26.65	5.20042	58.8781	90.749	-13.9568	469.347	47.823
26.6667	5.19829	58.8973	90.7874	-13.6541	469.342	47.8249
26.6833	5.19768	58.9222	90.7841	-14.0093	469.403	47.8251
26.7	5.2018	58.9089	90.8334	-13.8346	469.407	47.8268
26.7167	5.205	58.913	90.8282	-12.9478	469.362	47.826
26.7333	5.20653	58.8961	90.7868	-14.3473	469.391	47.8262
26.75	5.20332	58.8931	90.761	-9.26003	469.317	47.8278
26.7667	5.20241	58.8813	90.7885	-8.1794	469.308	47.8278
26.7833	5.20073	58.9076	90.7517	-8.32192	469.306	47.8236
26.8	5.19783	58.9355	90.7868	-8.40767	469.326	47.8252
26.8167	5.20271	58.9036	90.7865	-7.89635	469.249	47.8234
26.8333	5.20409	58.8723	90.7249	-7.73415	469.279	47.8255
26.85	5.20332	58.897	90.7644	-8.39638	469.228	47.8243
26.8667	5.20378	58.8992	90.7908	-7.00935	469.135	47.8223
26.8833	5.20317	58.8577	90.7485	-7.38731	469.264	47.8216
26.9	5.20103	58.8876	90.7534	-6.97838	469.229	47.8271
26.9167	5.19936	58.922	90.7578	-5.45494	469.183	47.8304
26.9333	5.20149	58.9361	90.8689	-1.93459	469.31	47.828
26.95	5.19783	58.9248	90.8184	-8.97453	469.295	47.8242
26.9667	5.19737	58.9574	90.9693	-8.51677	469.288	47.8268
26.9833	5.19981	58.8703	90.743	-7.61665	469.226	47.8265
27	5.1963	58.8696	90.7514	-9.48357	469.35	47.8255
27.0167	5.19585	58.9112	90.7682	-8.82317	469.409	47.8278
27.0333	5.19508	58.9034	90.7726	-6.02715	469.353	47.8269
27.05	5.196	58.8647	90.741	-6.60042	469.376	47.826
27.0667	5.19585	58.9123	90.8016	-6.10512	469.461	47.8257
27.0833	5.19371	58.8885	90.7577	-7.53334	469.354	47.8222
27.1	5.19524	58.915	90.7879	-7.14104	469.38	47.8268
27.1167	5.19707	58.8848	90.7427	-5.10613	469.404	47.8291
27.1333	5.19402	58.9466	90.8613	-7.31926	469.353	47.8309
27.15	5.19875	58.9646	90.8134	-8.47801	469.459	47.8315
27.1667	5.20103	58.8648	90.6948	-1.76537	469.365	47.8292
27.1833	5.20042	58.9161	90.8132	-6.53069	469.326	47.8275
27.2	5.20302	58.9027	90.7737	-6.41335	469.393	47.8298
27.2167	5.20821	58.8905	90.729	-8.82134	469.393	47.8313
27.2333	5.21141	58.9005	90.8157	-7.37709	469.345	47.8315
27.25	5.22041	59.0548	90.8706	-6.93367	469.3	47.835
27.2667	5.22377	58.8996	90.7743	-7.21138	469.373	47.8312
27.2833	5.2166	58.9452	90.8253	-7.8849	469.375	47.8274
27.3	5.21645	58.8755	90.7847	-7.86583	469.269	47.832
27.3167	5.2195	58.9149	90.7592	-8.23723	469.368	47.8335
27.3333	5.22392	58.9039	90.7859	-7.64061	469.301	47.8344
27.35	5.22926	58.8689	90.7421	-7.66029	469.344	47.8333
27.3667	5.23186	58.9162	90.8292	-8.11913	469.304	47.8346
27.3833	5.23506	58.9054	90.7877	-8.40767	469.385	47.8295
27.4	5.23552	58.9111	90.7726	-9.12651	469.239	47.8326
27.4167	5.23171	58.8956	90.7505	-8.60619	469.359	47.8347
27.4333	5.23384	58.9349	90.7938	-8.10188	469.391	47.8368
27.45	5.23232	58.9437	90.8588	-8.60313	469.225	47.8365
27.4667	5.22759	58.8949	90.7649	-9.15688	469.355	47.8378
27.4833	5.22759	58.9454	90.7986	-8.42323	469.382	47.8364
27.5	5.22423	58.9674	90.8437	-8.20915	469.342	47.8391
27.5167	5.22469	58.9234	90.827	-7.47185	469.393	47.8358
27.5333	5.22362	58.876	90.7287	-7.73171	469.369	47.8359
27.55	5.2256	58.8894	90.7848	-7.89925	469.396	47.8338
27.5667	5.22514	58.8755	90.7418	-7.58156	469.363	47.8368
27.5833	5.22377	58.9216	90.8198	-8.15132	469.423	47.8326
27.6	5.22652	58.8941	90.7487	-8.83568	469.439	47.832
27.6167	5.22545	58.9428	90.7989	-8.03581	469.301	47.8367
27.6333	5.22484	58.9938	90.9112	-7.92488	469.362	47.8384
27.65	5.2253	58.9343	90.776	-7.55714	469.395	47.8368
27.6667	5.22682	58.8828	90.7607	-7.96486	469.235	47.8364
27.6833	5.22331	58.8708	90.7374	-8.3654	469.299	47.8344
27.7	5.22621	58.886	90.729	-7.92961	469.424	47.8324
27.7167	5.22957	58.8754	90.7343	-7.12318	469.297	47.8349
27.7333	5.22804	58.897	90.7798	-6.57539	469.373	47.8391
27.75	5.2285	58.8989	90.7569	-7.02004	469.379	47.8338
27.7667	5.22942	58.9137	90.7958	-7.13631	469.262	47.8329
27.7833	5.23293	58.9721	90.8074	-5.93117	469.355	47.8359
27.8	5.23048	58.9481	90.8384	-7.26631	469.295	47.8338
27.8167	5.23201	58.8952	90.7798	-7.27333	469.386	47.8387
27.8333	5.23186	58.9059	90.7589	-7.25975	469.396	47.8373
27.85	5.23476	59.0328	90.8889	-7.02965	469.392	47.8361
27.8667	5.23247	58.908	90.8027	-9.50737	469.308	47.835
27.8833	5.23125	59.0771	90.9164	-7.17979	469.259	47.8404
27.9	5.23048	58.886	90.7214	-7.47246	469.39	47.8385
27.9167	5.23308	58.8483	90.6821	-7.45583	469.361	47.8382
27.9333	5.23171	58.8914	90.7507	-7.85637	469.172	47.8342
27.95	5.22713	58.9182	90.7647	-7.27394	469.216	47.8341
27.9667	5.23048	58.9359	90.8079	-8.17696	469.319	47.8339
27.9833	5.23338	58.9216	90.8515	-7.88918	469.183	47.8342
28	5.23048	58.8784	90.7092	-7.15538	469.264	47.8368
28.0167	5.22865	58.8793	90.743	-7.07848	469.24	47.8338
28.0333	5.23216	58.8888	90.7632	-7.84142	469.148	47.8355
28.05	5.23537	58.879	90.6788	-7.81044	469.312	47.8375
28.0667	5.23766	58.9904	90.8471	-7.99522	469.241	47.8359
28.0833	5.24086	58.9307	90.7934	-8.5656	469.245	47.8373
28.1	5.23689	58.9188	90.7594	-6.63567	469.259	47.8393
28.1167	5.23766	58.9674	90.7797	-7.40456	469.301	47.8375
28.1333	5.23521	58.8741	90.7331	-6.19453	469.336	47.837
28.15	5.23491	58.8868	90.7322	-6.95335	469.307	47.8352
28.1667	5.23613	58.8804	90.7087	-7.47368	469.374	47.8365
28.1833	5.23872	58.9036	90.7224	-7.40517	469.383	47.8358
28.2	5.23735	58.8944	90.7418	-7.52434	469.365	47.8368
28.2167	5.23445	58.9497	90.8207	-7.22633	469.34	47.8353
28.2333	5.23186	58.9259	90.8009	-7.04567	469.403	47.8387
28.25	5.23247	58.9452	90.8045	-7.78236	469.289	47.8385
28.2667	5.22835	58.9089	90.7865	-7.51839	469.401	47.8381
28.2833	5.22682	58.9106	90.7531	-8.01613	469.391	47.8371
28.3	5.22377	58.8668	90.7084	-7.30263	469.217	47.8402
28.3167	5.22392	58.8837	90.7104	-6.51939	469.383	47.8371
28.3333	5.22194	58.8673	90.7076	-6.73286	469.364	47.8391
28.35	5.22347	58.9368	90.8335	-7.88612	469.286	47.8404
28.3667	5.2195	58.9045	90.7745	-8.51799	469.347	47.8422
28.3833	5.22041	58.9022	90.7975	-6.7852	469.299	47.8425
28.4	5.21996	58.8764	90.7089	-7.95296	469.309	47.8428
28.4167	5.21889	58.9339	90.9007	-7.49992	469.34	47.8414
28.4333	5.21889	58.8964	90.7545	-6.46217	469.29	47.8423
28.45	5.22255	58.8894	90.7726	-6.73103	469.281	47.8378
28.4667	5.21812	58.9478	90.8312	-6.98906	469.249	47.8381
28.4833	5.21706	58.8889	90.7581	-7.19948	469.351	47.8379
28.5	5.22347	58.9231	90.7952	-7.01836	469.365	47.8396
28.5167	5.22423	58.9547	90.8633	-7.21794	469.293	47.8422
28.5333	5.22423	58.8779	90.7101	-5.09254	469.337	47.8446
28.55	5.22347	58.9286	90.7745	-5.28145	469.439	47.8451
28.5667	5.22392	58.8982	90.8001	-6.89842	469.255	47.846
28.5833	5.22209	58.8992	90.7674	-6.00197	469.424	47.8425
28.6	5.22514	58.897	90.7217	-6.40312	469.471	47.8405
28.6167	5.22621	58.9451	90.7877	-7.01653	469.41	47.8404
28.6333	5.2227	58.9207	90.8032	-7.44453	469.521	47.846
28.65	5.22423	58.8882	90.7101	-7.80098	469.45	47.8416
28.6667	5.22667	58.872	90.7307	-8.34511	469.426	47.8394
28.6833	5.22255	58.8924	90.7607	-7.3748	469.483	47.8413
28.7	5.22453	58.8837	90.7217	-7.20665	469.473	47.8432
28.7167	5.22209	58.8725	90.7148	-7.83791	469.464	47.8413
28.7333	5.22255	59.5646	91.023	-7.3568	469.418	47.8397
28.75	5.22469	58.9095	90.7337	-6.73698	469.499	47.8426
28.7667	5.22514	58.9391	90.8155	-7.41341	469.426	47.8428
28.7833	5.22285	59.06	90.9106	-8.01308	469.304	47.8422
28.8	5.22865	58.8764	90.7104	-7.84859	469.366	47.8413
28.8167	5.22728	58.8776	90.7206	-7.47368	469.412	47.8391
28.8333	5.22484	58.8865	90.7488	-7.79488	469.261	47.8402
28.85	5.22423	58.919	90.8201	-7.63405	469.309	47.8405
28.8667	5.2224	58.9225	90.7514	-7.75444	469.328	47.839
28.8833	5.22133	58.9669	90.8408	-7.56722	469.137	47.8391
28.9	5.22026	59.0185	90.8848	-7.31758	469.318	47.8375
28.9167	5.21797	58.9195	90.8094	-7.45461	469.28	47.8375
28.9333	5.22179	58.91	90.7279	-7.80632	469.273	47.8371
28.95	5.22301	58.9579	90.7925	-6.9503	469.277	47.8364
28.9667	5.21889	58.9539	90.8392	-7.10716	469.211	47.835
28.9833	5.21431	58.9365	90.7934	-6.99989	469.152	47.8387
29	5.21324	58.9396	90.7629	-8.30513	469.186	47.8382
29.0167	5.21172	58.9146	90.7481	-6.67671	469.199	47.8387
29.0333	5.21462	58.9166	90.7566	-7.69127	469.184	47.8361
29.05	5.21187	58.9516	90.7699	-6.68861	469.141	47.8365
29.0667	5.21019	58.8952	90.6977	-7.16377	469.257	47.8352
29.0833	5.2137	58.95	90.7784	-7.51961	469.242	47.8352
29.1	5.21263	58.8848	90.7232	-6.75789	469.134	47.8339
29.1167	5.20851	58.8619	90.7118	-7.44682	469.239	47.8307
29.1333	5.20897	58.9521	90.787	-10.1649	469.27	47.8358
29.15	5.21309	58.8995	90.7462	-8.29445	469.045	47.8323
29.1667	5.21217	58.8958	90.7519	-6.67259	469.158	47.8329
29.1833	5.21431	58.9068	90.7444	-7.27577	469.14	47.8326
29.2	5.21217	58.9616	90.8353	-9.645	469.139	47.8329
29.2167	5.21355	58.9776	90.8143	-7.95708	469.188	47.835
29.2333	5.21141	58.8996	90.7519	-9.11217	469.196	47.837
29.25	5.2108	58.9016	90.7488	-8.38203	469.145	47.8347
29.2667	5.21599	58.9079	90.7742	-7.19536	469.139	47.8347
29.2833	5.21248	58.9718	90.8219	-9.67018	469.141	47.835
29.3	5.2108	58.9597	90.861	-9.13963	469.19	47.8307
29.3167	5.21248	58.924	90.8184	-7.08031	469.18	47.8312
29.3333	5.21355	59	90.7914	-8.82317	469.27	47.8298
29.35	5.21156	58.897	90.7732	-8.34984	469.209	47.8297
29.3667	5.21111	58.9195	90.7914	-7.76039	469.159	47.8289
29.3833	5.20927	58.9219	90.7636	-8.5627	469.213	47.8288
29.4	5.20699	58.9523	90.8329	-12.3905	469.238	47.8324
29.4167	5.20699	58.9317	90.7793	-9.99443	469.093	47.8307
29.4333	5.20638	58.9797	90.8791	-7.42302	469.197	47.8306
29.45	5.20805	58.9471	90.7955	-10.4229	469.254	47.8332
29.4667	5.21019	58.9132	90.7662	-10.1833	469.123	47.8326
29.4833	5.21202	58.8917	90.7386	-10.1797	469.27	47.8327
29.5	5.20988	58.9362	90.8343	-10.6983	469.196	47.8332
29.5167	5.20866	58.9523	90.816	-10.2131	469.234	47.8371
29.5333	5.20088	58.969	90.8675	-9.41017	469.212	47.8349
29.55	5.20485	58.95	90.814	-8.62221	469.21	47.8333
29.5667	5.20241	59.0159	90.8787	-8.5334	469.204	47.8339
29.5833	5.20012	58.995	90.9013	-9.24751	469.2	47.8332
29.6	5.19951	58.9364	90.8363	-8.78197	469.225	47.8323
29.6167	5.19691	58.9616	90.8628	-8.80531	469.207	47.8309
29.6333	5.19737	59.0069	90.859	-8.51677	469.166	47.8284
29.65	5.19981	58.9848	90.9188	-7.817	469.271	47.8329
29.6667	5.19951	58.9419	90.8079	-7.5071	469.211	47.8346
29.6833	5.20332	58.9394	90.7909	-8.0352	469.099	47.8352
29.7	5.20897	59.0345	91.0033	-7.93449	469.154	47.8368
29.7167	5.20363	59.0028	90.901	-8.77663	469.229	47.8379
29.7333	5.2076	59.0096	90.9002	-8.2914	469	47.8344
29.75	5.20988	59.0051	90.9254	-7.6751	469.105	47.8381
29.7667	5.20973	58.9338	90.8077	-8.0352	469.113	47.8364
29.7833	5.20836	58.9545	90.8143	-7.38609	469.187	47.8324
29.8	5.20775	59.0228	90.9049	-8.34633	469.176	47.8338
29.8167	5.2108	58.9732	90.85	-8.55904	469.21	47.8338
29.8333	5.20699	58.9574	90.87	-9.03893	469.166	47.8356
29.85	5.21019	58.9947	90.8494	-7.79854	469.261	47.8373
29.8667	5.21019	59.0569	91.0546	-7.45155	469.209	47.8376
29.8833	5.21294	59.0209	90.9638	-8.2473	469.201	47.8336
29.9	5.21599	59.0441	90.9336	-7.79381	469.241	47.8352
29.9167	5.21858	58.9922	90.9092	-7.74971	469.202	47.8375
29.9333	5.21889	58.971	90.9354	-7.79442	469.22	47.8367
29.95	5.22453	59.0739	91.0043	-8.97041	469.171	47.8368
29.9667	5.2224	59.0211	90.9277	-8.53523	469.188	47.8365
29.9833	5.22621	59.029	90.9724	-8.39104	469.237	47.839
30	5.22423	59.0554	90.9782	-7.56493	469.038	47.8381
30.0167	5.22362	59.0311	90.9353	-7.69127	469.103	47.8358
30.0333	5.2227	59.0113	90.9745	-7.61665	469.144	47.8407
30.05	5.22408	59.0157	90.9132	-8.4745	469.021	47.8408
30.0667	5.22194	59.0838	91.1623	-8.53767	469.094	47.8428
30.0833	5.2253	59.0231	90.9321	-7.83363	469.093	47.8423
30.1	5.2256	59.0865	91.1117	-8.42674	469.146	47.8419
30.1167	5.22545	59.0502	91.0662	-7.49931	469.129	47.842
30.1333	5.22484	59.0907	91.1442	-7.43797	469.116	47.844
30.15	5.22087	59.2147	91.3732	-7.94212	469.121	47.8501
30.1667	5.22453	59.2136	91.209	-8.65974	469.146	47.8481
30.1833	5.2227	59.2309	91.17	-8.36174	469.157	47.848
30.2	5.22667	59.165	91.3299	-8.54652	469.152	47.8448
30.2167	5.22697	59.0789	91.0989	-8.88039	469.113	47.8469
30.2333	5.22881	59.0929	91.1518	-8.48152	469.204	47.8448
30.25	5.2253	59.1312	91.1993	-8.03398	469.158	47.8422
30.2667	5.22285	59.0881	91.0964	-6.55754	469.096	47.8432
30.2833	5.22316	59.0833	91.1361	-8.30391	469.247	47.8413
30.3	5.22392	59.2196	91.4588	-8.71758	469.259	47.8426
30.3167	5.2256	59.1827	91.2714	-8.43742	469.082	47.848
30.3333	5.22835	59.1683	91.291	-8.07213	469.205	47.8477
30.35	5.22453	59.222	91.4282	-8.80287	469.273	47.8492
30.3667	5.22514	59.2765	91.4155	-7.31575	469.306	47.848
30.3833	5.22621	59.2115	91.4057	-9.1581	469.302	47.8471
30.4	5.23033	59.2469	91.3876	-8.19008	469.325	47.8465
30.4167	5.23201	59.1988	91.4039	-9.0287	469.296	47.8489
30.4333	5.2343	59.24	91.4593	-8.17589	469.297	47.8507
30.45	5.23277	59.2439	91.5014	-8.94417	469.313	47.8545
30.4667	5.23293	59.2773	91.5128	-8.64723	469.314	47.8509
30.4833	5.23048	59.1978	91.3595	-8.54363	469.322	47.8519
30.5	5.23186	59.2666	91.4922	-8.26103	469.333	47.8538
30.5167	5.23247	59.2878	91.5487	-9.22249	469.247	47.8529
30.5333	5.23186	59.2353	91.5118	-8.59123	469.201	47.8532
30.55	5.23506	59.1976	91.3601	-8.09532	469.288	47.8547
30.5667	5.23933	59.3452	91.7626	-8.43269	469.237	47.8547
30.5833	5.23933	59.2864	91.5586	-8.28316	469.051	47.8567
30.6	5.23918	59.3125	91.5243	-8.21098	469.18	47.8547
30.6167	5.23705	59.3842	91.7155	-8.44704	469.196	47.8576
30.6333	5.2401	59.3498	91.7718	-6.83296	469.16	47.8561
30.65	5.23872	59.2938	91.6901	-8.84041	469.165	47.8524
30.6667	5.23827	59.3662	91.7281	-8.92143	469.146	47.8544
30.6833	5.23994	59.4935	92.0245	-7.29897	469.188	47.8588
30.7	5.24498	59.4854	91.9395	-8.47801	469.198	47.8565
30.7167	5.2459	59.3488	91.7504	-8.4333	469.174	47.8597
30.7333	5.24513	59.4076	91.8932	-8.77373	469.226	47.8597
30.75	5.24544	59.4015	91.9825	-8.73497	469.228	47.8602
30.7667	5.2459	59.4564	91.9653	-8.24257	469.296	47.8597
30.7833	5.24284	59.4764	92.1301	-8.01613	469.284	47.8623
30.8	5.24117	59.4604	92.0287	-7.99339	469.18	47.8596
30.8167	5.23857	59.4358	91.9436	-8.52623	469.289	47.8613
30.8333	5.24239	59.5098	92.1034	-8.26286	469.343	47.8614
30.85	5.24056	59.4701	92.1021	-7.77641	469.21	47.8603
30.8667	5.24391	59.4415	92.0113	-8.39226	469.32	47.86
30.8833	5.24605	59.5844	92.2741	-7.97859	469.404	47.8596
30.9	5.24879	59.5196	92.2678	-8.62343	469.241	47.8609
30.9167	5.24635	59.5399	92.2109	-9.10027	469.321	47.8638
30.9333	5.24498	59.5506	92.3431	-9.25468	469.291	47.8642
30.95	5.24452	59.4636	92.1407	-9.04778	469.293	47.864
30.9667	5.24208	59.5608	92.3841	-8.54179	469.251	47.8655
30.9833	5.24452	59.6851	92.5694	-8.48808	469.252	47.8591
31	5.25108	59.5957	92.3599	-8.17696	469.279	47.8629
31.0167	5.24788	59.5649	92.383	-7.8582	469.252	47.8619
31.0333	5.25261	59.5667	92.4026	-7.93388	469.206	47.8619
31.05	5.25078	59.5789	92.525	-8.0703	469.262	47.8626
31.0667	5.25353	59.6493	92.6405	-8.29979	469.176	47.8635
31.0833	5.25291	59.6384	92.6878	-7.72881	469.282	47.8648
31.1	5.25337	59.6702	92.6925	-8.993	469.324	47.8649
31.1167	5.25276	59.6832	92.7528	-10.0326	469.084	47.8654
31.1333	5.25246	59.6899	92.7007	-7.08809	469.29	47.8677
31.15	5.25215	59.7129	92.7735	-8.46016	469.239	47.8646
31.1667	5.252	59.7469	92.9261	-7.6078	469.091	47.868
31.1833	5.252	59.8275	92.9731	-7.88857	469.182	47.8686
31.2	5.24986	59.7768	92.926	-10.1302	469.208	47.8674
31.2167	5.25444	59.8066	92.9488	-7.38777	469.187	47.8675
31.2333	5.25581	59.75	92.9527	-8.86131	469.195	47.8671
31.25	5.25444	59.905	93.2983	-8.46199	469.026	47.8667
31.2667	5.25856	59.7997	93.1246	-9.07936	469.168	47.8642
31.2833	5.26176	59.835	93.2157	-8.3355	469.083	47.8661
31.3	5.2636	59.954	93.5535	-6.90559	469.052	47.8707
31.3167	5.25826	59.9986	93.6237	-8.81477	469.08	47.8687
31.3333	5.25795	59.9993	93.6765	-8.1443	469.068	47.8687
31.35	5.26115	60.0625	93.7481	-8.34755	469.185	47.8703
31.3667	5.26085	60.1737	94.0614	-8.6544	469.182	47.8671
31.3833	5.25795	60.2094	94.1995	-8.03093	468.99	47.8698
31.4	5.25902	60.2451	94.2504	-8.46611	469.234	47.8684
31.4167	5.2581	60.2329	94.3816	-9.32793	469.195	47.8713
31.4333	5.25749	60.2586	94.4158	-8.97041	469.008	47.873
31.45	5.25841	60.2793	94.5159	-9.98177	469.129	47.8777
31.4667	5.26024	60.3379	94.6873	-8.67775	469.228	47.8758
31.4833	5.25795	60.3826	94.7778	-7.88918	469.183	47.8748
31.5	5.25566	60.4696	95.0782	-9.058	469.179	47.879
31.5167	5.261	60.5834	95.4052	-8.74443	469.22	47.877
31.5333	5.25856	60.5792	95.5964	-7.76161	469.309	47.8786
31.55	5.25887	60.6196	95.5969	-9.26476	469.277	47.8785
31.5667	5.2581	60.6886	95.7551	-10.0236	469.32	47.8832
31.5833	5.25688	60.8036	96.2843	-7.61314	469.25	47.8852
31.6	5.25597	61.0575	96.7439	-8.59901	469.255	47.884
31.6167	5.25551	61.0334	96.7982	-8.87199	469.331	47.8872
31.6333	5.25902	61.2055	97.3739	-8.01491	469.265	47.8878
31.65	5.26024	61.2406	97.55	-9.50676	469.132	47.8906
31.6667	5.25475	61.33	97.8762	-7.71202	469.258	47.8921
31.6833	5.25398	61.6363	98.7545	-8.98109	469.186	47.8947
31.7	5.25627	61.7913	99.1102	-9.55208	469.069	47.8933
31.7167	5.25658	61.8444	99.4173	-8.1472	469.144	47.8956
31.7333	5.25963	62.1012	100.34	-9.67308	469.229	47.8988
31.75	5.26009	62.4049	100.707	-9.27071	469.15	47.9009
31.7667	5.26222	62.4282	101.252	-8.36708	469.158	47.9064
31.7833	5.26604	62.6704	101.728	-8.64433	469.275	47.9076
31.8	5.26604	62.8791	102.614	-9.0168	469.208	47.9084
31.8167	5.26573	63.1072	103.207	-8.81828	469.084	47.9092
31.8333	5.26894	63.3205	104.036	-9.34288	469.09	47.9127
31.85	5.27214	63.4556	104.556	-8.8839	469.151	47.9182
31.8667	5.27504	63.8598	105.822	-7.49031	469.156	47.9211
31.8833	5.27702	64.1135	106.649	-9.244	469.27	47.9249
31.9	5.28267	64.3574	107.502	-9.16939	469.205	47.9282
31.9167	5.28481	64.9195	109.183	-8.36769	469.194	47.936
31.9333	5.2874	65.0971	109.841	-6.76201	469.196	47.9366
31.95	5.28954	65.5203	111.302	-7.86232	469.181	47.9467
31.9667	5.28618	65.8286	112.022	-7.86354	468.999	47.9507
31.9833	5.29076	66.2454	113.735	-7.45216	469.25	47.9487
32	5.29274	66.6785	115.012	-7.36519	469.218	47.9562
32.0167	5.29671	67.0521	116.317	-7.96303	469.129	47.9586
32.0333	5.30647	67.5803	117.87	-7.54753	469.113	47.9639
32.05	5.30937	68.3662	120.049	-9.58122	469.233	47.9752
32.0667	5.31426	68.614	121.405	-7.60124	469.233	47.9813
32.0833	5.31578	68.9213	122.622	-7.73949	469.238	47.9859
32.1	5.32356	69.4852	124.389	-7.76817	469.187	47.9903
32.1167	5.33424	70.1765	126.534	-8.33443	469.181	47.9946
32.1333	5.3376	70.7833	128.35	-7.86049	469.141	48.0012
32.15	5.34401	71.2855	130.258	-7.56371	469.071	48.0099
32.1667	5.3553	71.9599	132.514	-8.95836	469.141	48.0203
32.1833	5.36278	72.477	134.336	-8.17162	469.005	48.0256
32.2	5.3698	73.1771	136.824	-8.55965	469.121	48.0326
32.2167	5.37987	74.0643	139.313	-7.63939	469.069	48.0439
32.2333	5.39421	74.7137	141.398	-8.74321	469.005	48.0506
32.25	5.40779	75.4585	144.212	-8.00468	469.108	48.0566
32.2667	5.41801	76.1694	146.794	-7.584	469.087	48.0677
32.2833	5.42732	77.0258	149.223	-8.32848	468.965	48.074
32.3	5.44228	77.654	151.556	-7.43202	469.099	48.081
32.3167	5.45403	78.6123	154.726	-9.09737	469.166	48.0882
32.3333	5.47005	79.7047	157.953	-6.99867	469.161	48.0999
32.35	5.49126	80.4566	160.964	-8.45894	469.141	48.1118
32.3667	5.50514	81.2949	163.651	-8.38982	469.162	48.1191
32.3833	5.5233	82.2558	166.796	-8.30696	469.152	48.1301
32.4	5.54421	83.2456	170.33	-8.61992	469.139	48.1365
32.4167	5.56603	84.1047	173.003	-8.10906	469.209	48.1467
32.4333	5.58723	85.2486	176.825	-8.95302	469.2	48.1538
32.45	5.61134	86.1709	179.796	-8.32359	469.198	48.1693
32.4667	5.63423	87.1044	183.322	-8.53645	469.278	48.1768
32.4833	5.65956	88.2459	186.98	-7.83073	469.275	48.1919
32.5	5.6852	89.3247	190.693	-8.37853	469.197	48.2032
32.5167	5.71388	90.4246	194.069	-8.23128	469.284	48.2098
32.5333	5.73998	91.4135	197.715	-8.77663	469.293	48.223
32.55	5.76683	92.5489	201.37	-8.77373	469.158	48.2299
32.5667	5.7972	93.9433	205.496	-8.15193	469.374	48.2436
32.5833	5.83	95.0195	209.316	-7.95952	469.306	48.2529
32.6	5.86494	95.8202	212.81	-8.08052	469.276	48.2636
32.6167	5.90477	96.9709	216.496	-8.21632	469.268	48.2757
32.6333	5.94139	98.2522	220.68	-7.18102	469.323	48.2844
32.65	5.9832	99.3453	224.273	-8.91487	469.327	48.299
32.6667	6.02928	100.244	227.907	-8.77663	469.364	48.3108
32.6833	6.07307	101.429	231.813	-8.48763	469.367	48.3199
32.7	6.11595	102.689	235.935	-8.26759	469.353	48.3285
32.7167	6.15883	103.711	239.568	-8.5186	469.342	48.341
32.7333	6.20461	104.576	242.95	-6.96526	469.35	48.3524
32.75	6.24947	105.903	246.885	-7.64351	469.292	48.362
32.7667	6.29448	107.021	250.724	-8.02437	469.239	48.3717
32.7833	6.34316	108.225	254.528	-8.02742	469.31	48.3814
32.8	6.39427	109.117	257.67	-7.12791	469.189	48.393
32.8167	6.45226	109.941	261.359	-7.2924	469.147	48.4025
32.8333	6.50612	111.129	264.641	-7.00996	469.254	48.4094
32.85	6.56212	112.097	268.094	-7.6281	469.235	48.4167
32.8667	6.61797	112.946	271.262	-7.24953	469.201	48.4277
32.8833	6.67717	114.086	274.519	-7.34963	469.322	48.4379
32.9	6.73241	114.985	277.763	-6.39305	469.345	48.4475
32.9167	6.79176	115.808	280.703	-7.13341	469.403	48.4548
32.9333	6.84837	116.584	283.51	-7.81822	469.309	48.464
32.95	6.91109	117.575	286.9	-6.98433	469.39	48.4719
32.9667	6.97334	118.292	289.377	-6.78047	469.371	48.4762
[truncated: 1,622 more rows]
