# Supplementary material for: Thermodynamically controlled multiphase separation of heterogeneous liquid crystal colloids
Source: Nat Commun. 2023 Aug 29;14:5277. doi: 10.1038/s41467-023-41054-7 (PMC10465492; doi:10.1038/s41467-023-41054-7)
Supplement: Supplementary file 11 — Source Data [file 41467_2023_41054_MOESM11_ESM.zip › Source data/Supplementary Figure 7_The size-exclusion chromatography/13-1-2022/han-19.xlsx]

## Sheet: Sample Details
Administrative Information
Export date	13. tammikuuta 2022 13:04:30
Culture name	fi-FI
Decimal separator	,
Workspace name	Leena
Workspace path	C:\ProgramData\Agilent Technologies\GPC\Workspaces\Leena\
File name	MDS_Aqueous_100122-0052.sample
Creation date	12. tammikuuta 2022 20:28:12
Created by	gpc-sec
Comments	Collected by Agilent GPC/SEC Software Version 1.1.3131.27789
Software version	Agilent GPC/SEC Software - 1.1.3131.27789
Sample Information
Sample name	han-19
Information
Sample type	Sample
Injection date	12. tammikuuta 2022
Vial number	1
Injection number	1
Injection volume (µL)	100
Concentration (mg/mL)	1
dn/dc (mL/g)	0.1
UV extinction coefficient [(mg/mL)-¹][cm-¹]	1
Mark-Houwink K ((10e-5) dL/g)	14.1
Mark-Houwink Alpha	0.7
Mp	100000
Analysed	No
Instrument Conditions
Eluent
Refractive index (RIU)	1
Set flow rate (mL/min)	1
LS Wavelength (nm)	658
Set temperature (°C)	20
Actual temperature (°C)	0
Actual flow rate (mL/min)	0
Column information
Data origin	Collected by Agilent GPC/SEC Software Version 1.1.3131.27789
Instrument name
Collection Parameters
Collected by	gpc-sec
Number of channels	6
Run length (mins)	60.0167
Delay time (secs)	0
Sampling interval (secs)	1
Number of data points	3601
DLS Parameters
Viscosity (cP)	0.0089
Correlator run time (secs)	5
Collection fraction	0
Channel Information
Channel ID	Detector type	Detector name	Detector units	Channel Information
1	RI	RI	mV
2	LS 15°	LS 15°	mV
3	LS 90°	LS 90°	mV
4	VS DP	VS DP	mV
5	VS IP	VS IP	mV
6	UV 280nm	UV 280nm	mV

## Sheet: Raw Data
Collection Parameters
Collected by	gpc-sec
Number of channels	6
Run length (mins)	60.0167
Delay time (secs)	0
Sampling interval (secs)	1
Number of data points	3601
DLS Parameters
Viscosity (cP)	0.0089
Correlator run time (secs)	5
Collection fraction	0
Channel Information
Channel ID	Detector type	Detector name	Detector units	Channel Information
1	RI	RI	mV
2	LS 15°	LS 15°	mV
3	LS 90°	LS 90°	mV
4	VS DP	VS DP	mV
5	VS IP	VS IP	mV
6	UV 280nm	UV 280nm	mV
Raw Data
RT (mins)	Response Trace 1	Response Trace 2	Response Trace 3	Response Trace 4	Response Trace 5	Response Trace 6
0	4.09431	58.5426	90.0878	-1.60805	469.729	41.7182
0.0166667	3.8102	58.5844	90.1597	-2.90382	469.652	41.094
0.0333333	3.45467	58.632	90.1977	-1.39275	464.753	40.4232
0.05	3.06419	58.6175	90.2201	-1.69502	460.682	39.7092
0.0666667	2.63557	58.5925	90.1789	-2.44774	458.219	38.9489
0.0833333	2.16286	58.6413	90.2757	-2.78282	455.718	38.1417
0.1	1.64269	58.6086	90.3034	-2.17003	454.317	37.295
0.116667	1.06941	58.6561	90.2537	-1.86363	453.726	36.4104
0.133333	0.440598	58.6398	90.3365	-1.21635	454.247	35.4823
0.15	-0.254135	58.599	90.2216	-1.89827	455.838	34.5152
0.166667	-1.01509	58.5691	90.1894	-2.11281	458.22	33.5027
0.183333	-1.85448	58.561	90.1917	-2.01393	460.641	32.4493
0.2	-2.78069	58.5345	90.1167	-0.0510407	462.893	31.3497
0.216667	-3.79082	58.5468	90.1731	-1.07506	464.942	30.2091
0.233333	-4.8954	58.543	90.1702	-0.668564	466.662	29.0224
0.25	-6.09978	58.6082	90.196	-1.0424	467.864	27.7995
0.266667	-7.39525	58.5748	90.1971	-1.16692	468.991	26.5322
0.283333	-8.79631	58.5691	90.0958	-1.24565	469.82	25.2332
0.3	-10.3065	58.565	90.1095	-1.27892	470.129	23.9123
0.316667	-11.9221	58.6271	90.1643	-1.23009	470.549	22.566
0.333333	-13.644	58.6301	90.1777	-1.61629	470.683	21.2025
0.35	-15.4742	58.5899	90.0683	-1.94588	470.816	19.8257
0.366667	-17.4187	58.6713	90.1041	-2.49962	470.857	18.4492
0.383333	-19.4723	58.6181	90.1092	-1.82549	470.827	17.0737
0.4	-21.6378	58.6279	90.1026	-1.02989	470.791	15.7035
0.416667	-23.9117	58.7164	90.2596	-2.04247	470.764	14.3467
0.433333	-26.2899	58.6637	90.0861	-1.65321	470.715	13.0093
0.45	-28.7682	58.5882	89.9389	-1.19194	470.623	11.6958
0.466667	-31.3517	58.6506	90.0256	-2.07344	470.545	10.4098
0.483333	-34.0235	58.6193	90.0333	-1.22231	470.495	9.16191
0.5	-36.7867	58.5482	89.9363	-1.15562	470.386	7.94731
0.516667	-39.631	58.5781	89.9201	-1.77132	470.281	6.7823
0.533333	-42.5486	58.5546	89.891	-1.90422	470.332	5.66429
0.55	-45.53	58.5802	90.0109	-0.705032	470.345	4.59679
0.566667	-48.5792	58.5969	90.0323	-1.81892	470.196	3.58162
0.583333	-51.6692	58.5442	90.0092	-0.968399	470.261	2.60292
0.6	-54.7929	58.5647	90.0288	-2.05742	470.25	1.66771
0.616667	-57.9401	58.5503	90.0024	-2.89955	470.109	1.61583
0.633333	-61.1025	58.5424	90.0254	-2.2422	470.154	1.61552
0.65	-64.2663	58.5604	90.095	-1.70631	470.11	1.6172
0.666667	-67.4155	58.5568	90.0202	-2.08534	470.055	1.61461
0.683333	-70.5462	58.5754	90.0691	-1.92268	470.098	1.61705
0.7	-73.6378	58.5801	90.0536	-1.84944	470.034	1.61476
0.716667	-76.6862	58.5597	90.0275	-2.83104	469.944	1.61736
0.733333	-79.6771	58.6103	90.0968	-2.35191	469.888	1.61491
0.75	-82.5997	58.5734	90.0292	-3.46642	469.994	1.61675
0.766667	-85.4362	58.6025	90.0898	-3.1797	469.895	1.61736
0.783333	-88.182	58.661	90.1992	-2.53777	469.792	1.61598
0.8	-90.8218	58.5986	90.093	-1.74919	469.774	1.61751
0.816667	-93.3547	58.5848	90.0155	-3.09929	469.77	1.61446
0.833333	-95.7676	58.6166	90.0796	-1.78734	469.646	1.6169
0.85	-98.0502	58.6662	90.102	-2.21062	469.655	1.61583
0.866667	-100.2	58.5911	90.0585	-3.04451	469.636	1.61598
0.883333	-102.207	58.5407	89.967	-2.19154	469.542	1.61736
0.9	-104.062	58.633	90.0747	-2.24159	469.643	1.61598
0.916667	-105.77	58.626	90.0657	-3.10768	469.651	1.61842
0.933333	-107.333	58.5687	90.0401	-2.29103	469.661	1.61766
0.95	-108.733	58.6425	90.2262	-3.05107	469.641	1.61705
0.966667	-109.972	58.5926	90.055	-4.37904	469.617	1.61522
0.983333	-111.054	58.5487	89.9787	-2.90443	469.576	1.61583
1	-111.977	58.6745	90.1891	-2.53609	469.597	1.61705
1.01667	-112.736	58.5592	90.0912	-3.32634	469.639	1.61476
1.03333	-113.348	58.6436	90.1554	-2.21718	469.685	1.61552
1.05	-113.813	58.596	90.1327	-3.56117	469.641	1.614
1.06667	-114.143	58.551	90.0834	-3.56834	469.708	2.17567
1.08333	-114.278	58.5261	90.0332	-3.5862	469.649	2.87437
1.1	-114.288	58.7339	90.2639	-3.74962	469.577	3.59993
1.11667	-114.163	58.5845	90.1203	-3.28651	469.582	4.30336
1.13333	-113.905	58.5786	90.1397	-3.67989	469.657	5.02495
1.15	-113.519	58.5632	90.1185	-3.50578	469.526	5.75615
1.16667	-113.012	58.536	90.098	-3.43315	469.599	6.50185
1.18333	-112.387	58.5825	90.1629	-3.28819	469.615	7.25594
1.2	-111.656	58.5047	90.0512	-3.07243	469.512	8.01949
1.21667	-110.816	58.5479	90.1347	-3.37105	469.593	8.79189
1.23333	-109.875	58.4853	90.0861	-3.48198	469.562	9.56871
1.25	-108.841	58.5264	90.1409	-4.27238	469.581	10.3526
1.26667	-107.72	58.5017	90.1171	-3.47832	469.604	11.1399
1.28333	-106.517	58.4835	90.0652	-3.66432	469.619	11.9335
1.3	-105.238	58.5258	90.207	-3.59871	469.589	12.7276
1.31667	-103.894	58.4806	90.046	-4.19655	469.592	13.5186
1.33333	-102.477	58.5024	90.1202	-3.24242	469.656	14.3081
1.35	-101.005	58.5682	90.1971	-3.12737	469.582	15.0956
1.36667	-99.4726	58.4766	90.0927	-2.89543	469.547	15.879
1.38333	-97.895	58.5354	90.0935	-3.64525	469.627	16.6653
1.4	-96.2704	58.5404	90.0845	-3.93318	469.585	17.4442
1.41667	-94.6059	58.5529	90.1035	-3.55171	469.439	18.2156
1.43333	-92.9119	58.5546	90.1194	-3.61733	469.524	18.9825
1.45	-91.182	58.4742	90.0079	-3.38661	469.526	19.7419
1.46667	-89.4216	58.5189	90.0239	-4.00887	469.391	20.4955
1.48333	-87.6389	58.5371	90.0794	-3.65593	469.53	21.2368
1.5	-85.8312	58.5043	90.0034	-4.95125	469.494	21.9625
1.51667	-84.0121	58.5221	90.0748	-3.89381	469.501	22.6832
1.53333	-82.1859	58.5181	90.0111	-3.7394	469.585	23.401
1.55	-80.3425	58.5481	90.0602	-3.58742	469.528	24.1026
1.56667	-78.4937	58.5107	90.01	-3.77998	469.572	24.7912
1.58333	-76.6412	58.5084	90.0082	-4.15733	469.56	25.4664
1.6	-74.7811	58.5714	90.0604	-4.31404	469.547	26.13
1.61667	-72.9255	58.5333	89.9973	-4.15245	469.532	26.7843
1.63333	-71.0755	58.554	90.0759	-4.31282	469.462	27.4261
1.65	-69.2316	58.5192	90.0677	-4.16496	469.518	28.0466
1.66667	-67.3963	58.5552	90.1453	-4.09645	469.499	28.6533
1.68333	-65.568	58.6268	90.2015	-3.5099	469.437	29.246
1.7	-63.7539	58.6131	90.196	-3.19115	469.499	29.8283
1.71667	-61.9555	58.5622	90.2148	-4.21989	469.605	30.3994
1.73333	-60.1765	58.5331	90.1386	-4.08104	469.428	30.9472
1.75	-58.4129	58.5548	90.1875	-3.3091	469.499	31.4817
1.76667	-56.6706	58.5603	90.1762	-4.19243	469.559	32.0039
1.78333	-54.949	58.5314	90.1406	-3.65181	469.439	32.5115
1.8	-53.249	58.5127	90.1334	-3.74962	469.569	33.0044
1.81667	-51.5711	58.5622	90.2502	-3.84621	469.529	33.476
1.83333	-49.923	58.5528	90.2633	-4.18999	469.492	33.9335
1.85	-48.3057	58.5441	90.1191	-4.11552	469.538	34.3821
1.86667	-46.7149	58.5461	90.172	-3.93608	469.536	34.8139
1.88333	-45.1551	58.5421	90.1881	-3.42293	469.504	35.2283
1.9	-43.6205	58.5424	90.2018	-3.74901	469.543	35.6347
1.91667	-42.1239	58.4911	90.1289	-3.33351	469.599	36.0236
1.93333	-40.6591	58.5764	90.2381	-3.86345	469.633	36.401
1.95	-39.2249	58.4814	90.1649	-3.47832	469.508	36.7648
1.96667	-37.823	58.5094	90.1946	-3.55354	469.614	37.1127
1.98333	-36.4576	58.4939	90.1807	-3.30498	469.65	37.4514
2	-35.1243	58.4946	90.2052	-3.70369	469.547	37.7744
2.01667	-33.827	58.4899	90.1391	-3.46352	469.596	38.0911
2.03333	-32.5573	58.5125	90.2042	-3.20427	469.613	38.3953
2.05	-31.3299	58.5223	90.2558	-3.74001	469.491	38.6839
2.06667	-30.1385	58.5262	90.2087	-3.39317	469.606	38.964
2.08333	-28.9783	58.5163	90.2114	-2.62779	469.575	39.2291
2.1	-27.8568	58.56	90.3433	-2.74467	469.538	39.4907
2.11667	-26.7669	58.5477	90.2222	-2.80846	469.61	39.7421
2.13333	-25.7156	58.5119	90.2284	-3.38539	469.569	39.9822
2.15	-24.6883	58.5404	90.2262	-3.13438	469.576	40.2169
2.16667	-23.7991	58.4902	90.1763	-2.32079	469.58	40.4356
2.18333	-22.8364	58.4887	90.1437	-3.02956	469.593	40.6446
2.2	-21.9129	58.5416	90.2647	-2.8669	469.587	40.8534
2.21667	-21.018	58.5728	90.3129	-2.5164	469.571	41.0496
2.23333	-20.1539	58.6039	90.3661	-3.16185	469.653	41.2417
2.25	-19.3143	58.5139	90.187	-3.68996	469.671	41.4239
2.26667	-18.5043	58.5654	90.2609	-3.13927	469.612	41.6039
2.28333	-17.7238	58.5061	90.1518	-3.24471	469.661	41.775
2.3	-16.9794	58.503	90.2017	-3.28163	469.683	41.9372
2.31667	-16.2589	58.5494	90.2203	-2.76436	469.541	42.095
2.33333	-15.5636	58.5075	90.1711	-3.32405	469.611	42.252
2.35	-14.8956	58.5157	90.1492	-2.99614	469.661	42.3974
2.36667	-14.2484	58.5172	90.155	-2.85072	469.561	42.5396
2.38333	-13.6199	58.5181	90.1926	-3.04207	469.691	42.6775
2.4	-13.0227	58.5383	90.1778	-3.04268	469.581	42.8106
2.41667	-12.4493	58.5232	90.1708	-2.37801	469.604	42.9395
2.43333	-11.8966	58.5503	90.2024	-2.94014	469.641	43.0657
2.45	-11.3618	58.5339	90.2496	-2.63557	469.558	43.1846
2.46667	-10.8489	58.5067	90.1382	-3.20305	469.563	43.3041
2.48333	-10.351	58.6509	90.2528	-2.70775	469.65	43.4145
2.5	-9.87373	58.5514	90.2306	-3.14278	469.666	43.5249
2.51667	-9.40987	58.4983	90.1301	-2.96333	469.633	43.6335
2.53333	-8.96935	58.5053	90.1368	-3.00087	469.61	43.7333
2.55	-8.54195	58.5548	90.2129	-2.74223	469.672	43.8311
2.56667	-8.13377	58.5085	90.1611	-2.09969	469.649	43.9312
2.58333	-7.73735	58.6041	90.2552	-2.46452	469.549	44.0267
2.6	-7.34993	58.5632	90.1946	-2.92229	469.527	44.1201
2.61667	-6.98113	58.5372	90.1952	-2.68379	469.631	44.2083
2.63333	-6.62025	58.549	90.1946	-2.93724	469.477	44.295
2.65	-6.27708	58.5015	90.1605	-2.42271	469.56	44.3809
2.66667	-5.94841	58.6018	90.3129	-2.2541	469.59	44.4602
2.68333	-5.62111	58.5517	90.2079	-2.96577	469.605	44.5412
2.7	-5.30861	58.5534	90.2001	-2.51518	469.673	44.6191
2.71667	-5.00664	58.5107	90.178	-3.16902	469.637	44.6964
2.73333	-4.71718	58.5284	90.1263	-2.69569	469.626	44.7729
2.75	-4.43047	58.6713	90.4035	-2.38945	469.582	44.8443
2.76667	-4.15855	58.6382	90.2656	-3.0439	469.623	44.9128
2.78333	-3.8929	58.5217	90.1444	-2.74651	469.591	44.9815
2.8	-3.63655	58.5598	90.1754	-2.74345	469.582	45.0503
2.81667	-3.38448	58.5108	90.1457	-2.63969	469.629	45.1168
2.83333	-3.14232	58.5784	90.1974	-2.90443	469.633	45.1798
2.85	-2.91084	58.511	90.1453	-2.44896	469.525	45.2421
2.86667	-2.68089	58.534	90.1574	-2.71004	469.645	45.3025
2.88333	-2.46239	58.5607	90.1954	-2.55028	469.77	45.3638
2.9	-2.24525	58.5302	90.1658	-2.66716	469.6	45.4197
2.91667	-2.03789	58.5163	90.1887	-2.47398	469.692	45.4774
2.93333	-1.83586	58.5477	90.22	-2.21886	469.739	45.5332
2.95	-1.63231	58.5606	90.1592	-2.72026	469.64	45.5869
2.96667	-1.4402	58.5865	90.191	-3.19771	469.738	45.639
2.98333	-1.24901	58.5181	90.1743	-3.2328	469.73	45.6928
3	-1.06453	58.5545	90.1894	-2.46574	469.776	45.7412
3.01667	-0.888138	58.5525	90.2035	-1.67473	469.766	45.7896
3.03333	-0.715866	58.574	90.2706	-2.67311	469.737	45.8395
3.05	-0.550919	58.5674	90.2421	-2.77153	469.697	45.8868
3.06667	-0.386581	58.6268	90.2372	-2.38457	469.64	45.9316
3.08333	-0.220413	58.5453	90.1641	-3.05641	469.708	45.9777
3.1	-0.0634003	58.5546	90.2413	-2.60811	469.618	46.0278
3.11667	0.091629	58.5531	90.1162	-2.66472	469.604	46.0665
3.13333	0.241776	58.5242	90.1661	-2.15401	469.687	46.1092
3.15	0.386887	58.6097	90.2856	-1.7791	469.618	46.1509
3.16667	0.531235	58.5705	90.174	-2.9879	469.534	46.1929
3.18333	0.669785	58.5787	90.2027	-3.17146	469.633	46.2359
3.2	0.802536	58.5632	90.1533	-2.64458	469.737	46.2727
3.21667	0.93544	58.5973	90.3178	-2.79762	469.497	46.3131
3.23333	1.05553	58.5259	90.1333	-2.39662	469.666	46.3531
3.25	1.18141	58.5354	90.1963	-2.30782	469.658	46.3891
3.26667	1.30821	58.6199	90.2839	-3.67867	469.661	46.4252
3.28333	1.42998	58.5162	90.1563	-1.80534	469.623	46.4649
3.3	1.54991	58.5365	90.164	-2.50862	469.618	46.4994
3.31667	1.66801	58.6221	90.2155	-2.47826	469.637	46.531
3.33333	1.78246	58.5406	90.1656	-2.95677	469.642	46.5643
3.35	1.894	58.5239	90.1165	-2.42638	469.673	46.5949
3.36667	2.0089	58.6218	90.2375	-2.05208	469.631	46.6261
3.38333	2.11296	58.5772	90.1933	-2.69753	469.601	46.6572
3.4	2.21397	58.5419	90.2142	-2.49138	469.707	46.6866
3.41667	2.31499	58.5905	90.2248	-2.72026	469.706	46.7129
3.43333	2.41417	58.5171	90.1356	-2.94914	469.574	46.7425
3.45	2.51579	58.5447	90.1212	-2.19032	469.757	46.7735
3.46667	2.61269	58.5169	90.0979	-2.00142	469.757	46.8029
3.48333	2.70149	58.6439	90.2636	-2.18315	469.656	46.8264
3.5	2.79305	58.6234	90.2583	-3.06709	469.656	46.8548
3.51667	2.88597	58.5302	90.1399	-2.48238	469.687	46.8835
3.53333	2.97752	58.5804	90.2605	-2.92458	469.605	46.9093
3.55	3.05855	58.5358	90.1197	-2.07054	469.671	46.937
3.56667	3.14369	58.5346	90.1725	-2.54616	469.67	46.9607
3.58333	3.23021	58.5481	90.2207	-2.2541	469.662	46.9831
3.6	3.31688	58.6326	90.3332	-2.37694	469.727	47.0107
3.61667	3.39424	58.6001	90.2712	-2.55455	469.581	47.0327
3.63333	3.4774	58.5989	90.2305	-1.34453	469.588	47.053
3.65	3.5537	58.5444	90.1537	-2.16286	469.564	47.0765
3.66667	3.62663	58.5589	90.1795	-2.41615	469.658	47.0953
3.68333	3.70216	58.559	90.1881	-2.59331	469.6	47.1192
3.7	3.77403	58.5975	90.2233	-2.77977	469.535	47.14
3.71667	3.84148	58.5395	90.1103	-2.67723	469.636	47.1603
3.73333	3.91624	58.5529	90.1879	-2.07832	469.682	47.1804
3.75	3.98689	58.6399	90.2035	-2.12593	469.495	47.1999
3.76667	4.05067	58.5131	90.0993	-3.04146	469.57	47.2173
3.78333	4.11385	58.5307	90.1432	-3.51357	469.631	47.2331
3.8	4.17641	58.5583	90.146	-2.62245	469.43	47.252
3.81667	4.23668	58.6076	90.1904	-2.37328	469.632	47.2694
3.83333	4.30183	58.5888	90.2714	-3.07838	469.603	47.2877
3.85	4.36302	58.5381	90.1601	-3.00514	469.696	47.3039
3.86667	4.42253	58.6216	90.3346	-3.395	469.6	47.318
3.88333	4.47777	58.5792	90.1048	-2.77855	469.572	47.3339
3.9	4.53224	58.5261	90.1638	-2.9377	469.542	47.3492
3.91667	4.58748	58.55	90.1186	-3.28529	469.635	47.3647
3.93333	4.64287	58.6161	90.2314	-2.96394	469.615	47.376
3.95	4.6978	58.561	90.1804	-2.0652	469.534	47.3869
3.96667	4.74937	58.5979	90.2049	-2.50389	469.523	47.3977
3.98333	4.79622	58.5299	90.145	-1.36009	469.617	47.4084
4	4.84688	58.5638	90.227	-2.59743	469.552	47.4233
4.01667	4.89357	58.5357	90.2103	-2.72682	469.444	47.4354
4.03333	4.93385	58.5491	90.1514	-2.85484	469.606	47.4459
4.05	4.9781	58.5732	90.1814	-2.37267	469.639	47.4534
4.06667	5.01747	58.5555	90.1798	-2.64214	469.45	47.465
4.08333	5.0547	58.5597	90.2114	-3.27217	469.548	47.4763
4.1	5.09346	58.5369	90.1283	-2.86629	469.538	47.4886
4.11667	5.13557	58.5812	90.2801	-2.82875	469.474	47.495
4.13333	5.17418	58.5862	90.2503	-2.51579	469.573	47.5039
4.15	5.2108	58.525	90.1315	-2.81914	469.547	47.5108
4.16667	5.24513	58.5291	90.1322	-3.21251	469.539	47.5184
4.18333	5.28145	58.5041	90.1104	-3.20839	469.527	47.5251
4.2	5.31792	58.5522	90.1315	-3.03139	469.571	47.532
4.21667	5.34996	58.5331	90.1124	-3.34312	469.52	47.5434
4.23333	5.38033	58.5404	90.153	-3.75023	469.519	47.5501
4.25	5.411	58.5548	90.1925	-3.27751	469.568	47.5561
4.26667	5.44045	58.5897	90.2845	-3.0677	469.523	47.5658
4.28333	5.46654	58.5619	90.2187	-3.60832	469.533	47.5732
4.3	5.48637	58.5918	90.1823	-2.97417	469.663	47.5796
4.31667	5.51247	58.6305	90.1943	-3.37593	469.686	47.5814
4.33333	5.53383	58.5589	90.2177	-2.98668	469.519	47.5883
4.35	5.56267	58.5181	90.1131	-2.73033	469.641	47.5967
4.36667	5.58891	58.5662	90.1939	-2.64397	469.707	47.6
4.38333	5.61058	58.5423	90.1588	-2.68379	469.538	47.6023
4.4	5.63271	58.5775	90.2654	-2.96516	469.715	47.6106
4.41667	5.65178	58.5114	90.151	-2.83043	469.674	47.6173
4.43333	5.66704	58.5259	90.1437	-2.93953	469.711	47.6176
4.45	5.69008	58.5471	90.1469	-3.15529	469.691	47.6255
4.46667	5.71281	58.5856	90.2773	-3.05519	469.707	47.6347
4.48333	5.73448	58.5954	90.3254	-2.4604	469.728	47.6315
4.5	5.75066	58.5496	90.1205	-3.12187	469.8	47.6363
4.51667	5.77385	58.5964	90.2047	-2.911	469.71	47.6412
4.53333	5.78926	58.5487	90.1725	-2.97295	469.722	47.6446
4.55	5.80345	58.5743	90.2657	-2.55928	469.666	47.6463
4.56667	5.82192	58.5107	90.133	-2.8495	469.77	47.6485
4.58333	5.83519	58.5445	90.1862	-2.73384	469.691	47.6527
4.6	5.84953	58.5821	90.2006	-2.78999	469.576	47.6575
4.61667	5.8622	58.5455	90.2738	-2.58492	469.669	47.6591
4.63333	5.87563	58.5262	90.1434	-3.23586	469.709	47.6609
4.65	5.89119	58.5459	90.1804	-2.60216	469.494	47.6672
4.66667	5.90233	58.5365	90.116	-3.16307	469.683	47.6682
4.68333	5.91316	58.5127	90.137	-3.29353	469.653	47.6684
4.7	5.92598	58.5719	90.1858	-3.15056	469.628	47.6725
4.71667	5.9388	58.5366	90.1531	-3.6483	469.635	47.6734
4.73333	5.94765	58.5772	90.1438	-3.85689	469.674	47.6768
4.75	5.95955	58.5328	90.1437	-2.91756	469.663	47.6785
4.76667	5.96428	58.5709	90.2615	-2.77748	469.678	47.6817
4.78333	5.97359	58.5058	90.1116	-1.8792	469.687	47.687
4.8	5.98274	58.4997	90.0858	-3.45039	469.654	47.6894
4.81667	5.99114	58.5618	90.1855	-3.16658	469.664	47.6913
4.83333	5.9948	58.5607	90.2517	-3.32695	469.692	47.6916
4.85	6.00395	58.594	90.3054	-1.53404	469.632	47.6957
4.86667	6.00716	58.5214	90.1411	-2.34642	469.604	47.6978
4.88333	6.0183	58.5328	90.1296	-3.52547	469.73	47.6984
4.9	6.02577	58.5525	90.2303	-3.52135	469.719	47.6995
4.91667	6.03081	58.5401	90.1199	-2.55028	469.579	47.7023
4.93333	6.03905	58.5111	90.1255	-2.8466	469.718	47.7023
4.95	6.04775	58.5278	90.1537	-2.51213	469.793	47.7021
4.96667	6.05476	58.4821	90.0828	-1.62758	469.662	47.7076
4.98333	6.05766	58.5944	90.2079	-3.31917	469.72	47.7035
5	6.06865	58.5189	90.1222	-2.57896	469.719	47.7088
5.01667	6.07613	58.5537	90.2485	-3.08022	469.759	47.7123
5.03333	6.08055	58.5661	90.1891	-3.45924	469.702	47.7116
5.05	6.08849	58.5409	90.1478	-3.62984	469.734	47.7122
5.06667	6.09505	58.5392	90.1745	-3.56545	469.768	47.7126
5.08333	6.09962	58.5455	90.1959	-3.82057	469.729	47.7151
5.1	6.10436	58.5293	90.176	-2.31789	469.782	47.7116
5.11667	6.11031	58.5056	90.1109	-2.16942	469.698	47.7146
5.13333	6.11534	58.5191	90.1136	-1.98112	469.59	47.7192
5.15	6.12068	58.5085	90.1077	-4.1114	469.641	47.7174
5.16667	6.12221	58.5461	90.1423	-2.6606	469.602	47.7218
5.18333	6.12465	58.5516	90.1595	-3.9695	469.496	47.7198
5.2	6.13106	58.5432	90.1498	-3.43132	469.597	47.7212
5.21667	6.1396	58.6128	90.3191	-0.434952	469.623	47.7236
5.23333	6.13976	58.5778	90.2203	-1.74324	469.401	47.7193
5.25	6.14555	58.5468	90.2053	-3.06236	469.569	47.7209
5.26667	6.15044	58.5137	90.1371	-3.27568	469.645	47.7262
5.28333	6.15334	58.5467	90.1991	-2.66304	469.644	47.7236
5.3	6.15318	58.5017	90.1423	-3.61244	469.669	47.7209
5.31667	6.15929	58.5506	90.1598	-3.16124	469.668	47.7245
5.33333	6.16661	58.4971	90.0997	-3.37944	469.668	47.7255
5.35	6.16692	58.5227	90.1128	-3.7365	469.672	47.7277
5.36667	6.16661	58.5401	90.1551	-3.5099	469.667	47.7232
5.38333	6.17134	58.5622	90.1434	-2.76314	469.637	47.7221
5.4	6.17119	58.6353	90.2894	-3.89259	469.65	47.7221
5.41667	6.16844	58.5273	90.1417	-3.08495	469.675	47.7238
5.43333	6.16982	58.534	90.1865	-2.39479	469.638	47.7245
5.45	6.17317	58.4641	90.0425	-3.37761	469.601	47.7282
5.46667	6.17607	58.5351	90.1341	-5.21996	469.709	47.73
5.48333	6.17912	58.5461	90.1669	-3.12141	469.746	47.7268
5.5	6.18385	58.5485	90.1727	-3.64586	469.592	47.7248
5.51667	6.18675	58.6796	90.3719	-3.09151	469.653	47.7279
5.53333	6.18691	58.5044	90.1272	-2.52235	469.668	47.7296
5.55	6.18645	58.5172	90.1713	-3.33534	469.571	47.7284
5.56667	6.18752	58.5629	90.2219	-3.88908	469.606	47.7293
5.58333	6.19316	58.6117	90.2111	-4.49516	469.635	47.7291
5.6	6.19576	58.5708	90.2061	-3.22441	469.701	47.7297
5.61667	6.20262	58.5398	90.1514	-5.20393	469.626	47.7291
5.63333	6.20613	58.5014	90.1814	-3.08022	469.635	47.732
5.65	6.20354	58.5323	90.1185	-3.19115	469.587	47.7311
5.66667	6.2014	58.5397	90.1441	-1.4959	469.602	47.7329
5.68333	6.20262	58.5348	90.1493	-3.31505	469.605	47.7346
5.7	6.20155	58.5784	90.2421	-2.44957	469.636	47.7329
5.71667	6.20796	58.5096	90.122	-2.48955	469.519	47.734
5.73333	6.20918	58.5038	90.0985	-3.84132	469.629	47.7346
5.75	6.20705	58.5358	90.1438	-3.12141	469.625	47.7377
5.76667	6.20766	58.5372	90.1205	-4.32838	469.473	47.7401
5.78333	6.21239	58.5514	90.203	-4.4445	469.586	47.7377
5.8	6.21452	58.512	90.1313	-2.64565	469.595	47.7349
5.81667	6.22047	58.5746	90.1421	-8.27721	469.409	47.7332
5.83333	6.22276	58.5172	90.1394	-2.76604	469.644	47.7329
5.85	6.22261	58.4861	90.0951	-3.00514	469.696	47.7351
5.86667	6.22307	58.6059	90.1981	-3.40202	469.616	47.739
5.88333	6.22139	58.5117	90.1226	-1.97701	469.59	47.7399
5.9	6.22398	58.5006	90.1103	-1.90361	469.571	47.7412
5.91667	6.222	58.5436	90.1556	-3.15773	469.6	47.7399
5.93333	6.22231	58.5494	90.1974	-4.00948	469.604	47.7363
5.95	6.22444	58.504	90.1417	-4.13933	469.606	47.7372
5.96667	6.22215	58.5043	90.1122	-3.46581	469.621	47.7349
5.98333	6.22215	58.5294	90.2065	-3.22929	469.634	47.7369
6	6.22643	58.5137	90.1519	-4.4857	469.648	47.7378
6.01667	6.22734	58.4837	90.0968	-3.46764	469.633	47.7392
6.03333	6.22826	58.507	90.1432	-2.8907	469.529	47.7369
6.05	6.22932	58.5316	90.1582	-3.06953	469.648	47.7349
6.06667	6.22887	58.5006	90.1273	-4.72298	469.662	47.736
6.08333	6.23085	58.5075	90.1208	-2.64092	469.481	47.7369
6.1	6.23085	58.5494	90.1962	-3.08434	469.602	47.7383
6.11667	6.23512	58.5233	90.1333	-3.37349	469.684	47.7375
6.13333	6.23894	58.5021	90.1208	-3.30605	469.58	47.7367
6.15	6.23848	58.5865	90.2488	-4.17458	469.59	47.7337
6.16667	6.2426	58.6208	90.2317	-4.30443	469.631	47.7335
6.18333	6.24672	58.5293	90.1508	-2.5515	469.672	47.7346
6.2	6.24443	58.5352	90.1652	-3.42598	469.632	47.7354
6.21667	6.24062	58.5279	90.1836	-3.73772	469.559	47.7387
6.23333	6.24504	58.5929	90.2561	-3.56422	469.554	47.7369
6.25	6.2426	58.5589	90.1521	-1.6169	469.57	47.7363
6.26667	6.23924	58.5363	90.1931	-3.67394	469.599	47.7337
6.28333	6.24367	58.5134	90.0771	-4.05418	469.58	47.7343
6.3	6.24367	58.5085	90.1257	-4.23836	469.513	47.7348
6.31667	6.24764	58.5607	90.2145	-4.28719	469.558	47.7393
6.33333	6.25176	58.5339	90.1043	-4.99352	469.519	47.7364
6.35	6.25313	58.5387	90.2099	-3.74474	469.431	47.7358
6.36667	6.25511	58.543	90.1432	-3.12614	469.55	47.7349
6.38333	6.25343	58.5438	90.219	-5.10551	469.588	47.7383
6.4	6.25374	58.543	90.1875	-3.22151	469.376	47.7377
6.41667	6.25191	58.5735	90.2308	-3.14095	469.493	47.7398
6.43333	6.2487	58.518	90.0915	-2.08656	469.505	47.7425
6.45	6.25023	58.6037	90.2532	-3.81569	469.522	47.7393
6.46667	6.2516	58.5166	90.1955	-3.58803	469.48	47.738
6.48333	6.25572	58.5223	90.1975	-3.63457	469.509	47.7409
6.5	6.25572	58.5047	90.1373	-3.49922	469.509	47.741
6.51667	6.25969	58.505	90.0745	-3.99818	469.482	47.7392
6.53333	6.25816	58.4861	90.0837	-2.67494	469.525	47.736
6.55	6.25725	58.5304	90.1283	-4.13994	469.552	47.7369
6.56667	6.26106	58.4826	90.0758	-3.61778	469.512	47.7384
6.58333	6.26305	58.5125	90.1519	-3.30071	469.547	47.7415
6.6	6.26213	58.5296	90.1496	-2.8788	469.612	47.7439
6.61667	6.26473	58.5778	90.2035	-3.05168	469.446	47.7457
6.63333	6.26244	58.5123	90.1258	-3.36098	469.626	47.7444
6.65	6.26778	58.5603	90.1733	-4.39812	469.574	47.7465
6.66667	6.26503	58.5142	90.1589	-3.36159	469.432	47.7464
6.68333	6.26244	58.5159	90.1151	-3.0265	469.587	47.7448
6.7	6.26411	58.5235	90.1756	-3.07426	469.617	47.7468
6.71667	6.26503	58.5271	90.1174	-3.17741	469.552	47.7456
6.73333	6.26427	58.5323	90.1414	-4.40346	469.641	47.7444
6.75	6.25954	58.5441	90.169	-3.32466	469.624	47.7444
6.76667	6.26305	58.6626	90.3118	-3.38417	469.624	47.7451
6.78333	6.2632	58.4916	90.124	-3.08266	469.588	47.7479
6.8	6.26732	58.4843	90.0724	-3.23463	469.584	47.7464
6.81667	6.27144	58.5191	90.185	-3.55293	469.555	47.7461
6.83333	6.27174	58.5108	90.1856	-3.82164	469.577	47.7451
6.85	6.26823	58.5482	90.1725	-3.49205	469.521	47.7448
6.86667	6.26946	58.4888	90.0918	-3.44795	469.527	47.7454
6.88333	6.26976	58.4933	90.1026	-4.12575	469.462	47.747
6.9	6.27068	58.525	90.1582	-4.02733	469.594	47.7433
6.91667	6.27022	58.5178	90.0982	-3.48671	469.527	47.7428
6.93333	6.26915	58.5239	90.2097	-3.90755	469.419	47.7416
6.95	6.27541	58.5296	90.1516	-4.03984	469.559	47.7451
6.96667	6.27327	58.5372	90.1612	-3.84666	469.591	47.7497
6.98333	6.27281	58.5604	90.2378	-2.88948	469.445	47.7489
7	6.27098	58.5017	90.0921	-4.18892	469.59	47.7515
7.01667	6.27358	58.5024	90.0864	-3.74901	469.66	47.7502
7.03333	6.27205	58.5047	90.1063	-2.93953	469.708	47.7503
7.05	6.27327	58.5514	90.2538	-3.44322	469.694	47.7485
7.06667	6.27098	58.4644	90.0658	-2.97112	469.655	47.7491
7.08333	6.27403	58.5078	90.1316	-3.22212	469.687	47.7514
7.1	6.27327	58.5233	90.1782	-3.41881	469.627	47.7517
7.11667	6.27754	58.5049	90.1446	-2.80724	469.677	47.7525
7.13333	6.28044	58.4994	90.1052	-3.59825	469.763	47.7496
7.15	6.27785	58.5073	90.1325	-2.70287	469.727	47.7514
7.16667	6.27907	58.5046	90.1527	-3.23631	469.769	47.7503
7.18333	6.278	58.559	90.2134	-3.18153	469.719	47.7499
7.2	6.27617	58.4933	90.1194	-3.50288	469.653	47.747
7.21667	6.27815	58.473	90.073	-3.79372	469.786	47.7491
7.23333	6.27754	58.6704	90.3506	-3.25371	469.73	47.7477
7.25	6.27678	58.5754	90.2728	-3.50884	469.51	47.7505
7.26667	6.27892	58.5687	90.189	-3.51891	469.651	47.7523
7.28333	6.27495	58.5772	90.2125	-2.38457	469.674	47.7509
7.3	6.28014	58.5238	90.174	-2.83165	469.609	47.7502
7.31667	6.28029	58.5133	90.1313	-3.51479	469.607	47.7512
7.33333	6.2841	58.5484	90.1975	-2.74467	469.64	47.75
7.35	6.28151	58.6962	90.3085	-2.58492	469.64	47.7497
7.36667	6.28365	58.5307	90.1667	-2.98729	469.581	47.7474
7.38333	6.28197	58.5625	90.2342	-2.95204	469.538	47.748
7.4	6.28929	58.5232	90.1305	-3.57674	469.51	47.7489
7.41667	6.28838	58.5764	90.2877	-3.44795	469.535	47.7493
7.43333	6.28761	58.5116	90.198	-2.65755	469.535	47.7531
7.45	6.28532	58.4895	90.084	-3.32634	469.496	47.7535
7.46667	6.2867	58.5625	90.1962	-3.42293	469.468	47.7543
7.48333	6.28548	58.5369	90.173	-2.90382	469.582	47.7523
7.5	6.29189	58.529	90.2577	-2.60338	469.559	47.7552
7.51667	6.2896	58.5345	90.2039	-3.06648	469.449	47.757
7.53333	6.28929	58.5108	90.1156	-2.34413	469.554	47.7576
7.55	6.28777	58.5017	90.1243	-3.52608	469.604	47.7566
7.56667	6.29448	58.5917	90.2145	-3.22334	469.46	47.7547
7.58333	6.29372	58.512	90.1621	-2.93236	469.578	47.754
7.6	6.29341	58.4571	90.0512	-2.96104	469.574	47.7569
7.61667	6.29814	58.5204	90.2148	-3.24654	469.605	47.757
7.63333	6.30043	58.4919	90.111	-1.75697	469.536	47.7576
7.65	6.29646	58.5709	90.1978	-3.76686	469.478	47.7587
7.66667	6.29967	58.5825	90.1618	-2.69875	469.616	47.7602
7.68333	6.29662	58.4986	90.1072	-4.82002	469.575	47.7583
7.7	6.2954	58.5009	90.1165	-4.02916	469.514	47.7564
7.71667	6.2957	58.5143	90.1583	-1.72661	469.541	47.7557
7.73333	6.29768	58.5253	90.1595	-3.05458	469.466	47.756
7.75	6.29463	58.513	90.1585	-2.47765	469.533	47.7558
7.76667	6.29311	58.491	90.1006	-4.11736	469.536	47.7555
7.78333	6.29845	58.4826	90.0924	-2.48833	469.354	47.7557
7.8	6.29799	58.4692	90.0929	-3.21907	469.462	47.7589
7.81667	6.30302	58.5603	90.2032	-2.60155	469.456	47.7609
7.83333	6.30531	58.4698	90.0666	-2.92412	469.342	47.7589
7.85	6.30013	58.4879	90.1087	-3.08022	469.506	47.7615
7.86667	6.29784	58.4803	90.0805	-1.94588	469.571	47.7624
7.88333	6.29799	58.5593	90.1341	-3.18687	469.587	47.7624
7.9	6.29799	58.5461	90.1914	-2.52647	469.556	47.7609
7.91667	6.30364	58.4965	90.1504	-3.35442	469.601	47.7634
7.93333	6.30577	58.511	90.1553	-2.15462	469.656	47.7618
7.95	6.30196	58.457	90.0666	-1.94893	469.645	47.7621
7.96667	6.30196	58.5427	90.1363	-1.81007	469.628	47.7615
7.98333	6.29753	58.5163	90.1019	-1.54839	469.654	47.7604
8	6.29982	58.5831	90.1817	-3.27446	469.672	47.7602
8.01667	6.3015	58.5311	90.1873	-4.32472	469.633	47.7604
8.03333	6.2989	58.4888	90.0988	-3.21846	469.632	47.759
8.05	6.30455	58.5448	90.1191	-3.1208	469.504	47.761
8.06667	6.30577	58.5365	90.212	-2.55089	469.709	47.7601
8.08333	6.31233	58.5654	90.1991	-3.82164	469.641	47.7624
8.1	6.30806	58.4814	90.0413	-2.76848	469.453	47.7627
8.11667	6.30547	58.5207	90.1264	-2.00737	469.659	47.7593
8.13333	6.30577	58.5038	90.1836	-2.95387	469.669	47.7613
8.15	6.30562	58.5381	90.1926	-2.76604	469.583	47.7628
8.16667	6.30898	58.5574	90.1522	-3.14217	469.628	47.763
8.18333	6.31111	58.5491	90.2131	-3.01582	469.691	47.7613
8.2	6.31569	58.5235	90.1826	-2.85484	469.686	47.7581
8.21667	6.31355	58.4921	90.1232	-2.88414	469.639	47.7572
8.23333	6.30791	58.4791	90.122	-2.48421	469.624	47.7575
8.25	6.30882	58.4512	90.0535	-3.22334	469.671	47.7618
8.26667	6.30898	58.5139	90.1455	-3.22624	469.598	47.7615
8.28333	6.30684	58.4765	90.1348	-3.70125	469.587	47.759
8.3	6.30898	58.4672	90.0704	-2.70348	469.584	47.7616
8.31667	6.30821	58.4975	90.1334	-2.5634	469.552	47.7645
8.33333	6.30531	58.5485	90.145	-2.88292	469.602	47.7642
8.35	6.30562	58.4657	90.0839	-4.11552	469.598	47.7607
8.36667	6.30302	58.5845	90.2445	-3.58574	469.519	47.7604
8.38333	6.30547	58.8046	90.3439	-3.34312	469.695	47.7634
8.4	6.30623	58.505	90.1222	-3.79555	469.609	47.7647
8.41667	6.30745	58.5053	90.1901	-2.77977	469.445	47.7607
8.43333	6.30882	58.5252	90.1333	-2.88597	469.557	47.7616
8.45	6.3044	58.513	90.1974	-2.60399	469.61	47.7607
8.46667	6.30211	58.5447	90.2126	-2.41676	469.525	47.7639
8.48333	6.29936	58.5337	90.2139	-2.2541	469.497	47.7607
8.5	6.30043	58.5218	90.1457	-2.66121	469.468	47.7648
8.51667	6.29845	58.5288	90.2082	-1.87447	469.526	47.7619
8.53333	6.29784	58.5302	90.1434	-3.39973	469.469	47.7628
8.55	6.29799	58.4953	90.12	-1.66222	469.486	47.7634
8.56667	6.29906	58.4905	90.077	-2.90016	469.505	47.7644
8.58333	6.30119	58.4892	90.1009	-3.08556	469.522	47.7677
8.6	6.30394	58.4596	90.0799	-2.3304	469.571	47.768
8.61667	6.30394	58.5438	90.1775	-2.64565	469.566	47.7689
8.63333	6.29967	58.4766	90.0875	-2.60399	469.514	47.7667
8.65	6.30013	58.5081	90.1876	-0.961227	469.635	47.7691
8.66667	6.30135	58.5038	90.1319	-3.43422	469.622	47.7709
8.68333	6.3015	58.5188	90.182	-2.21886	469.418	47.7715
8.7	6.30135	58.4795	90.0994	-3.09746	469.678	47.7731
8.71667	6.30333	58.4667	90.0608	-2.02278	469.681	47.7744
8.73333	6.30531	58.6564	90.3233	-2.02644	469.616	47.775
8.75	6.3015	58.5615	90.2209	-2.46452	469.598	47.7708
8.76667	6.30333	58.5313	90.1801	-1.47804	469.616	47.7734
8.78333	6.30592	58.6002	90.3223	-2.79289	469.555	47.7717
8.8	6.30257	58.4901	90.1153	-2.6606	469.446	47.7726
8.81667	6.30379	58.5383	90.22	-1.47392	469.521	47.7714
8.83333	6.30409	58.5127	90.1852	-2.17247	469.497	47.7706
8.85	6.30287	58.5014	90.1508	-2.59743	469.477	47.7773
8.86667	6.30287	58.5387	90.23	-2.47047	469.477	47.7763
8.88333	6.30257	58.489	90.1315	-2.35664	469.455	47.7776
8.9	6.30394	58.4942	90.1482	-2.8788	469.384	47.7772
8.91667	6.30577	58.5842	90.1922	-2.8579	469.47	47.7786
8.93333	6.30592	58.498	90.1319	-2.54021	469.403	47.7761
8.95	6.30638	58.4722	90.1307	-2.91756	469.263	47.7789
8.96667	6.30638	58.4779	90.1086	-2.66365	469.44	47.7786
8.98333	6.3073	58.5674	90.1885	-1.66161	469.418	47.7766
9	6.30898	58.4736	90.06	-3.30666	469.341	47.7786
9.01667	6.30898	58.4965	90.1618	-2.40608	469.362	47.7769
9.03333	6.30714	58.5506	90.2479	-1.52275	469.452	47.775
9.05	6.30775	58.5075	90.1489	-1.82014	469.49	47.7755
9.06667	6.30562	58.4875	90.1174	-2.967	469.374	47.7789
9.08333	6.30837	58.4789	90.0915	-2.00142	469.383	47.7766
9.1	6.31081	58.5038	90.1736	-2.66655	469.42	47.775
9.11667	6.30898	58.5024	90.1302	-2.87575	469.404	47.7795
9.13333	6.31065	58.5554	90.1827	-2.29881	469.483	47.7764
9.15	6.31325	58.4734	90.0982	-1.61217	469.496	47.7811
9.16667	6.30623	58.5017	90.102	-2.2213	469.483	47.7769
9.18333	6.30699	58.5456	90.1222	-2.17537	469.49	47.7799
9.2	6.30928	58.5954	90.2879	-1.79283	469.542	47.7786
9.21667	6.30867	58.5105	90.0954	-2.24998	469.463	47.7766
9.23333	6.31065	58.5566	90.2508	-1.65031	469.552	47.7784
9.25	6.30928	58.5268	90.1833	-2.33879	469.502	47.7752
9.26667	6.30943	58.4963	90.1495	-1.92451	469.321	47.7747
9.28333	6.30852	58.5136	90.1641	-2.35893	469.543	47.775
9.3	6.31035	58.504	90.1322	-0.811691	469.517	47.7753
9.31667	6.31187	58.5107	90.1333	-2.07054	469.531	47.7752
9.33333	6.31249	58.5453	90.2168	-2.52174	469.476	47.7767
9.35	6.31035	58.4705	90.1366	-1.41899	469.521	47.7744
9.36667	6.31233	58.4965	90.0796	-1.6259	469.515	47.7752
9.38333	6.31218	58.5116	90.1504	-2.06932	469.557	47.7776
9.4	6.31523	58.5735	90.2229	-2.04552	469.523	47.7741
9.41667	6.31813	58.5108	90.1255	-1.29387	469.554	47.7757
9.43333	6.31355	58.4986	90.1067	-1.50673	469.478	47.775
9.45	6.31081	58.4663	90.0602	-2.4102	469.479	47.7766
9.46667	6.31355	58.5218	90.1588	-1.40587	469.481	47.7763
9.48333	6.31187	58.4966	90.1377	-1.53343	469.448	47.7776
9.5	6.31157	58.4856	90.142	-1.64848	469.46	47.7753
9.51667	6.31004	58.5847	90.3626	-1.93398	469.427	47.7766
9.53333	6.31004	58.4573	90.0672	-0.681076	469.255	47.7755
9.55	6.30974	58.4599	90.1	-2.00737	469.471	47.7731
9.56667	6.30882	58.4826	90.1041	-1.75285	469.499	47.7703
9.58333	6.30867	58.5212	90.1719	-1.65688	469.445	47.7718
9.6	6.30943	58.4791	90.0924	-2.49901	469.579	47.7699
9.61667	6.31233	58.4959	90.1103	-1.78261	469.604	47.7712
9.63333	6.30959	58.5029	90.1345	-2.01683	469.64	47.7703
9.65	6.30638	58.5157	90.1824	-2.35237	469.578	47.7708
9.66667	6.30913	58.5346	90.122	-3.74245	469.629	47.7721
9.68333	6.30898	58.5123	90.1641	-2.22496	469.655	47.7734
9.7	6.30898	58.4597	90.0485	-1.95183	469.589	47.775
9.71667	6.30837	58.5709	90.2232	-1.54366	469.602	47.7721
9.73333	6.30959	58.5096	90.2036	-1.72905	469.542	47.7657
9.75	6.30745	58.5438	90.1797	-1.82732	469.526	47.7689
9.76667	6.30837	58.5275	90.1682	-1.31599	469.573	47.7688
9.78333	6.30745	58.4838	90.1005	-2.11052	469.507	47.7662
9.8	6.30669	58.5044	90.1525	-2.87636	469.446	47.7665
9.81667	6.30516	58.4863	90.1164	-1.32195	469.6	47.7636
9.83333	6.30653	58.5508	90.2589	-2.79762	469.554	47.7641
9.85	6.30638	58.5201	90.1428	-1.44463	469.455	47.7695
9.86667	6.30745	58.478	90.1119	-2.19566	469.616	47.7679
9.88333	6.30775	58.5329	90.2229	-2.25472	469.587	47.765
9.9	6.30775	58.5023	90.1041	-2.08778	469.588	47.7622
9.91667	6.30837	58.4557	90.068	-2.2654	469.526	47.7641
9.93333	6.31096	58.4794	90.1215	-2.24342	469.552	47.7616
9.95	6.31233	58.474	90.1241	-1.86668	469.502	47.7636
9.96667	6.30959	58.5038	90.1435	-1.77605	469.469	47.7634
9.98333	6.31294	58.5148	90.2578	-1.68434	469.457	47.7651
10	6.31294	58.5467	90.2496	-2.03239	469.492	47.7657
10.0167	6.31493	58.4724	90.1005	-1.09962	469.384	47.7631
10.0333	6.31447	58.4838	90.136	-2.00676	469.416	47.7598
10.05	6.31752	58.5482	90.185	-1.29036	469.423	47.7602
10.0667	6.31035	58.4847	90.0831	-2.05681	469.371	47.7573
10.0833	6.31294	58.5078	90.1409	-2.35725	469.395	47.7618
10.1	6.31371	58.4742	90.0916	-1.38863	469.393	47.759
10.1167	6.31096	58.5894	90.2305	-1.55312	469.225	47.7581
10.1333	6.31493	58.4939	90.0932	-1.20323	469.44	47.7578
10.15	6.31905	58.5091	90.1417	-1.27296	469.341	47.7592
10.1667	6.31737	58.5436	90.1572	-1.18187	469.328	47.7618
10.1833	6.31493	58.5134	90.1409	-2.00554	469.383	47.7583
10.2	6.31615	58.55	90.2503	-1.6021	469.5	47.7604
10.2167	6.31447	58.4582	90.0834	-1.77788	469.433	47.7589
10.2333	6.31828	58.5152	90.1406	-1.30287	469.349	47.757
10.25	6.32027	58.5639	90.2256	-1.42616	469.43	47.7592
10.2667	6.32484	58.4612	90.0967	-2.00859	469.451	47.7589
10.2833	6.32729	58.5113	90.1035	-1.64619	469.393	47.7593
10.3	6.3253	58.4844	90.0758	-1.52092	469.425	47.7619
10.3167	6.32149	58.5027	90.1141	-2.32506	469.463	47.7589
10.3333	6.32576	58.5214	90.1801	-2.19276	469.445	47.7576
10.35	6.32393	58.4757	90.1264	-0.663834	469.468	47.7549
10.3667	6.32546	58.4699	90.0961	-1.42494	469.428	47.758
10.3833	6.32286	58.5625	90.171	-1.09718	469.389	47.7569
10.4	6.32637	58.4554	90.0713	-1.47926	469.54	47.7551
10.4167	6.32393	58.5667	90.276	-1.50673	469.573	47.7532
10.4333	6.32484	58.482	90.0806	-1.38802	469.404	47.7567
10.45	6.32805	58.502	90.1457	-0.837326	469.545	47.7569
10.4667	6.33095	58.4893	90.1223	-1.85768	469.556	47.7547
10.4833	6.33019	58.4995	90.1167	-1.3308	469.495	47.7532
10.5	6.33263	58.5101	90.185	-2.45613	469.536	47.7546
10.5167	6.33354	58.4959	90.0703	-1.64665	469.566	47.7551
10.5333	6.33141	58.4654	90.0689	-1.33736	469.604	47.7511
10.55	6.32927	58.5145	90.2053	-2.08839	469.586	47.7543
10.5667	6.32729	58.4727	90.1185	-2.93358	469.551	47.7561
10.5833	6.33003	58.4777	90.0927	-1.95793	469.634	47.7567
10.6	6.33141	58.5152	90.1528	-1.6288	469.474	47.7595
10.6167	6.33217	58.4632	90.0858	-1.87386	469.508	47.7554
10.6333	6.3308	58.4744	90.0912	-1.9471	469.479	47.7543
10.65	6.33156	58.4968	90.1103	-0.86113	469.452	47.7554
10.6667	6.33278	58.5378	90.1707	-1.37077	469.458	47.7557
10.6833	6.33034	58.5198	90.1466	-2.20528	469.487	47.752
10.7	6.32912	58.4982	90.116	-1.19438	469.315	47.7518
10.7167	6.33034	58.4808	90.1231	-1.09306	469.544	47.7503
10.7333	6.33263	58.4579	90.1009	-1.52626	469.524	47.7528
10.75	6.33766	58.489	90.1563	-1.93581	469.506	47.7532
10.7667	6.3372	58.4704	90.0956	-1.93581	469.55	47.7566
10.7833	6.33995	58.5236	90.1746	-0.97374	469.631	47.7575
10.8	6.34239	58.5421	90.1368	-2.20161	469.615	47.7605
10.8167	6.34209	58.5163	90.1426	-1.90117	469.596	47.7573
10.8333	6.33949	58.5333	90.2111	-1.96449	469.658	47.756
10.85	6.34117	58.4849	90.0942	-1.65092	469.733	47.7547
10.8667	6.33888	58.5333	90.2479	-2.14623	469.643	47.7584
10.8833	6.33827	58.5874	90.2212	-2.14912	469.632	47.7529
10.9	6.343	58.4768	90.1066	-1.98891	469.637	47.7534
10.9167	6.34163	58.534	90.1026	-1.56746	469.577	47.7558
10.9333	6.34041	58.4869	90.1251	-2.18559	469.527	47.7566
10.95	6.33781	58.5397	90.2102	-1.96205	469.513	47.7502
10.9667	6.33659	58.529	90.2287	-2.37694	469.42	47.7532
10.9833	6.33812	58.5264	90.1804	-1.2426	469.532	47.7502
11	6.33843	58.5822	90.2111	-0.985642	469.496	47.7515
11.0167	6.33827	58.5163	90.1254	-1.79451	469.355	47.7512
11.0333	6.34026	58.4585	90.1185	-2.19978	469.517	47.7515
11.05	6.33736	58.5116	90.1514	-1.65871	469.48	47.7518
11.0667	6.33553	58.5172	90.1766	-1.7141	469.442	47.754
11.0833	6.33476	58.5027	90.1511	-1.88698	469.436	47.7511
11.1	6.33186	58.5018	90.1257	-2.0771	469.511	47.7502
11.1167	6.32988	58.4489	90.0567	-1.59493	469.489	47.75
11.1333	6.32866	58.4844	90.0875	-0.998764	469.402	47.75
11.15	6.32668	58.4953	90.1302	-1.60912	469.429	47.7505
11.1667	6.32515	58.4483	90.0489	-2.3954	469.442	47.7512
11.1833	6.32561	58.5503	90.2261	-1.87614	469.316	47.7511
11.2	6.3253	58.5371	90.2303	-0.998154	469.361	47.7502
11.2167	6.32759	58.4863	90.113	-1.82259	469.363	47.7526
11.2333	6.3279	58.4809	90.1308	-2.07588	469.324	47.7483
11.25	6.33049	58.4328	90.0333	-1.28975	469.4	47.7499
11.2667	6.32729	58.4869	90.1095	-1.54717	469.341	47.7496
11.2833	6.32927	58.4696	90.0767	-1.55968	469.222	47.7494
11.3	6.32744	58.4672	90.1032	-1.77315	469.455	47.7543
11.3167	6.33125	58.5137	90.1093	-1.57402	469.418	47.754
11.3333	6.33064	58.4957	90.1287	-1.05125	469.419	47.7508
11.35	6.33217	58.447	90.055	-0.533981	469.442	47.7512
11.3667	6.33125	58.4419	90.0535	-0.932694	469.505	47.7517
11.3833	6.32896	58.4539	90.057	-1.42326	469.458	47.7522
11.4	6.33064	58.5796	90.165	-0.724106	469.41	47.7491
11.4167	6.33156	58.4916	90.1597	-1.09474	469.476	47.7462
11.4333	6.33217	58.5053	90.1849	-0.86525	469.497	47.7493
11.45	6.33186	58.5029	90.1247	-0.981522	469.457	47.7477
11.4667	6.33156	58.4492	90.0414	-1.71165	469.482	47.7497
11.4833	6.33675	58.4611	90.0951	-1.23314	469.51	47.7482
11.5	6.33629	58.4727	90.0991	-0.629807	469.474	47.748
11.5167	6.3398	58.4637	90.0781	-1.81786	469.533	47.7518
11.5333	6.33919	58.474	90.1023	-1.26762	469.468	47.752
11.55	6.33919	58.572	90.2399	-0.703812	469.389	47.7456
11.5667	6.334	58.5323	90.1553	-0.946426	469.471	47.7483
11.5833	6.32912	58.4605	90.0845	-1.20796	469.541	47.7502
11.6	6.32423	58.5168	90.2137	-0.629807	469.346	47.7493
11.6167	6.32484	58.4635	90.0764	-1.0685	469.47	47.7473
11.6333	6.32439	58.5221	90.1435	-0.826492	469.506	47.7503
11.65	6.32759	58.5307	90.1745	-1.99242	469.437	47.7512
11.6667	6.32912	58.5395	90.1756	-1.44585	469.455	47.7512
11.6833	6.3308	58.5264	90.1286	-1.03584	469.501	47.7528
11.7	6.32805	58.4679	90.0968	-1.08345	469.47	47.7554
11.7167	6.3253	58.5362	90.2346	-1.45424	469.445	47.7552
11.7333	6.33186	58.5287	90.2084	-1.22292	469.404	47.7584
11.75	6.33034	58.5595	90.2221	-1.1454	469.464	47.7601
11.7667	6.3308	58.4963	90.0561	-1.49178	469.424	47.7567
11.7833	6.32698	58.5099	90.1029	-1.56212	469.491	47.7549
11.8	6.32469	58.5011	90.1269	-1.12633	469.477	47.7598
11.8167	6.32484	58.5093	90.1191	-0.927963	469.458	47.7558
11.8333	6.32347	58.4966	90.1016	-0.614395	469.531	47.7589
11.85	6.32103	58.5192	90.1861	-1.08818	469.538	47.7595
11.8667	6.32011	58.6402	90.3327	-1.50017	469.378	47.7599
11.8833	6.31386	58.4785	90.1353	-0.690079	469.569	47.7593
11.9	6.31111	58.5004	90.1691	-0.994644	469.505	47.7578
11.9167	6.30989	58.4591	90.0697	-1.25328	469.473	47.7581
11.9333	6.31203	58.5358	90.1318	-1.77071	469.5	47.7613
11.95	6.31355	58.5682	90.2001	-1.05431	469.601	47.7636
11.9667	6.31386	58.4844	90.1249	-0.459976	469.519	47.7621
11.9833	6.31432	58.4736	90.0906	-0.605392	469.55	47.7599
12	6.31767	58.4661	90.1052	-1.57753	469.522	47.763
12.0167	6.31279	58.4962	90.1511	-1.19667	469.619	47.763
12.0333	6.30714	58.5185	90.1835	-0.741959	469.543	47.7667
12.05	6.30775	58.4718	90.1235	-0.481491	469.586	47.7636
12.0667	6.30531	58.4469	90.0716	-0.625687	469.653	47.7592
12.0833	6.30653	58.4409	90.0271	-0.631638	469.571	47.7602
12.1	6.30684	58.4631	90.0883	-1.20689	469.571	47.7587
12.1167	6.30592	58.4934	90.1148	-0.692978	469.522	47.7581
12.1333	6.30257	58.4705	90.0777	-0.741348	469.426	47.756
12.15	6.30714	58.4954	90.1214	-0.550003	469.459	47.7587
12.1667	6.3102	58.5365	90.2123	-1.12816	469.485	47.7609
12.1833	6.30623	58.5046	90.1493	-0.410538	469.335	47.7605
12.2	6.30821	58.5088	90.1189	-0.731125	469.514	47.7592
12.2167	6.30959	58.5398	90.1469	-0.793839	469.418	47.7546
12.2333	6.31157	58.4496	90.0654	-0.542221	469.404	47.7576
12.25	6.30882	58.5299	90.1669	-1.13411	469.335	47.756
12.2667	6.31157	58.5044	90.0768	-1.02806	469.422	47.7567
12.2833	6.31462	58.4647	90.081	-0.936813	469.413	47.7595
12.3	6.31264	58.4684	90.0947	-0.237656	469.327	47.7569
12.3167	6.31203	58.4724	90.0784	-0.675736	469.378	47.7557
12.3333	6.31844	58.458	90.0701	-1.18065	469.405	47.7549
12.35	6.31767	58.4725	90.0947	-0.30983	469.353	47.7555
12.3667	6.31599	58.5418	90.1582	-0.549393	469.386	47.756
12.3833	6.31172	58.4853	90.1228	-0.868301	469.39	47.7599
12.4	6.30852	58.5273	90.1472	-0.964279	469.356	47.7566
12.4167	6.31218	58.5622	90.21	-0.830154	469.435	47.7551
12.4333	6.31233	58.5149	90.1025	-1.48582	469.425	47.7552
12.45	6.3073	58.5619	90.1968	-1.26518	469.226	47.7567
12.4667	6.30547	58.4975	90.1418	-0.951767	469.431	47.7531
12.4833	6.30287	58.5059	90.1672	-1.08528	469.402	47.7546
12.5	6.30562	58.5232	90.0715	-1.44646	469.373	47.7551
12.5167	6.30837	58.4888	90.1577	-0.829544	469.441	47.7555
12.5333	6.31172	58.4531	90.0498	-0.520859	469.436	47.7523
12.55	6.30638	58.4934	90.1092	-1.2986	469.366	47.7488
12.5667	6.3047	58.485	90.0985	-1.10069	469.339	47.7497
12.5833	6.30394	58.5558	90.286	-0.702591	469.37	47.7514
12.6	6.30867	58.6068	90.2482	-2.68806	469.413	47.7497
12.6167	6.30577	58.5825	90.2235	-0.520248	469.361	47.7474
12.6333	6.31264	58.4783	90.0683	-1.39458	469.375	47.7505
12.65	6.31157	58.5079	90.0967	-0.908279	469.376	47.7531
12.6667	6.31035	58.5094	90.122	-1.07567	469.292	47.7549
12.6833	6.30775	58.4968	90.116	-0.651321	469.351	47.7512
12.7	6.30333	58.5218	90.2461	-0.710373	469.346	47.7517
12.7167	6.30302	58.5276	90.1858	-1.10558	469.236	47.7509
12.7333	6.30257	58.478	90.0852	-0.527878	469.35	47.7543
12.75	6.30226	58.4843	90.0906	-1.20155	469.262	47.7552
12.7667	6.30241	58.4802	90.098	-0.529709	469.192	47.7532
12.7833	6.30394	58.6124	90.2111	-1.42494	469.337	47.7531
12.8	6.2957	58.4594	90.0587	-1.2516	469.293	47.75
12.8167	6.29509	58.5166	90.1012	-0.902786	469.307	47.7499
12.8333	6.29433	58.5967	90.2343	-1.26167	469.285	47.7517
12.85	6.29204	58.458	90.1043	-0.80864	469.356	47.7532
12.8667	6.2928	58.5088	90.1452	-1.1013	469.352	47.7526
12.8833	6.29219	58.5021	90.1434	-1.24565	469.288	47.754
12.9	6.29173	58.5087	90.1112	-0.834885	469.317	47.7523
12.9167	6.28578	58.4534	90.0634	-0.918961	469.346	47.7546
12.9333	6.28075	58.6135	90.163	-1.21407	469.279	47.7479
12.95	6.27571	58.4934	90.1481	-0.978622	469.321	47.7518
12.9667	6.27556	58.4818	90.124	-1.08406	469.305	47.7534
12.9833	6.27602	58.5101	90.1205	-0.52681	469.243	47.7557
13	6.27937	58.4916	90.153	-1.82854	469.32	47.7555
13.0167	6.27785	58.4576	90.0634	-0.944595	469.303	47.7511
13.0333	6.28044	58.4979	90.1505	0.295029	469.159	47.7471
13.05	6.27617	58.4837	90.1043	-1.60973	469.341	47.7496
13.0667	6.27235	58.4682	90.0784	-1.57158	469.338	47.7531
13.0833	6.26884	58.471	90.0782	-1.01677	469.342	47.7523
13.1	6.26869	58.457	90.0694	-1.49712	469.355	47.7522
13.1167	6.26411	58.5079	90.1453	-1.09962	469.409	47.7543
13.1333	6.26518	58.4534	90.0529	-1.39458	469.365	47.7514
13.15	6.26122	58.469	90.0987	-0.372391	469.346	47.7514
13.1667	6.25649	58.4614	90.0651	-0.224533	469.393	47.7483
13.1833	6.25679	58.4643	90.1054	-1.14906	469.357	47.7464
13.2	6.25542	58.4438	90.0337	-0.69603	469.286	47.7482
13.2167	6.25176	58.4544	90.0256	-1.69975	469.341	47.7496
13.2333	6.24565	58.4625	90.0515	-1.21284	469.311	47.7465
13.25	6.24031	58.466	90.0971	-1.77193	469.239	47.7523
13.2667	6.23543	58.5072	90.1176	-2.30293	469.291	47.7497
13.2833	6.23512	58.4716	90.0857	-1.42082	469.232	47.7523
13.3	6.23299	58.489	90.1243	-0.601273	469.122	47.7491
13.3167	6.22612	58.5062	90.1594	-0.945206	469.263	47.7512
13.3333	6.22383	58.5584	90.3225	-1.15318	469.278	47.7488
13.35	6.22414	58.4835	90.1264	-0.870743	469.146	47.7494
13.3667	6.21773	58.4943	90.1362	-2.06871	469.327	47.7505
13.3833	6.21147	58.4747	90.08	-1.83098	469.269	47.7532
13.4	6.20735	58.5291	90.2363	-1.22108	469.255	47.7508
13.4167	6.20216	58.518	90.1264	-0.981522	469.28	47.7491
13.4333	6.19438	58.5532	90.1696	-1.55907	469.364	47.7502
13.45	6.1895	58.4846	90.1267	-0.899887	469.324	47.7506
13.4667	6.18889	58.4928	90.1304	-1.2397	469.205	47.7497
13.4833	6.18858	58.4722	90.0257	-0.750198	469.26	47.7517
13.5	6.18492	58.518	90.1063	-1.32011	469.34	47.7517
13.5167	6.18843	58.4388	90.0178	-1.58775	469.19	47.7494
13.5333	6.18645	58.4589	90.0689	-1.14845	469.258	47.7514
13.55	6.17989	58.4655	90.0518	-1.02089	469.306	47.7499
13.5667	6.17729	58.5461	90.2168	-0.716934	469.195	47.7459
13.5833	6.17226	58.4603	90.0369	-1.38741	469.316	47.7483
13.6	6.17195	58.4966	90.1096	-1.32195	469.256	47.7467
13.6167	6.17119	58.4711	90.0965	-1.51741	469.189	47.7535
13.6333	6.17363	58.4895	90.1469	-0.811081	469.315	47.7505
13.65	6.17363	58.7685	90.2251	-1.30333	469.214	47.7518
13.6667	6.16982	58.464	90.0771	-1.24321	469.27	47.7488
13.6833	6.16447	58.5174	90.1598	-1.25572	469.31	47.7465
13.7	6.16081	58.5291	90.1934	-1.52748	469.277	47.7447
13.7167	6.16142	58.534	90.2142	-1.68312	469.254	47.7442
13.7333	6.1599	58.4678	90.098	-1.37016	469.24	47.7468
13.75	6.16234	58.56	90.1775	-0.972672	469.293	47.747
13.7667	6.15852	58.4888	90.1138	-0.877762	469.326	47.7473
13.7833	6.15562	58.5059	90.1333	-0.740738	469.256	47.7447
13.8	6.15532	58.4608	90.0504	-1.65504	469.306	47.7448
13.8167	6.15349	58.4745	90.0593	-1.60912	469.324	47.745
13.8333	6.15242	58.4858	90.0546	-1.08406	469.261	47.7438
13.85	6.14815	58.4853	90.1417	-1.38145	469.306	47.7473
13.8667	6.14494	58.4742	90.0449	15.5473	469.298	47.7432
13.8833	6.14388	58.4782	90.0384	13.8122	469.262	47.7415
13.9	6.14555	58.4681	90.0781	15.3828	469.383	47.7428
13.9167	6.14189	58.4521	90.046	21.1013	469.358	47.7435
13.9333	6.14143	58.5185	90.113	-4.37126	469.298	47.747
13.95	6.13991	58.5024	90.1598	-3.9695	469.385	47.7464
13.9667	6.13808	58.5468	90.1373	-4.5649	469.331	47.7451
13.9833	6.13655	58.4719	90.0413	-3.55049	469.234	47.743
14	6.13762	58.5787	90.183	-4.11018	469.29	47.7412
14.0167	6.13533	58.5102	90.0959	-4.64424	469.335	47.7421
14.0333	6.13442	58.5709	90.1768	-3.78349	469.281	47.7445
14.05	6.13625	58.5172	90.1798	-4.43443	469.239	47.7447
14.0667	6.13411	58.6424	90.3008	-3.93196	469.287	47.7474
14.0833	6.13457	58.5116	90.0691	-4.16145	469.352	47.7464
14.1	6.13365	58.5062	90.1337	-4.41063	469.273	47.7497
14.1167	6.13594	58.4914	90.1006	-3.28102	469.266	47.7508
14.1333	6.13991	58.4888	90.1051	-4.67293	469.295	47.7436
14.15	6.1364	58.4953	90.1286	-4.75685	469.19	47.7433
14.1667	6.1396	58.485	90.1119	-4.18465	469.341	47.7436
14.1833	6.14098	58.4753	90.0726	-4.28963	469.373	47.7422
14.2	6.13884	58.4711	90.0756	-3.90694	469.248	47.7436
14.2167	6.13731	58.5381	90.1252	-4.21867	469.405	47.7432
14.2333	6.13731	58.4901	90.0707	-3.59993	469.365	47.7435
14.25	6.13655	58.5241	90.1142	-3.97255	469.355	47.7418
14.2667	6.14037	58.5252	90.138	-3.48549	469.368	47.7459
14.2833	6.13915	58.6022	90.2294	-3.77098	469.338	47.7482
14.3	6.13823	58.4751	90.0521	-3.3741	469.299	47.7497
14.3167	6.13823	58.4507	90.0118	-3.92784	469.295	47.7461
14.3333	6.13976	58.4939	90.1055	-4.03084	469.34	47.7415
14.35	6.14189	58.4582	90.0866	-4.08699	469.276	47.7416
14.3667	6.14311	58.5574	90.1859	-3.36388	469.207	47.7444
14.3833	6.14372	58.4881	90.1403	-1.91139	469.203	47.7432
14.4	6.14723	58.5368	90.1083	-2.89955	469.251	47.7445
14.4167	6.14769	58.5001	90.1293	-3.63747	469.159	47.7407
14.4333	6.14967	58.7135	90.1701	-3.79433	469.22	47.7442
14.45	6.15059	58.6242	90.2441	-3.95821	469.205	47.7416
14.4667	6.15288	58.5345	90.1905	-3.97072	469.101	47.7401
14.4833	6.15593	58.4866	90.1104	-4.09355	469.297	47.7406
14.5	6.15791	58.5102	90.0948	-3.38234	469.26	47.7407
14.5167	6.15791	58.4893	90.0729	-4.02138	469.204	47.7418
14.5333	6.15669	58.5023	90.1131	-4.70329	469.246	47.739
14.55	6.15913	58.5506	90.1495	-4.05357	469.246	47.7367
14.5667	6.16585	58.4756	90.0489	-4.33601	469.293	47.7395
14.5833	6.16844	58.495	90.0845	-3.80806	469.262	47.7399
14.6	6.17043	58.4901	90.0996	-3.54866	469.318	47.7366
14.6167	6.16829	58.5566	90.241	-4.14589	469.264	47.7393
14.6333	6.16921	58.4702	90.0759	-4.5179	469.264	47.7403
14.65	6.16921	58.6294	90.286	-4.06136	469.336	47.7439
14.6667	6.16585	58.5485	90.1489	-4.68544	469.349	47.7447
14.6833	6.1657	58.5192	90.1792	-3.83476	469.307	47.7444
14.7	6.16554	58.5065	90.0704	-3.20366	469.336	47.747
14.7167	6.16249	58.5105	90.12	-3.24593	469.364	47.747
14.7333	6.16127	58.4853	90.0742	-4.31999	469.249	47.7462
14.75	6.16402	58.5424	90.1543	-3.50639	469.352	47.7447
14.7667	6.15822	58.4672	90.0399	-4.58702	469.388	47.7418
14.7833	6.157	58.5047	90.0782	-4.09706	469.287	47.7425
14.8	6.1599	58.5113	90.12	-4.44222	469.401	47.7435
14.8167	6.15944	58.5217	90.1049	-4.12392	469.343	47.7433
14.8333	6.15959	58.5365	90.1543	-3.78243	469.341	47.7439
14.85	6.15959	58.5128	90.0536	-4.69017	469.349	47.7419
14.8667	6.16005	58.5154	90.0874	-4.37782	469.349	47.7427
14.8833	6.16325	58.4663	90.0346	-4.07265	469.26	47.7438
14.9	6.15944	58.4823	90.1031	-4.86412	469.186	47.7413
14.9167	6.1573	58.4602	90.0372	-4.08699	469.251	47.7419
14.9333	6.15746	58.5113	90.1408	-4.50005	469.228	47.7462
14.95	6.16585	58.4528	90.0199	-4.41719	469.227	47.7471
14.9667	6.16325	58.485	90.05	-4.74617	469.252	47.7439
14.9833	6.16066	58.487	90.1041	-4.82964	469.276	47.745
15	6.16112	58.5049	90.1107	-4.18892	469.173	47.743
15.0167	6.1628	58.4843	90.0491	-4.88625	469.293	47.7471
15.0333	6.16112	58.4957	90.1174	-4.91722	469.27	47.7445
15.05	6.15669	58.5035	90.1316	-4.94881	469.135	47.7445
15.0667	6.15242	58.4782	90.0263	-4.97154	469.365	47.7462
15.0833	6.15547	58.489	90.1083	-5.29579	469.35	47.7445
15.1	6.15532	58.4924	90.0748	-5.32555	469.337	47.7468
15.1167	6.15456	58.4986	90.0864	-4.93095	469.355	47.7439
15.1333	6.15379	58.5439	90.16	-4.90822	469.295	47.745
15.15	6.15791	58.6037	90.1928	-5.40123	469.325	47.7461
15.1667	6.15517	58.4591	90.0608	-4.97322	469.379	47.7471
15.1833	6.15471	58.4911	90.0977	-5.40367	469.407	47.7485
15.2	6.15532	58.4483	90.0337	-4.82552	469.314	47.7482
15.2167	6.157	58.4959	90.0639	-5.13176	469.298	47.7482
15.2333	6.15395	58.4672	90.0546	-3.83476	469.354	47.7476
15.25	6.15547	58.4461	90.0222	-5.05257	469.32	47.7473
15.2667	6.15807	58.5235	90.1069	-4.5739	469.201	47.7477
15.2833	6.15898	58.4875	90.1281	-4.75151	469.25	47.7448
15.3	6.14845	58.5543	90.1637	-5.19203	469.303	47.7464
15.3167	6.14845	58.4925	90.0523	-4.18648	469.141	47.7436
15.3333	6.14906	58.4718	90.0546	-4.39217	469.229	47.7399
15.35	6.14739	58.5082	90.0945	-4.38561	469.175	47.7447
15.3667	6.14739	58.5273	90.1545	-4.67293	469.15	47.7435
15.3833	6.14891	58.4742	90.0416	-4.87846	469.222	47.7433
15.4	6.1515	58.476	90.057	-4.31755	469.186	47.7432
15.4167	6.14571	58.5075	90.1106	-4.27284	469.202	47.7415
15.4333	6.14632	58.5247	90.1572	-4.87373	469.216	47.7427
15.45	6.1422	58.5	90.0799	-4.25377	469.218	47.7451
15.4667	6.14174	58.4899	90.0454	-4.57802	469.194	47.7461
15.4833	6.14296	58.4847	90.0381	-4.55849	469.233	47.7468
15.5	6.14281	58.6041	90.1624	-4.20021	469.348	47.7447
15.5167	6.14204	58.4974	90.0922	-4.85405	469.315	47.7435
15.5333	6.14113	58.4888	90.1014	-5.11986	469.196	47.7433
15.55	6.1393	58.4795	90.073	-5.12581	469.251	47.7456
15.5667	6.14449	58.4638	90.0501	-4.45946	469.34	47.7445
15.5833	6.14449	58.4936	90.0697	-3.9814	469.223	47.7418
15.6	6.14174	58.4867	90.0953	-4.71931	469.3	47.745
15.6167	6.14067	58.518	90.0492	-4.83971	469.311	47.7442
15.6333	6.14342	58.5252	90.1327	-4.50417	469.229	47.7476
15.65	6.14143	58.4776	90.0373	-5.25276	469.351	47.7485
15.6667	6.1393	58.5821	90.1457	-4.9691	469.305	47.748
15.6833	6.14128	58.578	90.1984	-4.90349	469.331	47.7464
15.7	6.13686	58.4788	90.0747	-4.71275	469.374	47.7494
15.7167	6.13945	58.489	90.1026	-5.22652	469.306	47.7505
15.7333	6.1393	58.4972	90.1026	-4.4445	469.307	47.7554
15.75	6.1364	58.4515	90.0065	-4.71108	469.296	47.7534
15.7667	6.13625	58.4638	90.0164	-4.01482	469.332	47.7515
15.7833	6.14235	58.4863	90.0559	-4.58351	469.333	47.7494
15.8	6.14159	58.4939	90.0448	-4.96971	469.272	47.7514
15.8167	6.14311	58.4757	90.046	-4.75273	469.288	47.7491
15.8333	6.14296	58.5331	90.052	-4.77959	469.323	47.7497
15.85	6.14754	58.6659	90.3503	-4.23531	469.221	47.7454
15.8667	6.14739	58.4696	90.0031	-4.91127	469.273	47.7499
15.8833	6.14708	58.4696	90.0318	-4.59358	469.258	47.7471
15.9	6.14937	58.5134	90.1263	-5.92217	469.109	47.7511
15.9167	6.14693	58.5264	90.0922	-4.12331	469.226	47.7477
15.9333	6.148	58.5175	90.0956	-4.45656	469.208	47.7493
15.95	6.14739	58.4718	90.0536	-4.2794	469.152	47.7456
15.9667	6.14708	58.5156	90.1081	-4.14299	469.169	47.7456
15.9833	6.14479	58.4937	90.0184	-4.64836	469.179	47.7464
16	6.14327	58.6141	90.1012	-4.70268	469.177	47.7457
16.0167	6.14555	58.578	90.1592	-5.19264	469.233	47.743
16.0333	6.14754	58.503	90.1421	-5.09895	469.185	47.7459
16.05	6.15013	58.5226	90.135	-5.12581	469.184	47.7497
16.0667	6.15349	58.7238	90.4252	-4.87556	469.067	47.752
16.0833	6.15547	58.4983	90.1305	-3.96065	469.218	47.7465
16.1	6.15883	58.5528	90.0539	-4.77119	469.216	47.7474
16.1167	6.16188	58.5423	90.0985	-4.2115	469.122	47.7473
16.1333	6.16112	58.5226	90.0742	-4.34258	469.215	47.7494
16.15	6.15883	58.5319	90.0982	-3.97072	469.299	47.743
16.1667	6.15883	58.4789	90.075	-3.62083	469.128	47.7465
16.1833	6.16051	58.5416	90.0761	-4.53758	469.232	47.7438
16.2	6.16051	58.4759	90.0552	-4.72588	469.294	47.7468
16.2167	6.16203	58.4603	90.0179	-4.06899	469.233	47.747
16.2333	6.16035	58.4954	90.0591	-4.00581	469.322	47.747
16.25	6.15685	58.5076	90.0973	-4.23363	469.243	47.7454
16.2667	6.1599	58.4687	89.9859	-4.95842	469.271	47.7464
16.2833	6.16554	58.5334	90.1144	-4.29558	469.344	47.7464
16.3	6.16295	58.5259	90.1527	-4.68422	469.244	47.7506
16.3167	6.16264	58.4913	90.0977	-5.11101	469.294	47.7468
16.3333	6.16203	58.5256	90.0701	-4.11491	469.192	47.7462
16.35	6.16051	58.4637	90.0495	-4.13765	469.326	47.7465
16.3667	6.16097	58.4611	90.0123	-5.36125	469.219	47.743
16.3833	6.16493	58.4997	90.1002	-5.03578	469.081	47.7393
16.4	6.16127	58.4998	90.1196	-6.78291	469.149	47.7403
16.4167	6.16402	58.4914	90.0214	-4.07982	469.167	47.7403
16.4333	6.16676	58.5032	90.06	-4.14299	469.042	47.7393
16.45	6.16371	58.4789	89.9871	-2.96394	469.125	47.7367
16.4667	6.16844	58.5206	90.1096	-3.34419	469.18	47.7428
16.4833	6.16798	58.5	90.0369	-4.62761	469.125	47.7418
16.5	6.17119	58.5328	90.0805	-4.45885	469.223	47.7393
16.5167	6.16921	58.5322	90.1473	-4.90349	469.21	47.7416
16.5333	6.17302	58.4646	90.0298	-4.76051	469.234	47.7442
16.55	6.17394	58.4806	90.034	-6.03355	469.257	47.7392
16.5667	6.17271	58.487	90.084	-4.28368	469.251	47.7384
16.5833	6.17073	58.5027	90.0626	-4.85817	469.286	47.7392
16.6	6.16966	58.559	90.1783	-5.36659	469.363	47.7392
16.6167	6.17043	58.5075	90.0367	-4.46602	469.304	47.739
16.6333	6.1718	58.5574	90.1447	-5.04601	469.286	47.7432
16.65	6.17409	58.6591	90.202	-4.8243	469.204	47.7395
16.6667	6.17699	58.4679	90.0419	-4.91249	469.338	47.7415
16.6833	6.17989	58.5001	90.0378	-4.24065	469.321	47.7384
16.7	6.17928	58.4745	90.0475	-5.41908	469.228	47.7381
16.7167	6.17744	58.5462	90.1414	-3.79601	469.258	47.7393
16.7333	6.17943	58.5186	90.1849	-4.56444	469.309	47.738
16.75	6.18065	58.567	90.102	-3.67561	469.15	47.7355
16.7667	6.1837	58.4435	89.9996	-4.99413	469.319	47.7346
16.7833	6.18111	58.4737	90.0689	-5.76119	469.335	47.7375
16.8	6.18095	58.5452	90.2099	-5.22362	469.361	47.7418
16.8167	6.18568	58.5186	90.1032	-5.45662	469.358	47.7403
16.8333	6.18431	58.5145	90.097	-6.45439	469.267	47.7372
16.85	6.18797	58.4893	90.0524	-3.17146	469.26	47.7428
16.8667	6.18797	58.5383	90.0965	-3.85872	469.271	47.7374
16.8833	6.18767	58.5171	90.0889	-2.10808	469.262	47.7352
16.9	6.18889	58.722	90.2422	-3.27568	469.215	47.7403
16.9167	6.19041	58.512	90.0498	-3.46581	469.181	47.7381
16.9333	6.18904	58.5064	90.0774	-2.72743	469.203	47.7392
16.95	6.19103	58.4748	90.0082	-3.24776	469.143	47.7345
16.9667	6.18736	58.5241	90.1022	-2.5312	469.058	47.7354
16.9833	6.19103	58.4893	90.0298	-2.65709	469.14	47.7378
17	6.19194	58.5017	90.0672	-3.25066	469.182	47.7367
17.0167	6.19438	58.5519	90.1174	-3.1916	469.072	47.7348
17.0333	6.19637	58.5796	90.1771	-3.3091	469.245	47.7354
17.05	6.19911	58.5516	90.1647	-2.29286	469.313	47.7345
17.0667	6.19835	58.5799	90.1583	-3.28468	469.216	47.7338
17.0833	6.19576	58.4937	90.0245	-3.50456	469.298	47.7322
17.1	6.19652	58.496	90.0953	-3.49678	469.284	47.7316
17.1167	6.19728	58.4719	90.0239	-3.3889	469.302	47.7312
17.1333	6.19682	58.4827	90.0503	-2.74284	469.276	47.7334
17.15	6.19637	58.538	90.1202	-3.36632	469.263	47.7323
17.1667	6.19865	58.5525	90.1131	-3.8044	469.282	47.7335
17.1833	6.19972	58.5903	90.1431	-2.73445	469.357	47.7323
17.2	6.19606	58.5551	90.1238	-1.60149	469.357	47.7312
17.2167	6.19682	58.4505	89.9828	-3.77037	469.324	47.738
17.2333	6.20018	58.5099	90.0948	-2.39952	469.25	47.7345
17.25	6.2011	58.5268	90.0666	-2.9229	469.359	47.7351
17.2667	6.1985	58.5232	90.0623	-2.92458	469.307	47.7369
17.2833	6.19545	58.6561	90.3584	-2.49016	469.208	47.7369
17.3	6.19637	58.5293	90.0962	-2.85973	469.308	47.738
17.3167	6.1956	58.4591	90.0111	-3.24593	469.391	47.7355
17.3333	6.19286	58.5397	90.108	-2.60994	469.194	47.7369
17.35	6.19041	58.5632	90.097	-3.95577	469.278	47.7392
17.3667	6.19438	58.4985	90.0138	-2.3185	469.292	47.7407
17.3833	6.19225	58.5273	90.0662	-3.85155	469.34	47.7338
17.4	6.19484	58.4899	90.0486	-3.87947	469.284	47.7355
17.4167	6.1895	58.4765	90.0382	-3.67332	469.295	47.7345
17.4333	6.1895	58.513	90.0849	-3.26561	469.269	47.7381
17.45	6.18919	58.471	90.0129	-3.35442	469.302	47.7381
17.4667	6.18752	58.5186	90.0233	-2.78755	469.231	47.7357
17.4833	6.18797	58.5024	89.9763	-2.19688	469.224	47.7367
17.5	6.19301	58.4696	90.0224	-2.7906	469.184	47.7387
17.5167	6.19057	58.5236	90.0987	-2.68929	469.26	47.7357
17.5333	6.18752	58.6034	90.2784	-2.8466	469.232	47.7349
17.55	6.18721	58.5424	90.133	-3.34541	469.107	47.732
17.5667	6.18492	58.5372	90.0283	-1.37672	469.187	47.7331
17.5833	6.18401	58.5	90.0401	-2.58736	469.246	47.7311
17.6	6.18004	58.4974	90.0855	-2.57713	469.09	47.7329
17.6167	6.18156	58.4878	90.07	-3.00148	469.175	47.7326
17.6333	6.18218	58.5503	90.0959	-3.12309	469.308	47.7351
17.65	6.18172	58.4696	89.9761	-2.33757	469.251	47.7377
17.6667	6.18065	58.5703	90.1078	-1.80046	469.3	47.7358
17.6833	6.17928	58.5058	90.1431	-3.87062	469.316	47.7331
17.7	6.18141	58.509	90.0842	-3.06358	469.347	47.736
17.7167	6.18645	58.7602	90.2206	-2.47292	469.352	47.7369
17.7333	6.18919	58.511	90.0878	-3.67271	469.355	47.7355
17.75	6.18874	58.6549	90.2401	-2.5605	469.284	47.7335
17.7667	6.18843	58.4985	90.0436	-1.71593	469.318	47.7328
17.7833	6.19148	58.4771	90.0105	-3.10341	469.319	47.7316
17.8	6.18935	58.5253	90.0492	-2.82509	469.279	47.734
17.8167	6.18752	58.5165	90.0814	-2.51274	469.211	47.7338
17.8333	6.18904	58.5923	90.1618	-2.67845	469.375	47.7325
17.85	6.18996	58.5268	90.1026	-2.06871	469.336	47.7343
17.8667	6.18996	58.5519	90.0819	-2.77748	469.186	47.7358
17.8833	6.18889	58.5067	90.0443	-2.54677	469.261	47.7372
17.9	6.18813	58.5088	90.0578	-2.96822	469.345	47.7343
17.9167	6.19072	58.4875	90.0483	-2.70119	469.136	47.734
17.9333	6.18599	58.495	90.0446	-3.321	469.283	47.7345
17.95	6.19041	58.4582	90.0077	-3.33473	469.331	47.7366
17.9667	6.1924	58.4745	90.0169	-3.08678	469.356	47.7358
17.9833	6.18874	58.5946	90.135	-2.17598	469.236	47.7363
18	6.18446	58.5555	90.1006	-3.28529	469.211	47.7319
18.0167	6.18279	58.4838	89.9932	-3.17146	469.169	47.7332
18.0333	6.19057	58.4792	90.0121	-2.76558	469.145	47.7314
18.05	6.18828	58.4985	90.0533	-3.13561	469.208	47.7306
18.0667	6.19026	58.5157	90.1	-3.52547	469.115	47.7334
18.0833	6.19469	58.5767	90.0823	-2.6046	469.134	47.7334
18.1	6.19347	58.4869	90.0176	-1.8261	469.225	47.7302
18.1167	6.19515	58.5517	90.0868	-2.79655	469.185	47.7309
18.1333	6.19606	58.5047	90.0143	-2.41737	469.06	47.7323
18.15	6.19194	58.5722	90.1594	-2.75124	469.216	47.7308
18.1667	6.19133	58.5448	90.0658	-2.11464	469.245	47.7325
18.1833	6.19118	58.5044	90.0819	-3.02712	469.03	47.7311
18.2	6.19301	58.5026	90.0706	-2.57652	469.209	47.7331
18.2167	6.18828	58.6532	90.1722	-2.27791	469.279	47.7349
18.2333	6.19164	58.474	89.9934	-2.18971	469.204	47.7274
18.25	6.19515	58.5178	90.0366	-2.79472	469.192	47.73
18.2667	6.19774	58.5365	90.0851	-2.63557	469.26	47.7317
18.2833	6.19606	58.5461	90.1144	-2.94548	469.286	47.7306
18.3	6.19713	58.5467	90.1011	-2.77565	469.229	47.7297
18.3167	6.19286	58.541	90.0648	-2.75719	469.226	47.7311
18.3333	6.19408	58.5006	89.9952	-2.25105	469.182	47.732
18.35	6.19118	58.4827	89.9996	-2.70836	469.185	47.7322
18.3667	6.19637	58.5169	90.0111	-2.5164	469.189	47.7326
18.3833	6.19484	58.4808	90.005	-2.2506	469.181	47.7366
18.4	6.19438	58.4707	90.0256	-2.67494	469.108	47.7352
18.4167	6.19408	58.495	90.0219	-3.13927	469.252	47.7312
18.4333	6.19362	58.5625	90.1186	-2.82982	469.166	47.7322
18.45	6.19759	58.5119	90.0349	-3.11836	469.02	47.7303
18.4667	6.19408	58.5197	90.0274	-2.1682	469.12	47.7343
18.4833	6.19438	58.4966	90.0013	-2.06871	469.149	47.7316
18.5	6.19209	58.4808	90.0187	-1.57585	468.957	47.7364
18.5167	6.19316	58.5302	90.115	-1.83205	469.115	47.7312
18.5333	6.19926	58.5331	90.1154	-2.23564	469.15	47.7337
18.55	6.20491	58.4673	89.9863	-1.791	469.153	47.7306
18.5667	6.2043	58.4737	90.0027	-2.03651	469.131	47.7323
18.5833	6.20781	58.4895	90.0288	-2.26662	469.081	47.732
18.6	6.204	58.4863	90.0131	-2.93831	469.066	47.7316
18.6167	6.20247	58.5058	90.0582	-2.48421	469.077	47.7294
18.6333	6.20369	58.503	90.0243	-2.3542	469.079	47.7297
18.65	6.20461	58.5575	90.1502	-2.257	469.059	47.7274
18.6667	6.2043	58.5085	90.0512	-2.82753	469.036	47.7294
18.6833	6.2011	58.4779	89.994	-1.85951	469.075	47.7312
18.7	6.19865	58.5609	90.2047	-2.72026	469.035	47.7328
18.7167	6.19637	58.467	89.9954	-1.99837	468.924	47.7309
18.7333	6.19499	58.4922	90.019	-2.35664	469.053	47.7276
18.75	6.19377	58.5079	90.0057	-2.29759	469.041	47.7262
18.7667	6.19286	58.549	90.0987	-2.45323	468.883	47.7297
18.7833	6.19347	58.5362	90.0701	-2.69875	469.033	47.7325
18.8	6.19484	58.4898	90.0205	-2.82814	469.127	47.7306
18.8167	6.19377	58.5516	90.0805	-2.52892	469.11	47.7293
18.8333	6.1927	58.5214	90.0369	-2.16408	469.065	47.729
18.85	6.19301	58.5355	90.0863	-2.39174	469.116	47.7322
18.8667	6.19072	58.5098	90.0776	-2.01927	469.171	47.7303
18.8833	6.18935	58.5285	90.0608	-2.21184	469.154	47.7277
18.9	6.19057	58.527	90.0916	-1.49178	469.19	47.7294
18.9167	6.19377	58.484	90.0208	-1.55495	469.221	47.7288
18.9333	6.19255	58.5635	90.0788	-2.22847	469.215	47.728
18.95	6.19103	58.482	90.034	-2.04247	469.193	47.7264
18.9667	6.19392	58.5383	90.0869	-2.12898	469.224	47.7264
18.9833	6.19499	58.4719	90.017	-2.21779	469.124	47.7258
19	6.19316	58.5313	90.0742	-3.032	469.279	47.7285
19.0167	6.19331	58.5105	90.0399	-2.17537	469.276	47.7305
19.0333	6.19362	58.4908	90.0057	-1.91734	469.05	47.7267
19.05	6.18523	58.5754	90.0706	-1.65977	469.257	47.7261
19.0667	6.18431	58.4985	90.023	-2.06398	469.252	47.7282
19.0833	6.18141	58.5275	90.0745	-2.45735	469.184	47.7288
19.1	6.18095	58.607	90.2206	-0.975571	469.233	47.7274
19.1167	6.17928	58.5581	90.2213	-1.44112	469.222	47.7331
19.1333	6.17592	58.5381	90.0192	-2.04903	469.272	47.7337
19.15	6.17897	58.5415	90.01	-1.85951	469.279	47.7302
19.1667	6.17867	58.4676	90.0047	-2.44133	469.249	47.7268
19.1833	6.17943	58.487	89.9847	-1.20445	469.273	47.7268
19.2	6.17638	58.478	90.0102	-1.95244	469.179	47.7285
19.2167	6.17714	58.438	89.9117	-1.35048	469.161	47.7309
19.2333	6.18019	58.4438	89.9415	-1.50185	469.176	47.7314
19.25	6.18279	58.4887	90.0042	-1.65215	469.116	47.7302
19.2667	6.18477	58.4769	89.9822	-1.61995	469.18	47.7276
19.2833	6.18721	58.5076	90.0559	-1.52275	469.163	47.7308
19.3	6.19041	58.545	90.0918	-3.24654	469.101	47.7316
19.3167	6.18691	58.5841	90.1962	-1.72478	469.196	47.7285
19.3333	6.18294	58.5287	90.0518	-2.32796	469.168	47.7322
19.35	6.18126	58.7832	90.3001	-2.80067	469.028	47.7328
19.3667	6.17958	58.5526	90.0152	-2.257	469.187	47.7296
19.3833	6.17531	58.4953	90.0266	-1.41014	469.243	47.7311
19.4	6.17867	58.5262	90.0137	-1.78505	469.309	47.7309
19.4167	6.18248	58.5262	90.0213	-2.80251	469.304	47.7276
19.4333	6.1834	58.5091	90.1171	-2.73384	469.282	47.7346
19.45	6.18401	58.4968	90.0193	-2.03835	469.265	47.7322
19.4667	6.1834	58.4739	89.9577	-2.1653	469.237	47.732
19.4833	6.18202	58.5062	90.0298	-2.58842	469.25	47.7311
19.5	6.17928	58.4892	89.9899	-2.20345	469.298	47.7296
19.5167	6.18156	58.4539	89.9517	-2.40913	469.275	47.7308
19.5333	6.18065	58.5156	90.0581	-2.42989	469.295	47.7305
19.55	6.18187	58.5183	90.05	-2.68089	469.215	47.7328
19.5667	6.17989	58.55	90.1002	-2.81319	469.18	47.732
19.5833	6.18614	58.538	90.0575	-2.46635	469.346	47.7328
19.6	6.18202	58.5104	90.0308	-1.98357	469.316	47.7306
19.6167	6.18233	58.5754	90.0631	-2.38884	469.088	47.7334
19.6333	6.18462	58.5354	90.0301	-2.24571	469.228	47.7325
19.65	6.18645	58.5212	90.0787	-1.72295	469.295	47.7338
19.6667	6.1776	58.4794	89.9751	-2.44011	469.263	47.7343
19.6833	6.17882	58.5424	90.0626	-2.30293	469.264	47.7352
19.7	6.18172	58.4774	89.9931	-2.40791	469.3	47.7369
19.7167	6.18538	58.5154	90.0875	-2.15691	469.28	47.7351
19.7333	6.18401	58.5015	89.9937	-2.51991	469.186	47.7349
19.75	6.17897	58.5911	90.1067	-2.64092	469.134	47.7354
19.7667	6.1837	58.5137	90.0251	-3.21907	469.21	47.736
19.7833	6.18401	58.5468	90.0945	-2.38045	469.237	47.7369
19.8	6.18431	58.4927	90.0059	-2.70287	469.191	47.7404
19.8167	6.18614	58.5236	90.0645	-2.45979	469.135	47.7361
19.8333	6.18675	58.6054	90.1284	-3.21846	469.174	47.737
19.85	6.18965	58.55	90.0256	-2.7607	469.223	47.7369
19.8667	6.18507	58.5416	90.0312	-2.33879	469.233	47.7404
19.8833	6.18889	58.5383	90.0823	-2.45674	469.14	47.739
19.9	6.18965	58.5203	90.0115	-2.43233	469.278	47.7396
19.9167	6.18919	58.502	89.9981	-2.80418	469.282	47.7369
19.9333	6.18965	58.5487	90.0243	-2.18788	469.106	47.7352
19.95	6.18446	58.5314	90.0182	-2.60933	469.217	47.7369
19.9667	6.18538	58.4917	89.9665	-2.87346	469.303	47.7375
19.9833	6.18523	58.5206	89.9844	-2.36382	469.22	47.7375
20	6.18629	58.5233	90.0665	-1.65627	469.164	47.7378
20.0167	6.18919	58.5607	90.0452	-1.80168	469.203	47.7358
20.0333	6.19087	58.503	90.0051	-2.06398	469.257	47.7369
20.05	6.1953	58.5021	89.9786	-1.85295	469.176	47.7381
20.0667	6.19347	58.4969	90.0018	-2.53014	469.174	47.7337
20.0833	6.19331	58.5047	89.9983	-1.82549	469.127	47.7351
20.1	6.1924	58.5093	89.9799	-2.15935	469.161	47.736
20.1167	6.19103	58.545	90.1186	-2.12715	469.184	47.7332
20.1333	6.18904	58.6214	90.1428	-1.91734	469.172	47.7305
20.15	6.18782	58.5023	90.0282	-2.60811	469.1	47.7348
20.1667	6.18965	58.4823	89.9661	-2.06337	469.201	47.7361
20.1833	6.18568	58.485	90.0019	-1.82549	469.183	47.7322
20.2	6.18584	58.5664	90.1623	-2.07176	468.964	47.7338
20.2167	6.18416	58.5014	89.976	-2.05986	469.117	47.7351
20.2333	6.18248	58.5597	90.0393	-1.81541	469.129	47.7374
20.25	6.17836	58.5391	90.0254	-2.46635	469.133	47.7387
20.2667	6.17897	58.527	90.0103	-2.49077	469.124	47.7354
20.2833	6.17622	58.4994	89.9891	-2.10686	469.152	47.7357
20.3	6.17561	58.5523	90.0588	-2.45857	469.228	47.734
20.3167	6.17561	58.5413	90.052	-2.78816	469.115	47.7349
20.3333	6.17775	58.5041	89.9831	-1.7379	469.103	47.7341
20.35	6.17714	58.5954	90.0654	-1.63902	469.192	47.7337
20.3667	6.17607	58.5706	90.0634	-1.46904	469.104	47.7369
20.3833	6.17912	58.5288	90.0543	-2.00493	469.131	47.7364
20.4	6.18126	58.5032	90.0013	-1.95076	469.049	47.7332
20.4167	6.17973	58.5186	89.9978	-2.4514	469.043	47.7346
20.4333	6.18156	58.5683	90.0214	-1.36665	469.179	47.7375
20.45	6.18233	58.5178	90.032	-1.49055	469.159	47.7354
20.4667	6.17973	58.5236	90.0124	-1.76949	469.003	47.7369
20.4833	6.1808	58.5009	89.9935	-1.76415	469.237	47.7367
20.5	6.17912	58.5856	90.0665	-2.88704	469.185	47.7357
20.5167	6.17867	58.5558	90.0436	-2.59865	469.079	47.7364
20.5333	6.17653	58.5429	90.0951	-1.51497	469.194	47.7358
20.55	6.17485	58.4998	89.9748	-2.70058	469.265	47.7337
20.5667	6.17638	58.5351	90.0118	-1.64558	469.193	47.7369
20.5833	6.18111	58.5523	90.0802	-2.07176	469.155	47.7352
20.6	6.18309	58.529	90.0634	-1.94359	469.179	47.7341
20.6167	6.18385	58.4808	89.9546	-2.33284	469.273	47.7374
20.6333	6.18446	58.5014	89.9322	-1.60973	469.204	47.738
20.65	6.18156	58.5769	90.1037	-1.69319	469.211	47.7393
20.6667	6.18126	58.5459	90.0765	-2.26128	469.199	47.7377
20.6833	6.18019	58.6073	90.1627	-2.15752	469.215	47.7369
20.7	6.18355	58.5197	89.9357	-1.73012	469.252	47.7364
20.7167	6.18431	58.5181	90.0207	-3.31505	469.244	47.738
20.7333	6.1834	58.5981	90.1336	-2.01744	469.098	47.7403
20.75	6.18553	58.5198	90.0121	-2.58186	469.252	47.7398
20.7667	6.18446	58.5401	90.0489	-0.883713	469.221	47.7364
20.7833	6.18156	58.5394	90.0222	-2.17537	468.989	47.7369
20.8	6.1808	58.559	90.0921	-1.28853	469.17	47.7387
20.8167	6.18401	58.5835	90.0944	-2.12349	469.133	47.7357
20.8333	6.18156	58.6282	90.0597	-1.99959	469.169	47.7372
20.85	6.18233	58.527	89.9703	-1.99715	469.078	47.7386
20.8667	6.18004	58.5348	90.0443	-1.69502	469.232	47.738
20.8833	6.17241	58.586	90.0901	-1.93825	469.221	47.7404
20.9	6.17256	58.5313	90.046	-2.55089	469.183	47.7395
20.9167	6.17256	58.5247	90.0083	-2.11159	469.118	47.7349
20.9333	6.16875	58.5671	90.0593	-2.1891	469.198	47.7322
20.95	6.16768	58.489	89.9844	-2.51213	469.177	47.7349
20.9667	6.16798	58.5099	89.9728	-1.24321	469.129	47.7346
20.9833	6.16829	58.6317	90.1054	-2.03178	469.181	47.7386
21	6.16921	58.5146	89.965	-1.82915	469.086	47.7398
21.0167	6.16692	58.5348	89.9795	-1.68663	469.153	47.7413
21.0333	6.16722	58.5371	90.0407	-1.72783	469.139	47.7387
21.05	6.16936	58.5094	89.9596	-1.22063	468.955	47.7354
21.0667	6.17088	58.5137	89.9827	-1.57875	469.219	47.7361
21.0833	6.17149	58.5226	90.0002	-1.96617	469.246	47.7369
21.1	6.16921	58.5558	90.042	-1.0775	469.211	47.7386
21.1167	6.17226	58.5674	90.0848	-1.76231	469.263	47.7401
21.1333	6.17607	58.5717	90.1145	-0.69664	469.381	47.7403
21.15	6.17073	58.6161	90.0578	-2.08	469.364	47.7386
21.1667	6.16631	58.5766	90.1278	-1.92329	469.258	47.7358
21.1833	6.16402	58.5525	90.0555	-1.4048	469.265	47.7343
21.2	6.16325	58.5436	90.0156	-1.5609	469.298	47.7351
21.2167	6.16493	58.6106	90.1414	-1.90773	469.261	47.734
21.2333	6.16615	58.5798	90.111	-1.26167	469.238	47.7346
21.25	6.16112	58.5671	90.0536	-1.79695	469.25	47.7358
21.2667	6.16234	58.5339	89.9978	-1.60149	469.211	47.739
21.2833	6.16371	58.5104	89.9603	-1.70815	469.181	47.7323
21.3	6.16173	58.5835	90.1267	-0.574417	469.126	47.7334
21.3167	6.16234	58.5145	89.9554	-1.30638	469.048	47.7335
21.3333	6.15685	58.5198	89.9931	-1.91612	469.235	47.7354
21.35	6.15929	58.5519	90.0938	-1.65504	469.203	47.7323
21.3667	6.16081	58.5433	90.0947	-1.61873	469.02	47.7317
21.3833	6.15944	58.554	90.0806	-2.01515	469.182	47.7322
21.4	6.16066	58.527	90.0092	-1.96739	469.16	47.7312
21.4167	6.15913	58.556	90.0527	-1.60561	469.131	47.7323
21.4333	6.16081	58.6079	90.0985	-2.00432	469.17	47.734
21.45	6.16356	58.5886	90.0979	-2.17003	469.162	47.7354
21.4667	6.16234	58.5287	89.9845	-1.71227	469.125	47.7319
21.4833	6.16219	58.5806	90.1145	-1.80641	469.025	47.7309
21.5	6.16081	58.5421	89.9986	-1.85646	469.02	47.7314
21.5167	6.15685	58.6457	90.201	-2.17598	469.095	47.7319
21.5333	6.15807	58.5384	90.0054	-2.16286	469.068	47.7302
21.55	6.15654	58.5192	89.9683	-1.75758	469.044	47.7314
21.5667	6.15166	58.5497	90.0584	-1.82198	469.035	47.7355
21.5833	6.15196	58.5093	90.0013	-2.37099	469.015	47.734
21.6	6.15318	58.5217	90.0001	-2.31255	469.075	47.736
21.6167	6.15044	58.5334	89.9796	-2.23091	469.064	47.7335
21.6333	6.1483	58.4954	89.9381	-1.65215	468.893	47.7354
21.65	6.14891	58.4968	89.9503	-1.87019	469.118	47.7351
21.6667	6.14815	58.5267	90.0147	-1.75575	469.129	47.7366
21.6833	6.14906	58.5444	90.0941	-2.07939	469.109	47.7335
21.7	6.14784	58.5836	90.1023	-2.54372	469.098	47.7325
21.7167	6.14555	58.5461	90.0398	-1.05904	469.201	47.7334
21.7333	6.14739	58.525	90.0173	-1.88515	469.192	47.7331
21.75	6.14861	58.5037	89.9955	-2.33818	469.171	47.7337
21.7667	6.14739	58.5926	90.0813	-2.17537	469.186	47.7398
21.7833	6.15044	58.5267	90.0239	-2.94914	469.222	47.7345
21.8	6.14906	58.5148	89.9717	-2.05681	469.121	47.738
21.8167	6.14815	58.5177	89.9661	-2.86797	469.109	47.7355
21.8333	6.1512	58.5491	90.0575	-1.99654	469.131	47.7363
21.85	6.15456	58.5522	90.0248	-1.75514	469.111	47.7346
21.8667	6.15746	58.5864	89.9719	-2.26357	469.099	47.7309
21.8833	6.15654	58.5174	89.9537	-2.49016	469.119	47.7317
21.9	6.16066	58.5148	89.9479	-1.76353	468.996	47.7306
21.9167	6.15868	58.5088	89.954	-2.20528	469.161	47.7325
21.9333	6.16097	58.5021	89.9491	-2.30415	469.146	47.7306
21.95	6.16646	58.5676	90.0079	-2.07405	469.006	47.7338
21.9667	6.16753	58.5075	89.9394	-2.81563	469.164	47.7317
21.9833	6.16585	58.5597	90.0498	-2.03712	469.158	47.7322
22	6.16402	58.6039	90.0951	-2.10274	469.131	47.7306
22.0167	6.1599	58.5311	90.0109	-1.73729	469.101	47.7328
22.0333	6.15669	58.5241	89.9915	-1.49773	469.19	47.7332
22.05	6.15517	58.5323	90.0045	-2.38762	469.238	47.7332
22.0667	6.15685	58.5378	90.0134	-3.38844	469.164	47.7367
22.0833	6.15791	58.5375	90.0376	-2.52296	469.166	47.7354
22.1	6.16127	58.5616	90.0388	-1.8029	469.229	47.7323
22.1167	6.15593	58.5273	89.9969	-2.73994	469.194	47.7309
22.1333	6.15608	58.5116	89.9581	-1.42738	469.212	47.7341
22.15	6.15929	58.5055	89.9616	-1.98708	469.213	47.7323
22.1667	6.16112	58.5366	90.0413	-2.42821	469.156	47.7355
22.1833	6.1599	58.5647	90.0016	-2.61055	469.202	47.7352
22.2	6.16219	58.5001	89.9578	-2.21413	469.176	47.734
22.2167	6.15761	58.511	89.9925	-2.07893	469.027	47.7329
22.2333	6.15929	58.5571	90.0044	-1.50719	469.276	47.7348
22.25	6.16341	58.6575	90.2222	-1.96922	469.25	47.7363
22.2667	6.16493	58.503	89.9551	-2.50389	469.178	47.7345
22.2833	6.1631	58.6327	90.0146	-2.48421	469.141	47.7374
22.3	6.1602	58.5789	89.9433	-2.52892	469.208	47.7384
22.3167	6.15791	58.518	89.9593	-2.13188	469.186	47.7364
22.3333	6.15715	58.5745	90.0556	-2.13066	469.147	47.7384
22.35	6.15395	58.5175	89.9691	-1.791	469.158	47.7358
22.3667	6.15257	58.4861	89.8919	-1.96983	469.219	47.7338
22.3833	6.15318	58.5018	89.9571	-2.13005	469.168	47.7372
22.4	6.15532	58.516	89.9691	-2.20039	469.197	47.7381
22.4167	6.15654	58.5595	90.0358	-2.22603	469.199	47.7381
22.4333	6.157	58.814	90.1609	-1.65154	469.172	47.7364
22.45	6.1573	58.5432	89.9406	-1.94054	469.199	47.7393
22.4667	6.15685	58.5017	89.9101	-2.03712	469.181	47.7416
22.4833	6.15242	58.5522	89.9957	-1.95183	469.046	47.7416
22.5	6.15517	58.6475	90.0791	-1.87981	469.124	47.7419
22.5167	6.15593	58.5149	89.9834	-1.46492	469.108	47.7386
22.5333	6.15639	58.5037	89.95	-2.41264	469.035	47.7393
22.55	6.15639	58.5645	90.0366	-1.85051	469.164	47.7383
22.5667	6.1573	58.5931	90.0547	-2.04079	469.167	47.7395
22.5833	6.14891	58.5079	89.9352	-2.46864	469.103	47.7383
22.6	6.14922	58.5293	89.9793	-1.87553	469.058	47.738
22.6167	6.14998	58.5253	89.9677	-1.57997	469.109	47.7386
22.6333	6.15135	58.6051	90.1054	-1.23192	469.138	47.7369
22.65	6.15135	58.5662	90.0063	-2.22603	469.059	47.7384
22.6667	6.14937	58.5279	89.9593	-1.88698	469.116	47.7407
22.6833	6.14952	58.5732	90.0303	-2.19688	469.194	47.7369
22.7	6.14601	58.5325	89.9741	-2.40135	469.151	47.736
22.7167	6.14662	58.5732	90.0097	-1.74568	469.185	47.7366
22.7333	6.14983	58.5687	90.0045	-1.89644	469.186	47.7372
22.75	6.14769	58.5662	89.987	-1.73134	469.142	47.736
22.7667	6.1454	58.5218	89.9342	-1.33446	469.244	47.7396
22.7833	6.14815	58.5247	89.9867	-2.61894	469.223	47.7357
22.8	6.15196	58.5845	90.0407	-1.94359	469.029	47.7332
22.8167	6.148	58.5207	89.9346	-2.5634	469.26	47.7326
22.8333	6.14723	58.5561	89.9464	-2.49306	469.226	47.7325
22.85	6.14861	58.551	89.9583	-2.22069	469.232	47.7343
22.8667	6.14983	58.5406	90.0121	-1.2336	469.174	47.7363
22.8833	6.14616	58.6054	89.9931	-1.5377	469.219	47.7331
22.9	6.14739	58.5239	89.9796	-3.03902	469.201	47.7306
22.9167	6.14647	58.5459	89.9316	-2.07649	469.155	47.7338
22.9333	6.14403	58.5333	89.963	-2.48955	469.165	47.7338
22.95	6.14571	58.5577	90.012	-2.15752	469.193	47.7319
22.9667	6.14479	58.5529	89.9983	-3.13561	469.124	47.7297
22.9833	6.14525	58.5217	89.9316	-2.60033	469.141	47.734
23	6.14449	58.4928	89.8866	-3.17314	469.189	47.7358
23.0167	6.15028	58.5812	90.0567	-1.94771	469.12	47.7326
23.0333	6.14616	58.5404	90.0286	-2.62901	469.123	47.7326
23.05	6.14739	58.5113	89.9236	-6.86638	469.152	47.7332
23.0667	6.14891	58.5413	89.9661	-3.08022	469.033	47.7337
23.0833	6.14784	58.6517	90.0672	-2.77031	469.239	47.7337
23.1	6.14708	58.5189	89.9311	-3.35075	469.227	47.7349
23.1167	6.14906	58.5662	90.0065	-1.87325	469.184	47.7357
23.1333	6.14906	58.5378	89.9917	-2.63435	469.256	47.7345
23.15	6.14906	58.5207	89.9191	-2.9705	469.313	47.7334
23.1667	6.15212	58.5674	90.1026	-2.14684	469.332	47.7322
23.1833	6.15059	58.5337	89.981	16.0419	469.214	47.7355
23.2	6.14967	58.5647	90.0268	-3.41942	469.308	47.7352
23.2167	6.14983	58.5384	89.9192	-3.10646	469.339	47.7355
23.2333	6.14616	58.6321	90.0523	-2.74651	469.264	47.7357
23.25	6.14616	58.5348	89.9722	-3.26744	469.299	47.7322
23.2667	6.14357	58.5186	89.9261	-3.09151	469.293	47.7335
23.2833	6.13915	58.5127	89.9166	-3.62389	469.157	47.7335
23.3	6.14281	58.5291	89.9715	-3.451	469.167	47.7346
23.3167	6.14021	58.4974	89.9085	-2.90016	469.181	47.7308
23.3333	6.14037	58.5052	89.9041	-2.88536	469.076	47.7316
23.35	6.1422	58.5574	90.0164	-0.840225	469.201	47.7341
23.3667	6.14449	58.5055	89.902	-0.392685	469.236	47.7328
23.3833	6.14769	58.5702	90.0005	-1.79161	469.078	47.7323
23.4	6.14586	58.5741	89.9891	-2.32689	469.187	47.7325
23.4167	6.14723	58.54	89.9831	-1.46202	469.182	47.7343
23.4333	6.14433	58.6163	90.1202	-1.37856	469.205	47.7383
23.45	6.14403	58.6045	90.0259	-1.67122	469.182	47.7329
23.4667	6.14281	58.6097	90.0356	-2.6368	469.273	47.7326
23.4833	6.14037	58.7028	90.1516	-1.04652	469.202	47.7354
23.5	6.13808	58.5432	89.9465	-1.76353	469.191	47.7332
23.5167	6.13915	58.5552	89.9772	-1.75285	469.184	47.7325
23.5333	6.14327	58.5745	90.0526	-3.0027	469.231	47.7331
23.55	6.14174	58.5822	89.996	-1.76476	469.152	47.7323
23.5667	6.14128	58.693	90.1246	-0.303879	469.15	47.7357
23.5833	6.14189	58.5949	89.9934	-2.2773	469.181	47.7322
23.6	6.14174	58.5055	89.9076	-2.3304	469.126	47.7346
23.6167	6.14281	58.5197	89.9421	-1.34392	469.232	47.7363
23.6333	6.13884	58.594	90.0488	-2.41982	469.189	47.736
23.65	6.13609	58.5732	89.9368	-2.7906	468.985	47.7345
23.6667	6.14174	58.6724	90.0022	-3.18748	469.208	47.7369
23.6833	6.14403	58.5238	89.9546	-2.64153	469.179	47.7358
23.7	6.14021	58.6924	90.0402	-2.82326	469.146	47.7387
23.7167	6.13487	58.5514	90.0019	-3.20183	469.19	47.7352
23.7333	6.13152	58.5502	89.9767	-1.62758	469.187	47.7374
23.75	6.13319	58.5932	89.9683	-2.47993	469.121	47.7361
23.7667	6.13548	58.5931	90.0457	-2.48833	469.054	47.7363
23.7833	6.13899	58.5824	90.0231	-2.46864	469.078	47.7348
23.8	6.13747	58.5392	89.9679	-2.90077	469.099	47.738
23.8167	6.13747	58.5917	89.9712	-2.80846	469.044	47.7363
23.8333	6.13762	58.5386	89.9102	-2.27318	469.037	47.7369
23.85	6.13731	58.5523	89.9653	-2.45857	469.128	47.7406
23.8667	6.13777	58.5496	89.9625	-2.22252	469.062	47.7392
23.8833	6.13655	58.5546	89.9575	-2.95799	469.182	47.7393
23.9	6.13426	58.59	90.0048	-2.91924	469.177	47.7374
23.9167	6.13609	58.5673	89.9877	-2.80785	469.107	47.737
23.9333	6.14128	58.6337	90.0483	-2.74757	469.161	47.738
23.95	6.14342	58.5825	89.9514	-2.53609	469.105	47.739
23.9667	6.14006	58.6323	89.9783	-2.69814	469.075	47.7369
23.9833	6.14128	58.569	90.006	-2.79167	469.195	47.7386
24	6.13808	58.5545	89.9305	-2.7256	469.159	47.7401
24.0167	6.13579	58.5584	89.9297	-3.13561	469.147	47.7378
24.0333	6.1338	58.5969	90.0543	-2.56279	469.155	47.7343
24.05	6.13167	58.5548	89.9615	-2.79823	469.163	47.7341
24.0667	6.13075	58.6567	90.0822	-2.89787	469.18	47.737
24.0833	6.12923	58.5712	89.9883	-2.72682	469.171	47.7343
24.1	6.12709	58.605	90.0839	-2.89726	469.163	47.7338
24.1167	6.1303	58.5427	89.9484	-2.61467	469.195	47.7328
24.1333	6.12984	58.6175	90.0643	-2.14256	469.116	47.7325
24.15	6.13152	58.5862	89.9468	-2.89543	469.164	47.7326
24.1667	6.1303	58.6259	90.0788	-2.63908	469.172	47.7355
24.1833	6.13152	58.5374	89.9343	-2.1772	469.07	47.7325
24.2	6.13014	58.5807	90.0121	-2.59987	469.149	47.7334
24.2167	6.12907	58.5918	89.9824	-2.25655	469.139	47.7331
24.2333	6.12831	58.5838	89.9793	-2.80968	469.129	47.7325
24.25	6.12618	58.5517	89.9781	-2.02522	469.26	47.7305
24.2667	6.12785	58.6228	90.0013	-2.93175	469.271	47.7337
24.2833	6.12724	58.5516	89.9477	-3.21907	469.236	47.7334
24.3	6.12877	58.5944	89.9601	-2.01988	469.29	47.7329
24.3167	6.13365	58.5383	89.9625	-2.52647	469.253	47.7364
24.3333	6.12907	58.5487	89.9667	-3.09578	469.276	47.7328
24.35	6.12694	58.5198	89.9097	-7.71034	469.229	47.7323
24.3667	6.12633	58.5821	89.9772	-2.66182	469.282	47.7345
24.3833	6.12465	58.5329	89.9308	-1.87447	469.223	47.7361
24.4	6.12419	58.6028	90.0677	-1.66695	469.174	47.7363
24.4167	6.12328	58.5554	89.9477	0.754013	469.201	47.7338
24.4333	6.12358	58.5462	89.9203	-3.1649	469.232	47.7317
24.45	6.12618	58.5381	89.9815	-2.36916	469.162	47.7294
24.4667	6.12297	58.5313	89.9439	-2.67128	469.208	47.7294
24.4833	6.11702	58.5482	89.9027	-2.94731	469.147	47.7312
24.5	6.12129	58.5676	89.9313	-2.95143	469.002	47.7309
24.5167	6.11656	58.6489	90.0874	-3.17909	469.114	47.7334
24.5333	6.11839	58.5886	89.9856	-3.6071	469.107	47.7338
24.55	6.11824	58.5638	89.9093	-3.43788	469.044	47.7341
24.5667	6.11855	58.5439	89.9313	-2.26357	469.08	47.7335
24.5833	6.12175	58.5937	90.003	-3.37044	469.08	47.7352
24.6	6.12083	58.5499	89.9413	-3.40446	469.04	47.7325
24.6167	6.12053	58.5622	89.9863	-2.12349	469.036	47.7352
24.6333	6.12007	58.5415	89.9189	-0.461197	469.077	47.7332
24.65	6.11641	58.626	90.0393	-6.84013	469.032	47.7381
24.6667	6.11366	58.6279	90.0353	-4.1674	468.957	47.736
24.6833	6.1158	58.5726	89.9754	-2.27257	469.078	47.7338
24.7	6.11671	59.2077	89.9567	20.7966	469.087	47.7328
24.7167	6.11626	58.5848	89.9357	3.30208	468.936	47.7319
24.7333	6.11977	58.5882	90.017	0.463791	469.077	47.7308
24.75	6.12297	58.5831	89.9682	2.47307	469.139	47.7274
24.7667	6.12373	58.5732	89.9351	2.06001	468.985	47.7317
24.7833	6.12648	58.5946	90.0188	1.78032	469.126	47.7319
24.8	6.12419	58.6089	90.0262	0.871964	469.048	47.7319
24.8167	6.1216	58.5818	89.9618	0.90538	469.185	47.7312
24.8333	6.12038	58.6492	90.0337	1.42403	469.108	47.7308
24.85	6.12373	58.5477	89.9365	0.710526	469.108	47.7322
24.8667	6.12373	58.5645	89.9398	0.771866	469.065	47.7302
24.8833	6.12282	58.7565	90.184	2.57133	469.131	47.7332
24.9	6.12007	58.5914	89.9575	1.39351	469.147	47.7319
24.9167	6.11916	58.578	89.9764	1.73805	469.101	47.7322
24.9333	6.11519	58.6021	90.0004	1.28929	469.064	47.7305
24.95	6.11366	58.594	89.9372	0.459518	469.162	47.7306
24.9667	6.11458	58.5571	89.9621	1.38405	469.138	47.7328
24.9833	6.11809	58.5493	89.9128	0.268784	469.02	47.7309
25	6.11824	58.5894	89.9931	0.537643	469.071	47.7309
25.0167	6.11961	58.5494	89.9188	0.46135	469.155	47.7343
25.0333	6.11931	58.599	89.9885	-0.728836	468.984	47.7355
25.05	6.1187	58.5635	89.9954	0.808792	469.105	47.7332
25.0667	6.11641	58.5915	90.0291	0.0136566	469.113	47.7354
25.0833	6.11244	58.5589	89.9603	1.33751	469.033	47.7354
25.1	6.10893	58.5642	89.9404	0.35408	469.072	47.732
25.1167	6.10817	58.5632	90.01	0.940628	469.038	47.732
25.1333	6.10329	58.5479	89.9262	0.159683	469.07	47.7302
25.15	6.10634	58.6314	89.9845	-0.170975	469.165	47.7296
25.1667	6.10909	58.5665	89.9987	-0.185776	469.147	47.7308
25.1833	6.11092	58.5491	89.9021	-0.0731659	469.149	47.7328
25.2	6.11198	58.6292	90.0372	0.863724	469.232	47.7322
25.2167	6.10741	58.6549	90.0465	2.14882	469.231	47.7308
25.2333	6.10603	58.5992	90.0016	0.882797	469.216	47.7316
25.25	6.10542	58.5984	89.9772	0.943527	469.115	47.7329
25.2667	6.10466	58.6669	90.048	2.11357	469.242	47.7349
25.2833	6.10359	58.5885	89.9632	0.761795	469.194	47.7329
25.3	6.10283	58.5818	89.9883	1.56761	469.107	47.7345
25.3167	6.10588	58.912	90.2045	1.68205	469.199	47.7308
25.3333	6.10771	58.6483	90.034	2.0623	469.28	47.7319
25.35	6.10954	58.5989	89.9795	1.47285	469.15	47.7326
25.3667	6.11122	58.5519	89.9177	1.92284	469.317	47.732
25.3833	6.10909	58.7327	90.2165	1.18141	469.331	47.737
25.4	6.10558	58.5998	89.9482	1.22719	469.318	47.7363
25.4167	6.10466	58.5658	89.9461	1.89003	469.357	47.7306
25.4333	6.10207	58.6744	90.0691	1.50078	469.255	47.7297
25.45	6.10481	58.6898	90.1203	1.30959	469.293	47.7277
25.4667	6.10313	58.5676	89.949	1.09261	469.276	47.7312
25.4833	6.10374	58.5764	89.9693	0.365982	469.338	47.7306
25.5	6.10512	58.6054	90.0217	0.464249	469.232	47.7314
25.5167	6.10329	58.5181	89.883	0.330734	469.253	47.7332
25.5333	6.10466	58.6161	90.0697	1.93413	469.303	47.7305
25.55	6.11107	58.599	90.0396	1.05553	469.268	47.7302
25.5667	6.10756	58.6105	90.0373	0.46257	469.162	47.7306
25.5833	6.11259	58.7156	89.9888	1.85783	469.159	47.7323
25.6	6.11122	58.7687	90.0655	1.47347	469.273	47.7343
25.6167	6.11153	58.5535	89.9171	1.66054	469.037	47.7331
25.6333	6.10863	58.6256	89.9897	1.56105	469.153	47.7319
25.65	6.10771	58.6042	89.9445	1.88179	469.103	47.7303
25.6667	6.1042	58.6718	90.03	2.03072	469.149	47.7285
25.6833	6.10329	58.578	89.9752	1.45668	469.175	47.728
25.7	6.10115	58.5539	89.9447	2.0623	469.155	47.7296
25.7167	6.09978	58.5648	89.9532	2.13387	469.114	47.7306
25.7333	6.09566	58.6099	89.9882	1.60576	469.144	47.7332
25.75	6.09352	58.5917	90.0143	0.849381	469.138	47.7351
25.7667	6.09642	58.5732	89.9116	1.04729	469.131	47.7331
25.7833	6.09947	58.5864	89.9816	0.334396	469.117	47.7306
25.8	6.0981	58.5625	89.9401	0.762405	469.162	47.7316
25.8167	6.09657	58.588	90.0169	1.53297	469.092	47.7358
25.8333	6.09322	58.5673	89.932	0.435715	469.02	47.7331
25.85	6.09261	58.628	90.0155	0.446396	469.131	47.7294
25.8667	6.09123	58.5789	89.9905	1.17714	469.174	47.7291
25.8833	6.08849	58.5691	89.8785	1.29585	469.029	47.7302
25.9	6.08925	58.5699	89.9093	1.31966	469.143	47.7284
25.9167	6.08879	58.5455	89.9499	1.10634	469.228	47.7322
25.9333	6.08864	58.6276	89.979	1.63383	469.078	47.7316
25.95	6.08971	58.5902	89.9947	1.40007	469.128	47.7343
25.9667	6.09215	58.5853	89.9413	0.832138	469.097	47.7331
25.9833	6.08666	58.6494	90.0543	0.920944	469.164	47.7317
26	6.08559	58.6056	89.9809	1.61171	469.144	47.7294
26.0167	6.08589	58.5705	89.8922	0.868454	469.125	47.7284
26.0333	6.08635	58.5461	89.8763	1.502	469.125	47.7308
26.05	6.08894	58.5241	89.8904	1.23024	469.145	47.7288
26.0667	6.0891	58.5307	89.8699	0.988236	469.153	47.7319
26.0833	6.0862	58.5743	89.8966	1.55861	469.16	47.73
26.1	6.08589	58.6214	90.0115	1.05263	469.095	47.7323
26.1167	6.08559	58.5445	89.891	1.25343	469.191	47.7296
26.1333	6.08299	58.6372	90.0289	1.13487	469.207	47.7296
26.15	6.08086	58.5641	89.9555	0.876846	469.054	47.7328
26.1667	6.08421	58.5902	89.9589	0.874405	469.117	47.7337
26.1833	6.08131	58.565	89.9134	1.03355	469.171	47.7332
26.2	6.07918	58.6308	90.1286	0.947647	469.017	47.732
26.2167	6.07536	58.5265	89.9059	1.04301	469.131	47.7317
26.2333	6.07735	58.6036	89.9729	1.05141	469.166	47.7317
26.25	6.08116	58.5963	89.9397	1.38283	469.183	47.7334
26.2667	6.08131	58.6211	89.9665	1.148	469.136	47.7341
26.2833	6.07887	58.5854	89.9134	1.20216	469.121	47.7335
26.3	6.07903	58.588	89.9705	0.551987	469.107	47.7276
26.3167	6.07765	58.5854	89.9592	1.25832	469.196	47.729
26.3333	6.07994	58.6718	90.0208	1.83281	469.141	47.7293
26.35	6.07918	58.5683	89.932	1.24748	469.168	47.7288
26.3667	6.08406	58.5938	89.887	0.830307	469.149	47.7312
26.3833	6.08147	58.5555	89.8997	1.13609	469.223	47.7323
26.4	6.0778	58.6361	89.9241	1.76186	469.134	47.732
26.4167	6.0775	58.7396	90.1208	0.870285	469.007	47.7302
26.4333	6.07445	58.5801	89.9363	0.601425	469.166	47.7314
26.45	6.07307	58.6341	89.9636	1.29463	469.216	47.7331
26.4667	6.07002	58.588	89.9378	1.56761	469.028	47.7305
26.4833	6.07063	58.6254	89.9653	0.51506	469.19	47.7322
26.5	6.07185	58.5865	89.9172	0.365982	469.224	47.7323
26.5167	6.07384	58.6793	89.9801	0.370102	469.143	47.7325
26.5333	6.07414	58.6131	89.9329	0.760574	469.22	47.7316
26.55	6.07536	58.614	89.9401	0.637131	469.25	47.7334
26.5667	6.07277	58.5734	89.9442	0.776596	469.197	47.7328
26.5833	6.07277	59.1663	90.0933	0.836868	469.168	47.732
26.6	6.07567	58.6178	89.985	0.909042	469.159	47.7332
26.6167	6.0746	58.5906	89.9749	0.84465	469.092	47.7364
26.6333	6.07521	58.6079	89.9976	-0.228195	469.154	47.7331
26.65	6.07506	58.5381	89.8739	1.03294	469.096	47.7328
26.6667	6.07369	58.5444	89.8458	0.203781	469.042	47.7308
26.6833	6.06606	58.6332	89.9311	0.606766	469.075	47.7311
26.7	6.06285	58.5642	89.8949	0.599594	469.144	47.7328
26.7167	6.06377	58.6175	89.9464	0.161514	469.185	47.732
26.7333	6.06483	58.59	89.9142	0.440445	469.096	47.7302
26.75	6.06606	58.558	89.8742	-0.0630951	469.153	47.7279
26.7667	6.06606	58.6092	89.9502	0.0370026	469.197	47.7309
26.7833	6.06239	58.5587	89.8859	0.181808	468.985	47.7311
26.8	6.06621	58.5741	89.9545	0.121536	469.125	47.7277
26.8167	6.06758	58.6843	90.0066	0.119247	469.172	47.7293
26.8333	6.06667	58.5616	89.9055	0.0911713	469.185	47.73
26.85	6.07109	58.6407	90.0245	0.206833	469.168	47.729
26.8667	6.06834	58.6123	89.9758	-0.0434113	469.089	47.7268
26.8833	6.07201	58.5862	89.9529	0.360031	469.141	47.7264
26.9	6.06926	58.6361	89.9581	0.3022	469.07	47.7297
26.9167	6.07262	58.6239	89.9746	0.112076	469.074	47.7322
26.9333	6.06972	58.5864	89.9157	0.112686	469.074	47.7294
26.95	6.06377	58.6105	89.9987	-0.074997	469.113	47.7317
26.9667	6.06483	58.586	89.9493	0.963821	469.102	47.7351
26.9833	6.06407	58.6626	90.0224	0.08461	469.114	47.7341
27	6.06285	58.6025	89.9398	0.464249	469.028	47.7294
27.0167	6.06331	58.6237	89.9935	0.0763702	469.155	47.7338
27.0333	6.06163	58.5514	89.8945	-0.41893	469.135	47.7338
27.05	6.06148	58.6178	89.9297	0.234299	468.952	47.7314
27.0667	6.06087	58.5874	89.9253	0.275345	469.047	47.7323
27.0833	6.06056	58.5752	89.8887	0.849991	469.119	47.7334
27.1	6.0598	58.5589	89.8817	0.698013	468.955	47.7357
27.1167	6.06438	58.6283	90.0245	0.805283	469.01	47.7364
27.1333	6.06453	58.5639	89.934	1.02394	469.029	47.7332
27.15	6.06438	58.6652	89.9682	0.837479	469.075	47.7335
27.1667	6.0627	58.5647	89.8837	1.1927	469.025	47.7312
27.1833	6.06422	58.6253	89.9313	0.309372	469.068	47.7302
27.2	6.06407	58.5642	89.876	0.463791	469.057	47.7338
27.2167	6.06392	58.6184	89.9686	0.624619	469.084	47.7374
27.2333	6.06056	58.6056	89.9647	0.653915	469.089	47.7335
27.25	6.0601	58.5992	89.9415	0.3022	469.013	47.7361
27.2667	6.06209	58.6144	89.9795	0.680618	468.943	47.7384
27.2833	6.06422	58.5952	89.9423	1.22017	469.037	47.737
27.3	6.06102	58.5909	89.9769	0.633621	469.01	47.736
27.3167	6.05888	58.6208	89.9906	0.768967	468.95	47.7348
27.3333	6.05598	58.6256	90.0088	1.27312	469.006	47.7346
27.35	6.05873	58.6297	89.894	0.243759	469.094	47.7334
27.3667	6.05476	58.5899	89.922	0.454178	468.94	47.7345
27.3833	6.05675	58.6404	89.9151	0.95726	469.03	47.7361
27.4	6.05476	58.5827	89.9348	0.483933	469.091	47.7348
27.4167	6.0566	58.5981	89.9506	1.34819	469.181	47.7331
27.4333	6.05278	58.5734	89.9407	0.79277	469.144	47.7322
27.45	6.05049	58.5548	89.8924	0.29213	469.134	47.7351
27.4667	6.05354	58.5932	89.9223	0.550766	469.147	47.7314
27.4833	6.05217	58.603	89.9876	0.323715	469.223	47.7354
27.5	6.05095	58.5865	89.9538	0.68306	469.215	47.737
27.5167	6.0537	58.6082	89.9712	0.758743	469.271	47.7358
27.5333	6.05705	58.5783	89.9389	0.880356	469.232	47.7346
27.55	6.05766	58.5929	89.9624	0.646133	469.319	47.7369
27.5667	6.06072	58.6344	89.9581	0.602036	469.268	47.7338
27.5833	6.05598	58.6218	89.8852	0.855331	469.187	47.737
27.6	6.05736	58.6358	89.9653	0.51857	469.317	47.7393
27.6167	6.05797	58.588	89.9867	1.05141	469.356	47.738
27.6333	6.05904	58.5624	89.8917	0.203323	469.131	47.738
27.65	6.05965	58.6602	90.0411	0.476303	469.289	47.7364
27.6667	6.05995	58.61	89.9522	0.530472	469.287	47.7375
27.6833	6.05385	58.61	89.9416	0.613937	469.224	47.7384
27.7	6.05339	58.5995	89.9145	0.268173	469.241	47.7369
27.7167	6.05156	58.6248	90.0071	0.573349	469.178	47.7381
27.7333	6.05583	58.6178	89.9058	0.556107	469.166	47.7387
27.75	6.05858	58.6063	89.9305	0.499496	469.093	47.736
27.7667	6.05492	58.5725	89.9058	0.793991	469.135	47.7387
27.7833	6.054	58.5795	89.9342	-1.20918	469.165	47.741
27.8	6.05553	58.6106	89.9763	0.387497	469.132	47.7383
27.8167	6.05141	58.5947	89.9358	0.551987	469.129	47.7384
27.8333	6.04942	58.6103	89.9787	0.672989	469.07	47.7369
27.85	6.05415	58.5943	89.9983	0.320663	469.018	47.7381
27.8667	6.05766	58.5687	89.8873	0.382614	469.16	47.7392
27.8833	6.05598	58.6111	89.9253	0.513229	469.107	47.7381
27.9	6.05431	58.6517	89.9905	0.0905609	468.972	47.7407
27.9167	6.05934	58.6491	90.0021	0.208054	469.128	47.7403
27.9333	6.06148	58.6704	89.9841	-0.259781	469.186	47.7415
27.95	6.06407	58.5622	89.8684	0.473862	469.009	47.7409
27.9667	6.06239	58.6041	89.9589	0.210953	469.074	47.7407
27.9833	6.06453	58.6431	90.0094	-0.226364	469.042	47.7383
28	6.06178	58.6001	89.9532	-0.381393	469.095	47.7419
28.0167	6.05858	58.6466	90.0103	0.0327301	469.049	47.7407
28.0333	6.05644	58.6387	90.0057	0.838089	469.07	47.743
28.05	6.05827	58.6463	89.9456	-0.0315094	469.127	47.7447
28.0667	6.05934	58.608	89.9879	-0.356827	469.133	47.7427
28.0833	6.05965	58.6065	89.9543	0.0191498	469.08	47.7453
28.1	6.05461	58.6082	89.9293	0.424423	469.098	47.7441
28.1167	6.05186	58.5743	89.9192	0.185928	469.098	47.7438
28.1333	6.05598	58.6132	89.9445	-0.163193	469.194	47.7409
28.15	6.05888	58.8198	90.0166	0.0780487	469.162	47.7395
28.1667	6.05492	58.6477	89.941	-0.0588226	469.034	47.7404
28.1833	6.05614	58.59	89.896	-0.14595	469.171	47.7386
28.2	6.05507	58.6031	89.8835	-0.724106	469.192	47.7415
28.2167	6.05614	58.6156	89.9215	-0.344925	468.976	47.7404
28.2333	6.05644	58.578	89.8815	-0.0505829	469.125	47.7425
28.25	6.05644	58.7038	90.0347	-0.690689	469.206	47.741
28.2667	6.05385	58.6097	89.9339	0.0255585	469.154	47.7442
28.2833	6.05415	58.6402	89.9863	-0.157242	469.122	47.7436
28.3	6.05568	58.6892	90.0289	0.225906	469.182	47.7433
28.3167	6.05232	58.6218	89.9426	0.0679779	469.219	47.7406
28.3333	6.05476	58.615	89.9519	-0.0428009	469.17	47.7421
28.35	6.05736	58.6614	90.0167	0.901871	469.116	47.7393
28.3667	6.05873	58.686	89.9569	0.135269	469.123	47.7419
28.3833	6.05736	58.5656	89.8641	-0.69664	469.081	47.7444
28.4	6.05904	58.5845	89.8898	-0.405197	469.148	47.7421
28.4167	6.05949	58.5801	89.8837	0.0530243	469.113	47.7399
28.4333	6.06239	58.5899	89.9084	-0.207291	469.058	47.7396
28.45	6.06285	58.6836	90.05	0.0714874	469.151	47.7404
28.4667	6.06331	58.5941	89.9175	-0.177994	469.176	47.7422
28.4833	6.06743	58.7583	90.0011	0.117416	469.083	47.7436
28.5	6.06697	58.561	89.8795	0.00953674	469.184	47.7422
28.5167	6.06651	58.6324	89.9856	-0.64888	469.3	47.741
28.5333	6.06651	58.6398	89.9659	-0.142899	469.143	47.7407
28.55	6.06911	58.6836	90.0564	-0.30983	469.179	47.7427
28.5667	6.06682	58.6323	90.0138	-0.228806	469.26	47.7461
28.5833	6.06682	58.5987	90.0137	-0.14595	469.208	47.7439
28.6	6.07079	58.6059	89.9145	-0.594101	469.144	47.7445
28.6167	6.06941	58.6108	90.0105	-0.563736	469.148	47.7461
28.6333	6.06819	58.5865	89.8661	-0.327072	469.233	47.7439
28.65	6.06972	58.5822	89.8963	-0.392685	469.18	47.7435
28.6667	6.07018	58.6405	90.0263	-0.672226	469.168	47.7433
28.6833	6.0743	58.5931	89.9116	-0.265121	469.168	47.7413
28.7	6.06789	58.6221	89.9886	-0.144119	469.176	47.737
28.7167	6.06819	58.5821	89.8956	-0.173264	469.214	47.7395
28.7333	6.07231	58.5781	89.8978	-0.135117	469.181	47.7428
28.75	6.07521	58.6034	90.005	-0.345535	469.023	47.7445
28.7667	6.0746	58.6001	89.9026	0.18898	469.203	47.7444
28.7833	6.07521	58.6334	90.0153	-0.405197	469.183	47.7459
28.8	6.07338	58.6182	89.9468	-0.238876	468.982	47.7464
28.8167	6.07124	58.5844	89.8573	-0.281143	469.154	47.7467
28.8333	6.07277	58.6063	89.9528	-0.911789	469.166	47.7461
28.85	6.07262	58.6364	89.9686	-0.822372	469.168	47.7448
28.8667	6.07048	58.6114	89.9239	-0.455246	469.088	47.7435
28.8833	6.07018	58.6543	89.9828	-0.8004	469.113	47.7493
28.9	6.07079	58.6106	89.9593	-0.671616	469.141	47.7448
28.9167	6.06957	58.6694	90.0622	-1.01372	469.051	47.7403
28.9333	6.0688	58.6131	89.9143	-0.511246	469.086	47.7433
28.95	6.06743	58.6205	89.9712	-0.779495	469.069	47.7392
28.9667	6.06895	58.5969	89.9117	-0.679398	469.088	47.7421
28.9833	6.0656	58.6398	89.9494	-0.643539	469.058	47.7421
29	6.06117	58.6602	89.9624	-0.950546	469.077	47.7389
29.0167	6.06178	58.6654	89.9484	-0.575638	469.019	47.7398
29.0333	6.06422	58.57	89.878	0.127487	469.179	47.7378
29.05	6.06285	58.745	89.9363	-0.629807	469.117	47.7403
29.0667	6.06377	58.6976	90.1006	-0.451584	468.968	47.7409
29.0833	6.06636	58.6375	89.9372	-0.848618	469.139	47.7432
29.1	6.06728	58.6182	89.9149	-0.0832367	469.206	47.7396
29.1167	6.07216	58.6359	89.9174	-0.272903	469.126	47.7421
29.1333	6.06819	58.6881	89.9834	-0.166092	469.18	47.7395
29.15	6.07094	58.6216	89.9238	0.142441	469.243	47.739
29.1667	6.07491	58.6631	89.9426	18.18	469.255	47.7383
29.1833	6.07597	58.6385	89.9563	1.87691	469.175	47.7392
29.2	6.07658	58.5964	89.8934	1.61293	469.174	47.7424
29.2167	6.07689	58.6305	89.9838	0.976334	469.224	47.7433
29.2333	6.07719	58.6494	90.0143	1.64925	469.197	47.7433
29.25	6.07872	58.6091	89.9244	1.57829	469.184	47.7424
29.2667	6.08284	58.6327	89.9398	1.22429	469.133	47.7427
29.2833	6.08589	58.6475	89.9586	1.49071	469.098	47.7428
29.3	6.08543	58.6315	89.9694	1.21834	469.164	47.7398
29.3167	6.08482	58.6953	90.099	1.11397	469.155	47.7412
29.3333	6.08192	58.6001	89.9412	0.692673	469.003	47.7393
29.35	6.08238	58.6219	89.9311	1.49605	469.05	47.7404
29.3667	6.08284	58.5859	89.8756	1.73576	469.035	47.7395
29.3833	6.08406	58.6211	89.9085	1.08894	468.906	47.7425
29.4	6.08025	58.6028	89.9397	1.00075	469.028	47.7428
29.4167	6.08437	58.6599	89.9625	2.05818	469.061	47.743
29.4333	6.08711	58.6266	89.92	1.9735	469.041	47.7459
29.45	6.0836	58.6599	89.9607	0.931625	469.053	47.7438
29.4667	6.0833	58.634	89.9555	0.537643	468.977	47.7396
29.4833	6.08101	58.6279	89.9088	0.62706	469.05	47.7413
29.5	6.08116	58.6097	89.9349	0.309372	468.999	47.7433
29.5167	6.08589	58.6048	89.9351	0.84816	469.017	47.7416
29.5333	6.08513	58.6556	89.8966	0.897598	469.001	47.7406
29.55	6.08788	58.6924	90.0608	-0.165024	469.011	47.739
29.5667	6.09215	58.6388	89.9201	0.831528	469.003	47.7377
29.5833	6.09489	58.6312	89.9204	0.13176	468.997	47.7404
29.6	6.08925	58.6131	89.9232	0.152054	468.885	47.7433
29.6167	6.09184	58.6121	89.94	0.163956	468.999	47.7407
29.6333	6.08849	58.713	90.0219	0.146103	468.99	47.7404
29.65	6.08894	58.6341	89.9352	0.209274	468.804	47.7412
29.6667	6.09123	58.6071	89.9307	-0.116653	469.028	47.741
29.6833	6.09047	58.6355	89.9274	-0.141068	469.107	47.7381
29.7	6.08803	58.6536	90.0214	-0.323563	469.013	47.738
29.7167	6.09459	58.6437	89.923	-0.707932	468.948	47.7396
29.7333	6.09489	58.6109	89.9085	-0.00404358	469.06	47.7398
29.75	6.09581	58.6669	89.9737	-0.48378	469.136	47.7389
29.7667	6.09703	58.8163	90.1534	-0.0803375	469.01	47.7422
29.7833	6.09901	58.621	89.9165	0.0333405	468.984	47.7398
29.8	6.09551	58.6439	89.9654	0.157394	469.078	47.7398
29.8167	6.09139	58.6103	89.9029	-0.158463	469.035	47.7454
29.8333	6.08635	58.6387	89.9493	-0.0391388	469.011	47.7471
29.85	6.08421	58.6047	89.9177	0.856552	468.963	47.7451
29.8667	6.08467	58.6166	89.9242	-0.0063324	468.949	47.7441
29.8833	6.08574	58.6208	89.9294	0.608597	469.014	47.7404
29.9	6.0894	58.6355	89.9523	0.647354	468.999	47.7438
29.9167	6.09367	58.682	90.005	0.885696	468.864	47.7418
29.9333	6.09444	58.7576	90.1106	0.343857	469.035	47.7398
29.95	6.09413	58.6654	89.9973	-0.0374603	469.003	47.7424
29.9667	6.09016	58.688	90.0927	0.29808	468.855	47.7444
29.9833	6.08894	59.0998	90.0114	0.432663	468.948	47.7433
30	6.09108	58.6663	89.9256	0.404739	469.019	47.7418
30.0167	6.09306	58.6465	89.9259	0.0763702	468.979	47.7424
30.0333	6.09367	58.6916	90.059	0.363541	468.993	47.7428
30.05	6.0923	58.6254	89.9635	0.586472	468.983	47.7461
30.0667	6.09398	58.6135	89.9195	0.488205	469.03	47.7432
30.0833	6.09535	58.617	89.9421	0.0226593	468.941	47.7445
30.1	6.09215	58.7298	89.9633	1.22307	468.982	47.7412
30.1167	6.09306	58.6984	89.9683	0.452957	469.026	47.7422
30.1333	6.09352	58.671	89.9496	0.0936127	469.04	47.7439
30.15	6.09886	58.6498	89.9575	0.750961	469.034	47.7421
30.1667	6.09764	58.6451	89.9651	0.765915	469.078	47.7433
30.1833	6.09627	58.6469	90.0108	29.8214	469.004	47.743
30.2	6.09306	58.616	89.9197	1.46568	469.084	47.7418
30.2167	6.09688	58.7208	90.0633	1.07765	469.095	47.7406
30.2333	6.09337	58.6642	89.9659	0.723038	468.897	47.741
30.25	6.08971	58.7074	90.0417	1.31004	469.15	47.741
30.2667	6.09184	58.6483	89.9966	1.19087	469.156	47.7447
30.2833	6.0891	58.7009	90.059	0.377884	469.055	47.7435
30.3	6.08513	58.6903	90.0286	0.502396	469.058	47.7447
30.3167	6.08421	58.6211	89.9441	0.928574	469.148	47.7395
30.3333	6.08192	58.6579	89.9778	0.285568	469.127	47.738
30.35	6.08025	58.719	90.0776	0.335617	469.029	47.7389
30.3667	6.08223	58.6529	89.943	-0.266342	469.089	47.7421
30.3833	6.08223	58.6457	89.9764	0.162735	469.097	47.7451
30.4	6.08315	58.7058	90.0543	4.44832	469	47.7384
30.4167	6.0778	58.7093	89.9799	2.19292	469.034	47.7404
30.4333	6.07628	58.8807	90.2425	2.08504	469.057	47.7407
30.45	6.07872	58.6541	90.0126	1.11641	469.039	47.743
30.4667	6.0804	58.6414	90.0146	2.97844	469.078	47.7433
30.4833	6.08223	58.6688	89.9827	1.36253	469.054	47.7406
30.5	6.08254	58.6416	89.9361	1.32088	468.868	47.7389
30.5167	6.08269	58.6459	89.9538	1.45561	469.083	47.7428
30.5333	6.07903	58.63	89.9506	1.16707	469.065	47.741
30.55	6.07643	58.662	90.0355	0.603256	468.981	47.7454
30.5667	6.07292	58.7746	90.0364	0.935745	469.04	47.7471
30.5833	6.06926	58.7412	90.0784	19.1427	469.118	47.7461
30.6	6.07048	58.6358	89.9384	1.88774	469.106	47.7438
30.6167	6.0714	58.6675	89.965	1.08116	469.107	47.7428
30.6333	6.06438	58.6733	89.9972	0.496445	469.152	47.7404
30.65	6.06773	58.7011	90.068	0.633011	469.157	47.7375
30.6667	6.06667	58.68	90.0405	0.73082	469.088	47.7399
30.6833	6.06117	58.6634	90.0054	0.801621	469.084	47.7433
30.7	6.06285	58.7069	90.1162	0.817795	469.144	47.7415
30.7167	6.06102	58.6686	90.0338	0.266495	469.151	47.7439
30.7333	6.05675	58.6869	90.0364	-0.0481415	469.19	47.7433
30.75	6.05415	58.7478	90.1476	0.528641	469.207	47.743
30.7667	6.05324	58.72	90.0956	0.693131	469.16	47.7447
30.7833	6.05446	58.6565	90.0152	0.283127	469.27	47.743
30.8	6.05583	58.688	90.0477	0.280685	469.295	47.7415
30.8167	6.05476	58.7202	90.0822	1.03004	469.082	47.7454
30.8333	6.05415	58.675	90.0752	0.225906	469.268	47.7432
30.85	6.05553	58.6579	90.0193	0.597763	469.215	47.7418
30.8667	6.05385	58.6805	90.0272	-0.0075531	469.144	47.7435
30.8833	6.05461	58.6868	90.1351	0.272446	469.102	47.7409
30.9	6.05354	58.8139	90.2064	0.330277	469.132	47.7404
30.9167	6.05278	58.7612	90.1664	0.52269	469.152	47.7403
30.9333	6.05049	59.0104	90.2686	0.152664	469.101	47.7399
30.95	6.04988	58.7144	90.1362	0.742722	469.018	47.7409
30.9667	6.04958	59.1195	90.5145	0.069809	469.088	47.7441
30.9833	6.04942	58.6951	90.1263	0.129318	469.035	47.7427
31	6.04759	58.7118	90.1386	0.365372	468.989	47.743
31.0167	6.04637	58.7016	90.1026	-0.213242	468.944	47.7433
31.0333	6.04576	58.775	90.2309	0.18425	468.967	47.7412
31.05	6.04195	58.729	90.2055	1.157	469.021	47.7418
31.0667	6.04622	58.7107	90.1452	0.261612	469.072	47.7439
31.0833	6.04591	58.7042	90.1537	0.46196	468.903	47.7441
31.1	6.04378	58.8097	90.3515	-0.192337	469.067	47.7433
31.1167	6.04042	58.7327	90.2171	-0.00694275	468.981	47.7438
31.1333	6.04042	58.7693	90.2464	0.152664	468.929	47.7432
31.15	6.04378	58.7415	90.2284	0.479202	469.046	47.7428
31.1667	6.03996	58.7399	90.2009	0.382614	469.03	47.7451
31.1833	6.04088	58.7592	90.2616	0.491715	469.107	47.7441
31.2	6.04408	58.7409	90.2387	0.445786	469.032	47.7422
31.2167	6.04256	58.7824	90.3979	1.18858	469.021	47.7436
31.2333	6.04225	58.7626	90.2781	1.29524	469.07	47.7448
31.25	6.04637	58.83	90.4417	0.519791	469.021	47.7447
31.2667	6.04469	58.783	90.3735	0.0482941	468.98	47.7457
31.2833	6.04836	58.8169	90.4466	-0.000991821	469.049	47.7473
31.3	6.04591	58.8268	90.4606	0.620499	469.018	47.7477
31.3167	6.04607	59.0147	90.6545	0.733109	469.032	47.7488
31.3333	6.04836	58.8995	90.6277	0.289078	468.991	47.7476
31.35	6.05171	58.8377	90.5538	0.110855	468.961	47.7447
31.3667	6.04927	58.9674	90.7383	-0.179214	469.099	47.7477
31.3833	6.04744	58.913	90.7104	1.03767	469.081	47.7474
31.4	6.0508	59.156	90.891	0.613327	468.92	47.7476
31.4167	6.04622	59.0475	91.0291	-0.107193	468.988	47.7497
31.4333	6.04378	58.978	90.9356	-0.216751	469.003	47.7483
31.45	6.0479	58.9838	90.9061	0.258713	469.002	47.7493
31.4667	6.04301	59.0325	91.0635	0.00175476	468.959	47.7483
31.4833	6.04729	59.0987	91.1807	0.00831604	469.055	47.7497
31.5	6.05064	59.1224	91.2783	-0.15007	469.037	47.7506
31.5167	6.05095	59.1442	91.4526	-0.259781	468.993	47.7522
31.5333	6.04775	59.1785	91.5823	7.62939e-05	469.021	47.7483
31.55	6.04973	59.2829	91.6947	-0.332413	469.153	47.7505
31.5667	6.04424	59.2582	91.7715	0.100784	469.018	47.7525
31.5833	6.0482	59.2855	91.8856	0.164566	469.03	47.7526
31.6	6.0479	59.3536	92.134	0.111465	469.009	47.7522
31.6167	6.04912	59.39	92.2652	-0.385513	468.972	47.7526
31.6333	6.04576	59.468	92.3977	0.664597	469.115	47.7514
31.65	6.04515	59.4874	92.6173	0.654526	469.068	47.7505
31.6667	6.04637	59.5652	92.7818	0.181808	468.86	47.7538
31.6833	6.045	59.6536	93.0497	-0.200119	469.069	47.757
31.7	6.04897	59.7236	93.2998	0.144882	469.117	47.756
31.7167	6.05049	59.7877	93.5218	0.705185	469.067	47.7573
31.7333	6.05125	59.9082	93.9503	0.283127	469.07	47.7598
31.75	6.054	59.9447	94.0174	0.237198	469.185	47.7567
31.7667	6.05721	60.0214	94.293	0.533524	469.114	47.7576
31.7833	6.05614	60.1618	94.6775	-0.181656	469.087	47.7624
31.8	6.06056	60.4438	95.2602	1.06926	469.132	47.7621
31.8167	6.06209	60.6019	95.5657	0.125198	469.171	47.763
31.8333	6.063	60.5122	95.9115	0.275345	469.145	47.7657
31.85	6.06209	60.5981	96.1642	-0.142899	469.188	47.7668
31.8667	6.06361	60.7272	96.6407	0.539475	469.241	47.7688
31.8833	6.06468	60.8701	97.1096	0.486374	469.219	47.7711
31.9	6.06545	61.0189	97.548	0.533524	469.226	47.775
31.9167	6.06804	61.2074	98.1222	-0.104141	469.207	47.7718
31.9333	6.06514	61.2891	98.5035	0.555496	469.026	47.7734
31.95	6.0659	61.4916	99.0087	-0.0862885	469.183	47.7746
31.9667	6.06697	61.6845	99.6931	-0.385513	469.137	47.7782
31.9833	6.07079	61.7709	100.083	-0.737228	469.001	47.7813
32	6.06926	62.0252	100.823	-0.41954	469.173	47.7813
32.0167	6.06621	62.2419	101.455	0.202713	469.201	47.7827
32.0333	6.06957	62.344	101.932	0.283737	469.117	47.7871
32.05	6.06834	62.5991	102.707	-0.488052	469.113	47.7892
32.0667	6.07475	62.8225	103.299	-0.477829	469.104	47.793
32.0833	6.0804	62.9537	103.988	0.19722	469.139	47.7955
32.1	6.0807	63.1165	104.525	-0.155411	469.096	47.7978
32.1167	6.08437	63.4573	105.568	-0.600662	469.077	47.7972
32.1333	6.08833	63.6146	106.02	0.157394	469.138	47.7941
32.15	6.09276	63.7957	106.815	-0.270462	469.003	47.7981
32.1667	6.09459	64.054	107.557	0.243759	469.059	47.8007
32.1833	6.09566	64.3003	108.401	-0.247879	469.022	47.8022
32.2	6.10512	64.5536	109.175	-0.327072	469.019	47.8057
32.2167	6.11153	64.7094	109.842	0.708695	469.038	47.8092
32.2333	6.11458	64.9723	110.603	-0.702591	469.073	47.8069
32.25	6.1161	65.2706	111.674	0.163345	468.896	47.8103
32.2667	6.12312	65.4809	112.383	-0.41893	469.096	47.8181
32.2833	6.13106	65.7574	113.309	-0.0493622	469.085	47.8178
32.3	6.13976	66.0992	114.139	-0.0440216	469.007	47.8225
32.3167	6.14555	66.2515	114.922	0.0429535	469.048	47.8239
32.3333	6.14876	66.5588	115.796	0.0673676	469.079	47.8277
32.35	6.1573	66.7222	116.568	0.114517	468.985	47.8298
32.3667	6.16173	67.1792	117.91	0.123367	468.956	47.8313
32.3833	6.16936	67.2605	118.262	0.224075	469.019	47.8292
32.4	6.17439	67.5335	119.191	-0.962448	469.017	47.832
32.4167	6.18034	67.7963	120.118	0.529861	468.984	47.8339
32.4333	6.19148	68.0561	121.058	0.412521	469.006	47.8336
32.45	6.20033	68.2578	121.718	-0.522537	468.977	47.8385
32.4667	6.20705	68.5558	122.731	0.25032	468.919	47.8359
32.4833	6.21666	68.794	123.567	-0.882645	468.973	47.8413
32.5	6.2252	69.0481	124.442	0.425644	468.925	47.8404
32.5167	6.23558	69.3192	125.324	0.433884	468.786	47.8443
32.5333	6.24641	69.652	126.309	0.516129	468.955	47.8494
32.55	6.25404	69.8615	127.072	-0.400925	468.955	47.8509
32.5667	6.26289	70.1641	128.002	-0.561295	468.848	47.851
32.5833	6.27358	70.4171	128.801	-0.272293	468.999	47.8541
32.6	6.28426	70.5825	129.632	-0.0772858	468.969	47.8564
32.6167	6.29478	70.7937	130.444	0.356979	469.013	47.8603
32.6333	6.30333	71.1175	131.364	-0.0118256	468.955	47.8597
32.65	6.31615	71.2911	132.027	-0.717545	469.101	47.8638
32.6667	6.32759	71.6033	132.875	0.194931	469.081	47.8667
32.6833	6.3372	71.8174	133.767	0.0458527	469.045	47.8661
32.7	6.3456	71.963	134.457	-0.263901	469.05	47.8716
32.7167	6.35948	72.2161	135.273	0.181198	469.104	47.8724
32.7333	6.37322	72.4375	135.985	0.482864	469.101	47.8756
32.75	6.38466	72.8083	136.895	0.566788	469.175	47.8768
32.7667	6.3958	72.9029	137.487	0.174026	469.121	47.8788
32.7833	6.41258	73.0354	138.1	0.386276	469.057	47.8791
32.8	6.42448	73.3021	138.955	0.208054	469.215	47.8829
32.8167	6.43608	73.5282	139.69	0.789108	469.217	47.8823
32.8333	6.44569	73.6724	140.185	0.644302	469.037	47.8834
32.85	6.45638	73.8944	140.902	-0.352707	469.186	47.8863
32.8667	6.47026	74.0763	141.547	0.95253	469.252	47.8884
32.8833	6.49086	74.2713	142.077	0.486374	469.177	47.8931
32.9	6.50307	74.4025	142.715	1.11107	469.178	47.8918
32.9167	6.51192	74.755	143.771	0.665207	469.15	47.8916
32.9333	6.52336	74.7187	143.751	0.756912	469.216	47.8924
32.95	6.5377	74.817	144.295	0.51445	469.137	47.8954
32.9667	6.55754	75.0716	144.904	0.215836	469.199	47.8973
[truncated: 1,622 more rows]
