# Supplementary material for: Thermodynamically controlled multiphase separation of heterogeneous liquid crystal colloids
Source: Nat Commun. 2023 Aug 29;14:5277. doi: 10.1038/s41467-023-41054-7 (PMC10465492; doi:10.1038/s41467-023-41054-7)
Supplement: Supplementary file 11 — Source Data [file 41467_2023_41054_MOESM11_ESM.zip › Source data/Supplementary Figure 7_The size-exclusion chromatography/13-1-2022/PEG.xlsx]

## Sheet: Sheet1
	a
0.5 mg/ml	10.72569569216
1 mg/ml	21.895522028589
2 mg/ml	44.830343076939
5 mg/ml	130.07373058461
10 mg/ml	228.75765322459
