# Supplementary material for: Thermodynamically controlled multiphase separation of heterogeneous liquid crystal colloids
Source: Nat Commun. 2023 Aug 29;14:5277. doi: 10.1038/s41467-023-41054-7 (PMC10465492; doi:10.1038/s41467-023-41054-7)
Supplement: Supplementary file 11 — Source Data [file 41467_2023_41054_MOESM11_ESM.zip › Source data/Supplementary Figure 7_The size-exclusion chromatography/13-1-2022/han-18.xlsx]

## Sheet: Sample Details
Administrative Information
Export date	13. tammikuuta 2022 13:04:13
Culture name	fi-FI
Decimal separator	,
Workspace name	Leena
Workspace path	C:\ProgramData\Agilent Technologies\GPC\Workspaces\Leena\
File name	MDS_Aqueous_100122-0051.sample
Creation date	12. tammikuuta 2022 19:26:31
Created by	gpc-sec
Comments	Collected by Agilent GPC/SEC Software Version 1.1.3131.27789
Software version	Agilent GPC/SEC Software - 1.1.3131.27789
Sample Information
Sample name	han-18
Information
Sample type	Sample
Injection date	12. tammikuuta 2022
Vial number	1
Injection number	1
Injection volume (µL)	100
Concentration (mg/mL)	1
dn/dc (mL/g)	0.1
UV extinction coefficient [(mg/mL)-¹][cm-¹]	1
Mark-Houwink K ((10e-5) dL/g)	14.1
Mark-Houwink Alpha	0.7
Mp	100000
Analysed	No
Instrument Conditions
Eluent
Refractive index (RIU)	1
Set flow rate (mL/min)	1
LS Wavelength (nm)	658
Set temperature (°C)	20
Actual temperature (°C)	0
Actual flow rate (mL/min)	0
Column information
Data origin	Collected by Agilent GPC/SEC Software Version 1.1.3131.27789
Instrument name
Collection Parameters
Collected by	gpc-sec
Number of channels	6
Run length (mins)	60.0167
Delay time (secs)	0
Sampling interval (secs)	1
Number of data points	3601
DLS Parameters
Viscosity (cP)	0.0089
Correlator run time (secs)	5
Collection fraction	0
Channel Information
Channel ID	Detector type	Detector name	Detector units	Channel Information
1	RI	RI	mV
2	LS 15°	LS 15°	mV
3	LS 90°	LS 90°	mV
4	VS DP	VS DP	mV
5	VS IP	VS IP	mV
6	UV 280nm	UV 280nm	mV

## Sheet: Raw Data
Collection Parameters
Collected by	gpc-sec
Number of channels	6
Run length (mins)	60.0167
Delay time (secs)	0
Sampling interval (secs)	1
Number of data points	3601
DLS Parameters
Viscosity (cP)	0.0089
Correlator run time (secs)	5
Collection fraction	0
Channel Information
Channel ID	Detector type	Detector name	Detector units	Channel Information
1	RI	RI	mV
2	LS 15°	LS 15°	mV
3	LS 90°	LS 90°	mV
4	VS DP	VS DP	mV
5	VS IP	VS IP	mV
6	UV 280nm	UV 280nm	mV
Raw Data
RT (mins)	Response Trace 1	Response Trace 2	Response Trace 3	Response Trace 4	Response Trace 5	Response Trace 6
0	2.15996	58.5313	90.1566	1.27907	470.426	40.1171
0.0166667	1.69395	58.5912	90.2677	1.43166	470.469	39.3888
0.0333333	1.21849	58.5809	90.2213	0.607986	465.041	38.6193
0.05	0.699081	58.5476	90.1884	0.938797	461.269	37.8004
0.0666667	0.13298	58.545	90.1701	0.79155	458.99	36.9402
0.0833333	-0.483933	58.5314	90.0602	1.65642	456.941	36.0412
0.1	-1.15685	58.5505	90.1418	1.54076	455.56	35.1061
0.116667	-1.89308	58.5909	90.1386	1.63383	455.266	34.13
0.133333	-2.69585	58.5854	90.1174	1.56517	456.015	33.1219
0.15	-3.57521	58.6141	90.2116	1.71242	457.674	32.08
0.166667	-4.53209	58.5078	90.0291	1.38283	459.7	31.0058
0.183333	-5.57533	58.6114	90.1475	1.4341	462.136	29.8933
0.2	-6.7173	58.583	90.1186	1.46919	464.331	28.7452
0.216667	-7.94991	58.6677	90.158	1.47942	466.094	27.5648
0.233333	-9.28352	58.6559	90.1806	1.05736	467.8	26.3465
0.25	-10.7207	58.5979	90.0053	0.647965	468.995	25.106
0.266667	-12.2523	58.7692	90.337	1.381	469.944	23.8427
0.283333	-13.8917	58.689	90.1891	1.5432	470.717	22.5561
0.3	-15.6417	58.6254	90.0633	0.957871	471.121	21.2594
0.316667	-17.4934	58.6027	90.0556	1.50139	471.354	19.9549
0.333333	-19.4462	58.6599	90.1124	1.34819	471.564	18.6504
0.35	-21.5064	58.6382	90.1283	1.66954	471.699	17.3495
0.366667	-23.6704	58.6776	90.2827	1.43105	471.658	16.0542
0.383333	-25.9335	58.5775	90.0031	1.39122	471.567	14.7758
0.4	-28.2906	58.6054	90.0756	1.14861	471.567	13.52
0.416667	-30.7453	58.605	90.1025	1.4138	471.524	12.291
0.433333	-33.2854	58.6572	90.1872	1.45317	471.388	11.0912
0.45	-35.9072	58.5903	90.0475	1.10802	471.253	9.93019
0.466667	-38.6095	58.5618	90.0111	1.29524	471.133	8.80699
0.483333	-41.3773	58.628	90.0777	1.21773	470.795	7.72865
0.5	-44.2043	58.5882	90.1528	0.226517	470.652	6.69838
0.516667	-47.0919	58.5429	89.9761	1.06392	470.572	5.72044
0.533333	-50.0231	58.7461	90.1405	1.10924	470.406	4.79424
0.55	-52.9868	58.592	89.9816	0.869675	470.504	3.92403
0.566667	-55.9713	58.5911	89.9856	0.247421	470.476	3.07716
0.583333	-58.9738	58.552	89.9314	0.998917	470.452	2.29515
0.6	-61.9782	58.5766	90.0045	0.73555	470.483	1.60759
0.616667	-64.9731	58.5944	89.9439	0.724258	470.471	1.57097
0.633333	-67.9473	58.7696	90.3016	0.46135	470.424	1.5696
0.65	-70.8932	58.6182	89.995	0.321884	470.383	1.57326
0.666667	-73.7969	58.6012	89.9314	0.90004	470.399	1.57249
0.683333	-76.6473	58.7186	90.1467	0.871964	470.357	1.56975
0.7	-79.4299	58.5865	89.9365	1.06331	470.359	1.56929
0.716667	-82.1446	58.5595	89.8664	0.455399	470.355	1.57326
0.733333	-84.7779	58.6391	90.0744	0.659866	470.315	1.57173
0.75	-87.3142	58.6529	90.0781	0.506668	470.128	1.56868
0.766667	-89.5074	58.6538	90.1359	1.05141	470.123	1.5699
0.783333	-91.8432	58.6124	90.003	0.591354	470.182	1.57097
0.8	-94.0623	58.5835	89.9516	0.378494	470.054	1.56929
0.816667	-96.1604	58.6762	90.0631	0.512009	470.149	1.56914
0.833333	-98.131	58.6037	89.9278	0.345688	470.154	1.57188
0.85	-99.9632	58.6434	90.0628	0.562668	470.165	1.56914
0.866667	-101.665	58.6541	90.1267	0.433273	470.247	1.57143
0.883333	-103.22	58.5909	89.9906	-0.394363	470.196	1.57234
0.9	-104.633	58.61	89.9589	0.557938	470.136	1.57097
0.916667	-105.9	58.6106	90.0253	0.143051	470.154	1.57219
0.933333	-107.017	58.6742	90.084	0.19783	470.202	1.57066
0.95	-107.987	58.6054	89.9651	-0.100021	470.185	1.57188
0.966667	-108.812	58.6723	90.1142	-0.470657	470.16	1.57082
0.983333	-109.491	58.5769	89.938	-0.4702	470.236	2.04582
1	-110.026	58.646	90.0312	-0.611954	470.209	2.64046
1.01667	-110.423	58.6523	90.0755	-0.271072	470.105	3.20168
1.03333	-110.678	58.6243	90.043	-0.254898	470.123	3.81493
1.05	-110.801	58.6446	90.0739	-0.061264	470.152	4.42848
1.06667	-110.8	58.563	89.9386	-0.408096	470.034	5.05913
1.08333	-110.667	58.6617	90.104	-0.472488	470.132	5.71083
1.1	-110.413	58.5951	89.9897	-0.684128	470.125	6.3694
1.11667	-110.042	58.5772	90.0234	0.0948334	470.092	7.04247
1.13333	-109.564	58.6124	90.0416	-0.862351	470.172	7.73079
1.15	-108.977	58.5569	89.9749	-1.22948	470.164	8.42964
1.16667	-108.286	58.642	90.136	-1.15562	470.162	9.13658
1.18333	-107.503	58.6665	90.0997	-0.521927	470.231	9.85481
1.2	-106.631	58.6079	90.024	-1.18721	470.227	10.5746
1.21667	-105.677	58.6002	90.0642	-0.799179	470.19	11.3006
1.23333	-104.639	58.5789	90.0347	-0.996475	470.135	12.0329
1.25	-103.522	58.5455	90.0192	-1.23009	470.2	12.7689
1.26667	-102.34	58.9036	90.4142	-0.758591	470.141	13.5046
1.28333	-101.098	58.6355	90.2287	-1.99776	470.114	14.2422
1.3	-99.791	58.5653	90.0959	-1.32607	470.198	14.9772
1.31667	-98.4303	58.5198	90.0063	-1.59599	470.243	15.7133
1.33333	-97.0176	58.6143	90.1724	-0.929031	470.143	16.4492
1.35	-95.5601	58.5442	90.1371	-1.51436	470.257	17.1835
1.36667	-94.0594	58.5218	90.1069	-1.49406	470.262	17.9145
1.38333	-92.5167	58.5619	90.128	-1.65688	470.103	18.6382
1.4	-90.9489	58.4884	90.09	-1.79161	470.244	19.3606
1.41667	-89.351	58.4939	90.0704	-0.672226	470.226	20.0768
1.43333	-87.7247	58.4951	90.0932	-1.67122	470.212	20.7862
1.45	-86.0754	58.5754	90.1446	-0.581589	470.207	21.4851
1.46667	-84.4088	58.586	90.1914	-1.63002	470.14	22.1804
1.48333	-82.7172	58.5743	90.2071	-1.13167	470.156	22.8655
1.5	-81.0108	58.578	90.2575	-1.60149	470.191	23.5436
1.51667	-79.3003	58.5574	90.1621	-1.32668	470.216	24.213
1.53333	-77.5788	58.605	90.2654	-1.28075	470.192	24.8679
1.55	-75.8489	58.5619	90.1109	-1.71043	470.149	25.5074
1.56667	-74.1192	58.5777	90.1424	-1.29799	470.285	26.1449
1.58333	-72.3847	58.6222	90.254	-1.16447	470.29	26.7718
1.6	-70.6562	58.6366	90.2116	-0.80513	470.21	27.3815
1.61667	-68.9306	58.572	90.1353	-1.5078	470.249	27.9823
1.63333	-67.2067	58.5624	90.0933	-1.40892	470.317	28.5621
1.65	-65.4914	58.6451	90.1446	-1.4608	470.133	29.1367
1.66667	-63.7861	58.7121	90.2879	-2.15752	470.252	29.6958
1.68333	-62.0934	58.6378	90.1687	-1.55434	470.281	30.2399
1.7	-60.4145	58.682	90.1905	-0.948715	470.32	30.7708
1.71667	-58.7496	58.6221	90.1539	-0.90889	470.311	31.2862
1.73333	-57.098	58.5766	90.0954	-1.08818	470.287	31.797
1.75	-55.4621	58.5674	90.0552	-1.70158	470.321	32.291
1.76667	-53.8497	58.6669	90.1783	-1.71288	470.405	32.7642
1.78333	-52.2596	58.6335	90.1647	-0.731125	470.356	33.2273
1.8	-50.6924	58.6442	90.1774	-1.45958	470.304	33.6779
1.81667	-49.1499	58.6755	90.3133	-1.38573	470.297	34.114
1.83333	-47.786	58.617	90.0907	-0.363388	470.308	34.5391
1.85	-46.2917	58.5873	90.1109	-1.64726	470.235	34.9487
1.86667	-44.8234	58.5699	90.0985	-0.235825	470.214	35.3419
1.88333	-43.3819	58.6129	90.1463	-2.53181	470.278	35.7249
1.9	-41.9715	58.5891	90.0854	-0.871201	470.34	36.0957
1.91667	-40.5897	58.5984	90.1724	-0.436783	470.198	36.4504
1.93333	-39.237	58.574	90.1035	-2.0472	470.329	36.7988
1.95	-37.9165	58.6176	90.1835	-1.04591	470.282	37.1301
1.96667	-36.6351	58.5789	90.1064	0.0136566	470.221	37.4558
1.98333	-35.3771	58.6134	90.1891	-1.09718	470.212	37.7644
2	-34.1506	58.552	90.072	-1.17592	470.221	38.0647
2.01667	-32.9545	58.6422	90.2151	-1.54182	470.281	38.3569
2.03333	-31.7873	58.5664	90.138	-2.01088	470.265	38.6288
2.05	-30.6556	58.572	90.1034	-1.07155	470.249	38.8961
2.06667	-29.5589	58.6117	90.2052	-0.130997	470.294	39.1547
2.08333	-28.4934	58.5938	90.1991	0.438767	470.311	39.4062
2.1	-27.4622	58.5091	90.0303	-1.01906	470.312	39.6513
2.11667	-26.4561	58.6179	90.1373	-0.773544	470.302	39.8792
2.13333	-25.4842	58.5564	90.106	-1.24443	470.143	40.1064
2.15	-24.5429	58.5514	90.1188	-0.361099	470.095	40.3231
2.16667	-23.6344	58.5711	90.1571	-0.551224	470.036	40.5311
2.18333	-22.7525	58.5322	90.2178	-1.11214	469.987	40.7279
2.2	-21.8966	58.556	90.117	-0.784226	470.166	40.9184
2.21667	-21.0714	58.5587	90.1949	-0.616684	470.172	41.105
2.23333	-20.2731	58.5592	90.1308	-0.447464	470.04	41.2876
2.25	-19.5043	58.6131	90.2415	-0.105972	470.174	41.4579
2.26667	-18.762	58.5864	90.1511	0.0255585	470.175	41.6296
2.28333	-18.045	58.681	90.2999	-1.14784	470.318	41.7936
2.3	-17.3531	58.5413	90.1534	-0.31929	470.32	41.946
2.31667	-16.686	58.5923	90.2003	-1.72905	470.277	42.095
2.33333	-16.0427	58.4893	90.0887	-1.20567	470.3	42.2486
2.35	-15.4214	58.5879	90.1774	-0.575638	470.377	42.3913
2.36667	-14.8196	58.5525	90.212	0.102463	470.428	42.5274
2.38333	-14.2431	58.6031	90.2299	0.234299	470.389	42.6589
2.4	-13.6871	58.5638	90.1572	-1.59493	470.304	42.7877
2.41667	-13.1499	58.5716	90.1635	0.0804901	470.431	42.9145
2.43333	-12.6315	58.605	90.2245	-1.70158	470.399	43.0415
2.45	-12.1272	58.5516	90.1714	-0.786057	470.267	43.1539
2.46667	-11.6463	58.6456	90.3454	-1.25221	470.361	43.2656
2.48333	-11.1779	58.5423	90.1501	-0.00938416	470.404	43.3816
2.5	-10.7276	58.5424	90.1893	-0.352097	470.244	43.4892
2.51667	-10.295	58.5709	90.2213	-0.97496	470.337	43.5922
2.53333	-9.8716	58.6115	90.3103	-0.535049	470.42	43.6916
2.55	-9.46983	58.5383	90.2006	-0.0922394	470.336	43.7937
2.56667	-9.07494	58.5023	90.1037	-2.03712	470.275	43.8894
2.58333	-8.6982	58.5186	90.0999	-1.28075	470.304	43.9828
2.6	-8.32924	58.4831	90.0925	-0.955887	470.352	44.0681
2.61667	-7.97707	58.5523	90.2773	-0.47966	470.317	44.1517
2.63333	-7.63496	58.5255	90.2071	-1.28975	470.288	44.2406
2.65	-7.30141	58.5249	90.1611	-0.529709	470.373	44.3278
2.66667	-6.98174	58.5362	90.1611	-1.0125	470.409	44.409
2.68333	-6.67168	58.6031	90.2186	-1.66222	470.492	44.4897
2.7	-6.37169	58.5426	90.1711	-1.97929	470.378	44.5663
2.71667	-6.0778	58.5024	90.126	-1.36482	470.293	44.6426
2.73333	-5.79521	58.5583	90.2181	1.06392	470.376	44.7153
2.75	-5.51842	58.5755	90.1579	-0.744858	470.394	44.7904
2.76667	-5.25078	58.4855	90.1179	-0.746689	470.283	44.8646
2.78333	-4.99138	58.5291	90.2053	-0.527878	470.353	44.9357
2.8	-4.73915	58.5352	90.2515	-2.38823	470.427	45.0045
2.81667	-4.49348	58.5139	90.1928	-1.60439	470.226	45.0681
2.83333	-4.25468	58.5276	90.1899	-0.507126	470.314	45.126
2.85	-4.02596	58.554	90.198	-0.960007	470.381	45.1934
2.86667	-3.79906	58.5233	90.1821	-1.02867	470.387	45.2543
2.88333	-3.57857	58.5241	90.1749	0.113297	470.322	45.3175
2.9	-3.38554	58.6579	90.4577	-0.331192	470.325	45.3779
2.91667	-3.17406	58.5191	90.1658	-0.499344	470.332	45.435
2.93333	-2.96852	58.5632	90.1899	-0.678177	470.34	45.4871
2.95	-2.77123	58.511	90.2044	-0.438614	470.386	45.5405
2.96667	-2.57484	58.5996	90.2842	0.790939	470.329	45.5964
2.98333	-2.38304	58.5304	90.2049	-0.204239	470.279	45.6522
3	-2.19429	58.5528	90.1991	0.584183	470.37	45.7046
3.01667	-2.015	58.5238	90.1559	1.35536	470.283	45.7542
3.03333	-1.84471	58.5589	90.2801	-5.32738	470.208	45.8033
3.05	-1.67564	58.5804	90.2036	-4.48326	470.323	45.8511
3.06667	-1.50444	58.5073	90.1063	-5.99541	470.448	45.8985
3.08333	-1.3401	58.5737	90.2471	-0.727615	470.276	45.9472
3.1	-1.18172	58.5288	90.1601	-0.494614	470.361	45.9913
3.11667	-1.02364	58.5197	90.1554	1.59859	470.363	46.0334
3.13333	-0.877914	58.5177	90.1359	-0.242996	470.308	46.0778
3.15	-0.729599	58.5694	90.2139	0.0852203	470.364	46.1216
3.16667	-0.586472	58.5647	90.2459	-0.1017	470.32	46.1611
3.18333	-0.449142	58.617	90.2888	0.0798798	470.392	46.2003
3.2	-0.3051	58.5514	90.2073	0.624619	470.325	46.238
3.21667	-0.172348	58.5481	90.2401	0.773087	470.27	46.2811
3.23333	-0.0406647	58.5253	90.1952	-0.64064	470.27	46.3204
3.25	0.0888825	58.5296	90.1736	0.479202	470.3	46.3573
3.26667	0.219345	58.5452	90.1853	-0.596542	470.328	46.3955
3.28333	0.339737	58.5514	90.1829	1.63017	470.294	46.4326
3.3	0.463181	58.5804	90.2512	0.477371	470.269	46.4648
3.31667	0.583878	58.614	90.2432	0.807571	470.39	46.4988
3.33333	0.702744	58.5619	90.2329	0.383225	470.355	46.5331
3.35	0.816116	58.5616	90.2377	-0.905228	470.294	46.5691
3.36667	0.924606	58.5632	90.2393	0.311203	470.4	46.5981
3.38333	1.03386	58.5293	90.1019	-0.119095	470.408	46.6305
3.4	1.14143	58.6044	90.2406	0.246811	470.218	46.663
3.41667	1.2458	58.6309	90.2464	0.73082	470.362	46.6943
3.43333	1.3485	58.5439	90.2258	0.181808	470.351	46.7188
3.45	1.44493	58.5767	90.2676	0.549545	470.323	46.7475
3.46667	1.54305	58.6164	90.2792	0.206223	470.321	46.7745
3.48333	1.63475	58.6274	90.3449	0.665817	470.312	46.8047
3.5	1.73119	58.5638	90.2377	0.0173187	470.329	46.8272
3.51667	1.82091	58.5622	90.1392	0.135269	470.362	46.8531
3.53333	1.91063	58.5587	90.2311	0.51796	470.357	46.8768
3.55	1.99974	58.6089	90.3152	0.18898	470.285	46.9041
3.56667	2.08641	58.5658	90.2522	0.377884	470.274	46.9294
3.58333	2.16881	58.5468	90.2078	1.40541	470.415	46.956
3.6	2.25456	58.606	90.2857	-0.708542	470.377	46.9848
3.61667	2.33696	58.5612	90.2644	0.391006	470.258	47.0057
3.63333	2.42012	58.4902	90.1061	0.19783	470.358	47.0239
3.65	2.49535	58.5433	90.2126	0.702744	470.386	47.0434
3.66667	2.57133	58.5842	90.2677	0.152664	470.204	47.0629
3.68333	2.64656	58.5441	90.1797	-0.103531	470.302	47.0885
3.7	2.71935	58.545	90.1865	-0.793228	470.355	47.1056
3.71667	2.79182	58.5238	90.2128	-0.356216	470.306	47.1282
3.73333	2.86263	58.5569	90.2328	3.27293	470.371	47.1479
3.75	2.92915	58.5816	90.2323	3.52318	470.328	47.1671
3.76667	2.99995	58.6163	90.2479	3.88741	470.372	47.1859
3.78333	3.06358	58.5394	90.191	2.88612	470.363	47.2045
3.8	3.12935	58.5091	90.1756	2.71675	470.412	47.2189
3.81667	3.19237	58.642	90.4566	2.80434	470.423	47.2311
3.83333	3.25462	58.5603	90.2342	2.864	470.367	47.2497
3.85	3.31627	58.5326	90.2128	2.62016	470.382	47.2605
3.86667	3.37318	58.5589	90.2346	1.77269	470.343	47.2788
3.88333	3.42949	58.5606	90.2679	2.74361	470.262	47.2952
3.9	3.48457	58.6341	90.3542	2.68883	470.347	47.3071
3.91667	3.53691	58.5957	90.267	2.56233	470.316	47.3228
3.93333	3.59261	58.5143	90.173	2.15233	470.182	47.3357
3.95	3.64143	58.5488	90.2454	2.28645	470.258	47.3512
3.96667	3.68904	58.5033	90.1122	2.24831	470.313	47.3626
3.98333	3.74031	58.5401	90.1447	2.53853	470.144	47.3756
4	3.78807	58.5911	90.2923	2.25777	470.271	47.3869
4.01667	3.83354	58.5827	90.2404	1.91566	470.312	47.398
4.03333	3.87199	58.5781	90.2461	1.42998	470.329	47.4049
4.05	3.91823	58.5577	90.2168	2.70729	470.289	47.4157
4.06667	3.96034	58.5764	90.3294	2.74834	470.236	47.4282
4.08333	3.99712	58.5748	90.2142	2.36519	470.292	47.4355
4.1	4.03725	58.5899	90.2369	2.1917	470.284	47.4485
4.11667	4.07387	58.5674	90.1832	2.73048	470.277	47.4583
4.13333	4.11247	58.5401	90.1862	2.12135	470.257	47.4648
4.15	4.15138	58.6688	90.2268	2.39616	470.251	47.4726
4.16667	4.18648	58.558	90.2251	2.01942	470.368	47.4804
4.18333	4.21944	58.5259	90.1006	2.1476	470.387	47.4853
4.2	4.25392	58.5429	90.2486	1.98601	470.283	47.4953
4.21667	4.29054	58.5397	90.2116	2.26143	470.38	47.5042
4.23333	4.32076	58.4925	90.077	2.37999	470.426	47.5141
4.25	4.34547	58.5317	90.2006	2.09694	470.184	47.5208
4.26667	4.37279	58.5293	90.1394	2.50572	470.353	47.5263
4.28333	4.40117	58.5792	90.249	2.73766	470.391	47.5323
4.3	4.42604	58.5491	90.1991	2.0182	470.344	47.5398
4.31667	4.45274	58.5352	90.2181	2.33055	470.332	47.5498
4.33333	4.47365	58.5334	90.1914	1.99318	470.299	47.5513
4.35	4.50249	58.5424	90.2165	2.13799	470.347	47.5559
4.36667	4.52827	58.5702	90.2241	1.96159	470.359	47.5613
4.38333	4.54689	58.6233	90.3379	2.27333	470.299	47.5674
4.4	4.56947	58.5616	90.1951	2.68105	470.274	47.5716
4.41667	4.58809	58.5415	90.1681	2.61421	470.297	47.5776
4.43333	4.60579	58.6195	90.4115	1.76842	470.336	47.5816
4.45	4.62761	58.5558	90.2328	1.82869	470.296	47.5828
4.46667	4.64653	58.5348	90.2059	2.01637	470.201	47.5889
4.48333	4.66255	58.5935	90.3385	2.29958	470.319	47.5889
4.5	4.68147	58.5584	90.2737	2.19704	470.284	47.59
4.51667	4.69673	58.5841	90.2317	2.0414	470.125	47.5971
4.53333	4.71336	58.5479	90.1623	2.29301	470.207	47.6012
4.55	4.72786	58.5589	90.1844	2.5338	470.277	47.6078
4.56667	4.74815	58.5461	90.1992	2.02232	470.137	47.6075
4.58333	4.76173	58.5181	90.1727	1.86745	470.244	47.6102
4.6	4.77257	58.5876	90.2744	1.99074	470.255	47.6136
4.61667	4.78813	58.5223	90.1362	2.63329	470.261	47.6188
4.63333	4.79851	58.4856	90.1244	1.632	470.251	47.6214
4.65	4.8159	58.5412	90.2384	1.39473	470.275	47.6214
4.66667	4.82811	58.5778	90.2102	2.34001	470.292	47.6243
4.68333	4.83894	58.5511	90.1954	1.6082	470.32	47.6269
4.7	4.84535	58.5587	90.234	2.24587	470.35	47.6305
4.71667	4.85405	58.5642	90.2071	1.77803	470.369	47.6319
4.73333	4.86839	58.6121	90.2816	2.49092	470.33	47.64
4.75	4.88197	58.5673	90.2436	1.76781	470.408	47.6398
4.76667	4.89342	58.5442	90.21	2.09206	470.343	47.6429
4.78333	4.90013	58.5098	90.1249	1.07414	470.219	47.6421
4.8	4.90913	58.531	90.1836	2.05818	470.378	47.6435
4.81667	4.91814	58.5037	90.1295	1.90086	470.38	47.6429
4.83333	4.92836	58.6614	90.3906	2.25899	470.194	47.647
4.85	4.93538	58.5632	90.2094	2.08672	470.38	47.6527
4.86667	4.9485	58.5398	90.1476	0.84465	470.386	47.6559
4.88333	4.95644	58.5662	90.2074	1.93779	470.34	47.6588
4.9	4.96346	58.5661	90.1818	2.10518	470.329	47.6557
4.91667	4.96666	58.5122	90.1753	1.85616	470.354	47.662
4.93333	4.97658	58.5522	90.1972	2.23396	470.398	47.6606
4.95	4.98405	58.5267	90.1728	2.22923	470.391	47.663
4.96667	4.98787	58.5975	90.2717	1.68083	470.336	47.6629
4.98333	5.00008	58.5429	90.1981	2.00752	470.344	47.6632
5	5.00755	58.5404	90.1836	1.46507	470.367	47.6664
5.01667	5.01152	58.5597	90.22	1.72615	470.382	47.6685
5.03333	5.01656	58.567	90.2587	1.99196	470.371	47.6725
5.05	5.02403	58.5549	90.225	1.01982	470.252	47.6696
5.06667	5.03243	58.5734	90.2276	1.36681	470.412	47.6733
5.08333	5.03273	58.5325	90.1232	1.50688	470.401	47.6745
5.1	5.04143	58.5679	90.2049	1.59203	470.254	47.6746
5.11667	5.04784	58.5941	90.2015	1.97472	470.409	47.671
5.13333	5.04692	58.5424	90.2055	1.78337	470.433	47.6714
5.15	5.05486	58.5342	90.1893	1.9175	470.312	47.676
5.16667	5.0631	58.6073	90.3222	1.6761	470.367	47.6768
5.18333	5.06798	58.6375	90.2772	1.78337	470.363	47.6795
5.2	5.07286	58.5452	90.1635	1.70525	470.419	47.6757
5.21667	5.07393	58.6422	90.3228	1.73027	470.37	47.6756
5.23333	5.07607	58.5487	90.1963	2.35863	470.399	47.6792
5.25	5.08003	58.5177	90.1717	1.7524	470.417	47.6803
5.26667	5.08415	58.5485	90.2432	1.8644	470.397	47.6809
5.28333	5.08537	58.5143	90.1408	1.59569	470.349	47.6775
5.3	5.09377	58.5598	90.1853	1.23863	470.326	47.6777
5.31667	5.09499	58.4899	90.0848	1.63673	470.281	47.6797
5.33333	5.09758	58.5494	90.201	1.69395	470.388	47.683
5.35	5.09697	58.5949	90.2517	1.06636	470.361	47.6841
5.36667	5.09926	58.5589	90.2099	1.08009	470.267	47.6844
5.38333	5.09865	58.545	90.1794	1.4138	470.402	47.6872
5.4	5.10094	58.5052	90.1211	1.45195	470.401	47.6835
5.41667	5.10506	58.5827	90.1829	1.21712	470.155	47.6846
5.43333	5.11192	58.6013	90.1621	1.381	470.352	47.6867
5.45	5.11314	58.5178	90.1704	1.61354	470.411	47.6833
5.46667	5.11681	58.5299	90.1548	0.607986	470.403	47.6832
5.48333	5.12154	58.5592	90.1746	1.45912	470.368	47.683
5.5	5.12733	58.5642	90.1785	0.894089	470.33	47.6872
5.51667	5.13008	58.5366	90.1547	1.325	470.365	47.681
5.53333	5.13588	58.551	90.1701	0.921555	470.316	47.6843
5.55	5.13725	58.6059	90.2776	1.38878	470.341	47.6812
5.56667	5.13634	58.5592	90.1878	1.32622	470.305	47.6893
5.58333	5.13939	58.6097	90.2419	1.61171	470.363	47.6859
5.6	5.14168	58.6334	90.2775	0.779038	470.424	47.687
5.61667	5.14244	58.5523	90.2279	1.25282	470.344	47.6846
5.63333	5.14366	58.5221	90.1377	0.398788	470.286	47.6858
5.65	5.1403	58.5877	90.2384	0.752792	470.393	47.6846
5.66667	5.14092	58.778	90.4646	1.18431	470.403	47.6839
5.68333	5.14153	58.554	90.2154	0.786209	470.256	47.6861
5.7	5.1432	58.5557	90.2441	1.22307	470.451	47.6876
5.71667	5.14397	58.5168	90.1151	1.04485	470.501	47.6893
5.73333	5.14763	58.5532	90.2694	1.02821	470.417	47.6914
5.75	5.1516	58.5412	90.1913	1.09261	470.661	47.6926
5.76667	5.15129	58.5749	90.2218	1.27022	470.794	47.6888
5.78333	5.15068	58.5358	90.2024	0.417862	470.884	47.6919
5.8	5.15175	58.5528	90.2404	1.25175	470.793	47.6914
5.81667	5.15282	58.5511	90.2264	0.802231	470.778	47.6904
5.83333	5.15282	58.5839	90.1995	0.925674	470.77	47.6884
5.85	5.15266	58.5958	90.243	0.675888	470.713	47.6917
5.86667	5.1545	58.5566	90.1731	0.907211	470.707	47.6917
5.88333	5.15419	58.6048	90.3036	0.234299	470.636	47.6905
5.9	5.15343	58.5912	90.301	0.526962	470.57	47.6905
5.91667	5.15327	58.565	90.2062	0.517349	470.626	47.6928
5.93333	5.15114	58.5468	90.2055	0.543594	470.582	47.6904
5.95	5.14885	58.6068	90.1763	0.365982	470.447	47.6939
5.96667	5.15068	58.67	90.2915	0.374374	470.576	47.6919
5.98333	5.15831	58.5313	90.1408	0.603867	470.56	47.6919
6	5.16167	58.5477	90.198	0.293808	470.357	47.6897
6.01667	5.16136	58.5676	90.2483	0.200272	470.499	47.6913
6.03333	5.16075	58.5583	90.1592	0.546646	470.508	47.6887
6.05	5.16106	58.5372	90.1785	0.0983429	470.445	47.6904
6.06667	5.16106	58.569	90.212	0.544815	470.412	47.6923
6.08333	5.15938	58.6362	90.256	-0.368729	470.346	47.6923
6.1	5.1577	58.6134	90.2474	0.628891	470.374	47.6919
6.11667	5.15755	58.5845	90.2049	0.540085	470.319	47.6867
6.13333	5.16487	58.5801	90.1585	0.114517	470.336	47.6896
6.15	5.16624	58.6701	90.4369	0.260544	470.359	47.6902
6.16667	5.16441	58.5976	90.2853	0.675278	470.368	47.6902
6.18333	5.16441	58.5798	90.274	0.268173	470.385	47.693
6.2	5.16701	58.5253	90.1566	0.0833893	470.339	47.6905
6.21667	5.16884	58.5391	90.1946	-0.306168	470.312	47.6926
6.23333	5.16686	58.6108	90.2575	-0.278854	470.386	47.6899
6.25	5.16823	58.5831	90.1992	-0.36232	470.358	47.6908
6.26667	5.16777	58.5654	90.2126	-0.114822	470.206	47.6907
6.28333	5.17006	58.5778	90.2041	0.222855	470.378	47.6922
6.3	5.17891	58.543	90.194	0.482254	470.384	47.6925
6.31667	5.18211	58.5532	90.2045	-0.0868988	470.263	47.6939
6.33333	5.1841	58.5827	90.2226	0.378494	470.328	47.6937
6.35	5.18532	58.6802	90.3625	0.106125	470.366	47.6905
6.36667	5.18349	58.5862	90.2956	0.395126	470.411	47.6916
6.38333	5.18456	58.5807	90.2763	-0.256119	470.361	47.6899
6.4	5.18196	58.5537	90.2157	0.327225	470.364	47.6955
6.41667	5.18471	58.586	90.1817	0.401077	470.398	47.6942
6.43333	5.18288	58.52	90.1428	0.293808	470.381	47.6942
6.45	5.1873	58.659	90.3205	-0.482101	470.385	47.6926
6.46667	5.19096	58.5265	90.1684	-0.380783	470.436	47.6946
6.48333	5.18913	58.5098	90.1247	0.0226593	470.479	47.6937
6.5	5.19096	58.545	90.21	-0.572128	470.588	47.6949
6.51667	5.19173	58.5784	90.1893	-0.0963593	470.567	47.6983
6.53333	5.19356	58.5267	90.163	0.123978	470.453	47.6983
6.55	5.19432	58.5534	90.2844	-0.216751	470.574	47.6977
6.56667	5.19341	58.5615	90.2189	0.0191498	470.536	47.6978
6.58333	5.19646	58.5624	90.2125	-0.495834	470.357	47.6989
6.6	5.19783	58.568	90.1891	-0.26329	470.498	47.6962
6.61667	5.20058	58.5575	90.1722	-0.0106049	470.511	47.6958
6.63333	5.20088	58.5586	90.1994	-0.470657	470.466	47.6972
6.65	5.20165	58.6573	90.3385	-0.0231171	470.419	47.6995
6.66667	5.20454	58.5519	90.2416	-0.762253	470.415	47.6965
6.68333	5.20927	58.5685	90.1959	-0.342636	470.453	47.6949
6.7	5.20866	58.5865	90.2201	0.0774384	470.381	47.6983
6.71667	5.2108	58.5412	90.1478	-0.212631	470.393	47.6971
6.73333	5.2137	58.5333	90.1707	3.3152	470.385	47.6997
6.75	5.2195	58.5606	90.1862	3.58879	470.422	47.6966
6.76667	5.21721	58.5365	90.1713	2.08321	470.478	47.694
6.78333	5.21675	58.587	90.2575	2.5666	470.424	47.6958
6.8	5.2137	58.55	90.1876	3.73604	470.346	47.6951
6.81667	5.21523	58.5621	90.2467	3.47023	470.499	47.6971
6.83333	5.21584	58.5593	90.2692	3.06602	470.488	47.7
6.85	5.2169	58.5331	90.2262	3.66158	470.321	47.701
6.86667	5.21645	58.6395	90.3552	3.01369	470.447	47.6987
6.88333	5.21645	58.5123	90.1167	3.49159	470.5	47.7003
6.9	5.22072	58.5809	90.2378	2.80083	470.353	47.7003
6.91667	5.22209	58.6227	90.35	2.77397	470.412	47.7013
6.93333	5.22209	58.6132	90.185	-2.01454	470.467	47.7029
6.95	5.22209	58.5589	90.1699	3.74672	470.479	47.7032
6.96667	5.22316	58.5503	90.2018	3.0172	470.414	47.7041
6.98333	5.22636	58.5082	90.1414	4.03999	470.388	47.7052
7	5.23018	58.5398	90.2224	4.00597	470.451	47.7042
7.01667	5.23033	58.5722	90.1313	3.09044	470.52	47.702
7.03333	5.22804	58.6208	90.25	3.19237	470.527	47.7041
7.05	5.23262	58.5514	90.187	2.42943	470.462	47.7081
7.06667	5.23216	58.5151	90.1551	3.03871	470.442	47.7102
7.08333	5.22545	58.5215	90.14	3.11974	470.477	47.709
7.1	5.22972	58.5212	90.1534	2.97432	470.409	47.7071
7.11667	5.23186	58.6086	90.2688	2.86812	470.298	47.7052
7.13333	5.23598	58.5804	90.2407	3.84575	470.427	47.7061
7.15	5.23369	58.5555	90.1997	2.98027	470.428	47.7035
7.16667	5.23491	58.5377	90.1423	2.57973	470.247	47.7052
7.18333	5.2375	58.5583	90.1775	2.22023	470.418	47.7047
7.2	5.23933	58.5674	90.1959	2.6226	470.466	47.7097
7.21667	5.24071	58.57	90.1724	2.55409	470.413	47.7099
7.23333	5.24071	58.594	90.2609	3.04527	470.397	47.7023
7.25	5.24178	58.6199	90.2409	2.53914	470.398	47.705
7.26667	5.24986	58.4946	90.1334	2.56889	470.422	47.7032
7.28333	5.25566	58.617	90.2734	2.54875	470.413	47.7045
7.3	5.25627	58.5922	90.2343	2.58263	470.46	47.7052
7.31667	5.25871	58.5787	90.2189	1.75301	470.435	47.7052
7.33333	5.25658	58.5044	90.1658	1.83052	470.42	47.7044
7.35	5.25856	58.5076	90.1395	1.86806	470.446	47.7074
7.36667	5.25978	58.5777	90.1907	2.26738	470.385	47.7062
7.38333	5.25948	58.6442	90.2544	2.01408	470.308	47.7068
7.4	5.25932	58.6332	90.2251	2.95158	470.411	47.7059
7.41667	5.26054	58.5357	90.1766	1.5789	470.422	47.7073
7.43333	5.26024	58.516	90.1591	1.78215	470.242	47.7079
7.45	5.25826	58.5435	90.1748	2.53914	470.378	47.7103
7.46667	5.26222	58.5307	90.1849	1.75835	470.441	47.7067
7.48333	5.2639	58.6068	90.2474	2.66853	470.332	47.7064
7.5	5.26253	58.5358	90.1458	1.93535	470.372	47.703
7.51667	5.26009	58.5371	90.1708	2.81334	470.414	47.7068
7.53333	5.2639	58.5333	90.1356	2.82341	470.405	47.7099
7.55	5.26115	58.5535	90.1954	2.49031	470.373	47.7107
7.56667	5.26482	58.5873	90.2253	4.15154	470.372	47.7078
7.58333	5.26558	58.5911	90.241	2.60826	470.366	47.7062
7.6	5.2726	58.5271	90.1437	2.96349	470.343	47.7097
7.61667	5.27229	58.4875	90.1159	2.59514	470.351	47.7079
7.63333	5.27138	58.6529	90.3443	2.93739	470.338	47.705
7.65	5.27626	58.5125	90.1087	2.09099	470.311	47.7064
7.66667	5.27611	58.5745	90.2441	3.63411	470.392	47.7071
7.68333	5.27382	58.5955	90.3417	2.88307	470.437	47.7059
7.7	5.27443	58.5859	90.2615	2.79015	470.263	47.7053
7.71667	5.27214	58.5719	90.2251	3.09471	470.413	47.7059
7.73333	5.27718	58.5423	90.1418	3.13515	470.407	47.7065
7.75	5.27046	58.567	90.2256	2.50282	470.185	47.7053
7.76667	5.26894	58.5815	90.2036	3.24852	470.323	47.7029
7.78333	5.26787	58.6044	90.2506	2.98561	470.393	47.7044
7.8	5.26741	58.608	90.2631	1.35185	470.431	47.7045
7.81667	5.26802	58.5854	90.2279	2.3806	470.344	47.7052
7.83333	5.26894	58.5249	90.1586	2.25548	470.392	47.7053
7.85	5.27626	58.5691	90.2165	2.93846	470.397	47.7071
7.86667	5.27779	58.5523	90.1608	2.22389	470.381	47.7067
7.88333	5.27885	58.5769	90.219	2.56416	470.368	47.7093
7.9	5.28297	58.6463	90.3707	2.68288	470.357	47.7024
7.91667	5.28008	58.5621	90.1594	3.05946	470.382	47.701
7.93333	5.28206	58.4966	90.1035	2.42653	470.391	47.7032
7.95	5.28069	58.6472	90.2911	2.39967	470.372	47.7029
7.96667	5.27916	58.5531	90.0822	2.59758	470.288	47.7041
7.98333	5.2813	58.5432	90.1626	2.50877	470.426	47.7052
8	5.27809	58.6193	90.2731	2.84248	470.365	47.7029
8.01667	5.28206	58.5606	90.1913	2.75429	470.255	47.7061
8.03333	5.28297	58.5235	90.1576	2.26204	470.435	47.7033
8.05	5.28297	58.5441	90.2349	3.25676	470.503	47.7016
8.06667	5.28481	58.6218	90.3484	2.5547	470.401	47.6997
8.08333	5.28358	58.5368	90.1585	2.21016	470.486	47.7
8.1	5.28832	58.5465	90.1959	1.88179	470.52	47.6997
8.11667	5.2906	58.511	90.075	1.54732	470.563	47.7006
8.13333	5.28832	58.5467	90.1182	2.65358	470.437	47.7027
8.15	5.29045	58.5688	90.1749	1.6433	470.429	47.6997
8.16667	5.28694	58.6239	90.3048	0.951309	470.482	47.6978
8.18333	5.28908	58.576	90.1205	3.45177	470.429	47.7007
8.2	5.2877	58.5545	90.1824	3.02788	470.465	47.7033
8.21667	5.28481	58.6437	90.2616	3.48442	470.436	47.7018
8.23333	5.28267	58.5377	90.1562	0.719986	470.401	47.7026
8.25	5.28084	58.5329	90.1115	3.19298	470.477	47.7036
8.26667	5.27931	58.6118	90.2741	1.86272	470.441	47.7018
8.28333	5.28328	58.7667	90.211	2.19887	470.295	47.7015
8.3	5.28648	58.5673	90.2049	2.97661	470.465	47.7027
8.31667	5.28908	58.6782	90.3561	2.12608	470.412	47.7035
8.33333	5.29244	58.5342	90.1428	3.04283	470.237	47.705
8.35	5.28908	58.561	90.2305	2.07298	470.365	47.7015
8.36667	5.28816	58.6242	90.4025	2.57195	470.408	47.7032
8.38333	5.28877	58.4953	90.0707	2.29301	470.391	47.6995
8.4	5.29305	58.6243	90.3646	1.67366	470.395	47.7006
8.41667	5.29228	58.5127	90.1115	2.47246	470.358	47.6986
8.43333	5.29121	58.5464	90.1711	2.25899	470.415	47.7036
8.45	5.29076	58.551	90.1455	2.8437	470.363	47.7015
8.46667	5.29549	58.6674	90.2473	1.39244	470.386	47.705
8.48333	5.29289	58.5215	90.1229	1.68739	470.38	47.7052
8.5	5.29518	58.5188	90.1986	2.81639	470.381	47.6997
8.51667	5.29289	58.6141	90.2711	2.17857	470.444	47.6987
8.53333	5.29152	58.5296	90.1365	2.37816	470.432	47.7007
8.55	5.29091	58.516	90.1063	2.10945	470.374	47.7074
8.56667	5.2932	58.5548	90.221	2.47597	470.506	47.7076
8.58333	5.29076	58.6752	90.2317	2.12196	470.471	47.7029
8.6	5.28984	58.5471	90.1707	1.60637	470.334	47.7029
8.61667	5.2935	58.5262	90.1896	3.38081	470.456	47.7041
8.63333	5.29228	58.6182	90.2781	2.5135	470.48	47.7061
8.65	5.29305	58.5191	90.1585	2.70607	470.364	47.7038
8.66667	5.29305	58.5679	90.1838	1.55037	470.461	47.7001
8.68333	5.29305	58.5203	90.1289	2.16667	470.531	47.6981
8.7	5.29335	58.53	90.1046	2.58385	470.592	47.702
8.71667	5.29503	58.538	90.1182	2.04445	470.536	47.7056
8.73333	5.29244	58.5377	90.2	1.93413	470.493	47.7087
8.75	5.29594	58.5824	90.2152	2.10579	470.449	47.7055
8.76667	5.29472	58.5333	90.1482	3.10127	470.388	47.7024
8.78333	5.29442	58.5897	90.196	2.19994	470.402	47.6989
8.8	5.29533	58.8609	90.2268	2.38533	470.35	47.7013
8.81667	5.29228	58.5215	90.1173	2.14638	470.352	47.703
8.83333	5.29259	58.5304	90.1211	1.73927	470.375	47.7045
8.85	5.29335	58.6013	90.2622	2.28889	470.374	47.7049
8.86667	5.29152	58.569	90.2042	1.58134	470.315	47.705
8.88333	5.2935	58.5732	90.2239	2.70424	470.446	47.7039
8.9	5.29411	58.5738	90.2154	2.60704	470.469	47.7068
8.91667	5.29381	58.6051	90.3165	2.68105	470.244	47.7067
8.93333	5.29518	58.5058	90.1228	2.91283	470.402	47.7079
8.95	5.29778	58.5671	90.1878	3.45406	470.512	47.7081
8.96667	5.29671	58.6181	90.3645	3.15483	470.443	47.707
8.98333	5.299	58.5436	90.1786	3.43864	470.404	47.7081
9	5.29884	58.6561	90.2621	3.00285	470.404	47.7062
9.01667	5.29778	58.5177	90.167	3.35457	470.432	47.7029
9.03333	5.29549	58.5159	90.1151	2.83714	470.419	47.7042
9.05	5.29503	58.5871	90.2848	3.283	470.392	47.703
9.06667	5.29747	58.5177	90.1446	2.7758	470.423	47.703
9.08333	5.29549	58.5931	90.2401	2.30019	470.428	47.7047
9.1	5.29259	58.5938	90.2532	2.80266	470.454	47.7073
9.11667	5.29182	58.5391	90.2	3.18413	470.427	47.7038
9.13333	5.29244	58.6112	90.2796	3.42842	470.375	47.7029
9.15	5.29945	58.5685	90.1884	2.82051	470.504	47.701
9.16667	5.30067	58.5876	90.1859	3.76167	470.461	47.6989
9.18333	5.29503	58.5557	90.1322	3.16444	470.278	47.6986
9.2	5.29915	58.56	90.2502	3.09105	470.444	47.6984
9.21667	5.30693	58.6144	90.2137	3.22884	470.447	47.6936
9.23333	5.31151	58.559	90.1952	3.63289	470.331	47.6942
9.25	5.3083	58.5619	90.1615	2.55882	470.403	47.6987
9.26667	5.30937	58.5122	90.1385	4.59724	470.412	47.6994
9.28333	5.30968	58.5712	90.2242	2.95342	470.408	47.6987
9.3	5.30998	58.5661	90.299	2.63512	470.372	47.6958
9.31667	5.31105	58.4991	90.088	2.98561	470.37	47.6962
9.33333	5.308	58.5423	90.2036	2.65007	470.406	47.6969
9.35	5.30586	58.5419	90.1708	2.72102	470.379	47.6955
9.36667	5.3083	58.5279	90.1461	3.01659	470.423	47.6949
9.38333	5.30876	58.5758	90.2174	3.45055	470.426	47.6955
9.4	5.31197	58.6129	90.2461	2.75078	470.394	47.6942
9.41667	5.31273	58.5577	90.2103	2.4987	470.413	47.6955
9.43333	5.31151	58.5487	90.1974	3.21632	470.398	47.6966
9.45	5.31166	58.5337	90.1435	3.21327	470.291	47.7
9.46667	5.31426	58.5412	90.1484	2.55821	470.413	47.6962
9.48333	5.31044	58.5946	90.2419	2.69707	470.37	47.6997
9.5	5.31364	58.5137	90.1046	9.80202	470.24	47.6991
9.51667	5.31303	58.5516	90.2296	3.00652	470.322	47.698
9.53333	5.31197	58.5181	90.1511	3.55186	470.359	47.7
9.55	5.31181	58.5766	90.2387	3.31642	470.365	47.6984
9.56667	5.31319	58.561	90.2015	3.79738	470.342	47.7023
9.58333	5.3141	58.4965	90.1138	2.87117	470.378	47.7027
9.6	5.31502	58.587	90.1649	2.80144	470.428	47.6992
9.61667	5.31517	58.5372	90.1676	3.1263	470.414	47.6987
9.63333	5.31334	58.5439	90.1765	1.79298	470.382	47.6966
9.65	5.30907	58.5983	90.2029	2.94441	470.442	47.6962
9.66667	5.31563	58.578	90.1576	3.07091	470.388	47.6972
9.68333	5.31151	58.4888	90.0552	3.13286	470.381	47.7
9.7	5.30846	58.5037	90.1281	2.9493	470.39	47.6983
9.71667	5.31029	58.5506	90.187	3.01659	470.291	47.6963
9.73333	5.31334	58.5658	90.3024	3.53508	470.411	47.6951
9.75	5.31059	58.5284	90.1038	3.22456	470.384	47.6965
9.76667	5.30907	58.5722	90.1809	2.85622	470.227	47.6963
9.78333	5.31288	58.4956	90.0994	3.18535	470.404	47.6968
9.8	5.31548	58.6068	90.2627	2.5428	470.425	47.6983
9.81667	5.31609	58.5363	90.1841	3.17757	470.352	47.6987
9.83333	5.31426	58.56	90.21	3.40584	470.383	47.6983
9.85	5.31319	59.7482	90.1833	2.67143	470.414	47.6948
9.86667	5.31532	58.5546	90.1359	3.11012	470.411	47.6942
9.88333	5.31899	58.5998	90.218	3.47557	470.367	47.6949
9.9	5.31456	58.5395	90.1635	2.98683	470.406	47.6992
9.91667	5.31227	58.5407	90.2282	3.27522	470.399	47.6966
9.93333	5.31212	58.6033	90.2845	3.19298	470.375	47.6965
9.95	5.31044	58.5299	90.1713	3.1942	470.415	47.6968
9.96667	5.31776	58.5645	90.2242	3.70506	470.405	47.6957
9.98333	5.32082	58.5319	90.1855	2.88246	470.387	47.6954
10	5.32112	58.5098	90.1507	2.58797	470.4	47.6936
10.0167	5.31914	58.5082	90.1222	3.6245	470.401	47.6919
10.0333	5.3199	58.6231	90.3063	3.55476	470.331	47.6937
10.05	5.3228	58.567	90.2268	3.10188	470.461	47.6942
10.0667	5.32219	58.5824	90.2308	3.07503	470.438	47.692
10.0833	5.32784	58.5854	90.2662	3.17635	470.28	47.6899
10.1	5.33272	58.5584	90.1749	3.17879	470.402	47.6926
10.1167	5.33455	58.5554	90.172	2.808	470.449	47.6937
10.1333	5.33196	58.4988	90.1138	3.57277	470.437	47.6958
10.15	5.33608	58.5668	90.1562	2.89497	470.405	47.6972
10.1667	5.3344	58.6373	90.3216	1.86272	470.392	47.6972
10.1833	5.33424	58.5159	90.1176	3.48747	470.435	47.6965
10.2	5.33012	58.5323	90.2155	2.31621	470.374	47.6958
10.2167	5.32967	58.5438	90.1638	2.8878	470.404	47.6905
10.2333	5.32814	58.6939	90.2959	3.85643	470.418	47.6925
10.25	5.32829	58.5688	90.2607	2.91466	470.331	47.6952
10.2667	5.33302	58.5621	90.1716	4.36485	470.351	47.6998
10.2833	5.32661	58.556	90.1769	3.92555	470.39	47.6936
10.3	5.32723	58.5778	90.18	3.58345	470.39	47.6958
10.3167	5.3289	58.5317	90.1118	3.71391	470.571	47.6936
10.3333	5.32967	58.5438	90.1458	2.44316	470.532	47.6917
10.35	5.33028	58.5789	90.218	2.58751	470.333	47.6936
10.3667	5.3347	58.5816	90.2241	4.347	470.452	47.6933
10.3833	5.33226	58.5319	90.1043	4.72313	470.465	47.6919
10.4	5.33608	58.6427	90.3034	2.90031	470.451	47.6937
10.4167	5.33531	58.6077	90.3027	2.5869	470.398	47.6934
10.4333	5.33867	58.5371	90.1016	3.98033	470.426	47.6893
10.45	5.33531	58.5319	90.12	3.09944	470.409	47.6917
10.4667	5.33562	58.5914	90.277	4.13948	470.333	47.6925
10.4833	5.33836	58.5296	90.1135	3.71635	470.33	47.6908
10.5	5.33867	58.5185	90.1637	2.69768	470.357	47.6905
10.5167	5.33928	58.5116	90.0977	3.12035	470.293	47.6928
10.5333	5.33943	58.5877	90.205	2.21138	470.403	47.6925
10.55	5.34462	58.5642	90.1672	2.53197	470.338	47.6939
10.5667	5.34401	58.532	90.167	4.43153	470.37	47.6962
10.5833	5.34859	58.5543	90.1411	2.46941	470.375	47.696
10.6	5.34767	58.6486	90.3208	3.21983	470.388	47.696
10.6167	5.35301	58.5888	90.241	3.05412	470.178	47.6933
10.6333	5.35362	58.5589	90.1855	3.38081	470.39	47.6917
10.65	5.3524	58.5499	90.2152	3.1704	470.334	47.6904
10.6667	5.35393	58.504	90.1122	2.94212	470.202	47.6907
10.6833	5.3553	58.6176	90.3576	3.19176	470.296	47.6928
10.7	5.35805	58.6012	90.1717	2.4247	470.374	47.6917
10.7167	5.35835	58.5545	90.2215	2.26082	470.364	47.692
10.7333	5.35912	58.6189	90.207	3.4922	470.299	47.6931
10.75	5.35881	58.6504	90.2132	2.66075	470.319	47.694
10.7667	5.3614	58.5273	90.1249	0.829697	470.369	47.6914
10.7833	5.36186	58.5456	90.189	3.1704	470.342	47.6894
10.8	5.36003	58.6077	90.2265	3.60191	470.345	47.6893
10.8167	5.35851	58.5117	90.0774	2.80983	470.363	47.689
10.8333	5.35896	58.5703	90.2445	2.57545	470.357	47.6923
10.85	5.36369	58.5403	90.191	2.10762	470.342	47.6888
10.8667	5.3643	58.5597	90.2203	3.18413	470.34	47.6911
10.8833	5.36629	58.6112	90.2618	2.34962	470.158	47.6917
10.9	5.36354	58.5897	90.2572	2.9528	470.386	47.6878
10.9167	5.36736	58.5798	90.2555	2.16957	470.309	47.6864
10.9333	5.36766	58.5757	90.1782	2.6638	470.161	47.6836
10.95	5.37041	58.5633	90.1478	3.43971	470.275	47.6806
10.9667	5.36736	58.496	90.1045	3.32832	470.271	47.6844
10.9833	5.37102	58.6541	90.341	2.77824	470.278	47.6873
11	5.36888	58.5264	90.1717	2.30965	470.243	47.6873
11.0167	5.3672	58.596	90.2076	2.72331	470.301	47.6873
11.0333	5.37056	58.5558	90.1852	4.17412	470.258	47.6858
11.05	5.3727	58.5737	90.2399	2.88368	470.166	47.6887
11.0667	5.37209	58.507	90.0936	2.83546	470.182	47.6852
11.0833	5.36903	58.5476	90.1432	3.8839	470.211	47.6846
11.1	5.37224	58.5679	90.212	3.70323	470.173	47.6838
11.1167	5.37209	58.5557	90.2963	3.29018	470.243	47.6875
11.1333	5.37163	58.5529	90.2305	2.99339	470.192	47.6875
11.15	5.37514	58.5224	90.1669	2.50572	470.211	47.6884
11.1667	5.37941	58.5372	90.1281	3.20381	470.251	47.6864
11.1833	5.37651	58.5152	90.1559	2.77336	470.267	47.6843
11.2	5.37437	58.5615	90.147	1.41975	470.084	47.6876
11.2167	5.37422	58.6646	90.275	2.47124	470.299	47.6844
11.2333	5.37117	58.5194	90.0982	2.59041	470.261	47.6824
11.25	5.37209	58.5271	90.1246	2.81517	470.203	47.6846
11.2667	5.36873	58.5893	90.2099	3.37898	470.242	47.6835
11.2833	5.37163	58.485	90.0686	0.994186	470.268	47.685
11.3	5.37041	58.5366	90.232	2.78175	470.247	47.6839
11.3167	5.3701	58.5496	90.21	3.33962	470.254	47.6839
11.3333	5.37056	58.5592	90.2103	1.86028	470.329	47.6896
11.35	5.373	58.5151	90.1389	3.49052	470.342	47.6882
11.3667	5.37392	58.6164	90.2773	2.59636	470.281	47.685
11.3833	5.37285	58.5253	90.1467	2.36626	470.317	47.6794
11.4	5.37087	58.5621	90.2091	2.65663	470.359	47.6827
11.4167	5.36568	58.5392	90.1399	2.28462	470.334	47.6836
11.4333	5.36949	58.5372	90.1605	3.29918	470.39	47.6852
11.45	5.37254	58.5906	90.2056	1.9384	470.373	47.6872
11.4667	5.3669	58.5548	90.1667	3.39745	470.355	47.683
11.4833	5.36568	58.5169	90.0962	2.74712	470.44	47.6832
11.5	5.3643	58.6399	90.2459	3.25981	470.411	47.6829
11.5167	5.36247	58.5539	90.2194	2.01881	470.27	47.6846
11.5333	5.36324	58.6559	90.3211	2.39723	470.459	47.6817
11.55	5.35942	58.5526	90.1417	1.79771	470.414	47.681
11.5667	5.35744	58.7063	90.4105	2.52373	470.412	47.6838
11.5833	5.35774	58.5532	90.1637	2.7758	470.384	47.6838
11.6	5.35622	58.5925	90.176	2.64412	470.384	47.6841
11.6167	5.3553	58.7353	90.1565	1.63551	470.356	47.6806
11.6333	5.35072	58.5326	90.1389	2.14333	470.299	47.6812
11.65	5.34828	58.4875	90.0718	1.9503	470.364	47.6781
11.6667	5.34889	58.5423	90.1295	2.0742	470.459	47.6772
11.6833	5.35133	58.5317	90.1539	1.81496	470.43	47.681
11.7	5.35332	58.5534	90.1489	1.98128	470.475	47.6806
11.7167	5.35561	58.5932	90.1968	2.41692	470.453	47.6806
11.7333	5.35042	58.5435	90.1795	1.80489	470.425	47.6804
11.75	5.35103	58.5607	90.2462	1.54076	470.43	47.6862
11.7667	5.35271	58.5415	90.2071	2.59941	470.416	47.6852
11.7833	5.35133	58.6172	90.1661	1.75957	470.252	47.6818
11.8	5.35393	58.5821	90.2519	1.59737	470.538	47.6806
11.8167	5.35164	58.5525	90.1897	2.06764	470.533	47.68
11.8333	5.34843	58.5091	90.1179	2.16896	470.415	47.6791
11.85	5.34981	58.5157	90.1395	2.47124	470.449	47.6757
11.8667	5.35118	58.5241	90.1753	1.87401	470.461	47.6771
11.8833	5.35301	58.5665	90.1811	1.5432	470.439	47.6781
11.9	5.35042	58.5259	90.1666	1.72493	470.387	47.6748
11.9167	5.35072	58.5546	90.1511	2.31743	470.428	47.6756
11.9333	5.35057	58.5209	90.1312	1.87401	470.456	47.6745
11.95	5.34813	58.5784	90.279	2.16011	470.408	47.6722
11.9667	5.34294	58.5409	90.1739	1.95854	470.398	47.672
11.9833	5.34264	58.6811	90.2064	1.81557	470.434	47.6771
12	5.34416	58.588	90.2746	2.40212	470.382	47.6789
12.0167	5.34355	58.5665	90.259	2.29897	470.406	47.6792
12.0333	5.34157	58.5551	90.1514	2.8289	470.401	47.6734
12.05	5.34584	58.5265	90.1214	2.12318	470.266	47.6751
12.0667	5.34828	58.6077	90.3109	2.01881	470.369	47.6777
12.0833	5.35027	58.5015	90.1055	2.34612	470.382	47.6751
12.1	5.34554	58.5217	90.1214	1.98128	470.216	47.6759
12.1167	5.34355	58.5502	90.1312	2.14928	470.361	47.6777
12.1333	5.34508	58.6041	90.1835	2.22267	470.362	47.6772
12.15	5.34355	58.5497	90.1661	1.78749	470.372	47.6788
12.1667	5.34126	58.9024	90.3552	2.47353	470.301	47.6792
12.1833	5.34187	58.5545	90.2355	2.09862	470.417	47.6778
12.2	5.34462	58.5418	90.1348	1.93291	470.411	47.6768
12.2167	5.34645	58.556	90.218	1.26839	470.329	47.6785
12.2333	5.34157	58.5368	90.1397	2.55226	470.356	47.6785
12.25	5.34386	58.5384	90.2103	1.54732	470.443	47.6791
12.2667	5.33852	58.5088	90.1162	1.98784	470.389	47.6743
12.2833	5.3434	58.5198	90.1632	1.53954	470.419	47.6717
12.3	5.3437	58.5796	90.2551	1.28334	470.443	47.6713
12.3167	5.34172	58.5598	90.1565	2.07191	470.408	47.6691
12.3333	5.33974	58.5191	90.1748	1.68022	470.484	47.6704
12.35	5.34157	58.529	90.1235	2.1476	470.428	47.6727
12.3667	5.33516	58.6076	90.3013	0.980454	470.235	47.674
12.3833	5.33592	58.5597	90.1362	1.94252	470.483	47.6728
12.4	5.33623	58.5302	90.0953	1.33278	470.443	47.6711
12.4167	5.33623	58.5961	90.1965	1.53954	470.398	47.6708
12.4333	5.33745	58.5819	90.2258	1.00319	470.438	47.6746
12.45	5.3347	58.5709	90.219	1.10924	470.499	47.6743
12.4667	5.33455	58.5397	90.1475	1.46919	470.483	47.6733
12.4833	5.33134	58.5008	90.0985	1.37276	470.451	47.6701
12.5	5.33012	58.5268	90.1498	1.47041	470.456	47.6717
12.5167	5.33409	58.5252	90.1196	1.39244	470.475	47.6731
12.5333	5.33638	58.6384	90.4285	0.351639	470.352	47.6759
12.55	5.33409	58.5366	90.1627	1.37215	470.364	47.673
12.5667	5.33134	58.5487	90.1421	1.25175	470.373	47.6736
12.5833	5.32921	58.5633	90.1811	0.637131	470.343	47.6734
12.6	5.33073	58.572	90.1679	0.771256	470.372	47.676
12.6167	5.3286	58.578	90.2111	0.673599	470.339	47.6727
12.6333	5.32356	58.5488	90.1798	1.00258	470.282	47.6724
12.65	5.32158	58.5464	90.1572	1.46568	470.408	47.6742
12.6667	5.32112	58.5818	90.225	0.432205	470.386	47.6719
12.6833	5.32097	58.5647	90.2103	0.206833	470.22	47.673
12.7	5.31975	58.5723	90.266	0.686111	470.431	47.6728
12.7167	5.32143	58.5168	90.1237	1.03355	470.392	47.6713
12.7333	5.31807	58.5262	90.1096	0.864792	470.402	47.6728
12.75	5.32204	58.52	90.1516	0.997238	470.414	47.672
12.7667	5.31944	58.5764	90.1905	0.8535	470.468	47.6736
12.7833	5.3167	58.5897	90.1446	0.340958	470.42	47.6731
12.8	5.31807	58.5723	90.1962	0.314713	470.431	47.6708
12.8167	5.31624	58.5506	90.178	-0.0635529	470.426	47.6717
12.8333	5.30907	58.5394	90.1489	0.812454	470.456	47.6716
12.85	5.30998	58.5122	90.1167	0.216293	470.408	47.6716
12.8667	5.30769	58.5497	90.2232	0.195541	470.46	47.6714
12.8833	5.30479	58.5096	90.1133	0.615768	470.435	47.6775
12.9	5.30418	58.4878	90.1351	-0.25322	470.443	47.674
12.9167	5.29991	58.5203	90.0892	0.094223	470.509	47.6756
12.9333	5.29808	58.5076	90.0974	-0.727615	470.446	47.6759
12.95	5.29717	58.5525	90.1939	-0.503464	470.33	47.6746
12.9667	5.29182	58.5232	90.1502	0.0226593	470.517	47.6771
12.9833	5.28908	58.5342	90.153	-0.342636	470.54	47.6792
13	5.28755	58.5752	90.172	-0.301437	470.414	47.6763
13.0167	5.28404	58.5491	90.1414	-0.41893	470.527	47.6736
13.0333	5.28053	58.4928	90.107	-0.248337	470.589	47.6724
13.05	5.27748	58.5584	90.2052	-0.626907	470.521	47.6788
13.0667	5.27321	58.5497	90.1815	-0.607834	470.539	47.672
13.0833	5.27123	58.5308	90.1334	-0.836105	470.566	47.6746
13.1	5.26634	58.5728	90.1917	-0.231705	470.568	47.6727
13.1167	5.26482	58.5152	90.1415	-0.90889	470.457	47.6746
13.1333	5.26283	58.5279	90.1527	-1.2748	470.456	47.6719
13.15	5.25795	58.5575	90.2132	-1.10374	470.479	47.6746
13.1667	5.2549	58.5674	90.1896	-1.0775	470.486	47.6745
13.1833	5.25307	58.5073	90.1223	-0.381851	470.49	47.6777
13.2	5.2549	58.5107	90.1222	-0.86647	470.469	47.676
13.2167	5.25215	58.5679	90.1814	-1.12877	470.474	47.6792
13.2333	5.24941	58.538	90.1797	-0.555344	470.483	47.676
13.25	5.24925	58.5232	90.0948	-0.515976	470.443	47.6795
13.2667	5.24742	58.5979	90.2291	-1.86195	470.364	47.6791
13.2833	5.24605	58.5979	90.2552	-1.50963	470.462	47.6746
13.3	5.243	58.4954	90.1078	-1.61339	470.489	47.6725
13.3167	5.24345	58.5944	90.2462	-0.892716	470.423	47.6746
13.3333	5.23781	58.5181	90.0884	-1.81129	470.476	47.6762
13.35	5.23476	58.5711	90.2319	-2.14439	470.563	47.6768
13.3667	5.23323	58.5603	90.1411	-1.94054	470.424	47.6757
13.3833	5.23201	58.5667	90.2094	-2.1331	470.507	47.676
13.4	5.23003	58.5571	90.2433	-2.66182	470.565	47.6739
13.4167	5.22972	58.5874	90.1975	-2.55577	470.493	47.6737
13.4333	5.23277	58.5618	90.2102	-2.3185	470.602	47.6737
13.45	5.22072	58.6097	90.1798	-2.88353	470.599	47.6736
13.4667	5.21965	58.4946	90.098	-2.61467	470.479	47.6757
13.4833	5.21812	58.5378	90.1328	-2.60521	470.634	47.6783
13.5	5.21507	58.525	90.1244	-2.94014	470.617	47.6769
13.5167	5.21599	58.5194	90.0748	-2.85667	470.426	47.6783
13.5333	5.21965	58.5149	90.081	-3.45818	470.624	47.6749
13.55	5.21904	58.877	90.3445	-3.2119	470.625	47.6757
13.5667	5.21477	58.5488	90.1606	-3.68874	470.442	47.6728
13.5833	5.21462	58.5339	90.1554	-4.17519	470.624	47.6745
13.6	5.21324	58.5168	90.1321	-4.12926	470.632	47.6734
13.6167	5.21385	58.5508	90.1685	-4.2318	470.522	47.6702
13.6333	5.21278	58.5812	90.1875	-4.33311	470.582	47.6705
13.65	5.21156	58.5897	90.1861	-4.13887	470.619	47.6701
13.6667	5.21446	58.5539	90.1919	-4.69307	470.491	47.6733
13.6833	5.21141	58.5674	90.1606	-5.15862	470.655	47.6789
13.7	5.20729	58.5505	90.2007	-5.0663	470.604	47.6751
13.7167	5.20622	58.5592	90.1391	-5.04662	470.418	47.6756
13.7333	5.20653	58.5235	90.1324	-5.36247	470.628	47.6777
13.75	5.20561	58.6109	90.2296	-4.52263	470.692	47.6734
13.7667	5.20409	58.496	90.0875	-5.62828	470.488	47.6731
13.7833	5.20515	58.5352	90.1551	-6.55403	470.64	47.6728
13.8	5.2047	58.5116	90.1041	-5.53886	470.686	47.6708
13.8167	5.20317	58.5214	90.1518	-5.99968	470.609	47.6731
13.8333	5.20119	58.5476	90.1614	-6.63261	470.699	47.6708
13.85	5.20485	58.5072	90.0983	-5.51979	470.69	47.6699
13.8667	5.20607	58.6059	90.2047	-6.48186	470.685	47.6742
13.8833	5.20638	58.5366	90.111	-6.22734	470.735	47.6736
13.9	5.2021	58.5157	90.1176	-6.8734	470.761	47.6713
13.9167	5.20088	58.5932	90.1328	-6.85204	470.693	47.6716
13.9333	5.20103	58.5926	90.2293	-6.90086	470.804	47.6713
13.95	5.20302	58.5578	90.174	-7.04933	470.769	47.6739
13.9667	5.19951	58.5487	90.1579	-7.27165	470.726	47.6716
13.9833	5.19554	58.5497	90.1907	-6.10939	470.772	47.6719
14	5.19707	58.5828	90.2216	-7.75627	470.809	47.669
14.0167	5.20058	58.5912	90.2192	-7.36519	470.78	47.6669
14.0333	5.196	58.5156	90.1397	-8.20793	470.847	47.6698
14.05	5.19753	58.5244	90.1049	-8.36891	470.74	47.6679
14.0667	5.20317	58.6315	90.2972	-9.14208	470.906	47.6687
14.0833	5.20119	58.7408	90.4711	-8.81233	470.904	47.6691
14.1	5.19951	58.5654	90.1641	-8.66814	470.746	47.6681
14.1167	5.2021	58.4951	90.0436	-9.04549	470.872	47.6713
14.1333	5.20287	58.4975	90.1157	-9.80537	470.9	47.6667
14.15	5.20454	58.5374	90.1069	-9.22066	470.825	47.6673
14.1667	5.20683	58.5992	90.2572	-9.69093	470.859	47.6705
14.1833	5.20653	58.5717	90.1963	-9.76189	470.891	47.6701
14.2	5.21294	58.5441	90.1472	-9.53423	470.88	47.6719
14.2167	5.21599	58.5403	90.1559	-10.16	470.939	47.6751
14.2333	5.21828	58.5389	90.1157	-10.5802	470.933	47.6756
14.25	5.21706	58.5055	90.0694	-10.6052	470.979	47.6742
14.2667	5.2166	58.5865	90.2023	-10.5248	471.032	47.6745
14.2833	5.21568	58.5325	90.1176	-10.5904	470.805	47.6725
14.3	5.21751	58.5439	90.183	-11.2318	470.943	47.6707
14.3167	5.21904	58.532	90.1537	-11.013	470.961	47.6713
14.3333	5.22224	58.5812	90.1812	-11.4266	470.865	47.6733
14.35	5.22392	58.5517	90.1418	-11.8124	470.952	47.6733
14.3667	5.21996	58.5566	90.1095	-11.3885	470.972	47.6737
14.3833	5.21904	58.5949	90.2651	-12.2355	470.989	47.6734
14.4	5.21751	58.567	90.1539	-12.4978	471.042	47.6733
14.4167	5.22026	58.6465	90.2462	-12.9437	471.002	47.6719
14.4333	5.22179	58.5087	90.1408	-12.9508	470.938	47.6716
14.45	5.21751	58.5822	90.2161	-12.9681	471.058	47.6662
14.4667	5.21431	58.5627	90.1897	-13.2386	470.975	47.667
14.4833	5.21431	58.5603	90.1641	-12.5425	471.023	47.6704
14.5	5.21492	58.5462	90.1643	-12.5991	471.03	47.6736
14.5167	5.21858	58.5088	90.0559	-13.3649	470.968	47.6753
14.5333	5.21767	58.5062	90.1151	-13.3268	471.113	47.6745
14.55	5.21462	58.5954	90.2163	-13.8287	471.095	47.6733
14.5667	5.21797	58.5598	90.1823	-13.4222	471.044	47.6704
14.5833	5.21446	58.5297	90.1661	-13.7447	471.105	47.6736
14.6	5.21889	58.5682	90.1928	-13.756	471.065	47.6765
14.6167	5.22545	58.5395	90.1428	-13.97	471.038	47.6753
14.6333	5.22636	58.5712	90.1414	-14.2542	471.078	47.6743
14.65	5.22484	58.5802	90.1411	-13.9349	471.084	47.6739
14.6667	5.2282	58.5831	90.1516	-14.584	471.075	47.6748
14.6833	5.22804	58.518	90.1698	-14.0444	471.056	47.6739
14.7	5.22728	58.57	90.2665	-14.5971	470.918	47.673
14.7167	5.22667	58.6391	90.2305	-14.5058	471.1	47.6743
14.7333	5.22881	58.5302	90.1376	-15.3986	471.051	47.671
14.75	5.22789	58.6488	90.3411	-15.3223	470.901	47.6733
14.7667	5.22865	58.578	90.2364	-15.068	470.984	47.6727
14.7833	5.2282	58.61	90.256	-15.6365	471.025	47.6753
14.8	5.23277	58.5978	90.2692	-15.5758	470.949	47.6762
14.8167	5.23003	58.4963	90.0741	-15.6568	470.979	47.6757
14.8333	5.23232	58.5192	90.1234	-15.4893	471.033	47.6719
14.85	5.23277	58.5435	90.1164	-16.0627	471.051	47.672
14.8667	5.23293	58.5392	90.1867	-16.4161	471.03	47.6713
14.8833	5.23552	58.6346	90.3086	-16.325	470.914	47.6687
14.9	5.23415	58.5459	90.1995	-16.7905	471.053	47.6684
14.9167	5.23949	58.5972	90.2567	-16.4919	471.067	47.6672
14.9333	5.2346	58.5296	90.1493	-17.1368	470.921	47.6708
14.95	5.23293	58.558	90.2035	-17.2655	471.058	47.6734
14.9667	5.23125	58.5592	90.1846	-16.9735	471.123	47.6698
14.9833	5.23323	58.5471	90.1751	-17.7334	471.069	47.6687
15	5.22713	58.552	90.1017	-17.3544	471.105	47.6691
15.0167	5.2285	58.5416	90.1537	-17.1261	471.113	47.6725
15.0333	5.22728	58.5767	90.2599	-17.3806	471.158	47.6708
15.05	5.22728	58.5384	90.1858	-18.4313	471.152	47.6676
15.0667	5.22789	58.5799	90.1472	-17.9104	471.15	47.6617
15.0833	5.22881	58.5908	90.1783	-18.1226	471.147	47.6632
15.1	5.22865	58.5481	90.12	-18.0642	471.236	47.6656
15.1167	5.22682	58.554	90.1728	-18.5047	471.087	47.6672
15.1333	5.22697	58.5543	90.1629	-18.314	471.207	47.6701
15.15	5.22743	58.587	90.2285	-18.9881	471.225	47.6662
15.1667	5.2282	58.5497	90.1722	-18.6716	471.163	47.6679
15.1833	5.22728	58.547	90.1339	-18.9303	471.197	47.6669
15.2	5.22423	58.5467	90.1446	-18.9143	471.165	47.6658
15.2167	5.22331	58.5384	90.1238	-18.702	471.109	47.6684
15.2333	5.22041	58.5391	90.1096	-19.3999	471.168	47.6669
15.25	5.21904	58.5989	90.144	-19.1448	471.114	47.665
15.2667	5.21767	58.5169	90.0938	-19.3118	471.066	47.6635
15.2833	5.22194	58.5654	90.1986	-19.2129	471.114	47.6632
15.3	5.22728	58.563	90.0759	-19.3499	471.002	47.6632
15.3167	5.22575	58.5011	90.0744	-19.4083	471.107	47.6621
15.3333	5.22423	58.5012	90.1284	-19.4685	471.133	47.6624
15.35	5.22682	58.5592	90.1562	-19.6204	471.045	47.6637
15.3667	5.22621	58.534	90.1818	-19.9209	471.124	47.6635
15.3833	5.22545	58.5282	90.1525	-19.3261	471.141	47.6608
15.4	5.22301	58.5093	90.111	-19.7022	471.154	47.6612
15.4167	5.22316	58.5206	90.1498	-19.9877	471.166	47.6606
15.4333	5.22484	58.5407	90.1258	-19.6056	471.158	47.6624
15.45	5.22331	58.5073	90.0913	-20.07	471.137	47.6618
15.4667	5.22408	58.5113	90.0861	-20.6678	471.153	47.6629
15.4833	5.22575	58.475	90.0333	-20.4842	471.105	47.6609
15.5	5.22636	58.4869	90.0571	-20.3339	471.13	47.6594
15.5167	5.22591	58.5532	90.1951	-20.1147	471.116	47.6594
15.5333	5.22804	58.5496	90.1196	-20.1426	471.018	47.6594
15.55	5.2282	58.6018	90.2197	-20.3661	471.157	47.6595
15.5667	5.23247	58.6103	90.1659	-20.2076	471.133	47.6571
15.5833	5.23232	58.5581	90.1147	-20.4877	471.068	47.6606
15.6	5.22514	58.5621	90.2001	-20.4246	471.145	47.658
15.6167	5.22942	58.5084	90.1057	-21.0278	471.229	47.6582
15.6333	5.23216	58.5522	90.171	-20.1069	471.18	47.658
15.65	5.23644	58.5239	90.1295	-20.3858	471.167	47.6597
15.6667	5.2372	58.5777	90.1853	-20.4371	471.152	47.6574
15.6833	5.23659	58.5328	90.1249	-20.7523	471.175	47.6559
15.7	5.23628	58.5421	90.1337	-20.8144	471.188	47.6557
15.7167	5.23933	58.561	90.1724	-20.4496	471.044	47.6566
15.7333	5.24315	58.55	90.1487	-21.0075	471.2	47.6543
15.75	5.24071	58.53	90.0742	-20.797	471.258	47.6556
15.7667	5.2404	58.5137	90.1229	-20.7023	471.116	47.6531
15.7833	5.24284	58.5516	90.1791	-20.2613	471.199	47.6522
15.8	5.24376	58.5137	90.127	-21.8867	471.215	47.6501
15.8167	5.24727	58.6274	90.2738	-20.2088	471.213	47.6521
15.8333	5.24849	58.5183	90.1211	-20.0234	471.224	47.6547
15.85	5.24941	58.5085	90.0839	-19.9824	471.201	47.6528
15.8667	5.24818	58.5822	90.2015	-20.3233	471.205	47.6524
15.8833	5.24956	58.6205	90.1951	-20.6916	471.276	47.656
15.9	5.24712	58.5438	90.1083	-21.0505	471.099	47.6569
15.9167	5.24895	58.5183	90.1397	-20.8067	471.213	47.6547
15.9333	5.25475	58.5645	90.1669	-19.9883	471.207	47.6542
15.95	5.2549	58.5392	90.1432	-19.2152	471.143	47.655
15.9667	5.25276	58.5618	90.2222	-20.5152	471.211	47.6553
15.9833	5.25505	58.509	90.0863	-20.387	471.227	47.6591
16	5.25581	58.5345	90.1217	-19.8267	471.201	47.6597
16.0167	5.26085	58.5288	90.1626	-20.6684	471.193	47.6589
16.0333	5.26238	58.5366	90.1476	-20.9974	471.159	47.6598
16.05	5.26741	58.5659	90.1559	-19.6313	471.106	47.6574
16.0667	5.27061	58.5104	90.0909	-20.0716	471.173	47.6569
16.0833	5.26787	58.5061	90.1295	-19.9078	471.07	47.6575
16.1	5.2665	58.5821	90.2396	-19.136	471.117	47.6594
16.1167	5.26543	58.5311	90.0915	-19.9937	471.128	47.6626
16.1333	5.26405	58.5539	90.1272	-19.0269	471.098	47.6614
16.15	5.26512	58.5212	90.122	-20.5056	471.191	47.6608
16.1667	5.26848	58.4995	90.0698	-19.7982	471.099	47.6588
16.1833	5.2697	58.5838	90.1478	-19.6658	471.077	47.6588
16.2	5.26909	58.5136	90.1391	-20.3959	471.207	47.6595
16.2167	5.26726	58.5214	90.0944	-19.7945	471.137	47.6603
16.2333	5.27138	58.5331	90.1551	-19.772	471.15	47.6566
16.25	5.27321	58.4986	90.0895	-19.2182	471.202	47.6557
16.2667	5.27901	58.5362	90.1121	-20.0008	471.265	47.6547
16.2833	5.27733	58.5918	90.2502	-20.0997	471.166	47.655
16.3	5.27885	58.5949	90.2654	-19.6491	471.171	47.6589
16.3167	5.2784	58.5606	90.2003	-18.5076	470.988	47.6577
16.3333	5.28191	58.5186	90.1006	-19.4881	471.13	47.6653
16.35	5.28542	58.5101	90.1395	-19.2414	471.095	47.6618
16.3667	5.28847	58.5709	90.2116	-18.2592	471.03	47.6641
16.3833	5.28404	58.6007	90.2743	-19.6319	471.044	47.6646
16.4	5.28557	58.5737	90.1878	-19.1132	471.079	47.6611
16.4167	5.29091	58.5732	90.2605	-18.7753	470.998	47.6615
16.4333	5.28923	58.5409	90.1508	-19.7123	471.016	47.6632
16.45	5.29045	58.5595	90.1189	-18.4475	471.059	47.6615
16.4667	5.29655	58.4954	90.0578	-18.2925	471.028	47.66
16.4833	5.29915	58.522	90.1391	-19.425	471.078	47.66
16.5	5.30006	58.5586	90.1647	-18.6858	470.934	47.6589
16.5167	5.30113	58.5827	90.1662	-18.0451	471.104	47.6583
16.5333	5.29686	58.532	90.1389	-18.2352	471.103	47.6568
16.55	5.29823	58.4803	90.0597	-18.3068	471.012	47.6597
16.5667	5.30327	58.5514	90.1318	-18.5535	471.106	47.6603
16.5833	5.30251	58.5857	90.1769	-18.1715	471.145	47.6623
16.6	5.3054	58.5714	90.1919	-18.5226	471.054	47.6583
16.6167	5.31395	58.541	90.1611	-17.6196	471.063	47.6565
16.6333	5.31456	58.5172	90.1188	-18.2233	471.083	47.6617
16.65	5.31624	58.5169	90.1196	-18.2359	471.144	47.663
16.6667	5.3196	58.5642	90.1865	-17.3191	471.101	47.6611
16.6833	5.31609	58.5264	90.1177	-17.5242	470.997	47.6589
16.7	5.31837	58.5862	90.1603	-18.1632	471.097	47.6595
16.7167	5.32143	58.5488	90.1606	-17.7393	471.105	47.66
16.7333	5.32219	58.5015	90.0806	-17.0014	471.035	47.6583
16.75	5.32082	58.7766	90.2947	-16.6474	471.104	47.6582
16.7667	5.32509	58.5767	90.1315	-16.7428	471.116	47.6603
16.7833	5.32555	58.581	90.1905	-16.7303	471.1	47.6591
16.8	5.32707	58.5546	90.1992	-17.2756	471.098	47.6598
16.8167	5.326	58.5226	90.0709	-17.8825	471.056	47.6571
16.8333	5.32845	58.5009	90.0756	-16.3166	471.042	47.6598
16.85	5.3289	58.5078	90.061	-15.5364	471.068	47.6585
16.8667	5.33119	58.5017	90.0901	-17.2131	471.023	47.6575
16.8833	5.33287	58.527	90.1321	-17.6167	470.973	47.6569
16.9	5.33196	58.4983	90.097	-16.6909	470.975	47.6559
16.9167	5.33653	58.5578	90.1778	-16.8632	470.862	47.6542
16.9333	5.33592	58.677	90.1966	-16.9382	470.979	47.6524
16.95	5.33272	58.5973	90.1897	-16.5646	470.93	47.6548
16.9667	5.33546	58.5482	90.1157	-16.7094	470.947	47.6551
16.9833	5.33882	58.5439	90.1753	-16.8638	471.024	47.6547
17	5.3376	58.5365	90.0935	-16.6618	470.98	47.6559
17.0167	5.34004	58.504	90.0843	-15.953	470.909	47.6537
17.0333	5.33928	58.5191	90.1019	-16.0395	471.017	47.6553
17.05	5.33989	58.5046	90.1168	-17.0139	471.092	47.6514
17.0667	5.33653	58.5148	90.1345	-15.9895	471.053	47.6502
17.0833	5.33623	58.5603	90.1272	-16.179	471.009	47.6516
17.1	5.33943	58.5658	90.1669	-16.2315	470.923	47.6531
17.1167	5.33501	58.5746	90.1763	-16.2647	471.049	47.6551
17.1333	5.33684	58.5333	90.1679	-16.1164	471.021	47.6562
17.15	5.33806	58.5088	90.1096	-15.658	470.922	47.6589
17.1667	5.33897	58.5195	90.1276	-15.5186	471.045	47.6609
17.1833	5.33501	58.5377	90.1586	-14.8217	471.029	47.6598
17.2	5.3347	58.5648	90.1725	-16.0699	470.939	47.6604
17.2167	5.3373	58.5398	90.1605	-14.7944	470.944	47.6572
17.2333	5.33714	58.5799	90.2032	-15.0578	471.019	47.6554
17.25	5.3373	58.5362	90.1495	-15.0787	470.951	47.6571
17.2667	5.33546	58.5296	90.1542	-15.1662	470.924	47.6556
17.2833	5.33913	58.5229	90.1301	-14.8223	470.84	47.6562
17.3	5.33562	58.5024	90.0803	-14.2239	470.944	47.6571
17.3167	5.33852	58.6015	90.2218	-14.3114	470.937	47.6575
17.3333	5.34035	58.5975	90.2496	-14.6191	470.835	47.6585
17.35	5.34248	58.5793	90.2317	-14.4099	470.964	47.6577
17.3667	5.33989	58.5261	90.1527	-14.5309	471.021	47.6548
17.3833	5.3434	58.6146	90.2354	-14.1644	470.931	47.654
17.4	5.34554	58.6521	90.2793	-13.7411	470.918	47.6484
17.4167	5.34431	58.5835	90.1937	-15.0149	470.895	47.6524
17.4333	5.34309	58.6109	90.2372	-12.6951	470.921	47.651
17.45	5.34493	58.5325	90.1051	-14.3574	470.909	47.6502
17.4667	5.34279	58.5427	90.1582	-13.6826	470.875	47.649
17.4833	5.34462	58.5625	90.2172	-14.5827	470.858	47.6534
17.5	5.34294	58.5522	90.1989	-14.4576	470.884	47.6569
17.5167	5.33989	58.5651	90.1331	-13.5587	470.721	47.6527
17.5333	5.33989	58.5313	90.1153	-13.9867	470.822	47.6525
17.55	5.33714	58.5986	90.1196	-13.4139	470.852	47.647
17.5667	5.33562	58.5549	90.2554	-12.7755	470.846	47.6493
17.5833	5.33485	58.547	90.1421	-12.9906	470.852	47.649
17.6	5.33577	58.5568	90.145	-13.135	470.832	47.6507
17.6167	5.33501	58.5453	90.1371	-13.2195	470.871	47.6511
17.6333	5.33287	58.5979	90.1551	-12.822	470.905	47.6495
17.65	5.33546	58.615	90.23	-12.5115	470.902	47.6501
17.6667	5.33806	58.5833	90.1647	-12.6342	470.899	47.6516
17.6833	5.33775	58.5749	90.2216	-12.378	470.911	47.6521
17.7	5.33669	58.5162	90.1542	-13.0521	470.777	47.6519
17.7167	5.33516	58.559	90.1659	-13.6964	470.876	47.647
17.7333	5.34004	58.5255	90.1022	-12.5639	470.839	47.642
17.75	5.34004	58.52	90.1092	-12.5556	470.809	47.6458
17.7667	5.33928	58.5745	90.1644	-12.6861	470.833	47.6489
17.7833	5.34111	58.5702	90.1934	-12.2074	470.834	47.6469
17.8	5.33943	58.5217	90.1037	-10.8706	470.793	47.647
17.8167	5.33867	58.5943	90.1498	-12.3309	470.871	47.6452
17.8333	5.33852	58.5789	90.1545	-11.5769	470.843	47.6426
17.85	5.34111	58.5362	90.1186	-12.2301	470.836	47.6452
17.8667	5.33974	58.6449	90.3922	-11.3963	470.843	47.6394
17.8833	5.33272	58.5545	90.1572	-12.0519	470.749	47.6395
17.9	5.32967	58.6015	90.2741	-11.2777	470.813	47.6385
17.9167	5.33012	58.6073	90.1959	-11.41	470.847	47.6405
17.9333	5.33028	58.6382	90.2102	-11.5876	470.723	47.6415
17.95	5.32799	58.5291	90.133	-11.1227	470.845	47.6421
17.9667	5.33119	58.5296	90.1778	-11.3998	470.813	47.6427
17.9833	5.32845	58.7666	90.2419	-11.1036	470.708	47.6405
18	5.33089	58.5304	90.1711	-11.0404	470.762	47.6373
18.0167	5.32646	58.5326	90.1435	-10.687	470.78	47.64
18.0333	5.32356	58.5543	90.1382	-10.6083	470.76	47.6395
18.05	5.32249	58.6095	90.3223	-11.8641	470.746	47.6377
18.0667	5.32204	58.5485	90.2033	-11.3105	470.715	47.6374
18.0833	5.31715	58.5375	90.1403	-10.7603	470.733	47.6371
18.1	5.3199	58.5265	90.1572	-10.1916	470.699	47.6365
18.1167	5.32158	58.5455	90.2012	-9.17122	470.589	47.6351
18.1333	5.32524	58.5	90.1273	-10.8926	470.745	47.6353
18.15	5.3257	58.5581	90.1519	-10.7859	470.753	47.6363
18.1667	5.32799	58.5183	90.1365	-9.53713	470.668	47.6382
18.1833	5.32509	58.5806	90.2212	-10.0117	470.736	47.6371
18.2	5.32387	58.5358	90.1438	-10.3407	470.818	47.6342
18.2167	5.3228	58.5597	90.1464	-9.3148	470.799	47.6328
18.2333	5.32356	58.5778	90.1743	-9.57588	470.79	47.6325
18.25	5.32127	58.5371	90.1618	-8.79875	470.78	47.6273
18.2667	5.31685	58.5725	90.203	-10.3388	470.804	47.6289
18.2833	5.3112	58.6358	90.3075	-10.0129	470.809	47.6308
18.3	5.31151	58.5488	90.1687	-10.0558	470.599	47.6342
18.3167	5.30983	58.5459	90.1202	-9.1581	470.731	47.6318
18.3333	5.308	58.5554	90.1325	-9.9276	470.78	47.6305
18.35	5.31609	58.5166	90.0901	-10.0195	470.67	47.631
18.3667	5.31807	58.5557	90.1536	-9.31007	470.717	47.6327
18.3833	5.31853	58.5522	90.14	-9.77501	470.728	47.6295
18.4	5.31593	58.5345	90.0924	-8.73909	470.711	47.6289
18.4167	5.31822	58.5497	90.1005	-9.12529	470.688	47.6318
18.4333	5.31868	58.4855	90.0573	-9.07173	470.675	47.6301
18.45	5.31548	58.5223	90.0958	-8.90953	470.637	47.626
18.4667	5.31471	58.5583	90.1843	-8.59428	470.686	47.6269
18.4833	5.31227	58.6128	90.2581	-8.21281	470.554	47.6238
18.5	5.31578	58.5464	90.1525	-8.82729	470.577	47.624
18.5167	5.31746	58.534	90.1069	-9.02458	470.576	47.6249
18.5333	5.31487	58.5528	90.2399	-8.4214	470.457	47.626
18.55	5.31639	58.53	90.1077	-8.3535	470.562	47.624
18.5667	5.31853	58.5683	90.21	-8.48991	470.546	47.6235
18.5833	5.31837	58.4968	90.0935	-9.01146	470.525	47.6221
18.6	5.31883	58.5389	90.1241	-9.16817	470.655	47.6238
18.6167	5.31715	58.6643	90.3262	-10.33	470.675	47.6209
18.6333	5.31654	58.5915	90.1534	-7.05406	470.647	47.6223
18.65	5.31639	58.5313	90.1377	-7.45049	470.701	47.6225
18.6667	5.3141	58.5017	90.0834	-8.38509	470.737	47.6243
18.6833	5.31349	58.608	90.2105	-7.75017	470.637	47.624
18.7	5.31426	58.5809	90.2187	-8.27599	470.575	47.622
18.7167	5.31456	58.608	90.2476	-9.89189	470.561	47.624
18.7333	5.31837	58.5236	90.0948	-9.27849	470.603	47.6234
18.75	5.31273	58.6587	90.3263	-8.35701	470.61	47.6244
18.7667	5.30907	58.5702	90.1728	-7.69905	470.481	47.6228
18.7833	5.30754	58.5938	90.1624	-6.80611	470.617	47.6241
18.8	5.30556	58.6321	90.2749	-7.25792	470.682	47.6229
18.8167	5.30846	58.5658	90.1753	-6.1982	470.542	47.6252
18.8333	5.30464	58.5142	90.1357	-5.8387	470.639	47.624
18.85	5.30159	58.6738	90.3234	-8.80287	470.718	47.6225
18.8667	5.30113	58.5278	90.1031	-6.58974	470.69	47.6257
18.8833	5.30342	58.5195	90.1159	-8.45116	470.672	47.6244
18.9	5.30479	58.5938	90.1759	-6.69411	470.638	47.6235
18.9167	5.30495	58.4994	90.0974	-7.24358	470.671	47.6226
18.9333	5.30739	58.5078	90.1363	-6.48308	470.704	47.6232
18.95	5.30891	58.5468	90.1498	-6.85982	470.571	47.6228
18.9667	5.30586	58.5271	90.1	-8.75282	470.697	47.6231
18.9833	5.30678	58.5625	90.2132	-7.49031	470.751	47.6205
19	5.3083	58.5433	90.1148	-6.49849	470.655	47.6226
19.0167	5.30403	58.518	90.1235	-6.65596	470.695	47.622
19.0333	5.30434	58.5004	90.0922	-6.00197	470.714	47.6189
19.05	5.30418	58.5619	90.1302	-6.72142	470.686	47.6189
19.0667	5.30556	58.5647	90.129	-5.95726	470.676	47.6221
19.0833	5.30556	58.5183	90.0961	-6.29585	470.64	47.6214
19.1	5.30281	58.5207	90.1002	-6.36681	470.62	47.6223
19.1167	5.30495	58.5679	90.2146	-6.77391	470.642	47.6234
19.1333	5.30525	58.5348	90.1247	-5.7058	470.518	47.6214
19.15	5.30479	58.6007	90.2227	-6.55403	470.55	47.6261
19.1667	5.3083	58.5616	90.1382	-6.98311	470.564	47.6252
19.1833	5.30571	58.5436	90.1644	-6.54442	470.503	47.6223
19.2	5.30724	58.5876	90.1778	-6.4222	470.588	47.6194
19.2167	5.30968	58.5578	90.1408	-6.43837	470.536	47.6212
19.2333	5.31334	58.5824	90.1713	-6.13197	470.542	47.6218
19.25	5.31517	58.5447	90.2023	-5.68016	470.539	47.6231
19.2667	5.31319	58.5075	90.1038	-6.16112	470.587	47.6217
19.2833	5.31487	58.5357	90.1234	-6.92833	470.612	47.6226
19.3	5.31105	58.53	90.1043	-5.59914	470.617	47.6217
19.3167	5.3054	58.5435	90.1556	-6.0598	470.592	47.6193
19.3333	5.31044	58.6251	90.2238	-6.49849	470.616	47.6209
19.35	5.31242	58.5352	90.1231	-5.3434	470.569	47.6229
19.3667	5.31349	58.6977	90.2554	-5.6295	470.462	47.6203
19.3833	5.3112	58.5688	90.1255	-6.37993	470.61	47.6194
19.4	5.31197	58.5734	90.3162	-4.87618	470.559	47.6162
19.4167	5.3138	58.5493	90.1641	-5.59013	470.446	47.6191
19.4333	5.31166	58.4882	90.0651	-5.36064	470.633	47.6177
19.45	5.31227	58.5894	90.1536	-6.55815	470.612	47.6189
19.4667	5.30769	58.5206	90.1093	-6.2661	470.579	47.617
19.4833	5.3083	58.5883	90.1736	-7.0237	470.58	47.6173
19.5	5.3051	58.581	90.1597	-6.1541	470.583	47.6218
19.5167	5.30724	58.547	90.1868	-6.06163	470.565	47.6205
19.5333	5.30663	58.6192	90.1687	-4.83681	470.564	47.6199
19.55	5.30846	58.541	90.1032	-6.3578	470.408	47.6186
19.5667	5.30724	58.5537	90.1569	-5.07576	470.587	47.618
19.5833	5.30846	58.4831	90.0565	-5.4287	470.545	47.6199
19.6	5.30724	58.5075	90.0912	-4.93629	470.413	47.6199
19.6167	5.30891	58.5653	90.1467	-4.41536	470.509	47.6162
19.6333	5.31075	58.559	90.2013	-5.07988	470.555	47.6183
19.65	5.31319	58.5406	90.1096	-5.57762	470.494	47.6168
19.6667	5.31624	58.5244	90.1287	-6.01936	470.462	47.6162
19.6833	5.31441	58.5766	90.1457	-5.97466	470.451	47.613
19.7	5.31578	58.5595	90.1298	-4.74205	470.503	47.615
19.7167	5.3196	58.5171	90.1263	-4.52202	470.493	47.6139
19.7333	5.3167	58.621	90.2337	-5.86617	470.438	47.6139
19.75	5.31837	58.5242	90.09	-4.49043	470.471	47.6119
19.7667	5.31319	58.5606	90.1659	-4.93385	470.519	47.6144
19.7833	5.31273	58.4814	90.0474	-6.41808	470.424	47.6115
19.8	5.31746	58.5789	90.1901	-5.08476	470.554	47.6115
19.8167	5.31609	58.5082	90.0587	-5.07637	470.594	47.6124
19.8333	5.31349	58.5217	90.1127	-5.25871	470.555	47.6133
19.85	5.31624	58.4824	90.089	-4.56383	470.565	47.6135
19.8667	5.31746	58.5421	90.1345	-5.0692	470.503	47.6116
19.8833	5.31273	58.5679	90.2009	-4.38026	470.546	47.6136
19.9	5.31914	58.5326	90.1121	-4.04289	470.667	47.6106
19.9167	5.31776	58.523	90.102	-4.05052	470.617	47.6113
19.9333	5.31654	58.5613	90.1603	-5.06508	470.599	47.6138
19.95	5.31319	58.6092	90.2236	-4.27589	470.601	47.6179
19.9667	5.3083	58.5314	90.0909	-4.45107	470.444	47.6196
19.9833	5.30617	58.5398	90.1656	-4.4297	470.54	47.6179
20	5.31151	58.53	90.1728	-3.78716	470.474	47.6162
20.0167	5.31288	58.6106	90.2728	-4.67705	470.458	47.6135
20.0333	5.31395	58.5662	90.2071	-4.41658	470.547	47.616
20.05	5.31242	58.563	90.1928	-4.82552	470.503	47.6148
20.0667	5.30952	58.5499	90.1554	-5.47997	470.427	47.622
20.0833	5.31349	58.493	90.035	-4.36165	470.492	47.6194
20.1	5.30861	58.5246	90.1621	-4.38622	470.479	47.6162
20.1167	5.31029	58.4957	90.1246	-3.71925	470.442	47.616
20.1333	5.31715	58.5574	90.171	-3.93379	470.414	47.6168
20.15	5.32036	58.4971	90.0707	-4.30092	470.429	47.6194
20.1667	5.31837	58.6005	90.2519	-3.97667	470.381	47.6157
20.1833	5.31471	58.5351	90.126	-3.9164	470.361	47.6133
20.2	5.31563	58.5543	90.1574	-3.40324	470.199	47.6145
20.2167	5.31715	58.5331	90.1101	-3.76381	470.381	47.6122
20.2333	5.31944	58.6774	90.243	-4.329	470.335	47.6145
20.25	5.3228	58.5613	90.1548	-4.28535	470.243	47.6165
20.2667	5.32265	58.5549	90.2038	-4.63585	470.348	47.6147
20.2833	5.32509	58.552	90.1485	-4.03084	470.396	47.6167
20.3	5.32585	58.5018	90.0431	-4.80339	470.318	47.6193
20.3167	5.32539	58.5514	90.1975	-3.27507	470.336	47.618
20.3333	5.32173	58.5625	90.1719	-4.61678	470.402	47.6183
20.35	5.32326	58.5079	90.0901	-4.2849	470.446	47.622
20.3667	5.32707	58.5043	90.09	-3.94157	470.442	47.6211
20.3833	5.32799	58.5041	90.126	-4.11491	470.346	47.6183
20.4	5.32921	58.5374	90.1724	-3.45757	470.503	47.622
20.4167	5.33073	58.5336	90.151	-3.74718	470.53	47.6226
20.4333	5.33501	58.5496	90.1872	-2.58308	470.435	47.618
20.45	5.33608	58.5503	90.1498	-3.6834	470.563	47.6167
20.4667	5.33409	58.5287	90.1281	-3.5833	470.571	47.6144
20.4833	5.33562	58.5879	90.1731	-3.02177	470.451	47.6185
20.5	5.3373	58.5175	90.0813	-4.13582	470.482	47.6171
20.5167	5.33608	58.5888	90.1736	-2.89665	470.454	47.6179
20.5333	5.33806	58.5111	90.0916	-3.4391	470.426	47.6147
20.55	5.33867	58.547	90.1597	-3.49449	470.483	47.6176
20.5667	5.3373	58.6266	90.2036	-3.35625	470.427	47.6185
20.5833	5.33745	58.6402	90.1855	-3.54698	470.356	47.6179
20.6	5.33638	58.5339	90.1334	-4.61922	470.502	47.6173
20.6167	5.34065	58.4856	90.0774	-3.73711	470.255	47.6133
20.6333	5.33897	58.5194	90.107	-3.265	470.412	47.6154
20.65	5.33653	58.5926	90.1341	-2.99736	470.408	47.6196
20.6667	5.34004	58.5636	90.2062	-2.59209	470.396	47.6189
20.6833	5.34126	58.5961	90.1868	-3.43483	470.44	47.615
20.7	5.34157	58.6282	90.2177	-3.64647	470.436	47.6157
20.7167	5.33958	58.5268	90.1072	-5.43098	470.366	47.617
20.7333	5.34111	58.5009	90.0826	-3.93852	470.452	47.6189
20.75	5.34126	58.4864	90.0738	-4.02138	470.429	47.6183
20.7667	5.34111	58.5409	90.1257	-2.55806	470.404	47.6193
20.7833	5.33989	58.6863	90.1516	-3.57079	470.486	47.6211
20.8	5.33714	58.5615	90.1312	-2.2506	470.493	47.6237
20.8167	5.33684	58.5363	90.1203	-3.3651	470.523	47.6238
20.8333	5.32753	58.5305	90.1565	-2.62123	470.477	47.6229
20.85	5.3318	58.5601	90.1428	-1.22475	470.352	47.622
20.8667	5.33379	58.505	90.0996	-3.10585	470.515	47.6226
20.8833	5.3344	58.5345	90.1553	-2.75658	470.471	47.6226
20.9	5.33501	58.5427	90.1186	-2.49962	470.325	47.6215
20.9167	5.33257	58.5244	90.1644	-1.99898	470.496	47.6217
20.9333	5.3286	58.4885	90.0855	-2.7935	470.431	47.6225
20.95	5.32921	58.5986	90.2052	-2.71538	470.388	47.6206
20.9667	5.33257	58.5661	90.1853	-1.93047	470.344	47.6246
20.9833	5.32799	58.518	90.1189	-2.97707	470.409	47.6238
21	5.326	58.5427	90.0776	-2.23625	470.374	47.6263
21.0167	5.32997	58.5122	90.0974	-1.856	470.378	47.6226
21.0333	5.32829	58.5207	90.0855	-3.37883	470.268	47.6266
21.05	5.32982	58.5659	90.1635	-2.62123	470.369	47.6218
21.0667	5.33577	58.5365	90.1028	-2.37755	470.336	47.6225
21.0833	5.33272	58.5876	90.2943	-1.92986	470.169	47.6249
21.1	5.32997	58.5445	90.1016	-1.82671	470.335	47.6218
21.1167	5.33241	58.534	90.1655	-1.64497	470.404	47.6225
21.1333	5.33257	58.5654	90.142	-1.60088	470.382	47.6243
21.15	5.32875	58.521	90.0951	-2.41737	470.366	47.6237
21.1667	5.32799	58.5333	90.1473	-2.03117	470.37	47.6214
21.1833	5.33104	58.5748	90.1287	-1.64787	470.381	47.6197
21.2	5.33043	58.5947	90.2348	-1.07872	470.397	47.6162
21.2167	5.33379	58.6152	90.2187	-2.5634	470.379	47.6199
21.2333	5.33394	58.6079	90.2406	-2.28157	470.343	47.6183
21.25	5.33363	58.6346	90.216	-1.48048	470.454	47.6189
21.2667	5.33516	58.5719	90.1795	-2.21413	470.37	47.6168
21.2833	5.33501	58.6059	90.2995	-2.79655	470.376	47.6159
21.3	5.33485	58.5026	90.0797	-2.4102	470.439	47.6148
21.3167	5.33653	58.5932	90.1859	-2.30598	470.353	47.6141
21.3333	5.33363	58.5397	90.1373	-2.1534	470.454	47.6177
21.35	5.3315	58.6231	90.2634	-2.41737	470.446	47.6183
21.3667	5.33089	58.6045	90.1318	-2.15279	470.312	47.6176
21.3833	5.32982	58.5468	90.1298	-1.98769	470.428	47.6196
21.4	5.32951	58.527	90.0974	-1.43089	470.365	47.6179
21.4167	5.33211	58.579	90.229	-2.84599	470.372	47.6182
21.4333	5.33623	58.5258	90.0842	-2.17308	470.44	47.617
21.45	5.32997	58.5661	90.1638	-2.34535	470.471	47.6185
21.4667	5.33058	58.5963	90.2169	-2.27562	470.4	47.6168
21.4833	5.33134	58.6279	90.1986	-2.67616	470.394	47.6156
21.5	5.33257	58.6231	90.1789	-2.13249	470.464	47.617
21.5167	5.33241	58.5233	90.1156	-2.00676	470.486	47.618
21.5333	5.33699	58.5548	90.1664	-2.83577	470.588	47.6199
21.55	5.33608	58.5018	90.064	-1.70158	470.438	47.6144
21.5667	5.3376	58.5862	90.1965	-2.75902	470.629	47.6136
21.5833	5.33714	58.552	90.1562	-3.09456	470.547	47.6135
21.6	5.34081	58.5299	90.1389	-2.73033	470.371	47.615
21.6167	5.34172	58.5972	90.1649	-2.3954	470.409	47.6164
21.6333	5.34584	58.5706	90.196	-2.4865	470.504	47.6191
21.65	5.3437	58.5363	90.1183	-1.93108	470.319	47.616
21.6667	5.3463	58.5842	90.095	-2.41264	470.341	47.6127
21.6833	5.34737	58.5877	90.1074	-1.26701	470.341	47.6167
21.7	5.34538	58.5275	90.1131	-2.65938	470.306	47.6165
21.7167	5.34447	58.5679	90.1801	-1.69792	470.318	47.6131
21.7333	5.34874	58.5458	90.1353	-2.16881	470.304	47.6164
21.75	5.34676	58.5661	90.1702	-2.11342	470.252	47.6171
21.7667	5.3466	58.5229	90.1072	-2.09312	470.361	47.6136
21.7833	5.3463	58.4782	90.0581	-3.09746	470.35	47.6141
21.8	5.3434	58.5445	90.1562	-2.46208	470.235	47.6189
21.8167	5.34386	58.5116	90.1128	-2.04674	470.316	47.6199
21.8333	5.34203	58.5299	90.1078	-2.48116	470.286	47.6176
21.85	5.34142	58.5209	90.1446	-1.17287	470.292	47.6189
21.8667	5.34416	58.4985	90.0684	-2.10991	470.279	47.6194
21.8833	5.34447	58.5369	90.1713	-1.6938	470.083	47.6206
21.9	5.34233	58.7319	90.22	-2.17659	470.341	47.622
21.9167	5.33974	58.5651	90.2053	-1.80351	470.276	47.6243
21.9333	5.34004	58.5064	90.0338	-2.60399	470.195	47.6225
21.95	5.34401	58.5828	90.1444	-1.70753	470.328	47.6235
21.9667	5.34798	58.5601	90.1981	-1.91017	470.424	47.6225
21.9833	5.34508	58.5691	90.1591	-1.44463	470.254	47.6214
22	5.34905	58.5366	90.1099	-1.39763	470.373	47.6228
22.0167	5.3495	58.4939	90.1081	-1.5406	470.435	47.6214
22.0333	5.35027	58.5802	90.1264	-1.30699	470.389	47.6228
22.05	5.34554	58.5938	90.173	-1.856	470.437	47.6202
22.0667	5.3463	58.5461	90.1736	-2.00432	470.425	47.6217
22.0833	5.34966	58.5789	90.2436	-0.97496	470.378	47.6212
22.1	5.34767	58.514	90.0732	-1.52214	470.464	47.6237
22.1167	5.34706	58.5017	90.0893	-1.55373	470.458	47.6202
22.1333	5.34554	58.5842	90.2305	-2.06993	470.323	47.6234
22.15	5.34828	58.5719	90.1948	-1.2217	470.408	47.6189
22.1667	5.35057	58.4911	90.0443	-1.43333	470.418	47.6177
22.1833	5.35072	58.587	90.216	-1.57814	470.403	47.6185
22.2	5.34981	58.5445	90.124	-2.5074	470.395	47.6186
22.2167	5.35103	58.5279	90.1101	-1.94832	470.424	47.6154
22.2333	5.34706	58.5426	90.1002	-1.22826	470.402	47.6141
22.25	5.34706	58.4805	90.0463	-1.57692	470.361	47.6148
22.2667	5.3495	58.5198	90.0526	-2.02873	470.308	47.6136
22.2833	5.35194	58.5429	90.1	-0.932083	470.352	47.6156
22.3	5.35484	58.4922	90.0208	-1.5847	470.307	47.6127
22.3167	5.35149	58.5474	90.1588	-2.28447	470.277	47.6138
22.3333	5.35027	58.5487	90.1128	-1.24565	470.278	47.6177
22.35	5.3521	58.5276	90.1666	-0.947495	470.355	47.6185
22.3667	5.35286	58.5932	90.1714	-1.46431	470.215	47.6168
22.3833	5.35835	58.5337	90.1717	-1.96495	470.286	47.6159
22.4	5.35744	58.4965	90.0768	-1.41243	470.355	47.6162
22.4167	5.35637	58.4982	90.0947	-1.81129	470.196	47.6173
22.4333	5.3579	58.6996	90.2194	-1.2188	470.384	47.617
22.45	5.35637	58.5342	90.1441	-2.53059	470.363	47.6179
22.4667	5.3579	58.6077	90.2241	-1.05186	470.274	47.6154
22.4833	5.35622	58.5078	90.0805	-1.63002	470.451	47.6148
22.5	5.35912	58.5117	90.0761	-1.46248	470.467	47.616
22.5167	5.35561	58.5099	90.0925	-0.80864	470.292	47.6171
22.5333	5.35759	58.5426	90.1412	-1.61217	470.462	47.6159
22.55	5.35683	58.5012	90.0776	-1.47331	470.473	47.6142
22.5667	5.35545	58.5929	90.0845	-1.92268	470.328	47.6154
22.5833	5.35912	58.5459	90.1093	-1.24672	470.438	47.6151
22.6	5.35881	58.4797	90.0217	-1.32957	470.464	47.6171
22.6167	5.35469	58.6469	90.29	-1.07216	470.336	47.62
22.6333	5.35484	58.5198	90.1308	-1.50673	470.452	47.6162
22.65	5.35606	58.5038	90.0814	-1.33858	470.421	47.6156
22.6667	5.35286	58.5284	90.1528	-0.473099	470.371	47.6182
22.6833	5.34828	58.5774	90.1362	-0.407486	470.432	47.6206
22.7	5.34798	58.5561	90.1531	-1.62163	470.398	47.6203
22.7167	5.34996	58.5847	90.192	-1.01494	470.259	47.617
22.7333	5.35347	58.5613	90.1243	-1.5609	470.413	47.6157
22.75	5.35271	58.486	90.025	-1.68434	470.408	47.6141
22.7667	5.3495	58.7191	90.3182	-1.1216	470.315	47.616
22.7833	5.34905	58.538	90.1463	-0.895157	470.364	47.6153
22.8	5.35255	58.5157	90.0678	-1.66222	470.38	47.616
22.8167	5.35133	58.5377	90.0959	-0.735397	470.308	47.6127
22.8333	5.3466	58.5139	90.0602	-1.23314	470.396	47.6133
22.85	5.34859	58.5299	90.098	-1.94481	470.308	47.6128
22.8667	5.34905	58.5009	90.1127	-1.89049	470.299	47.6139
22.8833	5.35057	58.5198	90.1159	-1.54488	470.346	47.6138
22.9	5.34981	58.4924	90.055	-0.879593	470.327	47.6127
22.9167	5.3463	58.5932	90.2399	-0.877762	470.272	47.6119
22.9333	5.34813	58.5316	90.1193	-1.03874	470.415	47.6144
22.95	5.35088	58.5316	90.1379	-0.747299	470.341	47.613
22.9667	5.35332	58.5232	90.1048	-1.13823	470.216	47.6141
22.9833	5.34859	58.5323	90.1603	-1.55251	470.356	47.6144
23	5.34752	58.4844	90.0591	-1.10008	470.354	47.611
23.0167	5.34981	58.5136	90.0909	-0.764542	470.245	47.611
23.0333	5.34843	58.5801	90.2049	-1.70692	470.305	47.613
23.05	5.34981	58.5616	90.1728	-0.421219	470.354	47.6138
23.0667	5.3521	58.5056	90.0726	-1.38145	470.254	47.6124
23.0833	5.3524	58.5398	90.1109	-0.64888	470.329	47.6144
23.1	5.35637	58.5806	90.1351	-1.35948	470.323	47.6165
23.1167	5.35271	58.5983	90.1598	-1.28075	470.259	47.618
23.1333	5.35591	58.5238	90.0172	-1.20201	470.316	47.6127
23.15	5.35515	58.6146	90.2517	-1.41777	470.311	47.6095
23.1667	5.3553	58.5543	90.1933	-1.08818	470.214	47.6125
23.1833	5.35439	58.5276	90.1162	-1.39046	470.326	47.6102
23.2	5.35393	58.5018	90.1113	-0.650711	470.364	47.6139
23.2167	5.35378	58.5378	90.124	-0.986862	470.191	47.6102
23.2333	5.35423	58.5091	90.0796	-0.554123	470.313	47.6093
23.25	5.35362	58.6321	90.2036	-1.13228	470.333	47.6081
23.2667	5.35088	58.5647	90.1049	-1.03279	470.157	47.6051
23.2833	5.34752	58.6195	90.2332	-0.48439	470.278	47.6086
23.3	5.34828	58.6022	90.3223	-1.10374	470.226	47.6081
23.3167	5.34798	58.5165	90.0868	-0.916519	470.127	47.6095
23.3333	5.34706	58.5435	90.077	-1.15974	470.29	47.6081
23.35	5.3434	58.5113	90.1176	-0.569687	470.293	47.6089
23.3667	5.34584	58.5633	90.1365	-1.07994	470.15	47.6093
23.3833	5.34737	58.5397	90.1351	-1.21284	470.312	47.6119
23.4	5.34843	58.5482	90.1926	-1.31294	470.226	47.6124
23.4167	5.34508	58.5566	90.1046	-1.00304	470.085	47.6125
23.4333	5.34142	58.5409	90.1049	-0.91774	470.251	47.6128
23.45	5.34538	58.5142	90.0683	-1.13594	470.313	47.611
23.4667	5.34782	58.5259	90.1128	-0.799789	470.213	47.6102
23.4833	5.3524	58.5239	90.0686	-1.02562	470.263	47.6119
23.5	5.3521	58.5737	90.2367	-0.595322	470.284	47.6109
23.5167	5.35393	58.5304	90.1217	-1.1985	470.313	47.6113
23.5333	5.34996	58.5609	90.1725	-1.11321	470.272	47.6099
23.55	5.34996	58.5413	90.1339	-0.91423	470.259	47.6101
23.5667	5.34599	58.5859	90.1756	-1.59248	470.273	47.6107
23.5833	5.34721	58.6247	90.2908	-1.2664	470.272	47.6078
23.6	5.34859	58.4878	90.0062	-0.811081	470.267	47.6083
23.6167	5.34996	58.5322	90.106	-0.794907	470.263	47.6122
23.6333	5.35271	58.5252	90.084	-1.05782	470.282	47.6144
23.65	5.3524	58.538	90.149	-0.69603	470.297	47.6151
23.6667	5.3495	58.5101	90.0593	-1.11809	470.285	47.6116
23.6833	5.35088	58.5355	90.1164	-1.11031	470.246	47.6136
23.7	5.34935	58.6315	90.2906	-0.668564	470.265	47.616
23.7167	5.35088	58.5242	90.1122	-0.689468	470.307	47.618
23.7333	5.34859	58.5369	90.1601	-1.37611	470.28	47.6174
23.75	5.3495	58.5648	90.169	-1.03218	470.278	47.613
23.7667	5.34874	58.5999	90.2549	-0.97435	470.354	47.6124
23.7833	5.35042	58.5203	90.0973	-1.39046	470.275	47.6106
23.8	5.35271	58.5294	90.1103	-0.15007	470.262	47.6102
23.8167	5.35149	58.5561	90.1418	-0.633469	470.219	47.6102
23.8333	5.34721	58.547	90.0954	-0.714493	470.2	47.6077
23.85	5.34584	58.5323	90.0706	-0.892105	470.281	47.6121
23.8667	5.34447	58.522	90.1382	-0.831375	470.226	47.6122
23.8833	5.34691	58.5116	90.0591	-1.63841	470.14	47.6119
23.9	5.34477	58.5848	90.1717	-1.19072	470.286	47.6142
23.9167	5.34889	58.5658	90.1603	-0.595932	470.246	47.6127
23.9333	5.34874	58.5624	90.1605	-0.553513	470.131	47.6089
23.95	5.35561	58.5053	90.0816	-1.44341	470.242	47.6098
23.9667	5.35545	58.5493	90.1518	-0.885544	470.275	47.6112
23.9833	5.355	58.5085	90.0666	-0.524368	470.15	47.6127
24	5.3553	58.5261	90.1339	-1.36299	470.256	47.6125
24.0167	5.35683	58.5799	90.2821	-0.951767	470.258	47.6145
24.0333	5.36079	58.5285	90.1394	-0.984573	470.134	47.6119
24.05	5.36446	58.5601	90.1293	-0.994644	470.253	47.6106
24.0667	5.36354	58.5679	90.1464	-1.18248	470.235	47.6115
24.0833	5.36293	58.5874	90.1981	-1.67839	470.137	47.6102
24.1	5.36049	58.5326	90.1151	-0.96611	470.278	47.6124
24.1167	5.36186	58.4969	90.0941	-1.59904	470.25	47.6139
24.1333	5.36003	58.534	90.1511	-0.721054	470.226	47.6115
24.15	5.36293	58.5412	90.1087	-0.546494	470.25	47.6107
24.1667	5.36049	58.5845	90.1493	-0.842667	470.281	47.6109
24.1833	5.35896	58.5816	90.239	-0.985184	470.249	47.6106
24.2	5.35835	58.5116	90.0898	-0.840836	470.21	47.6061
24.2167	5.36018	58.4953	90.1145	-1.2957	470.246	47.6058
24.2333	5.35667	58.5195	90.0591	-0.850449	470.293	47.608
24.25	5.35362	58.5249	90.0883	-0.995255	470.267	47.6035
24.2667	5.35484	58.6401	90.165	-1.20445	470.339	47.6048
24.2833	5.35835	58.532	90.16	-0.702591	470.367	47.6048
24.3	5.35805	58.5313	90.1022	-0.00816345	470.344	47.6025
24.3167	5.35576	58.5322	90.1672	-0.25856	470.363	47.6066
24.3333	5.35622	58.5511	90.1478	-0.48378	470.369	47.6049
24.35	5.35332	58.518	90.1128	-0.48439	470.33	47.6034
24.3667	5.35576	58.5989	90.1804	-1.08101	470.337	47.6057
24.3833	5.35149	58.5452	90.1438	-0.86174	470.331	47.6044
24.4	5.35316	58.5471	90.1074	-0.437393	470.243	47.6041
24.4167	5.35683	58.5079	90.1141	-0.792618	470.339	47.6049
24.4333	5.35683	58.5809	90.2657	-1.38084	470.335	47.6063
24.45	5.35591	58.5027	90.0698	-0.492783	470.189	47.6075
24.4667	5.35774	58.5674	90.1728	-0.849838	470.315	47.6008
24.4833	5.35896	58.585	90.2079	-0.69725	470.375	47.6003
24.5	5.35988	58.5381	90.1144	-0.695419	470.203	47.6034
24.5167	5.36217	58.5275	90.1374	-0.740738	470.295	47.6061
24.5333	5.3582	58.5116	90.1002	-1.23726	470.265	47.6054
24.55	5.35896	58.6802	90.272	-0.845108	470.171	47.602
24.5667	5.36034	58.5604	90.099	-0.462418	470.31	47.599
24.5833	5.35652	58.5163	90.0816	-0.185165	470.271	47.5996
24.6	5.3553	58.5091	90.0834	-1.07338	470.26	47.602
24.6167	5.35973	58.5032	90.1005	-0.576248	470.333	47.6035
24.6333	5.35912	58.5363	90.1522	0.300369	470.332	47.6029
24.65	5.36202	58.6021	90.1547	0.755234	470.311	47.607
24.6667	5.36293	58.5343	90.113	0.381546	470.332	47.6095
24.6833	5.36293	58.5374	90.1215	-0.0284576	470.364	47.6112
24.7	5.3672	58.5441	90.1659	0.675888	470.377	47.6101
24.7167	5.36202	58.5821	90.2931	0.277786	470.384	47.6092
24.7333	5.35896	58.614	90.117	-0.576248	470.428	47.608
24.75	5.35744	58.5465	90.1606	-0.455856	470.444	47.6118
24.7667	5.35667	58.5111	90.0662	-0.788345	470.377	47.6142
24.7833	5.35912	58.6041	90.1293	-0.424271	470.346	47.6147
24.8	5.35835	58.5966	90.1907	-0.069046	470.433	47.6109
24.8167	5.36385	58.5117	90.0842	-1.17592	470.377	47.6089
24.8333	5.36125	58.478	90.0289	-1.11153	470.389	47.6096
24.85	5.3611	58.6112	90.221	-1.28792	470.342	47.6124
24.8667	5.36079	58.5404	90.0701	-1.34987	470.249	47.6107
24.8833	5.36171	58.5012	90.1182	-1.01677	470.328	47.6098
24.9	5.3614	58.5654	90.1104	-1.32484	470.295	47.6115
24.9167	5.36339	58.5436	90.1096	-0.621567	470.15	47.611
24.9333	5.36415	58.5401	90.1193	-0.759811	470.311	47.6128
24.95	5.36568	58.4907	90.0521	-1.09306	470.307	47.6147
24.9667	5.36491	58.4867	90.0546	-1.27419	470.147	47.6147
24.9833	5.36827	58.5246	90.0967	-0.938644	470.301	47.6104
25	5.36873	58.5937	90.2021	-0.896835	470.353	47.6099
25.0167	5.37071	58.5084	90.0944	-0.424881	470.344	47.6098
25.0333	5.37392	58.6538	90.2834	-1.35704	470.333	47.6116
25.05	5.37468	58.5743	90.2071	-1.10374	470.303	47.6115
25.0667	5.36934	58.5729	90.1379	-1.12038	470.32	47.6109
25.0833	5.36903	58.5719	90.1359	-1.27068	470.306	47.6153
25.1	5.37239	58.5725	90.1772	-1.05843	470.298	47.6151
25.1167	5.37315	58.5207	90.1086	-1.06499	470.329	47.6148
25.1333	5.37163	58.5494	90.1222	-0.629807	470.386	47.6119
25.15	5.37087	58.5215	90.0686	-1.06148	470.42	47.611
25.1667	5.37041	58.5062	90.0668	-1.19667	470.34	47.613
25.1833	5.37651	58.5673	90.183	-1.70876	470.301	47.6131
25.2	5.37651	58.617	90.2634	-0.792618	470.382	47.616
25.2167	5.37865	58.5246	90.0584	-1.30043	470.335	47.6124
25.2333	5.37956	58.5929	90.2595	-0.69191	470.232	47.6136
25.25	5.38384	58.4705	90.0005	-1.61873	470.372	47.6139
25.2667	5.38216	58.5378	90.0588	-1.24016	470.38	47.6139
25.2833	5.38155	58.5488	90.1554	-0.653153	470.203	47.6185
25.3	5.38292	58.6076	90.2055	-0.472488	470.282	47.6153
25.3167	5.38384	58.5667	90.2018	-1.24611	470.375	47.6138
25.3333	5.3817	58.74	90.5294	-0.773544	470.23	47.6133
25.35	5.38231	58.588	90.1817	0.670548	470.358	47.6139
25.3667	5.38429	58.5537	90.129	-0.885544	470.27	47.6096
25.3833	5.38551	58.5104	90.0233	-0.518417	470.298	47.6124
25.4	5.38811	58.5615	90.1171	-0.909958	470.377	47.6153
25.4167	5.39009	58.5659	90.1296	-0.188828	470.34	47.6154
25.4333	5.38918	58.6083	90.1865	-0.786667	470.271	47.6154
25.45	5.38704	58.5082	90.0452	-1.24977	470.333	47.6157
25.4667	5.39131	58.5722	90.1896	-1.51619	470.317	47.6183
25.4833	5.38857	58.4917	90.0234	-1.44173	470.267	47.6157
25.5	5.38658	58.5586	90.0903	-1.11687	470.272	47.6167
25.5167	5.38551	58.5525	90.1847	-0.358658	470.326	47.6179
25.5333	5.38597	58.5932	90.2775	-1.93993	470.317	47.6162
25.55	5.38399	58.4994	90.0367	-1.24382	470.24	47.6136
25.5667	5.38811	58.5725	90.183	-0.877762	470.28	47.6136
25.5833	5.3878	58.5134	90.0852	-0.96611	470.336	47.6151
25.6	5.38826	58.5352	90.068	0.0392914	470.283	47.6174
25.6167	5.38612	58.5362	90.144	-0.599442	470.301	47.6136
25.6333	5.38734	58.518	90.1109	-0.413437	470.31	47.6154
25.65	5.38658	58.5569	90.1223	-0.575638	470.244	47.6156
25.6667	5.38918	58.5621	90.1308	-0.453415	470.333	47.6136
25.6833	5.38582	58.5735	90.1144	-0.579758	470.327	47.6154
25.7	5.38857	58.5896	90.1431	-0.85762	470.178	47.6136
25.7167	5.38658	58.5339	90.0759	-0.42717	470.369	47.6128
25.7333	5.38582	58.5214	90.0707	-0.763931	470.296	47.6139
25.75	5.38811	58.5413	90.1127	-0.576859	470.359	47.6217
25.7667	5.39116	58.5156	90.0689	-1.01967	470.366	47.6215
25.7833	5.39009	58.5581	90.1513	-0.898056	470.447	47.62
25.8	5.39146	58.5444	90.1057	-0.863571	470.383	47.6188
25.8167	5.38734	58.55	90.1412	-0.439072	470.364	47.6151
25.8333	5.39207	58.5421	90.1431	-0.703201	470.42	47.6144
25.85	5.39421	58.5098	90.0938	-1.24916	470.41	47.6165
25.8667	5.39269	58.5847	90.2459	-0.738907	470.344	47.6148
25.8833	5.39299	58.6323	90.2061	0.241928	470.373	47.6176
25.9	5.39101	58.5793	90.1302	-0.818863	470.433	47.6157
25.9167	5.38734	58.4908	90.0495	-0.434341	470.401	47.6173
25.9333	5.38582	58.5758	90.0803	-0.564957	470.404	47.6167
25.95	5.38353	58.5659	90.2186	-0.393906	470.379	47.6138
25.9667	5.38796	58.5418	90.1098	-0.864639	470.295	47.6112
25.9833	5.38734	58.5313	90.1479	-1.21284	470.369	47.6124
26	5.3875	58.5877	90.1725	-0.222702	470.333	47.6164
26.0167	5.38826	58.5355	90.0794	-0.553055	470.158	47.6168
26.0333	5.39299	58.5127	90.0555	-1.16753	470.357	47.6173
26.05	5.39604	58.5784	90.1377	-0.390244	470.309	47.618
26.0667	5.3907	58.5107	90.0741	-1.02623	470.205	47.6104
26.0833	5.38841	58.494	90.0578	-0.293045	470.241	47.6142
26.1	5.39543	58.4888	90.0491	-0.86113	470.249	47.6139
26.1167	5.39619	58.6152	90.2255	-0.654831	470.254	47.6173
26.1333	5.39726	58.5252	90.149	-0.862351	470.227	47.6167
26.15	5.39696	58.5194	90.0842	-1.51314	470.22	47.6162
26.1667	5.40047	58.5568	90.144	-0.705643	470.268	47.6162
26.1833	5.40077	58.4989	90.079	-0.195389	470.21	47.6125
26.2	5.39711	58.5224	90.1501	-0.69191	470.249	47.6127
26.2167	5.39772	58.5423	90.1235	-1.01494	470.236	47.6135
26.2333	5.39894	58.6248	90.1997	-0.515976	470.183	47.6173
26.25	5.39955	58.5072	90.0416	-0.539322	470.231	47.6148
26.2667	5.40001	58.5381	90.1122	-0.414658	470.26	47.6167
26.2833	5.40321	58.5569	90.111	-0.786057	470.233	47.6153
26.3	5.40566	58.5471	90.1054	-0.681686	470.368	47.6167
26.3167	5.40443	58.5745	90.1258	-0.593491	470.369	47.6174
26.3333	5.40749	58.5062	90.0724	-0.641861	470.258	47.6185
26.35	5.40627	58.4899	90.0361	-0.248947	470.41	47.6189
26.3667	5.4052	58.4989	90.051	-0.36705	470.392	47.6212
26.3833	5.4055	58.561	90.1217	-0.279465	470.163	47.6193
26.4	5.40459	58.5201	90.1237	-0.569077	470.337	47.6159
26.4167	5.40825	58.5699	90.1684	-1.14906	470.405	47.618
26.4333	5.40611	58.4945	90.0642	-0.940476	470.365	47.6212
26.45	5.40489	58.5166	90.0448	-0.337753	470.316	47.6215
26.4667	5.4055	58.6213	90.1949	-0.482712	470.282	47.6229
26.4833	5.40428	58.5668	90.1516	-0.166702	470.303	47.6215
26.5	5.40794	58.5813	90.1554	-0.158463	470.28	47.6186
26.5167	5.40443	58.4878	89.9966	-0.0553131	470.276	47.6202
26.5333	5.40672	58.5677	90.1119	-0.221634	470.282	47.6168
26.55	5.4052	58.5867	90.2305	-0.0856781	470.289	47.6171
26.5667	5.40337	58.5311	90.1214	-1.01555	470.321	47.6147
26.5833	5.40825	58.5188	90.1574	-0.672836	470.289	47.6144
26.6	5.40459	58.4795	90.0335	0.00358582	470.215	47.6127
26.6167	5.40337	58.5217	90.0622	-0.41954	470.373	47.6145
26.6333	5.39925	58.5194	90.0677	0.365372	470.364	47.6154
26.65	5.40443	58.5522	90.1583	0.179367	470.209	47.6154
26.6667	5.40413	58.4777	90.0166	-0.282364	470.307	47.6154
26.6833	5.40611	58.5496	90.1411	-0.343246	470.354	47.6151
26.7	5.41023	58.5368	90.164	-0.166702	470.165	47.6174
26.7167	5.41145	58.5185	90.0855	-0.740738	470.29	47.6174
26.7333	5.4084	58.6239	90.1514	-0.165482	470.319	47.6189
26.75	5.4084	58.5757	90.1345	-0.452805	470.345	47.6202
26.7667	5.40413	58.5613	90.1139	-0.378952	470.332	47.6206
26.7833	5.40337	58.5755	90.1803	-0.736618	470.284	47.6203
26.8	5.40962	58.4863	90.0581	-0.667496	470.307	47.6197
26.8167	5.40764	58.5465	90.1246	-0.439682	470.325	47.6182
26.8333	5.40947	58.5502	90.1435	-0.997696	470.282	47.6186
26.85	5.40947	58.486	90.0474	-0.738907	470.283	47.6162
26.8667	5.40825	58.5322	90.138	0.100784	470.28	47.6188
26.8833	5.40764	58.5082	90.0729	-2.44484	470.323	47.6177
26.9	5.40932	58.5201	90.0726	-2.45018	470.256	47.6142
26.9167	5.40901	58.5134	90.0912	-0.92247	470.253	47.6186
26.9333	5.40718	58.5114	90.0629	0.40947	470.267	47.6165
26.95	5.41084	58.5128	90.1142	0.78682	470.298	47.6157
26.9667	5.41206	58.4989	90.0639	-0.306168	470.207	47.6185
26.9833	5.41115	58.5218	90.0897	0.256882	470.295	47.618
27	5.40993	58.5172	90.099	-0.679398	470.314	47.6122
27.0167	5.41222	58.5438	90.1417	0.19371	470.115	47.6128
27.0333	5.40932	58.5374	90.1031	0.261612	470.248	47.616
27.05	5.41466	58.5235	90.1235	-0.0141144	470.251	47.6151
27.0667	5.41283	58.4727	90.0237	-0.374832	470.283	47.62
27.0833	5.41313	58.5407	90.0683	-0.594101	470.193	47.6203
27.1	5.41283	58.5149	90.0941	0.215836	470.263	47.6211
27.1167	5.41512	58.5418	90.0623	1.24214	470.201	47.6185
27.1333	5.41603	58.5723	90.1861	-1.05782	470.176	47.6154
27.15	5.41771	58.6315	90.3854	0.7444	470.212	47.6194
27.1667	5.41801	58.5313	90.1392	-1.32668	470.205	47.6173
27.1833	5.41939	58.5639	90.1257	-0.550613	470.138	47.6189
27.2	5.42397	58.5308	90.0788	-1.06377	470.281	47.6171
27.2167	5.42519	58.4879	90.0394	0.104294	470.256	47.6205
27.2333	5.42671	58.6527	90.16	-0.176926	470.141	47.62
27.25	5.42595	58.6086	90.1746	-0.204239	470.234	47.6189
27.2667	5.42671	58.5204	90.1365	2.12547	470.278	47.6211
27.2833	5.42961	58.5059	90.0941	0.480423	470.123	47.622
27.3	5.42931	58.5639	90.1299	-1.13777	470.216	47.6238
27.3167	5.43358	58.5572	90.1124	-0.876083	470.183	47.6206
27.3333	5.43465	58.5349	90.1026	0.146103	470.142	47.6208
27.35	5.43617	58.5615	90.1182	-1.74568	470.276	47.6221
27.3667	5.43663	58.5458	90.0774	-0.457687	470.27	47.6218
27.3833	5.43663	58.5375	90.0842	-0.657883	470.298	47.6206
27.4	5.4351	58.5564	90.1383	0.321274	470.284	47.6182
27.4167	5.43526	58.5493	90.1386	-1.07094	470.3	47.6186
27.4333	5.43327	58.605	90.1348	-0.26207	470.235	47.6196
27.45	5.43648	58.5394	90.1684	0.0858307	470.34	47.6225
27.4667	5.43648	58.5709	90.1728	0.329666	470.371	47.6211
27.4833	5.43846	58.4901	90.0301	-0.415878	470.313	47.6211
27.5	5.43922	58.5323	90.1585	-0.25383	470.279	47.6206
27.5167	5.43938	58.5203	90.0927	0.317154	470.365	47.6185
27.5333	5.44075	58.551	90.1162	-1.21696	470.348	47.62
27.55	5.43999	58.5442	90.1298	-0.75798	470.259	47.6211
27.5667	5.44106	58.4864	90.0399	0.582962	470.264	47.6197
27.5833	5.44609	58.5775	90.1305	0.535812	470.272	47.62
27.6	5.44701	58.5	90.0669	-1.10909	470.157	47.6197
27.6167	5.44869	58.4925	90.0599	-1.43089	470.305	47.6209
27.6333	5.44701	58.5011	90.0582	-0.610733	470.303	47.6226
27.65	5.44457	58.594	90.1916	1.24458	470.182	47.6252
27.6667	5.44472	58.5299	90.182	-0.441513	470.304	47.624
27.6833	5.44472	58.5316	90.1658	-1.23543	470.305	47.6234
27.7	5.44212	58.5896	90.2175	0.364151	470.277	47.62
27.7167	5.44563	58.5554	90.1319	-1.31538	470.311	47.6228
27.7333	5.44838	58.5047	90.0886	-1.06972	470.322	47.6241
27.75	5.4467	58.4968	90.079	-0.31868	470.236	47.6232
27.7667	5.44609	58.5291	90.1022	-0.91423	470.263	47.6221
27.7833	5.44365	58.5554	90.0971	0.198441	470.354	47.6223
27.8	5.44243	58.5307	90.0372	-1.22414	470.308	47.6212
27.8167	5.44289	58.5391	90.1031	-0.799789	470.17	47.6225
27.8333	5.44167	58.536	90.1095	-0.792618	470.266	47.624
27.85	5.44273	58.4928	90.0646	0.577011	470.322	47.6257
27.8667	5.43861	58.4939	90.043	0.425644	470.259	47.6234
27.8833	5.4406	58.5542	90.1687	0.338516	470.348	47.6212
27.9	5.4438	58.5316	90.1301	-0.460587	470.338	47.6241
27.9167	5.44624	58.514	90.113	-0.351486	470.264	47.6263
27.9333	5.44167	58.5925	90.2325	-0.616684	470.356	47.6269
27.95	5.43541	58.5159	90.0747	-0.440903	470.328	47.6226
27.9667	5.43663	58.5323	90.1162	-0.882034	470.213	47.6205
27.9833	5.43892	58.549	90.1543	-1.34926	470.352	47.6212
28	5.44014	58.5455	90.1646	-0.991135	470.288	47.6235
28.0167	5.43663	58.5032	90.0779	-0.691299	470.261	47.6229
28.0333	5.43709	58.5032	90.1093	-1.33858	470.287	47.6211
28.05	5.43877	58.4806	90.0034	-0.284195	470.279	47.6223
28.0667	5.44365	58.6153	90.3082	-0.544052	470.268	47.6263
28.0833	5.44365	58.5366	90.1353	-0.248947	470.195	47.6275
28.1	5.44304	58.5922	90.219	-0.465927	470.222	47.627
28.1167	5.44746	58.5165	90.0892	-0.96962	470.229	47.6258
28.1333	5.44807	58.5363	90.1391	-0.64888	470.12	47.6252
28.15	5.44655	58.5165	90.0709	-1.1335	470.118	47.627
28.1667	5.44624	58.5174	90.0231	-1.14967	470.158	47.6228
28.1833	5.4493	58.4899	90.0666	0.339737	470.104	47.6252
28.2	5.45342	58.502	90.0687	0.167465	470.169	47.6264
28.2167	5.45525	58.5813	90.1403	-0.627518	470.201	47.6244
28.2333	5.45189	58.5873	90.1801	-0.770493	470.112	47.6246
28.25	5.45158	58.4899	90.0486	0.73494	470.248	47.6246
28.2667	5.44441	58.5293	90.0401	-0.467758	470.255	47.6261
28.2833	5.44746	58.507	90.0735	0.613937	470.133	47.6263
28.3	5.4464	58.5391	90.0494	-0.195389	470.259	47.6302
28.3167	5.44701	58.4948	90.0393	0.637741	470.276	47.6319
28.3333	5.44594	58.5426	90.1218	-0.377731	470.261	47.6281
28.35	5.44487	58.5183	90.0568	0.253983	470.225	47.6289
28.3667	5.44838	58.5468	90.088	-0.934525	470.307	47.6305
28.3833	5.44884	58.5545	90.1118	-0.123215	470.316	47.6267
28.4	5.44792	58.5531	90.1002	-1.06621	470.229	47.6279
28.4167	5.45189	58.4682	89.9906	-0.721054	470.289	47.6261
28.4333	5.44991	58.577	90.1489	-0.323563	470.316	47.629
28.45	5.44533	58.5116	90.053	-0.344315	470.248	47.6322
28.4667	5.45006	58.5259	90.1109	-0.524979	470.225	47.6344
28.4833	5.45006	58.4924	90.0019	-1.18126	470.252	47.6334
28.5	5.45204	58.4904	90.0608	-0.658493	470.188	47.6292
28.5167	5.45174	58.5181	90.1217	-1.23604	470.281	47.6292
28.5333	5.4525	58.4951	90.0358	0.0930023	470.19	47.6301
28.55	5.45265	58.5152	90.0669	1.12114	470.017	47.6307
28.5667	5.45311	58.5479	90.0857	0.341568	470.249	47.631
28.5833	5.45219	58.4972	90.0675	0.0382233	470.224	47.6321
28.6	5.45189	58.5679	90.1629	-0.924912	470.122	47.6316
28.6167	5.45311	58.5282	90.1067	0.24437	470.164	47.6368
28.6333	5.45158	58.5432	90.0465	-0.619125	470.253	47.636
28.65	5.45052	58.5513	90.0839	1.13243	470.178	47.6368
28.6667	5.45158	58.5212	90.0802	-0.9655	470.151	47.6351
28.6833	5.45265	58.5259	90.1206	0.00480652	470.176	47.6353
28.7	5.45235	58.5253	90.113	0.0298309	470.23	47.6341
28.7167	5.44975	58.5508	90.2178	0.0357819	470.232	47.6353
28.7333	5.4528	58.494	90.0562	0.412521	470.211	47.6353
28.75	5.45662	58.5094	90.044	0.265274	470.241	47.6356
28.7667	5.45479	58.5493	90.0901	-0.0737762	470.233	47.6362
28.7833	5.45937	58.5636	90.1353	0.605545	470.149	47.637
28.8	5.4615	58.532	90.1145	-0.405197	470.18	47.6398
28.8167	5.46074	58.54	90.1241	-0.36232	470.068	47.6409
28.8333	5.45754	58.6507	90.2763	-0.121384	470.225	47.6406
28.85	5.46104	58.5429	90.1293	-0.239487	470.227	47.6389
28.8667	5.46181	58.5209	90.0275	-0.127945	470.057	47.6406
28.8833	5.4644	58.5362	90.0864	-0.223923	470.281	47.6392
28.9	5.46974	58.5377	90.107	-0.00343323	470.289	47.6397
28.9167	5.47081	58.5334	90.1032	-0.272903	470.222	47.6394
28.9333	5.46928	58.5806	90.2056	-0.160751	470.242	47.6424
28.95	5.47295	58.5389	90.1257	0.482254	470.256	47.6467
28.9667	5.47661	58.5645	90.1308	0.942917	470.282	47.6458
28.9833	5.47981	58.5238	90.1069	-0.327072	470.281	47.6412
29	5.48149	58.5214	90.0588	-0.0881195	470.286	47.6403
29.0167	5.48378	58.5253	90.1049	0.528641	470.367	47.6379
29.0333	5.4818	58.5456	90.0631	-0.144119	470.276	47.6398
29.05	5.47981	58.5493	90.1565	0.737839	470.296	47.6415
29.0667	5.48348	58.5308	90.1048	-0.169754	470.259	47.6453
29.0833	5.47936	58.5389	90.1719	-0.0618744	470.273	47.6402
29.1	5.47188	58.4966	90.0633	0.658646	470.283	47.6434
29.1167	5.47188	58.5459	90.1061	-0.257339	470.276	47.6423
29.1333	5.47218	58.4904	90.0623	0.229416	470.166	47.6438
29.15	5.47279	58.5532	90.212	-0.323563	470.283	47.6392
29.1667	5.48164	58.4753	90.0011	0.128098	470.212	47.6398
29.1833	5.48027	58.5401	90.1377	0.432663	470.053	47.64
29.2	5.48546	58.5595	90.1	-0.533371	470.206	47.645
29.2167	5.48439	58.5775	90.2111	-0.459366	470.201	47.6432
29.2333	5.48912	58.5416	90.1258	0.0530243	470.151	47.6447
29.25	5.49004	58.559	90.1287	0.103073	470.139	47.6441
29.2667	5.49156	58.5416	90.131	0.164566	470.147	47.6434
29.2833	5.49461	58.511	90.0658	0.152054	470.165	47.6406
29.3	5.49507	58.549	90.1208	0.706253	470.13	47.6427
29.3167	5.49477	58.5442	90.0793	0.503006	470.105	47.6423
29.3333	5.49492	58.5207	90.0903	0.614548	470.163	47.6415
29.35	5.4998	58.5128	90.1057	0.103073	470.103	47.6432
29.3667	5.50056	58.5169	90.1258	0.304031	470.143	47.6432
29.3833	5.4998	58.5082	90.0442	0.168076	470.16	47.6437
29.4	5.49828	58.4858	90.0398	0.225296	470.175	47.645
29.4167	5.49843	58.525	90.0806	0.331955	470.198	47.6414
29.4333	5.50118	58.4824	90.0408	-0.0981903	470.232	47.6415
29.45	5.50438	58.5894	90.1841	0.380936	470.124	47.6432
29.4667	5.5024	58.5566	90.0977	0.784378	470.304	47.6441
29.4833	5.50514	58.5554	90.1815	0.448227	470.275	47.6455
29.5	5.50942	58.6292	90.2309	0.0482941	470.152	47.6478
29.5167	5.51308	58.5326	90.1064	-0.223312	470.25	47.647
29.5333	5.51353	58.512	90.1124	-0.550003	470.329	47.6481
29.55	5.51552	58.552	90.0903	0.40947	470.287	47.6496
29.5667	5.51353	58.5897	90.2187	0.352249	470.247	47.6475
29.5833	5.51765	58.5821	90.205	-0.631638	470.255	47.6438
29.6	5.52071	58.5383	90.1656	0.40596	470.322	47.6427
29.6167	5.523	58.5923	90.1414	-0.489731	470.231	47.6466
29.6333	5.51949	58.5398	90.1637	-0.433121	470.164	47.645
29.65	5.52071	58.5613	90.1376	-0.337143	470.187	47.6437
29.6667	5.52254	58.6305	90.1354	-0.00999451	470.189	47.6469
29.6833	5.52925	58.5436	90.1205	-0.347977	470.25	47.6464
29.7	5.52971	58.531	90.1518	-0.778275	470.217	47.6443
29.7167	5.52971	58.5171	90.0938	-0.335464	470.116	47.6453
29.7333	5.52956	58.509	90.066	-0.601883	470.222	47.644
29.75	5.53352	58.5613	90.1553	-0.0957489	470.177	47.6501
29.7667	5.5349	58.4974	90.0671	-0.579758	470.015	47.6521
29.7833	5.53246	58.5326	90.0724	-0.123825	470.207	47.6507
29.8	5.53246	58.5236	90.062	-0.144119	470.242	47.6519
29.8167	5.53139	58.5078	90.0289	-0.395584	470.163	47.6533
29.8333	5.53383	58.5549	90.2076	-0.914841	470.197	47.6539
29.85	5.53871	58.514	90.0674	-0.494003	470.233	47.6539
29.8667	5.53642	58.5204	90.0974	-0.396805	470.238	47.6534
29.8833	5.53581	58.5285	90.1353	-0.48439	470.194	47.6518
29.9	5.53673	58.5749	90.1757	0.112686	470.226	47.6505
29.9167	5.53459	58.5352	90.1334	-0.736618	470.296	47.6501
29.9333	5.53352	58.5471	90.2132	0.322495	470.284	47.6505
29.95	5.53291	58.5304	90.0942	-0.463028	470.27	47.653
29.9667	5.5349	58.5313	90.0909	-0.335464	470.276	47.654
29.9833	5.53597	58.5561	90.155	-1.74385	470.258	47.6554
30	5.53459	58.6308	90.2772	-0.80101	470.288	47.6565
30.0167	5.53368	58.5394	90.183	-1.49406	470.299	47.6603
30.0333	5.53795	58.5693	90.0895	-0.900497	470.12	47.6582
30.05	5.53978	58.5426	90.1006	-0.530319	470.289	47.6571
30.0667	5.54131	58.5732	90.1978	-1.03523	470.294	47.6589
30.0833	5.54253	58.5264	90.1334	-1.12816	470.098	47.6542
30.1	5.54405	58.5882	90.2291	-0.930252	470.2	47.655
30.1167	5.54436	58.5615	90.1522	-1.49239	470.264	47.6583
30.1333	5.54588	58.527	90.0979	-0.507126	470.254	47.6583
30.15	5.54466	58.5859	90.2107	-0.911179	470.205	47.6574
30.1667	5.54482	58.563	90.1771	-0.936813	470.23	47.6577
30.1833	5.5407	58.6233	90.2468	-1.22063	470.223	47.6582
30.2	5.54131	58.5601	90.1672	-0.933304	470.204	47.655
30.2167	5.53963	58.5915	90.2013	-0.883255	470.166	47.655
30.2333	5.54161	58.5465	90.1406	-1.77788	470.178	47.6566
30.25	5.54497	58.5772	90.1566	-0.981522	470.202	47.6553
30.2667	5.54161	58.5954	90.3198	-0.760422	470.144	47.6543
30.2833	5.5468	58.6068	90.301	-0.642319	470.116	47.6582
30.3	5.55199	58.5423	90.107	-0.994034	470.13	47.66
30.3167	5.55016	58.5716	90.171	-0.964279	470.175	47.6604
30.3333	5.54863	58.5554	90.1376	-1.06804	470.181	47.6575
30.35	5.55168	58.5902	90.1734	-0.813522	470.032	47.6559
30.3667	5.55321	58.6073	90.2526	-0.828934	470.116	47.6585
30.3833	5.55489	58.6596	90.2882	-1.32851	470.207	47.6577
30.4	5.55046	58.5996	90.3341	-1.57753	470.02	47.6574
30.4167	5.55519	58.6408	90.3043	-1.27419	470.082	47.6585
30.4333	5.5616	58.5096	90.1295	-1.30821	470.185	47.6598
30.45	5.56419	58.6382	90.2902	-1.49651	470.149	47.6594
30.4667	5.55855	58.5482	90.1458	-1.33736	470.183	47.6614
30.4833	5.55687	58.6001	90.2549	-1.31111	470.144	47.6615
30.5	5.55748	58.5316	90.1202	-0.762863	470.167	47.6598
30.5167	5.5558	58.5699	90.2285	-1.57036	470.147	47.6606
30.5333	5.55794	58.6135	90.3246	-1.55495	470.163	47.6614
30.55	5.55901	58.5203	90.1147	-1.04347	470.211	47.6611
30.5667	5.55946	58.5467	90.1672	-1.3726	470.182	47.6606
30.5833	5.56175	58.6567	90.2325	-1.33385	470.187	47.6633
30.6	5.56023	58.5392	90.0524	-1.22536	470.2	47.6658
30.6167	5.56221	58.5874	90.2808	-0.710983	470.132	47.6672
30.6333	5.56496	58.5474	90.1818	-1.41365	470.264	47.667
30.65	5.56633	58.7199	90.3108	-0.85701	470.223	47.6687
30.6667	5.56419	58.6185	90.3544	-0.793228	470.024	47.6661
30.6833	5.56511	58.5958	90.3193	-1.11977	470.181	47.6699
30.7	5.56557	58.5448	90.2253	-1.3755	470.22	47.6695
30.7167	5.56389	58.5645	90.2122	-0.726395	470.143	47.6675
30.7333	5.56984	58.5453	90.202	-0.973129	470.174	47.6695
30.75	5.57289	58.576	90.2612	-0.806961	470.177	47.6699
30.7667	5.5764	58.5748	90.1376	-1.45119	470.254	47.6708
30.7833	5.57793	58.5419	90.2401	-1.17592	470.223	47.6734
30.8	5.57625	58.5877	90.2187	-1.49178	470.134	47.6727
30.8167	5.57808	58.6915	90.3437	-1.29326	470.198	47.6728
30.8333	5.57945	58.5601	90.1763	-1.19377	470.209	47.6717
30.85	5.58006	58.5568	90.2395	-0.935593	470.239	47.6746
30.8667	5.58037	58.5653	90.216	-0.663223	470.222	47.6771
30.8833	5.57777	58.5857	90.247	-0.632858	470.225	47.6765
30.9	5.58083	58.5535	90.1511	-0.817642	470.302	47.6749
30.9167	5.58662	58.5935	90.2502	-0.911179	470.3	47.6754
30.9333	5.58998	58.6291	90.2911	-1.07216	470.169	47.6748
30.95	5.58693	58.6404	90.2943	-1.09306	470.318	47.6795
30.9667	5.58891	58.549	90.1379	-0.829544	470.339	47.6788
30.9833	5.58693	58.6025	90.2088	-0.992813	470.131	47.6757
31	5.59258	58.5667	90.259	-1.2986	470.265	47.6783
31.0167	5.59334	58.6222	90.3439	-0.986862	470.284	47.6791
31.0333	5.59013	58.6131	90.3216	-1.48109	470.286	47.6771
31.05	5.58754	58.659	90.3336	-0.883713	470.216	47.6818
31.0667	5.59212	58.6198	90.2865	-0.449295	470.223	47.6817
31.0833	5.59364	58.5923	90.2818	-0.825424	470.236	47.6812
31.1	5.59166	58.7298	90.4217	-1.37016	470.2	47.6807
31.1167	5.59547	58.5984	90.2865	-0.894547	470.196	47.6815
31.1333	5.59639	58.6578	90.3751	-0.778275	470.209	47.68
31.15	5.59563	58.6478	90.3669	-0.611343	470.183	47.6821
31.1667	5.59929	58.6311	90.3417	-1.0984	470.172	47.6827
31.1833	5.60143	58.6671	90.3982	-0.4702	470.194	47.6817
31.2	5.60356	58.6752	90.3799	-1.02089	470.158	47.6852
31.2167	5.60707	58.6503	90.3144	-1.38145	470.261	47.6843
31.2333	5.60524	58.6143	90.3318	-0.41954	470.252	47.6861
31.25	5.60585	58.5796	90.2784	-1.24794	470.103	47.6821
31.2667	5.60661	58.624	90.3046	-1.21101	470.233	47.6839
31.2833	5.60417	58.6129	90.3442	-1.05064	470.316	47.6859
31.3	5.60722	58.6414	90.4435	-0.818863	470.213	47.6856
31.3167	5.60539	58.6471	90.4546	-1.15135	470.249	47.6901
31.3333	5.6028	58.666	90.5116	-1.86913	470.244	47.6908
31.35	5.60768	58.6823	90.5656	-0.901108	470.227	47.6949
31.3667	5.60783	58.6454	90.3878	-1.23482	470.209	47.6913
31.3833	5.60921	58.737	90.6783	-0.265121	470.251	47.6913
31.4	5.61119	58.6453	90.4836	-1.14311	470.232	47.6901
31.4167	5.60875	58.6657	90.4926	-0.960617	470.229	47.6894
31.4333	5.61058	58.6811	90.6126	-1.14784	470.203	47.6913
31.45	5.60936	58.8262	90.8073	-1.3636	470.139	47.6896
31.4667	5.61089	58.7849	90.756	-0.771713	470.129	47.6907
31.4833	5.61241	58.7467	90.7142	-0.950546	470.195	47.6928
31.5	5.61363	58.7273	90.7354	-1.15028	470.139	47.6936
31.5167	5.61073	58.78	90.8405	-1.3105	470.041	47.6954
31.5333	5.60905	58.8711	90.9615	-0.52681	470.198	47.6928
31.55	5.60951	58.9014	90.8503	-0.899887	470.193	47.698
31.5667	5.6118	58.8322	90.8997	-0.892105	470.036	47.6981
31.5833	5.61424	58.8129	90.9336	-1.07994	470.176	47.6971
31.6	5.61821	58.8516	91.1044	-1.00121	470.228	47.6986
31.6167	5.61546	58.8667	91.2125	-0.824204	470.182	47.6966
31.6333	5.62096	58.9948	91.4637	-0.702591	470.172	47.696
31.65	5.6208	58.8926	91.2483	-1.47148	470.188	47.6968
31.6667	5.62157	58.96	91.3866	-1.27174	470.244	47.6966
31.6833	5.6208	58.9439	91.4535	-0.0653839	470.23	47.696
31.7	5.61882	59.0035	91.5064	-1.12038	470.195	47.6987
31.7167	5.62233	58.9997	91.6569	-1.1895	470.196	47.6975
31.7333	5.62126	59.0452	91.749	-0.803299	470.263	47.6977
31.75	5.62218	59.1682	91.9347	-0.523758	470.236	47.6962
31.7667	5.62264	59.1084	91.9633	-0.152969	470.184	47.7004
31.7833	5.62309	59.1332	92.0507	-0.554733	470.114	47.6989
31.8	5.62416	59.2106	92.208	-0.853958	470.252	47.7012
31.8167	5.61928	59.2501	92.3867	-0.919571	470.197	47.7026
31.8333	5.61317	59.352	92.5884	-1.44341	470.038	47.7049
31.85	5.61882	59.3554	92.7177	-1.03523	470.166	47.7003
31.8667	5.62172	59.4173	92.9223	-0.91423	470.242	47.7029
31.8833	5.62325	59.5498	93.1318	-0.834274	470.102	47.7058
31.9	5.62614	59.5576	93.2768	-1.34331	470.184	47.7038
31.9167	5.62325	59.6552	93.5238	-0.653763	470.148	47.7049
31.9333	5.62767	59.5838	93.5302	-0.791397	470.189	47.7093
31.95	5.6321	59.6891	93.8284	-0.713272	470.194	47.7087
31.9667	5.63347	59.8017	94.0791	-1.26289	470.207	47.7122
31.9833	5.63438	59.876	94.3261	-1.02684	470.215	47.7096
32	5.63683	59.9058	94.5283	-0.97374	470.202	47.709
32.0167	5.63713	60.0773	94.9033	-1.27953	470.205	47.7131
32.0333	5.63561	60.0202	94.983	-1.01189	470.168	47.7135
32.05	5.63744	60.2062	95.4238	-1.36955	470.162	47.711
32.0667	5.64217	60.1868	95.4385	-0.212021	470.258	47.7122
32.0833	5.64491	60.2816	95.7716	-0.723496	470.243	47.7148
32.1	5.64812	60.3506	96.0001	-1.36055	470.189	47.7178
32.1167	5.64537	60.4958	96.4631	-1.02623	470.263	47.7126
32.1333	5.64552	60.507	96.6	-0.734177	470.23	47.7142
32.15	5.64735	60.7101	97.0222	-1.43394	469.966	47.7171
32.1667	5.64934	60.8041	97.3393	-1.29799	470.083	47.7164
32.1833	5.64995	60.8097	97.5271	-0.694809	470.155	47.7164
32.2	5.65315	60.9898	98.0027	-0.759811	470.071	47.7164
32.2167	5.65392	61.0278	98.2725	-0.986252	470.121	47.7186
32.2333	5.65514	61.0899	98.5096	-1.79985	470.14	47.723
32.25	5.65788	61.2595	98.9878	-0.505905	470.208	47.7258
32.2667	5.66383	61.2779	99.0954	-0.85762	470.184	47.7293
32.2833	5.6649	61.4843	99.6874	-0.781937	470.214	47.7291
32.3	5.66536	61.5527	99.9313	-1.47026	470.167	47.7273
32.3167	5.66948	61.627	100.246	-0.826035	470.16	47.7282
32.3333	5.66994	61.7724	100.603	-1.01189	470.188	47.729
32.35	5.6765	61.8797	100.962	-0.964279	470.169	47.7303
32.3667	5.67818	61.9643	101.276	-1.02562	470.096	47.7338
32.3833	5.67894	62.089	101.752	-1.05598	470.169	47.7349
32.4	5.68092	62.1673	102.09	-1.16692	470.221	47.7354
32.4167	5.68474	62.3585	102.493	-0.787888	470.055	47.7345
32.4333	5.68687	62.4229	102.858	-1.24138	470.149	47.7369
32.45	5.69267	62.4662	103.114	-1.01677	470.109	47.7383
32.4667	5.69847	62.6354	103.532	-0.775833	469.685	47.7406
32.4833	5.70183	62.7438	104.024	-0.736618	469.618	47.7403
32.5	5.70274	62.998	104.486	-0.117874	469.595	47.7384
32.5167	5.70702	63	104.79	-1.53999	469.599	47.7387
32.5333	5.71388	63.2122	105.187	-0.855179	469.417	47.7428
32.55	5.71907	63.1455	105.363	-1.12465	469.357	47.7451
32.5667	5.72197	63.3144	105.894	-1.14067	469.38	47.7448
32.5833	5.72807	63.3997	106.164	-0.676346	469.478	47.7447
32.6	5.73113	63.5764	106.726	-1.22108	469.553	47.7427
32.6167	5.7357	63.6221	107	-0.628738	469.629	47.7438
32.6333	5.7415	63.7415	107.354	-0.80864	469.71	47.7453
32.65	5.75188	63.8802	107.902	-1.12877	469.832	47.748
32.6667	5.7592	63.9257	108.01	-0.582809	469.87	47.7488
32.6833	5.76225	64.1311	108.507	-1.11153	469.868	47.7506
32.7	5.76988	64.2074	108.91	-1.00777	470.037	47.7529
32.7167	5.7711	64.2988	109.165	-1.07689	470.052	47.7543
32.7333	5.77736	64.3815	109.681	-0.86525	469.875	47.7532
32.75	5.78484	64.4598	109.862	-1.51375	470.046	47.7546
32.7667	5.79308	64.5742	110.211	-0.872421	470.108	47.7573
32.7833	5.79689	64.6276	110.453	-0.759811	470.061	47.758
32.8	5.80772	64.7201	110.855	-0.602493	470.158	47.7583
32.8167	5.81413	64.9036	111.312	-0.880814	470.176	47.757
32.8333	5.82329	64.9619	111.626	-0.125656	470.255	47.7595
32.85	5.83	65.0669	111.929	-1.21513	470.199	47.7609
32.8667	5.83717	65.135	112.238	-0.514298	470.188	47.7621
32.8833	5.84221	65.2879	112.517	-0.945816	470.197	47.7613
32.9	5.84984	65.3236	112.777	-1.05598	470.259	47.7605
32.9167	5.85365	65.3744	113.037	-0.716934	470.274	47.7631
32.9333	5.86281	65.4409	113.353	-0.91301	470.277	47.7625
32.95	5.87334	65.5341	113.627	-1.08223	470.222	47.7628
32.9667	5.88127	65.5863	113.839	-0.824204	470.31	47.7628
[truncated: 1,622 more rows]
