# Supplementary material for: Thermodynamically controlled multiphase separation of heterogeneous liquid crystal colloids
Source: Nat Commun. 2023 Aug 29;14:5277. doi: 10.1038/s41467-023-41054-7 (PMC10465492; doi:10.1038/s41467-023-41054-7)
Supplement: Supplementary file 11 — Source Data [file 41467_2023_41054_MOESM11_ESM.zip › Source data/Supplementary Figure 7_The size-exclusion chromatography/13-1-2022/han-0-1.xlsx]

## Sheet: Sample Details
Administrative Information
Export date	13. tammikuuta 2022 12:56:14
Culture name	fi-FI
Decimal separator	,
Workspace name	Leena
Workspace path	C:\ProgramData\Agilent Technologies\GPC\Workspaces\Leena\
File name	MDS_Aqueous_100122-0031.sample
Creation date	11. tammikuuta 2022 22:52:21
Created by	gpc-sec
Comments	Collected by Agilent GPC/SEC Software Version 1.1.3131.27789
Software version	Agilent GPC/SEC Software - 1.1.3131.27789
Sample Information
Sample name	han-0-1
Information
Sample type	Sample
Injection date	11. tammikuuta 2022
Vial number	1
Injection number	1
Injection volume (µL)	100
Concentration (mg/mL)	1
dn/dc (mL/g)	0.1
UV extinction coefficient [(mg/mL)-¹][cm-¹]	1
Mark-Houwink K ((10e-5) dL/g)	14.1
Mark-Houwink Alpha	0.7
Mp	100000
Analysed	No
Instrument Conditions
Eluent
Refractive index (RIU)	1
Set flow rate (mL/min)	1
LS Wavelength (nm)	658
Set temperature (°C)	20
Actual temperature (°C)	0
Actual flow rate (mL/min)	0
Column information
Data origin	Collected by Agilent GPC/SEC Software Version 1.1.3131.27789
Instrument name
Collection Parameters
Collected by	gpc-sec
Number of channels	6
Run length (mins)	60.0167
Delay time (secs)	0
Sampling interval (secs)	1
Number of data points	3601
DLS Parameters
Viscosity (cP)	0.0089
Correlator run time (secs)	5
Collection fraction	0
Channel Information
Channel ID	Detector type	Detector name	Detector units	Channel Information
1	RI	RI	mV
2	LS 15°	LS 15°	mV
3	LS 90°	LS 90°	mV
4	VS DP	VS DP	mV
5	VS IP	VS IP	mV
6	UV 280nm	UV 280nm	mV

## Sheet: Raw Data
Collection Parameters
Collected by	gpc-sec
Number of channels	6
Run length (mins)	60.0167
Delay time (secs)	0
Sampling interval (secs)	1
Number of data points	3601
DLS Parameters
Viscosity (cP)	0.0089
Correlator run time (secs)	5
Collection fraction	0
Channel Information
Channel ID	Detector type	Detector name	Detector units	Channel Information
1	RI	RI	mV
2	LS 15°	LS 15°	mV
3	LS 90°	LS 90°	mV
4	VS DP	VS DP	mV
5	VS IP	VS IP	mV
6	UV 280nm	UV 280nm	mV
Raw Data
RT (mins)	Response Trace 1	Response Trace 2	Response Trace 3	Response Trace 4	Response Trace 5	Response Trace 6
0	-1.39946	59.1836	92.2689	6.14647	471.769	47.6511
0.0166667	-1.39839	59.1261	92.0339	6.52794	471.81	47.6466
0.0333333	-1.40099	59.1373	92.1005	6.94817	468.198	47.6447
0.05	-1.40724	59.5077	92.4195	6.21742	463.182	47.6421
0.0666667	-1.4106	59.315	92.2904	6.42891	460.102	47.6356
0.0833333	-1.41487	59.1502	92.2268	6.27525	457.269	47.6312
0.1	-1.42113	59.0932	92.071	6.08452	455.726	47.629
0.116667	-1.41945	59.6894	92.654	6.58638	455.268	47.6235
0.133333	-1.42067	59.1038	92.024	6.63643	455.624	47.6199
0.15	-1.42113	59.2114	92.0538	5.45082	456.801	47.6157
0.166667	-1.42555	59.3652	92.3339	5.85503	458.47	47.6127
0.183333	-1.42159	59.2339	92.3351	6.63811	460.619	47.609
0.2	-1.41884	59.3774	92.3528	5.79659	463.085	47.6032
0.216667	-1.41533	59.1085	91.97	6.1303	465.222	47.6002
0.233333	-1.41426	59.0504	91.8084	6.28716	467.123	47.6011
0.25	-1.41441	59.2938	92.1635	6.01418	468.733	47.6005
0.266667	-1.4193	59.3192	92.4436	6.4492	470.115	47.5964
0.283333	-1.41853	59.2162	92.1922	6.14113	471.232	47.5936
0.3	-1.41914	59.3949	92.3583	5.70534	472.055	47.5918
0.316667	-1.42311	59.3861	92.4345	6.40984	472.729	47.5892
0.333333	-1.42113	59.5289	92.776	5.34233	473.218	47.5854
0.35	-1.42448	59.1323	92.0528	6.38359	473.414	47.5829
0.366667	-1.42525	59.3142	92.3087	5.97481	473.66	47.5829
0.383333	-1.42326	59.1389	92.0847	6.03142	473.639	47.5791
0.4	-1.42738	59.2757	92.2918	6.231	473.641	47.5733
0.416667	-1.43074	59.2829	92.3684	5.77095	473.612	47.5758
0.433333	-1.43288	59.2051	92.1923	5.37163	473.451	47.5764
0.45	-1.42982	59.1854	92.0852	5.26253	473.312	47.5745
0.466667	-1.43013	59.188	92.0646	5.64156	473.223	47.573
0.483333	-1.43059	59.3108	92.1681	5.87166	473.101	47.5742
0.5	-1.43272	59.4111	92.3762	5.59273	473.07	47.5721
0.516667	-1.43257	59.2425	92.2118	5.59456	473.067	47.5706
0.533333	-1.43517	59.4404	92.6211	5.50987	472.985	47.5697
0.55	-1.43379	59.3238	92.1723	6.49696	472.956	47.5697
0.566667	-1.43333	59.2384	92.0641	5.54207	472.87	47.5719
0.583333	-1.43227	59.3201	92.3068	5.60051	472.834	47.5716
0.6	-1.43227	59.2388	92.1301	5.64812	472.692	47.5758
0.616667	-1.42296	59.349	92.2616	5.3579	472.543	47.5794
0.633333	-1.42296	59.3958	92.3286	6.00334	472.382	47.5794
0.65	-1.42021	59.2045	92.0455	5.65834	472.344	47.581
0.666667	-1.41975	59.163	92.0547	5.50453	472.335	47.5851
0.683333	-1.41579	59.3121	92.2677	6.08498	472.281	47.5857
0.7	-1.41594	59.4303	92.47	5.96108	472.285	47.5932
0.716667	-1.41319	59.1763	92.185	5.80193	472.325	47.5964
0.733333	-1.40785	59.3142	92.1102	5.99327	472.277	47.5996
0.75	-1.40083	59.3029	92.4616	6.1161	472.248	47.6041
0.766667	-1.3903	59.3263	92.5115	6.05171	472.198	47.6075
0.783333	-1.38344	59.1782	91.9839	6.16783	472.225	47.6131
0.8	-1.37764	59.2271	91.9892	6.32469	472.127	47.6182
0.816667	-1.3694	59.3035	92.2312	5.97542	472.075	47.6186
0.833333	-1.36147	59.2883	92.4101	5.51643	472.095	47.6206
0.85	-1.35155	59.3603	92.3321	5.3579	472.087	47.6255
0.866667	-1.34377	59.089	91.9828	5.39543	472.059	47.6304
0.883333	-1.32912	59.0968	91.8952	6.71745	472.023	47.6299
0.9	-1.32027	59.262	92.3249	6.04866	472.048	47.633
0.916667	-1.30806	59.1526	92.1044	5.80971	472.084	47.6357
0.933333	-1.29753	58.9787	91.8337	5.31609	472.046	47.637
0.95	-1.28548	59.1343	92.0364	5.53673	471.999	47.6341
0.966667	-1.27266	59.2385	92.1867	6.14342	472.03	47.6328
0.983333	-1.26335	59.3879	92.2662	5.60112	472.053	47.6316
1	-1.25252	59.1393	92.2236	5.56953	472.01	47.6289
1.01667	-1.23268	59.3505	92.1845	5.49553	471.931	47.6293
1.03333	-1.21758	59.2397	92.1803	5.03181	471.959	47.6305
1.05	-1.20018	59.2863	92.1577	5.75371	471.829	47.6254
1.06667	-1.1866	59.2036	92.0489	6.37001	471.764	47.6171
1.08333	-1.18095	59.2724	92.0976	5.65941	471.767	47.6164
1.1	-1.16142	59.1903	92.0901	5.20226	471.828	47.6104
1.11667	-1.14815	59.2008	92.0962	6.1071	471.806	47.6049
1.13333	-1.14021	59.4418	92.3321	5.85259	471.785	47.602
1.15	-1.12495	58.9256	91.7907	5.64278	471.782	47.5938
1.16667	-1.11504	59.4514	92.4122	4.92867	471.854	47.5875
1.18333	-1.1068	59.2725	92.1522	5.75417	471.825	47.5784
1.2	-1.09993	59.1802	91.9941	5.33638	471.813	47.5726
1.21667	-1.09184	59.2371	91.9604	5.95634	471.822	47.5639
1.23333	-1.09062	59.3183	92.2595	6.27632	471.842	47.5518
1.25	-1.08864	59.242	92.1885	5.87944	471.815	47.5399
1.26667	-1.08543	59.2916	92.1366	6.27525	471.899	47.5318
1.28333	-1.08391	59.5765	92.7314	5.48012	471.839	47.5214
1.3	-1.07933	59.2858	92.2225	6.12495	471.864	47.5132
1.31667	-1.08315	59.4566	92.4046	5.4496	471.848	47.5036
1.33333	-1.08894	59.3295	92.3534	5.12596	471.797	47.4889
1.35	-1.09444	59.4218	92.1525	5.53246	471.813	47.4831
1.36667	-1.09856	59.2709	92.1078	5.46928	471.872	47.4772
1.38333	-1.10573	59.2268	92.0127	5.41145	471.829	47.4683
1.4	-1.11855	59.0104	91.8757	5.89378	471.857	47.4572
1.41667	-1.12724	59.1575	92.0811	6.17622	471.934	47.4488
1.43333	-1.13625	59.0896	92.0138	5.75844	471.997	47.4409
1.45	-1.14449	59.4175	92.4067	5.42641	471.914	47.436
1.46667	-1.15501	59.0797	92.0318	5.71373	471.981	47.4262
1.48333	-1.16844	59.1348	91.9483	5.36675	471.963	47.4155
1.5	-1.18233	59.53	92.1865	6.69533	471.973	47.4073
1.51667	-1.19301	59.2942	92.0178	5.79231	471.924	47.4044
1.53333	-1.20979	59.2094	92.0878	5.1844	471.896	47.4009
1.55	-1.22948	59.2944	92.5552	5.84251	471.923	47.3962
1.56667	-1.24077	59.1096	91.8952	5.12123	471.945	47.3891
1.58333	-1.25664	59.2371	92.006	5.21355	471.886	47.383
1.6	-1.27449	59.1695	92.1378	5.44197	471.802	47.3762
1.61667	-1.28883	59.1198	92.0008	5.58373	471.828	47.3716
1.63333	-1.30196	59.1875	92.0382	5.47951	471.857	47.3685
1.65	-1.31081	59.2403	92.1977	6.09642	471.815	47.3595
1.66667	-1.32866	59.4361	92.4561	5.39665	471.804	47.3542
1.68333	-1.34529	59.3154	91.9683	5.12184	471.876	47.3516
1.7	-1.35796	59.3938	92.1694	5.24284	471.909	47.3515
1.71667	-1.37245	59.1219	92.0921	5.08186	471.914	47.3476
1.73333	-1.38527	59.0931	91.9315	5.32265	471.886	47.3409
1.75	-1.39687	59.0034	91.9102	4.86427	471.909	47.3385
1.76667	-1.41045	59.1456	92.084	5.07469	471.989	47.3389
1.78333	-1.42097	59.4863	92.9891	5.46272	471.907	47.3383
1.8	-1.43074	59.203	92.1322	5.41084	471.824	47.3356
1.81667	-1.43883	59.1326	92.0951	4.95964	471.946	47.3339
1.83333	-1.45256	59.3191	92.4465	5.55458	471.859	47.3301
1.85	-1.45882	59.0641	91.9303	5.02586	471.89	47.3241
1.86667	-1.47011	59.3986	92.409	5.5265	471.854	47.3228
1.88333	-1.4817	59.3359	92.0983	5.47234	471.926	47.3211
1.9	-1.48567	59.3945	92.2074	4.90196	471.864	47.3168
1.91667	-1.48949	59.1065	91.9729	5.10216	471.908	47.317
1.93333	-1.49132	59.4108	92.1267	5.27794	471.896	47.3109
1.95	-1.49605	59.1886	92.089	4.93233	471.908	47.3101
1.96667	-1.50093	59.197	92.0197	4.94957	471.875	47.3055
1.98333	-1.50078	59.2709	92.2395	4.67125	471.874	47.3016
2	-1.50703	59.1842	92.0672	4.52278	471.847	47.3026
2.01667	-1.51192	59.1937	92.0738	4.24568	471.926	47.3016
2.03333	-1.5136	59.155	92.1059	4.43871	471.876	47.299
2.05	-1.51558	59.2005	92.2059	4.57649	471.824	47.2927
2.06667	-1.5168	59.1595	92.1735	4.54842	471.874	47.2903
2.08333	-1.52046	59.1991	92.0182	4.06624	471.85	47.2866
2.1	-1.51955	59.2321	91.9083	4.24141	471.763	47.2851
2.11667	-1.51894	59.3763	92.3928	4.1079	471.771	47.2877
2.13333	-1.52351	59.0926	91.9671	4.14604	471.812	47.2852
2.15	-1.52428	59.0804	91.9679	4.3911	471.829	47.2805
2.16667	-1.52946	59.2492	91.946	4.84947	471.82	47.2793
2.18333	-1.52397	59.1847	92.172	4.86321	471.791	47.2765
2.2	-1.52306	59.4524	92.5367	4.41368	471.764	47.2704
2.21667	-1.52504	59.1561	92.0197	4.82445	471.856	47.2674
2.23333	-1.52748	59.2239	91.9508	3.67882	471.815	47.2652
2.25	-1.52641	59.6146	92.4184	4.15627	471.729	47.2633
2.26667	-1.53252	59.6101	92.6708	3.49648	471.816	47.2584
2.28333	-1.53374	59.3192	92.0538	4.20219	471.79	47.2536
2.3	-1.53206	59.4584	92.5887	3.61382	471.695	47.2494
2.31667	-1.53267	59.1801	92.0872	4.39171	471.711	47.2468
2.33333	-1.53679	59.4148	92.3527	4.31892	471.736	47.2474
2.35	-1.53389	59.2199	92.2436	3.98521	471.737	47.2489
2.36667	-1.53893	59.2483	92.3029	3.70796	471.773	47.2428
2.38333	-1.54182	59.278	92.2208	4.05785	471.802	47.2373
2.4	-1.53633	59.2233	92.2244	4.04594	471.782	47.2338
2.41667	-1.53267	59.0952	91.9228	3.6776	471.771	47.2321
2.43333	-1.53358	59.1254	92.0165	3.87016	471.757	47.2283
2.45	-1.54243	59.3079	92.3126	4.34273	471.715	47.2239
2.46667	-1.54579	59.0849	91.8919	3.57689	471.794	47.2199
2.48333	-1.54762	59.2764	92.1468	3.87962	471.778	47.2169
2.5	-1.54823	59.2475	92.1079	4.52095	471.696	47.2155
2.51667	-1.55083	59.2057	92.0152	3.75801	471.809	47.2108
2.53333	-1.55876	59.3391	92.085	3.97926	471.861	47.2117
2.55	-1.56364	59.2266	92.2064	3.48152	471.782	47.2034
2.56667	-1.5641	59.2811	92.2292	4.12224	471.792	47.1992
2.58333	-1.56013	59.179	91.9892	3.84148	471.851	47.1944
2.6	-1.55846	59.2492	92.0362	3.97987	471.83	47.1922
2.61667	-1.56517	59.2484	92.0576	3.53462	471.793	47.1925
2.63333	-1.56334	59.1773	92.0008	3.52089	471.701	47.1883
2.65	-1.56654	59.0611	92.0036	3.41957	471.661	47.1835
2.66667	-1.56654	59.1904	92.0986	3.50349	471.753	47.1822
2.68333	-1.57066	59.04	91.8902	3.39806	471.648	47.178
2.7	-1.57417	59.3362	92.1259	3.20198	471.584	47.1708
2.71667	-1.57936	59.0376	91.7924	2.69646	471.645	47.167
2.73333	-1.58134	59.2022	92.085	2.73232	471.619	47.1679
2.75	-1.58424	59.4993	92.4094	2.78831	471.593	47.1648
2.76667	-1.58897	59.1117	92.0046	2.95586	471.66	47.1601
2.78333	-1.59508	59.1549	91.9933	3.31703	471.739	47.1578
2.8	-1.60194	59.3992	92.4126	4.5472	471.552	47.1549
2.81667	-1.60332	59.0304	91.9376	4.9514	471.704	47.15
2.83333	-1.60927	59.289	92.3554	5.21843	471.601	47.1505
2.85	-1.61003	59.1985	91.9614	4.01619	471.631	47.1468
2.86667	-1.61827	59.1633	91.9692	3.01598	471.653	47.145
2.88333	-1.61995	59.1341	91.9186	3.56255	471.606	47.1403
2.9	-1.62651	59.2025	92.0014	2.45277	471.455	47.1354
2.91667	-1.62651	59.2378	92.0837	1.10329	471.666	47.1319
2.93333	-1.63063	59.5005	92.4638	3.69606	471.62	47.1282
2.95	-1.63322	59.4875	92.3507	2.60002	471.602	47.1276
2.96667	-1.63826	59.3487	92.4738	2.88185	471.734	47.1291
2.98333	-1.64238	59.136	92.0149	4.06914	471.78	47.1255
3	-1.64345	59.085	92.0187	2.13264	471.612	47.1233
3.01667	-1.64421	59.1428	92.0144	3.22456	471.69	47.1175
3.03333	-1.64421	58.9832	91.9285	3.56972	471.706	47.1134
3.05	-1.64772	59.1575	92.0713	5.23979	471.691	47.1149
3.06667	-1.65108	59.3916	92.3591	3.80699	471.809	47.1124
3.08333	-1.64803	59.1523	92.0441	4.645	471.824	47.1111
3.1	-1.65306	59.3368	92.2427	4.47929	471.687	47.1075
3.11667	-1.6526	59.4186	92.3534	2.13921	471.89	47.1067
3.13333	-1.65779	59.4608	92.3116	2.71614	471.821	47.1047
3.15	-1.65764	59.0861	91.9892	3.04161	471.615	47.1011
3.16667	-1.65871	59.1059	91.872	3.56621	471.731	47.1
3.18333	-1.65642	58.9718	91.8259	3.73131	471.752	47.0985
3.2	-1.65779	59.2046	92.1705	2.39967	471.546	47.0985
3.21667	-1.66237	59.2828	92.27	2.63695	471.678	47.0968
3.23333	-1.66267	59.2181	92.1439	1.58669	471.695	47.0934
3.25	-1.65886	59.0582	91.8473	3.34801	471.473	47.0884
3.26667	-1.66069	59.264	92.3095	2.37999	471.611	47.0905
3.28333	-1.66039	59.3412	92.4297	2.21672	471.636	47.0925
3.3	-1.66084	59.6725	93.0264	3.14476	471.479	47.0925
3.31667	-1.65749	59.1842	91.9312	3.93623	471.666	47.0858
3.33333	-1.66237	59.1477	92.0669	3.96843	471.631	47.086
3.35	-1.66283	59.2674	91.9711	3.07732	471.429	47.0844
3.36667	-1.66588	59.0173	91.7184	4.32488	471.626	47.0838
3.38333	-1.66695	59.2431	92.3069	2.28645	471.665	47.0861
3.4	-1.66573	59.3513	92.2434	2.80495	471.448	47.0809
3.41667	-1.66389	59.1671	92.0187	3.85994	471.639	47.0768
3.43333	-1.66679	59.1477	92.0222	2.80327	471.693	47.0739
3.45	-1.66924	59.4579	92.564	3.37959	471.532	47.0741
3.46667	-1.67381	59.1872	91.9112	3.76167	471.637	47.0736
3.48333	-1.67076	59.0159	91.7938	2.54448	471.618	47.0695
3.5	-1.66771	59.2406	92.1578	4.36012	471.504	47.0652
3.51667	-1.67	59.2817	92.1844	3.68721	471.69	47.0626
3.53333	-1.66954	59.1662	92.0493	3.26515	471.568	47.0599
3.55	-1.66893	59.4419	92.4348	2.98744	471.436	47.057
3.56667	-1.67717	59.3821	92.3863	4.4442	471.627	47.0545
3.58333	-1.68022	59.3659	92.0896	3.46657	471.692	47.0579
3.6	-1.67564	59.3182	91.9189	4.28444	471.497	47.0538
3.61667	-1.67107	59.1535	91.9338	3.75206	471.656	47.0545
3.63333	-1.6703	59.2841	92.1189	3.30742	471.797	47.0496
3.65	-1.66496	59.1665	91.9036	3.59535	471.481	47.0469
3.66667	-1.66466	59.1851	92.1212	4.72008	471.668	47.0458
3.68333	-1.66527	59.2764	92.0043	2.83592	471.728	47.0426
3.7	-1.66618	59.2825	92.0457	3.51433	471.599	47.0376
3.71667	-1.6674	59.2252	92.0539	3.68538	471.664	47.0396
3.73333	-1.66451	59.0301	91.7881	4.34166	471.737	47.0329
3.75	-1.66344	59.3107	92.2808	3.19603	471.576	47.0347
3.76667	-1.66191	59.194	92.1304	4.10439	471.784	47.035
3.78333	-1.66451	59.4276	92.2048	1.80305	471.697	47.0295
3.8	-1.66176	59.1473	91.9463	3.58406	471.514	47.0278
3.81667	-1.65871	59.6134	92.6861	3.41896	471.592	47.0257
3.83333	-1.65993	59.3127	92.0484	2.15233	471.662	47.0278
3.85	-1.65962	59.0401	91.9294	2.71446	471.483	47.0277
3.86667	-1.66145	59.1027	91.8455	4.01497	471.538	47.0243
3.88333	-1.66283	59.4956	92.3179	2.70851	471.57	47.0274
3.9	-1.66023	59.4419	91.9921	3.2914	471.482	47.0249
3.91667	-1.66008	59.221	91.834	3.86238	471.584	47.0231
3.93333	-1.66359	59.3571	92.2434	4.0519	471.546	47.0206
3.95	-1.65794	59.2771	92.1839	3.61198	471.511	47.0205
3.96667	-1.65932	59.6613	92.8716	3.98155	471.663	47.015
3.98333	-1.65825	59.1648	91.9947	3.63045	471.661	47.0147
4	-1.65627	59.5544	92.3522	4.64561	471.61	47.0127
4.01667	-1.65825	59.2362	92.2047	3.8105	471.716	47.0118
4.03333	-1.65962	59.0946	91.8328	3.30925	471.69	47.0116
4.05	-1.66008	59.3536	92.1432	3.62511	471.612	47.0078
4.06667	-1.65855	59.3037	92.1304	3.83141	471.656	47.0095
4.08333	-1.65672	59.0681	91.9956	4.46373	471.688	47.006
4.1	-1.66267	59.127	92.0976	3.13454	471.641	47.0026
4.11667	-1.661	59.3623	92.2939	3.59291	471.759	46.9997
4.13333	-1.66191	59.0728	91.9297	2.99034	471.688	46.997
4.15	-1.66237	59.0604	91.824	3.66158	471.751	46.9956
4.16667	-1.66267	59.0963	91.9627	3.33962	471.773	46.9929
4.18333	-1.66542	59.2919	91.9685	3.73009	471.678	46.9926
4.2	-1.66985	59.1938	91.9944	3.42674	471.629	46.9955
4.21667	-1.66512	59.2764	92.3069	4.60686	471.672	46.992
4.23333	-1.66191	59.219	92.071	3.9608	471.58	46.9903
4.25	-1.66161	59.3902	92.304	3.79265	471.474	46.9862
4.26667	-1.6642	59.0092	91.7605	3.6692	471.569	46.9883
4.28333	-1.66206	59.1074	91.9625	3.05122	471.582	46.9851
4.3	-1.66283	59.2146	92.1079	2.48192	471.477	46.9836
4.31667	-1.6671	59.2316	91.9795	2.93785	471.488	46.9814
4.33333	-1.66344	59.3002	92.1806	3.62404	471.563	46.9817
4.35	-1.66313	59.5608	92.6252	5.73509	471.557	46.9804
4.36667	-1.6642	59.2663	92.19	3.95836	471.511	46.974
4.38333	-1.66451	59.0827	91.8591	4.16756	471.457	46.9743
4.4	-1.66527	59.0231	91.9523	5.18257	471.506	46.9733
4.41667	-1.66435	59.2622	92.0721	4.76006	471.559	46.9711
4.43333	-1.66161	59.2968	92.0673	5.12428	471.579	46.9717
4.45	-1.66115	59.3456	92.2605	4.73137	471.591	46.9703
4.46667	-1.65916	59.3194	92.1276	4.8983	471.648	46.965
4.48333	-1.65977	59.1561	91.9853	4.87206	471.647	46.963
4.5	-1.65703	59.0348	92.0187	5.50209	471.623	46.9643
4.51667	-1.65855	59.3786	92.4207	4.34517	471.537	46.9648
4.53333	-1.66039	59.3377	92.2807	4.81789	471.621	46.9648
4.55	-1.66222	59.3142	92.3509	4.645	471.599	46.9656
4.56667	-1.66649	59.2606	91.9885	4.65157	471.571	46.959
4.58333	-1.66908	58.912	91.6375	4.63783	471.517	46.9595
4.6	-1.6729	59.0484	91.8307	5.11528	471.602	46.9576
4.61667	-1.67534	59.0926	92.0701	5.51338	471.614	46.9579
4.63333	-1.67915	59.2809	92.1189	5.00267	471.654	46.9556
4.65	-1.67366	59.065	91.8293	3.75511	471.626	46.955
4.66667	-1.66832	59.6485	92.5901	5.20592	471.718	46.9563
4.68333	-1.67015	59.3623	92.1026	4.39949	471.67	46.9535
4.7	-1.67015	59.1877	92.0524	4.7303	471.644	46.9512
4.71667	-1.66908	59.0578	91.8174	4.43993	471.635	46.9523
4.73333	-1.66496	59.2812	92.0336	4.76662	471.671	46.9508
4.75	-1.6671	59.4996	92.2689	5.09682	471.695	46.9529
4.76667	-1.67046	59.477	92.346	4.71001	471.602	46.9489
4.78333	-1.66435	59.3591	92.1854	4.45549	471.587	46.9486
4.8	-1.66573	59.434	92.4087	4.8333	471.702	46.9494
4.81667	-1.66542	59.0917	91.8842	4.40773	471.641	46.9462
4.83333	-1.66405	59.1818	91.9546	3.94463	471.64	46.9456
4.85	-1.661	59.2698	92.0602	4.58534	471.637	46.945
4.86667	-1.66588	59.2385	92.1702	4.4883	471.63	46.9463
4.88333	-1.66695	59.4144	92.4044	5.02998	471.724	46.945
4.9	-1.66145	58.9936	91.8449	4.43214	471.852	46.943
4.91667	-1.65947	59.2237	92.2183	5.04143	471.812	46.9378
4.93333	-1.6584	59.3369	92.4648	4.25987	471.82	46.9392
4.95	-1.65779	59.0972	91.8542	4.42024	471.826	46.9395
4.96667	-1.66023	59.0844	91.8877	4.70161	471.767	46.9427
4.98333	-1.6581	59.3295	92.1221	5.09804	471.741	46.9442
5	-1.65611	59.0571	91.8665	4.83162	471.799	46.9408
5.01667	-1.65489	59.1323	92.047	5.09026	471.739	46.9418
5.03333	-1.65504	59.6207	92.7715	5.41145	471.647	46.9416
5.05	-1.6523	59.0614	91.8572	5.3579	471.719	46.941
5.06667	-1.65138	59.0357	91.7893	5.5825	471.663	46.9453
5.08333	-1.6465	59.3703	92.2886	5.79186	471.647	46.9453
5.1	-1.64223	59.2663	92.3141	5.85075	471.618	46.9485
5.11667	-1.64146	59.3876	92.5631	5.81917	471.654	46.9437
5.13333	-1.63795	59.0481	91.8662	5.98076	471.642	46.9428
5.15	-1.63658	59.0965	91.9506	5.37697	471.617	46.9398
5.16667	-1.63124	59.179	91.8858	5.09209	471.611	46.9366
5.18333	-1.63124	59.2509	92.0789	5.14626	471.731	46.9386
5.2	-1.62926	59.3464	92.2379	5.71007	471.66	46.9413
5.21667	-1.62865	59.2521	92.2578	5.10933	471.52	46.9416
5.23333	-1.623	59.1193	92.0428	5.90508	471.583	46.9376
5.25	-1.61598	59.0334	91.9161	5.15282	471.597	46.9315
5.26667	-1.6143	59.1297	91.8882	5.29945	471.56	46.9312
5.28333	-1.61308	59.2089	91.9582	5.10155	471.578	46.9325
5.3	-1.61217	59.1196	91.9515	5.1403	471.587	46.9302
5.31667	-1.61186	59.2326	92.0042	5.23918	471.625	46.9279
5.33333	-1.60713	59.2884	92.1259	4.57222	471.629	46.9282
5.35	-1.60652	59.0925	91.9186	5.05745	471.551	46.9268
5.36667	-1.60088	59.3517	92.062	4.56566	471.515	46.9236
5.38333	-1.59691	59.2753	92.2422	4.7451	471.614	46.9225
5.4	-1.59645	59.4064	92.2491	4.53056	471.466	46.9186
5.41667	-1.59233	59.0794	91.9822	5.06874	471.5	46.9164
5.43333	-1.59294	59.2358	91.9517	4.55025	471.511	46.9155
5.45	-1.58943	59.32	92.2515	4.81194	471.51	46.9134
5.46667	-1.58516	59.1477	92.0101	5.33226	471.369	46.9148
5.48333	-1.58348	59.2181	92.129	4.43871	471.381	46.9103
5.5	-1.57997	59.0672	91.8658	4.38698	471.441	46.9061
5.51667	-1.58058	59.2382	92.1888	4.05129	471.385	46.9076
5.53333	-1.57814	59.2065	92.0451	4.15321	471.392	46.9035
5.55	-1.58089	59.3897	92.3905	4.82079	471.435	46.9012
5.56667	-1.58592	59.5165	92.1749	4.51805	471.41	46.8943
5.58333	-1.58592	59.2474	91.9943	4.90303	471.503	46.8903
5.6	-1.58974	59.1283	91.9546	4.55208	471.44	46.889
5.61667	-1.58638	59.3409	92.5687	4.40178	471.374	46.8891
5.63333	-1.58974	59.2703	92.0367	4.66103	471.477	46.89
5.65	-1.59004	59.1778	91.9601	4.97215	471.534	46.8865
5.66667	-1.58958	59.3316	91.9482	4.37553	471.426	46.8795
5.68333	-1.59309	59.1166	91.8548	4.72725	471.494	46.8783
5.7	-1.59386	58.9913	91.8058	4.88884	471.48	46.8755
5.71667	-1.59752	59.0832	91.874	5.18089	471.546	46.8742
5.73333	-1.59813	59.2596	92.0631	4.61754	471.602	46.8713
5.75	-1.60179	59.2024	92.1458	5.31975	471.609	46.8694
5.76667	-1.59676	59.4097	92.4204	5.48485	471.613	46.871
5.78333	-1.5937	59.2373	92.0417	4.99733	471.567	46.8665
5.8	-1.59355	59.313	92.3113	4.90425	471.558	46.8629
5.81667	-1.5966	59.2779	92.1168	4.92928	471.489	46.8578
5.83333	-1.59294	59.3134	92.1526	5.26909	471.616	46.8546
5.85	-1.59828	59.4875	91.8023	4.51805	471.553	46.8536
5.86667	-1.60316	59.4407	92.3069	5.5349	471.523	46.8517
5.88333	-1.60454	59.1479	92.0464	5.21187	471.522	46.8507
5.9	-1.60667	59.0681	91.8768	4.96269	471.511	46.8482
5.91667	-1.6114	59.4096	92.0623	6.21971	471.513	46.844
5.93333	-1.61369	59.0995	91.9584	5.77507	471.46	46.8411
5.95	-1.61613	59.1502	92.0986	6.21681	471.481	46.8426
5.96667	-1.61751	59.0481	91.7715	5.53017	471.454	46.844
5.98333	-1.61491	59.2431	91.9482	5.46104	471.462	46.8398
6	-1.62178	59.1488	91.8842	5.88356	471.452	46.8377
6.01667	-1.62468	59.1407	92.0898	5.84785	471.432	46.8354
6.03333	-1.62941	59.1668	91.9712	5.32692	471.506	46.834
6.05	-1.62407	59.1425	91.9735	5.61897	471.517	46.8281
6.06667	-1.62743	59.4273	92.2088	5.26482	471.422	46.8272
6.08333	-1.63002	59.2045	92.0379	5.05928	471.513	46.8259
6.1	-1.63124	59.3511	91.9781	4.88457	471.55	46.8214
6.11667	-1.6349	59.6238	92.4679	5.03243	471.473	46.8194
6.13333	-1.63689	59.1831	91.9683	5.50926	471.491	46.8162
6.15	-1.63582	59.2428	92.149	4.92455	471.508	46.8176
6.16667	-1.64513	59.0008	91.8415	4.58305	471.496	46.8121
6.18333	-1.6468	59.6771	92.1546	4.46266	471.535	46.8078
6.2	-1.64482	58.9716	91.6497	5.22316	471.522	46.8075
6.21667	-1.64299	59.1146	91.7809	4.9543	471.493	46.8046
6.23333	-1.64787	59.099	91.909	4.8864	471.526	46.8047
6.25	-1.65077	59.2735	92.169	5.39665	471.463	46.8023
6.26667	-1.65657	59.1933	91.8797	5.44731	471.403	46.8006
6.28333	-1.65947	59.0411	91.7843	5.61241	471.53	46.7956
6.3	-1.66176	59.0159	91.9132	6.34544	471.49	46.7956
6.31667	-1.66512	59.3272	92.1757	5.35423	471.4	46.7895
6.33333	-1.66603	59.4073	92.4661	5.76378	471.478	46.7895
6.35	-1.661	59.1589	92.0483	5.56175	471.575	46.7875
6.36667	-1.66252	59.1837	92.2216	5.99983	471.463	46.7851
6.38333	-1.66451	59.082	91.8972	6.25496	471.491	46.7825
6.4	-1.6671	59.3032	92.1784	5.96703	471.479	46.7832
6.41667	-1.67168	59.2872	92.18	5.72807	471.528	46.7796
6.43333	-1.67168	59.083	91.9222	5.44426	471.473	46.7751
6.45	-1.67366	59.0992	91.9297	5.24467	471.441	46.7762
6.46667	-1.67351	59.1612	91.8908	5.24284	471.358	46.7706
6.48333	-1.67671	59.1708	91.9332	5.90736	471.489	46.7695
6.5	-1.68114	59.2736	92.1076	5.27687	471.474	46.7686
6.51667	-1.68144	59.1126	91.9907	6.34972	471.432	46.7669
6.53333	-1.68312	59.4112	92.355	5.87349	471.447	46.7646
6.55	-1.68434	59.3006	92.2311	5.57716	471.472	46.762
6.56667	-1.68159	59.1837	91.7826	5.60112	471.359	46.7568
6.58333	-1.68755	59.1105	91.8781	5.07591	471.47	46.7527
6.6	-1.69273	59.1271	91.8569	5.51827	471.438	46.7516
6.61667	-1.69212	59.1122	91.8729	5.75844	471.407	46.7512
6.63333	-1.69502	59.269	92.2623	5.42702	471.437	46.7539
6.65	-1.69579	59.082	91.9192	5.64522	471.403	46.7493
6.66667	-1.70021	58.9462	91.6113	5.7769	471.385	46.7471
6.68333	-1.69991	59.1395	92.0507	5.58495	471.494	46.7478
6.7	-1.69945	59.1605	91.8897	5.62965	471.436	46.7422
6.71667	-1.70052	59.1966	92.2343	5.38765	471.392	46.7423
6.73333	-1.69624	59.1923	91.975	5.579	471.533	46.7396
6.75	-1.69685	59.0289	91.6744	5.58022	471.515	46.7411
6.76667	-1.69792	59.2669	92.1267	5.28099	471.384	46.7365
6.78333	-1.70219	59.3761	92.4105	5.78941	471.45	46.735
6.8	-1.70738	59.5071	92.4059	5.49431	471.481	46.7368
6.81667	-1.70921	59.1436	92.1156	4.59847	471.429	46.7365
6.83333	-1.71059	59.3095	92.3788	5.53139	471.438	46.7338
6.85	-1.7115	59.0762	91.7168	6.05583	471.439	46.7292
6.86667	-1.71211	59.0261	91.8501	5.68504	471.451	46.7284
6.88333	-1.7112	59.0067	91.8688	5.98076	471.467	46.7252
6.9	-1.7141	59.13	91.9003	5.65407	471.486	46.7269
6.91667	-1.71043	59.2428	92.1368	5.65117	471.367	46.7257
6.93333	-1.7144	59.2789	91.9543	5.30846	471.567	46.7242
6.95	-1.71257	59.2226	91.894	5.02998	471.557	46.7225
6.96667	-1.71272	59.0287	91.703	5.97008	471.413	46.721
6.98333	-1.71577	59.2008	92.0396	5.40978	471.456	46.7176
7	-1.71379	59.4097	92.2329	5.78102	471.51	46.7167
7.01667	-1.71516	59.1465	91.9987	5.48546	471.445	46.7127
7.03333	-1.71577	59.4772	92.2894	5.43053	471.487	46.7103
7.05	-1.71196	59.0687	91.9257	5.42229	471.423	46.7094
7.06667	-1.71242	59.1369	92.0904	5.61714	471.419	46.7075
7.08333	-1.71532	59.0698	92.006	5.91225	471.427	46.7094
7.1	-1.72203	59.2191	92.0101	5.79948	471.408	46.7072
7.11667	-1.71822	59.2513	92.0998	5.21065	471.308	46.7062
7.13333	-1.72264	59.4666	92.2785	5.7119	471.473	46.7059
7.15	-1.72035	59.081	91.8034	4.347	471.403	46.7077
7.16667	-1.72279	59.0095	91.891	4.44954	471.314	46.7046
7.18333	-1.72539	59.1262	92.0274	5.89195	471.407	46.706
7.2	-1.72279	59.1686	91.9303	6.07842	471.454	46.7014
7.21667	-1.72295	59.0096	91.6737	5.29472	471.378	46.7017
7.23333	-1.72356	59.1235	92.0452	5.88478	471.457	46.7023
7.25	-1.72005	59.1685	91.8037	5.73341	471.47	46.6982
7.26667	-1.71989	59.2789	92.1267	5.38948	471.478	46.6976
7.28333	-1.71471	59.244	92.2549	5.43892	471.573	46.6984
7.3	-1.71227	59.2007	92.073	6.08025	471.547	46.6961
7.31667	-1.71074	59.1242	91.9265	6.22688	471.452	46.6938
7.33333	-1.71501	59.0318	91.9256	5.35545	471.623	46.6912
7.35	-1.71532	59.4029	92.2515	5.64751	471.533	46.6914
7.36667	-1.71593	59.1026	91.9567	5.5146	471.38	46.6897
7.38333	-1.71516	59.4032	92.3995	6.17439	471.576	46.6875
7.4	-1.71791	59.0815	91.8565	5.67085	471.545	46.6857
7.41667	-1.71837	59.083	91.8179	5.65941	471.33	46.6857
7.43333	-1.71547	59.0719	92.0904	5.63026	471.447	46.6816
7.45	-1.71364	59.2201	91.9228	5.4229	471.574	46.683
7.46667	-1.71196	59.2576	91.952	6.17928	471.295	46.6804
7.48333	-1.71059	59.2333	92.0594	6.175	471.431	46.6811
7.5	-1.71379	59.2411	91.9778	5.63973	471.462	46.6779
7.51667	-1.71745	59.2014	91.9402	5.71785	471.296	46.6801
7.53333	-1.7173	59.1148	91.9239	6.1953	471.455	46.6773
7.55	-1.71883	59.4732	92.0701	4.93645	471.446	46.6721
7.56667	-1.7202	59.2535	91.9923	5.72807	471.27	46.6715
7.58333	-1.71822	59.1557	91.9994	6.2191	471.46	46.6679
7.6	-1.72127	59.3957	92.342	5.49324	471.414	46.6669
7.61667	-1.72249	59.0426	91.8304	5.63149	471.225	46.666
7.63333	-1.72417	59.0438	91.8731	5.14275	471.463	46.6624
7.65	-1.72646	59.0325	91.8017	6.25664	471.461	46.6592
7.66667	-1.72737	59.369	92.2761	6.62804	471.251	46.6587
7.68333	-1.72615	59.1824	91.8346	2.91649	471.473	46.6587
7.7	-1.72356	59.1633	91.7919	2.34718	471.473	46.6596
7.71667	-1.72798	59.1064	91.7582	5.62431	471.358	46.6552
7.73333	-1.72554	59.1489	92.0686	5.61363	471.438	46.6543
7.75	-1.7292	59.3812	92.1978	6.18752	471.454	46.6529
7.76667	-1.73485	59.5396	92.4343	5.08369	471.311	46.6526
7.78333	-1.73988	59.2455	92.0731	6.18034	471.571	46.6529
7.8	-1.73897	59.0473	91.7963	5.76729	471.486	46.6482
7.81667	-1.74065	59.0394	91.8565	5.39009	471.278	46.6454
7.83333	-1.74171	59.3438	92.2573	6.10954	471.495	46.641
7.85	-1.74324	59.0611	91.8006	5.45265	471.532	46.6369
7.86667	-1.75072	59.3407	91.9762	6.2603	471.291	46.6378
7.88333	-1.75133	59.2269	92.0455	5.81688	471.495	46.6363
7.9	-1.75118	58.9713	91.5821	5.62843	471.472	46.6337
7.91667	-1.75255	59.3215	92.03	5.87105	471.359	46.6308
7.93333	-1.75087	59.1454	92.0287	5.50682	471.461	46.6315
7.95	-1.75621	59.3404	92.2092	5.6321	471.484	46.6274
7.96667	-1.75957	59.3076	92.0744	5.5117	471.381	46.6265
7.98333	-1.76048	58.8961	91.6525	5.75966	471.519	46.6271
8	-1.76369	59.0696	91.8102	5.27321	471.386	46.6239
8.01667	-1.76613	59.1171	91.7133	5.28755	471.247	46.6215
8.03333	-1.76277	59.0394	91.7826	5.19997	471.496	46.6204
8.05	-1.76201	59.0089	91.6287	5.57365	471.442	46.6175
8.06667	-1.76567	59.0212	91.751	6.18462	471.256	46.6167
8.08333	-1.77101	58.9768	91.844	5.78819	471.343	46.6134
8.1	-1.77589	59.1509	91.8899	5.47173	471.39	46.6125
8.11667	-1.77528	59.2556	92.1098	5.90736	471.188	46.609
8.13333	-1.77254	59.2629	92.1853	5.43709	471.288	46.6076
8.15	-1.78032	59.0754	91.9735	5.3495	471.298	46.6102
8.16667	-1.78017	58.9462	91.7794	6.32637	471.241	46.6097
8.18333	-1.77528	59.1706	91.8252	5.68031	471.318	46.6064
8.2	-1.78246	59.1158	91.9627	5.51521	471.253	46.6067
8.21667	-1.78169	59.2243	92.0329	5.8448	471.188	46.6064
8.23333	-1.78108	59.0867	92.0057	6.07018	471.4	46.6038
8.25	-1.78688	59.2213	91.9851	5.97832	471.341	46.6006
8.26667	-1.78688	59.0279	91.8101	5.53429	471.224	46.6003
8.28333	-1.78795	59.1729	91.8813	5.8091	471.332	46.5977
8.3	-1.78886	58.9751	91.6419	5.12779	471.351	46.5952
8.31667	-1.78749	59.571	92.2193	5.83946	471.269	46.5969
8.33333	-1.78597	59.1277	92.0014	5.46043	471.338	46.5977
8.35	-1.78581	59.3479	92.1003	5.88722	471.434	46.5923
8.36667	-1.78658	59.1248	91.9885	5.76729	471.362	46.5932
8.38333	-1.78886	59.0456	91.7161	5.53734	471.401	46.592
8.4	-1.79283	59.0104	91.6564	6.07307	471.368	46.5884
8.41667	-1.78947	59.0922	91.8282	5.98732	471.336	46.5823
8.43333	-1.78734	59.2204	91.8795	6.39977	471.422	46.5841
8.45	-1.78734	59.0273	91.7686	6.15303	471.386	46.5797
8.46667	-1.78749	59.2539	91.7857	6.92787	471.3	46.5792
8.48333	-1.78734	58.9845	91.6615	6.93794	471.35	46.5781
8.5	-1.78642	59.0525	91.7918	6.57204	471.363	46.5778
8.51667	-1.78658	59.3749	92.282	6.75377	471.287	46.5765
8.53333	-1.78688	59.0125	91.8086	6.94756	471.295	46.5768
8.55	-1.78535	59.0923	92.004	7.50786	471.342	46.5771
8.56667	-1.78673	58.9564	91.6772	7.37251	471.295	46.5746
8.58333	-1.79207	59.0722	91.8705	6.83479	471.293	46.5696
8.6	-1.7878	59.3363	92.2598	7.22893	471.31	46.5681
8.61667	-1.78658	59.0699	91.7143	6.67152	471.368	46.5699
8.63333	-1.78535	59.2139	92.0025	6.62087	471.338	46.5688
8.65	-1.7849	59.1212	91.9108	6.22994	471.397	46.5708
8.66667	-1.7849	59.0368	91.869	6.37657	471.34	46.569
8.68333	-1.78398	59.1004	91.8038	6.21025	471.412	46.5655
8.7	-1.78825	59.2008	91.9802	6.52321	471.378	46.5623
8.71667	-1.78734	58.9828	91.737	6.37535	471.33	46.5568
8.73333	-1.78566	59.2129	91.9125	6.83785	471.325	46.5574
8.75	-1.78261	58.9541	91.721	5.85381	471.387	46.556
8.76667	-1.78764	59.138	91.9135	5.03548	471.408	46.5533
8.78333	-1.78902	59.268	92.0995	7.13234	471.463	46.5546
8.8	-1.78658	59.0934	91.7777	6.94328	471.529	46.5585
8.81667	-1.78566	59.0136	91.7808	6.78597	471.545	46.5549
8.83333	-1.78825	59.0246	91.7474	7.71874	471.476	46.5527
8.85	-1.79008	59.2399	91.8058	7.73781	471.439	46.5508
8.86667	-1.78963	59.013	91.6308	7.80464	471.453	46.5475
8.88333	-1.78932	59.0215	91.7178	7.58476	471.461	46.5479
8.9	-1.79314	58.8923	91.5714	7.28371	471.384	46.5479
8.91667	-1.79314	58.9762	91.6924	7.04948	471.318	46.5464
8.93333	-1.79283	59.2373	92.1058	6.81038	471.356	46.5456
8.95	-1.80016	59.0054	91.8391	6.86699	471.427	46.5443
8.96667	-1.80244	59.0099	91.7846	6.8647	471.375	46.5467
8.98333	-1.80214	59.2057	92.0771	6.99638	471.349	46.5444
9	-1.80031	59.0525	91.8072	6.85936	471.425	46.5395
9.01667	-1.80153	59.1445	91.676	5.19508	471.501	46.5382
9.03333	-1.80077	59.0832	91.8513	4.31892	471.52	46.54
9.05	-1.80305	59.0139	91.6769	4.01909	471.475	46.5382
9.06667	-1.8029	58.9607	91.7097	4.19853	471.499	46.5394
9.08333	-1.80077	59.4343	92.0779	4.25285	471.478	46.5377
9.1	-1.80199	59.1773	92.107	4.45488	471.424	46.5383
9.11667	-1.80061	59.407	92.1465	4.26888	471.415	46.5353
9.13333	-1.80183	59.4059	92.4064	5.02892	471.419	46.533
9.15	-1.80321	59.0832	91.8507	4.26949	471.397	46.536
9.16667	-1.80595	59.0389	91.871	4.17168	471.322	46.5356
9.18333	-1.81007	59.0279	91.9021	4.50844	471.349	46.5327
9.2	-1.80779	59.1096	91.8652	4.0728	471.461	46.5289
9.21667	-1.8087	58.989	91.715	4.10561	471.431	46.5304
9.23333	-1.80931	59.2481	92.047	4.51439	471.366	46.5289
9.25	-1.80748	59.1697	92.1034	4.17534	471.417	46.5298
9.26667	-1.80611	59.0525	91.8327	4.04121	471.433	46.5289
9.28333	-1.80931	59.1941	91.9384	4.52583	471.391	46.5264
9.3	-1.80779	58.9849	91.7713	4.62227	471.376	46.5278
9.31667	-1.80595	58.9303	91.6869	4.84581	471.351	46.5273
9.33333	-1.80565	59.2214	91.863	4.37981	471.395	46.524
9.35	-1.80626	59.0543	91.7091	4.74037	471.347	46.5333
9.36667	-1.80824	59.2782	92.1468	5.02281	471.314	46.5302
9.38333	-1.81175	59.2857	92.1589	5.10399	471.297	46.5287
9.4	-1.80977	59.101	91.8	4.32732	471.336	46.5298
9.41667	-1.80977	59.2425	91.9837	3.69377	471.295	46.5261
9.43333	-1.80931	59.3374	91.8829	4.17824	471.334	46.5255
9.45	-1.81191	59.3014	92.1403	4.15627	471.351	46.5298
9.46667	-1.81206	59.1074	92.132	4.41795	471.421	46.5319
9.48333	-1.81099	59.1219	91.9134	4.21165	471.294	46.5313
9.5	-1.81191	59.1908	92.0022	3.67699	471.345	46.5261
9.51667	-1.81618	59.2072	92.3011	4.05312	471.341	46.5286
9.53333	-1.81389	59.2378	92.0965	4.02992	471.377	46.5301
9.55	-1.81084	59.0038	91.5994	4.97108	471.377	46.5293
9.56667	-1.81221	58.9994	91.4863	4.5681	471.356	46.5305
9.58333	-1.8145	59.2663	92.0742	4.35234	471.344	46.5295
9.6	-1.8145	59.1026	91.735	4.72969	471.375	46.5299
9.61667	-1.81862	59.6163	91.824	4.71947	471.36	46.526
9.63333	-1.81694	59.1756	92.0597	4.63371	471.293	46.5252
9.65	-1.81435	58.9663	91.7493	4.2469	471.393	46.527
9.66667	-1.81389	59.421	92.1871	4.33327	471.343	46.5258
9.68333	-1.80931	59.1497	91.8021	4.87511	471.304	46.5302
9.7	-1.81129	59.1662	91.7352	4.3911	471.275	46.5295
9.71667	-1.81404	59.0395	91.7362	4.49715	471.366	46.5266
9.73333	-1.81953	59.0287	91.8594	4.13719	471.338	46.5257
9.75	-1.81984	58.9886	91.7265	4.39888	471.298	46.5232
9.76667	-1.82198	58.9774	91.6705	4.50554	471.332	46.5188
9.78333	-1.82167	59.1575	91.8371	4.73198	471.321	46.5192
9.8	-1.82121	59.0177	91.8517	4.09782	471.371	46.5226
9.81667	-1.8235	58.9884	91.8543	3.90175	471.331	46.5214
9.83333	-1.81511	59.1587	92.0828	3.84514	471.34	46.5179
9.85	-1.81419	59.1671	91.9221	4.62883	471.451	46.5183
9.86667	-1.81587	59.1129	91.8374	3.77235	471.368	46.515
9.88333	-1.81404	59.1917	91.9819	4.08531	471.349	46.5096
9.9	-1.8174	59.1445	91.8308	4.1288	471.301	46.5113
9.91667	-1.82014	59.1218	91.8617	4.51561	471.395	46.5116
9.93333	-1.8235	58.9767	91.8188	3.86177	471.248	46.5121
9.95	-1.8232	59.1889	91.9428	4.39461	471.3	46.5104
9.96667	-1.82304	59.0807	91.69	3.43803	471.376	46.5087
9.98333	-1.82274	59.0211	91.7301	3.85109	471.346	46.5112
10	-1.82076	59.1241	91.9434	4.64027	471.352	46.509
10.0167	-1.8206	59.0925	92.0023	4.25453	471.306	46.5029
10.0333	-1.82259	59.1247	92.0312	4.47395	471.357	46.4985
10.05	-1.81862	59.1462	91.9025	3.82423	471.372	46.5002
10.0667	-1.81953	58.998	91.7558	4.35173	471.324	46.5003
10.0833	-1.81923	58.9822	91.643	3.87901	471.316	46.4989
10.1	-1.81664	59.1309	91.7249	4.45839	471.372	46.4989
10.1167	-1.81404	58.9925	91.7683	4.28551	471.309	46.4948
10.1333	-1.81587	59.0858	91.8928	4.80003	471.259	46.4947
10.15	-1.81602	59.0591	91.8339	5.02052	471.202	46.4944
10.1667	-1.8177	59.0359	91.8644	4.515	471.293	46.4922
10.1833	-1.81435	59.0537	91.6401	3.94829	471.229	46.4971
10.2	-1.81511	59.1583	91.82	3.70628	471.191	46.4947
10.2167	-1.81572	59.0882	91.8104	4.51332	471.264	46.4913
10.2333	-1.81206	59.0163	91.8551	4.25819	471.224	46.4887
10.25	-1.80794	59.0379	91.8528	4.20387	471.221	46.4858
10.2667	-1.80733	58.8746	91.5296	4.88518	471.24	46.4796
10.2833	-1.80458	59.1546	91.8876	4.44893	471.132	46.478
10.3	-1.80382	59.2234	92.0481	4.20876	471.294	46.4773
10.3167	-1.80473	59.1206	91.7519	4.63188	471.206	46.4785
10.3333	-1.80428	59.0316	91.7216	4.41902	471.167	46.4744
10.35	-1.79817	59.0221	91.7057	4.87862	471.195	46.4727
10.3667	-1.7968	58.9066	91.7205	4.40117	471.271	46.4724
10.3833	-1.79405	59.4158	92.1725	4.79881	471.187	46.4709
10.4	-1.79543	59.0652	91.7162	4.79515	471.298	46.469
10.4167	-1.79085	58.8259	91.5064	4.98055	471.286	46.4655
10.4333	-1.79161	58.728	91.3708	4.76891	471.324	46.4672
10.45	-1.79268	59.0322	91.8743	4.43108	471.254	46.4677
10.4667	-1.79024	58.9843	91.7539	4.28139	471.295	46.4654
10.4833	-1.7852	59.1227	91.934	4.34639	471.256	46.4657
10.5	-1.78291	59.1494	92.1378	4.94011	471.349	46.4635
10.5167	-1.78047	59.2689	92.1702	4.50249	471.272	46.4599
10.5333	-1.77818	59.2989	92.2634	5.05806	471.21	46.4585
10.55	-1.7733	59.1882	91.7619	4.64134	471.251	46.4562
10.5667	-1.76994	58.9591	91.6291	5.15038	471.282	46.4582
10.5833	-1.7643	59.2011	91.8807	4.95079	471.133	46.4578
10.6	-1.76262	59.3345	92.2094	4.98116	471.187	46.4556
10.6167	-1.75713	59.2938	92.4226	5.03655	471.241	46.4542
10.6333	-1.75423	59.0272	91.7538	4.79225	471.217	46.4544
10.65	-1.74751	59.2092	92.0315	4.64378	471.163	46.453
10.6667	-1.74461	59.0575	91.7217	5.27626	471.148	46.4501
10.6833	-1.74202	59.1328	91.8324	4.92104	471.178	46.4524
10.7	-1.74278	59.244	92.0191	4.5002	471.211	46.452
10.7167	-1.7408	59.3382	92.0817	5.05867	471.184	46.4521
10.7333	-1.73912	59.2596	91.8848	5.25887	471.107	46.4487
10.75	-1.73744	59.2004	92.0899	5.47829	471.25	46.4472
10.7667	-1.73546	59.0461	91.6946	6.25664	471.131	46.446
10.7833	-1.73164	59.0485	91.7463	5.83473	471.066	46.4384
10.8	-1.73347	58.9707	91.6912	5.7888	471.104	46.4394
10.8167	-1.72585	58.9489	91.7555	6.39504	471.154	46.4399
10.8333	-1.72295	58.8758	91.5807	6.21803	471.056	46.4346
10.85	-1.72295	59.1155	92.006	5.62614	471.107	46.4361
10.8667	-1.72035	59.1587	91.8676	6.00517	471.058	46.4372
10.8833	-1.71516	59.1192	91.7504	5.81795	471.142	46.4361
10.9	-1.71349	59.099	92.2627	6.05583	471.159	46.4335
10.9167	-1.71059	59.0597	91.7529	5.14748	471.123	46.4323
10.9333	-1.7054	58.9126	91.5896	6.25908	471.123	46.4303
10.95	-1.70433	58.9748	91.8089	6.72524	471.251	46.4323
10.9667	-1.70311	58.8709	91.721	5.7888	471.165	46.4285
10.9833	-1.69868	58.9706	91.5452	6.2484	471.102	46.426
11	-1.69502	59.287	92.1359	5.17311	471.266	46.4283
11.0167	-1.69319	59.2753	92.1034	5.06752	471.354	46.4257
11.0333	-1.69258	59.094	91.7411	5.52773	471.221	46.4242
11.05	-1.69197	58.9925	91.8159	5.45799	471.253	46.4234
11.0667	-1.68907	58.9257	91.5995	5.05684	471.316	46.4228
11.0833	-1.68495	59.065	92.0097	5.58495	471.219	46.4219
11.1	-1.68327	58.9213	91.7097	4.84291	471.322	46.4208
11.1167	-1.68404	59.1274	91.7054	5.58861	471.274	46.423
11.1333	-1.68526	58.9733	91.8279	4.97871	471.235	46.4219
11.15	-1.68129	59.1967	91.8321	4.90791	471.312	46.4199
11.1667	-1.67717	59.4077	92.3681	3.75511	471.301	46.4198
11.1833	-1.67992	59.0058	91.7623	5.34599	471.218	46.419
11.2	-1.67625	59.2008	91.909	5.4377	471.295	46.4176
11.2167	-1.67015	58.845	91.5499	7.68608	471.289	46.4138
11.2333	-1.66634	59.1204	91.8116	5.23811	471.115	46.4146
11.25	-1.66985	58.9195	91.6541	6.38603	471.249	46.4156
11.2667	-1.66862	58.9712	91.8824	4.11995	471.326	46.4129
11.2833	-1.66756	59.0069	91.9624	4.30168	471.131	46.4144
11.3	-1.66969	58.9491	91.598	3.50243	471.253	46.4103
11.3167	-1.66451	59.0438	91.8787	5.02174	471.256	46.4094
11.3333	-1.66451	59.1853	92.1525	4.67415	471.178	46.4089
11.35	-1.65932	59.0873	91.7352	5.68153	471.282	46.4066
11.3667	-1.6552	59.1348	91.8778	5.94444	471.312	46.4056
11.3833	-1.65581	58.944	91.6467	5.7972	471.092	46.4065
11.4	-1.65977	58.988	91.6767	4.73076	471.343	46.4025
11.4167	-1.66161	58.9703	91.8421	6.30974	471.24	46.4004
11.4333	-1.66023	58.8912	91.7481	5.24284	471.159	46.4016
11.45	-1.66313	59.0121	91.8383	4.94423	471.233	46.3995
11.4667	-1.66328	58.948	91.7367	5.27977	471.327	46.3985
11.4833	-1.66786	59.3746	91.9607	5.821	471.168	46.3984
11.5	-1.67366	59.1164	91.8377	6.32698	471.214	46.3958
11.5167	-1.67671	59.0496	91.926	5.28221	471.216	46.3924
11.5333	-1.67946	59.1175	91.9393	5.70351	471.152	46.3891
11.55	-1.67976	58.9439	91.5659	5.36385	471.215	46.3908
11.5667	-1.68312	58.9381	91.7204	6.60545	471.214	46.3912
11.5833	-1.68282	58.9683	91.8958	6.03859	471.051	46.3877
11.6	-1.68404	58.8758	91.7559	5.17433	471.285	46.3914
11.6167	-1.68953	59.1752	92.0193	3.70796	471.276	46.3894
11.6333	-1.69609	59.0473	91.8379	2.69707	471.112	46.3866
11.65	-1.69868	58.9803	91.7613	3.07732	471.328	46.3886
11.6667	-1.69777	59.0449	91.9817	2.35207	471.397	46.3853
11.6833	-1.69716	59.0514	91.8334	2.44743	471.147	46.3799
11.7	-1.70326	59.1509	91.8803	2.1064	471.261	46.3798
11.7167	-1.70647	59.0054	91.7344	1.49727	471.329	46.3822
11.7333	-1.70982	59.0839	91.8739	7.79686	471.204	46.3805
11.75	-1.7144	59.0391	91.6639	4.03343	471.291	46.3799
11.7667	-1.717	59.343	91.9685	6.30623	471.255	46.377
11.7833	-1.72035	59.1586	92.1934	5.75661	471.076	46.3772
11.8	-1.72524	58.9376	91.6485	7.23534	471.26	46.3776
11.8167	-1.72676	59.3288	92.0821	6.21849	471.158	46.3769
11.8333	-1.72585	59.0398	91.8339	5.87105	470.964	46.375
11.85	-1.7318	58.7717	91.5266	5.92476	471.202	46.3744
11.8667	-1.73607	58.982	91.7008	6.57387	471.186	46.3715
11.8833	-1.744	59.0771	91.8386	6.78124	470.99	46.3702
11.9	-1.75148	58.9834	91.6828	6.09993	471.183	46.367
11.9167	-1.75346	58.9603	91.8496	6.48506	471.187	46.3703
11.9333	-1.75667	59.0911	91.9782	6.68053	471.077	46.3708
11.95	-1.76003	59.1096	91.7794	5.7679	471.184	46.3718
11.9667	-1.76582	59.1622	91.8366	6.29601	471.197	46.3728
11.9833	-1.76781	59.0592	91.907	7.17278	471.103	46.3686
12	-1.77071	58.8447	91.6706	6.31035	471.181	46.3641
12.0167	-1.77345	58.9445	91.7484	6.48613	471.203	46.3656
12.0333	-1.78185	59.0223	91.7881	6.17989	471.082	46.3642
12.05	-1.78307	58.9166	91.7275	6.06361	471.249	46.3625
12.0667	-1.7849	58.8299	91.497	5.4586	471.232	46.361
12.0833	-1.79207	59.0067	91.6776	5.9449	471.019	46.3613
12.1	-1.79436	59.1206	92.0144	6.69777	471.167	46.3609
12.1167	-1.79726	58.998	91.7913	6.53679	471.287	46.3621
12.1333	-1.80168	59.1045	92.0052	6.53084	471.076	46.3612
12.15	-1.80717	58.8628	91.656	6.08452	471.171	46.3583
12.1667	-1.80489	58.9935	91.7623	6.54823	471.2	46.3572
12.1833	-1.80489	58.9771	91.7283	5.75905	471.182	46.3602
12.2	-1.80565	58.9692	91.6706	5.47951	471.21	46.357
12.2167	-1.80763	58.921	91.6373	5.13023	471.147	46.3558
12.2333	-1.81267	59.1026	92.0567	6.01952	471.103	46.3577
12.25	-1.82045	59.0832	91.7727	6.27342	471.281	46.3593
12.2667	-1.82426	58.849	91.6317	6.68526	471.155	46.3563
12.2833	-1.82976	58.9361	91.5781	5.08492	471.101	46.3551
12.3	-1.83128	59.3484	92.1523	5.39543	471.19	46.3487
12.3167	-1.83113	58.7782	91.4947	6.87477	471.235	46.3476
12.3333	-1.83144	58.9364	91.641	5.32158	471.128	46.3476
12.35	-1.83418	58.8937	91.61	5.8239	471.159	46.3451
12.3667	-1.83601	59.0418	91.676	5.41039	471.219	46.3459
12.3833	-1.83922	58.923	91.6814	4.636	471.202	46.3448
12.4	-1.84334	58.9346	91.8516	5.02174	471.214	46.3445
12.4167	-1.84303	58.9167	91.7176	5.95863	471.185	46.3401
12.4333	-1.84456	58.8047	91.5769	6.17561	471.207	46.3441
12.45	-1.84807	59.3815	92.4407	6.42174	471.272	46.3416
12.4667	-1.85097	59.1048	92.0678	5.40611	471.214	46.34
12.4833	-1.85127	58.8488	91.554	4.72664	471.14	46.34
12.5	-1.85402	58.7977	91.5174	5.15633	471.181	46.3396
12.5167	-1.85539	58.8416	91.5211	5.26726	471.202	46.3398
12.5333	-1.8589	58.9454	91.7582	6.18462	471.142	46.3372
12.55	-1.86058	59.1193	91.9624	5.98915	471.121	46.3361
12.5667	-1.86577	59.1587	92.1578	5.7357	471.241	46.3352
12.5833	-1.86867	58.9729	91.6583	6.2954	471.193	46.3346
12.6	-1.86745	58.9706	91.7425	5.43419	471.184	46.332
12.6167	-1.87004	58.8383	91.5752	5.15694	471.228	46.3319
12.6333	-1.8737	58.8682	91.6807	5.00023	471.278	46.331
12.65	-1.87355	59.1587	92.1136	5.79475	471.251	46.3271
12.6667	-1.87782	59.1138	91.641	5.64934	471.221	46.3277
12.6833	-1.88164	58.9608	91.8255	5.84419	471.208	46.3277
12.7	-1.88332	59.1114	91.7603	5.63026	471.249	46.3274
12.7167	-1.88332	58.8659	91.5141	4.97215	471.228	46.327
12.7333	-1.88332	58.9799	91.8821	6.08803	471.207	46.3239
12.75	-1.88713	59.0348	91.7332	5.78407	471.163	46.3241
12.7667	-1.88759	59.062	91.889	6.20903	471.24	46.3242
12.7833	-1.89217	58.9225	91.7172	5.29045	471.185	46.3221
12.8	-1.88972	58.905	91.9025	5.79475	471.143	46.3206
12.8167	-1.89034	58.9881	91.7104	6.1721	471.2	46.3223
12.8333	-1.89308	58.9135	91.5746	5.74883	471.212	46.3248
12.85	-1.89613	58.8911	91.6563	5.3167	471.127	46.3247
12.8667	-1.89522	58.8912	91.5943	5.37819	471.139	46.3229
12.8833	-1.89705	58.9481	91.565	5.63087	471.152	46.3218
12.9	-1.89705	59.0188	91.7841	6.43135	471.165	46.3235
12.9167	-1.89751	59.0348	91.8665	4.97582	471.186	46.3201
12.9333	-1.89598	58.9718	91.7133	5.2404	471.109	46.3238
12.95	-1.89827	58.9881	91.9428	7.35588	471.162	46.3194
12.9667	-1.89583	59.0781	91.8734	6.06545	471.141	46.3158
12.9833	-1.89995	58.8892	91.5955	5.56465	471.121	46.3134
13	-1.90315	58.8029	91.6383	6.14937	471.104	46.3163
13.0167	-1.90254	59.0376	91.7936	5.73753	471.175	46.3165
13.0333	-1.90437	58.9585	91.8464	5.2256	471.102	46.3169
13.05	-1.90437	58.9205	91.737	6.10771	471.077	46.3165
13.0667	-1.90468	59.1949	91.9019	5.71968	471.071	46.3111
13.0833	-1.90529	58.9652	91.701	4.71596	471.202	46.3111
13.1	-1.90987	59.1926	91.9436	5.56587	471.147	46.312
13.1167	-1.90773	59.022	91.6569	5.28221	471.121	46.3085
13.1333	-1.9088	58.9086	91.6695	4.93111	471.11	46.3073
13.15	-1.9088	58.9162	91.6013	5.78468	471.208	46.3059
13.1667	-1.91017	59.0139	91.9352	5.64629	471.211	46.3064
13.1833	-1.91353	59.0624	91.8295	5.46516	471.236	46.3024
13.2	-1.92055	58.8674	91.7286	5.50087	471.203	46.3036
13.2167	-1.92055	58.953	91.5142	5.4789	471.248	46.3004
13.2333	-1.92116	59.1882	92.1203	5.44487	471.211	46.2997
13.25	-1.92314	58.8053	91.6041	4.8011	471.11	46.2989
13.2667	-1.92726	59.1401	91.9596	5.08431	471.186	46.2965
13.2833	-1.93321	59.0023	91.8295	5.69222	471.256	46.2942
13.3	-1.93336	59.166	92.1871	5.55748	471.153	46.2957
13.3167	-1.93764	58.9977	91.7538	5.41084	471.198	46.2927
13.3333	-1.93718	58.9259	91.652	5.14275	471.226	46.2913
13.35	-1.94084	59.11	92.0538	5.30418	471.205	46.292
13.3667	-1.94649	58.9564	91.7849	5.50026	471.217	46.2852
13.3833	-1.94984	58.932	91.6145	5.52422	471.155	46.2849
13.4	-1.95915	58.8339	91.6448	6.03615	471.135	46.2844
13.4167	-1.95793	58.8979	91.6193	5.14336	471.191	46.2862
13.4333	-1.9619	59.2823	91.9798	4.90013	471.118	46.283
13.45	-1.96678	58.9736	91.8375	4.97459	471.086	46.2798
13.4667	-1.97044	58.9248	91.7507	5.40321	471.098	46.2815
13.4833	-1.9796	59.047	91.6789	5.23216	471.187	46.2814
13.5	-1.98998	58.986	91.5719	5.85075	471.117	46.2789
13.5167	-2.00142	58.8532	91.6161	5.10155	471.075	46.2777
13.5333	-2.006	59.1476	92.2056	5.27687	471.109	46.2779
13.55	-2.00829	58.9658	91.7872	5.41634	471.115	46.2774
13.5667	-2.01881	58.932	91.5591	5.9182	471.021	46.2756
13.5833	-2.02919	59.0078	91.8429	4.99306	471.035	46.274
13.6	-2.03255	59.0508	91.9949	4.9543	471.126	46.2739
13.6167	-2.03835	58.9077	91.7007	6.36635	471.12	46.2704
13.6333	-2.04597	58.866	91.6416	5.83656	471.096	46.2707
13.65	-2.05437	58.8354	91.661	5.06157	471.028	46.2659
13.6667	-2.05956	58.8287	91.5031	5.42458	471.199	46.267
13.6833	-2.05971	59.2342	91.9639	5.50804	471.139	46.2659
13.7	-2.0652	58.9774	91.8749	5.96825	471.096	46.2643
13.7167	-2.07314	58.8856	91.544	5.45143	471.091	46.2617
13.7333	-2.07619	59.1204	91.9058	5.52773	471.127	46.2591
13.75	-2.08702	59.0055	91.674	4.94179	471.058	46.2603
13.7667	-2.09908	59.0794	91.7626	5.38948	471.06	46.2565
13.7833	-2.10381	58.9704	91.704	4.76662	471.084	46.2527
13.8	-2.11433	58.9347	91.742	5.63087	471.123	46.2528
13.8167	-2.11845	59.0463	91.8754	5.51827	471.099	46.2504
13.8333	-2.12502	58.9603	91.7992	5.6321	471.065	46.2499
13.85	-2.13264	58.8636	91.7384	5.94383	471.095	46.246
13.8667	-2.13234	59.1341	91.6517	5.35606	471.181	46.2464
13.8833	-2.13585	59.058	91.7588	5.34172	471.136	46.246
13.9	-2.14241	58.9167	91.7202	6.16554	471.089	46.24
13.9167	-2.14745	59.0873	91.7139	5.80071	471.081	46.238
13.9333	-2.15096	59.0498	91.6991	5.45143	471.119	46.2415
13.95	-2.15172	59.1453	91.8989	5.20409	471.063	46.2397
13.9667	-2.15233	59.105	91.9195	5.13969	471.063	46.2385
13.9833	-2.15675	59.0215	91.762	5.58205	471.101	46.2338
14	-2.15508	58.9947	91.8377	5.1963	471.069	46.2315
14.0167	-2.15523	58.9991	91.684	4.88045	471.06	46.2327
14.0333	-2.15538	58.8355	91.6207	5.78819	471.053	46.2338
14.05	-2.15446	59.0569	91.9187	5.27977	471.006	46.2304
14.0667	-2.15889	58.9751	91.58	5.90263	471.108	46.2304
14.0833	-2.15874	58.97	91.6168	6.00044	471.037	46.2296
14.1	-2.15904	59.0313	91.7634	5.62309	471.005	46.2286
14.1167	-2.15736	58.9466	91.6384	4.10912	471.068	46.229
14.1333	-2.15599	59.1863	91.8679	1.25832	471.113	46.2247
14.15	-2.1534	58.8491	91.5807	1.43532	471	46.2225
14.1667	-2.15538	58.8036	91.507	1.7971	471.04	46.2222
14.1833	-2.15462	58.8923	91.6711	1.7112	471.178	46.2202
14.2	-2.1566	58.8996	91.8877	1.27022	471.114	46.2193
14.2167	-2.15126	58.894	91.4774	1.42097	471.142	46.2208
14.2333	-2.15309	58.8929	91.7797	0.83931	471.139	46.2138
14.25	-2.15233	59.0051	91.7487	9.28459	471.14	46.2119
14.2667	-2.14928	58.9382	91.7283	1.64986	471.149	46.2122
14.2833	-2.14958	59.0255	91.847	1.01326	471.119	46.2122
14.3	-2.14592	58.7627	91.5061	1.21529	471.09	46.2118
14.3167	-2.14241	59.2197	91.9642	7.70927	471.185	46.2127
14.3333	-2.14241	58.9588	91.732	-4.0255	471.111	46.213
14.35	-2.13936	58.866	91.6032	5.54497	471.013	46.2101
14.3667	-2.13692	58.9074	91.5832	0.0811005	471.121	46.2087
14.3833	-2.13081	59.1061	91.9381	1.88774	471.173	46.2074
14.4	-2.12654	59.2564	92.0927	-0.0588226	471.066	46.2089
14.4167	-2.12105	58.8068	91.4816	5.11177	471.059	46.208
14.4333	-2.1183	59.329	92.0254	6.02547	471.087	46.2028
14.45	-2.11464	58.9639	91.8633	5.30067	471.116	46.2008
14.4667	-2.11205	58.9848	91.7201	5.40428	471.106	46.2011
14.4833	-2.10823	58.8429	91.5449	5.34355	471.092	46.198
14.5	-2.1032	59.0858	92.0484	6.14769	471.073	46.1953
14.5167	-2.10304	58.9516	91.7085	5.6147	471.114	46.1973
14.5333	-2.09572	59.0606	91.7803	5.84068	471.096	46.198
14.55	-2.0916	58.8512	91.5426	5.86983	471.023	46.1948
14.5667	-2.09023	58.8528	91.6035	7.3629	471.103	46.193
14.5833	-2.08916	58.8992	91.3987	5.57655	471.112	46.1918
14.6	-2.08656	58.9967	91.7555	5.97054	471	46.1916
14.6167	-2.08122	58.9834	91.7107	6.07735	471.077	46.1907
14.6333	-2.07832	58.9455	91.5466	6.22566	471.112	46.1883
14.65	-2.0768	58.896	91.6438	6.68831	471.053	46.193
14.6667	-2.07466	59.0244	91.7556	5.98671	471.062	46.1926
14.6833	-2.07237	59.0252	91.8986	6.33659	471.061	46.1863
14.7	-2.07329	58.9478	91.6274	6.49513	471.022	46.1886
14.7167	-2.0713	58.9402	91.7445	6.66863	471.085	46.1854
14.7333	-2.06871	59.1189	91.8124	6.91475	471.033	46.1872
14.75	-2.06566	59.1709	91.9183	5.72151	470.976	46.1854
14.7667	-2.06261	58.8401	91.4469	6.4724	471.121	46.1851
14.7833	-2.06154	59.0177	91.847	5.87349	471.133	46.1822
14.8	-2.06047	59.1042	91.8876	6.62453	471.01	46.181
14.8167	-2.06169	58.8873	91.5443	6.30028	471.094	46.1816
14.8333	-2.05956	58.9349	91.7558	-2.01988	471.137	46.1851
14.85	-2.062	59.2709	91.9119	6.07079	471.027	46.1823
14.8667	-2.05849	59.0589	91.7828	5.52895	471.078	46.1768
14.8833	-2.05864	59.0374	91.7913	5.75188	471.109	46.1747
14.9	-2.05757	58.9013	91.5167	5.54802	471.054	46.1752
14.9167	-2.0594	59.0357	91.7248	5.78285	471.097	46.1762
14.9333	-2.05849	58.9043	91.6174	5.98137	471.053	46.1733
14.95	-2.05788	59.0005	91.6985	5.60219	471.006	46.1729
14.9667	-2.05589	59.1331	91.9009	6.35506	471.148	46.1732
14.9833	-2.05452	58.901	91.7512	6.21437	471.126	46.1713
15	-2.05559	58.8825	91.5533	6.64589	470.97	46.1684
15.0167	-2.0562	58.9578	91.6723	6.15471	471.103	46.1657
15.0333	-2.06123	58.8364	91.5368	5.91164	471.086	46.1726
15.05	-2.0649	58.7977	91.4195	5.8889	470.975	46.1678
15.0667	-2.07115	59.0385	91.8163	5.79842	471.035	46.1686
15.0833	-2.06947	59.0267	91.4991	6.4135	471.068	46.1668
15.1	-2.06764	58.9927	91.6248	5.94612	470.977	46.1678
15.1167	-2.06474	59.2846	91.7327	6.50765	471.098	46.1675
15.1333	-2.06474	59.3038	91.9624	6.40633	471.055	46.164
15.15	-2.07115	59.0896	91.7454	5.97481	470.986	46.1669
15.1667	-2.07863	59.0902	92.0257	6.28716	471.078	46.1601
15.1833	-2.07726	58.857	91.5031	6.34071	471.037	46.1611
15.2	-2.07787	58.8371	91.5072	6.3044	470.918	46.1662
15.2167	-2.07954	58.9991	91.728	6.16554	471.025	46.163
15.2333	-2.08107	59.0134	91.7945	6.20903	471.068	46.162
15.25	-2.08366	58.9419	91.7548	6.45454	470.948	46.1619
15.2667	-2.08412	59.1142	91.6987	5.63973	471.054	46.159
15.2833	-2.0887	59.1973	91.9856	6.5052	471.08	46.1585
15.3	-2.09328	59.033	91.6343	6.01296	470.95	46.1591
15.3167	-2.0977	58.9729	91.6973	6.92131	471.056	46.1611
15.3333	-2.10106	58.9469	91.6853	6.20903	471.039	46.1601
15.35	-2.09908	59.202	91.9941	6.37886	470.971	46.1588
15.3667	-2.09694	58.9913	91.6103	6.60118	471.035	46.1568
15.3833	-2.10045	58.919	91.6087	6.35445	471.079	46.155
15.4	-2.1064	58.9646	91.8176	6.41289	470.906	46.1561
15.4167	-2.10503	59.08	92.0019	5.71907	471.097	46.1541
15.4333	-2.11021	59.2194	91.9993	6.17928	471.083	46.1555
15.45	-2.10915	58.9712	91.6653	6.27098	470.935	46.1572
15.4667	-2.11494	58.914	91.6895	6.59996	471.055	46.1543
15.4833	-2.11601	58.7658	91.4893	6.65062	471.085	46.1546
15.5	-2.11967	59.1097	91.6003	5.81383	470.942	46.1544
15.5167	-2.11617	58.9664	91.5539	6.24779	471.006	46.1558
15.5333	-2.11891	59.1035	91.86	5.65285	471.047	46.1576
15.55	-2.12288	58.8392	91.5618	5.95512	470.959	46.1558
15.5667	-2.12578	59.0769	91.5746	6.39198	471.035	46.1601
15.5833	-2.12822	59.0192	91.7442	5.95634	471.03	46.1604
15.6	-2.12898	58.8729	91.6689	6.25008	470.858	46.1593
15.6167	-2.13005	58.8761	91.5868	6.49864	471.015	46.1607
15.6333	-2.12791	58.935	91.8472	6.70616	470.985	46.159
15.65	-2.12837	59.1201	92.1044	6.15364	470.821	46.1611
15.6667	-2.13036	58.8561	91.6311	6.82594	471.004	46.1568
15.6833	-2.13356	58.9649	91.486	6.22154	471.055	46.1555
15.7	-2.13097	58.9442	91.666	5.93727	470.854	46.1559
15.7167	-2.13356	58.9129	91.5066	6.27815	470.99	46.1584
15.7333	-2.13661	59.0511	91.657	6.42952	471.026	46.1578
15.75	-2.13799	58.9198	91.5084	7.15736	470.911	46.1549
15.7667	-2.1357	58.9712	91.7516	6.66374	471.031	46.1553
15.7833	-2.13387	58.9744	91.8269	6.63582	471.013	46.1602
15.8	-2.13509	58.9361	91.5966	6.53023	470.917	46.1602
15.8167	-2.1328	58.8783	91.432	6.76216	471.09	46.1601
15.8333	-2.13081	59.0653	91.8603	7.19963	471.054	46.1626
15.85	-2.1273	59.0105	91.7396	7.2152	470.821	46.1617
15.8667	-2.1241	59.2104	91.8491	6.20598	471.084	46.1634
15.8833	-2.12257	58.9915	91.8458	6.90041	471.093	46.1648
15.9	-2.11952	59.0922	91.8145	6.37413	470.892	46.163
15.9167	-2.11739	58.9646	91.8279	6.55952	470.978	46.1607
15.9333	-2.11372	59.0554	91.5783	6.29723	471.083	46.1636
15.95	-2.1122	58.9309	91.6085	6.68877	470.873	46.1634
15.9667	-2.11327	59.018	91.6996	7.14897	470.988	46.1655
15.9833	-2.11494	58.7972	91.5652	6.88789	470.979	46.166
16	-2.11479	58.9898	91.6752	6.70082	470.862	46.1634
16.0167	-2.10793	58.7453	91.4043	6.37535	471.014	46.1613
16.0333	-2.10793	59.103	91.6869	6.57387	471.028	46.1602
16.05	-2.10243	59.4202	92.0152	6.59828	470.843	46.1622
16.0667	-2.09831	59.0865	91.9929	6.51711	471.031	46.1622
16.0833	-2.09328	58.899	91.6955	6.89507	470.997	46.1633
16.1	-2.09343	59.0728	91.6952	6.64055	470.735	46.1619
16.1167	-2.09038	58.9562	91.5685	7.16148	470.953	46.1585
16.1333	-2.08412	58.8976	91.4317	6.54396	471.028	46.1616
16.15	-2.08427	58.7885	91.4321	6.46889	470.801	46.1608
16.1667	-2.08336	58.9121	91.6518	6.76033	470.967	46.1596
16.1833	-2.08672	58.9631	91.7828	6.76033	471.005	46.1575
16.2	-2.08412	59.0368	91.6546	6.6256	470.881	46.1559
16.2167	-2.08595	59.1155	92.0792	6.36101	471.01	46.1543
16.2333	-2.08443	59.3224	91.621	6.65306	471.001	46.1517
16.25	-2.08031	59.0324	91.9254	6.86943	470.882	46.1503
16.2667	-2.0742	58.8602	91.4951	6.28944	471.064	46.1521
16.2833	-2.06947	59.2765	92.0068	6.55296	471.027	46.1495
16.3	-2.06627	59.0824	91.8215	6.82716	470.871	46.1495
16.3167	-2.06612	59.0742	92.0774	7.00768	471.053	46.1477
16.3333	-2.06596	59.0357	91.7902	7.04521	471.091	46.1482
16.35	-2.06474	58.8569	91.6	6.8354	470.903	46.1454
16.3667	-2.06245	59.226	91.8899	6.17378	471.006	46.146
16.3833	-2.06215	59.1143	91.9431	5.91103	471.058	46.1442
16.4	-2.06703	58.9742	91.5972	5.94734	470.956	46.1443
16.4167	-2.06306	59.1457	91.7808	6.35979	471.008	46.1422
16.4333	-2.06215	59.423	92.185	6.46233	471.033	46.1434
16.45	-2.06245	58.9693	91.5992	5.05867	471.02	46.1443
16.4667	-2.06352	58.9706	91.7013	6.38725	471.045	46.142
16.4833	-2.0652	58.8863	91.5357	5.31914	471.009	46.1449
16.5	-2.06368	58.9129	91.5133	5.52528	470.937	46.1378
16.5167	-2.06032	58.9005	91.6137	5.85915	471.012	46.1367
16.5333	-2.05925	59.0775	91.7156	5.04494	471.01	46.1358
16.55	-2.05864	59.2182	92.1561	6.02898	470.891	46.1347
16.5667	-2.05956	58.8696	91.4568	5.18684	470.995	46.1347
16.5833	-2.05589	58.8837	91.4574	6.04988	471.022	46.1362
16.6	-2.05437	59.0897	91.7092	6.21376	470.908	46.1384
16.6167	-2.05452	58.9742	91.6287	5.5439	470.948	46.1382
16.6333	-2.06078	59.0368	91.5987	5.91881	470.942	46.1362
16.65	-2.06078	58.7205	91.2287	4.82735	470.983	46.1349
16.6667	-2.06276	58.8714	91.3451	5.29472	470.937	46.1352
16.6833	-2.06657	59.107	91.8034	5.46989	470.939	46.134
16.7	-2.06932	59.4027	92.057	5.08003	470.878	46.1323
16.7167	-2.06718	58.863	91.5099	5.50209	470.994	46.1329
16.7333	-2.06932	58.9045	91.6915	4.82018	470.992	46.1306
16.75	-2.06779	58.942	91.3966	5.01274	470.91	46.1271
16.7667	-2.06947	59.1325	91.916	5.24101	470.948	46.1285
16.7833	-2.06917	58.8606	91.469	5.20531	471.017	46.1294
16.8	-2.06566	58.9608	91.4808	4.49654	470.993	46.1263
16.8167	-2.06398	59.042	91.663	4.9102	470.96	46.1254
16.8333	-2.06368	59.0929	91.6402	4.91386	471.009	46.1263
16.85	-2.06566	58.9324	91.5524	5.35667	470.969	46.1283
16.8667	-2.06139	58.8339	91.5655	4.93233	470.928	46.1271
16.8833	-2.06459	58.8897	91.5232	5.07408	470.917	46.1254
16.9	-2.06444	58.9883	91.6962	9.46587	471.003	46.1274
16.9167	-2.062	58.7855	91.3343	4.54491	471.008	46.1257
16.9333	-2.06581	59.056	91.6161	4.23912	470.997	46.1221
16.95	-2.06886	58.9416	91.4916	5.12474	471.028	46.1272
16.9667	-2.0739	58.924	91.5974	1.75896	471.056	46.1268
16.9833	-2.07268	58.7919	91.4549	4.19075	471.06	46.1268
17	-2.07268	59.1848	91.8195	4.03587	470.974	46.1254
17.0167	-2.07573	59.0035	91.6181	5.1284	470.934	46.126
17.0333	-2.07451	59.1703	91.7689	5.15343	470.963	46.1268
17.05	-2.07039	58.8337	91.448	4.69811	470.974	46.1282
17.0667	-2.07054	58.7916	91.4169	5.09438	470.87	46.13
17.0833	-2.07039	58.9503	91.6621	4.64134	470.913	46.1306
17.1	-2.07146	58.9468	91.4195	4.45366	470.957	46.1378
17.1167	-2.06734	58.9617	91.7051	4.80705	470.954	46.1385
17.1333	-2.06535	58.8917	91.6047	5.34065	470.922	46.1433
17.15	-2.06429	58.9004	91.6802	4.70039	470.889	46.1439
17.1667	-2.06505	59.1085	91.7747	4.53896	470.938	46.1454
17.1833	-2.05986	59.1587	92.0367	4.66286	470.897	46.1515
17.2	-2.05696	59.0052	91.7129	5.06813	470.855	46.1572
17.2167	-2.05101	59.1903	91.9965	4.60869	470.878	46.1651
17.2333	-2.04384	58.9434	91.5955	4.76295	470.93	46.1662
17.25	-2.03133	58.8557	91.5664	4.67354	470.917	46.1709
17.2667	-2.02156	59.1055	91.9457	4.37614	470.903	46.1773
17.2833	-2.01088	59.1427	91.9379	4.83101	470.916	46.1855
17.3	-2.00584	58.8868	91.5072	5.1928	470.962	46.1907
17.3167	-1.99715	59.04	91.7385	4.74037	470.897	46.1915
17.3333	-1.98753	59.1108	91.8847	4.71001	470.902	46.1929
17.35	-1.97578	59.0875	91.8704	4.71001	470.957	46.1994
17.3667	-1.96388	59.1607	91.7176	4.80415	470.952	46.2061
17.3833	-1.95168	59.0981	91.6105	4.47868	470.937	46.2083
17.4	-1.93748	59.0661	91.838	4.72664	470.96	46.2168
17.4167	-1.92406	59.02	91.8139	4.49242	470.96	46.2223
17.4333	-1.90605	59.3031	92.4186	4.19136	470.978	46.2254
17.45	-1.89201	59.2136	91.672	5.05089	470.89	46.2321
17.4667	-1.87004	59.0025	91.5905	4.15688	470.876	46.236
17.4833	-1.84822	58.9803	91.6268	4.14787	470.909	46.2415
17.5	-1.82808	58.8291	91.6897	4.91921	470.974	46.2467
17.5167	-1.80611	58.7899	91.267	5.12245	470.892	46.2519
17.5333	-1.7791	59.0766	91.6964	4.8452	470.898	46.2563
17.55	-1.74919	59.1045	91.686	4.71169	470.997	46.2632
17.5667	-1.72524	59.1349	91.5247	4.03587	470.877	46.269
17.5833	-1.69243	58.8963	91.5232	2.71324	470.909	46.2719
17.6	-1.66664	58.9021	91.5485	4.42085	470.864	46.2734
17.6167	-1.64269	59.3467	92.1298	4.61632	470.895	46.2783
17.6333	-1.62102	59.3818	92.1641	4.73381	470.986	46.2814
17.65	-1.59355	59.0438	91.7213	5.57716	470.966	46.2811
17.6667	-1.56487	59.0885	91.7872	5.16472	470.917	46.2873
17.6833	-1.54152	59.0356	91.6763	5.21126	471.021	46.2894
17.7	-1.51421	58.9452	91.507	4.75288	470.999	46.2911
17.7167	-1.48689	58.9777	91.5687	4.56993	470.897	46.2916
17.7333	-1.45378	59.0658	91.4787	4.72725	470.873	46.292
17.75	-1.43288	58.9736	91.4788	4.44527	470.931	46.2936
17.7667	-1.40373	58.9629	91.3763	4.79286	470.848	46.293
17.7833	-1.37917	59.0104	91.5081	4.51561	470.917	46.2928
17.8	-1.35201	59.1287	91.8613	4.63005	470.946	46.292
17.8167	-1.32591	59.1282	91.688	5.27794	470.98	46.2916
17.8333	-1.30348	58.9935	91.6128	4.77135	470.885	46.2905
17.85	-1.28334	58.868	91.5115	5.17662	470.817	46.2862
17.8667	-1.26564	59.0607	91.6157	4.79393	470.863	46.2806
17.8833	-1.24763	59.4416	91.8015	4.95018	470.98	46.2768
17.9	-1.23695	58.9903	91.7355	4.44466	470.933	46.276
17.9167	-1.222	59.0665	91.6746	4.56154	470.846	46.2775
17.9333	-1.20811	59.0339	91.5998	4.63066	470.896	46.2743
17.95	-1.1982	58.9385	91.5879	4.35585	470.967	46.2679
17.9667	-1.1898	58.9773	91.3795	4.62776	470.9	46.2643
17.9833	-1.17958	58.8323	91.2833	5.34111	470.89	46.264
18	-1.16722	59.1447	91.5636	4.52995	470.922	46.262
18.0167	-1.15837	58.9977	91.6276	4.54247	470.97	46.2585
18.0333	-1.14937	58.9303	91.4858	4.5681	470.949	46.2516
18.05	-1.14494	58.9301	91.5727	5.15755	470.93	46.2478
18.0667	-1.14021	58.8899	91.5194	4.96452	470.986	46.2432
18.0833	-1.13762	58.8894	91.4904	4.91493	470.976	46.2409
18.1	-1.13701	59.0347	91.6596	4.86855	471.001	46.2373
18.1167	-1.1367	58.9753	91.619	4.59557	470.914	46.2316
18.1333	-1.13731	59.0942	91.5206	4.53529	470.996	46.2296
18.15	-1.13899	58.9813	91.6579	4.47395	471	46.2264
18.1667	-1.14143	59.1045	91.5708	4.97704	470.926	46.2214
18.1833	-1.14311	59.248	91.8104	4.60381	470.939	46.2162
18.2	-1.15074	59.0273	91.6717	4.22661	470.975	46.2095
18.2167	-1.15852	58.9605	91.6601	4.94057	470.854	46.2084
18.2333	-1.16539	59.0217	91.636	4.05617	470.905	46.204
18.25	-1.17027	58.8622	91.6082	4.7982	470.851	46.2
18.2667	-1.17668	58.98	91.6236	5.24345	470.907	46.1968
18.2833	-1.18996	59.0672	91.5624	4.54964	470.951	46.1967
18.3	-1.19987	58.999	91.6294	5.64583	470.85	46.1919
18.3167	-1.21056	58.908	91.4906	4.69856	470.845	46.1845
18.3333	-1.22383	59.0502	91.6966	4.71825	470.901	46.1782
18.35	-1.23741	59.085	91.6506	4.40605	470.94	46.1756
18.3667	-1.25343	58.9954	91.6193	4.11751	470.874	46.1742
18.3833	-1.26396	59.0038	91.4892	4.9543	470.862	46.1698
18.4	-1.27678	59.1106	91.629	5.59334	470.918	46.1648
18.4167	-1.28929	58.9104	91.5458	4.58305	470.824	46.1582
18.4333	-1.30486	58.9838	91.3047	5.49675	470.94	46.1561
18.45	-1.3195	58.999	91.6648	5.23567	470.938	46.1475
18.4667	-1.33049	58.912	91.4942	4.55254	470.89	46.1453
18.4833	-1.34651	59.0606	91.6029	4.73381	470.921	46.1408
18.5	-1.36253	59.0626	91.5466	4.44954	470.878	46.1411
18.5167	-1.37459	58.8622	91.4002	4.19975	470.874	46.1391
18.5333	-1.38878	59.1062	91.6761	4.05312	470.936	46.1358
18.55	-1.4019	59.2591	92.1027	4.55498	470.893	46.133
18.5667	-1.41853	58.8868	91.6058	5.50453	470.879	46.1306
18.5833	-1.43166	59.1807	91.7457	4.77608	471.106	46.1259
18.6	-1.44707	58.9356	91.4494	4.82613	471.173	46.123
18.6167	-1.46339	59.0139	91.5238	4.25453	471.104	46.1216
18.6333	-1.48125	59.1102	91.6398	4.73503	471.076	46.1164
18.65	-1.48964	58.8676	91.3879	4.54369	471.163	46.1152
18.6667	-1.50551	58.8084	91.4697	4.28383	470.998	46.1088
18.6833	-1.51726	58.8866	91.5835	4.31114	470.994	46.107
18.7	-1.53038	58.7516	91.3195	4.98299	470.998	46.0992
18.7167	-1.54747	59.1357	91.6966	4.79225	470.986	46.1001
18.7333	-1.56136	59.1227	91.8517	4.701	470.954	46.0978
18.75	-1.57692	58.914	91.5916	4.93584	470.924	46.0931
18.7667	-1.59431	59.0897	91.7387	5.14153	470.893	46.0932
18.7833	-1.605	59.0072	91.6601	4.82445	471.031	46.0917
18.8	-1.61827	58.9071	91.4262	5.01213	470.981	46.09
18.8167	-1.62819	59.0588	91.6653	4.50188	470.904	46.0847
18.8333	-1.6436	59.0899	91.8511	4.78325	470.956	46.0844
18.85	-1.65215	59.0945	91.6338	4.83208	471.015	46.0801
18.8667	-1.67015	59.2551	92.0837	4.65752	470.882	46.0775
18.8833	-1.68388	59.0983	91.7603	4.56688	470.89	46.0741
18.9	-1.69807	58.8654	91.5069	3.8224	470.879	46.0725
18.9167	-1.71227	59.0626	91.5316	5.33348	470.875	46.0722
18.9333	-1.72798	59.2263	91.7498	4.6093	470.86	46.0676
18.95	-1.73836	58.9632	91.453	4.65996	470.86	46.0661
18.9667	-1.74934	58.9596	91.6308	4.79515	470.827	46.0632
18.9833	-1.75743	59.0595	91.6671	4.62837	470.905	46.0653
19	-1.77223	59.0473	91.6746	4.35829	470.892	46.0621
19.0167	-1.77971	59.045	91.6074	4.59023	470.856	46.0615
19.0333	-1.79176	59.1152	91.7118	4.6331	470.939	46.0618
19.05	-1.80687	58.9544	91.4484	5.02831	470.928	46.0548
19.0667	-1.81923	59.0873	91.7057	5.28511	470.844	46.0549
19.0833	-1.82518	59.0138	91.7158	4.51149	470.891	46.0517
19.1	-1.83266	59.2075	91.9167	4.28978	470.975	46.0493
19.1167	-1.84578	59.0237	91.6158	4.78386	470.921	46.0432
19.1333	-1.85936	58.8432	91.2951	5.04799	470.94	46.0458
19.15	-1.8708	59.3005	91.8063	4.18907	470.967	46.0409
19.1667	-1.87828	59.0083	91.5678	7.85835	470.966	46.0398
19.1833	-1.88255	58.9487	91.5133	4.32076	471.008	46.0372
19.2	-1.89476	58.9591	91.5243	4.22951	470.914	46.038
19.2167	-1.90331	58.7855	91.285	4.83269	470.813	46.0378
19.2333	-1.91078	58.9922	91.4906	4.21043	470.929	46.0358
19.25	-1.92177	59.007	91.6702	0.383835	470.879	46.0357
19.2667	-1.92848	59.0771	91.844	0.755844	470.75	46.0308
19.2833	-1.93718	59.1985	91.838	4.23912	470.819	46.0239
19.3	-1.94344	59.1079	91.7411	4.30641	470.823	46.0236
19.3167	-1.94923	58.892	91.4259	5.08064	470.679	46.0203
19.3333	-1.94786	58.9245	91.4893	4.338	470.709	46.0175
19.35	-1.95457	59.0342	91.6035	4.51271	470.724	46.0169
19.3667	-1.96449	59.0009	91.5049	4.44588	470.695	46.0159
19.3833	-1.97594	58.8732	91.4936	4.59908	470.728	46.0163
19.4	-1.9828	59.3781	91.9241	4.91737	470.751	46.0149
19.4167	-1.98845	58.9639	91.6035	4.36073	470.672	46.0142
19.4333	-1.99043	59.0611	91.7974	5.00023	470.803	46.012
19.45	-2.00325	58.9158	91.4515	3.2151	470.786	46.0073
19.4667	-2.00905	59.0524	91.6993	0.941696	470.674	46.0065
19.4833	-2.0182	59.0498	91.621	4.74571	470.773	46.0056
19.5	-2.024	59.0302	91.446	4.80171	470.822	46.003
19.5167	-2.02995	58.9201	91.4559	4.93462	470.655	46.0009
19.5333	-2.03636	58.9272	91.3908	4.44054	470.737	46.0006
19.55	-2.03865	59.1392	91.5832	3.96126	470.824	45.9983
19.5667	-2.03941	58.7748	91.3001	0.68428	470.75	45.9974
19.5833	-2.04536	59.2677	91.8858	2.61604	470.791	45.9959
19.6	-2.05193	58.8998	91.2977	5.35423	470.831	45.9982
19.6167	-2.05757	59.181	91.7432	5.11116	470.75	45.9991
19.6333	-2.06261	59.1225	91.7204	3.5685	470.9	45.9946
19.65	-2.06978	58.8848	91.4335	3.2795	470.824	45.9921
19.6667	-2.08092	58.9039	91.5009	4.90608	470.718	45.9887
19.6833	-2.0829	59.0704	91.676	3.95775	470.915	45.9904
19.7	-2.08748	58.9693	91.6134	5.2816	471.008	45.9863
19.7167	-2.09633	58.8787	91.3688	3.83263	470.742	45.9863
19.7333	-2.09969	59.0568	91.4732	2.91405	470.844	45.9888
19.75	-2.10426	58.8993	91.2721	4.51027	470.933	45.9843
19.7667	-2.10655	58.9552	91.4477	3.77296	470.743	45.984
19.7833	-2.11189	58.9414	91.6792	5.63683	470.864	45.9846
19.8	-2.11479	58.9477	91.545	4.93294	470.855	45.9831
19.8167	-2.11906	58.8714	91.46	4.43459	470.716	45.9808
19.8333	-2.127	58.9271	91.4181	4.56749	470.892	45.9805
19.85	-2.13142	58.9855	91.6157	4.54491	470.774	45.9783
19.8667	-2.13585	59.0826	91.7089	5.2607	470.584	45.9791
19.8833	-2.13875	59.1087	91.611	4.97932	470.832	45.9803
19.9	-2.14226	59.1708	91.8893	3.75923	470.817	45.9795
19.9167	-2.14623	59.1319	91.7568	4.98467	470.623	45.9805
19.9333	-2.14836	58.9181	91.5014	4.82384	470.777	45.9754
19.95	-2.14836	58.9399	91.3383	4.11995	470.848	45.9742
19.9667	-2.14897	58.9544	91.515	5.65651	470.634	45.9763
19.9833	-2.15187	58.895	91.5308	3.6747	470.814	45.973
20	-2.14989	59.4424	92.1276	4.53651	470.816	45.9742
20.0167	-2.15553	58.8674	91.4327	5.35667	470.653	45.9719
20.0333	-2.15584	58.9542	91.4303	4.84352	470.779	45.9676
20.05	-2.15858	58.9959	91.6116	4.44771	470.789	45.9646
20.0667	-2.16118	58.8445	91.3561	4.77913	470.635	45.9698
20.0833	-2.16576	59.0156	91.8368	4.40544	470.891	45.9666
20.1	-2.1653	59.1695	91.6151	3.70262	470.867	45.9629
20.1167	-2.16881	58.8706	91.3639	4.74388	470.716	45.9646
20.1333	-2.17094	59.0031	91.5774	4.40361	470.842	45.9657
20.15	-2.16713	59.096	91.6496	4.27544	470.836	45.9673
20.1667	-2.17155	59.0472	91.6843	4.99901	470.688	45.9594
20.1833	-2.17506	59.0002	91.5235	4.48998	470.744	45.9602
20.2	-2.17918	58.8476	91.3029	4.84886	470.789	45.9591
20.2167	-2.17903	59.0145	91.4561	5.54207	470.654	45.9614
20.2333	-2.1801	59.09	91.693	4.26292	470.748	45.9611
20.25	-2.18132	59.3046	92.0246	4.66591	470.785	45.9577
20.2667	-2.18422	58.9912	91.5579	4.63249	470.688	45.9571
20.2833	-2.18346	58.9867	91.5147	5.15526	470.811	45.9568
20.3	-2.18651	58.9195	91.4515	4.94835	470.803	45.9573
20.3167	-2.18361	59.1377	91.7072	3.73665	470.697	45.9539
20.3333	-2.18559	59.1975	91.6683	2.82646	470.785	45.9553
20.35	-2.18422	58.8609	91.3844	4.86015	470.771	45.9516
20.3667	-2.18742	58.9573	91.7254	4.12102	470.65	45.9509
20.3833	-2.19032	58.8836	91.3703	3.45238	470.713	45.9484
20.4	-2.19368	58.9967	91.5507	4.85771	470.772	45.9493
20.4167	-2.192	59.0606	91.5064	3.54713	470.719	45.9505
20.4333	-2.19231	58.8808	91.4297	5.2047	470.737	45.9467
20.45	-2.19597	58.8642	91.4043	3.80043	470.789	45.946
20.4667	-2.19551	58.7606	91.2698	4.6003	470.73	45.9469
20.4833	-2.19383	58.8429	91.3636	4.30763	470.745	45.9481
20.5	-2.19704	58.9362	91.3584	4.38866	470.758	45.9512
20.5167	-2.19887	58.771	91.1355	3.95531	470.68	45.9463
20.5333	-2.19902	59.0197	91.5907	4.21577	470.837	45.9476
20.55	-2.20192	58.984	91.4986	4.83162	470.761	45.9441
20.5667	-2.19902	59.0954	91.5751	5.37514	470.723	45.9452
20.5833	-2.19383	58.9771	91.4164	3.85109	470.804	45.9461
20.6	-2.19475	58.912	91.4349	5.03716	470.839	45.9431
20.6167	-2.19399	58.8873	91.4105	3.96126	470.804	45.9426
20.6333	-2.19612	58.8798	91.3169	4.92867	470.865	45.9412
20.65	-2.19643	58.8425	91.4928	4.28673	470.783	45.9428
20.6667	-2.19154	58.7905	91.3178	4.50615	470.851	45.9409
20.6833	-2.19002	58.9285	91.4492	4.17656	470.802	45.9403
20.7	-2.19063	58.9413	91.4112	4.0316	470.761	45.9414
20.7167	-2.19429	58.9903	91.5017	5.6588	470.836	45.9383
20.7333	-2.19353	59.3169	91.9219	4.6032	470.879	45.9406
20.75	-2.19643	58.9622	91.581	4.64623	470.872	45.9368
20.7667	-2.19582	58.9549	91.499	4.91798	470.812	45.9357
20.7833	-2.19475	58.883	91.4245	5.07301	470.815	45.9342
20.8	-2.20024	58.9867	91.5151	4.60152	470.828	45.9322
20.8167	-2.20299	59.1488	91.7359	3.92372	470.806	45.9333
20.8333	-2.2039	59.2309	91.9131	4.81957	470.8	45.9319
20.85	-2.20497	59.0463	91.5182	4.217	470.856	45.9298
20.8667	-2.20634	58.9024	91.3538	4.47212	470.869	45.9299
20.8833	-2.20848	58.9478	91.341	5.21416	470.787	45.9277
20.9	-2.20818	58.8555	91.293	4.14131	470.809	45.929
20.9167	-2.21153	58.8949	91.4727	4.37386	470.831	45.9289
20.9333	-2.20894	59.0751	91.484	3.81706	470.838	45.9263
20.95	-2.20863	58.8404	91.2713	5.32509	470.798	45.9264
20.9667	-2.20833	58.9005	91.4054	4.34044	470.785	45.926
20.9833	-2.2126	59.1488	91.8073	4.54598	470.839	45.9272
21	-2.21275	58.9784	91.3627	3.84636	470.786	45.9283
21.0167	-2.21321	59.074	91.7162	3.78548	470.816	45.9281
21.0333	-2.21764	59.0369	91.713	4.00429	470.737	45.9226
21.05	-2.22038	59.1511	91.545	0.616837	470.791	45.9264
21.0667	-2.21977	58.9915	91.6438	-0.0118256	470.764	45.924
21.0833	-2.22008	59.0745	91.4932	1.09322	470.712	45.9238
21.1	-2.21535	58.9773	91.473	0.5233	470.727	45.9231
21.1167	-2.21733	58.8694	91.4394	1.33873	470.82	45.92
21.1333	-2.2242	59.1459	91.8574	0.641403	470.742	45.9205
21.15	-2.22084	59.0466	91.5873	0.861282	470.751	45.9219
21.1667	-2.22084	58.7664	91.3242	0.854111	470.773	45.92
21.1833	-2.21397	59.1337	91.4532	0.340958	470.823	45.9194
21.2	-2.21596	58.8163	91.2432	0.660477	470.755	45.9222
21.2167	-2.22115	58.8134	91.3401	1.03889	470.715	45.9226
21.2333	-2.21626	58.9791	91.5066	0.939407	470.77	45.9197
21.25	-2.21535	59.0197	91.6462	4.32488	470.815	45.9206
21.2667	-2.21977	59.0696	91.5754	4.69749	470.701	45.9208
21.2833	-2.22176	59.0604	91.5606	5.00145	470.707	45.9205
21.3	-2.22008	59.3604	92.0438	5.5027	470.784	45.919
21.3167	-2.22023	59.0664	91.6547	5.32753	470.828	45.9173
21.3333	-2.21962	58.9622	91.547	4.24568	470.793	45.9167
21.35	-2.22145	58.8926	91.2635	4.39888	470.753	45.9184
21.3667	-2.2213	59.1619	91.8929	5.16899	470.787	45.9161
21.3833	-2.22603	58.9945	91.5366	4.813	470.756	45.915
21.4	-2.22282	59.0855	91.4907	5.05028	470.745	45.9145
21.4167	-2.21962	59.007	91.6212	3.93623	470.705	45.9127
21.4333	-2.22374	58.8421	91.4047	4.64027	470.768	45.9118
21.45	-2.22298	58.9838	91.4909	5.02235	470.796	45.9122
21.4667	-2.22298	59.0604	91.4671	4.92928	470.763	45.913
21.4833	-2.2245	59.0653	91.5997	4.52522	470.741	45.9084
21.5	-2.22252	58.8786	91.4278	5.21248	470.807	45.9072
21.5167	-2.22221	58.9324	91.4155	4.72481	470.76	45.9063
21.5333	-2.22816	58.8552	91.3873	4.71596	470.737	45.9116
21.55	-2.23106	58.8049	91.2296	4.14909	470.735	45.9103
21.5667	-2.23	58.9762	91.4045	4.03099	470.816	45.9083
21.5833	-2.2303	58.9991	91.5275	4.4799	470.777	45.9042
21.6	-2.22939	58.9556	91.4733	4.70467	470.785	45.9051
21.6167	-2.22862	59.0035	91.4542	4.27193	470.812	45.909
21.6333	-2.23564	58.8117	91.2336	4.26704	470.883	45.9048
21.65	-2.23717	58.9268	91.3485	4.85771	470.839	45.9045
21.6667	-2.23686	59.0676	91.594	4.42452	470.798	45.9097
21.6833	-2.23534	59.1871	91.8424	4.32732	470.822	45.902
21.7	-2.23412	58.8065	91.215	4.67003	470.824	45.9017
21.7167	-2.23534	58.9501	91.4262	3.88145	470.767	45.9014
21.7333	-2.23473	58.9817	91.5379	4.64561	470.714	45.9022
21.75	-2.23625	59.0282	91.6409	4.47578	470.74	45.9031
21.7667	-2.23717	59.0046	91.6381	4.1848	470.762	45.9043
21.7833	-2.23671	59.0434	91.5997	4.47746	470.643	45.9057
21.8	-2.23534	59.1132	91.7094	4.75044	470.64	45.9083
21.8167	-2.23396	58.9611	91.5679	4.30229	470.688	45.9069
21.8333	-2.23503	59.0577	91.6169	4.05434	470.694	45.9087
21.85	-2.23442	59.1203	91.5681	4.25575	470.7	45.9054
21.8667	-2.23747	59.0014	91.6119	4.54369	470.65	45.9042
21.8833	-2.239	58.9251	91.4761	4.88289	470.69	45.9043
21.9	-2.24098	59.0582	91.511	4.46968	470.683	45.9055
21.9167	-2.24281	58.977	91.3714	4.38988	470.633	45.9042
21.9333	-2.24251	58.8039	91.3351	4.03099	470.606	45.9037
21.95	-2.24678	59.1766	91.6108	4.49242	470.639	45.9013
21.9667	-2.24403	58.9471	91.4202	5.23506	470.7	45.9022
21.9833	-2.24388	58.9382	91.385	3.91243	470.581	45.9023
22	-2.24068	58.9426	91.3886	4.73076	470.593	45.8958
22.0167	-2.24587	59.0147	91.4564	4.20158	470.686	45.8974
22.0333	-2.24571	59.0412	91.6854	4.41673	470.635	45.895
22.05	-2.24922	58.9202	91.5418	4.105	470.599	45.8944
22.0667	-2.24937	58.9959	91.6441	4.4912	470.585	45.8949
22.0833	-2.248	58.9928	91.5266	4.77013	470.577	45.8932
22.1	-2.24709	58.8766	91.2754	4.6479	470.597	45.8913
22.1167	-2.24983	59.0743	91.6444	4.96681	470.569	45.8904
22.1333	-2.25243	58.9564	91.4105	5.18974	470.488	45.8938
22.15	-2.25258	58.9765	91.556	4.15749	470.612	45.8936
22.1667	-2.25395	59.1221	91.8704	4.33678	470.586	45.8918
22.1833	-2.25197	58.9298	91.6213	3.90358	470.591	45.8926
22.2	-2.25166	58.8673	91.5409	4.91081	470.636	45.8917
22.2167	-2.24953	59.179	91.972	4.50432	470.77	45.8903
22.2333	-2.25212	58.9053	91.3598	4.57817	470.636	45.8915
22.25	-2.25441	58.8242	91.2695	4.18602	470.673	45.8938
22.2667	-2.25899	58.8772	91.3732	4.59557	470.721	45.8947
22.2833	-2.26082	58.962	91.4648	4.0168	470.756	45.8952
22.3	-2.26372	58.9277	91.3963	4.24568	470.777	45.8938
22.3167	-2.26204	58.8259	91.2736	4.26765	470.721	45.8891
22.3333	-2.2657	58.9297	91.4617	4.15855	470.674	45.8907
22.35	-2.26128	59.2164	91.8379	4.338	470.771	45.8904
22.3667	-2.26509	58.9556	91.7388	3.88985	470.773	45.8886
22.3833	-2.26692	58.9428	91.5402	4.28978	470.716	45.8871
22.4	-2.27013	58.8403	91.2731	3.53401	470.791	45.8886
22.4167	-2.26891	59.0153	91.5714	5.04021	470.826	45.8903
22.4333	-2.27058	58.9289	91.3641	3.93089	470.7	45.8895
22.45	-2.26906	58.9896	91.4278	4.85359	470.775	45.8857
22.4667	-2.26494	58.9971	91.4832	4.16573	470.798	45.8883
22.4833	-2.26311	58.9149	91.4126	4.54308	470.734	45.8877
22.5	-2.26311	58.8612	91.4277	4.3058	470.729	45.8877
22.5167	-2.26585	59.0775	91.5975	4.60442	470.748	45.8906
22.5333	-2.26631	58.9922	91.4533	5.09911	470.721	45.8898
22.55	-2.26433	58.8512	91.2177	5.02586	470.782	45.8863
22.5667	-2.26814	59.2936	91.923	4.63844	470.745	45.8883
22.5833	-2.27303	58.9816	91.5246	4.63432	470.683	45.8877
22.6	-2.27501	58.9298	91.4545	4.66042	470.781	45.8842
22.6167	-2.27394	58.9498	91.4694	4.34395	470.781	45.8836
22.6333	-2.27577	59.0469	91.6264	4.5443	470.714	45.8837
22.65	-2.2715	58.87	91.4539	4.01146	470.71	45.8823
22.6667	-2.2683	59.2446	91.7088	4.40834	470.797	45.8863
22.6833	-2.26677	59.1889	91.5655	4.95857	470.699	45.8828
22.7	-2.26784	59.2439	91.6355	4.6534	470.745	45.8816
22.7167	-2.26845	58.932	91.5382	4.59068	470.726	45.8823
22.7333	-2.26845	58.8578	91.1726	4.9543	470.74	45.8779
22.75	-2.26845	58.8537	91.2934	5.33348	470.747	45.8785
22.7667	-2.27272	59.0009	91.5472	5.12245	470.741	45.8782
22.7833	-2.27211	58.9741	91.4733	4.71535	470.675	45.8776
22.8	-2.26997	59.1682	91.7341	4.36607	470.817	45.8784
22.8167	-2.27364	58.9027	91.3017	4.16939	470.785	45.8753
22.8333	-2.27348	59.0026	91.4425	4.48998	470.7	45.8779
22.85	-2.27364	58.9097	91.3696	4.36134	470.784	45.8746
22.8667	-2.27242	59.0072	91.5269	4.636	470.859	45.8726
22.8833	-2.27013	59.1811	91.8597	4.85771	470.756	45.8721
22.9	-2.27196	59.2529	91.9051	4.71352	470.779	45.8758
22.9167	-2.27196	58.8769	91.1959	4.43275	470.811	45.8755
22.9333	-2.27226	58.9802	91.5482	4.48113	470.718	45.8779
22.95	-2.27394	58.8944	91.4065	4.52522	470.738	45.8743
22.9667	-2.2802	58.931	91.4571	4.58717	470.735	45.8733
22.9833	-2.28157	59.0144	91.6404	4.4912	470.692	45.8724
23	-2.28264	58.924	91.5159	5.26009	470.811	45.8718
23.0167	-2.28386	58.9877	91.6769	4.28017	470.743	45.8724
23.0333	-2.28066	58.9314	91.5696	5.08614	470.647	45.8712
23.05	-2.28142	58.8213	91.206	4.7123	470.775	45.872
23.0667	-2.286	58.9539	91.5611	4.80232	470.726	45.8732
23.0833	-2.28477	59.0051	91.5066	4.48525	470.593	45.8732
23.1	-2.28432	58.8966	91.3738	4.81361	470.676	45.8747
23.1167	-2.28325	58.834	91.26	4.56932	470.716	45.8697
23.1333	-2.28584	58.9442	91.522	4.56566	470.668	45.8701
23.15	-2.28752	59.0415	91.7913	4.71535	470.693	45.8691
23.1667	-2.29286	58.9614	91.3781	5.26375	470.667	45.8701
23.1833	-2.29134	58.9346	91.3232	4.31664	470.63	45.8723
23.2	-2.29485	59.0469	91.4008	5.39238	470.722	45.8697
23.2167	-2.29836	59.2269	91.7403	4.58122	470.695	45.8683
23.2333	-2.29744	58.9759	91.5434	4.72786	470.611	45.8678
23.25	-2.3008	58.7504	91.2605	4.64745	470.761	45.8666
23.2667	-2.30095	59.0873	91.5859	4.11812	470.739	45.8671
23.2833	-2.29683	59.0954	91.5952	4.94896	470.616	45.8675
23.3	-2.29591	59.2011	91.572	4.8954	470.716	45.8649
23.3167	-2.29179	58.9271	91.2414	4.32259	470.77	45.8613
23.3333	-2.28981	58.9597	91.5041	4.77013	470.637	45.8642
23.35	-2.28767	59.1108	91.7362	4.56627	470.715	45.8686
23.3667	-2.28554	58.9442	91.499	4.72603	470.785	45.8662
23.3833	-2.28935	58.7952	91.3276	4.636	470.689	45.8643
23.4	-2.29027	58.8761	91.2911	4.20219	470.76	45.864
23.4167	-2.29057	59.1204	91.6572	4.65508	470.774	45.8602
23.4333	-2.28951	58.941	91.5406	4.52339	470.626	45.8582
23.45	-2.28874	58.9713	91.3192	4.5681	470.785	45.8602
23.4667	-2.29027	58.9742	91.4545	7.57988	470.746	45.8599
23.4833	-2.29134	59.0638	91.6819	8.01094	470.561	45.8562
23.5	-2.28783	59.047	91.5975	8.28804	470.736	45.8544
23.5167	-2.28706	58.9066	91.3314	7.84157	470.721	45.8529
23.5333	-2.28477	58.8511	91.3575	7.96562	470.59	45.8552
23.55	-2.28767	58.8235	91.4149	8.42567	470.723	45.8541
23.5667	-2.29195	58.812	91.2644	8.30528	470.788	45.8526
23.5833	-2.29469	59.045	91.619	8.78807	470.731	45.8537
23.6	-2.29988	59.2147	91.668	9.23866	470.795	45.855
23.6167	-2.29942	58.8789	91.3937	8.16887	470.778	45.8569
23.6333	-2.29958	58.9478	91.4103	8.12294	470.637	45.852
23.65	-2.30293	58.903	91.5382	8.45604	470.759	45.8543
23.6667	-2.29759	58.886	91.4257	8.08891	470.688	45.8556
23.6833	-2.29637	58.8909	91.2901	8.40248	470.506	45.8509
23.7	-2.29851	58.9497	91.403	9.25484	470.732	45.8529
23.7167	-2.29912	59.0275	91.39	9.02184	470.68	45.8535
23.7333	-2.30034	58.9944	91.5188	8.26057	470.555	45.8511
23.75	-2.30446	58.8108	91.2524	8.96278	470.633	45.8509
23.7667	-2.30568	58.9281	91.4118	9.91646	470.629	45.8524
23.7833	-2.30293	58.719	91.1463	10.0959	470.523	45.8515
23.8	-2.30431	58.8206	91.1776	8.4716	470.617	45.8509
23.8167	-2.30263	58.8816	91.5101	9.33647	470.609	45.8474
23.8333	-2.30232	58.9028	91.4632	8.50319	470.563	45.8457
23.85	-2.30507	58.9455	91.3873	9.08135	470.661	45.8515
23.8667	-2.30171	58.7985	91.2167	8.65883	470.619	45.8505
23.8833	-2.30125	58.9306	91.3519	9.43245	470.502	45.8494
23.9	-2.30171	58.8604	91.2508	8.36433	470.717	45.8509
23.9167	-2.30293	59.1593	91.7574	8.55797	470.713	45.8462
23.9333	-2.30583	59.1073	91.3917	8.56636	470.572	45.8451
23.95	-2.30507	58.7994	91.3564	8.90495	470.738	45.8462
23.9667	-2.3069	58.9286	91.3799	8.7249	470.756	45.8468
23.9833	-2.30476	58.8917	91.2476	8.23982	470.566	45.8466
24	-2.30583	58.8372	91.3822	8.55446	470.644	45.8456
24.0167	-2.30278	58.8702	91.3674	8.32436	470.658	45.8428
24.0333	-2.30324	59.0658	91.7019	8.67729	470.496	45.8381
24.05	-2.30125	59.2039	91.4524	8.47221	470.707	45.8425
24.0667	-2.30339	58.9259	91.3874	8.11577	470.639	45.843
24.0833	-2.30293	59.0714	91.7597	8.73512	470.557	45.8416
24.1	-2.30492	59.0261	91.4524	8.49251	470.716	45.8363
24.1167	-2.30263	59.0424	91.6409	8.71544	470.65	45.8384
24.1333	-2.30598	59.08	91.6747	8.52699	470.547	45.839
24.15	-2.31209	59.0485	91.4271	8.83934	470.748	45.8366
24.1667	-2.313	58.9515	91.3924	8.75771	470.697	45.8384
24.1833	-2.30949	58.8544	91.3635	8.39531	470.457	45.837
24.2	-2.30553	58.8841	91.3953	9.30733	470.575	45.8367
24.2167	-2.30782	58.7792	91.1799	8.94661	470.636	45.8346
24.2333	-2.30782	58.9785	91.3906	8.27843	470.556	45.8329
24.25	-2.30476	58.787	91.2452	8.74519	470.649	45.836
24.2667	-2.30522	58.9535	91.3662	8.50685	470.699	45.8346
24.2833	-2.30507	58.9561	91.4651	8.11043	470.53	45.8332
24.3	-2.30507	58.8996	91.4216	8.79463	470.645	45.8321
24.3167	-2.30629	59.0005	91.5041	8.62892	470.666	45.8341
24.3333	-2.30949	58.9675	91.4648	8.60634	470.463	45.8338
24.35	-2.313	58.8148	91.3769	8.33275	470.616	45.8341
24.3667	-2.30858	59.1044	91.6383	8.45787	470.593	45.8324
24.3833	-2.31056	58.9845	91.2215	8.67851	470.432	45.8305
24.4	-2.31255	59.2173	91.7382	8.63976	470.613	45.8312
24.4167	-2.3159	59.0688	91.5083	7.99538	470.73	45.8317
24.4333	-2.31606	58.9513	91.4367	9.35967	470.565	45.8305
24.45	-2.31621	58.8442	91.2406	8.55141	470.62	45.8306
24.4667	-2.31819	58.8265	91.2841	8.63792	470.595	45.8323
24.4833	-2.31911	58.9951	91.4742	8.84178	470.54	45.8295
24.5	-2.3243	58.8276	91.2481	9.1613	470.613	45.8292
24.5167	-2.32155	58.8151	91.2971	8.26836	470.617	45.8271
24.5333	-2.32231	59.0487	91.3317	8.53188	470.506	45.8282
24.55	-2.32414	58.8216	91.273	9.15703	470.686	45.8273
24.5667	-2.32216	58.7994	91.1147	9.13323	470.614	45.8289
24.5833	-2.3243	59.398	91.9122	8.23738	470.544	45.8268
24.6	-2.32445	59.1001	91.6537	8.545	470.615	45.8286
24.6167	-2.32765	58.999	91.4219	8.536	470.597	45.8315
24.6333	-2.32842	58.8386	91.2763	8.43285	470.412	45.8289
24.65	-2.32918	58.9549	91.5745	8.84529	470.464	45.8286
24.6667	-2.3246	58.9832	91.4216	8.68202	470.557	45.8289
24.6833	-2.32491	58.9773	91.3798	9.65294	470.525	45.8273
24.7	-2.32964	58.8808	91.3592	9.06593	470.517	45.821
24.7167	-2.33513	58.9092	91.3589	8.20335	470.499	45.8231
24.7333	-2.33742	58.9274	91.4042	8.06816	470.37	45.826
24.75	-2.33559	58.912	91.3946	7.95067	470.531	45.8241
24.7667	-2.33864	59.1106	91.6578	8.44536	470.422	45.8241
24.7833	-2.33864	59.2031	91.5685	8.03291	470.414	45.8202
24.8	-2.33925	59.1581	91.7567	8.87459	470.497	45.8186
24.8167	-2.33925	59.054	91.5141	8.20869	470.464	45.8199
24.8333	-2.34047	58.9965	91.5107	8.45497	470.386	45.8205
24.85	-2.34077	59.1601	91.769	8.56636	470.481	45.8193
24.8667	-2.34077	59.2913	91.7408	7.96562	470.473	45.8218
24.8833	-2.34367	59.0405	91.5527	7.78374	470.506	45.8175
24.9	-2.34016	59.0366	91.5678	8.1974	470.403	45.8187
24.9167	-2.33879	59.018	91.7284	8.24333	470.407	45.819
24.9333	-2.3423	58.9057	91.3671	7.87254	470.512	45.8163
24.95	-2.34291	59.0386	91.2814	8.63319	470.508	45.8167
24.9667	-2.33864	58.9082	91.3476	7.98821	470.493	45.8176
24.9833	-2.33727	58.753	91.0966	8.40721	470.473	45.8163
25	-2.33864	58.9199	91.372	8.34465	470.534	45.8173
25.0167	-2.34093	58.8328	91.2612	7.72835	470.546	45.8149
25.0333	-2.3455	59.0293	91.5488	8.46443	470.58	45.8169
25.05	-2.34764	58.8734	91.3398	8.46916	470.605	45.8141
25.0667	-2.35008	58.9092	91.3717	8.56407	470.661	45.8141
25.0833	-2.35558	58.9304	91.5356	8.33687	470.572	45.8138
25.1	-2.35298	58.9167	91.3216	8.31245	470.507	45.8134
25.1167	-2.35558	58.8822	91.2719	8.36678	470.534	45.8144
25.1333	-2.35741	59.1238	91.5774	8.37975	470.595	45.8143
25.15	-2.35924	58.8224	91.2226	8.07884	470.503	45.8128
25.1667	-2.35603	58.97	91.5083	8.2177	470.511	45.8147
25.1833	-2.35329	59.0772	91.4835	8.04604	470.49	45.8097
25.2	-2.3542	58.8102	91.2626	7.63481	470.531	45.8099
25.2167	-2.35344	58.989	91.3541	8.47939	470.577	45.808
25.2333	-2.35451	59.0847	91.5154	8.1002	470.518	45.8094
25.25	-2.35573	58.6886	91.0407	8.56285	470.562	45.8076
25.2667	-2.35619	59.1796	91.5127	8.61412	470.633	45.8067
25.2833	-2.35329	58.831	91.2159	8.44902	470.556	45.808
25.3	-2.35497	58.9509	91.3717	8.825	470.553	45.8091
25.3167	-2.35405	59.1604	91.8566	7.6902	470.657	45.8102
25.3333	-2.35039	59.0429	91.5336	8.73268	470.619	45.8067
25.35	-2.35252	58.8995	91.3635	8.03047	470.583	45.8035
25.3667	-2.35512	58.9721	91.4213	8.31963	470.576	45.8033
25.3833	-2.35832	58.9864	91.5771	8.60222	470.618	45.8038
25.4	-2.3568	58.8725	91.2806	8.36128	470.581	45.8039
25.4167	-2.35695	59.0954	91.6238	8.09486	470.59	45.7987
25.4333	-2.35603	58.9401	91.5148	8.23799	470.593	45.8006
25.45	-2.35527	58.897	91.336	8.54195	470.635	45.801
25.4667	-2.35832	58.7824	91.2179	7.73674	470.656	45.8004
25.4833	-2.36214	58.8525	91.2775	8.7809	470.644	45.8018
25.5	-2.36382	58.9692	91.4092	7.71996	470.562	45.8031
25.5167	-2.36366	58.8636	91.1759	8.50792	470.699	45.8044
25.5333	-2.36702	59.007	91.5592	8.04359	470.63	45.8006
25.55	-2.36259	59.0588	91.404	8.5717	470.556	45.8054
25.5667	-2.36244	59.2336	91.7493	8.53005	470.614	45.8042
25.5833	-2.36488	58.9162	91.4628	7.8672	470.656	45.8042
25.6	-2.36473	58.957	91.5279	8.02574	470.604	45.7995
25.6167	-2.36259	59.1007	91.6569	7.91069	470.563	45.7972
25.6333	-2.36443	59.0537	91.567	8.51814	470.6	45.8009
25.65	-2.35909	59.0131	91.7039	8.41148	470.641	45.7995
25.6667	-2.36046	59.0295	91.5603	7.98409	470.589	45.8007
25.6833	-2.36259	59.0878	91.5556	7.85347	470.609	45.7946
25.7	-2.36168	59.1279	91.8868	9.30794	470.546	45.7974
25.7167	-2.36305	59.0577	91.4831	7.94594	470.657	45.796
25.7333	-2.36626	58.9071	91.3979	8.49312	470.582	45.7993
25.75	-2.36565	58.928	91.4968	8.0645	470.49	45.7949
25.7667	-2.36015	58.9558	91.4028	8.13728	470.57	45.792
25.7833	-2.35893	59.0571	91.4028	6.66435	470.553	45.7929
25.8	-2.35725	58.8602	91.2493	8.38997	470.542	45.7955
25.8167	-2.36	59.1259	91.6148	8.10204	470.562	45.7967
25.8333	-2.35924	58.8689	91.5116	7.31529	470.54	45.7938
25.85	-2.35649	59.0789	91.4886	7.67525	470.556	45.7943
25.8667	-2.36305	58.7737	91.1991	7.35039	470.546	45.7954
25.8833	-2.36183	59.0388	91.5513	8.37441	470.568	45.7938
25.9	-2.3597	58.8621	91.3062	8.02162	470.524	45.7931
25.9167	-2.36076	59.0856	91.7407	7.7224	470.574	45.7917
25.9333	-2.35939	58.7539	91.2449	8.19267	470.586	45.7922
25.95	-2.35847	58.9312	91.3549	7.71828	470.535	45.7891
25.9667	-2.35817	59.0296	91.5881	7.71584	470.64	45.7861
25.9833	-2.3571	59.0485	91.5102	7.62825	470.62	45.788
26	-2.3568	58.7743	91.2225	7.63115	470.525	45.787
26.0167	-2.35435	58.8409	91.2525	8.02818	470.537	45.7868
26.0333	-2.34764	59.0066	91.4014	8.37151	470.653	45.7917
26.05	-2.35329	58.9135	91.2476	8.00545	470.605	45.792
26.0667	-2.35451	59.219	91.8841	7.76939	470.566	45.7919
26.0833	-2.35573	59.042	91.3773	7.7874	470.575	45.7903
26.1	-2.35802	58.8102	91.1652	8.21892	470.592	45.7893
26.1167	-2.35542	58.9568	91.4947	7.94167	470.535	45.7879
26.1333	-2.35558	59.0894	91.3174	7.77779	470.519	45.7893
26.15	-2.35497	59.0556	91.6793	7.96974	470.478	45.7854
26.1667	-2.35741	59.3	91.8856	7.6545	470.621	45.7883
26.1833	-2.35466	59.0165	91.4085	8.20335	470.538	45.7859
26.2	-2.35359	58.8938	91.2835	8.01445	470.568	45.7851
26.2167	-2.35924	59.2605	92.1677	7.6545	470.547	45.785
26.2333	-2.3568	58.9637	91.5362	7.97447	470.624	45.7902
26.25	-2.35481	59.2571	91.834	7.69737	470.566	45.7885
26.2667	-2.35405	59.2936	91.7538	8.20992	470.503	45.7882
26.2833	-2.3539	58.8535	91.2569	8.18016	470.521	45.7871
26.3	-2.35405	58.8987	91.4164	7.45827	470.565	45.7865
26.3167	-2.35069	59.1201	91.6558	7.87193	470.592	45.7883
26.3333	-2.34947	58.9114	91.3058	8.51692	470.631	45.7836
26.35	-2.35329	58.9269	91.4866	8.09853	470.548	45.785
26.3667	-2.35024	58.9005	91.386	7.78969	470.635	45.7842
26.3833	-2.34962	59.1721	91.722	7.88689	470.544	45.7836
26.4	-2.35497	58.8737	91.428	8.07762	470.534	45.7838
26.4167	-2.35512	58.9211	91.4636	7.91313	470.537	45.7809
26.4333	-2.35603	58.8912	91.2185	8.68919	470.581	45.7803
26.45	-2.3571	59.0438	91.5939	7.66701	470.513	45.7815
26.4667	-2.35802	59.0905	91.372	8.02391	470.491	45.7803
26.4833	-2.35878	59.0366	91.5746	7.6104	470.572	45.7778
26.5	-2.35802	59.1425	91.5821	7.72774	470.579	45.7783
26.5167	-2.35283	59.1274	91.5611	7.10182	470.538	45.7735
26.5333	-2.35542	58.7606	91.1353	8.2177	470.485	45.7769
26.55	-2.35237	59.3818	91.9212	8.17543	470.526	45.7787
26.5667	-2.35161	58.9259	91.4803	6.8969	470.575	45.7754
26.5833	-2.3571	59.0824	91.6015	7.11739	470.625	45.7764
26.6	-2.35268	59.0896	91.4733	7.80159	470.51	45.7771
26.6167	-2.3539	58.9828	91.3645	7.73674	470.674	45.7749
26.6333	-2.35374	58.9947	91.3816	6.81877	470.61	45.7761
26.65	-2.3568	59.0142	91.448	7.70577	470.521	45.7751
26.6667	-2.35573	59.0679	91.4703	8.4066	470.559	45.7758
26.6833	-2.35664	59.3336	91.6624	7.24022	470.558	45.7725
26.7	-2.3539	58.8883	91.3749	7.65923	470.489	45.7743
26.7167	-2.35329	58.9983	91.4791	7.86476	470.425	45.7734
26.7333	-2.35313	58.8964	91.2957	8.1974	470.488	45.7734
26.75	-2.35573	58.9027	91.2508	8.21587	470.551	45.7723
26.7667	-2.35893	58.9068	91.3	8.01689	470.5	45.7754
26.7833	-2.36122	59.0954	91.3851	7.96852	470.427	45.7754
26.8	-2.36183	58.9378	91.32	7.31056	470.394	45.7758
26.8167	-2.36534	58.8264	91.2505	7.87193	470.48	45.7751
26.8333	-2.36397	58.8712	91.2957	7.6812	470.501	45.7755
26.85	-2.36504	58.9838	91.4426	8.33214	470.414	45.7748
26.8667	-2.36595	58.8491	91.2826	8.01796	470.467	45.7729
26.8833	-2.36214	58.888	91.3824	7.5132	470.516	45.7754
26.9	-2.3629	59.0287	91.5019	7.45476	470.457	45.7777
26.9167	-2.36458	59.1857	91.5682	8.03001	470.463	45.7775
26.9333	-2.36443	59.0521	91.4973	7.87376	470.442	45.7772
26.95	-2.36015	58.8917	91.2779	8.51219	470.442	45.7771
26.9667	-2.36076	58.9959	91.3421	8.11394	470.429	45.7768
26.9833	-2.35893	59.1172	91.6668	7.3307	470.44	45.7772
27	-2.36061	59.0968	91.5095	7.84996	470.404	45.7763
27.0167	-2.36397	59.403	91.827	7.81059	470.502	45.7774
27.0333	-2.36504	59.0177	91.3654	7.39571	470.467	45.7801
27.05	-2.36427	58.952	91.3673	7.04292	470.43	45.7758
27.0667	-2.36351	59.1674	91.6395	8.07701	470.55	45.7754
27.0833	-2.36092	59.0322	91.6024	7.51854	470.491	45.7752
27.1	-2.36305	58.784	91.2028	8.67668	470.359	45.7787
27.1167	-2.36382	58.9202	91.3046	7.50725	470.401	45.7795
27.1333	-2.36275	59.147	91.6702	7.86659	470.527	45.7766
27.15	-2.36443	59.0704	91.7124	7.90062	470.406	45.7761
27.1667	-2.36687	59.408	92.1117	7.52327	470.455	45.7745
27.1833	-2.3719	59.0652	91.3914	8.31184	470.453	45.7769
27.2	-2.37495	59.3757	91.7841	8.02223	470.463	45.7754
27.2167	-2.37511	58.9413	91.311	8.37929	470.456	45.7714
27.2333	-2.37282	59.1674	91.5266	8.38341	470.404	45.7722
27.25	-2.37511	58.9939	91.3129	8.4359	470.342	45.7739
27.2667	-2.37511	59.0635	91.5331	7.74391	470.462	45.7728
27.2833	-2.37358	58.9616	91.4759	7.70577	470.465	45.7732
27.3	-2.37236	59.2939	91.5127	7.2628	470.394	45.7749
27.3167	-2.37114	59.1534	91.7167	7.85713	470.455	45.7726
27.3333	-2.37282	58.989	91.5025	7.91252	470.558	45.7763
27.35	-2.37114	59.1538	91.8436	8.28743	470.515	45.7726
27.3667	-2.37114	59.0167	91.4414	8.97057	470.55	45.769
27.3833	-2.37358	59.0196	91.495	8.06572	470.499	45.7708
27.4	-2.37206	59.1755	91.7805	8.22014	470.449	45.767
27.4167	-2.3719	59.3499	91.8082	8.81615	470.473	45.7648
27.4333	-2.37755	58.9986	91.4977	8.30406	470.515	45.7677
27.45	-2.37633	58.8781	91.2186	7.82372	470.402	45.7688
27.4667	-2.37938	59.0598	91.3378	7.68181	470.522	45.7688
27.4833	-2.37602	59.0791	91.5186	10.2514	470.407	45.7693
27.5	-2.37846	59.0661	91.4442	7.87376	470.351	45.7693
27.5167	-2.37801	59.0139	91.442	7.73781	470.418	45.7706
27.5333	-2.37892	58.9744	91.3628	8.32558	470.506	45.7719
27.55	-2.38197	59.323	91.8195	8.82927	470.393	45.7693
27.5667	-2.37938	59.138	91.5441	9.1613	470.409	45.7659
27.5833	-2.37923	59.3269	92.0664	8.36021	470.489	45.7667
27.6	-2.37541	59.2339	91.6192	7.88094	470.434	45.7682
27.6167	-2.38014	59.1006	91.7146	8.31245	470.456	45.7687
27.6333	-2.37724	59.0328	91.5934	7.29439	470.462	45.7697
27.65	-2.37846	59.1813	91.6265	8.08662	470.392	45.7682
27.6667	-2.3745	59.1122	91.5192	7.91557	470.483	45.7642
27.6833	-2.37129	59.1727	91.814	7.76711	470.571	45.7623
27.7	-2.37083	58.9216	91.4094	7.7552	470.402	45.7661
27.7167	-2.37404	59.4148	91.8101	7.74986	470.637	45.7653
27.7333	-2.37175	59.1624	91.7196	7.76588	470.569	45.7658
27.75	-2.37343	59.1555	91.6139	7.71172	470.508	45.7662
27.7667	-2.37587	59.0949	91.5665	7.43218	470.641	45.7644
27.7833	-2.37404	59.1625	91.6018	7.82188	470.716	45.7633
27.8	-2.3745	59.3345	91.9726	7.70744	470.579	45.763
27.8167	-2.37328	59.3377	91.7779	8.18199	470.592	45.7626
27.8333	-2.37434	59.0269	91.3812	7.68013	470.514	45.765
27.85	-2.37953	59.0797	91.5287	7.32246	470.507	45.7659
27.8667	-2.3835	59.481	92.0405	7.53639	470.56	45.7645
27.8833	-2.38243	59.2188	91.822	7.62459	470.525	45.7613
27.9	-2.38441	59.0475	91.4674	8.09013	470.379	45.7638
27.9167	-2.38365	59.1985	91.7039	7.47139	470.539	45.7621
27.9333	-2.3806	59.3984	92.1998	7.09648	470.512	45.7607
27.95	-2.38075	59.2857	91.8957	7.47383	470.358	45.7615
27.9667	-2.38075	59.0322	91.8194	7.44515	470.475	45.7591
27.9833	-2.3838	59.3954	92.0174	8.01323	470.511	45.756
28	-2.38853	59.1009	91.5899	7.82906	470.423	45.758
28.0167	-2.39021	59.2628	91.6647	7.31346	470.503	45.7572
28.0333	-2.38899	59.1134	91.6024	7.43218	470.54	45.7594
28.05	-2.38792	59.0687	91.4863	7.91435	470.376	45.7601
28.0667	-2.38853	59.2834	91.9422	7.81654	470.519	45.7591
28.0833	-2.39189	59.0083	91.4454	8.20213	470.465	45.7598
28.1	-2.39143	59.3189	92.0838	7.82311	470.365	45.7586
28.1167	-2.38655	59.1163	91.5841	6.91414	470.535	45.7549
28.1333	-2.38319	59.0778	91.6811	6.56838	470.491	45.7552
28.15	-2.38029	59.1497	91.7724	7.50786	470.319	45.7569
28.1667	-2.38426	59.4662	92.2035	7.61208	470.508	45.7549
28.1833	-2.38243	59.1103	91.4019	7.04048	470.56	45.7549
28.2	-2.3838	59.1822	91.9404	7.26097	470.353	45.7551
28.2167	-2.38167	59.3101	91.7268	6.83662	470.503	45.7555
28.2333	-2.38106	59.226	91.8606	7.27593	470.561	45.756
28.25	-2.38213	59.0604	91.6148	7.95784	470.369	45.7546
28.2667	-2.38335	59.2976	91.8491	6.62331	470.539	45.7542
28.2833	-2.38365	59.0739	91.383	7.96074	470.512	45.751
28.3	-2.38441	59.0128	91.5115	7.7433	470.418	45.7522
28.3167	-2.38503	59.2446	91.7927	8.05733	470.513	45.7516
28.3333	-2.38518	59.1026	91.6056	7.60613	470.507	45.7514
28.35	-2.38335	59.4328	92.2405	8.06267	470.363	45.7508
28.3667	-2.38335	59.0688	91.5673	6.6346	470.569	45.7511
28.3833	-2.38686	59.363	91.639	9.22554	470.583	45.7522
28.4	-2.38869	59.0485	91.6218	8.28682	470.511	45.7505
28.4167	-2.38777	59.2812	91.6346	7.43156	470.484	45.7505
28.4333	-2.39128	59.3311	91.7039	6.40389	470.51	45.7508
28.45	-2.38701	59.0873	91.4947	8.53066	470.4	45.7514
28.4667	-2.3867	59.3229	91.7413	8.58482	470.523	45.7502
28.4833	-2.38838	59.3591	91.7338	7.04292	470.503	45.745
28.5	-2.38686	59.1953	91.9112	7.54173	470.464	45.7468
28.5167	-2.39006	59.2167	91.8958	7.64305	470.485	45.7444
28.5333	-2.39067	59.1636	91.6703	7.73735	470.496	45.7467
28.55	-2.3893	59.2852	92.0237	8.44658	470.417	45.7487
28.5667	-2.39006	59.353	91.8766	9.10042	470.499	45.749
28.5833	-2.39082	59.3472	91.7501	5.80666	470.465	45.7453
28.6	-2.39143	59.1119	91.5264	7.84401	470.38	45.7468
28.6167	-2.39632	59.1035	91.4649	8.7249	470.445	45.7475
28.6333	-2.39632	59.2536	91.759	7.55486	470.515	45.7494
28.65	-2.39693	59.1804	91.6898	6.16371	470.428	45.7484
28.6667	-2.4015	59.282	91.703	8.33336	470.447	45.7476
28.6833	-2.40623	59.576	92.019	8.08662	470.55	45.7488
28.7	-2.39754	59.1605	91.7233	7.65556	470.528	45.7487
28.7167	-2.39769	59.5814	92.4787	8.2505	470.521	45.7488
28.7333	-2.39571	59.1576	91.5545	7.56081	470.507	45.7502
28.75	-2.39677	59.4625	92.1702	7.85774	470.51	45.7468
28.7667	-2.39464	59.1724	91.6801	7.82066	470.647	45.7455
28.7833	-2.39372	59.1186	91.4471	7.88094	470.595	45.7439
28.8	-2.39677	59.3131	91.8363	6.1924	470.612	45.7467
28.8167	-2.39845	59.2851	91.7802	7.4279	470.605	45.7461
28.8333	-2.39693	59.5948	92.1142	8.4829	470.623	45.745
28.85	-2.40105	59.4079	92.0374	7.0536	470.547	45.7443
28.8667	-2.39937	59.4303	92.0763	7.71339	470.468	45.7452
28.8833	-2.40425	59.0015	91.4274	7.18361	470.561	45.7456
28.9	-2.40562	59.4628	92.3393	6.64055	470.449	45.7443
28.9167	-2.40608	59.3861	92.0182	8.00545	470.451	45.742
28.9333	-2.40807	59.3191	91.9732	7.01546	470.429	45.7407
28.95	-2.41142	59.4363	91.8671	8.39287	470.511	45.7415
28.9667	-2.40929	59.345	91.8986	6.96831	470.482	45.7433
28.9833	-2.41234	59.5531	92.0127	7.50847	470.469	45.7427
29	-2.41249	59.557	92.1313	6.83312	470.442	45.7415
29.0167	-2.41127	59.5858	92.2198	7.72713	470.531	45.7391
29.0333	-2.40501	59.4585	92.4271	7.91603	470.51	45.7395
29.05	-2.41173	59.4733	92.0416	7.69203	470.444	45.7421
29.0667	-2.41508	59.353	91.9807	7.00478	470.479	45.7389
29.0833	-2.41478	59.9421	92.8436	7.50359	470.474	45.7424
29.1	-2.41524	59.7404	92.747	7.61681	470.521	45.7362
29.1167	-2.41707	59.6581	92.1671	8.33214	470.449	45.7415
29.1333	-2.41554	59.5336	91.8485	8.72429	470.481	45.741
29.15	-2.41631	59.7558	92.3501	7.03102	470.538	45.742
29.1667	-2.41585	59.522	92.2245	8.75771	470.488	45.7444
29.1833	-2.41982	59.7137	91.8922	6.76933	470.478	45.7412
29.2	-2.42058	59.4015	92.0455	7.17339	470.564	45.7407
29.2167	-2.42119	59.754	92.2344	8.08479	470.522	45.7406
29.2333	-2.42409	59.7211	92.658	7.53044	470.516	45.7394
29.25	-2.4276	59.9979	92.8758	6.79726	470.51	45.7397
29.2667	-2.42577	59.8422	92.7277	6.29372	470.505	45.7424
29.2833	-2.42622	59.8203	92.3589	8.24211	470.508	45.742
29.3	-2.42668	59.7573	92.5123	8.37746	470.459	45.745
29.3167	-2.42348	59.8597	92.658	7.82967	470.519	45.745
29.3333	-2.42058	59.9625	93.1977	8.28148	470.583	45.7426
29.35	-2.41951	59.8222	92.5771	7.50847	470.592	45.7415
29.3667	-2.42332	59.768	92.7577	7.06078	470.489	45.7424
29.3833	-2.42455	60.2291	93.1771	7.21581	470.479	45.7418
29.4	-2.42851	60.0578	92.6743	8.4687	470.526	45.7386
29.4167	-2.42683	60.2569	93.3747	7.0005	470.476	45.7406
29.4333	-2.42195	60.0266	92.9438	7.40166	470.497	45.7397
29.45	-2.42653	60.3466	93.018	8.06633	470.462	45.7409
29.4667	-2.42851	60.3419	93.3419	8.36189	470.455	45.7478
29.4833	-2.42683	60.6529	93.8674	7.29439	470.453	45.7462
29.5	-2.42714	60.749	94.1129	7.33315	470.417	45.7406
29.5167	-2.42653	61.0008	93.9596	7.69203	470.398	45.7427
29.5333	-2.42851	60.6463	93.9445	6.55174	470.498	45.7426
29.55	-2.42973	61.1773	94.5991	6.6787	470.424	45.7429
29.5667	-2.4308	61.0673	94.694	7.7993	470.381	45.7468
29.5833	-2.42653	61.4285	94.902	7.99416	470.431	45.7481
29.6	-2.42989	61.2078	94.2277	7.80876	470.496	45.7473
29.6167	-2.43126	61.4144	94.4222	7.67403	470.463	45.7481
29.6333	-2.43217	62.0199	95.6913	7.34444	470.473	45.7519
29.65	-2.43279	61.4582	95.1258	7.41249	470.378	45.7552
29.6667	-2.43446	62.1317	95.9325	6.97441	470.392	45.7577
29.6833	-2.43385	62.1742	95.9101	8.38692	470.4	45.7565
29.7	-2.43584	61.8592	95.5032	7.47856	470.327	45.7568
29.7167	-2.43401	62.3356	96.5809	8.16109	470.353	45.7586
29.7333	-2.43324	63.0119	97.398	7.75688	470.387	45.7577
29.75	-2.43721	62.5759	96.5897	8.4478	470.413	45.7603
29.7667	-2.43874	62.702	96.6645	7.54173	470.383	45.7613
29.7833	-2.43965	63.0334	96.7014	7.77596	470.371	45.7629
29.8	-2.43736	63.2868	97.3078	7.59361	470.44	45.7656
29.8167	-2.43858	63.8943	98.9253	7.48161	470.43	45.7685
29.8333	-2.43721	64.1262	98.5041	7.70989	470.396	45.7706
29.85	-2.43675	63.969	99.201	7.92503	470.491	45.7764
29.8667	-2.43889	63.2298	97.8121	7.89589	470.458	45.7761
29.8833	-2.44026	64.3935	99.3258	6.13457	470.4	45.7763
29.9	-2.44041	64.5129	99.6331	7.66106	470.404	45.7818
29.9167	-2.44072	64.3868	99.5213	7.30629	470.452	45.7848
29.9333	-2.44133	66.1802	101.769	7.47917	470.526	45.7873
29.95	-2.43736	64.8824	100.061	7.43568	470.441	45.7925
29.9667	-2.43736	65.3576	100.894	7.88445	470.396	45.7941
29.9833	-2.43645	65.5538	101.093	7.91786	470.485	45.7969
30	-2.43752	65.6823	102.005	8.46321	470.489	45.8009
30.0167	-2.4398	66.6854	103.006	8.08174	470.429	45.8028
30.0333	-2.44255	66.4352	102.867	7.28371	470.397	45.8079
30.05	-2.44057	66.8304	103.238	7.36412	470.481	45.8115
30.0667	-2.44164	67.244	103.959	7.79503	470.337	45.8173
30.0833	-2.44057	68.012	105.173	7.38976	470.333	45.8207
30.1	-2.43752	68.0007	105.73	7.248	470.361	45.8241
30.1167	-2.43752	67.9771	105.769	7.56737	470.288	45.8271
30.1333	-2.44041	69.0264	106.492	7.46666	470.275	45.8295
30.15	-2.43874	68.614	106.739	8.30116	470.227	45.8378
30.1667	-2.43919	68.9925	107.824	7.17339	470.185	45.8433
30.1833	-2.43416	69.1885	107.766	7.79503	470.231	45.8508
30.2	-2.4305	70.0939	109.402	7.62993	470.214	45.8569
30.2167	-2.43187	70.7082	110.361	7.72896	470.207	45.8627
30.2333	-2.4334	69.8679	109.427	7.72957	470.294	45.8733
30.25	-2.4305	70.9856	111.822	6.92421	470.334	45.8807
30.2667	-2.43095	70.6699	111.443	8.29933	470.288	45.8878
30.2833	-2.43233	71.3071	111.634	6.44035	470.326	45.8971
30.3	-2.43324	72.3328	113.728	6.76033	470.327	45.9084
30.3167	-2.43065	72.1919	113.52	8.36906	470.336	45.9162
30.3333	-2.43385	72.9058	116.092	7.43919	470.321	45.9251
30.35	-2.43355	72.8194	115.184	7.13707	470.25	45.9393
30.3667	-2.43156	73.7107	116.849	7.70805	470.337	45.9507
30.3833	-2.43355	74.8278	119.314	7.85591	470.347	45.9614
30.4	-2.43187	73.5394	117.518	7.18056	470.269	45.973
30.4167	-2.4279	75.1147	120.402	7.96913	470.252	45.9885
30.4333	-2.42973	75.3559	120.511	7.27654	470.399	46.0004
30.45	-2.43065	75.9882	120.693	7.51854	470.368	46.0146
30.4667	-2.43217	75.8483	121.961	7.55852	470.24	46.0297
30.4833	-2.42867	76.1665	122.11	7.50542	470.275	46.0436
30.5	-2.4305	76.0532	122.631	7.63542	470.305	46.0651
30.5167	-2.42729	76.8189	125.092	7.07573	470.272	46.081
30.5333	-2.42241	77.2099	124.69	7.55852	470.248	46.1002
30.55	-2.4247	78.4232	127.538	6.91353	470.223	46.1199
30.5667	-2.42897	77.6513	126.903	7.05727	470.281	46.1395
30.5833	-2.43126	78.861	128.531	7.28615	470.33	46.1634
30.6	-2.4337	78.9199	129.526	7.08641	470.358	46.191
30.6167	-2.43095	80.2021	131.558	7.60262	470.331	46.2147
30.6333	-2.4305	79.8982	131.773	7.89818	470.408	46.2431
30.65	-2.4337	80.303	132.455	6.89629	470.392	46.2711
30.6667	-2.4308	81.8743	135.835	7.41188	470.325	46.3061
30.6833	-2.43309	82.4375	136.332	6.78185	470.38	46.3412
30.7	-2.43416	81.9167	136.837	7.34093	470.402	46.3763
30.7167	-2.43172	82.3347	136.56	7.17278	470.321	46.4123
30.7333	-2.42928	82.2306	137.98	7.12151	470.331	46.4513
30.75	-2.43141	83.5891	140.472	6.56899	470.325	46.4945
30.7667	-2.43431	84.0421	141.429	7.49886	470.384	46.5394
30.7833	-2.43004	85.2045	143.586	7.84691	470.419	46.5882
30.8	-2.43217	85.7157	145.983	7.46971	470.398	46.639
30.8167	-2.43385	86.081	146.905	6.71394	470.344	46.6926
30.8333	-2.43691	86.5244	147.222	6.77116	470.399	46.7457
30.85	-2.43935	87.4499	150.235	6.89262	470.39	46.8063
30.8667	-2.43584	88.1643	151.235	6.56181	470.345	46.8703
30.8833	-2.43568	89.3154	153.917	7.05299	470.393	46.9402
30.9	-2.43996	89.3963	154.626	6.68526	470.421	47.0113
30.9167	-2.43553	89.7118	157.747	7.29561	470.34	47.0882
30.9333	-2.4337	90.7986	159.047	6.72035	470.412	47.1717
30.95	-2.4366	91.8034	161.702	7.28905	470.464	47.2543
30.9667	-2.43675	92.2369	163.162	7.47032	470.524	47.349
30.9833	-2.43629	93.1472	165.805	7.10732	470.548	47.452
31	-2.43629	93.2197	166.672	7.04521	470.429	47.5512
31.0167	-2.4334	94.7248	171.507	7.24907	470.462	47.6586
31.0333	-2.43004	96.777	175.005	6.55647	470.459	47.7769
31.05	-2.42943	96.2232	174.275	6.59828	470.464	47.9035
31.0667	-2.42729	97.4094	176.827	7.58705	470.318	48.0343
31.0833	-2.42744	98.3894	180.418	6.84624	470.488	48.1649
31.1	-2.42744	100.749	185.919	6.28944	470.5	48.3086
31.1167	-2.42622	100.481	185.296	7.46422	470.291	48.4629
31.1333	-2.43263	102.328	190.154	7.06856	470.324	48.6234
31.15	-2.43568	103.694	194.281	6.63338	470.443	48.7911
31.1667	-2.43233	104.643	197.609	7.04948	470.303	48.9675
31.1833	-2.4279	106.667	201.675	6.40572	470.337	49.1528
31.2	-2.42775	106.905	203.383	7.35161	470.355	49.3501
31.2167	-2.42348	107.98	207.847	7.062	470.367	49.5571
31.2333	-2.4247	109.892	212.715	6.43913	470.426	49.7686
31.25	-2.4247	110.57	214.874	6.95702	470.401	49.9909
31.2667	-2.41936	113.274	221.488	6.8235	470.317	50.2236
31.2833	-2.41859	113.18	223.164	6.92009	470.427	50.4691
31.3	-2.42348	115.869	229.628	6.98448	470.372	50.7238
31.3167	-2.41844	117.211	233.149	6.87416	470.31	50.9838
31.3333	-2.41356	118.926	239.442	7.20497	470.42	51.2605
31.35	-2.4102	120.283	244.177	6.7997	470.425	51.545
31.3667	-2.41142	122.16	247.745	6.99287	470.241	51.8105
31.3833	-2.40547	124.81	254.304	7.39037	470.372	52.1148
31.4	-2.40044	126.685	260.043	6.5023	470.381	52.4302
31.4167	-2.39632	128.253	266.843	6.00761	470.332	52.757
31.4333	-2.39433	129.596	270.756	6.64711	470.45	53.0964
31.45	-2.39021	132.88	279.287	7.59071	470.444	53.4452
31.4667	-2.3864	135.675	285.906	6.50353	470.361	53.8023
31.4833	-2.38365	138.789	293.328	6.70082	470.477	54.1726
31.5	-2.38335	140.906	300.812	7.21581	470.475	54.5528
31.5167	-2.38075	143.017	306.066	7.78206	470.307	54.9432
31.5333	-2.37862	143.46	310.461	6.80092	470.455	55.3414
31.55	-2.37556	147.801	320.381	7.29622	470.498	55.7508
31.5667	-2.37526	149.459	326.649	6.79497	470.282	56.1727
31.5833	-2.36794	151.694	332.205	6.57387	470.42	56.5983
31.6	-2.36183	154.22	340.05	6.8409	470.406	57.038
31.6167	-2.36015	157.26	348.042	7.3629	470.352	57.4795
31.6333	-2.35527	160.18	358.615	6.7466	470.454	57.935
31.65	-2.3484	163.292	366.222	7.34871	470.438	58.3958
31.6667	-2.34352	165.924	373.027	7.17934	470.318	58.8664
31.6833	-2.34032	167.951	380.735	7.183	470.406	59.3415
31.7	-2.33772	170.668	388.495	8.05382	470.421	59.8257
31.7167	-2.33681	174.102	397.327	8.00011	470.263	60.3141
31.7333	-2.32964	176.283	406.082	7.73735	470.402	60.812
31.75	-2.32155	178.87	413.731	7.46788	470.391	61.3136
31.7667	-2.31789	184.158	427.822	7.21458	470.253	61.8194
31.7833	-2.30919	186.44	433.734	7.20924	470.366	62.3327
31.8	-2.29897	188.719	441.939	7.30034	470.419	62.8521
31.8167	-2.29546	191.7	450.512	6.78963	470.246	63.366
31.8333	-2.28676	195.054	458.559	7.08168	470.292	63.8863
31.85	-2.27852	200.4	470.961	7.88689	470.375	64.4102
31.8667	-2.26967	200.293	477.097	8.2589	470.269	64.934
31.8833	-2.26616	203.976	486.357	6.60484	470.38	65.463
31.9	-2.26112	207.756	495.866	7.13402	470.328	65.9946
31.9167	-2.25807	212.657	509.428	6.73302	470.213	66.5264
31.9333	-2.25182	215.154	516.165	7.02446	470.372	67.0524
31.95	-2.23427	219.331	528.057	6.5696	470.331	67.5747
31.9667	-2.23	221.607	534.549	6.95351	470.22	68.1007
31.9833	-2.22374	226.261	547.467	6.79192	470.421	68.6298
32	-2.21657	228.311	552.186	7.28905	470.451	69.1546
32.0167	-2.20696	230.353	562.365	7.3307	470.286	69.6775
32.0333	-2.19673	234.69	573.672	7.16621	470.468	70.1948
32.05	-2.18681	236.802	580.423	7.34154	470.476	70.7092
32.0667	-2.17583	241.762	590.584	7.85881	470.297	71.2231
32.0833	-2.16835	243.466	599.589	6.99348	470.443	71.7292
32.1	-2.15736	245.729	607.781	7.26708	470.423	72.2318
32.1167	-2.14348	250.144	618.274	7.30339	470.274	72.729
32.1333	-2.13799	253.181	628.428	6.66206	470.452	73.2243
32.15	-2.12685	257.194	638.741	7.09114	470.319	73.7115
32.1667	-2.11922	259.459	648.081	8.1176	470.203	74.1923
32.1833	-2.10747	263.646	656.499	7.90413	470.365	74.6702
32.2	-2.09938	265.051	664.237	6.81038	470.4	75.142
32.2167	-2.08565	268.353	674.103	6.79131	470.173	75.6008
32.2333	-2.07436	270.697	682.203	6.45989	470.291	76.0539
32.25	-2.06703	274.01	690.806	7.48695	470.415	76.4999
32.2667	-2.05238	278.297	702.263	7.57759	470.209	76.9412
32.2833	-2.04353	281.484	709.771	7.35817	470.343	77.3699
32.3	-2.03377	283.847	717.724	7.48329	470.329	77.7941
32.3167	-2.02629	288.128	727.072	7.55425	470.219	78.2107
32.3333	-2.0211	289.037	734.407	7.45827	470.349	78.6224
32.35	-2.01118	292.514	743.166	7.68959	470.323	79.0208
32.3667	-2.00005	295.939	752.664	7.42912	470.152	79.4123
32.3833	-1.98891	297.485	758.017	7.54234	470.377	79.797
32.4	-1.97807	300.748	768.716	7.75276	470.376	80.1713
32.4167	-1.96816	301.887	773.789	8.05016	470.192	80.5354
32.4333	-1.95869	305.379	780.603	7.45354	470.37	80.8872
32.45	-1.94664	306.775	786.907	7.26708	470.437	81.2336
32.4667	-1.9355	310.32	795.339	7.26875	470.222	81.5743
32.4833	-1.92619	313.958	807.567	7.08275	470.347	81.9009
32.5	-1.91551	315.648	812.725	7.14546	470.392	82.2236
32.5167	-1.90849	315.378	816.203	7.29683	470.279	82.5341
32.5333	-1.89766	317.941	823.986	7.79457	470.364	82.8394
32.55	-1.88515	321.689	829.514	8.14796	470.364	83.1373
32.5667	-1.87279	324.729	836.827	7.14897	470.278	83.4242
32.5833	-1.86592	325.089	840.853	7.71278	470.41	83.7029
32.6	-1.85417	326.388	846.462	8.00972	470.38	83.9703
32.6167	-1.84486	328.69	853.589	8.60222	470.26	84.2301
32.6333	-1.8354	329.448	856.838	7.61681	470.409	84.4788
32.65	-1.82564	332.59	863.73	7.5782	470.4	84.7227
32.6667	-1.81587	333.602	869.324	7.77306	470.207	84.9632
32.6833	-1.80473	336.324	879.613	7.83806	470.302	85.1942
32.7	-1.79451	336.684	880.021	8.04543	470.377	85.4119
32.7167	-1.7907	338.414	882.853	8.03536	470.25	85.6251
32.7333	-1.78169	340.922	890.588	7.98103	470.289	85.8251
32.75	-1.77193	340.746	894.527	8.07289	470.257	86.0217
32.7667	-1.76415	344.363	898.906	8.73802	470.198	86.206
32.7833	-1.75896	345.18	902.81	7.43813	470.285	86.3903
32.8	-1.75148	343.204	903.914	7.6902	470.295	86.5627
32.8167	-1.74309	344.928	908.664	8.86681	470.149	86.7277
32.8333	-1.73988	348.081	914.354	8.23143	470.335	86.8809
32.85	-1.73378	349.309	915.711	8.2296	470.341	87.0281
32.8667	-1.72661	348.579	917.499	8.50075	470.224	87.1714
32.8833	-1.71165	349.204	922.57	8.41194	470.274	87.3148
32.9	-1.70494	348.739	922.319	9.01527	470.429	87.4397
32.9167	-1.69838	350.207	925.548	8.2737	470.288	87.5587
32.9333	-1.69106	351.823	927.458	8.13072	470.358	87.6716
32.95	-1.68678	350.273	928.957	8.8131	470.394	87.7795
32.9667	-1.68053	351.382	928.883	8.24028	470.386	87.8773
[truncated: 1,622 more rows]
