# Supplementary material for: Thermodynamically controlled multiphase separation of heterogeneous liquid crystal colloids
Source: Nat Commun. 2023 Aug 29;14:5277. doi: 10.1038/s41467-023-41054-7 (PMC10465492; doi:10.1038/s41467-023-41054-7)
Supplement: Supplementary file 11 — Source Data [file 41467_2023_41054_MOESM11_ESM.zip › Source data/Supplementary Figure 7_The size-exclusion chromatography/13-1-2022/han-22.xlsx]

## Sheet: Sample Details
Administrative Information
Export date	13. tammikuuta 2022 13:05:31
Culture name	fi-FI
Decimal separator	,
Workspace name	Leena
Workspace path	C:\ProgramData\Agilent Technologies\GPC\Workspaces\Leena\
File name	MDS_Aqueous_100122-0055.sample
Creation date	12. tammikuuta 2022 23:33:20
Created by	gpc-sec
Comments	Collected by Agilent GPC/SEC Software Version 1.1.3131.27789
Software version	Agilent GPC/SEC Software - 1.1.3131.27789
Sample Information
Sample name	han-22
Information
Sample type	Sample
Injection date	12. tammikuuta 2022
Vial number	1
Injection number	1
Injection volume (µL)	100
Concentration (mg/mL)	1
dn/dc (mL/g)	0.1
UV extinction coefficient [(mg/mL)-¹][cm-¹]	1
Mark-Houwink K ((10e-5) dL/g)	14.1
Mark-Houwink Alpha	0.7
Mp	100000
Analysed	No
Instrument Conditions
Eluent
Refractive index (RIU)	1
Set flow rate (mL/min)	1
LS Wavelength (nm)	658
Set temperature (°C)	20
Actual temperature (°C)	0
Actual flow rate (mL/min)	0
Column information
Data origin	Collected by Agilent GPC/SEC Software Version 1.1.3131.27789
Instrument name
Collection Parameters
Collected by	gpc-sec
Number of channels	6
Run length (mins)	60.0167
Delay time (secs)	0
Sampling interval (secs)	1
Number of data points	3601
DLS Parameters
Viscosity (cP)	0.0089
Correlator run time (secs)	5
Collection fraction	0
Channel Information
Channel ID	Detector type	Detector name	Detector units	Channel Information
1	RI	RI	mV
2	LS 15°	LS 15°	mV
3	LS 90°	LS 90°	mV
4	VS DP	VS DP	mV
5	VS IP	VS IP	mV
6	UV 280nm	UV 280nm	mV

## Sheet: Raw Data
Collection Parameters
Collected by	gpc-sec
Number of channels	6
Run length (mins)	60.0167
Delay time (secs)	0
Sampling interval (secs)	1
Number of data points	3601
DLS Parameters
Viscosity (cP)	0.0089
Correlator run time (secs)	5
Collection fraction	0
Channel Information
Channel ID	Detector type	Detector name	Detector units	Channel Information
1	RI	RI	mV
2	LS 15°	LS 15°	mV
3	LS 90°	LS 90°	mV
4	VS DP	VS DP	mV
5	VS IP	VS IP	mV
6	UV 280nm	UV 280nm	mV
Raw Data
RT (mins)	Response Trace 1	Response Trace 2	Response Trace 3	Response Trace 4	Response Trace 5	Response Trace 6
0	1.576	58.8996	91.2638	-6.36147	470.934	38.7344
0.0166667	1.06102	58.8888	91.2154	-5.23201	470.976	37.9148
0.0333333	0.490494	58.8688	91.2095	-5.41374	466.908	37.0467
0.05	-0.133591	58.8717	91.2278	-5.81612	461.278	36.1333
0.0666667	-0.802231	58.9243	91.3129	-6.24641	455.805	35.1749
0.0833333	-1.52428	58.9362	91.2548	-6.92116	450.69	34.1767
0.1	-2.30461	58.8763	91.2251	-6.49437	447.235	33.1492
0.116667	-3.14308	58.8177	91.1865	-6.61949	445.347	32.0953
0.133333	-4.0464	58.8201	91.2222	-6.5641	445.003	31.0128
0.15	-5.13374	58.9155	91.3865	-6.13075	446.195	29.9078
0.166667	-6.21544	58.83	91.1709	-5.60982	449.094	28.7754
0.183333	-7.3893	58.8213	91.1877	-7.54402	452.832	27.6127
0.2	-8.66707	58.8097	91.1742	-6.45683	456.562	26.4198
0.216667	-10.0509	58.8248	91.2006	-6.81862	460.214	25.1952
0.233333	-11.5403	58.8039	91.1401	-6.74355	463.614	23.9434
0.25	-13.1409	58.7959	91.1359	-5.65102	466.659	22.6655
0.266667	-14.8586	58.8021	91.1836	-7.13097	469.434	21.365
0.283333	-16.6901	58.7847	91.1579	-7.33116	471.787	20.042
0.3	-18.6424	58.7951	91.1425	-7.93327	473.477	18.7074
0.316667	-20.7119	58.8091	91.1507	-6.34834	474.972	17.3724
0.333333	-22.8881	58.8024	91.0893	-8.2325	475.818	16.0334
0.35	-25.18	58.8371	91.1388	-8.10371	476.237	14.6989
0.366667	-27.57	58.8595	91.1561	-8.66158	476.443	13.3848
0.383333	-30.0655	58.8624	91.0906	-7.47063	476.314	12.0885
0.4	-32.6594	58.9135	91.1781	-6.00746	476.092	10.8202
0.416667	-35.335	58.9219	91.1468	-7.60658	475.753	9.58519
0.433333	-38.0933	58.8699	91.0514	-9.14024	475.383	8.39012
0.45	-40.9301	58.8552	91.0175	-8.4095	474.957	7.24281
0.466667	-43.8323	58.8784	91.0865	-7.55531	474.468	6.13945
0.483333	-46.7904	59.0046	91.2864	-7.55943	474.157	5.09239
0.5	-49.8046	58.9028	91.1398	-7.45216	473.836	4.09782
0.516667	-52.8535	58.8369	91.0362	-8.55904	473.517	3.13576
0.533333	-55.9348	58.8393	91.0502	-8.37013	473.337	2.21397
0.55	-59.0382	58.849	91.1004	-9.88701	473.156	1.5876
0.566667	-62.1476	58.8461	91.1196	-7.47429	472.823	1.58928
0.583333	-65.2552	58.8195	91.0665	-7.75383	472.77	1.58714
0.6	-68.3445	58.8232	91.117	-8.61092	472.613	1.58592
0.616667	-71.4077	58.8281	91.1071	-8.36479	472.31	1.58592
0.633333	-74.435	58.8593	91.1218	-7.64061	472.349	1.58653
0.65	-77.4126	58.7873	91.0369	-8.37914	472.237	1.58516
0.666667	-80.3248	58.7807	91.0699	-8.19496	472.094	1.58653
0.683333	-83.1654	58.8265	91.1393	-8.37853	472.041	1.58546
0.7	-85.9232	58.7957	91.0659	-7.65724	471.932	1.58669
0.716667	-88.5853	58.7782	91.0722	-8.78075	471.861	1.58623
0.733333	-91.146	58.7733	91.0445	-8.28072	471.816	1.58669
0.75	-93.5993	58.8198	91.0984	-9.50493	471.798	1.58882
0.766667	-95.9283	58.789	91.0413	-9.73503	471.709	1.58699
0.783333	-98.1356	58.8235	91.1326	-9.45259	471.565	1.58684
0.8	-100.205	58.8142	91.0687	-10.0605	471.584	1.5873
0.816667	-102.136	58.8166	91.0941	-10.4885	471.519	1.58958
0.833333	-103.923	58.7997	91.0336	-10.023	471.354	1.5876
0.85	-105.568	58.8071	91.088	-10.1666	471.337	1.58577
0.866667	-107.066	58.8192	91.1294	-9.64211	471.315	1.58638
0.883333	-108.408	58.8004	91.1129	-9.31541	471.068	1.58684
0.9	-109.483	58.7821	91.0889	-11.0983	471.176	1.58791
0.916667	-110.53	58.8459	91.1176	-10.2781	471.119	1.58653
0.933333	-111.428	58.7884	91.1147	-10.3704	470.977	1.58699
0.95	-112.169	58.7626	91.0746	-10.4903	471.046	1.58699
0.966667	-112.765	58.7624	91.088	-9.5855	470.94	1.58623
0.983333	-113.211	58.7508	91.0676	-11.3235	470.797	1.93474
1	-113.512	58.7618	91.0481	-10.2572	470.672	2.59911
1.01667	-113.669	58.7566	91.0902	-9.56642	470.629	3.24028
1.03333	-113.691	58.7638	91.1306	-9.78569	470.634	3.91563
1.05	-113.581	58.7328	91.0474	-10.9469	470.579	4.59038
1.06667	-113.339	58.7571	91.1465	-10.1678	470.712	5.27901
1.08333	-112.981	58.7432	91.0944	-10.9081	470.767	5.98488
1.1	-112.5	58.7487	91.1668	-10.9672	470.683	6.7028
1.11667	-111.907	58.7559	91.123	-10.9582	470.771	7.43584
1.13333	-111.203	58.7431	91.0929	-9.54201	470.896	8.17619
1.15	-110.402	58.7591	91.1672	-10.1392	470.796	8.92036
1.16667	-109.505	58.7638	91.1507	-10.9278	470.865	9.6743
1.18333	-108.515	58.7858	91.2029	-11.5786	470.827	10.4357
1.2	-107.447	58.7608	91.135	-11.3021	470.762	11.1958
1.21667	-106.294	58.7745	91.1259	-11.4761	470.929	11.9665
1.23333	-105.063	58.7809	91.1337	-8.63411	470.901	12.7335
1.25	-103.769	58.8335	91.2356	-10.2674	470.942	13.5078
1.26667	-102.412	58.7736	91.1128	-10.0521	471.033	14.277
1.28333	-100.997	58.7763	91.1274	-9.9485	471.053	15.0449
1.3	-99.5237	58.8207	91.163	-10.7162	471.104	15.8134
1.31667	-98.0053	58.8119	91.0673	-10.4617	471.083	16.5812
1.33333	-96.4368	58.8085	91.0874	-11.5839	471.083	17.3368
1.35	-94.837	58.9248	91.3677	-10.8472	471.036	18.0941
1.36667	-93.1941	58.8679	91.1662	-11.3622	471.007	18.8476
1.38333	-91.517	58.8287	91.1021	-11.1781	471.096	19.5914
1.4	-89.8222	58.8482	91.1263	-10.9998	471.078	20.33
1.41667	-88.097	58.818	91.0441	-10.5099	470.926	21.0627
1.43333	-86.3538	58.8923	91.181	-10.724	471	21.7864
1.45	-84.5925	58.8474	91.0737	-11.0297	471.066	22.5018
1.46667	-82.8149	58.8395	91.0801	-11.8105	470.91	23.2015
1.48333	-81.022	58.8502	91.1224	-11.3021	470.988	23.8952
1.5	-79.2294	58.8259	91.0848	-10.8091	470.971	24.5779
1.51667	-77.4282	58.8227	91.1076	-11.1071	470.911	25.2502
1.53333	-75.6219	58.8621	91.1642	-12.0989	471.047	25.9107
1.55	-73.8158	58.8273	91.152	-11.2222	471.072	26.5635
1.56667	-72.013	58.819	91.1523	-11.2634	471.029	27.2002
1.58333	-70.2096	58.7893	91.1364	-11.5983	471.037	27.821
1.6	-68.419	58.8325	91.1677	-11.9732	470.998	28.4313
1.61667	-66.6328	58.7983	91.1463	-13.3202	470.995	29.0258
1.63333	-64.857	58.7415	91.1152	-12.5878	470.978	29.607
1.65	-63.0926	58.7931	91.2531	-12.9824	471.004	30.1759
1.66667	-61.3456	58.7975	91.2095	-13.0532	470.941	30.7291
1.68333	-59.6114	58.7627	91.2078	-13.2958	470.874	31.2717
1.7	-57.8941	58.7386	91.1683	-12.5329	470.94	31.8008
1.71667	-56.2009	58.8215	91.2635	-12.2045	470.928	32.3119
1.73333	-54.5228	58.7319	91.1717	-13.2613	470.752	32.8054
1.75	-52.8701	58.7135	91.1405	-12.5788	470.852	33.2825
1.76667	-51.2435	58.7496	91.1779	-13.1545	470.886	33.7527
1.78333	-49.6432	58.7435	91.1785	-12.6163	470.729	34.2022
1.8	-48.0616	58.7142	91.1449	-13.8342	470.837	34.6464
1.81667	-46.5101	58.7878	91.285	-13.424	470.847	35.0694
1.83333	-44.9882	58.7238	91.1617	-13.675	470.933	35.481
1.85	-43.4975	58.7264	91.1782	-13.6881	470.929	35.8753
1.86667	-42.031	58.737	91.1567	-14.8414	470.887	36.2583
1.88333	-40.5952	58.749	91.2064	-13.2357	470.901	36.6286
1.9	-39.1917	58.7421	91.1784	-13.2589	470.882	36.9874
1.91667	-37.8254	58.7956	91.2821	-13.3227	470.902	37.3312
1.93333	-36.4932	58.7696	91.193	-14.1547	470.901	37.6626
1.95	-35.1913	58.7516	91.2115	-13.2117	470.811	37.9833
1.96667	-34.0473	58.8162	91.2452	-13.1814	470.927	38.2916
1.98333	-32.8132	58.7591	91.1546	-13.3752	470.929	38.5908
2	-31.6082	58.7542	91.1448	-13.8412	470.839	38.8776
2.01667	-30.4398	58.7659	91.1617	-13.1551	470.895	39.1509
2.03333	-29.2999	58.7536	91.1152	-14.0034	470.941	39.4213
2.05	-28.1965	58.7829	91.1175	-13.6369	470.787	39.6793
2.06667	-27.1249	58.7753	91.159	-13.3262	470.902	39.9253
2.08333	-26.0874	58.7855	91.1747	-13.1982	470.869	40.1638
2.1	-25.0791	58.8174	91.1994	-13.8276	470.824	40.3925
2.11667	-24.105	58.8004	91.1805	-14.8605	470.862	40.6109
2.13333	-23.1638	58.866	91.2251	-13.756	470.909	40.8202
2.15	-22.2498	58.8387	91.2814	-13.6184	470.86	41.0288
2.16667	-21.3639	58.8769	91.2016	-14.0421	470.888	41.2251
2.18333	-20.5161	58.807	91.1373	-14.1113	470.863	41.4126
2.2	-19.6951	58.8459	91.2394	-14.8145	470.924	41.5926
2.21667	-18.9059	58.8386	91.1597	-14.529	470.908	41.7674
2.23333	-18.1394	58.8641	91.2905	-14.9279	470.975	41.9387
2.25	-17.4009	58.8203	91.1318	-14.7056	470.978	42.102
2.26667	-16.6886	58.8166	91.1158	-14.5524	470.956	42.2576
2.28333	-16.0026	58.8294	91.1655	-14.771	471.033	42.4091
2.3	-15.3393	58.8482	91.1781	-14.2651	471.044	42.5562
2.31667	-14.7059	58.8538	91.1971	-13.6588	470.87	42.6984
2.33333	-14.0861	58.8274	91.1526	-15.1543	470.985	42.8358
2.35	-13.4962	58.8384	91.1514	-15.0559	471.015	42.9653
2.36667	-12.9292	58.831	91.1153	-14.9976	470.965	43.0926
2.38333	-12.3855	58.848	91.1747	-14.0063	471.04	43.2133
2.4	-11.858	58.8589	91.2011	-14.7263	471.072	43.3358
2.41667	-11.349	58.8355	91.1247	-15.1513	471.142	43.4472
2.43333	-10.8581	58.8512	91.1872	-15.3545	471.121	43.5615
2.45	-10.3863	58.8479	91.1361	-14.7056	471.143	43.6726
2.46667	-9.92806	58.8622	91.1707	-15.2735	471.144	43.7788
2.48333	-9.48677	58.8555	91.1068	-15.1312	471.203	43.883
2.5	-9.06502	58.8892	91.2785	-14.3586	471.218	43.9809
2.51667	-8.65593	58.8987	91.1681	-15.2801	471.252	44.0798
2.53333	-8.26088	58.8467	91.1669	-15.3082	471.186	44.1724
2.55	-7.87895	58.8654	91.1079	-15.6681	471.294	44.2646
2.56667	-7.51366	59.0397	91.1269	-15.5418	471.275	44.3513
2.58333	-7.16133	58.8201	91.0767	-15.3504	471.122	44.4366
2.6	-6.81465	58.9228	91.2217	-14.8855	471.22	44.5168
2.61667	-6.48811	58.8305	91.1037	-16.3851	471.209	44.5986
2.63333	-6.17027	58.8619	91.1672	-16.5229	470.974	44.6781
2.65	-5.86617	58.9202	91.1999	-16.4352	471.112	44.753
2.66667	-5.56877	58.8322	91.1019	-15.7623	471.122	44.8269
2.68333	-5.27779	58.8384	91.0958	-16.8995	471.108	44.8997
2.7	-4.99886	58.8213	91.0812	-15.4845	471.058	44.9729
2.71667	-4.73076	59.1744	91.1474	-16.2052	471.074	45.0433
2.73333	-4.4706	58.8525	91.1131	-14.9421	471.088	45.1119
2.75	-4.21822	58.8593	91.1384	-17.0814	471.081	45.1778
2.76667	-3.97316	58.8754	91.1633	-16.7165	471.054	45.2403
2.78333	-3.73238	58.8662	91.0998	-15.5161	471.053	45.3031
2.8	-3.498	58.8477	91.1053	-16.5032	471.028	45.3617
2.81667	-3.27187	58.8541	91.1384	-16.7165	471.122	45.4227
2.83333	-3.0529	58.8747	91.1807	-16.5717	471.08	45.4821
2.85	-2.84065	58.8569	91.1578	-17.0026	471.001	45.5375
2.86667	-2.63023	58.8499	91.1375	-17.5404	471.096	45.5915
2.88333	-2.42867	58.8549	91.1015	-16.9347	471.135	45.6442
2.9	-2.23259	58.8302	91.1065	-16.9901	470.992	45.7002
2.91667	-2.04323	58.8815	91.2042	-17.3257	471.081	45.7531
2.93333	-1.85661	58.8462	91.1073	-16.9538	471.146	45.8016
2.95	-1.67839	58.8941	91.1755	-17.7012	471.061	45.85
2.96667	-1.50566	58.861	91.1572	-18.4678	471.129	45.9013
2.98333	-1.33827	58.8728	91.1172	-18.0004	471.137	45.9475
3	-1.17073	58.829	91.115	-17.5213	471.174	45.9899
3.01667	-1.00838	58.8508	91.1521	-18.1643	471.187	46.0323
3.03333	-0.86998	58.8642	91.1021	-17.8371	471.165	46.0809
3.05	-0.716629	58.8598	91.1105	-18.178	471.172	46.1268
3.06667	-0.561447	58.8807	91.157	-18.7205	471.188	46.1639
3.08333	-0.415421	58.849	91.1379	-17.8365	471.216	46.2028
3.1	-0.271072	58.8552	91.1579	-17.6548	471.2	46.2411
3.11667	-0.130997	58.8549	91.1257	-17.765	471.125	46.2855
3.13333	0.00419617	58.8656	91.1486	-18.9654	471.226	46.3235
3.15	0.134506	58.8276	91.085	-18.7801	471.234	46.3586
3.16667	0.263138	58.8158	91.0836	-18.6526	471.093	46.3955
3.18333	0.389328	58.8239	91.0592	-18.6811	471.198	46.432
3.2	0.517349	58.8418	91.1085	-19.3011	471.291	46.4689
3.21667	0.637131	58.8848	91.1448	-18.3366	471.145	46.506
3.23333	0.756455	58.834	91.0934	-18.2549	471.239	46.5417
3.25	0.873337	58.8586	91.0821	-19.8559	471.273	46.5752
3.26667	0.987473	58.8137	91.0381	-19.521	471.322	46.6074
3.28333	1.09291	58.8802	91.1497	-19.7158	471.31	46.639
3.3	1.20079	58.8612	91.0491	-18.9327	471.291	46.6698
3.31667	1.30852	58.831	91.047	-19.4119	471.289	46.7004
3.33333	1.41228	58.8189	91.0539	-20.1344	471.252	46.7341
3.35	1.51405	58.8894	91.1247	-21.1291	471.25	46.7695
3.36667	1.61659	58.848	91.0796	-20.7578	471.231	46.7953
3.38333	1.71684	58.8653	91.105	-19.7677	471.221	46.8198
3.4	1.80901	58.8285	91.0743	-19.763	471.302	46.8505
3.41667	1.90071	58.8688	91.0787	-19.611	471.331	46.8757
3.43333	1.9912	58.8369	91.0716	-18.9362	471.167	46.9033
3.45	2.0768	58.9088	91.1681	-19.7939	471.297	46.9315
3.46667	2.16377	58.8142	91.0214	-19.996	471.334	46.9607
3.48333	2.25487	58.8361	91.1005	-20.9121	471.14	46.9817
3.5	2.33513	58.8531	91.133	-20.6719	471.258	47.0042
3.51667	2.41692	58.8322	91.0688	-20.6707	471.33	47.0287
3.53333	2.49794	58.8613	91.1091	-20.7267	471.318	47.0509
3.55	2.575	58.9207	91.2122	-20.1635	471.273	47.0715
3.56667	2.65266	58.9466	91.1939	-20.5247	471.278	47.0948
3.58333	2.72469	58.8572	91.0906	-21.5922	471.311	47.1201
3.6	2.79747	58.8538	91.0873	-21.4545	471.239	47.1445
3.61667	2.87132	58.8285	91.0633	-21.4361	471.262	47.1653
3.63333	2.93892	58.8247	91.0769	-20.716	471.259	47.185
3.65	3.01308	58.8235	91.0442	-21.5159	471.246	47.2016
3.66667	3.07808	58.8723	91.1128	-20.6278	471.27	47.2219
3.68333	3.14278	58.8534	91.1089	-20.7494	471.247	47.2408
3.7	3.20656	58.849	91.0824	-22.4636	471.192	47.261
3.71667	3.27492	58.8563	91.1047	-21.1172	471.316	47.2781
3.73333	3.33626	58.8499	91.086	-22.1072	471.232	47.2939
3.75	3.39546	58.8117	91.0471	-22.0881	471.077	47.3095
3.76667	3.45451	58.872	91.1326	-22.8678	471.22	47.3243
3.78333	3.51494	58.8306	91.0537	-21.8432	471.239	47.3397
3.8	3.57445	58.818	91.0362	-21.538	471.091	47.3544
3.81667	3.62877	58.843	91.0293	-22.705	471.188	47.3714
3.83333	3.68507	58.8198	91.0571	-22.4404	471.238	47.3855
3.85	3.74062	58.8216	91.0264	-24.3787	471.256	47.3985
3.86667	3.78792	58.872	91.1218	-23.3535	471.202	47.4131
3.88333	3.8372	58.8479	91.0983	-22.1972	471.224	47.4198
3.9	3.8903	58.8804	91.0989	-22.0934	471.285	47.4349
3.91667	3.94127	58.8522	91.0711	-22.2134	471.296	47.4442
3.93333	3.9846	58.8862	91.0429	-22.2663	471.287	47.4598
3.95	4.02962	58.8502	91.0983	-24.607	471.303	47.4694
3.96667	4.0757	58.8485	91.0656	-22.5173	471.236	47.4821
3.98333	4.11705	58.8252	91.0815	-21.6674	471.324	47.495
4	4.16008	58.9001	91.1274	-21.8717	471.246	47.5044
4.01667	4.20174	58.9944	91.2409	-22.1203	471.169	47.5149
4.03333	4.24461	58.8503	91.1027	-22.506	471.296	47.524
4.05	4.28276	58.8448	91.072	-22.8892	471.331	47.5384
4.06667	4.32182	58.8137	91.0195	-22.1055	471.182	47.5451
4.08333	4.35555	58.8218	91.054	-24.1773	471.297	47.5527
4.1	4.38698	58.8931	91.0954	-22.9523	471.338	47.5581
4.11667	4.42482	58.9115	91.1993	-23.2015	471.323	47.5661
4.13333	4.45915	58.8483	91.0354	-22.8725	471.264	47.5738
4.15	4.48967	58.8265	91.0307	-23.7278	471.294	47.5793
4.16667	4.52034	58.8615	91.0601	-24.1599	471.34	47.5904
4.18333	4.55025	58.9143	91.2153	-24.076	471.334	47.5971
4.2	4.57695	58.8395	91.0738	-24.0104	471.41	47.6029
4.21667	4.6035	58.859	91.1001	-26.5472	471.349	47.6121
4.23333	4.62868	58.8563	91.0665	-26.3654	471.341	47.6185
4.25	4.65355	58.8538	91.0618	-23.3714	471.381	47.6228
4.26667	4.67949	58.9465	91.1312	-24.4634	471.352	47.6252
4.28333	4.70619	58.8638	91.0673	-24.0199	471.217	47.6327
4.3	4.72832	58.8479	91.0368	-23.738	471.329	47.6389
4.31667	4.75151	58.8281	91.0412	-24.2208	471.295	47.6426
4.33333	4.76997	58.8274	91.0209	-24.3555	471.104	47.6495
4.35	4.79485	58.8227	91.0053	-24.5397	471.23	47.6531
4.36667	4.81346	58.8253	91.007	-23.915	471.249	47.6585
4.38333	4.83315	58.8287	91.0168	-24.5748	471.172	47.6604
4.4	4.85146	58.8403	91.0014	-23.5789	471.18	47.6685
4.41667	4.87236	58.8738	91.1121	-25.5553	471.251	47.6724
4.43333	4.89174	58.8374	91.012	-27.3655	471.255	47.6766
4.45	4.90517	58.8248	91.004	-25.2346	471.175	47.6789
4.46667	4.92256	58.8378	91.023	-26.3796	471.193	47.6775
4.48333	4.93843	58.8737	91.0743	-25.2161	471.245	47.6856
4.5	4.94988	58.8198	91.029	-24.7817	471.217	47.6914
4.51667	4.963	58.9225	91.2118	-25.9362	471.222	47.692
4.53333	4.97917	58.8409	91.0502	-25.5584	471.249	47.698
4.55	4.9929	58.8296	91.0505	-25.0475	471.206	47.7001
4.56667	5.00359	58.8424	91.0539	-25.7198	471.295	47.702
4.58333	5.01762	58.8915	91.0728	-26.5012	471.299	47.7049
4.6	5.03105	58.9425	91.2046	-25.9058	471.146	47.7065
4.61667	5.03899	58.8886	91.1152	-25.9284	471.295	47.7079
4.63333	5.04768	58.8841	91.0732	-26.1007	471.283	47.7097
4.65	5.06035	58.8183	90.9734	-25.9267	471.214	47.7128
4.66667	5.06981	58.8326	91.0217	-25.975	471.289	47.7172
4.68333	5.08186	58.84	91.0366	-25.4134	471.321	47.7233
4.7	5.09193	58.8549	91.0479	-26.0488	471.359	47.7238
4.71667	5.10231	58.832	91.0246	-26.9746	471.34	47.7279
4.73333	5.1104	58.8392	91.0201	-28.1016	471.327	47.7259
4.75	5.11665	58.8068	90.9707	-26.3827	471.375	47.7268
4.76667	5.12764	58.9104	91.1431	-27.1056	471.305	47.7291
4.78333	5.13069	58.8927	91.0607	-26.8583	471.38	47.7325
4.8	5.13893	58.8984	91.0685	-27.0353	471.382	47.7345
4.81667	5.14885	58.8352	91.0117	-27.0806	471.355	47.7358
4.83333	5.15938	58.879	91.0555	-27.4996	471.4	47.736
4.85	5.17113	58.8386	91.0522	-27.0931	471.379	47.7421
4.86667	5.17769	58.829	91.0329	-28.3228	471.229	47.7442
4.88333	5.18547	58.8769	91.1047	-27.3191	471.405	47.745
4.9	5.19356	58.8226	91.0174	-28.383	471.386	47.7464
4.91667	5.20119	58.8728	91.1305	-27.635	471.231	47.7493
4.93333	5.20668	58.9637	91.1669	-27.3423	471.395	47.7523
4.95	5.21431	58.8549	91.0197	-27.6791	471.41	47.7506
4.96667	5.21965	58.8601	91.0386	-27.6003	471.365	47.7499
4.98333	5.22484	58.8377	91.041	-27.8507	471.344	47.7477
5	5.22926	58.8444	91.0856	-26.9805	471.35	47.7503
5.01667	5.23247	58.8206	90.9968	-27.2422	471.38	47.7531
5.03333	5.24147	58.912	91.1746	-28.9147	471.341	47.7573
5.05	5.2491	58.8345	91.0223	-29.7622	471.363	47.7564
5.06667	5.24925	58.8346	91.0037	-30.9263	471.372	47.7586
5.08333	5.25795	58.8407	91.0243	-30.5795	471.338	47.7622
5.1	5.26878	58.8453	91.0668	-27.626	471.386	47.7607
5.11667	5.27443	58.8442	91.0766	-27.5741	471.354	47.7624
5.13333	5.27748	58.8244	90.9899	-27.8013	471.33	47.7613
5.15	5.28297	58.84	91.0473	-26.7701	471.445	47.7679
5.16667	5.28236	58.8808	91.0474	-27.3071	471.411	47.766
5.18333	5.28618	58.8367	91.0697	-28.2732	471.223	47.765
5.2	5.28984	58.8544	91.0311	-28.1869	471.441	47.7676
5.21667	5.29366	58.9545	91.1625	-27.3554	471.421	47.7686
5.23333	5.29839	58.8474	91.0095	-27.9812	471.413	47.7686
5.25	5.30327	58.8149	90.9872	-28.464	471.432	47.7706
5.26667	5.30434	58.8195	90.9776	-27.4484	471.525	47.7694
5.28333	5.30663	58.8468	91.0095	-27.4674	471.542	47.7712
5.3	5.30922	58.8429	91.0073	-29.2472	471.493	47.7709
5.31667	5.31059	58.8725	91.1016	-28.8223	471.478	47.766
5.33333	5.31487	58.8894	91.1727	-28.5815	471.452	47.7703
5.35	5.31715	58.8354	91.0125	-29.7128	471.36	47.7705
5.36667	5.32021	58.825	90.9983	-29.1108	471.377	47.7686
5.38333	5.32173	58.8258	90.9673	-29.7675	471.368	47.7726
5.4	5.32204	58.8543	91.0708	-29.1537	471.4	47.7732
5.41667	5.32524	58.8187	90.9568	-29.1203	471.424	47.7755
5.43333	5.32539	58.8955	91.1169	-29.2759	471.394	47.7764
5.45	5.32799	58.8657	91.0116	-28.0468	471.262	47.7799
5.46667	5.32875	58.8688	91.0145	-28.2841	471.45	47.776
5.48333	5.32982	58.8398	90.9983	-29.5251	471.426	47.7744
5.5	5.33134	58.8555	91.0214	-30.0567	471.312	47.775
5.51667	5.33577	58.8416	91.063	-28.9927	471.45	47.7749
5.53333	5.34142	58.8207	90.9943	-29.376	471.468	47.7757
5.55	5.34813	58.9036	91.0629	-29.239	471.445	47.7729
5.56667	5.34798	58.8351	91.0305	-30.3315	471.457	47.7746
5.58333	5.35271	58.8042	90.9901	-29.5452	471.45	47.776
5.6	5.35255	58.7916	90.9315	-29.7903	471.453	47.777
5.61667	5.35149	58.8702	91.0462	-29.7897	471.444	47.7848
5.63333	5.35545	58.8419	90.9972	-30.4281	471.491	47.7837
5.65	5.35698	58.836	91.032	-28.6417	471.558	47.7836
5.66667	5.35667	58.802	90.9547	-30.487	471.54	47.7822
5.68333	5.35606	58.7908	90.9278	-29.3986	471.601	47.7815
5.7	5.36003	58.7956	90.9263	-28.5374	471.547	47.7833
5.71667	5.35805	58.879	91.0842	-29.4935	471.504	47.7877
5.73333	5.35774	58.802	90.9483	-28.7681	471.612	47.7844
5.75	5.36293	58.8169	90.9695	-29.5852	471.6	47.7836
5.76667	5.36888	58.8133	91.002	-29.1972	471.399	47.7831
5.78333	5.36858	58.8393	91.05	-29.295	471.585	47.7824
5.8	5.37193	58.8256	90.9969	-29.7533	471.622	47.783
5.81667	5.37621	58.8535	91.0201	-29.8469	471.593	47.7808
5.83333	5.37621	58.8384	90.9827	-29.5721	471.487	47.7804
5.85	5.37743	58.8294	91.0105	-29.3462	471.544	47.7786
5.86667	5.37926	58.8129	91.0052	-29.9583	471.531	47.7822
5.88333	5.37926	58.848	91.0503	-28.7997	471.446	47.7816
5.9	5.3817	58.8233	90.9798	-29.7878	471.421	47.7844
5.91667	5.38094	58.8693	90.984	-28.8157	471.469	47.7834
5.93333	5.38063	58.7997	90.9217	-28.6852	471.339	47.784
5.95	5.38277	58.8044	90.9266	-29.2687	471.348	47.7842
5.96667	5.38536	58.8189	90.9431	-29.6383	471.386	47.7815
5.98333	5.382	58.848	91.0183	-30.5491	471.325	47.7824
6	5.38307	58.8377	91.0244	-28.8401	471.384	47.786
6.01667	5.38307	58.8154	90.9704	-29.9595	471.386	47.7885
6.03333	5.37941	58.8384	90.9811	-29.1775	471.246	47.7824
6.05	5.38094	58.8245	90.9869	-29.1477	471.484	47.7818
6.06667	5.3817	58.8819	91.022	-29.3861	471.423	47.7828
6.08333	5.38506	58.8412	91.0774	-28.7984	471.369	47.7815
6.1	5.3875	58.8363	90.9879	-29.845	471.465	47.7821
6.11667	5.38551	58.7949	90.9475	-30.1861	471.543	47.7836
6.13333	5.38567	58.7948	90.96	-30.543	471.542	47.7831
6.15	5.38857	58.8581	91.0209	-31.9199	471.497	47.7859
6.16667	5.38826	58.8764	91.0174	-30.7349	471.6	47.7877
6.18333	5.38567	58.8674	90.9629	-30.4794	471.602	47.7876
6.2	5.3846	58.8117	90.9524	-29.894	471.554	47.7869
6.21667	5.39055	59.0011	91.0392	-30.1598	471.582	47.7869
6.23333	5.39421	58.8102	90.9533	-29.9828	471.632	47.7853
6.25	5.39742	58.812	90.9347	-29.4498	471.542	47.7869
6.26667	5.39894	58.8197	90.9293	-29.9017	471.578	47.7863
6.28333	5.39848	58.8042	90.9362	-30.3953	471.496	47.7851
6.3	5.40215	58.8917	91.0401	-29.4047	471.42	47.7854
6.31667	5.4055	58.8206	90.9733	-32.2007	471.529	47.7859
6.33333	5.40733	58.8879	90.9879	-32.4046	471.491	47.7845
6.35	5.41206	58.8441	90.9869	-33.1425	471.392	47.7882
6.36667	5.41161	58.7978	90.9579	-32.7436	471.562	47.7903
6.38333	5.40993	58.8168	90.9637	-32.0177	471.507	47.7871
6.4	5.41252	58.8175	91.0203	-29.4422	471.521	47.7857
6.41667	5.41313	58.8261	90.9838	-30.1437	471.471	47.7827
6.43333	5.41389	58.8622	91.0244	-30.4292	471.547	47.7848
6.45	5.411	58.8467	90.9779	-30.9615	471.515	47.7872
6.46667	5.40794	58.8424	90.9864	-29.5942	471.497	47.7895
6.48333	5.40962	58.7911	90.9568	-30.788	471.529	47.7879
6.5	5.41161	58.8348	90.9315	-30.586	471.547	47.7871
6.51667	5.41176	58.8404	90.9583	-30.9066	471.41	47.7908
6.53333	5.41191	58.7985	90.9296	-33.2259	471.438	47.7886
6.55	5.40901	58.8288	90.9583	-33.5275	471.437	47.792
6.56667	5.40779	58.8459	90.9716	-32.7198	471.398	47.7927
6.58333	5.4084	58.8686	91.0656	-33.1484	471.483	47.7912
6.6	5.40611	58.8418	90.9991	-32.9678	471.487	47.7891
6.61667	5.40886	58.8081	90.9647	-33.6562	471.314	47.7915
6.63333	5.41237	58.8459	91.0371	-33.6956	471.517	47.7906
6.65	5.41374	58.8711	91.0134	-32.9774	471.442	47.7903
6.66667	5.41359	58.8908	91.0001	-32.6966	471.391	47.7891
6.68333	5.40855	58.8047	90.9287	-33.2366	471.444	47.7874
6.7	5.40993	58.8297	91.0143	-32.9552	471.485	47.7885
6.71667	5.41389	58.805	90.9487	-33.0262	471.512	47.7895
6.73333	5.41512	58.8273	90.9554	-32.6482	471.39	47.786
6.75	5.41374	58.8194	90.9368	-32.5344	471.486	47.7871
6.76667	5.41344	58.8163	90.9782	-32.0493	471.478	47.7842
6.78333	5.41115	58.8792	91.0081	-32.1726	471.471	47.786
6.8	5.41573	58.8697	91.0178	-31.4372	471.487	47.7883
6.81667	5.41924	58.8401	90.9782	-33.0566	471.539	47.7871
6.83333	5.4171	58.8323	91.0125	-33.003	471.465	47.7885
6.85	5.41664	58.8218	90.9472	-32.9469	471.537	47.7891
6.86667	5.41863	58.8439	91.0146	-33.0494	471.518	47.7901
6.88333	5.42229	58.8302	90.9499	-33.2336	471.432	47.7869
6.9	5.41939	58.7899	90.9243	-33.0894	471.508	47.7866
6.91667	5.41847	58.8419	90.9405	-33.0613	471.5	47.7892
6.93333	5.4203	58.8441	90.9638	-32.4171	471.378	47.7877
6.95	5.42336	58.885	91.0778	-33.0613	471.445	47.7924
6.96667	5.42076	58.9939	91.1472	-32.7425	471.455	47.7889
6.98333	5.42122	58.8268	91.0174	-33.3283	471.459	47.7876
7	5.41969	58.8755	91.0122	-32.3861	471.423	47.786
7.01667	5.42076	58.8201	90.9466	-32.3997	471.445	47.785
7.03333	5.42137	58.809	90.9313	-33.2455	471.388	47.785
7.05	5.42595	58.7843	90.8944	-33.0882	471.312	47.7906
7.06667	5.42351	58.8041	90.937	-33.7295	471.34	47.7914
7.08333	5.42503	58.7789	90.8872	-33.4374	471.38	47.7923
7.1	5.42427	58.8294	90.9631	-32.4946	471.354	47.7889
7.11667	5.42336	58.802	90.9333	-32.5643	471.454	47.7871
7.13333	5.41908	58.8566	91.0665	-33.3183	471.443	47.7905
7.15	5.42107	58.8639	91.0105	-33.6329	471.353	47.7894
7.16667	5.41908	58.8172	90.9267	-33.3498	471.415	47.7895
7.18333	5.41908	58.7983	90.9048	-32.7192	471.37	47.7879
7.2	5.42198	58.8152	90.9553	-33.0744	471.269	47.7874
7.21667	5.42152	58.8062	90.9898	-33.0215	471.465	47.7876
7.23333	5.42229	58.8593	91.086	-33.7539	471.512	47.7872
7.25	5.42198	58.8552	91.0206	-32.6728	471.439	47.7891
7.26667	5.42183	58.8396	90.962	-33.2426	471.479	47.7882
7.28333	5.41954	58.8207	90.9435	-33.1567	471.511	47.7906
7.3	5.42046	58.8204	90.9426	-33.2014	471.475	47.7909
7.31667	5.41786	58.8061	90.9216	-32.1726	471.447	47.7906
7.33333	5.41939	58.8149	90.9614	-32.2883	471.508	47.7912
7.35	5.42686	58.8375	90.975	-32.6495	471.527	47.7891
7.36667	5.42595	58.8162	90.9361	-32.2746	471.442	47.7892
7.38333	5.42015	58.8204	90.9783	-32.8002	471.473	47.7924
7.4	5.41695	58.8073	90.9588	-32.5452	471.534	47.7906
7.41667	5.42015	58.7981	90.8895	-32.2657	471.417	47.7897
7.43333	5.42122	58.7814	90.8891	-31.7167	471.455	47.7906
7.45	5.42702	58.8238	90.9708	-32.4749	471.395	47.7911
7.46667	5.42732	58.793	90.9104	-30.8947	471.258	47.7932
7.48333	5.42641	58.8071	90.9362	-32.2186	471.422	47.7906
7.5	5.42671	58.794	90.9177	-32.0516	471.387	47.7927
7.51667	5.42686	58.8105	90.9432	-32.6966	471.334	47.7926
7.53333	5.42702	58.8062	90.9155	-32.2286	471.425	47.7937
7.55	5.42519	58.836	90.9687	-31.7512	471.432	47.7941
7.56667	5.42885	58.8259	90.924	-31.8794	471.46	47.7944
7.58333	5.42976	58.8139	90.9074	-31.9521	471.412	47.7972
7.6	5.42732	58.7911	90.9148	-31.1379	471.468	47.7961
7.61667	5.429	58.8467	91.0035	-31.6558	471.451	47.7963
7.63333	5.43633	58.7699	90.8674	-31.8502	471.409	47.7926
7.65	5.43205	58.7638	90.8718	-30.9907	471.435	47.7947
7.66667	5.43297	58.784	90.8701	-31.5623	471.473	47.7952
7.68333	5.4287	58.9407	91.0868	-31.9325	471.364	47.7952
7.7	5.43282	58.807	90.8968	-31.3471	471.457	47.7926
7.71667	5.43602	58.8541	91.0096	-32.1667	471.464	47.7956
7.73333	5.43724	58.8078	90.9312	-30.8649	471.373	47.7978
7.75	5.43556	58.8129	90.9321	-31.191	471.446	47.7953
7.76667	5.43846	58.7981	90.9019	-31.0836	471.451	47.7946
7.78333	5.43648	58.8023	90.9335	-31.2118	471.355	47.7995
7.8	5.43938	58.7855	90.8889	-30.6701	471.474	47.7969
7.81667	5.4409	58.8331	91.0587	-30.9109	471.467	47.7947
7.83333	5.44212	58.7887	90.8909	-31.1671	471.502	47.7987
7.85	5.44441	58.7861	90.9107	-29.6978	471.499	47.7958
7.86667	5.44197	58.8181	90.9466	-31.405	471.5	47.7967
7.88333	5.43953	58.7931	90.8913	-31.3519	471.489	47.7955
7.9	5.44167	58.7867	90.8744	-30.8071	471.438	47.7924
7.91667	5.44518	58.9834	91.0604	-30.7511	471.501	47.7932
7.93333	5.44624	58.8366	90.9962	-30.5782	471.471	47.7943
7.95	5.44395	58.7846	90.8883	-29.6043	471.417	47.795
7.96667	5.44182	58.9072	91.0127	-29.9256	471.459	47.7956
7.98333	5.44395	58.8421	90.9344	-29.9369	471.479	47.7956
8	5.44197	58.7823	90.8526	-30.9245	471.342	47.7963
8.01667	5.44182	58.8076	90.9078	-30.136	471.397	47.7967
8.03333	5.43938	58.775	90.8572	-30.2003	471.332	47.7923
8.05	5.44426	58.8017	90.901	-29.8707	471.199	47.7924
8.06667	5.44518	58.8544	90.9768	-29.8463	471.342	47.797
8.08333	5.44563	58.7988	90.9388	-29.9857	471.345	47.7996
8.1	5.44533	58.8088	90.9095	-29.9476	471.353	47.7996
8.11667	5.44746	58.8201	90.9702	-30.3481	471.438	47.7972
8.13333	5.44823	58.8468	91.0221	-30.3571	471.439	47.7947
8.15	5.44884	58.7945	90.8825	-29.6204	471.405	47.7964
8.16667	5.45204	58.8386	91.0015	-29.9773	471.387	47.794
8.18333	5.45311	58.8407	90.9866	-29.8434	471.392	47.7915
8.2	5.45021	58.8412	91.0351	-29.7981	471.373	47.7953
8.21667	5.44975	58.8566	90.9484	-30.5932	471.312	47.7995
8.23333	5.4525	58.8122	90.8801	-30.2378	471.383	47.7973
8.25	5.45525	58.7841	90.9007	-30.2821	471.437	47.7985
8.26667	5.45708	58.7862	90.8682	-29.9476	471.293	47.7996
8.28333	5.45586	58.839	90.9168	-30.0477	471.439	47.7999
8.3	5.45509	58.8082	90.8956	-28.9904	471.441	47.7985
8.31667	5.45601	58.8186	90.8994	-29.6336	471.344	47.7976
8.33333	5.45387	58.7917	90.8877	-28.4235	471.431	47.7993
8.35	5.45204	58.7972	90.93	-28.1034	471.403	47.7963
8.36667	5.45219	58.8239	90.9341	-29.4016	471.413	47.7985
8.38333	5.45387	58.7746	90.8462	-28.6208	471.39	47.7988
8.4	5.45387	58.8224	90.9322	-29.6252	471.36	47.8004
8.41667	5.45326	58.8766	91.0278	-27.9736	471.329	47.8005
8.43333	5.4583	58.8857	91.0523	-27.983	471.393	47.7972
8.45	5.45601	58.8219	90.9086	-29.2097	471.385	47.7972
8.46667	5.45601	58.8696	91.0046	-28.1243	471.367	47.797
8.48333	5.45448	58.9104	91.0105	-29.5136	471.303	47.7985
8.5	5.45219	58.7919	90.8842	-27.8526	471.368	47.7964
8.51667	5.45448	58.8393	90.9242	-28.9861	471.388	47.7985
8.53333	5.45708	58.8873	90.9301	-28.3889	471.293	47.7976
8.55	5.45845	58.8537	90.9098	-29.0852	471.289	47.7999
8.56667	5.45586	58.8172	90.9142	-29.3986	471.357	47.7981
8.58333	5.45494	58.8058	90.8634	-26.7707	471.152	47.799
8.6	5.45326	58.8183	90.8859	-28.2166	471.294	47.7999
8.61667	5.45296	58.8464	90.9757	-27.9752	471.242	47.7999
8.63333	5.45555	58.7713	90.8382	-29.1061	471.213	47.8014
8.65	5.4496	58.9069	91.1335	-28.6434	471.245	47.8007
8.66667	5.44716	58.8023	90.8572	-29.1167	471.252	47.8016
8.68333	5.44502	58.7879	90.8511	-28.0784	471.199	47.8033
8.7	5.44792	58.8328	90.8877	-29.7831	471.257	47.8019
8.71667	5.44991	58.8702	90.9655	-29.1502	471.274	47.8051
8.73333	5.45204	58.8366	90.9577	-27.75	471.252	47.8036
8.75	5.45219	58.7998	90.866	-27.6868	471.254	47.8008
8.76667	5.45937	58.773	90.8494	-28.5915	471.32	47.7996
8.78333	5.45769	58.8412	90.9567	-27.2654	471.303	47.7982
8.8	5.45662	58.8419	90.9614	-28.8485	471.211	47.7993
8.81667	5.45906	58.827	90.9371	-25.1495	471.286	47.7958
8.83333	5.46333	58.7891	90.8772	-25.5935	471.32	47.8014
8.85	5.4615	58.8549	90.9565	-24.6214	471.109	47.8001
8.86667	5.45433	58.7675	90.8585	-25.9631	471.251	47.7961
8.88333	5.45387	58.7704	90.8437	-23.3459	471.272	47.7992
8.9	5.45174	58.8509	91.0096	-23.9603	471.247	47.7982
8.91667	5.45357	58.7684	90.8483	-24.5176	471.278	47.7978
8.93333	5.45906	58.7972	90.8431	-24.688	471.289	47.7993
8.95	5.45509	58.8039	90.9139	-23.9013	471.312	47.8004
8.96667	5.45448	58.8284	90.9373	-24.3847	471.332	47.7998
8.98333	5.45174	58.7937	90.8772	-23.803	471.304	47.7988
9	5.45372	59.025	91.0275	-23.7975	471.251	47.7981
9.01667	5.45204	58.8563	90.9437	-23.8631	471.192	47.7969
9.03333	5.44991	58.793	90.8592	-23.6498	471.28	47.8011
9.05	5.44914	58.7858	90.8688	-23.6599	471.209	47.8024
9.06667	5.45296	58.7641	90.8486	-22.2897	471.085	47.8062
9.08333	5.45372	58.7695	90.8126	-23.4222	471.21	47.806
9.1	5.45403	58.7717	90.8143	-24.6238	471.178	47.8049
9.11667	5.45296	58.7913	90.9039	-23.7452	471.028	47.8027
9.13333	5.45204	58.7547	90.8224	-22.922	471.118	47.7985
9.15	5.4496	58.8277	90.9831	-22.9263	471.109	47.7976
9.16667	5.44655	58.7885	90.8799	-23.0723	470.93	47.7984
9.18333	5.45158	58.7739	90.844	-22.9673	471.091	47.7996
9.2	5.44701	58.7867	90.8648	-23.1252	471.109	47.8019
9.21667	5.45158	58.8712	90.9925	-22.4648	471.095	47.8013
9.23333	5.45189	58.7707	90.8561	-22.1137	471.058	47.8025
9.25	5.45006	58.7656	90.83	-22.6215	471.005	47.8025
9.26667	5.44807	58.8227	90.9069	-21.8003	470.983	47.8039
9.28333	5.4435	58.8041	90.8892	-22.488	471.063	47.8031
9.3	5.44319	58.7812	90.8648	-20.899	471.121	47.8037
9.31667	5.44548	58.7605	90.8306	-21.5649	471.072	47.799
9.33333	5.4493	58.874	90.9928	-21.7246	471.034	47.8008
9.35	5.44853	58.8644	90.8863	-21.7329	471.172	47.7976
9.36667	5.45036	58.7754	90.852	-21.4051	471.164	47.7985
9.38333	5.45052	58.7684	90.809	-21.6853	471.073	47.7952
9.4	5.45311	58.7858	90.8267	-20.9687	471.185	47.7952
9.41667	5.45326	58.8252	90.8855	-21.5971	471.225	47.799
9.43333	5.45448	58.7759	90.8579	-20.2511	471.047	47.7963
9.45	5.45555	58.7843	90.8912	-19.6998	471.15	47.7988
9.46667	5.45204	58.7861	90.8662	-21.11	471.152	47.8013
9.48333	5.45296	58.8519	91.0134	-20.9849	471.105	47.799
9.5	5.45982	58.8386	90.9596	-21.6793	471.098	47.7972
9.51667	5.45982	58.8117	90.9008	-21.0206	471.147	47.7964
9.53333	5.4583	58.7814	90.8685	-21.0874	471.1	47.7956
9.55	5.45998	58.8046	90.8807	-21.1356	471.072	47.7959
9.56667	5.46104	58.783	90.8758	-21.1922	471.058	47.7955
9.58333	5.45708	58.7927	90.8677	-21.4211	471.05	47.7966
9.6	5.45525	58.7852	90.8975	-20.9867	470.995	47.7956
9.61667	5.45479	58.7865	90.9005	-20.6522	471.049	47.7938
9.63333	5.45738	58.7592	90.8323	-20.4902	471.031	47.7935
9.65	5.45433	58.8052	90.884	-20.3149	470.941	47.7912
9.66667	5.45631	58.7795	90.8872	-20.8614	471.041	47.7964
9.68333	5.45967	58.7836	90.828	-20.0462	471.016	47.7947
9.7	5.45921	58.7882	90.8283	-20.5312	470.834	47.7947
9.71667	5.46303	58.8044	90.8567	-20.2988	470.931	47.7949
9.73333	5.46181	58.8627	91.0581	-20.5616	471.006	47.7944
9.75	5.46883	58.8126	90.8997	-19.453	470.865	47.7926
9.76667	5.46867	58.854	90.9809	-18.3724	470.997	47.7892
9.78333	5.47081	58.8192	90.8843	-19.5072	471.066	47.7888
9.8	5.47035	58.8378	90.938	-19.2521	471.094	47.7927
9.81667	5.46806	58.7418	90.789	-21.2817	471.042	47.7915
9.83333	5.47203	58.7753	90.852	-19.5734	471.061	47.7885
9.85	5.47554	58.8313	90.8357	-19.3958	471.043	47.7956
9.86667	5.47356	58.7815	90.8447	-19.3755	471.119	47.7929
9.88333	5.4731	58.7608	90.8097	-19.7361	471.073	47.7937
9.9	5.47829	58.7989	90.9014	-19.0788	471.017	47.7958
9.91667	5.47966	58.7789	90.8355	-19.2992	470.989	47.7932
9.93333	5.48119	58.7475	90.8007	-19.5341	471.091	47.7915
9.95	5.4789	58.8003	90.8384	-20.2242	471.036	47.7947
9.96667	5.47279	58.8104	90.8753	-20.0968	470.914	47.7963
9.98333	5.47462	58.7614	90.8474	-18.5357	471.011	47.7917
10	5.47447	58.7894	90.837	-18.7074	471.104	47.7905
10.0167	5.4763	58.8201	90.9255	-19.636	470.848	47.7906
10.0333	5.48561	58.7887	90.8587	-17.7847	471.071	47.7909
10.05	5.48439	58.7609	90.8007	-19.034	471.07	47.7915
10.0667	5.48256	58.7952	90.8544	-18.792	471.094	47.7911
10.0833	5.48103	58.8239	90.9426	-18.5464	471.107	47.7914
10.1	5.48393	58.7919	90.8607	-19.0543	471.096	47.7944
10.1167	5.48546	58.7893	90.8863	-18.6864	471.134	47.7923
10.1333	5.48973	58.7931	90.8604	-18.8123	471.102	47.7906
10.15	5.48836	58.8285	90.9367	-19.1079	471.088	47.7888
10.1667	5.49095	58.7724	90.836	-18.4249	471.043	47.7885
10.1833	5.4911	58.8377	90.9426	-18.6973	471.022	47.7869
10.2	5.49538	58.7873	90.8727	-18.7992	471.02	47.7895
10.2167	5.50072	58.7814	90.8515	-17.0414	471.048	47.7905
10.2333	5.5027	58.775	90.8318	-18.3616	470.909	47.7889
10.25	5.50407	58.7754	90.8129	-18.1579	471.02	47.7879
10.2667	5.5053	58.7965	90.8704	-18.4815	470.989	47.7859
10.2833	5.50301	58.7569	90.8315	-17.7764	470.848	47.7897
10.3	5.50484	58.7705	90.8051	-16.6033	470.942	47.7879
10.3167	5.51033	58.7652	90.8157	-16.7208	470.99	47.7886
10.3333	5.51384	58.7586	90.8228	-18.7002	470.85	47.7879
10.35	5.5117	58.7894	90.823	-17.864	470.892	47.7837
10.3667	5.50575	58.7893	90.8955	-18.1692	470.905	47.7796
10.3833	5.51552	58.7898	90.8552	-18.6739	470.951	47.7769
10.4	5.5143	58.7504	90.7839	-18.612	470.961	47.7813
10.4167	5.51521	58.7498	90.8103	-20.0025	470.991	47.783
10.4333	5.51735	58.8064	90.8927	-18.6095	471.021	47.7828
10.45	5.5172	58.7675	90.816	-18.4278	471.066	47.7866
10.4667	5.51903	58.8204	90.8993	-18.8296	471.013	47.7882
10.4833	5.51857	58.7663	90.8225	-18.4547	470.94	47.7825
10.5	5.51674	58.8094	90.8624	-18.8271	470.924	47.7848
10.5167	5.51888	58.789	90.8785	-18.7867	471.025	47.788
10.5333	5.51888	58.7438	90.8024	-18.7258	471.024	47.7845
10.55	5.52147	58.7745	90.837	-17.7012	470.918	47.7824
10.5667	5.52025	58.8091	90.8898	-17.9594	470.987	47.7816
10.5833	5.51857	58.7656	90.8076	-17.9581	471.054	47.7802
10.6	5.51994	58.8136	90.9007	-18.7104	470.888	47.7813
10.6167	5.523	58.812	90.9402	-17.8765	470.981	47.7815
10.6333	5.51781	58.7772	90.8352	-18.2156	471.03	47.7808
10.65	5.52284	58.7913	90.8526	-18.0845	470.998	47.7796
10.6667	5.52391	58.8142	90.8866	-17.4854	470.93	47.7798
10.6833	5.52376	58.856	90.913	-18.2771	470.948	47.7818
10.7	5.52437	58.7748	90.8294	-17.9481	470.98	47.7805
10.7167	5.52254	58.8505	90.9458	-18.42	470.965	47.7807
10.7333	5.51903	58.7978	90.8524	-16.9085	470.94	47.7792
10.75	5.52101	58.7652	90.8057	-17.4014	470.905	47.7787
10.7667	5.52635	58.7853	90.8576	-17.759	470.888	47.7766
10.7833	5.52727	58.7721	90.8115	-18.1071	470.985	47.7776
10.8	5.52757	58.7548	90.8146	-17.6923	470.935	47.7776
10.8167	5.53124	58.7672	90.8614	-17.0455	470.86	47.7796
10.8333	5.53612	58.7452	90.7699	-17.6232	471.038	47.7798
10.85	5.53429	59.1711	90.9147	-17.7055	471.045	47.7805
10.8667	5.5349	58.7661	90.7978	-17.4854	470.878	47.7842
10.8833	5.53322	58.7537	90.8138	-17.1153	470.984	47.7834
10.9	5.53062	58.7765	90.828	-17.0939	471.002	47.7824
10.9167	5.52406	58.8247	90.8866	-17.0116	470.861	47.7804
10.9333	5.52681	58.7878	90.855	-16.9216	470.942	47.7828
10.95	5.52513	58.7719	90.8245	-16.9157	470.928	47.7831
10.9667	5.52605	58.7807	90.7934	-16.8166	470.984	47.7821
10.9833	5.52345	58.789	90.8547	-17.3138	470.905	47.7796
11	5.52467	58.7746	90.8282	-14.4236	470.904	47.7821
11.0167	5.52635	58.8071	90.8538	-15.5042	470.857	47.7801
11.0333	5.52757	58.7899	90.8419	-14.9064	470.892	47.7827
11.05	5.52696	58.7504	90.7912	-14.8026	470.929	47.7824
11.0667	5.52925	58.767	90.8042	-14.4827	470.926	47.7833
11.0833	5.53139	58.8029	90.8991	-15.0703	470.774	47.7828
11.1	5.53139	58.7824	90.8349	-14.6478	470.903	47.7813
11.1167	5.53413	58.7789	90.8482	-15.2341	470.888	47.7818
11.1333	5.53764	58.8807	90.9484	-14.8748	470.744	47.7805
11.15	5.53398	58.7795	90.8236	-15.0996	470.859	47.779
11.1667	5.53307	58.7991	90.8419	-13.7138	470.847	47.777
11.1833	5.53261	58.7525	90.7679	-14.6781	470.74	47.7793
11.2	5.53352	58.7969	90.9206	-14.8301	470.818	47.7825
11.2167	5.53139	58.7655	90.8282	-15.0744	470.857	47.781
11.2333	5.53551	58.7447	90.7726	-14.8605	470.855	47.7818
11.25	5.53703	58.7606	90.8228	-15.326	470.838	47.7793
11.2667	5.53658	58.8833	90.9353	-14.6494	470.811	47.7799
11.2833	5.54009	58.8027	90.8854	-15.6443	470.834	47.7801
11.3	5.53886	58.8874	90.8843	-14.8569	470.857	47.7789
11.3167	5.53902	58.8123	90.8686	-14.4343	470.914	47.7792
11.3333	5.53688	58.7394	90.7934	-14.6227	470.871	47.7792
11.35	5.53124	58.7745	90.8016	-14.2126	470.859	47.7779
11.3667	5.53062	58.8046	90.8386	-13.9431	470.918	47.779
11.3833	5.52757	58.7446	90.7778	-14.8045	470.926	47.7787
11.4	5.52605	58.7731	90.8118	-13.7388	470.816	47.7821
11.4167	5.52757	58.753	90.8057	-14.1273	470.955	47.7825
11.4333	5.53215	58.7695	90.7667	-13.9944	470.938	47.7836
11.45	5.53139	58.767	90.8022	-13.9283	470.703	47.7793
11.4667	5.53337	58.7898	90.8613	-13.4538	470.848	47.7781
11.4833	5.53291	58.7765	90.8114	-13.6141	470.905	47.7782
11.5	5.53246	58.787	90.8688	-13.3067	470.874	47.7799
11.5167	5.53139	58.7963	90.8868	-13.2374	470.849	47.7818
11.5333	5.53124	58.834	90.8686	-13.9164	470.921	47.783
11.55	5.53246	58.8035	90.85	-13.7423	470.952	47.7805
11.5667	5.52574	58.8216	90.8373	-14.1077	470.892	47.7793
11.5833	5.52757	58.7615	90.7996	-13.5271	470.887	47.7818
11.6	5.5265	58.764	90.835	-14.1763	470.925	47.783
11.6167	5.52284	58.7911	90.8672	-14.6941	470.919	47.7818
11.6333	5.51888	58.7544	90.7781	-13.0193	470.909	47.7815
11.65	5.52147	58.7879	90.879	-15.0059	470.897	47.7811
11.6667	5.51918	58.783	90.8221	-13.8902	470.836	47.7815
11.6833	5.51949	58.7797	90.8085	-14.1572	470.967	47.784
11.7	5.51765	58.758	90.8057	-14.0046	470.935	47.7837
11.7167	5.51537	58.8403	90.7961	-13.5653	470.729	47.7868
11.7333	5.51003	58.8206	90.8286	-14.1154	470.874	47.7865
11.75	5.50865	58.7565	90.8238	-14.3449	470.913	47.7842
11.7667	5.51353	58.7669	90.845	-14.9827	470.81	47.7853
11.7833	5.51216	58.8189	90.8347	-14.625	470.866	47.786
11.8	5.51567	58.7745	90.8389	-14.836	470.86	47.7853
11.8167	5.51796	58.7472	90.7916	-14.2216	470.868	47.7834
11.8333	5.51476	58.834	90.9625	-14.1203	470.781	47.7851
11.85	5.5146	58.7688	90.8175	-13.6297	470.77	47.7815
11.8667	5.51369	58.7148	90.7221	-14.3855	470.832	47.7827
11.8833	5.51491	58.756	90.8193	-13.8705	470.829	47.7842
11.9	5.51506	58.7264	90.761	-14.1804	470.828	47.7863
11.9167	5.51659	58.744	90.7784	-14.0887	470.791	47.7824
11.9333	5.51903	58.756	90.8125	-14.2173	470.768	47.7802
11.95	5.5201	58.7881	90.8349	-14.3145	470.776	47.779
11.9667	5.52635	58.8113	90.8573	-13.402	470.755	47.7787
11.9833	5.52437	58.8572	90.9914	-13.6076	470.644	47.7792
12	5.52132	58.7737	90.7671	-13.7739	470.833	47.7789
12.0167	5.52284	58.7673	90.8126	-13.1857	470.825	47.7799
12.0333	5.52254	58.7597	90.8326	-13.2308	470.608	47.7793
12.05	5.51842	58.8248	90.8379	-14.0766	470.766	47.7767
12.0667	5.5117	58.7762	90.854	-13.9039	470.83	47.7802
12.0833	5.50896	58.7956	90.8933	-13.7304	470.839	47.7796
12.1	5.51323	58.7476	90.7807	-13.2214	470.79	47.7793
12.1167	5.51201	58.7486	90.8102	-13.5844	470.827	47.7818
12.1333	5.51247	58.8432	90.8915	-14.2364	470.875	47.7766
12.15	5.51201	58.7557	90.774	-13.8036	470.83	47.7764
12.1667	5.51384	58.8091	90.8787	-12.85	470.821	47.7758
12.1833	5.51353	58.7725	90.7999	-13.2977	470.823	47.7772
12.2	5.51201	58.7983	90.8442	-13.8514	470.798	47.7789
12.2167	5.50804	58.7836	90.8421	-12.9061	470.807	47.7801
12.2333	5.50942	58.7655	90.8329	-13.4734	470.831	47.7816
12.25	5.51231	58.7515	90.7801	-12.9131	470.784	47.7818
12.2667	5.5088	58.782	90.8363	-13.4997	470.917	47.7808
12.2833	5.51018	58.801	90.835	-13.4978	470.836	47.7793
12.3	5.51369	58.7547	90.7855	-13.1982	470.665	47.7825
12.3167	5.51796	58.7946	90.8474	-13.418	470.845	47.7805
12.3333	5.51765	58.7431	90.7793	-13.2732	470.851	47.7767
12.35	5.51933	58.7693	90.8283	-13.3555	470.741	47.7773
12.3667	5.51613	58.7577	90.7836	-13.3239	470.779	47.7793
12.3833	5.51323	58.7467	90.7621	-12.7171	470.801	47.7787
12.4	5.5143	58.7562	90.8006	-12.7326	470.793	47.7778
12.4167	5.51918	58.7615	90.7836	-13.0587	470.742	47.7784
12.4333	5.51415	58.9401	91.1909	-13.0485	470.731	47.7805
12.45	5.51598	58.8332	90.8706	-12.738	470.793	47.7773
12.4667	5.51384	58.8416	90.835	-13.3978	470.792	47.7795
12.4833	5.51384	58.7493	90.7793	-12.7814	470.778	47.7811
12.5	5.5088	58.7412	90.7763	-13.3012	470.747	47.7815
12.5167	5.51048	58.7238	90.7171	-12.5866	470.73	47.7836
12.5333	5.50514	58.7469	90.7778	-12.561	470.777	47.7828
12.55	5.5024	58.7453	90.7984	-13.2732	470.744	47.7831
12.5667	5.50392	58.8187	90.8143	-12.5663	470.655	47.7828
12.5833	5.49843	58.7611	90.7888	-12.5741	470.831	47.7844
12.6	5.49706	58.7377	90.7844	-12.6707	470.829	47.7796
12.6167	5.49538	58.7319	90.7682	-12.9394	470.716	47.7776
12.6333	5.49706	58.7513	90.7343	-12.1908	470.857	47.7753
12.65	5.49583	58.9355	90.9908	-12.999	470.911	47.7793
12.6667	5.50163	58.7417	90.7906	-12.3255	470.848	47.7784
12.6833	5.50301	58.787	90.7929	-12.5829	470.808	47.7802
12.7	5.50041	58.747	90.7902	-12.7296	470.816	47.7801
12.7167	5.49797	58.8099	90.8744	-12.7045	470.87	47.7804
12.7333	5.50087	58.8216	90.8518	-13.1219	470.816	47.7784
12.75	5.49507	58.7782	90.8398	-11.8183	470.843	47.7767
12.7667	5.49568	58.7402	90.792	-13.0372	470.832	47.779
12.7833	5.49294	58.7464	90.7932	-13.2548	470.789	47.7764
12.8	5.49004	58.7391	90.7432	-12.1473	470.803	47.7796
12.8167	5.48927	58.7534	90.7774	-11.4928	470.791	47.7799
12.8333	5.48332	58.7666	90.796	-12.8834	470.721	47.7781
12.85	5.47966	58.7464	90.7674	-12.5657	470.925	47.777
12.8667	5.47905	58.8198	90.8346	-12.1169	470.988	47.7755
12.8833	5.47417	58.7396	90.7575	-12.1038	470.8	47.7747
12.9	5.46928	58.745	90.7537	-12.4281	470.97	47.775
12.9167	5.46394	58.7553	90.8056	-12.8214	470.945	47.7735
12.9333	5.46379	58.7788	90.7935	-12.6301	470.904	47.7778
12.95	5.46455	58.7826	90.7874	-12.2254	470.86	47.7767
12.9667	5.46165	58.7852	90.7484	-12.7499	470.902	47.776
12.9833	5.46074	58.8717	90.8932	-11.9601	470.876	47.7744
13	5.46333	58.7209	90.7438	-12.0281	470.811	47.7763
13.0167	5.46196	58.7551	90.7644	-12.1873	470.788	47.7753
13.0333	5.45906	58.7757	90.8282	-11.7818	470.835	47.7766
13.05	5.45433	58.8802	90.9391	-11.637	470.765	47.775
13.0667	5.45479	58.7542	90.7835	-11.9672	470.762	47.7773
13.0833	5.45006	58.7396	90.7766	-11.4631	470.782	47.7764
13.1	5.44914	58.7899	90.9203	-11.5142	470.8	47.774
13.1167	5.4467	58.852	90.7206	-11.8124	470.822	47.775
13.1333	5.44182	58.7315	90.7757	-11.3909	470.8	47.772
13.15	5.44121	58.8105	90.8036	-11.2424	470.612	47.7732
13.1667	5.43724	58.7748	90.8399	-11.9756	470.744	47.7744
13.1833	5.43388	58.8247	90.9344	-11.0308	470.762	47.7753
13.2	5.43175	58.7324	90.7446	-10.8169	470.613	47.7734
13.2167	5.42671	58.7391	90.7584	-10.9826	470.683	47.7729
13.2333	5.42748	58.7479	90.76	-11.0751	470.721	47.7729
13.25	5.42122	58.7228	90.736	-10.8491	470.692	47.7735
13.2667	5.41634	58.7237	90.7523	-11.5095	470.673	47.7731
13.2833	5.41603	58.7486	90.7653	-11.4069	470.713	47.7706
13.3	5.41527	58.7238	90.7302	-10.8462	470.777	47.7714
13.3167	5.41054	58.7847	90.8225	-11.0827	470.743	47.7712
13.3333	5.41023	58.7521	90.7497	-11.0195	470.735	47.7709
13.35	5.40398	58.7571	90.7586	-11.2646	470.735	47.7706
13.3667	5.40428	58.774	90.769	-10.9057	470.729	47.7732
13.3833	5.40352	58.7559	90.8061	-10.5636	470.718	47.7744
13.4	5.40611	58.7772	90.8125	-11.2086	470.674	47.775
13.4167	5.40337	58.7627	90.7485	-11.0047	470.622	47.7761
13.4333	5.39879	58.751	90.7687	-10.7269	470.709	47.7772
13.45	5.3965	58.7231	90.7589	-10.5355	470.711	47.775
13.4667	5.39574	58.8212	90.8411	-10.2203	470.568	47.7726
13.4833	5.39528	58.7507	90.7566	-10.1153	470.734	47.7744
13.5	5.38841	58.7338	90.7578	-9.92348	470.732	47.7724
13.5167	5.38612	58.751	90.7584	-9.63844	470.69	47.7702
13.5333	5.38002	58.7473	90.7574	-10.6333	470.63	47.7708
13.55	5.37636	58.7559	90.7781	-9.61891	470.689	47.7721
13.5667	5.37987	58.7865	90.8444	-10.4217	470.666	47.7732
13.5833	5.37819	58.7414	90.7609	-10.8091	470.618	47.7706
13.6	5.3759	58.7685	90.8303	-10.694	470.621	47.7671
13.6167	5.37529	58.746	90.7597	-10.5999	470.677	47.7656
13.6333	5.37178	58.758	90.8216	-10.2853	470.599	47.7677
13.65	5.37163	58.7484	90.7836	-10.7174	470.628	47.7728
13.6667	5.36934	58.7447	90.738	-11.1042	470.601	47.7706
13.6833	5.36842	58.7447	90.7594	-10.566	470.576	47.7695
13.7	5.37178	58.7701	90.7667	-10.6577	470.642	47.7706
13.7167	5.3727	58.8042	90.8022	-10.3329	470.573	47.7688
13.7333	5.36903	58.7463	90.7876	-10.6208	470.414	47.7688
13.75	5.36247	58.7524	90.7621	-9.88045	470.613	47.768
13.7667	5.36263	58.8099	90.8567	-10.5582	470.557	47.7735
13.7833	5.3611	58.7096	90.711	-9.96635	470.539	47.7721
13.8	5.35988	58.7467	90.7244	-10.5845	470.568	47.7668
13.8167	5.35835	58.7415	90.7592	-10.9779	470.638	47.766
13.8333	5.35286	58.7862	90.8248	-10.3931	470.648	47.7689
13.85	5.35652	58.7234	90.7383	-10.4461	470.589	47.7688
13.8667	5.36125	58.7458	90.7311	-10.2596	470.592	47.7656
13.8833	5.36461	58.8006	90.835	-10.3056	470.603	47.7673
13.9	5.36507	58.7702	90.8472	-10.9354	470.53	47.763
13.9167	5.36217	58.7232	90.7139	-10.7687	470.533	47.7663
13.9333	5.36354	58.7652	90.7716	-10.107	470.527	47.7657
13.95	5.35851	58.7473	90.8254	-11.3403	470.531	47.7697
13.9667	5.35988	58.7757	90.83	-11.3873	470.533	47.7689
13.9833	5.36278	58.735	90.7821	-10.4182	470.516	47.7659
14	5.36354	58.7382	90.7629	-10.8938	470.426	47.7667
14.0167	5.35973	58.7519	90.7804	-10.6124	470.583	47.7633
14.0333	5.35408	58.7272	90.7549	-10.9898	470.552	47.7619
14.05	5.35393	58.7641	90.7549	-10.2941	470.389	47.7619
14.0667	5.35469	58.7713	90.7682	-9.82567	470.578	47.7621
14.0833	5.35606	58.8419	90.8939	-9.49608	470.553	47.7613
14.1	5.36018	58.8033	90.8675	-10.1231	470.58	47.7607
14.1167	5.36079	58.8079	90.8598	-10.5714	470.588	47.7602
14.1333	5.36217	58.7248	90.7481	-10.0295	470.634	47.7601
14.15	5.36156	58.7629	90.7934	-10.548	470.685	47.7601
14.1667	5.3672	58.7745	90.7639	-9.8275	470.675	47.7602
14.1833	5.36888	58.7562	90.7905	-10.2375	470.679	47.7619
14.2	5.37392	58.8061	90.8486	-10.895	470.725	47.7609
14.2167	5.3788	58.7679	90.767	-9.47762	470.659	47.7587
14.2333	5.37727	58.7318	90.7177	-10.1136	470.677	47.7596
14.25	5.37834	58.7228	90.7186	-10.9617	470.705	47.7619
14.2667	5.38399	58.7435	90.7613	-9.66896	470.624	47.7644
14.2833	5.38307	58.7421	90.7583	-9.76006	470.681	47.7616
14.3	5.3846	58.7934	90.7917	-9.46205	470.592	47.7592
14.3167	5.38063	58.7214	90.7336	-10.0492	470.403	47.7584
14.3333	5.37956	58.7124	90.6951	-10.0927	470.623	47.7596
14.35	5.37926	58.7458	90.7501	-10.5605	470.633	47.7613
14.3667	5.38078	58.7217	90.7092	-10.8068	470.578	47.7627
14.3833	5.38429	58.6993	90.6959	-10.6405	470.537	47.758
14.4	5.38429	58.7219	90.7183	-9.4973	470.575	47.7601
14.4167	5.38872	58.7255	90.7131	-10.0504	470.597	47.7636
14.4333	5.38857	58.7496	90.7198	-10.3507	470.57	47.7651
14.45	5.38643	58.7333	90.7475	-10.4426	470.567	47.7631
14.4667	5.38857	58.7359	90.7264	-11.0285	470.551	47.7651
14.4833	5.39162	58.7533	90.7583	-10.1762	470.516	47.7645
14.5	5.39177	58.7478	90.754	-11.0047	470.539	47.7668
14.5167	5.39375	58.7774	90.8112	-10.0051	470.568	47.7647
14.5333	5.39497	58.7307	90.7293	-10.3628	470.489	47.7647
14.55	5.39253	58.7154	90.7102	-10.1559	470.522	47.7621
14.5667	5.39146	58.7347	90.7896	-10.1821	470.491	47.7636
14.5833	5.39116	58.755	90.7438	-10.5076	470.378	47.7621
14.6	5.39558	58.8572	90.9345	-10.0605	470.52	47.761
14.6167	5.39436	58.7795	90.8138	-10.8019	470.543	47.7615
14.6333	5.3933	58.7734	90.8038	-10.6101	470.447	47.7636
14.65	5.39635	58.7147	90.7151	-9.93355	470.593	47.7625
14.6667	5.39742	58.7695	90.8625	-10.2674	470.534	47.7624
14.6833	5.40001	58.7527	90.7964	-9.94255	470.505	47.7657
14.7	5.39879	58.7269	90.6944	-9.96819	470.534	47.7673
14.7167	5.39986	58.7167	90.7017	-10.3997	470.586	47.7659
14.7333	5.39589	58.7211	90.7035	-10.1524	470.595	47.7659
14.75	5.39772	58.7202	90.7102	-9.99855	470.588	47.7668
14.7667	5.40031	58.7527	90.7569	-9.94194	470.611	47.7616
14.7833	5.39955	58.755	90.7513	-10.5302	470.655	47.7645
14.8	5.40169	58.7771	90.8122	-11.1704	470.573	47.7673
14.8167	5.3994	58.7782	90.7771	-10.8193	470.596	47.7683
14.8333	5.40184	58.7707	90.788	-10.3472	470.627	47.7703
14.85	5.39955	58.7379	90.7114	-10.83	470.519	47.7717
14.8667	5.39986	58.7298	90.7243	-10.5296	470.648	47.7697
14.8833	5.39711	58.7675	90.7555	-10.9563	470.61	47.7686
14.9	5.40031	58.7176	90.7099	-9.45793	470.392	47.7711
14.9167	5.40047	58.7527	90.7674	-9.19151	470.615	47.7714
14.9333	5.40688	58.7132	90.6947	-10.0517	470.556	47.7703
14.95	5.40901	58.7084	90.6971	-11.1787	470.53	47.766
14.9667	5.40932	58.7486	90.7778	-9.36195	470.514	47.767
14.9833	5.41023	58.719	90.6716	-11.3778	470.497	47.767
15	5.41176	58.7248	90.7386	-11.0255	470.488	47.7663
15.0167	5.41344	58.729	90.7107	-12.208	470.443	47.7671
15.0333	5.41039	58.7232	90.7145	-9.82033	470.51	47.7647
15.05	5.41298	58.7209	90.6818	-10.7531	470.508	47.765
15.0667	5.41252	58.763	90.7565	-11.2914	470.435	47.7656
15.0833	5.41527	58.7293	90.7407	-11.6817	470.478	47.7644
15.1	5.41664	58.728	90.7429	-10.5248	470.525	47.7636
15.1167	5.41786	58.7386	90.7586	-9.00078	470.465	47.7631
15.1333	5.41481	58.7167	90.6918	-9.58962	470.505	47.7685
15.15	5.41115	58.7368	90.7258	-9.37325	470.474	47.766
15.1667	5.41435	58.7569	90.7714	-9.92409	470.307	47.7667
15.1833	5.41496	58.7362	90.7104	-10.5064	470.511	47.7651
15.2	5.41679	58.861	90.7822	-10.1881	470.532	47.765
15.2167	5.41344	58.7385	90.7432	-10.5148	470.457	47.7628
15.2333	5.41405	58.7878	90.778	-9.84413	470.548	47.7627
15.25	5.41496	58.7411	90.7438	-10.2703	470.588	47.7679
15.2667	5.41481	58.7586	90.7291	-10.1189	470.545	47.7679
15.2833	5.41359	58.7495	90.761	-10.0777	470.529	47.7662
15.3	5.41405	58.7275	90.7339	-10.104	470.574	47.7645
15.3167	5.41451	58.6991	90.6788	-10.4444	470.609	47.7638
15.3333	5.41435	58.7188	90.716	-10.774	470.562	47.7645
15.35	5.40901	58.7635	90.7877	-10.7412	470.573	47.7706
15.3667	5.4084	58.7428	90.732	-10.603	470.649	47.77
15.3833	5.40779	58.7374	90.7478	-10.2721	470.547	47.7714
15.4	5.41084	58.6968	90.6828	-10.9457	470.561	47.7682
15.4167	5.4081	58.7115	90.6863	-10.0962	470.538	47.7711
15.4333	5.40978	58.7112	90.6959	-9.58305	470.446	47.7729
15.45	5.40779	58.7104	90.6712	-9.86565	470.607	47.7694
15.4667	5.40993	58.7524	90.7293	-10.7174	470.595	47.7677
15.4833	5.40855	58.7025	90.6504	-10.4932	470.533	47.77
15.5	5.41206	58.7396	90.7238	-10.405	470.627	47.7723
15.5167	5.411	58.7505	90.7832	-10.3478	470.672	47.7709
15.5333	5.41512	58.7586	90.7108	-10.7568	470.638	47.7673
15.55	5.41893	58.7437	90.7261	-10.8294	470.609	47.7695
15.5667	5.41847	58.746	90.7072	-10.5582	470.656	47.7688
15.5833	5.42061	58.7568	90.7235	-11.4201	470.644	47.775
15.6	5.41801	58.7724	90.7888	-10.427	470.557	47.7723
15.6167	5.41908	58.7472	90.7357	-10.5148	470.585	47.7697
15.6333	5.42458	58.7199	90.6973	-11.0452	470.585	47.768
15.65	5.4258	58.6987	90.6812	-11.087	470.587	47.7667
15.6667	5.42595	58.6967	90.6699	-11.4576	470.577	47.7705
15.6833	5.4261	58.7115	90.7003	-9.91631	470.638	47.7714
15.7	5.42336	58.7211	90.7247	-10.7383	470.563	47.7723
15.7167	5.42442	58.7206	90.7324	-9.80782	470.636	47.7764
15.7333	5.42671	58.6933	90.646	-10.5898	470.605	47.7793
15.75	5.42702	58.7389	90.6971	-10.1421	470.493	47.7737
15.7667	5.42778	58.8032	90.8645	-10.2131	470.661	47.7723
15.7833	5.42503	58.7049	90.675	-9.9276	470.63	47.7769
15.8	5.42549	58.7379	90.7479	-10.4826	470.611	47.7801
15.8167	5.429	58.7151	90.6678	-9.91203	470.63	47.7775
15.8333	5.43404	58.7421	90.7815	-10.3507	470.645	47.7758
15.85	5.43404	58.8128	90.8688	-10.7168	470.602	47.777
15.8667	5.4351	58.7348	90.7046	-9.88289	470.594	47.7761
15.8833	5.43709	58.6976	90.6846	-9.71062	470.675	47.7787
15.9	5.44136	58.7107	90.6873	-10.5189	470.64	47.7795
15.9167	5.44502	58.7783	90.7613	-10.2303	470.605	47.7767
15.9333	5.44655	58.7025	90.6506	-9.96574	470.643	47.7767
15.95	5.44716	58.7673	90.7282	-9.9807	470.653	47.776
15.9667	5.44884	58.704	90.7066	-10.5248	470.582	47.7773
15.9833	5.44884	58.7226	90.7307	-10.3025	470.65	47.7743
16	5.45372	58.731	90.7136	-9.99672	470.627	47.776
16.0167	5.45265	58.7196	90.6942	-10.6042	470.516	47.7802
16.0333	5.45448	58.7464	90.7204	-10.4581	470.622	47.7798
16.05	5.4554	58.7249	90.6785	-10.2053	470.556	47.7786
16.0667	5.45876	58.7801	90.7754	-9.51515	470.535	47.7744
16.0833	5.45845	58.7266	90.7148	-9.35722	470.591	47.772
16.1	5.45891	58.7052	90.6727	-10.4032	470.594	47.7706
16.1167	5.45403	58.7368	90.7095	-9.87511	470.582	47.7712
16.1333	5.4583	58.7348	90.7385	-10.0968	470.627	47.7712
16.15	5.46272	58.7339	90.6944	-9.75945	470.631	47.7741
16.1667	5.46516	58.7482	90.6948	-9.86443	470.657	47.7753
16.1833	5.46196	58.7045	90.6893	-10.2935	470.553	47.774
16.2	5.46379	58.7109	90.6779	-10.2531	470.596	47.7749
16.2167	5.47234	58.7203	90.7217	-9.47334	470.608	47.7795
16.2333	5.47371	58.7347	90.7366	-9.86565	470.532	47.7758
16.25	5.47722	58.7672	90.8431	-10.2227	470.568	47.7741
16.2667	5.47524	58.7307	90.7175	-9.5121	470.651	47.7778
16.2833	5.47279	58.7734	90.7343	-11.0786	470.499	47.7766
16.3	5.47691	58.7261	90.7343	-10.4176	470.643	47.7801
16.3167	5.48027	58.722	90.707	-10.2615	470.614	47.7818
16.3333	5.48073	58.7171	90.6809	-10.1875	470.513	47.7836
16.35	5.48134	58.7164	90.6971	-9.96697	470.607	47.7825
16.3667	5.48119	58.7264	90.6759	-9.45671	470.606	47.7821
16.3833	5.48348	58.69	90.6469	-9.86504	470.606	47.7824
16.4	5.48485	58.8152	90.7629	-10.4963	470.635	47.7827
16.4167	5.48714	58.7157	90.6945	-9.94728	470.625	47.7815
16.4333	5.49034	58.7067	90.6612	-10.1774	470.584	47.7824
16.45	5.4969	58.7142	90.6879	-10.6918	470.614	47.7819
16.4667	5.49873	58.7249	90.6754	-9.81194	470.656	47.7831
16.4833	5.49751	58.8189	90.9087	-9.93889	470.599	47.7821
16.5	5.49843	58.7833	90.6924	-10.8581	470.546	47.7816
16.5167	5.50163	58.7028	90.6667	-10.259	470.558	47.7807
16.5333	5.50133	58.7267	90.722	-9.98543	470.575	47.781
16.55	5.50789	58.735	90.6852	-9.82277	470.459	47.7827
16.5667	5.50362	58.7273	90.696	-10.2947	470.499	47.7815
16.5833	5.5024	58.7005	90.6423	-9.74464	470.494	47.7831
16.6	5.50484	58.7367	90.7243	-10.1249	470.335	47.7821
16.6167	5.5024	58.7248	90.7172	-11.5501	470.452	47.7869
16.6333	5.4998	58.7093	90.6777	-10.4658	470.469	47.7872
16.65	5.4969	58.7132	90.6637	-10.023	470.454	47.7857
16.6667	5.50362	58.7156	90.6533	-10.0301	470.476	47.7837
16.6833	5.50652	58.7058	90.664	-10.1577	470.479	47.7821
16.7	5.50926	58.7536	90.6925	-10.4903	470.438	47.7795
16.7167	5.51262	58.7457	90.7313	-8.88161	470.426	47.7822
16.7333	5.51537	58.7161	90.7026	-9.24507	470.408	47.7815
16.75	5.51201	58.7112	90.6966	-5.8799	470.36	47.7804
16.7667	5.5114	58.7241	90.7183	-11.1715	470.383	47.7813
16.7833	5.51445	58.7299	90.7082	-12.996	470.461	47.7795
16.8	5.51201	58.6967	90.6464	-11.1787	470.542	47.781
16.8167	5.51674	58.7167	90.6817	-11.5273	470.382	47.7798
16.8333	5.52055	58.7594	90.7218	-10.7215	470.519	47.7792
16.85	5.5175	58.7177	90.6803	-9.92409	470.513	47.7784
16.8667	5.51796	58.736	90.6966	-10.6875	470.305	47.7773
16.8833	5.52208	58.722	90.6719	-10.073	470.502	47.7781
16.9	5.523	58.7539	90.7322	-10.2018	470.506	47.7767
16.9167	5.51796	58.7196	90.7383	-10.7775	470.467	47.7805
16.9333	5.52132	58.7333	90.7325	-11.2693	470.585	47.7798
16.95	5.51903	58.708	90.6626	-10.3388	470.585	47.7801
16.9667	5.5201	58.776	90.7488	-8.7719	470.487	47.7811
16.9833	5.52223	58.7098	90.6377	-11.5839	470.574	47.7787
17	5.52681	58.6916	90.6634	-9.80187	470.553	47.7813
17.0167	5.53047	58.7185	90.7191	-10.3378	470.656	47.7819
17.0333	5.52513	58.7284	90.6454	-9.1021	470.594	47.7787
17.05	5.52635	58.6965	90.6452	-10.6417	470.658	47.781
17.0667	5.53001	58.7539	90.6927	-10.6756	470.658	47.7782
17.0833	5.52635	58.7165	90.6826	-10.7877	470.589	47.7778
17.1	5.53154	58.7592	90.7668	-10.7084	470.682	47.7753
17.1167	5.52864	58.7351	90.6669	-11.3653	470.688	47.7787
17.1333	5.5294	58.7199	90.6533	-10.7859	470.446	47.7786
17.15	5.53124	58.7351	90.6648	-9.64027	470.585	47.7819
17.1667	5.53444	58.6994	90.6484	-10.3538	470.62	47.7811
17.1833	5.53139	58.704	90.669	-10.588	470.557	47.7804
17.2	5.53719	58.6977	90.6577	-10.9963	470.525	47.7815
17.2167	5.53947	58.7058	90.6548	-9.73213	470.493	47.779
17.2333	5.53963	58.7658	90.7534	-8.7838	470.501	47.7775
17.25	5.54237	58.7154	90.649	-8.68126	470.503	47.7761
17.2667	5.5439	58.7106	90.6957	-11.1781	470.58	47.7741
17.2833	5.54283	58.7882	90.7114	-8.99834	470.545	47.7746
17.3	5.54237	58.7225	90.6686	-9.35295	470.527	47.7786
17.3167	5.54039	58.7336	90.7003	-10.3716	470.616	47.7804
17.3333	5.54176	58.7748	90.6625	-9.70711	470.593	47.7766
17.35	5.53978	58.7386	90.6823	-10.051	470.434	47.7805
17.3667	5.54283	58.749	90.6948	-10.2966	470.504	47.7784
17.3833	5.541	58.6886	90.6217	-10.7621	470.556	47.7811
17.4	5.54436	58.7048	90.655	-11.0732	470.471	47.7766
17.4167	5.54451	58.7444	90.6895	-10.6571	470.528	47.7763
17.4333	5.54543	58.7133	90.6472	-10.228	470.599	47.775
17.45	5.54466	58.7678	90.7307	-9.67842	470.44	47.7744
17.4667	5.5439	58.7159	90.6852	-9.50798	470.552	47.7747
17.4833	5.54604	58.7151	90.6739	-9.41612	470.533	47.7763
17.5	5.54771	58.7113	90.6307	-10.203	470.6	47.7802
17.5167	5.54726	58.7064	90.6402	-10.6005	470.485	47.7767
17.5333	5.54878	58.6948	90.6255	-8.94234	470.481	47.7766
17.55	5.55016	58.7151	90.6704	-10.6107	470.516	47.7778
17.5667	5.55138	58.7692	90.7583	-10.5576	470.545	47.7776
17.5833	5.55519	58.7423	90.6858	-10.051	470.588	47.7757
17.6	5.5526	58.6877	90.6359	-9.75349	470.514	47.7752
17.6167	5.55016	58.6938	90.6348	-11.0935	470.431	47.7766
17.6333	5.54512	58.7408	90.7015	-10.3382	470.558	47.775
17.65	5.54436	58.7132	90.6721	-10.8247	470.506	47.7744
17.6667	5.54253	58.7289	90.65	-9.57054	470.374	47.774
17.6833	5.54421	58.7621	90.7531	-9.73381	470.453	47.7744
17.7	5.54619	58.7144	90.6379	-11.007	470.503	47.7761
17.7167	5.54604	58.6898	90.6017	-10.1427	470.322	47.7737
17.7333	5.54421	58.7386	90.6976	-10.1618	470.487	47.7761
17.75	5.54192	58.7	90.6725	-10.6333	470.479	47.775
17.7667	5.53719	58.8114	90.9358	-11.9798	470.466	47.7761
17.7833	5.53337	58.7788	90.7377	-10.2816	470.436	47.7744
17.8	5.53139	58.7103	90.6442	-9.79881	470.428	47.7732
17.8167	5.53444	58.7145	90.6448	-9.53301	470.457	47.777
17.8333	5.53597	58.7382	90.6998	-9.41322	470.42	47.7773
17.85	5.5352	58.7183	90.6471	-10.3698	470.398	47.7782
17.8667	5.53551	58.7373	90.6876	-9.3232	470.426	47.776
17.8833	5.53078	58.711	90.6422	-10.4795	470.394	47.7757
17.9	5.53215	58.7276	90.6796	-9.82689	470.474	47.7775
17.9167	5.5323	58.6924	90.6175	-8.49526	470.429	47.775
17.9333	5.52712	58.7228	90.6423	-9.34593	470.39	47.775
17.95	5.53078	58.7063	90.6153	-10.0033	470.5	47.7729
17.9667	5.5323	58.7446	90.7122	-10.5714	470.427	47.7712
17.9833	5.52879	58.6938	90.6214	-9.85252	470.351	47.7683
18	5.52361	58.7167	90.6426	-9.69032	470.473	47.7692
18.0167	5.5265	58.7505	90.7653	-9.91097	470.559	47.7692
18.0333	5.52895	58.7756	90.738	-9.98787	470.514	47.7695
18.05	5.53093	58.7276	90.6651	-9.36195	470.555	47.7703
18.0667	5.53154	58.7287	90.6507	-10.1868	470.551	47.763
18.0833	5.53062	58.7115	90.6559	-10.4957	470.63	47.767
18.1	5.52879	58.7042	90.65	-8.77419	470.562	47.7642
18.1167	5.53261	58.8587	90.7232	-9.64745	470.607	47.7619
18.1333	5.53535	58.7081	90.6405	-10.8718	470.556	47.7644
18.15	5.53368	58.7002	90.6471	-9.6946	470.559	47.7638
18.1667	5.53185	58.7389	90.6905	-10.1202	470.589	47.7639
18.1833	5.52925	58.7072	90.6559	-10.6499	470.522	47.7642
18.2	5.52956	58.7408	90.7029	-10.5833	470.491	47.7625
18.2167	5.5233	58.7849	90.7481	-9.72679	470.6	47.7634
18.2333	5.52834	58.74	90.682	-9.76067	470.566	47.7657
18.25	5.52589	58.7211	90.6757	-8.58894	470.433	47.7677
18.2667	5.52269	58.7252	90.6899	-10.6965	470.552	47.7682
18.2833	5.52055	58.7373	90.6614	-9.97292	470.624	47.7691
18.3	5.52147	58.7411	90.6547	-12.7201	470.434	47.765
18.3167	5.51842	58.6955	90.6306	-10.3394	470.608	47.7638
18.3333	5.52376	58.7128	90.6525	-10.299	470.629	47.7627
18.35	5.52574	58.7099	90.6675	-9.90852	470.622	47.7624
18.3667	5.52422	58.7249	90.6434	-10.3835	470.58	47.7612
18.3833	5.5291	58.6979	90.6133	-10.8175	470.567	47.7667
18.4	5.5323	58.7074	90.6544	-9.43047	470.597	47.7628
18.4167	5.53078	58.7083	90.5962	-9.75533	470.57	47.765
18.4333	5.52803	58.7336	90.6596	-9.62486	470.593	47.7645
18.45	5.52788	58.7484	90.6721	-10.3519	470.627	47.7633
18.4667	5.52727	58.7121	90.6402	-11.1358	470.542	47.7641
18.4833	5.52864	58.7165	90.6484	-11.4082	470.582	47.7645
18.5	5.53017	58.7148	90.6683	-10.6446	470.562	47.7636
18.5167	5.53078	58.7502	90.7063	-10.5845	470.49	47.7631
18.5333	5.5294	58.7295	90.6483	-10.5601	470.608	47.7644
18.55	5.52574	58.7225	90.6597	-10.5611	470.605	47.7638
18.5667	5.53032	58.6929	90.6072	-10.2412	470.424	47.763
18.5833	5.53078	58.742	90.642	-10.2578	470.516	47.7645
18.6	5.5352	58.7132	90.6567	-11.1692	470.558	47.7662
18.6167	5.53291	58.7988	90.7102	-10.0439	470.542	47.7628
18.6333	5.53276	58.6732	90.5909	-10.591	470.541	47.7677
18.65	5.53383	58.738	90.696	-9.96758	470.551	47.7654
18.6667	5.53276	58.8136	90.756	-9.92638	470.569	47.7609
18.6833	5.53505	58.7267	90.6411	-11.3403	470.557	47.7599
18.7	5.53886	58.7304	90.6294	-10.5654	470.553	47.7624
18.7167	5.53673	58.7142	90.6736	-10.2518	470.523	47.7642
18.7333	5.53703	58.7652	90.7356	-10.6434	470.476	47.7619
18.75	5.5407	58.8219	90.8236	-10.1862	470.496	47.7651
18.7667	5.53734	58.7272	90.6185	-10.0718	470.499	47.7662
18.7833	5.53612	58.7106	90.651	-10.6518	470.428	47.763
18.8	5.53749	58.7301	90.6529	-9.94316	470.486	47.7619
18.8167	5.54039	58.7096	90.6132	-10.1243	470.448	47.7653
18.8333	5.54329	58.7186	90.5988	-10.2012	470.285	47.7628
18.85	5.54802	58.8358	90.8192	-10.7584	470.42	47.7619
18.8667	5.54482	58.7127	90.6323	-10.0837	470.486	47.7642
18.8833	5.5439	58.8544	90.7082	-8.9579	470.415	47.7625
18.9	5.54604	58.746	90.6912	-9.98787	470.48	47.7631
18.9167	5.54558	58.7153	90.6162	-10.4819	470.522	47.763
18.9333	5.54207	58.7276	90.6458	-9.78874	470.537	47.7625
18.95	5.54222	58.7527	90.7189	-10.0098	470.478	47.7653
18.9667	5.53902	58.7237	90.6512	-10.3371	470.472	47.7659
18.9833	5.53993	58.7309	90.6516	-9.75288	470.503	47.766
19	5.53764	58.762	90.6957	-10.3197	470.475	47.767
19.0167	5.53917	58.7336	90.6423	-10.4128	470.514	47.766
19.0333	5.53658	58.7403	90.669	-10.3251	470.515	47.7699
19.05	5.5378	58.7087	90.655	-10.3889	470.447	47.7695
19.0667	5.53612	58.6895	90.5845	-10.3562	470.497	47.7708
19.0833	5.53825	58.7405	90.6472	-10.0426	470.478	47.7685
19.1	5.53993	58.7208	90.6272	-11.1066	470.416	47.7683
19.1167	5.53658	58.726	90.6132	-9.94255	470.519	47.7653
19.1333	5.53185	58.6926	90.5863	-10.5361	470.524	47.7645
19.15	5.53246	58.7826	90.6805	-10.6095	470.379	47.7697
19.1667	5.53322	58.7824	90.685	-10.4826	470.555	47.7686
19.1833	5.5378	58.7196	90.6431	-10.163	470.53	47.7686
19.2	5.53749	58.7872	90.7618	-10.8443	470.481	47.7659
19.2167	5.53734	58.7266	90.6564	-10.743	470.492	47.7667
19.2333	5.53749	58.7815	90.7359	-10.2935	470.509	47.7651
19.25	5.54085	58.7522	90.6686	-11.8075	470.506	47.7685
19.2667	5.54268	58.7371	90.6265	-10.8591	470.525	47.7674
19.2833	5.54344	58.7104	90.5813	-10.0439	470.55	47.7651
19.3	5.54527	58.7141	90.6178	-10.7818	470.52	47.768
19.3167	5.54726	58.7177	90.6165	-10.467	470.46	47.7691
19.3333	5.54344	58.7029	90.6023	-9.97231	470.446	47.7738
19.35	5.54268	58.7299	90.6475	-10.7061	470.415	47.7749
19.3667	5.54665	59.2213	90.834	-10.4038	470.342	47.7718
19.3833	5.54466	58.7241	90.6356	-9.89418	470.486	47.7702
19.4	5.54222	58.7563	90.6767	-9.53667	470.43	47.7699
19.4167	5.53795	58.7013	90.6278	-10.839	470.249	47.7691
19.4333	5.53856	58.7516	90.6216	-10.4604	470.469	47.7703
19.45	5.54176	58.7341	90.5901	-10.7322	470.448	47.768
19.4667	5.541	58.7399	90.6503	-10.6864	470.327	47.7724
19.4833	5.53993	58.7162	90.651	-10.9611	470.444	47.7715
19.5	5.53871	58.7051	90.6001	-10.0861	470.462	47.7711
19.5167	5.53841	58.7289	90.5785	-11.2777	470.478	47.7688
19.5333	5.54009	58.7161	90.6107	-10.4009	470.44	47.7683
19.55	5.54329	58.7112	90.5863	-10.5689	470.445	47.7712
19.5667	5.54421	58.753	90.6345	-10.0658	470.478	47.7671
19.5833	5.54832	58.7092	90.5784	-10.2059	470.453	47.7695
19.6	5.54863	58.7168	90.6054	-10.3187	470.473	47.7694
19.6167	5.54787	58.7389	90.6651	-10.6721	470.493	47.7728
19.6333	5.5468	58.7292	90.66	-10.4194	470.446	47.7679
19.65	5.54558	58.722	90.6124	-10.0689	470.505	47.7668
19.6667	5.54848	58.7174	90.6553	-10.5045	470.471	47.7694
19.6833	5.55016	58.8406	90.7275	-9.74342	470.31	47.7711
19.7	5.55153	58.7342	90.6365	-10.306	470.52	47.7689
19.7167	5.55489	58.738	90.6034	-9.93355	470.521	47.7712
19.7333	5.55382	58.7591	90.6165	-10.5224	470.361	47.7721
19.75	5.55153	58.7446	90.5961	-9.8423	470.474	47.7703
19.7667	5.55718	58.724	90.6391	-10.1714	470.507	47.7695
19.7833	5.5558	58.8108	90.7703	-10.1028	470.514	47.7708
19.8	5.55718	58.7275	90.6594	-9.95857	470.496	47.7731
19.8167	5.55794	58.7093	90.6019	-8.96202	470.42	47.7769
19.8333	5.55855	58.7809	90.7327	-9.8954	470.49	47.775
19.85	5.55794	58.753	90.7015	-10.0195	470.469	47.7731
19.8667	5.55718	58.7266	90.6126	-9.73625	470.464	47.7715
19.8833	5.55748	58.7183	90.6118	-10.1321	470.441	47.7715
19.9	5.55534	58.7098	90.5911	-10.2525	470.387	47.7735
19.9167	5.55519	58.6851	90.5811	-10.9069	470.393	47.7746
19.9333	5.55672	58.7031	90.6141	-9.65874	470.374	47.7703
19.95	5.56358	58.7244	90.6451	-10.5564	470.305	47.7686
19.9667	5.56389	58.7568	90.6585	-9.79408	470.439	47.7721
19.9833	5.56389	58.7321	90.6126	-10.6577	470.41	47.7731
20	5.56755	58.7153	90.6104	-10.1678	470.219	47.7717
20.0167	5.56572	58.7022	90.5938	-9.8954	470.447	47.7724
20.0333	5.56557	58.7772	90.6954	-9.8156	470.465	47.7705
20.05	5.56633	58.7383	90.6129	-10.911	470.465	47.7711
20.0667	5.56633	58.7138	90.5967	-11.0232	470.503	47.7718
20.0833	5.56725	58.7438	90.7311	-10.9939	470.553	47.7657
20.1	5.56648	58.7035	90.59	-9.95445	470.565	47.7676
20.1167	5.56786	58.8071	90.7122	-10.9957	470.599	47.7711
20.1333	5.56969	58.717	90.584	-10.2596	470.579	47.7743
20.15	5.56831	58.7579	90.6307	-10.6405	470.663	47.7738
20.1667	5.56557	58.8224	90.8312	-10.7102	470.548	47.7735
20.1833	5.56587	58.7426	90.6025	-11.1304	470.564	47.7732
20.2	5.56923	58.8828	90.8616	-10.0767	470.467	47.774
20.2167	5.56938	58.7098	90.6214	-10.9122	470.465	47.7706
20.2333	5.57014	58.6803	90.5529	-10.8247	470.519	47.7708
20.25	5.56679	58.7396	90.6471	-10.2637	470.456	47.7723
20.2667	5.5645	58.7527	90.6484	-10.4795	470.335	47.7749
20.2833	5.56847	58.7328	90.6362	-10.5045	470.522	47.775
20.3	5.5648	58.7055	90.5769	-9.9955	470.509	47.7738
20.3167	5.56572	58.7118	90.561	-11.2919	470.362	47.7749
20.3333	5.56953	58.7592	90.6551	-11.1179	470.472	47.7749
20.35	5.57045	58.7734	90.718	-9.9604	470.512	47.7769
20.3667	5.57442	58.7382	90.622	-10.6239	470.438	47.779
20.3833	5.57182	58.719	90.6191	-10.1774	470.399	47.7743
20.4	5.57259	58.6884	90.5732	-10.4908	470.386	47.775
20.4167	5.57716	58.7734	90.7172	-10.3716	470.423	47.7721
20.4333	5.57365	58.7991	90.7386	-11.6264	470.381	47.7743
20.45	5.57289	58.764	90.6001	-10.1159	470.352	47.7724
20.4667	5.57182	58.7379	90.6095	-11.2467	470.337	47.7761
20.4833	5.5735	58.7034	90.5804	-9.60152	470.33	47.7749
20.5	5.57472	58.6749	90.5076	-10.1196	470.382	47.774
20.5167	5.57243	58.7139	90.62	-10.7383	470.382	47.7723
20.5333	5.57198	58.6974	90.6109	-10.2424	470.311	47.7747
20.55	5.57411	58.7481	90.6069	-10.6065	470.47	47.7763
20.5667	5.57304	58.6893	90.5668	-10.0326	470.47	47.7755
20.5833	5.57655	58.7043	90.5715	-10.057	470.27	47.7732
20.6	5.57106	58.7617	90.6612	-11.016	470.418	47.7769
20.6167	5.57732	58.7104	90.5764	-11.4063	470.501	47.7752
20.6333	5.5764	58.747	90.6056	-10.8038	470.409	47.779
20.65	5.57564	58.7672	90.6957	-10.467	470.384	47.7786
20.6667	5.5706	58.6932	90.5665	-10.3162	470.457	47.7786
20.6833	5.57274	58.7162	90.6077	-9.5414	470.48	47.7775
20.7	5.5732	58.7699	90.6654	-9.645	470.42	47.7758
20.7167	5.57533	58.7434	90.6107	-10.4163	470.42	47.7766
20.7333	5.57198	58.7902	90.6541	-10.0986	470.496	47.7758
20.75	5.57213	58.7142	90.5776	-9.77913	470.541	47.7767
20.7667	5.5703	58.7341	90.5775	-9.99077	470.519	47.7757
20.7833	5.5732	58.6822	90.548	-9.73869	470.502	47.7778
20.8	5.5732	58.6964	90.5636	-10.5373	470.434	47.7761
20.8167	5.57365	58.7312	90.6548	-9.61113	470.507	47.7796
20.8333	5.56923	58.7217	90.6324	-9.93538	470.471	47.7781
20.85	5.56831	58.7167	90.5703	-10.2465	470.228	47.7738
20.8667	5.56969	58.7296	90.6362	-10.4581	470.458	47.7749
20.8833	5.57289	58.7937	90.7125	-10.8891	470.446	47.7734
20.9	5.57274	58.7054	90.5851	-10.2781	470.401	47.7776
20.9167	5.57228	58.7861	90.7296	-9.98726	470.463	47.7775
20.9333	5.57488	58.7214	90.602	-9.48647	470.469	47.7789
20.95	5.57793	58.9579	90.9004	-10.154	470.485	47.7779
20.9667	5.57472	58.7136	90.6155	-10.3979	470.416	47.7786
20.9833	5.57106	58.7702	90.6594	-10.0117	470.395	47.7766
21	5.57304	58.7463	90.6702	-9.85436	470.431	47.7772
21.0167	5.57243	58.8152	90.6669	-9.90379	470.456	47.7779
21.0333	5.5735	58.7286	90.6004	-9.4204	470.481	47.777
21.05	5.57335	58.7254	90.5804	-10.2578	470.492	47.774
21.0667	5.57442	58.7241	90.6098	-10.5874	470.498	47.7761
21.0833	5.56908	58.7717	90.6846	-9.96925	470.573	47.7778
21.1	5.57228	58.7391	90.5975	-9.96224	470.57	47.7752
21.1167	5.57762	58.6872	90.5305	-9.61342	470.441	47.7789
21.1333	5.57091	58.7104	90.5566	-9.90669	470.568	47.777
21.15	5.56755	58.7754	90.7201	-9.53774	470.543	47.7767
21.1667	5.56465	58.731	90.6005	-9.99977	470.433	47.7755
21.1833	5.56801	58.802	90.7266	-10.1624	470.6	47.7808
21.2	5.5703	58.6994	90.5697	-9.5533	470.652	47.7792
21.2167	5.57137	58.7312	90.5979	-9.98131	470.6	47.7793
21.2333	5.57106	58.7701	90.7003	-10.2358	470.512	47.7767
21.25	5.57381	58.6858	90.5045	-9.66652	470.523	47.7769
21.2667	5.56923	58.7428	90.5988	-9.51515	470.552	47.7772
21.2833	5.57014	58.7379	90.57	-9.53117	470.463	47.7807
21.3	5.56847	58.7299	90.6883	-10.7275	470.439	47.7766
21.3167	5.56816	58.7496	90.6623	-9.87633	470.474	47.7766
21.3333	5.56755	58.7432	90.5994	-9.70406	470.429	47.7779
21.35	5.56847	58.713	90.5813	-10.4789	470.412	47.7761
21.3667	5.56953	58.7273	90.5627	-9.6505	470.423	47.7764
21.3833	5.56999	58.751	90.6852	-9.2379	470.359	47.7787
21.4	5.56847	58.7081	90.5222	-9.48357	470.379	47.7778
21.4167	5.56953	58.7211	90.5775	-10.0724	470.415	47.7813
21.4333	5.56999	58.7614	90.6319	-10.2131	470.252	47.7796
21.45	5.57228	58.8206	90.6558	-9.9044	470.427	47.7796
21.4667	5.56679	58.72	90.5831	-9.94484	470.4	47.7776
21.4833	5.56282	58.6993	90.5303	-9.86092	470.415	47.7801
21.5	5.56541	58.7159	90.5784	-9.86916	470.507	47.7801
21.5167	5.55977	58.7743	90.633	-7.91176	470.587	47.7781
21.5333	5.56099	58.6878	90.5541	-7.93861	470.542	47.7781
21.55	5.56297	58.7357	90.6036	-7.92427	470.449	47.7808
21.5667	5.55702	58.6994	90.5602	-8.55736	470.521	47.779
21.5833	5.56129	58.7357	90.573	-7.7961	470.571	47.7758
21.6	5.56191	58.7083	90.5531	-7.95357	470.395	47.7732
21.6167	5.5616	58.943	90.6519	-7.91771	470.428	47.7753
21.6333	5.56236	58.7235	90.6146	-7.5309	470.502	47.7795
21.65	5.56007	58.6996	90.5712	-7.30919	470.437	47.7807
21.6667	5.55428	58.7083	90.5801	-6.78459	470.472	47.7775
21.6833	5.55504	58.7324	90.6193	-8.05	470.481	47.7773
21.7	5.55458	58.7434	90.5924	-7.67098	470.327	47.7773
21.7167	5.55458	58.7174	90.5499	-6.80962	470.496	47.7801
21.7333	5.55443	58.7066	90.5413	-6.86745	470.478	47.7787
21.75	5.55367	58.7528	90.5811	-7.55409	470.389	47.7741
21.7667	5.55824	58.8061	90.5994	-7.44209	470.555	47.7735
21.7833	5.56252	58.7089	90.586	-8.38142	470.607	47.7715
21.8	5.56145	58.6964	90.5517	-7.59941	470.547	47.7773
21.8167	5.56206	58.6968	90.5305	-7.0565	470.469	47.7757
21.8333	5.56358	58.6953	90.5508	-7.62749	470.562	47.7753
21.85	5.56297	58.69	90.5413	-8.08937	470.563	47.7734
21.8667	5.56145	58.7122	90.5708	-6.96877	470.484	47.7769
21.8833	5.55718	58.7328	90.6049	-7.40929	470.467	47.7755
21.9	5.55367	58.7054	90.5114	-7.06657	470.544	47.7763
21.9167	5.55718	58.7478	90.5845	-7.16972	470.463	47.7732
21.9333	5.55611	58.7286	90.592	-6.3192	470.493	47.7724
21.95	5.55428	58.7341	90.608	-7.94746	470.466	47.7705
21.9667	5.55443	58.7211	90.5967	-7.96715	470.366	47.7697
21.9833	5.55718	58.7161	90.5642	-7.05757	470.48	47.7735
22	5.55702	58.7049	90.5427	-6.98616	470.403	47.7738
22.0167	5.55687	58.7217	90.5523	-7.51061	470.248	47.7705
22.0333	5.56129	58.7022	90.5558	-7.0713	470.402	47.7723
22.05	5.56145	58.7156	90.5485	-8.14064	470.422	47.7721
22.0667	5.56526	58.737	90.5949	-7.46773	470.371	47.7667
22.0833	5.56816	58.7263	90.6312	-7.51839	470.418	47.7703
22.1	5.56847	58.7235	90.572	-7.78954	470.481	47.7692
22.1167	5.56587	58.7083	90.5674	-7.58873	470.399	47.7692
22.1333	5.56648	58.7365	90.5982	-7.6162	470.375	47.77
22.15	5.56648	58.7074	90.552	-7.77046	470.381	47.7708
22.1667	5.56801	58.7362	90.6348	-7.79198	470.406	47.7711
22.1833	5.56145	58.7188	90.5381	-7.68166	470.387	47.7728
22.2	5.56191	58.6977	90.5389	-7.80037	470.41	47.7683
22.2167	5.55992	58.7511	90.5921	-8.01186	470.448	47.7695
22.2333	5.56191	58.7035	90.5415	-7.78069	470.379	47.7677
22.25	5.56007	58.7215	90.5567	-7.04567	470.455	47.7688
22.2667	5.55718	58.7685	90.5523	-7.19948	470.42	47.7692
22.2833	5.56206	58.7415	90.5708	-7.43248	470.295	47.7694
22.3	5.56053	58.7075	90.5349	-7.84508	470.473	47.7718
22.3167	5.56374	58.6889	90.4966	-7.53624	470.478	47.7667
22.3333	5.56679	58.7537	90.5944	-7.65129	470.45	47.7706
22.35	5.56068	58.6912	90.5383	-7.85759	470.475	47.7699
22.3667	5.55855	58.7269	90.5763	-7.95464	470.499	47.7679
22.3833	5.55824	58.7017	90.5309	-8.00652	470.568	47.7728
22.4	5.56007	58.8035	90.6945	-7.46529	470.513	47.772
22.4167	5.55824	58.6848	90.5102	-7.29851	470.523	47.7677
22.4333	5.56053	58.7191	90.5434	-8.00423	470.469	47.768
22.45	5.56114	58.7214	90.5787	-7.71202	470.45	47.7645
22.4667	5.55611	58.698	90.508	-7.22572	470.373	47.7659
22.4833	5.55626	58.771	90.5994	-8.33077	470.448	47.7709
22.5	5.55489	58.7356	90.5814	-7.79671	470.37	47.7709
22.5167	5.55626	58.8091	90.7478	-7.38136	470.395	47.7743
22.5333	5.55809	58.7383	90.5889	-7.93984	470.436	47.7709
22.55	5.55382	58.8351	90.7609	-8.26042	470.315	47.7692
22.5667	5.5587	58.7159	90.6196	-8.74809	470.471	47.7691
22.5833	5.5584	58.7028	90.5341	-8.26164	470.407	47.7671
22.6	5.5648	58.7283	90.5509	-8.31703	470.32	47.7714
22.6167	5.56267	58.6991	90.5309	-8.2444	470.401	47.774
22.6333	5.56053	58.7037	90.5396	-8.37196	470.456	47.772
22.65	5.56084	58.7199	90.5431	-9.02336	470.409	47.7721
22.6667	5.5616	58.7177	90.5213	-8.3213	470.453	47.7737
22.6833	5.55779	58.7071	90.5381	-8.70567	470.575	47.7724
22.7	5.55458	58.7339	90.5994	-7.89986	470.567	47.7686
22.7167	5.55626	58.7019	90.5578	-7.99995	470.542	47.7657
22.7333	5.5587	58.722	90.5903	-8.55019	470.504	47.7665
22.75	5.55748	58.6808	90.5	-8.51921	470.556	47.7642
22.7667	5.55748	58.6808	90.5056	-8.94707	470.458	47.7654
22.7833	5.5555	58.7017	90.5578	-8.70277	470.52	47.7671
22.8	5.55244	58.7312	90.5561	-8.40584	470.521	47.7651
22.8167	5.55244	58.7586	90.6385	-8.12035	470.533	47.7677
22.8333	5.54894	58.6744	90.4716	-7.87239	470.553	47.7721
22.85	5.54344	58.715	90.5593	-7.80037	470.563	47.7676
22.8667	5.54497	58.7063	90.5477	-8.15254	470.436	47.7709
22.8833	5.54421	58.6953	90.5119	-7.39327	470.589	47.7699
22.9	5.5526	58.6874	90.4943	-7.31865	470.6	47.7695
22.9167	5.55199	58.7165	90.5496	-8.20198	470.588	47.7695
22.9333	5.55504	58.7441	90.5595	-8.29262	470.563	47.7743
22.95	5.55336	58.7272	90.534	-7.67693	470.602	47.7705
22.9667	5.54756	58.7702	90.6237	-8.66936	470.569	47.7697
22.9833	5.54604	58.7016	90.5071	-8.29445	470.473	47.7709
23	5.5439	58.7305	90.5137	-8.67775	470.503	47.7705
23.0167	5.54131	58.9426	90.6266	-8.94585	470.539	47.77
23.0333	5.54421	58.7463	90.5927	-8.99483	470.475	47.7671
23.05	5.54405	58.7099	90.5462	-8.26881	470.501	47.7694
23.0667	5.54512	58.7994	90.7154	-9.24568	470.517	47.7705
23.0833	5.54512	58.8773	90.7734	-8.36418	470.428	47.7703
23.1	5.54527	58.7055	90.5401	-7.62627	470.475	47.7659
23.1167	5.54726	58.7066	90.5254	-7.90825	470.409	47.7694
23.1333	5.5529	58.7243	90.5019	-8.39821	470.391	47.7683
23.15	5.55229	58.7182	90.5708	-8.14903	470.516	47.7712
23.1667	5.55519	58.7466	90.599	-7.63161	470.549	47.7715
23.1833	5.55672	58.7328	90.5842	-7.26143	470.453	47.7726
23.2	5.55702	58.7386	90.5523	-9.16649	470.507	47.7734
23.2167	5.55489	58.7161	90.5459	-7.1917	470.482	47.7721
23.2333	5.55519	58.6962	90.494	-7.5988	470.488	47.7676
23.25	5.55641	58.6898	90.4986	-6.93657	470.448	47.77
23.2667	5.5616	58.7368	90.5402	-7.15065	470.594	47.7746
23.2833	5.56389	58.7067	90.5163	-7.27226	470.539	47.7714
23.3	5.56435	58.7524	90.5573	-6.81801	470.537	47.7676
23.3167	5.5584	58.7267	90.5068	-7.28294	470.547	47.77
23.3333	5.56114	58.7417	90.5628	-7.26036	470.571	47.7708
23.35	5.56129	58.7058	90.4934	-6.83418	470.464	47.7715
23.3667	5.55779	58.6976	90.4826	-7.7491	470.508	47.774
23.3833	5.56099	58.6915	90.4858	-7.39494	470.522	47.7767
23.4	5.56191	58.7692	90.5436	-5.68672	470.421	47.7729
23.4167	5.56297	58.686	90.4806	-7.03194	470.554	47.7712
23.4333	5.55519	58.713	90.529	-6.58196	470.525	47.7734
23.45	5.55519	58.6999	90.5142	-6.18385	470.414	47.7702
23.4667	5.55611	58.6944	90.4842	-7.2126	470.526	47.7731
23.4833	5.55336	58.7257	90.5355	-6.54915	470.489	47.7743
23.5	5.55	58.7809	90.6124	-6.29173	470.458	47.774
23.5167	5.55382	58.7032	90.5062	-6.89796	470.505	47.7711
23.5333	5.55351	58.6736	90.4543	-6.83708	470.459	47.7703
23.55	5.55595	58.742	90.5216	-6.43593	470.402	47.7741
23.5667	5.55153	58.7322	90.5357	-6.58318	470.337	47.7744
23.5833	5.5468	58.8233	90.6124	-6.65657	470.4	47.7709
23.6	5.54482	58.7333	90.4986	-7.41463	470.374	47.7705
23.6167	5.54359	58.7484	90.5875	-6.73286	470.315	47.7695
23.6333	5.54543	58.6933	90.4888	-7.52739	470.375	47.7708
23.65	5.54527	58.7249	90.4926	-6.69823	470.418	47.7688
23.6667	5.54741	58.7411	90.5941	-7.60063	470.332	47.772
23.6833	5.54619	58.7379	90.5459	-5.99373	470.393	47.7757
23.7	5.54695	58.7215	90.4974	-6.93611	470.449	47.7795
23.7167	5.54771	58.6935	90.5039	-6.43837	470.304	47.7775
23.7333	5.54817	58.7202	90.5279	-7.22328	470.418	47.774
23.75	5.54878	58.7086	90.4676	-6.19515	470.478	47.7723
23.7667	5.55229	58.6929	90.4853	-7.08153	470.475	47.7729
23.7833	5.55199	58.7618	90.6199	-6.89964	470.505	47.7723
23.8	5.5497	58.7614	90.5935	-7.06535	470.498	47.7726
23.8167	5.55077	58.729	90.5337	-6.9503	470.46	47.7747
23.8333	5.55138	58.7257	90.5091	-7.22267	470.483	47.775
23.85	5.55183	58.7771	90.6593	-6.26961	470.546	47.7752
23.8667	5.55199	58.9281	90.7293	-6.95519	470.493	47.7773
23.8833	5.55504	58.7241	90.507	-6.63979	470.437	47.7799
23.9	5.55412	58.7084	90.5242	-8.07213	470.447	47.7815
23.9167	5.55382	58.7321	90.5296	-7.12257	470.419	47.7784
23.9333	5.55199	58.7383	90.5901	-7.21504	470.365	47.7766
23.95	5.55748	58.7344	90.5454	-6.399	470.355	47.7766
23.9667	5.55641	58.7241	90.5254	-7.20482	470.406	47.7753
23.9833	5.55428	58.7542	90.5319	-5.77675	470.297	47.7779
24	5.55	58.6796	90.4406	-6.55281	470.399	47.7747
24.0167	5.54802	58.7058	90.5077	-6.69045	470.413	47.7714
24.0333	5.55031	58.7151	90.5369	-6.22917	470.329	47.7708
24.05	5.55244	58.7125	90.5378	-6.22261	470.432	47.7776
24.0667	5.55031	58.7295	90.5369	-6.95747	470.407	47.7808
24.0833	5.55077	58.7019	90.5302	-6.59935	470.374	47.7789
24.1	5.54955	58.7124	90.5293	-7.19887	470.435	47.7792
24.1167	5.55275	58.7278	90.559	-6.78108	470.472	47.7799
24.1333	5.55214	58.6886	90.4588	-6.41686	470.44	47.779
24.15	5.55168	58.6965	90.4742	-6.78886	470.338	47.7782
24.1667	5.5558	58.7704	90.604	-6.44905	470.386	47.7773
24.1833	5.55565	58.7125	90.5259	-7.1566	470.421	47.7753
24.2	5.55214	58.7049	90.4936	-6.83052	470.393	47.7769
24.2167	5.5558	58.7139	90.5093	-6.59752	470.46	47.775
24.2333	5.55412	58.7312	90.5264	-7.48207	470.498	47.7753
24.25	5.54817	58.6945	90.4751	-7.02599	470.336	47.7764
24.2667	5.55061	58.7524	90.5677	-5.54543	470.437	47.7747
24.2833	5.54939	58.7115	90.5146	-6.23695	470.448	47.7755
24.3	5.54955	58.7417	90.528	-7.21855	470.344	47.7714
24.3167	5.5497	58.7022	90.4501	-6.90743	470.44	47.7735
24.3333	5.55122	58.7116	90.4852	-6.72264	470.363	47.7749
24.35	5.54878	58.7168	90.4719	-5.88097	470.398	47.774
24.3667	5.55046	58.7423	90.5865	-6.31203	470.498	47.7723
24.3833	5.5497	58.7162	90.5062	-7.08031	470.506	47.7744
24.4	5.55031	58.7156	90.4934	-5.90782	470.501	47.7691
24.4167	5.55031	58.7153	90.5021	-6.70067	470.485	47.7688
24.4333	5.5526	58.7286	90.5196	-6.51878	470.566	47.7691
24.45	5.55199	58.7592	90.5611	-5.88402	470.55	47.7702
24.4667	5.55382	58.7469	90.5338	-6.26015	470.473	47.7674
24.4833	5.55199	58.7437	90.5169	-6.63139	470.511	47.7679
24.5	5.55229	58.6872	90.4563	-6.28517	470.583	47.7677
24.5167	5.55595	58.697	90.4942	-6.18019	470.492	47.7674
24.5333	5.55412	58.6961	90.483	-6.24641	470.55	47.7641
24.55	5.55534	58.7119	90.4917	-6.50749	470.581	47.7634
24.5667	5.55824	58.7037	90.4705	-6.52535	470.38	47.7676
24.5833	5.55977	58.7161	90.5113	-6.97182	470.5	47.7638
24.6	5.55824	58.7365	90.4992	-6.35735	470.451	47.7647
24.6167	5.55855	58.7261	90.4926	-6.6613	470.477	47.7677
24.6333	5.55428	58.7209	90.4818	-6.82701	470.49	47.7674
24.65	5.54894	58.7107	90.5077	-6.85204	470.424	47.767
24.6667	5.5497	58.7139	90.4777	-6.69045	470.4	47.7654
24.6833	5.55138	58.7023	90.4862	-6.09444	470.418	47.765
24.7	5.55153	58.6999	90.4542	-6.14922	470.388	47.7653
24.7167	5.55183	58.7714	90.489	-6.02821	470.351	47.7688
24.7333	5.54741	58.7064	90.4713	-4.96315	470.341	47.7692
24.75	5.54527	58.72	90.4771	-5.02388	470.388	47.7679
24.7667	5.54558	58.6982	90.4551	-5.10201	470.352	47.7631
24.7833	5.54466	58.784	90.6005	-5.20332	470.287	47.7651
24.8	5.54146	58.706	90.4711	-5.32082	470.374	47.7645
24.8167	5.54527	58.7237	90.4704	-5.54131	470.405	47.7624
24.8333	5.5468	58.7594	90.508	-5.99602	470.262	47.7624
24.85	5.54817	58.6982	90.4803	-5.61516	470.385	47.7639
24.8667	5.5471	58.7208	90.4961	-5.98244	470.408	47.7624
24.8833	5.54817	58.7382	90.5224	-5.68611	470.343	47.7639
24.9	5.54619	58.7421	90.5357	-5.96275	470.349	47.7607
24.9167	5.5471	58.7035	90.4685	-5.2462	470.377	47.7602
24.9333	5.54421	58.7898	90.5871	-5.72792	470.34	47.7604
24.95	5.54649	58.8099	90.5532	-5.62538	470.416	47.7636
24.9667	5.54588	58.8439	90.6011	-4.71336	470.419	47.7613
24.9833	5.54741	58.7095	90.4697	-5.0013	470.333	47.7612
25	5.54634	58.735	90.5331	-5.06859	470.386	47.7612
25.0167	5.54512	58.7293	90.5572	-5.77309	470.379	47.7604
25.0333	5.54894	58.7449	90.6051	-5.25108	470.32	47.7625
25.05	5.54863	58.7127	90.5022	-5.52635	470.315	47.7627
25.0667	5.54222	58.715	90.4702	-5.71587	470.418	47.7619
25.0833	5.54024	58.7087	90.4725	-5.85243	470.381	47.7604
25.1	5.53993	58.7786	90.6098	-5.97221	470.3	47.7648
25.1167	5.5381	58.7562	90.5106	-5.66582	470.412	47.7647
25.1333	5.53749	58.6971	90.4641	-4.83971	470.374	47.7619
25.15	5.53871	58.7142	90.4804	-6.44905	470.191	47.761
25.1667	5.54054	58.7444	90.5277	-5.61287	470.377	47.7586
25.1833	5.54283	58.7249	90.4847	-7.11006	470.371	47.759
25.2	5.54009	58.7229	90.4845	-5.98	470.382	47.7619
25.2167	5.53902	58.8696	90.6765	-6.1338	470.378	47.7601
25.2333	5.53795	58.7585	90.5732	-6.52947	470.314	47.7621
25.25	5.53902	58.7312	90.5059	-7.41402	470.266	47.7569
25.2667	5.53627	58.7727	90.5669	-7.11479	470.311	47.759
25.2833	5.53673	58.7879	90.5943	-6.98723	470.32	47.7596
25.3	5.53871	58.7324	90.49	-7.34261	470.338	47.7645
25.3167	5.53658	58.7353	90.5035	-6.76323	470.283	47.7587
25.3333	5.53444	58.7283	90.5048	-6.41747	470.345	47.7578
25.35	5.53444	58.7125	90.4968	-7.88368	470.365	47.7543
25.3667	5.53307	58.8094	90.6442	-7.35329	470.164	47.7586
25.3833	5.52986	58.7725	90.5621	-8.14964	470.323	47.7605
25.4	5.53032	58.6901	90.4548	-6.8824	470.359	47.7595
25.4167	5.53703	58.733	90.512	-7.11311	470.217	47.7584
25.4333	5.53535	58.7045	90.4217	-7.12441	470.357	47.7593
25.45	5.53383	58.7177	90.4887	-6.00914	470.396	47.7576
25.4667	5.5323	58.7748	90.5673	-7.38609	470.453	47.7567
25.4833	5.53261	58.7641	90.5126	-6.88423	470.436	47.7546
25.5	5.53307	58.7194	90.4694	-8.25569	470.422	47.7561
25.5167	5.53642	58.6936	90.4519	-6.52351	470.432	47.757
25.5333	5.53291	58.7214	90.4858	-5.07576	470.45	47.7557
25.55	5.52818	58.7119	90.4464	-6.11351	470.414	47.7541
25.5667	5.5291	58.6933	90.4485	-7.14348	470.422	47.7557
25.5833	5.52712	58.742	90.5277	-7.07008	470.443	47.7572
25.6	5.523	58.7148	90.4888	-5.78209	470.432	47.7564
25.6167	5.5265	58.7309	90.4864	-4.66515	470.489	47.7515
25.6333	5.52284	58.742	90.5305	-6.15761	470.377	47.7555
25.65	5.52147	58.7159	90.4804	-7.27943	470.406	47.7555
25.6667	5.52742	58.7026	90.4513	-5.31242	470.463	47.7561
25.6833	5.5265	58.7092	90.4491	-6.73454	470.24	47.7563
25.7	5.52452	58.6865	90.4212	-4.61144	470.343	47.7543
25.7167	5.52361	58.7022	90.4244	-5.13115	470.368	47.7538
25.7333	5.5201	58.7931	90.5929	-4.21745	470.313	47.7538
25.75	5.51704	58.7936	90.5578	-4.59831	470.363	47.7526
25.7667	5.51933	58.7505	90.4588	-5.10674	470.297	47.7518
25.7833	5.5204	58.7687	90.5708	-7.41341	470.35	47.7506
25.8	5.52437	58.7708	90.5116	-7.10411	470.292	47.7534
25.8167	5.52589	58.7415	90.476	-7.71095	470.301	47.7526
25.8333	5.52727	58.7304	90.4661	-6.8383	470.263	47.7522
25.85	5.52925	58.8003	90.6094	-7.45766	470.277	47.7517
25.8667	5.52742	58.7884	90.5138	-7.89635	470.289	47.7512
25.8833	5.53047	58.7553	90.4946	-5.77553	470.289	47.7518
25.9	5.52818	58.7437	90.4635	-5.86617	470.169	47.7497
25.9167	5.52742	58.7571	90.5546	-5.01976	470.307	47.7526
25.9333	5.52498	58.7481	90.4879	-5.60036	470.322	47.756
25.95	5.52452	58.7409	90.4986	-5.00969	470.182	47.7563
25.9667	5.52528	58.7466	90.5122	-3.33885	470.256	47.7584
25.9833	5.52254	58.7264	90.452	-5.1104	470.313	47.758
26	5.52147	58.7281	90.4466	-4.4445	470.182	47.756
26.0167	5.52528	58.7589	90.4791	-4.2675	470.233	47.756
26.0333	5.52452	58.7284	90.4781	-4.62761	470.297	47.758
26.05	5.52528	58.7701	90.5344	-5.16762	470.358	47.7567
26.0667	5.52559	58.7168	90.4464	-4.76769	470.308	47.7567
26.0833	5.52742	58.7162	90.4517	-5.18303	470.327	47.7546
26.1	5.52895	58.7322	90.5085	-4.65858	470.302	47.7547
26.1167	5.52879	58.7319	90.4809	-4.94698	470.334	47.7596
26.1333	5.52742	58.7055	90.4165	-4.70863	470.356	47.7567
26.15	5.53017	58.7269	90.4871	-4.52736	470.31	47.7554
26.1667	5.52803	58.7032	90.4127	-5.43938	470.296	47.7557
26.1833	5.5262	58.7554	90.5071	-4.71275	470.32	47.7576
26.2	5.52834	58.7302	90.4949	-4.07982	470.319	47.7593
26.2167	5.52544	58.7502	90.4847	-5.25047	470.162	47.7609
26.2333	5.52086	58.7394	90.4766	-5.39772	470.273	47.7596
26.25	5.52406	58.7516	90.4965	-5.43694	470.266	47.7578
26.2667	5.52391	58.7145	90.4179	-5.23735	470.082	47.7563
26.2833	5.52437	58.753	90.5024	-6.16005	470.211	47.7578
26.3	5.52834	58.7528	90.467	-4.8481	470.267	47.7534
26.3167	5.52864	58.7446	90.4969	-5.29152	470.243	47.7518
26.3333	5.53246	58.7182	90.4766	-4.42009	470.283	47.7534
26.35	5.5291	58.7489	90.5186	-4.57451	470.265	47.7515
26.3667	5.52712	58.7125	90.4548	-5.79277	470.33	47.756
26.3833	5.52574	58.745	90.4546	-7.02431	470.316	47.7512
26.4	5.53169	58.7026	90.4459	-5.97527	470.325	47.7511
26.4167	5.53124	58.7302	90.4934	-4.87007	470.295	47.7511
26.4333	5.52757	58.7464	90.5117	-5.24452	470.317	47.7493
26.45	5.52742	58.733	90.4325	-5.41023	470.332	47.7511
26.4667	5.52483	58.746	90.4984	-5.24086	470.318	47.7491
26.4833	5.51964	58.7272	90.4601	-5.75768	470.141	47.7503
26.5	5.52162	58.7244	90.4961	-6.1927	470.294	47.7496
26.5167	5.52544	58.7241	90.5003	-5.67894	470.229	47.7496
26.5333	5.5204	58.8052	90.57	-6.00151	470.111	47.7482
26.55	5.52055	58.7226	90.4328	-6.05385	470.287	47.7488
26.5667	5.52162	58.7243	90.4853	-6.91155	470.341	47.7465
26.5833	5.51888	58.7066	90.4055	-6.55403	470.233	47.7462
26.6	5.51704	58.7489	90.5064	-6.269	470.286	47.7441
26.6167	5.51506	58.7049	90.3983	-6.72798	470.363	47.7461
26.6333	5.51628	58.8499	90.5184	-6.79955	470.375	47.7467
26.65	5.51918	58.7276	90.4453	-5.79765	470.346	47.7493
26.6667	5.51659	58.6971	90.4102	-5.0341	470.328	47.7497
26.6833	5.51537	58.7099	90.4746	-5.92873	470.345	47.7453
26.7	5.51689	58.76	90.5022	-6.07826	470.332	47.7456
26.7167	5.51811	58.7495	90.5166	-6.57311	470.38	47.7474
26.7333	5.51521	58.7185	90.4067	-6.13075	470.332	47.7474
26.75	5.51231	58.7444	90.4176	-6.05568	470.303	47.7447
26.7667	5.51094	58.7357	90.438	-6.04012	470.374	47.7454
26.7833	5.51018	58.7125	90.4462	-5.50911	470.335	47.7482
26.8	5.51094	58.7821	90.4794	-6.13258	470.181	47.7479
26.8167	5.51262	58.7093	90.4049	-5.63133	470.34	47.7445
26.8333	5.51186	58.7403	90.4565	-6.71608	470.353	47.7439
26.85	5.51308	58.9753	90.5088	-5.81368	470.194	47.7442
26.8667	5.51003	58.7255	90.4662	-5.52223	470.292	47.7444
26.8833	5.51003	58.7238	90.4353	-6.1808	470.315	47.7419
26.9	5.51369	58.7228	90.4098	-6.1338	470.288	47.7444
26.9167	5.51537	58.7255	90.444	-6.70235	470.272	47.7453
26.9333	5.51308	58.7492	90.445	-6.27449	470.216	47.7419
26.95	5.51704	58.7425	90.4302	-4.84154	470.301	47.7422
26.9667	5.5146	58.6929	90.3872	-3.69957	470.278	47.7442
26.9833	5.51491	58.7711	90.4736	-4.6418	470.271	47.7453
27	5.50804	58.7061	90.4302	-5.97694	470.282	47.7442
27.0167	5.50804	58.7679	90.4498	-5.53764	470.288	47.7436
27.0333	5.50774	58.7275	90.4347	-5.65331	470.37	47.7442
27.05	5.50575	58.7145	90.4054	-9.06868	470.334	47.7451
27.0667	5.50438	58.7341	90.4229	-5.69206	470.256	47.7448
27.0833	5.5053	58.7588	90.4734	-4.74434	470.4	47.7432
27.1	5.50377	58.726	90.4125	-4.5829	470.424	47.7438
27.1167	5.50606	58.7766	90.5036	-4.70146	470.23	47.7416
27.1333	5.50728	58.7544	90.5099	-4.20372	470.408	47.7462
27.15	5.50591	58.7417	90.478	-4.869	470.474	47.7468
27.1667	5.5088	58.6855	90.3686	-5.26421	470.385	47.7459
27.1833	5.51155	58.7812	90.5032	-5.4554	470.388	47.7493
27.2	5.5085	58.7447	90.4791	-5.55977	470.429	47.7461
27.2167	5.50774	58.7536	90.4347	-5.55504	470.461	47.7424
27.2333	5.51048	58.7191	90.4047	-5.25871	470.39	47.7433
27.25	5.51033	58.6977	90.3788	-5.40779	470.359	47.7433
27.2667	5.50728	58.7106	90.4186	-5.29747	470.335	47.7425
27.2833	5.50438	58.7586	90.4969	-5.65392	470.341	47.7445
27.3	5.50575	58.7312	90.4981	-6.36986	470.342	47.7454
27.3167	5.51125	58.8493	90.6826	-6.23863	470.272	47.7444
27.3333	5.51353	58.7254	90.4774	-6.43303	470.207	47.7491
27.35	5.51048	58.7602	90.5608	-6.17363	470.265	47.7485
27.3667	5.50911	58.7763	90.4609	-6.59569	470.24	47.7496
27.3833	5.51048	58.7722	90.5032	-5.98778	470.078	47.7493
27.4	5.51079	58.7199	90.4632	-5.72609	470.316	47.7467
27.4167	5.51247	58.728	90.4258	-6.32622	470.286	47.7441
27.4333	5.50896	58.7203	90.4305	-6.76979	470.164	47.7464
27.45	5.50804	58.7118	90.4029	-6.06819	470.236	47.747
27.4667	5.50636	58.767	90.4621	-6.83174	470.267	47.7471
27.4833	5.50423	58.7342	90.4447	-6.2458	470.321	47.7441
27.5	5.50148	58.7751	90.5018	-5.93468	470.284	47.7441
27.5167	5.50499	58.7301	90.4191	-6.36269	470.279	47.7418
27.5333	5.50438	58.7226	90.418	-6.26076	470.368	47.7409
27.55	5.50194	58.7421	90.4452	-5.96382	470.405	47.7422
27.5667	5.50468	58.7666	90.438	-6.34056	470.414	47.7439
27.5833	5.5024	58.7536	90.5146	-6.47057	470.374	47.7451
27.6	5.50118	58.7637	90.5029	-6.88423	470.321	47.7461
27.6167	5.49934	58.7324	90.4334	-5.9597	470.378	47.7497
27.6333	5.50041	58.711	90.4116	-6.58028	470.404	47.7494
27.65	5.49751	58.735	90.4453	-6.78352	470.301	47.7538
27.6667	5.49629	58.7414	90.4279	-6.3871	470.451	47.7459
27.6833	5.49751	58.7197	90.4165	-6.55632	470.435	47.747
27.7	5.49858	58.7049	90.4208	-6.96281	470.214	47.7488
27.7167	5.49614	58.7455	90.4864	-6.13915	470.394	47.7476
27.7333	5.49385	58.7399	90.4775	-6.39549	470.392	47.7497
27.75	5.49599	58.7838	90.4791	-5.59197	470.295	47.7491
27.7667	5.49431	58.7151	90.3922	-6.28273	470.325	47.7482
27.7833	5.4995	58.7437	90.4426	-6.19576	470.322	47.7448
27.8	5.4998	58.7248	90.4064	-6.05568	470.357	47.745
27.8167	5.49919	58.7296	90.4415	-6.12068	470.3	47.7464
27.8333	5.49782	58.7215	90.3904	-6.93184	470.355	47.745
27.85	5.4998	58.7945	90.5026	-6.53496	470.286	47.7467
27.8667	5.49675	58.756	90.4856	-6.3752	470.252	47.7506
27.8833	5.49446	58.7449	90.4258	-6.34956	470.317	47.7528
27.9	5.49461	58.7493	90.4864	-6.39961	470.257	47.7512
27.9167	5.49553	58.7309	90.4046	-6.61003	470.176	47.7518
27.9333	5.49538	58.7019	90.3698	-5.61821	470.331	47.7512
27.95	5.49767	58.7621	90.4838	-6.76613	470.311	47.7512
27.9667	5.4966	58.7595	90.452	-6.045	470.11	47.7514
27.9833	5.49645	58.7739	90.4879	-6.41502	470.364	47.7499
28	5.49797	58.7492	90.4376	-5.82558	470.362	47.7551
28.0167	5.50148	58.7516	90.4513	-6.49376	470.285	47.7546
28.0333	5.50133	58.7449	90.4249	-5.63362	470.261	47.7554
28.05	5.50133	58.7273	90.4543	-6.32622	470.345	47.7537
28.0667	5.50346	58.7667	90.4759	-6.47713	470.33	47.7499
28.0833	5.5024	58.7649	90.4464	-6.53191	470.25	47.7509
28.1	5.50285	58.7585	90.4298	-5.93178	470.31	47.7531
28.1167	5.50056	58.7438	90.4022	-6.01753	470.368	47.7515
28.1333	5.50087	58.7531	90.4223	-5.74333	470.28	47.7541
28.15	5.50087	58.8102	90.4652	-6.82579	470.36	47.7551
28.1667	5.50301	58.7394	90.4884	-6.3752	470.35	47.7529
28.1833	5.50438	58.7173	90.3758	-7.17796	470.337	47.7547
28.2	5.50499	58.7069	90.3553	-6.33278	470.354	47.752
28.2167	5.50621	58.7455	90.4197	-6.74889	470.347	47.752
28.2333	5.50575	58.7774	90.5566	-7.15355	470.2	47.7515
28.25	5.51048	58.7402	90.4217	-6.31203	470.373	47.7538
28.2667	5.50743	58.7386	90.4365	-8.61153	470.415	47.7544
28.2833	5.50728	58.7109	90.3754	-7.98088	470.283	47.7515
28.3	5.50545	58.8952	90.5573	-7.89085	470.382	47.7572
28.3167	5.50118	58.7341	90.4168	-7.84859	470.419	47.7554
28.3333	5.50255	58.7367	90.3861	-6.19698	470.36	47.7573
28.35	5.50423	58.751	90.4337	-6.8293	470.319	47.756
28.3667	5.50285	58.7736	90.4412	-6.37093	470.307	47.7525
28.3833	5.50407	58.7432	90.3977	-6.05919	470.384	47.7502
28.4	5.50377	58.7423	90.4279	-6.01097	470.305	47.7541
28.4167	5.50362	58.7231	90.3909	-5.83153	470.29	47.7534
28.4333	5.50545	58.6996	90.3577	-5.8036	470.321	47.7511
28.45	5.50682	58.7707	90.4606	-5.54909	470.249	47.7512
28.4667	5.50926	58.7859	90.4966	-5.68855	470.275	47.7538
28.4833	5.50728	58.7067	90.3796	-6.23634	470.248	47.7554
28.5	5.50453	58.6982	90.3707	-6.27922	470.145	47.756
28.5167	5.50285	58.8863	90.6825	-6.63384	470.245	47.7575
28.5333	5.50545	58.7121	90.3812	-5.94368	470.237	47.7575
28.55	5.50453	58.7508	90.4252	-6.99928	470.094	47.7523
28.5667	5.50407	58.7144	90.4205	-5.90492	470.291	47.7546
28.5833	5.50285	58.7367	90.4632	-6.49849	470.285	47.7534
28.6	5.5027	58.7534	90.4751	-5.61699	470.268	47.7547
28.6167	5.5027	58.7167	90.4177	-6.82457	470.264	47.7566
28.6333	5.50331	58.7212	90.4064	-6.11824	470.333	47.7537
28.65	5.50621	58.7248	90.4121	-6.72081	470.351	47.7563
28.6667	5.5053	58.7568	90.4334	-6.81023	470.298	47.7557
28.6833	5.50514	58.7244	90.4246	-6.22261	470.349	47.7557
28.7	5.50758	58.7701	90.4769	-6.99989	470.371	47.7541
28.7167	5.50774	58.7545	90.4569	-7.27226	470.34	47.7575
28.7333	5.51033	58.7986	90.5151	-6.68572	470.403	47.757
28.75	5.51186	58.7476	90.4247	-7.6162	470.371	47.7563
28.7667	5.50652	58.7818	90.405	-6.20476	470.346	47.7552
28.7833	5.51109	58.7403	90.4437	-6.54381	470.43	47.7593
28.8	5.51186	58.7951	90.5642	-7.16011	470.39	47.7557
28.8167	5.51323	58.7777	90.4821	-5.59258	470.254	47.7543
28.8333	5.51353	58.7688	90.4643	-6.54152	470.392	47.7567
28.85	5.51216	58.7673	90.4992	-5.33272	470.381	47.759
28.8667	5.51506	58.7386	90.4186	-6.48247	470.359	47.7602
28.8833	5.51384	58.8136	90.5047	-6.15456	470.39	47.7578
28.9	5.51048	58.8453	90.5888	-5.75401	470.441	47.7607
28.9167	5.51094	58.7566	90.4551	-5.80895	470.349	47.7576
28.9333	5.51781	58.7721	90.4546	-6.35078	470.398	47.7633
28.95	5.51918	58.7438	90.4281	-6.73103	470.374	47.7609
28.9667	5.51979	58.8097	90.5126	-6.23924	470.424	47.7607
28.9833	5.5204	58.8203	90.4752	-5.32845	470.334	47.7616
29	5.52513	58.7936	90.5062	-6.10222	470.349	47.7584
29.0167	5.52376	58.7775	90.4595	-6.00685	470.377	47.7575
29.0333	5.52086	58.7417	90.434	-5.31715	470.359	47.7581
29.05	5.51888	58.7768	90.4351	-6.0807	470.407	47.7604
29.0667	5.51598	58.7571	90.4461	-4.82063	470.422	47.7627
29.0833	5.51613	58.7338	90.4069	-5.64796	470.334	47.7569
29.1	5.51582	58.858	90.5575	-7.81944	470.511	47.7593
29.1167	5.51292	58.7478	90.411	-8.29796	470.487	47.7627
29.1333	5.5146	58.8265	90.6065	-7.63283	470.27	47.7609
29.15	5.51842	58.7719	90.4171	-5.67009	470.462	47.7604
29.1667	5.51979	58.8017	90.4281	-5.62355	470.438	47.7596
29.1833	5.51888	58.736	90.4044	-5.15572	470.405	47.7589
29.2	5.52132	58.774	90.473	-5.13359	470.465	47.7618
29.2167	5.51964	58.7406	90.3858	-4.75395	470.477	47.7596
29.2333	5.51994	58.7699	90.4589	-5.10735	470.47	47.7607
29.25	5.52162	58.7345	90.3759	-6.17607	470.41	47.761
29.2667	5.52361	58.7502	90.4415	-6.62849	470.483	47.7633
29.2833	5.52208	58.7753	90.4858	-5.46379	470.524	47.7636
29.3	5.52544	58.858	90.426	-5.75584	470.384	47.7622
29.3167	5.52773	58.7385	90.4084	-5.96443	470.408	47.7657
29.3333	5.52864	58.7598	90.4078	-6.05629	470.45	47.7641
29.35	5.52757	58.7484	90.4122	-5.65987	470.415	47.7638
29.3667	5.52742	58.762	90.4437	-5.77858	470.472	47.7647
29.3833	5.52345	58.7519	90.4437	-5.09254	470.448	47.7641
29.4	5.5233	58.7673	90.4577	-5.37499	470.265	47.7628
29.4167	5.51674	58.7092	90.3756	-5.12886	470.388	47.7627
29.4333	5.52086	58.8021	90.4873	-5.57533	470.363	47.7587
29.45	5.51689	58.8517	90.3875	-5.65865	470.298	47.7615
29.4667	5.51491	58.7652	90.4426	-5.42381	470.297	47.7612
29.4833	5.51857	58.7453	90.3817	-6.18019	470.323	47.7651
29.5	5.51781	58.7475	90.4519	-6.19225	470.272	47.765
29.5167	5.51674	58.7408	90.4261	-5.66704	470.223	47.7631
29.5333	5.5175	58.8715	90.6374	-6.12251	470.288	47.7599
29.55	5.51811	58.7518	90.4371	-6.43532	470.316	47.7609
29.5667	5.51933	58.7667	90.4124	-5.62004	470.271	47.7609
29.5833	5.52086	58.7376	90.3973	-5.42275	470.291	47.7624
29.6	5.52147	58.7368	90.4211	-6.00746	470.348	47.7602
29.6167	5.51994	58.7579	90.5055	-5.82375	470.313	47.7583
29.6333	5.52071	58.8709	90.5627	-6.26198	470.346	47.7595
29.65	5.51903	58.7432	90.3953	-6.18858	470.355	47.7602
29.6667	5.52177	58.7981	90.4618	-6.27327	470.297	47.7598
29.6833	5.52269	58.735	90.402	-6.48369	470.413	47.7616
29.7	5.52345	58.7504	90.4359	-5.87151	470.434	47.7607
29.7167	5.52177	58.7637	90.4787	-6.03416	470.391	47.759
29.7333	5.51872	58.7336	90.4079	-5.91621	470.475	47.7586
29.75	5.51857	58.765	90.4556	-5.58479	470.458	47.7601
29.7667	5.51765	58.7821	90.4736	-6.29234	470.425	47.7604
29.7833	5.51476	58.775	90.4969	-6.157	470.44	47.7616
29.8	5.51476	58.7385	90.3913	-6.16066	470.521	47.7625
29.8167	5.51643	58.7821	90.4667	-5.54131	470.463	47.7642
29.8333	5.52071	58.7835	90.4406	-5.85304	470.362	47.7621
29.85	5.52055	58.7797	90.4295	-5.15984	470.376	47.7621
29.8667	5.51689	58.7826	90.4607	-6.68266	470.412	47.7624
29.8833	5.51781	58.7682	90.4218	-6.01158	470.308	47.7587
29.9	5.51643	58.7411	90.4023	-6.55159	470.306	47.7622
29.9167	5.51704	58.7551	90.4006	-6.96999	470.284	47.7633
29.9333	5.51338	58.7438	90.3852	-7.15843	470.23	47.7621
29.95	5.51094	58.7476	90.4319	-7.03026	470.312	47.7636
29.9667	5.51247	58.7556	90.4163	-6.67793	470.239	47.7605
29.9833	5.51689	58.7705	90.4415	-5.43587	470.063	47.7619
30	5.51201	58.8334	90.5172	-4.05296	470.264	47.7618
30.0167	5.51231	58.7772	90.4772	-5.9829	470.276	47.7634
30.0333	5.50942	58.8485	90.5415	-5.64018	470.201	47.7607
30.05	5.50621	58.7763	90.4797	-6.48186	470.191	47.7613
30.0667	5.50957	58.74	90.3909	-7.12914	470.229	47.761
30.0833	5.51064	58.7547	90.4272	-9.18785	470.195	47.7613
30.1	5.51308	58.8429	90.5257	-8.87322	470.196	47.7616
30.1167	5.51247	58.8142	90.5126	-7.87895	470.276	47.7625
30.1333	5.51216	58.7728	90.4462	-8.56392	470.292	47.7602
30.15	5.51109	58.7553	90.4464	-8.2682	470.176	47.7593
30.1667	5.51491	58.7789	90.4702	-9.2553	470.189	47.7639
30.1833	5.51415	58.7666	90.4263	-9.7303	470.226	47.7641
30.2	5.51247	58.8332	90.5473	-8.0703	470.189	47.7612
30.2167	5.51247	58.7902	90.44	-8.40233	470.208	47.7622
30.2333	5.51018	58.7548	90.4498	-8.67287	470.169	47.7599
30.25	5.50819	58.7765	90.4466	-8.33199	470.088	47.7604
30.2667	5.50621	58.7849	90.4885	-8.24913	470.2	47.7633
30.2833	5.50285	58.7536	90.429	-7.73109	470.227	47.7624
30.3	5.50148	58.7463	90.4295	-8.09593	470.142	47.7607
30.3167	5.50026	58.8841	90.5798	-8.00423	470.32	47.7586
30.3333	5.50179	58.8577	90.6173	-7.81517	470.262	47.7569
30.35	5.50179	58.8436	90.6687	-7.82356	470.246	47.756
30.3667	5.50407	58.9164	90.6284	-8.70506	470.279	47.756
30.3833	5.50041	58.8392	90.5769	-8.82317	470.294	47.7602
30.4	5.50163	58.7841	90.5175	-7.72759	470.267	47.7576
30.4167	5.50133	58.8163	90.5598	-7.94457	470.248	47.7628
30.4333	5.49995	58.8044	90.5232	-8.63777	470.316	47.7619
30.45	5.49782	58.8165	90.5494	-8.65089	470.36	47.7653
30.4667	5.50056	58.8525	90.5976	-8.08876	470.23	47.7644
30.4833	5.50224	58.7745	90.4765	-7.58095	470.269	47.7596
30.5	5.50041	58.8027	90.5215	-7.91298	470.295	47.7625
30.5167	5.50148	58.83	90.5312	-8.16505	470.185	47.7641
30.5333	5.49858	58.8033	90.5431	-7.98149	470.274	47.7624
30.55	5.49797	58.7884	90.5303	-7.74666	470.231	47.7638
30.5667	5.4995	58.8268	90.5465	-7.57561	470.128	47.7642
30.5833	5.4998	58.8042	90.5276	-7.67693	470.232	47.7647
30.6	5.49812	58.8776	90.6689	-7.11067	470.197	47.7631
30.6167	5.49889	58.8883	90.57	-7.57561	470.24	47.7627
30.6333	5.49629	58.8282	90.6098	-8.08281	470.302	47.7662
30.65	5.4995	58.8235	90.5869	-7.98561	470.307	47.7647
30.6667	5.49965	58.9086	90.704	-7.86415	470.303	47.7644
30.6833	5.50087	58.867	90.6155	-8.15315	470.252	47.7657
30.7	5.49873	58.8169	90.5604	-8.13942	470.336	47.767
30.7167	5.4969	58.8696	90.6345	-8.17589	470.335	47.7659
30.7333	5.4966	58.9275	90.7334	-8.16032	470.222	47.765
30.75	5.50056	58.9938	90.8982	-9.11751	470.284	47.7642
30.7667	5.49934	58.9262	90.8155	-8.46428	470.34	47.7644
30.7833	5.4966	58.903	90.7719	-8.3094	470.231	47.765
30.8	5.49873	58.9422	90.8495	-8.24013	470.339	47.7622
30.8167	5.49904	58.9361	90.8524	-8.83202	470.294	47.7619
30.8333	5.49538	58.9925	90.9576	-8.36006	470.209	47.7636
30.85	5.4995	58.9733	90.9164	-8.60558	470.406	47.761
30.8667	5.49721	58.9346	90.8964	-8.01018	470.328	47.765
30.8833	5.49461	58.9771	90.9399	-8.30879	470.382	47.7631
30.9	5.49568	59.0708	91.1355	-8.58711	470.345	47.7625
30.9167	5.49339	59.0217	91.1288	-8.88512	470.411	47.7627
30.9333	5.49675	59.0539	91.1631	-8.72902	470.312	47.7621
30.95	5.4911	59.0382	91.1559	-8.48702	470.277	47.7612
30.9667	5.49202	59.094	91.3088	-8.54179	470.279	47.7642
30.9833	5.49339	59.1091	91.3722	-8.40584	470.337	47.7665
31	5.4911	59.161	91.4991	-8.52394	470.285	47.7638
31.0167	5.48348	59.213	91.5656	-7.99171	470.237	47.7634
31.0333	5.48439	59.1868	91.6225	-8.17635	470.349	47.7641
31.05	5.48698	59.2033	91.6695	-8.05428	470.225	47.7641
31.0667	5.48637	59.2584	91.7635	-8.11089	470.248	47.7619
31.0833	5.48759	59.3021	91.9003	-8.88985	470.239	47.766
31.1	5.48409	59.4288	92.0976	-8.93929	470.097	47.7663
31.1167	5.48439	59.4996	92.3129	-8.34862	470.239	47.7657
31.1333	5.48088	59.4469	92.3687	-8.29201	470.214	47.7711
31.15	5.47905	59.542	92.624	-8.25157	470.166	47.7711
31.1667	5.47905	59.6433	92.8465	-8.70628	470.288	47.7699
31.1833	5.4789	59.6769	93.0315	-7.92549	470.23	47.7706
31.2	5.47798	59.752	93.2583	-8.69438	470.215	47.7709
31.2167	5.4789	59.8832	93.6295	-8.84453	470.26	47.7729
31.2333	5.47936	59.9448	93.8418	-8.91975	470.238	47.7728
31.25	5.48134	60.1511	94.2867	-9.06929	470.225	47.7752
31.2667	5.48393	60.2061	94.5335	-8.60848	470.166	47.7743
31.2833	5.48882	60.3516	95.0257	-8.95485	470.263	47.776
31.3	5.48668	60.4096	95.2387	-9.38698	470.25	47.7778
31.3167	5.48439	60.6989	95.9737	-8.9489	470.182	47.7821
31.3333	5.48073	60.7606	96.3171	-9.16939	470.21	47.783
31.35	5.48332	60.9916	96.8539	-9.14436	470.266	47.7851
31.3667	5.485	61.2156	97.5047	-9.24217	470.167	47.7885
31.3833	5.48729	61.3297	98.0987	-9.45854	470.228	47.7912
31.4	5.48958	61.6207	98.9764	-9.62059	470.272	47.793
31.4167	5.48973	61.8285	99.6116	-9.43108	470.188	47.7934
31.4333	5.49095	62.1088	100.479	-9.39415	470.326	47.7979
31.45	5.48927	62.4882	101.482	-9.1819	470.278	47.8013
31.4667	5.48775	62.7889	102.462	-8.88924	470.294	47.8042
31.4833	5.49004	63.1258	103.532	-9.67369	470.299	47.8101
31.5	5.49202	63.5325	104.833	-9.01619	470.263	47.813
31.5167	5.49294	63.8708	106.02	-9.61647	470.274	47.8179
31.5333	5.49522	64.3528	107.427	-9.62837	470.263	47.8233
31.55	5.50041	64.7083	108.754	-9.92287	470.323	47.8257
31.5667	5.50514	65.3251	110.401	-9.53835	470.297	47.8284
31.5833	5.50926	65.9423	112.447	-9.44603	470.224	47.8355
31.6	5.51308	66.4111	114.015	-9.52049	470.25	47.8387
31.6167	5.51201	67.1085	116.162	-9.37141	470.264	47.8486
31.6333	5.51872	67.7763	118.154	-9.26598	470.18	47.8544
31.65	5.52284	68.3898	120.373	-8.99483	470.229	47.864
31.6667	5.53001	69.1039	122.684	-9.47456	470.25	47.873
31.6833	5.53322	69.8852	125.281	-9.47166	470.074	47.8815
31.7	5.53581	70.7607	128.047	-9.3322	470.2	47.8904
31.7167	5.54222	71.6366	131	-9.74281	470.185	47.8962
31.7333	5.54939	72.6302	134.234	-8.59779	470.204	47.9073
31.75	5.5555	73.6791	137.458	-9.74159	470.248	47.9179
31.7667	5.56129	74.8966	141.051	-9.11339	470.256	47.9292
31.7833	5.57259	75.9756	144.745	-8.71758	470.22	47.9403
31.8	5.5854	77.1581	148.686	-9.30351	470.199	47.9531
31.8167	5.58998	78.5055	152.691	-9.0342	470.241	47.9653
31.8333	5.59898	79.7939	157.091	-9.08241	470.217	47.9823
31.85	5.61455	81.117	161.626	-9.44298	470.185	47.9983
31.8667	5.62447	82.4944	166.14	-9.45076	470.276	48.0108
31.8833	5.63698	84.2124	171.463	-9.64989	470.254	48.0289
31.9	5.65208	85.8782	176.398	-8.79448	470.166	48.0409
31.9167	5.66795	87.2614	181.694	-8.41072	470.24	48.059
31.9333	5.68504	88.9005	187.256	-8.94478	470.306	48.0734
31.95	5.70396	90.7351	193.083	-9.74876	470.205	48.0901
31.9667	5.72075	92.6463	199.186	-9.37325	470.325	48.1055
31.9833	5.74608	94.4959	205.392	-9.51805	470.322	48.1234
32	5.76744	96.4626	211.903	-9.85375	470.271	48.1438
32.0167	5.79277	98.5891	218.713	-9.50615	470.35	48.1632
32.0333	5.81673	100.615	225.458	-9.48113	470.302	48.1815
32.05	5.84099	102.661	232.47	-10.0748	470.278	48.2043
32.0667	5.86556	104.892	239.523	-9.43291	470.33	48.2256
32.0833	5.8915	107.243	247.255	-10.0199	470.293	48.2467
32.1	5.92308	109.565	255.26	-8.91853	470.311	48.2642
32.1167	5.95833	111.812	262.466	-7.42424	470.237	48.2873
32.1333	5.99587	114.197	270.887	-7.52129	470.288	48.3117
32.15	6.03172	116.444	278.621	-8.89824	470.231	48.334
32.1667	6.07216	119.238	287.199	-9.62898	470.131	48.3578
32.1833	6.11519	121.491	295.404	-9.34044	470.249	48.3767
32.2	6.15578	124.235	303.914	-8.94112	470.277	48.3979
32.2167	6.20277	126.681	312.491	-8.45772	470.133	48.4235
32.2333	6.24916	129.354	321.521	-9.18785	470.193	48.4492
32.25	6.29555	131.974	330.181	-9.93599	470.212	48.4725
32.2667	6.34789	134.637	339.136	-8.92632	470.067	48.4969
32.2833	6.40327	137.399	348.086	-9.11583	470.25	48.5207
32.3	6.46217	139.782	356.968	-8.9399	470.241	48.5427
32.3167	6.51512	142.955	366.303	-8.99712	470.329	48.5661
32.3333	6.58073	145.656	375.233	-9.5771	470.317	48.5923
32.35	6.6497	148.219	384.282	-8.77007	470.29	48.6156
32.3667	6.717	150.784	393.276	-9.49486	470.316	48.6385
32.3833	6.78139	153.397	402.738	-9.11751	470.348	48.6602
32.4	6.84975	156.633	411.585	-8.96446	470.395	48.6802
32.4167	6.92482	158.795	420.706	-9.39659	470.412	48.7038
32.4333	6.99867	161.284	429.775	-8.98048	470.379	48.7273
32.45	7.07909	164.445	438.761	-8.48869	470.476	48.7473
32.4667	7.16057	166.905	447.409	-9.16283	470.446	48.7701
32.4833	7.24358	169.456	456.253	-8.27599	470.368	48.7893
32.5	7.33208	172.047	464.794	-8.27416	470.493	48.8125
32.5167	7.41707	174.162	473.34	-7.0063	470.556	48.8334
32.5333	7.51228	176.898	481.892	-8.41728	470.425	48.8561
32.55	7.60628	179.288	490.055	-8.66692	470.57	48.8781
32.5667	7.70561	182.019	498.339	-8.58238	470.579	48.8947
32.5833	7.80754	184.182	506.3	-8.15788	470.574	48.9115
32.6	7.90871	186.587	513.966	-7.91237	470.614	48.9333
32.6167	8.00591	188.446	521.582	-8.16811	470.563	48.9483
32.6333	8.11455	190.477	528.815	-7.39021	470.625	48.969
32.65	8.22151	193.099	536.104	-7.77473	470.654	48.9835
32.6667	8.32771	194.68	543.137	-8.14964	470.701	49.0005
32.6833	8.43559	197.082	549.734	-7.48024	470.7	49.0177
32.7	8.54881	198.684	556.417	-7.4015	470.636	49.033
32.7167	8.66264	200.625	562.664	-6.92528	470.762	49.0501
32.7333	8.77708	202.476	568.832	-7.07069	470.727	49.06
32.75	8.89427	204.102	575.137	-6.30837	470.698	49.0743
32.7667	9.00871	205.837	580.35	-7.06535	470.782	49.0875
32.7833	9.12911	207.582	585.965	-6.75896	470.806	49.0984
32.8	9.24904	208.574	591.114	-6.19392	470.648	49.1062
32.8167	9.3644	210.218	596.033	-6.22429	470.742	49.1184
32.8333	9.47823	211.144	600.644	-6.20583	470.809	49.1299
32.85	9.59816	212.707	605.186	-5.59258	470.72	49.1402
32.8667	9.71535	214.147	609.643	-6.10878	470.876	49.1523
32.8833	9.83315	215.076	613.485	-5.43755	470.918	49.1624
32.9	9.9511	216.163	617.291	-4.69612	470.968	49.1679
32.9167	10.0712	217.299	621.017	-3.97072	470.997	49.1755
32.9333	10.1859	218.294	624.539	-3.77098	470.987	49.1814
32.95	10.2929	218.999	627.597	-4.05418	471.001	49.1935
32.9667	10.4115	220.337	630.678	-3.64235	471.036	49.1978
[truncated: 1,622 more rows]
