# Supplementary material for: Thermodynamically controlled multiphase separation of heterogeneous liquid crystal colloids
Source: Nat Commun. 2023 Aug 29;14:5277. doi: 10.1038/s41467-023-41054-7 (PMC10465492; doi:10.1038/s41467-023-41054-7)
Supplement: Supplementary file 11 — Source Data [file 41467_2023_41054_MOESM11_ESM.zip › Source data/Supplementary Figure 7_The size-exclusion chromatography/13-1-2022/han-3,5-n2.xlsx]

## Sheet: Sample Details
Administrative Information
Export date	18. tammikuuta 2022 17:50:13
Culture name	fi-FI
Decimal separator	,
Workspace name	Leena
Workspace path	C:\ProgramData\Agilent Technologies\GPC\Workspaces\Leena\
File name	MDS_17_1_2022_Han-0001.sample
Creation date	17. tammikuuta 2022 9:52:29
Created by	gpc-sec
Comments	Collected by Agilent GPC/SEC Software Version 1.1.3131.27789
Software version	Agilent GPC/SEC Software - 1.1.3131.27789
Sample Information
Sample name	han-3,5-n2
Information
Sample type	Sample
Injection date	17. tammikuuta 2022
Vial number	1
Injection number	1
Injection volume (µL)	100
Concentration (mg/mL)	1
dn/dc (mL/g)	0.1
UV extinction coefficient [(mg/mL)-¹][cm-¹]	1
Mark-Houwink K ((10e-5) dL/g)	14.1
Mark-Houwink Alpha	0.7
Mp	100000
Analysed	No
Instrument Conditions
Eluent
Refractive index (RIU)	1
Set flow rate (mL/min)	1
LS Wavelength (nm)	658
Set temperature (°C)	20
Actual temperature (°C)	0
Actual flow rate (mL/min)	0
Column information
Data origin	Collected by Agilent GPC/SEC Software Version 1.1.3131.27789
Instrument name
Collection Parameters
Collected by	gpc-sec
Number of channels	6
Run length (mins)	60.0167
Delay time (secs)	0
Sampling interval (secs)	1
Number of data points	3601
DLS Parameters
Viscosity (cP)	0.0089
Correlator run time (secs)	5
Collection fraction	0
Channel Information
Channel ID	Detector type	Detector name	Detector units	Channel Information
1	RI	RI	mV
2	LS 15°	LS 15°	mV
3	LS 90°	LS 90°	mV
4	VS DP	VS DP	mV
5	VS IP	VS IP	mV
6	UV 280nm	UV 280nm	mV

## Sheet: Raw Data
Collection Parameters
Collected by	gpc-sec
Number of channels	6
Run length (mins)	60.0167
Delay time (secs)	0
Sampling interval (secs)	1
Number of data points	3601
DLS Parameters
Viscosity (cP)	0.0089
Correlator run time (secs)	5
Collection fraction	0
Channel Information
Channel ID	Detector type	Detector name	Detector units	Channel Information
1	RI	RI	mV
2	LS 15°	LS 15°	mV
3	LS 90°	LS 90°	mV
4	VS DP	VS DP	mV
5	VS IP	VS IP	mV
6	UV 280nm	UV 280nm	mV
Raw Data
RT (mins)	Response Trace 1	Response Trace 2	Response Trace 3	Response Trace 4	Response Trace 5	Response Trace 6
0	-0.638199	59.1966	90.313	-11.6335	491.596	47.7488
0.0166667	-0.66185	59.1114	90.3793	-12.1436	491.638	47.7488
0.0333333	-0.693893	59.1979	90.279	-11.9196	487.878	47.7462
0.05	-0.724716	59.3467	90.2975	-12.5622	482.275	47.7467
0.0666667	-0.761185	59.1883	90.5322	-12.9197	477.504	47.7461
0.0833333	-0.787582	59.1892	90.4078	-12.6736	474.331	47.7459
0.1	-0.811539	59.1341	90.3144	-13.6601	472.767	47.7433
0.116667	-0.832901	59.3386	90.5717	-13.7208	472.211	47.7428
0.133333	-0.857468	59.2008	90.3285	-13.16	472.702	47.7372
0.15	-0.874558	59.1557	90.3079	-12.8434	474.041	47.7375
0.166667	-0.892868	60.8921	90.6455	-13.1898	475.751	47.739
0.183333	-0.911179	59.0167	90.2171	-13.3257	477.82	47.7386
0.2	-0.928726	59.3821	90.5251	-13.4097	479.929	47.7341
0.216667	-0.947189	59.7755	90.7172	-13.3346	482.105	47.7319
0.233333	-0.966568	59.257	90.5407	-13.269	482.183	47.7348
0.25	-0.985336	59.1914	90.3152	-13.4812	481.111	47.7363
0.266667	-0.999985	59.2318	90.3059	-14.1012	481.284	47.7343
0.283333	-1.01448	59.1074	90.564	-13.213	482.521	47.7317
0.3	-1.03447	59.6102	90.5782	-13.7214	482.865	47.7322
0.316667	-1.0479	59.2977	90.5535	-13.7357	482.985	47.7316
0.333333	-1.06514	59.0977	90.2749	-13.9175	483.145	47.7316
0.35	-1.08467	59.5356	90.3526	-13.7423	483.806	47.7302
0.366667	-1.1039	59.6668	90.4406	-13.439	484.578	47.7271
0.383333	-1.11809	59.1288	90.3916	-14.1769	485.427	47.7256
0.4	-1.13609	58.9619	90.205	-13.784	485.739	47.7244
0.416667	-1.15013	59.0743	90.3367	-14.0897	485.777	47.7221
0.433333	-1.16402	59.043	90.3382	-14.6978	486.349	47.7221
0.45	-1.18111	59.1515	90.3365	-14.0891	486.895	47.7222
0.466667	-1.19972	59.0884	90.299	-14.4027	487.311	47.7197
0.483333	-1.21437	59.577	91.0639	-14.6429	487.671	47.7226
0.5	-1.23177	59.1816	90.4351	-14.3085	488.153	47.7215
0.516667	-1.2455	59.1752	90.5375	-14.4599	488.541	47.7155
0.533333	-1.25984	59.0269	90.2773	-14.4611	488.91	47.7135
0.55	-1.2748	59.2435	90.5161	-14.3067	489.297	47.7135
0.566667	-1.29097	59.1961	90.2766	-15.261	489.671	47.7116
0.583333	-1.30394	59.0043	90.1676	-14.4849	489.979	47.711
0.6	-1.31905	59.5947	90.6808	-14.7269	490.332	47.7139
0.616667	-1.33049	59.3752	90.4902	-14.7717	490.512	47.7128
0.633333	-1.34056	59.2298	90.5154	-14.6447	490.561	47.7062
0.65	-1.35094	59.2307	90.4438	-14.4367	490.76	47.7032
0.666667	-1.35948	59.1077	90.1557	-14.3955	491.341	47.7049
0.683333	-1.36848	59.0086	90.2647	-13.9574	492.894	47.7026
0.7	-1.37581	59.2291	90.3323	-14.5393	494.426	47.7021
0.716667	-1.38969	59.3005	90.6388	-14.9731	495.292	47.7038
0.733333	-1.40312	59.1048	90.3303	-14.0415	495.427	47.7032
0.75	-1.41579	59.0594	90.3034	-14.6984	495.186	47.7007
0.766667	-1.42906	59.0565	90.2406	-14.7663	494.81	47.7016
0.783333	-1.44264	59.1969	90.4342	-14.7175	494.378	47.6975
0.8	-1.45851	59.3409	90.4936	-15.0387	494.092	47.6983
0.816667	-1.47209	58.9617	90.2801	-14.9499	493.868	47.6952
0.833333	-1.48552	59.0452	90.2575	-15.0774	493.628	47.6945
0.85	-1.49513	59.0615	90.3719	-15.5698	493.254	47.6948
0.866667	-1.50154	59.3601	90.4929	-14.4903	493.171	47.6951
0.883333	-1.51375	59.1306	90.3619	-14.5452	492.965	47.6937
0.9	-1.5226	60.1063	91.0061	-14.898	492.739	47.6928
0.916667	-1.52992	59.2713	90.667	-14.7126	492.639	47.6926
0.933333	-1.54045	59.1103	90.2041	-14.8354	492.479	47.6902
0.95	-1.54961	59.0713	90.2175	-14.5702	492.291	47.6885
0.966667	-1.56166	58.982	90.1283	-14.6375	492.05	47.6888
0.983333	-1.57127	59.2338	90.2985	-14.892	491.928	47.6872
1	-1.57646	59.3234	90.286	-14.2823	491.81	47.685
1.01667	-1.58943	59.0432	90.3487	-14.305	491.692	47.6867
1.03333	-1.59248	59.213	90.4466	-14.5196	491.753	47.6893
1.05	-1.60072	59.1991	90.2734	-14.9105	491.817	47.6858
1.06667	-1.60957	59.1914	90.3985	-14.4379	491.675	47.685
1.08333	-1.61751	60.0053	90.398	-14.6041	491.801	47.6861
1.1	-1.62483	59.1966	90.5674	-14.6619	491.755	47.6841
1.11667	-1.63292	60.0921	91.3728	-15.0506	491.626	47.6804
1.13333	-1.64314	59.4453	90.6257	-14.2495	491.622	47.6746
1.15	-1.6523	59.3505	90.5283	-14.9195	491.627	47.6756
1.16667	-1.65977	59.0308	90.1749	-14.9665	491.699	47.6725
1.18333	-1.6732	59.0128	90.1926	-14.6548	491.696	47.6754
1.2	-1.68037	59.3046	90.4812	-15.221	491.837	47.674
1.21667	-1.68678	59.163	90.227	-14.9284	491.857	47.6702
1.23333	-1.6938	59.1644	90.1704	-14.2429	491.789	47.6696
1.25	-1.70082	59.1151	90.3162	-14.7132	491.847	47.6664
1.26667	-1.7112	58.9408	90.1551	-14.2138	491.52	47.6661
1.28333	-1.71989	59.6314	90.3854	-14.6221	491.286	47.6646
1.3	-1.72752	59.3824	90.5077	-15.1037	491.378	47.6667
1.31667	-1.7347	59.094	90.1878	-14.1988	491.43	47.6653
1.33333	-1.74049	59.5507	90.6741	-15.0549	491.36	47.6666
1.35	-1.7498	60.1231	90.3777	-13.8132	491.412	47.664
1.36667	-1.75972	59.4827	90.6721	-13.2946	491.42	47.6652
1.38333	-1.76598	59.1534	90.1962	-13.1767	491.51	47.664
1.4	-1.77071	59.1265	90.3916	-13.2755	491.381	47.6649
1.41667	-1.7791	59.2733	90.348	-14.2048	491.395	47.6617
1.43333	-1.78673	59.1073	90.3202	-13.4974	491.419	47.6615
1.45	-1.79649	59.38	90.4206	-13.7954	491.303	47.6606
1.46667	-1.79909	59.2275	90.4128	-13.4997	491.24	47.6606
1.48333	-1.80687	59.5722	90.5146	-13.9533	491.293	47.6595
1.5	-1.8148	59.1294	90.3436	-13.6869	491.259	47.6572
1.51667	-1.82137	59.1474	90.193	-13.9909	491.435	47.6565
1.53333	-1.83113	59.2524	90.4614	-14.094	491.4	47.6572
1.55	-1.83098	59.0707	90.2587	-14.0821	491.255	47.6603
1.56667	-1.83678	59.0858	90.2636	-13.5587	491.426	47.6575
1.58333	-1.84471	59.1341	90.241	-13.8358	491.469	47.6585
1.6	-1.8502	59.7183	90.9164	-13.6404	491.451	47.6524
1.61667	-1.85478	59.1377	90.3353	-14.1959	491.442	47.6534
1.63333	-1.86623	59.696	90.3121	-13.7589	491.477	47.6539
1.65	-1.87233	59.1526	90.499	-13.917	491.442	47.6557
1.66667	-1.87935	58.9899	90.2456	-13.0581	491.484	47.6569
1.68333	-1.88545	59.0936	90.5506	-13.5337	491.598	47.6519
1.7	-1.88377	59.6462	90.4865	-13.3489	491.538	47.6502
1.71667	-1.89369	59.1746	90.3504	-13.4509	491.322	47.6516
1.73333	-1.90392	60.6672	90.3404	-14.3884	491.33	47.6507
1.75	-1.90895	59.1773	90.3385	-12.909	491.306	47.6473
1.76667	-1.91628	59.3308	90.465	-13.5993	491.271	47.6499
1.78333	-1.9175	58.9867	90.2451	-13.3965	491.467	47.6496
1.8	-1.92085	59.3703	90.4397	-13.216	491.412	47.6487
1.81667	-1.92299	59.0702	90.2715	-14.2107	491.407	47.6466
1.83333	-1.93382	59.2431	90.2725	-14.172	491.419	47.6443
1.85	-1.93779	59.1196	90.4104	-14.1541	491.406	47.6461
1.86667	-1.94481	59.1637	90.6275	-15.2003	491.389	47.644
1.88333	-1.95	59.6967	90.4604	-14.6554	491.427	47.646
1.9	-1.95274	59.071	90.3046	-14.3176	491.513	47.647
1.91667	-1.95641	59.3008	90.5067	-14.0505	491.486	47.6479
1.93333	-1.9593	59.2698	90.6045	-13.8859	491.469	47.6475
1.95	-1.9619	59.1117	90.2262	-14.0582	491.688	47.6498
1.96667	-1.96144	61.0639	90.6907	-14.5666	491.726	47.6447
1.98333	-1.96846	59.1842	90.4786	-13.9896	491.429	47.6469
2	-1.9738	59.3081	90.2972	-14.0809	491.46	47.6421
2.01667	-1.97487	59.1946	90.2325	-13.8895	491.496	47.6409
2.03333	-1.97762	62.6911	90.6545	-13.9568	491.565	47.6429
2.05	-1.9799	59.0748	90.3324	-13.8639	491.525	47.6392
2.06667	-1.98174	60.0907	90.8012	-14.0635	491.514	47.6414
2.08333	-1.98174	59.2191	90.3545	-13.9408	491.58	47.6409
2.1	-1.98189	58.9733	90.2015	-13.5497	491.643	47.6386
2.11667	-1.98402	59.0337	90.2177	-14.181	491.647	47.6388
2.13333	-1.99333	59.9188	90.6295	-14.1578	491.59	47.6344
2.15	-1.99287	59.1784	90.2424	-13.4043	491.521	47.6337
2.16667	-1.99715	59.1158	90.4168	-13.8663	491.496	47.631
2.18333	-2.0002	59.1471	90.3593	-13.7763	491.406	47.6322
2.2	-2.00401	59.0936	90.3005	-14.1804	491.204	47.6336
2.21667	-2.0089	58.9822	90.2117	-13.6964	491.475	47.6318
2.23333	-2.01241	59.0353	90.3068	-14.7341	491.41	47.6284
2.25	-2.01653	59.2893	90.5615	-14.9731	491.317	47.6319
2.26667	-2.01851	59.3282	90.4914	-14.6304	491.285	47.6316
2.28333	-2.02217	59.0781	90.351	-14.4033	491.398	47.6284
2.3	-2.02415	59.0185	90.155	-14.1213	491.418	47.6312
2.31667	-2.0237	59.1364	90.3744	-14.1834	491.277	47.6316
2.33333	-2.02614	59.0824	90.2065	-14.6435	491.247	47.6293
2.35	-2.02446	59.161	90.2825	-14.5296	491.236	47.6286
2.36667	-2.02843	59.3743	90.5605	-13.6875	491.14	47.6305
2.38333	-2.02553	59.0769	90.1919	-14.504	491.141	47.6304
2.4	-2.03178	59.1691	90.2544	-14.5499	491.144	47.6244
2.41667	-2.03407	59.1157	90.3289	-13.9497	491.085	47.624
2.43333	-2.03728	60.3843	90.404	-13.8174	491.287	47.6263
2.45	-2.04033	59.2786	90.4679	-13.6385	491.321	47.6258
2.46667	-2.04552	58.9971	90.2879	-13.8502	491.276	47.6202
2.48333	-2.04643	59.2599	90.3344	-13.4925	491.246	47.6197
2.5	-2.04643	59.7289	90.3237	-13.7286	491.316	47.618
2.51667	-2.05177	59.177	90.3982	-14.1375	491.409	47.6197
2.53333	-2.05193	59.5322	90.5137	-13.9855	491.506	47.6211
2.55	-2.05132	59.67	90.6953	-13.7244	491.61	47.6203
2.56667	-2.05757	59.1105	90.3117	-13.3143	491.624	47.6196
2.58333	-2.0591	59.2841	90.5261	-14.0588	491.54	47.6182
2.6	-2.0623	59.3055	90.3046	-14.6572	491.667	47.6215
2.61667	-2.06444	59.557	90.4426	-14.1273	491.604	47.6218
2.63333	-2.06749	58.9498	90.2047	-13.0503	491.317	47.6189
2.65	-2.07207	59.2869	90.2706	-13.4652	491.359	47.6194
2.66667	-2.07588	59.0337	90.2921	-13.9628	491.435	47.6203
2.68333	-2.0829	59.0167	90.1644	-13.9796	491.336	47.6179
2.7	-2.08397	59.3206	90.3248	-14.0253	491.187	47.6185
2.71667	-2.08458	59.0723	90.3281	-13.8061	491.129	47.6156
2.73333	-2.08504	63.2815	91.2928	-13.9271	491.164	47.6164
2.75	-2.09007	59.8438	90.3835	-13.9921	491.069	47.6098
2.76667	-2.09587	59.0939	90.2718	-13.9175	491.093	47.6057
2.78333	-2.09969	59.2185	90.4339	-13.1207	491.189	47.6096
2.8	-2.10716	59.0972	90.2529	-13.7542	491.213	47.6063
2.81667	-2.10732	59.1253	90.4247	-13.0604	491.255	47.6034
2.83333	-2.1093	58.9195	90.1165	-13.4908	491.259	47.6037
2.85	-2.11555	59.2806	90.2277	-13.8639	491.137	47.6069
2.86667	-2.12105	77.1128	90.8334	-13.5027	491.441	47.6032
2.88333	-2.12517	59.2837	90.5328	-14.0791	491.562	47.6041
2.9	-2.12257	60.1081	90.7627	-13.6738	491.592	47.6041
2.91667	-2.12593	59.1508	90.4334	-14.0099	491.639	47.6034
2.93333	-2.1299	59.7721	90.3118	-13.6672	491.724	47.6009
2.95	-2.13676	59.0792	90.3571	-14.3217	491.682	47.5979
2.96667	-2.1418	59.1618	90.2566	-14.6769	491.646	47.6003
2.98333	-2.14546	63.7356	90.2961	-14.8582	491.562	47.5962
3	-2.15202	59.2512	90.3817	-15.3551	491.464	47.5967
3.01667	-2.15828	59.435	90.5058	-13.8264	491.412	47.593
3.03333	-2.16225	59.2022	90.4104	-14.5887	491.399	47.5932
3.05	-2.16393	58.9614	90.1786	-14.2281	491.334	47.593
3.06667	-2.17155	59.6738	90.304	-14.3443	491.262	47.5924
3.08333	-2.17567	59.2231	90.1971	-14.4009	491.317	47.5944
3.1	-2.18391	58.9591	90.189	-14.6006	491.164	47.5944
3.11667	-2.1859	59.0974	90.3988	-14.2417	491.063	47.5921
3.13333	-2.19368	63.5154	90.4995	-13.626	491.076	47.5936
3.15	-2.19505	59.0684	90.3184	-13.8216	491.069	47.5918
3.16667	-2.19963	59.2806	90.6857	-14.7276	491.078	47.5884
3.18333	-2.20299	59.2516	90.3475	-14.327	491.142	47.5877
3.2	-2.20955	59.6018	90.3661	-13.5075	491.264	47.5883
3.21667	-2.21962	59.2033	90.3597	-13.359	491.372	47.5852
3.23333	-2.2213	61.5821	90.4928	-13.5491	491.397	47.5851
3.25	-2.22206	59.0647	90.1786	-13.7823	491.453	47.5854
3.26667	-2.22862	59.363	90.3558	-13.6272	491.469	47.5842
3.28333	-2.23564	59.0228	90.2157	-13.6904	491.384	47.5855
3.3	-2.24434	59.7973	90.6506	-12.754	491.569	47.581
3.31667	-2.24525	59.3716	90.5305	-13.343	491.648	47.5834
3.33333	-2.25319	59.0015	90.1815	-12.5507	491.56	47.586
3.35	-2.25746	59.1024	90.3098	-12.152	491.609	47.5829
3.36667	-2.2654	60.1887	90.2908	-13.5897	491.501	47.5855
3.38333	-2.27119	59.3887	90.2747	-13.495	491.536	47.5814
3.4	-2.27547	58.9915	90.1559	-13.8889	491.466	47.5791
3.41667	-2.27745	58.9274	90.193	-14.1525	491.429	47.5781
3.43333	-2.28004	58.9756	90.153	-13.3089	491.269	47.5755
3.45	-2.28691	59.1143	90.3156	-13.2333	491.269	47.5747
3.46667	-2.29027	59.1537	90.239	-13.2774	491.374	47.5739
3.48333	-2.29759	59.0095	90.2749	-14.1166	491.294	47.5718
3.5	-2.30797	59.9722	90.3079	-14.4743	491.058	47.57
3.51667	-2.3127	59.1554	90.4263	-14.4605	491.137	47.5689
3.53333	-2.32048	59.035	90.2428	-14.0832	491.091	47.5686
3.55	-2.32857	74.4192	90.8901	-14.2942	490.955	47.5649
3.56667	-2.33162	59.4152	90.543	-15.2396	490.988	47.5655
3.58333	-2.33696	59.1364	90.2226	-14.963	490.997	47.5695
3.6	-2.34398	59.3101	90.4986	-14.6609	491.053	47.5655
3.61667	-2.35237	59.1721	90.5042	-14.8074	491.146	47.5599
3.63333	-2.35588	59.1772	90.2978	-15.1138	491.204	47.5579
3.65	-2.35847	59.6452	90.5053	-14.7472	491.243	47.5553
3.66667	-2.3629	59.3305	90.5724	-15.0292	491.148	47.5582
3.68333	-2.36763	59.2027	90.5038	-14.6543	491.191	47.5575
3.7	-2.38029	61.0944	90.7047	-14.631	491.208	47.5535
3.71667	-2.38915	59.1663	90.2267	-15.0399	491.183	47.5561
3.73333	-2.39189	59.04	90.1603	-15.1447	491.29	47.5549
3.75	-2.39693	59.0736	90.3553	-15.4304	491.321	47.5552
3.76667	-2.40791	58.9434	90.1814	-14.8325	491.304	47.5533
3.78333	-2.41386	59.34	90.2296	-15.1221	491.567	47.5567
3.8	-2.41844	59.7785	90.409	-15.335	491.51	47.5527
3.81667	-2.42287	59.6778	90.5071	-15.0143	491.576	47.5568
3.83333	-2.43004	59.0662	90.331	-15.615	491.547	47.5494
3.85	-2.43919	59.7399	90.288	-14.6453	491.513	47.5497
3.86667	-2.44759	59.3116	90.489	-15.0793	491.484	47.5478
3.88333	-2.45461	59.2956	90.4585	-15.754	491.434	47.5504
3.9	-2.45796	59.0583	90.2462	-15.7432	491.537	47.5488
3.91667	-2.46544	59.3526	90.6565	-16.2225	491.444	47.5466
3.93333	-2.46956	59.6107	90.4173	-15.6734	491.328	47.5433
3.95	-2.47261	59.2133	90.3043	-15.4739	491.42	47.5439
3.96667	-2.48222	58.9727	90.1724	-15.8392	491.43	47.5433
3.98333	-2.49413	59.1438	90.2157	-15.1109	491.189	47.5394
4	-2.50465	59.1436	90.232	-15.9393	491.367	47.5411
4.01667	-2.51274	59.0423	90.2413	-15.3916	491.384	47.5396
4.03333	-2.51854	59.1598	90.4151	-15.5126	491.47	47.543
4.05	-2.52647	59.1277	90.3843	-15.8654	491.456	47.5448
4.06667	-2.528	59.1125	90.3147	-15.357	491.479	47.5436
4.08333	-2.53807	59.2954	90.3629	-14.8927	491.472	47.5419
4.1	-2.5457	59.237	90.7282	-14.231	491.484	47.5402
4.11667	-2.55211	58.8609	90.1159	-15.3611	491.438	47.5369
4.13333	-2.55837	58.9451	90.2207	-14.4057	491.349	47.5385
4.15	-2.56523	58.9455	90.2793	-15.1186	491.318	47.5399
4.16667	-2.57317	60.5401	90.6104	-15.599	491.495	47.5411
4.18333	-2.57988	59.0196	90.2795	-15.4279	491.448	47.5385
4.2	-2.58507	59.414	90.4166	-14.8998	491.208	47.5364
4.21667	-2.59178	59.8832	90.4453	-15.0233	491.3	47.5338
4.23333	-2.59636	58.9607	90.2566	-15.3028	491.298	47.5335
4.25	-2.60628	59.2245	90.4496	-15.4321	491.209	47.5321
4.26667	-2.61299	58.9358	90.1209	-15.4089	491.189	47.53
4.28333	-2.62093	58.9523	90.2665	-15.4052	491.3	47.5283
4.3	-2.6252	58.9057	90.1588	-15.6181	491.38	47.526
4.31667	-2.63542	60.059	90.3977	-16.3088	491.338	47.5291
4.33333	-2.64198	59.284	90.6428	-15.7856	491.446	47.528
4.35	-2.65007	59.7614	90.2352	-15.8619	491.543	47.5285
4.36667	-2.65083	59.042	90.2372	-15.8619	491.386	47.5246
4.38333	-2.65587	64.1956	90.4841	-15.2963	491.353	47.5254
4.4	-2.6635	59.4675	90.3051	-15.3176	491.294	47.5263
4.41667	-2.66655	59.8954	90.4253	-14.8748	491.192	47.5266
4.43333	-2.6725	59.3339	90.3959	-15.5793	491.316	47.5279
4.45	-2.67723	59.1357	90.3326	-15.7481	491.217	47.5291
4.46667	-2.68028	59.3057	90.1817	-16.487	491.254	47.5326
4.48333	-2.69035	63.6489	90.5315	-15.9101	491.329	47.533
4.5	-2.6989	59.0559	90.2407	-15.9066	491.25	47.5253
4.51667	-2.70729	59.1074	90.3866	-15.503	491.205	47.5234
4.53333	-2.71156	59.0142	90.3799	-16.8388	491.187	47.5254
4.55	-2.72011	59.148	90.3584	-16.6969	491.308	47.5213
4.56667	-2.7256	59.7527	90.779	-16.5998	491.331	47.521
4.58333	-2.73521	59.1259	90.3039	-15.5006	491.257	47.5217
4.6	-2.7404	60.6529	90.3204	-15.3796	491.334	47.5201
4.61667	-2.74666	58.9657	90.2232	-15.1144	491.375	47.5181
4.63333	-2.75093	63.4586	90.6387	-15.8326	491.217	47.5144
4.65	-2.75703	58.9942	90.3478	-16.2278	491.36	47.5144
4.66667	-2.75856	58.9799	90.3158	-15.3069	491.408	47.5179
4.68333	-2.7697	59.1512	90.5438	-15.7343	491.459	47.5178
4.7	-2.77992	59.0769	90.3968	-15.366	491.445	47.5172
4.71667	-2.78694	60.102	90.2174	-15.5471	491.489	47.5132
4.73333	-2.79213	59.2715	90.4699	-15.5955	491.524	47.517
4.75	-2.80327	59.0168	90.283	-15.7301	491.487	47.5169
4.76667	-2.80617	59.5504	90.5184	-15.413	491.448	47.515
4.78333	-2.81563	59.1763	90.472	-15.4786	491.421	47.5158
4.8	-2.83043	59.1151	90.3373	-15.3039	491.321	47.5147
4.81667	-2.83852	59.2406	90.223	-15.5573	491.366	47.5134
4.83333	-2.84035	58.8828	90.1388	-15.6205	491.323	47.5076
4.85	-2.84248	59.0746	90.201	-15.8636	491.213	47.5108
4.86667	-2.85301	58.9042	90.1255	-15.6347	491.331	47.5089
4.88333	-2.86156	59.0543	90.1403	-15.6609	491.326	47.5101
4.9	-2.86827	74.2957	90.5529	-15.8057	491.286	47.5106
4.91667	-2.87437	59.2941	90.4327	-16.4483	491.325	47.5086
4.93333	-2.87788	59.1338	90.194	-16.074	491.443	47.505
4.95	-2.88551	58.9156	90.1716	-16.0079	491.34	47.5018
4.96667	-2.89192	58.9979	90.2303	-16.6868	491.207	47.5076
4.98333	-2.89803	59.0211	90.2117	-16.5443	491.349	47.5044
5	-2.9081	59.3613	90.4653	-15.0852	491.475	47.5047
5.01667	-2.91069	59.4891	90.4385	-15.5959	491.452	47.5013
5.03333	-2.91435	59.1514	90.2021	-15.4446	491.517	47.5031
5.05	-2.92244	59.5939	90.5706	-15.3117	491.522	47.5027
5.06667	-2.92992	64.7453	90.5447	-15.2657	491.376	47.5022
5.08333	-2.9377	59.1273	90.2618	-15.5274	491.513	47.5015
5.1	-2.94334	59.0281	90.2723	-15.4833	491.488	47.5005
5.11667	-2.94456	59.2193	90.2876	-15.9327	491.386	47.5002
5.13333	-2.95494	59.1398	90.3213	-15.6365	491.534	47.4996
5.15	-2.96135	59.0844	90.2966	-15.6556	491.517	47.4957
5.16667	-2.96822	58.9849	90.2442	-15.7104	491.49	47.4992
5.18333	-2.97203	59.0842	90.1086	-15.6103	491.433	47.4996
5.2	-2.97951	58.9111	90.1696	-15.8035	491.47	47.4938
5.21667	-2.98271	59.0498	90.3581	-15.8929	491.307	47.4953
5.23333	-2.98485	59.3386	90.3767	-14.8307	491.122	47.497
5.25	-2.99034	59.1138	90.2061	-15.866	491.137	47.4957
5.26667	-2.99934	59.036	90.2038	-16.2684	491.12	47.4969
5.28333	-3.01262	59.4642	90.4787	-16.2058	491.049	47.4961
5.3	-3.02147	58.97	90.3759	-15.6431	491.188	47.4928
5.31667	-3.02391	59.3641	90.5003	-16.3381	491.269	47.4961
5.33333	-3.02834	58.8508	90.084	-15.7021	491.304	47.492
5.35	-3.03581	59.018	90.2482	-15.9817	491.403	47.4885
5.36667	-3.03993	58.9797	90.3008	-15.6734	491.388	47.4865
5.38333	-3.04298	61.4175	90.406	-15.77	491.374	47.4863
5.4	-3.04848	59.1026	90.2511	-15.7063	491.345	47.487
5.41667	-3.05565	58.9336	90.2044	-15.4183	491.31	47.4856
5.43333	-3.06068	59.1409	90.6242	-15.8767	491.216	47.4863
5.45	-3.06252	59.2715	90.4038	-15.4232	491.178	47.4844
5.46667	-3.06847	59.4088	90.3298	-15.7175	491.271	47.4822
5.48333	-3.07106	59.974	90.4655	-16.2547	491.281	47.4821
5.5	-3.07869	58.9339	90.1276	-15.6228	491.243	47.4818
5.51667	-3.08403	59.1969	90.4147	-16.1002	491.444	47.4793
5.53333	-3.09044	59.1557	90.2818	-15.9518	491.531	47.4827
5.55	-3.09425	58.9767	90.1989	-16.6218	491.424	47.4805
5.56667	-3.09578	59.2645	90.6702	-16.1956	491.472	47.4815
5.58333	-3.09883	58.986	90.2393	-15.5978	491.459	47.4763
5.6	-3.10539	58.9518	90.2639	-16.7762	491.327	47.4758
5.61667	-3.10585	61.2414	90.8723	-16.0574	491.259	47.4737
5.63333	-3.11195	58.9379	90.0909	-15.7938	491.198	47.4773
5.65	-3.11958	59.0301	90.0959	-15.9823	491.183	47.4763
5.66667	-3.12309	58.9269	90.2586	-15.6597	491.04	47.4761
5.68333	-3.12706	59.5719	90.413	-16.0793	491.002	47.4767
5.7	-3.13332	58.9452	90.182	-14.979	490.976	47.4741
5.71667	-3.13255	59.1401	90.2548	-14.9755	490.928	47.4723
5.73333	-3.13759	60.3165	90.3463	-16.1784	491.005	47.4706
5.75	-3.14018	59.2483	90.1463	-16.0471	491.03	47.469
5.76667	-3.14537	59.1119	90.1817	-16.6367	490.93	47.4645
5.78333	-3.153	59.9668	90.5163	-16.5282	491.13	47.4671
5.8	-3.15697	59.081	90.1951	-16.5998	491.186	47.4699
5.81667	-3.16124	59.2323	90.2639	-16.195	491.284	47.4703
5.83333	-3.16338	58.8949	90.1406	-16.2254	491.259	47.4682
5.85	-3.16368	59.0992	90.266	-17.0695	491.24	47.4676
5.86667	-3.16856	58.8961	90.1189	-16.4668	491.252	47.4647
5.88333	-3.17253	59.2504	90.4479	-16.5861	491.238	47.4619
5.9	-3.17711	58.9214	90.1011	-16.7315	491.366	47.4621
5.91667	-3.18031	59.1596	90.3317	-16.375	491.381	47.4628
5.93333	-3.18748	59.7825	90.5155	-15.9232	491.304	47.4647
5.95	-3.19527	58.986	90.2071	-16.0896	491.438	47.4618
5.96667	-3.20198	59.1297	90.537	-15.9083	491.586	47.461
5.98333	-3.20152	58.942	90.3614	-16.679	491.479	47.4601
6	-3.19862	58.9391	90.1862	-16.13	491.506	47.4586
6.01667	-3.20045	64.3453	90.357	-17.5933	491.428	47.456
6.03333	-3.20473	59.024	90.3039	-15.7969	491.473	47.456
6.05	-3.20854	58.9787	90.1124	-15.1949	491.491	47.4549
6.06667	-3.21083	58.9195	90.1782	-14.7836	491.498	47.454
6.08333	-3.21541	58.9988	90.3559	-17.0319	491.509	47.4522
6.1	-3.21983	58.9306	90.2203	-15.1061	491.612	47.4493
6.11667	-3.21831	59.2698	90.5618	-15.6216	491.722	47.4499
6.13333	-3.21892	59.4563	90.6219	-15.5531	491.63	47.449
6.15	-3.218	59.1241	90.1827	-15.5024	491.325	47.4476
6.16667	-3.22136	58.9819	90.3118	-14.603	491.417	47.4509
6.18333	-3.22411	59.1311	90.3388	-14.3436	491.47	47.4529
6.2	-3.22807	59.2899	90.2399	-16.4007	491.321	47.4506
6.21667	-3.22792	58.9753	90.2639	-16.7065	491.315	47.4456
6.23333	-3.23357	59.0824	90.324	-17.7699	491.357	47.4464
6.25	-3.2354	60.0488	90.6368	-15.6931	491.254	47.4494
6.26667	-3.23662	58.9712	90.2766	-17.1821	491.242	47.4455
6.28333	-3.2354	59.1586	90.3262	-15.5662	491.243	47.4451
6.3	-3.23814	58.9878	90.1287	-18.0166	491.333	47.4404
6.31667	-3.23967	62.5436	90.2766	-15.6974	491.372	47.4381
6.33333	-3.24257	59.0133	90.2216	-16.0036	491.542	47.4371
6.35	-3.24821	59.105	90.3468	-16.8488	491.63	47.4377
6.36667	-3.25188	59.1407	90.3513	-17.0712	491.468	47.4395
6.38333	-3.25233	59.0397	90.3126	-17.6786	491.477	47.439
6.4	-3.25249	59.0478	90.4116	-16.2118	491.428	47.4374
6.41667	-3.25707	59.0128	90.2668	-18.0582	491.336	47.4355
6.43333	-3.25874	59.1128	90.2831	-16.195	491.39	47.4363
6.45	-3.25874	60.2988	90.1597	-16.1868	491.376	47.4354
6.46667	-3.26042	59.1006	90.3605	-16.4877	491.363	47.4317
6.48333	-3.25508	59.1595	90.2171	-16.1718	491.386	47.4329
6.5	-3.25737	59.1015	90.202	-15.9083	491.419	47.436
6.51667	-3.26332	59.0183	90.3712	-14.5387	491.292	47.431
6.53333	-3.26469	59.1224	90.4748	-15.3933	491.123	47.432
6.55	-3.26347	59.0238	90.2349	-15.5518	491.294	47.4369
6.56667	-3.26439	59.118	90.4107	-16.2368	491.3	47.4349
6.58333	-3.26225	65.2784	90.2721	-15.922	491.187	47.4317
6.6	-3.26256	59.5254	90.4604	-15.2335	491.274	47.4311
6.61667	-3.26103	59.0427	90.3323	-16.0358	491.425	47.4278
6.63333	-3.26347	62.2811	90.3178	-15.5972	491.376	47.4261
6.65	-3.26225	59.0005	90.1382	-15.27	491.442	47.4262
6.66667	-3.25783	59.4898	90.4107	-13.9993	491.457	47.4268
6.68333	-3.2618	58.9924	90.3846	-14.6906	491.441	47.4241
6.7	-3.25966	59.1338	90.2401	-14.8467	491.517	47.4189
6.71667	-3.26241	59.2551	90.2218	-15.8379	491.526	47.4177
6.73333	-3.26408	59.271	90.274	-15.987	491.505	47.4155
6.75	-3.26637	59.1331	90.371	-15.3432	491.567	47.4183
6.76667	-3.26759	59.0362	90.2886	-15.584	491.536	47.4191
6.78333	-3.26607	59.0363	90.4173	-15.5424	491.502	47.4178
6.8	-3.26241	59.0347	90.2931	-16.8031	491.427	47.4175
6.81667	-3.26561	59.2162	90.3411	-14.3282	491.545	47.4187
6.83333	-3.26164	58.9664	90.2418	-15.1168	491.585	47.4157
6.85	-3.26042	58.8668	90.1258	-15.3529	491.458	47.4174
6.86667	-3.26363	59.1	90.2457	-15.7659	491.631	47.4192
6.88333	-3.25951	58.9442	90.1501	-14.5452	491.509	47.4177
6.9	-3.25676	59.0913	90.2628	-13.793	491.385	47.4183
6.91667	-3.25279	58.9484	90.2543	-15.2419	491.372	47.4183
6.93333	-3.24944	59.369	90.3628	-14.6227	491.393	47.4184
6.95	-3.25188	60.3454	90.2996	-15.2169	491.314	47.416
6.96667	-3.25142	59.0736	90.2157	-14.4981	491.258	47.416
6.98333	-3.24684	59.0113	90.1473	-15.115	491.22	47.4123
7	-3.24699	59.4245	90.2987	-15.3236	491.221	47.4111
7.01667	-3.2473	59.3041	90.3646	-13.5546	491.095	47.4126
7.03333	-3.2473	58.9765	90.3001	-15.7862	491.099	47.4107
7.05	-3.24196	63.4924	90.6039	-13.7864	491.095	47.4104
7.06667	-3.23677	59.5907	90.3202	-15.7516	491.06	47.4142
7.08333	-3.23463	58.8776	90.209	-14.4546	491.317	47.4107
7.1	-3.23204	59.0125	90.2015	-14.4027	491.388	47.4091
7.11667	-3.23586	59.9574	90.406	-14.5321	491.398	47.4064
7.13333	-3.23494	58.9021	90.1922	-15.1853	491.544	47.4056
7.15	-3.23463	59.1027	90.405	-15.4368	491.535	47.4026
7.16667	-3.23708	59.1723	90.2993	-14.5374	491.526	47.4081
7.18333	-3.23128	59.6307	90.2833	-14.2757	491.385	47.4079
7.2	-3.23067	59.3369	90.4641	-14.7181	491.396	47.4097
7.21667	-3.22975	59.0704	90.3896	-15.832	491.418	47.4075
7.23333	-3.22792	58.9976	90.2522	-14.6763	491.325	47.4072
7.25	-3.22502	59.6572	90.3693	-14.4755	491.293	47.4087
7.26667	-3.22517	60.164	90.3123	-14.8391	491.286	47.4111
7.28333	-3.22472	58.987	90.2045	-14.5077	491.074	47.4075
7.3	-3.22258	59.2291	90.527	-14.2519	491.286	47.4055
7.31667	-3.21922	58.984	90.1598	-14.0128	491.254	47.4046
7.33333	-3.21678	59.1018	90.3257	-15.1644	491.302	47.4064
7.35	-3.21404	59.1926	90.4253	-15.0584	491.246	47.4047
7.36667	-3.20976	59.2938	90.1716	-14.7311	491.255	47.4024
7.38333	-3.20885	58.8953	90.1508	-14.1785	491.235	47.4035
7.4	-3.2061	59.1764	90.328	-14.2657	491.272	47.4047
7.41667	-3.20335	59.1203	90.2741	-14.4587	491.16	47.4044
7.43333	-3.20488	59.2226	90.3478	-13.9658	491.091	47.405
7.45	-3.20366	59.8286	90.3039	-14.6149	491.044	47.4029
7.46667	-3.1974	59.519	90.1115	-15.3307	491.199	47.4038
7.48333	-3.19527	59.181	90.2277	-13.9371	491.175	47.4029
7.5	-3.19435	59.1215	90.2357	-14.8801	491.045	47.3989
7.51667	-3.1974	59.1569	90.3396	-14.7961	491.237	47.3991
7.53333	-3.19344	59.2255	90.3341	-14.6619	491.288	47.4015
7.55	-3.19099	59.2748	90.4647	-14.3121	491.242	47.3992
7.56667	-3.19328	59.2059	90.4478	-14.3836	491.22	47.4052
7.58333	-3.19389	59.0687	90.3884	-14.6763	491.318	47.3972
7.6	-3.19389	59.2022	90.3751	-14.6703	491.323	47.398
7.61667	-3.18886	59.7485	90.7018	-14.8908	491.181	47.3959
7.63333	-3.18764	58.859	90.1144	-15.0524	491.187	47.3949
7.65	-3.18077	59.4378	90.3216	-15.1037	491.256	47.3924
7.66667	-3.1765	59.1209	90.2134	-14.8473	491.251	47.3934
7.68333	-3.1768	59.0749	90.554	-14.398	491.344	47.3963
7.7	-3.17543	58.9962	90.2296	-13.6929	491.48	47.3919
7.71667	-3.17375	59.0075	90.18	-14.7573	491.491	47.3891
7.73333	-3.17528	59.0733	90.3037	-14.2663	491.643	47.3924
7.75	-3.1704	58.9729	90.1586	-14.4183	491.618	47.3907
7.76667	-3.17055	59.5327	90.4548	-14.845	491.503	47.3898
7.78333	-3.17284	58.8989	90.189	-15.1769	491.49	47.3876
7.8	-3.16887	69.9757	90.7079	-15.6562	491.405	47.3882
7.81667	-3.16475	59.1903	90.1785	-15.6461	491.39	47.3867
7.83333	-3.16216	59.008	90.158	-15.649	491.324	47.3879
7.85	-3.16414	58.8845	90.288	-14.9171	491.445	47.3898
7.86667	-3.16261	59.0348	90.2032	-15.5054	491.455	47.3879
7.88333	-3.15849	60.2766	90.7855	-14.8783	491.382	47.3809
7.9	-3.15544	59.414	90.4751	-15.4798	491.408	47.3788
7.91667	-3.14751	59.0871	90.214	-15.8945	491.483	47.3753
7.93333	-3.15025	59.1854	90.4336	-15.761	491.388	47.3768
7.95	-3.15147	59.8391	90.7081	-15.8154	491.524	47.375
7.96667	-3.14903	59.0118	90.1263	-15.5174	491.52	47.3818
7.98333	-3.14552	60.6052	90.4563	-15.6258	491.63	47.3805
8	-3.1469	59.2443	90.3555	-15.0101	491.633	47.3777
8.01667	-3.1498	59.1209	90.4202	-16.7744	491.662	47.3742
8.03333	-3.14903	59.3105	90.3658	-15.19	491.6	47.3713
8.05	-3.14934	58.9053	90.2648	-15.3223	491.599	47.369
8.06667	-3.14598	59.0076	90.3146	-14.7163	491.591	47.3707
8.08333	-3.13927	59.078	90.319	-15.1275	491.587	47.3682
8.1	-3.13896	59.5661	90.1983	-15.205	491.571	47.3667
8.11667	-3.13637	58.9581	90.1952	-14.2448	491.701	47.3684
8.13333	-3.1321	59.1872	90.3825	-14.1322	491.639	47.3675
8.15	-3.13316	59.1245	90.21	-14.0231	491.622	47.3663
8.16667	-3.13606	59.3682	90.8259	-15.0494	491.767	47.3635
8.18333	-3.13362	58.9025	90.2036	-14.3623	491.695	47.3669
8.2	-3.13347	59.2532	90.2921	-15.3748	491.52	47.3618
8.21667	-3.14018	59.2754	90.5448	-14.2979	491.392	47.365
8.23333	-3.13911	59.0168	90.243	-14.4218	491.436	47.3653
8.25	-3.13652	58.9484	90.1457	-15.1806	491.523	47.3618
8.26667	-3.13301	59.3826	90.3944	-14.6847	491.447	47.3599
8.28333	-3.12828	58.857	90.0852	-15.3295	491.384	47.3591
8.3	-3.12691	58.9864	90.1618	-14.6185	491.367	47.3632
8.31667	-3.12752	59.0664	90.2294	-15.1287	491.33	47.3577
8.33333	-3.12523	58.8841	90.1316	-16.1806	491.376	47.3554
8.35	-3.12737	58.9637	90.1319	-15.4661	491.302	47.3548
8.36667	-3.13057	58.81	90.1522	-15.9518	491.239	47.3515
8.38333	-3.12569	59.7594	90.3213	-15.4517	491.327	47.3527
8.4	-3.12462	59.0752	90.3545	-15.3725	491.382	47.3495
8.41667	-3.12096	59.1058	90.3104	-15.0005	491.258	47.3534
8.43333	-3.11867	59.2741	90.3306	-15.084	491.439	47.3522
8.45	-3.11684	59.3081	90.3292	-14.4456	491.411	47.3521
8.46667	-3.11546	59.2255	90.5457	-15.1716	491.351	47.3492
8.48333	-3.11424	58.8615	90.2891	-15.2712	491.361	47.3496
8.5	-3.1115	58.8465	90.0779	-14.7144	491.464	47.353
8.51667	-3.11165	61.4137	90.173	-15.3213	491.497	47.3504
8.53333	-3.10814	59.1621	90.1652	-15.1174	491.455	47.3475
8.55	-3.10585	59.1554	90.3338	-14.2692	491.419	47.3457
8.56667	-3.10143	59.2657	90.5009	-15.3605	491.518	47.3479
8.58333	-3.09517	58.97	90.2349	-15.5573	491.533	47.3499
8.6	-3.09639	59.5641	90.8877	-15.7497	491.683	47.3455
8.61667	-3.09151	59.0299	90.3075	-16.7893	491.629	47.3428
8.63333	-3.08693	59.0815	90.4429	-14.8521	491.394	47.349
8.65	-3.08266	58.9401	90.1791	-15.1884	491.411	47.3484
8.66667	-3.08098	58.9318	90.2569	-14.8527	491.404	47.345
8.68333	-3.08113	59.0484	90.2242	-15.2366	491.429	47.3479
8.7	-3.07579	59.0727	90.4821	-15.0614	491.359	47.3457
8.71667	-3.07381	58.9745	90.1154	-13.9611	491.335	47.3423
8.73333	-3.07518	59.4805	90.3324	-14.4265	491.385	47.3443
8.75	-3.07671	58.8358	90.0874	-14.6185	491.389	47.345
8.76667	-3.07365	59.2794	90.2929	-15.019	491.534	47.3467
8.78333	-3.06877	59.0911	90.1916	-14.9827	491.636	47.3452
8.8	-3.07259	59.7425	90.1998	-14.6906	491.59	47.3484
8.81667	-3.07106	58.9066	90.1815	-15.5012	491.761	47.3434
8.83333	-3.06831	59.2001	90.4199	-15.6979	491.722	47.3434
8.85	-3.06755	58.8909	90.1844	-15.2241	491.508	47.3397
8.86667	-3.06877	59.0406	90.1782	-15.5633	491.458	47.3385
8.88333	-3.06633	59.0771	90.3387	-14.9368	491.471	47.3412
8.9	-3.0645	59.4053	90.2978	-14.9308	491.469	47.3418
8.91667	-3.06679	59.1592	90.3579	-15.6156	491.397	47.3415
8.93333	-3.06725	59.0002	90.3957	-14.603	491.425	47.3422
8.95	-3.06129	58.986	90.169	-15.068	491.508	47.3411
8.96667	-3.05824	59.0418	90.3825	-15.292	491.533	47.342
8.98333	-3.05824	59.0795	90.3089	-15.7301	491.607	47.3414
9	-3.0555	58.9567	90.2668	-15.5865	491.726	47.3405
9.01667	-3.05779	59.4698	90.2654	-16.1372	491.728	47.3428
9.03333	-3.05473	60.5091	90.4205	-15.8785	491.716	47.3438
9.05	-3.05412	59.1789	90.3378	-15.4749	491.625	47.3415
9.06667	-3.04756	58.9404	90.2416	-16.0484	491.438	47.3422
9.08333	-3.04604	59.5126	90.2364	-15.3289	491.628	47.3425
9.1	-3.04543	59.3618	90.2456	-16.263	491.548	47.338
9.11667	-3.04039	59.0006	90.3552	-16.1802	491.527	47.3379
9.13333	-3.03627	59.8229	90.3884	-15.7063	491.585	47.342
9.15	-3.03505	59.5475	90.5117	-15.8607	491.656	47.3377
9.16667	-3.03505	59.1242	90.456	-15.0381	491.628	47.3391
9.18333	-3.03429	59.1787	90.395	-15.8123	491.599	47.3394
9.2	-3.03215	59.0012	90.2908	-16.2254	491.679	47.3364
9.21667	-3.03185	58.8712	90.2277	-15.7165	491.704	47.3376
9.23333	-3.03276	59.0598	90.6057	-15.9333	491.57	47.3365
9.25	-3.03398	59.1436	90.2047	-15.5167	491.637	47.3396
9.26667	-3.02895	59.5004	90.3477	-15.7832	491.688	47.3394
9.28333	-3.02681	58.9745	90.2973	-15.9882	491.537	47.34
9.3	-3.0294	59.2861	90.212	-16.164	491.599	47.3376
9.31667	-3.02895	59.183	90.4202	-16.0329	491.515	47.3391
9.33333	-3.02925	59.2332	90.6974	-16.4996	491.514	47.3362
9.35	-3.0265	59.3412	90.4433	-15.5764	491.476	47.3362
9.36667	-3.02925	59.1065	90.5399	-16.2553	491.345	47.3345
9.38333	-3.0323	59.4677	90.4858	-16.598	491.293	47.3319
9.4	-3.02971	58.9637	90.1356	-16.2934	491.264	47.3318
9.41667	-3.02925	59.1016	90.3945	-16.1652	491.359	47.3293
9.43333	-3.02925	60.2227	90.6542	-15.8685	491.377	47.3327
9.45	-3.02528	59.0145	90.1897	-16.4407	491.174	47.3359
9.46667	-3.02162	58.8842	90.1252	-15.928	491.254	47.333
9.48333	-3.01552	58.9843	90.2558	-16.17	491.296	47.333
9.5	-3.01369	58.9518	90.2238	-17.2446	491.249	47.3315
9.51667	-3.01231	59.0066	90.1096	-16.1784	491.43	47.3298
9.53333	-3.01155	58.9849	90.2108	-16.4542	491.621	47.3273
9.55	-3.01186	59.0167	90.4679	-16.347	491.623	47.3267
9.56667	-3.00957	59.3635	90.4157	-16.117	491.59	47.3267
9.58333	-3.00514	59.0928	90.4813	-15.5621	491.613	47.3225
9.6	-3.00102	58.97	90.2132	-16.2356	491.684	47.322
9.61667	-2.9969	60.1815	90.2947	-16.1378	491.69	47.3216
9.63333	-2.99904	58.9001	90.1194	-15.6568	491.688	47.3237
9.65	-2.99477	59.0932	90.2486	-15.5621	491.551	47.3223
9.66667	-2.99385	59.0575	90.422	-15.9757	491.437	47.3226
9.68333	-2.994	59.0476	90.353	-16.4019	491.412	47.3193
9.7	-2.99385	59.2817	90.5434	-15.5715	491.261	47.3199
9.71667	-2.99706	58.8802	90.1325	-16.0705	491.129	47.3223
9.73333	-2.99843	58.8943	90.1083	-15.5924	491.303	47.32
9.75	-2.99461	58.9582	90.2169	-15.7832	491.338	47.32
9.76667	-2.99233	59.0484	90.3619	-15.5459	491.37	47.3171
9.78333	-2.99065	59.5089	90.2328	-15.5299	491.451	47.3211
9.8	-2.98759	59.0223	90.1997	-15.5054	491.469	47.3162
9.81667	-2.99049	58.9593	90.2699	-15.3582	491.441	47.317
9.83333	-2.98668	59.1821	90.3262	-15.341	491.497	47.3147
9.85	-2.98592	59.031	90.4107	-15.4946	491.592	47.3133
9.86667	-2.98653	59.0235	90.2006	-15.3355	491.503	47.3142
9.88333	-2.98653	58.8847	90.1908	-14.7044	491.332	47.3124
9.9	-2.98454	58.8499	90.0623	-15.6406	491.217	47.315
9.91667	-2.98271	59.0389	90.2049	-14.7395	491.154	47.3167
9.93333	-2.98302	58.9159	90.2873	-14.8832	490.879	47.3106
9.95	-2.98759	59.3523	90.362	-15.3832	490.882	47.3084
9.96667	-2.98866	59.0743	90.3275	-14.7889	490.85	47.3101
9.98333	-2.98637	59.1061	90.3553	-15.7218	490.828	47.311
10	-2.98592	60.7888	90.4745	-15.4261	490.967	47.315
10.0167	-2.98805	59.0997	90.3573	-15.115	491.092	47.3093
10.0333	-2.97844	59.0124	90.3013	-15.7682	491.209	47.308
10.05	-2.976	59.1239	90.3596	-15.044	491.316	47.306
10.0667	-2.98119	58.8282	90.1011	-14.9564	491.37	47.3086
10.0833	-2.98012	58.892	90.0954	-15.2782	491.317	47.3069
10.1	-2.97829	59.1042	90.2827	-14.8319	491.242	47.3083
10.1167	-2.97936	58.9797	90.3989	-15.1371	491.349	47.3081
10.1333	-2.97676	59.1305	90.2828	-14.6972	491.363	47.3046
10.15	-2.97737	58.98	90.313	-14.0444	491.299	47.3066
10.1667	-2.98195	59.0537	90.2425	-15.0871	491.522	47.2994
10.1833	-2.98286	59.5521	90.6001	-14.4564	491.616	47.3013
10.2	-2.97981	58.9436	90.2354	-15.1704	491.467	47.3017
10.2167	-2.98195	59.1949	90.165	-14.5261	491.506	47.3029
10.2333	-2.97874	59.0176	90.2995	-14.4164	491.456	47.3022
10.25	-2.97844	58.9076	90.1846	-14.5231	491.454	47.2999
10.2667	-2.9789	58.8587	90.0639	-14.6799	491.444	47.299
10.2833	-2.97218	59.1644	90.4267	-15.019	491.466	47.2955
10.3	-2.97401	59.4531	90.433	-15.0912	491.385	47.2942
10.3167	-2.97752	59.0148	90.4907	-14.2388	491.203	47.2962
10.3333	-2.9763	59.3336	90.4466	-15.2306	491.183	47.2909
10.35	-2.97401	59.3128	90.3668	-14.8248	491.212	47.2932
10.3667	-2.97493	59.6563	90.3771	-14.1	491.221	47.2927
10.3833	-2.97462	58.9513	90.3053	-15.5512	491.439	47.2959
10.4	-2.97386	59.5216	90.4466	-15.174	491.373	47.2944
10.4167	-2.9702	59.6738	90.5705	-15.5346	491.14	47.2912
10.4333	-2.96715	59.7329	90.1806	-15.4935	491.305	47.2919
10.45	-2.97035	59.2423	90.2746	-15.4017	491.259	47.2927
10.4667	-2.97066	59.2234	90.4089	-15.9393	491.173	47.2933
10.4833	-2.96867	58.867	90.0907	-15.6521	491.044	47.2919
10.5	-2.9673	59.1184	90.1922	-15.9036	491.044	47.2919
10.5167	-2.9702	60.3977	90.259	-15.7879	491.045	47.2923
10.5333	-2.97249	58.8314	90.0547	-16.0902	490.979	47.2913
10.55	-2.97279	58.9434	90.0729	-15.1502	491.015	47.2877
10.5667	-2.97112	58.9713	90.2032	-15.4023	491.106	47.2842
10.5833	-2.9702	58.8326	90.1826	-15.4255	491.006	47.2875
10.6	-2.97081	59.3465	90.2369	-15.4177	491.134	47.2927
10.6167	-2.96928	59.1662	90.2856	-15.6884	491.082	47.2883
10.6333	-2.96898	60.7716	91.3889	-15.8945	491.021	47.2855
10.65	-2.96944	59.0955	90.1978	-16.406	491.134	47.2854
10.6667	-2.96974	59.258	90.2467	-15.7594	491.213	47.2866
10.6833	-2.96944	59.2327	90.4804	-15.2616	491.202	47.2863
10.7	-2.97035	59.2188	90.3582	-14.898	491.235	47.2862
10.7167	-2.97325	58.9002	90.1249	-15.3207	491.214	47.2833
10.7333	-2.96974	58.9472	90.243	-15.2003	491.252	47.2785
10.75	-2.96852	58.9948	90.2348	-15.1978	491.299	47.2802
10.7667	-2.96745	59.013	90.2056	-15.2265	491.399	47.2829
10.7833	-2.9705	59.0058	90.3083	-15.4166	491.358	47.2791
10.8	-2.96974	58.9516	90.2746	-14.8569	491.295	47.2778
10.8167	-2.96928	58.8633	90.1443	-15.463	491.494	47.2765
10.8333	-2.96242	58.8331	90.0881	-15.0405	491.46	47.2764
10.85	-2.96028	59.0347	90.234	-14.8426	491.249	47.2759
10.8667	-2.95677	59.0423	90.2535	-15.4488	491.416	47.2765
10.8833	-2.9612	59.0745	90.1925	-14.8145	491.413	47.2758
10.9	-2.95891	58.895	90.0643	-15.5883	491.399	47.2741
10.9167	-2.95921	58.9823	90.1815	-15.8941	491.363	47.2749
10.9333	-2.95937	59.1847	90.3217	-15.7951	491.389	47.271
10.95	-2.95647	58.8274	90.0501	-15.3558	491.493	47.2701
10.9667	-2.95433	58.886	90.1969	-15.4173	491.482	47.2727
10.9833	-2.95326	58.9253	90.1995	-15.568	491.448	47.2685
11	-2.95235	58.8822	90.1304	-15.0596	491.368	47.2712
11.0167	-2.94884	58.984	90.2833	-15.3236	491.287	47.2672
11.0333	-2.94701	59.4883	90.3913	-14.9409	491.332	47.2718
11.05	-2.94456	58.8555	90.2412	-14.898	491.244	47.2688
11.0667	-2.94273	59.0847	90.0968	-14.8373	491.057	47.2668
11.0833	-2.94167	58.8162	90.0826	-15.2265	491.234	47.271
11.1	-2.94243	58.8081	90.0788	-14.3877	491.276	47.2709
11.1167	-2.94212	58.8465	90.164	-14.9386	491.343	47.2683
11.1333	-2.94151	58.9159	90.2238	-15.6783	491.306	47.2723
11.15	-2.93999	59.0401	90.3036	-13.979	491.427	47.2713
11.1667	-2.94106	58.8606	90.1438	-14.327	491.468	47.2662
11.1833	-2.94014	59.092	90.2345	-14.8843	491.443	47.2683
11.2	-2.94228	59.0209	90.2209	-13.8937	491.46	47.2692
11.2167	-2.93892	59.2063	90.3707	-15.3707	491.534	47.2723
11.2333	-2.93816	59.1436	90.4015	-15.602	491.454	47.2707
11.25	-2.93785	59.2747	90.3285	-14.8748	491.496	47.2688
11.2667	-2.93709	58.8926	90.2065	-15.469	491.506	47.2715
11.2833	-2.93556	58.82	90.0897	-15.0208	491.345	47.2681
11.3	-2.93388	58.919	90.019	-14.5399	491.432	47.2666
11.3167	-2.93068	59.0524	90.2003	-15.149	491.497	47.2671
11.3333	-2.9287	59.7706	90.443	-15.2503	491.631	47.2663
11.35	-2.93083	58.9236	90.2551	-15.0668	491.752	47.2642
11.3667	-2.92915	59.0675	90.4238	-15.0549	491.811	47.2633
11.3833	-2.92992	59.0855	90.2818	-14.9236	491.801	47.2671
11.4	-2.93129	59.0919	90.4052	-15.1252	491.787	47.2634
11.4167	-2.92686	58.8934	90.0997	-15.5502	491.723	47.2611
11.4333	-2.92824	60.4141	90.2148	-15.3094	491.583	47.261
11.45	-2.93175	59.0418	90.1803	-15.5715	491.421	47.2614
11.4667	-2.92885	59.0794	90.4556	-15.9507	491.495	47.2569
11.4833	-2.93053	59.0995	90.2972	-15.7044	491.43	47.2593
11.5	-2.92961	58.9101	90.1981	-15.1353	491.229	47.2578
11.5167	-2.93205	59.0783	90.2271	-15.3808	491.393	47.2556
11.5333	-2.93114	59.2681	90.2703	-15.2473	491.488	47.2575
11.55	-2.92778	58.9095	90.2085	-14.7836	491.513	47.2556
11.5667	-2.92748	58.8483	90.1533	-15.3666	491.491	47.2533
11.5833	-2.9261	58.8775	90.1882	-15.6431	491.479	47.2561
11.6	-2.92763	59.047	90.2554	-15.9721	491.554	47.255
11.6167	-2.92686	59.1525	90.64	-15.3541	491.523	47.2549
11.6333	-2.92824	58.957	90.2389	-15.0167	491.556	47.252
11.65	-2.93114	59.1683	90.3185	-15.2253	491.544	47.2509
11.6667	-2.93343	58.8393	90.1086	-14.7883	491.573	47.2497
11.6833	-2.93129	59.0237	90.2982	-15.4261	491.616	47.2523
11.7	-2.92793	59.2831	90.4485	-15.0965	491.521	47.2474
11.7167	-2.92412	59.3507	90.25	-15.1168	491.293	47.2482
11.7333	-2.92	58.9056	90.2689	-14.9839	491.479	47.2486
11.75	-2.92427	58.8194	90.1888	-15.9447	491.51	47.2506
11.7667	-2.91954	58.9459	90.2085	-16.0217	491.413	47.2501
11.7833	-2.92	59.1975	90.0582	-15.3391	491.417	47.2475
11.8	-2.91649	58.953	90.1983	-15.6568	491.462	47.252
11.8167	-2.92	59.0566	90.0602	-15.4499	491.432	47.2474
11.8333	-2.91908	58.8494	90.1923	-15.3033	491.349	47.252
11.85	-2.91878	59.0221	90.3413	-15.069	491.367	47.25
11.8667	-2.91817	58.9179	90.214	-15.0512	491.428	47.2506
11.8833	-2.91618	58.9303	90.2451	-14.6609	491.26	47.2517
11.9	-2.9142	58.8874	90.1475	-15.1162	491.234	47.2521
11.9167	-2.91008	58.9632	90.2395	-14.9648	491.282	47.2529
11.9333	-2.91008	58.9832	90.4092	-15.4113	491.208	47.2504
11.95	-2.91176	58.8961	90.1017	-15.8714	491.266	47.2466
11.9667	-2.91267	58.8168	90.122	-15.397	491.236	47.2454
11.9833	-2.91252	58.7711	90.0741	-15.3254	491.186	47.2472
12	-2.911	58.8474	90.2207	-15.6693	491.267	47.2446
12.0167	-2.90779	59.3214	90.2311	-15.6002	491.241	47.2417
12.0333	-2.90703	59.7891	90.4876	-15.214	491.226	47.2399
12.05	-2.90657	59.3409	90.2078	-15.3564	491.295	47.2424
12.0667	-2.90993	58.9581	90.2273	-15.6788	491.358	47.2448
12.0833	-2.91054	59.3333	90.0938	-15.584	491.312	47.2439
12.1	-2.90932	59.1308	90.2216	-15.4565	491.216	47.2446
12.1167	-2.9052	59.0827	90.5	-15.0268	491.328	47.2416
12.1333	-2.90398	59.1842	90.2544	-15.4124	491.358	47.2419
12.15	-2.89986	58.7986	90.0872	-15.4345	491.373	47.2396
12.1667	-2.89894	58.9193	90.1542	-15.1466	491.416	47.2434
12.1833	-2.89726	58.9304	90.2674	-15.5883	491.435	47.2427
12.2	-2.89436	59.2918	90.3913	-15.9	491.347	47.2398
12.2167	-2.89101	58.8505	90.0201	-15.9876	491.42	47.2387
12.2333	-2.88826	60.5743	90.1876	-15.7569	491.349	47.2434
12.25	-2.89131	59.3444	90.525	-15.7075	491.245	47.2393
12.2667	-2.88963	60.3866	90.1943	-15.5209	491.213	47.2393
12.2833	-2.89284	58.935	90.209	-15.882	491.248	47.2347
12.3	-2.89375	58.9556	90.3079	-15.2753	491.332	47.2344
12.3167	-2.88857	59.1708	90.1954	-15.3623	491.438	47.239
12.3333	-2.88704	58.8613	90.1749	-15.2628	491.55	47.2398
12.35	-2.88322	59.1311	90.3455	-15.357	491.521	47.2363
12.3667	-2.87926	59.0084	90.2883	-15.2522	491.421	47.2385
12.3833	-2.87636	64.1204	90.241	-15.3313	491.563	47.2367
12.4	-2.8759	59.1875	90.369	-14.9517	491.543	47.2376
12.4167	-2.87712	59.0441	90.3442	-14.9493	491.445	47.2334
12.4333	-2.87285	59.246	90.2464	-15.2872	491.526	47.2327
12.45	-2.87636	58.7901	90.1049	-15.2657	491.493	47.2399
12.4667	-2.87697	59.0452	90.3333	-15.8112	491.39	47.2407
12.4833	-2.87514	58.9367	90.1753	-15.8363	491.362	47.2366
12.5	-2.87498	58.9614	90.2401	-15.23	491.366	47.2288
12.5167	-2.87437	59.0363	90.2435	-15.5424	491.382	47.2317
12.5333	-2.87361	59.2201	90.3739	-15.2181	491.356	47.2306
12.55	-2.87285	58.8152	90.1255	-15.4745	491.362	47.2311
12.5667	-2.87636	58.8232	90.0596	-15.7504	491.438	47.228
12.5833	-2.87498	59.082	90.4408	-15.3904	491.349	47.2326
12.6	-2.873	58.818	90.1125	-15.7778	491.506	47.2295
12.6167	-2.87163	58.8485	90.1739	-15.8666	491.579	47.2269
12.6333	-2.87193	59.1872	90.2624	-15.317	491.545	47.2256
12.65	-2.87163	58.9994	90.2021	-14.8313	491.701	47.2266
12.6667	-2.86644	58.8917	90.1743	-16.7458	491.705	47.2282
12.6833	-2.86369	59.0476	90.2247	-15.5061	491.573	47.2286
12.7	-2.864	59.3652	90.2676	-15.4458	491.474	47.2283
12.7167	-2.86217	58.9463	90.2496	-16.0102	491.465	47.2265
12.7333	-2.86491	59.2307	90.4284	-15.7635	491.461	47.2254
12.75	-2.86293	58.769	90.0224	-15.4642	491.412	47.2254
12.7667	-2.86156	58.8387	90.1565	-15.8338	491.45	47.2266
12.7833	-2.86064	59.232	90.3877	-15.6556	491.403	47.2244
12.8	-2.85973	58.9936	90.277	-16.3441	491.22	47.2237
12.8167	-2.86064	59.2085	90.3988	-15.6991	491.231	47.2273
12.8333	-2.86324	58.883	90.2166	-16.3667	491.277	47.2263
12.85	-2.86659	58.8937	90.1957	-15.0005	491.096	47.2224
12.8667	-2.86675	58.827	90.1521	-15.0298	491.174	47.2219
12.8833	-2.86827	59.0322	90.353	-14.7866	491.16	47.2228
12.9	-2.87148	59.4567	90.2213	-15.7175	491.291	47.226
12.9167	-2.87025	58.8775	90.1116	-14.8492	491.324	47.221
12.9333	-2.86964	58.9104	90.2502	-15.6031	491.344	47.2218
12.95	-2.86964	59.1308	90.2889	-15.2587	491.401	47.221
12.9667	-2.87025	58.9259	90.2624	-15.9376	491.439	47.2189
12.9833	-2.87224	58.9121	90.2514	-15.18	491.577	47.2199
13	-2.87422	58.995	90.6155	-15.7987	491.601	47.2187
13.0167	-2.873	58.9445	90.2367	-15.9327	491.525	47.2175
13.0333	-2.87331	58.9039	90.1884	-15.6455	491.581	47.217
13.05	-2.87422	58.8342	90.1508	-15.6532	491.528	47.2181
13.0667	-2.8756	59.0067	90.2546	-15.9066	491.326	47.2169
13.0833	-2.87743	58.8339	90.144	-15.4314	491.544	47.215
13.1	-2.87544	59.0495	90.2424	-15.7056	491.666	47.2128
13.1167	-2.87575	59.2892	90.4102	-16.0079	491.62	47.2134
13.1333	-2.87651	59.047	90.4287	-16.5711	491.46	47.2129
13.15	-2.87392	59.0296	90.1557	-16.3744	491.422	47.2106
13.1667	-2.87254	58.7779	90.077	-15.714	491.377	47.2134
13.1833	-2.87956	59.0647	90.203	-16.3303	491.248	47.2146
13.2	-2.87483	58.9678	90.2161	-16.2547	491.226	47.212
13.2167	-2.87498	63.3451	90.2912	-15.7356	491.236	47.2096
13.2333	-2.8759	60.2561	90.863	-16.5038	491.11	47.2103
13.25	-2.8756	59.1	90.1566	-16.0967	491.202	47.2138
13.2667	-2.87712	58.9541	90.1519	-15.7922	491.218	47.2106
13.2833	-2.87773	58.7884	90.0425	-16.9347	491.038	47.215
13.3	-2.87758	58.8339	90.1035	-16.5533	491.14	47.21
13.3167	-2.87682	59.1663	90.3164	-16.0793	491.1	47.2073
13.3333	-2.87468	59.1399	90.4108	-15.9858	491.178	47.2073
13.35	-2.87529	60.8773	90.3739	-15.9745	491.35	47.2039
13.3667	-2.87697	58.9405	90.266	-15.9077	491.427	47.2045
13.3833	-2.87468	58.9294	90.2758	-16.3757	491.455	47.203
13.4	-2.87727	59.0318	90.2496	-15.6937	491.457	47.2042
13.4167	-2.87956	59.047	90.2631	-15.6615	491.535	47.2041
13.4333	-2.87682	59.3516	90.5872	-15.9673	491.533	47.2028
13.45	-2.87621	58.969	90.2998	-16.5301	491.54	47.1975
13.4667	-2.87468	58.7301	89.9743	-15.9954	491.664	47.2021
13.4833	-2.87361	59.0685	90.4412	-15.9304	491.773	47.2004
13.5	-2.87041	60.5582	90.2505	-16.254	491.625	47.2005
13.5167	-2.87178	58.9683	90.2393	-15.9132	491.787	47.2025
13.5333	-2.87117	58.8615	90.1821	-15.4058	491.823	47.201
13.55	-2.8672	58.7991	90.1373	-15.7867	491.864	47.1992
13.5667	-2.86644	58.9365	90.2351	-15.2819	491.722	47.2005
13.5833	-2.86369	58.8638	90.2209	-15.3933	491.647	47.1995
13.6	-2.86522	58.783	90.1632	-15.1322	491.451	47.1972
13.6167	-2.86644	58.9233	90.2662	-15.6968	491.171	47.1989
13.6333	-2.86842	58.9301	90.2334	-15.8266	491.082	47.1951
13.65	-2.87132	59.0948	90.2416	-16.0162	491.063	47.1934
13.6667	-2.87041	58.9631	90.1829	-15.1775	491.016	47.1912
13.6833	-2.86888	58.8194	90.1543	-15.0793	491.167	47.1932
13.7	-2.86858	58.9121	90.3672	-15.1305	491.108	47.1957
13.7167	-2.86858	59.5945	90.4411	-15.7575	490.993	47.1943
13.7333	-2.86964	58.8787	90.0845	-15.2569	491.254	47.1951
13.75	-2.86858	59.1329	90.1841	-15.9454	491.319	47.198
13.7667	-2.8672	58.8523	90.1505	-15.4458	491.328	47.1987
13.7833	-2.86598	59.3887	90.3375	-15.1949	491.389	47.1949
13.8	-2.86507	59.3978	90.2509	-15.7659	491.45	47.1937
13.8167	-2.86339	58.9347	90.3664	-15.7415	491.46	47.1923
13.8333	-2.86415	58.9996	90.2345	-15.1066	491.438	47.1961
13.85	-2.86446	58.8117	90.154	-15.9686	491.402	47.1958
13.8667	-2.86263	59.1215	90.3375	-15.6127	491.372	47.1957
13.8833	-2.86354	58.977	90.1865	-16.2678	491.27	47.1935
13.9	-2.85942	58.8953	90.0471	-16.0561	491.298	47.1928
13.9167	-2.85667	59.1206	90.438	-15.4124	491.316	47.1896
13.9333	-2.85408	58.8705	90.1418	-15.1638	491.298	47.1888
13.95	-2.84935	58.8691	90.0399	-15.9054	491.362	47.1919
13.9667	-2.84554	58.8726	90.0158	-15.4655	491.322	47.1919
13.9833	-2.84431	58.7933	90.0208	-15.2813	491.296	47.1923
14	-2.84416	58.8358	90.1292	-15.8379	491.451	47.1879
14.0167	-2.84294	59.5182	90.8161	-15.6956	491.472	47.1874
14.0333	-2.84248	58.8451	90.1116	-16.1402	491.482	47.1874
14.05	-2.83928	58.9985	90.3188	-15.7087	491.495	47.1879
14.0667	-2.83714	58.7431	90.0416	-15.6866	491.572	47.1923
14.0833	-2.8405	58.9216	90.2285	-15.8547	491.575	47.1885
14.1	-2.83455	58.8683	90.1086	-15.9017	491.566	47.1862
14.1167	-2.83531	58.8503	90.2029	-15.2831	491.563	47.1879
14.1333	-2.83546	58.8282	90.0922	-16.1277	491.551	47.187
14.15	-2.83058	59.4068	90.2303	-15.6853	491.381	47.1859
14.1667	-2.82616	58.8664	90.1093	-16.139	491.398	47.1847
14.1833	-2.82311	59.1164	90.0388	-16.2319	491.407	47.185
14.2	-2.82311	58.8477	90.2267	-15.7862	491.275	47.1821
14.2167	-2.82219	58.8256	90.0794	-15.5686	491.161	47.1841
14.2333	-2.81914	58.834	90.1841	-16.1105	491.131	47.1847
14.25	-2.81578	58.8573	90.2895	-16.1974	491.151	47.1847
14.2667	-2.81487	59.0345	90.3301	-16.3584	491.183	47.1851
14.2833	-2.8109	58.7707	90.0927	-15.8839	491.209	47.1847
14.3	-2.80922	58.8308	90.2374	-15.8892	491.302	47.185
14.3167	-2.80769	58.9803	90.1823	-15.9895	491.395	47.1847
14.3333	-2.80724	58.9726	90.2978	-16.4263	491.519	47.1827
14.35	-2.808	58.9141	90.2029	-16.1199	491.513	47.1796
14.3667	-2.80464	58.9399	90.1278	-15.6962	491.496	47.1812
14.3833	-2.79472	76.9859	90.3799	-15.574	491.723	47.1819
14.4	-2.79228	59.0582	90.2471	-15.928	491.73	47.1809
14.4167	-2.78969	59.7956	91.5807	-16.6862	491.65	47.1783
14.4333	-2.79137	58.9018	90.2821	-16.4864	491.58	47.1774
14.45	-2.78755	58.8001	90.1632	-16.1205	491.57	47.1772
14.4667	-2.78282	58.8584	90.2622	-17.2709	491.48	47.1827
14.4833	-2.78633	59.233	90.417	-15.9954	491.405	47.1818
14.5	-2.77977	59.6307	90.3463	-15.7528	491.36	47.1761
14.5167	-2.77443	58.9216	90.3004	-16.148	491.359	47.1746
14.5333	-2.77153	58.8535	90.1566	-16.7744	491.32	47.1774
14.55	-2.77107	58.8718	90.2059	-16.5104	491.388	47.1763
14.5667	-2.76512	58.8822	90.1092	-17.0086	491.349	47.1748
14.5833	-2.76527	58.8763	90.1386	-15.342	491.34	47.1728
14.6	-2.76161	58.7595	90.0347	-14.892	491.415	47.174
14.6167	-2.75322	58.8578	90.1447	-17.1339	491.451	47.1755
14.6333	-2.74925	59.0627	90.1861	-16.6702	491.343	47.1752
14.65	-2.74559	58.9835	90.2685	-16.0908	491.448	47.1737
14.6667	-2.74376	59.8187	90.3649	-14.8521	491.452	47.1722
14.6833	-2.73827	59.0588	90.3024	-15.09	491.471	47.1696
14.7	-2.73155	58.8162	90.1841	-16.9216	491.495	47.1703
14.7167	-2.72484	58.8573	90.1931	-14.2495	491.498	47.1696
14.7333	-2.71675	59.0279	90.4296	-17.0307	491.408	47.1673
14.75	-2.71141	65.7266	90.359	-14.8701	491.325	47.1674
14.7667	-2.70546	58.9298	90.0773	-14.8289	491.498	47.1659
14.7833	-2.69936	59.1744	90.3683	-15.9017	491.494	47.1656
14.8	-2.69173	58.9109	90.1251	-15.8225	491.292	47.1664
14.8167	-2.68837	59.3746	91.262	-15.4583	491.355	47.1633
14.8333	-2.68562	59.1692	90.5846	-16.1658	491.322	47.1626
14.85	-2.68013	59.1859	90.3375	-15.5489	491.213	47.1622
14.8667	-2.67693	58.7215	89.9989	-15.0733	491.203	47.1635
14.8833	-2.67052	58.9466	90.1263	-16.5426	491.122	47.1656
14.9	-2.66304	59.2098	90.261	-16.0127	491.294	47.1621
14.9167	-2.65724	58.8227	90.1458	-15.028	491.303	47.1621
14.9333	-2.65541	61.8638	90.2416	-15.214	491.408	47.1647
14.95	-2.65083	59.2435	90.1948	-15.1078	491.499	47.1659
14.9667	-2.64397	59.5463	90.1797	-15.6049	491.509	47.1621
14.9833	-2.63634	58.9309	90.2712	-15.2515	491.568	47.1615
15	-2.62627	59.2065	90.2767	-15.4696	491.421	47.1575
15.0167	-2.62016	58.9976	90.1693	-15.7897	491.262	47.1607
15.0333	-2.61009	59.2313	90.4269	-14.1744	491.326	47.1581
15.05	-2.59987	58.7649	90.0925	-15.6228	491.243	47.1589
15.0667	-2.59361	58.7298	90.0279	-14.5493	491.21	47.1595
15.0833	-2.58629	59.4785	90.2116	-15.7325	491.284	47.1581
15.1	-2.57683	58.8705	90.1995	-16.9245	491.222	47.1551
15.1167	-2.57042	58.7757	90.0439	-15.9823	491.202	47.1572
15.1333	-2.56157	58.823	90.0634	-16.2672	491.188	47.1543
15.15	-2.54967	61.979	90.5274	-16.2249	491.191	47.1554
15.1667	-2.54051	59.0173	90.1403	-16.8757	491.217	47.1507
15.1833	-2.53059	58.7811	90.0633	-15.3176	491.11	47.1526
15.2	-2.51976	58.7704	90.0845	-16.1361	491.141	47.1557
15.2167	-2.51228	59.1239	90.3024	-17.3103	491.101	47.156
15.2333	-2.50542	58.8592	90.1536	-16.7738	491.119	47.1513
15.25	-2.4984	58.8062	89.9989	-17.0885	491.258	47.1507
15.2667	-2.48619	58.8387	90.1482	-16.8179	491.367	47.149
15.2833	-2.47276	59.008	90.2589	-16.2034	491.358	47.1467
15.3	-2.4601	58.9771	90.2995	-15.6544	491.533	47.145
15.3167	-2.45293	63.7176	90.1096	-15.9441	491.535	47.147
15.3333	-2.43691	58.9986	90.1478	-15.2778	491.45	47.145
15.35	-2.4221	58.9953	90.2972	-16.4179	491.481	47.1459
15.3667	-2.4157	59.3789	90.1444	-16.0931	491.653	47.1488
15.3833	-2.40471	59.9406	90.2366	-14.0815	491.666	47.1442
15.4	-2.39418	59.0673	90.2183	-16.3595	491.578	47.1435
15.4167	-2.38319	59.643	90.5854	-16.1903	491.634	47.1473
15.4333	-2.36717	58.8923	90.1157	-15.7122	491.52	47.1468
15.45	-2.3571	58.7557	90.0262	-16.6439	491.392	47.1491
15.4667	-2.34581	59.2716	90.2886	-15.7909	491.413	47.1476
15.4833	-2.33131	58.9613	90.3581	-15.81	491.332	47.147
15.5	-2.31682	59.9905	90.1539	-15.5614	491.063	47.1456
15.5167	-2.30278	59.0325	90.1865	-16.1092	491.09	47.1439
15.5333	-2.28569	58.7849	90.1031	-16.2183	491.053	47.1467
15.55	-2.27119	58.7869	90.0971	-15.5924	491.017	47.143
15.5667	-2.25624	58.9091	90.2988	-14.8145	490.918	47.1392
15.5833	-2.24419	59.1258	90.3359	-16.1218	490.939	47.1381
15.6	-2.22969	58.8792	90.2309	-15.996	491.026	47.1388
15.6167	-2.21474	58.8787	90.1769	-15.4011	491.076	47.1439
15.6333	-2.201	59.0249	90.1746	-15.1443	491.081	47.1455
15.65	-2.18407	58.74	90.0788	-16.7512	491.052	47.1432
15.6667	-2.16576	58.8172	90.0358	-15.5764	490.941	47.1455
15.6833	-2.14668	58.8772	90.1077	-15.4214	491.052	47.1415
15.7	-2.12944	59.2008	90.2525	-16.0461	491.065	47.1421
15.7167	-2.11388	58.989	90.1508	-15.245	490.952	47.1388
15.7333	-2.09633	58.937	90.1695	-15.0446	491.079	47.1415
15.75	-2.07848	58.9755	90.346	-15.4607	491.152	47.1465
15.7667	-2.06062	58.8984	90.3011	-16.1187	491.262	47.1456
15.7833	-2.04338	59.5202	90.0967	-16.1646	491.277	47.1415
15.8	-2.02065	58.9843	90.2541	-16.6177	491.444	47.1398
15.8167	-1.99837	59.6575	91.0307	-15.6979	491.578	47.1383
15.8333	-1.97746	59.894	90.586	-16.0252	491.577	47.1433
15.85	-1.95824	59.1602	90.2026	-15.6515	491.685	47.1441
15.8667	-1.93733	58.8381	90.1186	-15.6693	491.759	47.1418
15.8833	-1.91658	58.819	90.2282	-16.6421	491.683	47.1398
15.9	-1.8969	58.782	90.0555	-15.9583	491.612	47.1439
15.9167	-1.87782	58.95	90.2277	-15.4661	491.477	47.1415
15.9333	-1.85921	60.5172	90.3059	-14.9398	491.215	47.138
15.95	-1.83464	58.8325	90.1464	-15.714	491.217	47.1392
15.9667	-1.81129	58.8104	90.1588	-16.4698	491.165	47.1404
15.9833	-1.78963	59.1322	90.2027	-16.1462	491.145	47.1404
16	-1.76643	58.8146	90.1345	-15.4792	491.162	47.1398
16.0167	-1.74751	59.6703	90.4112	-16.2237	491.187	47.1383
16.0333	-1.72493	58.8677	90.1815	-16.9282	491.223	47.1383
16.05	-1.70525	59.1552	90.3835	-14.948	491.143	47.1404
16.0667	-1.68358	58.9939	90.1568	-16.2069	491.146	47.1398
16.0833	-1.66359	58.8114	90.1852	-16.4079	491.122	47.1394
16.1	-1.64574	58.8361	90.1289	-16.1044	491.024	47.1398
16.1167	-1.62163	58.7785	90.1481	-15.7641	491.063	47.1381
16.1333	-1.59996	58.9243	90.3439	-16.3607	491.158	47.134
16.15	-1.5844	58.7518	90.0874	-16.2569	491.027	47.1337
16.1667	-1.56654	58.8918	90.2059	-16.0293	491.132	47.1354
16.1833	-1.54884	59.2883	90.7125	-15.9113	491.158	47.1348
16.2	-1.5258	59.1729	90.3089	-16.4841	491.206	47.134
16.2167	-1.50673	58.9674	90.2161	-16.4394	491.216	47.1351
16.2333	-1.48705	58.7368	90.0488	-16.3035	491.237	47.1328
16.25	-1.46706	58.8538	90.2613	-14.9731	491.268	47.1354
16.2667	-1.44508	58.9584	90.2491	-15.5949	491.428	47.138
16.2833	-1.42784	58.9526	90.2856	-16.2791	491.479	47.1383
16.3	-1.40968	59.0064	90.1814	-15.4202	491.547	47.133
16.3167	-1.39229	59.0948	90.1316	-16.0155	491.564	47.133
16.3333	-1.37718	59.0092	90.3988	-15.776	491.631	47.1319
16.35	-1.35963	58.8853	90.2219	-16.2963	491.568	47.131
16.3667	-1.34026	58.8215	90.1292	-15.4607	491.3	47.1288
16.3833	-1.32576	59.4604	90.4502	-15.9441	491.402	47.1294
16.4	-1.31004	58.792	90.0408	-16.0346	491.469	47.1275
16.4167	-1.29005	58.9306	90.323	-16.1628	491.432	47.1301
16.4333	-1.27342	58.8345	90.0988	-15.6574	491.504	47.1238
16.45	-1.2542	58.7333	90.0753	-16.1533	491.556	47.1261
16.4667	-1.24123	58.8068	90.2026	-16.2606	491.565	47.123
16.4833	-1.22765	58.807	90.1005	-16.254	491.475	47.1272
16.5	-1.20689	58.8885	90.2464	-16.5223	491.524	47.1265
16.5167	-1.19682	59.0524	90.4853	-16.2922	491.405	47.1276
16.5333	-1.18034	59.0057	90.1739	-16.4091	491.158	47.1249
16.55	-1.16951	60.1051	90.2645	-16.1271	491.039	47.1201
16.5667	-1.15395	58.7737	90.0536	-16.598	491.003	47.1209
16.5833	-1.14098	60.0054	90.3117	-16.3595	490.904	47.1203
16.6	-1.12709	58.8772	90.3373	-16.4394	491.036	47.1201
16.6167	-1.11839	58.8619	90.1418	-16.5818	491.07	47.1224
16.6333	-1.10527	58.8775	90.1421	-17.0086	491.038	47.1212
16.65	-1.09215	58.8606	89.9937	-16.741	491.101	47.1177
16.6667	-1.08131	58.9019	90.2491	-16.2087	491.093	47.1197
16.6833	-1.07155	59.1888	90.3021	-16.477	491.102	47.1195
16.7	-1.06407	58.8709	90.1328	-16.6045	491.244	47.1185
16.7167	-1.05568	58.9625	90.0668	-16.0871	491.447	47.12
16.7333	-1.04637	58.7545	90.0428	-16.2844	491.391	47.1177
16.75	-1.03554	58.7304	90.131	-16.5098	491.238	47.1175
16.7667	-1.02867	58.8715	90.1601	-17.2596	491.198	47.114
16.7833	-1.02074	58.7504	90.0188	-15.7366	491.254	47.1113
16.8	-1.01952	58.9365	90.2873	-16.2272	491.145	47.1148
16.8167	-1.01143	58.7524	90.082	-16.7994	491.351	47.1134
16.8333	-1.00349	58.8197	90.2604	-16.638	491.463	47.1137
16.85	-0.995865	59.5281	90.1647	-17.0902	491.53	47.112
16.8667	-0.991592	58.9481	90.1928	-17.0455	491.496	47.1072
16.8833	-0.985184	58.7185	90.0533	-16.8269	491.379	47.1078
16.9	-0.976486	59.2236	90.1685	-16.9514	491.246	47.1066
16.9167	-0.976029	59.1093	90.191	-16.3894	491.232	47.1081
16.9333	-0.968094	58.8126	90.1746	-16.7153	491.282	47.1061
16.95	-0.958328	58.9126	90.1363	-16.3113	491.177	47.1081
16.9667	-0.954361	59.2498	90.5282	-16.1002	490.987	47.1095
16.9833	-0.946732	58.9039	90.3089	-16.6933	491.469	47.1127
17	-0.938644	59.6455	90.5154	-15.9142	493.705	47.1133
17.0167	-0.936508	58.9025	90.1366	-16.3779	495.172	47.1079
17.0333	-0.930252	59.4402	90.51	-16.5533	496.02	47.1085
17.05	-0.9272	59.008	90.229	-16.2231	496.06	47.1076
17.0667	-0.925674	59.0279	90.0893	-16.8739	495.704	47.1091
17.0833	-0.924759	58.928	90.2248	-15.4774	495.357	47.1073
17.1	-0.923386	59.3003	90.418	-15.8482	494.977	47.1044
17.1167	-0.920944	59.1566	90.2235	-15.8595	494.547	47.1049
17.1333	-0.916977	59.1596	90.207	-15.6603	494.132	47.1041
17.15	-0.917587	58.7719	90.1473	-15.8248	493.815	47.105
17.1667	-0.912857	58.914	90.196	-15.5077	493.591	47.1035
17.1833	-0.911331	59.82	90.1534	-15.8225	493.301	47.1053
17.2	-0.9095	58.7766	90.0887	-16.2428	493.157	47.1047
17.2167	-0.904617	58.9616	90.3657	-16.074	492.988	47.1049
17.2333	-0.905228	58.8781	90.2549	-16.4614	492.795	47.1009
17.25	-0.907364	58.7273	90.005	-16.0186	492.646	47.1035
17.2667	-0.905533	58.8581	90.3237	-15.9126	492.438	47.1011
17.2833	-0.906296	58.8133	90.2018	-16.012	492.212	47.1014
17.3	-0.911636	58.8804	90.2442	-15.9715	492.344	47.103
17.3167	-0.910873	58.8723	90.169	-15.8701	492.297	47.1014
17.3333	-0.909195	58.8868	90.3068	-15.9882	492.224	47.102
17.35	-0.909653	58.8886	90.1699	-15.9208	492.199	47.1011
17.3667	-0.911026	58.9591	90.3408	-15.3808	492.205	47.0988
17.3833	-0.912399	59.8794	90.4284	-15.3982	492.194	47.1
17.4	-0.912094	59.5139	90.2889	-15.528	492.075	47.102
17.4167	-0.913925	58.7724	90.1417	-15.2712	492.086	47.1059
17.4333	-0.913925	58.87	90.0982	-15.1012	492.053	47.1066
17.45	-0.919418	59.0643	90.1832	-15.4183	491.936	47.1024
17.4667	-0.919266	58.8691	90.1376	-15.3594	491.995	47.1026
17.4833	-0.923843	58.7681	90.1302	-15.77	491.959	47.104
17.5	-0.923233	58.8418	90.1249	-15.0358	491.806	47.1014
17.5167	-0.925217	58.9483	90.2041	-16.3219	491.884	47.1026
17.5333	-0.924912	58.8667	90.1164	-15.4739	491.84	47.1058
17.55	-0.924759	58.7618	90.0506	-14.9242	491.818	47.1032
17.5667	-0.930405	58.8096	90.1438	-15.5465	491.741	47.1026
17.5833	-0.931778	58.7281	90.0903	-15.4433	491.776	47.1011
17.6	-0.934525	60.3986	90.3236	-16.1158	491.7	47.103
17.6167	-0.936813	59.6484	90.1084	-16.1324	491.65	47.1
17.6333	-0.933609	61.6885	90.0942	-15.5149	491.594	47.1005
17.65	-0.939102	58.9552	90.2692	-15.3939	491.593	47.1012
17.6667	-0.944595	58.8339	90.1431	-15.7003	491.491	47.1018
17.6833	-0.944748	59.0716	90.1653	-15.6825	491.539	47.0998
17.7	-0.946579	58.7867	90.201	-16.0467	491.571	47.1006
17.7167	-0.950546	58.854	90.0893	-15.5996	491.37	47.0997
17.7333	-0.954971	58.8181	90.2038	-15.2866	491.433	47.1005
17.75	-0.955734	58.8862	90.2873	-15.9298	491.48	47.1053
17.7667	-0.958481	59.1016	90.333	-15.928	491.479	47.1081
17.7833	-0.956039	58.8403	90.1157	-15.5996	491.493	47.1027
17.8	-0.961533	58.7904	90.0492	-14.9195	491.511	47.1011
17.8167	-0.965653	58.9538	90.3568	-14.6847	491.59	47.1041
17.8333	-0.965042	58.9895	90.6246	-15.4733	491.578	47.1043
17.85	-0.962296	58.7997	90.2184	-14.8718	491.685	47.104
17.8667	-0.966873	58.9285	90.0959	-15.6318	491.736	47.0995
17.8833	-0.969009	58.7312	90.1437	-15.6902	491.781	47.1043
17.9	-0.96611	59.5721	90.1696	-14.8837	491.858	47.1027
17.9167	-0.968704	58.9524	90.2265	-16.1152	491.867	47.103
17.9333	-0.973129	58.9648	90.2172	-16.1539	491.812	47.1034
17.95	-0.97786	58.9118	90.1196	-14.9737	491.932	47.1049
17.9667	-0.981522	58.7652	90.1627	-14.9802	491.855	47.1047
17.9833	-0.980454	59.0362	90.3933	-15.9173	491.707	47.1047
18	-0.983658	58.7775	90.1605	-15.5955	491.741	47.104
18.0167	-0.987015	58.8685	90.1492	-15.6902	491.733	47.1041
18.0333	-0.991135	60.0584	91.1918	-15.807	491.658	47.1012
18.05	-0.993118	59.0282	90.6413	-15.5817	491.576	47.0991
18.0667	-0.996628	58.9149	90.2094	-15.9823	491.541	47.1023
18.0833	-0.997238	64.0493	91.9769	-16.89	491.499	47.1052
18.1	-1.00014	59.7845	90.2175	-15.5936	491.369	47.1029
18.1167	-1.00319	58.8056	90.1211	-15.4864	491.394	47.1043
18.1333	-1.00319	58.8209	90.1766	-15.332	491.334	47.1062
18.15	-1.0067	59.0194	90.2993	-15.9739	491.262	47.1026
18.1667	-1.01143	58.9741	90.2937	-15.4577	491.394	47.0983
18.1833	-1.01601	58.8284	90.2738	-15.6162	491.403	47.1003
18.2	-1.01753	58.6895	90.0535	-15.9417	491.413	47.1027
18.2167	-1.02104	58.8578	90.1688	-16.0073	491.384	47.1018
18.2333	-1.02272	58.9568	90.1659	-16.1819	491.327	47.1037
18.25	-1.02821	59.0304	90.3555	-15.7034	491.295	47.1011
18.2667	-1.03081	58.7463	90.1064	-16.1449	491.367	47.102
18.2833	-1.03523	59.1267	90.3921	-16.2385	491.429	47.1027
18.3	-1.036	58.9425	90.2032	-15.8553	491.412	47.1003
18.3167	-1.04195	58.9057	90.0765	-15.8863	491.382	47.1046
18.3333	-1.04408	62.2974	90.5039	-16.7756	491.495	47.1053
18.35	-1.05415	59.1369	90.1305	-16.2647	491.5	47.0991
18.3667	-1.05446	58.9451	90.1286	-16.8096	491.376	47.1
18.3833	-1.05766	58.8985	90.1511	-16.573	491.561	47.0992
18.4	-1.05705	58.803	90.1209	-16.9311	491.634	47.0979
18.4167	-1.06026	58.892	90.0671	-16.083	491.529	47.0982
18.4333	-1.06285	58.8972	90.1058	-16.4138	491.613	47.1003
18.45	-1.06682	58.8764	90.2027	-16.5324	491.599	47.0971
18.4667	-1.06865	58.9983	90.0948	-15.9072	491.565	47.0976
18.4833	-1.07552	58.9884	90.4617	-16.3148	491.52	47.0948
18.5	-1.07903	62.7447	90.1662	-16.0329	491.532	47.0956
18.5167	-1.08543	58.9344	90.0576	-15.6705	491.494	47.0968
18.5333	-1.08925	59.0217	90.3101	-15.6812	491.473	47.0931
18.55	-1.09093	58.8833	90.2038	-16.865	491.48	47.0948
18.5667	-1.0923	58.8102	90.1609	-15.5721	491.42	47.095
18.5833	-1.09779	58.8439	90.1734	-15.602	491.314	47.0899
18.6	-1.09932	59.0827	90.249	-16.1628	491.387	47.0895
18.6167	-1.1013	59.0026	90.2505	-15.6437	491.291	47.0925
18.6333	-1.10664	58.7363	90.0504	-16.0102	491.277	47.0905
18.65	-1.11137	58.745	89.9271	-15.9495	491.488	47.0902
18.6667	-1.11473	58.9423	90.0703	-16.1552	491.621	47.0922
18.6833	-1.11977	60.012	90.4368	-16.3941	491.636	47.0919
18.7	-1.12526	59.1131	90.2042	-16.1056	491.633	47.0913
18.7167	-1.12556	59.0171	90.1669	-16.1765	491.669	47.0918
18.7333	-1.12953	58.8213	90.0848	-16.1098	491.591	47.0913
18.75	-1.13319	59.0176	90.1531	-16.2487	491.535	47.0905
18.7667	-1.13518	58.7966	90.0636	-16.0651	491.563	47.0885
18.7833	-1.13869	76.3889	90.8968	-16.0246	491.541	47.0918
18.8	-1.14174	59.3494	90.3008	-16.4085	491.457	47.0911
18.8167	-1.14082	58.742	90.0202	-16.4179	491.589	47.0861
18.8333	-1.14586	59.1393	90.1662	-15.6162	491.733	47.0905
18.85	-1.1483	58.9883	90.1075	-16.2016	491.761	47.0884
18.8667	-1.15227	58.9005	90.2248	-16.2421	491.906	47.0881
18.8833	-1.15135	58.7266	90.0059	-16.1211	491.898	47.0885
18.9	-1.15501	58.9495	90.3463	-15.9739	491.86	47.0884
18.9167	-1.15685	58.8332	90.1568	-15.5006	491.887	47.0853
18.9333	-1.16173	58.8369	90.1733	-16.2678	491.911	47.0852
18.95	-1.16707	58.8287	90.1988	-15.7093	491.836	47.0861
18.9667	-1.17165	58.7788	90.2602	-16.0139	491.709	47.0861
18.9833	-1.17607	58.6909	90.0523	-15.8958	491.592	47.0879
19	-1.18462	59.5097	90.1276	-15.6199	491.462	47.0849
19.0167	-1.1869	58.8995	90.236	-16.2791	491.32	47.0849
19.0333	-1.18752	58.7363	90.0414	-16.5914	491.412	47.0857
19.05	-1.18996	58.84	90.1905	-16.5073	491.374	47.0857
19.0667	-1.20094	58.8708	90.1148	-16.229	491.142	47.082
19.0833	-1.20293	58.7943	90.1212	-16.8166	491.3	47.0811
19.1	-1.20644	58.7061	90.0639	-16.3935	491.35	47.0811
19.1167	-1.21407	58.7537	90.0611	-16.5067	491.516	47.0805
19.1333	-1.21712	58.737	90.1258	-15.3075	491.535	47.0821
19.15	-1.21742	58.83	90.1002	-16.1884	491.497	47.0838
19.1667	-1.2252	58.8525	90.0971	-15.8463	491.511	47.0838
19.1833	-1.23192	61.9395	91.0099	-16.0609	491.586	47.0797
19.2	-1.22856	58.8377	90.1186	-15.9882	491.703	47.0751
19.2167	-1.231	59.248	90.2081	-15.4494	491.712	47.0776
19.2333	-1.23665	58.7278	90.0561	-16.5652	491.745	47.0797
19.25	-1.2455	58.9483	90.1914	-16.1372	491.85	47.0754
19.2667	-1.25633	58.9295	90.1872	-16.0442	491.747	47.0762
19.2833	-1.25999	58.8369	90.1525	-16.3429	491.546	47.078
19.3	-1.27083	58.8075	90.3364	-16.1581	491.717	47.0754
19.3167	-1.27647	58.8448	90.097	-16.0001	491.743	47.0719
19.3333	-1.28151	58.7612	90.0512	-16.1158	491.732	47.0698
19.35	-1.28761	58.8544	90.1933	-15.4398	491.71	47.0737
19.3667	-1.29066	58.809	90.1954	-16.1646	491.873	47.0756
19.3833	-1.29875	59.0105	90.2244	-15.36	491.874	47.0748
19.4	-1.2989	58.7542	90.144	-14.6716	491.907	47.0708
19.4167	-1.30516	58.8512	90.3346	-15.1513	491.976	47.0728
19.4333	-1.31157	58.8099	90.2493	-15.6783	491.914	47.0727
19.45	-1.31844	58.7954	90.0648	-15.745	491.768	47.0693
19.4667	-1.32942	62.7987	90.395	-15.7146	491.961	47.0704
19.4833	-1.33766	58.8064	90.0143	-15.6014	491.947	47.0676
19.5	-1.34087	58.9249	90.3022	-15.332	491.8	47.0695
19.5167	-1.34438	58.7391	89.9979	-15.8369	491.917	47.0664
19.5333	-1.35078	60.6016	90.1879	-15.267	491.844	47.0683
19.55	-1.3636	61.5113	90.5773	-16.4745	491.699	47.0637
19.5667	-1.36787	58.8007	90.1214	-16.347	491.692	47.071
19.5833	-1.37306	60.1312	90.1484	-15.9197	491.596	47.0701
19.6	-1.38344	58.9487	90.1965	-15.7027	491.594	47.0684
19.6167	-1.39137	58.7417	90.1138	-16.1611	491.553	47.0646
19.6333	-1.39565	58.7965	90.1609	-16.117	491.46	47.0651
19.65	-1.40633	58.7815	90.028	-16.4848	491.387	47.0638
19.6667	-1.41457	59.051	90.517	-16.124	491.375	47.0663
19.6833	-1.42021	58.9558	90.3303	-16.7916	491.482	47.0608
19.7	-1.42662	58.8126	90.1179	-15.9899	491.637	47.0618
19.7167	-1.43074	58.7379	90.072	-16.5586	491.476	47.0606
19.7333	-1.43684	58.7525	90.048	-16.2368	491.569	47.0614
19.75	-1.44478	64.4717	90.4574	-15.227	491.618	47.0608
19.7667	-1.45454	59.027	90.2311	-15.6634	491.668	47.0608
19.7833	-1.46416	59.5477	90.3111	-15.8279	491.719	47.0568
19.8	-1.47179	59.3772	90.2247	-16.1825	491.647	47.058
19.8167	-1.4846	59.0885	90.1817	-16.75	491.611	47.0605
19.8333	-1.49391	58.7759	90.0115	-15.5871	491.621	47.0603
19.85	-1.50139	58.874	90.1859	-16.0734	491.726	47.0577
19.8667	-1.5052	58.8042	90.0863	-16.1944	491.807	47.0559
19.8833	-1.51344	58.8734	90.0452	-15.9965	491.74	47.0553
19.9	-1.52138	58.6886	90.0251	-16.0532	491.707	47.0564
19.9167	-1.52946	58.9375	90.2998	-16.3506	491.658	47.0586
19.9333	-1.53847	58.8342	90.0408	-15.8207	491.512	47.055
19.95	-1.54732	58.8804	90.0811	-15.9554	491.657	47.0556
19.9667	-1.55388	58.7611	90.0724	-16.3529	491.564	47.0506
19.9833	-1.5641	58.8761	90.18	-16.4388	491.461	47.0512
20	-1.5699	58.9448	90.3516	-15.8988	491.587	47.0486
20.0167	-1.57661	59.2182	90.4234	-15.9388	491.669	47.0487
20.0333	-1.58485	58.9022	90.3098	-16.0455	491.69	47.046
20.05	-1.59386	58.7945	90.0666	-16.5849	491.736	47.0466
20.0667	-1.60103	59.0136	90.2766	-16.1312	491.742	47.0489
20.0833	-1.6114	58.7936	90.1901	-15.9602	491.716	47.0478
20.1	-1.62056	59.1444	90.3399	-16.7672	491.564	47.0466
20.1167	-1.62743	58.995	90.0552	-16.4889	491.651	47.0478
20.1333	-1.63063	59.168	90.4035	-15.8642	491.702	47.0441
20.15	-1.6404	58.6659	89.9758	-16.5836	491.658	47.0492
20.1667	-1.64894	59.0797	90.1543	-17.3412	491.745	47.0493
20.1833	-1.66115	59.3432	90.1003	-17.1273	491.802	47.0446
20.2	-1.66954	59.5293	90.3289	-17.0641	491.762	47.0478
20.2167	-1.67473	58.984	90.3136	-16.2647	491.867	47.0441
20.2333	-1.68251	58.7612	90.0303	-16.1306	491.724	47.0441
20.25	-1.69334	59.0302	90.1321	-16.5902	491.647	47.0451
20.2667	-1.69807	59.3584	90.5251	-16.5801	491.654	47.0411
20.2833	-1.7086	58.8245	90.1113	-16.7022	491.554	47.0414
20.3	-1.71257	58.8111	89.9777	-17.0092	491.45	47.0377
20.3167	-1.72432	59.4514	90.1458	-16.7577	491.353	47.0387
20.3333	-1.73363	58.746	90.0073	-17.0289	491.435	47.0344
20.35	-1.74049	60.5164	90.1698	-16.3798	491.45	47.0412
20.3667	-1.74812	58.9303	90.2926	-16.7255	491.352	47.0399
20.3833	-1.75835	58.8773	90.1482	-16.5617	491.5	47.0397
20.4	-1.76567	58.8911	90.0437	-17.3763	491.609	47.0393
20.4167	-1.77223	59.5007	90.0805	-17.1093	491.601	47.0359
20.4333	-1.77605	58.7211	90.0909	-16.9711	491.829	47.0376
20.45	-1.7878	64.116	90.2265	-17.4068	491.755	47.0356
20.4667	-1.79482	59.1413	90.2163	-17.2912	491.744	47.0348
20.4833	-1.80016	59.6087	90.2519	-17.3519	491.684	47.0325
20.5	-1.80977	58.6892	90.0263	-17.0611	491.727	47.0354
20.5167	-1.81923	58.8	90.0686	-16.1259	491.793	47.0324
20.5333	-1.82915	58.8114	90.1269	-17.4986	491.737	47.0295
20.55	-1.83861	58.7244	90.0082	-16.3882	491.759	47.0277
20.5667	-1.84563	58.8125	90.2313	-17.4032	491.783	47.0289
20.5833	-1.85127	58.6898	90.0468	-16.6599	491.676	47.0297
20.6	-1.86378	58.6756	90.0045	-17.1696	491.806	47.0304
20.6167	-1.87386	59.4463	90.2593	-17.0069	491.855	47.0269
20.6333	-1.87996	59.1927	90.5248	-16.9097	491.617	47.0263
20.65	-1.88255	58.8287	90.2599	-16.7171	491.751	47.0261
20.6667	-1.8911	60.6913	90.4226	-16.7262	491.829	47.0278
20.6833	-1.8969	58.7641	90.0706	-16.4138	491.84	47.0246
20.7	-1.90498	58.7406	89.9818	-17.1201	491.873	47.0185
20.7167	-1.91231	59.0798	90.2358	-16.4025	491.755	47.02
20.7333	-1.9207	58.8061	90.2494	-16.4848	491.783	47.024
20.75	-1.92436	58.7273	90.1087	-16.9085	491.758	47.0219
20.7667	-1.93077	60.5737	90.2505	-16.5867	491.849	47.0225
20.7833	-1.94283	58.9434	90.2209	-18.0904	491.912	47.0234
20.8	-1.95351	58.7775	90.1301	-17.5088	491.705	47.0206
20.8167	-1.95854	58.9317	90.1772	-17.6786	491.672	47.0194
20.8333	-1.96312	58.8868	90.2503	-16.6146	491.638	47.0164
20.85	-1.96907	59.8037	90.5309	-16.5562	491.486	47.017
20.8667	-1.97624	58.8847	90.0683	-16.6129	491.714	47.0161
20.8833	-1.98112	59.058	90.2052	-17.25	491.707	47.0153
20.9	-1.98891	58.8647	90.1911	-16.2826	491.664	47.015
20.9167	-1.99532	60.8198	90.2375	-15.5048	492.402	47.0141
20.9333	-2.00279	58.8795	90.1667	-15.9017	493.164	47.0176
20.95	-2.00661	58.9234	90.3243	-16.1474	493.486	47.0173
20.9667	-2.00996	58.8834	90.1251	-15.9393	493.443	47.0171
20.9833	-2.01637	58.7043	90.0224	-16.0793	493.374	47.0127
21	-2.02614	58.7496	90.1217	-15.7616	493.118	47.0103
21.0167	-2.03026	58.8314	90.183	-16.5968	492.83	47.0107
21.0333	-2.03636	59.454	90.1087	-16.4996	492.781	47.0083
21.05	-2.04079	58.9196	90.5187	-16.6827	492.773	47.012
21.0667	-2.05009	58.796	90.0578	-17.3747	492.473	47.013
21.0833	-2.05482	58.8444	90.1089	-17.2315	492.456	47.0133
21.1	-2.06215	59.3174	90.7124	-17.4676	492.247	47.013
21.1167	-2.0681	58.9571	90.4531	-17.1171	492.24	47.0124
21.1333	-2.06764	59.1656	90.0958	-17.5945	492.057	47.0124
21.15	-2.07588	58.8253	90.0854	-17.4598	491.924	47.01
21.1667	-2.08168	58.9382	90.2256	-17.3174	491.823	47.0092
21.1833	-2.09053	58.756	90.1208	-17.4967	491.786	47.0092
21.2	-2.09648	58.7096	90.0358	-16.9639	491.692	47.0077
21.2167	-2.10533	58.8326	90.1696	-17.6446	491.657	47.0054
21.2333	-2.10564	58.9202	90.048	-17.3121	491.529	47.0039
21.25	-2.11205	58.8091	89.9902	-17.6749	491.609	47.0049
21.2667	-2.11479	58.8227	90.1251	-17.9766	491.535	47.0033
21.2833	-2.11998	58.7656	90.2134	-17.4456	491.396	47.0054
21.3	-2.12486	58.7241	90.0881	-17.8216	491.596	47.0023
21.3167	-2.12791	59.0885	90.4122	-17.2297	491.679	47.0036
21.3333	-2.12715	58.8056	90.1086	-16.7684	491.629	46.9997
21.35	-2.1331	58.9906	90.1702	-16.9192	491.638	46.9991
21.3667	-2.14287	58.9642	90.1618	-17.0451	491.691	46.9976
21.3833	-2.14928	58.8866	90.1585	-17.4104	491.845	46.9947
21.4	-2.15691	58.7925	90.0495	-17.1033	491.811	46.9958
21.4167	-2.16301	58.6729	89.9845	-17.2662	491.795	46.9947
21.4333	-2.16667	58.8978	90.082	-17.3484	491.782	46.9971
21.45	-2.1714	58.8071	90.1893	-17.0902	491.663	46.999
21.4667	-2.17232	58.9559	90.1914	-17.607	491.759	46.9985
21.4833	-2.17964	58.9144	90.1142	-17.3234	491.815	46.9999
21.5	-2.18224	58.913	90.1457	-17.371	491.777	46.9964
21.5167	-2.18376	58.7261	90.0175	-17.3306	491.882	46.9971
21.5333	-2.19093	58.6773	89.9671	-17.4461	491.896	47.0016
21.55	-2.19368	59.0517	90.2523	-17.4444	491.771	46.9994
21.5667	-2.2007	58.6926	90.017	-17.3615	491.868	46.9981
21.5833	-2.20314	58.8351	90.1238	-17.2518	491.811	46.9982
21.6	-2.20512	58.8331	90.1568	-17.2715	491.762	46.9953
21.6167	-2.2097	58.7327	90.0689	-17.396	491.617	46.9932
21.6333	-2.21199	58.8897	90.1647	-17.5129	491.527	46.9946
21.65	-2.2123	59.1862	90.1447	-17.7721	491.44	46.9962
21.6667	-2.22099	58.9794	90.1585	-17.3228	491.35	46.9949
21.6833	-2.22343	58.6881	90.0175	-16.9222	491.45	46.9939
21.7	-2.22908	58.7354	90.1173	-18.2787	491.566	46.993
21.7167	-2.23198	58.8497	90.2369	-17.4526	491.529	46.9932
21.7333	-2.23198	59.8199	90.1766	-18.1899	491.616	46.9929
21.75	-2.23763	58.7585	90.1971	-17.8591	491.626	46.9877
21.7667	-2.24388	58.9362	90.086	-17.5207	491.599	46.9866
21.7833	-2.24724	58.7891	90.1075	-17.8574	491.62	46.9869
21.8	-2.24892	61.1576	90.4093	-17.7584	491.519	46.9891
21.8167	-2.25395	58.7844	90.133	-17.7418	491.462	46.9843
21.8333	-2.25517	59.0351	90.2671	-17.8747	491.479	46.9877
21.85	-2.25807	59.0347	90.3294	-17.9354	491.433	46.9854
21.8667	-2.26097	58.726	90.0108	-18.1495	491.426	46.9846
21.8833	-2.26509	58.8018	90.1136	-18.3414	491.444	46.9837
21.9	-2.26692	60.0025	90.1733	-18.0648	491.526	46.9819
21.9167	-2.26494	59.0881	90.1995	-18.4434	491.51	46.979
21.9333	-2.26677	59.5693	90.3548	-18.485	491.447	46.9816
21.95	-2.27318	59.0073	90.1647	-18.3628	491.543	46.9843
21.9667	-2.27684	58.8163	90.0472	-18.5387	491.62	46.9814
21.9833	-2.28615	59.0769	90.2624	-18.5804	491.471	46.9804
22	-2.28752	59.7646	90.4536	-18.0112	491.717	46.983
22.0167	-2.28828	59.1164	90.2087	-18.2812	491.849	46.9802
22.0333	-2.29103	61.2043	90.4226	-18.081	491.956	46.9785
22.05	-2.29149	59.0386	90.1884	-17.6238	491.837	46.977
22.0667	-2.29469	58.8419	90.2213	-18.469	491.809	46.9817
22.0833	-2.2982	58.9681	90.0993	-18.1066	491.875	46.9817
22.1	-2.29927	58.8085	90.16	-17.8831	491.963	46.9817
22.1167	-2.29668	58.7168	90.0257	-17.3132	491.986	46.981
22.1333	-2.29836	59.0841	90.2348	-17.4592	492.036	46.9775
22.15	-2.30064	58.9562	90.2825	-16.9241	492.031	46.9779
22.1667	-2.30522	59.0815	90.373	-18.3759	492.077	46.9718
22.1833	-2.30812	58.8442	90.1357	-17.7781	492.061	46.9708
22.2	-2.30659	58.6614	89.9883	-17.7525	491.9	46.9758
22.2167	-2.30705	59.1103	90.2441	-18.1882	492.076	46.9738
22.2333	-2.30644	58.6532	89.9773	-18.6001	491.91	46.9726
22.25	-2.30751	58.8526	90.1467	-18.3581	491.763	46.9683
22.2667	-2.31285	59.0427	90.1788	-18.2711	491.795	46.9708
22.2833	-2.31712	58.8866	90.3582	-18.4516	491.923	46.9682
22.3	-2.31865	58.8091	90.1678	-18.1579	491.823	46.9715
22.3167	-2.31758	58.7357	90.0153	-18.4582	491.688	46.9695
22.3333	-2.32323	58.7716	90.0521	-18.2615	491.727	46.9668
22.35	-2.32796	58.9031	90.169	-18.6501	491.704	46.9679
22.3667	-2.32857	58.7803	90.099	-18.9469	491.547	46.965
22.3833	-2.33376	59.511	90.3521	-17.7065	491.501	46.9672
22.4	-2.33543	59.2577	90.2642	-17.2834	491.506	46.9695
22.4167	-2.33772	59.1247	90.6013	-18.3599	491.409	46.9683
22.4333	-2.33803	58.7415	90.1402	-17.7203	491.643	46.9679
22.45	-2.34123	59.2165	90.3037	-17.6107	491.732	46.9691
22.4667	-2.3452	58.8165	90.0628	-16.8853	491.8	46.9656
22.4833	-2.34688	58.9594	90.2866	-17.5517	491.926	46.9672
22.5	-2.34673	58.7916	90.1348	-17.6505	492.001	46.9669
22.5167	-2.35146	58.8343	90.1435	-17.84	491.97	46.9663
22.5333	-2.35176	58.9281	90.1061	-17.4085	492.03	46.9621
22.55	-2.35573	60.0662	90.2338	-18.0058	491.952	46.9628
22.5667	-2.35725	60.3068	90.1778	-18.1834	491.904	46.9622
22.5833	-2.35771	58.7705	90.14	-18.0351	491.782	46.9596
22.6	-2.36046	59.548	90.0657	-17.4444	491.857	46.9588
22.6167	-2.36656	58.7783	90.1006	-16.9717	491.869	46.9596
22.6333	-2.3658	58.717	90.059	-18.1399	491.687	46.9598
22.65	-2.36809	58.7904	90.0518	-18.1017	491.848	46.9563
22.6667	-2.36885	58.8044	90.1131	-17.6398	491.965	46.9575
22.6833	-2.37175	59.2461	90.1662	-17.147	491.865	46.9549
22.7	-2.37129	58.733	90.0587	-17.5332	491.756	46.9549
22.7167	-2.36839	58.7261	90.0893	-17.6815	491.698	46.9541
22.7333	-2.37404	58.7708	90.0083	-17.6702	491.693	46.9541
22.75	-2.37877	58.8369	90.0881	-17.7924	491.658	46.9576
22.7667	-2.3777	59.1444	90.1417	-18.2281	491.582	46.9549
22.7833	-2.38075	58.6971	90.0355	-18.1245	491.522	46.9549
22.8	-2.38579	58.7254	90.0871	-17.0385	491.505	46.9517
22.8167	-2.38411	58.7313	89.9503	-17.2428	491.471	46.9512
22.8333	-2.37968	58.7766	90.2914	-17.4122	491.483	46.95
22.85	-2.37724	58.7681	90.1537	-17.3698	491.394	46.9494
22.8667	-2.37999	59.2756	90.3071	-17.4938	491.613	46.9483
22.8833	-2.38029	58.8639	90.1212	-17.3377	491.642	46.9502
22.9	-2.38838	58.8926	90.2476	-17.4903	491.614	46.9531
22.9167	-2.38869	58.6723	90.0216	-17.7251	491.637	46.9538
22.9333	-2.38976	58.7836	90.0887	-17.0914	491.64	46.9547
22.95	-2.39418	58.7922	90.0611	-18.2145	491.606	46.9582
22.9667	-2.39388	58.6808	90.0878	-18.5751	491.618	46.9532
22.9833	-2.39403	58.8921	90.1499	-16.6511	491.74	46.9523
23	-2.39616	59.1206	90.1196	-19.2767	491.801	46.9498
23.0167	-2.39998	58.7914	90.2502	-16.8478	491.746	46.9508
23.0333	-2.40547	59.1872	90.4936	-17.0396	491.752	46.9535
23.05	-2.40196	58.8422	90.229	-17.4825	491.75	46.9498
23.0667	-2.40578	58.8297	90.0976	-17.5123	491.526	46.9483
23.0833	-2.40303	58.9784	90.241	-17.0683	491.652	46.943
23.1	-2.39891	58.8038	90.1251	-19.0835	491.714	46.9431
23.1167	-2.40089	67.6469	90.2471	-18.252	491.74	46.9419
23.1333	-2.40105	60.4293	90.0329	-17.7656	491.743	46.945
23.15	-2.40379	58.9034	90.2244	-18.6948	491.628	46.9451
23.1667	-2.40425	59.0974	90.1298	-17.4056	491.483	46.9466
23.1833	-2.40593	58.9341	90.1568	-18.3146	491.351	46.9407
23.2	-2.40547	58.8842	90.0968	-17.4682	491.281	46.9437
23.2167	-2.40623	58.9942	90.0753	-17.0516	491.235	46.9418
23.2333	-2.40822	58.7884	90.0559	-17.864	491.138	46.9411
23.25	-2.40685	58.7476	90.0726	-18.4678	491.247	46.9398
23.2667	-2.40807	58.7972	90.1644	-17.7531	491.231	46.9378
23.2833	-2.40822	58.7174	90.1049	-16.7976	491.125	46.9405
23.3	-2.40974	58.8526	90.0877	-18.1799	491.287	46.9389
23.3167	-2.41173	59.006	90.2161	-16.7625	491.381	46.9369
23.3333	-2.41325	58.7736	90.1626	-17.4419	491.466	46.9343
23.35	-2.41356	58.9568	90.0648	-17.9409	491.552	46.9366
23.3667	-2.41737	59.5771	90.0333	-16.3584	491.676	46.9355
23.3833	-2.41829	58.8598	90.1908	-17.4003	491.863	46.9337
23.4	-2.41768	58.8009	90.102	-18.1548	491.846	46.9323
23.4167	-2.4247	59.0385	90.4775	-17.9099	491.87	46.9268
23.4333	-2.42638	60.1064	90.2435	-18.8921	491.774	46.9263
23.45	-2.42867	68.5694	90.4919	-18.4046	491.684	46.9215
23.4667	-2.42805	58.7737	90.0619	-18.0827	491.676	46.9259
23.4833	-2.43126	58.932	90.1955	-18.3366	491.593	46.927
23.5	-2.4366	58.7165	90.118	-18.1936	491.524	46.9247
23.5167	-2.44011	58.8506	90.1093	-16.552	491.845	46.9236
23.5333	-2.44194	59.3699	90.3164	-17.9617	491.867	46.9236
23.55	-2.44499	58.9132	90.2711	-19.1627	491.899	46.9233
23.5667	-2.44713	58.9948	90.2544	-17.6798	491.763	46.9234
23.5833	-2.44514	58.767	90.0216	-17.7174	491.739	46.925
23.6	-2.44408	58.8424	90.1661	-18.9285	491.583	46.9245
23.6167	-2.44331	58.6721	90.0108	-17.1183	491.437	46.9222
23.6333	-2.44057	59.5506	90.106	-16.8662	491.482	46.921
23.65	-2.44118	58.9372	90.165	-16.2159	491.5	46.9195
23.6667	-2.44347	58.7841	90.2108	-17.5736	491.407	46.9173
23.6833	-2.44255	58.767	90.144	-16.2719	491.379	46.916
23.7	-2.43721	58.9446	90.1327	-17.4294	491.458	46.9155
23.7167	-2.4424	58.7814	90.0347	-15.841	491.337	46.9196
23.7333	-2.44698	58.6733	89.9867	-15.5781	491.433	46.9166
23.75	-2.44774	58.7818	90.057	-15.3951	491.388	46.9167
23.7667	-2.45232	58.7046	90.0405	-17.6351	491.433	46.9146
23.7833	-2.45384	58.6855	90.0869	-16.3279	491.503	46.9128
23.8	-2.45689	58.8796	90.0826	-16.7469	491.42	46.9103
23.8167	-2.45506	58.7295	90.0863	-17.6965	491.484	46.9143
23.8333	-2.45644	58.8958	90.1724	-17.4879	491.543	46.9138
23.85	-2.45873	59.5353	90.1235	-18.5905	491.536	46.9088
23.8667	-2.46284	59.7355	90.1305	-18.4791	491.536	46.9083
23.8833	-2.4688	58.7824	90.1379	-16.2087	491.531	46.9088
23.9	-2.46712	59.1511	90.3394	-16.9895	491.611	46.9102
23.9167	-2.4659	58.8471	90.1548	-17.4526	491.492	46.91
23.9333	-2.47093	58.9811	90.2477	-16.9573	491.299	46.9091
23.95	-2.47231	58.7949	90.1669	-17.5916	491.414	46.9059
23.9667	-2.47704	58.7399	90.033	-17.9009	491.491	46.9022
23.9833	-2.47841	58.9095	90.2413	-17.076	491.381	46.9004
24	-2.48192	59.273	90.2	-17.7042	491.446	46.9029
24.0167	-2.48467	58.7426	90.0866	-17.9819	491.422	46.9003
24.0333	-2.48634	58.8212	90.1447	-16.6039	491.549	46.9
24.05	-2.48558	58.8683	90.1832	-16.8757	491.543	46.9038
24.0667	-2.48665	58.7327	90.0897	-17.0188	491.519	46.903
24.0833	-2.48863	59.1927	90.3202	-18.0195	491.586	46.9009
24.1	-2.48833	58.7606	90.1438	-18.0094	491.609	46.8975
24.1167	-2.4929	58.9515	90.1627	-17.6995	491.729	46.9003
24.1333	-2.49687	58.8219	90.1763	-17.7131	491.784	46.9016
24.15	-2.49825	58.7156	90.0839	-17.5529	491.698	46.898
24.1667	-2.50359	58.9249	90.3658	-17.3322	491.876	46.8952
24.1833	-2.50862	58.7086	90.0501	-18.6668	491.883	46.8963
24.2	-2.51091	59.2451	90.1095	-18.5351	491.795	46.8961
24.2167	-2.50923	58.7853	90.0553	-17.6517	491.948	46.8928
24.2333	-2.50801	58.6581	89.9996	-17.6405	491.925	46.8935
24.25	-2.51396	58.8694	90.1682	-17.929	491.909	46.8977
24.2667	-2.51534	59.595	90.0564	-17.7972	491.676	46.8949
24.2833	-2.51869	58.7908	90.0987	-17.0319	491.676	46.8943
24.3	-2.52541	59.027	90.2557	-17.3484	491.659	46.8894
24.3167	-2.53059	58.98	90.1531	-17.1743	491.453	46.8922
24.3333	-2.53593	58.6691	90.0102	-17.4366	491.45	46.8902
24.35	-2.54234	58.675	90.0286	-17.4187	491.391	46.8905
24.3667	-2.54036	58.7846	90.0741	-16.6856	491.305	46.8873
24.3833	-2.54143	58.9484	90.2253	-16.9466	491.313	46.8879
24.4	-2.54234	58.7748	89.9455	-17.672	491.299	46.8868
24.4167	-2.54753	58.816	89.9409	-16.5873	491.249	46.8879
24.4333	-2.55257	58.9047	90.1936	-16.961	491.29	46.8873
24.45	-2.54997	58.7466	90.1614	-17.8675	491.288	46.8891
24.4667	-2.54921	58.7559	90.1054	-17.2828	491.397	46.8835
24.4833	-2.55394	58.8544	90.1484	-17.6029	491.495	46.8835
24.5	-2.55302	58.6913	90.0309	-16.9401	491.545	46.8832
24.5167	-2.55608	58.7595	90.0906	-17.799	491.596	46.885
24.5333	-2.56081	58.8638	90.1263	-17.2894	491.638	46.8844
24.55	-2.56325	60.305	90.2369	-17.4187	491.783	46.8801
24.5667	-2.56523	58.8017	90.2453	-17.4134	491.797	46.8784
24.5833	-2.56477	58.9408	90.2154	-18.0183	491.69	46.8786
24.6	-2.5666	59.2558	90.3703	-16.5783	491.819	46.8812
24.6167	-2.56981	59.0136	90.4348	-18.2264	491.949	46.8824
24.6333	-2.57393	58.7914	90.0262	-17.1195	491.787	46.8819
24.65	-2.57729	58.7589	90.0729	-16.8215	491.8	46.8842
24.6667	-2.57881	58.8636	90.1789	-16.977	491.705	46.8839
24.6833	-2.57591	59.5979	90.0248	-16.7965	491.731	46.881
24.7	-2.58049	58.7862	90.1307	-17.0277	491.656	46.8835
24.7167	-2.58293	58.668	89.9815	-17.0098	491.664	46.8833
24.7333	-2.58659	58.8113	90.1298	-17.2399	491.667	46.8787
24.75	-2.5872	58.9965	90.0625	-16.881	491.649	46.8809
24.7667	-2.59193	58.8075	90.104	-16.5366	491.75	46.8797
24.7833	-2.59621	59.3325	90.1103	-17.3888	491.64	46.8821
24.8	-2.59926	59.1607	90.4183	-16.6193	491.531	46.8804
24.8167	-2.59941	58.9271	90.2714	-16.4317	491.593	46.8794
24.8333	-2.60124	59.2915	90.2201	-16.8369	491.62	46.8794
24.85	-2.60567	59.044	90.1931	-17.1374	491.549	46.8794
24.8667	-2.60139	61.9257	90.2299	-17.5529	491.806	46.8786
24.8833	-2.60704	58.9483	90.1605	-17.0898	491.859	46.8789
24.9	-2.60521	58.7992	90.0691	-16.9758	491.733	46.8769
24.9167	-2.60613	58.8033	90.1634	-16.2612	491.623	46.8778
24.9333	-2.60551	58.7284	90.0755	-17.197	491.666	46.8783
24.95	-2.6104	58.7425	90.0472	-16.8679	491.69	46.8798
24.9667	-2.61589	58.8026	90.1754	-17.9379	491.741	46.8827
24.9833	-2.61436	58.6898	89.9989	-17.8925	491.826	46.8823
25	-2.61345	58.8892	90.3422	-16.9025	491.897	46.8798
25.0167	-2.61787	58.9567	90.0942	-17.0248	491.794	46.8772
25.0333	-2.62596	58.6601	89.9802	-16.8578	491.801	46.8786
25.05	-2.62672	58.7005	90.0219	-17.2984	491.721	46.8789
25.0667	-2.62703	58.922	90.2956	-16.6981	491.565	46.876
25.0833	-2.62581	58.736	89.9877	-16.9019	491.652	46.8751
25.1	-2.62871	58.9127	90.3439	-16.9651	491.648	46.8761
25.1167	-2.62932	59.6496	90.2686	-17.5289	491.704	46.8734
25.1333	-2.63268	58.737	89.9938	-17.2744	491.753	46.8758
25.15	-2.63145	58.7806	90.0192	-17.2668	491.717	46.8754
25.1667	-2.63603	58.7844	90.0732	-16.9442	491.755	46.8766
25.1833	-2.63893	58.6739	90.088	-17.1308	491.687	46.8749
25.2	-2.64214	58.7302	90.1058	-17.1845	491.732	46.8777
25.2167	-2.64183	58.7986	90.2084	-16.9955	491.691	46.8777
25.2333	-2.64885	61.1491	90.4983	-17.1201	491.528	46.8777
25.25	-2.65266	58.8641	90.1423	-16.7535	491.565	46.8722
25.2667	-2.6548	58.998	90.1441	-16.3381	491.635	46.8719
25.2833	-2.65404	59.0476	90.1682	-16.0699	491.533	46.8711
25.3	-2.65587	58.8548	90.2078	-17.0211	491.628	46.8711
25.3167	-2.6548	58.9726	90.3288	-16.6683	491.647	46.8711
25.3333	-2.6548	58.8784	90.0895	-16.6772	491.62	46.8731
25.35	-2.658	58.7788	90.1786	-15.9905	491.585	46.8732
25.3667	-2.65511	58.7908	90.0718	-16.6474	491.622	46.8734
25.3833	-2.65587	58.9085	90.0961	-16.9698	491.695	46.8708
25.4	-2.65709	59.8327	90.1103	-16.8072	491.696	46.8691
25.4167	-2.65755	58.803	90.2094	-15.8685	491.678	46.869
25.4333	-2.66182	58.8961	90.1881	-17.0921	491.644	46.8702
25.45	-2.66319	59.1781	90.4469	-16.4292	491.64	46.8713
25.4667	-2.66548	58.8169	90.0195	-16.3285	491.77	46.8729
25.4833	-2.66716	58.6318	89.9336	-17.0004	491.726	46.8746
25.5	-2.66853	65.8775	90.2973	-16.9413	491.557	46.8687
25.5167	-2.67571	58.7406	90.0481	-16.4281	491.567	46.871
25.5333	-2.67799	58.6974	90.0227	-16.9817	491.511	46.8714
25.55	-2.67784	58.7777	90.0985	-17.0313	491.393	46.8674
25.5667	-2.68272	58.8346	90.2641	-17.1958	491.481	46.8681
25.5833	-2.68181	58.6973	89.9683	-16.8685	491.574	46.8653
25.6	-2.68257	58.6964	89.9682	-17.2411	491.468	46.8642
25.6167	-2.68272	59.127	89.9746	-16.9007	491.354	46.8638
25.6333	-2.68257	58.8676	90.1371	-16.6755	491.341	46.8684
25.65	-2.68456	59.1729	90.2911	-16.9967	491.399	46.867
25.6667	-2.68517	58.7695	90.1399	-16.1694	491.371	46.8659
25.6833	-2.687	58.9997	90.2067	-15.6831	491.376	46.8678
25.7	-2.69066	58.6504	90.0083	-15.0167	491.33	46.8699
25.7167	-2.69066	59.1537	90.6268	-16.2528	491.335	46.8668
25.7333	-2.69218	58.6544	89.9548	-15.6014	491.588	46.8668
25.75	-2.69539	58.7028	90.0741	-16.2481	491.685	46.862
25.7667	-2.69493	58.7965	90.165	-15.7623	491.649	46.8641
25.7833	-2.69798	59.1132	90.1009	-16.1277	491.717	46.8635
25.8	-2.70317	59.4785	90.4278	-15.3982	491.705	46.8632
25.8167	-2.70699	58.7678	90.0298	-15.9298	491.701	46.8682
25.8333	-2.70775	59.0908	90.174	-16.3929	491.722	46.8659
25.85	-2.70576	59.1677	90.3713	-16.0658	491.842	46.8668
25.8667	-2.70531	58.6926	89.9802	-15.5764	491.796	46.8685
25.8833	-2.70775	58.8686	90.1664	-16.2957	491.775	46.865
25.9	-2.70866	59.4151	90.4722	-16.5133	491.951	46.8661
25.9167	-2.71172	58.7435	90.0126	-15.7462	492.059	46.8687
25.9333	-2.71233	58.8938	90.0816	-15.7676	491.924	46.8656
25.95	-2.71721	59.3568	90.5051	-16.0877	491.792	46.8641
25.9667	-2.72133	58.8393	90.0936	-15.6718	491.689	46.8632
25.9833	-2.72606	58.7701	90.098	-15.1186	491.449	46.8612
26	-2.73094	58.7237	90.0497	-15.3486	491.546	46.8592
26.0167	-2.7346	58.7048	90.0156	-15.5512	491.635	46.8609
26.0333	-2.73872	58.816	90.1994	-15.1234	491.698	46.8667
26.05	-2.74193	59.7392	90.0584	-15.754	491.657	46.8635
26.0667	-2.7433	58.7801	90.0492	-16.4729	491.609	46.8629
26.0833	-2.7462	59.103	90.3342	-15.8994	491.667	46.861
26.1	-2.74788	58.8523	90.1594	-16.2385	491.654	46.8595
26.1167	-2.74788	59.2042	90.2415	-16.7922	491.741	46.8598
26.1333	-2.75017	58.8194	90.0619	-17.4467	491.799	46.8597
26.15	-2.75459	58.8526	90.245	-16.8322	491.811	46.8612
26.1667	-2.75688	58.6744	90.0057	-16.6277	492.054	46.8571
26.1833	-2.76131	58.8483	90.093	-17.7061	491.993	46.863
26.2	-2.76161	59.1052	90.1873	-17.1296	491.723	46.8598
26.2167	-2.76436	58.6721	90.0115	-17.3562	491.867	46.8586
26.2333	-2.7636	58.7009	90.0869	-17.6542	492.006	46.8557
26.25	-2.76894	58.8612	89.9963	-17.5785	492.07	46.8554
26.2667	-2.77428	59.2017	90.1531	-16.9431	492.032	46.8542
26.2833	-2.77382	59.3346	90.068	-16.2409	491.953	46.8539
26.3	-2.77687	59.446	90.189	-17.1958	491.985	46.8504
26.3167	-2.78023	60.1731	90.0918	-16.8375	491.925	46.8531
26.3333	-2.78725	58.7818	90.1449	-16.2331	491.962	46.851
26.35	-2.78694	59.2066	90.2349	-16.6515	491.908	46.8522
26.3667	-2.78938	58.7556	90.0935	-16.7088	491.79	46.8526
26.3833	-2.79289	58.6842	90.0526	-17.1862	491.781	46.8508
26.4	-2.79732	58.7704	90.1482	-17.0271	491.679	46.8499
26.4167	-2.79961	58.6958	90.0515	-16.905	491.42	46.8526
26.4333	-2.80006	58.6471	89.9577	-17.219	491.533	46.8523
26.45	-2.79778	58.6951	90.0518	-17.4581	491.457	46.8472
26.4667	-2.80128	58.7782	90.2398	-17.5051	491.41	46.8502
26.4833	-2.80449	58.6918	89.9719	-17.5164	491.434	46.8508
26.5	-2.80785	58.7345	90.0231	-17.2744	491.566	46.8487
26.5167	-2.8112	58.7562	90.1261	-16.496	491.636	46.8493
26.5333	-2.81578	58.7836	90.0883	-17.1534	491.686	46.8513
26.55	-2.81548	58.8215	90.0408	-16.7922	491.745	46.8511
26.5667	-2.81715	58.8783	90.2045	-17.439	491.737	46.8488
26.5833	-2.81822	58.7241	90.1003	-17.6893	491.616	46.8469
26.6	-2.82387	58.7009	89.9822	-16.6695	491.705	46.8452
26.6167	-2.8286	59.0197	90.1131	-16.9175	491.78	46.8452
26.6333	-2.83211	58.8755	90.1539	-16.7178	491.628	46.8433
26.65	-2.83745	58.9942	89.9838	-17.3931	491.636	46.8456
26.6667	-2.84248	58.9672	90.149	-17.6261	491.522	46.8443
26.6833	-2.84477	58.7618	90.1353	-17.4538	491.603	46.8435
26.7	-2.84157	58.7811	90.015	-17.5695	491.573	46.8458
26.7167	-2.84431	58.7466	90.0881	-17.0593	491.576	46.844
26.7333	-2.84538	58.923	90.111	-17.1296	491.53	46.8453
26.75	-2.84889	58.7292	90.0947	-16.7791	491.552	46.8453
26.7667	-2.84798	58.7138	90.0527	-17.5552	491.539	46.8415
26.7833	-2.85286	58.742	90.0256	-17.3835	491.586	46.8401
26.8	-2.855	58.6532	89.9914	-17.7703	491.47	46.8397
26.8167	-2.85637	59.1067	90.2529	-16.5908	491.703	46.8403
26.8333	-2.85759	58.7328	90.146	-17.2906	491.742	46.84
26.85	-2.86217	59.0223	90.2044	-17.3335	491.583	46.8382
26.8667	-2.86278	58.8583	90.135	-17.7256	491.697	46.8365
26.8833	-2.86507	58.6819	89.9703	-17.6214	491.717	46.8377
26.9	-2.87071	58.7861	90.0335	-17.228	491.618	46.8362
26.9167	-2.87239	59.0623	90.098	-17.7924	491.546	46.8371
26.9333	-2.87193	58.7399	90.0358	-17.2012	491.607	46.8343
26.95	-2.87132	58.7624	90.1182	-17.6398	491.724	46.836
26.9667	-2.87376	58.97	90.404	-17.9475	491.691	46.8346
26.9833	-2.87514	58.8209	90.201	-17.799	491.718	46.8342
27	-2.87621	59.0844	90.2316	-18.3002	491.735	46.8334
27.0167	-2.87682	59.9142	90.116	-17.5028	491.746	46.8331
27.0333	-2.88078	58.8087	90.2473	-17.942	491.78	46.8337
27.05	-2.88597	58.8798	90.2863	-17.8771	491.774	46.8336
27.0667	-2.88826	59.407	90.3718	-17.551	491.707	46.8308
27.0833	-2.88841	58.8758	90.1835	-18.1322	491.98	46.8269
27.1	-2.8936	58.9121	90.1827	-17.5921	492.043	46.8296
27.1167	-2.89833	58.857	90.1362	-17.8341	492.029	46.8261
27.1333	-2.90337	58.9654	90.0799	-17.6601	492.015	46.8299
27.15	-2.90688	59.6961	90.2	-18.0195	491.995	46.8256
27.1667	-2.90916	59.8026	90.048	-17.1577	491.87	46.8194
27.1833	-2.91115	58.6671	89.9882	-18.0935	491.809	46.8237
27.2	-2.91389	58.7824	89.9897	-17.5457	491.819	46.8237
27.2167	-2.91801	58.8758	90.0057	-18.1895	491.67	46.8214
27.2333	-2.92198	58.9874	90.1518	-17.9099	491.459	46.8215
27.25	-2.92229	58.7687	90.014	-17.9301	491.448	46.8237
27.2667	-2.92397	58.8407	90.1072	-17.926	491.481	46.8212
27.2833	-2.929	58.9896	90.0138	-17.9557	491.451	46.8223
27.3	-2.929	58.7907	90.1386	-17.6983	491.689	46.8205
27.3167	-2.93388	58.6582	89.9957	-17.9606	491.665	46.8221
27.3333	-2.93434	59.3829	90.3437	-17.7084	491.624	46.8198
27.35	-2.93694	58.9106	90.3259	-17.7621	491.594	46.8201
27.3667	-2.93755	60.3118	90.1545	-18.0379	491.57	46.8214
27.3833	-2.93388	59.1972	90.0617	-17.3055	491.608	46.8214
27.4	-2.93663	58.7348	90.1223	-17.9676	491.596	46.82
27.4167	-2.93785	58.933	90.0211	-17.9731	491.58	46.8189
27.4333	-2.94273	58.6816	90.0013	-17.6643	491.508	46.8169
27.45	-2.94579	61.2425	90.1438	-17.8341	491.486	46.8177
27.4667	-2.94426	60.6239	90.9344	-17.9122	491.526	46.815
27.4833	-2.94441	59.6151	90.2804	-17.7978	491.509	46.8188
27.5	-2.95128	60.3031	90.2335	-18.4803	491.49	46.8168
27.5167	-2.95296	58.6805	90.0398	-18.0344	491.645	46.8197
27.5333	-2.94991	58.6884	90.012	-16.7953	491.69	46.8169
27.55	-2.94991	58.8604	90.0471	-17.5767	491.599	46.815
27.5667	-2.95296	58.7333	90.0893	-18.0273	491.57	46.8176
27.5833	-2.95387	58.6541	89.9981	-18.1573	491.586	46.8172
27.6	-2.95784	58.8038	90.0578	-19.2117	491.678	46.8157
27.6167	-2.9583	58.8528	90.2706	-18.2533	491.702	46.8154
27.6333	-2.96196	58.7063	90.0443	-18.0666	491.753	46.8122
27.65	-2.96394	58.9939	90.2538	-18.8891	491.835	46.8114
27.6667	-2.96486	59.0693	90.1222	-18.3402	491.856	46.8105
27.6833	-2.96898	59.9073	90.4533	-18.2401	491.953	46.8148
27.7	-2.96898	59.0089	90.0961	-19.0739	491.941	46.815
27.7167	-2.96928	58.9372	90.1891	-18.2597	491.887	46.8151
27.7333	-2.96883	58.6953	89.9659	-18.0994	491.968	46.8121
27.75	-2.97066	59.1009	90.1676	-18.8427	491.938	46.8101
27.7667	-2.96867	58.8723	90.1418	-18.3099	491.857	46.8118
27.7833	-2.96761	58.8006	90.1052	-18.3164	491.997	46.8124
27.8	-2.96959	58.975	90.0485	-18.162	491.909	46.8102
27.8167	-2.97218	58.791	90.1566	-19.3392	491.787	46.8136
27.8333	-2.97203	59.4231	90.2941	-19.0739	491.579	46.8092
27.85	-2.97493	59.1204	90.2577	-19.0035	491.483	46.8087
27.8667	-2.97829	58.7823	90.0829	-18.8534	491.374	46.815
27.8833	-2.98042	58.7058	89.9696	-18.3927	491.27	46.8064
27.9	-2.98042	58.7612	90.212	-18.612	491.384	46.8043
27.9167	-2.98256	59.3259	90.1966	-18.7067	491.512	46.8049
27.9333	-2.9847	58.607	89.9665	-18.7896	491.502	46.8064
27.95	-2.99004	58.6744	89.9963	-18.8897	491.605	46.8075
27.9667	-2.9911	58.8966	90.0391	-18.354	491.547	46.8066
27.9833	-2.99065	58.8157	90.1431	-17.6499	491.421	46.8084
28	-2.98836	58.7869	90.182	-19.1007	491.572	46.8121
28.0167	-2.99171	58.7977	90.0994	-18.6657	491.67	46.813
28.0333	-2.99675	58.6924	90.0185	-17.7049	491.752	46.811
28.05	-2.99141	58.8337	90.0448	-18.8314	491.694	46.8073
28.0667	-2.99553	59.1348	90.0077	-19.3905	491.631	46.8076
28.0833	-2.99843	58.6758	90.0434	-18.9565	491.583	46.8069
28.1	-2.99568	58.9448	90.2755	-19.2498	491.485	46.804
28.1167	-2.99858	58.6834	90.0076	-19.6647	491.557	46.8055
28.1333	-2.99797	58.8691	90.1423	-19.6569	491.524	46.8049
28.15	-3.00011	58.7663	90.0521	-19.062	491.524	46.8021
28.1667	-3.00133	58.8998	90.1406	-19.4178	491.563	46.8015
28.1833	-3.00148	59.1703	90.3152	-19.3421	491.483	46.7994
28.2	-3.00346	59.1451	90.1035	-19.5329	491.296	46.7976
28.2167	-3.00591	58.6562	89.959	-20.0997	491.461	46.7959
28.2333	-3.01018	58.8261	90.1508	-19.8637	491.516	46.7973
28.25	-3.01399	58.6634	90.0004	-20.5027	491.599	46.7991
28.2667	-3.01735	58.6926	89.9799	-20.2422	491.572	46.797
28.2833	-3.01643	58.8462	90.1959	-20.0735	491.603	46.7931
28.3	-3.01582	58.9443	90.0407	-20.2261	491.728	46.7939
28.3167	-3.01659	58.764	90.0596	-19.8565	491.665	46.7954
28.3333	-3.02086	58.8044	90.1762	-20.191	491.675	46.7951
28.35	-3.02132	58.7147	90.0321	-20.1469	491.622	46.7942
28.3667	-3.02437	58.6373	89.9641	-19.9644	491.513	46.7919
28.3833	-3.02788	58.7009	90.0657	-20.1147	491.571	46.7919
28.4	-3.03246	58.7869	90.0654	-20.4765	491.608	46.7944
28.4167	-3.03474	58.8781	90.0037	-20.0581	491.398	46.7919
28.4333	-3.03352	58.7457	89.9538	-20.508	491.625	46.791
28.45	-3.03505	58.8578	90.301	-20.2755	491.617	46.7918
28.4667	-3.03535	66.9457	90.3721	-20.5587	491.586	46.7912
28.4833	-3.03413	58.8929	90.0771	-20.3709	491.569	46.7899
28.5	-3.03764	58.809	89.9575	-20.4371	491.578	46.7899
28.5167	-3.04405	58.7197	89.9989	-21.3532	491.453	46.7942
28.5333	-3.04527	58.7157	90.0338	-20.2232	491.392	46.7942
28.55	-3.05153	58.8622	90.272	-20.2303	491.486	46.7937
28.5667	-3.05412	58.6694	89.9856	-20.3924	491.672	46.7959
28.5833	-3.05305	58.8056	90.1026	-20.6469	491.625	46.7968
28.6	-3.05428	62.4345	90.2207	-20.9824	491.68	46.7953
28.6167	-3.05717	58.9326	90.3043	-20.9008	491.61	46.7941
28.6333	-3.05717	58.6559	89.9806	-20.9002	491.467	46.7925
28.65	-3.05809	58.7058	89.9954	-21.2244	491.645	46.7925
28.6667	-3.05626	58.8287	90.1064	-20.4978	491.761	46.7904
28.6833	-3.06053	58.659	90.0158	-20.6625	491.93	46.7866
28.7	-3.06313	58.8927	90.0889	-20.6504	491.971	46.7875
28.7167	-3.06328	58.7273	90.0506	-20.554	491.979	46.7858
28.7333	-3.06419	58.7399	89.9786	-20.7142	492.027	46.7876
28.75	-3.06587	58.9565	90.158	-20.3071	492.116	46.7876
28.7667	-3.06419	58.7482	90.0311	-20.6106	492.151	46.7896
28.7833	-3.06496	58.9243	90.1926	-20.2189	492.074	46.7858
28.8	-3.06664	58.8219	90.0538	-19.9186	491.906	46.7849
28.8167	-3.0677	59.3833	90.277	-19.9209	491.914	46.7863
28.8333	-3.06618	59.2664	90.2778	-19.7671	491.869	46.7864
28.85	-3.06633	58.9249	90.3991	-19.0435	491.688	46.7861
28.8667	-3.06755	58.9703	90.2894	-19.4608	491.722	46.7864
28.8833	-3.06679	58.8824	90.0486	-19.7648	491.806	46.7866
28.9	-3.06709	58.7586	90.0475	-20.3501	491.608	46.7869
28.9167	-3.0732	58.7283	90.0553	-19.9621	491.583	46.7838
28.9333	-3.07549	59.203	90.1183	-19.3862	491.646	46.7817
28.95	-3.07442	58.6768	90.0326	-20.4139	491.723	46.7831
28.9667	-3.07014	58.6362	90.0195	-20.3132	491.707	46.7846
28.9833	-3.07198	58.9104	90.2696	-19.9918	491.723	46.7817
29	-3.07396	59.3801	90.0636	-20.5956	491.62	46.7822
29.0167	-3.07808	58.7658	90.1756	-20.2695	491.613	46.7844
29.0333	-3.08403	58.7125	89.9978	-19.474	491.644	46.7812
29.05	-3.08586	58.8717	90.1424	-19.6325	491.59	46.7771
29.0667	-3.08876	59.2745	90.1959	-19.6467	491.535	46.7791
29.0833	-3.09044	58.8355	90.2535	-20.0848	491.799	46.7837
29.1	-3.08952	63.2099	89.9784	-19.6789	491.825	46.7811
29.1167	-3.09242	58.7876	90.1125	-20.1701	491.692	46.7789
29.1333	-3.09013	58.8087	90.1945	-19.5603	491.869	46.7829
29.15	-3.09074	58.6149	89.9424	-19.5919	491.954	46.7794
29.1667	-3.08952	58.7011	89.9688	-19.4984	491.901	46.7797
29.1833	-3.08891	58.6942	89.9702	-19.9018	491.769	46.7776
29.2	-3.08754	59.0443	90.158	-19.6551	491.805	46.7773
29.2167	-3.0883	58.9339	90.2457	-20.0144	491.846	46.7791
29.2333	-3.08449	58.6851	90.0127	-20.0687	491.814	46.7793
29.25	-3.08983	58.6897	90.0506	-19.8565	491.917	46.7818
29.2667	-3.08723	58.7272	90.0034	-19.5632	491.991	46.7797
29.2833	-3.08998	58.7173	90.1182	-19.7469	491.721	46.7823
29.3	-3.09105	59.1406	90.0942	-19.6735	491.774	46.7793
29.3167	-3.09334	58.7647	90.0491	-20.0378	491.755	46.7805
29.3333	-3.0941	58.8956	90.3118	-19.0632	491.629	46.7791
29.35	-3.09349	58.9343	90.211	-19.7814	491.636	46.7814
29.3667	-3.09196	58.9295	90.2995	-20.1551	491.613	46.7826
29.3833	-3.09105	58.7731	90.2645	-20.064	491.588	46.7808
29.4	-3.08861	58.8061	90.2892	-20.2058	491.639	46.777
29.4167	-3.08861	58.8204	90.0762	-19.2098	491.694	46.7794
29.4333	-3.09486	58.704	90.0277	-20.2517	491.722	46.7793
29.45	-3.09151	58.67	89.985	-19.8565	491.704	46.7794
29.4667	-3.09044	58.7354	89.9761	-19.4662	491.694	46.7797
29.4833	-3.08937	58.9056	90.1824	-19.6694	491.538	46.7788
29.5	-3.09029	58.9278	90.133	-19.5347	491.447	46.7779
29.5167	-3.09181	59.8098	90.5901	-20.1688	491.542	46.7764
29.5333	-3.09563	59.2049	90.505	-20.0777	491.675	46.7794
29.55	-3.09715	58.7156	90.0155	-19.763	491.511	46.7776
29.5667	-3.097	58.9805	90.3443	-19.9281	491.539	46.775
29.5833	-3.09486	59.2547	90.348	-19.3481	491.554	46.7774
29.6	-3.09471	58.9173	90.1775	-19.2217	491.587	46.7835
29.6167	-3.0938	58.6266	89.9911	-20.0271	491.607	46.7809
29.6333	-3.0967	58.8136	90.1275	-19.5829	491.6	46.7777
29.65	-3.09959	58.957	90.2078	-20.604	491.708	46.7767
29.6667	-3.10188	58.7849	90.0767	-20.3727	491.708	46.7754
29.6833	-3.10173	58.666	89.979	-20.3214	491.722	46.776
29.7	-3.09853	58.675	90.0559	-20.0866	491.735	46.7767
29.7167	-3.09608	58.8007	90.1911	-19.5913	491.723	46.7762
29.7333	-3.10066	58.8088	90.1595	-19.8237	491.792	46.7797
29.75	-3.10646	58.881	90.2604	-19.5628	491.647	46.7799
29.7667	-3.10448	58.7305	90.0747	-19.3618	491.437	46.776
29.7833	-3.10463	59.1326	90.299	-18.823	491.532	46.7754
29.8	-3.10249	59.7427	90.0442	-19.1013	491.568	46.7753
29.8167	-3.10463	59.0829	90.1724	-19.6467	491.561	46.7739
29.8333	-3.10219	59.0524	90.1069	-20.3799	491.608	46.7706
29.85	-3.09746	58.9187	90.2915	-19.9512	491.762	46.7745
29.8667	-3.097	62.021	90.6138	-19.3546	491.747	46.7718
29.8833	-3.097	58.8812	90.3046	-19.9781	491.823	46.7733
29.9	-3.09975	58.6727	90.1395	-19.586	492.015	46.7733
29.9167	-3.10219	58.6292	90.07	-19.9174	492.074	46.7732
29.9333	-3.10524	59.7543	90.1684	-19.965	491.849	46.7762
29.95	-3.10616	58.7803	90.1244	-20.0556	491.876	46.7724
29.9667	-3.10967	59.029	90.1391	-20.694	491.914	46.7703
29.9833	-3.10936	58.9164	90.1914	-19.6098	491.729	46.7728
30	-3.11089	58.8276	90.1778	-19.9305	491.7	46.7724
30.0167	-3.1118	59.0401	90.1672	-20.5421	491.674	46.7764
30.0333	-3.10814	59.2036	90.7166	-20.418	491.669	46.7794
30.05	-3.1086	58.7064	90.0123	-20.5653	491.752	46.7765
30.0667	-3.10738	58.8036	90.126	-20.1635	491.664	46.7748
30.0833	-3.10982	58.8464	90.1446	-20.5134	491.589	46.7768
30.1	-3.11119	58.9196	90.2776	-20.4025	491.538	46.7768
30.1167	-3.11028	58.8523	90.2802	-19.9943	491.601	46.7733
30.1333	-3.11256	58.7142	90.0948	-19.8649	491.608	46.771
30.15	-3.11317	58.9248	90.5204	-20.2619	491.586	46.7715
30.1667	-3.11302	59.0514	90.3248	-20.2833	491.748	46.7687
30.1833	-3.10844	59.6842	90.5444	-20.1719	491.793	46.7695
30.2	-3.10692	58.8209	90.2818	-19.4297	491.651	46.769
30.2167	-3.10951	58.9536	90.3812	-20.0932	491.805	46.7722
30.2333	-3.11165	59.0495	90.3333	-20.2123	491.769	46.7728
30.25	-3.11195	59.4988	90.5456	-19.6247	491.703	46.7739
30.2667	-3.11668	58.8682	90.3217	-19.9512	491.668	46.7741
30.2833	-3.12172	58.8659	90.5088	-20.4734	491.563	46.7735
30.3	-3.12035	58.8683	90.4763	-19.99	491.578	46.7722
30.3167	-3.12035	58.7867	90.2656	-19.1741	491.587	46.7707
30.3333	-3.12035	58.8241	90.2526	-20.2213	491.549	46.7698
30.35	-3.11562	58.8296	90.3773	-19.1395	491.514	46.7707
30.3667	-3.11028	59.0336	90.4617	-19.8226	491.508	46.7706
30.3833	-3.11317	58.982	90.4513	-20.0634	491.604	46.7706
30.4	-3.11607	58.9463	90.4545	-19.8232	491.682	46.7736
30.4167	-3.11516	59.1314	90.4664	-19.7176	491.58	46.7777
30.4333	-3.11501	58.9076	90.3759	-19.5763	491.751	46.775
30.45	-3.1144	58.9977	90.64	-19.3278	491.737	46.7762
30.4667	-3.11165	58.8686	90.4328	-19.1788	491.766	46.7739
30.4833	-3.10982	58.8137	90.4858	-19.3458	491.908	46.7738
30.5	-3.11226	58.995	90.6672	-19.1758	492.02	46.7683
30.5167	-3.11958	59.1544	90.6977	-19.1257	492.051	46.7718
30.5333	-3.1179	58.8757	90.4052	-18.2967	492.078	46.7736
30.55	-3.11958	58.8923	90.5546	-19.202	492.042	46.7732
30.5667	-3.11592	58.9849	90.5048	-18.4892	492.023	46.7724
30.5833	-3.11668	59.0232	90.7911	-19.1341	491.898	46.7718
30.6	-3.11943	58.9173	90.5802	-19.3905	491.835	46.7754
30.6167	-3.11516	59.1897	90.5312	-19.4881	491.77	46.777
30.6333	-3.11745	58.8252	90.4714	-18.6054	491.649	46.7741
30.65	-3.12172	58.9088	90.6725	-18.8415	491.686	46.7759
30.6667	-3.11958	59.5347	91.2103	-19.1961	491.685	46.7782
30.6833	-3.12233	59.072	90.8164	-18.7545	491.542	46.777
30.7	-3.12706	59.2239	90.5142	-19.2736	491.596	46.7759
30.7167	-3.12996	59.7526	90.7884	-19.0644	491.497	46.775
30.7333	-3.12569	59.5873	90.7809	-18.9506	491.455	46.7756
30.75	-3.13011	60.4643	90.7079	-19.1508	491.497	46.7771
30.7667	-3.12904	58.8894	90.6382	-19.0919	491.609	46.7762
30.7833	-3.13087	58.9594	90.7055	-18.9715	491.621	46.777
30.8	-3.13057	58.9094	90.5904	-19.1538	491.573	46.7751
30.8167	-3.12889	58.9948	90.8527	-19.2248	491.636	46.7759
30.8333	-3.12584	59.3346	90.8938	-19.1758	491.768	46.7777
30.85	-3.12813	59.0064	90.8897	-19.1222	491.755	46.7812
30.8667	-3.13072	59.0321	90.8311	-18.7437	491.915	46.78
30.8833	-3.12996	59.2248	91.1192	-18.8123	491.977	46.776
30.9	-3.12996	59.0206	90.698	-19.0316	491.919	46.7748
30.9167	-3.12889	59.1348	90.8036	-18.9947	492.068	46.7751
30.9333	-3.13469	58.9013	90.7766	-18.0738	492.191	46.776
30.95	-3.13164	59.5515	90.9272	-19.2045	492.217	46.7768
30.9667	-3.12843	59.082	90.8718	-18.7252	492.039	46.7768
30.9833	-3.12874	59.0394	90.7833	-18.5839	491.922	46.7744
31	-3.13103	59.3304	90.8569	-18.9475	491.808	46.7738
31.0167	-3.12996	62.8921	90.9435	-18.5845	491.745	46.7745
31.0333	-3.12767	59.0488	90.8221	-19.0304	491.914	46.7724
31.05	-3.13026	58.953	90.8453	-18.5894	491.861	46.7728
31.0667	-3.12645	59.1094	91.0278	-18.2412	491.652	46.7699
31.0833	-3.12828	59.1755	91.181	-18.5213	491.728	46.7712
31.1	-3.13087	59.0733	91.1179	-18.2079	491.689	46.7713
31.1167	-3.13515	59.2353	91.0288	-18.3224	491.471	46.7767
31.1333	-3.13881	59.0344	91.0287	-18.789	491.599	46.7732
31.15	-3.13881	59.1824	91.2919	-18.7395	491.538	46.7727
31.1667	-3.13713	58.9971	90.9681	-18.9416	491.521	46.7713
31.1833	-3.14018	59.3832	91.2139	-18.345	491.463	46.7738
31.2	-3.1411	59.0998	91.0452	-18.581	491.527	46.7718
31.2167	-3.14354	59.2057	91.0952	-18.218	491.483	46.7701
31.2333	-3.14476	59.2263	91.182	-18.3741	491.425	46.7687
31.25	-3.14476	60.176	91.1746	-18.2877	491.461	46.7661
31.2667	-3.14278	59.5739	91.2655	-18.8808	491.447	46.768
31.2833	-3.1411	59.0614	91.2515	-18.1364	491.486	46.766
31.3	-3.14049	59.0675	91.0026	-18.8509	491.635	46.7698
31.3167	-3.14308	62.3772	91.1874	-18.6251	491.719	46.7651
31.3333	-3.13911	59.408	91.1878	-18.3074	491.658	46.766
31.35	-3.13469	59.2136	91.2133	-18.8009	491.789	46.7689
31.3667	-3.1321	59.0932	91.1997	-19.4274	491.755	46.7724
31.3833	-3.13133	59.118	91.2606	-19.0864	491.77	46.7712
31.4	-3.13438	59.4187	91.4651	-20.2285	491.79	46.771
31.4167	-3.1321	59.1384	91.0429	-19.9972	491.977	46.7701
31.4333	-3.13454	59.0542	91.1126	-19.7683	492.072	46.7707
31.45	-3.13271	59.2162	91.3555	-18.4612	491.981	46.7698
31.4667	-3.13362	59.1578	91.2742	-18.3283	492.149	46.767
31.4833	-3.1324	59.0879	91.1799	-17.5719	492.071	46.7678
31.5	-3.13789	59.3467	91.4799	-18.2418	491.781	46.7701
31.5167	-3.13637	59.0569	91.0664	-18.3181	491.701	46.7681
31.5333	-3.13911	59.1627	91.2992	-18.5285	491.76	46.7677
31.55	-3.14446	59.2451	91.4024	-17.2662	491.651	46.7648
31.5667	-3.14064	59.5731	91.2199	-17.2756	491.727	46.7667
31.5833	-3.13927	59.2698	91.4077	-17.4825	491.834	46.7664
31.6	-3.144	59.2516	91.2281	-17.3997	491.914	46.7641
31.6167	-3.14644	59.1384	91.3538	-16.9032	491.735	46.7629
31.6333	-3.14827	59.4242	91.6036	-17.5445	491.688	46.7625
31.65	-3.14888	59.0891	91.3488	-16.114	491.639	46.7623
31.6667	-3.15086	59.3084	91.5099	-19.0548	491.625	46.7606
31.6833	-3.14903	59.2367	91.4889	-17.0736	491.609	46.7626
31.7	-3.15178	59.2992	91.4509	-17.6183	491.526	46.7638
31.7167	-3.15102	59.2741	91.6193	-17.9653	491.48	46.7658
31.7333	-3.15361	59.1013	91.3207	-17.2662	491.722	46.762
31.75	-3.15346	59.7343	91.7097	-17.0879	491.782	46.7609
31.7667	-3.15636	60.2459	91.8534	-18.3044	491.714	46.7643
31.7833	-3.15636	59.5252	91.703	-16.3285	491.898	46.7614
31.8	-3.15727	59.2539	91.4355	-16.5139	491.929	46.7611
31.8167	-3.15971	59.1676	91.5191	-17.073	491.861	46.76
31.8333	-3.15819	59.388	91.6842	-15.407	491.712	46.7611
31.85	-3.16017	59.5651	92.0226	-16.8298	491.679	46.7579
31.8667	-3.16322	59.5763	91.8905	-16.8853	491.694	46.7593
31.8833	-3.15849	61.1472	92.0217	-16.735	491.623	46.7622
31.9	-3.15804	59.7833	91.9071	-17.0957	491.673	46.7585
31.9167	-3.15926	59.9577	91.9241	-18.0363	491.753	46.7597
31.9333	-3.16048	59.43	92.0136	-16.7052	491.587	46.7631
31.95	-3.16307	59.4358	92.0094	-18.2346	491.524	46.7632
31.9667	-3.16536	59.5779	92.1861	-16.0102	491.413	46.7646
31.9833	-3.16658	59.5005	92.4097	-15.462	491.276	46.7616
32	-3.16551	59.4895	92.2121	-17.8336	491.498	46.7619
32.0167	-3.16856	59.678	92.8539	-17.7621	491.419	46.7646
32.0333	-3.16719	59.4308	92.3733	-17.0325	491.367	46.7666
32.05	-3.16917	59.5394	92.6089	-16.6505	491.292	46.768
32.0667	-3.17223	59.8476	92.4554	-17.7055	491.293	46.7674
32.0833	-3.1707	59.6514	92.7641	-17.5916	491.3	46.7683
32.1	-3.16902	60.5099	93.028	-16.4704	491.28	46.7658
32.1167	-3.17101	59.8141	92.9488	-17.3125	491.392	46.768
32.1333	-3.16887	59.7802	93.0337	-17.6429	491.315	46.7643
32.15	-3.1678	59.7628	93.2247	-15.1437	491.281	46.7651
32.1667	-3.16734	59.7088	93.155	-15.4041	491.305	46.7648
32.1833	-3.16734	59.761	93.3314	-15.8219	491.331	46.7646
32.2	-3.16673	59.7793	93.5325	-16.9704	491.197	46.7629
32.2167	-3.1678	61.3049	93.8659	-15.8964	491.335	46.7612
32.2333	-3.17101	60.1373	93.9974	-16.0055	491.406	46.7619
32.25	-3.1675	59.9319	94.0907	-15.9454	491.485	46.7646
32.2667	-3.16643	60.0803	94.2967	-16.124	491.5	46.7632
32.2833	-3.16612	60.2401	94.902	-16.1109	491.587	46.7623
32.3	-3.1646	60.2592	95.0495	-17.6189	491.631	46.7629
32.3167	-3.16109	60.2782	95.0835	-15.7349	491.733	46.7658
32.3333	-3.15666	60.3989	95.5711	-15.745	491.775	46.7657
32.35	-3.15788	60.5546	95.8263	-16.0389	491.809	46.7709
32.3667	-3.15651	60.4725	95.8883	-16.1253	491.738	46.769
32.3833	-3.15819	60.6483	96.3805	-15.5781	491.871	46.7699
32.4	-3.1591	60.7586	96.6857	-16.4251	491.834	46.7738
32.4167	-3.15681	60.9284	97.1792	-16.0281	491.654	46.7741
32.4333	-3.15147	61.0329	97.6128	-15.6425	491.841	46.7722
32.45	-3.14583	61.016	97.8822	-16.3679	491.905	46.7748
32.4667	-3.14552	61.2658	98.3956	-15.3648	491.901	46.7747
32.4833	-3.14812	61.6993	98.9806	-16.3476	491.928	46.7725
32.5	-3.14446	61.8617	99.5953	-16.2194	491.982	46.7754
32.5167	-3.14018	62.1244	100.015	-17.5654	491.988	46.778
32.5333	-3.13591	61.7112	100.2	-16.2128	491.927	46.7793
32.55	-3.13667	61.9558	101.031	-15.5703	491.799	46.782
32.5667	-3.13332	62.0919	101.525	-15.4232	491.553	46.7852
32.5833	-3.12492	62.4752	102.18	-15.4595	491.415	46.7851
32.6	-3.12172	62.5071	102.636	-15.7391	491.326	46.7849
32.6167	-3.11745	62.6902	103.248	-16.8804	491.341	46.791
32.6333	-3.11394	62.9922	104.226	-15.9817	491.269	46.7892
32.65	-3.1057	63.1867	105.106	-15.9698	491.354	46.7913
32.6667	-3.10097	63.3048	105.427	-16.0674	491.316	46.7892
32.6833	-3.09212	63.5728	106.318	-16.8304	491.288	46.7939
32.7	-3.08464	64.1178	107.052	-15.7224	491.338	46.7976
32.7167	-3.07503	64.4083	108.213	-16.5014	491.413	46.802
32.7333	-3.06938	64.5724	109.142	-16.5311	491.461	46.7997
32.75	-3.0587	64.4025	109.412	-15.9644	491.473	46.8049
32.7667	-3.05199	64.7804	110.377	-16.5449	491.62	46.8029
32.7833	-3.04192	66.9823	111.331	-16.6027	491.67	46.8057
32.8	-3.03001	65.4861	112.257	-16.9878	491.73	46.8108
32.8167	-3.02498	65.4774	112.975	-17.1267	491.916	46.8162
32.8333	-3.01521	65.9292	114.065	-17.1398	492.164	46.818
32.85	-3.00133	66.2602	114.909	-16.6999	492.068	46.8172
32.8667	-2.99202	66.5382	115.882	-15.8761	492.137	46.8176
32.8833	-2.97905	66.675	116.958	-16.8745	492.008	46.8212
32.9	-2.96761	67.6534	117.76	-16.7303	491.921	46.8232
32.9167	-2.95265	67.0904	118.597	-16.9251	491.843	46.8249
32.9333	-2.93526	67.461	119.765	-16.769	491.768	46.8278
32.95	-2.92015	67.7256	120.583	-16.254	491.76	46.831
32.9667	-2.90291	68.0102	121.777	-16.4751	491.611	46.8325
[truncated: 1,622 more rows]
