# Supplementary material for: Thermodynamically controlled multiphase separation of heterogeneous liquid crystal colloids
Source: Nat Commun. 2023 Aug 29;14:5277. doi: 10.1038/s41467-023-41054-7 (PMC10465492; doi:10.1038/s41467-023-41054-7)
Supplement: Supplementary file 11 — Source Data [file 41467_2023_41054_MOESM11_ESM.zip › Source data/Supplementary Figure 7_The size-exclusion chromatography/13-1-2022/han-14.xlsx]

## Sheet: Sample Details
Administrative Information
Export date	13. tammikuuta 2022 13:02:36
Culture name	fi-FI
Decimal separator	,
Workspace name	Leena
Workspace path	C:\ProgramData\Agilent Technologies\GPC\Workspaces\Leena\
File name	MDS_Aqueous_100122-0047.sample
Creation date	12. tammikuuta 2022 15:19:36
Created by	gpc-sec
Comments	Collected by Agilent GPC/SEC Software Version 1.1.3131.27789
Software version	Agilent GPC/SEC Software - 1.1.3131.27789
Sample Information
Sample name	han-14
Information
Sample type	Sample
Injection date	12. tammikuuta 2022
Vial number	1
Injection number	1
Injection volume (µL)	100
Concentration (mg/mL)	1
dn/dc (mL/g)	0.1
UV extinction coefficient [(mg/mL)-¹][cm-¹]	1
Mark-Houwink K ((10e-5) dL/g)	14.1
Mark-Houwink Alpha	0.7
Mp	100000
Analysed	No
Instrument Conditions
Eluent
Refractive index (RIU)	1
Set flow rate (mL/min)	1
LS Wavelength (nm)	658
Set temperature (°C)	20
Actual temperature (°C)	0
Actual flow rate (mL/min)	0
Column information
Data origin	Collected by Agilent GPC/SEC Software Version 1.1.3131.27789
Instrument name
Collection Parameters
Collected by	gpc-sec
Number of channels	6
Run length (mins)	60.0167
Delay time (secs)	0
Sampling interval (secs)	1
Number of data points	3601
DLS Parameters
Viscosity (cP)	0.0089
Correlator run time (secs)	5
Collection fraction	0
Channel Information
Channel ID	Detector type	Detector name	Detector units	Channel Information
1	RI	RI	mV
2	LS 15°	LS 15°	mV
3	LS 90°	LS 90°	mV
4	VS DP	VS DP	mV
5	VS IP	VS IP	mV
6	UV 280nm	UV 280nm	mV

## Sheet: Raw Data
Collection Parameters
Collected by	gpc-sec
Number of channels	6
Run length (mins)	60.0167
Delay time (secs)	0
Sampling interval (secs)	1
Number of data points	3601
DLS Parameters
Viscosity (cP)	0.0089
Correlator run time (secs)	5
Collection fraction	0
Channel Information
Channel ID	Detector type	Detector name	Detector units	Channel Information
1	RI	RI	mV
2	LS 15°	LS 15°	mV
3	LS 90°	LS 90°	mV
4	VS DP	VS DP	mV
5	VS IP	VS IP	mV
6	UV 280nm	UV 280nm	mV
Raw Data
RT (mins)	Response Trace 1	Response Trace 2	Response Trace 3	Response Trace 4	Response Trace 5	Response Trace 6
0	-6.28578	58.5615	90.3823	27.9301	466.825	39.3737
0.0166667	-6.75438	58.5749	90.3927	-3.12248	466.772	38.5934
0.0333333	-7.28386	58.5862	90.4395	-2.69096	463.115	37.7567
0.05	-7.86217	58.5864	90.4433	-2.8257	458.204	36.8781
0.0666667	-8.48518	58.6544	90.4681	-2.63908	456.086	35.9489
0.0833333	-9.16588	58.6022	90.4249	-2.34474	454.028	34.9798
0.1	-9.91463	58.6208	90.3524	-3.22441	452.353	33.9735
0.116667	-10.7255	58.5716	90.3028	-1.04347	451.634	32.9298
0.133333	-11.6068	58.5908	90.3725	-1.62529	451.755	31.8478
0.15	-12.5651	58.6343	90.5485	-1.37962	452.966	30.7391
0.166667	-13.6092	58.6359	90.4386	-1.93108	454.987	29.5882
0.183333	-14.7425	58.5418	90.2869	-0.882034	457.561	28.404
0.2	-15.9789	58.569	90.3268	-0.86113	460.046	27.1886
0.216667	-17.3229	58.6424	90.4383	-1.10374	462.091	25.9429
0.233333	-18.7711	58.5999	90.4139	-2.59987	462.223	24.6618
0.25	-20.3136	58.5578	90.3504	-1.37077	459.33	23.3508
0.266667	-21.9451	58.5217	90.2929	-1.84288	458.025	22.0229
0.283333	-23.6729	58.5761	90.3576	-1.01723	458.272	20.6788
0.3	-25.5117	58.5923	90.2923	-1.70036	459.364	19.34
0.316667	-27.4677	58.55	90.4005	-2.0359	460.462	17.998
0.333333	-29.5387	58.5362	90.2305	-0.826035	461.521	16.6663
0.35	-31.7118	58.5242	90.2885	-1.31416	462.437	15.3381
0.366667	-33.9968	58.6248	90.3387	-4.42375	463.225	14.0208
0.383333	-36.3944	58.6478	90.3362	-1.2635	463.982	12.7213
0.4	-38.8952	58.6231	90.3956	-1.48811	464.547	11.446
0.416667	-41.4886	58.6576	90.3686	-2.41447	464.875	10.201
0.433333	-44.1747	58.554	90.2079	-2.45323	465.365	8.98918
0.45	-46.9526	58.569	90.2801	-1.7939	465.681	7.81212
0.466667	-49.8026	58.7347	90.5282	-1.93581	465.719	6.68282
0.483333	-52.7236	58.7202	90.3419	-2.16347	466.026	5.60066
0.5	-55.7087	58.559	90.2441	-4.64073	466.123	4.56978
0.516667	-58.7426	58.6594	90.3573	-6.12953	466.299	3.59718
0.533333	-61.8217	58.713	90.3857	-6.75789	466.279	2.66075
0.55	-64.9343	58.5868	90.2915	-5.91148	466.403	1.75575
0.566667	-68.065	58.5783	90.3382	-6.77391	466.512	1.62514
0.583333	-71.1953	58.5809	90.2935	-5.43465	466.54	1.62437
0.6	-74.3328	58.556	90.2065	-5.66048	466.557	1.62453
0.616667	-77.4517	58.5566	90.2554	-5.27489	466.6	1.62834
0.633333	-80.5392	58.495	90.2047	-5.91972	466.796	1.62514
0.65	-83.5909	58.5154	90.2593	-6.10161	466.802	1.62453
0.666667	-86.5864	58.5398	90.3339	-5.95909	466.647	1.6259
0.683333	-89.5158	58.568	90.3696	-5.84648	466.778	1.62575
0.7	-92.3698	58.5233	90.2395	-6.00151	466.674	1.62575
0.716667	-95.1366	58.5745	90.3587	-6.29173	466.555	1.62575
0.733333	-97.8053	58.516	90.2421	-6.49132	466.548	1.62422
0.75	-100.116	58.5429	90.3999	-6.7704	466.522	1.62514
0.766667	-102.572	58.4826	90.3016	-6.22673	466.605	1.62407
0.783333	-104.906	58.5081	90.2525	-7.10655	466.701	1.6227
0.8	-107.105	58.5242	90.2822	-7.23824	466.6	1.62346
0.816667	-109.177	58.4956	90.2747	-7.65434	466.493	1.62651
0.833333	-111.096	58.5351	90.3091	-8.68004	466.642	1.62453
0.85	-112.867	58.4603	90.2148	-8.4005	466.654	1.62437
0.866667	-114.486	58.485	90.2282	-5.2021	466.558	1.62346
0.883333	-115.953	58.484	90.3289	-7.12135	466.618	1.6256
0.9	-117.269	58.4704	90.3025	-6.90392	466.634	1.62514
0.916667	-118.419	58.4396	90.1969	-7.02965	466.528	1.62437
0.933333	-119.414	58.5391	90.3581	-7.47429	466.558	1.62392
0.95	-120.249	58.4498	90.2372	-7.65785	466.536	1.62407
0.966667	-120.93	58.4196	90.2146	-4.18999	466.534	1.62651
0.983333	-121.454	58.5192	90.3668	-4.49944	466.692	1.70128
1	-121.83	58.4936	90.3323	-8.07213	466.554	2.32689
1.01667	-122.059	58.4707	90.313	-8.46367	466.611	2.9969
1.03333	-122.15	58.4377	90.2424	-8.14003	466.703	3.70201
1.05	-122.091	58.558	90.279	-8.23311	466.626	4.38408
1.06667	-121.9	58.5659	90.3028	-7.77107	466.512	5.08415
1.08333	-121.581	58.4486	90.2781	-7.94518	466.605	5.79857
1.1	-121.139	58.4332	90.2717	-8.96736	466.709	6.5287
1.11667	-120.577	58.4652	90.2898	-8.76473	466.571	7.2657
1.13333	-119.902	58.4576	90.3054	-7.52556	466.671	8.01506
1.15	-119.117	58.4928	90.3387	-8.50716	466.64	8.77907
1.16667	-118.238	58.4954	90.3278	-8.26286	466.509	9.54948
1.18333	-117.261	58.4296	90.2789	-8.87138	466.62	10.3153
1.2	-116.192	58.5836	90.417	-8.40233	466.676	11.0897
1.21667	-115.045	58.4548	90.297	-7.84737	466.686	11.867
1.23333	-113.812	58.6131	90.4649	-8.2032	466.846	12.6475
1.25	-112.51	58.4608	90.2776	-7.59163	466.879	13.4307
1.26667	-111.141	58.4992	90.3219	-8.28667	466.69	14.2144
1.28333	-109.713	58.4512	90.2822	-7.98027	466.845	14.9969
1.3	-108.232	58.516	90.4282	-8.33611	466.902	15.7758
1.31667	-106.696	58.5593	90.4556	-8.35701	466.698	16.5502
1.33333	-105.109	58.4809	90.3024	0.277786	466.872	17.3214
1.35	-103.486	58.5482	90.4228	-5.8799	466.92	18.086
1.36667	-101.821	58.556	90.4719	-6.42403	466.76	18.8485
1.38333	-100.123	58.5436	90.4365	-8.10188	466.939	19.6026
1.4	-98.3981	58.5149	90.3921	-4.31465	467.066	20.3518
1.41667	-96.6464	58.4911	90.3384	-2.00737	467.021	21.0908
1.43333	-94.873	58.5519	90.4339	-4.25087	466.988	21.8232
1.45	-93.0795	58.4614	90.3207	-6.26305	466.958	22.5468
1.46667	-91.28	58.5046	90.3313	-3.88542	466.83	23.2545
1.48333	-89.4613	58.5847	90.4697	-4.26689	466.931	23.961
1.5	-87.6383	58.5391	90.371	-4.27406	466.96	24.6468
1.51667	-85.8093	58.5618	90.4981	-4.3998	466.832	25.3286
1.53333	-83.9765	58.5201	90.4228	-4.70451	466.891	25.9933
1.55	-82.1441	58.5188	90.3689	-3.89687	466.821	26.6479
1.56667	-80.3095	58.4843	90.3352	-5.87273	466.644	27.2872
1.58333	-78.4809	58.4643	90.2908	-11.5845	466.798	27.9137
1.6	-76.661	58.4951	90.4412	-7.50588	466.717	28.5276
1.61667	-74.842	58.5038	90.3387	-8.05779	466.737	29.128
1.63333	-73.0427	58.4539	90.3066	-7.80205	466.824	29.7105
1.65	-71.2557	58.5064	90.3994	-7.23412	466.739	30.283
1.66667	-69.4776	58.5476	90.4163	-7.48268	466.622	30.8367
1.68333	-67.7224	58.5145	90.3407	-7.91893	466.686	31.3779
1.7	-65.9875	58.4867	90.3858	-8.19191	466.61	31.9004
1.71667	-64.2718	58.462	90.3843	-7.30507	466.45	32.4117
1.73333	-62.5767	58.5587	90.5833	-8.00423	466.645	32.9069
1.75	-60.9037	58.4835	90.3658	-7.82478	466.675	33.3865
1.76667	-59.2574	58.5503	90.3426	-8.1382	466.621	33.8528
1.78333	-57.6388	58.516	90.3962	-7.02431	466.761	34.3044
1.8	-56.0401	58.4942	90.3812	-8.16811	466.747	34.7456
1.81667	-54.6284	58.5055	90.3887	-7.86888	466.536	35.1669
1.83333	-53.0912	58.5305	90.4397	-6.54381	466.725	35.577
1.85	-51.5792	58.4773	90.3141	-7.72408	466.614	35.9701
1.86667	-50.1038	58.5526	90.3977	-7.2805	466.669	36.35
1.88333	-48.6631	58.5882	90.6133	-6.32683	466.696	36.7167
1.9	-47.2524	58.6662	90.4672	-7.23106	466.585	37.0678
1.91667	-45.877	58.5377	90.4115	-6.75667	466.516	37.413
1.93333	-44.53	58.5397	90.359	-6.9915	466.802	37.7412
1.95	-43.2166	58.487	90.3776	-7.39143	466.787	38.0561
1.96667	-41.9357	58.6007	90.5181	-7.56966	466.58	38.3601
1.98333	-40.6973	58.5474	90.4282	-7.24892	466.665	38.6546
2	-39.4862	58.6369	90.4348	-7.40746	466.848	38.9408
2.01667	-38.3154	58.5281	90.3787	-7.73827	466.579	39.2115
2.03333	-37.1777	58.5246	90.3693	-7.62093	466.761	39.4703
2.05	-36.074	58.5232	90.4104	-8.05306	466.887	39.7215
2.06667	-35.0057	58.5406	90.3999	-7.91298	466.715	39.9656
2.08333	-33.9701	58.5503	90.3718	-7.74666	466.912	40.1951
2.1	-32.9676	58.5619	90.4405	-7.60002	466.898	40.4186
2.11667	-31.9967	58.6086	90.5323	-8.18062	466.613	40.6405
2.13333	-31.0586	58.6222	90.5396	-7.60902	466.938	40.845
2.15	-30.1514	58.6201	90.5836	-7.34322	466.948	41.0467
2.16667	-29.2757	58.5137	90.326	-7.65007	466.717	41.2388
2.18333	-28.4335	58.5854	90.4276	-7.47368	466.738	41.4204
2.2	-27.6189	58.5568	90.4141	-7.03911	466.881	41.6004
2.21667	-26.8349	58.5885	90.4345	-8.2766	466.657	41.7736
2.23333	-26.077	58.5427	90.4232	-7.97432	466.691	41.9398
2.25	-25.3484	58.5705	90.4475	-7.38304	466.785	42.0977
2.26667	-24.645	58.6173	90.4853	-7.06062	466.623	42.253
2.28333	-23.9652	58.5949	90.4371	-7.90337	466.694	42.3992
2.3	-23.3173	58.513	90.3356	-8.0053	466.746	42.5449
2.31667	-22.6916	58.5557	90.3907	-7.4897	466.546	42.687
2.33333	-22.0855	58.6103	90.4304	-7.7282	466.787	42.8199
2.35	-21.5049	58.556	90.4601	-8.21571	466.71	42.9502
2.36667	-20.9434	58.8162	90.6773	-21.4986	466.518	43.0743
2.38333	-20.4063	58.5699	90.4311	14.7259	466.739	43.1937
2.4	-19.8888	58.6204	90.4816	21.5572	466.702	43.3109
2.41667	-19.3937	58.5702	90.4545	-5.44411	466.512	43.4235
2.43333	-18.91	58.6114	90.4929	-6.33522	466.649	43.5351
2.45	-18.4447	58.594	90.4748	-3.21968	466.747	43.6431
2.46667	-18.003	59.3675	90.4186	-7.67387	466.644	43.7441
2.48333	-17.5716	58.5648	90.4081	-6.64162	466.667	43.8458
2.5	-17.1624	58.5531	90.3912	-6.77269	466.631	43.9452
2.51667	-16.7654	58.6103	90.5949	-5.98412	466.583	44.0406
2.53333	-16.3815	58.5918	90.4383	-22.8106	466.762	44.1309
2.55	-16.0062	58.6039	90.4379	-4.68056	466.751	44.2181
2.56667	-15.6477	58.581	90.4237	-4.32716	466.652	44.3053
2.58333	-15.3005	58.5578	90.4528	-2.57713	466.89	44.3903
2.6	-14.9645	58.5386	90.3895	-3.78838	466.843	44.4718
2.61667	-14.6441	58.5801	90.4752	-3.1881	466.71	44.5528
2.63333	-14.3345	58.6434	90.4742	-4.25377	466.881	44.6326
2.65	-14.0319	58.5508	90.4466	-9.97292	466.869	44.7059
2.66667	-13.7406	58.569	90.4022	-5.34645	466.734	44.7813
2.68333	-13.4618	58.5505	90.4311	-4.48631	466.766	44.8522
2.7	-13.1889	58.5549	90.4031	-4.95354	466.773	44.921
2.71667	-12.925	58.6414	90.5518	-4.11919	466.745	44.9897
2.73333	-12.6669	58.5337	90.417	-4.23653	466.778	45.0585
2.75	-12.411	58.5163	90.3831	-4.97261	466.785	45.12
2.76667	-12.1694	58.5421	90.3689	-4.3116	466.701	45.1859
2.78333	-11.9341	58.6178	90.5312	-4.75273	466.813	45.2508
2.8	-11.7081	58.5664	90.3825	-5.63133	466.788	45.3121
2.81667	-11.4858	58.52	90.387	-0.458756	466.726	45.3703
2.83333	-11.2702	58.5625	90.4423	1.04958	466.764	45.4275
2.85	-11.0581	58.5589	90.4461	27.1577	466.735	45.483
2.86667	-10.8564	58.6211	90.5387	0.253983	466.694	45.5407
2.88333	-10.6565	58.5426	90.434	0.939407	466.69	45.5903
2.9	-10.4818	58.5853	90.4624	0.938187	466.804	45.6446
2.91667	-10.2958	58.5966	90.4455	0.0441742	466.9	45.6924
2.93333	-10.1134	58.5403	90.4192	8.22548	466.75	45.7487
2.95	-9.94118	58.4982	90.3201	6.70555	466.791	45.7987
2.96667	-9.76677	58.6041	90.4942	6.19942	466.856	45.8465
2.98333	-9.59541	58.5247	90.3725	4.92577	466.769	45.8897
3	-9.4294	58.6759	90.6242	-0.971451	466.905	45.9376
3.01667	-9.26842	58.6611	90.565	4.65813	466.898	45.987
3.03333	-9.11339	58.5467	90.4285	4.11034	466.864	46.0267
3.05	-8.95989	58.5175	90.3857	4.6534	466.815	46.0674
3.06667	-8.80852	58.529	90.3808	4.03877	466.941	46.1123
3.08333	-8.66097	58.7013	90.4708	4.03587	466.918	46.1562
3.1	-8.51799	58.6004	90.4702	3.93684	466.943	46.198
3.11667	-8.37898	58.6315	90.5402	4.93706	467.043	46.2383
3.13333	-8.24028	58.538	90.3834	5.19341	466.987	46.2748
3.15	-8.11226	58.6115	90.4986	4.51622	466.974	46.3108
3.16667	-7.98348	58.6199	90.509	5.78346	467.005	46.3453
3.18333	-7.85667	58.5996	90.5637	6.34911	467.045	46.3834
3.2	-7.73064	58.5583	90.4302	5.8651	467.008	46.4204
3.21667	-7.60674	58.5809	90.4192	6.26152	466.997	46.4587
3.23333	-7.48619	58.5378	90.3535	5.78285	466.994	46.493
3.25	-7.37129	58.512	90.3658	7.70088	466.98	46.5282
3.26667	-7.25334	58.551	90.4104	7.36656	466.939	46.5572
3.28333	-7.1418	58.5398	90.395	7.13051	467.038	46.5897
3.3	-7.03529	58.5835	90.476	6.22932	467.032	46.6248
3.31667	-6.93337	58.6062	90.4968	7.35817	467.069	46.6534
3.33333	-6.82747	58.5893	90.5315	6.45332	467.088	46.6834
3.35	-6.72218	58.5371	90.3756	6.16493	467.081	46.7149
3.36667	-6.62697	58.5879	90.4649	6.48857	467.076	46.7443
3.38333	-6.52672	58.4811	90.284	5.32692	467.155	46.7716
3.4	-6.4341	58.5598	90.4307	21.5304	467.076	46.8041
3.41667	-6.34193	58.5398	90.4333	5.29594	467.034	46.8302
3.43333	-6.25069	58.5648	90.433	6.37474	467.109	46.8595
3.45	-6.16234	58.5276	90.4133	6.24596	467.024	46.8868
3.46667	-6.0717	58.5741	90.4252	5.93361	466.969	46.9086
3.48333	-5.98351	58.5874	90.492	5.29228	466.971	46.9352
3.5	-5.89851	58.616	90.5236	4.83864	466.989	46.9558
3.51667	-5.81062	58.5421	90.4278	4.95552	466.855	46.9799
3.53333	-5.7296	58.5441	90.3942	15.6332	466.839	46.9993
3.55	-5.64781	58.6153	90.4324	15.2021	466.924	47.0203
3.56667	-5.57076	58.5429	90.4145	14.7301	466.824	47.0463
3.58333	-5.49461	58.5392	90.3858	14.1537	466.889	47.0669
3.6	-5.4174	58.6709	90.5047	14.4976	466.872	47.0902
3.61667	-5.34508	58.5865	90.601	-2.00203	466.82	47.1146
3.63333	-5.27077	58.5326	90.4137	13.0528	466.836	47.1336
3.65	-5.20103	58.5601	90.4844	13.5279	466.849	47.1529
3.66667	-5.1342	58.543	90.4307	13.6405	466.845	47.1726
3.68333	-5.06615	58.6007	90.4433	13.0981	466.902	47.1912
3.7	-5.00099	58.6167	90.5129	16.498	466.894	47.2094
3.71667	-4.94072	58.5998	90.4833	14.1323	466.753	47.2298
3.73333	-4.87648	58.5288	90.4197	12.2082	466.821	47.2491
3.75	-4.8159	58.5229	90.4047	13.6381	466.875	47.2656
3.76667	-4.75777	58.5085	90.3387	13.988	466.927	47.2814
3.78333	-4.70284	58.5427	90.4655	10.9249	466.803	47.2923
3.8	-4.6479	58.518	90.3893	11.7117	466.903	47.3072
3.81667	-4.59404	58.5831	90.4978	9.76204	466.91	47.3217
3.83333	-4.53255	58.5513	90.4183	10.0071	466.809	47.342
3.85	-4.47899	58.5673	90.4804	10.1363	466.755	47.3553
3.86667	-4.42635	58.5339	90.4095	10.3915	466.8	47.3681
3.88333	-4.37645	58.5844	90.3906	7.91435	466.787	47.3847
3.9	-4.32426	58.5349	90.4292	6.71806	466.745	47.3985
3.91667	-4.27254	58.5169	90.3498	6.4785	466.701	47.4091
3.93333	-4.22096	58.5906	90.4702	7.99828	466.761	47.4207
3.95	-4.18007	58.509	90.3584	7.37785	466.694	47.4329
3.96667	-4.13185	58.5307	90.4054	6.6143	466.678	47.4448
3.98333	-4.09019	58.5526	90.4841	8.7571	466.72	47.4505
4	-4.04427	58.4966	90.3593	8.12172	466.669	47.463
4.01667	-4.00032	58.5897	90.5102	4.6479	466.79	47.4735
4.03333	-3.96034	58.5906	90.4231	6.53923	466.705	47.4799
4.05	-3.92281	58.5987	90.5088	6.88438	466.885	47.4889
4.06667	-3.88664	58.5682	90.4607	5.96352	467.128	47.4984
4.08333	-3.8485	58.5514	90.4406	8.30345	467.091	47.5065
4.1	-3.81081	58.7804	90.8361	7.40822	467.168	47.5153
4.11667	-3.77678	58.5714	90.4557	4.82796	467.173	47.5245
4.13333	-3.73833	58.5844	90.4826	8.9109	467.167	47.5318
4.15	-3.70445	58.7113	90.584	10.1072	467.135	47.5373
4.16667	-3.67149	58.5117	90.4052	10.0523	467.12	47.5468
4.18333	-3.63869	58.61	90.5094	8.79463	467.043	47.55
4.2	-3.60649	58.5514	90.3953	9.86214	467.14	47.559
4.21667	-3.57994	58.5874	90.4337	8.04009	466.983	47.5663
4.23333	-3.56102	58.5693	90.4408	8.57002	466.989	47.5741
4.25	-3.53493	58.6498	90.561	8.05672	467.081	47.5805
4.26667	-3.50624	58.5975	90.442	3.4774	467.08	47.588
4.28333	-3.47832	58.6497	90.5309	8.9669	466.976	47.5939
4.3	-3.45589	58.5174	90.3324	7.42912	467.015	47.5993
4.31667	-3.43239	58.6356	90.5573	7.92809	466.961	47.604
4.33333	-3.41011	58.6414	90.4954	7.58293	466.893	47.6101
4.35	-3.39119	58.568	90.4319	8.02101	466.943	47.616
4.36667	-3.37181	58.5819	90.4359	8.71056	466.936	47.6223
4.38333	-3.35136	58.4934	90.3349	6.85341	466.795	47.6234
4.4	-3.32893	58.5299	90.3794	7.97508	466.911	47.6318
4.41667	-3.30696	58.5448	90.3846	7.65556	466.875	47.6334
4.43333	-3.28697	58.5317	90.3942	10.7526	466.843	47.637
4.45	-3.26637	58.5477	90.472	10.0797	466.895	47.6438
4.46667	-3.24654	58.5426	90.3899	8.90434	466.862	47.6463
4.48333	-3.2328	58.5101	90.3623	8.43529	466.786	47.6499
4.5	-3.218	58.5148	90.3867	8.83339	466.81	47.6485
4.51667	-3.20259	58.5694	90.4559	9.22737	466.821	47.6554
4.53333	-3.1852	58.5423	90.4047	8.40599	466.798	47.6588
4.55	-3.17146	58.5563	90.4456	8.05916	466.886	47.6656
4.56667	-3.15651	58.5255	90.4237	7.6014	466.826	47.6688
4.58333	-3.14491	58.5464	90.4061	-4.95476	466.843	47.6716
4.6	-3.13377	58.5455	90.4656	8.29048	466.961	47.6762
4.61667	-3.12264	58.5575	90.4142	6.93733	466.912	47.6763
4.63333	-3.11165	58.6097	90.4528	6.95534	466.885	47.6783
4.65	-3.0967	58.6199	90.4955	8.23372	467.037	47.6785
4.66667	-3.08434	58.5444	90.3719	7.99477	466.993	47.6862
4.68333	-3.06847	58.5879	90.4511	6.78062	466.891	47.6872
4.7	-3.05717	58.5751	90.4127	7.42973	466.911	47.6878
4.71667	-3.04756	58.4985	90.335	8.01094	466.956	47.6873
4.73333	-3.03871	58.534	90.3898	9.01161	466.896	47.6879
4.75	-3.02849	58.5947	90.4949	8.45604	466.972	47.6946
4.76667	-3.01613	58.6189	90.4498	8.62175	466.988	47.6992
4.78333	-3.00514	58.5529	90.4006	7.19551	466.894	47.7001
4.8	-2.99477	58.5352	90.323	7.31056	466.922	47.7032
4.81667	-2.98836	58.5325	90.4014	6.95351	466.818	47.7055
4.83333	-2.98012	58.5041	90.3233	5.98259	466.716	47.7064
4.85	-2.97325	58.5687	90.4429	7.43324	466.891	47.7087
4.86667	-2.96562	58.6318	90.4627	7.5692	466.835	47.7108
4.88333	-2.96104	58.5296	90.4212	6.20537	466.681	47.714
4.9	-2.9554	58.5595	90.4505	7.31163	466.872	47.7149
4.91667	-2.95265	58.5181	90.4022	8.03169	466.977	47.7145
4.93333	-2.94411	58.5662	90.4119	8.32314	466.887	47.7169
4.95	-2.93602	58.485	90.3394	7.7462	466.951	47.7219
4.96667	-2.93129	58.5224	90.417	7.84874	466.892	47.7227
4.98333	-2.92915	58.6041	90.4859	8.95256	466.86	47.7239
5	-2.92381	58.6227	90.5338	7.45537	466.871	47.7255
5.01667	-2.91405	58.5488	90.4685	7.67708	466.915	47.729
5.03333	-2.90749	58.5952	90.4946	6.4283	466.807	47.7306
5.05	-2.90413	58.6242	90.4453	6.64894	466.83	47.7267
5.06667	-2.90108	58.5658	90.4377	7.01958	466.853	47.7319
5.08333	-2.89803	58.6233	90.5528	7.57271	466.764	47.7345
5.1	-2.89528	58.5012	90.3799	7.92915	466.874	47.7361
5.11667	-2.88948	58.5137	90.3887	6.98265	466.783	47.7346
5.13333	-2.8846	58.8123	90.6025	6.91109	466.739	47.7372
5.15	-2.87865	58.5586	90.4981	6.95824	466.725	47.7354
5.16667	-2.87483	58.5065	90.3933	7.91786	466.855	47.7338
5.18333	-2.87178	58.5015	90.3429	7.59178	466.682	47.7377
5.2	-2.87193	58.6207	90.4578	9.32518	466.855	47.7372
5.21667	-2.86751	58.5073	90.3419	8.60222	466.78	47.7393
5.23333	-2.86644	58.585	90.5544	9.14879	466.732	47.741
5.25	-2.86079	58.5412	90.4122	8.74397	466.922	47.7419
5.26667	-2.86079	58.6071	90.4339	8.47572	466.845	47.7398
5.28333	-2.85957	58.5555	90.4429	8.00011	466.814	47.7421
5.3	-2.85561	58.5532	90.4208	8.20168	466.842	47.7448
5.31667	-2.85042	58.4966	90.3483	8.04131	466.901	47.7467
5.33333	-2.84767	58.6103	90.5914	8.17421	466.796	47.7464
5.35	-2.84477	58.4986	90.3385	8.55629	466.945	47.75
5.36667	-2.84004	58.5587	90.4066	7.61208	466.856	47.7485
5.38333	-2.83836	58.5418	90.4191	7.60796	466.769	47.748
5.4	-2.83424	58.7426	90.5056	8.64922	466.856	47.7529
5.41667	-2.83104	58.5885	90.4433	9.16725	466.831	47.7529
5.43333	-2.82845	58.5111	90.3527	8.36311	466.759	47.7523
5.45	-2.82311	58.5557	90.4633	6.98204	466.791	47.7514
5.46667	-2.82234	58.6002	90.422	7.6014	466.737	47.75
5.48333	-2.82448	58.516	90.3681	8.09425	466.6	47.7509
5.5	-2.82295	58.5201	90.3893	7.14485	466.812	47.7526
5.51667	-2.82127	58.569	90.4754	8.17177	466.787	47.7523
5.53333	-2.82402	58.5569	90.487	7.53044	466.624	47.7509
5.55	-2.82097	58.5056	90.3701	7.22649	466.743	47.7505
5.56667	-2.81929	58.5445	90.4574	7.80403	466.813	47.7525
5.58333	-2.82051	58.5455	90.4511	7.98286	466.695	47.7554
5.6	-2.81776	58.4962	90.3388	6.97609	466.838	47.7581
5.61667	-2.81532	58.639	90.5074	7.60857	466.909	47.7587
5.63333	-2.81563	58.5192	90.3713	8.19084	466.783	47.7554
5.65	-2.81715	58.4878	90.3349	6.98204	466.854	47.754
5.66667	-2.81014	58.5703	90.4324	8.1736	466.921	47.7541
5.68333	-2.80617	58.5526	90.4347	7.75154	466.783	47.7584
5.7	-2.80449	58.5197	90.3106	8.18306	467.04	47.7605
5.71667	-2.80556	58.5189	90.3957	8.20274	466.996	47.759
5.73333	-2.80495	58.5467	90.4577	8.46977	466.76	47.7573
5.75	-2.79884	58.5497	90.4908	8.02879	467.011	47.7564
5.76667	-2.80006	58.5662	90.4015	7.54173	467.064	47.7581
5.78333	-2.79091	58.5334	90.3825	7.2599	466.768	47.7584
5.8	-2.79259	58.4917	90.3397	8.21419	467.018	47.7572
5.81667	-2.78984	58.6088	90.532	7.61513	467.015	47.7615
5.83333	-2.78679	58.5706	90.4699	7.25502	466.791	47.7587
5.85	-2.78648	58.5421	90.3703	8.23021	466.966	47.7618
5.86667	-2.78908	58.4902	90.3838	8.42094	467.042	47.7595
5.88333	-2.78328	58.5229	90.3523	6.93382	466.909	47.7576
5.9	-2.77809	58.6382	90.467	7.425	467.033	47.756
5.91667	-2.77519	58.5572	90.4752	7.3803	466.965	47.7595
5.93333	-2.77733	58.6836	90.6319	7.6783	466.743	47.7624
5.95	-2.78069	58.5494	90.4696	7.75581	467.01	47.7616
5.96667	-2.77824	58.5514	90.3774	7.15492	467.045	47.761
5.98333	-2.78008	58.5494	90.4061	7.89406	466.783	47.7598
6	-2.78038	58.5264	90.3941	7.21932	466.969	47.7609
6.01667	-2.77824	58.5227	90.3552	7.37663	467.072	47.7612
6.03333	-2.77687	58.6118	90.5457	6.97441	466.836	47.7601
6.05	-2.77458	58.5639	90.4551	6.67336	466.908	47.7624
6.06667	-2.77382	58.5087	90.391	7.42256	466.951	47.7627
6.08333	-2.77123	58.5452	90.4433	8.0735	466.855	47.7624
6.1	-2.76878	58.6007	90.5059	7.21336	466.963	47.7616
6.11667	-2.77016	58.5864	90.4617	7.04643	466.837	47.7653
6.13333	-2.77153	58.5062	90.3693	6.86943	466.799	47.7668
6.15	-2.7729	58.5209	90.3446	6.94634	466.807	47.7694
6.16667	-2.76802	58.5296	90.415	7.30995	466.875	47.772
6.18333	-2.77077	58.5716	90.4737	6.78124	466.685	47.7691
6.2	-2.76634	58.5636	90.3977	7.02324	466.827	47.7688
6.21667	-2.76405	58.5638	90.405	7.58827	466.965	47.7723
6.23333	-2.76558	58.5561	90.4525	6.98692	466.69	47.7691
6.25	-2.76405	58.6057	90.4827	6.57143	466.779	47.7682
6.26667	-2.7636	58.5625	90.4836	6.74843	466.827	47.7714
6.28333	-2.76024	58.632	90.5451	6.97792	466.779	47.7718
6.3	-2.76192	58.5625	90.438	6.70494	466.89	47.77
6.31667	-2.76161	58.7502	90.6113	7.38197	466.859	47.7703
6.33333	-2.76161	58.503	90.3759	7.127	466.783	47.7708
6.35	-2.7581	58.6167	90.521	6.88438	466.83	47.7735
6.36667	-2.7549	58.6039	90.4093	7.12517	466.812	47.7738
6.38333	-2.75414	58.6602	90.5674	6.9445	466.734	47.772
6.4	-2.75551	58.4863	90.3275	6.89262	466.865	47.7743
6.41667	-2.7552	58.5284	90.4339	7.18117	466.819	47.7724
6.43333	-2.75627	58.5763	90.478	6.85692	466.811	47.7694
6.45	-2.75566	58.5398	90.3754	7.11739	466.897	47.7705
6.46667	-2.75368	58.5879	90.4122	6.13213	466.9	47.7724
6.48333	-2.75429	58.5564	90.4433	6.79192	466.792	47.7711
6.5	-2.7491	58.5561	90.4221	7.61925	466.832	47.7744
6.51667	-2.74971	58.5044	90.3817	7.22588	466.835	47.776
6.53333	-2.74971	58.5073	90.3428	6.9619	466.861	47.7757
6.55	-2.74742	58.7087	90.5869	7.0005	466.907	47.7819
6.56667	-2.74635	58.4979	90.3889	7.30873	466.876	47.7815
6.58333	-2.7459	58.5893	90.4531	6.87599	466.805	47.7799
6.6	-2.7459	58.4881	90.3693	7.19368	466.845	47.7805
6.61667	-2.74361	58.4924	90.3426	6.55174	466.91	47.7792
6.63333	-2.74178	58.7441	90.6071	6.8766	466.788	47.7836
6.65	-2.73827	58.4985	90.3739	6.92375	466.851	47.7786
6.66667	-2.73964	58.5175	90.3748	6.62148	466.879	47.7808
6.68333	-2.74178	58.6065	90.584	6.6906	466.756	47.781
6.7	-2.74147	58.5506	90.443	6.43135	466.693	47.7802
6.71667	-2.7404	58.5638	90.4517	7.44698	466.743	47.7793
6.73333	-2.74178	58.5622	90.4034	6.9976	466.803	47.7804
6.75	-2.73506	58.5299	90.3739	6.92787	466.827	47.7819
6.76667	-2.73644	58.5407	90.4452	7.70332	466.857	47.7837
6.78333	-2.7346	58.4693	90.3324	6.79558	466.837	47.7827
6.8	-2.73628	58.5893	90.4241	7.06551	466.723	47.7831
6.81667	-2.73323	58.5627	90.3819	6.81572	466.724	47.7854
6.83333	-2.73338	58.5679	90.4391	6.6906	466.751	47.7845
6.85	-2.73659	58.5479	90.4894	7.28905	466.779	47.7854
6.86667	-2.73537	58.5322	90.3828	6.94756	466.838	47.781
6.88333	-2.73079	58.5229	90.404	6.39381	466.785	47.7874
6.9	-2.73277	58.4881	90.3079	6.58516	466.774	47.7854
6.91667	-2.73018	58.5386	90.4192	6.64406	466.792	47.7892
6.93333	-2.72911	58.5505	90.3976	7.10075	466.815	47.7895
6.95	-2.72697	58.5275	90.4073	7.05238	466.72	47.7877
6.96667	-2.72194	58.6025	90.491	6.90636	466.773	47.7876
6.98333	-2.71843	58.5082	90.3571	6.94572	466.893	47.7871
7	-2.71599	58.5078	90.3812	6.53618	466.821	47.7842
7.01667	-2.71462	58.4917	90.3765	6.60362	466.872	47.7857
7.03333	-2.71156	58.4991	90.2857	6.22749	466.783	47.7876
7.05	-2.70744	58.5319	90.413	6.77589	466.873	47.7877
7.06667	-2.70775	58.5194	90.3787	7.20207	466.736	47.7923
7.08333	-2.70897	58.5766	90.4977	6.90468	466.748	47.7888
7.1	-2.70744	58.5389	90.4569	7.49596	466.829	47.7897
7.11667	-2.705	58.7171	90.5164	6.75255	466.862	47.7905
7.13333	-2.7079	58.5474	90.4243	6.87126	466.863	47.7889
7.15	-2.70683	58.5285	90.3861	7.27058	466.762	47.7874
7.16667	-2.70195	58.5317	90.3664	6.87538	466.777	47.7851
7.18333	-2.70165	58.545	90.3965	6.80626	466.867	47.786
7.2	-2.70531	58.5293	90.4275	6.57738	466.882	47.7886
7.21667	-2.70317	58.5873	90.5399	6.93916	466.813	47.7921
7.23333	-2.70149	58.5075	90.3567	6.44981	466.851	47.7911
7.25	-2.696	58.5618	90.4009	6.66969	466.807	47.7879
7.26667	-2.69341	58.5242	90.3475	6.52016	466.709	47.7921
7.28333	-2.69386	58.5447	90.4549	6.7997	466.774	47.7883
7.3	-2.69463	58.5613	90.5032	6.07842	466.827	47.7897
7.31667	-2.69844	58.503	90.3426	6.25908	466.819	47.7917
7.33333	-2.69905	58.5677	90.3635	6.54518	466.835	47.7943
7.35	-2.69859	58.5462	90.4154	6.26213	466.814	47.7924
7.36667	-2.69447	58.5494	90.4084	6.19179	466.863	47.7914
7.38333	-2.69386	58.5731	90.4252	6.2603	466.823	47.7944
7.4	-2.69157	58.5445	90.3953	6.78062	466.834	47.792
7.41667	-2.69173	58.5232	90.3719	6.89812	466.799	47.7909
7.43333	-2.69646	58.5194	90.3256	6.119	466.821	47.7927
7.45	-2.69417	58.5108	90.3477	6.45638	466.762	47.7917
7.46667	-2.69524	58.5221	90.417	6.62392	466.748	47.7947
7.48333	-2.69615	58.545	90.3855	6.94695	466.811	47.7912
7.5	-2.69646	58.5597	90.4699	6.6465	466.869	47.7917
7.51667	-2.6931	58.6013	90.4482	6.77757	466.762	47.793
7.53333	-2.69493	58.5491	90.4639	6.66084	466.799	47.7914
7.55	-2.69676	58.5325	90.3805	6.55952	466.743	47.7914
7.56667	-2.69096	58.4997	90.288	6.26259	466.728	47.7976
7.58333	-2.69112	58.4843	90.3613	6.48201	466.792	47.7935
7.6	-2.69188	58.5365	90.3776	6.90636	466.771	47.7927
7.61667	-2.68898	58.751	90.6429	6.41518	466.746	47.7914
7.63333	-2.68776	58.5001	90.3582	6.73302	466.757	47.7912
7.65	-2.68959	58.5439	90.4011	6.43669	466.738	47.7898
7.66667	-2.6899	58.5323	90.4041	7.03102	466.699	47.7901
7.68333	-2.68974	58.5209	90.3764	6.231	466.673	47.7891
7.7	-2.69402	58.522	90.3928	6.49986	466.698	47.7949
7.71667	-2.69539	58.5134	90.3674	6.34728	466.67	47.7927
7.73333	-2.696	58.5163	90.3765	6.57143	466.674	47.792
7.75	-2.69646	58.6526	90.5375	6.8325	466.675	47.7946
7.76667	-2.69585	58.7508	90.7403	6.63399	466.75	47.7953
7.78333	-2.69081	58.5589	90.3967	6.38786	466.69	47.794
7.8	-2.69066	58.5212	90.3919	6.79131	466.636	47.7937
7.81667	-2.69341	58.5168	90.4278	5.95146	466.796	47.7963
7.83333	-2.69402	58.5491	90.4392	6.44692	466.74	47.7952
7.85	-2.69173	58.5181	90.4157	6.38603	466.729	47.7941
7.86667	-2.69264	58.6089	90.6141	6.75621	466.817	47.7937
7.88333	-2.68456	58.6158	90.4673	6.72691	466.789	47.7969
7.9	-2.687	58.606	90.4798	6.59767	466.836	47.7934
7.91667	-2.68959	58.5508	90.4505	5.87944	466.89	47.7952
7.93333	-2.68822	58.5493	90.3983	6.45699	466.852	47.7914
7.95	-2.68761	58.5601	90.4353	6.50414	466.912	47.7941
7.96667	-2.68318	58.6558	90.5936	6.07613	466.925	47.7943
7.98333	-2.68272	58.5632	90.4078	6.05888	466.81	47.7949
8	-2.68257	58.5224	90.4067	6.36223	466.873	47.7938
8.01667	-2.68181	58.5271	90.3968	6.35628	467.002	47.7924
8.03333	-2.68364	58.5455	90.4247	6.93077	467.043	47.7944
8.05	-2.68593	58.5291	90.4142	6.39381	466.891	47.7975
8.06667	-2.68852	58.5534	90.4298	5.83824	466.846	47.7956
8.08333	-2.68883	58.5378	90.3544	5.66002	466.948	47.7935
8.1	-2.68761	58.5188	90.4014	6.11427	466.881	47.7959
8.11667	-2.68471	58.5516	90.3817	5.79414	466.861	47.7958
8.13333	-2.68425	58.5952	90.454	6.53145	466.758	47.7941
8.15	-2.68471	58.6134	90.523	5.85976	466.805	47.7958
8.16667	-2.68456	58.5214	90.3634	6.55052	466.86	47.7958
8.18333	-2.68013	58.5772	90.4517	6.12083	466.726	47.7956
8.2	-2.67952	58.5563	90.4337	6.3372	466.71	47.793
8.21667	-2.68578	58.4798	90.288	6.93672	466.881	47.7947
8.23333	-2.687	58.5149	90.3948	6.39854	466.778	47.7934
8.25	-2.68517	58.6297	90.5582	6.25435	466.672	47.7969
8.26667	-2.68532	58.5505	90.3597	6.71806	466.756	47.7952
8.28333	-2.69035	58.5195	90.3558	6.71211	466.835	47.7973
8.3	-2.69371	58.6231	90.499	6.38542	466.787	47.7998
8.31667	-2.69157	58.7092	90.6782	5.88234	466.815	47.8007
8.33333	-2.69341	58.5497	90.3884	-18.5494	466.822	47.7987
8.35	-2.69173	58.5195	90.3713	-14.6053	466.874	47.7984
8.36667	-2.68944	58.5023	90.361	6.18095	466.843	47.7976
8.38333	-2.69127	58.5546	90.4066	6.74721	466.893	47.8028
8.4	-2.6931	58.5148	90.335	7.127	466.919	47.8001
8.41667	-2.69356	58.568	90.4098	6.54579	467.022	47.803
8.43333	-2.69691	58.5935	90.3672	6.14586	466.915	47.8001
8.45	-2.69981	58.5833	90.4914	6.64116	466.884	47.8005
8.46667	-2.69341	58.4959	90.3106	6.41762	466.909	47.799
8.48333	-2.68959	58.4921	90.3323	6.51955	466.861	47.7992
8.5	-2.69142	58.6129	90.4238	6.28059	466.768	47.8014
8.51667	-2.69585	58.5928	90.4931	18.1133	466.807	47.8017
8.53333	-2.69676	58.5633	90.4478	6.2632	466.835	47.8021
8.55	-2.69753	58.5442	90.4279	5.95207	466.85	47.8045
8.56667	-2.69585	58.5751	90.4253	5.6678	466.912	47.8027
8.58333	-2.69905	58.5165	90.2798	4.92867	466.902	47.8005
8.6	-2.69859	58.5342	90.3776	6.15471	466.855	47.8042
8.61667	-2.69432	58.5099	90.3498	5.68153	466.992	47.8051
8.63333	-2.69463	58.4852	90.3248	5.22194	466.946	47.8051
8.65	-2.69478	58.5749	90.3919	5.73509	466.792	47.8033
8.66667	-2.69539	58.5339	90.3214	5.70473	466.936	47.8068
8.68333	-2.69615	58.5435	90.4116	5.73036	466.94	47.8077
8.7	-2.69264	58.5081	90.275	5.33409	466.755	47.8056
8.71667	-2.69508	58.5671	90.4438	5.87761	466.874	47.8054
8.73333	-2.69463	58.5629	90.4882	5.36446	466.833	47.8066
8.75	-2.69646	58.5172	90.3954	5.64629	466.796	47.8063
8.76667	-2.6931	58.5313	90.3931	5.99861	466.841	47.8036
8.78333	-2.69524	58.5879	90.3721	5.95039	466.773	47.8054
8.8	-2.6931	58.5687	90.4014	5.59624	466.753	47.8069
8.81667	-2.6963	58.5847	90.4691	5.23155	466.9	47.8085
8.83333	-2.69615	58.5528	90.3712	5.39665	466.799	47.8094
8.85	-2.69829	58.5645	90.368	5.52895	466.658	47.8062
8.86667	-2.69615	58.559	90.3605	5.31441	466.905	47.8071
8.88333	-2.69524	58.5375	90.3535	5.31319	466.763	47.8072
8.9	-2.69722	58.5781	90.5277	5.56953	466.697	47.8071
8.91667	-2.69417	58.5661	90.4032	5.65224	466.791	47.8066
8.93333	-2.70119	58.5008	90.3724	5.63377	466.783	47.8083
8.95	-2.70012	58.59	90.3584	5.01274	466.686	47.81
8.96667	-2.69951	58.5198	90.3521	5.40794	466.767	47.8088
8.98333	-2.70454	58.5505	90.4275	5.2166	466.805	47.8103
9	-2.70088	58.5639	90.3924	5.38704	466.622	47.8109
9.01667	-2.70271	58.5336	90.4079	5.58144	466.712	47.8112
9.03333	-2.70088	58.5174	90.3805	5.62843	466.632	47.812
9.05	-2.70103	58.521	90.4037	5.40978	466.543	47.8107
9.06667	-2.69936	58.6037	90.3639	6.24184	466.653	47.8117
9.08333	-2.69341	58.5539	90.382	5.96825	466.632	47.8126
9.1	-2.69447	58.5201	90.3625	6.22749	466.565	47.8132
9.11667	-2.69325	58.518	90.3165	5.93132	466.789	47.8107
9.13333	-2.69127	58.5201	90.3632	5.63866	466.809	47.8106
9.15	-2.69722	58.5236	90.3762	6.87843	466.651	47.814
9.16667	-2.69798	58.5532	90.407	6.39076	466.763	47.817
9.18333	-2.69875	58.5296	90.3735	6.57433	466.905	47.8196
9.2	-2.69936	58.4728	90.2529	6.20003	466.778	47.8155
9.21667	-2.70134	58.6163	90.5326	6.54869	466.974	47.8156
9.23333	-2.70363	58.5093	90.3719	6.47957	466.936	47.8164
9.25	-2.6989	58.5754	90.4073	6.63338	466.827	47.8152
9.26667	-2.6989	58.4937	90.3449	6.30623	466.893	47.8182
9.28333	-2.69737	58.5868	90.4661	6.24779	466.838	47.8135
9.3	-2.69463	58.5229	90.3129	6.01234	466.797	47.8123
9.31667	-2.69569	58.6474	90.3925	5.36797	466.951	47.8127
9.33333	-2.69585	58.5148	90.3484	5.69817	466.93	47.8143
9.35	-2.69691	58.6187	90.5402	5.64812	466.722	47.8138
9.36667	-2.69875	58.5658	90.4369	5.25536	466.956	47.8136
9.38333	-2.70073	58.5589	90.4746	5.38582	466.959	47.8165
9.4	-2.7018	58.5288	90.4615	5.63499	466.767	47.8187
9.41667	-2.70165	58.482	90.2972	5.63026	466.928	47.8167
9.43333	-2.70149	58.5714	90.3834	6.25618	466.908	47.8155
9.45	-2.70058	58.5607	90.3902	5.99922	466.807	47.8172
9.46667	-2.69493	58.5079	90.3375	5.89134	466.915	47.8167
9.48333	-2.69432	58.4722	90.3065	5.68337	466.882	47.8156
9.5	-2.70241	58.5774	90.3962	5.38887	466.748	47.817
9.51667	-2.70042	58.5842	90.4272	6.06773	466.978	47.8161
9.53333	-2.69737	58.554	90.491	5.06523	466.851	47.8121
9.55	-2.69356	58.6192	90.5508	5.56236	466.71	47.8152
9.56667	-2.69447	58.5293	90.3861	5.65941	466.839	47.8158
9.58333	-2.69173	58.5339	90.395	5.64095	466.889	47.8138
9.6	-2.69279	58.5168	90.3332	5.51277	466.725	47.8162
9.61667	-2.69844	58.534	90.4005	5.44304	466.846	47.8153
9.63333	-2.69753	58.5494	90.3588	5.76027	466.864	47.8124
9.65	-2.69981	58.5566	90.4452	5.73463	466.655	47.8144
9.66667	-2.69722	58.5085	90.3979	5.4789	466.714	47.8126
9.68333	-2.69676	58.5314	90.3774	5.63805	466.77	47.8135
9.7	-2.69737	58.4966	90.31	5.70244	466.662	47.8129
9.71667	-2.69402	58.5461	90.3385	5.47295	466.761	47.8144
9.73333	-2.69676	58.5302	90.4147	5.07362	466.666	47.8136
9.75	-2.6963	58.5125	90.388	5.48714	466.494	47.8132
9.76667	-2.69844	58.4895	90.308	4.77669	466.776	47.814
9.78333	-2.69844	58.5827	90.4316	5.65468	466.85	47.8132
9.8	-2.6992	58.5825	90.3797	4.99016	466.701	47.8141
9.81667	-2.6992	58.5391	90.3843	5.06874	466.824	47.8144
9.83333	-2.69722	58.5246	90.3904	5.33226	466.939	47.8161
9.85	-2.69707	58.5331	90.4003	4.95201	466.724	47.8129
9.86667	-2.6963	58.5963	90.5114	5.45326	466.886	47.8117
9.88333	-2.69341	58.5915	90.4447	4.19792	466.917	47.8143
9.9	-2.69722	58.5506	90.4083	4.85008	466.797	47.8161
9.91667	-2.6963	58.5174	90.3785	6.11961	466.864	47.8159
9.93333	-2.69447	58.547	90.4678	7.38503	466.815	47.8176
9.95	-2.6931	58.6111	90.3536	8.62953	466.653	47.8136
9.96667	-2.69341	58.5442	90.3925	8.778	466.826	47.8146
9.98333	-2.68883	58.5134	90.3204	8.66051	466.905	47.8127
10	-2.68578	58.5246	90.3713	8.43697	466.702	47.8132
10.0167	-2.6844	58.5165	90.3419	8.26592	466.848	47.8101
10.0333	-2.687	58.4975	90.3194	8.49968	466.785	47.8082
10.05	-2.6812	58.5329	90.3294	8.79112	466.641	47.813
10.0667	-2.67815	58.5717	90.5253	8.47343	466.809	47.8085
10.0833	-2.67937	58.5133	90.3248	8.37868	466.819	47.8092
10.1	-2.67998	58.5429	90.3613	8.23677	466.651	47.8085
10.1167	-2.67693	58.5214	90.3274	8.10982	466.856	47.8112
10.1333	-2.67845	58.5621	90.4234	8.48595	466.88	47.8114
10.15	-2.68028	58.5317	90.3498	8.83812	466.772	47.808
10.1667	-2.67448	58.5603	90.3562	8.16643	466.917	47.8091
10.1833	-2.67387	58.5447	90.3295	8.46565	466.879	47.8085
10.2	-2.67265	58.5238	90.3455	8.46443	466.773	47.8098
10.2167	-2.67281	58.5741	90.3542	8.56636	466.87	47.8086
10.2333	-2.67342	58.5265	90.3136	8.49373	466.857	47.8095
10.25	-2.67372	58.6286	90.5311	8.0616	466.702	47.8114
10.2667	-2.67433	58.5784	90.4141	8.22548	466.848	47.8069
10.2833	-2.67372	58.6398	90.5233	8.42217	466.802	47.8072
10.3	-2.67448	58.532	90.3509	8.424	466.666	47.8088
10.3167	-2.67418	58.5281	90.3358	7.95418	466.784	47.8034
10.3333	-2.66991	58.5949	90.4405	8.39348	466.715	47.808
10.35	-2.66823	58.5368	90.3823	8.68919	466.717	47.8091
10.3667	-2.67189	58.4817	90.3031	8.3709	466.8	47.8083
10.3833	-2.66838	58.5186	90.341	8.78578	466.731	47.8088
10.4	-2.66502	58.5687	90.389	8.25462	466.614	47.8077
10.4167	-2.66548	58.5746	90.4636	8.16765	466.775	47.8051
10.4333	-2.66121	58.5506	90.3907	8.21587	466.756	47.8071
10.45	-2.66014	58.5493	90.3626	8.30711	466.646	47.8037
10.4667	-2.65953	58.6663	90.4809	8.35121	466.71	47.8005
10.4833	-2.65877	58.6381	90.4366	8.13667	466.771	47.7982
10.5	-2.66045	58.563	90.3985	6.91475	466.696	47.8014
10.5167	-2.65877	58.5598	90.4031	6.84135	466.705	47.8045
10.5333	-2.66045	58.534	90.3468	6.77528	466.763	47.8016
10.55	-2.66731	58.5546	90.3964	6.06239	466.779	47.8017
10.5667	-2.66624	58.536	90.323	6.76399	466.748	47.7999
10.5833	-2.66457	58.5696	90.3976	7.00356	466.755	47.7992
10.6	-2.66823	58.4956	90.321	6.85387	466.755	47.7985
10.6167	-2.66228	58.5011	90.3227	6.68404	466.79	47.7976
10.6333	-2.66212	58.5857	90.3306	6.88255	466.717	47.7987
10.65	-2.66121	58.5665	90.4205	7.07085	466.683	47.8014
10.6667	-2.66182	58.5584	90.4842	7.47734	466.843	47.8027
10.6833	-2.66045	58.5178	90.3303	7.42561	466.824	47.8036
10.7	-2.66274	58.5423	90.3008	6.93626	466.761	47.7987
10.7167	-2.66212	58.5879	90.4746	7.0858	466.792	47.8002
10.7333	-2.66136	58.5845	90.5265	6.88789	466.767	47.801
10.75	-2.65816	58.6826	90.3993	7.75215	466.78	47.7982
10.7667	-2.65556	58.5566	90.4209	6.89156	466.834	47.7979
10.7833	-2.65648	58.512	90.3358	7.59773	466.83	47.7958
10.8	-2.65434	58.6051	90.3799	7.74742	466.791	47.7953
10.8167	-2.65663	58.5151	90.3254	7.00951	466.823	47.7941
10.8333	-2.65266	58.5542	90.3433	6.56776	466.695	47.7938
10.85	-2.65236	58.5929	90.4215	6.05934	466.722	47.7941
10.8667	-2.65327	58.5265	90.3521	5.4789	466.64	47.7953
10.8833	-2.65266	58.5719	90.4168	5.09499	466.734	47.7981
10.9	-2.65251	58.552	90.3625	5.97954	466.737	47.7966
10.9167	-2.65312	58.5204	90.3426	5.83595	466.623	47.7981
10.9333	-2.65419	58.6073	90.3758	5.9951	466.793	47.8004
10.95	-2.65709	58.572	90.4438	5.69283	466.715	47.7981
10.9667	-2.66151	58.485	90.2898	5.46455	466.643	47.7958
10.9833	-2.66624	58.5004	90.3602	6.23222	466.708	47.7918
11	-2.66853	58.5648	90.3629	5.63499	466.827	47.7918
11.0167	-2.6693	58.5859	90.3962	6.2162	466.771	47.7918
11.0333	-2.66289	58.4917	90.2975	5.74883	466.689	47.7932
11.05	-2.66792	58.5079	90.3043	6.5345	466.705	47.7924
11.0667	-2.67342	58.6413	90.4676	6.22688	466.697	47.7894
11.0833	-2.6722	58.4905	90.2688	6.04576	466.764	47.7917
11.1	-2.66838	58.5487	90.3811	5.98076	466.731	47.7912
11.1167	-2.6725	58.5592	90.4023	6.56426	466.661	47.7932
11.1333	-2.67326	58.5059	90.2987	5.8448	466.738	47.7918
11.15	-2.67662	58.6066	90.5257	6.46706	466.662	47.7912
11.1667	-2.67418	58.6594	90.436	6.41518	466.667	47.7897
11.1833	-2.67448	58.5645	90.4224	6.35796	466.79	47.7879
11.2	-2.67891	58.5574	90.3873	6.75438	466.736	47.7905
11.2167	-2.67906	58.5406	90.361	6.42067	466.722	47.7912
11.2333	-2.67952	58.556	90.3527	6.45638	466.773	47.7859
11.25	-2.67799	58.5061	90.3274	6.12556	466.763	47.7895
11.2667	-2.67036	58.5299	90.4014	6.85097	466.786	47.7866
11.2833	-2.6754	58.5328	90.4008	6.48079	466.851	47.7894
11.3	-2.68028	58.5232	90.382	6.43074	466.837	47.7888
11.3167	-2.67723	58.4951	90.3068	5.66124	466.932	47.7886
11.3333	-2.6786	58.6077	90.4582	6.37535	466.905	47.7891
11.35	-2.67784	58.5333	90.3788	6.05461	466.758	47.7898
11.3667	-2.68074	58.5607	90.4134	6.67397	466.706	47.7885
11.3833	-2.68517	58.5674	90.4403	6.42479	466.836	47.7874
11.4	-2.68562	58.5006	90.3077	7.14241	466.834	47.788
11.4167	-2.68227	58.5148	90.2918	5.84908	466.723	47.788
11.4333	-2.68456	58.4917	90.2744	6.46706	466.684	47.7872
11.45	-2.68868	58.5088	90.3146	6.09932	466.766	47.7895
11.4667	-2.68776	58.5049	90.323	5.98915	466.721	47.7892
11.4833	-2.68578	58.563	90.3712	6.01646	466.715	47.7876
11.5	-2.68745	58.5603	90.3225	6.53862	466.674	47.7865
11.5167	-2.68761	58.4951	90.2946	6.20308	466.752	47.7885
11.5333	-2.68868	58.6047	90.4972	6.32286	466.786	47.7879
11.55	-2.687	58.5151	90.3391	5.95924	466.82	47.7869
11.5667	-2.68639	58.5426	90.3428	5.97603	466.748	47.7851
11.5833	-2.68806	58.5333	90.2953	6.34666	466.91	47.7898
11.6	-2.68791	58.5752	90.3774	6.18584	466.855	47.7856
11.6167	-2.68806	58.5566	90.4232	5.95696	466.792	47.7877
11.6333	-2.6902	58.4946	90.3117	5.61958	466.742	47.7854
11.65	-2.687	58.5506	90.4055	5.85564	466.806	47.7868
11.6667	-2.68974	58.5166	90.3344	6.11061	466.789	47.7872
11.6833	-2.68898	58.509	90.3159	5.44792	466.843	47.7865
11.7	-2.68929	58.4937	90.3275	5.90019	466.895	47.7874
11.7167	-2.68715	58.5642	90.3776	5.20058	466.862	47.7874
11.7333	-2.68837	58.5049	90.3075	5.69756	466.865	47.7874
11.75	-2.68959	58.5076	90.3652	5.91759	466.842	47.7917
11.7667	-2.68654	58.5714	90.4241	6.73241	466.876	47.792
11.7833	-2.68517	58.532	90.3776	5.30296	466.909	47.7901
11.8	-2.68639	58.5656	90.3233	5.06462	466.918	47.7917
11.8167	-2.68593	58.5755	90.398	5.65346	466.828	47.7934
11.8333	-2.68517	58.4872	90.3574	5.41985	466.849	47.7905
11.85	-2.68578	58.5554	90.3649	5.45921	466.935	47.7877
11.8667	-2.68745	58.4815	90.3077	5.50087	466.874	47.7898
11.8833	-2.69234	58.6318	90.4127	5.60341	466.853	47.7868
11.9	-2.69249	58.5629	90.4856	5.43831	466.922	47.7874
11.9167	-2.69066	58.5603	90.3854	4.87511	466.882	47.7894
11.9333	-2.69203	58.5563	90.3938	5.59151	466.901	47.7888
11.95	-2.6902	58.5752	90.3703	5.49858	466.931	47.7897
11.9667	-2.6873	58.5258	90.2755	5.08003	466.93	47.7926
11.9833	-2.68791	58.5339	90.3091	5.60875	466.869	47.7908
12	-2.68868	58.4928	90.2824	5.89424	466.821	47.793
12.0167	-2.68578	58.5511	90.3243	5.4348	466.89	47.7923
12.0333	-2.68364	58.485	90.2844	5.44426	466.88	47.7917
12.05	-2.6873	58.5607	90.3585	5.51399	466.925	47.7892
12.0667	-2.68715	58.5159	90.319	5.1606	466.833	47.7866
12.0833	-2.68456	58.5719	90.4873	4.99428	466.733	47.7834
12.1	-2.68303	58.9893	90.7609	4.7982	466.885	47.7872
12.1167	-2.68135	58.525	90.3326	4.94423	466.819	47.7888
12.1333	-2.68074	58.5032	90.3474	4.93828	466.745	47.7903
12.15	-2.67921	58.5296	90.3408	5.65529	466.709	47.7848
12.1667	-2.68166	58.5183	90.3352	6.36284	466.697	47.7862
12.1833	-2.68471	58.5134	90.3188	6.80443	466.733	47.7886
12.2	-2.68562	58.5621	90.4028	6.66969	466.788	47.7903
12.2167	-2.68745	58.5419	90.332	6.42601	466.738	47.7863
12.2333	-2.6899	58.5027	90.297	5.72441	466.929	47.7845
12.25	-2.69279	58.5409	90.3693	6.3253	466.939	47.7879
12.2667	-2.69508	58.4945	90.3164	6.05766	466.802	47.7876
12.2833	-2.68822	58.5209	90.3516	4.82445	466.777	47.7906
12.3	-2.6902	58.4998	90.3054	5.23216	466.92	47.7886
12.3167	-2.6899	58.5291	90.3709	6.63872	466.755	47.7909
12.3333	-2.68898	58.6172	90.4545	5.44548	466.822	47.79
12.35	-2.6841	58.5043	90.3126	6.60484	466.736	47.7901
12.3667	-2.68471	58.4991	90.2599	5.28221	466.82	47.7941
12.3833	-2.68501	58.514	90.3407	5.99266	466.722	47.7924
12.4	-2.68074	58.5757	90.3626	6.79909	466.761	47.7935
12.4167	-2.68288	58.4928	90.2789	6.74599	466.694	47.7923
12.4333	-2.68349	58.662	90.5354	7.118	466.776	47.7947
12.45	-2.68761	58.4922	90.2662	5.28816	466.784	47.7929
12.4667	-2.6902	58.5458	90.3957	5.80315	466.656	47.7932
12.4833	-2.6899	58.556	90.3353	5.42458	466.749	47.7906
12.5	-2.69203	58.5293	90.2775	4.99123	466.725	47.7955
12.5167	-2.69112	58.474	90.3005	4.50737	466.738	47.7927
12.5333	-2.68776	58.5912	90.4524	6.68831	466.817	47.7946
12.55	-2.68898	58.4882	90.2644	5.09499	466.797	47.7937
12.5667	-2.68898	58.4873	90.3043	5.79292	466.81	47.7941
12.5833	-2.69035	58.5668	90.3991	5.24345	466.864	47.7934
12.6	-2.6931	58.5412	90.4339	5.41084	466.797	47.7921
12.6167	-2.69402	58.5358	90.3484	4.74983	466.654	47.7921
12.6333	-2.69295	58.5171	90.3436	7.34215	466.795	47.7897
12.65	-2.69157	58.5145	90.3184	5.30891	466.775	47.7883
12.6667	-2.68944	58.6391	90.4841	5.20348	466.606	47.7929
12.6833	-2.6902	58.5885	90.3567	4.51561	466.699	47.7934
12.7	-2.68852	58.5209	90.3103	3.84392	466.741	47.7892
12.7167	-2.69066	58.5264	90.4243	5.10628	466.591	47.7956
12.7333	-2.69066	58.5169	90.3899	3.82668	466.705	47.795
12.75	-2.69264	58.5436	90.3194	5.644	466.734	47.7905
12.7667	-2.69005	58.4605	90.2682	5.3614	466.701	47.7876
12.7833	-2.69066	58.5586	90.4395	4.21532	466.664	47.7908
12.8	-2.69325	58.5719	90.3753	4.75578	466.818	47.7895
12.8167	-2.69737	58.4715	90.2642	5.66124	466.668	47.7905
12.8333	-2.70287	58.5172	90.3431	4.08119	466.874	47.7934
12.85	-2.70317	58.5401	90.3703	5.95512	466.785	47.7926
12.8667	-2.70256	58.4599	90.2419	5.7357	466.621	47.7908
12.8833	-2.70744	58.503	90.3121	5.12779	466.753	47.7914
12.9	-2.70866	58.5407	90.4282	5.25948	466.795	47.7914
12.9167	-2.70882	58.4917	90.351	5.56999	466.666	47.7958
12.9333	-2.71355	58.5505	90.4069	5.27382	466.751	47.7888
12.95	-2.71248	58.5888	90.3368	6.29372	466.722	47.7894
12.9667	-2.71523	58.5076	90.3223	4.31007	466.518	47.7897
12.9833	-2.72072	58.5976	90.471	5.35973	466.647	47.7909
13	-2.71919	58.5037	90.3214	6.27098	466.713	47.7929
13.0167	-2.71919	58.5177	90.3712	5.22667	466.577	47.7921
13.0333	-2.72087	58.5197	90.3315	5.54802	466.65	47.7903
13.05	-2.72453	58.6353	90.4372	5.06218	466.617	47.7889
13.0667	-2.7282	58.6123	90.4618	5.46333	466.511	47.7923
13.0833	-2.73354	58.503	90.2796	6.40923	466.726	47.7937
13.1	-2.73384	58.5377	90.3741	5.39131	466.676	47.7903
13.1167	-2.73888	58.5082	90.2972	4.92577	466.473	47.7941
13.1333	-2.74269	58.6326	90.463	6.25847	466.766	47.7927
13.15	-2.74696	58.4893	90.3272	6.00212	466.825	47.7892
13.1667	-2.74971	58.574	90.3846	5.46455	466.662	47.7882
13.1833	-2.7552	58.5069	90.3039	6.28777	466.749	47.7868
13.2	-2.75841	58.6027	90.4493	5.40138	466.81	47.7897
13.2167	-2.76176	58.4919	90.2717	5.67085	466.611	47.7937
13.2333	-2.76222	58.616	90.4351	5.14275	466.839	47.7909
13.25	-2.76451	58.6012	90.4614	5.53673	466.775	47.7905
13.2667	-2.77123	58.4866	90.2725	5.65941	466.758	47.7888
13.2833	-2.77351	58.5506	90.4289	5.31014	466.773	47.7882
13.3	-2.77504	58.6292	90.4829	4.18358	466.837	47.7892
13.3167	-2.77641	58.5127	90.3082	5.1075	466.571	47.7892
13.3333	-2.77809	58.5592	90.4226	5.62492	466.855	47.7912
13.35	-2.78358	58.4733	90.2396	4.67125	466.833	47.786
13.3667	-2.78908	58.5947	90.3442	5.14565	466.6	47.7847
13.3833	-2.79015	58.5284	90.3532	4.63493	466.708	47.786
13.4	-2.79182	58.5191	90.3713	4.85008	466.843	47.7845
13.4167	-2.79518	58.5343	90.3596	5.84251	466.683	47.7865
13.4333	-2.79961	58.4899	90.3362	4.99077	466.833	47.7879
13.45	-2.80708	58.482	90.3126	4.80232	466.817	47.7891
13.4667	-2.80922	58.5477	90.3286	5.06645	466.602	47.7866
13.4833	-2.80693	58.5615	90.397	7.20329	466.706	47.7831
13.5	-2.80693	58.5481	90.3523	6.86699	466.724	47.7813
13.5167	-2.80678	58.53	90.3512	6.40266	466.611	47.7862
13.5333	-2.81151	58.5099	90.3236	6.81282	466.831	47.7874
13.55	-2.81517	58.5079	90.3051	6.84914	466.823	47.7862
13.5667	-2.81853	58.5651	90.4395	6.97258	466.638	47.786
13.5833	-2.81822	58.4876	90.2598	6.5255	466.741	47.7865
13.6	-2.82066	58.5413	90.3416	6.70311	466.785	47.788
13.6167	-2.82478	58.4579	90.2779	6.51833	466.632	47.7862
13.6333	-2.83089	58.5851	90.4325	7.04948	466.74	47.7847
13.65	-2.83287	58.4888	90.2912	5.95802	466.735	47.7854
13.6667	-2.83409	58.5181	90.2998	6.55525	466.576	47.7853
13.6833	-2.83791	58.5534	90.3797	6.57494	466.736	47.784
13.7	-2.83821	58.5441	90.4696	6.41823	466.719	47.786
13.7167	-2.84294	58.5246	90.3915	6.7347	466.702	47.7851
13.7333	-2.84279	58.5394	90.2729	6.19179	466.799	47.7868
13.75	-2.84569	58.5084	90.3909	5.66368	466.71	47.7883
13.7667	-2.84508	58.5325	90.3585	5.46639	466.657	47.7888
13.7833	-2.84584	58.596	90.4218	5.46928	466.902	47.7869
13.8	-2.84996	58.4672	90.2627	5.69695	466.94	47.786
13.8167	-2.84966	58.6221	90.4612	5.4789	466.699	47.7866
13.8333	-2.84996	58.5319	90.3297	5.60051	466.94	47.7839
13.85	-2.85225	58.6375	90.4464	6.71623	466.912	47.7828
13.8667	-2.85164	58.8078	90.3584	6.47484	466.726	47.7848
13.8833	-2.84935	58.552	90.3597	5.89485	466.932	47.784
13.9	-2.84782	58.5815	90.3608	6.05934	466.86	47.7815
13.9167	-2.84904	58.5307	90.3414	5.644	466.753	47.786
13.9333	-2.84752	58.5348	90.3446	5.39955	466.835	47.7834
13.95	-2.84142	58.4661	90.2908	5.84007	466.782	47.7891
13.9667	-2.84004	58.5069	90.3233	6.03493	466.845	47.79
13.9833	-2.83699	58.5154	90.3368	6.14174	466.914	47.7903
14	-2.83745	58.5668	90.3869	6.26869	466.896	47.7883
14.0167	-2.83989	58.4719	90.2543	5.57365	466.75	47.7892
14.0333	-2.83607	58.5082	90.3338	5.68993	466.827	47.7882
14.05	-2.83852	58.5261	90.3445	6.54869	466.863	47.7877
14.0667	-2.83852	58.5616	90.3091	5.43297	466.736	47.7897
14.0833	-2.83607	58.5906	90.411	6.43486	466.756	47.7866
14.1	-2.83257	58.4757	90.2992	5.99983	466.797	47.7895
14.1167	-2.83012	58.5287	90.3971	4.47395	466.809	47.7894
14.1333	-2.8289	58.4953	90.2995	5.56831	466.855	47.7882
14.15	-2.82372	58.5343	90.3509	-9.82277	466.854	47.7886
14.1667	-2.82478	58.5241	90.3729	4.2379	466.843	47.7915
14.1833	-2.82158	58.5345	90.3332	4.60274	466.961	47.793
14.2	-2.81929	58.4846	90.3349	3.91777	466.869	47.793
14.2167	-2.82082	58.5064	90.2802	6.32164	466.79	47.7923
14.2333	-2.82021	58.5348	90.3321	6.2925	466.947	47.79
14.25	-2.81517	58.4972	90.304	7.03987	466.917	47.7901
14.2667	-2.81639	58.5079	90.339	6.05766	466.881	47.7901
14.2833	-2.81563	58.484	90.2868	7.07985	466.877	47.7894
14.3	-2.80998	58.5403	90.3458	5.68153	466.972	47.7882
14.3167	-2.80739	58.4856	90.2822	6.79253	466.97	47.7866
14.3333	-2.8054	58.5505	90.3519	6.18156	466.992	47.7876
14.35	-2.80602	58.4765	90.2686	6.65962	467.028	47.7912
14.3667	-2.80617	58.4959	90.2808	6.40038	467.004	47.79
14.3833	-2.80464	58.5094	90.3851	5.65468	466.974	47.7949
14.4	-2.80632	58.5137	90.3101	4.28444	466.978	47.7926
14.4167	-2.80296	58.5026	90.313	7.00172	467.027	47.7915
14.4333	-2.80022	58.474	90.2865	6.2394	466.956	47.7906
14.45	-2.79961	58.5218	90.2776	6.89812	467.013	47.7879
14.4667	-2.80083	58.5758	90.3785	6.72813	466.969	47.7879
14.4833	-2.79945	58.4609	90.2422	6.42006	466.88	47.7883
14.5	-2.80205	58.6607	90.4487	6.4164	467.008	47.7868
14.5167	-2.80281	58.503	90.2976	6.26503	466.91	47.7854
14.5333	-2.80098	58.5169	90.3671	6.25847	466.869	47.7892
14.55	-2.79945	58.4896	90.2677	7.49947	466.865	47.7865
14.5667	-2.79686	58.6152	90.4664	6.44692	466.949	47.7908
14.5833	-2.79884	58.5029	90.2955	6.62743	466.81	47.7883
14.6	-2.79991	58.5017	90.3524	6.71333	466.85	47.7877
14.6167	-2.80067	58.4715	90.2815	6.71989	466.872	47.7926
14.6333	-2.80037	58.5265	90.384	6.87065	466.895	47.7929
14.65	-2.80144	58.5271	90.3371	6.48796	466.8	47.793
14.6667	-2.799	58.5506	90.3359	6.72936	466.789	47.7886
14.6833	-2.7961	58.5979	90.4961	7.26158	466.704	47.7866
14.7	-2.79503	58.5865	90.462	6.6996	466.728	47.7877
14.7167	-2.7961	58.4588	90.2924	6.14708	466.8	47.7905
14.7333	-2.79549	58.5111	90.3336	7.66151	466.793	47.7891
14.75	-2.79732	58.5735	90.435	6.52428	466.788	47.7921
14.7667	-2.79747	58.5397	90.3536	5.90385	466.794	47.7889
14.7833	-2.79015	58.4711	90.2575	6.45393	466.733	47.793
14.8	-2.79152	58.5246	90.3375	6.49101	466.782	47.7892
14.8167	-2.79121	58.4768	90.3048	6.75682	466.892	47.7949
14.8333	-2.79076	58.5169	90.3214	6.5226	466.845	47.7898
14.85	-2.79015	58.4954	90.3159	5.54924	466.824	47.7895
14.8667	-2.7845	58.4971	90.3292	6.51482	466.848	47.7894
14.8833	-2.78358	58.5687	90.4086	5.87639	466.906	47.7911
14.9	-2.78313	58.4794	90.2763	6.10588	466.856	47.7915
14.9167	-2.7816	58.4623	90.2442	6.84914	466.855	47.7938
14.9333	-2.77992	58.6201	90.3832	6.26564	466.867	47.7935
14.95	-2.78099	58.5256	90.335	5.7119	466.836	47.7905
14.9667	-2.78267	58.5059	90.3245	6.40327	466.904	47.7876
14.9833	-2.78236	58.4739	90.2284	6.37886	466.815	47.7888
15	-2.78389	58.4924	90.2734	5.76027	466.848	47.7895
15.0167	-2.78404	58.5145	90.3471	6.175	466.838	47.7903
15.0333	-2.78282	58.5062	90.2822	6.23467	466.77	47.7914
15.05	-2.7874	58.5358	90.4015	6.14525	466.83	47.7882
15.0667	-2.78831	58.5223	90.3136	6.43379	466.865	47.7857
15.0833	-2.78435	58.5241	90.3838	6.29433	466.919	47.7872
15.1	-2.7874	58.5226	90.2959	6.03081	466.843	47.7869
15.1167	-2.79213	58.7086	90.4466	6.46111	466.781	47.7868
15.1333	-2.79411	58.5822	90.4327	6.74843	466.798	47.7821
15.15	-2.78969	58.543	90.3994	5.89851	466.893	47.7822
15.1667	-2.79289	58.5134	90.405	5.86449	466.809	47.7845
15.1833	-2.79274	58.4901	90.2667	5.88951	466.82	47.7892
15.2	-2.79671	58.5224	90.3892	6.29662	466.936	47.7868
15.2167	-2.80067	58.4708	90.2615	6.35918	466.846	47.7879
15.2333	-2.80342	58.4814	90.2808	7.26158	466.859	47.7877
15.25	-2.80037	58.6193	90.4682	6.9088	466.88	47.7854
15.2667	-2.79884	58.4779	90.2377	6.07903	466.91	47.7833
15.2833	-2.7961	58.5969	90.3852	5.89851	466.851	47.7874
15.3	-2.79335	58.5766	90.4508	6.51115	466.902	47.7869
15.3167	-2.79091	58.5322	90.337	6.26381	466.941	47.7866
15.3333	-2.7906	58.4676	90.2428	6.38069	466.967	47.7892
15.35	-2.79213	58.4925	90.2561	5.87578	466.876	47.7869
15.3667	-2.78908	58.5162	90.2787	6.02608	466.86	47.7874
15.3833	-2.78587	58.4942	90.3095	5.48424	466.894	47.7869
15.4	-2.78801	58.5586	90.3321	5.97771	467.021	47.7865
15.4167	-2.78542	58.4954	90.3162	5.44731	466.946	47.7874
15.4333	-2.78618	58.502	90.2647	6.36284	467.08	47.7889
15.45	-2.78587	58.6135	90.3002	6.18401	467.698	47.7845
15.4667	-2.78343	58.4809	90.331	6.20247	468.14	47.7877
15.4833	-2.78557	58.5793	90.4543	6.01585	468.237	47.7839
15.5	-2.78603	58.474	90.2631	6.86653	468.222	47.7845
15.5167	-2.78694	58.577	90.4783	6.26915	468.121	47.785
15.5333	-2.78709	58.4989	90.303	6.83006	468.064	47.784
15.55	-2.78648	58.5058	90.2573	5.96642	467.848	47.7834
15.5667	-2.78435	58.5275	90.3727	6.25618	467.672	47.7831
15.5833	-2.78328	58.511	90.3307	6.27815	467.537	47.7851
15.6	-2.78069	58.6128	90.4006	6.42418	467.589	47.7869
15.6167	-2.78252	58.493	90.2816	8.39409	467.527	47.7828
15.6333	-2.78175	58.55	90.351	5.12184	467.392	47.7842
15.65	-2.78404	58.5609	90.337	6.91353	467.404	47.7821
15.6667	-2.77992	58.5134	90.3371	20.9373	467.335	47.7819
15.6833	-2.77946	58.5571	90.4028	19.8138	467.271	47.7845
15.7	-2.78099	58.5009	90.3474	19.3792	467.12	47.7824
15.7167	-2.78038	58.5886	90.3465	10.1269	467.172	47.7813
15.7333	-2.77962	58.5185	90.3318	9.51347	467.05	47.7824
15.75	-2.77977	58.5328	90.3346	5.63438	467.032	47.7865
15.7667	-2.77657	58.5033	90.3268	6.05644	467.041	47.7827
15.7833	-2.77397	58.4907	90.2737	6.91063	467.063	47.7839
15.8	-2.77535	58.5183	90.2663	6.8354	467	47.7821
15.8167	-2.77031	58.5323	90.357	6.22627	466.985	47.7782
15.8333	-2.77	58.5284	90.3037	6.85448	466.891	47.781
15.85	-2.77199	58.4908	90.2691	6.79558	467.049	47.7778
15.8667	-2.76909	58.5105	90.3758	6.65123	467.168	47.7804
15.8833	-2.77092	58.5094	90.3332	6.35155	467.113	47.7815
15.9	-2.76558	58.4776	90.2766	6.29601	467.14	47.7805
15.9167	-2.76375	58.5709	90.4668	6.03798	467.27	47.7781
15.9333	-2.75993	58.4956	90.3112	6.59828	467.329	47.7776
15.95	-2.75856	58.5157	90.2338	6.26503	467.315	47.7775
15.9667	-2.75642	58.5249	90.3217	5.89073	467.314	47.7778
15.9833	-2.7552	58.5664	90.281	6.43608	467.309	47.7802
16	-2.75459	58.5702	90.3426	6.82472	467.252	47.7789
16.0167	-2.75658	58.4881	90.2657	6.4373	467.165	47.7804
16.0333	-2.75581	58.467	90.2883	6.24596	467.085	47.7822
16.05	-2.7549	58.4646	90.2404	6.90758	467.122	47.7837
16.0667	-2.75917	58.4943	90.2444	6.18813	467.029	47.7822
16.0833	-2.75932	58.525	90.4029	6.47484	466.979	47.7786
16.1	-2.7581	58.5268	90.3439	6.7144	467.182	47.7778
16.1167	-2.761	58.5856	90.3639	6.56487	467.42	47.781
16.1333	-2.75795	58.5639	90.3774	6.81755	467.361	47.7801
16.15	-2.76207	58.4937	90.3004	5.54085	467.341	47.7796
16.1667	-2.76421	58.5458	90.3642	6.26625	467.348	47.7798
16.1833	-2.76329	58.5317	90.3304	6.95168	467.266	47.7839
16.2	-2.76024	58.5671	90.4206	7.27242	467.198	47.7842
16.2167	-2.75993	58.6147	90.427	6.82289	467.153	47.7828
16.2333	-2.75902	58.5183	90.2712	6.24474	467.051	47.7822
16.25	-2.75795	58.5233	90.3349	6.52077	467.111	47.7836
16.2667	-2.75963	58.4971	90.2793	6.41823	467.047	47.7837
16.2833	-2.75658	58.4803	90.2517	6.89919	466.999	47.7827
16.3	-2.75108	58.4829	90.3289	7.67464	467.072	47.7807
16.3167	-2.75032	58.5351	90.2873	6.10237	467.012	47.7811
16.3333	-2.75078	58.6805	90.4565	6.41762	466.892	47.781
16.35	-2.75093	58.603	90.389	6.45393	466.948	47.7833
16.3667	-2.74803	58.5242	90.3754	6.51299	467.037	47.7801
16.3833	-2.74803	58.543	90.29	6.00868	466.939	47.7824
16.4	-2.74666	58.5035	90.2895	6.17332	466.927	47.7854
16.4167	-2.74208	58.5273	90.301	5.85442	466.892	47.7828
16.4333	-2.74086	58.5436	90.3658	5.98305	466.928	47.7816
16.45	-2.73689	58.5046	90.3271	6.44692	466.964	47.7807
16.4667	-2.73705	58.5056	90.3194	5.68443	466.911	47.7786
16.4833	-2.73903	58.5517	90.3635	6.18584	466.818	47.7825
16.5	-2.73537	58.6184	90.4577	5.67741	466.929	47.7804
16.5167	-2.73918	58.5673	90.3861	6.06712	466.919	47.7802
16.5333	-2.7375	58.527	90.3237	6.11427	466.873	47.7789
16.55	-2.7343	58.5079	90.2445	6.1721	466.918	47.7766
16.5667	-2.73201	58.4994	90.3022	6.07491	466.97	47.7769
16.5833	-2.73048	58.5017	90.3211	6.64177	466.948	47.7815
16.6	-2.72697	58.5268	90.3701	6.29601	466.96	47.7842
16.6167	-2.72804	58.5217	90.3553	6.59584	466.928	47.7804
16.6333	-2.72621	58.549	90.3446	6.78474	466.91	47.7782
16.65	-2.72392	58.556	90.3951	5.83824	466.948	47.7763
16.6667	-2.72102	58.5215	90.2862	6.81099	466.975	47.7764
16.6833	-2.72026	58.5296	90.3039	7.11739	466.868	47.775
16.7	-2.72163	58.46	90.2253	6.67213	466.934	47.7784
16.7167	-2.71782	58.5749	90.3993	6.21559	466.847	47.7758
16.7333	-2.71828	58.5442	90.3957	5.64873	466.761	47.7811
16.75	-2.71477	58.5706	90.3378	6.45515	466.881	47.7773
16.7667	-2.71492	58.5049	90.2889	6.40038	466.996	47.775
16.7833	-2.71294	58.5226	90.2956	6.21315	466.81	47.7801
16.8	-2.70973	58.4931	90.2982	5.7769	466.879	47.7784
16.8167	-2.70988	58.4901	90.2908	5.37926	466.921	47.7781
16.8333	-2.70683	58.5601	90.3878	5.51994	466.903	47.7815
16.85	-2.7079	58.6085	90.5941	5.68993	466.974	47.7801
16.8667	-2.70683	58.5867	90.4682	5.80132	466.912	47.7804
16.8833	-2.70653	58.5453	90.3738	6.29662	466.877	47.7802
16.9	-2.70668	58.561	90.3751	5.79353	466.962	47.7808
16.9167	-2.70165	58.5448	90.3375	5.93483	466.913	47.7807
16.9333	-2.70195	58.5445	90.3451	6.119	466.822	47.7776
16.95	-2.69691	58.5694	90.3884	5.46455	466.93	47.7801
16.9667	-2.69981	58.4647	90.2236	5.7476	467	47.7798
16.9833	-2.70256	58.5229	90.2685	5.709	466.903	47.7816
17	-2.7021	58.4675	90.2366	5.75127	466.94	47.7839
17.0167	-2.70454	58.5091	90.2992	5.84007	467.046	47.7802
17.0333	-2.70515	58.4559	90.221	4.97398	466.881	47.7786
17.05	-2.70546	58.5304	90.301	5.93422	466.894	47.7816
17.0667	-2.70546	58.5607	90.3692	5.92766	466.853	47.7821
17.0833	-2.7018	58.5737	90.4302	5.02708	466.828	47.7822
17.1	-2.70103	58.4592	90.227	5.87517	466.883	47.7851
17.1167	-2.70119	58.531	90.4076	5.47829	466.893	47.7856
17.1333	-2.69875	58.473	90.2827	5.33699	466.848	47.786
17.15	-2.69569	58.5047	90.3088	6.47728	466.908	47.7821
17.1667	-2.69203	58.5699	90.3211	5.41863	466.935	47.7818
17.1833	-2.68898	58.5717	90.4307	5.15999	466.785	47.7851
17.2	-2.69432	58.5258	90.2929	6.06957	466.912	47.7854
17.2167	-2.69066	58.4826	90.2332	5.17601	466.92	47.7874
17.2333	-2.69218	58.5061	90.3251	5.90324	466.921	47.7853
17.25	-2.68944	58.5062	90.2802	5.68687	466.894	47.785
17.2667	-2.69234	58.4808	90.2424	5.79002	467.006	47.7886
17.2833	-2.69447	58.6099	90.3539	5.10567	466.843	47.7871
17.3	-2.69829	58.5052	90.2775	5.55046	466.932	47.7885
17.3167	-2.69768	58.5902	90.46	5.60646	466.901	47.7862
17.3333	-2.69188	58.4681	90.2134	5.38887	466.886	47.785
17.35	-2.69157	58.5345	90.3071	5.90797	466.957	47.7822
17.3667	-2.69081	58.4994	90.2557	5.30785	467.022	47.7818
17.3833	-2.68868	58.5339	90.4055	5.43541	466.874	47.7862
17.4	-2.68868	58.4872	90.3056	5.31014	467.014	47.7872
17.4167	-2.68776	58.5075	90.3098	5.16899	467.001	47.7859
17.4333	-2.68578	58.5186	90.3144	5.89134	466.843	47.7872
17.45	-2.68806	58.4995	90.2978	6.04149	466.948	47.7863
17.4667	-2.68929	58.5902	90.3516	5.3466	467.037	47.7824
17.4833	-2.68684	58.4676	90.2335	6.13564	466.887	47.7848
17.5	-2.68669	58.4895	90.2897	5.6147	466.984	47.7866
17.5167	-2.68806	58.5268	90.3452	5.69878	466.999	47.7898
17.5333	-2.6902	58.5487	90.294	5.53017	466.889	47.7924
17.55	-2.68623	58.5018	90.2819	5.77629	466.991	47.7868
17.5667	-2.68623	58.5023	90.2605	5.60341	466.985	47.7851
17.5833	-2.68974	58.5163	90.2856	5.28938	466.819	47.7827
17.6	-2.69218	58.484	90.2952	5.13023	466.996	47.7828
17.6167	-2.68944	58.4917	90.3053	5.51994	467.039	47.7813
17.6333	-2.68684	58.4821	90.2457	5.57488	466.826	47.7853
17.65	-2.6841	58.5421	90.3469	5.99678	466.982	47.7844
17.6667	-2.68471	58.5516	90.2715	5.48607	467.025	47.7853
17.6833	-2.68364	58.5276	90.3809	6.09993	466.846	47.7834
17.7	-2.68456	58.5456	90.4195	5.40199	466.982	47.7877
17.7167	-2.67799	58.5365	90.3353	4.58473	466.9	47.7863
17.7333	-2.67677	58.516	90.3552	5.53078	466.826	47.7886
17.75	-2.67509	58.5014	90.321	5.75127	466.934	47.7879
17.7667	-2.67632	58.5786	90.3931	4.96925	466.942	47.7869
17.7833	-2.67723	58.5708	90.3288	5.40016	466.832	47.7892
17.8	-2.67693	58.4803	90.241	5.04967	466.95	47.7856
17.8167	-2.67143	58.5084	90.2209	5.55687	466.912	47.7877
17.8333	-2.66716	58.6204	90.4911	5.81383	466.715	47.7856
17.85	-2.67174	58.4838	90.2909	5.43892	466.969	47.7879
17.8667	-2.67265	58.6951	90.4401	5.59273	466.943	47.7879
17.8833	-2.67357	58.5105	90.2691	5.63927	466.73	47.7892
17.9	-2.67082	58.5065	90.2644	5.27565	466.874	47.7901
17.9167	-2.67006	58.4763	90.263	5.58144	466.924	47.7908
17.9333	-2.67204	58.4567	90.2708	5.89256	466.749	47.7934
17.95	-2.6696	58.5227	90.3574	5.71663	466.938	47.7918
17.9667	-2.6667	58.541	90.3671	5.43541	466.913	47.7891
17.9833	-2.66533	58.5149	90.2877	5.19402	466.813	47.7912
18	-2.67082	58.4737	90.2398	5.10033	466.945	47.7941
18.0167	-2.6722	58.532	90.2906	5.56953	466.869	47.7953
18.0333	-2.6725	58.5021	90.2726	5.29045	466.672	47.7909
18.05	-2.67387	58.5105	90.2644	5.47524	466.92	47.7851
18.0667	-2.66914	58.4788	90.27	5.09743	466.897	47.7905
18.0833	-2.66914	58.6865	90.4351	6.25252	466.704	47.7929
18.1	-2.67418	58.5375	90.3765	5.72502	466.875	47.7917
18.1167	-2.67326	58.583	90.3527	5.76851	466.92	47.7912
18.1333	-2.67265	58.6021	90.3945	5.71007	466.732	47.7882
18.15	-2.66716	58.5189	90.2917	5.64339	466.883	47.7888
18.1667	-2.67113	58.4872	90.2969	5.86449	466.834	47.7883
18.1833	-2.67052	58.5774	90.4107	5.73219	466.761	47.7905
18.2	-2.67342	58.4972	90.283	5.86098	466.953	47.7929
18.2167	-2.67067	58.4939	90.275	5.95329	466.851	47.7923
18.2333	-2.67525	58.4895	90.2544	6.09871	466.708	47.7924
18.25	-2.67113	58.634	90.4008	5.97649	466.966	47.7924
18.2667	-2.66838	58.5281	90.3491	5.85732	466.921	47.7944
18.2833	-2.6696	58.467	90.2677	5.11772	466.711	47.7905
18.3	-2.67143	58.4747	90.274	5.47707	466.867	47.7934
18.3167	-2.67647	58.5102	90.2679	5.86815	466.919	47.7914
18.3333	-2.67586	58.4841	90.2865	5.32326	466.7	47.7927
18.35	-2.6725	58.4811	90.2691	5.51399	466.815	47.7934
18.3667	-2.67128	58.4943	90.2869	5.3579	466.799	47.7918
18.3833	-2.66808	58.5061	90.3223	4.96803	466.661	47.7908
18.4	-2.6667	58.478	90.248	5.18684	466.83	47.794
18.4167	-2.66762	58.4899	90.2361	5.58907	466.838	47.7903
18.4333	-2.66762	58.493	90.3036	5.42336	466.704	47.792
18.45	-2.66747	58.6007	90.3727	5.58556	466.855	47.7901
18.4667	-2.66884	58.4777	90.2947	5.3614	466.917	47.79
18.4833	-2.66808	58.4745	90.2618	5.20058	466.757	47.7934
18.5	-2.6693	58.5242	90.3246	5.23811	466.917	47.7953
18.5167	-2.66914	58.5223	90.3214	5.20226	466.96	47.795
18.5333	-2.66624	58.498	90.294	4.90486	466.733	47.7941
18.55	-2.66853	58.4852	90.3011	5.07957	466.887	47.7944
18.5667	-2.66548	58.5241	90.3433	5.67253	466.937	47.7914
18.5833	-2.66548	58.4736	90.2148	5.25414	466.773	47.7946
18.6	-2.67067	58.5006	90.247	5.95146	466.923	47.7944
18.6167	-2.66991	58.5607	90.4305	5.29045	466.953	47.7961
18.6333	-2.6693	58.4917	90.2668	5.15694	466.816	47.7975
18.65	-2.67082	58.529	90.3159	5.69695	466.898	47.7956
18.6667	-2.67342	58.4794	90.261	5.16655	466.91	47.7947
18.6833	-2.66914	58.4847	90.2454	5.49324	466.806	47.7941
18.7	-2.67036	58.5178	90.3155	5.48775	466.95	47.7935
18.7167	-2.6754	58.5339	90.2746	5.12657	466.999	47.7949
18.7333	-2.67357	58.574	90.3957	5.50392	466.92	47.7915
18.75	-2.67448	58.6178	90.4888	5.39955	466.889	47.7938
18.7667	-2.67296	58.4751	90.2395	5.34416	467.017	47.7914
18.7833	-2.67326	58.5079	90.3304	5.38521	466.896	47.7938
18.8	-2.67616	58.5427	90.4105	5.64934	466.955	47.7924
18.8167	-2.67479	58.5545	90.3275	5.61897	466.951	47.7924
18.8333	-2.67281	58.6185	90.4179	5.52773	466.943	47.7915
18.85	-2.6725	58.4826	90.2654	5.85197	466.928	47.7938
18.8667	-2.67204	58.5102	90.3336	5.34416	466.817	47.7972
18.8833	-2.67189	58.5429	90.364	5.72563	466.847	47.7947
18.9	-2.67189	58.5482	90.4046	5.467	466.923	47.7912
18.9167	-2.67311	58.5503	90.2795	5.10933	466.847	47.7903
18.9333	-2.67418	58.5427	90.3141	6.25435	466.831	47.7897
18.95	-2.67296	58.4766	90.2577	6.45699	466.853	47.7959
18.9667	-2.6754	58.5265	90.3944	6.57326	466.865	47.7943
18.9833	-2.67296	58.4907	90.2923	6.12022	466.891	47.7955
19	-2.67265	58.536	90.256	5.77629	466.839	47.7988
19.0167	-2.67204	58.4626	90.2686	5.57243	466.98	47.7963
19.0333	-2.67235	58.4875	90.2822	5.63744	466.894	47.7984
19.05	-2.66991	58.4676	90.2493	5.21065	466.91	47.8016
19.0667	-2.6693	58.5439	90.3359	6.01234	466.783	47.7982
19.0833	-2.6664	58.4975	90.2659	6.22749	466.861	47.7952
19.1	-2.66701	58.4528	90.2186	5.67497	466.866	47.7975
19.1167	-2.66426	58.4927	90.2235	5.78468	466.872	47.7982
19.1333	-2.66731	58.5258	90.3303	5.14687	466.83	47.7993
19.15	-2.66441	58.5764	90.3545	6.3813	466.928	47.7947
19.1667	-2.66045	58.5378	90.3167	6.14586	466.977	47.7947
19.1833	-2.658	58.5252	90.3443	6.09703	466.967	47.7984
19.2	-2.65877	58.5856	90.4316	5.66124	466.936	47.7996
19.2167	-2.65739	58.4919	90.3132	5.3788	466.984	47.8001
19.2333	-2.65526	58.5529	90.3278	5.44304	466.954	47.7995
19.25	-2.6545	58.4812	90.2465	5.60997	466.937	47.7987
19.2667	-2.65892	58.4779	90.2155	4.96147	466.921	47.7984
19.2833	-2.66014	58.4536	90.2132	5.51277	467.036	47.7979
19.3	-2.658	58.6398	90.4691	5.93727	466.877	47.801
19.3167	-2.65831	58.4754	90.2175	5.55931	466.823	47.8002
19.3333	-2.65663	58.5217	90.2255	5.6321	466.926	47.8008
19.35	-2.65709	58.5757	90.3816	5.24162	466.845	47.8005
19.3667	-2.65572	58.4644	90.2241	5.87288	466.86	47.8043
19.3833	-2.65602	58.5157	90.2754	5.74944	466.807	47.8022
19.4	-2.65327	58.5889	90.3906	5.20409	466.766	47.7992
19.4167	-2.6548	58.5088	90.3097	5.58907	466.87	47.8001
19.4333	-2.65327	58.574	90.3634	5.84785	466.891	47.8021
19.45	-2.6577	58.5029	90.2894	5.62965	466.814	47.8034
19.4667	-2.66136	58.5889	90.5065	5.63866	466.914	47.8013
19.4833	-2.65541	58.4934	90.3033	5.30663	466.927	47.7992
19.5	-2.65694	58.4974	90.2638	5.55931	466.889	47.8037
19.5167	-2.6545	58.4704	90.2577	5.91576	466.878	47.8039
19.5333	-2.65404	58.4983	90.2639	6.0273	466.94	47.8011
19.55	-2.6519	58.4882	90.3054	5.69038	467.028	47.8049
19.5667	-2.65343	58.5717	90.4108	5.75478	467.032	47.8053
19.5833	-2.65358	58.503	90.2973	5.76134	466.973	47.8045
19.6	-2.65343	58.5261	90.3242	5.98671	467.002	47.8046
19.6167	-2.65297	58.5098	90.331	5.5909	467.065	47.8068
19.6333	-2.65297	58.4734	90.2309	5.93605	466.933	47.8085
19.65	-2.65022	58.4727	90.2752	6.01418	466.925	47.8071
19.6667	-2.64931	58.4504	90.1888	5.57243	466.975	47.8053
19.6833	-2.64534	58.4815	90.2711	5.88722	466.982	47.804
19.7	-2.65129	58.5691	90.3326	5.7531	466.97	47.8039
19.7167	-2.64854	58.4847	90.3094	5.73692	466.943	47.8036
19.7333	-2.64748	58.4902	90.3602	5.56953	467.014	47.8045
19.75	-2.64763	58.6605	90.5393	5.61592	466.987	47.8043
19.7667	-2.64214	58.4953	90.2801	6.26259	466.972	47.8037
19.7833	-2.64183	58.5174	90.2924	5.90385	466.973	47.8043
19.8	-2.64565	58.5136	90.2725	5.80315	466.962	47.806
19.8167	-2.64534	58.4925	90.2386	6.47606	466.947	47.8057
19.8333	-2.64336	58.4969	90.2636	6.13091	466.915	47.8107
19.85	-2.64656	58.4592	90.2177	5.02281	466.949	47.8086
19.8667	-2.6429	58.529	90.2839	5.88066	467.006	47.81
19.8833	-2.64061	58.6373	90.4441	6.52489	467.021	47.8083
19.9	-2.6368	58.5108	90.299	6.26152	466.98	47.8065
19.9167	-2.63741	58.532	90.3468	6.18034	466.982	47.8069
19.9333	-2.63832	58.4953	90.2163	6.119	466.996	47.8092
19.95	-2.63237	58.4792	90.2284	5.98549	466.925	47.8107
19.9667	-2.63161	58.4795	90.2715	6.30135	466.954	47.8082
19.9833	-2.63557	58.5323	90.3384	6.05232	467.008	47.8098
20	-2.63023	58.6044	90.3867	6.32225	466.979	47.8086
20.0167	-2.62642	58.5522	90.3913	6.36223	466.994	47.8057
20.0333	-2.62947	58.4998	90.2541	6.46828	466.993	47.8043
20.05	-2.62688	58.5639	90.313	5.43541	467.008	47.8072
20.0667	-2.62962	58.4657	90.2401	6.24779	467.048	47.8045
20.0833	-2.63374	58.5488	90.2982	6.01357	466.975	47.806
20.1	-2.63649	58.5996	90.3931	6.36879	466.916	47.8072
20.1167	-2.63725	58.5047	90.3393	6.66145	466.995	47.8083
20.1333	-2.63802	58.5445	90.3429	6.19118	466.937	47.806
20.15	-2.64137	58.5551	90.3288	6.21559	466.974	47.8106
20.1667	-2.64107	58.5143	90.3462	6.5667	466.938	47.8121
20.1833	-2.63603	58.4951	90.2509	6.77223	466.989	47.8091
20.2	-2.63466	58.5835	90.3945	6.11717	467.011	47.8053
20.2167	-2.63725	58.6221	90.387	5.75661	466.963	47.8056
20.2333	-2.6368	58.5094	90.2905	5.71724	467.012	47.8046
20.25	-2.63756	58.4893	90.2444	6.14876	466.964	47.8092
20.2667	-2.63786	58.5119	90.3231	5.53841	467.001	47.8082
20.2833	-2.63588	58.5433	90.3503	6.0511	466.896	47.8112
20.3	-2.63466	58.4467	90.1704	6.08864	466.879	47.8065
20.3167	-2.63313	58.4856	90.2567	5.579	466.986	47.8072
20.3333	-2.63496	58.474	90.2209	5.59334	466.953	47.8094
20.35	-2.63573	58.5053	90.2554	6.33843	466.912	47.8065
20.3667	-2.6339	58.476	90.2766	6.21437	466.924	47.8083
20.3833	-2.63084	58.5479	90.3085	5.81856	466.956	47.8072
20.4	-2.62901	58.5766	90.3411	5.54619	466.896	47.8046
20.4167	-2.63176	58.5058	90.2911	6.19942	466.912	47.8054
20.4333	-2.63176	58.4592	90.2554	5.34294	466.823	47.8051
20.45	-2.6313	58.5197	90.3098	6.00761	466.882	47.8088
20.4667	-2.63023	58.4719	90.2406	5.57488	466.82	47.8098
20.4833	-2.63374	58.5575	90.3797	5.53368	466.868	47.8062
20.5	-2.63603	58.5374	90.371	5.2697	466.849	47.8039
20.5167	-2.64076	58.4615	90.2114	5.16472	466.935	47.8051
20.5333	-2.63954	58.4954	90.3394	5.81795	466.896	47.8043
20.55	-2.63298	58.4747	90.2685	5.52483	466.779	47.8066
20.5667	-2.63344	58.438	90.1873	5.77217	466.806	47.8039
20.5833	-2.63573	58.4832	90.227	5.58434	466.907	47.8062
20.6	-2.63435	58.523	90.2363	6.1071	466.745	47.8043
20.6167	-2.63481	58.5784	90.4517	5.69405	466.902	47.8056
20.6333	-2.63634	58.5493	90.2781	5.67314	466.874	47.8059
20.65	-2.6371	58.5412	90.2961	4.58778	466.877	47.8051
20.6667	-2.63786	58.5183	90.3556	5.72807	466.909	47.804
20.6833	-2.63771	58.5267	90.3375	5.91164	466.843	47.8033
20.7	-2.63817	58.4557	90.2018	5.86388	466.867	47.8062
20.7167	-2.64351	58.4873	90.2737	5.61897	466.895	47.8091
20.7333	-2.64153	58.5087	90.3686	4.82262	466.871	47.8085
20.75	-2.64381	58.5337	90.3764	4.88823	466.938	47.8057
20.7667	-2.64351	58.4309	90.1865	6.05827	466.945	47.8034
20.7833	-2.64473	58.5136	90.2876	5.18974	466.962	47.8072
20.8	-2.6461	58.5198	90.2779	6.56731	466.921	47.8019
20.8167	-2.6487	58.4895	90.254	5.64217	466.947	47.8075
20.8333	-2.65129	58.4644	90.2288	5.2816	467.029	47.8021
20.85	-2.65144	58.4606	90.1849	4.68849	466.927	47.8028
20.8667	-2.6519	58.4826	90.2601	5.21782	466.934	47.8048
20.8833	-2.65007	58.495	90.2752	6.30028	466.885	47.8068
20.9	-2.65175	58.4913	90.2741	7.15019	466.818	47.8046
20.9167	-2.65404	58.5743	90.3745	5.08614	466.889	47.8048
20.9333	-2.65617	58.5085	90.3307	7.23717	466.953	47.8072
20.95	-2.658	58.5238	90.3527	7.4894	466.805	47.8077
20.9667	-2.65831	58.5197	90.331	4.6682	466.954	47.8049
20.9833	-2.65572	58.4946	90.2854	4.72664	466.9	47.8054
21	-2.65343	58.4893	90.2735	3.97377	466.808	47.8031
21.0167	-2.65541	58.5314	90.3196	6.25435	466.818	47.8062
21.0333	-2.65175	58.5354	90.3434	4.98299	466.908	47.806
21.05	-2.64763	58.4719	90.2456	6.16188	466.851	47.8071
21.0667	-2.64992	58.4536	90.2065	4.97871	466.857	47.8024
21.0833	-2.64412	58.4368	90.1395	3.89519	466.953	47.8013
21.1	-2.64992	58.4876	90.2407	5.82283	466.88	47.7987
21.1167	-2.64839	58.5282	90.3173	6.77467	466.877	47.7999
21.1333	-2.65068	58.4609	90.2201	4.36424	466.867	47.8019
21.15	-2.64442	58.4858	90.2308	5.4026	466.878	47.8042
21.1667	-2.6461	58.4887	90.2447	5.87349	466.972	47.8056
21.1833	-2.64442	58.4867	90.2573	5.34599	466.961	47.8083
21.2	-2.64793	58.4946	90.2364	5.53734	466.947	47.8077
21.2167	-2.64778	58.5708	90.3365	6.05232	467.014	47.8051
21.2333	-2.64671	58.5212	90.3347	5.00328	467.079	47.8036
21.25	-2.64183	58.5804	90.3617	5.73463	466.927	47.8034
21.2667	-2.63847	58.5023	90.2607	6.84624	466.982	47.8094
21.2833	-2.63557	58.5693	90.3513	5.95573	467.053	47.806
21.3	-2.64	58.4568	90.2357	5.80071	466.969	47.8066
21.3167	-2.6429	58.4562	90.2309	5.23094	467.001	47.8031
21.3333	-2.64809	58.4809	90.2235	4.03999	466.928	47.8051
21.35	-2.64473	58.4972	90.2511	4.81606	466.949	47.8072
21.3667	-2.64534	58.5041	90.2421	5.73219	466.988	47.8094
21.3833	-2.64458	58.453	90.2395	5.62904	466.989	47.8078
21.4	-2.64748	58.5145	90.3239	6.27693	466.802	47.803
21.4167	-2.64641	58.5328	90.3687	6.02776	467.012	47.804
21.4333	-2.64854	58.4689	90.2122	5.16533	466.918	47.8039
21.45	-2.65114	58.543	90.3364	4.84352	466.863	47.8045
21.4667	-2.64763	58.5044	90.2998	4.97276	466.956	47.8063
21.4833	-2.64687	58.5122	90.2865	5.32982	466.996	47.8075
21.5	-2.64503	58.4982	90.2302	5.51827	466.842	47.8089
21.5167	-2.64534	58.5238	90.2448	6.46477	466.965	47.8124
21.5333	-2.64442	58.5162	90.3083	5.9063	466.956	47.8112
21.55	-2.64473	58.4936	90.2642	5.68504	466.859	47.8111
21.5667	-2.6458	58.5123	90.2721	5.89195	466.887	47.8092
21.5833	-2.64366	58.4768	90.2676	5.19875	466.928	47.8083
21.6	-2.64641	58.4753	90.2216	6.72218	466.772	47.8089
21.6167	-2.64458	58.5839	90.3999	5.86861	466.948	47.8063
21.6333	-2.6429	58.6913	90.5123	5.77812	466.971	47.8107
21.65	-2.6458	58.5706	90.332	5.48897	466.867	47.8129
21.6667	-2.64656	58.5024	90.3008	5.48836	466.93	47.8085
21.6833	-2.64549	58.5329	90.2926	5.72807	466.943	47.8077
21.7	-2.64412	58.5506	90.4047	5.5587	466.823	47.8069
21.7167	-2.64549	58.5056	90.257	4.84947	466.935	47.8095
21.7333	-2.6461	58.5214	90.2902	5.95696	466.935	47.8094
21.75	-2.64565	58.5255	90.2445	5.49492	466.809	47.8123
21.7667	-2.64626	58.4792	90.2715	5.76256	466.868	47.8101
21.7833	-2.64534	58.5517	90.3297	5.4615	466.875	47.8121
21.8	-2.64427	58.4263	90.1913	5.99449	466.815	47.8132
21.8167	-2.64442	58.4588	90.2241	5.30785	466.944	47.8111
21.8333	-2.64427	58.4898	90.2514	6.45638	466.868	47.8098
21.85	-2.64366	58.4872	90.2726	6.32698	466.778	47.8097
21.8667	-2.64519	58.4692	90.2131	6.81694	466.939	47.8106
21.8833	-2.64351	58.4826	90.2557	5.65285	466.967	47.8117
21.9	-2.64381	58.5433	90.4	4.59374	466.798	47.8112
21.9167	-2.64137	58.5357	90.3068	6.34132	466.842	47.8114
21.9333	-2.64442	58.4893	90.223	5.49797	466.913	47.8115
21.95	-2.64442	58.4666	90.2868	6.44508	466.76	47.812
21.9667	-2.64351	58.5453	90.3074	6.29906	466.858	47.8112
21.9833	-2.64122	58.504	90.3112	6.01051	466.858	47.8109
22	-2.63741	58.4579	90.2061	5.93788	466.804	47.8111
22.0167	-2.63634	58.783	90.5798	5.0515	466.93	47.8138
22.0333	-2.63573	58.4507	90.2056	5.70351	466.904	47.8184
22.05	-2.63664	58.5264	90.2456	6.19774	466.829	47.8152
22.0667	-2.63512	58.4913	90.2749	5.52483	467.013	47.8169
22.0833	-2.63634	58.4936	90.3315	5.88478	466.982	47.8152
22.1	-2.64198	58.5082	90.2752	5.82695	466.818	47.8129
22.1167	-2.64366	58.5363	90.371	6.35262	466.892	47.8106
22.1333	-2.64137	58.4849	90.2181	5.7238	466.92	47.8144
22.15	-2.64	58.4821	90.2471	5.6559	466.685	47.8132
22.1667	-2.64076	58.5302	90.2956	5.29045	466.769	47.8129
22.1833	-2.64137	58.5375	90.3286	5.05501	466.76	47.8144
22.2	-2.63863	58.4818	90.238	5.8741	466.69	47.8138
22.2167	-2.6403	58.6887	90.3701	6.13274	466.839	47.8158
22.2333	-2.6403	58.4977	90.2895	6.52199	466.832	47.8184
22.25	-2.63847	58.4921	90.2447	5.85503	466.721	47.8132
22.2667	-2.63588	58.4823	90.2595	6.46706	466.88	47.813
22.2833	-2.63329	58.4979	90.25	6.2281	466.912	47.8114
22.3	-2.63527	58.4786	90.2256	5.39131	466.723	47.8127
22.3167	-2.6339	58.525	90.2674	5.96825	466.946	47.8147
22.3333	-2.63069	58.5268	90.3333	5.886	466.9	47.813
22.35	-2.62978	58.5151	90.2828	5.57426	466.756	47.8175
22.3667	-2.62795	58.4856	90.2404	5.55214	466.885	47.8147
22.3833	-2.62383	58.4888	90.2592	6.17027	466.922	47.8133
22.4	-2.62749	58.487	90.3062	5.26909	466.884	47.8127
22.4167	-2.63237	58.4666	90.2279	5.23506	466.876	47.8129
22.4333	-2.63786	58.5525	90.2201	4.91859	466.88	47.8127
22.45	-2.63496	58.494	90.2787	5.92766	466.858	47.8121
22.4667	-2.63329	58.4496	90.1859	6.14342	466.962	47.814
22.4833	-2.63405	58.4901	90.2137	6.32469	466.986	47.8179
22.5	-2.63618	58.4676	90.209	6.12312	466.862	47.8152
22.5167	-2.63756	58.5069	90.2676	6.54991	467.115	47.8162
22.5333	-2.63557	58.4818	90.2227	6.33598	467.128	47.8149
22.55	-2.63344	58.7457	90.5883	5.55992	466.955	47.8135
22.5667	-2.63161	58.5267	90.2201	5.68275	467.114	47.814
22.5833	-2.63527	58.5459	90.3677	5.45387	467.162	47.8169
22.6	-2.63557	58.6074	90.3501	6.33888	466.947	47.8153
22.6167	-2.6339	58.4824	90.2322	5.709	467.142	47.8146
22.6333	-2.62825	58.4539	90.1873	5.23094	466.978	47.8127
22.65	-2.62718	58.5554	90.3341	6.82838	466.824	47.8152
22.6667	-2.6281	58.4534	90.1975	5.67131	466.983	47.8155
22.6833	-2.63298	58.4953	90.2795	5.56999	466.926	47.8182
22.7	-2.63176	58.5633	90.3762	5.01991	466.681	47.8169
22.7167	-2.63496	58.6126	90.2898	6.17332	466.889	47.8181
22.7333	-2.63176	58.5468	90.3431	6.02364	466.858	47.815
22.75	-2.63359	58.5084	90.3939	5.50926	466.735	47.8144
22.7667	-2.63496	58.4821	90.2721	5.52238	466.863	47.8202
22.7833	-2.63405	58.4885	90.267	5.83656	466.934	47.8178
22.8	-2.63512	58.5027	90.3748	5.04906	466.689	47.8188
22.8167	-2.63496	58.6575	90.4612	4.41734	466.763	47.8184
22.8333	-2.63573	58.5934	90.4244	5.17906	466.865	47.8169
22.85	-2.63649	58.4716	90.2367	5.4789	466.737	47.8176
22.8667	-2.63481	58.4492	90.2033	5.56114	466.83	47.8161
22.8833	-2.6368	58.4863	90.2654	6.01112	466.84	47.8152
22.9	-2.63527	58.4853	90.2384	7.74925	466.751	47.8147
22.9167	-2.6371	58.5235	90.3465	6.52138	466.92	47.817
22.9333	-2.63405	58.4956	90.2314	5.66658	466.889	47.8185
22.95	-2.63405	58.4513	90.1836	6.0862	466.849	47.8187
22.9667	-2.63695	58.4927	90.2515	6.30501	467.052	47.8158
22.9833	-2.63435	58.5445	90.3248	5.46516	467.04	47.8162
23	-2.63435	58.4774	90.1988	5.89729	466.744	47.8164
23.0167	-2.63985	58.4834	90.1872	6.28777	466.891	47.8149
23.0333	-2.64168	58.4855	90.2206	6.42296	466.862	47.8155
23.05	-2.64458	58.4849	90.2935	6.25664	466.883	47.8147
23.0667	-2.64626	58.5699	90.272	6.18462	466.79	47.8187
23.0833	-2.64061	58.487	90.2486	6.35506	466.834	47.8199
23.1	-2.63664	58.4887	90.2668	5.77751	466.744	47.8173
23.1167	-2.63557	58.4849	90.3234	5.6147	466.862	47.8144
23.1333	-2.63573	58.5117	90.3474	5.54146	466.886	47.8132
23.15	-2.63206	58.5404	90.258	5.52895	466.784	47.8161
23.1667	-2.63161	58.476	90.2224	5.51399	466.853	47.8182
23.1833	-2.63252	58.5053	90.2398	5.37697	466.822	47.8182
23.2	-2.63664	58.5996	90.294	6.59767	466.784	47.8193
23.2167	-2.63405	58.5093	90.2798	7.13524	466.85	47.8185
23.2333	-2.63451	58.5366	90.3072	5.69405	466.928	47.8156
23.25	-2.63771	58.487	90.2754	6.77712	466.792	47.8175
23.2667	-2.63924	58.4702	90.2073	5.71129	466.885	47.8165
23.2833	-2.63802	58.478	90.2897	6.01463	466.837	47.8187
23.3	-2.64122	58.4837	90.2633	5.5349	466.831	47.8222
23.3167	-2.64626	58.4989	90.2512	5.25414	466.878	47.8184
23.3333	-2.64458	58.4757	90.2416	5.91927	466.889	47.819
23.35	-2.64198	58.4242	90.1635	6.16249	466.748	47.8159
23.3667	-2.64641	58.48	90.2587	6.49696	466.926	47.8196
23.3833	-2.64717	58.4818	90.3027	6.82121	466.836	47.8173
23.4	-2.64427	58.4747	90.2828	6.80214	466.954	47.817
23.4167	-2.64259	58.4884	90.2413	5.58144	466.929	47.8188
23.4333	-2.64442	58.5168	90.3104	6.77162	466.887	47.8136
23.45	-2.64107	58.4574	90.2081	6.36101	466.955	47.8153
23.4667	-2.63725	58.4644	90.2088	6.65062	466.938	47.8143
23.4833	-2.63878	58.4864	90.2073	6.12801	466.926	47.8161
23.5	-2.63634	58.469	90.1856	6.03264	466.948	47.8143
23.5167	-2.63893	58.53	90.2717	5.73631	466.87	47.817
23.5333	-2.63786	58.5329	90.3605	5.97176	466.86	47.8162
23.55	-2.63557	58.4664	90.2834	6.13625	466.962	47.8184
23.5667	-2.63344	58.4934	90.2395	5.26909	466.975	47.8158
23.5833	-2.63222	58.5076	90.2941	5.66185	466.878	47.8179
23.6	-2.6339	58.5371	90.3312	5.76073	466.841	47.817
23.6167	-2.63512	58.5052	90.2903	5.4258	466.873	47.8179
23.6333	-2.63557	58.5233	90.284	5.75188	466.888	47.8156
23.65	-2.63557	58.5481	90.3098	5.8239	466.87	47.8179
23.6667	-2.63741	58.511	90.2763	5.9063	466.779	47.8155
23.6833	-2.63771	58.6088	90.4983	5.66536	466.88	47.8147
23.7	-2.63924	58.4866	90.304	5.29167	466.815	47.8191
23.7167	-2.63618	58.4946	90.2108	6.33064	466.823	47.8194
23.7333	-2.63588	58.4792	90.2229	5.69695	466.794	47.8164
23.75	-2.64092	58.4803	90.3054	5.3495	466.775	47.8223
23.7667	-2.63954	58.5037	90.2062	6.08147	466.802	47.8234
23.7833	-2.6368	58.5065	90.2813	5.53841	466.752	47.8204
23.8	-2.63466	58.5548	90.3484	4.51149	466.864	47.8204
23.8167	-2.631	58.4777	90.2297	5.81688	466.819	47.8222
23.8333	-2.63176	58.4895	90.2357	6.19057	466.864	47.822
23.85	-2.6313	58.4846	90.2546	5.92049	466.92	47.8198
23.8667	-2.62993	58.661	90.3959	5.58083	466.822	47.8198
23.8833	-2.62733	58.4939	90.2657	6.1512	466.885	47.8211
23.9	-2.62627	58.5778	90.3484	5.94551	466.937	47.8211
23.9167	-2.62535	58.505	90.317	5.69649	466.821	47.8207
23.9333	-2.62505	58.5473	90.328	5.42824	466.847	47.8199
23.95	-2.62444	58.5604	90.4302	6.17561	466.933	47.8226
23.9667	-2.61757	58.4524	90.2071	5.95573	466.836	47.8242
23.9833	-2.61406	58.4509	90.1833	6.04866	466.87	47.8265
24	-2.61665	58.4533	90.2364	5.71907	466.859	47.8251
24.0167	-2.61742	58.5381	90.2769	5.98305	466.933	47.8249
24.0333	-2.61543	58.5389	90.3045	5.85854	466.886	47.8207
24.05	-2.61513	58.5888	90.4318	6.03432	466.877	47.8248
24.0667	-2.61803	58.469	90.2712	5.87883	466.886	47.8228
24.0833	-2.62001	58.4876	90.2389	5.04799	466.928	47.8239
24.1	-2.61803	58.6099	90.2799	5.44487	466.857	47.8246
24.1167	-2.6162	58.4629	90.1986	5.70244	466.865	47.8246
24.1333	-2.61147	58.4835	90.236	5.40199	466.938	47.8213
24.15	-2.61162	58.5156	90.2888	5.51048	466.862	47.8213
24.1667	-2.6107	58.5317	90.2811	5.15526	466.845	47.823
24.1833	-2.60994	58.4844	90.2329	5.43892	466.869	47.8249
24.2	-2.60994	58.4579	90.2093	4.89418	466.908	47.8231
24.2167	-2.60719	58.4969	90.2692	5.44365	466.818	47.8252
24.2333	-2.60338	58.505	90.3034	5.50026	466.921	47.8259
24.25	-2.60399	58.5316	90.2807	5.49965	466.86	47.8265
24.2667	-2.60765	58.5207	90.3523	5.31975	466.816	47.8286
24.2833	-2.60384	58.4769	90.2383	5.80788	466.835	47.8252
24.3	-2.60567	58.5429	90.4011	5.3286	466.798	47.8223
24.3167	-2.60918	58.5235	90.266	5.04189	466.853	47.8275
24.3333	-2.61177	58.4798	90.2413	5.50514	466.973	47.8259
24.35	-2.6075	58.4557	90.1603	5.25475	466.982	47.8274
24.3667	-2.60826	58.6132	90.4652	5.63622	466.887	47.8254
24.3833	-2.60551	58.5555	90.3243	5.15999	466.965	47.826
24.4	-2.60399	58.5137	90.2586	6.2513	467.019	47.8291
24.4167	-2.60551	58.4766	90.2293	5.39177	466.866	47.8259
24.4333	-2.60094	58.496	90.2624	5.86159	466.958	47.823
24.45	-2.59819	58.518	90.2772	5.85915	466.93	47.824
24.4667	-2.59743	58.5954	90.3877	5.07301	467.024	47.8283
24.4833	-2.59605	58.4365	90.1878	4.85481	466.952	47.8265
24.5	-2.59316	58.4692	90.1614	5.36797	466.951	47.8248
24.5167	-2.58797	58.5285	90.225	5.28389	466.97	47.8255
24.5333	-2.58644	58.4663	90.2314	5.94673	466.925	47.8274
24.55	-2.58781	58.5226	90.3153	5.08492	466.943	47.8255
24.5667	-2.58629	58.4779	90.239	5.28511	466.98	47.8289
24.5833	-2.584	58.4589	90.2302	5.20592	467.03	47.8283
24.6	-2.5808	58.4216	90.1571	4.92638	467.059	47.8284
24.6167	-2.58644	58.5383	90.2456	5.3167	466.92	47.8324
24.6333	-2.58415	58.4367	90.1601	4.61281	466.997	47.8321
24.65	-2.58202	58.4553	90.1774	4.99367	466.93	47.8326
24.6667	-2.57896	58.6016	90.4504	5.05394	466.972	47.8332
24.6833	-2.57591	58.4937	90.2902	4.95674	466.866	47.833
24.7	-2.57805	58.5223	90.2464	5.42702	466.931	47.8338
24.7167	-2.5808	58.5249	90.294	5.93361	466.834	47.8338
24.7333	-2.58003	58.44	90.1307	5.2404	466.92	47.831
24.75	-2.58019	58.4904	90.2166	5.48424	466.8	47.8304
24.7667	-2.57912	58.4841	90.2868	5.66246	466.877	47.8298
24.7833	-2.57774	58.4473	90.1835	5.43831	466.894	47.8286
24.8	-2.58095	58.4826	90.2911	5.29289	466.93	47.8292
24.8167	-2.57866	58.5381	90.3141	4.01741	466.808	47.83
24.8333	-2.57805	58.4716	90.1992	5.25887	466.914	47.8321
24.85	-2.58156	58.4939	90.239	4.90669	466.934	47.83
24.8667	-2.58156	58.4921	90.3025	5.22377	466.832	47.8309
24.8833	-2.57774	58.4991	90.2584	5.2256	466.902	47.8283
24.9	-2.57668	58.4536	90.1968	5.31258	466.787	47.8248
24.9167	-2.57622	58.5038	90.2616	5.49492	466.95	47.8262
24.9333	-2.57133	58.534	90.351	5.94078	466.825	47.8271
24.95	-2.57347	58.54	90.3228	5.50453	466.79	47.8301
24.9667	-2.57149	58.5903	90.3558	5.1844	466.807	47.8288
24.9833	-2.5721	58.4763	90.2157	5.85503	466.833	47.828
25	-2.56844	58.4856	90.2244	5.47951	466.869	47.8272
25.0167	-2.57011	58.5194	90.3205	5.5117	466.805	47.8268
25.0333	-2.56691	58.5619	90.3571	4.95369	466.841	47.8275
25.05	-2.56828	58.554	90.3365	5.45738	466.963	47.8289
25.0667	-2.56706	58.4443	90.1945	5.35484	466.872	47.824
25.0833	-2.56722	58.4333	90.1803	6.64055	466.845	47.8274
25.1	-2.56935	58.5448	90.3733	5.49431	466.97	47.8312
25.1167	-2.57179	58.4505	90.1801	5.59746	466.879	47.8335
25.1333	-2.56783	58.4939	90.2311	5.39238	466.909	47.8303
25.15	-2.57118	58.4911	90.2737	5.34172	466.937	47.8288
25.1667	-2.57378	58.5064	90.2132	3.80043	466.882	47.8294
25.1833	-2.56889	58.5349	90.3092	5.33516	466.934	47.8298
25.2	-2.56767	58.5917	90.4929	5.11177	466.91	47.8324
25.2167	-2.56874	58.4832	90.2396	4.77318	466.912	47.8371
25.2333	-2.57179	58.5236	90.2404	4.64317	466.879	47.8373
25.25	-2.57317	58.5358	90.2963	5.45265	466.94	47.8347
25.2667	-2.57149	58.4635	90.2479	4.95552	466.876	47.8336
25.2833	-2.57057	58.5264	90.3463	5.0956	466.918	47.8341
25.3	-2.56737	58.4814	90.2001	5.44075	466.861	47.8335
25.3167	-2.56355	58.4936	90.2134	5.26604	466.92	47.8353
25.3333	-2.56096	58.4547	90.1635	4.81361	466.837	47.8368
25.35	-2.56584	58.6169	90.3515	6.31386	466.916	47.8376
25.3667	-2.56722	58.5128	90.2508	4.50676	466.867	47.8387
25.3833	-2.56493	58.4864	90.2467	5.30006	466.882	47.8371
25.4	-2.56187	58.4798	90.1957	5.10338	466.855	47.8362
25.4167	-2.55852	58.4481	90.2236	3.7104	466.841	47.8382
25.4333	-2.55852	58.5217	90.3594	5.04372	466.925	47.8338
25.45	-2.5547	58.5076	90.272	5.00862	466.934	47.8329
25.4667	-2.55165	58.5435	90.3162	4.90837	466.856	47.8327
25.4833	-2.55257	58.5185	90.1849	4.94652	466.879	47.8355
25.5	-2.54951	58.4905	90.2792	6.25313	467.028	47.8336
25.5167	-2.55013	58.4974	90.2169	4.81072	466.931	47.8312
25.5333	-2.55501	58.5571	90.3924	4.59068	466.963	47.8307
25.55	-2.55135	58.543	90.279	4.84764	467.017	47.831
25.5667	-2.5515	58.4678	90.2236	5.19341	466.984	47.8347
25.5833	-2.55425	58.5006	90.2735	4.8101	466.922	47.8359
25.6	-2.55363	58.4635	90.1756	5.04677	466.981	47.8356
25.6167	-2.55272	58.4446	90.1653	5.1754	466.979	47.8353
25.6333	-2.5547	58.4357	90.173	5.65178	466.95	47.8339
25.65	-2.55333	58.5761	90.2908	6.19591	467.027	47.8368
25.6667	-2.5544	58.5044	90.2209	5.24635	466.876	47.8364
25.6833	-2.5576	58.522	90.2811	5.84663	466.963	47.8327
25.7	-2.55409	58.4744	90.1836	5.68031	467.005	47.8324
25.7167	-2.55318	58.4773	90.2157	5.99266	466.837	47.8341
25.7333	-2.55089	58.467	90.2024	5.45738	466.978	47.8332
25.75	-2.55043	58.5816	90.4081	5.37514	467.035	47.8335
25.7667	-2.55257	58.4538	90.2314	5.14214	466.856	47.833
25.7833	-2.55241	58.4615	90.1992	5.5587	466.891	47.8352
25.8	-2.55226	58.4966	90.2439	5.39177	466.884	47.8342
25.8167	-2.55394	58.4597	90.221	4.96452	466.787	47.8346
25.8333	-2.55302	58.4754	90.2136	5.1516	466.923	47.8321
25.85	-2.54982	58.4368	90.1814	5.10994	466.826	47.8344
25.8667	-2.54784	58.525	90.3112	4.88823	466.678	47.8359
25.8833	-2.54936	58.5046	90.2448	6.24718	466.832	47.8368
25.9	-2.54555	58.4856	90.2332	5.2523	466.844	47.8344
25.9167	-2.54845	58.5375	90.2534	5.30891	466.786	47.8333
25.9333	-2.54921	58.482	90.2628	5.17906	466.773	47.8323
25.95	-2.54814	58.4626	90.2123	5.01152	466.924	47.8346
25.9667	-2.54356	58.4748	90.2145	5.24818	466.738	47.8356
25.9833	-2.54601	58.5024	90.2618	4.50142	466.87	47.8378
26	-2.5454	58.5029	90.1981	5.08492	466.907	47.837
26.0167	-2.54906	58.4657	90.1693	5.32036	466.827	47.8326
26.0333	-2.55058	58.4977	90.2732	5.3907	466.96	47.8341
26.05	-2.5518	58.4693	90.1806	4.91921	466.879	47.8344
26.0667	-2.54997	58.4884	90.2988	4.55498	466.768	47.8356
26.0833	-2.55241	58.4409	90.2003	4.46495	466.915	47.8339
26.1	-2.55302	58.5052	90.2895	5.21355	466.825	47.8307
26.1167	-2.55455	58.5214	90.2343	5.53307	466.832	47.8339
26.1333	-2.55562	58.5087	90.2628	5.17845	466.865	47.8356
26.15	-2.55272	58.4608	90.1832	5.13725	466.85	47.8358
26.1667	-2.55302	58.4956	90.3124	4.9836	466.775	47.8358
26.1833	-2.55531	58.4936	90.243	5.60524	466.886	47.8335
26.2	-2.55562	58.4568	90.1736	4.64378	466.892	47.8358
26.2167	-2.55287	58.505	90.3404	5.42824	466.856	47.8347
26.2333	-2.55119	58.4571	90.2244	5.48302	466.906	47.8356
26.25	-2.55394	58.5285	90.2859	5.38887	466.872	47.8339
26.2667	-2.54951	58.4739	90.1878	4.96925	466.773	47.8339
26.2833	-2.54784	58.4702	90.1791	5.14504	466.838	47.8341
26.3	-2.54738	58.4968	90.2515	4.95857	466.843	47.8362
26.3167	-2.54967	58.446	90.1713	5.61653	466.713	47.8359
26.3333	-2.54814	58.5114	90.2215	6.37703	466.908	47.8367
26.35	-2.54982	58.4487	90.1637	5.3495	466.846	47.8355
26.3667	-2.54753	58.4443	90.1687	6.00395	466.794	47.839
26.3833	-2.54814	58.467	90.1542	4.93523	466.826	47.8387
26.4	-2.54982	58.4554	90.1579	5.5825	467.013	47.8381
26.4167	-2.54723	58.4448	90.2239	5.42046	466.819	47.835
26.4333	-2.54707	58.4502	90.2076	4.99779	466.904	47.8352
26.45	-2.54433	58.5513	90.2866	5.2578	466.877	47.837
26.4667	-2.54066	58.5593	90.2119	4.86671	466.831	47.8393
26.4833	-2.54036	58.4348	90.1286	4.55208	466.876	47.8352
26.5	-2.54051	58.5073	90.1733	4.95018	466.91	47.837
26.5167	-2.53807	58.4892	90.2734	5.33943	466.766	47.8378
26.5333	-2.53654	58.4927	90.2874	5.49263	466.941	47.8361
26.55	-2.53838	58.4861	90.2261	5.14275	466.843	47.8379
26.5667	-2.53868	58.4626	90.1751	4.64256	466.704	47.8349
26.5833	-2.53731	58.5284	90.3153	6.5815	466.796	47.8375
26.6	-2.54189	58.4901	90.2871	5.16243	466.873	47.8384
26.6167	-2.54112	58.4898	90.265	5.36858	466.738	47.8356
26.6333	-2.54005	58.5339	90.2654	5.21904	466.802	47.839
26.65	-2.54265	58.4675	90.2483	5.45921	466.819	47.8402
26.6667	-2.54448	58.4766	90.2139	4.59618	466.833	47.8362
26.6833	-2.54555	58.4907	90.2258	5.26192	466.896	47.8352
26.7	-2.54387	58.5917	90.4598	5.77812	466.919	47.8365
26.7167	-2.54509	58.496	90.2114	5.67314	466.768	47.8404
26.7333	-2.54524	58.482	90.2668	5.35606	466.89	47.8371
26.75	-2.54433	58.4718	90.2126	4.97932	466.881	47.8384
26.7667	-2.54387	58.4425	90.169	5.26192	466.708	47.8378
26.7833	-2.54448	58.538	90.3031	4.73732	466.901	47.8385
26.8	-2.54631	58.5131	90.2561	4.68559	466.858	47.8382
26.8167	-2.54906	58.6855	90.3864	4.77379	466.563	47.8364
26.8333	-2.54601	58.5021	90.2033	4.20219	466.777	47.8396
26.85	-2.54814	58.6088	90.2999	4.51271	466.744	47.8365
26.8667	-2.54677	58.494	90.2404	4.98528	466.584	47.8358
26.8833	-2.5454	58.587	90.2285	4.59129	466.783	47.8346
26.9	-2.54646	58.495	90.2119	5.24818	466.676	47.8387
26.9167	-2.5428	58.5238	90.2871	4.04839	466.675	47.8365
26.9333	-2.54417	58.4997	90.2717	4.53301	466.775	47.8384
26.95	-2.54311	58.4441	90.2032	4.69154	466.794	47.839
26.9667	-2.54265	58.4704	90.2496	4.62944	466.571	47.8396
26.9833	-2.54311	58.4966	90.2194	4.84581	466.738	47.8431
27	-2.54372	58.489	90.274	4.04839	466.761	47.8408
27.0167	-2.54524	58.4847	90.2308	4.6891	466.679	47.8375
27.0333	-2.54631	58.4475	90.1815	4.46434	466.886	47.8373
27.05	-2.54738	58.4583	90.1753	4.50844	466.918	47.8384
27.0667	-2.54616	58.503	90.2944	4.92989	466.62	47.8391
27.0833	-2.54204	58.5146	90.2615	5.02998	466.799	47.8391
27.1	-2.54097	58.5069	90.232	4.07158	466.873	47.8387
27.1167	-2.54143	58.5889	90.4408	4.44893	466.738	47.8384
27.1333	-2.54173	58.5427	90.3136	4.98055	466.8	47.8394
27.15	-2.54097	60.5216	90.4321	4.83162	466.847	47.8416
27.1667	-2.54158	58.462	90.2018	5.04677	466.734	47.84
27.1833	-2.54311	58.5406	90.2686	4.42802	466.868	47.8385
27.2	-2.54173	58.4547	90.1757	4.52278	466.948	47.8396
27.2167	-2.53868	58.5503	90.2769	4.12468	466.696	47.8399
27.2333	-2.53212	58.4963	90.2322	4.51393	466.828	47.8353
27.25	-2.53563	58.4596	90.2204	5.29533	466.86	47.8381
27.2667	-2.53746	58.4618	90.1502	4.82735	466.722	47.8394
27.2833	-2.53654	58.5104	90.2799	4.43993	466.894	47.8368
27.3	-2.53563	58.5539	90.3585	4.06975	466.913	47.8359
27.3167	-2.53578	58.4997	90.2743	4.47807	466.757	47.8349
27.3333	-2.537	58.448	90.1475	6.29662	466.873	47.8408
27.35	-2.5338	58.5722	90.2671	5.31914	466.875	47.8436
27.3667	-2.53426	58.4855	90.2428	5.15938	466.774	47.8428
27.3833	-2.53197	58.5102	90.2587	4.44771	466.817	47.8422
27.4	-2.53548	58.5017	90.2586	4.61464	466.768	47.8413
27.4167	-2.5367	58.5102	90.2413	4.58534	466.628	47.8391
27.4333	-2.53517	58.4579	90.1901	5.20592	466.699	47.8404
27.45	-2.53731	58.6268	90.3829	4.68132	466.751	47.841
27.4667	-2.5399	58.5096	90.2496	4.7303	466.555	47.8361
27.4833	-2.5428	58.5168	90.3011	4.85069	466.682	47.8404
27.5	-2.54662	58.5378	90.4	5.08431	466.726	47.8385
27.5167	-2.54692	58.4243	90.1504	4.46678	466.565	47.8388
27.5333	-2.54814	58.6453	90.4217	4.91142	466.652	47.8379
27.55	-2.55226	58.4518	90.2119	3.71285	466.746	47.8394
27.5667	-2.55226	58.485	90.2453	4.65569	466.727	47.835
27.5833	-2.55119	58.4556	90.2073	4.48174	466.824	47.837
27.6	-2.55165	58.4849	90.2198	4.80888	466.816	47.8368
27.6167	-2.54494	58.4837	90.2224	4.44954	466.715	47.8364
27.6333	-2.54723	58.56	90.2937	3.81355	466.813	47.8361
27.65	-2.54997	58.4638	90.1836	4.31664	466.874	47.8391
27.6667	-2.55074	58.5139	90.2132	4.98955	466.742	47.842
27.6833	-2.5515	58.5928	90.3561	4.67003	466.829	47.8399
27.7	-2.55211	58.5448	90.42	3.81233	466.895	47.8388
27.7167	-2.55379	58.5412	90.3368	3.62999	466.865	47.8413
27.7333	-2.55257	58.4538	90.1591	3.98811	466.875	47.8387
27.75	-2.55394	58.5096	90.1989	4.33144	466.829	47.8414
27.7667	-2.55379	58.5387	90.3231	4.29634	466.892	47.8394
27.7833	-2.55394	58.509	90.2848	4.07936	466.849	47.8387
27.8	-2.55119	58.448	90.1553	4.57161	466.835	47.8407
27.8167	-2.54723	58.4365	90.1595	3.64906	466.855	47.8436
27.8333	-2.5454	58.5545	90.2963	4.14665	466.916	47.8439
27.85	-2.54707	58.4599	90.2111	3.96965	466.906	47.8436
27.8667	-2.5457	58.5204	90.3884	4.74876	466.788	47.8432
27.8833	-2.54845	58.5108	90.2325	4.06975	466.931	47.8416
27.9	-2.55211	58.5355	90.2581	3.89458	466.899	47.8452
27.9167	-2.55272	58.4962	90.2407	4.4912	466.784	47.8414
27.9333	-2.54906	58.478	90.2577	4.2617	466.77	47.842
27.95	-2.54753	58.4539	90.1466	3.79204	466.931	47.8448
27.9667	-2.54753	58.4548	90.1946	4.05907	467.154	47.848
27.9833	-2.5457	58.4689	90.2091	4.3911	467.227	47.8468
28	-2.54387	58.458	90.1986	4.74281	467.134	47.8451
28.0167	-2.54417	58.478	90.2061	4.67186	467.234	47.8437
28.0333	-2.54356	58.4782	90.1899	4.10133	467.115	47.8428
28.05	-2.54601	58.5667	90.2198	4.54491	467.124	47.8445
28.0667	-2.54265	58.4502	90.1972	4.88396	467.02	47.8437
28.0833	-2.54234	58.5175	90.2607	4.96025	467.049	47.8446
28.1	-2.54219	58.5572	90.3101	4.04839	467.034	47.8449
28.1167	-2.54341	58.6866	90.3104	4.15855	467.088	47.8457
28.1333	-2.54219	58.4621	90.2137	4.74937	467.065	47.8454
28.15	-2.53975	58.5873	90.4791	4.62883	467.007	47.8458
28.1667	-2.537	58.4696	90.1873	3.95653	466.965	47.8452
28.1833	-2.53746	58.487	90.2012	4.02153	466.885	47.8407
28.2	-2.54524	58.4777	90.2706	4.03999	466.996	47.8437
28.2167	-2.54509	58.5612	90.3275	3.88207	466.958	47.8393
28.2333	-2.5457	58.6193	90.4733	4.0937	466.903	47.8432
28.25	-2.54829	58.5485	90.3275	4.00002	466.804	47.8396
28.2667	-2.54692	58.439	90.1405	3.81233	466.757	47.8405
28.2833	-2.54738	58.4885	90.3234	4.32488	466.75	47.8419
28.3	-2.54921	58.5978	90.2108	3.8546	466.684	47.8425
28.3167	-2.54982	58.4992	90.2561	3.87245	466.722	47.8423
28.3333	-2.55272	58.5102	90.2161	4.20326	466.748	47.8414
28.35	-2.55363	58.462	90.2134	3.80211	466.659	47.8477
28.3667	-2.55592	58.5177	90.2642	3.8546	466.566	47.8454
28.3833	-2.55608	58.489	90.1849	4.06151	466.508	47.8425
28.4	-2.55333	58.5981	90.3365	3.67287	466.549	47.8394
28.4167	-2.55394	58.509	90.3791	4.04411	466.462	47.8428
28.4333	-2.55348	58.5186	90.2726	3.91014	466.351	47.8413
28.45	-2.55226	58.4699	90.1646	3.91655	466.423	47.8388
28.4667	-2.55135	58.5261	90.2885	4.05556	466.42	47.8442
28.4833	-2.55531	58.4618	90.2332	4.282	466.286	47.8431
28.5	-2.55409	58.489	90.2335	5.10872	466.343	47.8431
28.5167	-2.55653	58.4831	90.2627	4.46617	466.288	47.8429
28.5333	-2.5518	58.4419	90.1371	4.71062	466.428	47.8417
28.55	-2.55241	58.5496	90.2831	4.39995	466.378	47.8448
28.5667	-2.55486	58.6025	90.2993	5.49614	466.511	47.8461
28.5833	-2.55119	58.4742	90.2465	4.6653	466.544	47.8425
28.6	-2.55486	58.4902	90.2126	4.10912	466.527	47.8405
28.6167	-2.56157	58.48	90.218	3.9315	466.472	47.841
28.6333	-2.56248	58.534	90.3312	4.59251	466.394	47.8413
28.65	-2.5663	58.4777	90.2677	4.29802	466.294	47.842
28.6667	-2.56371	58.6341	90.2386	4.32854	466.364	47.8455
28.6833	-2.56248	58.5517	90.2462	4.61342	466.324	47.8399
28.7	-2.56126	58.5294	90.2752	4.6479	466.218	47.8405
28.7167	-2.56355	58.4794	90.2541	4.29268	466.3	47.8407
28.7333	-2.56218	58.5046	90.2915	4.72191	466.154	47.8399
28.75	-2.5631	58.4693	90.1984	4.48708	466.174	47.8405
28.7667	-2.56325	58.4396	90.1687	4.48402	466.183	47.8411
28.7833	-2.55898	58.4444	90.1399	4.21532	466.186	47.84
28.8	-2.56126	58.4548	90.1385	4.28505	466.328	47.8408
28.8167	-2.55943	58.478	90.2673	4.00551	466.366	47.8405
28.8333	-2.56218	58.5334	90.3545	4.19319	466.349	47.8396
28.85	-2.55943	58.5311	90.1882	3.40401	466.363	47.8359
28.8667	-2.5602	58.5577	90.3094	4.70879	466.432	47.8404
28.8833	-2.55852	58.4472	90.1975	4.77608	466.311	47.839
28.9	-2.55882	58.5381	90.3491	4.55742	466.251	47.837
28.9167	-2.56004	58.4487	90.1954	3.94646	466.226	47.8396
28.9333	-2.56065	58.5331	90.2819	3.65318	466.285	47.8422
28.95	-2.56294	58.5674	90.2903	3.02071	466.24	47.8402
28.9667	-2.55943	58.5221	90.2694	3.35152	466.34	47.8388
28.9833	-2.55852	58.5351	90.3082	4.69444	466.226	47.84
29	-2.56294	58.4982	90.2374	4.92043	466.226	47.8405
29.0167	-2.56722	58.4907	90.2387	4.00368	466.305	47.8402
29.0333	-2.57057	58.4348	90.1766	3.65852	466.309	47.842
29.05	-2.57286	58.4589	90.205	5.21782	466.255	47.8382
29.0667	-2.57225	58.5409	90.409	4.53239	466.204	47.8405
29.0833	-2.57347	58.474	90.281	4.05373	465.986	47.8371
29.1	-2.57195	58.456	90.1287	4.78035	466.025	47.8385
29.1167	-2.57225	58.5416	90.3071	5.68398	466.074	47.8381
29.1333	-2.57317	58.5172	90.2479	3.59535	466.132	47.8405
29.15	-2.57347	58.5065	90.1774	3.74321	466.245	47.8416
29.1667	-2.57179	58.5169	90.2038	5.92476	466.249	47.8455
29.1833	-2.57133	58.5168	90.2541	4.61159	466.097	47.8434
29.2	-2.5721	58.4946	90.2746	4.02748	466.333	47.8452
29.2167	-2.5692	58.5275	90.2248	3.7217	466.439	47.8408
29.2333	-2.56706	58.5009	90.2869	3.40401	466.336	47.8399
29.25	-2.57164	58.4954	90.2903	5.53673	466.315	47.8437
29.2667	-2.57317	58.4654	90.2212	4.75578	466.365	47.8423
29.2833	-2.5753	58.473	90.2029	4.38866	466.239	47.842
29.3	-2.57393	58.5146	90.2677	4.74098	466.281	47.844
29.3167	-2.5695	58.4626	90.2039	4.38087	466.298	47.8434
29.3333	-2.56767	58.5366	90.2874	2.96837	466.268	47.8393
29.35	-2.57195	58.5592	90.2728	2.96776	466.215	47.8365
29.3667	-2.56981	58.473	90.2004	5.24941	466.258	47.8407
29.3833	-2.56813	58.4649	90.1957	3.40996	466.148	47.8394
29.4	-2.57057	58.4852	90.2267	2.33299	466.06	47.839
29.4167	-2.57332	58.5181	90.2517	6.15898	466.065	47.8365
29.4333	-2.56981	58.5151	90.2554	4.12697	466.04	47.8378
29.45	-2.57271	58.4914	90.2689	3.70506	466.062	47.837
29.4667	-2.57347	58.4788	90.2328	4.61815	466.109	47.8397
29.4833	-2.57988	58.4657	90.2297	4.3821	465.802	47.8364
29.5	-2.58217	58.4498	90.1858	4.81133	465.83	47.8362
29.5167	-2.58354	58.4972	90.2282	3.30147	465.792	47.8362
29.5333	-2.57988	58.4844	90.2078	3.43086	465.707	47.8342
29.55	-2.57713	58.4966	90.2055	4.94835	465.762	47.8321
29.5667	-2.57454	58.4737	90.2035	2.98805	465.885	47.833
29.5833	-2.57957	58.4728	90.2184	3.88268	465.786	47.8365
29.6	-2.58171	58.509	90.2479	3.18581	465.934	47.8358
29.6167	-2.58202	58.4753	90.1989	4.30229	465.854	47.8355
29.6333	-2.57957	58.4638	90.225	3.1704	465.651	47.8333
29.65	-2.57851	58.5078	90.214	5.02647	465.533	47.8321
29.6667	-2.5811	58.4982	90.2813	4.75227	465.381	47.8333
29.6833	-2.58202	58.6144	90.3754	4.78569	465.382	47.8355
29.7	-2.58247	58.4957	90.1959	4.33922	465.541	47.8321
29.7167	-2.58141	58.4592	90.1856	3.90709	465.649	47.8286
29.7333	-2.5843	58.5381	90.2952	3.77052	465.588	47.8289
29.75	-2.57957	58.5194	90.3101	5.61592	465.722	47.8353
29.7667	-2.57729	58.5381	90.388	3.60191	465.807	47.8338
29.7833	-2.57835	58.4901	90.2398	6.44859	465.866	47.8364
29.8	-2.57957	58.5969	90.3954	5.24635	465.922	47.8362
29.8167	-2.58049	58.5238	90.322	4.13658	465.993	47.8378
29.8333	-2.58141	58.5584	90.3111	5.60158	465.837	47.841
29.85	-2.57912	58.4863	90.178	3.79677	465.851	47.8376
29.8667	-2.57454	58.4602	90.1629	4.93233	465.913	47.8358
29.8833	-2.57698	58.4991	90.2166	3.28178	465.74	47.8346
29.9	-2.57896	58.572	90.4069	4.19853	465.913	47.8364
29.9167	-2.58064	58.5465	90.2808	4.95201	465.876	47.8356
29.9333	-2.58156	58.5313	90.2636	4.66286	465.63	47.8327
29.95	-2.58217	58.5479	90.386	4.49532	465.752	47.8317
29.9667	-2.57729	58.4965	90.3161	5.34233	465.617	47.8317
29.9833	-2.58003	58.4716	90.2567	4.23134	465.219	47.833
30	-2.58186	58.4597	90.1887	5.18089	465.244	47.8323
30.0167	-2.57851	58.484	90.2226	4.10973	465.16	47.8335
30.0333	-2.57774	58.4863	90.2338	3.68294	464.971	47.833
30.05	-2.5811	58.5488	90.3892	4.98955	465.015	47.8318
30.0667	-2.57744	58.4974	90.3194	3.7635	464.868	47.8309
30.0833	-2.58003	58.7138	90.471	4.34273	464.624	47.8321
30.1	-2.57881	58.5883	90.4252	3.70445	464.847	47.831
30.1167	-2.57973	58.5552	90.3007	5.63026	464.913	47.8315
30.1333	-2.5753	58.5398	90.2628	4.70284	464.736	47.8292
30.15	-2.57759	58.4869	90.2238	3.43437	465.073	47.8291
30.1667	-2.57591	58.4855	90.2619	4.52339	465.281	47.8315
30.1833	-2.57591	58.5413	90.3017	4.11751	465.17	47.8298
30.2	-2.57423	58.4879	90.2663	2.76924	465.312	47.8367
30.2167	-2.57637	58.5027	90.3075	3.8224	465.392	47.8342
30.2333	-2.57835	58.5906	90.4617	3.42125	465.267	47.8356
30.25	-2.57942	58.6262	90.517	3.7664	465.417	47.8379
30.2667	-2.58308	58.5911	90.3968	4.04366	465.514	47.8355
30.2833	-2.58553	58.6233	90.4847	4.161	465.49	47.8326
30.3	-2.58537	58.5564	90.3077	4.35112	465.584	47.8323
30.3167	-2.58339	58.5319	90.283	3.87901	465.606	47.8353
30.3333	-2.58644	58.5979	90.3794	5.40321	465.564	47.8332
30.35	-2.58492	58.4747	90.2486	4.7422	465.644	47.8297
30.3667	-2.58247	58.5247	90.3492	3.52501	465.508	47.8323
30.3833	-2.58598	58.5906	90.4511	3.62938	465.313	47.8317
30.4	-2.58781	58.5465	90.3509	4.27422	465.266	47.8301
30.4167	-2.59316	58.5561	90.4546	3.85292	465.223	47.8307
30.4333	-2.59224	58.5674	90.3922	4.14787	465.22	47.833
30.45	-2.59163	58.5529	90.3748	3.90953	465.179	47.835
30.4667	-2.58797	58.5601	90.3648	4.86733	465.203	47.8346
30.4833	-2.58614	58.5377	90.4057	4.46495	465.242	47.8346
30.5	-2.58614	58.6173	90.5796	4.17168	465.058	47.8352
30.5167	-2.58919	58.626	90.5328	4.95857	464.971	47.8332
30.5333	-2.58797	58.5769	90.3913	4.25697	465.038	47.8339
30.55	-2.59087	58.6041	90.5424	4.11278	465.149	47.8346
30.5667	-2.59209	58.5751	90.3811	4.16405	465.238	47.8344
30.5833	-2.59071	58.6263	90.5123	3.29735	465.247	47.8318
30.6	-2.58781	58.5883	90.4617	5.07118	465.278	47.8327
30.6167	-2.58415	58.6016	90.5027	3.98399	465.28	47.8303
30.6333	-2.58842	58.5239	90.4089	4.6534	465.207	47.8336
30.65	-2.58995	58.568	90.4234	4.39888	465.21	47.8336
30.6667	-2.58965	58.5766	90.4498	3.45589	465.3	47.833
30.6833	-2.5898	58.5886	90.483	3.38081	465.323	47.8323
30.7	-2.59407	58.5459	90.3606	3.20732	465.286	47.8355
30.7167	-2.59697	58.5693	90.4913	3.87611	465.361	47.8304
30.7333	-2.60216	58.5993	90.5418	4.35646	465.388	47.8304
30.75	-2.60368	58.6605	90.6004	4.81606	465.397	47.8295
30.7667	-2.60536	58.5963	90.5167	3.40706	465.357	47.8288
30.7833	-2.61009	58.5651	90.4688	4.48647	465.36	47.8333
30.8	-2.60551	58.6968	90.7371	3.95775	465.499	47.8359
30.8167	-2.60597	58.5711	90.5889	4.18968	465.611	47.8356
30.8333	-2.60613	58.7005	90.6644	4.32198	465.692	47.8321
30.85	-2.60887	58.662	90.6252	3.46001	465.757	47.8324
30.8667	-2.60765	58.6338	90.6103	3.89641	465.852	47.8303
30.8833	-2.60658	58.6027	90.5607	3.66982	465.812	47.826
30.9	-2.60872	58.6398	90.5984	3.26576	465.761	47.8323
30.9167	-2.60796	58.6604	90.641	4.06746	465.722	47.8271
30.9333	-2.60963	58.7014	90.5492	3.35274	465.748	47.8257
30.95	-2.60963	58.6135	90.5654	3.91014	465.759	47.8263
30.9667	-2.60872	58.7327	90.7439	4.51393	465.807	47.83
30.9833	-2.61116	58.6326	90.5822	4.96925	465.866	47.8268
31	-2.61009	58.6352	90.5955	3.97682	465.579	47.8283
31.0167	-2.61498	58.7472	90.814	3.57979	465.497	47.828
31.0333	-2.61742	58.6926	90.8596	4.35707	465.419	47.8309
31.05	-2.61833	58.7743	90.8993	3.78365	465.398	47.8298
31.0667	-2.62032	58.845	91.0572	3.79677	465.673	47.8298
31.0833	-2.62627	58.6742	90.7436	3.80867	465.561	47.8283
31.1	-2.62825	58.7902	90.8189	4.41673	465.598	47.8283
31.1167	-2.62596	58.7341	90.805	3.92677	465.632	47.8277
31.1333	-2.62642	58.6219	90.6255	3.8987	465.534	47.8249
31.15	-2.62856	58.7556	90.7797	4.57161	465.65	47.8239
31.1667	-2.62733	58.736	90.8372	3.96019	465.761	47.8284
31.1833	-2.62825	58.6784	90.7383	3.4565	465.682	47.828
31.2	-2.631	58.6843	90.8025	3.48869	465.646	47.8236
31.2167	-2.63634	58.7577	90.9119	3.69133	465.588	47.824
31.2333	-2.63557	58.8033	90.8677	3.24608	465.772	47.8249
31.25	-2.63664	58.7557	90.7877	3.86772	465.685	47.8214
31.2667	-2.64244	58.7214	90.8756	4.17824	465.932	47.821
31.2833	-2.64366	58.7038	90.7784	3.55843	465.967	47.826
31.3	-2.64046	58.7566	90.7438	4.10027	466.014	47.8289
31.3167	-2.6429	58.7014	90.8328	3.46306	466.073	47.8275
31.3333	-2.65099	58.7101	90.8149	3.50472	466.119	47.8297
31.35	-2.65404	58.8187	91.013	3.89458	466.063	47.8306
31.3667	-2.65205	58.7339	90.8434	4.42146	466.098	47.8288
31.3833	-2.64961	58.7223	90.8341	3.28362	466.049	47.8263
31.4	-2.65251	58.8468	91.0297	4.68193	466.093	47.8262
31.4167	-2.6458	58.735	90.8932	3.92921	466.253	47.8269
31.4333	-2.64915	58.7821	90.8976	3.67638	466.397	47.826
31.45	-2.64977	58.7627	90.953	3.86955	466.501	47.8269
31.4667	-2.64687	58.8876	90.9307	3.69423	466.501	47.8288
31.4833	-2.64778	58.8729	91.0241	3.98994	466.414	47.826
31.5	-2.64854	58.7212	90.8918	3.54347	466.265	47.826
31.5167	-2.65007	58.7721	90.9156	3.87077	466.307	47.8252
31.5333	-2.65282	58.708	90.8523	3.82484	466.196	47.8223
31.55	-2.65816	58.7249	90.9385	3.96431	465.959	47.824
31.5667	-2.65465	58.767	90.9278	3.99345	465.894	47.824
31.5833	-2.65648	58.8424	91.1518	3.96492	465.712	47.822
31.6	-2.6606	58.7243	90.8373	3.59886	465.615	47.8193
31.6167	-2.66365	58.7562	91.0093	4.30946	465.39	47.8199
31.6333	-2.66258	58.7029	90.9049	3.58589	465.23	47.8248
31.65	-2.66853	58.7318	90.9217	3.91487	465.261	47.8236
31.6667	-2.6722	58.8065	91.0934	4.28505	465.148	47.8283
31.6833	-2.67082	58.8253	90.9902	4.43337	465.256	47.8242
31.7	-2.67052	58.8512	91.052	3.8195	465.185	47.8234
31.7167	-2.6754	58.8369	90.9464	3.70323	465.372	47.8257
31.7333	-2.67662	58.8662	91.1556	4.33144	465.255	47.823
31.75	-2.67509	58.7708	90.8843	3.5656	465.328	47.8245
31.7667	-2.67479	58.7571	90.9298	4.40117	465.562	47.8246
31.7833	-2.67586	58.8441	91.1128	3.86955	465.581	47.8211
31.8	-2.67982	58.753	90.9267	3.47313	465.488	47.8217
31.8167	-2.67738	58.7309	90.9721	3.68721	465.765	47.8249
31.8333	-2.67891	58.7908	91.0548	3.67104	465.735	47.826
31.85	-2.68166	58.7177	90.8555	4.00063	465.759	47.8272
31.8667	-2.67677	58.7516	90.8476	3.69194	465.891	47.8245
31.8833	-2.67693	58.8468	91.0378	3.75923	465.825	47.8254
31.9	-2.68074	58.7823	90.9448	4.62227	465.698	47.8269
31.9167	-2.6786	58.9323	91.2521	3.98155	465.915	47.8259
31.9333	-2.67571	58.7804	90.9417	4.05907	465.987	47.8259
31.95	-2.67952	58.8068	91.0789	4.51927	465.892	47.8249
31.9667	-2.67876	58.97	91.301	3.36647	465.895	47.8263
31.9833	-2.68044	58.8268	91.1555	3.61916	465.767	47.8272
32	-2.68105	58.8818	91.1378	3.13042	465.621	47.823
32.0167	-2.68394	58.8091	91.0824	3.52974	465.694	47.8243
32.0333	-2.68318	58.8621	91.0883	3.06969	465.672	47.8237
32.05	-2.68639	58.8049	91.1363	3.87016	465.527	47.8249
32.0667	-2.68974	58.7775	90.9946	3.13942	465.624	47.8207
32.0833	-2.68837	58.8844	91.2261	3.30452	465.635	47.8208
32.1	-2.68898	58.8287	91.2092	4.14253	465.367	47.8187
32.1167	-2.69051	58.7809	91.0093	4.43108	465.443	47.8187
32.1333	-2.68913	58.7437	90.9753	4.58595	465.334	47.8165
32.15	-2.69157	58.8381	91.1717	2.87239	465.12	47.8211
32.1667	-2.69325	58.802	91.0665	3.77831	465.373	47.823
32.1833	-2.69646	58.8325	91.0523	3.38371	465.392	47.8243
32.2	-2.69508	58.8255	91.2071	2.52907	465.219	47.828
32.2167	-2.696	58.8473	91.1027	3.05534	465.458	47.8271
32.2333	-2.69844	58.829	91.0305	2.99156	465.63	47.8219
32.25	-2.69936	58.8287	91.0261	4.86733	465.451	47.8237
32.2667	-2.69768	58.7995	91.0391	4.07997	465.44	47.8249
32.2833	-2.69722	58.7345	90.9176	3.96843	465.558	47.8211
32.3	-2.69997	58.8311	91.1372	3.66097	465.403	47.8233
32.3167	-2.69844	58.8821	91.2084	3.98338	465.572	47.8249
32.3333	-2.70134	58.821	91.0146	4.16283	465.513	47.822
32.35	-2.70088	58.7812	90.9602	3.93211	465.471	47.8278
32.3667	-2.70195	58.8564	91.0702	3.36647	465.585	47.8292
32.3833	-2.7018	58.896	91.3046	3.70506	465.625	47.8277
32.4	-2.7047	58.8155	91.1033	3.07732	465.448	47.8263
32.4167	-2.70363	58.7846	91.031	3.6544	465.564	47.8223
32.4333	-2.69936	58.8235	91.1448	2.9052	465.556	47.8223
32.45	-2.69661	58.8615	91.141	3.32771	465.451	47.8233
32.4667	-2.69722	58.8247	91.1253	2.9171	465.517	47.8228
32.4833	-2.69936	58.9137	91.2191	3.22105	465.644	47.8223
32.5	-2.69829	58.8677	91.1491	3.14537	465.444	47.8223
32.5167	-2.69661	58.8639	91.1741	0.469131	465.401	47.822
32.5333	-2.69646	58.8236	91.173	0.621109	465.307	47.8248
32.55	-2.70241	58.9062	91.2679	0.377274	465.281	47.824
32.5667	-2.70348	58.9315	91.2458	0.527573	465.384	47.8243
32.5833	-2.69981	58.836	91.1118	1.05141	465.392	47.8242
32.6	-2.70058	58.8276	91.1762	1.08894	465.479	47.8233
32.6167	-2.70302	58.8421	91.1752	0.675278	465.73	47.8219
32.6333	-2.70134	58.8248	91.0677	0.663376	465.567	47.8245
32.65	-2.70103	58.9797	91.3055	0.592423	465.564	47.8255
32.6667	-2.7018	58.9498	91.4311	0.804672	465.365	47.8249
32.6833	-2.6992	59.0156	91.251	1.06758	465.368	47.8269
32.7	-2.70103	58.935	91.2232	1.09917	465.344	47.8284
32.7167	-2.69798	58.8604	91.1158	1.10512	465.177	47.8278
32.7333	-2.70058	58.8641	91.2328	1.08421	465.269	47.8277
32.75	-2.70195	58.8552	91.2043	1.2011	465.286	47.823
32.7667	-2.70363	58.8685	91.1343	1.23329	465.261	47.8275
32.7833	-2.70958	58.8464	91.1205	1.42754	465.316	47.8249
32.8	-2.70973	58.7618	91.0067	1.61827	465.499	47.8295
32.8167	-2.70775	58.9869	91.2673	1.3047	465.63	47.8298
32.8333	-2.70882	59.0252	91.4388	1.83403	465.617	47.8288
32.85	-2.70866	58.9349	91.3862	1.51512	465.789	47.8303
32.8667	-2.70851	58.7769	91.0102	1.61049	465.631	47.8289
32.8833	-2.70592	58.8966	91.2527	1.50917	465.82	47.826
32.9	-2.70882	58.8818	91.1921	1.47881	465.759	47.8277
32.9167	-2.71217	58.922	91.2794	1.46263	465.735	47.8291
32.9333	-2.7166	58.8833	91.1634	2.14272	465.917	47.8294
32.95	-2.71553	58.8509	91.1015	3.19359	465.895	47.8284
32.9667	-2.7195	58.9021	91.2168	2.26372	465.727	47.8291
[truncated: 1,622 more rows]
