# Supplementary material for: Thermodynamically controlled multiphase separation of heterogeneous liquid crystal colloids
Source: Nat Commun. 2023 Aug 29;14:5277. doi: 10.1038/s41467-023-41054-7 (PMC10465492; doi:10.1038/s41467-023-41054-7)
Supplement: Supplementary file 11 — Source Data [file 41467_2023_41054_MOESM11_ESM.zip › Source data/Supplementary Figure 7_The size-exclusion chromatography/13-1-2022/han-6.xlsx]

## Sheet: Sample Details
Administrative Information
Export date	13. tammikuuta 2022 12:59:51
Culture name	fi-FI
Decimal separator	,
Workspace name	Leena
Workspace path	C:\ProgramData\Agilent Technologies\GPC\Workspaces\Leena\
File name	MDS_Aqueous_100122-0039.sample
Creation date	12. tammikuuta 2022 7:05:53
Created by	gpc-sec
Comments	Collected by Agilent GPC/SEC Software Version 1.1.3131.27789
Software version	Agilent GPC/SEC Software - 1.1.3131.27789
Sample Information
Sample name	han-6
Information
Sample type	Sample
Injection date	12. tammikuuta 2022
Vial number	1
Injection number	1
Injection volume (µL)	100
Concentration (mg/mL)	1
dn/dc (mL/g)	0.1
UV extinction coefficient [(mg/mL)-¹][cm-¹]	1
Mark-Houwink K ((10e-5) dL/g)	14.1
Mark-Houwink Alpha	0.7
Mp	100000
Analysed	No
Instrument Conditions
Eluent
Refractive index (RIU)	1
Set flow rate (mL/min)	1
LS Wavelength (nm)	658
Set temperature (°C)	20
Actual temperature (°C)	0
Actual flow rate (mL/min)	0
Column information
Data origin	Collected by Agilent GPC/SEC Software Version 1.1.3131.27789
Instrument name
Collection Parameters
Collected by	gpc-sec
Number of channels	6
Run length (mins)	60.0167
Delay time (secs)	0
Sampling interval (secs)	1
Number of data points	3601
DLS Parameters
Viscosity (cP)	0.0089
Correlator run time (secs)	5
Collection fraction	0
Channel Information
Channel ID	Detector type	Detector name	Detector units	Channel Information
1	RI	RI	mV
2	LS 15°	LS 15°	mV
3	LS 90°	LS 90°	mV
4	VS DP	VS DP	mV
5	VS IP	VS IP	mV
6	UV 280nm	UV 280nm	mV

## Sheet: Raw Data
Collection Parameters
Collected by	gpc-sec
Number of channels	6
Run length (mins)	60.0167
Delay time (secs)	0
Sampling interval (secs)	1
Number of data points	3601
DLS Parameters
Viscosity (cP)	0.0089
Correlator run time (secs)	5
Collection fraction	0
Channel Information
Channel ID	Detector type	Detector name	Detector units	Channel Information
1	RI	RI	mV
2	LS 15°	LS 15°	mV
3	LS 90°	LS 90°	mV
4	VS DP	VS DP	mV
5	VS IP	VS IP	mV
6	UV 280nm	UV 280nm	mV
Raw Data
RT (mins)	Response Trace 1	Response Trace 2	Response Trace 3	Response Trace 4	Response Trace 5	Response Trace 6
0	-5.99999	58.9379	91.4541	3.93333	469.285	44.7475
0.0166667	-6.1364	58.9042	91.3866	4.06563	469.24	44.349
0.0333333	-6.29601	58.8981	91.2922	3.51555	465.331	43.9114
0.05	-6.47347	58.95	91.3436	3.11073	459.801	43.4299
0.0666667	-6.67717	58.9762	91.4445	2.10518	454.622	42.9005
0.0833333	-6.91032	58.9906	91.422	2.53624	448.913	42.328
0.1	-7.15645	59.0051	91.4845	3.218	445.444	41.7136
0.116667	-7.42973	58.9228	91.3972	3.08098	444.02	41.0534
0.133333	-7.7372	58.8863	91.2824	3.79143	444.021	40.3512
0.15	-8.08815	58.9556	91.5032	3.11073	445.793	39.6064
0.166667	-8.44185	58.9594	91.5099	3.11974	448.277	38.8096
0.183333	-8.88161	59.1171	91.8166	2.40929	451.542	37.9575
0.2	-9.38286	58.9317	91.2928	3.20549	455.104	37.0493
0.216667	-9.94759	58.9669	91.3932	4.11568	458.467	36.0859
0.233333	-10.586	58.894	91.3734	2.76802	461.427	35.0532
0.25	-11.2939	58.9018	91.3078	3.83553	463.982	33.9596
0.266667	-12.086	58.987	91.3392	3.03032	466.101	32.7988
0.283333	-12.9688	58.8795	91.1779	2.91283	467.96	31.5743
0.3	-13.944	58.9646	91.3825	2.88841	469.286	30.2816
0.316667	-15.0199	58.8369	91.0571	3.73848	470.423	28.9327
0.333333	-16.1999	58.8955	91.1169	3.82774	471.294	27.5285
0.35	-17.4943	59.1274	91.4767	2.19582	471.793	26.0737
0.366667	-18.9063	58.9698	91.254	2.93373	472.069	24.5696
0.383333	-20.4418	58.9039	91.159	2.57851	472.108	23.0253
0.4	-22.0985	58.9628	91.2229	2.91405	472.045	21.4468
0.416667	-23.8873	59.0766	91.3268	2.74178	471.924	19.8373
0.433333	-25.8077	59.0534	91.2476	2.21611	471.782	18.2078
0.45	-27.8576	58.8825	91.0615	3.10127	471.613	16.565
0.466667	-30.0431	59.0006	91.2376	2.34306	471.496	14.9116
0.483333	-32.3702	58.9651	91.3778	1.4109	471.335	13.2629
0.5	-34.8365	58.8914	91.2687	2.28706	471.169	11.6146
0.516667	-37.4377	59.1166	91.3827	1.97594	471.073	9.98161
0.533333	-40.1768	58.9014	91.2629	2.08199	471.023	8.36845
0.55	-43.0387	58.8633	91.1858	2.27928	470.826	6.78841
0.566667	-46.0394	58.8593	91.2612	2.66731	470.67	5.24178
0.583333	-49.1552	58.868	91.1837	3.67821	470.591	3.73314
0.6	-52.3927	58.9678	91.249	1.79237	470.5	2.19948
0.616667	-55.7352	59.0066	91.4074	2.29591	470.406	1.68037
0.633333	-59.1752	59.2248	91.5954	1.40068	470.301	1.67778
0.65	-62.6971	58.8804	90.9901	1.502	470.238	1.67793
0.666667	-66.3017	58.9741	91.0746	2.42058	470.264	1.68114
0.683333	-69.963	58.939	91.0891	1.65459	470.182	1.68022
0.7	-73.681	58.9654	90.9939	2.09328	470.1	1.68007
0.716667	-77.4366	59.0775	91.2795	1.71013	469.965	1.67702
0.733333	-81.2104	59.0411	91.2629	2.00752	469.796	1.68053
0.75	-84.9889	58.8978	91.0072	1.14449	469.734	1.67854
0.766667	-88.7589	58.9861	91.2409	1.83998	469.771	1.67748
0.783333	-92.5054	58.9616	91.1759	1.60042	469.816	1.67366
0.8	-96.2141	58.8578	91.1123	1.78337	469.801	1.67686
0.816667	-99.8586	58.8912	91.1009	1.49971	469.671	1.67717
0.833333	-103.433	58.8892	91.1526	1.55266	469.651	1.67809
0.85	-106.92	58.9639	91.435	1.17958	469.624	1.67534
0.866667	-110.303	59.1027	91.5289	1.59203	469.637	1.67976
0.883333	-113.564	58.8722	91.1152	0.638962	469.568	1.68007
0.9	-116.695	58.9393	91.2222	0.73082	469.5	1.67793
0.916667	-119.679	58.8509	91.1269	0.346909	469.495	1.67961
0.933333	-122.505	58.787	91.0571	0.278397	469.484	1.67732
0.95	-125.16	58.8479	91.1872	0.499496	469.413	1.67748
0.966667	-127.636	58.9022	91.1947	0.303421	469.326	1.67717
0.983333	-129.927	58.8987	91.2655	1.08421	469.367	1.67915
1	-132.021	58.8973	91.2022	-0.172043	469.305	1.68205
1.01667	-133.914	58.9455	91.4134	-0.0641632	469.291	1.67564
1.03333	-135.596	59.0258	91.4326	-0.942154	469.281	1.67793
1.05	-137.072	58.8995	91.3052	0.0882721	469.299	1.67717
1.06667	-138.335	58.946	91.4152	-0.254288	469.266	1.67717
1.08333	-139.384	58.89	91.2629	-0.650101	469.258	1.67549
1.1	-140.216	58.8642	91.3104	-0.935593	469.163	1.6758
1.11667	-140.835	58.9056	91.2769	-0.582199	469.201	1.67686
1.13333	-141.239	58.9187	91.2077	-0.837326	469.146	1.679
1.15	-141.438	58.8535	91.1808	-0.41893	469.141	1.67824
1.16667	-141.434	58.8396	91.1746	-1.5168	469.161	1.6787
1.18333	-141.233	58.8038	91.2057	-0.425491	469.267	1.67839
1.2	-140.839	58.9945	91.3807	-0.503464	469.099	2.07115
1.21667	-140.257	58.9703	91.4654	-0.818253	469.046	3.15376
1.23333	-139.579	58.8355	91.0699	-1.81786	469.042	4.22676
1.25	-138.667	58.8644	91.1961	-1.49361	468.992	5.2816
1.26667	-137.586	58.7721	91.0096	-2.39769	469.042	6.3427
1.28333	-136.358	58.921	91.2771	-1.71944	469.072	7.40074
1.3	-134.98	58.8616	91.2	-2.30125	469.013	8.4597
1.31667	-133.466	58.9069	91.2315	-2.65343	469.089	9.51088
1.33333	-131.826	58.9172	91.4574	-2.66243	469.092	10.5602
1.35	-130.071	58.8648	91.191	-1.69136	469.105	11.5975
1.36667	-128.205	58.8978	91.4018	-1.69319	469.152	12.6286
1.38333	-126.244	58.8897	91.3845	-2.08305	469.233	13.6474
1.4	-124.194	58.8813	91.3601	-2.04903	469.174	14.6474
1.41667	-122.066	58.8694	91.2536	-3.19527	469.231	15.6329
1.43333	-119.869	58.9318	91.5492	-3.06465	469.268	16.6026
1.45	-117.61	58.8294	91.2989	-3.14583	469.261	17.5599
1.46667	-115.303	58.9401	91.3094	-2.58965	469.338	18.5003
1.48333	-112.951	58.8317	91.3123	-3.14217	469.334	19.4202
1.5	-110.563	58.7951	91.4085	-3.09578	469.398	20.3187
1.51667	-108.151	58.7914	91.2447	-2.11586	469.468	21.2031
1.53333	-105.716	58.7307	91.2248	-2.53059	469.43	22.0628
1.55	-103.277	58.901	91.5281	-2.87346	469.45	22.906
1.56667	-100.823	59.0356	91.8169	-3.53737	469.519	23.7281
1.58333	-98.3689	58.9199	91.3769	-3.08205	469.567	24.5296
1.6	-95.924	58.8084	91.3339	-3.38661	469.472	25.3159
1.61667	-93.4934	58.8279	91.3033	-3.09029	469.519	26.0802
1.63333	-91.0758	58.9686	91.4059	-3.27812	469.6	26.8259
1.65	-88.681	58.814	91.2705	-2.96639	469.507	27.552
1.66667	-86.3133	58.7603	91.1283	-3.46352	469.502	28.2595
1.68333	-83.9689	59.007	91.4533	-3.26622	469.472	28.9474
1.7	-81.6528	59.0159	91.4396	-4.45946	469.488	29.622
1.71667	-79.3723	58.8268	91.0833	-3.24532	469.519	30.2747
1.73333	-77.1313	58.8889	91.172	-3.032	469.539	30.9106
1.75	-74.9297	59.1166	91.3938	-2.75246	469.471	31.5315
1.76667	-72.7641	58.9578	91.423	-3.76991	469.569	32.1355
1.78333	-70.6394	58.9367	91.2917	-3.40096	469.554	32.7232
1.8	-68.5615	58.9724	91.4993	-2.37389	469.482	33.2966
1.81667	-66.5289	58.8862	91.2573	-3.24776	469.545	33.8471
1.83333	-64.5399	58.904	91.2428	-3.27568	469.563	34.3913
1.85	-62.5956	58.7276	91.0741	-3.75847	469.487	34.9162
1.86667	-60.6979	58.8532	91.2806	-4.16618	469.553	35.4311
1.88333	-58.8409	58.9027	91.3294	-3.30376	469.601	35.931
1.9	-57.0243	58.9408	91.4816	-3.98262	469.588	36.4138
1.91667	-55.2612	58.7905	91.1712	-3.83842	469.625	36.8859
1.93333	-53.5362	58.9375	91.4562	-3.86467	469.611	37.3454
1.95	-51.8528	58.9466	91.6007	-3.58086	469.592	37.7941
1.96667	-50.2114	58.8644	91.3541	-4.05769	469.673	38.2256
1.98333	-48.6131	58.7692	91.3123	-4.25026	469.675	38.643
2	-47.0579	58.8421	91.3668	-3.48732	469.601	39.0517
2.01667	-45.5447	58.7812	91.2878	-3.82164	469.687	39.4448
2.03333	-44.0665	58.8088	91.2167	-4.27589	469.716	39.8299
2.05	-42.6325	58.8149	91.265	-3.35625	469.626	40.2023
2.06667	-41.2341	58.8158	91.3322	-3.92296	469.671	40.5616
2.08333	-39.8737	58.8299	91.4063	-3.85918	469.707	40.9093
2.1	-38.5416	58.9187	91.5667	-3.63457	469.677	41.2449
2.11667	-37.2553	58.8372	91.4651	-4.51195	469.755	41.567
2.13333	-35.9968	58.9259	91.5788	-4.27879	469.72	41.8794
2.15	-34.775	58.8122	91.3979	-4.69612	469.694	42.1816
2.16667	-33.5813	58.847	91.397	-4.78676	469.74	42.47
2.18333	-32.4276	58.8056	91.3957	-4.39934	469.742	42.7488
2.2	-31.3068	58.7418	91.1378	-5.27901	469.672	43.0146
2.21667	-30.216	58.8178	91.2873	-4.88503	469.817	43.2708
2.23333	-29.1552	58.9161	91.4459	-4.41063	469.788	43.5174
2.25	-28.1226	58.8303	91.4736	-4.95125	469.673	43.7536
2.26667	-27.1217	58.7806	91.3226	-5.46791	469.731	43.9774
2.28333	-26.1553	58.8299	91.3917	-5.31593	469.744	44.1943
2.3	-25.2158	58.8827	91.5852	-4.69795	469.659	44.3995
2.31667	-24.3935	58.7812	91.2527	-5.08415	469.775	44.5905
2.33333	-23.4213	58.8921	91.4268	-4.91249	469.773	44.7747
2.35	-22.5661	58.8131	91.3723	-5.58357	469.76	44.9535
2.36667	-21.7457	58.7681	91.3474	-4.89342	469.788	45.1237
2.38333	-20.9504	58.8233	91.3543	-5.05257	469.857	45.2789
2.4	-20.1829	58.9878	91.4942	-5.08476	469.751	45.427
2.41667	-19.4444	58.9256	91.5369	-5.0454	469.889	45.5692
2.43333	-18.7284	58.8674	91.3389	-4.99001	469.865	45.7043
2.45	-18.0418	58.8729	91.4047	-5.90965	469.766	45.832
2.46667	-17.3846	58.9161	91.4368	-5.58952	469.862	45.9515
2.48333	-16.7498	58.814	91.3342	-5.80299	469.912	46.0632
2.5	-16.1446	58.8519	91.3709	-5.49599	469.813	46.1655
2.51667	-15.5618	58.9304	91.5098	-5.35118	469.899	46.2676
2.53333	-15.0027	58.9166	91.5241	-6.0009	469.948	46.3618
2.55	-14.4619	58.9491	91.5029	-5.93712	469.827	46.4472
2.56667	-13.9544	58.7942	91.3163	-6.42998	469.92	46.5344
2.58333	-13.4692	58.9297	91.5635	-5.90309	469.869	46.6102
2.6	-13.0047	58.8766	91.3926	-6.14983	469.793	46.6814
2.61667	-12.5591	58.8357	91.4018	-5.65575	469.907	46.7463
2.63333	-12.14	58.9042	91.4176	-6.20705	469.925	46.8102
2.65	-11.7428	58.8541	91.2655	-5.23735	469.815	46.8679
2.66667	-11.3618	58.7681	91.2003	-6.455	469.994	46.9222
2.68333	-10.9971	58.8897	91.4207	-6.29234	469.963	46.9724
2.7	-10.6576	58.8886	91.4777	-6.166	469.774	47.0202
2.71667	-10.3355	58.8033	91.2399	-6.72676	469.914	47.0637
2.73333	-10.0311	58.7739	91.258	-5.96626	469.992	47.1049
2.75	-9.74144	58.9631	91.4156	-6.30486	469.773	47.1453
2.76667	-9.47594	58.9394	91.3538	-6.86745	469.887	47.1801
2.78333	-9.217	58.8747	91.4477	-6.60042	469.887	47.2135
2.8	-8.97774	58.9545	91.3889	-6.90681	469.763	47.2442
2.81667	-8.7545	58.9704	91.478	-6.65657	469.904	47.2775
2.83333	-8.53905	58.8297	91.2498	-6.47179	469.901	47.3017
2.85	-8.33901	58.8938	91.3767	-6.76445	469.743	47.327
2.86667	-8.14964	59.0784	91.5841	-7.08977	470.008	47.3492
2.88333	-7.97508	58.8726	91.3061	-7.20543	470.005	47.3716
2.9	-7.80678	58.8424	91.4134	-7.50221	469.82	47.394
2.91667	-7.65663	58.9162	91.4385	-6.9944	469.96	47.4116
2.93333	-7.51411	58.8094	91.3172	-7.21199	469.972	47.429
2.95	-7.3806	58.9224	91.4381	-7.3896	469.752	47.4456
2.96667	-7.25472	58.9059	91.4434	-7.36397	469.96	47.4609
2.98333	-7.13234	58.9411	91.4814	-7.91481	469.966	47.4778
3	-7.01988	58.8703	91.2801	-7.74254	469.9	47.4923
3.01667	-6.91856	58.7528	91.1097	-7.91481	470.034	47.5028
3.03333	-6.81938	58.9129	91.4939	-7.31514	470.067	47.5156
3.05	-6.72752	58.9053	91.4431	-7.77702	469.89	47.5253
3.06667	-6.64406	58.8886	91.3645	-7.62627	470.116	47.5349
3.08333	-6.56838	58.8493	91.3065	-8.5453	470.067	47.5456
3.1	-6.49208	58.8833	91.3606	-8.34572	469.917	47.5559
3.11667	-6.42479	58.8499	91.2977	-8.08998	470.157	47.5678
3.13333	-6.36101	58.8352	91.3029	-8.44826	470.216	47.5768
3.15	-6.30074	58.9072	91.3911	-8.41957	470.012	47.5814
3.16667	-6.24229	58.9384	91.556	-8.65685	470.108	47.5881
3.18333	-6.18797	58.9639	91.3627	-9.11583	470.153	47.5941
3.2	-6.13487	58.7531	91.1814	-8.38265	469.99	47.6006
3.21667	-6.0894	58.9216	91.4794	-7.96486	470.108	47.6052
3.23333	-6.04332	58.858	91.4434	-8.82439	470.104	47.6127
3.25	-6.00853	58.9576	91.3953	-9.56764	470.035	47.6203
3.26667	-5.97618	58.8195	91.3545	-9.52293	470.116	47.6264
3.28333	-5.93926	58.7692	91.1733	-9.34349	470.057	47.6261
3.3	-5.89989	58.8772	91.3555	-9.22844	469.962	47.6351
3.31667	-5.87227	58.9587	91.4684	-9.85481	470.085	47.644
3.33333	-5.84862	58.8993	91.3448	-9.95674	470.079	47.6521
3.35	-5.82603	58.8677	91.2684	-9.48708	469.985	47.6502
3.36667	-5.80101	58.9909	91.5275	-9.44481	470.066	47.6574
3.38333	-5.7795	58.8201	91.1999	-10.3431	470.096	47.6615
3.4	-5.75737	58.9454	91.3329	-9.67781	470.04	47.6646
3.41667	-5.7383	58.8624	91.2923	-10.2096	470.063	47.6658
3.43333	-5.71571	58.7989	91.2295	-10.1952	470.079	47.6662
3.45	-5.69832	58.8165	91.1692	-10.3413	470.074	47.6708
3.46667	-5.67757	58.8815	91.2882	-10.4307	470.097	47.673
3.48333	-5.66277	58.7969	91.2234	-10.396	470.105	47.673
3.5	-5.64491	58.8088	91.3	-10.765	470.075	47.6829
3.51667	-5.6292	58.9065	91.3772	-10.7978	470.147	47.682
3.53333	-5.61409	58.819	91.2356	-11.0738	470.155	47.683
3.55	-5.60066	58.9162	91.3477	-11.4756	470.085	47.6873
3.56667	-5.58754	58.9753	91.4426	-11.33	470.188	47.6855
3.58333	-5.57518	59.3334	91.4884	-11.2771	470.205	47.6885
3.6	-5.56999	58.9504	91.2901	-11.323	470.184	47.693
3.61667	-5.5616	58.886	91.4483	-11.0696	470.217	47.6977
3.63333	-5.54939	58.8958	91.339	-12.1038	470.232	47.701
3.65	-5.54207	58.8615	91.3052	-11.1774	470.234	47.702
3.66667	-5.53352	58.7516	91.1648	-12.1824	470.269	47.7062
3.68333	-5.52696	58.9307	91.4608	-11.6477	470.212	47.7062
3.7	-5.52071	58.7452	91.1636	-11.4207	470.278	47.7094
3.71667	-5.51018	58.8337	91.3255	-12.133	470.252	47.7114
3.73333	-5.49568	58.9474	91.3841	-11.829	470.273	47.7126
3.75	-5.48698	58.9439	91.3941	-11.8887	470.222	47.7154
3.76667	-5.48424	58.867	91.385	-12.4822	470.219	47.7187
3.78333	-5.47508	59.0109	91.8867	-12.3988	470.227	47.7233
3.8	-5.46928	58.8952	91.2658	-12.4465	470.218	47.7241
3.81667	-5.46257	58.9637	91.4962	-12.4722	470.173	47.725
3.83333	-5.45479	58.923	91.4684	-12.8852	470.208	47.7229
3.85	-5.44579	58.8166	91.3575	-12.1091	470.195	47.7274
3.86667	-5.44304	58.8831	91.3325	-11.9338	470.146	47.7284
3.88333	-5.43434	58.9207	91.3863	-12.748	470.183	47.73
3.9	-5.42885	58.9323	91.4632	-12.9275	470.262	47.7296
3.91667	-5.42458	58.9443	91.5464	-12.9853	470.209	47.7306
3.93333	-5.41496	58.9845	91.489	-12.5442	470.209	47.7291
3.95	-5.41267	59.0078	91.7474	-13.4943	470.218	47.7314
3.96667	-5.40657	58.7533	91.2009	-12.9984	470.248	47.7351
3.98333	-5.39864	58.9355	91.4597	-13.1098	470.235	47.7413
4	-5.39818	58.9278	91.3149	-12.5413	470.219	47.7392
4.01667	-5.39314	58.7742	91.1364	-13.2285	470.229	47.7413
4.03333	-5.38963	58.8844	91.3259	-13.2386	470.364	47.7421
4.05	-5.38826	58.9443	91.4755	-13.7257	470.338	47.7445
4.06667	-5.37636	58.9703	91.2666	-14.3348	470.319	47.7461
4.08333	-5.36491	58.9343	91.422	-13.3042	470.329	47.75
4.1	-5.36446	58.8934	91.4137	-13.6839	470.365	47.7523
4.11667	-5.36171	58.9001	91.2148	-13.5474	470.266	47.7502
4.13333	-5.35667	58.903	91.3541	-14.7501	470.294	47.7528
4.15	-5.35042	58.8462	91.3117	-13.9658	470.331	47.756
4.16667	-5.34676	58.8631	91.2922	-14.5971	470.366	47.7558
4.18333	-5.34233	58.8299	91.262	-13.7476	470.324	47.756
4.2	-5.33836	58.8181	91.1343	-14.4277	470.335	47.7604
4.21667	-5.33501	58.805	91.3328	-14.3967	470.322	47.7615
4.23333	-5.33028	58.7817	91.2283	-14.6412	470.332	47.7627
4.25	-5.32036	58.8129	91.1523	-14.5202	470.338	47.7622
4.26667	-5.3138	58.9318	91.3024	-14.2632	470.263	47.7625
4.28333	-5.30663	59.1666	91.7471	-14.9458	470.322	47.7685
4.3	-5.30129	58.9463	91.4973	-15.0578	470.386	47.7729
4.31667	-5.29686	58.8676	91.2563	-14.8432	470.316	47.7709
4.33333	-5.29076	58.8319	91.1591	-15.3617	470.299	47.7699
4.35	-5.29121	58.9384	91.4109	-15.6712	470.328	47.77
4.36667	-5.28618	58.7995	91.237	-15.8851	470.299	47.7706
4.38333	-5.27855	58.782	91.2714	-15.4314	470.285	47.7724
4.4	-5.27184	58.8468	91.2739	-15.0619	470.316	47.7744
4.41667	-5.2697	59.0824	91.4524	-16.0293	470.337	47.7741
4.43333	-5.26756	58.9251	91.2826	-15.7165	470.311	47.7741
4.45	-5.26482	58.9314	91.4687	-15.568	470.307	47.7752
4.46667	-5.26344	58.9236	91.4898	-16.0865	470.286	47.7793
4.48333	-5.25475	58.8444	91.2669	-15.8279	470.373	47.7802
4.5	-5.25536	58.9631	91.4018	-16.0467	470.36	47.7813
4.51667	-5.25627	58.7983	91.2624	-16.3506	470.318	47.7848
4.53333	-5.25169	58.9719	91.4785	-16.3673	470.375	47.7844
4.55	-5.25154	58.9178	91.5081	-17.2237	470.414	47.7879
4.56667	-5.24208	58.9249	91.3863	-16.6778	470.379	47.7882
4.58333	-5.23384	58.9091	91.2452	-16.2075	470.393	47.7906
4.6	-5.24071	58.8808	91.2634	-17.0414	470.438	47.7941
4.61667	-5.22987	58.8142	91.2638	-16.6755	470.458	47.7897
4.63333	-5.22408	58.9733	91.5865	-16.6605	470.402	47.7889
4.65	-5.22423	58.8845	91.2875	-17.1665	470.392	47.7914
4.66667	-5.22087	58.7811	91.1944	-17.3125	470.401	47.7941
4.68333	-5.21935	58.8566	91.3279	-17.7018	470.476	47.7946
4.7	-5.21446	58.9802	91.3868	-17.7071	470.5	47.7941
4.71667	-5.21095	58.7969	91.2157	-18.1077	470.424	47.8004
4.73333	-5.20866	58.9097	91.4494	-17.6112	470.42	47.797
4.75	-5.20515	58.8915	91.325	-18.1483	470.452	47.7966
4.76667	-5.19798	58.8563	91.3537	-17.8216	470.41	47.7969
4.78333	-5.19615	58.8535	91.2986	-18.4434	470.462	47.8008
4.8	-5.18837	58.7534	91.0963	-17.8359	470.471	47.7996
4.81667	-5.18929	58.8966	91.399	-18.0952	470.437	47.8007
4.83333	-5.18379	58.8543	91.4126	-17.7715	470.464	47.8022
4.85	-5.17799	58.8708	91.1944	-18.5213	470.43	47.8049
4.86667	-5.17311	58.9153	91.2435	-18.5017	470.427	47.8068
4.88333	-5.17601	58.821	91.2617	-18.5304	470.479	47.8074
4.9	-5.17876	59.0115	91.498	-19.2348	470.45	47.8072
4.91667	-5.17326	58.8508	91.3163	-18.289	470.389	47.8062
4.93333	-5.16655	58.8424	91.2113	-18.2287	470.473	47.8075
4.95	-5.16167	58.8992	91.3674	-18.6901	470.445	47.8089
4.96667	-5.15694	58.8221	91.2261	-19.385	470.392	47.8114
4.98333	-5.15617	58.7437	91.1477	-18.5094	470.464	47.81
5	-5.15099	59.0713	91.4146	-19.211	470.475	47.8095
5.01667	-5.14778	59.0076	91.4205	-19.4834	470.419	47.8078
5.03333	-5.15083	58.953	91.4758	-18.8396	470.458	47.8107
5.05	-5.14839	58.8802	91.2478	-18.8963	470.452	47.8123
5.06667	-5.14229	58.8149	91.1686	-18.9172	470.46	47.8114
5.08333	-5.13756	58.986	91.3448	-19.5638	470.467	47.8104
5.1	-5.13588	58.971	91.408	-19.8833	470.487	47.8114
5.11667	-5.1368	59.0214	91.4451	-20.4002	470.422	47.8109
5.13333	-5.13786	58.9237	91.3306	-19.2527	470.54	47.8115
5.15	-5.13359	58.9204	91.4198	-19.5203	470.523	47.8127
5.16667	-5.13084	58.9301	91.435	-19.7987	470.459	47.8156
5.18333	-5.12642	58.803	91.1221	-19.9918	470.516	47.8176
5.2	-5.12688	58.8685	91.2873	-19.8893	470.557	47.8216
5.21667	-5.12398	58.7801	91.1057	-19.4935	470.487	47.8194
5.23333	-5.12199	58.9965	91.5495	-20.4937	470.54	47.8172
5.25	-5.12062	58.9008	91.2925	-20.4412	470.547	47.8127
5.26667	-5.11864	58.8427	91.1915	-20.4592	470.549	47.8126
5.28333	-5.11528	59.0038	91.4745	-20.3686	470.559	47.8133
5.3	-5.11238	58.8374	91.2602	-20.2857	470.544	47.8147
5.31667	-5.11299	58.8625	91.2605	-20.8173	470.507	47.8167
5.33333	-5.11192	58.8386	91.148	-21.6412	470.603	47.8187
5.35	-5.10948	58.85	91.2046	-20.9742	470.581	47.8169
5.36667	-5.11131	58.8856	91.2432	-21.3454	470.484	47.8155
5.38333	-5.10933	58.8374	91.2856	-21.2495	470.575	47.8155
5.4	-5.10979	59.1346	91.6712	-20.5819	470.576	47.8237
5.41667	-5.10933	58.8416	91.2009	-21.0058	470.474	47.8278
5.43333	-5.10704	58.9133	91.3584	-20.871	470.512	47.8271
5.45	-5.1078	58.8024	91.1564	-21.4701	470.513	47.8223
5.46667	-5.10246	58.8636	91.2794	-20.9133	470.431	47.8236
5.48333	-5.09911	58.8609	91.2795	-21.5553	470.502	47.8251
5.5	-5.09728	58.8088	91.1636	-20.6178	470.492	47.8259
5.51667	-5.09483	58.9968	91.4681	-21.5142	470.464	47.8248
5.53333	-5.09575	58.8552	91.2037	-21.3061	470.543	47.8242
5.55	-5.09224	58.7676	91.1706	-21.2901	470.54	47.8286
5.56667	-5.08995	58.881	91.2205	-22.2015	470.48	47.8268
5.58333	-5.08797	58.8352	91.2286	-22.3754	470.607	47.826
5.6	-5.08415	58.829	91.1277	-21.8754	470.59	47.8283
5.61667	-5.08537	58.7983	91.1849	-21.7442	470.546	47.8291
5.63333	-5.08293	58.9268	91.419	-21.2859	470.595	47.8297
5.65	-5.08125	58.9813	91.4315	-21.932	470.668	47.8301
5.66667	-5.08186	59.0089	91.4843	-22.4058	470.552	47.8278
5.68333	-5.08461	58.8862	91.3631	-21.8575	470.638	47.8298
5.7	-5.08293	58.9175	91.2716	-22.3219	470.655	47.8323
5.71667	-5.08003	58.7934	91.1443	-22.6084	470.622	47.8312
5.73333	-5.07942	58.8729	91.2441	-22.5489	470.656	47.8289
5.75	-5.07637	58.7681	91.1794	-22.0267	470.645	47.8326
5.76667	-5.07896	58.9405	91.3601	-22.5399	470.561	47.8307
5.78333	-5.07439	58.9349	91.4353	-22.7491	470.686	47.8303
5.8	-5.07591	58.9048	91.231	-22.0118	470.664	47.8324
5.81667	-5.07759	58.8125	91.2775	-23.0395	470.541	47.8313
5.83333	-5.07591	58.9649	91.3606	-22.59	470.661	47.8313
5.85	-5.07286	59.0522	91.3795	-23.0114	470.666	47.8335
5.86667	-5.06737	58.8462	91.2457	-22.6162	470.529	47.8364
5.88333	-5.06722	58.8787	91.2521	-22.5536	470.63	47.8347
5.9	-5.06599	58.9703	91.3302	-22.9435	470.605	47.8336
5.91667	-5.06416	58.9127	91.3912	-23.4316	470.497	47.8359
5.93333	-5.06447	58.7896	91.1224	-23.5461	470.64	47.8352
5.95	-5.06294	59.0063	91.5644	-23.099	470.639	47.8373
5.96667	-5.06004	59.0171	91.5327	-22.9882	470.519	47.8317
5.98333	-5.0602	58.8648	91.283	-22.9661	470.629	47.8344
6	-5.05882	59.0003	91.5711	-23.2265	470.586	47.8355
6.01667	-5.05516	59.0226	91.4375	-23.5889	470.49	47.837
6.03333	-5.05974	58.8377	91.2208	-23.0746	470.685	47.8365
6.05	-5.05196	58.8245	91.2974	-23.2743	470.647	47.8379
6.06667	-5.04936	58.8812	91.2406	-23.4733	470.502	47.8399
6.08333	-5.04814	58.8912	91.217	-23.7196	470.604	47.8356
6.1	-5.04128	58.7495	90.9982	-24.0073	470.67	47.8371
6.11667	-5.03899	58.8805	91.2574	-24.154	470.536	47.8388
6.13333	-5.0396	58.9912	91.2809	-22.8773	470.648	47.841
6.15	-5.03853	58.7746	91.1636	-23.4316	470.683	47.842
6.16667	-5.03548	58.8755	91.2701	-23.5502	470.575	47.8431
6.18333	-5.0367	58.922	91.3912	-24.2071	470.695	47.8451
6.2	-5.03243	58.8784	91.3158	-23.9257	470.661	47.8429
6.21667	-5.0341	58.9251	91.2118	-23.4197	470.521	47.8419
6.23333	-5.0338	58.744	91.1146	-23.325	470.691	47.8429
6.25	-5.03365	58.8824	91.3248	-23.1533	470.66	47.8442
6.26667	-5.03349	58.8471	91.3378	-24.0867	470.491	47.8452
6.28333	-5.03166	58.8142	91.2476	-23.2165	470.637	47.8451
6.3	-5.03014	58.8276	91.2898	-23.456	470.666	47.8432
6.31667	-5.02998	58.7617	91.1292	-23.3863	470.451	47.844
6.33333	-5.02754	58.8573	91.236	-24.1224	470.601	47.8471
6.35	-5.02968	58.7328	91.0932	-23.6456	470.623	47.8509
6.36667	-5.02617	58.8078	91.2132	-24.5229	470.459	47.8516
6.38333	-5.02205	58.8779	91.3297	-23.4805	470.63	47.8521
6.4	-5.02235	58.9036	91.2911	-23.98	470.627	47.851
6.41667	-5.01854	58.9285	91.2493	-23.5479	470.466	47.8521
6.43333	-5.01839	58.91	91.3976	-23.9138	470.67	47.8519
6.45	-5.01915	58.8259	91.1369	-23.8984	470.664	47.8509
6.46667	-5.019	58.7983	91.1059	-23.3141	470.502	47.8523
6.48333	-5.01884	58.8097	91.2054	-23.9191	470.696	47.8526
6.5	-5.01991	58.8917	91.2702	-24.1474	470.682	47.8521
6.51667	-5.02174	58.7922	91.2072	-23.6636	470.509	47.8535
6.53333	-5.02068	58.8076	91.0722	-23.4222	470.682	47.8577
6.55	-5.01396	58.852	91.0966	-24.051	470.684	47.8567
6.56667	-5.01198	58.9744	91.3764	-23.9866	470.522	47.857
6.58333	-5.00984	58.7815	91.0708	-24.0986	470.675	47.8605
6.6	-5.0045	58.8538	91.2511	-23.6289	470.661	47.8605
6.61667	-5.0042	59.0089	91.2969	-24.0038	470.559	47.8582
6.63333	-5.00374	58.8573	91.366	-23.5758	470.677	47.8613
6.65	-4.99992	58.892	91.2843	-23.2105	470.714	47.8602
6.66667	-4.99611	58.8258	91.1424	-23.2378	470.54	47.8568
6.68333	-4.9955	58.8107	91.2705	-24.008	470.722	47.8587
6.7	-4.99321	59.0524	91.4147	-23.7946	470.682	47.8599
6.71667	-4.99535	58.9391	91.3169	-23.4429	470.564	47.8623
6.73333	-4.99092	58.8927	91.1614	-23.9817	470.729	47.8602
6.75	-4.9865	58.7881	91.2307	-22.9864	470.756	47.8616
6.76667	-4.98283	58.8487	91.2838	-23.2427	470.641	47.8628
6.78333	-4.98039	58.8105	91.1723	-23.4751	470.751	47.8643
6.8	-4.98192	59.0357	91.6326	-23.9007	470.772	47.8626
6.81667	-4.98283	59.202	91.9079	-23.8328	470.702	47.8619
6.83333	-4.98146	58.7603	91.0233	-23.027	470.745	47.8628
6.85	-4.97215	58.7496	91.1715	-23.2815	470.746	47.8663
6.86667	-4.96758	58.8009	91.1271	-23.3244	470.673	47.8704
6.88333	-4.96574	58.8993	91.3999	-23.7768	470.789	47.8744
6.9	-4.96864	58.7421	91.115	-22.6418	470.771	47.8713
6.91667	-4.96437	58.8412	91.1091	-23.2385	470.648	47.8736
6.93333	-4.95766	58.8163	91.2011	-22.9273	470.715	47.8759
6.95	-4.95964	58.8645	91.2356	-23.5955	470.725	47.8742
6.96667	-4.95644	58.8458	91.1596	-23.1551	470.577	47.8738
6.98333	-4.95674	58.7385	91.0239	-22.8635	470.64	47.8802
7	-4.95171	58.8046	91.1189	-23.3404	470.657	47.8841
7.01667	-4.9485	58.8589	91.3812	-23.3428	470.574	47.8797
7.03333	-4.94621	58.8935	91.2905	-23.3732	470.626	47.8805
7.05	-4.94423	58.9291	91.3554	-23.5282	470.58	47.8817
7.06667	-4.94148	58.8424	91.19	-23.6074	470.613	47.886
7.08333	-4.94011	58.9124	91.3235	-23.2433	470.678	47.8863
7.1	-4.93813	58.8952	91.2411	-23.5366	470.656	47.8852
7.11667	-4.93752	58.8265	91.1863	-23.0001	470.6	47.882
7.13333	-4.93584	58.7899	91.1602	-23.0407	470.675	47.8837
7.15	-4.93095	58.8702	91.3177	-23.1033	470.616	47.8858
7.16667	-4.92928	58.8609	91.3099	-22.7932	470.604	47.886
7.18333	-4.92943	58.8833	91.2861	-23.5032	470.623	47.8866
7.2	-4.92592	58.9141	91.3551	-23.8531	470.666	47.8902
7.21667	-4.91722	58.9016	91.3711	-22.8869	470.631	47.8878
7.23333	-4.91417	58.8386	91.2203	-22.9536	470.635	47.8909
7.25	-4.91188	58.8148	91.1518	-23.1956	470.637	47.8878
7.26667	-4.91051	58.787	91.1417	-23.6152	470.696	47.8927
7.28333	-4.90944	58.8552	91.2457	-22.9054	470.686	47.8922
7.3	-4.90654	58.8148	91.1318	-22.1561	470.653	47.8915
7.31667	-4.90273	58.8601	91.3142	-22.5089	470.657	47.896
7.33333	-4.90288	58.8352	91.227	-22.2634	470.686	47.8942
7.35	-4.90532	58.9726	91.242	-22.6669	470.684	47.8994
7.36667	-4.90105	59.0684	91.3494	-22.5996	470.679	47.8994
7.38333	-4.89906	58.8714	91.2685	-21.8963	470.71	47.8992
7.4	-4.8954	58.7753	91.146	-22.5173	470.785	47.9018
7.41667	-4.89479	58.7939	91.1335	-21.9117	470.724	47.9026
7.43333	-4.8925	58.8523	91.2055	-22.2294	470.697	47.9018
7.45	-4.8896	58.7782	91.1234	-21.5195	470.692	47.9044
7.46667	-4.88472	58.7363	91.0168	-22.4285	470.697	47.904
7.48333	-4.87968	58.7746	91.1053	-22.1996	470.622	47.9038
7.5	-4.8806	58.724	91.0796	-22.0834	470.657	47.9093
7.51667	-4.8838	58.771	91.1584	-22.1299	470.651	47.9083
7.53333	-4.88441	58.9506	91.3795	-21.7889	470.675	47.9099
7.55	-4.8774	58.7913	91.1739	-21.6703	470.666	47.9113
7.56667	-4.88319	58.7795	91.1672	-21.948	470.608	47.9099
7.58333	-4.87877	58.901	91.2508	-22.9507	470.626	47.9102
7.6	-4.87648	58.9205	91.2493	-20.4324	470.651	47.9141
7.61667	-4.87129	58.923	91.3172	-20.787	470.633	47.9133
7.63333	-4.87083	58.7502	91.0803	-22.6174	470.605	47.9124
7.65	-4.87038	58.8628	91.249	-23.2385	470.701	47.9192
7.66667	-4.86366	58.9254	91.392	-20.5837	470.709	47.9156
7.68333	-4.86259	58.8187	91.1271	-21.4433	470.688	47.9168
7.7	-4.85954	58.9344	91.3808	-22.0608	470.724	47.9177
7.71667	-4.85619	58.9249	91.397	-21.4593	470.759	47.9156
7.73333	-4.85237	58.7241	91.0445	-21.0308	470.655	47.9144
7.75	-4.84154	58.9011	91.2959	-20.8407	470.682	47.9162
7.76667	-4.83376	58.8381	91.2554	-21.8885	470.716	47.9211
7.78333	-4.83406	58.7754	91.1816	-21.6053	470.711	47.9235
7.8	-4.82872	58.7246	91.002	-22.0696	470.685	47.9252
7.81667	-4.83116	58.7916	91.1543	-21.4945	470.676	47.9281
7.83333	-4.82277	58.8609	91.1869	-20.7732	470.634	47.9264
7.85	-4.82353	58.8325	91.2202	-21.7591	470.69	47.9226
7.86667	-4.82094	58.9149	91.1659	-21.4533	470.688	47.9235
7.88333	-4.81773	58.8314	91.3442	-20.3262	470.66	47.9276
7.9	-4.81331	58.926	91.078	-20.9747	470.665	47.9272
7.91667	-4.81545	58.8602	91.2414	-20.7381	470.677	47.9255
7.93333	-4.81316	58.9137	91.3345	-21.1512	470.563	47.9276
7.95	-4.81041	58.8503	91.1726	-19.9567	470.572	47.9295
7.96667	-4.80934	58.9147	91.3363	-21.004	470.522	47.9308
7.98333	-4.80431	58.9475	91.3538	-20.9574	470.505	47.9319
8	-4.8008	58.872	91.3259	-20.5378	470.505	47.9314
8.01667	-4.79393	58.7849	91.1697	-20.9211	470.545	47.9305
8.03333	-4.78935	59.0594	91.3264	-20.3643	470.455	47.9362
8.05	-4.78767	58.814	91.1402	-19.8464	470.56	47.9375
8.06667	-4.78462	58.9016	91.3279	-19.5985	470.505	47.9377
8.08333	-4.78493	58.7995	91.0941	-20.1331	470.449	47.9392
8.1	-4.78401	58.7275	90.9902	-20.2833	470.472	47.9406
8.11667	-4.78035	58.8822	91.3326	-20.3251	470.558	47.9375
8.13333	-4.78233	58.8627	91.2347	-20.1135	470.527	47.9391
8.15	-4.78172	58.7507	91.0394	-19.5835	470.668	47.9391
8.16667	-4.77867	58.782	91.1689	-19.1251	470.668	47.9435
8.18333	-4.77379	59.0662	91.4742	-19.6825	470.69	47.9429
8.2	-4.7715	58.9489	91.5778	-20.1606	470.645	47.9459
8.21667	-4.76692	58.8425	91.2045	-20.2576	470.636	47.947
8.23333	-4.76112	59.0031	91.3859	-19.6384	470.631	47.9479
8.25	-4.75761	58.9587	91.3654	-19.3343	470.612	47.9505
8.26667	-4.75517	58.7894	91.1288	-19.7558	470.526	47.9493
8.28333	-4.74968	58.9127	91.4094	-18.699	470.515	47.9467
8.3	-4.7509	58.8583	91.2631	-18.4403	470.592	47.9496
8.31667	-4.74495	58.9515	91.3883	-19.4286	470.588	47.9487
8.33333	-4.7419	58.8149	91.1665	-18.3074	470.543	47.952
8.35	-4.7393	58.8157	91.2084	-19.6104	470.614	47.9531
8.36667	-4.73946	58.8767	91.2968	-17.9641	470.645	47.9548
8.38333	-4.73595	58.8804	91.289	-19.1592	470.566	47.9563
8.4	-4.73152	58.8522	91.1997	-18.0273	470.558	47.9586
8.41667	-4.73274	59.1502	91.4269	-18.9959	470.564	47.9588
8.43333	-4.73152	58.7267	91.0203	-17.9075	470.588	47.9586
8.45	-4.72633	58.8401	91.2219	-18.2478	470.616	47.9601
8.46667	-4.71916	58.8656	91.2199	-17.2149	470.528	47.9629
8.48333	-4.71474	58.7858	91.1051	-16.905	470.428	47.9624
8.5	-4.71809	58.854	91.245	-17.0754	470.59	47.9606
8.51667	-4.71703	58.9002	91.2556	-18.9404	470.54	47.9594
8.53333	-4.71413	58.8531	91.2283	-18.1602	470.452	47.9607
8.55	-4.71046	58.8477	91.2148	-18.2603	470.493	47.9566
8.56667	-4.70985	58.9404	91.1732	-18.0929	470.48	47.9577
8.58333	-4.71108	59.0331	91.3686	-16.9466	470.398	47.9571
8.6	-4.70848	86.1166	92.7583	-17.4604	470.424	47.9594
8.61667	-4.70482	58.9738	91.3458	-17.2668	470.432	47.9595
8.63333	-4.70055	58.9933	91.2472	-17.38	470.394	47.9636
8.65	-4.69872	59.1583	91.61	-17.954	470.429	47.9617
8.66667	-4.69475	58.8006	91.0848	-16.8047	470.377	47.9617
8.68333	-4.69597	58.8418	91.1933	-16.5824	470.379	47.9658
8.7	-4.69688	59.0675	91.5737	-16.0477	470.432	47.9705
8.71667	-4.69154	58.8738	91.2055	-16.8513	470.498	47.9681
8.73333	-4.69261	58.7676	91.1117	-16.0264	470.433	47.9681
8.75	-4.69231	58.8386	91.1384	-16.5067	470.515	47.9687
8.76667	-4.68819	58.8818	91.2264	-15.6472	470.54	47.9696
8.78333	-4.68498	58.9057	91.1547	-16.9538	470.425	47.974
8.8	-4.68193	58.9507	91.2309	-16.2951	470.528	47.9728
8.81667	-4.67934	58.7956	91.0935	-15.3754	470.581	47.9722
8.83333	-4.67674	58.8921	91.2264	-15.4762	470.45	47.9749
8.85	-4.67812	58.8953	91.3146	-16.226	470.55	47.9758
8.86667	-4.68102	58.924	91.2208	-15.7366	470.587	47.9771
8.88333	-4.67812	58.8293	91.124	-15.7606	470.624	47.9751
8.9	-4.67491	58.8258	91.161	-15.1257	470.707	47.9742
8.91667	-4.67476	58.9112	91.1971	-15.8916	470.672	47.9766
8.93333	-4.6769	58.8387	91.1556	-15.559	470.483	47.9758
8.95	-4.67232	58.7771	91.0676	-14.9088	470.643	47.9757
8.96667	-4.67384	58.901	91.3494	-15.4536	470.674	47.9768
8.98333	-4.6714	58.8911	91.2248	-15.118	470.462	47.9754
9	-4.67155	58.959	91.2887	-16.2296	470.58	47.9769
9.01667	-4.67186	58.7479	91.1021	-14.3938	470.602	47.9778
9.03333	-4.67308	58.8	91.0697	-15.1394	470.422	47.9806
9.05	-4.67155	58.9069	91.3027	-14.8689	470.524	47.9835
9.06667	-4.6711	58.8738	91.2524	-13.9115	470.533	47.9827
9.08333	-4.67262	58.7634	91.1221	-14.3557	470.468	47.9832
9.1	-4.66866	58.8796	91.273	-14.5988	470.574	47.9853
9.11667	-4.66454	58.8563	91.1393	-14.5541	470.55	47.9838
9.13333	-4.66179	58.7087	91.0033	-14.2913	470.389	47.9838
9.15	-4.66164	58.8754	91.2748	-14.2841	470.505	47.989
9.16667	-4.66179	58.7846	91.1144	-14.4337	470.513	47.9878
9.18333	-4.6595	58.848	91.0673	-14.5058	470.334	47.9868
9.2	-4.65797	58.7536	91.0384	-14.1595	470.47	47.9864
9.21667	-4.65446	58.729	91.1077	-14.0952	470.484	47.9868
9.23333	-4.64623	58.888	91.2356	-13.601	470.308	47.9867
9.25	-4.64867	58.8467	91.1849	-13.5075	470.409	47.989
9.26667	-4.64806	58.7966	91.1218	-14.0314	470.429	47.9879
9.28333	-4.6415	58.7637	91.0365	-12.4429	470.31	47.9887
9.3	-4.6418	58.9738	91.3262	-13.5569	470.397	47.991
9.31667	-4.64607	58.7554	91.0337	-13.3327	470.44	47.99
9.33333	-4.64165	58.9362	91.4188	-13.4687	470.355	47.9913
9.35	-4.63661	58.8343	91.2032	-12.6926	470.468	47.9945
9.36667	-4.63921	58.7353	91.063	-12.5185	470.451	47.9923
9.38333	-4.64363	58.836	91.2367	-13.5009	470.28	47.9942
9.4	-4.63982	58.899	91.3433	-12.9377	470.405	47.9942
9.41667	-4.63844	58.8177	91.1269	-12.4412	470.431	47.9955
9.43333	-4.63493	58.7598	91.0931	-12.844	470.256	47.9949
9.45	-4.63493	58.8702	91.1913	-12.133	470.39	47.996
9.46667	-4.63127	58.7885	91.0702	-13.0288	470.381	47.9964
9.48333	-4.63829	58.8067	91.2463	-11.2222	470.206	47.9972
9.5	-4.63753	58.9658	91.3664	-12.2271	470.328	47.9986
9.51667	-4.63249	58.8531	91.2386	-11.9012	470.3	47.9984
9.53333	-4.63509	58.7939	91.1741	-12.1061	470.231	47.9945
9.55	-4.63478	58.7009	90.9623	-11.7634	470.365	47.9961
9.56667	-4.63066	58.7701	91.1166	-12.0979	470.364	48.0027
9.58333	-4.62639	58.8795	91.2472	-11.475	470.235	48.0006
9.6	-4.62547	58.7334	90.984	-11.8571	470.442	48.0006
9.61667	-4.62181	58.8448	91.1301	-11.1895	470.442	48.0003
9.63333	-4.62181	58.8783	91.153	-11.0285	470.254	47.9989
9.65	-4.62425	59.5101	91.5153	-10.275	470.436	47.9995
9.66667	-4.62196	58.8642	91.1718	-11.0917	470.452	48.0016
9.68333	-4.61784	58.8421	91.2475	-11.1221	470.254	48.0056
9.7	-4.61754	58.733	91.052	-9.81789	470.371	48.0026
9.71667	-4.61617	58.8151	91.1286	-10.1684	470.391	48.0026
9.73333	-4.61113	58.7832	91.0735	-9.99382	470.25	48.008
9.75	-4.61037	58.7142	91.0067	-10.1093	470.363	48.007
9.76667	-4.61433	58.7646	91.0911	-9.89067	470.341	48.007
9.78333	-4.6151	58.8282	91.1276	-9.10561	470.2	48.0059
9.8	-4.60899	58.8856	91.2719	-9.57298	470.343	48.0056
9.81667	-4.60945	58.8691	91.2446	-9.31603	470.311	48.005
9.83333	-4.60793	58.8416	91.1985	-9.60747	470.137	48.0071
9.85	-4.60411	58.9231	91.2214	-8.66631	470.345	48.0087
9.86667	-4.60075	58.6912	90.9904	-8.78136	470.335	48.0105
9.88333	-4.59526	58.7991	91.0973	-9.59801	470.111	48.0087
9.9	-4.59602	58.964	91.2223	-9.08058	470.269	48.0122
9.91667	-4.59358	58.747	90.9448	-8.62282	470.315	48.0097
9.93333	-4.59053	58.8331	91.3293	-8.85353	470.161	48.0108
9.95	-4.59221	58.807	91.2785	-8.68187	470.261	48.0135
9.96667	-4.59282	58.812	91.1227	-9.06395	470.242	48.0116
9.98333	-4.58839	58.8462	91.2623	-8.40828	470.155	48.0082
10	-4.58138	58.8239	91.1192	-8.83034	470.26	48.0102
10.0167	-4.58321	58.8712	91.1918	-8.68309	470.252	48.0108
10.0333	-4.58092	58.7899	91.0906	-8.37318	470.117	48.0097
10.05	-4.57924	58.7374	91.1279	-8.08403	470.311	48.0122
10.0667	-4.57741	58.7248	91.0601	-8.08464	470.276	48.0129
10.0833	-4.57405	58.7878	91.1823	-7.59163	470.147	48.012
10.1	-4.57344	58.7916	91.1497	-7.37114	470.238	48.014
10.1167	-4.57466	58.7595	91.0888	-7.48207	470.288	48.0145
10.1333	-4.57191	58.9434	91.4785	-7.60719	470.155	48.0145
10.15	-4.56993	58.8128	91.092	-7.27104	470.234	48.0123
10.1667	-4.56963	58.9291	91.4382	-7.0797	470.184	48.0132
10.1833	-4.56429	58.7861	91.1108	-7.39983	470.13	48.0117
10.2	-4.56322	58.7688	91.1257	-7.25609	470.189	48.0116
10.2167	-4.56123	58.776	91.1459	-7.33543	470.175	48.0143
10.2333	-4.5565	58.7962	91.0862	-6.89674	470.123	48.0183
10.25	-4.55528	58.7833	91.0149	-6.59279	470.213	48.0161
10.2667	-4.5533	58.8503	91.2341	-7.18041	470.207	48.014
10.2833	-4.54918	58.8229	91.208	-6.5313	470.131	48.012
10.3	-4.54765	58.8662	91.3143	-6.76323	470.171	48.0116
10.3167	-4.54628	58.763	91.068	-6.1129	470.204	48.0128
10.3333	-4.54216	58.9686	91.2331	-6.07292	470.133	48.0122
10.35	-4.54124	58.7591	91.1208	-6.21788	470.153	48.0116
10.3667	-4.54262	58.7661	91.1189	-7.25197	470.203	48.0145
10.3833	-4.54048	58.8827	91.1265	-6.343	470.19	48.0128
10.4	-4.54033	58.7388	91.1327	-6.21605	470.161	48.016
10.4167	-4.53804	58.7734	91.1538	-5.84236	470.143	48.0186
10.4333	-4.5359	58.8276	91.159	-6.22856	470.175	48.0204
10.45	-4.53453	58.8702	91.2179	-5.37376	470.206	48.0167
10.4667	-4.53438	58.7957	91.188	-5.60921	470.211	48.0203
10.4833	-4.5327	58.8094	91.1533	-5.42625	470.233	48.0196
10.5	-4.52995	58.7743	91.1422	-5.95726	470.272	48.0198
10.5167	-4.52629	58.8642	91.2032	-5.22896	470.284	48.021
10.5333	-4.52675	58.7484	90.9606	-5.19325	470.253	48.0251
10.55	-4.52324	58.733	91.0066	-5.2552	470.228	48.0242
10.5667	-4.51897	58.8097	91.264	-5.02632	470.258	48.0239
10.5833	-4.51515	58.8635	91.2705	-4.78737	470.218	48.0221
10.6	-4.51103	58.7936	91.1575	-5.1783	470.179	48.0204
10.6167	-4.51134	58.8253	91.2573	-4.85939	470.176	48.0178
10.6333	-4.50966	58.803	91.2002	-5.25581	470.236	48.0213
10.65	-4.50874	58.6901	91.0284	-4.76936	470.187	48.0247
10.6667	-4.50401	58.8569	91.1779	-4.36226	470.152	48.0247
10.6833	-4.50478	58.7997	91.184	-4.81834	470.157	48.0242
10.7	-4.50218	58.8227	91.1434	-4.49471	470.176	48.025
10.7167	-4.50203	58.8374	91.1808	-3.79128	470.175	48.0228
10.7333	-4.50447	58.7817	91.1158	-4.57512	470.129	48.0233
10.75	-4.50325	58.7656	91.0903	-4.04289	470.145	48.0244
10.7667	-4.4973	58.7446	91.0484	-4.53041	470.114	48.0253
10.7833	-4.49303	58.7652	91.2054	-3.9016	470.068	48.0267
10.8	-4.49318	58.8387	91.1428	-3.64937	470.019	48.0273
10.8167	-4.48814	58.6788	90.9573	-4.15611	470.049	48.0297
10.8333	-4.48998	58.8248	91.2426	-3.76442	470.045	48.0305
10.85	-4.48799	58.8143	91.1451	-3.6303	470.011	48.0331
10.8667	-4.48494	58.8155	91.2287	-3.84666	469.977	48.0332
10.8833	-4.48845	58.7797	91.0665	-3.59398	469.97	48.0315
10.9	-4.48799	58.7962	91.0587	-3.88069	470.002	48.0311
10.9167	-4.48799	58.713	91.0331	-3.6721	470.024	48.0303
10.9333	-4.48265	58.865	91.3084	-3.57491	469.975	48.0293
10.95	-4.48113	58.9405	91.5464	-3.69652	469.991	48.0294
10.9667	-4.48189	58.7678	91.1352	-3.03902	470.026	48.0318
10.9833	-4.47945	58.8561	91.2103	-3.47237	469.988	48.0322
11	-4.47807	58.7537	90.98	-2.93007	469.96	48.0305
11.0167	-4.47228	58.843	91.2403	-2.95082	470.04	48.0293
11.0333	-4.47182	58.6976	90.9979	-3.24059	469.997	48.0323
11.05	-4.46724	58.811	91.2042	-2.68562	469.954	48.0331
11.0667	-4.46663	58.689	90.9359	-2.89009	469.947	48.0331
11.0833	-4.46602	58.7856	91.1871	-2.46635	469.991	48.0305
11.1	-4.46327	58.7029	90.8985	-2.31316	469.94	48.0294
11.1167	-4.46022	58.7972	91.1718	-1.89354	469.934	48.0311
11.1333	-4.46098	58.8065	91.1152	-2.32857	469.944	48.0329
11.15	-4.46144	58.7103	90.9916	-2.06093	470.005	48.0326
11.1667	-4.46281	58.7411	91.0105	-2.75841	469.968	48.0354
11.1833	-4.46236	58.7083	91.1082	-2.01088	469.951	48.0354
11.2	-4.46007	59.0098	91.4188	-2.11159	469.891	48.0329
11.2167	-4.4622	58.8102	91.1247	-2.85072	469.94	48.0347
11.2333	-4.46022	58.8061	91.1123	-2.8347	469.979	48.0341
11.25	-4.45778	58.6758	90.9296	-2.42989	469.971	48.0329
11.2667	-4.45808	58.6988	91.0404	-1.98357	469.963	48.0311
11.2833	-4.45656	58.7858	91.1198	-1.44768	469.923	48.03
11.3	-4.45946	58.7264	90.9718	-2.13249	469.899	48.0309
11.3167	-4.45839	58.717	91.0398	-1.78505	469.94	48.0323
11.3333	-4.45747	58.7177	91.0848	-1.92146	469.917	48.032
11.35	-4.45808	58.9152	91.4701	-1.68785	469.972	48.0332
11.3667	-4.45274	58.9312	91.3877	-1.45241	469.975	48.0332
11.3833	-4.45534	58.6941	90.9634	-2.06581	470.012	48.0328
11.4	-4.45702	58.7182	90.9992	-1.3195	470.015	48.0317
11.4167	-4.46175	58.789	91.2255	-1.60912	470.052	48.0294
11.4333	-4.46373	58.7542	91.081	-1.42921	470.035	48.0322
11.45	-4.45976	58.6961	91.022	-1.33385	469.994	48.0332
11.4667	-4.459	58.7058	91.0389	-1.3427	470.081	48.0358
11.4833	-4.45717	58.753	91.0023	-1.29921	470.072	48.0383
11.5	-4.45473	58.7223	91.0314	-0.716324	470.061	48.0341
11.5167	-4.45473	58.6807	90.8547	-1.45775	470.119	48.0358
11.5333	-4.45427	58.6532	91.0053	-1.19194	470.082	48.0358
11.55	-4.45351	58.7722	91.1143	-0.421219	470.106	48.0367
11.5667	-4.45351	58.7135	90.9417	-0.706711	470.082	48.0383
11.5833	-4.45259	58.7324	90.9992	-0.734787	470.052	48.0358
11.6	-4.45427	58.6828	90.8921	-1.0363	470.066	48.0376
11.6167	-4.46007	58.7443	91.0783	-1.12755	470.122	48.0398
11.6333	-4.45717	58.7559	91.0616	-1.06621	470.079	48.041
11.65	-4.45778	58.7881	91.121	-0.64003	470.005	48.0402
11.6667	-4.45763	58.8483	91.2278	-0.651932	470.065	48.0355
11.6833	-4.4619	58.7032	91.067	-0.578079	470.045	48.0364
11.7	-4.4619	58.6863	91.0777	0.597305	469.969	48.0404
11.7167	-4.46327	58.762	91.0925	-0.297928	469.978	48.0407
11.7333	-4.46022	58.8407	91.121	-0.0969696	470.035	48.0422
11.75	-4.46129	58.8387	91.2826	-0.498123	469.926	48.0442
11.7667	-4.46541	58.7985	91.0412	-0.251389	469.984	48.0428
11.7833	-4.46297	58.7952	91.2156	0.0882721	469.987	48.0433
11.8	-4.45763	58.7106	90.9753	0.198441	469.937	48.0442
11.8167	-4.45839	58.7858	91.0891	-0.645371	469.93	48.0427
11.8333	-4.45915	58.7177	91.0037	0.40062	469.928	48.0421
11.85	-4.45595	58.7302	91.1318	-0.574417	469.886	48.0434
11.8667	-4.45717	58.7135	91.1224	-0.64064	469.966	48.0399
11.8833	-4.45869	58.8703	91.2826	-0.26741	469.964	48.0401
11.9	-4.46144	58.7074	91.0621	0.972824	469.911	48.0399
11.9167	-4.45732	58.7191	91.07	0.00709534	470.005	48.0413
11.9333	-4.4529	58.6932	91.1321	0.031662	470.031	48.0437
11.95	-4.45839	58.8577	91.1042	0.330277	469.949	48.0447
11.9667	-4.45351	58.76	91.1355	0.667648	469.966	48.047
11.9833	-4.45656	58.8146	91.1936	0.417252	469.997	48.0492
12	-4.45595	58.6613	91.0331	0.374985	469.931	48.0489
12.0167	-4.45976	58.7084	91.0412	0.341568	469.991	48.0499
12.0333	-4.46053	58.7118	91.0697	0.373154	469.985	48.0491
12.05	-4.45961	58.7637	91.0459	0.0733185	469.964	48.0482
12.0667	-4.45717	58.8796	91.1848	0.464859	469.998	48.0473
12.0833	-4.45854	58.6449	90.9715	0.219955	470.035	48.0503
12.1	-4.45671	58.7104	91.0476	0.600205	469.98	48.047
12.1167	-4.45213	58.7327	91.0494	0.0113678	470.098	48.0474
12.1333	-4.45168	58.718	90.9913	0.532303	470.086	48.0477
12.15	-4.4503	58.7957	91.2306	1.35719	469.974	48.0486
12.1667	-4.45015	58.679	90.9716	0.936356	470.065	48.052
12.1833	-4.44695	58.7959	91.0516	0.907822	470.097	48.0547
12.2	-4.44496	58.7103	91.0494	1.02882	470.02	48.0553
12.2167	-4.44222	58.8027	91.1939	1.00548	470.065	48.0569
12.2333	-4.44496	58.6944	90.9313	1.40541	470.027	48.054
12.25	-4.44664	58.7394	91.1414	1.5342	470.001	48.0555
12.2667	-4.44664	58.753	91.0774	1.22673	470.062	48.0549
12.2833	-4.44603	58.7331	91.1683	1.72264	470.078	48.0561
12.3	-4.44511	58.8613	91.2234	1.48659	469.966	48.0604
12.3167	-4.44191	58.7685	91.1393	1.67366	470.074	48.0584
12.3333	-4.44283	58.7922	91.2309	1.74995	470.06	48.0595
12.35	-4.44466	58.7998	91.1614	1.42937	469.965	48.0619
12.3667	-4.44496	58.708	91.1095	1.75957	470.027	48.0592
12.3833	-4.44832	58.7852	91.2103	1.1367	470.032	48.0611
12.4	-4.44908	58.7846	91.1654	1.53893	469.892	48.063
12.4167	-4.44725	58.8149	91.19	1.64269	469.917	48.0616
12.4333	-4.44847	58.8412	91.1494	1.40907	469.942	48.0611
12.45	-4.44588	58.843	91.2417	1.70769	469.875	48.0636
12.4667	-4.44283	58.7804	91.2643	1.59859	469.945	48.0634
12.4833	-4.44252	58.802	90.9715	1.73454	469.949	48.066
12.5	-4.4416	58.7823	91.1594	2.08611	469.875	48.0637
12.5167	-4.43886	58.7765	91.1205	1.43593	470.011	48.0679
12.5333	-4.43794	58.6297	90.9367	1.60927	469.958	48.0711
12.55	-4.43718	58.7164	91.1298	2.25487	469.86	48.0697
12.5667	-4.43947	58.7421	91.0751	2.51061	469.963	48.0692
12.5833	-4.43291	58.6855	91.0465	2.09267	469.998	48.0671
12.6	-4.43306	58.7153	91.04	2.13631	469.886	48.0668
12.6167	-4.43001	58.7852	91.1503	2.43126	469.951	48.0682
12.6333	-4.4239	58.7823	91.1936	2.61543	469.998	48.0695
12.65	-4.42223	58.7386	91.1272	2.19109	469.907	48.0708
12.6667	-4.42665	58.8306	91.2814	1.84364	469.963	48.0711
12.6833	-4.42284	58.8329	91.1471	2.36931	469.955	48.0717
12.7	-4.42375	58.7481	91.0551	2.4485	469.925	48.0714
12.7167	-4.42146	58.8325	91.0944	2.73644	470.006	48.0746
12.7333	-4.41917	58.8899	91.3264	2.3925	469.967	48.0717
12.75	-4.41628	58.7525	91.11	2.25182	469.841	48.0785
12.7667	-4.4149	58.7193	91.0754	2.3275	469.988	48.0807
12.7833	-4.41658	58.6782	91.0032	3.21739	469.971	48.0799
12.8	-4.41948	58.9028	91.3424	2.46529	469.82	48.0793
12.8167	-4.41811	58.7934	91.1846	2.9171	469.925	48.0798
12.8333	-4.41978	58.7783	91.2902	3.28423	469.957	48.0831
12.85	-4.42146	58.6472	90.9594	2.50999	469.83	48.083
12.8667	-4.42055	58.6739	91.087	2.93434	469.885	48.0822
12.8833	-4.42268	58.7731	91.139	2.36565	469.865	48.082
12.9	-4.42558	58.7989	91.1152	2.4897	469.835	48.0837
12.9167	-4.43016	58.8061	91.1356	3.22395	469.953	48.0843
12.9333	-4.43443	58.7699	91.0783	3.17451	469.922	48.0898
12.95	-4.43611	58.7351	91.1367	3.22105	469.763	48.0872
12.9667	-4.43977	58.8778	91.3845	3.08754	469.92	48.0897
12.9833	-4.43932	58.6968	91.077	3.23296	469.951	48.0901
13	-4.4381	58.7559	91.0775	3.24486	469.751	48.0923
13.0167	-4.43901	58.6915	90.9853	2.28279	469.914	48.0906
13.0333	-4.43718	58.7052	91.0746	2.52251	469.954	48.0927
13.05	-4.44038	58.7864	91.101	2.98622	469.802	48.0903
13.0667	-4.43993	58.764	91.124	2.97432	469.911	48.0903
13.0833	-4.44405	58.7803	91.1118	3.37654	469.94	48.093
13.1	-4.44298	58.8236	91.4607	2.98256	469.806	48.094
13.1167	-4.44191	58.8468	91.2518	2.51122	469.894	48.0947
13.1333	-4.44572	58.648	90.8859	3.339	469.88	48.0944
13.15	-4.4471	58.637	90.9432	3.22884	469.791	48.0987
13.1667	-4.44023	58.7212	91.0349	3.40767	469.928	48.0956
13.1833	-4.44695	58.7562	91.0818	3.77663	469.901	48.0918
13.2	-4.45	58.7954	91.2492	3.69972	469.772	48.0923
13.2167	-4.44771	58.7908	91.0597	3.18413	469.952	48.0933
13.2333	-4.44725	59.141	91.3984	3.49525	469.962	48.0956
13.25	-4.45244	58.7345	91.1622	3.30086	469.756	48.0972
13.2667	-4.46037	58.7034	91.0659	3.76823	469.905	48.097
13.2833	-4.46114	58.7951	91.2843	3.09471	470.001	48.0958
13.3	-4.46632	58.7612	91.1796	3.36342	469.798	48.0984
13.3167	-4.46358	58.7136	91.0632	3.32893	469.93	48.0976
13.3333	-4.46449	58.6504	91.022	3.3123	469.903	48.0985
13.35	-4.46617	58.7878	91.1662	4.05724	469.765	48.0996
13.3667	-4.47029	58.6848	91.0098	3.1942	469.921	48.103
13.3833	-4.46877	58.8613	91.3512	3.42903	469.889	48.1045
13.4	-4.46556	59.0984	91.4469	3.95592	469.755	48.1049
13.4167	-4.46739	58.7905	91.2298	4.23378	469.945	48.1034
13.4333	-4.4709	58.7667	91.1201	3.84865	469.928	48.1001
13.45	-4.46861	58.7223	91.0944	4.30702	469.713	48.103
13.4667	-4.46724	58.8017	91.2872	3.13042	469.865	48.1046
13.4833	-4.46892	58.8358	91.3125	3.89992	469.907	48.1059
13.5	-4.47014	58.7168	91.0626	3.69545	469.762	48.1045
13.5167	-4.47029	58.7054	91.0613	3.87733	469.815	48.1004
13.5333	-4.46968	58.9085	91.3519	3.68172	469.844	48.1002
13.55	-4.46831	58.8081	91.1762	4.50966	469.756	48.1008
13.5667	-4.47105	58.7574	91.3197	3.74489	469.853	48.1013
13.5833	-4.47517	58.7046	91.0738	3.57872	469.871	48.101
13.6	-4.47655	58.8754	91.2443	3.74611	469.778	48.103
13.6167	-4.47624	58.6968	91.0734	3.98094	469.959	48.1008
13.6333	-4.47716	58.8209	91.1681	3.77296	469.98	48.1046
13.65	-4.47716	58.6581	91.0281	4.53774	469.845	48.1042
13.6667	-4.47639	58.7336	91.1373	4.19136	469.945	48.1033
13.6833	-4.48006	58.668	91.1601	4.21471	469.96	48.1033
13.7	-4.47639	58.901	91.1735	3.57567	469.811	48.1033
13.7167	-4.47884	58.6631	90.9348	4.16573	469.927	48.106
13.7333	-4.48113	58.7586	91.1509	4.25758	469.991	48.1107
13.75	-4.47609	58.6379	90.9933	4.16344	469.919	48.1097
13.7667	-4.47578	58.6732	91.099	3.65852	469.949	48.1101
13.7833	-4.47639	58.6762	91.031	4.13246	469.935	48.1098
13.8	-4.47655	58.6192	90.9475	4.25697	469.873	48.1075
13.8167	-4.47838	58.6695	91.0709	4.03755	469.946	48.1101
13.8333	-4.47334	58.7652	91.1262	3.76396	469.875	48.1123
13.85	-4.47395	58.7925	91.2711	3.85292	469.813	48.1127
13.8667	-4.47136	58.7542	91.0958	3.94585	469.909	48.112
13.8833	-4.46968	58.7115	91.1315	4.54247	469.885	48.1146
13.9	-4.46419	58.672	90.9757	4.08348	469.798	48.1133
13.9167	-4.46358	58.6852	91.083	3.80577	469.796	48.1181
13.9333	-4.45717	58.6341	90.9512	3.96736	469.876	48.1231
13.95	-4.44984	58.8644	91.3329	4.21761	469.806	48.1217
13.9667	-4.44832	58.737	91.1153	4.01375	469.81	48.122
13.9833	-4.44572	58.8152	91.2498	3.77541	469.794	48.1217
14	-4.44069	58.7486	91.1237	4.64378	469.792	48.1226
14.0167	-4.43794	58.7046	91.1492	4.57527	469.798	48.1222
14.0333	-4.43703	58.6414	91.0915	4.32426	469.807	48.1202
14.05	-4.4352	58.6511	90.9747	3.95058	469.807	48.1226
14.0667	-4.43062	58.8076	91.1626	4.04717	469.861	48.1229
14.0833	-4.42741	58.8485	91.3865	4.40483	469.87	48.1234
14.1	-4.42406	58.6414	91.003	3.68355	469.821	48.1254
14.1167	-4.41948	58.6085	91.0311	3.9756	469.869	48.1286
14.1333	-4.41643	58.7272	91.0857	3.89809	469.933	48.1263
14.15	-4.41292	58.7145	91.0798	3.77602	469.889	48.1294
14.1667	-4.40727	58.7106	91.1773	4.03221	469.847	48.1309
14.1833	-4.40315	58.7739	91.2003	3.92921	469.889	48.1275
14.2	-4.40132	58.6811	91.1691	4.27483	469.904	48.1307
14.2167	-4.4001	58.6347	90.9049	4.74327	469.853	48.1316
14.2333	-4.40163	58.755	91.1445	4.36668	469.854	48.1319
14.25	-4.39232	58.7206	91.133	4.46266	469.895	48.1351
14.2667	-4.38698	58.7385	91.1837	3.96431	469.906	48.135
14.2833	-4.38301	58.7145	91.0862	4.02458	469.891	48.14
14.3	-4.38026	58.7891	91.072	4.1526	469.882	48.135
14.3167	-4.37477	58.6828	90.9896	4.71947	469.9	48.1384
14.3333	-4.37294	58.7469	91.1265	4.58061	469.926	48.1393
14.35	-4.36989	58.6428	90.966	4.73976	469.869	48.1384
14.3667	-4.3647	58.7986	91.2409	5.08003	469.866	48.1443
14.3833	-4.36333	58.7608	91.1839	3.93684	469.911	48.1413
14.4	-4.36104	58.7771	91.0799	4.37202	469.954	48.1399
14.4167	-4.35661	58.6375	90.9489	3.91548	469.876	48.1414
14.4333	-4.35493	58.7211	91.1442	4.37737	469.915	48.1399
14.45	-4.35234	58.8027	91.2432	4.26415	469.927	48.1413
14.4667	-4.35005	58.6355	91.0488	4.62288	469.901	48.1409
14.4833	-4.34837	58.6973	90.9943	4.51744	469.855	48.1382
14.5	-4.34288	58.6672	91.0363	4.69444	469.847	48.1437
14.5167	-4.33937	58.7881	91.1025	4.26888	469.887	48.1425
14.5333	-4.33785	58.7376	91.1517	4.63966	469.882	48.1448
14.55	-4.33357	58.7824	91.2519	5.00496	469.853	48.1501
14.5667	-4.32991	58.653	91.0586	4.96864	469.877	48.1474
14.5833	-4.32732	58.6982	91.1538	4.4352	469.938	48.1472
14.6	-4.32137	58.6321	90.9635	4.92989	469.915	48.1481
14.6167	-4.31603	58.8517	91.3783	4.16756	469.953	48.1515
14.6333	-4.31404	58.7455	91.1575	4.53712	470.005	48.1565
14.65	-4.31389	58.652	91.002	4.45427	470.039	48.1567
14.6667	-4.31084	58.8615	91.2446	4.48708	469.987	48.1579
14.6833	-4.31023	58.7429	91.1189	4.72191	469.976	48.1559
14.7	-4.30428	58.7391	91.0876	4.97047	469.989	48.1551
14.7167	-4.30183	58.895	91.3432	4.62593	469.993	48.1593
14.7333	-4.29619	58.7565	91.1079	4.97459	469.975	48.1603
14.75	-4.28993	58.7513	91.2856	4.53835	469.955	48.1597
14.7667	-4.28902	58.6315	90.973	4.49425	469.947	48.1615
14.7833	-4.28703	58.6805	91.0029	4.97765	469.936	48.1625
14.8	-4.28749	58.6968	91.0304	4.31603	469.924	48.1576
14.8167	-4.28123	58.8088	91.2269	5.05394	469.939	48.1594
14.8333	-4.27376	58.688	91.101	5.1284	469.984	48.1608
14.85	-4.27177	58.7019	90.9927	5.13969	470.017	48.16
14.8667	-4.26689	58.5821	90.9373	5.71785	469.939	48.1635
14.8833	-4.26704	58.6271	90.982	5.30602	469.958	48.1644
14.9	-4.26628	58.8096	91.3145	5.47112	470.005	48.1648
14.9167	-4.26552	58.87	91.4364	5.77629	470.024	48.1702
14.9333	-4.26216	58.7179	91.2759	6.00456	470.006	48.1699
14.95	-4.26262	58.7989	91.1543	4.70818	470.029	48.1715
14.9667	-4.26292	58.6004	90.9022	5.29884	470.054	48.1722
14.9833	-4.26323	58.827	91.2573	5.06401	470.034	48.171
15	-4.25743	58.7621	91.2383	5.20592	469.972	48.1684
15.0167	-4.25362	58.7717	91.2849	5.12245	469.927	48.1753
15.0333	-4.2498	58.6941	91.1282	5.03059	470.05	48.171
15.05	-4.25118	58.8117	91.2403	5.35255	470.022	48.1747
15.0667	-4.25224	58.698	90.9394	5.0396	469.989	48.1754
15.0833	-4.2466	58.7516	91.1735	5.0396	469.989	48.173
15.1	-4.24431	58.6901	91.1155	4.56993	470.04	48.177
15.1167	-4.24477	58.7626	91.3049	5.35912	469.995	48.1785
15.1333	-4.24248	58.7881	91.3618	5.01518	469.992	48.1788
15.15	-4.2379	58.6614	90.9911	4.30107	469.985	48.1794
15.1667	-4.23531	58.6646	91.0709	5.06813	470.017	48.1817
15.1833	-4.23378	58.7391	91.1997	4.6682	470.003	48.1815
15.2	-4.23286	58.7702	91.123	4.88045	469.984	48.1843
15.2167	-4.22844	58.6146	90.9724	5.67314	469.961	48.182
15.2333	-4.2263	58.6944	91.0999	5.4467	470.046	48.1834
15.25	-4.22218	58.8517	91.2286	5.55809	469.99	48.1854
15.2667	-4.2202	58.8558	91.2829	5.10338	469.953	48.1884
15.2833	-4.21806	58.623	91.0331	5.21126	470.061	48.189
15.3	-4.21394	58.7034	90.9998	4.86015	470.085	48.1879
15.3167	-4.20891	58.6152	90.9287	5.21065	470.029	48.1854
15.3333	-4.20738	58.6427	90.9576	4.88045	470.053	48.1878
15.35	-4.2057	58.6387	91.0058	5.03899	470.093	48.1863
15.3667	-4.20372	58.6817	91.2026	5.43831	470.059	48.1916
15.3833	-4.1993	58.7598	91.0906	5.57365	470.069	48.193
15.4	-4.19914	58.8284	91.4338	4.99306	470.042	48.1976
15.4167	-4.18968	58.6825	91.005	4.87083	470.03	48.1985
15.4333	-4.18694	58.6845	91.0532	5.56053	470.07	48.2012
15.45	-4.17854	58.7133	91.1495	5.40321	470.044	48.1982
15.4667	-4.17046	58.668	90.998	5.35423	470	48.2009
15.4833	-4.16634	58.6366	90.9083	5.39665	470.093	48.2027
15.5	-4.16817	58.7136	91.1869	5.6797	470.063	48.2006
15.5167	-4.16313	58.7156	91.1948	5.39299	470.034	48.2032
15.5333	-4.16252	58.8111	91.4544	4.42268	470.025	48.2047
15.55	-4.16008	58.8966	91.2844	5.81978	470.066	48.2034
15.5667	-4.16023	58.7692	91.0932	5.77568	470.024	48.2044
15.5833	-4.15794	58.6536	90.9605	5.92476	470.065	48.2056
15.6	-4.15367	58.7461	91.0906	5.36202	470.036	48.205
15.6167	-4.15306	58.7324	91.1027	5.47768	470.058	48.2046
15.6333	-4.14619	58.6118	91.0722	5.7769	470.11	48.2046
15.65	-4.13933	58.6681	91.1698	6.23528	470.056	48.2052
15.6667	-4.13567	58.607	90.9736	5.53368	470.008	48.2092
15.6833	-4.13551	58.5851	90.9881	5.34355	470.057	48.2076
15.7	-4.13017	58.7301	91.2624	6.36757	470.019	48.2093
15.7167	-4.12788	58.8088	91.2101	6.00212	469.988	48.2128
15.7333	-4.12178	58.6237	91.0004	5.95207	470.06	48.2154
15.75	-4.12346	58.6318	90.8944	5.18623	470.11	48.2185
15.7667	-4.11873	58.7521	91.1941	6.02364	470.036	48.2165
15.7833	-4.11507	58.6065	90.9882	5.30846	470.042	48.2211
15.8	-4.11324	58.6611	91.0616	5.79475	470.09	48.2208
15.8167	-4.10851	58.7322	91.1057	5.45204	470.08	48.2204
15.8333	-4.10393	58.6745	91.088	5.34233	470.11	48.2214
15.85	-4.10316	58.8158	91.3233	6.05522	470.088	48.2244
15.8667	-4.10332	58.5941	90.9803	5.90736	470.113	48.2238
15.8833	-4.09935	58.6782	91.0587	5.53139	470.187	48.2264
15.9	-4.09523	58.6396	91.0661	5.4615	470.165	48.2285
15.9167	-4.08928	58.5934	90.96	5.49965	470.105	48.229
15.9333	-4.07753	58.7392	91.0705	5.46211	470.245	48.2308
15.95	-4.07722	58.7472	91.3506	5.45387	470.271	48.2336
15.9667	-4.07524	58.6565	91.0864	5.54863	470.162	48.2311
15.9833	-4.07143	58.6799	91.0798	4.96681	470.155	48.2316
16	-4.06899	58.6524	91.0104	7.14363	470.122	48.2328
16.0167	-4.05937	58.7751	91.2086	6.38847	470.079	48.2346
16.0333	-4.05815	58.7214	91.2058	5.46043	470.135	48.2386
16.05	-4.05785	58.6585	91.0265	5.61058	470.083	48.2362
16.0667	-4.05418	58.7135	91.1813	5.79414	470.04	48.2333
16.0833	-4.05281	58.7708	91.1402	6.1274	470.106	48.2377
16.1	-4.05083	58.6517	90.9769	6.50887	470.071	48.2354
16.1167	-4.04808	58.6091	90.9344	4.52583	469.958	48.2363
16.1333	-4.04839	58.693	91.1565	7.09175	470.065	48.2417
16.15	-4.04671	58.6176	90.8715	5.51872	470.068	48.2439
16.1667	-4.03923	58.7368	91.1332	6.4785	469.97	48.2441
16.1833	-4.03374	58.7037	91.1776	7.64076	470.066	48.2444
16.2	-4.03206	58.7092	91.0842	4.0197	470.138	48.2444
16.2167	-4.03145	58.6941	91.1533	5.52528	470.013	48.2455
16.2333	-4.03099	58.6588	91.0268	4.32854	470.168	48.2531
16.25	-4.02382	58.6097	91.0023	5.18028	470.141	48.2523
16.2667	-4.02046	58.7756	91.4204	5.90385	470.043	48.249
16.2833	-4.01634	58.625	91.1121	5.47768	470.155	48.2523
16.3	-4.01176	58.7013	91.119	5.37575	470.184	48.2499
16.3167	-4.00749	58.6791	91.1341	4.7242	470.138	48.2496
16.3333	-4.00398	58.7186	91.1086	4.21288	470.262	48.2534
16.35	-4.00063	58.6468	91.1199	5.36202	470.253	48.2536
16.3667	-3.99605	58.7458	91.2289	5.14442	470.12	48.2594
16.3833	-3.99788	58.8192	91.4011	5.62904	470.207	48.2603
16.4	-3.99284	58.6128	91.1108	5.79063	470.252	48.2627
16.4167	-3.99269	58.8039	91.2374	4.92638	470.13	48.2639
16.4333	-3.99284	58.688	91.0236	5.20943	470.211	48.2648
16.45	-3.98552	58.867	91.2301	4.8745	470.214	48.2647
16.4667	-3.97987	58.7006	91.0836	5.96046	470.121	48.2668
16.4833	-3.97728	58.6211	91.0041	4.2379	470.194	48.2684
16.5	-3.97438	58.6131	90.9718	5.66246	470.272	48.2699
16.5167	-3.96935	58.6413	91.0806	5.19508	470.129	48.2706
16.5333	-3.96782	58.6651	91.0156	4.43764	470.24	48.2691
16.55	-3.96294	58.6799	91.1523	4.8893	470.234	48.2682
16.5667	-3.9608	58.6929	91.2396	4.40773	470.068	48.2697
16.5833	-3.95546	58.763	91.1962	3.51433	470.224	48.2664
16.6	-3.94814	58.6419	91.0671	5.19691	470.208	48.2732
16.6167	-3.94539	58.657	91.0453	5.4818	470.036	48.2711
16.6333	-3.94325	58.6924	91.0423	4.04305	470.184	48.2734
16.65	-3.94386	58.6991	91.1547	4.62715	470.222	48.2732
16.6667	-3.93776	58.621	91.0844	3.76823	470.057	48.2764
16.6833	-3.93227	58.7426	91.2826	5.23216	470.193	48.2768
16.7	-3.92509	58.5709	90.9628	3.17696	470.221	48.2752
16.7167	-3.92509	58.6805	91.07	4.62837	470.128	48.2824
16.7333	-3.91991	58.6565	91.1218	5.73692	470.283	48.2822
16.75	-3.91762	58.6684	91.076	4.01146	470.266	48.2789
16.7667	-3.9106	58.8708	91.298	4.61281	470.123	48.2787
16.7833	-3.9109	58.831	91.4097	4.18602	470.295	48.2801
16.8	-3.90572	58.6787	91.0725	3.32649	470.295	48.2774
16.8167	-3.90266	58.6144	91.0358	4.07341	470.166	48.2824
16.8333	-3.90038	58.7083	91.0493	5.55458	470.36	48.2858
16.85	-3.89748	58.8041	91.4347	4.22173	470.382	48.2868
16.8667	-3.89915	58.9101	91.2336	3.80272	470.242	48.2896
16.8833	-3.89519	58.709	91.2095	3.97026	470.353	48.2911
16.9	-3.8903	58.6572	91.1112	4.30229	470.378	48.2908
16.9167	-3.8871	58.6643	91.0558	3.46184	470.253	48.2894
16.9333	-3.88649	58.6674	91.0548	4.58778	470.348	48.287
16.95	-3.88176	58.6393	91.0717	4.5681	470.333	48.2882
16.9667	-3.88084	58.612	91.0383	5.51231	470.231	48.2926
16.9833	-3.87337	58.7205	91.2946	4.20754	470.383	48.2928
17	-3.87108	58.7899	91.2635	3.91365	470.354	48.2925
17.0167	-3.86986	58.6752	91.0784	5.5265	470.23	48.2957
17.0333	-3.87291	58.7293	91.2122	3.93684	470.384	48.297
17.05	-3.86864	58.8154	91.1807	5.20058	470.442	48.2967
17.0667	-3.86848	58.6591	91.1065	2.93739	470.34	48.2977
17.0833	-3.85902	58.635	91.0044	3.26637	470.416	48.3016
17.1	-3.85811	58.7678	91.1242	3.96965	470.485	48.3057
17.1167	-3.85872	58.9216	91.1952	4.55803	470.409	48.3042
17.1333	-3.85597	58.6936	91.1106	4.31831	470.443	48.3073
17.15	-3.85536	58.6344	91.0934	4.03221	470.401	48.3047
17.1667	-3.84941	59.185	91.6024	3.4594	470.32	48.3054
17.1833	-3.84422	58.7519	91.2132	4.59618	470.407	48.307
17.2	-3.83842	58.6858	90.9991	3.85109	470.381	48.3077
17.2167	-3.83492	58.6839	91.1193	4.01741	470.242	48.3093
17.2333	-3.83446	58.5989	90.9876	3.29918	470.406	48.3088
17.25	-3.82988	58.7394	91.1483	4.08348	470.434	48.3105
17.2667	-3.834	58.6283	91.0198	2.33833	470.242	48.3126
17.2833	-3.83415	58.6933	91.1517	2.34184	470.348	48.3126
17.3	-3.8311	58.7293	91.0322	3.94173	470.459	48.3125
17.3167	-3.82622	58.5986	91.1059	4.394	470.372	48.3105
17.3333	-3.82515	58.6149	91.0326	4.29573	470.421	48.3117
17.35	-3.82484	58.7415	91.3174	3.49876	470.423	48.3122
17.3667	-3.81767	58.727	91.1161	3.86543	470.399	48.3176
17.3833	-3.81477	58.7507	91.3665	4.30702	470.449	48.3175
17.4	-3.81569	58.625	90.9866	3.71162	470.425	48.3183
17.4167	-3.81096	58.6366	91.1407	5.01274	470.33	48.3189
17.4333	-3.80302	58.6756	91.0629	3.24425	470.5	48.3158
17.45	-3.80363	58.7672	91.2333	3.17162	470.485	48.3186
17.4667	-3.80089	58.7476	91.3297	3.6013	470.44	48.3236
17.4833	-3.7957	58.7202	91.1649	3.73604	470.506	48.3225
17.5	-3.79051	58.7177	91.0252	3.07915	470.53	48.3195
17.5167	-3.78868	58.6396	90.976	3.73299	470.422	48.3172
17.5333	-3.7841	58.6199	90.935	3.73421	470.436	48.3212
17.55	-3.77892	58.6932	91.0499	3.24135	470.494	48.3263
17.5667	-3.77678	58.6623	91.2101	2.83424	470.468	48.3256
17.5833	-3.77464	58.6742	91.0603	3.5215	470.479	48.3248
17.6	-3.77296	58.7693	91.2385	3.05779	470.442	48.326
17.6167	-3.76823	58.5598	90.8753	3.42369	470.467	48.3297
17.6333	-3.76595	58.6314	90.9602	3.89397	470.519	48.3277
17.65	-3.76289	58.5844	90.9705	2.2805	470.528	48.3331
17.6667	-3.75694	58.6607	91.061	3.3242	470.42	48.334
17.6833	-3.75298	58.7383	91.2951	3.18474	470.454	48.3326
17.7	-3.75374	58.6082	91.0123	3.16444	470.449	48.3334
17.7167	-3.74809	58.6594	91.0883	4.01146	470.423	48.3341
17.7333	-3.74413	58.5879	91.0345	2.81929	470.422	48.3347
17.75	-3.74245	58.8177	91.2791	3.44337	470.42	48.3411
17.7667	-3.73894	58.7618	91.256	3.92967	470.396	48.3405
17.7833	-3.73573	58.7441	91.2945	2.84248	470.407	48.3416
17.8	-3.73344	58.6459	91.1239	3.32237	470.351	48.3419
17.8167	-3.72917	58.6849	91.0731	2.4778	470.487	48.3431
17.8333	-3.7249	58.7183	91.2835	1.94496	470.523	48.3418
17.85	-3.72231	58.7019	91.0412	2.89436	470.303	48.3431
17.8667	-3.72047	58.7324	91.0838	2.68333	470.439	48.3457
17.8833	-3.7191	58.6398	90.9594	3.35579	470.501	48.3479
17.9	-3.71758	58.7077	91.1878	3.27232	470.402	48.3474
17.9167	-3.71285	58.6349	91.079	2.40501	470.496	48.348
17.9333	-3.70781	58.583	90.9791	3.55309	470.502	48.3517
17.95	-3.70064	58.6825	91.128	3.13103	470.48	48.3541
17.9667	-3.7011	58.7087	91.1269	3.59535	470.487	48.3541
17.9833	-3.69728	58.6559	91.0224	2.79961	470.48	48.3604
18	-3.69408	58.7112	91.1074	2.62795	470.479	48.3578
18.0167	-3.68767	58.6402	91.0429	2.69478	470.542	48.3607
18.0333	-3.68797	58.6483	91.1504	2.96776	470.535	48.3607
18.05	-3.68507	58.6938	91.1564	2.80205	470.451	48.3633
18.0667	-3.6779	58.6478	91.0319	2.5898	470.506	48.3619
18.0833	-3.67119	58.903	91.4683	2.41158	470.548	48.3662
18.1	-3.66585	58.6247	91.0033	3.33962	470.498	48.3682
18.1167	-3.66478	58.8398	91.2992	2.83363	470.525	48.3678
18.1333	-3.66264	58.6736	91.0909	3.31047	470.474	48.3688
18.15	-3.6573	58.7644	91.1388	2.27867	470.569	48.374
18.1667	-3.65318	58.6924	91.132	3.20381	470.54	48.3706
18.1833	-3.64861	58.6797	91.11	3.00713	470.428	48.3717
18.2	-3.64494	58.6962	91.0328	3.14537	470.58	48.3736
18.2167	-3.64204	58.6832	91.1157	1.85249	470.52	48.3764
18.2333	-3.63869	58.6185	91.0487	2.60536	470.41	48.3794
18.25	-3.63686	58.8633	91.4634	3.24852	470.509	48.3822
18.2667	-3.63228	58.7197	91.1524	2.54753	470.52	48.3834
18.2833	-3.62831	58.7275	91.1651	2.68166	470.473	48.3836
18.3	-3.62923	58.7071	91.3226	2.93083	470.486	48.3878
18.3167	-3.61946	58.9504	91.6584	2.80022	470.446	48.3906
18.3333	-3.61656	58.6045	91.0073	2.41936	470.451	48.3894
18.35	-3.61534	58.7182	91.227	2.34779	470.463	48.3874
18.3667	-3.61244	58.6105	90.996	2.83775	470.353	48.3886
18.3833	-3.6039	58.6514	91.0627	3.04222	470.487	48.3918
18.4	-3.59871	58.8169	91.2702	2.48787	470.571	48.3939
18.4167	-3.59581	58.5819	90.9502	2.67738	470.465	48.395
18.4333	-3.5923	58.7325	91.2205	2.99034	470.509	48.3987
18.45	-3.59703	58.7638	91.242	2.62856	470.538	48.4022
18.4667	-3.59215	58.6987	91.1292	3.50243	470.488	48.4017
18.4833	-3.58818	58.6887	91.0902	3.79982	470.522	48.4023
18.5	-3.58269	58.6346	91.0436	2.91771	470.522	48.4048
18.5167	-3.57445	58.8125	91.265	3.42308	470.482	48.4068
18.5333	-3.57079	58.6001	90.937	2.43492	470.576	48.4089
18.55	-3.56789	58.6424	91.0905	3.73848	470.463	48.4058
18.5667	-3.55843	58.8036	91.3606	2.36809	470.516	48.4078
18.5833	-3.55324	58.7379	91.1652	3.85231	470.556	48.4097
18.6	-3.5479	58.7685	91.2904	2.22145	470.432	48.4109
18.6167	-3.54347	58.7083	91.1549	2.63756	470.54	48.4116
18.6333	-3.53966	58.6219	91.0583	2.37404	470.556	48.4142
18.65	-3.53905	58.6054	90.9809	2.61955	470.497	48.4127
18.6667	-3.53752	58.6756	90.9988	2.58858	470.533	48.4159
18.6833	-3.53035	58.5651	90.8987	3.43925	470.499	48.4161
18.7	-3.52806	58.7045	91.1417	3.33488	470.461	48.4185
18.7167	-3.52333	58.8645	91.186	3.04039	470.534	48.42
18.7333	-3.51677	58.6878	91.177	2.84203	470.449	48.419
18.75	-3.5154	58.7064	91.0989	2.14577	470.51	48.4219
18.7667	-3.51433	58.8627	91.3113	2.86873	470.495	48.4214
18.7833	-3.5099	59.1454	91.2043	3.01369	470.4	48.4235
18.8	-3.50288	58.7922	91.3413	3.41301	470.503	48.4277
18.8167	-3.5006	58.6866	91.1564	3.20198	470.501	48.4248
18.8333	-3.49205	58.6535	91.0783	3.56194	470.425	48.4235
18.85	-3.48793	58.6454	91.0085	3.3271	470.518	48.4303
18.8667	-3.48473	58.7962	91.3525	3.06374	470.488	48.4356
18.8833	-3.47649	58.6895	91.1175	3.12035	470.453	48.4361
18.9	-3.4713	58.7217	91.1657	3.60542	470.444	48.4373
18.9167	-3.46809	58.7078	91.1172	2.9641	470.352	48.4388
18.9333	-3.46306	58.7025	91.1623	3.16322	470.477	48.4382
18.95	-3.4565	58.7591	91.1953	3.06435	470.447	48.4385
18.9667	-3.45314	58.6976	91.2106	2.58568	470.409	48.4385
18.9833	-3.45528	58.9756	91.3905	2.76573	470.58	48.4353
19	-3.45284	58.7502	91.2341	3.2151	470.519	48.4374
19.0167	-3.44963	58.7092	91.2338	3.60436	470.491	48.4393
19.0333	-3.44475	58.796	91.1483	3.57689	470.512	48.4399
19.05	-3.44215	58.713	91.0951	3.11607	470.581	48.444
19.0667	-3.43803	58.7576	91.331	3.25508	470.57	48.4437
19.0833	-3.43605	58.5993	91.0148	2.51289	470.614	48.4467
19.1	-3.43025	58.6988	91.114	3.34267	470.498	48.4478
19.1167	-3.42827	58.6662	91.0632	3.06908	470.657	48.4495
19.1333	-3.42354	58.7602	91.2054	3.61137	470.645	48.4504
19.15	-3.41972	58.7621	91.142	2.69417	470.581	48.4521
19.1667	-3.41759	58.5973	90.9759	3.31047	470.654	48.4524
19.1833	-3.41637	58.6179	91.1308	2.88658	470.686	48.451
19.2	-3.41377	58.7013	91.1832	3.13347	470.622	48.4492
19.2167	-3.40904	58.7499	91.1631	2.86339	470.573	48.4515
19.2333	-3.40553	58.6466	91.0366	3.35869	470.461	48.4536
19.25	-3.39958	58.7779	91.1192	3.6866	470.593	48.4542
19.2667	-3.3976	58.751	91.2032	4.00597	470.597	48.4538
19.2833	-3.40019	58.727	91.1262	3.34557	470.489	48.4539
19.3	-3.39684	58.7463	91.3145	3.65669	470.572	48.4551
19.3167	-3.39211	58.6623	91.0557	3.4684	470.565	48.4553
19.3333	-3.38997	58.7418	91.2974	3.46001	470.521	48.4621
19.35	-3.38524	58.7115	91.1124	3.40584	470.527	48.4632
19.3667	-3.38661	58.7621	91.153	2.91115	470.564	48.4679
19.3833	-3.38448	58.7556	91.1123	3.13103	470.554	48.4652
19.4	-3.38295	58.6074	90.98	1.08177	470.512	48.4641
19.4167	-3.38081	58.6884	91.0021	3.05885	470.361	48.4652
19.4333	-3.38051	58.7145	91.0702	2.8521	470.516	48.4649
19.45	-3.37914	58.5833	90.9429	3.3033	470.494	48.4661
19.4667	-3.37486	58.7312	91.2159	2.93678	470.414	48.4672
19.4833	-3.3741	58.7379	91.2333	2.88612	470.531	48.4631
19.5	-3.37364	58.6486	91.0532	3.38249	470.566	48.4657
19.5167	-3.37578	58.7357	91.2867	3.11501	470.525	48.471
19.5333	-3.37151	58.6314	91.0218	3.25325	470.535	48.4676
19.55	-3.36159	58.7098	91.0633	4.10683	470.41	48.4673
19.5667	-3.35732	58.5807	90.9583	3.65135	470.594	48.4676
19.5833	-3.3567	58.7969	91.3035	2.78175	470.617	48.469
19.6	-3.35289	58.8276	91.2286	2.92305	470.525	48.4722
19.6167	-3.35167	58.6362	91.0699	3.24364	470.596	48.473
19.6333	-3.3503	58.6922	91.0478	4.10088	470.608	48.4707
19.65	-3.35136	58.7338	91.0499	3.30513	470.563	48.4725
19.6667	-3.35167	58.6782	91.0728	3.36464	470.584	48.4736
19.6833	-3.34694	58.681	91.0767	2.77275	470.591	48.4769
19.7	-3.34251	58.7173	91.1384	3.89641	470.587	48.4748
19.7167	-3.34068	58.6672	91.0331	3.22044	470.561	48.4759
19.7333	-3.33412	58.6506	90.9893	3.22289	470.388	48.4748
19.75	-3.33366	58.8366	91.2627	3.87306	470.568	48.4809
19.7667	-3.32985	58.6762	91.1028	3.90526	470.649	48.4823
19.7833	-3.32771	58.6472	90.9376	3.85048	470.525	48.4805
19.8	-3.32222	58.6791	90.9991	3.73131	470.577	48.4795
19.8167	-3.31764	58.7142	91.1085	2.88658	470.609	48.4803
19.8333	-3.31673	58.648	90.9855	3.78197	470.569	48.4826
19.85	-3.312	58.7351	91.0403	3.71635	470.512	48.4835
19.8667	-3.312	58.6234	90.9457	3.20671	470.367	48.4859
19.8833	-3.30864	58.7811	91.3627	3.59062	470.554	48.4904
19.9	-3.3065	58.5464	90.9499	3.43025	470.541	48.4907
19.9167	-3.3033	58.7272	91.0581	3.53691	470.441	48.4902
19.9333	-3.30071	58.6848	91.052	3.62938	470.505	48.4853
19.95	-3.29903	58.6799	91.108	3.51189	470.555	48.4879
19.9667	-3.29994	58.7667	91.1448	3.33183	470.53	48.4901
19.9833	-3.29582	58.7005	91.0342	4.08943	470.562	48.4945
20	-3.29445	58.7672	91.1186	3.59718	470.587	48.4969
20.0167	-3.28667	58.785	91.1123	3.19008	470.615	48.4942
20.0333	-3.28072	58.7054	91.0673	3.50899	470.599	48.4933
20.05	-3.2795	58.7632	91.1446	3.90297	470.456	48.4942
20.0667	-3.28148	58.6662	91.0108	3.6657	470.607	48.4954
20.0833	-3.27995	58.5806	90.942	4.24507	470.628	48.4937
20.1	-3.27889	58.801	91.1736	3.47618	470.519	48.4985
20.1167	-3.27477	58.7237	91.1684	3.74672	470.586	48.4998
20.1333	-3.274	58.6517	91.0468	3.19481	470.605	48.5018
20.15	-3.27644	58.6738	91.0912	3.77602	470.671	48.503
20.1667	-3.27126	58.717	91.2138	3.6895	470.633	48.5036
20.1833	-3.26927	58.7086	91.014	3.87306	470.599	48.5038
20.2	-3.26515	58.8158	91.4016	2.92778	470.577	48.5046
20.2167	-3.26363	58.753	91.1095	3.8636	470.684	48.5027
20.2333	-3.25691	58.6436	91.0941	3.24486	470.523	48.505
20.25	-3.25447	58.7492	91.1608	3.98094	470.641	48.5053
20.2667	-3.25111	58.6343	91.0284	4.46434	470.63	48.5059
20.2833	-3.2505	58.7133	91.1657	3.43025	470.659	48.5072
20.3	-3.24928	58.7064	91.013	4.03938	470.673	48.5101
20.3167	-3.24684	58.572	90.9855	4.03404	470.65	48.5108
20.3333	-3.24837	58.8949	91.1776	3.80699	470.647	48.5061
20.35	-3.24394	58.7431	91.1558	4.0609	470.662	48.5087
20.3667	-3.24287	58.7119	91.1869	4.09065	470.592	48.5079
20.3833	-3.23402	58.6684	91.0258	3.92082	470.561	48.5117
20.4	-3.23296	58.8602	91.3105	4.61937	470.614	48.5123
20.4167	-3.23463	58.7821	91.274	4.52644	470.499	48.5157
20.4333	-3.2328	58.697	91.1312	3.98094	470.566	48.5162
20.45	-3.22304	58.7254	91.1279	3.85292	470.537	48.518
20.4667	-3.21754	58.745	91.2568	4.11629	470.563	48.5156
20.4833	-3.21953	58.7071	91.1228	3.97438	470.572	48.5139
20.5	-3.21968	58.8702	91.3039	3.95775	470.573	48.5168
20.5167	-3.21342	58.6582	90.9737	4.2939	470.511	48.5188
20.5333	-3.21144	58.6787	91.0748	4.41017	470.601	48.5204
20.55	-3.209	58.6791	91.0691	3.82545	470.538	48.5253
20.5667	-3.21129	58.7846	91.3975	4.08882	470.59	48.5255
20.5833	-3.21098	58.7128	91.2493	1.27144	470.594	48.5268
20.6	-3.20824	58.8714	91.4462	1.88881	470.536	48.5244
20.6167	-3.20488	58.8013	91.0856	1.4431	470.612	48.5262
20.6333	-3.20656	58.7983	91.2374	1.55388	470.574	48.527
20.65	-3.20351	58.675	91.0059	1.8084	470.552	48.5328
20.6667	-3.19801	58.7063	91.0932	4.91737	470.657	48.5282
20.6833	-3.19695	58.8377	91.1205	4.42329	470.697	48.5282
20.7	-3.19496	58.785	91.1868	3.19176	470.624	48.5279
20.7167	-3.19038	58.7521	91.1343	4.226	470.639	48.527
20.7333	-3.18916	58.7765	91.1489	4.13597	470.657	48.5329
20.75	-3.18596	58.6816	91.0267	4.4442	470.6	48.5311
20.7667	-3.18489	58.6259	90.9208	4.14543	470.586	48.5331
20.7833	-3.18214	58.6512	91.0885	3.71696	470.476	48.5316
20.8	-3.18504	58.8084	91.2063	4.09477	470.642	48.532
20.8167	-3.18169	58.5976	90.9196	4.38393	470.63	48.5326
20.8333	-3.18169	58.6146	90.9052	4.47334	470.513	48.532
20.85	-3.18016	58.6469	90.9432	4.17107	470.62	48.5326
20.8667	-3.17726	58.7846	91.2083	4.50081	470.619	48.5351
20.8833	-3.17543	58.6587	91.0278	4.85069	470.574	48.5308
20.9	-3.17177	58.5876	90.8743	4.57588	470.593	48.5358
20.9167	-3.17162	58.7273	91.13	4.0078	470.579	48.536
20.9333	-3.16887	58.7168	91.1651	3.5041	470.571	48.5389
20.95	-3.16444	58.6684	91.0719	4.57527	470.572	48.5328
20.9667	-3.16399	58.7273	91.1527	4.57588	470.482	48.5333
20.9833	-3.15804	58.787	91.2176	4.28856	470.601	48.538
21	-3.15453	58.7725	91.0717	4.22173	470.607	48.5407
21.0167	-3.15681	58.9196	91.1109	4.03404	470.485	48.5384
21.0333	-3.15514	58.6099	90.9907	4.14314	470.558	48.5416
21.05	-3.15361	58.8563	91.4047	4.6891	470.559	48.5412
21.0667	-3.153	58.663	91.06	3.96614	470.505	48.5392
21.0833	-3.15117	58.7333	91.1713	4.8774	470.576	48.5436
21.1	-3.14827	58.8453	91.3122	4.38927	470.575	48.5439
21.1167	-3.14507	58.7702	91.1211	4.38271	470.565	48.543
21.1333	-3.14186	58.7504	91.0603	4.37981	470.595	48.5456
21.15	-3.13454	58.6637	91.0154	4.01375	470.559	48.5438
21.1667	-3.13271	58.6192	90.9948	3.95058	470.536	48.5445
21.1833	-3.13149	58.7458	91.1015	4.35524	470.581	48.547
21.2	-3.12828	58.7733	91.1652	4.29924	470.451	48.5459
21.2167	-3.12477	58.8012	91.2159	4.47273	470.544	48.547
21.2333	-3.12141	58.7853	91.1697	4.20754	470.626	48.5497
21.25	-3.11562	58.686	91.1343	4.26415	470.519	48.5513
21.2667	-3.11592	58.6321	90.9072	3.95119	470.646	48.5523
21.2833	-3.11668	58.6404	90.9411	4.14726	470.635	48.5526
21.3	-3.11409	58.7324	91.0445	4.50249	470.574	48.5513
21.3167	-3.10783	58.7745	91.096	4.14543	470.64	48.5537
21.3333	-3.10768	58.8192	91.2798	4.25163	470.577	48.5551
21.35	-3.10661	58.7582	91.2119	4.09126	470.468	48.5571
21.3667	-3.10844	58.7559	91.1791	4.58183	470.529	48.5564
21.3833	-3.10341	58.6764	91.0693	4.6093	470.592	48.5572
21.4	-3.09914	58.7878	91.0604	4.41368	470.494	48.5569
21.4167	-3.097	58.7173	91.0644	4.14192	470.491	48.5571
21.4333	-3.09532	58.7482	91.0696	4.1848	470.493	48.5587
21.45	-3.0941	58.6611	91.1405	4.00719	470.547	48.56
21.4667	-3.09151	58.7635	91.1631	4.3821	470.514	48.5603
21.4833	-3.09273	58.7037	91.1771	4.46327	470.384	48.5667
21.5	-3.09502	58.8171	91.2064	4.32426	470.563	48.5667
21.5167	-3.09181	58.8227	91.141	4.46922	470.548	48.5677
21.5333	-3.08968	58.8094	91.2347	4.32915	470.462	48.5676
21.55	-3.08403	58.686	91.0311	3.94112	470.551	48.57
21.5667	-3.08464	58.8526	91.3433	4.66652	470.618	48.5712
21.5833	-3.07961	58.8221	91.2606	4.40712	470.578	48.5688
21.6	-3.07304	58.7496	91.0877	4.66698	470.6	48.569
21.6167	-3.07152	58.8149	91.3987	4.67842	470.592	48.5709
21.6333	-3.06923	58.7203	91.0566	4.10973	470.614	48.5725
21.65	-3.06114	58.7989	91.2792	4.08531	470.655	48.5735
21.6667	-3.06129	58.7504	91.2325	4.4352	470.556	48.5757
21.6833	-3.05763	58.6683	91.0311	4.18251	470.571	48.5745
21.7	-3.05687	58.7707	91.115	4.51988	470.614	48.5741
21.7167	-3.05794	58.728	91.0012	3.92494	470.619	48.5748
21.7333	-3.05275	58.6724	90.9187	4.32076	470.583	48.5775
21.75	-3.04909	58.6817	91.04	5.15999	470.612	48.5778
21.7667	-3.04756	58.6877	91.1338	5.05028	470.541	48.5853
21.7833	-3.04848	58.6759	90.9617	4.54124	470.648	48.579
21.8	-3.04619	58.7161	91.0922	4.97871	470.626	48.5777
21.8167	-3.04161	58.8082	91.1405	4.35478	470.486	48.5804
21.8333	-3.03825	58.7368	91.155	4.53774	470.657	48.5807
21.85	-3.03444	58.6732	90.9966	4.63493	470.642	48.5856
21.8667	-3.03337	58.7548	91.1887	4.5472	470.521	48.583
21.8833	-3.03139	58.6662	90.942	4.32365	470.616	48.5857
21.9	-3.03032	58.6999	91.0401	4.75044	470.657	48.5865
21.9167	-3.03001	58.719	91.0291	4.21288	470.579	48.5862
21.9333	-3.02452	58.655	91.0038	4.73793	470.594	48.5917
21.95	-3.02376	58.6268	91.0323	3.95714	470.597	48.5889
21.9667	-3.02101	58.702	91.0479	4.49898	470.59	48.592
21.9833	-3.01643	58.7023	91.0494	4.75533	470.579	48.5922
22	-3.01109	58.6517	90.9415	4.78981	470.544	48.5941
22.0167	-3.00865	58.7188	91.1317	4.76418	470.543	48.5928
22.0333	-3.00591	58.6103	90.9509	5.29823	470.552	48.5949
22.05	-3.00362	58.682	91.1195	4.87511	470.562	48.5964
22.0667	-2.99934	58.7383	91.0543	5.41634	470.567	48.5918
22.0833	-2.99492	58.6623	91.022	4.90074	470.649	48.5952
22.1	-2.99721	58.6956	91.0557	4.96391	470.57	48.5975
22.1167	-2.99416	58.6362	90.9951	4.98467	470.612	48.5976
22.1333	-2.98943	58.8004	91.2048	4.81194	470.581	48.5976
22.15	-2.98988	58.9227	91.1614	4.66408	470.45	48.5972
22.1667	-2.99248	58.6988	91.1131	4.86977	470.615	48.5999
22.1833	-2.99233	58.6732	90.8717	4.88457	470.617	48.5978
22.2	-2.99141	58.6767	91.0003	4.85176	470.53	48.5986
22.2167	-2.98409	58.7296	91.1105	5.30891	470.64	48.5992
22.2333	-2.97813	58.7351	90.9461	4.90242	470.656	48.5984
22.25	-2.97249	58.7426	91.1358	5.08781	470.551	48.5996
22.2667	-2.96928	58.7908	91.0046	4.91982	470.575	48.6031
22.2833	-2.96928	58.7736	91.2443	4.74983	470.614	48.6022
22.3	-2.96684	58.7893	91.0679	4.93462	470.578	48.6021
22.3167	-2.96272	58.7783	91.128	5.47295	470.635	48.6066
22.3333	-2.96333	58.7945	91.1196	5.13969	470.601	48.6074
22.35	-2.96227	58.6359	90.8936	4.99016	470.642	48.608
22.3667	-2.96013	58.7038	91.1157	5.13496	470.659	48.6097
22.3833	-2.96043	58.7695	91.2907	4.84642	470.638	48.6106
22.4	-2.95525	58.7559	91.1968	4.83269	470.616	48.6099
22.4167	-2.95113	58.8868	91.3166	5.49553	470.634	48.6117
22.4333	-2.94807	58.6517	90.9594	4.99077	470.56	48.6129
22.45	-2.95006	58.662	90.9446	5.19753	470.491	48.6192
22.4667	-2.94579	58.6518	90.9892	5.16838	470.513	48.621
22.4833	-2.94456	58.6314	90.9902	5.58861	470.491	48.6213
22.5	-2.93983	58.7885	91.2328	5.26726	470.454	48.6208
22.5167	-2.93419	58.6576	91.0101	5.24941	470.435	48.6166
22.5333	-2.93297	58.6326	90.9557	4.84413	470.364	48.6187
22.55	-2.93495	58.6414	90.9829	4.9633	470.454	48.6204
22.5667	-2.93022	58.8711	91.2011	5.32509	470.361	48.6196
22.5833	-2.92656	58.6228	90.9039	5.02113	470.131	48.6218
22.6	-2.92274	58.722	91.1039	5.41389	470.286	48.6198
22.6167	-2.91634	58.6807	90.9954	5.42168	470.297	48.6205
22.6333	-2.91374	58.816	91.227	4.85359	470.083	48.6201
22.65	-2.91389	58.7057	91.045	5.1313	470.238	48.624
22.6667	-2.90947	58.7128	91.1031	4.50844	470.198	48.6239
22.6833	-2.90703	58.783	91.2583	5.40077	470.073	48.6243
22.7	-2.90398	58.6121	90.9266	5.02998	470.177	48.628
22.7167	-2.90489	58.7678	91.2927	4.72908	470.128	48.6298
22.7333	-2.89864	58.6677	90.9803	5.45143	470.153	48.6268
22.75	-2.89726	58.7002	90.8668	5.6028	470.167	48.6292
22.7667	-2.89345	58.6073	90.9126	5.44792	470.174	48.6272
22.7833	-2.88612	58.7579	91.1279	5.30724	470.185	48.6265
22.8	-2.88399	58.7777	91.112	5.39543	470.335	48.6301
22.8167	-2.87849	58.6929	90.9521	5.34004	470.25	48.6288
22.8333	-2.87697	58.6715	91.0027	5.26192	470.211	48.6277
22.85	-2.87437	58.7338	91.0906	5.16243	470.247	48.6294
22.8667	-2.87209	58.6974	91.0174	5.33043	470.282	48.6323
22.8833	-2.86552	58.6013	90.9055	5.50987	470.07	48.6338
22.9	-2.86034	58.773	91.0665	4.95796	470.076	48.6359
22.9167	-2.86263	58.7307	91.1013	5.74883	470.023	48.6402
22.9333	-2.85896	58.7592	91.1379	5.55458	470.067	48.6372
22.95	-2.85576	58.6524	90.9918	5.47417	470.026	48.6393
22.9667	-2.85347	58.997	91.1042	5.48012	470.061	48.6407
22.9833	-2.85194	58.6823	90.9234	5.76729	469.994	48.6411
23	-2.84874	58.633	90.9605	6.09993	470.055	48.6436
23.0167	-2.84203	58.7046	91.0459	5.80193	470.039	48.6417
23.0333	-2.83867	58.7785	91.0682	5.22789	470.099	48.6433
23.05	-2.83699	58.728	91.0381	5.47585	470.188	48.644
23.0667	-2.83699	58.6227	90.9414	5.13023	470.133	48.6451
23.0833	-2.8376	58.6933	91.0272	5.95985	470.096	48.6436
23.1	-2.83394	58.7643	91.2574	5.59029	470.156	48.6437
23.1167	-2.83302	58.7414	91.1396	5.80605	470.196	48.6451
23.1333	-2.83333	58.7154	91.0551	5.13313	470.199	48.6466
23.15	-2.82906	58.8427	91.2568	5.34538	470.084	48.6495
23.1667	-2.82265	58.6498	90.9771	5.37453	470.03	48.65
23.1833	-2.81853	58.6845	90.9568	5.50621	470.028	48.6527
23.2	-2.81624	58.7795	91.2063	5.61897	470.023	48.6501
23.2167	-2.81532	58.8029	91.3044	5.27199	469.851	48.6527
23.2333	-2.81227	58.6961	91.0082	5.25719	469.964	48.6527
23.25	-2.80769	58.7559	91.003	5.83656	470.002	48.6546
23.2667	-2.80312	58.7298	90.9759	6.18523	469.745	48.6536
23.2833	-2.79793	58.7568	91.1585	5.52177	469.733	48.6524
23.3	-2.79488	58.7542	91.1968	5.49736	469.705	48.6555
23.3167	-2.79472	58.7331	91.0336	5.98137	469.579	48.6555
23.3333	-2.79335	58.7142	90.9783	5.43892	469.681	48.6523
23.35	-2.79228	58.7331	91.0784	5.47524	469.748	48.6541
23.3667	-2.78969	58.7502	91.0586	6.07613	469.6	48.655
23.3833	-2.78481	58.7602	91.1453	5.32036	469.898	48.6544
23.4	-2.78694	58.6091	90.8921	5.95268	469.997	48.6572
23.4167	-2.78008	58.7998	91.184	4.95018	469.86	48.6565
23.4333	-2.78084	58.7133	90.9899	5.78224	469.925	48.661
23.45	-2.77443	58.9059	91.1515	6.21025	469.839	48.661
23.4667	-2.76848	58.8447	91.2345	5.83046	469.682	48.6633
23.4833	-2.76726	58.729	91.0641	5.45326	469.675	48.6662
23.5	-2.76833	58.6778	91.0497	5.85976	469.598	48.6637
23.5167	-2.76726	58.7336	91.0243	5.26436	469.398	48.6593
23.5333	-2.76665	58.9243	91.3874	5.76851	469.313	48.6601
23.55	-2.76421	58.6849	90.9997	5.98854	469.327	48.6626
23.5667	-2.75749	58.7008	90.9457	5.56297	469.18	48.662
23.5833	-2.75749	58.671	91.0471	5.63438	469.231	48.663
23.6	-2.75642	58.646	90.9089	5.37453	469.23	48.6628
23.6167	-2.75597	58.673	91.0494	5.99556	469.212	48.6625
23.6333	-2.75871	58.7669	91.0241	5.67024	469.329	48.6662
23.65	-2.75551	58.679	90.9898	5.84785	469.364	48.6655
23.6667	-2.75261	58.8532	91.1126	5.85671	469.308	48.6665
23.6833	-2.75154	58.7835	91.1834	5.48897	469.426	48.6654
23.7	-2.75429	58.7258	90.9255	5.87105	469.418	48.6662
23.7167	-2.74757	58.6993	90.9953	5.51827	469.373	48.6626
23.7333	-2.74559	58.7539	91.1184	5.21904	469.38	48.6678
23.75	-2.74696	58.7347	91.0687	5.50865	469.387	48.6637
23.7667	-2.74147	58.8964	91.2296	5.45555	469.44	48.6662
23.7833	-2.73644	58.6192	90.901	6.06361	469.521	48.6671
23.8	-2.73613	58.6341	90.8678	5.95985	469.546	48.6697
23.8167	-2.73399	58.7124	91.0563	4.88457	469.468	48.664
23.8333	-2.72972	58.7692	91.0256	5.81917	469.638	48.6663
23.85	-2.72743	58.7898	91.1952	5.2375	469.625	48.6678
23.8667	-2.72514	58.8522	91.2104	5.7476	469.544	48.6718
23.8833	-2.7256	58.7408	91.1222	6.10954	469.493	48.6739
23.9	-2.72392	58.9228	91.4022	5.80727	469.468	48.6765
23.9167	-2.72163	58.74	91.0638	5.80132	469.302	48.6774
23.9333	-2.72179	58.8094	91.2217	5.82161	469.234	48.6738
23.95	-2.72331	58.8537	91.3036	5.24162	469.22	48.6715
23.9667	-2.72499	59.0246	91.3722	5.72151	469.19	48.6729
23.9833	-2.72575	58.7539	90.9124	6.07369	469.141	48.6733
24	-2.7282	58.6814	90.9655	5.65468	469.082	48.6762
24.0167	-2.72804	58.7116	90.8776	5.83534	468.972	48.6729
24.0333	-2.72514	58.7667	91.2008	6.06651	468.987	48.6752
24.05	-2.72301	58.6965	90.8895	5.65117	468.973	48.6741
24.0667	-2.72408	58.6611	90.9591	5.50621	468.889	48.6756
24.0833	-2.72591	58.793	91.0589	6.01234	468.866	48.6745
24.1	-2.72087	58.841	91.2516	5.89256	468.861	48.6767
24.1167	-2.72133	58.7772	91.2447	5.82634	468.842	48.6765
24.1333	-2.72041	58.771	91.1338	5.8741	468.761	48.6744
24.15	-2.7137	58.7106	91.0168	6.11656	468.744	48.6752
24.1667	-2.71584	58.6831	90.9185	5.32204	468.779	48.672
24.1833	-2.71462	58.7029	91.0246	5.9449	468.813	48.6738
24.2	-2.71385	58.7098	90.9721	6.02181	468.881	48.6739
24.2167	-2.71446	58.6828	91.0181	5.71068	468.93	48.673
24.2333	-2.71019	58.6886	91.0142	5.87166	468.97	48.6744
24.25	-2.7076	58.6601	90.9882	5.28099	469.014	48.6733
24.2667	-2.70683	58.7125	91.0305	5.86266	469.006	48.673
24.2833	-2.70546	58.7255	91.0088	6.62865	469.223	48.6755
24.3	-2.69905	58.7603	91.0078	6.01112	469.296	48.6785
24.3167	-2.69524	58.7029	90.8584	6.48857	469.271	48.6782
24.3333	-2.696	58.6128	90.9347	6.18996	469.368	48.6779
24.35	-2.69402	58.6965	90.9275	5.79781	469.486	48.6778
24.3667	-2.68929	58.7425	91.086	5.89378	469.519	48.681
24.3833	-2.68806	58.7225	91.0517	6.03081	469.611	48.6878
24.4	-2.68608	58.6909	90.9391	4.89357	469.498	48.6857
24.4167	-2.68715	58.7682	91.1158	6.19469	469.376	48.6832
24.4333	-2.68562	58.6861	91.0008	6.24062	469.251	48.6794
24.45	-2.68227	58.7763	91.058	6.21025	469.131	48.679
24.4667	-2.67769	58.7179	90.9301	6.27403	469.129	48.6779
24.4833	-2.67525	58.7754	91.2205	4.6212	469.293	48.6825
24.5	-2.67555	58.7165	90.986	5.03548	469.363	48.6869
24.5167	-2.67265	58.7438	90.9972	5.37926	469.309	48.6906
24.5333	-2.67479	58.8494	91.0906	5.95696	469.339	48.6875
24.55	-2.67815	58.7107	91.1271	5.53017	469.412	48.6868
24.5667	-2.67708	58.6074	90.9036	7.17461	469.385	48.6886
24.5833	-2.67464	58.6178	90.8193	5.3376	469.422	48.6869
24.6	-2.67769	58.6774	90.9358	5.24467	469.459	48.6875
24.6167	-2.67433	58.8747	91.1991	5.99449	469.506	48.6875
24.6333	-2.67281	58.7396	91.023	6.54579	469.507	48.6904
24.65	-2.67326	58.7211	91.0311	5.99739	469.599	48.689
24.6667	-2.67357	58.6802	91.03	5.43297	469.649	48.6887
24.6833	-2.6725	58.6149	90.8965	5.80666	469.693	48.6868
24.7	-2.67387	58.6565	90.9441	6.12968	469.645	48.6868
24.7167	-2.66914	58.6703	90.976	5.04799	469.504	48.6877
24.7333	-2.66716	58.6961	91.0096	5.58495	469.46	48.6875
24.75	-2.66365	58.6852	90.9745	3.98216	469.425	48.69
24.7667	-2.66289	58.7388	90.9615	5.72212	469.262	48.6903
24.7833	-2.66151	58.664	91.0937	5.11055	469.318	48.6889
24.8	-2.66151	58.8152	91.1454	5.06874	469.312	48.6883
24.8167	-2.66243	58.7013	91.0465	7.39449	469.29	48.693
24.8333	-2.66396	58.6622	90.9946	5.34538	469.256	48.6927
24.85	-2.66243	58.845	91.2429	7.5132	469.141	48.6942
24.8667	-2.65587	58.7463	90.9837	5.12184	469.122	48.6897
24.8833	-2.65373	58.8332	91.15	7.19368	469.174	48.6918
24.9	-2.65373	58.7475	90.9795	6.36345	469.132	48.6892
24.9167	-2.65465	58.6076	90.8633	5.88173	469.094	48.6883
24.9333	-2.6519	58.8091	91.3398	7.41905	469.174	48.6932
24.95	-2.64732	58.8346	91.2992	6.56014	469.105	48.6918
24.9667	-2.64305	58.7428	91.051	5.75478	468.977	48.695
24.9833	-2.64244	58.6184	90.8047	4.35112	468.91	48.6973
25	-2.6371	58.6272	90.8433	6.18523	469.041	48.6941
25.0167	-2.63512	58.6837	90.9789	7.25868	469.067	48.6947
25.0333	-2.6368	58.7469	91.1076	5.52712	469.196	48.6988
25.05	-2.63496	58.7548	90.9287	5.98671	469.352	48.7006
25.0667	-2.63298	59.0263	91.4364	5.87761	469.406	48.7029
25.0833	-2.63252	58.7365	91.0746	5.67253	469.341	48.6996
25.1	-2.62856	58.742	91.0807	5.41206	469.423	48.7
25.1167	-2.6313	58.6337	90.9208	6.01646	469.339	48.7014
25.1333	-2.62733	58.7003	91.0514	4.83208	469.234	48.6962
25.15	-2.62611	58.6968	90.9531	5.84663	469.202	48.6999
25.1667	-2.62947	58.8778	91.2579	7.59666	469.199	48.7008
25.1833	-2.63145	58.7608	91.0763	5.73753	469.236	48.7022
25.2	-2.62688	58.7864	91.1942	6.09703	469.232	48.707
25.2167	-2.62764	58.7403	91.0264	3.32649	469.102	48.706
25.2333	-2.6252	58.7013	90.9686	5.24941	469.099	48.7034
25.25	-2.62306	58.7086	91.0299	5.68932	469.165	48.704
25.2667	-2.62627	58.6573	90.9087	6.14403	469.17	48.7026
25.2833	-2.62215	58.6837	90.9867	6.18874	469.064	48.7057
25.3	-2.6194	58.6761	90.8865	5.89668	469.036	48.702
25.3167	-2.62062	58.7214	91.0467	4.41429	469.102	48.7034
25.3333	-2.61314	58.6419	90.8282	6.9088	469.115	48.7026
25.35	-2.61757	58.7066	90.9405	7.15202	469.083	48.7051
25.3667	-2.62062	58.8563	91.282	6.11244	469.087	48.7058
25.3833	-2.61192	58.6999	90.9942	6.62209	469.141	48.7055
25.4	-2.61116	58.8189	91.1735	6.55235	469.3	48.704
25.4167	-2.60887	58.9373	91.2875	7.05238	469.191	48.7031
25.4333	-2.60887	58.8514	91.0004	6.34193	469.29	48.7067
25.45	-2.60796	58.6901	91.0319	5.1635	469.387	48.7066
25.4667	-2.60994	58.7972	91.0432	6.06712	469.477	48.708
25.4833	-2.60384	58.8117	91.1411	5.76256	469.572	48.7106
25.5	-2.60139	58.7681	91.0279	6.49803	469.604	48.7081
25.5167	-2.59987	58.8976	91.0912	6.52077	469.67	48.7093
25.5333	-2.60277	58.7252	91.0357	4.65401	469.729	48.7113
25.55	-2.60063	58.7479	90.9911	6.17271	469.686	48.7121
25.5667	-2.60185	58.6884	90.9411	4.61281	469.582	48.7128
25.5833	-2.5988	58.7844	91.099	6.11183	469.706	48.7113
25.6	-2.59697	58.731	90.9666	6.31813	469.666	48.7122
25.6167	-2.59392	59.0479	91.5028	5.02403	469.468	48.7157
25.6333	-2.59407	58.7106	90.987	7.0768	469.338	48.7136
25.65	-2.59727	58.6736	90.9776	5.95512	469.432	48.7165
25.6667	-2.59605	58.6941	91.0154	5.54558	469.446	48.7191
25.6833	-2.59178	58.7136	91.0191	6.02898	469.425	48.7186
25.7	-2.59239	58.6607	90.9344	5.88478	469.477	48.7162
25.7167	-2.5898	58.619	90.8335	6.21315	469.566	48.717
25.7333	-2.59041	58.8685	91.0186	6.04088	469.668	48.7222
25.75	-2.58904	58.7177	90.9901	6.28532	469.54	48.7209
25.7667	-2.58751	58.7798	91.0215	5.69222	469.528	48.7219
25.7833	-2.58492	58.7537	91.0978	6.45577	469.495	48.7234
25.8	-2.58232	58.7142	90.9293	6.0833	469.465	48.7261
25.8167	-2.57988	58.6837	90.9347	6.20842	469.531	48.7225
25.8333	-2.57591	58.6323	90.9284	5.20943	469.699	48.7235
25.85	-2.57301	58.784	91.0122	5.99144	469.829	48.7209
25.8667	-2.57439	58.6852	90.9512	5.29533	469.776	48.7237
25.8833	-2.56966	58.8438	91.1547	6.19896	469.803	48.7246
25.9	-2.57454	58.7992	91.2029	5.62721	469.831	48.7266
25.9167	-2.57652	58.6399	90.8517	5.41695	469.833	48.7292
25.9333	-2.57652	58.6643	90.8657	6.19118	469.847	48.7269
25.95	-2.57332	58.6884	90.9783	6.9529	469.892	48.7305
25.9667	-2.57652	58.7478	91.0152	6.57021	469.907	48.7304
25.9833	-2.57347	58.7005	91.0615	6.05171	469.706	48.7315
26	-2.57698	58.7582	91.1266	5.69756	469.501	48.7307
26.0167	-2.57393	58.6547	90.9051	6.3044	469.471	48.7276
26.0333	-2.57149	58.6279	90.8573	5.92476	469.552	48.7289
26.05	-2.57118	58.8007	91.0441	5.68337	469.553	48.7307
26.0667	-2.56981	58.7673	91.0275	6.55952	469.524	48.7299
26.0833	-2.57149	58.8194	91.2228	5.85976	469.543	48.7338
26.1	-2.56508	58.7382	91.0981	6.57082	469.611	48.7339
26.1167	-2.56447	58.6942	90.9557	6.17439	469.564	48.7356
26.1333	-2.56523	58.6697	90.913	6.82884	469.594	48.735
26.15	-2.56416	58.7551	91.065	5.78224	469.632	48.737
26.1667	-2.5605	58.8235	91.2051	5.83656	469.605	48.7351
26.1833	-2.56096	58.7368	91.0377	5.87639	469.507	48.7351
26.2	-2.56279	58.6761	90.9119	6.89034	469.329	48.7374
26.2167	-2.55928	58.7298	90.9795	6.18523	469.294	48.7368
26.2333	-2.55699	58.7356	91.0127	5.37636	469.425	48.7408
26.25	-2.55287	58.728	90.9751	6.00044	469.323	48.7403
26.2667	-2.5515	58.7286	91.0616	6.38725	469.197	48.7426
26.2833	-2.55318	58.7341	91.0745	6.12862	469.095	48.7446
26.3	-2.55302	58.6427	90.8363	6.59523	469.106	48.7475
26.3167	-2.54829	58.7055	90.9431	6.12206	469.099	48.746
26.3333	-2.55058	58.7376	91.0741	6.48735	469.053	48.7438
26.35	-2.54951	58.9906	91.292	6.14876	469.089	48.744
26.3667	-2.54692	58.7629	91.1378	6.90041	469.168	48.7444
26.3833	-2.54784	58.7017	91.0209	6.56899	469.182	48.7482
26.4	-2.54829	58.691	90.9051	5.90508	469.179	48.7469
26.4167	-2.5428	58.737	91.0265	6.21803	469.192	48.7486
26.4333	-2.537	58.8854	91.2038	5.98793	469.222	48.7486
26.45	-2.53334	58.8374	91.3212	5.76378	469.212	48.7475
26.4667	-2.53075	58.7202	91.0774	5.77278	469.176	48.7508
26.4833	-2.52892	58.684	91.052	5.4174	469.348	48.7496
26.5	-2.5309	58.6178	90.98	5.77507	469.427	48.7539
26.5167	-2.52769	58.6398	90.8816	5.9742	469.278	48.7522
26.5333	-2.52525	58.7013	90.9753	6.24474	469.186	48.7533
26.55	-2.52541	58.7188	90.9583	4.9221	469.141	48.7553
26.5667	-2.52327	58.7223	91.0146	5.77324	469.022	48.7545
26.5833	-2.52296	58.7591	91.1717	6.09337	469.134	48.7577
26.6	-2.52434	58.7524	91.1839	5.78468	469.188	48.7554
26.6167	-2.52525	58.7522	91.2058	5.71907	469.108	48.7559
26.6333	-2.52296	58.8406	91.0891	6.39259	469.235	48.7576
26.65	-2.52068	58.7307	90.9644	6.13808	469.331	48.7591
26.6667	-2.51762	58.6723	90.8707	6.09932	469.379	48.7582
26.6833	-2.51488	58.7159	90.8888	6.5667	469.419	48.7589
26.7	-2.51305	58.7226	91.031	6.51833	469.348	48.7602
26.7167	-2.51152	58.6758	90.9208	5.58083	469.4	48.7588
26.7333	-2.51091	58.7473	90.9754	6.11549	469.51	48.7606
26.75	-2.50862	59.0369	91.4652	6.05583	469.635	48.7609
26.7667	-2.5071	58.6901	90.9692	6.07018	469.508	48.7626
26.7833	-2.50328	58.7896	91.0282	6.0511	469.512	48.7623
26.8	-2.50084	58.7023	91.0273	5.87166	469.576	48.7638
26.8167	-2.49825	58.7719	91.1921	5.8239	469.618	48.762
26.8333	-2.49413	58.8107	90.9757	6.42235	469.644	48.7612
26.85	-2.49641	58.8715	91.215	5.60875	469.494	48.7618
26.8667	-2.49794	58.8828	91.3584	5.65529	469.462	48.7643
26.8833	-2.49702	58.6857	91.0174	6.3723	469.521	48.7649
26.9	-2.48924	58.8058	91.0856	5.96108	469.504	48.7675
26.9167	-2.48772	58.9225	91.379	6.15303	469.438	48.7643
26.9333	-2.48695	58.7499	91.0952	5.90324	469.557	48.7647
26.95	-2.48665	58.5964	90.8794	5.99678	469.632	48.7659
26.9667	-2.48436	58.619	90.8025	6.4933	469.467	48.7687
26.9833	-2.48329	58.7013	90.9884	6.00395	469.454	48.7675
27	-2.4807	58.7368	91.0976	6.1631	469.394	48.767
27.0167	-2.47719	58.7904	91.3036	5.84663	469.404	48.769
27.0333	-2.47948	58.7952	91.0154	6.27754	469.409	48.7687
27.05	-2.4807	58.6869	91.0987	6.39565	469.483	48.7659
27.0667	-2.48497	58.6832	90.9647	5.98961	469.584	48.7644
27.0833	-2.48024	58.765	90.9712	5.86266	469.695	48.7687
27.1	-2.47566	58.7147	90.9913	5.59563	469.666	48.7698
27.1167	-2.47475	58.7315	90.987	6.62804	469.47	48.7684
27.1333	-2.47063	58.7429	91.1027	6.7144	469.411	48.7688
27.15	-2.46193	58.9085	91.0851	5.38948	469.363	48.7731
27.1667	-2.45811	58.8534	91.0482	6.14876	469.333	48.7742
27.1833	-2.45674	58.7359	90.8979	5.71495	469.402	48.7714
27.2	-2.45903	58.8419	91.2647	6.21681	469.564	48.7742
27.2167	-2.45918	58.8967	91.3984	5.82634	469.503	48.7733
27.2333	-2.45735	58.7029	91.0226	6.17332	469.532	48.7739
27.25	-2.45781	58.6721	90.9948	6.2043	469.483	48.7746
27.2667	-2.45583	58.7115	90.9733	5.71602	469.413	48.7775
27.2833	-2.45247	58.7925	91.078	5.52712	469.402	48.7745
27.3	-2.45445	58.7814	91.106	5.08369	469.442	48.7733
27.3167	-2.45354	58.69	90.9086	5.39833	469.401	48.7739
27.3333	-2.45476	58.747	91.0279	5.51521	469.527	48.7771
27.35	-2.45338	58.7276	90.9535	5.7798	469.557	48.7786
27.3667	-2.45125	58.7818	91.0749	5.64751	469.555	48.7777
27.3833	-2.4514	58.7804	91.0769	5.13496	469.536	48.7803
27.4	-2.4514	58.7862	91.0783	5.59929	469.459	48.7801
27.4167	-2.44759	58.718	90.9867	5.70946	469.334	48.7777
27.4333	-2.44652	58.9014	91.1669	5.36507	469.355	48.7803
27.45	-2.44057	58.7481	91.038	6.14708	469.479	48.7804
27.4667	-2.43767	58.7	91.1269	5.90263	469.394	48.7826
27.4833	-2.43706	58.7827	91.0731	4.93294	469.495	48.7809
27.5	-2.43752	58.7139	90.9023	5.91393	469.498	48.7817
27.5167	-2.43294	58.72	90.9005	5.98427	469.498	48.7798
27.5333	-2.43294	58.9507	91.2411	5.92766	469.516	48.7811
27.55	-2.43431	58.7188	90.9339	5.17784	469.412	48.7824
27.5667	-2.42958	58.7867	91.0731	5.64339	469.176	48.7824
27.5833	-2.43156	58.7577	91.1066	6.27754	469.32	48.783
27.6	-2.43248	58.8099	91.2168	5.91881	469.277	48.7826
27.6167	-2.42775	58.6213	90.788	5.27565	469.117	48.7853
27.6333	-2.42851	58.8618	91.1378	5.61775	469.214	48.7846
27.65	-2.42546	58.6976	90.9086	5.49858	469.23	48.7844
27.6667	-2.42882	58.8099	91.2795	5.3727	469.133	48.7879
27.6833	-2.41951	58.8845	91.1765	5.22499	469.238	48.7855
27.7	-2.4131	58.697	90.9943	5.25887	469.194	48.7862
27.7167	-2.41371	58.7347	91.0352	5.68932	469.146	48.7843
27.7333	-2.41646	58.7212	91.0722	6.41106	469.223	48.7836
27.75	-2.41371	58.7589	91.0113	6.14998	469.173	48.7849
27.7667	-2.41325	58.6669	90.9496	5.46455	469.16	48.7887
27.7833	-2.41341	58.6718	90.8924	5.70778	469.271	48.7856
27.8	-2.41051	58.7551	91.0445	5.78041	469.284	48.7865
27.8167	-2.40501	58.8065	91.074	5.78224	469.256	48.7847
27.8333	-2.40669	58.9066	91.2846	5.88066	469.517	48.7876
27.85	-2.40608	58.6968	90.825	5.93239	469.728	48.7896
27.8667	-2.4044	58.7386	91.0755	5.90202	469.701	48.7902
27.8833	-2.40776	58.9002	91.3134	5.92583	469.649	48.7919
27.9	-2.40639	58.8	91.2237	5.97054	469.579	48.7943
27.9167	-2.40608	58.7165	90.9945	5.39787	469.318	48.7927
27.9333	-2.40395	58.7975	91.273	5.64095	469.399	48.7952
27.95	-2.40227	58.7145	90.9829	5.59807	469.24	48.7928
27.9667	-2.4015	58.7054	91.029	6.03615	469.005	48.7936
27.9833	-2.40364	58.6376	90.9364	5.75417	469.181	48.7975
28	-2.40212	58.7759	91.043	5.88478	469.208	48.7951
28.0167	-2.40044	58.7032	90.9032	6.0862	469.114	48.7972
28.0333	-2.39861	58.8448	90.9913	5.9008	469.204	48.7988
28.05	-2.39967	58.775	91.2006	5.55687	469.222	48.7978
28.0667	-2.39647	58.8474	91.1565	5.58083	469.102	48.8003
28.0833	-2.39571	58.8038	91.1552	5.85671	469.306	48.7997
28.1	-2.39372	58.7196	91.014	5.98259	469.458	48.8004
28.1167	-2.39037	58.8805	91.4036	5.67131	469.401	48.7957
28.1333	-2.38915	58.698	91.0275	5.56114	469.637	48.7971
28.15	-2.38686	58.8589	91.0709	6.11717	469.683	48.7975
28.1667	-2.38655	58.775	91.1282	6.14174	469.637	48.7989
28.1833	-2.38625	58.715	90.9972	5.71007	469.904	48.802
28.2	-2.38396	58.8201	91.323	5.67787	469.862	48.8
28.2167	-2.38518	58.7721	91.1402	5.3698	469.561	48.8032
28.2333	-2.38457	58.7119	91.0391	5.53078	469.729	48.8023
28.25	-2.37968	58.7251	91.0056	5.60463	469.798	48.8093
28.2667	-2.38197	58.7638	91.0792	5.72212	469.631	48.81
28.2833	-2.38182	58.7434	90.973	6.03615	469.581	48.8097
28.3	-2.37968	58.664	90.9683	5.65346	469.466	48.8134
28.3167	-2.37755	58.7533	91.0763	6.10054	469.278	48.8111
28.3333	-2.37968	58.7595	90.9429	5.54329	469.45	48.8142
28.35	-2.37755	58.7128	90.9545	5.37926	469.459	48.8134
28.3667	-2.3745	58.6254	90.8315	5.55687	469.387	48.8134
28.3833	-2.37038	58.7022	91.0075	6.1071	469.412	48.8137
28.4	-2.36885	58.7425	91.1518	5.60585	469.339	48.8151
28.4167	-2.37221	58.7069	91.0151	6.04332	469.164	48.814
28.4333	-2.37206	58.7865	91.0938	5.48302	469.464	48.8165
28.45	-2.37007	58.7405	91.0441	6.05888	469.509	48.8145
28.4667	-2.36931	58.6373	90.8929	5.4467	469.314	48.8187
28.4833	-2.36626	58.6695	91.0302	6.07018	469.489	48.8187
28.5	-2.3661	58.7724	91.0587	5.95512	469.48	48.8227
28.5167	-2.37022	58.794	91.03	5.8651	469.311	48.8212
28.5333	-2.3716	58.7855	91.1294	6.22444	469.541	48.82
28.55	-2.36732	58.7066	90.9075	0.0876617	469.63	48.82
28.5667	-2.3687	58.7556	91.0642	2.40028	469.396	48.821
28.5833	-2.36931	58.6208	90.8807	3.79082	469.384	48.8233
28.6	-2.36656	58.783	90.9719	5.93666	469.355	48.8201
28.6167	-2.36214	58.6776	90.9293	5.87517	469.282	48.819
28.6333	-2.35985	58.733	91.0133	6.5667	469.446	48.8197
28.65	-2.36061	58.7786	91.0891	6.92192	469.423	48.8239
28.6667	-2.35527	58.6874	90.8723	6.38359	469.28	48.8248
28.6833	-2.35466	58.7714	91.11	5.89851	469.338	48.8236
28.7	-2.35405	58.8082	91.1712	5.86983	469.336	48.8216
28.7167	-2.35298	58.9047	91.3212	5.60875	469.211	48.8195
28.7333	-2.34901	58.7992	91.0601	6.11061	469.233	48.8206
28.75	-2.34871	58.8419	91.101	6.04271	469.205	48.8227
28.7667	-2.34535	58.8992	91.0479	6.18874	469.101	48.823
28.7833	-2.35039	58.9245	91.1446	6.12556	469.188	48.8241
28.8	-2.34444	58.8032	91.0807	5.4055	469.244	48.8236
28.8167	-2.34474	58.8111	91.218	6.29005	469.285	48.8296
28.8333	-2.34642	58.7177	91.0201	1.01692	469.321	48.8277
28.85	-2.34535	58.8491	91.0862	6.18629	469.351	48.831
28.8667	-2.3423	58.8567	91.1204	5.78285	469.365	48.8306
28.8833	-2.34337	59.0012	91.2673	1.93413	469.436	48.8299
28.9	-2.342	58.736	90.9695	1.34346	469.465	48.8303
28.9167	-2.33727	58.7367	90.9324	6.12679	469.582	48.8294
28.9333	-2.33894	58.8302	91.1465	1.08299	469.641	48.8288
28.95	-2.33681	58.9118	91.2331	0.534134	469.766	48.8282
28.9667	-2.33223	58.7258	91.0748	6.32591	469.678	48.8306
28.9833	-2.3307	58.8459	91.1507	1.31905	469.63	48.8319
29	-2.3307	58.7602	91.1762	5.76622	469.608	48.8267
29.0167	-2.32918	58.6665	90.942	-2.49733	469.597	48.836
29.0333	-2.33009	58.7885	91.188	1.67076	469.403	48.834
29.05	-2.3243	58.8744	91.2489	3.86894	469.315	48.834
29.0667	-2.32582	58.7688	91.0595	5.29701	469.246	48.83
29.0833	-2.32323	58.8461	91.2772	6.47957	469.273	48.8302
29.1	-2.32445	58.7568	91.0478	6.04683	469.174	48.8303
29.1167	-2.3214	58.7598	91.0635	0.797501	469.117	48.8316
29.1333	-2.31926	58.7528	91.0961	1.46156	469.165	48.8305
29.15	-2.32048	58.7656	91.0755	5.57961	469.143	48.8308
29.1667	-2.31834	59.0415	91.4042	5.9063	469.146	48.8314
29.1833	-2.31972	58.6816	90.8729	6.35201	469.147	48.8305
29.2	-2.32033	58.7103	90.9747	5.90981	469.163	48.8317
29.2167	-2.32704	58.845	91.1865	5.90263	469.207	48.8294
29.2333	-2.32674	58.9909	91.2544	5.80376	469.195	48.8305
29.25	-2.32368	58.7081	91.0593	5.92583	469.185	48.8342
29.2667	-2.31956	58.7228	91.1665	6.18691	469.235	48.8328
29.2833	-2.31804	58.8609	91.2814	6.62499	469.333	48.8306
29.3	-2.31606	58.7374	91.0995	6.2841	469.387	48.8328
29.3167	-2.3159	58.8622	91.1459	5.7769	469.454	48.8326
29.3333	-2.31316	58.7568	91.0033	6.27693	469.545	48.8352
29.35	-2.31468	58.8729	91.2817	5.34111	469.685	48.838
29.3667	-2.31285	58.6793	90.9242	6.49452	469.637	48.8348
29.3833	-2.313	58.7351	91.114	6.46172	469.513	48.8287
29.4	-2.31682	58.9442	91.5495	5.76561	469.516	48.8331
29.4167	-2.31285	58.7038	90.9475	5.97237	469.575	48.832
29.4333	-2.31346	58.7743	91.1181	6.15181	469.579	48.8329
29.45	-2.31529	58.8682	91.3186	6.119	469.577	48.8346
29.4667	-2.31438	58.7962	91.1199	5.47051	469.623	48.8392
29.4833	-2.3188	58.8548	91.1567	6.12862	469.532	48.8407
29.5	-2.31636	58.9095	91.2602	5.77446	469.561	48.8412
29.5167	-2.3156	58.7582	91.1636	6.12312	469.598	48.8392
29.5333	-2.31071	58.9387	91.3804	6.36635	469.682	48.8375
29.55	-2.3101	58.866	91.4297	5.94673	469.521	48.8407
29.5667	-2.31194	58.7525	91.0638	6.33537	469.472	48.8395
29.5833	-2.31438	58.9648	91.1887	6.12267	469.34	48.8381
29.6	-2.31331	58.8378	91.271	5.79124	469.252	48.8381
29.6167	-2.31163	58.7862	91.1039	6.22276	469.191	48.8386
29.6333	-2.31117	58.8445	91.233	6.17149	469.212	48.841
29.65	-2.31224	58.8244	91.2336	6.28166	469.299	48.8422
29.6667	-2.31331	59.0109	91.5524	5.64629	469.249	48.8444
29.6833	-2.31468	58.8783	91.274	6.26503	469.184	48.8458
29.7	-2.31468	58.8915	91.2916	6.09398	469.125	48.8439
29.7167	-2.31422	58.9594	91.4069	6.56776	469.227	48.8453
29.7333	-2.313	58.9864	91.4671	5.97481	469.279	48.8477
29.75	-2.3156	59.1186	91.5986	6.09459	469.295	48.8482
29.7667	-2.31224	58.9066	91.2751	5.92171	469.201	48.8462
29.7833	-2.313	58.9901	91.4002	6.77528	469.27	48.8433
29.8	-2.30919	59.1489	91.6781	6.48384	469.312	48.8465
29.8167	-2.30476	59.1842	91.8632	6.01524	469.229	48.8512
29.8333	-2.30248	59.2231	91.8087	6.50581	469.268	48.849
29.85	-2.30156	59.1892	91.5704	6.17989	469.362	48.8505
29.8667	-2.29958	59.0534	91.5711	6.25618	469.385	48.8511
29.8833	-2.29851	59.078	91.6636	6.00273	469.356	48.8538
29.9	-2.29134	59.2156	91.8604	6.33476	469.454	48.8569
29.9167	-2.29378	59.0952	91.5691	6.45332	469.574	48.8558
29.9333	-2.2924	58.9497	91.5005	6.07796	469.464	48.8612
29.95	-2.28706	59.1215	91.6982	6.70494	469.391	48.8564
29.9667	-2.28996	59.2521	91.872	6.0981	469.406	48.8592
29.9833	-2.28844	59.3711	92.0217	6.47011	469.378	48.8609
30	-2.28737	59.23	91.9091	6.02074	469.213	48.8625
30.0167	-2.28722	59.296	91.9814	6.27815	469.061	48.8648
30.0333	-2.28844	59.3218	92.1427	5.72319	468.999	48.8667
30.05	-2.28889	59.2519	92.0022	1.06453	468.994	48.8693
30.0667	-2.28508	59.3784	92.1825	2.1946	468.956	48.8691
30.0833	-2.28249	59.5277	92.6002	1.76186	468.858	48.8664
30.1	-2.28386	59.5144	92.4534	2.01164	468.924	48.8686
30.1167	-2.28401	59.4999	92.3751	1.88118	468.972	48.8734
30.1333	-2.286	59.5568	92.3014	6.19652	468.915	48.8732
30.15	-2.28188	59.4653	92.2747	7.0208	469.046	48.8749
30.1667	-2.27943	59.3833	92.2756	6.84685	469.033	48.8744
30.1833	-2.28127	59.5437	92.501	6.31508	469.028	48.8772
30.2	-2.28188	59.5794	92.7331	6.43852	469.167	48.8786
30.2167	-2.2805	59.5168	92.5866	6.47606	469.152	48.8789
30.2333	-2.27715	59.5264	92.5788	3.67409	469.267	48.8755
30.25	-2.28127	59.5823	92.5337	7.79869	469.478	48.879
30.2667	-2.28188	59.6363	92.8521	6.79253	469.604	48.8828
30.2833	-2.28539	59.6261	92.7987	6.91765	469.621	48.8825
30.3	-2.28706	60.1016	93.2525	6.56838	469.699	48.8841
30.3167	-2.28493	59.6299	92.6746	6.81877	469.718	48.8805
30.3333	-2.28035	59.6479	92.9061	6.32759	469.574	48.8834
30.35	-2.27654	59.905	93.363	6.8795	469.673	48.8859
30.3667	-2.27791	59.8595	93.3668	6.27342	469.68	48.8877
30.3833	-2.27852	59.7092	92.8843	6.31691	469.566	48.8891
30.4	-2.27638	60.0381	93.4635	6.7347	469.743	48.8906
30.4167	-2.26997	60.0375	93.7301	6.63048	469.645	48.8894
30.4333	-2.26738	60.0025	93.7205	6.43547	469.647	48.8932
30.45	-2.26952	60.2151	94.0649	6.34071	469.764	48.8931
30.4667	-2.27165	59.9162	93.6164	6.6584	469.684	48.8947
30.4833	-2.27119	60.089	93.5632	6.89095	469.391	48.8975
30.5	-2.2683	60.0095	93.8363	6.46294	469.394	48.8981
30.5167	-2.27013	60.2033	93.9349	6.92848	469.318	48.897
30.5333	-2.26906	60.0227	93.7692	5.79414	469.214	48.8953
30.55	-2.26982	60.1254	93.9445	6.76994	469.391	48.8989
30.5667	-2.2715	60.2399	94.1264	6.50887	469.434	48.9013
30.5833	-2.2683	60.7919	95.1614	6.83373	469.304	48.901
30.6	-2.26006	60.2189	94.2204	6.37169	469.473	48.9065
30.6167	-2.26555	60.324	94.0354	6.91475	469.404	48.9082
30.6333	-2.26952	60.1444	93.943	6.11488	469.324	48.9088
30.65	-2.27104	60.3146	94.1373	6.80382	469.407	48.9085
30.6667	-2.26997	60.4101	94.3992	6.13991	469.406	48.9095
30.6833	-2.27104	60.498	94.8432	6.35445	469.303	48.9103
30.7	-2.27135	60.3744	94.6494	6.41289	469.578	48.9141
30.7167	-2.27608	60.4618	94.6479	6.49803	469.436	48.9155
30.7333	-2.2747	60.2795	94.3679	6.68175	469.284	48.914
30.75	-2.27425	60.2488	94.5109	5.98671	469.351	48.9144
30.7667	-2.27592	60.3454	94.6304	6.33293	469.406	48.9178
30.7833	-2.2744	60.4758	94.6714	5.11772	469.299	48.9204
30.8	-2.27211	60.3104	94.5545	6.69594	469.399	48.9204
30.8167	-2.27654	60.7171	95.1664	6.34254	469.428	48.9211
30.8333	-2.27394	60.6817	95.2902	5.84297	469.369	48.9225
30.85	-2.27104	60.6622	95.4376	6.77589	469.451	48.9259
30.8667	-2.26982	60.4604	95.0663	5.22072	469.586	48.9243
30.8833	-2.27013	60.5941	95.2927	6.61018	469.631	48.9246
30.9	-2.27104	60.5393	95.0965	6.19652	469.788	48.9278
30.9167	-2.26814	60.8691	95.3109	6.09749	469.797	48.9283
30.9333	-2.2683	60.8627	95.7177	7.01256	469.637	48.9309
30.95	-2.26585	60.4354	95.2052	6.29128	469.755	48.9335
30.9667	-2.26769	61.0055	95.8189	5.7798	469.608	48.9356
30.9833	-2.27028	61.0037	95.9055	6.75682	469.298	48.9384
31	-2.27654	60.738	95.4661	6.28944	469.189	48.9361
31.0167	-2.27592	60.6834	95.5637	6.20308	469.142	48.9372
31.0333	-2.27898	60.9545	95.6348	6.07842	468.919	48.9364
31.05	-2.27959	61.011	96.1463	6.71028	469.111	48.9404
31.0667	-2.27715	60.6298	95.4458	6.3961	469.212	48.9402
31.0833	-2.28157	60.7514	95.732	6.20842	469.124	48.9408
31.1	-2.27989	60.901	96.06	6.86943	469.259	48.942
31.1167	-2.27913	60.9042	95.8212	6.51421	469.217	48.9442
31.1333	-2.27943	60.9055	96.1192	6.20964	469.077	48.9437
31.15	-2.27943	61.0714	96.3021	2.39906	469.378	48.9512
31.1667	-2.27974	60.8129	95.7699	1.7852	469.342	48.9521
31.1833	-2.28081	60.7928	95.7845	1.48415	469.147	48.9545
31.2	-2.27928	60.8595	96.106	2.2065	469.319	48.9545
31.2167	-2.27684	61.133	96.4278	1.54854	469.362	48.9547
31.2333	-2.27577	60.9911	96.2589	1.66481	469.225	48.9588
31.25	-2.2744	60.9473	96.3796	6.96541	469.393	48.9617
31.2667	-2.2744	61.1008	96.8389	6.18996	469.439	48.9608
31.2833	-2.27318	60.855	95.8799	6.63521	469.478	48.9568
31.3	-2.27226	60.8616	96.1256	6.16493	469.625	48.9564
31.3167	-2.27501	61.0252	96.4835	7.02553	469.703	48.9578
31.3333	-2.27379	60.7923	96.0737	6.27693	469.626	48.9579
31.35	-2.2747	61.0452	96.7878	6.54579	469.821	48.96
31.3667	-2.27348	61.144	96.6172	6.86043	469.783	48.962
31.3833	-2.27592	60.6637	95.7764	6.70433	469.732	48.9622
31.4	-2.27501	60.9507	96.3424	1.88286	469.773	48.9626
31.4167	-2.27623	60.6785	95.8971	6.30257	469.736	48.9692
31.4333	-2.2715	60.8877	96.386	6.61552	469.646	48.9674
31.45	-2.27379	60.7642	96.0255	6.4785	469.611	48.9664
31.4667	-2.27211	60.8967	96.3291	6.44325	469.577	48.9652
31.4833	-2.26921	61.1201	96.3874	4.01741	469.533	48.9701
31.5	-2.27043	60.8935	96.395	1.58791	469.468	48.9689
31.5167	-2.27043	60.9559	96.3183	2.01103	469.304	48.9709
31.5333	-2.26891	60.8648	96.2403	1.35841	469.21	48.9703
31.55	-2.26646	60.9191	96.3844	2.42714	469.234	48.9701
31.5667	-2.2657	61.0957	96.7808	1.29158	469.264	48.9716
31.5833	-2.26707	60.816	96.0221	1.76964	469.348	48.9735
31.6	-2.26418	60.9882	96.3116	1.20049	469.531	48.9791
31.6167	-2.2625	60.8402	96.2591	1.81908	469.596	48.9787
31.6333	-2.26463	60.8065	96.1167	2.12914	469.566	48.979
31.65	-2.26997	60.8483	96.3731	1.34712	469.492	48.98
31.6667	-2.26662	61.0673	96.7516	1.5139	469.542	48.9812
31.6833	-2.26143	61.0323	96.5293	1.62605	469.474	48.9838
31.7	-2.25853	60.8256	96.3244	1.73454	469.459	48.986
31.7167	-2.25807	60.7906	96.3105	1.23924	469.519	48.9874
31.7333	-2.2541	60.9225	96.3526	1.59508	469.671	48.9907
31.75	-2.25182	60.8534	96.2676	1.76125	469.6	48.9913
31.7667	-2.25761	61.0183	96.5908	1.1956	469.548	48.9906
31.7833	-2.25807	60.9802	96.6677	1.08604	469.483	48.9898
31.8	-2.25716	60.8875	96.4185	1.32805	469.454	48.9877
31.8167	-2.25731	61.4596	96.7518	0.419083	469.419	48.9915
31.8333	-2.25655	60.9953	96.6436	1.65459	469.323	48.9915
31.85	-2.25777	61.1686	96.9114	1.97594	469.321	48.9901
31.8667	-2.25563	60.7449	95.9866	1.37749	469.383	48.9928
31.8833	-2.25746	60.9301	96.6505	0.982895	469.443	48.9904
31.9	-2.2599	61.1256	96.6471	1.36192	469.408	48.9951
31.9167	-2.2599	60.9437	96.4736	1.23741	469.466	48.997
31.9333	-2.26021	61.0117	96.3201	1.35536	469.508	48.9968
31.95	-2.26021	60.9734	96.2174	1.7524	469.403	48.9957
31.9667	-2.26143	60.8988	96.6227	1.03477	469.381	48.999
31.9833	-2.26494	61.191	96.8479	1.1039	469.367	48.9997
32	-2.26662	61.0467	96.851	1.84776	469.379	48.9962
32.0167	-2.26418	60.7421	96.2406	1.10085	469.355	48.9977
32.0333	-2.26387	61.2595	97.3881	1.31371	469.296	48.9965
32.05	-2.26311	61.1111	96.7104	1.02348	469.467	49.0011
32.0667	-2.26021	61.1205	96.7181	1.44539	469.589	48.9983
32.0833	-2.25746	60.9266	96.54	0.934067	469.63	48.9979
32.1	-2.2567	60.9635	96.5429	0.547714	469.551	48.9962
32.1167	-2.2541	60.9881	96.7776	2.34062	469.456	48.9996
32.1333	-2.25624	60.9171	96.4346	2.02232	469.402	49.0003
32.15	-2.25899	61.2415	96.7138	2.20711	469.436	49.0011
32.1667	-2.25639	60.987	96.5058	2.01469	469.513	49.0037
32.1833	-2.25029	61.0993	97.1702	1.16829	469.501	49.0049
32.2	-2.24602	60.995	96.5591	0.742111	469.338	49.0054
32.2167	-2.24587	61.2724	97.0864	1.12831	469.309	49.0032
32.2333	-2.24403	61.2	96.9259	1.55632	469.282	49.0029
32.25	-2.24449	61.263	97.2421	2.17201	469.249	49.0061
32.2667	-2.24373	61.1649	96.9938	1.38161	469.152	49.0084
32.2833	-2.24144	61.097	96.9384	1.94191	469.193	49.0101
32.3	-2.24205	61.0917	96.8646	1.76781	469.143	49.0078
32.3167	-2.23427	61.1971	97.3299	1.58318	469.214	49.0098
32.3333	-2.23717	61.2008	97.3289	1.38527	469.214	49.0131
32.35	-2.23747	61.5678	97.2311	1.37154	469.23	49.0136
32.3667	-2.24098	61.7831	97.4281	1.53069	469.361	49.0128
32.3833	-2.23854	61.1301	96.7329	1.84059	469.589	49.0118
32.4	-2.23961	61.305	97.0657	2.40212	469.536	49.0116
32.4167	-2.24434	61.204	97.1557	1.90559	469.453	49.0125
32.4333	-2.2448	61.2379	96.9968	1.54198	469.472	49.0177
32.45	-2.24083	61.4475	97.6254	1.63734	469.466	49.0179
32.4667	-2.24098	61.5977	97.6318	1.15211	469.443	49.0197
32.4833	-2.24587	61.2359	96.9293	1.71669	469.484	49.0228
32.5	-2.24205	61.1619	96.964	2.14333	469.495	49.0208
32.5167	-2.2477	61.4764	97.4157	0.995407	469.566	49.0197
32.5333	-2.25029	61.4896	97.6157	1.59737	469.659	49.0223
32.55	-2.25197	61.2278	97.0803	1.31722	469.61	49.0212
32.5667	-2.24983	61.5092	97.5935	1.93779	469.751	49.0275
32.5833	-2.24754	61.6697	97.7741	1.53008	469.871	49.0279
32.6	-2.24175	61.3055	97.3319	1.90559	469.858	49.029
32.6167	-2.24098	61.4408	97.5588	1.42632	469.786	49.0284
32.6333	-2.24205	61.4843	97.5143	2.1386	469.777	49.0321
32.65	-2.24663	61.341	97.3585	2.09633	469.689	49.033
32.6667	-2.2448	61.6727	97.7503	1.78154	469.759	49.0315
32.6833	-2.24403	61.4423	97.4375	1.24458	469.615	49.0313
32.7	-2.24068	61.3882	97.4119	2.29424	469.588	49.0324
32.7167	-2.23991	61.5624	97.7198	1.99013	469.541	49.0334
32.7333	-2.24617	61.325	97.1696	2.17613	469.544	49.0366
32.75	-2.25136	61.426	97.6107	2.12135	469.493	49.0421
32.7667	-2.25105	61.6346	97.8126	2.4044	469.577	49.0432
32.7833	-2.25502	61.5096	97.7305	2.80983	469.404	49.0441
32.8	-2.25594	61.3656	97.4874	2.28279	469.313	49.0485
32.8167	-2.25334	61.4219	97.6977	2.08733	469.369	49.0482
32.8333	-2.25533	61.5717	97.71	2.19048	469.353	49.0466
32.85	-2.25227	61.7507	98.2861	2.50816	469.259	49.0492
32.8667	-2.25304	61.5022	97.6598	2.23763	469.393	49.0505
32.8833	-2.25258	61.6648	98.1937	2.92061	469.462	49.0539
32.9	-2.24968	61.6457	98.1591	0.4142	469.378	49.0539
32.9167	-2.25075	61.1875	97.241	3.5923	469.461	49.0574
32.9333	-2.25304	61.6354	97.7725	2.11662	469.567	49.0574
32.95	-2.25273	61.7579	97.9885	2.58919	469.4	49.0627
32.9667	-2.25014	61.5543	97.8698	2.44743	469.597	49.0635
[truncated: 1,622 more rows]
