# Supplementary material for: Thermodynamically controlled multiphase separation of heterogeneous liquid crystal colloids
Source: Nat Commun. 2023 Aug 29;14:5277. doi: 10.1038/s41467-023-41054-7 (PMC10465492; doi:10.1038/s41467-023-41054-7)
Supplement: Supplementary file 11 — Source Data [file 41467_2023_41054_MOESM11_ESM.zip › Source data/Supplementary Figure 7_The size-exclusion chromatography/13-1-2022/han-25.xlsx]

## Sheet: Sample Details
Administrative Information
Export date	13. tammikuuta 2022 13:06:31
Culture name	fi-FI
Decimal separator	,
Workspace name	Leena
Workspace path	C:\ProgramData\Agilent Technologies\GPC\Workspaces\Leena\
File name	MDS_Aqueous_100122-0058.sample
Creation date	13. tammikuuta 2022 2:38:26
Created by	gpc-sec
Comments	Collected by Agilent GPC/SEC Software Version 1.1.3131.27789
Software version	Agilent GPC/SEC Software - 1.1.3131.27789
Sample Information
Sample name	han-25
Information
Sample type	Sample
Injection date	13. tammikuuta 2022
Vial number	1
Injection number	1
Injection volume (µL)	100
Concentration (mg/mL)	1
dn/dc (mL/g)	0.1
UV extinction coefficient [(mg/mL)-¹][cm-¹]	1
Mark-Houwink K ((10e-5) dL/g)	14.1
Mark-Houwink Alpha	0.7
Mp	100000
Analysed	No
Instrument Conditions
Eluent
Refractive index (RIU)	1
Set flow rate (mL/min)	1
LS Wavelength (nm)	658
Set temperature (°C)	20
Actual temperature (°C)	0
Actual flow rate (mL/min)	0
Column information
Data origin	Collected by Agilent GPC/SEC Software Version 1.1.3131.27789
Instrument name
Collection Parameters
Collected by	gpc-sec
Number of channels	6
Run length (mins)	60.0167
Delay time (secs)	0
Sampling interval (secs)	1
Number of data points	3601
DLS Parameters
Viscosity (cP)	0.0089
Correlator run time (secs)	5
Collection fraction	0
Channel Information
Channel ID	Detector type	Detector name	Detector units	Channel Information
1	RI	RI	mV
2	LS 15°	LS 15°	mV
3	LS 90°	LS 90°	mV
4	VS DP	VS DP	mV
5	VS IP	VS IP	mV
6	UV 280nm	UV 280nm	mV

## Sheet: Raw Data
Collection Parameters
Collected by	gpc-sec
Number of channels	6
Run length (mins)	60.0167
Delay time (secs)	0
Sampling interval (secs)	1
Number of data points	3601
DLS Parameters
Viscosity (cP)	0.0089
Correlator run time (secs)	5
Collection fraction	0
Channel Information
Channel ID	Detector type	Detector name	Detector units	Channel Information
1	RI	RI	mV
2	LS 15°	LS 15°	mV
3	LS 90°	LS 90°	mV
4	VS DP	VS DP	mV
5	VS IP	VS IP	mV
6	UV 280nm	UV 280nm	mV
Raw Data
RT (mins)	Response Trace 1	Response Trace 2	Response Trace 3	Response Trace 4	Response Trace 5	Response Trace 6
0	0.766678	59.1128	91.8397	-10.0004	468.266	39.6859
0.0166667	0.30098	59.0385	91.6581	-11.0088	468.275	38.9924
0.0333333	-0.216599	59.0102	91.6222	-10.3306	463.063	38.2574
0.05	-0.774155	59.0276	91.6242	-11.1036	457.793	37.4854
0.0666667	-1.36986	59.0351	91.6555	-11.4822	452.843	36.6761
0.0833333	-2.0092	59.0273	91.639	-10.9457	448.264	35.8331
0.1	-2.69356	59.0528	91.6712	-10.5886	444.927	34.9635
0.116667	-3.42857	59.0481	91.645	-10.9188	443.088	34.065
0.133333	-4.21928	59.0348	91.6267	-10.5808	442.989	33.1429
0.15	-5.06752	59.0444	91.5995	-10.6905	444.461	32.197
0.166667	-5.99602	59.0812	91.6784	-10.9808	447.227	31.2243
0.183333	-6.99333	59.0607	91.6448	-10.7383	450.456	30.2244
0.2	-8.07381	59.0875	91.6822	-10.8991	453.766	29.1949
0.216667	-9.24416	59.0507	91.6277	-10.3878	457.349	28.14
0.233333	-10.5056	59.0725	91.6067	-11.1132	460.24	27.0509
0.25	-11.8551	59.0438	91.5971	-11.5936	462.851	25.9342
0.266667	-13.3013	59.0577	91.598	-11.0642	464.993	24.7945
0.283333	-14.8443	59.0252	91.5136	-11.1781	466.786	23.6311
0.3	-16.4794	59.103	91.6726	-10.8778	468.195	22.4476
0.316667	-18.2082	59.1554	91.6126	-11.8827	469.174	21.2576
0.333333	-20.0332	59.0568	91.5574	-11.8159	469.964	20.0623
0.35	-21.9473	59.06	91.6212	-11.8021	470.464	18.8555
0.366667	-23.9577	59.078	91.5888	-12.3959	470.461	17.658
0.383333	-26.0567	59.0063	91.4484	-12.214	470.524	16.4722
0.4	-28.2424	59.0365	91.5351	-12.2146	470.529	15.3057
0.416667	-30.5125	59.0434	91.5498	-12.5126	470.384	14.1572
0.433333	-32.8561	59.0569	91.5458	-12.8667	470.272	13.0323
0.45	-35.2753	59.0641	91.6132	-12.8625	470.242	11.9376
0.466667	-37.5091	59.018	91.5263	-12.7958	469.985	10.8791
0.483333	-40.057	59.0441	91.4884	-13.3674	470.077	9.86076
0.5	-42.6585	59.0606	91.5476	-12.3243	469.968	8.88466
0.516667	-45.3109	59.0766	91.5499	-12.102	469.8	7.94975
0.533333	-48.0067	59.1254	91.5803	-12.0466	469.78	7.06184
0.55	-50.7356	59.134	91.7139	-12.3846	469.753	6.22536
0.566667	-53.4879	59.0429	91.5414	-12.105	469.673	5.44228
0.583333	-56.2617	59.0752	91.5765	-12.7917	469.459	4.70985
0.6	-59.0421	59.0342	91.5798	-12.3446	469.375	4.03801
0.616667	-61.8179	59.0566	91.5688	-13.9164	469.398	3.41911
0.633333	-64.5814	59.008	91.5025	-11.9679	469.144	2.8318
0.65	-67.32	59.0267	91.5173	-12.4232	469.149	2.29927
0.666667	-70.0323	59.0228	91.5054	-11.6013	468.937	1.86256
0.683333	-72.6963	58.995	91.4681	-12.4435	468.87	1.6346
0.7	-75.3114	58.9962	91.5203	-11.556	468.786	1.63353
0.716667	-77.8628	58.9893	91.4927	-12.6313	468.625	1.6346
0.733333	-80.3399	58.997	91.4954	-12.7576	468.442	1.63338
0.75	-82.7418	59.0167	91.4773	-14.1494	468.486	1.63277
0.766667	-85.0579	59.0112	91.5496	-13.1844	468.38	1.6349
0.783333	-87.2796	59.0069	91.5942	-13.2243	468.24	1.63399
0.8	-89.3949	58.9912	91.5128	-12.3595	468.288	1.63414
0.816667	-91.4059	59.0063	91.52	-13.5409	468.215	1.63353
0.833333	-93.2966	59.0255	91.5368	-15.2431	468.188	1.63322
0.85	-95.0759	58.9971	91.5066	-12.1067	468.108	1.63383
0.866667	-96.7275	59.0209	91.4924	-13.6195	468.121	1.63322
0.883333	-98.2595	58.9552	91.4521	-12.9215	468.198	1.63307
0.9	-99.6572	58.9539	91.4404	-13.7142	468.112	1.63124
0.916667	-100.918	58.9693	91.5151	-13.7179	468.163	1.92451
0.933333	-102.047	58.9636	91.4501	-13.2685	468.262	2.28767
0.95	-103.04	58.9684	91.4852	-14.9827	468.143	2.73277
0.966667	-103.899	58.946	91.4794	-13.9259	468.195	3.15987
0.983333	-104.621	58.9596	91.457	-13.8007	468.175	3.64738
1	-105.213	58.939	91.4686	-14.4236	467.922	4.12651
1.01667	-105.669	58.9764	91.5734	-14.1297	468.048	4.63707
1.03333	-106.001	58.968	91.4866	-13.3971	468.035	5.16487
1.05	-106.205	58.9765	91.54	-13.3424	467.959	5.7119
1.06667	-106.284	58.9762	91.4928	-15.0411	467.992	6.27663
1.08333	-106.246	59.0743	91.7967	-13.8151	467.921	6.85082
1.1	-106.095	58.9524	91.5182	-15.7981	467.856	7.44576
1.11667	-105.829	58.9628	91.6036	-15.7516	467.844	8.05153
1.13333	-105.455	58.9343	91.5525	-15.6884	467.933	8.66325
1.15	-104.981	58.9498	91.5296	-15.4946	468.054	9.28963
1.16667	-104.411	58.9491	91.5818	-14.4843	468.136	9.92241
1.18333	-103.745	58.9541	91.5443	-15.6794	468.272	10.5604
1.2	-102.994	58.9341	91.5328	-13.0788	468.259	11.2045
1.21667	-102.169	58.9088	91.4982	-14.11	468.29	11.8525
1.23333	-101.266	58.9089	91.5003	-15.5328	468.269	12.5074
1.25	-100.285	58.9375	91.4687	-13.793	468.439	13.1632
1.26667	-99.2416	58.9809	91.6361	-14.786	468.322	13.8198
1.28333	-98.1361	58.939	91.5318	-14.5077	468.333	14.4735
1.3	-96.9701	59.0376	91.6236	-15.6812	468.351	15.127
1.31667	-95.7606	58.9072	91.4742	-15.8082	468.263	15.7832
1.33333	-94.5001	58.9191	91.5173	-13.8615	468.312	16.4423
1.35	-93.1985	58.991	91.6114	-16.142	468.307	17.0943
1.36667	-91.8575	59.0565	91.7468	-16.6361	468.226	17.7422
1.38333	-90.4867	58.9288	91.5379	-15.0602	468.277	18.3923
1.4	-89.0766	58.9201	91.4983	-16.7506	468.244	19.0354
1.41667	-87.646	58.9434	91.6061	-15.5149	468.218	19.6719
1.43333	-86.1915	59.018	91.6808	-15.5643	468.166	20.3037
1.45	-84.7184	59.0047	91.6068	-15.4183	468.257	20.9324
1.46667	-83.2238	59.0249	91.6209	-14.5303	468.227	21.5563
1.48333	-81.721	58.9716	91.5844	-16.2087	468.232	22.1743
1.5	-80.2049	58.9457	91.5374	-15.4517	468.309	22.7909
1.51667	-78.6828	58.9336	91.5093	-16.1593	468.413	23.395
1.53333	-77.306	58.9776	91.5318	-15.9274	468.237	23.9935
1.55	-75.7642	59.0099	91.6454	-15.59	468.365	24.5856
1.56667	-74.2222	59.1055	91.7542	-16.1211	468.364	25.169
1.58333	-72.6778	58.9614	91.533	-17.5338	468.161	25.7439
1.6	-71.1364	58.9266	91.5089	-16.1819	468.309	26.316
1.61667	-69.603	58.9892	91.5548	-16.0937	468.22	26.8795
1.63333	-68.073	58.9231	91.4735	-15.7623	468.289	27.4291
1.65	-66.5456	58.9506	91.4867	-16.5617	468.268	27.9772
1.66667	-65.0265	58.9707	91.5096	-16.6546	468.23	28.5154
1.68333	-63.5142	59.0171	91.5414	-17.7758	468.149	29.0389
1.7	-62.0086	58.9394	91.5026	-17.4676	468.142	29.5538
1.71667	-60.5196	58.9889	91.5815	-16.2475	468.193	30.062
1.73333	-59.034	58.9375	91.5138	-17.4384	468.197	30.5647
1.75	-57.5605	59.1554	91.6699	-16.7666	468.212	31.0517
1.76667	-56.1051	58.9417	91.4899	-16.9622	468.253	31.5298
1.78333	-54.6648	58.9529	91.5026	-16.5324	468.289	31.9978
1.8	-53.2328	58.993	91.5566	-18.081	468.206	32.4574
1.81667	-51.8188	58.9338	91.4893	-17.7036	468.232	32.9047
1.83333	-50.4151	58.9922	91.5551	-17.7912	468.269	33.341
1.85	-49.0363	58.9735	91.5519	-17.9957	468.13	33.7717
1.86667	-47.6722	58.9489	91.4959	-17.4461	468.255	34.1897
1.88333	-46.3276	58.969	91.5469	-17.1952	468.295	34.5991
1.9	-45.0034	58.9867	91.6096	-17.3644	468.309	34.99
1.91667	-43.7002	58.9582	91.5286	-17.4265	468.237	35.3735
1.93333	-42.4133	58.9693	91.5543	-18.2342	468.284	35.7496
1.95	-41.1491	58.9487	91.556	-16.9192	468.261	36.1152
1.96667	-39.9067	58.9701	91.5833	-17.3794	468.221	36.4671
1.98333	-38.6831	59.0949	91.73	-17.5094	468.305	36.8148
2	-37.4847	59.0299	91.618	-17.3043	468.184	37.1473
2.01667	-36.3062	58.995	91.6001	-17.1415	468.205	37.4676
2.03333	-35.1511	58.9288	91.4681	-17.4747	468.335	37.7851
2.05	-34.0182	58.9675	91.573	-16.0436	468.341	38.0929
2.06667	-32.9098	59.0246	91.6702	-17.4766	468.165	38.3866
2.08333	-31.8305	58.9761	91.5177	-18.0053	468.371	38.6698
2.1	-30.7758	58.9515	91.5589	-17.6124	468.434	38.9449
2.11667	-29.7384	58.9509	91.5252	-17.2005	468.193	39.211
2.13333	-28.7269	58.9707	91.5473	-17.1207	468.293	39.4666
2.15	-27.7456	58.977	91.6013	-17.1218	468.34	39.7202
2.16667	-26.782	59.0261	91.5891	-17.1195	468.215	39.9618
2.18333	-25.8489	58.9118	91.4849	-17.1517	468.358	40.1942
2.2	-24.9369	58.9384	91.5514	-17.1409	468.272	40.4202
2.21667	-24.0496	59.1813	91.815	-17.0658	468.39	40.6358
2.23333	-23.1884	59.009	91.5856	-17.5051	468.347	40.8465
2.25	-22.3495	58.9657	91.5186	-17.0486	468.315	41.0529
2.26667	-21.5321	58.957	91.5292	-17.8497	468.363	41.2463
2.28333	-20.742	58.9774	91.5356	-18.4409	468.298	41.439
2.3	-19.9734	59.0183	91.6139	-17.9926	468.426	41.6187
2.31667	-19.2297	58.9559	91.5406	-17.1409	468.388	41.7918
2.33333	-18.5101	58.9529	91.5066	-18.2359	468.268	41.9633
2.35	-17.743	59.047	91.6561	-18.6286	468.429	42.1221
2.36667	-17.0673	58.9587	91.5159	-17.88	468.333	42.2834
2.38333	-16.4135	58.9855	91.6152	-18.2061	468.241	42.4404
2.4	-15.779	58.9904	91.5472	-18.4122	468.406	42.5901
2.41667	-15.1675	58.9603	91.5334	-18.9458	468.441	42.7303
2.43333	-14.5733	59.0954	91.9024	-18.6317	468.38	42.8655
2.45	-13.9997	59.0636	91.7114	-19.7701	468.368	43.0012
2.46667	-13.4443	58.9629	91.4938	-18.0291	468.476	43.1326
2.48333	-12.9058	59.0801	91.5891	-17.7721	468.525	43.2534
2.5	-12.3859	58.9419	91.5397	-18.1608	468.458	43.3759
2.51667	-11.8884	58.9957	91.5785	-17.5629	468.466	43.4921
2.53333	-11.4051	58.9756	91.5037	-17.8597	468.555	43.6062
2.55	-10.9393	58.944	91.4983	-18.001	468.608	43.7136
2.56667	-10.4903	59.0113	91.5377	-18.1852	468.566	43.8203
2.58333	-10.0546	58.9938	91.5681	-18.6948	468.518	43.9205
2.6	-9.63173	58.9565	91.4947	-17.5076	468.476	44.022
2.61667	-9.26598	58.959	91.5157	-17.5629	468.589	44.1149
2.63333	-8.86864	58.9951	91.5919	-18.7908	468.527	44.2048
2.65	-8.48503	58.959	91.5679	-17.6977	468.371	44.2953
2.66667	-8.12233	58.9945	91.5527	-20.2911	468.445	44.3841
2.68333	-7.77016	58.962	91.5101	-18.2061	468.532	44.4677
2.7	-7.42683	58.9664	91.4898	-18.5262	468.248	44.5466
2.71667	-7.09679	58.9472	91.4938	-18.6019	468.389	44.6253
2.73333	-6.77925	58.9777	91.5351	-18.8189	468.444	44.7065
2.75	-6.46828	58.9475	91.5005	-18.8599	468.366	44.786
2.76667	-6.16814	59.043	91.6412	-19.2873	468.464	44.8617
2.78333	-5.88097	58.957	91.5044	-19.137	468.389	44.9287
2.8	-5.60066	58.9907	91.517	-19.4202	468.412	45.0007
2.81667	-5.33608	59.0307	91.6369	-19.36	468.403	45.0655
2.83333	-5.07088	58.9501	91.4954	-19.1013	468.443	45.1292
2.85	-4.81407	58.9382	91.4573	-19.7445	468.39	45.196
2.86667	-4.5681	58.9431	91.4498	-19.1348	468.4	45.2596
2.88333	-4.33556	58.9523	91.5008	-19.8809	468.44	45.3204
2.9	-4.10652	59.0145	91.6059	-19.6723	468.331	45.3808
2.91667	-3.88603	58.9744	91.4596	-19.7326	468.357	45.4379
2.93333	-3.6721	58.9915	91.5226	-19.9984	468.489	45.4942
2.95	-3.46245	58.9738	91.502	-20.2952	468.551	45.545
2.96667	-3.25356	59.0054	91.6198	-20.1814	468.438	45.5987
2.98333	-3.05641	59.0388	91.5791	-20.4549	468.543	45.6484
3	-2.86385	58.9518	91.4864	-20.2761	468.615	45.7
3.01667	-2.67982	58.9571	91.5182	-20.0347	468.673	45.7504
3.03333	-2.50084	58.9907	91.5084	-19.782	468.696	45.7987
3.05	-2.32826	58.917	91.4397	-20.7339	468.818	45.8453
3.06667	-2.15858	58.9414	91.4951	-20.3542	468.865	45.888
3.08333	-1.99287	58.9504	91.4436	-20.7845	468.806	45.9318
3.1	-1.83693	58.9462	91.4925	-20.3829	468.748	45.9718
3.11667	-1.68297	58.9391	91.4645	-20.7201	468.687	46.0151
3.13333	-1.5255	58.9716	91.5302	-20.9252	468.658	46.0578
3.15	-1.3813	58.9889	91.5318	-20.8811	468.684	46.0963
3.16667	-1.2336	58.9605	91.4887	-19.8428	468.68	46.1395
3.18333	-1.09169	58.9889	91.5342	-20.5134	468.702	46.1781
3.2	-0.95314	59.0078	91.572	-20.9318	468.746	46.2121
3.21667	-0.82222	58.9884	91.5199	-21.0259	468.667	46.2493
3.23333	-0.692368	58.9722	91.4722	-20.9956	468.565	46.2812
3.25	-0.570908	59.0743	91.6946	-20.6797	468.733	46.3189
3.26667	-0.447159	59.2405	91.8148	-20.7917	468.701	46.3534
3.28333	-0.328903	58.9481	91.4382	-20.7697	468.548	46.3865
3.3	-0.206833	59.0134	91.5244	-21.811	468.614	46.4184
3.31667	-0.094223	58.9787	91.4953	-21.4439	468.679	46.453
3.33333	0.0156403	58.9591	91.4658	-21.8932	468.758	46.4812
3.35	0.127335	58.9307	91.4379	-20.3877	468.695	46.5112
3.36667	0.233536	58.9664	91.5304	-21.1481	468.709	46.5398
3.38333	0.338058	58.9928	91.4935	-21.7454	468.738	46.5699
3.4	0.438614	58.9359	91.4632	-21.6953	468.761	46.6
3.41667	0.537186	58.9275	91.4382	-22.0249	468.706	46.6277
3.43333	0.631638	58.9716	91.6099	-22.4183	468.777	46.6543
3.45	0.725327	58.9716	91.5325	-22.4577	468.735	46.6814
3.46667	0.8181	58.9542	91.5005	-22.7784	468.72	46.7039
3.48333	0.912705	59.0035	91.5525	-22.2968	468.687	46.7326
3.5	0.997238	58.9333	91.4245	-22.4821	468.591	46.7573
3.51667	1.08284	58.9588	91.4983	-22.3229	468.781	46.7791
3.53333	1.16402	58.966	91.5183	-24.1218	468.647	46.802
3.55	1.24779	58.9265	91.4343	-22.8284	468.491	46.8243
3.56667	1.325	58.933	91.4698	-23.1355	468.747	46.843
3.58333	1.39931	58.9362	91.4689	12.6386	468.803	46.8656
3.6	1.47606	58.9584	91.4828	11.7237	468.708	46.887
3.61667	1.55556	59.0698	91.4948	-2.38167	468.766	46.9032
3.63333	1.62407	59.0598	91.6029	-3.5511	468.684	46.9244
3.65	1.6938	59.0487	91.5344	-4.7802	468.701	46.9474
3.66667	1.76247	59.04	91.5389	-4.90227	468.721	46.9671
3.68333	1.81786	58.9281	91.4414	-6.55876	468.786	46.984
3.7	1.8821	58.9854	91.5228	-5.78453	468.869	47.0002
3.71667	1.94359	58.9828	91.5328	-5.84938	468.762	47.0206
3.73333	2.00417	58.96	91.4893	-5.8709	468.749	47.0408
3.75	2.0652	58.9646	91.451	-6.9265	468.792	47.0541
3.76667	2.12502	58.9631	91.5183	-7.08626	468.763	47.0774
3.78333	2.18437	58.9356	91.4285	-6.38237	468.818	47.095
3.8	2.24327	58.9307	91.4422	-6.83586	468.715	47.1069
3.81667	2.29622	58.9954	91.5257	-7.34367	468.556	47.1206
3.83333	2.34901	58.9404	91.4492	-8.65501	468.752	47.1377
3.85	2.40013	58.9516	91.4718	-9.57054	468.777	47.1552
3.86667	2.45064	58.9915	91.5414	-9.52583	468.723	47.1647
3.88333	2.50389	58.9704	91.4811	-14.6613	468.691	47.183
3.9	2.55745	58.9509	91.466	-21.6644	468.76	47.194
3.91667	2.60597	58.9962	91.5392	-7.98454	468.785	47.2121
3.93333	2.6516	58.9216	91.4143	-7.687	468.71	47.2282
3.95	2.69737	59.0171	91.5711	-9.1259	468.645	47.2401
3.96667	2.74178	58.9451	91.4069	-8.15315	468.563	47.254
3.98333	2.78511	58.9434	91.4063	-8.80638	468.467	47.2677
4	2.82387	59.0478	91.6038	-8.07335	468.541	47.2799
4.01667	2.86888	58.9362	91.4443	-7.78191	468.446	47.2939
4.03333	2.91161	58.9487	91.4491	-9.46266	468.423	47.3028
4.05	2.95357	58.9619	91.4925	-9.14909	468.544	47.3161
4.06667	2.99843	58.9542	91.488	-9.13185	468.537	47.3275
4.08333	3.03398	58.9661	91.4517	-8.99956	468.462	47.3388
4.1	3.07274	58.9907	91.5418	-9.69872	468.637	47.353
4.11667	3.10722	58.9936	91.5469	-9.07341	468.637	47.3669
4.13333	3.14995	58.9932	91.4803	-7.99522	468.604	47.3759
4.15	3.18672	58.9323	91.4382	-9.67018	468.778	47.3846
4.16667	3.21877	58.9391	91.4368	-9.88106	468.752	47.3953
4.18333	3.25203	58.9632	91.4689	-10.1225	468.818	47.4041
4.2	3.28423	58.9246	91.4141	-9.99672	468.725	47.4139
4.21667	3.31505	58.9759	91.4941	-10.1846	468.817	47.4201
4.23333	3.34908	59.0258	91.4953	-10.2233	468.827	47.4317
4.25	3.37852	58.9585	91.4785	-10.3037	468.785	47.4436
4.26667	3.40813	58.9657	91.4399	-11.879	468.903	47.4503
4.28333	3.43452	58.9085	91.3909	-11.2086	468.817	47.4569
4.3	3.4655	59.0923	91.551	-11.8081	468.859	47.4693
4.31667	3.49434	58.998	91.5075	-17.0921	468.846	47.4735
4.33333	3.52425	58.9399	91.4031	-11.733	468.827	47.4807
4.35	3.55858	58.9845	91.4555	-11.289	468.723	47.4894
4.36667	3.5836	58.9924	91.5731	-11.4504	468.819	47.4986
4.38333	3.60786	59.0008	91.5278	-11.2962	468.777	47.5106
4.4	3.63533	58.9877	91.5281	-12.4882	468.777	47.5149
4.41667	3.65898	58.9146	91.4159	-11.9994	468.844	47.5213
4.43333	3.68095	58.9526	91.4822	-12.5365	468.955	47.5306
4.45	3.70705	59.0221	91.5658	-12.7648	468.884	47.5381
4.46667	3.73131	58.9419	91.4483	-20.0556	468.982	47.5445
4.48333	3.75389	58.9593	91.4036	-12.6205	468.945	47.552
4.5	3.77098	59.1206	91.4842	-13.5265	468.955	47.5579
4.51667	3.79417	58.9428	91.4031	-13.666	468.871	47.5637
4.53333	3.81538	59.0833	91.6026	-13.8686	468.864	47.5665
4.55	3.83583	58.9785	91.4846	-14.3426	468.946	47.5716
4.56667	3.85551	58.9903	91.5258	-13.4728	468.857	47.5788
4.58333	3.87413	58.9591	91.5005	-14.2979	468.937	47.5837
4.6	3.89671	59.056	91.4845	-14.7591	468.947	47.59
4.61667	3.91487	58.9994	91.5292	-16.4013	468.858	47.5967
4.63333	3.93562	58.9568	91.4988	-14.4968	468.965	47.6009
4.65	3.95699	58.9263	91.4077	-14.5255	468.932	47.6035
4.66667	3.97789	58.9281	91.4474	-15.3695	468.783	47.6087
4.68333	3.99391	58.9933	91.4652	-15.1084	469.035	47.6168
4.7	4.00856	58.961	91.4048	-14.7948	469.041	47.6221
4.71667	4.02351	58.998	91.5263	-14.4277	468.878	47.6258
4.73333	4.03557	58.9516	91.4375	-15.0018	468.961	47.6328
4.75	4.04564	59.0185	91.5608	-15.1466	468.932	47.6341
4.76667	4.06258	58.9837	91.4623	-15.2831	468.996	47.6356
4.78333	4.07753	58.9433	91.4156	-15.7653	468.839	47.6434
4.8	4.09447	58.9301	91.3827	-16.0276	468.968	47.6455
4.81667	4.10606	58.8998	91.3749	-15.7426	468.996	47.6481
4.83333	4.12087	58.9213	91.4101	-16.3393	468.893	47.6496
4.85	4.13658	58.9494	91.4475	-15.7104	468.842	47.653
4.86667	4.14742	58.9753	91.4008	-15.1466	468.969	47.6524
4.88333	4.15978	58.9639	91.4426	-15.4429	468.954	47.6617
4.9	4.17458	58.8956	91.3427	-15.6622	468.945	47.6664
4.91667	4.18327	59.0006	91.4896	-16.7696	468.851	47.6691
4.93333	4.19838	58.9715	91.4558	-16.0532	468.815	47.6673
4.95	4.2083	58.9767	91.4527	-15.816	468.913	47.6719
4.96667	4.21806	58.9321	91.3812	-16.6486	468.847	47.6759
4.98333	4.23103	58.9491	91.4631	-15.4864	468.843	47.6785
5	4.24294	59.0624	91.5151	-15.9632	468.848	47.6797
5.01667	4.25118	59.0107	91.4475	-16.3929	468.965	47.6812
5.03333	4.26247	58.9007	91.3596	-16.2934	468.834	47.6849
5.05	4.27727	58.9541	91.4253	-17.1339	468.884	47.6862
5.06667	4.28383	59.0281	91.4886	-17.4247	468.865	47.6904
5.08333	4.28902	58.914	91.4002	-15.8088	468.841	47.6897
5.1	4.29878	58.9094	91.3789	-16.6874	468.905	47.6948
5.11667	4.30656	58.9576	91.4459	-17.2124	468.852	47.6958
5.13333	4.31389	58.9288	91.3882	-17.8544	468.905	47.7
5.15	4.32045	58.8999	91.3494	-17.9916	468.921	47.7023
5.16667	4.33006	58.9336	91.3368	-17.6101	468.938	47.7003
5.18333	4.33998	58.9277	91.3596	-19.332	468.875	47.7056
5.2	4.347	59.0035	91.4323	-19.3649	468.761	47.7065
5.21667	4.35661	58.9307	91.405	-17.8556	468.955	47.7061
5.23333	4.35799	58.9394	91.3523	-17.5933	468.881	47.7088
5.25	4.35997	58.9381	91.428	-17.8759	468.854	47.7116
5.26667	4.36958	58.9513	91.3775	-17.8419	468.938	47.7146
5.28333	4.37889	58.9576	91.4124	-17.6077	468.875	47.7171
5.3	4.37981	58.9419	91.3738	-18.1817	468.894	47.7171
5.31667	4.39018	58.9552	91.4668	-17.8718	468.849	47.7168
5.33333	4.39629	58.9095	91.3564	-18.0958	468.917	47.7218
5.35	4.40605	58.9384	91.3653	-18.0154	468.883	47.7218
5.36667	4.41048	58.9094	91.3526	12.5318	468.842	47.7274
5.38333	4.41383	58.9545	91.3836	9.58031	468.857	47.7267
5.4	4.4175	58.921	91.3548	8.72078	468.879	47.7274
5.41667	4.42497	58.9416	91.414	8.16704	468.773	47.7261
5.43333	4.43443	58.9219	91.3528	6.45042	468.847	47.7258
5.45	4.4384	58.9155	91.3711	10.1167	468.9	47.7297
5.46667	4.44603	58.8958	91.347	-18.3622	468.861	47.7303
5.48333	4.44893	58.9213	91.3538	-18.8891	468.909	47.7309
5.5	4.4561	58.9904	91.4919	-18.8439	468.914	47.7338
5.51667	4.45915	58.9373	91.3535	-19.0488	468.737	47.7384
5.53333	4.46632	58.9138	91.387	-18.3616	468.93	47.739
5.55	4.46831	58.9632	91.4629	-18.5876	468.908	47.7398
5.56667	4.47411	58.9668	91.4025	-18.7055	468.895	47.7407
5.58333	4.47487	58.9246	91.3808	-18.7789	468.902	47.7393
5.6	4.47655	58.9884	91.5331	-19.3386	468.892	47.7374
5.61667	4.48021	58.9903	91.482	-19.0197	468.899	47.7361
5.63333	4.48677	58.926	91.3955	-19.6276	468.844	47.7372
5.65	4.49242	58.8894	91.3201	-19.7886	468.94	47.738
5.66667	4.49654	58.9893	91.5881	-21.9599	468.907	47.7406
5.68333	4.49883	58.9288	91.3648	-18.724	468.848	47.7432
5.7	4.50142	58.9224	91.385	-18.494	468.879	47.743
5.71667	4.49959	58.9166	91.3763	-18.9178	468.959	47.7433
5.73333	4.50188	58.9948	91.4353	-18.8255	468.856	47.7432
5.75	4.50996	58.9497	91.4144	-19.1007	468.925	47.7447
5.76667	4.51485	58.9011	91.2945	-20.0372	468.931	47.7438
5.78333	4.51729	58.9388	91.404	-19.2271	468.769	47.7419
5.8	4.52019	58.9314	91.4251	-13.2207	468.955	47.7433
5.81667	4.52278	58.9065	91.3653	-17.3925	468.931	47.7453
5.83333	4.52278	58.9056	91.3227	-19.0281	468.964	47.748
5.85	4.52446	58.9152	91.3599	-18.6114	469.023	47.7522
5.86667	4.52889	58.8775	91.2872	-18.1132	468.994	47.7511
5.88333	4.5327	58.9579	91.4011	-16.3184	468.96	47.7517
5.9	4.53423	58.9007	91.3166	-19.6532	468.957	47.7518
5.91667	4.5417	58.9063	91.361	-19.661	469.056	47.7517
5.93333	4.54674	58.9109	91.3213	-19.2837	469.085	47.7528
5.95	4.54948	58.8984	91.3238	-19.2092	468.928	47.756
5.96667	4.55345	58.9668	91.4573	-19.3714	469.006	47.7531
5.98333	4.55116	58.9375	91.4231	-19.4715	469.058	47.7567
6	4.55132	58.921	91.3841	-19.8809	468.964	47.7569
6.01667	4.55818	58.9033	91.3148	-20.6982	468.932	47.7564
6.03333	4.55528	58.9727	91.4106	11.5252	469.002	47.7555
6.05	4.5562	58.9642	91.4762	11.5705	468.873	47.7544
6.06667	4.55696	58.8923	91.3061	-20.1475	468.954	47.7557
6.08333	4.5562	58.932	91.3311	-20.9145	468.923	47.7558
6.1	4.55544	58.9605	91.3923	-19.8786	468.915	47.7563
6.11667	4.55467	58.9343	91.3621	-21.0963	468.976	47.7554
6.13333	4.55452	58.9188	91.3641	-20.5938	468.937	47.7525
6.15	4.55452	58.9198	91.3751	-22.9804	468.956	47.7561
6.16667	4.5536	58.9408	91.334	-20.4984	469.044	47.7618
6.18333	4.55956	58.9137	91.3578	-21.2763	468.976	47.7621
6.2	4.55696	58.894	91.3258	-26.1282	468.927	47.7593
6.21667	4.55818	58.9585	91.3984	-22.6449	468.984	47.7607
6.23333	4.5594	58.8941	91.325	-21.4164	469.008	47.7607
6.25	4.56001	58.9446	91.401	-22.2437	469.101	47.7573
6.26667	4.56032	58.8802	91.2846	-22.0286	469.049	47.7604
6.28333	4.56368	58.9481	91.3815	-22.1078	469.158	47.7602
6.3	4.56215	58.9172	91.3895	-22.2062	469.258	47.7601
6.31667	4.55986	58.9159	91.347	-22.0261	469.102	47.7605
6.33333	4.56306	58.9256	91.3131	-22.0411	469.128	47.7595
6.35	4.5652	58.924	91.3474	-22.0345	469.143	47.7604
6.36667	4.56642	58.9103	91.3114	-23.2356	469.147	47.7613
6.38333	4.56566	58.9199	91.3448	-22.9066	469.206	47.7561
6.4	4.56871	58.9278	91.3615	-22.5555	469.116	47.7586
6.41667	4.57069	58.9594	91.3688	-18.2533	469.14	47.7609
6.43333	4.56871	58.9155	91.3313	-14.1334	469.207	47.7628
6.45	4.57039	58.9556	91.3845	-14.8385	469.072	47.7624
6.46667	4.57314	58.9547	91.4288	-17.8652	469.095	47.7599
6.48333	4.5713	58.9324	91.3732	-16.0198	469.119	47.7613
6.5	4.57222	58.9112	91.3746	-12.0692	469.129	47.7595
6.51667	4.571	58.9307	91.3125	-13.9677	469.013	47.7634
6.53333	4.5739	58.987	91.4158	-13.3465	468.869	47.7596
6.55	4.57283	58.9455	91.385	-17.7077	468.85	47.758
6.56667	4.57146	58.8854	91.3007	-28.1815	468.852	47.7601
6.58333	4.57207	58.8989	91.3262	-27.421	468.741	47.7599
6.6	4.56886	58.9585	91.4387	-31.632	468.787	47.7599
6.61667	4.56718	58.8912	91.2859	-32.3371	468.843	47.7602
6.63333	4.57069	58.939	91.3749	-15.0953	468.729	47.7601
6.65	4.56917	58.932	91.4227	-20.4592	468.89	47.7592
6.66667	4.56688	58.9204	91.3329	-15.6377	468.901	47.7618
6.68333	4.56276	58.9213	91.3174	-20.0019	469.064	47.758
6.7	4.56581	58.9054	91.2977	-19.949	469.028	47.7621
6.71667	4.56825	58.9149	91.3102	-21.2513	468.973	47.7609
6.73333	4.56581	58.9057	91.3093	-20.4652	468.954	47.7612
6.75	4.56749	58.9097	91.3027	-20.6475	469.066	47.7624
6.76667	4.56383	58.9993	91.3694	-21.1619	469.102	47.7628
6.78333	4.56322	58.9347	91.3273	-21.1321	469.04	47.7618
6.8	4.56368	58.9033	91.3209	-20.7523	469.001	47.7625
6.81667	4.56688	58.9121	91.2977	-19.7326	469.115	47.7607
6.83333	4.56093	58.9088	91.2977	-19.7558	469.066	47.7624
6.85	4.55772	58.9304	91.3319	-20.918	468.988	47.7631
6.86667	4.56093	58.9021	91.3195	-20.6976	469.095	47.7584
6.88333	4.56047	58.9243	91.3674	-21.3467	469.086	47.7615
6.9	4.55818	58.9036	91.3017	-21.2238	468.92	47.7612
6.91667	4.55711	58.9001	91.3096	-21.2185	469.079	47.7627
6.93333	4.55742	58.9382	91.3499	-21.3461	469.12	47.7627
6.95	4.56078	58.9407	91.387	-22.9345	469.071	47.7656
6.96667	4.56245	58.9475	91.3076	-22.5614	469.062	47.7653
6.98333	4.56123	58.9018	91.296	-21.7579	469.025	47.7628
7	4.55711	59.7598	91.3836	-21.3908	469.038	47.7654
7.01667	4.56368	58.9227	91.3493	-22.8481	469.055	47.7665
7.03333	4.56398	58.8979	91.3046	-22.087	469.002	47.7668
7.05	4.56627	58.9175	91.3528	-22.1638	468.976	47.7679
7.06667	4.56642	58.9051	91.3235	-31.9593	468.993	47.7686
7.08333	4.56245	58.9233	91.3255	-31.9294	469.113	47.7659
7.1	4.55956	58.9169	91.2885	-31.7077	469.033	47.7644
7.11667	4.5623	58.8755	91.2484	-20.9055	469.009	47.7668
7.13333	4.56535	58.9236	91.3386	-21.6846	469.103	47.7659
7.15	4.56657	58.8972	91.2928	-21.3526	469.116	47.7656
7.16667	4.57039	58.9739	91.4184	-21.0778	469.007	47.7679
7.18333	4.57069	58.919	91.2878	-21.3758	469.107	47.7688
7.2	4.57436	58.8924	91.2719	-21.2107	469.114	47.7668
7.21667	4.57573	58.8824	91.2476	-20.6886	469.031	47.7703
7.23333	4.57817	58.9806	91.4121	-20.871	469.118	47.768
7.25	4.58122	58.8947	91.2928	-21.684	469.08	47.7679
7.26667	4.5855	58.9022	91.3358	-21.926	469.116	47.7709
7.28333	4.58397	58.8853	91.2763	-21.954	469.172	47.7694
7.3	4.58351	58.9008	91.2833	-22.3141	469.181	47.7702
7.31667	4.58077	58.9841	91.4039	-21.0897	469.153	47.7712
7.33333	4.57924	58.913	91.3627	-22.1906	469.145	47.7724
7.35	4.58199	58.8911	91.2814	-22.0202	469.172	47.7737
7.36667	4.58336	58.9396	91.3104	-21.1965	469.144	47.775
7.38333	4.58504	58.9239	91.3644	-21.9279	469.014	47.7717
7.4	4.5887	58.8836	91.276	-22.4755	469.094	47.7674
7.41667	4.59007	58.89	91.2765	-21.5087	469.129	47.767
7.43333	4.5887	58.9156	91.3316	-21.6357	469.021	47.7728
7.45	4.59175	58.8741	91.2598	-21.0934	469.15	47.7731
7.46667	4.59114	58.8831	91.2673	-21.24	469.191	47.7767
7.48333	4.59114	58.8883	91.2484	-21.9993	469.032	47.775
7.5	4.59694	58.9124	91.3581	-22.4648	469.13	47.7744
7.51667	4.59343	58.9178	91.2672	-22.0559	469.143	47.7747
7.53333	4.59694	59.0415	91.4166	-21.8581	469.158	47.7747
7.55	4.59679	58.9617	91.3519	-23.2569	469.102	47.7786
7.56667	4.59526	58.9007	91.2792	-23.2218	469.06	47.7795
7.58333	4.5945	58.8883	91.2847	-22.2591	469.13	47.7737
7.6	4.59663	58.9297	91.3778	-22.5489	469.069	47.7764
7.61667	4.5974	58.8798	91.2132	-21.9373	469.063	47.776
7.63333	4.59908	58.9072	91.3088	-23.0918	469.037	47.7718
7.65	4.60091	58.8769	91.2327	-23.0889	469.003	47.7744
7.66667	4.60548	58.8741	91.2635	-22.9035	469.065	47.7769
7.68333	4.60793	58.962	91.3415	-23.6951	469.029	47.7758
7.7	4.60457	58.8978	91.2736	-24.0241	468.907	47.7778
7.71667	4.60136	58.9303	91.312	-22.6466	469.045	47.7758
7.73333	4.60167	58.8706	91.2388	-23.0061	469.014	47.7753
7.75	4.60091	58.888	91.2548	-22.8368	468.804	47.7773
7.76667	4.6035	58.8615	91.2252	-22.3212	469.052	47.779
7.78333	4.60518	58.8773	91.2817	-22.3922	469.045	47.7828
7.8	4.6067	58.8606	91.2458	-22.2723	469.051	47.7804
7.81667	4.60548	58.9098	91.3526	-21.8295	469.056	47.7815
7.83333	4.6067	58.9109	91.2232	-22.9191	469.005	47.7802
7.85	4.6032	58.9118	91.301	-23.4019	469.046	47.7816
7.86667	4.60732	58.9021	91.2872	-22.1137	468.944	47.7779
7.88333	4.60945	58.887	91.2612	-23.2999	468.955	47.777
7.9	4.60976	58.8885	91.2646	-24.7436	469.043	47.7773
7.91667	4.61082	58.8642	91.2673	-32.7676	468.989	47.779
7.93333	4.61082	58.8531	91.2048	-20.8472	469.016	47.7821
7.95	4.61479	58.899	91.2676	-20.2905	468.979	47.7776
7.96667	4.61433	58.8847	91.2254	-20.0484	468.971	47.7764
7.98333	4.61525	58.888	91.2511	-20.8091	469.033	47.7763
8	4.61174	58.8891	91.3389	-20.1844	468.988	47.7769
8.01667	4.61586	58.8732	91.2766	-20.3495	468.821	47.7784
8.03333	4.61403	58.879	91.2641	-19.9627	468.991	47.7807
8.05	4.6154	58.8873	91.2803	-20.3715	469.033	47.7796
8.06667	4.61647	59.0438	91.3329	-20.328	468.936	47.7825
8.08333	4.61937	58.9776	91.3946	-20.3327	468.992	47.7811
8.1	4.61678	58.9709	91.4048	-20.3614	468.979	47.7815
8.11667	4.61906	59.0739	91.3685	-19.549	468.92	47.784
8.13333	4.62059	59.0575	91.3462	-19.7111	469.009	47.7827
8.15	4.62227	58.9057	91.228	-20.0425	468.892	47.7824
8.16667	4.62273	58.915	91.2824	-19.9972	468.943	47.7859
8.18333	4.62303	58.8987	91.2843	-19.8512	468.869	47.7874
8.2	4.62227	58.9266	91.3981	-20.3274	468.868	47.7834
8.21667	4.62212	58.9069	91.3033	-19.8136	468.866	47.7854
8.23333	4.61739	58.8987	91.2463	-20.443	468.811	47.7857
8.25	4.61525	58.8825	91.2486	-20.2422	468.915	47.7859
8.26667	4.61571	59.0728	91.4245	-20.6063	468.826	47.7871
8.28333	4.61662	58.9115	91.2235	-20.2439	468.71	47.7872
8.3	4.61784	58.9091	91.2721	-20.5903	468.926	47.7903
8.31667	4.6209	58.8972	91.2652	-21.0117	468.936	47.7894
8.33333	4.62761	58.8775	91.2409	-20.3555	468.677	47.788
8.35	4.62364	58.8711	91.1979	-20.7017	468.829	47.7876
8.36667	4.62486	58.8693	91.2409	-20.3889	468.867	47.7862
8.38333	4.63295	58.8744	91.245	-20.4877	468.86	47.7889
8.4	4.63493	58.9042	91.2553	-20.8192	468.766	47.785
8.41667	4.63539	58.923	91.3152	-20.2189	468.769	47.7845
8.43333	4.63631	58.9024	91.2528	-20.6141	468.816	47.7842
8.45	4.63982	58.8996	91.2902	-20.7304	468.833	47.7831
8.46667	4.63951	58.9181	91.2489	-20.3143	468.805	47.7834
8.48333	4.63783	58.8862	91.2896	-20.2351	468.789	47.7845
8.5	4.64302	58.8996	91.2757	-20.1289	468.817	47.7834
8.51667	4.64455	58.9033	91.3064	-20.499	468.858	47.7853
8.53333	4.64516	58.8958	91.2849	-19.9937	468.844	47.7869
8.55	4.63997	58.8953	91.2791	-20.9377	468.816	47.7848
8.56667	4.63722	58.9623	91.4979	-21.5427	468.934	47.7822
8.58333	4.64088	58.8921	91.2682	-28.0158	468.901	47.7834
8.6	4.64165	58.8871	91.2483	-24.2953	468.67	47.7834
8.61667	4.6415	58.9123	91.2307	-18.9231	468.834	47.785
8.63333	4.64378	58.9097	91.2946	-18.4653	468.816	47.7856
8.65	4.63936	58.8857	91.2484	-18.4719	468.829	47.7863
8.66667	4.63738	58.8697	91.2414	-19.0119	468.702	47.7866
8.68333	4.63936	58.868	91.2238	-18.9834	468.744	47.7857
8.7	4.6357	58.877	91.2112	-18.3253	468.786	47.7847
8.71667	4.63463	58.932	91.3264	-18.2305	468.807	47.7815
8.73333	4.63631	58.9172	91.3224	-18.289	468.799	47.7815
8.75	4.63936	58.9025	91.2545	-17.4657	468.803	47.7845
8.76667	4.64058	58.9101	91.2887	-17.29	468.764	47.7859
8.78333	4.64302	58.8798	91.2077	-17.3513	468.774	47.7851
8.8	4.64439	58.9495	91.2901	-17.6977	468.782	47.7819
8.81667	4.6418	58.8616	91.1965	-16.7846	468.759	47.7844
8.83333	4.64134	58.8931	91.2301	-17.3478	468.815	47.7836
8.85	4.64058	58.8497	91.1688	-17.1827	468.759	47.7842
8.86667	4.64546	58.8857	91.2391	-16.9585	468.583	47.7822
8.88333	4.64317	58.9002	91.2695	-17.9653	468.818	47.7827
8.9	4.64546	58.9556	91.3335	-17.365	468.801	47.7839
8.91667	4.64729	58.8703	91.1994	-17.4569	468.656	47.7842
8.93333	4.64699	58.9175	91.2771	-16.93	468.722	47.783
8.95	4.64851	59.0395	91.365	-17.0373	468.809	47.7833
8.96667	4.64836	58.9471	91.2963	-19.0781	468.88	47.786
8.98333	4.64287	58.8827	91.3047	-17.7042	468.757	47.7857
9	4.64378	58.899	91.2519	-17.2655	468.826	47.7854
9.01667	4.64699	58.8729	91.2026	-17.3954	468.886	47.7842
9.03333	4.64912	58.8729	91.235	-17.1314	468.764	47.785
9.05	4.64836	58.9481	91.2539	-17.7818	468.766	47.783
9.06667	4.64897	58.9129	91.2748	-16.1724	468.708	47.7854
9.08333	4.65462	58.8757	91.1927	-16.5824	468.666	47.7853
9.1	4.6537	58.9034	91.2324	-16.9932	468.746	47.7898
9.11667	4.65157	58.9051	91.2585	-18.978	468.766	47.7868
9.13333	4.64607	58.8825	91.2119	-15.5155	468.694	47.7853
9.15	4.6415	59.5828	91.2853	-18.6286	468.945	47.7872
9.16667	4.64272	58.8888	91.1842	-18.283	468.913	47.788
9.18333	4.64561	58.8743	91.2588	-17.0396	468.91	47.7859
9.2	4.64485	58.8816	91.2127	-17.833	468.99	47.7859
9.21667	4.63982	58.8989	91.2414	-17.7811	469.023	47.786
9.23333	4.63509	58.8863	91.2443	-17.7239	468.977	47.7844
9.25	4.63509	58.8821	91.2368	-17.8127	468.889	47.7845
9.26667	4.63676	58.9349	91.3261	-17.234	468.847	47.7851
9.28333	4.63814	58.9507	91.2731	-17.7889	468.799	47.786
9.3	4.636	58.8569	91.2038	-17.4461	468.81	47.7863
9.31667	4.63371	58.9057	91.2415	-16.0079	468.814	47.785
9.33333	4.63509	59.0179	91.2986	-16.4501	468.829	47.7866
9.35	4.63341	58.9159	91.2049	-16.5514	468.744	47.7853
9.36667	4.63249	58.8654	91.2008	-16.5366	468.815	47.7857
9.38333	4.63676	58.9133	91.229	-16.9241	468.84	47.7872
9.4	4.64043	58.9205	91.2797	-17.2977	468.726	47.7877
9.41667	4.6389	58.9039	91.2576	-16.027	468.86	47.7869
9.43333	4.63982	58.979	91.3928	-17.3197	468.846	47.7869
9.45	4.63692	58.9419	91.2931	-16.9544	468.761	47.7834
9.46667	4.63387	58.8528	91.1703	-15.5489	468.843	47.7874
9.48333	4.63402	58.8879	91.1573	-17.3991	468.789	47.7879
9.5	4.63371	58.9152	91.2652	-17.8014	468.838	47.7876
9.51667	4.63432	58.9866	91.2455	-16.3476	468.707	47.7894
9.53333	4.63142	58.917	91.2469	-16.5157	468.819	47.7879
9.55	4.62975	58.8786	91.204	-16.4019	468.734	47.7876
9.56667	4.62959	58.9181	91.2837	-19.1091	468.756	47.7879
9.58333	4.63585	58.8473	91.1547	-15.4881	468.73	47.7898
9.6	4.63692	58.8522	91.1436	-16.0371	468.718	47.788
9.61667	4.64043	58.8812	91.1849	-17.7924	468.71	47.7874
9.63333	4.64226	58.8584	91.1633	-17.7358	468.612	47.7845
9.65	4.6415	58.8624	91.1691	-18.2597	468.671	47.7863
9.66667	4.64027	58.8941	91.2342	-17.1302	468.564	47.7882
9.68333	4.63829	58.8862	91.2322	-15.0608	468.719	47.7882
9.7	4.63493	58.848	91.1382	-15.9173	468.701	47.7892
9.71667	4.63615	58.8523	91.15	-15.3176	468.545	47.7885
9.73333	4.63554	58.8779	91.2411	-16.7863	468.594	47.7903
9.75	4.62975	58.8734	91.2363	-15.8904	468.541	47.793
9.76667	4.6331	58.8422	91.1456	-15.7104	468.546	47.7921
9.78333	4.63295	58.8927	91.2208	-15.4398	468.518	47.7865
9.8	4.63509	58.8561	91.1608	-16.2684	468.535	47.7874
9.81667	4.63509	58.8531	91.1755	-13.9974	468.497	47.7888
9.83333	4.62914	58.8668	91.1923	-15.9632	468.536	47.7923
9.85	4.63127	58.857	91.1756	-14.352	468.531	47.792
9.86667	4.63295	58.8523	91.1422	-14.2973	468.576	47.7917
9.88333	4.63783	58.9375	91.2937	-14.2692	468.533	47.7911
9.9	4.6415	58.9053	91.2391	-14.6894	468.558	47.7894
9.91667	4.64241	58.8633	91.2043	-15.5965	468.59	47.7892
9.93333	4.64363	58.8647	91.1726	-13.691	468.488	47.7892
9.95	4.64729	58.8706	91.1843	-13.9878	468.609	47.7882
9.96667	4.64516	58.8543	91.1974	-12.878	468.5	47.7871
9.98333	4.64745	58.8645	91.1626	-13.998	468.374	47.786
10	4.64912	58.8804	91.2537	-14.2156	468.523	47.7876
10.0167	4.65111	58.8505	91.1851	-14.699	468.442	47.7915
10.0333	4.64561	58.8889	91.1761	-13.4925	468.453	47.7888
10.05	4.64485	58.8717	91.1601	-13.3823	468.501	47.7888
10.0667	4.64821	58.8511	91.1964	-13.3501	468.484	47.7906
10.0833	4.65096	58.8879	91.1921	-12.9525	468.481	47.7894
10.1	4.64973	58.8679	91.1636	-13.7345	468.445	47.7886
10.1167	4.64867	58.9158	91.2814	-12.7612	468.469	47.7885
10.1333	4.64958	58.8587	91.1987	-12.7665	468.433	47.7905
10.15	4.6476	58.8662	91.1996	-11.7765	468.406	47.7923
10.1667	4.64851	58.8792	91.1886	-12.6038	468.468	47.7923
10.1833	4.65035	58.8511	91.1854	-12.1627	468.538	47.7903
10.2	4.65157	58.8706	91.1958	-11.8331	468.415	47.7894
10.2167	4.65492	58.8757	91.1541	-11.2151	468.549	47.7885
10.2333	4.65584	58.8633	91.1752	-11.4832	468.543	47.7879
10.25	4.6537	58.9225	91.2226	-12.1395	468.463	47.7866
10.2667	4.6508	58.8726	91.1746	-11.8397	468.542	47.786
10.2833	4.65355	58.8529	91.1459	-12.5341	468.555	47.7876
10.3	4.65309	58.8917	91.2844	-11.7158	468.484	47.7847
10.3167	4.65569	58.8667	91.1808	-12.9562	468.556	47.7831
10.3333	4.65736	58.8888	91.1973	-12.9447	468.485	47.7854
10.35	4.65675	58.9654	91.2946	-12.1455	468.437	47.7831
10.3667	4.65538	58.8638	91.1713	-12.1616	468.398	47.7839
10.3833	4.65935	58.895	91.1875	-10.8813	468.522	47.7837
10.4	4.66255	58.8856	91.1663	-11.7831	468.432	47.7889
10.4167	4.66087	58.8435	91.1591	-10.9629	468.347	47.7848
10.4333	4.66194	58.8566	91.142	-10.3819	468.444	47.7871
10.45	4.66316	58.9133	91.2244	-11.798	468.468	47.7877
10.4667	4.66881	58.8732	91.1466	-10.5785	468.339	47.7906
10.4833	4.67217	58.8329	91.135	-10.5492	468.421	47.786
10.5	4.66637	58.8746	91.1936	-11.274	468.449	47.7865
10.5167	4.67003	58.8319	91.1349	-9.98177	468.282	47.7839
10.5333	4.67079	58.8793	91.2277	-10.8175	468.415	47.7868
10.55	4.67079	58.861	91.1301	-10.5123	468.348	47.7839
10.5667	4.6711	58.8847	91.202	-9.95857	468.312	47.7854
10.5833	4.67186	58.8523	91.1358	-9.93004	468.426	47.7876
10.6	4.66988	58.834	91.119	-10.1534	468.371	47.786
10.6167	4.67049	58.9109	91.2306	-9.43825	468.343	47.7863
10.6333	4.67186	58.8763	91.1753	-9.40849	468.381	47.7816
10.65	4.67125	58.8621	91.1492	-8.96385	468.333	47.7844
10.6667	4.67354	58.876	91.1872	-9.66469	468.292	47.7818
10.6833	4.67537	58.8474	91.1474	-9.59267	468.233	47.7857
10.7	4.67552	58.838	91.141	-9.86794	468.31	47.7827
10.7167	4.67217	58.8323	91.1236	-8.7397	468.312	47.7834
10.7333	4.66881	58.8677	91.1697	-9.30122	468.192	47.7824
10.75	4.66759	58.8807	91.2002	-10.1637	468.301	47.7818
10.7667	4.67155	58.8699	91.1889	-9.53117	468.361	47.7804
10.7833	4.67186	58.8555	91.144	-9.24568	468.161	47.7792
10.8	4.66728	58.8378	91.1166	-9.29695	468.231	47.7808
10.8167	4.66789	58.8548	91.1431	-10.0718	468.262	47.7816
10.8333	4.66835	58.8393	91.1437	-9.43291	468.153	47.7816
10.85	4.66881	58.885	91.2177	-9.85191	468.243	47.7833
10.8667	4.66957	58.8157	91.0867	-10.3078	468.207	47.7857
10.8833	4.66957	58.879	91.1884	-9.74648	468.173	47.7837
10.9	4.66881	58.8396	91.1405	-8.72414	468.215	47.7818
10.9167	4.66759	58.8425	91.1433	-9.20754	468.215	47.7848
10.9333	4.66377	58.8435	91.1146	-8.28316	468.176	47.7811
10.95	4.66209	58.8335	91.101	-8.58528	468.275	47.783
10.9667	4.6656	58.8293	91.115	-9.18373	468.231	47.7842
10.9833	4.66332	58.8702	91.1894	-10.0849	468.301	47.7816
11	4.66072	58.8232	91.0706	-9.18312	468.129	47.7862
11.0167	4.65736	58.8732	91.1509	-9.226	468.26	47.7862
11.0333	4.65767	58.8627	91.1211	-8.91975	468.199	47.7842
11.05	4.65996	58.8755	91.2228	-8.96858	468.156	47.7815
11.0667	4.65782	58.8503	91.1765	-8.98994	468.182	47.7793
11.0833	4.65614	58.8537	91.1474	-8.83385	468.232	47.7827
11.1	4.65706	58.8396	91.1428	-9.27605	468.111	47.779
11.1167	4.65202	58.8755	91.2045	-9.81667	468.2	47.7784
11.1333	4.65004	58.8189	91.099	-9.17656	468.227	47.7779
11.15	4.64928	58.8706	91.1515	-9.30061	468.259	47.7779
11.1667	4.65035	58.8761	91.2161	-8.86955	468.251	47.7798
11.1833	4.65248	58.8865	91.1485	-8.70094	468.266	47.7802
11.2	4.65065	58.9133	91.2449	-8.75755	468.247	47.7779
11.2167	4.64699	58.8659	91.2101	-9.35722	468.288	47.781
11.2333	4.64607	58.8476	91.1272	-8.76061	468.325	47.777
11.25	4.64653	58.836	91.1182	-9.01146	468.271	47.7744
11.2667	4.64623	58.8798	91.1744	-8.96553	468.243	47.7795
11.2833	4.64516	58.8937	91.2516	-8.30986	468.401	47.7781
11.3	4.64684	58.8303	91.1213	-7.87361	468.357	47.7769
11.3167	4.65202	58.8801	91.1918	-8.25325	468.224	47.7796
11.3333	4.65584	58.8302	91.1076	-7.70973	468.365	47.7784
11.35	4.65248	58.8404	91.1054	-8.65562	468.473	47.781
11.3667	4.64745	58.8728	91.117	-8.28423	468.267	47.7786
11.3833	4.64912	58.8229	91.1179	-7.8402	468.465	47.779
11.4	4.64836	58.8352	91.1178	-8.41728	468.456	47.7792
11.4167	4.64806	58.8458	91.1565	-7.4868	468.444	47.7779
11.4333	4.64821	58.8664	91.1579	-7.46956	468.493	47.7717
11.45	4.64912	58.8677	91.1785	-7.05345	468.461	47.7732
11.4667	4.65248	58.8137	91.0735	-6.44783	468.484	47.7728
11.4833	4.65035	58.8436	91.1276	-5.33333	468.432	47.775
11.5	4.65294	58.8186	91.0783	-5.65987	468.434	47.7767
11.5167	4.65187	58.8952	91.2412	-5.01076	468.378	47.776
11.5333	4.64943	58.885	91.1282	-5.46791	468.265	47.7758
11.55	4.64363	58.8409	91.1308	-6.41457	468.336	47.7752
11.5667	4.64409	58.8329	91.1193	-5.21111	468.359	47.7729
11.5833	4.64485	58.8584	91.1182	-5.70824	468.287	47.7743
11.6	4.64531	58.8056	91.0638	-6.25542	468.494	47.7776
11.6167	4.64409	58.9787	91.388	-4.92729	468.429	47.7786
11.6333	4.64134	58.8821	91.1883	-6.00197	468.311	47.7776
11.65	4.64455	58.8712	91.1179	-5.10078	468.376	47.7787
11.6667	4.6447	58.8789	91.1407	-4.95415	468.437	47.7766
11.6833	4.64348	58.8578	91.0891	-5.51155	468.321	47.7798
11.7	4.64241	58.9314	91.1904	-5.47691	468.375	47.7822
11.7167	4.64165	58.8367	91.1039	-5.37087	468.353	47.7799
11.7333	4.6357	58.8845	91.1683	-5.33394	468.445	47.7816
11.75	4.63722	58.852	91.1355	-4.869	468.458	47.7839
11.7667	4.63493	58.8822	91.1894	-4.69841	468.4	47.7825
11.7833	4.6331	58.8488	91.1247	-4.55894	468.369	47.7818
11.8	4.63417	58.8743	91.1399	-4.28902	468.446	47.7824
11.8167	4.63417	58.9451	91.182	-4.69139	468.482	47.7816
11.8333	4.63158	58.8548	91.1111	-4.6151	468.462	47.7811
11.85	4.63203	58.9056	91.2209	-5.01259	468.428	47.7799
11.8667	4.63387	58.8416	91.1329	-5.01671	468.451	47.7804
11.8833	4.63829	58.8245	91.1201	-3.6721	468.459	47.7825
11.9	4.636	58.8366	91.11	-4.26994	468.301	47.7819
11.9167	4.63539	58.8233	91.0783	-4.30931	468.448	47.7824
11.9333	4.63631	58.8407	91.1263	-3.80745	468.551	47.7799
11.95	4.63371	58.8691	91.1289	-3.55522	468.321	47.7815
11.9667	4.63341	58.8445	91.1509	-4.82719	468.388	47.7819
11.9833	4.63142	58.9025	91.184	-4.60136	468.412	47.785
12	4.63112	58.8512	91.1169	-4.60732	468.458	47.7845
12.0167	4.63188	58.8384	91.0839	-3.95577	468.359	47.785
12.0333	4.62608	58.8125	91.074	-4.78554	468.425	47.7847
12.05	4.62822	58.8801	91.1622	-3.94386	468.518	47.788
12.0667	4.62822	58.829	91.0856	-3.75908	468.463	47.7924
12.0833	4.62303	58.8378	91.1419	-3.99879	468.489	47.7903
12.1	4.62273	58.8335	91.1114	-4.31282	468.394	47.7859
12.1167	4.61998	58.8169	91.0368	-4.33495	468.315	47.7872
12.1333	4.61494	58.8523	91.1141	-4.10606	468.336	47.7911
12.15	4.61281	58.8361	91.0764	-5.02754	468.247	47.7889
12.1667	4.6125	58.8586	91.1329	-4.19548	468.197	47.7865
12.1833	4.61037	58.8677	91.142	-4.02672	468.312	47.7877
12.2	4.60609	58.968	91.33	-3.69713	468.314	47.7889
12.2167	4.60625	58.9205	91.2077	-4.45946	468.095	47.7894
12.2333	4.60609	58.9056	91.1724	-3.99818	468.269	47.7876
12.25	4.60442	58.83	91.0569	-3.88908	468.369	47.7853
12.2667	4.60732	58.8297	91.0621	-3.95287	468.339	47.784
12.2833	4.60396	58.8461	91.094	-3.95943	468.298	47.7848
12.3	4.60884	58.8245	91.1167	-4.29314	468.261	47.785
12.3167	4.6064	58.8155	91.0478	-4.21928	468.343	47.7888
12.3333	4.60609	58.8668	91.1317	-4.34441	468.311	47.7891
12.35	4.60243	58.8561	91.1297	-4.44222	468.246	47.7886
12.3667	4.60045	58.8471	91.0969	-3.79906	468.198	47.7889
12.3833	4.60411	58.8815	91.1935	-3.87779	468.322	47.7885
12.4	4.59877	58.8769	91.1515	-3.94096	468.322	47.7876
12.4167	4.59602	58.8055	91.0287	-3.80196	468.211	47.7886
12.4333	4.59221	58.8288	91.0847	-4.44939	468.086	47.7856
12.45	4.59221	58.8125	91.0778	-3.60649	468.303	47.7909
12.4667	4.5945	58.857	91.1399	-3.82164	468.219	47.7901
12.4833	4.59557	58.8718	91.0714	-3.40569	468.159	47.7892
12.5	4.59496	58.8618	91.0638	-3.9933	468.299	47.7882
12.5167	4.59679	58.8395	91.107	-3.50517	468.323	47.79
12.5333	4.59343	58.8671	91.1678	-3.61183	468.248	47.7894
12.55	4.5919	58.8487	91.0728	-3.19222	468.296	47.7894
12.5667	4.58962	58.8836	91.137	-3.77281	468.331	47.7894
12.5833	4.58672	58.7992	91.0549	-3.94203	468.385	47.7912
12.6	4.58305	58.8354	91.0841	-3.39439	468.36	47.7924
12.6167	4.58382	58.8245	91.0915	-3.6602	468.312	47.792
12.6333	4.58305	58.8162	91.0629	-3.91167	468.315	47.7926
12.65	4.58229	58.9448	91.1784	-3.80028	468.264	47.7901
12.6667	4.57863	58.8303	91.1266	-4.28307	468.217	47.7937
12.6833	4.58077	58.8178	91.0999	-4.22997	468.253	47.7923
12.7	4.58122	58.8271	91.056	-3.82164	468.258	47.7944
12.7167	4.5797	58.7997	91.0168	-3.17253	468.356	47.7943
12.7333	4.58015	58.8447	91.1128	-4.38789	468.309	47.7938
12.75	4.57573	58.827	91.0337	-4.08806	468.262	47.7953
12.7667	4.57314	58.8523	91.1355	-3.49205	468.376	47.7958
12.7833	4.57466	58.8523	91.1208	-4.02077	468.295	47.7953
12.8	4.57542	58.847	91.1306	-4.05602	468.223	47.7918
12.8167	4.57207	58.85	91.061	-3.63396	468.244	47.7946
12.8333	4.57237	58.829	91.0268	-4.40758	468.352	47.7946
12.85	4.57069	58.8442	91.0937	-4.08699	468.259	47.7941
12.8667	4.56474	58.8525	91.0908	-3.63869	468.282	47.7958
12.8833	4.55696	58.8259	91.0517	-3.29414	468.186	47.795
12.9	4.55879	58.8311	91.0499	-3.13683	468.218	47.7978
12.9167	4.5562	58.8294	91.0717	-3.51769	468.164	47.7935
12.9333	4.55269	58.8076	91.0413	-3.71147	468.233	47.7964
12.95	4.55025	58.8372	91.061	-3.377	468.181	47.7975
12.9667	4.54704	58.8323	91.0703	-3.67744	468.259	47.7956
12.9833	4.54552	58.814	91.078	-3.20183	468.31	47.799
13	4.54491	58.8197	91.0429	-3.67683	468.284	47.7984
13.0167	4.54231	58.8673	91.0468	-3.87779	468.118	47.7955
13.0333	4.53835	58.785	90.9991	-2.90794	468.259	47.7944
13.05	4.53545	58.877	91.1276	-3.51585	468.197	47.793
13.0667	4.53712	58.9031	91.1729	-3.03673	468.051	47.7979
13.0833	4.53316	58.8162	91.0529	-2.94487	468.172	47.7972
13.1	4.5298	58.854	91.1259	-2.9258	468.188	47.7964
13.1167	4.52507	58.7931	91.0336	-3.18153	468.146	47.8016
13.1333	4.52263	58.8268	91.0728	-3.1208	468.155	47.7988
13.15	4.52217	58.8615	91.1037	-3.05931	468.224	47.7979
13.1667	4.51775	58.8487	91.116	-3.37288	468.237	47.7963
13.1833	4.51332	58.8465	91.1073	-3.41103	468.192	47.7993
13.2	4.50783	58.8184	91.077	-3.37883	468.207	47.7976
13.2167	4.50935	58.8276	91.063	-3.79189	468.182	47.7921
13.2333	4.50325	58.807	91.0247	-3.84789	468.137	47.7944
13.25	4.49776	58.877	91.1892	-3.72688	468.171	47.7927
13.2667	4.49135	58.8578	91.1402	-3.1649	468.12	47.7891
13.2833	4.48799	58.8317	91.0517	-3.53447	468.128	47.7897
13.3	4.48189	58.8657	91.1645	-3.1321	468.174	47.7911
13.3167	4.47945	58.8128	91.0612	-3.5183	468.061	47.7924
13.3333	4.48006	58.8958	91.1747	-3.52608	467.932	47.7935
13.35	4.47334	58.8396	91.1353	-3.1559	468.071	47.7956
13.3667	4.47212	58.8418	91.0873	-3.60298	468.188	47.7941
13.3833	4.47029	58.8859	91.069	-3.50105	468.106	47.7901
13.4	4.4709	58.8029	91.036	-3.23936	468.156	47.7917
13.4167	4.47182	58.8139	91.0487	-3.01826	468.327	47.794
13.4333	4.47319	58.8097	91.0519	-2.97646	468.262	47.7934
13.45	4.47243	58.8232	91.0581	-3.26561	468.324	47.7903
13.4667	4.46709	58.8488	91.1187	-3.12614	468.353	47.788
13.4833	4.4651	58.7946	91.0015	-3.50395	468.411	47.7883
13.5	4.46281	58.8544	91.0737	-2.64214	468.335	47.7897
13.5167	4.45747	58.8413	91.1054	-3.15834	468.298	47.7857
13.5333	4.45961	58.8456	91.0619	-3.6303	468.339	47.7898
13.55	4.45534	58.8514	91.1015	-3.28819	468.315	47.7905
13.5667	4.45168	58.8056	91.0258	-3.29964	468.321	47.7891
13.5833	4.44969	58.8165	91.0993	-3.81874	468.256	47.7895
13.6	4.44099	58.8664	91.0995	-3.32634	468.185	47.792
13.6167	4.43962	58.8226	91.0535	-3.6303	468.346	47.792
13.6333	4.43626	58.8276	91.1039	-3.4951	468.256	47.7929
13.65	4.43474	58.803	91.0488	-3.89198	468.086	47.7956
13.6667	4.43337	58.8207	91.07	-4.51912	468.183	47.7953
13.6833	4.43474	58.8187	91.0587	-4.23424	468.28	47.7944
13.7	4.43214	58.8198	91.032	-3.6953	468.273	47.7975
13.7167	4.42238	58.8029	91.0113	-3.20961	468.247	47.7932
13.7333	4.42146	58.827	91.0429	-3.86345	468.25	47.7944
13.75	4.42314	58.8371	91.0618	-3.10051	468.246	47.7914
13.7667	4.42192	58.8259	91.0406	-4.0226	468.204	47.7927
13.7833	4.42055	58.8297	91.0479	-3.72276	468.183	47.7979
13.8	4.42162	58.778	90.9704	-3.65059	468.236	47.7975
13.8167	4.41811	58.8319	91.0549	-3.50227	468.223	47.795
13.8333	4.41566	58.845	91.0839	-3.83247	468.235	47.7941
13.85	4.41216	58.8169	90.9969	-3.85918	468.267	47.792
13.8667	4.41383	58.8024	91.0114	-3.53554	468.187	47.7897
13.8833	4.41628	58.8029	91.0285	-3.59581	468.328	47.7901
13.9	4.41551	58.8334	91.027	-3.56545	468.277	47.7934
13.9167	4.41429	58.8024	91.0368	-3.65593	468.077	47.7923
13.9333	4.41277	58.8122	91.0246	-3.47893	468.256	47.7914
13.95	4.41521	58.8311	91.0502	-3.81462	468.247	47.7912
13.9667	4.41536	58.8628	91.0645	-3.55232	468.216	47.7929
13.9833	4.41261	58.8537	91.0922	-3.61733	468.226	47.7898
14	4.4146	58.8969	91.1027	-3.63396	468.321	47.7888
14.0167	4.41414	58.8885	91.1268	-3.7693	468.193	47.7891
14.0333	4.41704	58.895	91.0597	-3.58864	468.186	47.7885
14.05	4.41322	58.8265	91.0397	-3.26027	468.259	47.7914
14.0667	4.41353	58.839	91.0278	-3.45329	468.221	47.7892
14.0833	4.41673	58.8085	91.0235	-3.43849	468.139	47.7926
14.1	4.42116	58.8364	91.0833	-3.23936	468.222	47.788
14.1167	4.42146	58.81	91.0401	-3.43071	468.164	47.7889
14.1333	4.42375	58.7841	91.0157	-2.3304	468.119	47.7879
14.15	4.42528	58.8226	91.0612	-3.38951	468.188	47.7892
14.1667	4.42268	58.8335	91.0204	-3.35732	468.177	47.7891
14.1833	4.42345	58.8285	91.0194	-3.79311	467.954	47.7888
14.2	4.42665	58.802	90.9893	-3.71269	468.196	47.7915
14.2167	4.43016	58.7736	90.9664	-3.67149	468.146	47.7914
14.2333	4.43596	58.7801	90.9948	-3.52242	468.122	47.7872
14.25	4.4384	58.8149	90.9988	-3.68462	468.192	47.7876
14.2667	4.43901	58.8386	91.1549	-3.69591	468.211	47.7848
14.2833	4.43504	58.8035	91.0108	-3.55232	468.175	47.7868
14.3	4.43169	64.6066	91.2051	-3.69591	468.119	47.784
14.3167	4.43459	58.8573	91.0973	-3.72337	468.143	47.7862
14.3333	4.43962	58.8111	91.0427	-4.16389	468.23	47.7866
14.35	4.43749	58.8262	91.0088	-3.54576	468.141	47.7871
14.3667	4.43398	58.8039	91.0247	-3.73283	468.166	47.7857
14.3833	4.43626	58.8099	91.0449	-3.6721	468.236	47.7847
14.4	4.4323	58.8516	91.056	-3.65486	468.159	47.7801
14.4167	4.43672	58.8044	90.9962	-4.03923	468.159	47.7837
14.4333	4.43672	58.8056	91.0049	-4.16328	468.171	47.785
14.45	4.43825	58.8114	91.0302	-3.83598	468.05	47.7874
14.4667	4.43672	58.8073	90.9899	-3.77159	468.205	47.7847
14.4833	4.44069	58.8113	90.9943	-3.69057	468.26	47.7857
14.5	4.44206	58.8151	90.989	-3.45818	468.123	47.7882
14.5167	4.44298	58.7969	90.994	-3.33595	468.219	47.7872
14.5333	4.4381	58.8256	91.0209	-3.24593	468.272	47.7889
14.55	4.4381	58.8592	91.0093	-3.5862	468.261	47.7918
14.5667	4.43718	58.8255	91.0497	-3.57079	468.181	47.7909
14.5833	4.4381	58.838	91.0438	-3.30498	468.296	47.7895
14.6	4.43596	58.7911	90.9725	-3.69591	468.174	47.7868
14.6167	4.43459	58.8564	91.2	-3.29597	468.176	47.7898
14.6333	4.44084	58.8133	91.0317	-3.91533	468.207	47.7877
14.65	4.44038	58.8108	90.9855	-3.60954	468.24	47.786
14.6667	4.43962	58.8964	91.1077	-4.39934	468.125	47.786
14.6833	4.43382	58.8239	91.0441	-3.81279	468.174	47.788
14.7	4.43169	58.7826	90.9931	-4.23958	468.187	47.7889
14.7167	4.43291	58.8392	91.0268	-3.58925	468.173	47.7894
14.7333	4.43535	58.8038	91.0078	-4.33601	468.253	47.7874
14.75	4.4352	58.8599	91.0644	-4.13765	468.222	47.7889
14.7667	4.43443	58.8174	91.0386	-3.72993	468.096	47.7924
14.7833	4.43703	58.8169	91.0519	-4.4619	468.3	47.7941
14.8	4.43581	58.8215	91.0209	-4.9012	468.301	47.7921
14.8167	4.43565	58.7992	90.9864	-4.45229	468.275	47.7903
14.8333	4.43749	58.8899	91.1176	-4.12743	468.274	47.7888
14.85	4.43581	58.8465	91.0113	-5.29686	468.339	47.7874
14.8667	4.43474	58.796	91.002	-5.25337	468.245	47.7879
14.8833	4.43779	58.8371	91.0688	-5.97939	468.283	47.7879
14.9	4.43947	58.8641	91.1642	-5.22179	468.355	47.7869
14.9167	4.44054	58.8343	91.052	-5.69389	468.371	47.7891
14.9333	4.44527	58.8535	91.0865	-5.28023	468.35	47.7865
14.95	4.44511	58.9246	91.0964	-5.37437	468.346	47.784
14.9667	4.44527	58.823	91.007	-5.58785	468.374	47.7842
14.9833	4.44328	58.7731	90.9444	-5.10979	468.315	47.7859
15	4.44298	58.7701	90.9542	-4.74144	468.352	47.7863
15.0167	4.44359	58.8009	91.0256	-4.70863	468.295	47.7828
15.0333	4.44374	58.8079	90.9895	-5.08598	468.19	47.785
15.05	4.44466	58.8567	91.1073	-5.06264	468.325	47.7874
15.0667	4.44496	58.7943	90.9753	-5.1371	468.326	47.7892
15.0833	4.44664	58.8296	91.0282	-4.59419	468.191	47.7868
15.1	4.44405	58.7843	90.9538	-5.07103	468.27	47.7839
15.1167	4.44618	58.8317	91.0354	-5.84709	468.293	47.7857
15.1333	4.45076	58.8219	91.0305	-5.49477	468.233	47.7859
15.15	4.44557	58.7937	90.9869	-5.47813	468.273	47.786
15.1667	4.44374	58.8085	91.0024	-5.09132	468.302	47.784
15.1833	4.44511	59.0948	91.1442	-6.06407	468.251	47.7824
15.2	4.44572	58.8062	91.0046	-5.38933	468.265	47.7863
15.2167	4.44359	58.8201	90.9885	-5.32143	468.237	47.7856
15.2333	4.44206	58.8342	91.0139	-5.14076	468.314	47.7879
15.25	4.44359	58.8206	91.0107	-5.56099	468.185	47.7842
15.2667	4.44588	58.7865	91.0122	-5.95024	468.183	47.7871
15.2833	4.44481	58.7811	90.9441	-5.55794	468.24	47.7808
15.3	4.44466	58.8787	91.0783	-6.13075	468.17	47.785
15.3167	4.44679	58.8012	91.0104	-5.68138	468.293	47.79
15.3333	4.44496	58.7772	90.9522	-2.51274	468.273	47.7895
15.35	4.44725	58.7887	90.9744	1.82152	468.077	47.7851
15.3667	4.44664	58.8877	91.036	-5.40367	468.298	47.7865
15.3833	4.45015	58.8412	91.0149	-5.7148	468.3	47.7833
15.4	4.45015	58.8059	90.958	-6.47469	468.2	47.7834
15.4167	4.45137	58.7995	90.9966	2.46056	468.396	47.7825
15.4333	4.45015	58.784	90.9513	-6.2339	468.404	47.7865
15.45	4.45	58.8618	91.108	-5.924	468.283	47.7865
15.4667	4.45061	58.7995	90.9844	-7.15187	468.249	47.7819
15.4833	4.45442	58.8546	91.0255	-6.62788	468.353	47.7859
15.5	4.45152	58.849	91.0432	-6.85204	468.333	47.7863
15.5167	4.44984	58.8189	90.9782	-7.4218	468.265	47.786
15.5333	4.45015	58.8114	91.0029	-7.60597	468.348	47.7822
15.55	4.44878	58.7756	90.9606	-7.62505	468.364	47.7784
15.5667	4.44572	58.8331	91.0455	-7.39021	468.332	47.7816
15.5833	4.45045	58.8837	91.0967	-7.30614	468.298	47.7821
15.6	4.45366	58.7638	90.9469	-8.14659	468.316	47.7813
15.6167	4.45503	58.8201	91.0424	-7.66686	468.319	47.7796
15.6333	4.45351	58.8432	91.0387	-7.8933	468.315	47.7825
15.65	4.45015	58.7792	90.9603	-8.04054	468.314	47.7818
15.6667	4.44984	58.785	90.9362	-8.52394	468.233	47.7862
15.6833	4.45	58.8296	91.092	-8.31825	468.347	47.785
15.7	4.45244	58.8541	91.06	-8.40416	468.282	47.7828
15.7167	4.44893	58.7811	90.9405	-8.53111	468.19	47.7813
15.7333	4.45168	58.7679	90.9228	-8.35701	468.209	47.7819
15.75	4.45045	58.8313	91.1134	-8.49892	468.338	47.7801
15.7667	4.45488	58.8491	91.0131	-8.85765	468.21	47.7792
15.7833	4.45595	58.8001	90.9745	-8.75221	468.249	47.7815
15.8	4.45305	58.8223	91.012	-8.68599	468.249	47.7815
15.8167	4.45183	58.8268	91.0972	-8.18779	468.159	47.7815
15.8333	4.45381	58.825	91.0282	-8.22655	468.301	47.7805
15.85	4.45351	58.8163	91.0568	-8.58467	468.222	47.7799
15.8667	4.4532	58.7885	90.9623	-8.60848	468.15	47.7815
15.8833	4.45381	58.9051	91.1858	-8.41545	468.331	47.7798
15.9	4.45168	58.7745	90.9329	-8.65807	468.273	47.7789
15.9167	4.45274	58.7997	90.9679	-9.51393	468.185	47.7831
15.9333	4.45381	58.7598	90.9004	-9.13429	468.369	47.7782
15.95	4.45747	58.8294	91.0345	-9.09142	468.401	47.7799
15.9667	4.46007	58.8693	91.0992	-9.29512	468.286	47.7847
15.9833	4.4619	58.7952	90.9979	-9.28917	468.387	47.7836
16	4.46251	58.7959	90.9808	-9.3882	468.361	47.7853
16.0167	4.46083	58.8438	91.0506	-10.1362	468.2	47.7842
16.0333	4.46114	58.8126	90.9734	-10.2465	468.326	47.7836
16.05	4.4622	58.7972	90.9852	-10.0933	468.377	47.7837
16.0667	4.46312	58.8842	91.0145	-10.3973	468.29	47.7848
16.0833	4.47105	58.8171	90.9629	-9.6093	468.335	47.7828
16.1	4.47563	58.765	90.906	-10.1405	468.369	47.7782
16.1167	4.47136	58.8172	90.9718	-9.6415	468.321	47.7766
16.1333	4.4767	58.7846	90.9498	-10.4241	468.397	47.7758
16.15	4.47609	58.7731	90.9409	-10.3448	468.471	47.775
16.1667	4.4796	58.7939	90.9892	-10.3503	468.374	47.7763
16.1833	4.47792	58.794	90.9617	-9.95018	468.411	47.7776
16.2	4.48128	58.7746	90.956	-10.0945	468.474	47.7776
16.2167	4.47914	58.8662	91.0537	-10.3144	468.41	47.777
16.2333	4.47563	58.8287	90.9823	-10.0283	468.333	47.7775
16.25	4.47487	58.7623	90.8863	-10.1649	468.309	47.777
16.2667	4.47701	58.8703	91.0647	-10.6052	468.412	47.7753
16.2833	4.47594	58.7957	91.0249	-9.91631	468.348	47.7757
16.3	4.47456	58.8039	90.9869	-10.8002	468.377	47.7789
16.3167	4.48174	58.7568	90.9115	-11.1674	468.332	47.7799
16.3333	4.48265	58.7733	90.9417	-10.4331	468.436	47.7807
16.35	4.48402	58.7928	90.9635	-10.7394	468.329	47.781
16.3667	4.48372	58.8262	90.9982	-10.4229	468.486	47.7786
16.3833	4.48006	58.8099	90.9391	-11.7562	468.513	47.7807
16.4	4.4825	58.794	90.9386	-10.7328	468.449	47.7807
16.4167	4.47975	58.8027	91.0285	-10.8193	468.487	47.7779
16.4333	4.48204	58.8454	91.0207	-11.2276	468.524	47.7769
16.45	4.48174	58.8026	90.9913	-11.0714	468.46	47.7792
16.4667	4.47899	58.807	90.991	-11.7825	468.524	47.7848
16.4833	4.47701	58.792	90.965	-11.4075	468.496	47.7854
16.5	4.48036	58.7942	90.9458	-11.2794	468.448	47.786
16.5167	4.47823	58.7833	90.9683	-10.7787	468.582	47.7844
16.5333	4.4825	58.789	90.9419	-11.3921	468.583	47.7805
16.55	4.48387	58.8102	90.9458	-11.0058	468.588	47.7831
16.5667	4.48525	58.8012	90.9957	-11.3706	468.549	47.7866
16.5833	4.48708	58.7888	90.9661	-11.0714	468.51	47.7825
16.6	4.48463	58.785	90.9669	-11.8493	468.528	47.7857
16.6167	4.48357	58.7968	90.9408	-11.6543	468.484	47.7854
16.6333	4.48418	58.8157	91.0305	-12.0144	468.327	47.784
16.65	4.48845	59.1303	91.1308	-11.7652	468.585	47.7848
16.6667	4.48708	58.8174	91.0037	-11.8064	468.584	47.7868
16.6833	4.48967	58.7716	90.9255	-12.2146	468.401	47.7833
16.7	4.49379	58.811	91.02	-11.7371	468.499	47.7815
16.7167	4.49745	58.7577	90.9242	-12.0614	468.529	47.784
16.7333	4.49898	58.8311	91.0166	-11.991	468.468	47.7895
16.75	4.49852	58.8035	90.993	-11.7539	468.51	47.7895
16.7667	4.49608	58.7949	91.0145	-12.0167	468.407	47.7839
16.7833	4.49669	58.7803	90.9289	-12.217	468.472	47.7847
16.8	4.49669	58.8091	90.9869	-11.9428	468.461	47.7863
16.8167	4.49455	58.8181	90.9699	-12.0441	468.285	47.7836
16.8333	4.49272	58.7884	90.9737	-11.981	468.45	47.7863
16.85	4.49455	58.8363	90.9928	-11.8177	468.484	47.7888
16.8667	4.49135	58.8284	91.0394	-12.0245	468.3	47.786
16.8833	4.49089	58.8395	90.9827	-12.0144	468.319	47.7857
16.9	4.49501	58.8561	90.9962	-12.1777	468.334	47.7877
16.9167	4.49333	58.7676	90.9225	-12.4422	468.381	47.7857
16.9333	4.49501	58.7724	90.9597	-12.4453	468.378	47.7879
16.95	4.49501	58.8151	90.9562	-11.9935	468.374	47.7845
16.9667	4.49318	58.7867	90.9269	-12.5895	468.329	47.7787
16.9833	4.49348	58.7788	90.9306	-11.5405	468.499	47.7793
17	4.4941	58.7902	90.9333	-12.9371	468.407	47.7859
17.0167	4.4941	58.839	91.0345	-12.0179	468.385	47.7807
17.0333	4.50127	58.7847	90.9354	-12.6032	468.392	47.7802
17.05	4.50096	58.7618	90.8926	-11.9071	468.309	47.7828
17.0667	4.50142	58.7806	90.9547	-12.5776	468.344	47.7834
17.0833	4.50218	58.7904	90.9075	-12.0811	468.371	47.7842
17.1	4.49394	58.7875	90.9452	-11.7765	468.342	47.7839
17.1167	4.49181	58.8091	90.948	-12.7827	468.407	47.7813
17.1333	4.48982	58.8078	91.0062	-12.6707	468.332	47.7802
17.15	4.49333	58.8021	90.9406	-12.369	468.289	47.7813
17.1667	4.49364	58.8361	91.007	-12.3934	468.471	47.7801
17.1833	4.49272	58.8377	90.9788	-12.4841	468.426	47.7819
17.2	4.49486	58.7878	90.9303	-12.6504	468.377	47.7822
17.2167	4.50127	58.7957	90.982	-11.9816	468.404	47.7869
17.2333	4.50386	58.7753	90.9107	-12.3202	468.406	47.7836
17.25	4.50722	58.8056	90.9806	-12.4859	468.429	47.7836
17.2667	4.50874	58.7435	90.8787	-12.1813	468.451	47.7811
17.2833	4.51057	58.8425	91.0519	-12.1764	468.284	47.7833
17.3	4.5121	58.7975	90.9744	-12.6814	468.403	47.7839
17.3167	4.50554	58.8294	91.0098	-11.6335	468.389	47.7834
17.3333	4.50295	58.7821	90.9008	-12.254	468.338	47.7848
17.35	4.50584	58.7846	90.9342	-11.8343	468.433	47.7847
17.3667	4.50813	58.7795	90.9452	-13.1373	468.465	47.7844
17.3833	4.50768	58.7948	90.908	-12.6348	468.412	47.7844
17.4	4.50829	58.8271	90.9742	-12.4143	468.394	47.7848
17.4167	4.50966	58.8209	90.9208	-12.0013	468.311	47.785
17.4333	4.51546	58.8073	90.9589	-12.0281	468.374	47.7859
17.45	4.51683	58.8009	90.9715	-12.8542	468.38	47.7882
17.4667	4.5182	58.7609	90.9106	-13.3752	468.33	47.7854
17.4833	4.52034	58.7861	90.933	-12.5056	468.352	47.7854
17.5	4.52232	58.7832	90.9406	-13.9127	468.435	47.7847
17.5167	4.52339	58.7589	90.9106	-12.1116	468.168	47.7914
17.5333	4.52309	58.7527	90.873	-11.8934	468.301	47.7897
17.55	4.52492	58.8464	90.9629	-12.2224	468.377	47.7898
17.5667	4.52278	58.8087	90.9701	-9.74403	468.354	47.7897
17.5833	4.52354	58.8299	91.0017	-12.4435	468.397	47.7898
17.6	4.52354	58.7707	90.9043	-11.4194	468.333	47.794
17.6167	4.5237	58.7699	90.931	-10.2102	468.324	47.7908
17.6333	4.52354	58.7766	90.9278	-11.7562	468.443	47.7853
17.65	4.52232	58.7762	90.9077	-11.6007	468.485	47.7866
17.6667	4.52385	58.7757	90.9145	-12.0531	468.471	47.7898
17.6833	4.52782	58.7775	90.9164	-11.9769	468.488	47.7901
17.7	4.52675	58.8297	91.0026	-12.7171	468.458	47.7868
17.7167	4.52629	58.8297	90.9245	-12.7792	468.434	47.7869
17.7333	4.52705	58.7956	90.9621	-13.12	468.377	47.7905
17.75	4.52797	58.7956	90.9635	-10.2763	468.337	47.7885
17.7667	4.52232	58.7574	90.9063	-12.0454	468.54	47.7857
17.7833	4.51942	58.7678	90.8915	-14.1047	468.439	47.7847
17.8	4.52126	58.8508	90.9742	-12.1914	468.44	47.7845
17.8167	4.52492	58.7968	90.9452	-11.1448	468.581	47.7815
17.8333	4.53255	58.7827	90.9042	-11.5203	468.552	47.7857
17.85	4.53102	58.8291	90.9683	-11.0654	468.514	47.7874
17.8667	4.52766	58.7585	90.8854	-11.6489	468.487	47.7859
17.8833	4.52385	58.7692	90.9238	-12.7517	468.447	47.7856
17.9	4.52583	58.7559	90.8678	-11.3653	468.43	47.7865
17.9167	4.52675	58.7721	90.8917	-10.5624	468.302	47.7869
17.9333	4.5298	58.7948	90.9721	-11.5823	468.185	47.7877
17.95	4.52873	58.802	90.9245	-11.6908	468.467	47.7865
17.9667	4.52705	58.7673	90.947	-11.0564	468.406	47.7842
17.9833	4.52705	58.798	90.9393	-11.8761	468.266	47.7845
18	4.52782	58.7554	90.8811	-11.6001	468.343	47.7854
18.0167	4.52858	58.8023	90.9425	-12.1926	468.369	47.7821
18.0333	4.52797	58.7519	90.8682	-11.9256	468.3	47.7848
18.05	4.53072	58.8531	91.0648	-10.9063	468.238	47.7842
18.0667	4.53423	58.8082	91.0076	-10.4336	468.345	47.7854
18.0833	4.53636	58.8073	90.9379	-10.7859	468.345	47.784
18.1	4.53728	58.8038	90.9751	-10.9988	468.368	47.7842
18.1167	4.53987	58.7823	90.9658	-10.8401	468.334	47.7813
18.1333	4.53911	58.7573	90.9132	-10.9838	468.45	47.7818
18.15	4.53911	58.8311	91.0149	-9.82094	468.489	47.7808
18.1667	4.53865	58.7508	90.879	-10.9528	468.267	47.7833
18.1833	4.53957	58.7527	90.8384	-10.1362	468.359	47.7859
18.2	4.53423	58.789	90.9036	-11.2556	468.323	47.7847
18.2167	4.53423	58.7476	90.8596	-11.1477	468.271	47.786
18.2333	4.53285	58.8219	90.9785	-10.9641	468.263	47.7871
18.25	4.53301	58.7658	90.8883	-11.314	468.191	47.7869
18.2667	4.53423	58.7733	90.9107	-10.1171	468.095	47.7825
18.2833	4.53362	58.7904	90.9351	-10.4325	468.211	47.783
18.3	4.53148	58.7688	90.9061	-9.95201	468.156	47.7822
18.3167	4.53041	58.7753	90.9286	-9.44832	468.16	47.7828
18.3333	4.53346	58.7496	90.8894	-11.0583	468.259	47.7795
18.35	4.53514	58.7791	90.9034	-12.7833	468.2	47.7792
18.3667	4.53712	58.7673	90.9443	-12.2289	468.234	47.7781
18.3833	4.53636	58.7734	90.9249	-9.51637	468.257	47.775
18.4	4.53758	58.7447	90.8428	-10.0957	468.162	47.7782
18.4167	4.53423	58.7682	90.8988	-10.4652	468.318	47.7782
18.4333	4.53774	58.7562	90.8462	-10.8598	468.25	47.7763
18.45	4.53621	58.7673	90.9011	-10.9295	468.165	47.7746
18.4667	4.53407	58.7853	90.8961	-9.63799	468.324	47.7801
18.4833	4.53514	58.7965	90.9063	-9.90974	468.377	47.783
18.5	4.53239	58.8911	91.061	-10.153	468.266	47.784
18.5167	4.53575	58.7931	90.9493	-10.0367	468.239	47.7763
18.5333	4.53514	58.7705	90.9342	-10.0903	468.288	47.779
18.55	4.53926	58.7757	90.9205	-11.2127	468.22	47.7773
18.5667	4.53316	58.8294	90.9872	-10.203	468.197	47.7787
18.5833	4.53255	58.7359	90.8495	-9.93233	468.106	47.775
18.6	4.52995	58.7759	90.9177	-10.4205	468.185	47.7789
18.6167	4.53224	58.7409	90.8346	-10.4479	468.225	47.7798
18.6333	4.5359	58.7585	90.8825	-9.81316	468.139	47.7801
18.65	4.53346	58.9117	90.9402	-9.7393	468.325	47.7789
18.6667	4.53758	58.8456	91.1012	-10.2876	468.412	47.7808
18.6833	4.54018	58.8148	91.0018	-10.1881	468.281	47.7822
18.7	4.53651	58.7569	90.891	-10.0117	468.295	47.7815
18.7167	4.53957	58.7846	90.9205	-8.93456	468.315	47.7779
18.7333	4.53636	58.7516	90.8759	-10.4641	468.313	47.7782
18.75	4.53407	58.9007	91.0401	-10.2763	468.3	47.7796
18.7667	4.53178	58.7429	90.8326	-9.21288	468.273	47.7782
18.7833	4.53712	58.7812	90.8996	-10.4992	468.296	47.7773
18.8	4.53484	58.7936	90.9829	-9.54201	468.334	47.7753
18.8167	4.53972	58.7548	90.873	-9.85436	468.195	47.7789
18.8333	4.53987	58.7795	90.8855	-9.75288	468.259	47.7775
18.85	4.53392	58.7519	90.879	-9.05266	468.339	47.7779
18.8667	4.53514	58.7499	90.8723	-9.30473	468.255	47.7784
18.8833	4.53438	58.7493	90.893	-8.55614	468.242	47.7773
18.9	4.53423	58.7832	90.9147	-8.44338	468.254	47.775
18.9167	4.5327	58.7629	90.8836	-8.75038	468.256	47.774
18.9333	4.53499	58.7655	90.9341	-9.55147	468.266	47.7755
18.95	4.53514	58.7957	90.9649	-9.1938	468.272	47.7749
18.9667	4.53484	58.8047	90.9771	-8.33977	468.303	47.7805
18.9833	4.53331	58.8511	91.0329	-8.81599	468.385	47.7779
19	4.53331	58.7685	90.9168	-8.85704	468.296	47.7757
19.0167	4.53056	58.7547	90.8975	-9.05205	468.3	47.7758
19.0333	4.53209	58.7565	90.8704	-9.24217	468.336	47.7753
19.05	4.53362	58.7945	90.9535	-8.51204	468.268	47.7775
19.0667	4.53255	58.8934	90.9332	-8.56865	468.394	47.7743
19.0833	4.5295	58.7537	90.8526	-8.54118	468.321	47.7755
19.1	4.52553	58.7562	90.8903	-8.79158	468.2	47.7761
19.1167	4.52446	58.7721	90.8723	-7.95952	468.348	47.7781
19.1333	4.52553	58.8487	90.9383	-9.13185	468.368	47.7793
19.15	4.52187	58.7342	90.8558	-9.08592	468.256	47.7761
19.1667	4.52202	58.7775	90.8959	-9.44771	468.296	47.7778
19.1833	4.52049	58.764	90.9284	-8.20503	468.305	47.7763
19.2	4.51744	58.7869	90.8796	-8.11089	468.319	47.7767
19.2167	4.51454	58.7824	90.9106	-8.62877	468.28	47.7787
19.2333	4.51759	58.7803	90.9023	-9.35234	468.271	47.781
19.25	4.51653	58.7557	90.8352	-9.25102	468.405	47.7831
19.2667	4.51469	58.7923	90.8692	-8.73558	468.396	47.7815
19.2833	4.51546	58.7704	90.9019	-9.00139	468.259	47.7776
19.3	4.52248	58.7515	90.9309	-8.76656	468.445	47.7789
19.3167	4.52385	58.7923	90.9551	-9.11934	468.484	47.7818
19.3333	4.52385	58.8139	90.9429	-8.32848	468.335	47.7767
19.35	4.52324	58.7501	90.8758	-8.60619	468.434	47.7747
19.3667	4.52827	58.7701	90.8747	-8.12279	468.406	47.7752
19.3833	4.52843	58.7998	90.9396	-7.65846	468.418	47.7818
19.4	4.52583	58.7951	90.9238	-8.55125	468.387	47.7827
19.4167	4.5295	58.7679	90.8749	-8.62938	468.342	47.7825
19.4333	4.52263	58.841	91.0148	-8.18474	468.313	47.777
19.45	4.52171	58.8303	91.086	-8.23723	468.366	47.7758
19.4667	4.52171	58.7908	90.8975	-8.15071	468.282	47.7773
19.4833	4.52065	58.7432	90.9325	-8.35884	468.348	47.7787
19.5	4.52126	58.7698	90.9052	-9.03175	468.324	47.7775
19.5167	4.5179	58.7963	90.8845	-8.34984	468.224	47.7775
19.5333	4.52065	58.7531	90.8454	-8.38982	468.363	47.7763
19.55	4.52156	58.7817	90.9181	-7.18758	468.397	47.7758
19.5667	4.52202	58.7202	90.8244	-8.35289	468.447	47.7786
19.5833	4.51973	58.7528	90.8624	-8.50899	468.414	47.7795
19.6	4.52217	58.7614	90.891	-8.78914	468.357	47.7819
19.6167	4.51897	58.7768	90.9359	-7.84203	468.329	47.7807
19.6333	4.51469	58.7371	90.8337	-8.9846	468.357	47.7795
19.65	4.51424	58.7647	90.8439	-8.0584	468.372	47.7787
19.6667	4.51897	58.9016	90.9889	-8.94173	468.341	47.7801
19.6833	4.52049	58.7322	90.8444	-8.17162	468.31	47.7802
19.7	4.52141	58.7949	90.9414	-7.65785	468.252	47.7819
19.7167	4.52004	58.8071	90.9267	-8.32604	468.379	47.7815
19.7333	4.52187	58.7792	90.875	-8.71529	468.404	47.7818
19.75	4.52232	58.8017	90.8762	-8.49403	468.295	47.7818
19.7667	4.52553	58.7727	90.8448	-7.61498	468.436	47.781
19.7833	4.52644	58.8325	90.9255	-8.0822	468.326	47.7804
19.8	4.52736	58.7775	90.8778	-8.00896	468.348	47.7821
19.8167	4.52644	58.7287	90.8416	-8.82073	468.363	47.7808
19.8333	4.52477	58.7566	90.8962	-7.78832	468.42	47.7789
19.85	4.52019	58.7455	90.8389	-8.33977	468.364	47.7749
19.8667	4.52278	58.7621	90.9257	-7.89681	468.34	47.7766
19.8833	4.52583	58.774	90.8566	-8.14781	468.323	47.7804
19.9	4.52904	58.7775	90.8975	-7.18102	468.365	47.7792
19.9167	4.52675	58.7421	90.8187	-7.76161	468.289	47.7789
19.9333	4.5269	58.7946	90.9306	-7.95998	468.18	47.7781
19.95	4.52797	58.7397	90.841	-7.94991	468.313	47.7819
19.9667	4.53133	58.7533	90.8616	-7.83424	468.334	47.7779
19.9833	4.53224	58.8033	90.9647	-7.98988	468.183	47.7825
20	4.52827	58.7296	90.8158	-8.12752	468.324	47.7798
20.0167	4.52995	58.7537	90.8678	-7.81044	468.373	47.7786
20.0333	4.5327	58.7815	90.895	-7.72469	468.268	47.7804
20.05	4.53178	58.7226	90.8285	-7.52312	468.286	47.7776
20.0667	4.53438	58.7505	90.8714	-7.43431	468.236	47.779
20.0833	4.53163	58.7794	90.8993	-7.94334	468.292	47.7818
20.1	4.53667	58.8754	90.9544	-7.18819	468.283	47.783
20.1167	4.53606	58.7699	90.919	-7.62978	468.282	47.7831
20.1333	4.53651	58.7603	90.8723	-7.41234	468.2	47.784
20.15	4.53636	58.8017	90.8666	-6.95992	468.29	47.7815
20.1667	4.53728	58.747	90.8639	-7.63817	468.159	47.7805
20.1833	4.5356	58.7441	90.8286	-7.50176	468.255	47.7808
20.2	4.53804	58.7304	90.8091	-7.67876	468.256	47.7815
20.2167	4.53667	58.7739	90.8506	-7.40868	468.185	47.7789
20.2333	4.5359	58.7386	90.8141	-7.34612	468.24	47.7802
20.25	4.54277	58.7827	90.906	-7.4099	468.204	47.7808
20.2667	4.54216	58.7592	90.8595	-7.68471	468.185	47.7822
20.2833	4.5472	58.742	90.8224	-7.62749	468.319	47.7827
20.3	4.54994	58.7339	90.8343	-6.94557	468.303	47.7834
20.3167	4.54521	58.7815	90.9029	-6.71547	468.271	47.7845
20.3333	4.5446	58.7788	90.9138	-6.72737	468.267	47.7862
20.35	4.54933	58.8703	91.0174	-7.62032	468.437	47.7811
20.3667	4.5472	58.7632	90.9415	-6.62605	468.351	47.7801
20.3833	4.54842	58.7464	90.8518	-7.00462	468.294	47.7824
20.4	4.55391	58.7801	90.9055	-6.91994	468.27	47.7879
20.4167	4.55345	58.724	90.8115	-6.79009	468.402	47.7897
20.4333	4.54613	58.7214	90.8099	-6.55876	468.372	47.788
20.45	4.5446	58.7354	90.825	-6.96053	468.164	47.7828
20.4667	4.54704	58.7981	90.9336	-7.46712	468.466	47.7833
20.4833	4.54887	58.7858	90.872	-6.70891	468.415	47.7833
20.5	4.54857	58.746	90.8303	-6.68755	468.253	47.784
20.5167	4.5472	58.8081	91.0011	-6.9622	468.309	47.7854
20.5333	4.54094	58.8071	90.9277	-6.69823	468.294	47.7854
20.55	4.54567	58.7807	90.8775	-7.08504	468.218	47.7818
20.5667	4.54308	58.8114	90.9379	-6.83113	468.299	47.7853
20.5833	4.54094	58.7807	90.8964	-7.11723	468.196	47.7863
20.6	4.54369	58.7653	90.8588	-6.7376	468.289	47.7879
20.6167	4.54353	58.7853	90.8852	-6.93657	468.275	47.7891
20.6333	4.54826	58.7942	90.9528	-6.50276	468.201	47.7891
20.65	4.54826	58.7959	90.9045	-6.49132	468.159	47.788
20.6667	4.54765	58.7988	90.8906	-6.14449	468.207	47.7882
20.6833	4.54689	58.7672	90.8561	-6.52779	468.255	47.7863
20.7	4.54659	58.7656	90.9457	-6.55693	468.206	47.7869
20.7167	4.54933	58.7321	90.8326	-6.43181	468.223	47.7882
20.7333	4.5472	58.7537	90.8129	-6.43593	468.18	47.7876
20.75	4.54628	58.7231	90.7876	-6.9503	468.336	47.7888
20.7667	4.54689	58.764	90.8556	-6.27144	468.32	47.7897
20.7833	4.54521	58.7896	90.8454	-6.03249	468.289	47.7856
20.8	4.54384	58.7768	90.9069	-6.0569	468.322	47.7853
20.8167	4.54247	58.7341	90.7919	-5.70335	468.3	47.7872
20.8333	4.54292	58.76	90.8671	-6.70662	468.254	47.7885
20.85	4.54506	58.754	90.8884	-6.55632	468.388	47.7872
20.8667	4.54506	58.7051	90.7687	-6.42403	468.379	47.7847
20.8833	4.54323	58.7342	90.8558	-6.19041	468.256	47.7857
20.9	4.54048	58.7199	90.7926	-6.4521	468.28	47.788
20.9167	4.54414	58.7484	90.8704	-6.20522	468.25	47.7863
20.9333	4.54384	58.8638	91.0049	-6.48247	468.273	47.7865
20.95	4.54491	58.7449	90.844	-5.61821	468.294	47.7851
20.9667	4.54247	58.7135	90.7783	-6.21239	468.196	47.7854
20.9833	4.54674	58.735	90.8566	-6.54381	468.218	47.7857
21	4.54796	58.7843	90.8758	-6.17012	468.371	47.7869
21.0167	4.55009	58.7745	90.8703	-6.36742	468.111	47.7859
21.0333	4.55193	58.763	90.8579	-6.13197	468.271	47.7847
21.05	4.54826	58.7563	90.8878	-5.20638	468.327	47.7827
21.0667	4.55025	58.7621	90.902	-6.10756	468.117	47.7828
21.0833	4.54674	58.7421	90.8112	-5.46501	468.185	47.7848
21.1	4.54536	58.7481	90.8344	-6.632	468.179	47.7834
21.1167	4.54842	58.7322	90.807	-6.07292	468.13	47.7837
21.1333	4.55345	58.7283	90.7919	-6.51344	468.264	47.7839
21.15	4.55132	58.7069	90.7353	-6.43898	468.14	47.7877
21.1667	4.55803	58.7922	90.9171	-5.53764	468.091	47.7895
21.1833	4.55666	58.7409	90.83	-5.41496	468.246	47.7848
21.2	4.55437	58.7569	90.8276	-5.55443	468.186	47.7834
21.2167	4.55055	58.72	90.8059	-5.28374	468.21	47.7857
21.2333	4.55315	58.8013	90.8787	-6.38649	468.161	47.7854
21.25	4.55025	58.7516	90.8244	-5.5323	468.205	47.7872
21.2667	4.55177	58.7704	90.8503	-5.6974	468.145	47.781
21.2833	4.55177	58.8261	90.8495	-5.85426	468.197	47.7796
21.3	4.55025	58.7237	90.783	-6.29707	468.279	47.7784
21.3167	4.55391	58.7498	90.8418	-6.36681	468.218	47.7836
21.3333	4.55666	58.7377	90.8234	-5.72426	468.218	47.7802
21.35	4.5562	58.7681	90.8836	-5.84175	468.174	47.7818
21.3667	4.55559	58.8616	90.9922	-6.39549	468.182	47.7863
21.3833	4.55406	58.7453	90.8106	-5.86189	468.324	47.7854
21.4	4.55544	58.6959	90.7549	-6.40144	468.239	47.7854
21.4167	4.55208	58.7693	90.8704	-6.09856	468.2	47.7857
21.4333	4.5536	58.7901	90.926	-7.12914	468.206	47.7833
21.45	4.55467	58.8679	91.0792	-6.1541	468.165	47.783
21.4667	4.55483	58.7463	90.8158	-6.30608	468.218	47.7842
21.4833	4.55406	58.7653	90.882	-6.70357	468.238	47.7839
21.5	4.5533	58.7318	90.8267	-6.33583	468.095	47.7844
21.5167	4.55101	58.9446	91.132	-6.47469	468.301	47.783
21.5333	4.55483	58.7858	90.8979	-6.33873	468.24	47.7854
21.55	4.55589	58.7934	90.9545	-6.05034	468.089	47.7856
21.5667	4.55452	58.8416	90.984	-6.93306	468.256	47.7839
21.5833	4.55299	58.7722	90.8036	-6.93306	468.26	47.7811
21.6	4.5504	58.7215	90.8315	-5.47508	468.086	47.781
21.6167	4.54384	58.7441	90.8469	-4.99229	468.166	47.7753
21.6333	4.54063	58.7353	90.8105	-5.69801	468.174	47.7752
21.65	4.53835	58.7229	90.8039	-5.4966	468.13	47.7752
21.6667	4.5388	58.7287	90.8079	-5.49843	468.228	47.7766
21.6833	4.53743	58.818	90.8773	-5.74272	468.253	47.775
21.7	4.53941	58.7348	90.8288	-5.67772	468.202	47.7758
21.7167	4.54079	58.7795	90.8523	-5.63072	468.268	47.7746
21.7333	4.54521	58.7589	90.8386	-5.66048	468.194	47.7763
21.75	4.54247	58.7295	90.8404	-6.222	468.137	47.7766
21.7667	4.54292	58.7295	90.8088	-5.1693	468.208	47.776
21.7833	4.54186	58.7493	90.864	-5.1693	468.196	47.7778
21.8	4.54552	58.74	90.7967	-6.23451	468.12	47.775
21.8167	4.5446	58.7722	90.8698	-5.77141	468.18	47.7744
21.8333	4.54262	58.7365	90.8749	-5.82085	468.283	47.7786
21.85	4.54353	58.7086	90.7661	-6.01936	468.25	47.7767
21.8667	4.54414	58.744	90.8027	-5.94658	468.231	47.7752
21.8833	4.54384	58.7251	90.7926	-5.989	468.221	47.775
21.9	4.54475	58.722	90.7899	-5.87502	468.239	47.7734
21.9167	4.5475	58.7495	90.8707	-5.78743	468.289	47.7755
21.9333	4.5414	58.7737	90.9005	-6.17134	468.303	47.7738
21.95	4.5446	58.7368	90.8051	-5.70229	468.304	47.7734
21.9667	4.54186	58.7797	90.9106	-5.73326	468.454	47.772
21.9833	4.54079	58.7121	90.8033	-5.38567	468.336	47.7694
22	4.54445	58.7824	90.8892	-4.28123	468.198	47.7686
22.0167	4.54414	58.7334	90.8509	-6.455	468.219	47.7702
22.0333	4.54231	58.7663	90.845	-5.62599	468.31	47.7724
22.05	4.54277	58.7301	90.8042	-5.41435	468.232	47.7705
22.0667	4.54308	58.7298	90.8154	-4.80278	468.273	47.7688
22.0833	4.54231	58.708	90.7897	-5.51811	468.263	47.7721
22.1	4.5385	58.7521	90.8387	-5.05791	468.296	47.7718
22.1167	4.54018	58.6948	90.7485	-5.00542	468.296	47.7723
22.1333	4.5388	58.7272	90.7789	-5.3791	468.261	47.7734
22.15	4.5385	58.7432	90.8497	-5.36308	468.319	47.7769
22.1667	4.53697	58.7815	90.825	-5.70168	468.435	47.7764
22.1833	4.53453	58.7891	90.8741	-5.04601	468.429	47.7755
22.2	4.53377	58.7518	90.8305	-5.02159	468.376	47.7711
22.2167	4.53774	58.7557	90.8338	-5.03639	468.457	47.7735
22.2333	4.53362	58.7376	90.8131	-5.77614	468.553	47.7732
22.25	4.52782	58.7241	90.8192	-5.32082	468.452	47.7732
22.2667	4.52415	58.7096	90.7482	-5.32784	468.408	47.7747
22.2833	4.52583	58.7296	90.7938	-5.60143	468.425	47.7729
22.3	4.52797	58.7438	90.8378	-5.14915	468.341	47.7741
22.3167	4.52827	58.7327	90.7864	-4.93385	468.293	47.7767
22.3333	4.52782	58.7434	90.8762	-5.75768	468.282	47.7744
22.35	4.52538	58.7153	90.7911	-5.5616	468.267	47.7747
22.3667	4.52415	58.729	90.8328	-5.82619	468.26	47.7744
22.3833	4.52415	58.7241	90.7671	-5.92751	468.255	47.775
22.4	4.52553	58.718	90.7925	-5.29335	468.216	47.7729
22.4167	4.52477	58.7699	90.8428	-5.3083	468.37	47.7747
22.4333	4.52202	58.8195	90.8277	-4.95186	468.389	47.7735
22.45	4.51881	58.722	90.7642	-5.75462	468.297	47.7757
22.4667	4.51927	58.7116	90.7803	-5.45433	468.341	47.7769
22.4833	4.51698	58.7482	90.8378	-5.51628	468.393	47.7757
22.5	4.51241	58.798	90.8389	-5.31242	468.313	47.777
22.5167	4.51347	58.7292	90.778	-5.06691	468.27	47.7769
22.5333	4.51317	58.7139	90.7801	-5.61104	468.238	47.7772
22.55	4.5153	58.7779	90.9092	-5.91316	468.307	47.7763
22.5667	4.51256	58.7714	90.8686	-4.83971	468.278	47.7789
22.5833	4.50966	58.7119	90.7546	-5.28374	468.242	47.7796
22.6	4.50951	58.7609	90.8299	-5.48042	468.186	47.7837
22.6167	4.50966	58.6997	90.7311	-5.90126	468.295	47.783
22.6333	4.51118	58.7496	90.8852	-5.28206	468.331	47.7824
22.65	4.51439	58.7344	90.8558	-4.67049	468.29	47.7793
22.6667	4.51515	58.7399	90.8057	-5.52101	468.395	47.779
22.6833	4.51439	58.749	90.8253	-5.29457	468.424	47.783
22.7	4.51698	58.7144	90.7681	-5.80467	468.301	47.7816
22.7167	4.5179	58.7734	90.8656	-6.67259	468.334	47.7801
22.7333	4.51454	58.7249	90.7853	-4.96254	468.378	47.7804
22.75	4.51607	58.7501	90.8587	-4.69429	468.247	47.7775
22.7667	4.51698	58.758	90.8376	-4.85161	468.214	47.7802
22.7833	4.51454	58.7461	90.7963	-4.57268	468.19	47.7804
22.8	4.51286	58.7693	90.8537	-3.65654	468.192	47.7833
22.8167	4.51393	58.816	90.9112	-4.25148	468.295	47.7866
22.8333	4.51225	58.7304	90.8094	-3.96111	468.215	47.7847
22.85	4.51195	58.8493	90.9696	-3.46291	468.064	47.785
22.8667	4.50905	58.7322	90.7909	-3.85445	468.235	47.7834
22.8833	4.50661	58.7067	90.7635	-3.64052	468.278	47.7827
22.9	4.50569	58.7719	90.8827	-3.8253	468.147	47.7839
22.9167	4.5092	58.7684	90.8567	-4.19182	468.271	47.7808
22.9333	4.51378	58.7054	90.7339	-3.47832	468.321	47.7824
22.95	4.51851	58.7905	91.0062	-3.79906	468.179	47.7825
22.9667	4.52339	58.7498	90.8402	-3.67455	468.307	47.7773
22.9833	4.51653	58.7234	90.772	-4.00826	468.323	47.7766
23	4.51851	58.9506	91.1349	-4.21684	468.245	47.7782
23.0167	4.52156	58.7719	90.8042	-4.03694	468.346	47.7819
23.0333	4.52095	58.7295	90.7845	-4.2318	468.314	47.7793
23.05	4.52187	58.7063	90.7587	-4.40697	468.254	47.7802
23.0667	4.52736	58.7394	90.8338	-4.10835	468.381	47.7793
23.0833	4.52843	58.754	90.8614	-3.7722	468.31	47.7804
23.1	4.5266	58.7281	90.7836	-3.69591	468.317	47.7776
23.1167	4.52187	58.7377	90.8471	-2.81731	468.312	47.7786
23.1333	4.5208	58.738	90.8192	-4.14177	468.363	47.7753
23.15	4.52034	58.7573	90.7867	-3.38188	468.313	47.7787
23.1667	4.52095	58.7209	90.7728	-3.49983	468.176	47.7789
23.1833	4.52629	58.8032	90.8988	-3.76335	468.248	47.7813
23.2	4.52889	58.7209	90.7757	-3.63686	468.305	47.7804
23.2167	4.52599	58.7472	90.8759	-3.45985	468.237	47.7789
23.2333	4.52797	58.7516	90.8775	-3.88908	468.152	47.7813
23.25	4.52827	58.7063	90.7656	-3.39134	468.188	47.7872
23.2667	4.52492	58.708	90.7427	-3.97667	468.251	47.7819
23.2833	4.52385	58.7896	90.8387	-4.00047	468.207	47.7848
23.3	4.52522	58.7286	90.8137	-4.40407	468.205	47.7834
23.3167	4.5208	58.7531	90.8472	-3.05168	468.239	47.7834
23.3333	4.52156	58.7084	90.7748	-3.41759	468.245	47.786
23.35	4.52126	58.7342	90.8245	-3.62328	468.195	47.7811
23.3667	4.52034	58.7296	90.7897	-3.4742	468.141	47.7821
23.3833	4.52171	58.7316	90.7491	-4.73839	468.233	47.7822
23.4	4.52736	58.7103	90.7554	-3.88603	468.258	47.7796
23.4167	4.52766	58.7228	90.7856	-4.1465	468.183	47.7815
23.4333	4.52858	58.7385	90.7717	-3.84621	468.29	47.7818
23.45	4.52782	58.7626	90.8852	-4.33846	468.302	47.7786
23.4667	4.52629	58.7614	90.9016	-3.58452	468.153	47.7839
23.4833	4.52751	58.7664	90.8357	-3.86345	468.274	47.7828
23.5	4.52736	58.7287	90.7781	-2.88765	468.249	47.7833
23.5167	4.52431	58.7531	90.8285	-3.25661	468.125	47.7844
23.5333	4.52141	58.8985	90.987	-3.23692	468.236	47.7865
23.55	4.51927	58.7107	90.7517	-3.00209	468.245	47.7876
23.5667	4.5211	58.7176	90.7688	-3.65837	468.153	47.7815
23.5833	4.52232	58.7588	90.8183	-3.41576	468.384	47.7813
23.6	4.52477	58.7603	90.8326	-3.90816	468.342	47.7831
23.6167	4.52614	58.7202	90.7423	-4.0667	468.2	47.7863
23.6333	4.5266	58.7121	90.7917	-3.40981	468.283	47.7847
23.65	4.52797	58.7602	90.8125	-3.21968	468.332	47.7836
23.6667	4.52904	58.7482	90.7974	-3.25905	468.299	47.7836
23.6833	4.53423	58.7403	90.8398	-3.57552	468.187	47.7839
23.7	4.53148	58.7577	90.7899	-3.97255	468.208	47.7815
23.7167	4.5295	58.7707	90.8433	-3.77098	468.245	47.7827
23.7333	4.52721	58.7669	90.836	-3.75786	468.146	47.7847
23.75	4.52782	58.775	90.7925	-3.59642	468.153	47.7815
23.7667	4.5327	58.7386	90.7128	-4.06364	468.139	47.7824
23.7833	4.53087	58.7928	90.8942	-3.5743	468.143	47.7786
23.8	4.52904	58.8125	90.9106	-4.27055	468.126	47.7801
23.8167	4.52675	58.7435	90.7537	-4.11675	468.141	47.777
23.8333	4.53117	58.7983	90.832	-3.67744	468.14	47.7764
23.85	4.53087	58.7595	90.8172	-3.49632	468.141	47.7778
23.8667	4.52538	58.731	90.8035	-3.81035	468.169	47.7815
23.8833	4.5269	58.7072	90.7533	-3.80028	468.079	47.7807
23.9	4.53255	58.7084	90.7439	-4.4178	468.167	47.7819
23.9167	4.53316	58.7162	90.769	-3.44612	468.197	47.7787
23.9333	4.52766	58.7296	90.7461	-3.93608	467.988	47.779
23.95	4.5269	58.7435	90.8102	-3.51646	468.121	47.7818
23.9667	4.52278	58.7521	90.7639	-3.89915	468.184	47.7801
23.9833	4.52141	58.74	90.8003	-4.06426	467.994	47.7779
24	4.52263	58.7678	90.8146	-3.71315	468.076	47.7782
24.0167	4.52171	58.7156	90.7899	-3.52791	468.127	47.7766
24.0333	4.52156	58.7261	90.749	-3.87825	468.163	47.7766
24.05	4.52232	58.7336	90.7922	-4.34258	468.209	47.7763
24.0667	4.5208	58.7273	90.7795	-3.6274	468.137	47.7755
24.0833	4.51897	58.7023	90.7655	-3.75313	468.133	47.7728
24.1	4.51515	58.7878	90.8642	-3.66676	468.28	47.7737
24.1167	4.50996	58.7066	90.7339	-3.46352	468.206	47.7703
24.1333	4.51088	58.7071	90.7667	-3.09395	468.228	47.7734
24.15	4.5118	58.7931	90.8436	-3.47298	468.158	47.775
24.1667	4.51454	58.7351	90.8134	-3.20183	468.189	47.7729
24.1833	4.51881	58.7403	90.7656	-3.69774	468.162	47.7741
24.2	4.51973	58.7109	90.7607	-3.47069	468.163	47.7726
24.2167	4.51698	58.6991	90.7177	-3.39378	468.122	47.775
24.2333	4.51698	58.7252	90.7439	-3.31871	468.19	47.7769
24.25	4.51256	58.7467	90.812	-3.35136	468.086	47.7752
24.2667	4.51012	58.7226	90.742	-3.62328	468.1	47.779
24.2833	4.50951	58.7139	90.7914	-3.68279	468.114	47.7775
24.3	4.5121	58.7481	90.798	-4.1555	468.078	47.7746
24.3167	4.51469	58.7042	90.751	-3.97072	468.184	47.7741
24.3333	4.51103	58.7489	90.7894	-3.91762	468.176	47.7747
24.35	4.51057	58.7209	90.7734	-4.77592	468.053	47.7772
24.3667	4.50844	58.7052	90.7514	-3.75023	468.213	47.7728
24.3833	4.50844	58.7267	90.7926	-3.62144	468.172	47.774
24.4	4.50508	58.7096	90.7775	-3.71208	467.979	47.7741
24.4167	4.5063	58.7516	90.81	-3.49678	468.188	47.7755
24.4333	4.50874	58.7122	90.7638	-3.57307	468.135	47.7723
24.45	4.50966	58.7603	90.7726	-3.84972	468.087	47.7767
24.4667	4.50661	58.7464	90.8091	-3.90816	468.08	47.7741
24.4833	4.50691	58.7458	90.7887	-3.67455	468.171	47.7743
24.5	4.50829	58.7504	90.8192	-3.07076	468.166	47.7763
24.5167	4.51088	58.7151	90.7459	-4.14711	468.089	47.7775
24.5333	4.50966	58.7356	90.8057	-4.08638	468.153	47.781
24.55	4.50844	58.7266	90.724	-3.68523	468.131	47.7784
24.5667	4.5092	58.7974	90.8198	-3.22807	468.111	47.7802
24.5833	4.51134	58.7165	90.7168	-3.28407	468.1	47.775
24.6	4.51592	58.727	90.7421	-2.82097	468.103	47.7779
24.6167	4.515	58.7492	90.8314	-3.7281	468.074	47.7784
24.6333	4.51851	58.728	90.7462	-3.09334	468.14	47.7799
24.65	4.51576	58.7043	90.7151	-3.73222	468.155	47.781
24.6667	4.51607	58.7701	90.7923	-3.06587	468.086	47.7805
24.6833	4.51408	58.7589	90.8233	-3.2972	468.193	47.779
24.7	4.51225	58.7084	90.7104	-3.29842	468.173	47.7753
24.7167	4.51241	58.7124	90.7346	-3.5714	468.07	47.7753
24.7333	4.51454	58.7128	90.7755	-3.51418	468.191	47.7752
24.75	4.5121	58.697	90.7432	-3.1559	468.178	47.772
24.7667	4.51546	58.698	90.723	-2.88475	467.962	47.7755
24.7833	4.51393	58.6979	90.7041	-4.15611	468.154	47.7776
24.8	4.51347	58.7832	90.839	-3.69301	468.105	47.779
24.8167	4.5121	58.7635	90.8122	-3.92006	468.137	47.7744
24.8333	4.51378	58.7273	90.751	-3.20473	468.082	47.7766
24.85	4.51714	58.7219	90.7977	-3.35976	468.124	47.7789
24.8667	4.52065	58.7266	90.7601	-3.4713	468.127	47.7772
24.8833	4.52202	58.7653	90.8027	-2.86736	468.155	47.7781
24.9	4.52278	58.7217	90.7113	-3.16246	468.129	47.7757
24.9167	4.52156	58.7394	90.761	-3.12019	468.029	47.7776
24.9333	4.51927	58.708	90.7447	-2.77199	468.11	47.7778
24.95	4.51958	58.7301	90.8128	-2.65877	468.138	47.7776
24.9667	4.52126	58.7013	90.7327	-3.01109	468.113	47.7772
24.9833	4.51958	58.7969	90.7778	-3.1881	468.125	47.7784
25	4.51714	58.7768	90.837	-2.83226	468.216	47.7761
25.0167	4.51653	58.7022	90.7235	-3.16368	468.128	47.7753
25.0333	4.51592	58.727	90.7618	-3.22746	467.996	47.7779
25.05	4.52065	58.7394	90.7859	-3.57491	468.125	47.7772
25.0667	4.51988	58.764	90.7929	-3.12492	468.2	47.7753
25.0833	4.52141	58.7301	90.7186	-3.57964	468.003	47.7776
25.1	4.51988	58.7635	90.7708	-2.72438	468.145	47.7792
25.1167	4.52705	58.7373	90.7693	-3.10402	468.222	47.7784
25.1333	4.52873	58.7031	90.7221	-3.35259	468.152	47.775
25.15	4.52568	58.7669	90.8178	-3.37822	468.199	47.7752
25.1667	4.52538	58.7614	90.763	-2.8019	468.207	47.7744
25.1833	4.52919	58.7688	90.8668	-3.35136	468.164	47.775
25.2	4.52644	58.7022	90.7266	-3.95226	468.204	47.7738
25.2167	4.52782	58.7234	90.7377	-3.99101	468.16	47.7782
25.2333	4.5269	58.7449	90.7867	-3.24593	468.184	47.784
25.25	4.52675	58.7193	90.7204	-3.42827	468.175	47.7831
25.2667	4.52675	58.706	90.7327	-3.63396	468.23	47.7786
25.2833	4.52065	58.7609	90.7729	-3.33473	468.181	47.779
25.3	4.51897	58.7048	90.7497	-3.26027	468.11	47.7778
25.3167	4.51744	58.737	90.7763	-2.19872	468.202	47.7778
25.3333	4.51576	58.7553	90.7948	-3.47359	468.179	47.7793
25.35	4.51805	58.7165	90.7276	-3.15239	468.08	47.7753
25.3667	4.51912	58.7319	90.7749	-2.8788	468.15	47.7772
25.3833	4.52126	58.7148	90.752	-3.99269	468.113	47.7775
25.4	4.5182	58.7121	90.7404	-3.37593	467.958	47.7766
25.4167	4.52217	58.7341	90.6988	-3.31093	468.087	47.7775
25.4333	4.51714	58.7974	90.8489	-3.08327	468.107	47.7787
25.45	4.51927	58.7223	90.7931	-3.79066	468.026	47.7799
25.4667	4.51942	58.7331	90.7673	-4.42848	468.077	47.7789
25.4833	4.52263	58.7568	90.7594	-3.023	468.098	47.7807
25.5	4.52721	58.7481	90.7679	-3.58513	468.066	47.781
25.5167	4.52995	58.7402	90.8032	-2.99446	468.154	47.7818
25.5333	4.53331	58.7188	90.776	-2.71309	468.104	47.7808
25.55	4.53133	58.7617	90.8463	-3.16551	468.13	47.7808
25.5667	4.53178	58.7077	90.7372	-3.80028	468.061	47.781
25.5833	4.53316	58.7679	90.8228	-3.42232	468.247	47.7813
25.6	4.53026	58.7122	90.7435	-3.14217	468.134	47.7808
25.6167	4.52599	58.7473	90.7284	-3.69301	468.209	47.7801
25.6333	4.52599	58.6716	90.6821	-3.40446	468.195	47.7798
25.65	4.52751	58.7052	90.7087	-2.89421	468.228	47.7778
25.6667	4.53117	58.7881	90.7951	-2.47047	468.152	47.7793
25.6833	4.53224	58.7418	90.758	-3.05992	468.159	47.7795
25.7	4.53056	58.7208	90.7763	-2.36015	468.096	47.7793
25.7167	4.53423	58.6921	90.6817	-2.86385	468.089	47.7801
25.7333	4.53255	58.6904	90.7513	-3.24593	468.215	47.7769
25.75	4.52965	58.7385	90.74	-2.90504	468.113	47.7815
25.7667	4.53346	58.673	90.6632	-2.54265	468.07	47.7821
25.7833	4.53346	58.8099	90.9458	-3.38417	468.292	47.7807
25.8	4.53178	58.762	90.8054	-3.05214	468.197	47.7755
25.8167	4.53133	58.7431	90.7746	-2.98302	468.097	47.7805
25.8333	4.52827	58.7373	90.7832	-2.75352	468.062	47.7779
25.85	4.52812	58.7623	90.8192	-3.28529	468.128	47.779
25.8667	4.52538	58.7377	90.7876	-3.01353	468.108	47.7834
25.8833	4.52278	58.7132	90.7491	-3.0909	468.074	47.7802
25.9	4.52385	58.7235	90.7674	-2.61467	468.087	47.7822
25.9167	4.524	58.713	90.7221	-2.38579	468.157	47.7805
25.9333	4.52156	58.7103	90.7656	-0.432053	467.97	47.7778
25.95	4.52477	58.7806	90.8025	-3.09456	468.028	47.7795
25.9667	4.52812	58.7551	90.8036	-2.99919	468.131	47.7792
25.9833	4.52705	58.7087	90.7293	-4.38972	468.137	47.7815
26	4.5266	58.7229	90.7401	-4.53453	468.192	47.7808
26.0167	4.52538	58.7101	90.7478	-2.8138	468.114	47.7804
26.0333	4.52721	58.7083	90.7351	-3.86574	467.978	47.7778
26.05	4.52629	58.7304	90.7703	-2.69997	468.209	47.7799
26.0667	4.5266	58.8586	90.9263	-3.28819	468.21	47.7799
26.0833	4.52004	58.8079	90.8245	-1.87614	468.151	47.7792
26.1	4.52126	58.7467	90.8259	-2.64687	468.239	47.7802
26.1167	4.52004	58.719	90.6945	-1.80229	468.168	47.7816
26.1333	4.51698	58.751	90.7797	-4.21516	468.155	47.7769
26.15	4.52293	58.7739	90.7281	-2.43172	468.087	47.7799
26.1667	4.52385	58.7104	90.7304	-3.28056	468.156	47.7772
26.1833	4.52538	58.7251	90.7584	-2.39662	468.145	47.7769
26.2	4.52538	58.7754	90.796	-1.09123	468.009	47.7776
26.2167	4.5269	58.7428	90.7139	-2.48955	468.045	47.7796
26.2333	4.52599	58.702	90.7157	-2.88643	468.271	47.7787
26.25	4.52354	58.7524	90.8659	-2.46925	468.116	47.7792
26.2667	4.52309	58.7495	90.7775	-4.28368	468.106	47.783
26.2833	4.5208	58.7453	90.8004	-2.17964	468.245	47.7833
26.3	4.51866	58.6897	90.7116	-2.03362	468.146	47.7839
26.3167	4.51576	58.7974	90.7555	-2.81975	468.156	47.7827
26.3333	4.51439	58.7159	90.7401	-1.80046	468.108	47.7808
26.35	4.51225	58.7309	90.7574	-1.92802	467.991	47.7804
26.3667	4.51286	58.6935	90.6991	-3.3979	468.17	47.779
26.3833	4.51286	58.7106	90.7266	-3.50227	468.036	47.7802
26.4	4.51256	58.7176	90.7195	-4.00948	468.073	47.7782
26.4167	4.51241	58.7228	90.7334	-3.56545	468.071	47.7779
26.4333	4.51256	58.7235	90.7432	-2.89955	468.126	47.7779
26.45	4.51515	58.704	90.7009	-2.59087	468.093	47.7792
26.4667	4.51759	58.6778	90.6693	-3.4063	468.012	47.7807
26.4833	4.51775	58.7583	90.8398	-2.32918	468.062	47.7834
26.5	4.5179	58.8386	90.8231	-3.56056	468.094	47.7822
26.5167	4.51897	58.722	90.7394	-2.94914	468.033	47.7879
26.5333	4.51576	58.7162	90.7098	-2.82326	468.06	47.7845
26.55	4.51637	58.7394	90.7888	-4.45107	468.105	47.7813
26.5667	4.51546	58.7008	90.7279	-3.36937	468.041	47.7793
26.5833	4.51744	58.6782	90.6989	-4.13994	468.06	47.7804
26.6	4.51759	58.8741	90.8753	-3.16841	468.053	47.7808
26.6167	4.52187	58.7617	90.7613	-3.12675	468.028	47.7815
26.6333	4.51912	58.69	90.6927	-3.57674	468.187	47.7798
26.65	4.51576	58.7525	90.817	-4.04106	468.123	47.7821
26.6667	4.51775	58.6974	90.6722	-3.35793	468.071	47.7824
26.6833	4.52202	58.749	90.7563	-2.59804	468.254	47.7819
26.7	4.52156	58.7049	90.7169	-2.91756	468.177	47.7804
26.7167	4.51805	58.7356	90.7439	-2.99263	468.211	47.7813
26.7333	4.51363	58.7284	90.776	-2.73094	468.297	47.7824
26.75	4.51027	58.7133	90.769	-2.67662	468.302	47.7811
26.7667	4.51118	58.6959	90.7165	-3.51707	468.197	47.777
26.7833	4.50996	58.7331	90.7243	-3.33473	468.172	47.7766
26.8	4.50829	58.7127	90.7093	-3.61183	468.226	47.7767
26.8167	4.50676	58.74	90.7249	-2.17125	468.353	47.7752
26.8333	4.50645	58.7179	90.769	-4.47136	468.189	47.779
26.85	4.50447	58.6935	90.6741	-3.87718	468.289	47.7789
26.8667	4.50462	58.6665	90.6417	-4.18709	468.346	47.7804
26.8833	4.51088	58.7606	90.8003	-2.77504	468.263	47.7761
26.9	4.51042	58.7305	90.7165	-2.84065	468.256	47.7769
26.9167	4.51317	58.6991	90.6928	-3.33656	468.182	47.7811
26.9333	4.51195	58.7077	90.7291	-3.76808	467.944	47.7824
26.95	4.51439	58.7241	90.6796	-3.34602	468.211	47.7845
26.9667	4.51393	58.6898	90.6692	-1.92085	468.259	47.7853
26.9833	4.51195	58.6819	90.6768	-2.29637	468.076	47.7837
27	4.51485	58.7272	90.7995	-2.63741	468.207	47.7879
27.0167	4.51576	58.6782	90.6733	-2.60521	468.171	47.7865
27.0333	4.51256	58.7219	90.809	-2.14149	468.179	47.7917
27.05	4.51332	58.6979	90.6947	-2.39418	468.143	47.7895
27.0667	4.51439	58.7634	90.7974	-3.54805	468.223	47.7895
27.0833	4.51057	58.7534	90.7676	-3.0146	468.13	47.7865
27.1	4.51195	58.7075	90.7197	-2.33223	468.119	47.7857
27.1167	4.51286	58.8087	90.8579	-3.28285	468.079	47.7837
27.1333	4.50691	58.6761	90.644	-1.64909	468.041	47.7837
27.15	4.50432	58.7104	90.6912	-3.12904	468.123	47.7857
27.1667	4.50554	58.6962	90.6994	-2.25655	468.06	47.7857
27.1833	4.50768	58.7217	90.7334	-2.69936	468.041	47.785
27.2	4.50539	58.7211	90.74	-3.04329	468.033	47.7863
27.2167	4.51256	58.8065	90.9019	-3.20305	468.037	47.7879
27.2333	4.51042	58.6645	90.6501	-2.84828	468.002	47.7879
27.25	4.50691	58.7293	90.7444	-2.96577	467.789	47.7851
27.2667	4.50371	58.7217	90.725	-3.39546	468.024	47.7897
27.2833	4.50691	58.7267	90.7056	-3.451	468.043	47.7892
27.3	4.50645	58.6919	90.6825	-2.7018	467.943	47.7891
27.3167	4.50935	58.7312	90.7694	-2.27318	467.976	47.7877
27.3333	4.50615	58.7286	90.7702	-2.52953	468.068	47.7909
27.35	4.50737	58.7417	90.7632	-2.47887	468.161	47.7918
27.3667	4.50752	58.7197	90.8079	-2.77855	468.054	47.7915
27.3833	4.50752	58.7019	90.7388	-3.3622	468.114	47.7895
27.4	4.50905	58.7205	90.7334	-2.41798	468.175	47.79
27.4167	4.50615	58.6933	90.6471	-3.32344	468.097	47.7906
27.4333	4.50615	58.7211	90.7447	-2.96165	468.13	47.7911
27.45	4.50523	58.6895	90.6594	-1.9323	468.073	47.7911
27.4667	4.50966	58.7048	90.7142	-2.83287	468.043	47.7871
27.4833	4.50584	58.699	90.7389	-1.53877	468.056	47.7866
27.5	4.50295	58.7081	90.7502	-2.66838	468.15	47.7879
27.5167	4.50264	58.6765	90.6799	-2.05559	468.127	47.7891
27.5333	4.50233	58.6932	90.6976	-3.00743	468.509	47.7921
27.55	4.50279	58.7392	90.7717	-2.74651	468.531	47.7898
27.5667	4.50386	58.6951	90.7136	-2.8579	468.423	47.7906
27.5833	4.50676	58.7225	90.7279	-3.04329	468.485	47.7914
27.6	4.50981	58.7125	90.7491	-2.55989	468.495	47.7911
27.6167	4.50493	58.6898	90.6765	-2.30476	468.471	47.79
27.6333	4.50447	58.7104	90.6965	-2.65114	468.432	47.7863
27.65	4.50447	58.6907	90.6744	-2.94609	468.436	47.7866
27.6667	4.50493	58.7119	90.7586	-2.65587	468.311	47.7886
27.6833	4.50707	58.793	90.8051	-2.44545	468.259	47.7889
27.7	4.50844	58.6985	90.7011	-2.18025	468.274	47.7879
27.7167	4.50447	58.7144	90.7026	-3.10997	468.306	47.7883
27.7333	4.50661	58.7125	90.7378	-3.4623	468.28	47.7894
27.75	4.50813	58.6643	90.6515	-2.56584	468.26	47.7891
27.7667	4.50813	58.7135	90.7035	-2.2744	468.244	47.7906
27.7833	4.51317	58.6958	90.6577	-2.95677	468.177	47.7934
27.8	4.51057	58.7379	90.7591	-2.75948	468.333	47.7938
27.8167	4.50661	58.6922	90.6628	-2.97707	468.241	47.7905
27.8333	4.5031	58.7348	90.7804	-3.37105	468.097	47.7874
27.85	4.50493	58.7003	90.7209	-3.21678	468.265	47.7921
27.8667	4.50752	58.6803	90.685	-3.15529	468.309	47.7941
27.8833	4.5063	58.7466	90.8032	-3.22624	468.339	47.7937
27.9	4.50371	58.6924	90.7021	-2.72789	468.296	47.7935
27.9167	4.50401	58.729	90.7116	-3.54698	468.409	47.7956
27.9333	4.50737	58.6999	90.738	-2.58553	468.292	47.799
27.95	4.50981	58.7107	90.6936	-3.78716	468.234	47.7982
27.9667	4.50645	58.6878	90.7014	-3.27995	468.268	47.7941
27.9833	4.50783	58.6846	90.7049	-2.85011	468.291	47.7944
28	4.51195	58.6938	90.7087	-3.29063	468.155	47.7941
28.0167	4.50829	58.7412	90.7641	-2.40364	468.171	47.7958
28.0333	4.51027	58.6788	90.6582	-2.47047	468.213	47.7956
28.05	4.50981	58.7429	90.8021	-2.78877	468.192	47.7935
28.0667	4.51042	58.7081	90.6782	-2.0121	468.156	47.7937
28.0833	4.51408	58.7008	90.6989	-2.14745	468.189	47.7934
28.1	4.51775	58.6579	90.6376	-2.35298	468.014	47.7927
28.1167	4.51698	58.7081	90.7082	-4.16679	468.126	47.7966
28.1333	4.51286	58.6723	90.666	-0.96489	468.162	47.7967
28.15	4.51454	58.6787	90.6808	-1.65977	467.977	47.7959
28.1667	4.51347	58.673	90.6445	-1.01784	468.168	47.795
28.1833	4.51592	58.6688	90.6731	-1.42555	468.133	47.7949
28.2	4.51866	58.7154	90.7148	-2.39174	468.216	47.7972
28.2167	4.51698	58.7618	90.8979	-2.19444	468.159	47.8001
28.2333	4.51729	58.6761	90.664	-1.67656	468.214	47.7995
28.25	4.51515	58.6991	90.7139	-1.95183	468.243	47.7959
28.2667	4.51805	58.7025	90.6864	-1.71654	468.123	47.7996
28.2833	4.51973	58.6987	90.6611	-1.84822	468.271	47.8016
28.3	4.51759	58.6942	90.7053	-2.43584	468.311	47.7993
28.3167	4.51698	58.6974	90.6864	-2.41982	468.275	47.7981
28.3333	4.52232	58.711	90.7224	-2.07237	468.234	47.7987
28.35	4.5211	58.688	90.6713	-1.6021	468.212	47.7999
28.3667	4.51836	58.6848	90.6646	-2.93892	468.25	47.799
28.3833	4.52126	58.7365	90.6982	-1.82198	468.225	47.7966
28.4	4.51805	58.6848	90.6661	-1.79039	468.219	47.7972
28.4167	4.51408	58.7182	90.6632	-1.7617	467.976	47.7958
28.4333	4.51744	58.6745	90.6399	-2.04781	468.253	47.795
28.45	4.51775	58.6759	90.6702	-1.78795	468.241	47.7941
28.4667	4.51775	58.7045	90.7238	-2.3835	468.162	47.7979
28.4833	4.51271	58.7138	90.7098	-2.11159	468.258	47.7981
28.5	4.51515	58.6869	90.6559	-2.0919	468.246	47.7961
28.5167	4.5179	58.7615	90.7983	-2.18788	468.277	47.7952
28.5333	4.51881	58.7006	90.7095	-1.7701	468.286	47.7914
28.55	4.51469	58.6721	90.6405	-1.52214	468.23	47.7935
28.5667	4.51607	58.7136	90.7093	-1.45592	468.292	47.7932
28.5833	4.51714	58.7057	90.7188	-1.32362	468.224	47.7937
28.6	4.51851	58.7786	90.7975	-2.03056	468.219	47.7934
28.6167	4.51607	58.6805	90.6574	-1.79756	468.291	47.7924
28.6333	4.51225	58.6779	90.6394	-1.30394	468.19	47.7952
28.65	4.51653	58.7443	90.7165	-2.8698	468.233	47.7956
28.6667	4.51729	58.6878	90.7076	-1.07689	468.235	47.7992
28.6833	4.51454	58.7209	90.7214	-1.82549	468.104	47.8001
28.7	4.51714	58.7235	90.7433	-1.82976	468.206	47.7981
28.7167	4.51927	58.7157	90.7131	-2.42821	468.16	47.8014
28.7333	4.52293	58.7113	90.6846	-1.65276	468	47.8002
28.75	4.52446	58.8041	90.8129	-1.6021	468.042	47.7966
28.7667	4.52553	58.7244	90.6692	-2.14561	468.153	47.7972
28.7833	4.52217	58.7437	90.8859	-2.0031	468.033	47.7952
28.8	4.51988	58.6909	90.691	-1.80412	468.013	47.7958
28.8167	4.51668	58.7527	90.7832	-1.41548	468.081	47.7952
28.8333	4.51973	58.6781	90.6683	-2.38045	468.05	47.7947
28.85	4.51851	58.713	90.6628	-2.35481	467.999	47.7973
28.8667	4.51836	58.7223	90.7049	-1.27007	468.101	47.7973
28.8833	4.52431	58.8316	90.8086	-1.4959	468.049	47.7947
28.9	4.52248	58.6883	90.6564	-1.70631	467.957	47.7946
28.9167	4.52431	58.7125	90.6924	-2.51106	468.06	47.7932
28.9333	4.52736	58.7125	90.7017	-1.75163	468.003	47.7944
28.95	4.52171	58.7238	90.7078	-1.54305	467.965	47.7926
28.9667	4.51622	58.7489	90.7185	-2.29698	468.195	47.7932
28.9833	4.52065	58.6836	90.6948	-2.12471	468.138	47.7929
29	4.52217	58.7048	90.7293	-1.91734	467.921	47.7929
29.0167	4.52431	58.7334	90.7209	-1.36116	468.133	47.7955
29.0333	4.52095	58.7432	90.8494	-1.6581	468.138	47.7984
29.05	4.52415	58.7356	90.7027	-2.2744	468.077	47.7958
29.0667	4.524	58.7031	90.6904	-2.27196	468.06	47.7963
29.0833	4.52492	58.7067	90.7069	-2.46635	468.111	47.7964
29.1	4.52995	58.7469	90.7533	-2.45735	468.103	47.7984
29.1167	4.52995	58.7003	90.6815	-1.87202	468.1	47.7981
29.1333	4.53026	58.6912	90.6612	-2.17842	468.045	47.7975
29.15	4.53285	58.6866	90.6644	-2.14561	468.028	47.7955
29.1667	4.53316	58.7098	90.7104	-1.63841	468.04	47.7979
29.1833	4.53423	58.7237	90.7223	-1.75636	468.014	47.7982
29.2	4.53239	58.6964	90.6806	-2.07466	468.087	47.7969
29.2167	4.53316	58.7307	90.6912	-1.82137	467.925	47.7967
29.2333	4.53102	58.7113	90.6846	-1.31294	468.032	47.7955
29.25	4.53026	58.7782	90.698	-1.82198	468.031	47.7956
29.2667	4.52721	58.7063	90.7069	-1.69258	467.869	47.8004
29.2833	4.53163	58.7185	90.6992	-1.92574	468.071	47.8007
29.3	4.53087	58.778	90.7914	-1.23421	468.086	47.7975
29.3167	4.524	58.6887	90.6466	-1.98998	467.989	47.7982
29.3333	4.5266	58.8042	90.823	-2.52464	468.119	47.7982
29.35	4.53285	58.7444	90.7636	-1.59126	468.187	47.7959
29.3667	4.53102	58.7667	90.7888	-1.17531	468.165	47.7969
29.3833	4.53239	58.7153	90.7296	-1.62407	468.073	47.799
29.4	4.53163	58.7328	90.6918	-1.79756	468.204	47.7937
29.4167	4.53392	58.7499	90.7452	-1.02562	468.233	47.7969
29.4333	4.53499	58.7656	90.7691	-1.75636	468.09	47.797
29.45	4.53377	58.7432	90.7136	-1.85707	468.128	47.799
29.4667	4.53224	58.7542	90.8128	-1.76949	468.216	47.8011
29.4833	4.53148	58.7589	90.7862	-1.92574	468.235	47.7995
29.5	4.53667	58.7589	90.7749	-1.78978	468.299	47.803
29.5167	4.53972	58.776	90.7667	-1.70097	468.23	47.7979
29.5333	4.54384	58.7161	90.7142	-1.03157	468.084	47.7998
29.55	4.5414	58.769	90.7906	-1.37672	468.226	47.8014
29.5667	4.54247	58.7307	90.7389	-1.67656	468.251	47.8046
29.5833	4.54033	58.8192	90.9417	-1.07933	468.115	47.8056
29.6	4.54109	58.7232	90.7653	-1.26823	468.241	47.8065
29.6167	4.5388	58.802	90.781	-1.20155	468.211	47.8057
29.6333	4.54124	58.729	90.7169	-1.0775	468.099	47.806
29.65	4.54353	58.7496	90.676	-1.11977	468.047	47.8034
29.6667	4.54475	58.7632	90.7697	-1.52092	468.146	47.806
29.6833	4.5472	58.7208	90.702	-0.677567	468.085	47.8062
29.7	4.54582	58.8403	90.8355	-1.30104	468.052	47.8045
29.7167	4.54048	58.7798	90.785	-0.184097	468.105	47.8065
29.7333	4.53758	58.7533	90.7528	-0.774155	468.137	47.8069
29.75	4.54033	58.7717	90.8576	-1.00182	468.017	47.8097
29.7667	4.54384	58.7745	90.8196	-1.34865	468.056	47.8077
29.7833	4.54033	58.7481	90.7702	-1.09184	468.046	47.8042
29.8	4.5446	58.7647	90.8166	-0.970841	467.988	47.808
29.8167	4.54399	58.8651	91.009	-0.631638	468.068	47.8048
29.8333	4.54247	58.7919	90.904	-0.629349	468.03	47.8089
29.85	4.54186	58.7675	90.8366	-0.901718	467.868	47.8107
29.8667	4.53972	58.7956	90.8297	-0.3759	468.095	47.8103
29.8833	4.54277	58.8223	90.9136	0.0286102	468.108	47.8078
29.9	4.54186	58.8364	90.9145	-0.526199	468.082	47.8075
29.9167	4.54552	58.9008	91.0108	-0.509415	468.016	47.8048
29.9333	4.5446	58.9071	90.9893	-0.386734	468.025	47.8086
29.95	4.54262	58.7959	90.8624	-0.179825	468.023	47.8078
29.9667	4.54521	58.8671	90.9278	-0.544663	467.981	47.8101
29.9833	4.54811	58.8554	90.9672	-1.01082	468.039	47.8111
30	4.54567	58.8471	90.9489	-0.859299	468.063	47.8129
30.0167	4.54369	58.8746	90.9339	-0.935593	467.994	47.8144
30.0333	4.53987	58.8099	90.9733	-1.07567	468.015	47.8124
30.05	4.53957	58.8253	90.8981	-1.49834	468.159	47.8123
30.0667	4.54369	58.8688	90.8823	-1.49834	468.058	47.8146
30.0833	4.5446	58.8702	90.917	-1.60744	468.087	47.8173
30.1	4.54521	58.8497	90.9524	-1.93886	468.04	47.8182
30.1167	4.54247	58.8844	90.9586	-2.13722	468.043	47.8165
30.1333	4.54231	58.8084	90.8491	-2.22069	468.12	47.8136
30.15	4.54048	58.8541	91.0241	-1.64665	468.12	47.8156
30.1667	4.54308	59.0546	91.1558	-2.36916	468.075	47.8127
30.1833	4.54353	58.8581	90.9675	-1.86913	468.125	47.8156
30.2	4.54369	58.9199	91.0693	-1.856	468.063	47.8152
30.2167	4.53941	58.8133	90.9065	-2.02873	468.094	47.8193
30.2333	4.53835	58.913	91.1488	-1.94954	468.115	47.8202
30.25	4.54735	58.9312	91.1749	-2.10564	468.153	47.8201
30.2667	4.54643	58.8799	91.0444	-2.32979	468.081	47.8184
30.2833	4.54704	58.8511	91.0908	-2.54494	467.976	47.8196
30.3	4.54643	58.9129	91.1793	-2.25761	468.062	47.8193
30.3167	4.54521	59.0064	91.2186	-2.52174	468.13	47.8194
30.3333	4.54704	58.9539	91.2168	-2.73567	467.97	47.8223
30.35	4.54109	58.993	91.1704	-2.6487	468.083	47.8245
30.3667	4.54231	59.0649	91.285	-2.95921	468.039	47.8251
30.3833	4.53819	58.8483	90.9968	-3.06053	467.922	47.8277
30.4	4.53987	59.0321	91.4047	-2.5367	468.046	47.8286
30.4167	4.54338	58.9539	91.2637	-2.05986	467.978	47.8286
30.4333	4.54186	58.9915	91.2025	-2.44606	467.941	47.8269
30.45	4.54857	58.9832	91.3697	-2.13188	468.122	47.8306
30.4667	4.5504	59.6465	91.7437	-2.33513	468.103	47.8297
30.4833	4.54887	59.0109	91.3897	-2.77199	468.05	47.8329
30.5	4.54735	58.9523	91.1849	-2.94197	468.125	47.8306
30.5167	4.54659	59.0998	91.5276	-1.74324	468.056	47.8336
30.5333	4.5504	59.215	91.5972	-2.73872	468.115	47.8335
30.55	4.55315	59.038	91.3483	-3.18214	468.029	47.8283
30.5667	4.55299	59.0701	91.448	-2.10869	468.125	47.83
30.5833	4.55498	58.9643	91.3186	-2.64992	468.086	47.8304
30.6	4.55467	59.1584	91.574	-2.55684	467.942	47.832
30.6167	4.55177	59.02	91.387	-2.84782	468.072	47.832
30.6333	4.54903	59.0791	91.5196	-2.48421	468.099	47.8336
30.65	4.55162	59.1995	91.6833	-2.51869	467.965	47.8315
30.6667	4.55177	59.1331	91.7117	-2.32445	468.01	47.8323
30.6833	4.55559	59.1047	91.5925	-2.25761	467.969	47.8352
30.7	4.55513	59.5478	91.8319	-2.01866	467.898	47.8391
30.7167	4.55742	59.1496	91.5994	-2.61467	468.052	47.8385
30.7333	4.5565	59.3586	91.7371	-2.13066	467.951	47.8358
30.75	4.55544	59.073	91.5917	-2.41676	467.995	47.8344
30.7667	4.55849	59.1312	91.6294	-2.51457	467.993	47.8391
30.7833	4.5591	59.19	91.8343	-2.32384	468.079	47.8387
30.8	4.56169	59.1184	91.7333	-1.93459	468.057	47.8405
30.8167	4.56306	59.2124	91.9593	-2.27974	468.079	47.8417
30.8333	4.56306	59.1389	91.7127	-2.22313	468.104	47.8431
30.85	4.5649	59.1819	91.7915	-2.94365	468.042	47.842
30.8667	4.5652	59.1506	91.766	-1.67412	468.059	47.8426
30.8833	4.56841	59.1264	91.6042	-2.00737	468.163	47.8428
30.9	4.571	59.1729	91.9152	-2.00432	468.165	47.8437
30.9167	4.56795	59.253	92.055	-2.0681	467.975	47.8423
30.9333	4.56642	59.1731	91.8948	-2.72621	468.125	47.8472
30.95	4.56673	59.3351	92.1648	-2.66777	468.1	47.8468
30.9667	4.57237	59.2443	91.9894	-2.64092	467.999	47.8465
30.9833	4.57665	59.3266	92.1188	-2.5634	468.133	47.8472
31	4.57863	59.2066	92.0141	-2.1891	468.137	47.8454
31.0167	4.57314	59.2963	92.2048	-2.69402	468.074	47.8452
31.0333	4.57588	59.2965	92.1478	-2.54555	468.103	47.8463
31.05	4.57924	59.4222	92.564	-2.53014	468.178	47.8472
31.0667	4.58427	59.3028	92.1626	-2.89543	468.103	47.8501
31.0833	4.58229	59.4256	92.423	-2.66304	468.099	47.8555
31.1	4.57878	59.3502	92.329	-2.70714	468.12	47.853
31.1167	4.58	59.4073	92.4036	-2.84187	468.149	47.8555
31.1333	4.57954	59.4093	92.5565	-2.63908	468.041	47.8544
31.15	4.57924	59.4631	92.6858	-2.93297	468.156	47.8541
31.1667	4.58122	59.4595	92.6428	-2.55745	468.22	47.8558
31.1833	4.57817	59.5141	92.8573	-2.6606	468.134	47.8532
31.2	4.58015	59.6143	92.9984	-2.70653	468.151	47.8541
31.2167	4.58061	59.5414	92.9716	-2.65053	468.228	47.8494
31.2333	4.57726	59.6076	93.0573	-2.67616	467.996	47.85
31.25	4.58	59.6893	93.3558	-2.44667	468.065	47.853
31.2667	4.5768	59.6543	93.2404	-2.01622	468.052	47.8526
31.2833	4.58229	59.7314	93.5859	-3.26744	467.968	47.8582
31.3	4.58015	59.7073	93.4536	-2.78465	468.114	47.8596
31.3167	4.5771	59.7497	93.5609	-2.75185	468.012	47.8602
31.3333	4.57405	59.7515	93.6218	-2.8376	468.017	47.8577
31.35	4.57268	59.893	94.0127	-2.8907	468.013	47.8582
31.3667	4.57344	60.1617	94.2291	-2.98897	467.971	47.8594
31.3833	4.57451	60.019	94.1535	-2.83226	467.998	47.8625
31.4	4.57527	59.996	94.479	-2.57118	467.957	47.8616
31.4167	4.57573	60.203	94.8737	-3.27934	468.119	47.8651
31.4333	4.57436	60.1513	94.8743	-2.8669	468.002	47.866
31.45	4.57558	60.2732	95.1768	-3.27095	467.979	47.8692
31.4667	4.57466	60.3788	95.4086	-2.88643	467.995	47.8707
31.4833	4.57542	60.4751	95.8378	-2.85316	468.122	47.8719
31.5	4.57619	60.5398	95.9927	-2.99263	467.965	47.8718
31.5167	4.57848	60.6707	96.4637	-3.13087	468.043	47.8735
31.5333	4.57832	60.886	96.8987	-2.79289	468.061	47.8768
31.55	4.58015	60.8399	96.9244	-2.90443	467.901	47.8831
31.5667	4.58168	61.0688	97.6847	-2.85912	468.059	47.8815
31.5833	4.58626	61.1538	97.9137	-2.94731	468.029	47.8831
31.6	4.58595	61.2893	98.4333	-3.11119	468.119	47.8852
31.6167	4.58321	61.4214	98.9622	-2.61589	468.125	47.8866
31.6333	4.58519	61.6836	99.6494	-2.94487	468.131	47.8866
31.65	4.58443	61.862	100.236	-3.33351	468.101	47.8877
31.6667	4.58305	62.0568	100.877	-3.10341	468.162	47.8889
31.6833	4.58534	62.1157	101.216	-3.38722	468.155	47.8931
31.7	4.58519	62.5529	102.173	-3.31322	468.102	47.8921
31.7167	4.5858	62.66	102.776	-2.50984	468.032	47.9011
31.7333	4.58717	62.8274	103.504	-2.97295	468.104	47.8991
31.75	4.58885	63.4634	104.731	-2.96928	468.023	47.9021
31.7667	4.59038	63.4518	105.379	-2.87102	467.976	47.9047
31.7833	4.59511	63.7803	106.534	-2.90382	468.039	47.9105
31.8	4.59267	64.105	107.342	-2.86446	468.146	47.9157
31.8167	4.5977	64.2614	108.074	-2.9467	467.963	47.9206
31.8333	4.60197	64.7044	109.358	-3.13805	468.067	47.9266
31.85	4.60426	64.9372	110.298	-2.86797	468.085	47.9241
31.8667	4.61006	65.3931	111.744	-2.68379	468.125	47.9279
31.8833	4.61037	65.8556	112.966	-2.53181	468.089	47.935
31.9	4.61113	66.1576	114.068	-2.43416	468.088	47.9377
31.9167	4.61433	66.7001	115.632	-2.99736	467.976	47.944
31.9333	4.62059	67.0155	116.934	-2.84294	468.025	47.9496
31.95	4.62227	67.3675	118.273	-3.00209	468.003	47.9531
31.9667	4.62624	67.9147	120.024	-3.09395	468.074	47.9568
31.9833	4.63295	68.298	121.418	-2.95799	468.026	47.9636
32	4.63905	68.9828	123.378	-2.95982	468.171	47.9672
32.0167	4.64485	69.519	125.116	-3.19817	468.111	47.9748
32.0333	4.6476	69.9142	126.558	-2.79411	467.984	47.9768
32.05	4.65645	70.532	128.365	-2.93114	468.053	47.9849
32.0667	4.66225	71.1314	130.421	-2.49855	468.089	47.9906
32.0833	4.66988	71.6514	132.212	-2.98836	467.933	47.9937
32.1	4.68025	72.2028	134.351	-2.51106	468.078	47.9992
32.1167	4.69017	72.8507	136.271	-2.20284	468.169	48.0076
32.1333	4.69704	73.556	138.417	-2.97234	468.072	48.0119
32.15	4.70558	74.1402	140.467	-2.87941	468.178	48.018
32.1667	4.71519	74.7225	142.642	-2.90199	468.155	48.0233
32.1833	4.72115	75.564	145.462	-3.08983	468.147	48.0312
32.2	4.73412	76.1176	147.147	-2.54799	468.155	48.034
32.2167	4.74739	77.0136	149.49	-2.18315	468.157	48.0444
32.2333	4.76097	77.5507	152.004	-2.01515	468.2	48.0517
32.25	4.77699	78.2793	154.445	-3.08434	468.179	48.0581
32.2667	4.78691	79.02	156.903	-2.68745	468.195	48.0677
32.2833	4.80354	79.7968	159.35	-3.71803	468.086	48.0706
32.3	4.82338	80.4639	161.875	-2.30949	468.02	48.0769
32.3167	4.83849	81.2519	164.54	-2.74879	468.111	48.0814
32.3333	4.85924	82.2389	167.431	-2.54967	468.115	48.0962
32.35	4.87663	82.9417	169.773	-2.78511	467.91	48.1034
32.3667	4.89174	83.7518	172.679	-2.52647	468.046	48.1094
32.3833	4.91341	84.5974	175.635	-2.71721	468.047	48.1216
32.4	4.93416	85.3388	178.093	-2.68868	467.877	48.1265
32.4167	4.95811	86.1283	180.88	-2.73872	468.014	48.135
32.4333	4.98283	87.0268	183.897	-2.97539	467.964	48.1467
32.45	5.00786	88.0909	187.071	-2.48543	468.047	48.1551
32.4667	5.03212	88.7869	189.656	-2.74818	468.022	48.1631
32.4833	5.05165	89.8237	193.19	-3.08922	468.017	48.1747
32.5	5.07927	90.6551	195.965	-2.75536	468.082	48.1799
32.5167	5.10109	91.7895	199.725	-2.36549	468.163	48.1899
32.5333	5.13115	92.4517	202.176	-2.95021	468.158	48.1998
32.55	5.1667	93.2975	205.196	-2.53059	468.177	48.2069
32.5667	5.19981	94.1818	208.12	-2.75719	468.13	48.2143
32.5833	5.23094	95.2477	211.325	-2.86034	468.188	48.2233
32.6	5.26192	96.0476	214.554	-3.15651	468.152	48.2369
32.6167	5.29564	97.1581	217.907	-2.20818	468.117	48.2458
32.6333	5.33226	98.0448	220.99	-2.55928	468.246	48.2549
32.65	5.37056	98.9605	224.346	-2.57423	468.255	48.265
32.6667	5.41542	99.866	227.552	-1.19072	468.026	48.271
32.6833	5.45677	100.751	230.46	-1.49239	468.294	48.2842
32.7	5.49629	101.92	233.77	-1.42021	468.299	48.2908
32.7167	5.53902	102.664	236.865	-0.854569	468.348	48.3024
32.7333	5.58357	103.769	240.538	-0.641251	468.268	48.3067
32.75	5.62737	104.483	243.237	-1.2664	468.297	48.3152
32.7667	5.67513	105.454	246.324	-1.0244	468.405	48.326
32.7833	5.72807	106.247	249.35	-0.585098	468.311	48.3332
32.8	5.77171	107.239	252.542	-1.36711	468.345	48.3414
32.8167	5.81642	108.211	255.536	-1.04408	468.283	48.3486
32.8333	5.8683	108.923	258.325	-1.13228	468.319	48.357
32.85	5.91957	109.708	261.2	-1.00838	468.377	48.3663
32.8667	5.9742	110.835	264.313	-0.510025	468.4	48.3723
32.8833	6.02806	111.419	266.807	-0.890274	468.271	48.381
32.9	6.08452	112.071	269.765	-0.461197	468.369	48.3881
32.9167	6.1367	113.192	273.161	-0.74913	468.26	48.3949
32.9333	6.19164	113.793	274.951	-0.0571442	468.182	48.3994
32.95	6.24702	114.555	277.814	-0.25322	468.248	48.4063
32.9667	6.30043	115.185	280.115	-0.606613	468.341	48.4138
[truncated: 1,622 more rows]
