# Supplementary material for: Thermodynamically controlled multiphase separation of heterogeneous liquid crystal colloids
Source: Nat Commun. 2023 Aug 29;14:5277. doi: 10.1038/s41467-023-41054-7 (PMC10465492; doi:10.1038/s41467-023-41054-7)
Supplement: Supplementary file 11 — Source Data [file 41467_2023_41054_MOESM11_ESM.zip › Source data/Supplementary Figure 7_The size-exclusion chromatography/13-1-2022/han-1.xlsx]

## Sheet: Sample Details
Administrative Information
Export date	17. tammikuuta 2022 9:22:04
Culture name	fi-FI
Decimal separator	,
Workspace name	Leena
Workspace path	C:\ProgramData\Agilent Technologies\GPC\Workspaces\Leena\
File name	MDS_Aqueous_100122-0034.sample
Creation date	12. tammikuuta 2022 1:57:21
Created by	gpc-sec
Comments	Collected by Agilent GPC/SEC Software Version 1.1.3131.27789
Software version	Agilent GPC/SEC Software - 1.1.3131.27789
Sample Information
Sample name	han-1
Information
Sample type	Sample
Injection date	12. tammikuuta 2022
Vial number	1
Injection number	1
Injection volume (µL)	100
Concentration (mg/mL)	1
dn/dc (mL/g)	0.1
UV extinction coefficient [(mg/mL)-¹][cm-¹]	1
Mark-Houwink K ((10e-5) dL/g)	14.1
Mark-Houwink Alpha	0.7
Mp	100000
Analysed	No
Instrument Conditions
Eluent
Refractive index (RIU)	1
Set flow rate (mL/min)	1
LS Wavelength (nm)	658
Set temperature (°C)	20
Actual temperature (°C)	0
Actual flow rate (mL/min)	0
Column information
Data origin	Collected by Agilent GPC/SEC Software Version 1.1.3131.27789
Instrument name
Collection Parameters
Collected by	gpc-sec
Number of channels	6
Run length (mins)	60.0167
Delay time (secs)	0
Sampling interval (secs)	1
Number of data points	3601
DLS Parameters
Viscosity (cP)	0.0089
Correlator run time (secs)	5
Collection fraction	0
Channel Information
Channel ID	Detector type	Detector name	Detector units	Channel Information
1	RI	RI	mV
2	LS 15°	LS 15°	mV
3	LS 90°	LS 90°	mV
4	VS DP	VS DP	mV
5	VS IP	VS IP	mV
6	UV 280nm	UV 280nm	mV

## Sheet: Raw Data
Collection Parameters
Collected by	gpc-sec
Number of channels	6
Run length (mins)	60.0167
Delay time (secs)	0
Sampling interval (secs)	1
Number of data points	3601
DLS Parameters
Viscosity (cP)	0.0089
Correlator run time (secs)	5
Collection fraction	0
Channel Information
Channel ID	Detector type	Detector name	Detector units	Channel Information
1	RI	RI	mV
2	LS 15°	LS 15°	mV
3	LS 90°	LS 90°	mV
4	VS DP	VS DP	mV
5	VS IP	VS IP	mV
6	UV 280nm	UV 280nm	mV
Raw Data
RT (mins)	Response Trace 1	Response Trace 2	Response Trace 3	Response Trace 4	Response Trace 5	Response Trace 6
0	-3.41133	61.6077	96.5635	4.57878	466.649	47.3788
0.0166667	-3.42339	61.8172	97.0434	7.77184	466.754	47.3078
0.0333333	-3.4362	61.8807	97.3408	7.81654	465.068	47.2109
0.05	-3.46352	61.7516	97.0298	7.8022	459.076	47.1038
0.0666667	-3.489	61.4451	96.3722	7.69859	454.883	46.9775
0.0833333	-3.51784	61.5937	96.7687	7.83089	450.854	46.8281
0.1	-3.54729	61.4898	96.5542	7.77062	448.083	46.6511
0.116667	-3.57826	61.2893	96.2049	8.60329	446.908	46.4549
0.133333	-3.61412	61.6702	96.8273	8.14858	446.715	46.2301
0.15	-3.657	61.323	96.0764	7.44408	447.266	45.9643
0.166667	-3.70964	61.8693	97.1107	7.73186	448.079	45.6608
0.183333	-3.76976	61.4326	96.4433	7.52388	449.36	45.3165
0.2	-3.83919	61.5789	96.5893	7.95418	451.664	44.9189
0.216667	-3.91701	61.2965	96.1482	7.70744	454.318	44.4689
0.233333	-4.02092	61.753	96.7242	7.44637	456.203	43.9567
0.25	-4.14482	61.7818	96.9817	7.481	455.345	43.3703
0.266667	-4.29573	61.7898	97.0704	8.19267	454.834	42.7088
0.283333	-4.46236	61.5896	96.7127	7.20024	455.722	41.9595
0.3	-4.66972	61.479	96.3876	7.36595	457.723	41.124
0.316667	-4.9128	61.6805	96.7173	7.48573	459.527	40.1957
0.333333	-5.19829	61.8078	96.7316	7.76527	460.997	39.1596
0.35	-5.53124	61.6291	96.4469	7.62947	462.614	38.0152
0.366667	-5.92293	61.8633	96.9718	7.59071	463.761	36.7503
0.383333	-6.38802	61.6622	96.7268	7.11494	464.634	35.3611
0.4	-6.92253	61.3555	96.1849	5.74822	465.304	33.8427
0.416667	-7.54402	61.8676	97.2717	7.74437	465.83	32.1896
0.433333	-8.26363	61.744	96.9457	7.4131	466.288	30.4012
0.45	-9.0934	61.8717	97.2027	7.6252	466.638	28.4765
0.466667	-10.0401	61.7931	96.8958	7.38915	466.936	26.4158
0.483333	-11.1321	62.0878	97.3299	7.57759	467.131	24.2268
0.5	-12.3699	61.2521	95.9411	7.8022	467.083	21.9129
0.516667	-13.7707	61.4138	96.193	7.56081	466.661	19.4801
0.533333	-15.3463	61.4416	96.3061	7.23244	466.319	16.9381
0.55	-17.1162	61.5253	96.2536	7.36534	466.359	14.2968
0.566667	-19.0971	61.3824	96.2653	6.89751	466.442	11.5722
0.583333	-21.3029	61.6442	96.5078	7.83928	466.408	8.77571
0.6	-23.7426	61.5653	96.2959	7.67525	466.513	5.92552
0.616667	-26.4385	61.7097	96.4428	7.20085	466.615	3.00118
0.633333	-29.3989	61.6413	96.3017	7.54662	466.597	1.56929
0.65	-32.6383	61.6868	96.7252	6.96953	466.652	1.57234
0.666667	-36.1553	61.4959	96.2612	6.6674	466.756	1.57021
0.683333	-39.9664	61.3992	95.9354	7.64305	466.672	1.57158
0.7	-43.6509	61.5704	96.2426	7.38152	466.771	1.57021
0.716667	-48.0198	61.3378	96.273	7.33681	466.737	1.5731
0.733333	-52.6766	61.5826	96.3287	7.25395	466.773	1.57143
0.75	-57.6142	61.441	96.0861	6.72691	466.761	1.57219
0.766667	-63.3671	61.553	96.4364	7.25502	466.631	1.57005
0.783333	-68.8659	61.9041	96.6721	6.85387	466.681	1.57219
0.8	-74.6018	61.388	95.723	7.33788	466.707	1.57372
0.816667	-80.5544	61.4654	96.2386	6.67519	466.702	1.57051
0.833333	-86.694	61.376	95.8817	7.11739	466.649	1.57066
0.85	-92.9823	61.5427	95.8187	6.42357	466.661	1.57021
0.866667	-99.3989	61.4948	96.0961	6.12434	466.683	1.56853
0.883333	-105.889	61.4521	96.1753	6.79131	466.692	1.56975
0.9	-112.422	61.6872	96.4753	6.69304	466.638	1.57051
0.916667	-118.954	61.4867	96.0053	6.98204	466.617	1.57036
0.933333	-125.439	61.2823	96.0326	6.66679	466.71	1.56883
0.95	-131.829	61.5945	96.4362	7.01958	466.595	1.57188
0.966667	-138.077	61.3786	95.96	6.39381	466.655	1.57005
0.983333	-144.138	61.2965	96.0249	6.42235	466.541	1.56975
1	-149.969	61.1868	95.8505	6.81816	466.632	1.56975
1.01667	-155.526	61.6041	96.417	5.9092	465.695	1.56929
1.03333	-160.749	61.2923	96.099	5.93834	463.745	1.56929
1.05	-165.602	61.2748	95.8785	6.48323	462.83	1.57112
1.06667	-170.074	61.572	96.455	6.09398	462.619	1.56837
1.08333	-174.142	61.4535	96.2734	6.48674	462.652	1.56792
1.1	-177.785	62.0181	97.0887	5.82573	462.897	1.57326
1.11667	-180.982	61.4874	96.2875	5.50743	463.371	1.57112
1.13333	-183.714	61.6523	96.6035	6.49101	463.685	1.57234
1.15	-185.971	61.4941	96.3479	5.71724	463.898	1.5696
1.16667	-187.734	61.2998	96.1597	5.98915	464.239	1.56929
1.18333	-189.011	61.4768	96.408	5.78575	464.581	1.57249
1.2	-189.799	61.5902	96.8852	5.01152	464.895	1.57219
1.21667	-190.095	61.3375	96.6395	5.3286	465.025	1.57082
1.23333	-189.916	61.6912	96.8482	5.26131	465.153	1.5731
1.25	-189.268	61.82	97.1954	5.37041	465.399	1.56883
1.26667	-188.169	61.2463	96.302	5.25658	465.533	1.57051
1.28333	-186.643	61.4025	96.3413	4.87572	465.667	1.56899
1.3	-184.707	61.2754	96.285	5.10567	465.731	1.57173
1.31667	-182.386	61.3767	96.2818	4.64088	466.092	2.78145
1.33333	-179.691	61.5144	96.7945	4.76295	466.493	4.91783
1.35	-176.654	61.6488	96.7182	4.2498	466.658	6.98357
1.36667	-173.311	61.3947	96.4098	4.22295	466.838	9.00948
1.38333	-169.681	61.3339	96.5418	4.78569	466.902	10.9852
1.4	-165.801	61.7513	96.6293	4.64623	466.992	12.9147
1.41667	-161.7	61.2531	96.0947	3.8755	466.918	14.7878
1.43333	-157.396	61.376	96.1813	4.45244	466.946	16.6068
1.45	-152.927	61.5211	96.5693	4.52278	467.023	18.3591
1.46667	-148.313	61.8749	97.4017	3.60786	467.01	20.0515
1.48333	-143.584	61.3351	96.4021	3.62999	467.015	21.6779
1.5	-138.765	61.8064	96.9999	4.07631	467.136	23.2346
1.51667	-133.881	61.7004	96.9749	4.29985	467.304	24.7303
1.53333	-128.965	61.2922	96.3323	3.33839	467.239	26.1605
1.55	-124.024	61.5344	96.7088	3.78136	467.063	27.517
1.56667	-119.091	61.245	96.0894	3.61092	467.036	28.8038
1.58333	-114.181	61.3125	96.0148	4.33327	467.06	30.0346
1.6	-109.313	61.5292	96.4135	3.57323	466.943	31.1974
1.61667	-104.503	61.489	96.3915	3.91655	466.934	32.2936
1.63333	-99.7721	61.2469	96.3337	3.84514	466.95	33.33
1.65	-95.1249	61.5867	96.6409	3.24074	467.019	34.3047
1.66667	-90.5761	61.195	96.1724	3.55309	467.06	35.2248
1.68333	-86.1332	61.7709	96.6911	3.80821	467.082	36.0876
1.7	-81.8108	61.4701	96.497	4.72969	467.095	36.8911
1.71667	-77.6179	61.3129	96.2804	3.56133	467.114	37.647
1.73333	-73.5604	61.4776	96.6778	3.87306	466.993	38.3549
1.75	-69.6453	61.6219	96.8458	3.29918	466.877	39.0194
1.76667	-66.2434	61.6164	96.4796	3.63701	466.858	39.6326
1.78333	-62.5997	61.2026	96.0349	3.64418	466.921	40.2033
1.8	-59.1123	61.6991	96.48	3.97087	466.896	40.7388
1.81667	-55.7674	61.3676	96.5009	2.9612	466.946	41.2399
1.83333	-52.5719	61.3204	96.2438	4.41307	466.999	41.7031
1.85	-49.5242	61.5458	96.4213	3.99284	467.046	42.1299
1.86667	-46.6232	61.348	96.2721	4.38744	467.138	42.5239
1.88333	-43.8757	61.6074	96.7039	4.26765	467.094	42.8907
1.9	-41.2667	61.5916	96.5342	4.19914	467.049	43.2359
1.91667	-38.7962	61.5128	96.4391	4.7773	467.066	43.5551
1.93333	-36.4678	61.3053	96.2132	4.11568	467.02	43.8505
1.95	-34.2727	61.634	96.5752	3.86116	466.927	44.1172
1.96667	-32.2034	61.3879	96.3306	4.84642	466.959	44.3697
1.98333	-30.2532	61.5243	96.3747	4.15688	466.922	44.5985
2	-28.429	61.4681	96.3609	4.30519	466.83	44.8148
2.01667	-26.7165	61.3686	96.3032	3.74672	466.822	45.0108
2.03333	-25.1124	61.4347	96.2228	3.94585	466.888	45.1945
2.05	-23.6115	61.674	96.629	3.88451	466.876	45.3652
2.06667	-22.2059	62.0478	97.3859	4.17885	466.887	45.5215
2.08333	-20.8909	61.5307	96.2469	3.78426	466.815	45.6707
2.1	-19.6673	61.5665	96.5621	3.97087	466.915	45.8021
2.11667	-18.525	61.6686	96.4819	3.66631	467.017	45.9258
2.13333	-17.4603	61.7818	96.8261	4.46022	466.889	46.0389
2.15	-16.4686	61.3741	96.1079	4.46678	466.828	46.1443
2.16667	-15.5486	61.7075	96.5186	4.64088	466.985	46.2438
2.18333	-14.6938	61.3798	96.2785	4.4268	467.002	46.3319
2.2	-13.9033	61.4494	96.1984	3.95897	466.867	46.4144
2.21667	-13.1619	61.5087	96.4082	4.20631	466.92	46.4924
2.23333	-12.4784	61.7971	96.7088	4.31007	467.045	46.565
2.25	-11.8435	61.3512	96.2759	4.75472	466.89	46.6283
2.26667	-11.2606	61.4307	96.3287	4.2939	466.977	46.692
2.28333	-10.7124	61.4645	96.4542	4.53301	467.322	46.7455
2.3	-10.209	61.4782	96.2808	3.33366	467.528	46.7994
2.31667	-9.73946	61.5359	96.1863	4.30412	467.591	46.8487
2.33333	-9.30107	61.3038	96.1961	4.56749	467.492	46.8934
2.35	-8.89809	61.4922	96.4626	4.17763	467.471	46.9386
2.36667	-8.52943	61.5131	96.251	4.11034	467.462	46.9772
2.38333	-8.18779	61.6146	96.2873	4.13246	467.355	47.0168
2.4	-7.86842	61.8154	97.0303	4.92928	467.11	47.0466
2.41667	-7.57347	61.7861	96.9915	4.36668	467.216	47.0773
2.43333	-7.30675	61.4861	96.2937	4.03465	467.17	47.1062
2.45	-7.04796	61.7156	96.7478	4.06029	467.012	47.1322
2.46667	-6.81496	61.6077	96.4134	4.55315	467.003	47.1575
2.48333	-6.59996	61.2801	96.0391	4.12941	467.093	47.1804
2.5	-6.39778	61.4785	96.2402	5.0605	467.011	47.2062
2.51667	-6.20811	61.3722	96.2943	4.26765	467.037	47.2236
2.53333	-6.03569	61.417	96.242	4.15382	467.102	47.2427
2.55	-5.8828	61.9062	96.9177	3.46657	467.005	47.2622
2.56667	-5.73814	61.6282	96.5405	4.05312	467.04	47.2784
2.58333	-5.59959	61.4745	96.4452	3.68172	467.072	47.2932
2.6	-5.47554	61.5414	96.6416	-0.333023	466.942	47.3063
2.61667	-5.36186	61.8499	96.5144	3.93623	467.052	47.3187
2.63333	-5.24803	61.4063	96.3752	4.38927	467.017	47.3278
2.65	-5.1429	61.6406	96.7783	3.74794	466.859	47.3423
2.66667	-5.04585	61.8821	96.9311	-0.261459	466.871	47.3533
2.68333	-4.95506	61.7591	97.3138	4.01558	466.918	47.3609
2.7	-4.87282	61.4018	96.092	3.67638	466.904	47.3722
2.71667	-4.79469	61.842	96.5791	4.44054	466.822	47.3814
2.73333	-4.72145	61.3543	96.1567	3.73482	466.852	47.3908
2.75	-4.65279	61.4855	96.2277	-0.904617	466.945	47.3985
2.76667	-4.59053	61.4457	96.582	3.09227	466.978	47.4041
2.78333	-4.53758	61.814	97.1191	3.7867	466.991	47.4076
2.8	-4.48341	61.4211	96.3226	3.09944	466.901	47.4166
2.81667	-4.43459	61.5801	96.5005	3.29674	467.056	47.425
2.83333	-4.38866	61.5247	96.1846	3.37364	467.01	47.4334
2.85	-4.35158	61.4161	96.2122	3.05885	466.902	47.4342
2.86667	-4.30214	61.748	96.3442	2.35313	467.015	47.4444
2.88333	-4.26521	61.5858	96.8943	2.54631	467.019	47.4523
2.9	-4.2321	61.3912	96.0597	3.04527	466.861	47.4551
2.91667	-4.19868	61.4747	96.4835	2.88612	467.006	47.4555
2.93333	-4.16771	61.3079	96.1808	2.82829	467.04	47.4599
2.95	-4.13567	61.6724	96.7127	4.06685	467.041	47.4638
2.96667	-4.10332	61.6645	96.3191	2.73827	467.016	47.4679
2.98333	-4.07173	61.5961	96.2083	3.05412	467.073	47.4682
3	-4.04869	61.2859	95.8073	2.99629	467.053	47.4731
3.01667	-4.02733	61.6149	96.5255	3.65562	467.081	47.4773
3.03333	-4.002	61.4864	96.2777	3.36586	467.122	47.4761
3.05	-3.98033	61.5908	96.4993	2.88307	467.238	47.4778
3.06667	-3.96324	61.5809	96.392	2.65953	467.41	47.4827
3.08333	-3.94783	61.601	96.8148	2.33177	467.47	47.4859
3.1	-3.9286	61.6262	96.1947	2.81212	467.392	47.4859
3.11667	-3.91151	61.7683	96.7741	3.18352	467.518	47.4841
3.13333	-3.8958	61.4954	96.4355	2.88124	467.59	47.4892
3.15	-3.87795	61.4932	96.5548	2.1946	467.381	47.4917
3.16667	-3.86375	61.4217	96.4433	2.13509	467.37	47.4964
3.18333	-3.8456	61.5289	96.632	2.44743	467.329	47.495
3.2	-3.83278	61.8723	97.241	2.14165	467.262	47.4963
3.21667	-3.82179	61.4083	96.0114	2.55882	467.329	47.5008
3.23333	-3.81096	61.6042	96.7709	2.14928	467.289	47.505
3.25	-3.80058	61.2466	96.0384	2.05574	467.125	47.5037
3.26667	-3.78426	61.672	96.331	1.97716	467.257	47.5044
3.28333	-3.77556	61.4672	96.591	2.08321	467.175	47.5083
3.3	-3.76747	61.4204	95.9536	1.99135	467.03	47.5108
3.31667	-3.7635	61.3693	96.3409	1.57707	467.15	47.5088
3.33333	-3.75313	61.7963	96.6392	2.42653	467.276	47.5144
3.35	-3.74489	61.6732	96.5412	2.46346	467.007	47.5129
3.36667	-3.73253	61.56	96.0795	2.18147	467.055	47.512
3.38333	-3.72383	61.2421	95.9155	1.89186	467.076	47.5132
3.4	-3.71925	61.419	95.8877	2.54326	466.967	47.5144
3.41667	-3.71361	62.0686	96.9659	1.84776	467.026	47.5144
3.43333	-3.70461	61.4774	96.1068	1.98418	467.025	47.517
3.45	-3.69667	61.4907	96.5072	1.92162	466.905	47.5166
3.46667	-3.68828	61.5096	96.3728	1.70403	467.032	47.5195
3.48333	-3.68752	61.5775	96.3306	1.76018	467.025	47.5213
3.5	-3.68187	61.5658	96.6569	1.76247	466.816	47.5225
3.51667	-3.67287	61.5473	96.4132	3.51311	466.992	47.5222
3.53333	-3.66386	61.3038	96.0992	0.663376	467.053	47.5243
3.55	-3.66066	61.3715	96.1257	1.61888	466.929	47.528
3.56667	-3.65685	61.383	96.5565	2.32582	467.084	47.5228
3.58333	-3.65227	61.5502	96.4498	2.44789	467.139	47.5213
3.6	-3.64967	61.5344	96.3039	2.07253	466.98	47.5208
3.61667	-3.64021	61.1686	95.9016	1.15746	467.215	47.5227
3.63333	-3.63762	61.3827	95.9435	1.51756	467.168	47.5253
3.65	-3.63701	61.4129	96.572	1.38817	467.083	47.525
3.66667	-3.63289	61.6943	96.7132	0.659866	467.274	47.5283
3.68333	-3.6277	61.3415	96.1482	2.87239	467.195	47.5341
3.7	-3.62267	61.3761	96.3722	2.22511	466.992	47.5332
3.71667	-3.6216	61.195	95.964	1.64085	467.184	47.5321
3.73333	-3.61931	61.6276	96.5638	0.19249	467.121	47.5335
3.75	-3.61275	61.5983	96.6	0.494766	466.968	47.5292
3.76667	-3.60634	61.3026	95.9063	1.24214	467.123	47.5332
3.78333	-3.60207	61.8737	96.9692	1.21712	467.17	47.5364
3.8	-3.59764	61.6822	96.5794	0.523911	466.888	47.5369
3.81667	-3.5955	61.3839	95.9652	-0.372391	467.022	47.5367
3.83333	-3.59413	61.8246	96.9907	0.0839996	467.042	47.5318
3.85	-3.5923	61.4605	96.1643	1.35658	466.963	47.5365
3.86667	-3.58971	61.8273	96.7912	-0.00526428	466.98	47.5332
3.88333	-3.58116	61.2147	96.0365	1.02516	466.938	47.535
3.9	-3.57475	61.6879	96.358	1.36436	466.773	47.5352
3.91667	-3.56895	61.3593	95.9962	0.340347	466.981	47.5359
3.93333	-3.56865	61.7371	96.7855	0.751572	467.018	47.5373
3.95	-3.56361	61.5063	96.144	1.39778	466.917	47.5349
3.96667	-3.55965	61.5855	96.3967	2.09389	467.063	47.5353
3.98333	-3.55583	61.3889	96.3895	0.243149	467.086	47.5384
4	-3.55202	61.3924	96.3631	0.230637	466.914	47.5385
4.01667	-3.55232	61.7968	96.7675	0.221787	467.135	47.5393
4.03333	-3.54958	61.5597	96.6152	-0.542221	467.036	47.5422
4.05	-3.54668	61.2856	95.7864	0.837479	466.973	47.5413
4.06667	-3.54607	61.5267	96.0288	0.998306	467.137	47.5382
4.08333	-3.54164	61.6123	96.3384	0.583572	467.108	47.5361
4.1	-3.54057	61.1991	95.7894	0.625839	466.965	47.5381
4.11667	-3.53813	61.4214	96.3003	1.60042	467.117	47.5384
4.13333	-3.53462	61.5455	96.4256	-0.0952911	467.042	47.537
4.15	-3.53233	61.3445	96.2138	0.404739	466.873	47.5373
4.16667	-3.52989	61.2431	95.8727	-0.651932	467.063	47.5346
4.18333	-3.52745	61.3694	96.0279	0.411301	467.158	47.534
4.2	-3.52364	61.4875	96.3827	0.226517	466.988	47.534
4.21667	-3.52348	61.2435	95.6803	-1.65871	467.018	47.5372
4.23333	-3.52074	61.3281	96.1593	-0.289536	467.116	47.5388
4.25	-3.52028	61.4495	96.2934	0.111465	467.073	47.5378
4.26667	-3.52074	61.3206	96.2443	-0.0284576	467.16	47.535
4.28333	-3.51967	61.4648	96.2344	-0.217361	467.109	47.5399
4.3	-3.5154	61.431	96.3339	1.55144	467.107	47.5358
4.31667	-3.50975	61.4082	96.2322	-2.23442	467.246	47.5384
4.33333	-3.5096	61.6315	96.5109	-0.186996	467.265	47.5399
4.35	-3.50472	61.695	96.4039	-1.21284	467.174	47.5365
4.36667	-3.49968	61.5961	96.6077	-0.765762	467.221	47.5379
4.38333	-3.50121	61.4008	96.1309	-0.431442	467.227	47.5378
4.4	-3.50258	61.4674	96.0658	0.252762	467.143	47.5361
4.41667	-3.49876	61.2338	95.9606	-2.16774	467.065	47.5375
4.43333	-3.49144	61.5543	96.7848	-1.82198	467.119	47.542
4.45	-3.48671	61.4521	96.1512	-0.132828	467.03	47.5428
4.46667	-3.48549	61.6073	96.4622	-1.43394	467.066	47.5402
4.48333	-3.48625	61.4146	96.3868	-2.01866	467.105	47.5422
4.5	-3.48305	61.549	96.3941	-0.606003	467.1	47.542
4.51667	-3.47832	61.3712	96.2954	0.477371	467.182	47.5388
4.53333	-3.47816	61.1454	95.7064	0.0333405	467.046	47.5434
4.55	-3.47801	61.3599	95.9779	-0.0756073	467.135	47.5443
4.56667	-3.47649	61.4436	96.0258	-1.62056	467.183	47.5436
4.58333	-3.47603	61.5354	96.4068	-0.754471	467.201	47.5423
4.6	-3.47145	61.6306	96.7374	-1.72951	467.134	47.5394
4.61667	-3.47252	61.9595	96.6962	-0.474319	467.241	47.541
4.63333	-3.46703	61.3931	96.0508	-1.05186	467.283	47.5422
4.65	-3.46428	61.4373	96.2814	-2.09618	467.185	47.542
4.66667	-3.46565	61.531	96.1808	-1.91551	467.256	47.5417
4.68333	-3.46245	61.293	95.8352	-1.77071	467.184	47.5416
4.7	-3.46245	61.4025	96.2394	-2.0359	467.339	47.5398
4.71667	-3.4623	61.318	96.3146	-1.7379	467.168	47.5401
4.73333	-3.45848	61.5418	96.6007	-1.92451	467.259	47.5417
4.75	-3.45451	61.6917	96.5974	-0.812302	467.212	47.5388
4.76667	-3.45314	61.2255	95.7652	-1.46614	467.387	47.5384
4.78333	-3.44841	61.1211	95.6936	-2.19154	467.203	47.5439
4.8	-3.44536	61.4167	96.3265	-1.74446	467.307	47.5408
4.81667	-3.4449	61.4584	96.3931	-1.76353	467.26	47.5401
4.83333	-3.44688	61.4201	96.4042	-1.86852	467.365	47.5364
4.85	-3.44749	61.4573	95.9983	-2.91267	467.175	47.5393
4.86667	-3.44933	61.2849	95.9599	-2.76436	467.147	47.5399
4.88333	-3.44368	61.5296	96.2408	-1.68068	467.228	47.5361
4.9	-3.44551	61.4646	96.0166	-2.08656	467.294	47.5391
4.91667	-3.44643	61.3146	95.7176	-2.66533	467.158	47.5405
4.93333	-3.44414	61.3174	95.9751	-1.73134	467.11	47.542
4.95	-3.44536	61.4808	96.231	-3.37761	467.277	47.5428
4.96667	-3.4449	61.5871	96.2257	-1.44295	467.243	47.5396
4.98333	-3.44261	61.4808	95.9124	-1.40587	467.148	47.5434
5	-3.44444	61.6303	96.3918	-2.31789	467.214	47.5431
5.01667	-3.44353	61.4925	95.9351	-2.05986	467.348	47.5419
5.03333	-3.44276	61.2225	96.0946	-1.91856	467.305	47.5439
5.05	-3.442	61.4636	96.2898	-2.23091	467.3	47.543
5.06667	-3.4449	61.4072	96.3615	-2.2625	467.118	47.5417
5.08333	-3.44612	61.4483	96.014	-1.95549	467.299	47.5401
5.1	-3.44688	61.3764	96.3064	-1.96678	467.285	47.5433
5.11667	-3.4446	61.3555	95.957	-2.04369	467.24	47.5445
5.13333	-3.44276	61.5664	96.1562	-2.55028	467.261	47.5445
5.15	-3.4449	61.1303	95.6773	-2.81792	467.346	47.5443
5.16667	-3.44261	61.5298	96.3477	-1.54961	467.284	47.5427
5.18333	-3.43758	61.0976	95.7372	-2.04491	467.266	47.5451
5.2	-3.43864	61.5418	95.8717	-2.59621	467.254	47.5427
5.21667	-3.43742	61.3097	96.2139	-2.49611	467.258	47.5451
5.23333	-3.43636	61.39	96.1579	-1.6169	467.261	47.5462
5.25	-3.43605	61.5249	96.3989	-2.45918	467.174	47.5462
5.26667	-3.433	61.4822	96.4437	-3.17497	467.145	47.5433
5.28333	-3.4359	61.2301	96.1353	-2.74101	467.178	47.5436
5.3	-3.43666	61.5058	96.2846	-3.14583	467.175	47.5387
5.31667	-3.43712	61.3279	96.1674	-3.55293	467.196	47.5401
5.33333	-3.43193	61.2983	95.8387	-2.95387	467.208	47.5417
5.35	-3.43163	61.5275	96.5556	-3.63091	467.22	47.5417
5.36667	-3.43559	61.1271	95.9562	-3.07777	467.185	47.5382
5.38333	-3.43452	61.2321	95.8683	-3.17802	467.077	47.539
5.4	-3.43544	61.2829	96.3029	-2.96165	467.127	47.5359
5.41667	-3.43483	61.5733	96.2588	-3.72154	467.075	47.5326
5.43333	-3.43391	61.4619	96.2774	-2.75414	467.159	47.5336
5.45	-3.43361	61.4265	96.1541	-3.93669	467.117	47.5347
5.46667	-3.42827	61.0891	95.715	-3.86284	467.062	47.5315
5.48333	-3.43224	61.2916	95.843	-3.10173	467.099	47.5314
5.5	-3.42796	61.4262	96.2078	-3.91823	467.148	47.5297
5.51667	-3.42751	61.282	95.819	-3.23936	467.029	47.5332
5.53333	-3.42232	61.2379	96.1036	-2.8698	467.147	47.5335
5.55	-3.42171	61.4243	96.3854	-3.17085	467.176	47.5365
5.56667	-3.42384	61.1198	95.5189	-3.24776	467.114	47.5327
5.58333	-3.42278	61.4579	96.204	-3.56117	467.064	47.5333
5.6	-3.42094	61.387	96.2452	-3.74367	467.219	47.5317
5.61667	-3.42033	61.2197	95.9866	-3.73116	467.172	47.5314
5.63333	-3.4211	61.1077	95.449	-3.2119	467.147	47.5304
5.65	-3.42415	61.4346	96.3444	-3.25188	467.123	47.5314
5.66667	-3.42354	61.238	96.0478	-3.42171	467.156	47.5352
5.68333	-3.41881	61.162	95.6023	-3.7812	467.101	47.5329
5.7	-3.41698	61.7844	96.9724	-3.81096	467.155	47.5335
5.71667	-3.41499	61.5009	96.2246	-3.60298	467.099	47.5311
5.73333	-3.41698	61.1129	95.8109	-4.2675	467.212	47.5289
5.75	-3.41148	61.4423	96.0331	-2.47993	467.178	47.5248
5.76667	-3.4092	61.3136	95.9986	-2.46925	467.002	47.5246
5.78333	-3.40675	61.2702	96.2145	-2.78343	467.099	47.525
5.8	-3.4063	61.2377	95.7206	-2.49138	467.151	47.5272
5.81667	-3.40721	61.3644	95.9238	-2.65816	467.067	47.5254
5.83333	-3.40691	61.4317	96.3697	-2.88109	467.026	47.5271
5.85	-3.40736	61.4069	95.8608	-3.11302	467.152	47.5224
5.86667	-3.40553	61.5049	95.9431	-2.60338	467.229	47.5237
5.88333	-3.40508	61.6	96.379	-3.06053	467.237	47.524
5.9	-3.4037	61.2762	95.7638	-3.80501	467.154	47.523
5.91667	-3.4037	61.013	95.4162	-3.16612	467.234	47.5246
5.93333	-3.40446	61.6482	96.1237	-2.9229	467.14	47.5253
5.95	-3.40431	61.3279	96.0505	-3.12843	467.201	47.524
5.96667	-3.4037	61.2248	95.5195	-2.76375	466.997	47.524
5.98333	-3.40004	61.4355	96.0621	-3.76564	467.034	47.5243
6	-3.39485	61.4736	95.9893	-3.09578	467.08	47.5269
6.01667	-3.395	61.4335	96.1442	-2.54204	467.064	47.5236
6.03333	-3.39592	61.4352	96.2479	-3.67332	467.132	47.5207
6.05	-3.39272	61.6308	96.4138	-3.35732	467.16	47.5207
6.06667	-3.39363	61.0696	95.8703	-3.02895	467.03	47.5216
6.08333	-3.39073	61.6093	96.4976	-3.38066	466.961	47.5234
6.1	-3.38905	61.5797	96.0406	-3.49449	466.979	47.524
6.11667	-3.38203	61.3656	96.172	-2.86629	467.111	47.5195
6.13333	-3.38264	61.3422	96.1649	-2.94365	467.196	47.5182
6.15	-3.38326	61.6322	96.1117	-3.2859	467.12	47.5172
6.16667	-3.38326	61.8076	96.5347	-3.01826	467.046	47.5164
6.18333	-3.3802	61.46	96.1167	-4.09462	467.221	47.5196
6.2	-3.38417	61.515	96.4234	-3.63991	467.204	47.5222
6.21667	-3.37944	61.616	96.2995	-3.76274	467.125	47.5217
6.23333	-3.37502	61.6789	96.7422	-3.88847	467.271	47.5188
6.25	-3.37395	61.1657	95.7179	-4.76646	467.327	47.5147
6.26667	-3.37288	61.4704	96.0708	-3.23692	467.21	47.5192
6.28333	-3.37334	61.1936	95.6248	-3.33061	467.246	47.5161
6.3	-3.36433	61.3947	96.0809	-4.0876	467.211	47.5149
6.31667	-3.36144	61.6422	96.2475	-3.29781	467.222	47.5137
6.33333	-3.36082	61.4932	95.9377	-3.78944	467.246	47.5152
6.35	-3.36235	61.5447	96.5962	-3.01704	467.253	47.514
6.36667	-3.36174	61.108	95.6678	-3.39317	467.237	47.5173
6.38333	-3.36296	61.2794	96.0804	-3.84316	467.254	47.5196
6.4	-3.3625	61.7603	96.3155	-3.34724	467.292	47.5181
6.41667	-3.36357	61.2487	95.8939	-3.86879	467.236	47.5181
6.43333	-3.36556	61.2397	95.686	-3.25371	467.313	47.514
6.45	-3.36144	61.3613	95.8198	-3.88603	467.25	47.5152
6.46667	-3.36357	61.7393	96.3752	-3.3329	467.145	47.5144
6.48333	-3.36082	61.406	96.1147	-4.33662	467.18	47.5167
6.5	-3.36342	61.4878	96.4378	-3.81996	467.203	47.5129
6.51667	-3.3593	61.3073	96.321	-3.17558	467.165	47.5152
6.53333	-3.36037	61.3494	96.1413	-3.47359	467.084	47.5156
6.55	-3.36327	61.2684	95.9448	-3.65593	467.033	47.5193
6.56667	-3.36006	61.8687	96.5424	-3.71864	467.05	47.5158
6.58333	-3.3593	61.3888	96.5394	-3.67806	467.123	47.5156
6.6	-3.36098	61.4306	96.0946	-4.17641	467.055	47.5159
6.61667	-3.36052	61.2511	95.6748	-3.59398	467.03	47.5156
6.63333	-3.35976	61.0639	95.4427	-4.40758	467.187	47.5153
6.65	-3.35518	61.5636	96.3885	-4.00581	467.15	47.5161
6.66667	-3.35548	61.414	95.9692	-3.72749	467.033	47.5187
6.68333	-3.35289	61.1527	95.6507	-4.17152	467.086	47.5166
6.7	-3.35259	61.6579	96.1086	-3.73222	467.239	47.5146
6.71667	-3.35564	61.3114	95.8808	-3.84377	467.115	47.5161
6.73333	-3.35579	61.1337	95.7421	-4.01009	467.026	47.5147
6.75	-3.35167	61.3163	96.0101	-3.46413	467.054	47.5127
6.76667	-3.35457	61.1752	95.6097	-3.08434	467.16	47.5108
6.78333	-3.35594	61.1922	95.7725	-3.71376	467.161	47.5141
6.8	-3.35564	61.2687	95.8106	-3.19466	467.126	47.5138
6.81667	-3.35304	61.1631	95.5373	-3.52486	467.118	47.5124
6.83333	-3.35365	61.0128	95.4102	-3.84789	467.252	47.5112
6.85	-3.36052	61.2064	95.8396	-3.66615	467.199	47.5141
6.86667	-3.36174	61.1601	95.7909	-3.29964	467.084	47.512
6.88333	-3.36021	61.2307	95.6559	-3.89137	467.133	47.5088
6.9	-3.36128	61.5116	95.8923	-2.90916	467.268	47.5063
6.91667	-3.35533	61.4008	96.0647	-2.60994	467.14	47.5068
6.93333	-3.3532	61.0635	95.4643	-3.59703	467.092	47.508
6.95	-3.3564	61.5495	96.1469	-3.43788	467.167	47.5089
6.96667	-3.35533	61.2132	95.9275	-2.76665	467.084	47.508
6.98333	-3.34984	61.5089	96.1291	-4.04518	467.227	47.5057
7	-3.34847	61.8671	95.8678	-3.76991	467.258	47.5018
7.01667	-3.34557	61.2026	95.6976	-3.75023	467.195	47.5039
7.03333	-3.3448	61.3764	95.8129	-3.50517	467.254	47.504
7.05	-3.34358	61.4005	96.0653	-3.37105	467.263	47.5053
7.06667	-3.34282	61.096	95.6191	-3.6042	467.166	47.503
7.08333	-3.34114	61.4121	96.0874	-2.68623	467.26	47.5008
7.1	-3.34389	61.173	95.6904	-2.58019	467.266	47.5019
7.11667	-3.34343	61.1921	96.0174	-2.18376	467.14	47.5039
7.13333	-3.34435	61.195	96.0387	-2.33818	467.109	47.5021
7.15	-3.34267	61.5598	96.0969	-3.27507	467.213	47.5011
7.16667	-3.34038	61.0932	95.8337	-2.93007	467.014	47.5019
7.18333	-3.33672	61.2302	95.4293	-3.44612	467.115	47.4978
7.2	-3.33809	61.1401	95.6718	-2.97707	467.223	47.5005
7.21667	-3.33565	61.4304	96.3799	-2.15279	467.206	47.4999
7.23333	-3.33488	61.1626	95.7191	-2.42867	467.425	47.4993
7.25	-3.33076	61.2425	95.8857	-2.92351	467.43	47.5008
7.26667	-3.33199	61.3485	95.9249	-3.31566	467.258	47.5007
7.28333	-3.32848	61.5923	95.8585	-7.02187	467.468	47.5005
7.3	-3.32985	61.3871	95.6823	-3.08327	467.42	47.4996
7.31667	-3.33382	61.1787	95.5363	-3.01292	467.223	47.5004
7.33333	-3.3329	61.2717	96.0195	-3.13866	467.442	47.4993
7.35	-3.33	61.2252	95.9881	-2.57118	467.391	47.4979
7.36667	-3.33122	61.3668	96.1665	-3.36937	467.294	47.4952
7.38333	-3.33199	61.1141	95.7339	-3.35381	467.381	47.4963
7.4	-3.33488	61.5244	95.9097	-3.66844	467.337	47.4992
7.41667	-3.33672	61.2539	95.7934	-3.53798	467.241	47.499
7.43333	-3.33366	61.3854	96.3459	-3.95821	467.287	47.4975
7.45	-3.32893	61.3117	96.0853	-3.32466	467.332	47.4938
7.46667	-3.33107	61.1095	95.7279	-3.57491	467.232	47.492
7.48333	-3.33366	61.3192	95.854	-3.2238	467.253	47.4947
7.5	-3.32878	61.4814	96.2946	-3.30727	467.162	47.4937
7.51667	-3.33321	61.3581	96.1376	-2.22008	467.127	47.4944
7.53333	-3.33397	61.4515	95.687	-3.33824	467.246	47.4958
7.55	-3.33427	61.6525	96.5917	-3.31444	467.261	47.4967
7.56667	-3.33	61.1178	95.4789	-3.77998	467.111	47.4953
7.58333	-3.32436	60.8991	95.2241	-4.15901	467.148	47.495
7.6	-3.32207	61.2963	95.8547	-3.10341	467.144	47.4915
7.61667	-3.32115	61.3305	96.0398	-3.0909	467.076	47.494
7.63333	-3.32542	61.2104	95.8511	-2.87819	467.168	47.4947
7.65	-3.32649	61.3396	95.9907	-2.72911	467.074	47.494
7.66667	-3.32726	61.2583	95.8674	-3.19466	467.066	47.4902
7.68333	-3.32481	61.3999	96.1877	-3.27934	467.228	47.4912
7.7	-3.33229	61.2656	96.2989	-4.18953	467.218	47.4912
7.71667	-3.3297	61.2809	95.9895	-2.74879	467.082	47.4876
7.73333	-3.33122	61.173	95.9403	-2.61833	467.207	47.4857
7.75	-3.32954	61.1095	95.8355	-2.64336	467.228	47.4848
7.76667	-3.33229	61.4405	95.9544	-3.34969	467.114	47.4844
7.78333	-3.33015	61.3882	96.2678	-3.5302	467.151	47.4824
7.8	-3.32726	61.2705	95.836	-2.82326	467.256	47.4815
7.81667	-3.3268	61.2244	96.2234	-3.17314	467.013	47.4819
7.83333	-3.33	61.1541	95.81	-3.39317	467.213	47.4802
7.85	-3.3326	61.2106	95.967	-3.50822	467.142	47.4769
7.86667	-3.33199	61.4736	96.0716	-3.04024	467.187	47.478
7.88333	-3.32771	61.1802	95.5941	-3.48259	467.308	47.4807
7.9	-3.32787	61.0679	95.7305	-2.62184	467.326	47.4805
7.91667	-3.32985	61.3224	95.7485	-2.90138	467.14	47.4789
7.93333	-3.33046	61.1958	95.5361	-2.98241	467.319	47.4796
7.95	-3.3271	61.2165	95.8857	-4.1555	467.219	47.4781
7.96667	-3.32802	61.1948	95.8549	-2.92458	466.951	47.4778
7.98333	-3.32695	61.3915	96.2302	-2.84126	467.182	47.4731
8	-3.33031	61.5768	96.3462	-3.4832	467.23	47.4737
8.01667	-3.33061	61.3799	96.4259	-2.90611	467.06	47.4741
8.03333	-3.33	61.3485	95.9541	-1.1335	467.078	47.4726
8.05	-3.33138	61.3177	95.8637	-3.17741	467.099	47.4719
8.06667	-3.3326	61.3853	96.179	-3.5952	467.052	47.4717
8.08333	-3.33076	61.482	96.0801	-2.73933	467.08	47.4723
8.1	-3.33	61.3619	96.1399	-3.49632	466.991	47.4717
8.11667	-3.32848	61.2	96.0127	-3.02116	466.984	47.4751
8.13333	-3.32649	61.3018	95.8445	-2.62306	467.234	47.4732
8.15	-3.32726	61.2687	95.7099	-2.6284	467.238	47.4676
8.16667	-3.32436	61.1532	95.3835	-2.93114	466.978	47.4711
8.18333	-3.32329	61.0073	95.2285	-2.54204	467.143	47.4705
8.2	-3.3242	61.4719	95.7902	-3.04207	467.151	47.4708
8.21667	-3.32146	61.2878	96.1001	-2.84828	466.91	47.4683
8.23333	-3.32314	61.148	95.6503	-2.59865	467.043	47.4636
8.25	-3.32329	61.1759	95.6661	-2.89482	467.102	47.4665
8.26667	-3.31947	61.059	95.3538	-3.18092	466.978	47.468
8.28333	-3.32741	60.9469	95.4061	-3.06465	467.134	47.4677
8.3	-3.33275	61.1109	95.6179	-2.83821	467.045	47.468
8.31667	-3.33031	61.3265	96.0061	-2.84782	466.887	47.4682
8.33333	-3.33656	61.2614	95.7951	-3.25539	467.015	47.4653
8.35	-3.33046	61.3606	96.0137	-2.8788	466.989	47.4618
8.36667	-3.32771	61.1243	95.5523	-2.75185	466.893	47.4639
8.38333	-3.32497	61.491	95.5581	-2.39769	467.033	47.4616
8.4	-3.32726	61.1608	95.4789	-2.49245	467.057	47.4633
8.41667	-3.32863	61.1092	95.4376	-2.58186	466.823	47.4618
8.43333	-3.32619	61.4043	95.7401	-2.2892	467.019	47.4642
8.45	-3.32375	61.0401	95.5885	-3.05809	467.081	47.4621
8.46667	-3.31947	61.1652	95.6591	-2.01149	466.788	47.4596
8.48333	-3.31932	61.2681	96.0302	-2.35847	466.901	47.4604
8.5	-3.312	61.2763	95.8247	-2.30888	466.912	47.4587
8.51667	-3.30971	61.2254	95.6989	-2.2213	466.86	47.4619
8.53333	-3.3123	61.1012	95.3442	-2.21779	466.985	47.4583
8.55	-3.31291	61.3192	96.0015	-1.86546	466.934	47.4587
8.56667	-3.31535	61.5394	96.4419	-1.45775	466.791	47.459
8.58333	-3.31383	61.2206	95.8883	-1.30287	466.95	47.4574
8.6	-3.31032	61.3447	96.2608	-1.31828	466.91	47.4545
8.61667	-3.30772	61.5168	96.0845	-1.52519	466.85	47.4542
8.63333	-3.30544	61.2357	95.8434	-1.30577	467.012	47.454
8.65	-3.30727	61.3358	96.002	-0.997696	467.054	47.4526
8.66667	-3.30956	61.258	95.7386	-1.30333	466.858	47.4522
8.68333	-3.31215	61.2286	95.9504	-1.10374	466.959	47.4545
8.7	-3.31017	61.4852	96.1179	-0.563736	466.887	47.4549
8.71667	-3.31429	61.0592	95.51	-1.36543	466.803	47.4555
8.73333	-3.31169	61.4114	95.8523	-0.566635	466.906	47.4542
8.75	-3.31108	61.2327	95.5659	-0.648422	466.946	47.4593
8.76667	-3.31474	61.2836	95.9164	-0.121994	466.889	47.4569
8.78333	-3.31871	61.4237	96.1187	-0.97023	466.928	47.454
8.8	-3.31657	61.047	95.2805	-0.372391	467.02	47.4542
8.81667	-3.31581	61.1602	95.7197	-0.880203	467.01	47.4519
8.83333	-3.31352	61.5821	96.1065	-0.999985	467.095	47.4509
8.85	-3.31291	61.442	96.0236	-0.855179	467.034	47.452
8.86667	-3.31657	61.3522	95.7499	-0.796738	466.997	47.4528
8.88333	-3.31078	61.0073	95.4681	-0.248947	467.022	47.4529
8.9	-3.30864	61.2281	95.5601	-0.952988	466.991	47.4534
8.91667	-3.3149	61.4887	96.1356	0.173416	466.933	47.4546
8.93333	-3.31718	61.0123	95.5232	-0.306778	466.862	47.4545
8.95	-3.31368	60.8109	95.3736	-0.282974	466.983	47.454
8.96667	-3.31062	61.4138	96.1346	-0.598221	466.975	47.4517
8.98333	-3.31459	61.3259	95.9519	-0.839615	466.92	47.4505
9	-3.31398	61.4787	95.9519	-0.508347	467.027	47.4508
9.01667	-3.31551	61.2812	95.6686	-0.664444	466.936	47.4519
9.03333	-3.31612	61.1735	95.474	-0.0510407	467.098	47.4519
9.05	-3.31444	61.3033	96.0494	-0.662613	467.153	47.4502
9.06667	-3.31383	61.3166	96.1933	-0.209732	467.042	47.4503
9.08333	-3.31398	61.1355	95.5874	-0.636978	467.129	47.4528
9.1	-3.31642	61.3328	95.7345	0.0632477	467.173	47.4537
9.11667	-3.32085	61.6744	96.1752	1.09795	467.105	47.4542
9.13333	-3.321	61.2544	96.0127	0.111465	467.057	47.4508
9.15	-3.31673	61.143	95.8109	0.823135	467.088	47.4493
9.16667	-3.31444	60.9879	95.485	0.00602722	467.147	47.4517
9.18333	-3.31535	61.3711	95.8038	-0.617905	467.053	47.4511
9.2	-3.31764	61.1149	95.3983	0.47081	466.98	47.4517
9.21667	-3.32054	61.2415	95.5795	0.608597	467.091	47.4516
9.23333	-3.32222	61.3503	95.8572	0.18364	467.118	47.4525
9.25	-3.3239	61.1048	95.6687	0.0560761	467.032	47.4516
9.26667	-3.32298	61.451	96.1315	0.40062	466.965	47.4508
9.28333	-3.32191	61.1654	95.5161	0.385666	467.03	47.4473
9.3	-3.32069	61.1547	95.7952	0.813675	467.007	47.4474
9.31667	-3.31871	61.1915	95.6982	0.359421	466.895	47.448
9.33333	-3.32191	61.0577	95.6759	0.684891	466.83	47.4476
9.35	-3.32375	61.1349	95.2667	1.20216	466.893	47.4444
9.36667	-3.32329	61.0801	95.6594	1.47347	466.895	47.4484
9.38333	-3.32069	61.1704	95.5605	0.484543	466.785	47.4506
9.4	-3.31917	61.0346	95.5158	1.11885	466.822	47.45
9.41667	-3.31596	61.3323	96.07	0.877457	466.861	47.4517
9.43333	-3.32283	61.1042	95.5424	0.886917	466.84	47.4508
9.45	-3.3268	61.1698	95.5969	0.906601	466.743	47.4523
9.46667	-3.32603	61.0845	95.369	1.3578	466.711	47.4491
9.48333	-3.32771	61.0558	95.6274	0.63591	466.768	47.4503
9.5	-3.32481	61.7849	96.403	0.834427	466.79	47.4505
9.51667	-3.32817	61.2428	95.5906	1.06209	466.751	47.4444
9.53333	-3.32603	61.2687	95.4627	1.30836	466.775	47.4458
9.55	-3.32481	61.2569	95.387	1.21956	466.859	47.4465
9.56667	-3.32512	61.054	95.5535	1.38939	466.841	47.4439
9.58333	-3.32665	61.2913	95.8909	1.79527	466.865	47.4441
9.6	-3.32253	61.1814	95.8123	1.73027	466.916	47.4487
9.61667	-3.3181	61.2386	95.315	1.07704	466.901	47.4398
9.63333	-3.32039	61.3392	96.1861	2.20421	466.862	47.4427
9.65	-3.32268	61.4475	95.8476	1.62956	466.91	47.4416
9.66667	-3.32085	61.134	95.7919	1.80183	466.874	47.4415
9.68333	-3.31779	61.0444	95.6336	1.89064	466.952	47.4418
9.7	-3.31825	61.1793	96.0076	1.13792	466.775	47.4419
9.71667	-3.31932	61.2823	96.0836	2.45873	466.91	47.4401
9.73333	-3.32344	61.4072	96.2997	2.28233	466.822	47.4433
9.75	-3.32344	61.4971	95.8732	1.91933	466.884	47.4438
9.76667	-3.32085	61.2382	95.8968	1.89064	466.836	47.4442
9.78333	-3.31505	61.5969	96.2255	2.18391	466.72	47.4413
9.8	-3.32039	61.5298	96.1373	1.86806	466.744	47.4406
9.81667	-3.31749	61.0822	95.5895	2.70897	466.789	47.441
9.83333	-3.31368	61.5595	96.1042	1.94313	466.739	47.439
9.85	-3.31108	61.332	95.7206	3.00102	466.74	47.4371
9.86667	-3.30727	61.0459	95.5192	2.02293	466.896	47.4369
9.88333	-3.30849	61.0909	95.8451	2.28935	466.849	47.4348
9.9	-3.30956	61.0503	95.4197	2.48848	466.758	47.4357
9.91667	-3.31001	61.3013	95.9798	2.28706	466.794	47.4364
9.93333	-3.30757	61.1196	95.5717	2.16484	466.826	47.4337
9.95	-3.30605	61.3395	95.9382	2.01881	466.856	47.4326
9.96667	-3.30727	61.0525	95.7134	1.69334	466.782	47.4302
9.98333	-3.30589	61.3717	95.749	2.60109	466.606	47.4268
10	-3.30711	61.0314	95.348	3.04161	466.778	47.4264
10.0167	-3.30437	61.0835	95.9289	3.17818	466.684	47.4297
10.0333	-3.30605	61.0801	95.6669	2.76451	466.668	47.429
10.05	-3.30696	61.3699	95.5416	2.72453	466.639	47.43
10.0667	-3.30223	61.2916	95.792	2.65724	466.691	47.4264
10.0833	-3.30238	61.1022	95.4095	2.34367	466.703	47.4247
10.1	-3.29933	60.957	95.4112	3.17162	466.757	47.4239
10.1167	-3.29826	61.0384	95.6561	3.19954	466.653	47.4218
10.1333	-3.29216	61.3027	95.7691	2.57851	466.725	47.421
10.15	-3.29002	61.0696	95.5148	3.09471	466.64	47.4229
10.1667	-3.29445	61.0098	95.1794	2.84966	466.647	47.4189
10.1833	-3.29414	61.5524	96.0217	2.92183	466.613	47.4181
10.2	-3.29216	61.077	95.5277	3.75267	466.666	47.4163
10.2167	-3.29033	61.2724	96.1051	2.84431	466.573	47.4162
10.2333	-3.29353	61.2486	95.6913	3.55782	466.582	47.4146
10.25	-3.29155	61.0084	95.5581	3.68355	466.675	47.4148
10.2667	-3.29063	61.2962	95.8244	3.23601	466.661	47.4154
10.2833	-3.29002	61.1877	95.451	3.69194	466.504	47.4162
10.3	-3.28758	61.2421	95.6428	3.53508	466.531	47.4245
10.3167	-3.28377	61.0731	95.5084	3.72414	466.617	47.4174
10.3333	-3.27873	61.2154	95.5877	3.90175	466.547	47.4197
10.35	-3.2769	61.0661	95.4031	3.1704	466.63	47.4145
10.3667	-3.27934	61.2913	95.4607	3.80104	466.675	47.4174
10.3833	-3.2766	61.4146	95.8407	4.07631	466.564	47.4187
10.4	-3.27538	61.2191	96.0716	4.06975	466.694	47.4136
10.4167	-3.26759	61.5353	96.4277	3.40935	466.664	47.4146
10.4333	-3.26424	61.1056	95.6982	3.9286	466.535	47.4162
10.45	-3.26653	60.754	94.9767	3.85643	466.646	47.4184
10.4667	-3.26439	60.9196	95.1492	3.48747	466.656	47.4175
10.4833	-3.26134	61.2356	95.7511	3.97987	466.553	47.4187
10.5	-3.26164	60.9313	95.2909	3.75984	466.629	47.4189
10.5167	-3.25325	61.3795	95.9449	3.62404	466.759	47.4148
10.5333	-3.2505	61.5498	96.5566	3.60497	466.568	47.4131
10.55	-3.25417	61.1732	95.5753	4.22127	466.617	47.413
10.5667	-3.25188	61.1277	95.6522	4.73442	466.652	47.4097
10.5833	-3.25081	60.9815	95.657	4.16756	466.681	47.4146
10.6	-3.2473	61.3158	96.0656	4.62593	466.687	47.4134
10.6167	-3.2441	61.1477	95.6162	4.96864	466.679	47.4122
10.6333	-3.23479	61.3517	95.6651	4.50844	466.604	47.4108
10.65	-3.2328	60.8828	95.378	4.38637	466.703	47.4093
10.6667	-3.23341	61.1832	95.93	5.04845	466.626	47.409
10.6833	-3.23082	61.0331	95.3277	4.91386	466.528	47.4091
10.7	-3.22685	61.1489	95.4606	4.85725	466.564	47.4076
10.7167	-3.22502	61.0311	95.5116	5.01091	466.762	47.4094
10.7333	-3.22029	61.2208	95.7862	4.77608	466.566	47.4084
10.75	-3.21648	61.1871	95.9246	5.02892	466.607	47.4076
10.7667	-3.21449	61.2022	95.4742	5.27031	466.668	47.4094
10.7833	-3.21266	60.9046	95.2638	4.86076	466.593	47.4064
10.8	-3.21297	61.3972	96.0383	5.19402	466.611	47.4064
10.8167	-3.21449	61.3929	95.7502	5.43114	466.512	47.4102
10.8333	-3.21739	61.1198	95.5711	5.28694	466.534	47.4049
10.85	-3.21617	61.2176	95.6036	5.07835	466.596	47.4001
10.8667	-3.21556	61.48	96.0648	4.43214	466.57	47.3991
10.8833	-3.21236	61.031	95.2782	4.90013	466.516	47.3968
10.9	-3.2058	61.1352	95.8492	5.6321	466.567	47.3991
10.9167	-3.20244	61.1021	95.5372	4.64088	466.601	47.4
10.9333	-3.20274	61.2669	95.808	5.0164	466.43	47.3992
10.95	-3.20198	61.1053	95.6425	4.95674	466.58	47.3986
10.9667	-3.20122	61.0465	95.7189	5.45143	466.584	47.4007
10.9833	-3.2	61.3989	95.998	5.76973	466.538	47.3971
11	-3.19817	61.1031	95.3616	5.26192	466.547	47.3989
11.0167	-3.1971	60.9972	95.4231	5.34538	466.61	47.3962
11.0333	-3.19496	61.1454	95.5132	4.77379	466.617	47.3936
11.05	-3.19222	61.1895	95.6167	5.64751	466.673	47.3919
11.0667	-3.19328	60.9864	95.2088	4.90242	466.591	47.3925
11.0833	-3.19359	61.1865	95.5251	5.18623	466.531	47.3914
11.1	-3.19695	61.1288	95.9199	5.75722	466.653	47.3948
11.1167	-3.19466	60.9512	95.3909	5.02586	466.595	47.3937
11.1333	-3.1913	61.097	95.6359	6.50887	466.471	47.3948
11.15	-3.18779	60.9367	95.3779	5.83473	466.666	47.3972
11.1667	-3.18642	61.18	95.431	5.6469	466.594	47.3956
11.1833	-3.18748	61.2348	95.7192	5.55214	466.547	47.3948
11.2	-3.19038	61.0784	95.5508	5.32036	466.618	47.3942
11.2167	-3.19145	61.0481	95.6059	5.78819	466.551	47.3891
11.2333	-3.18596	61.1807	95.8999	5.5117	466.449	47.3881
11.25	-3.18764	60.9573	95.2342	6.24901	466.537	47.393
11.2667	-3.19054	61.1977	95.8152	5.68749	466.587	47.3933
11.2833	-3.19634	61.2281	95.7798	5.45982	466.435	47.3924
11.3	-3.19603	61.0416	95.4466	5.67848	466.608	47.394
11.3167	-3.19878	61.2219	95.6492	5.45082	466.426	47.3913
11.3333	-3.19893	61.2244	95.8904	6.32637	466.362	47.389
11.35	-3.19969	61.1913	95.8074	5.88478	466.457	47.3899
11.3667	-3.19923	60.982	95.3919	6.3163	466.539	47.3937
11.3833	-3.19923	61.3545	95.9042	6.13518	466.423	47.3917
11.4	-3.19878	61.3453	96.2957	6.32759	466.546	47.3931
11.4167	-3.20549	61.0931	95.8077	5.52361	466.569	47.3927
11.4333	-3.20595	60.7951	94.9441	6.12968	466.376	47.3901
11.45	-3.20946	61.5232	95.9635	6.3813	466.504	47.3927
11.4667	-3.20641	61.5499	95.9895	6.07185	466.464	47.3888
11.4833	-3.20732	61.0662	95.5734	6.42662	466.388	47.3916
11.5	-3.21205	60.8808	95.1534	6.22688	466.545	47.3936
11.5167	-3.21312	61.1553	95.624	6.38313	466.6	47.3913
11.5333	-3.21541	61.1567	95.5319	6.5583	466.611	47.3919
11.55	-3.21205	61.0905	95.7168	6.09993	466.682	47.3913
11.5667	-3.21327	61.3725	95.8567	6.15593	466.629	47.3899
11.5833	-3.22075	61.4947	95.517	5.99083	466.516	47.3875
11.6	-3.22105	61.0885	95.4093	6.25374	466.688	47.3861
11.6167	-3.22456	60.9461	95.3989	6.67931	466.591	47.3833
11.6333	-3.22517	61.2721	95.5433	6.48079	466.635	47.3841
11.65	-3.22609	61.128	95.7337	6.19774	466.69	47.3837
11.6667	-3.2235	61.2006	95.8778	6.67397	466.689	47.3835
11.6833	-3.22548	61.2603	95.7336	6.9207	466.618	47.3869
11.7	-3.22807	61.4202	95.6937	6.63338	466.623	47.3862
11.7167	-3.23006	61.0688	95.1737	6.59462	466.592	47.3864
11.7333	-3.22899	61.0764	95.3951	7.12578	466.425	47.3866
11.75	-3.23402	61.074	95.5467	7.18468	466.575	47.3841
11.7667	-3.23311	61.601	96.4719	6.91292	466.606	47.3835
11.7833	-3.23647	61.9166	96.7091	6.58455	466.507	47.3826
11.8	-3.23662	61.0136	95.3411	6.5934	466.626	47.3788
11.8167	-3.23982	60.8463	95.1893	6.8676	466.602	47.3812
11.8333	-3.24013	61.7553	95.6188	7.3069	466.393	47.3815
11.85	-3.24196	61.2309	95.6535	6.90575	466.43	47.383
11.8667	-3.2441	61.1425	95.4572	7.08046	466.542	47.3833
11.8833	-3.2473	61.5252	96.0061	7.07207	466.463	47.3835
11.9	-3.24776	61.1462	95.919	6.53267	466.509	47.3811
11.9167	-3.24577	61.2241	95.6854	7.43034	466.464	47.3811
11.9333	-3.24471	61.3229	95.6553	7.28188	466.361	47.382
11.95	-3.24898	61.4306	95.9821	8.00545	466.55	47.3821
11.9667	-3.24699	61.4423	96.0671	7.14836	466.426	47.3864
11.9833	-3.24715	61.1031	95.6449	6.98326	466.193	47.3898
12	-3.25142	61.251	95.7911	6.8557	466.421	47.3891
12.0167	-3.25203	60.9974	95.4998	8.79936	466.448	47.3896
12.0333	-3.25279	61.0378	95.438	8.84712	466.238	47.3827
12.05	-3.25127	60.8062	95.0123	8.12828	466.348	47.3849
12.0667	-3.24791	61.8023	96.354	6.12495	466.51	47.3837
12.0833	-3.2444	61.1132	95.7304	6.72218	466.451	47.3814
12.1	-3.24486	61.6412	96.0548	6.35567	466.533	47.3815
12.1167	-3.24272	61.1677	95.4226	7.90062	466.636	47.3818
12.1333	-3.24501	61.1085	95.3831	7.91603	466.424	47.3837
12.15	-3.24379	60.9521	95.5412	7.87025	466.695	47.3806
12.1667	-3.24425	60.8917	95.2825	6.69121	466.508	47.3824
12.1833	-3.24394	60.8813	95.2447	7.56676	466.271	47.3818
12.2	-3.24074	61.014	95.3495	7.48512	466.631	47.3838
12.2167	-3.23921	61.2122	95.819	7.93572	466.678	47.3818
12.2333	-3.23967	61.5556	96.2574	7.09587	466.298	47.3818
12.25	-3.24348	61.347	95.8091	7.42439	466.572	47.383
12.2667	-3.24348	61.0828	95.4321	7.46971	466.496	47.385
12.2833	-3.24532	61.4388	95.8592	6.37703	466.321	47.3824
12.3	-3.24638	61.3804	95.5955	6.92543	466.466	47.3821
12.3167	-3.24669	61.6814	96.0798	7.98698	466.609	47.3785
12.3333	-3.2444	61.0545	95.4408	7.1656	466.429	47.3782
12.35	-3.24226	61.4582	95.9126	9.35555	466.626	47.3791
12.3667	-3.24333	61.1083	95.529	7.04521	466.421	47.3794
12.3833	-3.24867	61.2217	95.8973	7.09831	466.401	47.3782
12.4	-3.25005	61.2174	95.7462	6.22215	466.51	47.3783
12.4167	-3.24852	61.2017	95.6558	8.41438	466.553	47.3786
12.4333	-3.25005	60.8839	95.1212	6.90041	466.399	47.3772
12.45	-3.24959	61.3822	96.4828	6.31935	466.52	47.3808
12.4667	-3.25035	61.1904	95.9931	7.37007	466.598	47.3789
12.4833	-3.24913	61.0731	95.5814	7.79686	466.327	47.3783
12.5	-3.25233	61.3502	96.2486	7.56081	466.486	47.3742
12.5167	-3.25081	60.9234	95.2349	7.92854	466.472	47.3719
12.5333	-3.25233	60.9313	95.3654	6.66496	466.46	47.3708
12.55	-3.25371	60.8712	95.3942	6.53206	466.376	47.3695
12.5667	-3.25295	61.4263	95.7487	7.92748	466.493	47.3681
12.5833	-3.25172	61.0983	95.1415	8.34053	466.334	47.3685
12.6	-3.25569	61.0957	95.7156	8.25768	466.506	47.3692
12.6167	-3.25539	61.0381	95.4493	8.55095	466.41	47.3672
12.6333	-3.25264	61.0757	95.3439	6.27998	466.258	47.3637
12.65	-3.25356	61.0757	95.7693	6.79909	466.515	47.3626
12.6667	-3.25432	61.5328	95.9977	8.67302	466.365	47.362
12.6833	-3.25096	61.2327	95.6786	7.58232	466.401	47.3618
12.7	-3.25371	61.3151	95.5477	8.72261	466.51	47.3626
12.7167	-3.25584	61.3764	95.9931	9.34059	466.35	47.3573
12.7333	-3.26042	61.1349	95.2122	8.31307	466.385	47.3541
12.75	-3.26012	60.9792	95.2932	8.65883	466.257	47.3603
12.7667	-3.26286	60.8387	94.9766	7.53578	466.375	47.3635
12.7833	-3.26195	60.9733	95.295	7.16454	466.265	47.3586
12.8	-3.25966	61.1329	95.517	7.93999	466.382	47.3571
12.8167	-3.2621	61.3378	95.9937	7.63832	466.37	47.3603
12.8333	-3.2592	60.9065	95.3289	8.27309	466.243	47.3599
12.85	-3.2621	61.0891	95.4269	8.12477	466.333	47.3595
12.8667	-3.26042	61.0146	95.3262	8.06267	466.286	47.36
12.8833	-3.26363	60.98	95.0242	7.39449	466.357	47.3586
12.9	-3.26866	61.2539	95.6315	8.75649	466.25	47.3585
12.9167	-3.26881	60.9641	95.2251	6.76872	466.309	47.3557
12.9333	-3.27034	61.2724	95.9756	7.45064	466.392	47.3548
12.95	-3.26576	60.818	95.1083	8.33092	466.269	47.3527
12.9667	-3.26714	61.2289	95.9054	8.02574	466.39	47.3525
12.9833	-3.26653	60.9986	95.3448	7.20497	466.292	47.3513
13	-3.26958	61.1001	95.4638	7.84523	466.462	47.353
13.0167	-3.27141	61.0403	95.4124	8.54195	466.362	47.353
13.0333	-3.27003	60.9655	95.4426	7.56798	466.432	47.3516
13.05	-3.27278	61.1359	95.724	8.18016	466.429	47.3502
13.0667	-3.27477	60.8952	95.2256	7.84813	466.338	47.3502
13.0833	-3.27705	61.4121	96.144	7.36122	466.359	47.3505
13.1	-3.27751	61.5727	95.8872	7.83501	466.473	47.3492
13.1167	-3.27934	61.0438	95.5911	7.49413	466.495	47.3464
13.1333	-3.27766	61.1463	95.6403	7.92976	466.443	47.3434
13.15	-3.28194	61.173	95.284	8.68263	466.443	47.3467
13.1667	-3.2885	61.1959	95.5463	6.66084	466.47	47.3444
13.1833	-3.28728	60.6577	94.7149	8.65105	466.507	47.3435
13.2	-3.28789	60.9495	95.041	8.86925	466.399	47.3435
13.2167	-3.28957	60.998	95.3658	7.45888	466.341	47.3403
13.2333	-3.29094	60.9313	95.5528	7.19124	466.36	47.3402
13.25	-3.29308	60.888	95.2711	8.59856	466.481	47.3418
13.2667	-3.29369	60.747	94.9299	7.40761	466.372	47.3402
13.2833	-3.29735	60.8123	94.8782	8.32863	466.411	47.3374
13.3	-3.29979	61.1036	95.5804	7.52266	466.542	47.3373
13.3167	-3.30055	60.9863	95.4066	8.09013	466.556	47.3389
13.3333	-3.30025	61.0702	95.3762	8.58955	466.499	47.3397
13.35	-3.3004	61.6702	96.5348	8.32436	466.539	47.3391
13.3667	-3.3065	61.2919	95.9629	8.1002	466.506	47.3377
13.3833	-3.30879	60.9707	95.4911	7.88506	466.507	47.3385
13.4	-3.31123	61.0786	95.599	8.41972	466.408	47.3364
13.4167	-3.31566	61.1109	95.8154	7.75688	466.447	47.3338
13.4333	-3.31779	61.0683	95.2065	7.79564	466.511	47.3351
13.45	-3.32039	61.0441	95.5685	7.94411	466.334	47.3312
13.4667	-3.32481	60.9621	95.2322	7.53105	466.361	47.331
13.4833	-3.32695	61.1999	95.9509	9.01222	466.328	47.3299
13.5	-3.33351	61.1395	95.7356	8.52699	466.383	47.3324
13.5167	-3.3329	60.8437	95.1719	8.24928	466.48	47.335
13.5333	-3.33534	60.9113	95.2305	7.87437	466.471	47.3302
13.55	-3.33992	61.2859	95.6236	8.04909	466.427	47.3299
13.5667	-3.34816	60.9621	95.4133	8.32314	466.529	47.3245
13.5833	-3.3596	61.17	95.5959	9.0403	466.511	47.3237
13.6	-3.36403	61.1182	95.5329	8.85124	466.516	47.3243
13.6167	-3.36632	61.1303	95.073	7.5692	466.518	47.326
13.6333	-3.36815	60.8317	95.187	8.20458	466.478	47.3263
13.65	-3.37074	60.8613	95.0874	7.98531	466.445	47.3263
13.6667	-3.38188	61.1659	95.4597	8.76305	466.439	47.3216
13.6833	-3.3889	60.8927	95.1017	8.46748	466.553	47.3232
13.7	-3.3947	61.1042	95.4946	7.68608	466.548	47.3212
13.7167	-3.39836	60.8268	95.4676	9.26857	466.494	47.3208
13.7333	-3.39989	60.8204	95.2056	8.64449	466.437	47.3162
13.75	-3.40385	61.6373	95.8076	7.54356	466.399	47.3162
13.7667	-3.41026	61.3589	95.3352	8.32085	466.553	47.3171
13.7833	-3.42125	60.9881	95.1858	7.75749	466.468	47.3176
13.8	-3.42796	61.2251	95.7777	8.57826	466.41	47.3171
13.8167	-3.43727	61.291	95.6928	8.42445	466.374	47.3211
13.8333	-3.44231	61.1483	95.8099	8.77861	466.512	47.319
13.85	-3.44841	60.9748	95.4052	7.70683	466.351	47.3179
13.8667	-3.45345	61.1622	95.3326	7.74498	466.368	47.3145
13.8833	-3.45924	61.0372	95.3582	7.99782	466.462	47.3135
13.9	-3.4626	61.1747	95.6124	7.86964	466.349	47.3153
13.9167	-3.46748	61.1443	95.7539	8.92464	466.404	47.315
13.9333	-3.47343	61.1478	96.0162	8.59978	466.47	47.3154
13.95	-3.4803	61.0526	95.4841	7.80708	466.454	47.3124
13.9667	-3.48991	61.4378	95.9747	7.86247	466.553	47.3132
13.9833	-3.49113	60.9527	95.3988	8.05016	466.394	47.3118
14	-3.49434	61.0224	95.6843	7.31819	466.461	47.3078
14.0167	-3.50227	61.086	95.6756	8.41438	466.48	47.3083
14.0333	-3.50838	61.0149	95.5431	8.90739	466.467	47.3057
14.05	-3.5099	60.933	95.4009	7.75459	466.356	47.3084
14.0667	-3.5125	60.8424	95.4429	8.86742	466.51	47.3093
14.0833	-3.51509	61.475	95.7081	8.19801	466.453	47.3092
14.1	-3.51799	61.2946	95.9361	8.48229	466.357	47.3086
14.1167	-3.51891	61.116	95.2497	8.51814	466.429	47.3119
14.1333	-3.51982	61.0134	95.3532	8.32436	466.465	47.3115
14.15	-3.52043	61.0755	95.5317	8.0555	466.437	47.3115
14.1667	-3.51997	61.2382	95.6113	8.10631	466.4	47.3089
14.1833	-3.52425	60.7429	94.9281	8.35243	466.484	47.3057
14.2	-3.52715	60.8367	95.0947	8.12828	466.384	47.3046
14.2167	-3.5276	61.1378	95.5964	8.7661	466.54	47.3035
14.2333	-3.52715	61.1366	95.4734	8.09486	466.418	47.3029
14.25	-3.52592	61.226	95.6269	8.30238	466.351	47.2997
14.2667	-3.52455	60.9272	95.2499	8.59261	466.493	47.3029
14.2833	-3.52089	61.2721	95.8572	8.44902	466.619	47.2999
14.3	-3.51631	61.0209	95.1652	8.19618	466.477	47.3002
14.3167	-3.51662	60.8299	94.9859	8.62297	466.424	47.3011
14.3333	-3.51173	60.9432	95.2749	8.17543	466.578	47.3002
14.35	-3.51006	61.3276	95.9914	8.09975	466.545	47.299
14.3667	-3.50731	61.6569	95.191	8.17543	466.394	47.2987
14.3833	-3.50243	61.2536	95.453	8.5479	466.473	47.2985
14.4	-3.49861	61.0435	95.5608	8.06572	466.519	47.2981
14.4167	-3.49342	60.7569	94.9569	8.64388	466.436	47.2984
14.4333	-3.49144	61.0058	95.3587	8.06389	466.453	47.3013
14.45	-3.48869	60.9713	95.2645	8.778	466.296	47.2991
14.4667	-3.48503	61.2034	95.6275	8.34587	466.506	47.3016
14.4833	-3.48122	61.0386	95.1576	8.25234	466.517	47.2977
14.5	-3.48061	61.4933	95.4551	8.28392	466.4	47.2984
14.5167	-3.47481	61.4326	95.9409	8.6277	466.473	47.297
14.5333	-3.47221	60.958	95.2407	8.49251	466.513	47.2958
14.55	-3.46916	61.1144	95.3953	7.68425	466.402	47.293
14.5667	-3.46855	61.1462	95.8154	8.62953	466.349	47.2933
14.5833	-3.46825	60.9835	95.4946	8.67485	466.342	47.2977
14.6	-3.46397	60.9437	95.241	7.71462	466.408	47.295
14.6167	-3.46504	61.1099	95.8027	8.16826	466.393	47.2961
14.6333	-3.46138	61.408	96.0395	8.65822	466.397	47.2903
14.65	-3.45085	61.1811	95.4514	8.42751	466.224	47.2923
14.6667	-3.44811	60.9847	95.2459	8.43346	466.437	47.2924
14.6833	-3.44276	61.0271	95.4862	8.42506	466.439	47.29
14.7	-3.44048	61.1172	95.9226	8.28926	466.361	47.2935
14.7167	-3.43788	61.0174	95.5119	8.53951	466.312	47.2918
14.7333	-3.43742	60.9673	95.1992	8.27553	466.442	47.2858
14.75	-3.43712	60.9292	95.2012	8.85429	466.329	47.2903
14.7667	-3.42949	60.657	94.9621	8.54546	466.407	47.2871
14.7833	-3.42201	61.0404	95.3625	8.84834	466.418	47.2855
14.8	-3.41988	60.9588	95.0092	8.85658	466.345	47.2874
14.8167	-3.41835	61.0075	95.301	9.37996	466.457	47.2863
14.8333	-3.41789	60.7439	94.985	8.9109	466.501	47.288
14.85	-3.41301	61.249	96.0441	8.89244	466.398	47.2891
14.8667	-3.41026	60.8985	95.0028	8.89244	466.435	47.2894
14.8833	-3.40569	60.8711	95.0941	8.54668	466.38	47.2881
14.9	-3.40172	60.8758	95.427	8.79112	466.414	47.2863
14.9167	-3.39989	61.121	95.3329	9.25484	466.499	47.2871
14.9333	-3.39836	61.2901	95.597	8.63014	466.482	47.2851
14.95	-3.39546	61.1506	95.6793	8.97224	466.409	47.2871
14.9667	-3.39485	60.8971	95.1063	8.64265	466.309	47.2846
14.9833	-3.39439	60.8465	95.1557	8.29933	466.347	47.2845
15	-3.39226	61.1581	95.6541	8.55263	466.411	47.2842
15.0167	-3.38966	61.0688	95.2509	8.83751	466.396	47.2807
15.0333	-3.38615	60.942	95.0849	8.17604	466.323	47.2831
15.05	-3.38676	60.7435	95.0433	8.44719	466.333	47.2852
15.0667	-3.38951	61.119	95.5282	8.6039	466.468	47.2858
15.0833	-3.38814	61.1816	95.3449	8.62068	466.283	47.284
15.1	-3.38783	61.1121	95.5846	8.41255	466.216	47.2816
15.1167	-3.39165	60.8765	95.2935	8.08357	466.481	47.2811
15.1333	-3.38982	60.7516	94.9717	8.20335	466.41	47.2829
15.15	-3.39119	60.9588	95.4125	8.35594	466.294	47.2814
15.1667	-3.39088	60.985	95.3463	8.85124	466.326	47.281
15.1833	-3.38921	61.0279	95.4037	8.36784	466.494	47.2828
15.2	-3.38982	60.745	94.6652	8.0294	466.328	47.2805
15.2167	-3.38799	60.879	95.1975	8.76488	466.329	47.2771
15.2333	-3.38753	61.3812	95.5816	8.24577	466.402	47.2776
15.25	-3.39073	60.8962	95.1821	8.52882	466.424	47.2791
15.2667	-3.39027	60.8616	95.1897	8.95805	466.309	47.2765
15.2833	-3.39302	61.0238	95.5827	8.64861	466.293	47.2779
15.3	-3.39302	61.0273	95.2767	9.1642	466.306	47.2765
15.3167	-3.39302	61.0958	95.2885	8.52104	466.438	47.2727
15.3333	-3.39363	61.1192	95.9483	8.34343	466.346	47.277
15.35	-3.40096	60.9654	95.2181	8.22716	466.25	47.2773
15.3667	-3.40416	60.9423	95.2261	9.67445	466.316	47.2776
15.3833	-3.40187	61.1097	95.3706	8.5128	466.519	47.2741
15.4	-3.40157	60.666	94.6407	8.33031	466.258	47.2749
15.4167	-3.40202	61.0491	95.3832	8.25645	466.362	47.2723
15.4333	-3.4034	61.0598	95.1847	8.86314	466.426	47.2747
15.45	-3.40889	61.2511	95.9264	8.99437	466.275	47.2764
15.4667	-3.4156	60.79	94.9706	8.48946	466.372	47.2791
15.4833	-3.40935	60.9785	95.3521	8.15926	466.325	47.2773
15.5	-3.41179	60.8425	95.0456	8.64037	466.229	47.277
15.5167	-3.41087	61.1396	95.301	8.18199	466.344	47.2742
15.5333	-3.41728	60.9298	95.2885	8.04359	466.346	47.2707
15.55	-3.41972	61.0181	95.4929	8.47633	466.287	47.2698
15.5667	-3.4185	61.1236	95.517	8.1176	466.269	47.268
15.5833	-3.41942	61.396	95.4234	8.31841	466.383	47.2749
15.6	-3.42064	61.1906	95.496	7.93098	466.096	47.272
15.6167	-3.42415	61.0342	95.5738	7.98821	466.312	47.2712
15.6333	-3.42461	61.3866	96.085	9.00627	466.214	47.2713
15.65	-3.42766	61.1794	95.7452	8.74703	466.101	47.2729
15.6667	-3.42979	61.226	95.5218	8.66356	466.308	47.2692
15.6833	-3.43208	61.4214	95.8697	8.08174	466.159	47.2685
15.7	-3.43391	61.1199	95.1887	8.14446	466.025	47.2669
15.7167	-3.43498	60.8682	95.2976	8.20107	466.19	47.272
15.7333	-3.43575	60.9499	95.5677	8.29399	466.143	47.2706
15.75	-3.43727	61.1599	95.5804	8.78151	466.094	47.2688
15.7667	-3.44017	61.0398	95.2639	8.59139	466.378	47.2657
15.7833	-3.44337	61.0021	95.2384	9.01756	466.277	47.2668
15.8	-3.44505	60.9919	95.3725	8.23616	466.005	47.2637
15.8167	-3.44734	60.9736	95.0158	8.03047	466.199	47.2648
15.8333	-3.44688	61.0114	95.4166	8.4156	466.378	47.2669
15.85	-3.4446	60.8883	95.1098	8.86803	466.192	47.2652
15.8667	-3.44185	61.164	95.4397	8.36372	466.176	47.2656
15.8833	-3.4449	60.8488	95.2055	8.75359	466.343	47.2645
15.9	-3.44368	60.8515	95.1168	9.38423	466.114	47.2665
15.9167	-3.44063	60.8237	94.9862	8.86269	466.283	47.2698
15.9333	-3.43529	60.9565	94.9787	9.08135	466.208	47.2652
15.95	-3.43636	61.2269	95.7719	8.17238	466.219	47.2601
15.9667	-3.43544	61.152	95.5782	8.68736	466.287	47.2651
15.9833	-3.43391	60.9429	94.9384	9.04442	466.367	47.2627
16	-3.43437	60.9701	95.1646	8.76839	466.063	47.2648
16.0167	-3.43132	60.9147	95.2793	8.61702	466.418	47.2642
16.0333	-3.42995	61.0261	95.2697	8.71895	466.452	47.2662
16.05	-3.43163	60.8064	95.2856	8.88283	466.206	47.2636
16.0667	-3.43117	61.1344	95.4124	9.17442	466.386	47.2617
16.0833	-3.43025	60.8625	94.9783	9.19518	466.369	47.2616
16.1	-3.43361	60.8593	95.1434	9.02535	466.232	47.2633
16.1167	-3.43544	61.1993	95.3223	9.1761	466.277	47.2607
16.1333	-3.43422	61.0917	95.6353	8.67195	466.311	47.2628
16.15	-3.42934	60.832	95.1746	9.5475	466.138	47.264
16.1667	-3.42628	60.9162	95.2923	8.65578	466.288	47.2643
16.1833	-3.41774	60.8375	94.9509	8.5569	466.353	47.2623
16.2	-3.41591	61.0346	95.6098	9.21196	466.133	47.2613
16.2167	-3.41179	61.0387	95.3648	8.97102	466.381	47.2601
16.2333	-3.41026	60.6326	94.8274	8.77556	466.275	47.2567
16.25	-3.40706	60.8627	94.9131	9.55635	466.088	47.2588
16.2667	-3.40675	60.9974	95.3422	8.83278	466.274	47.2569
16.2833	-3.40202	61.065	95.5401	8.601	466.458	47.2532
16.3	-3.40141	61.0078	95.4005	8.94432	466.235	47.2517
16.3167	-3.39989	60.9347	95.1421	8.56224	466.323	47.252
16.3333	-3.39592	60.9786	95.2378	8.70583	466.356	47.2524
16.35	-3.39226	60.9145	95.1211	8.76961	466.286	47.2482
16.3667	-3.39119	60.7937	94.9421	9.132	466.395	47.2506
16.3833	-3.38768	60.7485	95.0228	9.51057	466.357	47.2485
16.4	-3.38844	61.0677	95.4775	8.79463	466.246	47.2485
16.4167	-3.38844	60.7748	94.9709	8.64739	466.458	47.2463
16.4333	-3.38799	60.6692	94.8534	8.58315	466.423	47.2469
16.45	-3.3886	61.2034	95.6762	8.66356	466.234	47.2463
16.4667	-3.38829	61.1173	95.5598	8.73085	466.305	47.2494
16.4833	-3.38966	60.7218	95.0332	9.06044	466.449	47.2468
16.5	-3.38493	61.0093	95.4171	8.4037	466.342	47.2475
16.5167	-3.38448	61.0792	95.4235	8.35304	466.423	47.2463
16.5333	-3.37959	61.0336	95.2842	8.36784	466.503	47.2462
16.55	-3.37807	60.9324	95.3732	8.17894	466.383	47.2451
16.5667	-3.377	60.9428	95.2288	8.60161	466.419	47.2427
16.5833	-3.37502	60.7264	94.8653	8.62892	466.365	47.244
16.6	-3.37196	60.8395	95.1778	8.88527	466.269	47.2468
16.6167	-3.37776	61.1562	95.404	8.73802	466.425	47.2474
16.6333	-3.37425	60.9856	95.2769	8.51875	466.377	47.2457
16.65	-3.37379	60.9475	95.3013	8.18733	466.2	47.2427
16.6667	-3.37334	60.7865	95.0675	9.2173	466.288	47.2448
16.6833	-3.3683	60.7826	94.8881	9.22737	466.27	47.2451
16.7	-3.36388	61.1445	95.3295	7.99187	466.277	47.2482
16.7167	-3.36189	61.0908	95.1724	8.46504	466.334	47.2466
16.7333	-3.3625	60.9431	95.1897	8.34114	466.397	47.2434
16.75	-3.35945	60.7816	94.9575	8.46809	466.371	47.2417
16.7667	-3.36021	61.0575	95.2958	8.11989	466.367	47.2422
16.7833	-3.3564	60.5811	94.6864	8.00194	466.373	47.2378
16.8	-3.34892	60.797	95.0739	8.50319	466.374	47.2417
16.8167	-3.34816	60.6391	94.7096	8.10448	466.46	47.2405
16.8333	-3.34969	60.8341	94.8495	8.84407	466.38	47.2416
16.85	-3.35167	60.875	95.2165	8.57536	466.61	47.2414
16.8667	-3.35335	60.772	94.9606	8.81676	466.584	47.2421
16.8833	-3.35152	60.9003	94.7723	8.34587	466.582	47.2396
16.9	-3.3503	60.843	95.1325	8.30299	466.629	47.243
16.9167	-3.34572	60.9234	95.5676	8.79112	466.655	47.241
16.9333	-3.34831	61.0067	95.6503	8.87276	466.57	47.2424
16.95	-3.34862	60.7922	95.2824	9.15825	466.525	47.2417
16.9667	-3.34435	61.4002	95.4482	8.83812	466.499	47.241
16.9833	-3.33809	60.9779	95.2789	8.54256	466.529	47.2424
17	-3.34129	60.7761	95.0887	8.40492	466.539	47.2471
17.0167	-3.33992	60.9151	95.0878	9.17137	466.449	47.2468
17.0333	-3.33534	60.9676	95.4086	8.34282	466.48	47.2433
17.05	-3.33412	60.7822	95.0332	8.37502	466.575	47.2427
17.0667	-3.33244	60.9328	95.0744	8.88466	466.464	47.2422
17.0833	-3.33366	60.7723	95.0843	7.95006	466.402	47.241
17.1	-3.33153	60.6733	94.9403	8.66768	466.466	47.241
17.1167	-3.33229	61.3731	95.8024	9.21898	466.41	47.2399
17.1333	-3.33427	61.206	95.5517	8.84712	466.449	47.2407
17.15	-3.33641	61.2176	95.5279	8.98186	466.356	47.2366
17.1667	-3.33717	60.826	95.1901	8.14491	466.334	47.2335
17.1833	-3.33427	61.2086	95.8621	7.92625	466.446	47.2338
17.2	-3.33275	60.9187	95.1904	8.53066	466.543	47.2341
17.2167	-3.33321	61.0638	95.4812	7.92915	466.38	47.2346
17.2333	-3.33427	60.8634	94.9445	8.22777	466.334	47.2347
17.25	-3.33199	61.1527	95.5238	8.96935	466.485	47.2346
17.2667	-3.33458	60.7922	94.9354	8.84773	466.422	47.2363
17.2833	-3.3329	60.8874	95.1157	8.29399	466.383	47.2363
17.3	-3.33092	61.1659	95.1818	7.84752	466.395	47.235
17.3167	-3.33168	60.8241	95.0898	8.41682	466.441	47.2335
17.3333	-3.32878	60.8097	95.1	8.47038	466.386	47.2311
17.35	-3.32619	60.6823	95.0817	8.20869	466.381	47.2295
17.3667	-3.32573	60.6767	94.7845	8.12172	466.356	47.2286
17.3833	-3.32649	61.1488	95.6603	8.25401	466.521	47.2268
17.4	-3.32191	60.8601	95.3626	8.26714	466.484	47.2276
17.4167	-3.32237	61.3963	95.6474	8.22899	466.401	47.2253
17.4333	-3.32237	60.821	95.138	8.25996	466.418	47.2216
17.45	-3.31993	61.0372	95.6136	7.70866	466.423	47.2221
17.4667	-3.31337	61.0154	95.4249	8.54317	466.293	47.2254
17.4833	-3.31352	61.004	95.2351	8.34526	466.335	47.2291
17.5	-3.31337	61.1762	95.6841	7.8875	466.4	47.2266
17.5167	-3.31383	61.0294	95.3771	8.03001	466.443	47.2254
17.5333	-3.31505	60.9765	95.3414	8.25935	466.341	47.2227
17.55	-3.31413	60.6834	94.7523	7.9554	466.295	47.2227
17.5667	-3.31368	60.543	94.7778	7.89101	466.375	47.2213
17.5833	-3.31841	60.9605	95.2995	7.64305	466.528	47.2213
17.6	-3.31673	60.7198	94.9139	7.71706	466.461	47.2233
17.6167	-3.31718	60.5145	94.5922	8.06755	466.399	47.2266
17.6333	-3.31505	60.754	94.8525	7.53639	466.399	47.2282
17.65	-3.31612	60.7246	94.9258	7.31712	466.511	47.2263
17.6667	-3.31566	60.8495	95.1252	8.00011	466.407	47.225
17.6833	-3.31459	61.0203	95.4214	8.2505	466.28	47.2273
17.7	-3.31245	60.7809	95.2685	7.9084	466.347	47.2268
17.7167	-3.31505	60.8381	94.9671	7.94289	466.343	47.2268
17.7333	-3.31612	60.993	95.6272	8.22304	466.311	47.2256
17.75	-3.31795	61.0014	95.238	8.11577	466.257	47.2225
17.7667	-3.31459	60.9843	95.469	7.7874	466.306	47.2221
17.7833	-3.31383	61.0639	95.588	7.68425	466.372	47.2215
17.8	-3.31398	60.9396	95.0889	7.96623	466.381	47.2247
17.8167	-3.31154	60.6641	94.6398	8.20641	466.361	47.2224
17.8333	-3.31383	61.0337	95.2094	7.71172	466.466	47.223
17.85	-3.3181	60.7172	94.9966	7.51503	466.324	47.2245
17.8667	-3.31688	61.2228	95.4017	7.4691	466.371	47.2231
17.8833	-3.31459	61.2617	95.4343	7.79686	466.353	47.2208
17.9	-3.31551	60.8756	95.3294	7.65556	466.477	47.219
17.9167	-3.31398	61.1144	94.9651	7.48512	466.387	47.2179
17.9333	-3.31169	60.7597	95.2195	7.80998	466.499	47.2196
17.95	-3.31047	60.9847	95.1107	7.75398	466.41	47.2196
17.9667	-3.31322	60.9277	95.0361	8.26302	466.453	47.2172
17.9833	-3.31322	60.5868	94.6282	7.99477	466.456	47.216
18	-3.30986	60.9625	95.3637	7.65862	466.525	47.2189
18.0167	-3.31322	60.9238	95.1591	7.58171	466.445	47.2196
18.0333	-3.31184	61.058	95.2296	7.40883	466.572	47.2138
18.05	-3.31245	61.0633	95.4958	7.81303	466.441	47.2132
18.0667	-3.31383	60.7842	95.0008	8.05611	466.363	47.2141
18.0833	-3.31749	60.9124	95.0018	7.69371	466.524	47.2163
18.1	-3.31352	61.1823	95.8012	7.86064	466.604	47.2135
18.1167	-3.312	60.8085	95.163	8.65166	466.412	47.2109
18.1333	-3.31306	61.0882	95.5927	7.54417	466.363	47.2106
18.15	-3.31276	60.834	95.2323	7.95067	466.385	47.2117
18.1667	-3.31306	60.9867	95.0272	7.89284	466.474	47.2103
18.1833	-3.31352	60.7256	94.777	8.23021	466.435	47.2112
18.2	-3.30833	61.0893	95.6115	7.52754	466.322	47.2105
18.2167	-3.30635	60.9408	95.2259	8.73146	466.355	47.2097
18.2333	-3.31078	60.8859	95.4086	8.17604	466.344	47.2097
18.25	-3.30711	60.9757	95.2651	7.99004	466.317	47.2092
18.2667	-3.30818	61.3271	95.7415	8.47633	466.272	47.2071
18.2833	-3.31245	61.0763	95.5419	8.61351	466.376	47.206
18.3	-3.312	61.1066	94.9899	8.49007	466.38	47.2059
18.3167	-3.31032	60.5846	94.6967	8.03352	466.265	47.2056
18.3333	-3.31261	60.7424	94.7048	7.85835	466.252	47.206
18.35	-3.30849	60.9307	95.0822	7.97447	466.23	47.2044
18.3667	-3.30803	60.8123	94.9168	8.49602	466.272	47.2079
18.3833	-3.30299	60.8535	95.3042	8.19267	466.212	47.205
18.4	-3.30574	60.7844	95.062	8.13301	466.296	47.2062
18.4167	-3.30284	60.9153	95.266	8.25584	466.215	47.2092
18.4333	-3.30544	60.828	95.0495	8.11043	466.318	47.2057
18.45	-3.30681	60.9005	95.1627	7.7665	466.351	47.2027
18.4667	-3.30345	60.8332	95.0095	8.44719	466.301	47.2042
18.4833	-3.30498	60.6901	94.8704	8.57231	466.396	47.2062
18.5	-3.30696	60.7052	94.7457	8.67958	466.387	47.207
18.5167	-3.30803	61.0143	95.4926	8.19023	466.312	47.2051
18.5333	-3.30757	60.7366	95.1005	8.33275	466.381	47.203
18.55	-3.30788	61.0819	95.3521	8.20808	466.473	47.1992
18.5667	-3.30956	60.7845	95.0988	8.45787	466.405	47.198
18.5833	-3.30925	60.6951	94.8087	7.98103	466.361	47.201
18.6	-3.30742	60.9879	95.6644	8.1855	466.327	47.1973
18.6167	-3.30986	60.8892	95.268	8.16887	466.453	47.1966
18.6333	-3.31078	60.8572	95.2386	8.69865	466.322	47.1957
18.65	-3.3062	61.0513	95.4377	8.50319	466.33	47.1946
18.6667	-3.30498	60.922	95.3028	7.48879	466.322	47.1938
18.6833	-3.30544	60.8796	95.147	7.66991	466.4	47.1958
18.7	-3.30513	60.9893	95.0777	7.47139	466.339	47.1919
18.7167	-3.30803	60.7664	95.0933	7.66045	466.269	47.1949
18.7333	-3.30284	60.8019	94.8197	7.8904	466.356	47.1954
18.75	-3.29628	60.7381	95.2052	7.57042	466.312	47.1952
18.7667	-3.30208	61.1643	95.5109	8.07457	466.234	47.1917
18.7833	-3.29903	60.9652	95.129	7.95189	466.247	47.1915
18.8	-3.29536	60.9815	95.304	7.48039	466.258	47.1908
18.8167	-3.29277	60.7604	94.913	8.08174	466.231	47.1877
18.8333	-3.29765	61.3305	95.501	7.60078	466.379	47.187
18.85	-3.2972	60.7861	95.0138	7.31468	466.364	47.1925
18.8667	-3.29613	60.8402	95.1672	7.49947	466.325	47.1914
18.8833	-3.29842	60.9196	94.8673	6.95168	466.344	47.1926
18.9	-3.29582	60.9391	95.3463	7.34627	466.273	47.1914
18.9167	-3.29903	61.2321	95.4862	7.60796	466.314	47.1944
18.9333	-3.29659	60.715	95.1782	7.81593	466.414	47.1906
18.95	-3.29521	60.6016	94.6859	6.96297	466.441	47.1886
18.9667	-3.29109	60.8378	94.9162	7.29805	466.474	47.187
18.9833	-3.29048	60.8389	95.4054	7.34032	466.356	47.1862
19	-3.29277	60.6977	94.9044	7.71339	466.439	47.1853
19.0167	-3.29887	61.1388	95.3593	7.30812	466.455	47.188
19.0333	-3.29582	61.105	95.3352	7.66151	466.331	47.1894
19.05	-3.29582	61.0973	95.4691	7.46071	466.326	47.1888
19.0667	-3.29475	61.0064	95.1821	6.95168	466.434	47.1864
19.0833	-3.29338	60.7656	94.9534	7.0005	466.466	47.1853
19.1	-3.29521	60.6086	94.7871	7.39876	466.351	47.183
19.1167	-3.2914	60.7063	95.0478	7.61742	466.247	47.1838
19.1333	-3.29155	60.8389	95.1368	6.87904	466.442	47.1845
19.15	-3.29567	61.0256	95.5689	7.46788	466.437	47.187
19.1667	-3.29216	60.9022	95.3552	6.94222	466.212	47.1902
19.1833	-3.28835	60.9269	95.2515	7.88094	466.417	47.1891
19.2	-3.28712	60.7217	94.9238	7.01195	466.439	47.1839
19.2167	-3.28789	60.5962	94.6946	7.006	466.283	47.1844
19.2333	-3.28346	60.6548	94.7892	7.48817	466.299	47.1868
19.25	-3.28575	61.2276	95.2621	7.49291	466.382	47.1864
19.2667	-3.28972	60.8785	95.2319	7.39281	466.257	47.187
19.2833	-3.2914	60.78	94.7671	7.35527	466.267	47.1865
19.3	-3.29033	60.5805	94.6934	7.21748	466.303	47.1819
19.3167	-3.28972	60.7397	94.9085	7.29149	466.294	47.1861
19.3333	-3.29033	61.0287	95.1724	7.26585	466.389	47.1844
19.35	-3.29079	60.7618	94.954	7.29805	466.291	47.183
19.3667	-3.29124	60.8434	95.2998	7.20268	466.142	47.1835
19.3833	-3.29186	60.9132	95.4405	7.55669	466.295	47.1807
19.4	-3.29552	60.8909	95.4321	7.47856	466.352	47.1746
19.4167	-3.29552	60.89	95.3567	6.74843	466.278	47.176
19.4333	-3.29521	60.6779	94.8951	7.11144	466.393	47.1798
19.45	-3.29186	61.1095	95.6854	6.72096	466.424	47.1789
19.4667	-3.29186	61.164	95.5599	7.47032	466.319	47.178
19.4833	-3.2972	61.401	96.1167	7.05483	466.343	47.1774
19.5	-3.29521	60.5822	94.8495	7.00478	466.313	47.178
19.5167	-3.29781	60.7975	95.0939	7.11983	466.331	47.1763
19.5333	-3.29399	60.4699	94.6359	6.99043	466.474	47.1748
19.55	-3.29262	60.8726	95.0527	7.32002	466.454	47.1774
19.5667	-3.29582	60.8514	95.0735	6.90758	466.282	47.1772
19.5833	-3.29216	60.7136	94.7717	7.01546	466.604	47.1769
19.6	-3.29308	60.8373	95.0701	6.91292	466.557	47.1801
19.6167	-3.2972	60.8976	95.3089	7.10243	466.368	47.1763
19.6333	-3.29491	60.5517	94.6117	7.14836	466.553	47.1732
19.65	-3.29628	60.9505	95.1188	7.00645	466.481	47.1722
19.6667	-3.29414	61.105	95.4221	7.17217	466.39	47.1726
19.6833	-3.29414	60.7958	94.9819	7.22054	466.387	47.1738
19.7	-3.29491	60.8225	94.9128	6.85387	466.39	47.1703
19.7167	-3.2972	60.7275	95.0306	6.7997	466.319	47.1734
19.7333	-3.30132	60.7417	94.5786	6.93855	466.45	47.1723
19.75	-3.29582	60.6837	94.9421	6.75209	466.498	47.1693
19.7667	-3.29247	60.9611	95.5126	7.55852	466.388	47.1711
19.7833	-3.29186	61.0162	95.1896	6.68053	466.46	47.1728
19.8	-3.29338	60.801	95.1009	7.0005	466.387	47.17
19.8167	-3.29353	61.0084	95.4047	6.93321	466.327	47.1684
19.8333	-3.29903	60.8363	95.0933	6.97258	466.391	47.1688
19.85	-3.29933	60.8843	94.9079	6.175	466.342	47.1684
19.8667	-3.29857	60.7252	95.0135	7.18422	466.286	47.1696
19.8833	-3.30193	60.9676	95.4629	7.99187	466.286	47.1685
19.9	-3.30162	60.7542	95.0335	6.63399	466.275	47.1691
19.9167	-3.30193	60.5499	94.2996	7.05833	466.24	47.1709
19.9333	-3.30315	60.7871	95.0483	7.34444	466.274	47.1703
19.95	-3.30498	60.7273	94.8525	6.66557	466.232	47.1658
19.9667	-3.30757	60.6348	94.6375	7.08107	466.269	47.1645
19.9833	-3.31093	60.8683	95.3581	6.80748	466.304	47.1647
20	-3.31276	60.7789	95.1209	6.48445	466.303	47.1651
20.0167	-3.31093	60.8517	95.2653	7.50847	466.203	47.1651
20.0333	-3.31261	60.7861	94.9101	7.28066	466.401	47.1651
20.05	-3.31581	60.6113	94.7883	7.25212	466.317	47.1642
20.0667	-3.31459	60.8172	94.7672	6.49269	466.193	47.1644
20.0833	-3.31429	60.7826	95.1362	6.48918	466.369	47.1653
20.1	-3.31474	60.5926	94.9088	6.86653	466.378	47.1664
20.1167	-3.312	61.1021	95.5999	5.93422	466.154	47.1651
20.1333	-3.31184	60.5775	94.6322	6.93855	466.281	47.1641
20.15	-3.31474	60.8411	95.0868	6.96785	466.436	47.1619
20.1667	-3.31612	60.8338	95.42	7.19673	466.28	47.1616
20.1833	-3.31108	60.8505	95.3176	6.95412	466.315	47.156
20.2	-3.31245	60.5477	94.6314	7.08992	466.372	47.1577
20.2167	-3.31917	60.685	94.9456	6.78368	466.109	47.1581
20.2333	-3.31978	60.8569	95.1086	6.75026	466.462	47.1613
20.25	-3.31688	60.5166	94.624	7.13112	466.241	47.1589
20.2667	-3.31383	60.7027	95.1252	6.78841	466.129	47.1555
20.2833	-3.31657	60.9531	95.0976	6.74248	466.223	47.1557
20.3	-3.31703	61.1301	95.413	6.4933	466.392	47.1572
20.3167	-3.3149	60.9524	95.1232	7.10075	466.064	47.1542
20.3333	-3.31368	60.8845	94.9459	7.26708	466.226	47.149
20.35	-3.31535	60.8859	95.0411	6.61202	466.303	47.1519
20.3667	-3.31368	60.8453	94.8988	6.50887	466.084	47.1552
20.3833	-3.31413	60.9762	95.3519	6.78307	466.173	47.1552
20.4	-3.31795	60.8752	94.7949	6.77055	466.248	47.1536
20.4167	-3.31795	60.7624	94.8188	5.59456	465.977	47.152
20.4333	-3.31764	60.7787	94.8214	5.69527	466.219	47.1522
20.45	-3.31673	60.7571	94.947	6.63811	466.491	47.1519
20.4667	-3.31932	60.7906	95.0814	7.49702	466.751	47.1528
20.4833	-3.32146	61.1045	95.6458	7.64366	467.237	47.1539
20.5	-3.32008	60.7665	94.809	7.91435	467.348	47.1496
20.5167	-3.31657	60.6315	94.6708	7.30095	467.194	47.1458
20.5333	-3.31505	60.7468	94.929	6.0659	467.282	47.145
20.55	-3.31413	60.8598	95.2123	5.80315	467.37	47.1467
20.5667	-3.3123	60.5985	94.8469	6.66374	467.099	47.1478
20.5833	-3.31276	60.552	94.9381	6.89507	467.016	47.145
20.6	-3.31383	61.0357	95.3518	6.98204	467.052	47.1427
20.6167	-3.31169	60.6483	95.0214	5.90981	466.864	47.1423
20.6333	-3.31215	60.8527	95.2818	4.71413	466.993	47.1426
20.65	-3.31444	61.0125	95.0756	6.9326	466.905	47.141
20.6667	-3.31444	60.9917	95.1383	5.91393	466.738	47.1435
20.6833	-3.31505	60.8862	95.147	8.22716	466.833	47.1403
20.7	-3.31657	60.7543	94.9035	7.72591	466.652	47.1427
20.7167	-3.30879	60.8724	95.2909	5.85075	466.559	47.1433
20.7333	-3.31169	60.8826	95.1403	6.50948	466.481	47.1384
20.75	-3.31047	60.6623	94.8556	6.00822	466.736	47.1386
20.7667	-3.30925	61.2893	95.8132	6.22276	466.593	47.14
20.7833	-3.30956	60.8315	95.3707	6.78001	466.599	47.1403
20.8	-3.31276	60.7868	95.3452	6.16127	466.548	47.142
20.8167	-3.3152	60.846	95.214	6.47194	466.531	47.1386
20.8333	-3.31474	60.7775	95.0631	5.942	466.604	47.1415
20.85	-3.31306	60.9025	95.308	6.51955	466.587	47.1432
20.8667	-3.31551	60.7282	94.9662	6.12968	466.484	47.1423
20.8833	-3.31001	60.706	94.8167	5.55092	466.514	47.1413
20.9	-3.31154	60.5888	94.6641	6.20598	466.58	47.1378
20.9167	-3.30879	60.5488	94.748	6.1071	466.347	47.1407
20.9333	-3.31184	60.7922	95.1138	6.38481	466.563	47.1409
20.95	-3.30772	60.4934	94.6101	6.76033	466.552	47.1409
20.9667	-3.3062	60.9379	95.3635	6.04744	466.455	47.1392
20.9833	-3.30284	60.9632	95.3262	5.09209	466.445	47.14
21	-3.29643	60.7771	94.8699	5.77507	466.418	47.1426
21.0167	-3.2975	60.7929	94.9232	8.07411	466.387	47.1421
21.0333	-3.29857	60.6937	94.9603	6.9976	466.498	47.1404
21.05	-3.30101	60.6347	95.0636	5.60463	466.426	47.1406
21.0667	-3.30727	60.8817	95.0103	6.62453	466.276	47.1397
21.0833	-3.30818	60.6434	95.0315	6.91414	466.368	47.138
21.1	-3.30376	60.7298	94.9352	7.80525	466.341	47.1388
21.1167	-3.30254	60.6982	95.0526	5.46272	466.072	47.1413
21.1333	-3.30299	60.8953	95.371	6.10893	466.298	47.1369
21.15	-3.30254	60.8569	95.2714	5.17784	466.316	47.1337
21.1667	-3.30147	60.8053	95.3524	6.6024	466.17	47.1369
21.1833	-3.29857	60.884	95.3487	6.5583	466.246	47.1352
21.2	-3.29765	60.5285	94.5139	6.18629	466.389	47.1331
21.2167	-3.29857	60.4604	94.3839	5.72258	466.194	47.1363
21.2333	-3.30238	60.7186	95.2485	5.5825	466.399	47.1342
21.25	-3.30223	60.6095	94.7857	6.78963	466.269	47.1323
21.2667	-3.30376	60.7665	94.8364	5.73036	466.229	47.1307
21.2833	-3.30269	60.8532	95.2645	5.81917	466.357	47.1345
21.3	-3.30238	60.9254	95.0967	5.80788	466.427	47.1407
21.3167	-3.30467	60.7305	95.035	6.49574	466.346	47.1381
21.3333	-3.30544	60.9222	95.4946	6.61247	466.447	47.1368
21.35	-3.30574	60.7587	94.923	5.67741	466.449	47.1311
21.3667	-3.30681	60.7079	94.8263	6.2191	466.273	47.1311
21.3833	-3.30483	60.635	94.8834	7.81654	466.488	47.133
21.4	-3.30544	60.6213	94.7898	6.28822	466.508	47.1331
21.4167	-3.30559	60.7713	94.9148	6.75148	466.349	47.1307
21.4333	-3.30528	60.7076	94.912	6.67931	466.626	47.1291
21.45	-3.30803	60.5051	94.7248	6.7234	466.606	47.1319
21.4667	-3.31032	60.9782	95.4635	7.27593	466.374	47.132
21.4833	-3.30833	60.8195	94.9571	7.70088	466.42	47.1297
21.5	-3.31001	60.8608	95.5778	6.25969	466.569	47.1314
21.5167	-3.30849	60.4182	94.4186	6.33186	466.498	47.1272
21.5333	-3.30879	60.8234	95.0088	6.71089	466.586	47.1299
21.55	-3.30498	60.8244	95.1025	5.7	466.383	47.1281
21.5667	-3.30803	60.4528	94.6046	6.29067	466.266	47.125
21.5833	-3.30299	60.6637	94.992	6.29128	466.506	47.1253
21.6	-3.30467	61.1779	95.4824	7.39693	466.432	47.1244
21.6167	-3.30376	60.8297	94.9851	5.75722	466.281	47.1209
21.6333	-3.30589	60.8524	94.9882	6.21193	466.408	47.1169
21.65	-3.30803	60.6834	95.2227	6.98143	466.405	47.1149
21.6667	-3.30589	60.8817	95.1313	5.523	466.227	47.1207
21.6833	-3.30757	60.6846	94.759	6.22688	466.433	47.1201
21.7	-3.30574	60.5914	94.4361	5.0956	466.314	47.1186
21.7167	-3.30467	60.6757	94.8029	6.49391	466.181	47.118
21.7333	-3.30986	60.8723	94.9273	6.2191	466.369	47.1201
21.75	-3.30986	60.7703	95.0945	7.40227	466.425	47.1162
21.7667	-3.312	60.6065	94.5245	5.96291	466.111	47.1124
21.7833	-3.30864	60.9029	95.0073	6.21803	466.347	47.1139
21.8	-3.30956	60.6352	94.8888	6.42006	466.363	47.1145
21.8167	-3.31032	60.5405	94.8858	5.36675	466.197	47.114
21.8333	-3.30894	60.7786	94.7796	6.71745	466.189	47.1166
21.85	-3.30574	60.5032	94.7327	5.72853	466.424	47.1163
21.8667	-3.3065	60.6135	94.8513	5.79353	466.281	47.111
21.8833	-3.30696	60.8216	95.0257	6.00517	466.385	47.114
21.9	-3.30605	60.8714	95.0901	6.34193	466.437	47.1169
21.9167	-3.30635	61.0903	95.2088	5.36568	466.219	47.1149
21.9333	-3.30345	60.8064	95.3487	6.1303	466.312	47.1168
21.95	-3.30971	60.6442	94.9711	6.62743	466.304	47.1185
21.9667	-3.31062	60.771	95.0582	5.41451	466.213	47.1127
21.9833	-3.30772	60.866	94.898	6.09337	466.778	47.1108
22	-3.30788	60.5889	94.7622	5.41863	466.857	47.1114
22.0167	-3.30772	60.7719	95.1576	5.6678	466.868	47.1122
22.0333	-3.30711	60.7096	94.7984	6.1721	467.091	47.109
22.05	-3.30833	60.841	95.2729	6.39854	467.175	47.1087
22.0667	-3.30406	60.7891	94.9117	5.74348	466.842	47.112
22.0833	-3.30345	60.5766	94.6975	5.3138	466.882	47.1136
22.1	-3.30299	60.9548	95.3149	5.21538	466.931	47.1105
22.1167	-3.3004	60.7253	95.1051	6.52077	466.588	47.1099
22.1333	-3.30147	60.6159	94.7749	6.03981	466.692	47.1119
22.15	-3.30299	60.7043	94.5699	6.46355	466.608	47.1134
22.1667	-3.3033	60.7377	94.8538	6.33415	466.463	47.1116
22.1833	-3.3033	60.9147	95.1815	5.80193	466.6	47.1107
22.2	-3.31093	60.7362	95.1658	6.88011	466.588	47.1082
22.2167	-3.31215	60.8923	95.1005	6.41289	466.449	47.1088
22.2333	-3.30711	60.6529	94.7608	6.79375	466.559	47.1024
22.25	-3.31093	60.8839	94.9943	6.70845	466.49	47.105
22.2667	-3.31154	60.7887	94.775	6.29723	466.284	47.1082
22.2833	-3.30925	60.5692	94.4674	6.78246	466.464	47.1064
22.3	-3.30727	60.9255	94.8133	6.06957	466.403	47.1032
22.3167	-3.3065	61.1089	95.7221	5.84419	466.325	47.1043
22.3333	-3.30879	60.5824	94.782	6.06117	466.46	47.1011
22.35	-3.31184	60.9374	94.9105	6.35445	466.398	47.1001
22.3667	-3.31245	60.4311	94.539	5.80254	466.421	47.1029
22.3833	-3.31093	60.7772	95.1301	6.31447	466.474	47.1035
22.4	-3.31123	61.0719	95.89	6.13991	466.409	47.1011
22.4167	-3.31261	60.9989	95.4485	5.45509	466.309	47.1012
22.4333	-3.3091	61.1019	95.3596	6.74782	466.429	47.0974
22.45	-3.30772	60.415	94.3017	6.58577	466.517	47.1008
22.4667	-3.30894	60.5387	94.6806	6.06422	466.153	47.1
22.4833	-3.31383	60.686	94.9491	6.39381	466.41	47.1003
22.5	-3.31429	60.9528	95.243	6.56426	466.476	47.1017
22.5167	-3.31322	60.5427	94.8592	6.63811	466.262	47.0988
22.5333	-3.3152	60.6045	94.7352	5.85976	466.284	47.0972
22.55	-3.31779	60.6522	94.7483	6.18996	466.368	47.0931
22.5667	-3.31795	60.8247	94.9833	6.28059	466.214	47.0942
22.5833	-3.32024	60.64	94.6511	5.70122	466.349	47.0959
22.6	-3.31749	60.9016	94.9729	6.48201	466.417	47.0953
22.6167	-3.31856	61.0247	94.9204	6.16966	466.526	47.0957
22.6333	-3.31779	60.8662	95.341	6.30852	466.789	47.094
22.65	-3.31749	60.8443	95.0454	5.44426	466.738	47.0931
22.6667	-3.31718	60.5056	94.5155	5.51643	466.607	47.093
22.6833	-3.31718	60.4513	94.215	6.59111	466.802	47.0934
22.7	-3.31978	60.5912	94.6432	7.30339	466.76	47.0945
22.7167	-3.31566	60.2341	94.1876	6.58455	466.457	47.0928
22.7333	-3.31429	60.6451	94.6862	6.03264	466.659	47.0942
22.75	-3.312	60.7722	94.9934	6.07842	466.52	47.0921
22.7667	-3.31245	60.9325	94.9506	6.57982	466.505	47.0954
22.7833	-3.31398	60.5729	94.5432	6.95946	466.489	47.0925
22.8	-3.31383	60.7743	94.9311	6.30623	466.562	47.0921
22.8167	-3.31154	61.0629	95.2485	6.66206	466.331	47.0914
22.8333	-3.31429	60.7893	95.1301	6.31752	466.42	47.0939
22.85	-3.31779	60.7963	95.0024	6.88973	466.478	47.091
22.8667	-3.31703	60.6762	94.7431	6.92253	466.204	47.0907
22.8833	-3.31749	60.774	94.9076	7.12639	466.531	47.087
22.9	-3.31917	60.5393	94.5495	6.25786	466.426	47.0892
22.9167	-3.32161	60.6979	94.8971	6.2513	466.312	47.0878
22.9333	-3.32207	60.491	94.4643	6.4605	466.541	47.0892
22.95	-3.32436	60.9322	95.2076	6.84792	466.566	47.093
22.9667	-3.32436	60.9338	95.5503	6.30028	466.332	47.093
22.9833	-3.32634	60.8073	94.754	6.92787	466.55	47.0919
23	-3.32695	60.7841	94.8161	6.66267	466.444	47.0895
23.0167	-3.3326	60.9716	95.4376	6.78658	466.326	47.0937
23.0333	-3.33046	61.0442	95.5084	6.61247	466.393	47.0904
23.05	-3.32787	60.5657	94.5637	7.30812	466.282	47.0876
23.0667	-3.32909	60.9464	95.6339	6.5136	466.145	47.0925
23.0833	-3.33092	60.8871	95.2921	6.08147	466.252	47.0913
23.1	-3.32802	60.4542	94.417	6.22337	466.264	47.0895
23.1167	-3.33153	60.7705	94.6256	6.46828	466.101	47.0927
23.1333	-3.32939	60.523	94.6825	6.62499	466.372	47.0927
23.15	-3.32558	60.3831	94.1825	7.34978	466.376	47.0918
23.1667	-3.32161	60.658	94.8585	6.18279	466.289	47.0878
23.1833	-3.32619	60.9383	95.3997	6.42952	466.38	47.0872
23.2	-3.32344	61.0012	95.4168	6.35094	466.426	47.0853
23.2167	-3.3268	60.666	94.661	6.56487	466.382	47.0853
23.2333	-3.32954	61.1349	95.387	6.71928	466.509	47.0857
23.25	-3.33275	60.6596	94.8254	6.74721	466.401	47.0882
23.2667	-3.3297	60.9007	95.2419	7.07268	466.26	47.0896
23.2833	-3.33	61.244	95.9548	6.95412	466.521	47.0855
23.3	-3.32832	60.8195	95.1095	6.18629	466.519	47.0876
23.3167	-3.33031	60.6347	94.7482	6.62682	466.235	47.0881
23.3333	-3.33382	60.7348	95.165	7.25273	466.478	47.0873
23.35	-3.32924	60.8675	95.2006	6.6703	466.38	47.0878
23.3667	-3.32909	60.7607	94.9172	6.65245	466.359	47.087
23.3833	-3.33565	60.8097	95.0173	6.89812	466.353	47.0826
23.4	-3.33748	60.7612	94.9917	7.06322	466.539	47.0863
23.4167	-3.33794	60.7194	94.9998	6.59462	466.339	47.0835
23.4333	-3.33351	60.713	94.6586	6.47484	466.395	47.0853
23.45	-3.33321	60.8797	94.8745	6.77589	466.443	47.0828
23.4667	-3.33107	60.5987	94.4402	6.74248	466.291	47.0826
23.4833	-3.3271	60.6132	94.7228	6.35918	466.492	47.0841
23.5	-3.32802	60.8974	95.0971	6.50642	466.446	47.086
23.5167	-3.32603	60.5929	94.815	6.96892	466.302	47.0927
23.5333	-3.32558	60.9063	95.1156	6.38664	466.597	47.0899
23.55	-3.32802	60.8128	95.033	6.11839	466.528	47.0872
23.5667	-3.33	60.8413	94.9081	6.45103	466.403	47.0858
23.5833	-3.32787	60.6948	94.7201	6.63582	466.546	47.082
23.6	-3.32603	60.44	94.5516	6.79619	466.568	47.0872
23.6167	-3.32741	60.707	94.9082	6.76933	466.421	47.0863
23.6333	-3.3268	60.8733	95.0419	6.53862	466.468	47.085
23.65	-3.32619	60.64	94.7086	5.96458	466.369	47.0857
23.6667	-3.32756	60.9843	95.1136	5.95985	466.281	47.0847
23.6833	-3.32848	60.7346	94.6806	6.79665	466.368	47.0855
23.7	-3.32848	60.6258	94.6003	6.47789	466.456	47.0811
23.7167	-3.32939	60.6728	94.8643	6.47301	466.243	47.0811
23.7333	-3.32832	61.1448	95.404	6.64055	466.486	47.084
23.75	-3.3271	60.6365	94.6781	7.2152	466.465	47.0824
23.7667	-3.3239	60.3552	94.4718	6.96831	466.426	47.0867
23.7833	-3.33199	60.7371	95.2717	6.64055	466.42	47.0863
23.8	-3.33351	60.5834	94.569	7.16927	466.553	47.0846
23.8167	-3.3358	60.7475	94.7295	6.95107	466.383	47.0857
23.8333	-3.33153	60.7385	94.8641	7.19307	466.443	47.0861
23.85	-3.33183	60.7227	94.9897	6.75438	466.519	47.087
23.8667	-3.33122	60.9623	95.2404	6.79558	466.38	47.0869
23.8833	-3.33199	60.6474	94.723	6.79314	466.429	47.0838
23.9	-3.33	60.8393	94.631	6.65718	466.446	47.085
23.9167	-3.32771	61.4356	96.1166	6.19118	466.326	47.0844
23.9333	-3.32558	60.6327	94.7939	7.31056	466.435	47.0828
23.95	-3.33061	60.657	94.7767	6.64406	466.432	47.0838
23.9667	-3.33107	60.8807	94.9633	6.7115	466.399	47.0835
23.9833	-3.33076	60.7502	94.6531	7.17278	466.549	47.0824
24	-3.33138	60.8801	94.9122	7.05483	466.513	47.0818
24.0167	-3.33275	60.6358	94.8165	6.88011	466.291	47.0797
24.0333	-3.32985	60.6678	94.6284	6.98692	466.476	47.0792
24.05	-3.33168	60.845	94.9436	6.96236	466.397	47.077
24.0667	-3.33656	60.6197	94.7015	7.38747	466.405	47.08
24.0833	-3.33778	61.0252	95.2045	8.00606	466.393	47.0815
24.1	-3.33763	60.8494	94.9766	8.59016	466.392	47.0802
24.1167	-3.3387	60.7723	94.9227	7.94472	466.384	47.0794
24.1333	-3.33946	60.8921	95.422	7.0208	466.467	47.0782
24.15	-3.33794	60.8228	95.0628	7.97096	466.348	47.0776
24.1667	-3.33626	60.8665	95.2165	7.83318	466.414	47.0756
24.1833	-3.32985	60.7183	94.913	7.86369	466.452	47.076
24.2	-3.33076	60.8988	95.0924	7.37663	466.479	47.0797
24.2167	-3.33	60.6721	94.5824	7.9763	466.427	47.077
24.2333	-3.32771	60.8111	95.0564	6.69304	466.405	47.0783
24.25	-3.32741	60.7652	95.0423	7.44469	466.38	47.0763
24.2667	-3.32802	60.6568	94.7891	7.27348	466.266	47.0756
24.2833	-3.32756	60.7301	94.9043	7.51076	466.389	47.0747
24.3	-3.32695	60.5621	94.7787	7.65801	466.454	47.0742
24.3167	-3.32817	60.629	94.593	7.6252	466.342	47.0759
24.3333	-3.32481	60.3486	94.2506	6.66435	466.485	47.076
24.35	-3.31795	60.6963	94.6864	7.03987	466.4	47.0785
24.3667	-3.31703	60.4899	94.6296	6.98921	466.244	47.0739
24.3833	-3.31795	60.4649	94.5213	7.04292	466.535	47.0745
24.4	-3.32008	60.698	94.831	6.87065	466.353	47.0745
24.4167	-3.32329	60.6065	94.6536	6.97014	466.302	47.0757
24.4333	-3.3271	60.5665	94.39	7.29561	466.378	47.0754
24.45	-3.32756	60.5488	94.7663	7.20329	466.452	47.0751
24.4667	-3.33	60.5915	94.7958	7.66274	466.326	47.0751
24.4833	-3.32954	60.6165	94.9903	7.36656	466.48	47.0763
24.5	-3.32542	60.7432	94.6949	7.64305	466.488	47.076
24.5167	-3.32619	60.3576	94.2521	6.61079	466.411	47.0751
24.5333	-3.32008	60.9473	95.267	7.31773	466.387	47.0725
24.55	-3.31841	60.4919	94.6481	7.40059	466.347	47.0736
24.5667	-3.32253	60.6924	94.8988	7.33437	466.323	47.0731
24.5833	-3.3213	60.5662	94.4074	7.32842	466.365	47.0702
24.6	-3.32314	60.612	94.5019	7.24144	466.336	47.0721
24.6167	-3.32207	60.6332	94.5666	6.6346	466.207	47.0693
24.6333	-3.32466	60.4601	94.5168	7.65389	466.395	47.0673
24.65	-3.32542	60.7513	94.978	6.81755	466.398	47.0705
24.6667	-3.32756	60.8559	94.8686	7.05956	466.298	47.0686
24.6833	-3.32649	60.6667	95.0228	7.03453	466.334	47.0724
24.7	-3.32253	60.8555	94.9915	8.3709	466.318	47.0708
24.7167	-3.31779	60.8331	95.1138	9.02412	466.323	47.0681
24.7333	-3.31749	60.7404	94.9694	8.74992	466.293	47.0704
24.75	-3.321	60.769	94.7578	9.01222	466.395	47.069
24.7667	-3.32512	60.543	94.4669	9.70955	466.234	47.0664
24.7833	-3.32314	60.3902	94.75	9.04915	466.408	47.067
24.8	-3.32329	60.639	94.7582	9.76738	466.32	47.0708
24.8167	-3.32085	60.675	94.7288	9.26491	466.155	47.0693
24.8333	-3.3213	60.6649	95.0814	9.40376	466.345	47.0637
24.85	-3.321	60.7285	95.0146	9.06883	466.421	47.0693
24.8667	-3.32542	60.6413	94.5562	8.70049	466.235	47.0719
24.8833	-3.32619	60.5863	94.4102	9.37462	466.424	47.0718
24.9	-3.3242	60.6052	94.864	8.88283	466.464	47.0702
24.9167	-3.32359	60.5138	94.71	9.26857	466.285	47.0705
24.9333	-3.32726	60.4618	94.7959	9.35021	466.309	47.0675
24.95	-3.32344	60.8117	95.05	9.01878	466.376	47.0681
24.9667	-3.32619	60.5071	94.4885	9.20113	466.391	47.0675
24.9833	-3.32603	60.3045	94.1149	9.16832	466.408	47.0689
25	-3.32314	60.4729	94.3321	8.89473	466.334	47.0702
25.0167	-3.31657	60.6307	94.7576	9.23698	466.335	47.0696
25.0333	-3.32008	60.6162	94.6851	8.84529	466.556	47.0707
25.05	-3.31902	60.7269	95.0269	10.2032	466.502	47.0712
25.0667	-3.31688	60.51	94.5609	9.89922	466.371	47.0681
25.0833	-3.31657	60.6982	94.9767	9.43657	466.528	47.0699
25.1	-3.31566	60.3175	94.2919	10.162	466.445	47.0701
25.1167	-3.31612	60.7992	94.7356	9.44908	466.436	47.0719
25.1333	-3.31413	60.7511	94.9296	9.17015	466.483	47.0716
25.15	-3.31459	60.6973	94.9369	9.77333	466.488	47.0686
25.1667	-3.31337	60.5766	94.9516	10.0404	466.277	47.0739
25.1833	-3.31429	60.7047	94.7852	8.14674	466.305	47.0715
25.2	-3.31459	60.4803	94.5351	7.96074	466.401	47.0737
25.2167	-3.31459	60.7761	94.7688	7.71339	466.201	47.0744
25.2333	-3.31505	60.5433	94.7578	8.18962	466.313	47.0702
25.25	-3.31169	60.619	94.4953	7.83684	466.339	47.0695
25.2667	-3.30879	60.5906	94.7494	7.35939	466.236	47.0698
25.2833	-3.30971	60.4861	94.4584	8.37563	466.302	47.0655
25.3	-3.30971	60.9049	95.0271	8.41148	466.337	47.0622
25.3167	-3.30589	60.6806	94.8165	8.39943	466.205	47.0641
25.3333	-3.30315	60.7078	95.0694	7.09709	466.257	47.0693
25.35	-3.30177	60.873	94.9479	7.46544	466.427	47.0641
25.3667	-3.30269	60.66	94.8946	7.29317	466.168	47.0666
25.3833	-3.30177	60.608	94.6879	7.37495	466.31	47.0634
25.4	-3.30238	60.4871	94.6079	7.51793	466.401	47.0617
25.4167	-3.30406	60.5701	94.5617	6.90285	466.172	47.0629
25.4333	-3.30254	60.416	94.3562	7.30812	466.372	47.0635
25.45	-3.30116	60.8062	95.0756	7.38152	466.303	47.0655
25.4667	-3.29979	60.541	94.6667	7.18956	466.192	47.0652
25.4833	-3.29811	60.438	94.5832	7.39037	466.403	47.064
25.5	-3.29643	60.4728	94.4135	6.97548	466.299	47.0618
25.5167	-3.29491	60.5381	94.524	7.66396	466.243	47.0629
25.5333	-3.29369	60.6921	94.865	7.45354	466.361	47.0597
25.55	-3.29033	60.425	94.446	7.29317	466.328	47.0612
25.5667	-3.29124	60.5073	94.8171	7.30751	466.161	47.0635
25.5833	-3.29079	60.5691	94.4573	7.45003	466.339	47.0626
25.6	-3.29124	60.6562	94.8827	7.64427	466.426	47.0629
25.6167	-3.29201	60.5695	94.661	7.01851	466.279	47.0637
25.6333	-3.29262	60.7453	95.1037	6.98631	466.372	47.0673
25.65	-3.29536	60.397	94.5235	7.36717	466.368	47.0655
25.6667	-3.29506	60.6583	94.7295	7.5811	466.333	47.0684
25.6833	-3.29216	60.7623	94.5989	7.20207	466.387	47.0675
25.7	-3.29063	60.5676	94.7932	7.53227	466.229	47.0637
25.7167	-3.29079	60.384	94.4488	7.72774	466.085	47.0615
25.7333	-3.29155	60.6585	94.9937	6.98143	466.349	47.0634
25.75	-3.29063	60.5775	94.7065	7.32002	466.281	47.0661
25.7667	-3.29247	60.4192	94.6465	6.81526	466.044	47.0637
25.7833	-3.28926	60.3019	94.3415	6.8206	466.264	47.0655
25.8	-3.29063	60.6394	94.6153	6.58928	466.202	47.0663
25.8167	-3.28712	60.5334	94.559	6.94283	466.161	47.0651
25.8333	-3.28728	60.7522	94.9508	6.87477	466.274	47.0658
25.85	-3.28606	60.6466	94.7627	6.10649	466.213	47.0637
25.8667	-3.28835	60.5019	94.5397	6.79131	466.146	47.0599
25.8833	-3.28865	60.8152	95.1374	6.81877	466.282	47.0606
25.9	-3.28865	60.7037	94.7259	6.20903	466.344	47.0612
25.9167	-3.29018	60.7049	94.6311	7.08885	466.194	47.0609
25.9333	-3.29308	60.8659	94.887	6.48262	466.399	47.0597
25.95	-3.28682	60.3655	94.2446	6.13991	466.3	47.0602
25.9667	-3.2859	60.7488	94.9252	6.59584	466.292	47.0599
25.9833	-3.28941	60.6197	95.1113	6.66084	466.36	47.0609
26	-3.2917	60.4856	94.8141	6.03554	466.457	47.0593
26.0167	-3.2943	60.7945	94.9818	7.01012	466.125	47.0564
26.0333	-3.28743	60.4746	94.6236	5.46211	466.388	47.0556
26.05	-3.2888	60.5508	94.4677	6.33598	466.393	47.0568
26.0667	-3.28728	60.4852	94.7373	6.09871	466.268	47.0567
26.0833	-3.2888	60.3846	94.3646	6.34728	466.325	47.058
26.1	-3.28865	60.6908	94.8238	5.96291	466.414	47.0586
26.1167	-3.28712	60.49	94.51	5.54207	466.228	47.0567
26.1333	-3.28636	60.5878	94.8751	6.77712	466.461	47.0548
26.15	-3.28728	60.6037	94.941	6.51833	466.382	47.0533
26.1667	-3.28484	60.6092	94.7865	6.5226	466.277	47.0547
26.1833	-3.28896	60.7456	95.0768	6.54335	466.496	47.0536
26.2	-3.28423	60.5383	94.7013	6.57143	466.374	47.0542
26.2167	-3.28209	60.3043	94.4659	7.27303	466.31	47.0506
26.2333	-3.28468	60.3942	94.5257	7.04231	466.437	47.0521
26.25	-3.29048	60.5647	94.739	5.7679	466.385	47.0509
26.2667	-3.29308	60.6982	94.8222	6.63872	466.377	47.0521
26.2833	-3.29414	60.5547	94.719	6.50703	466.363	47.0512
26.3	-3.29796	60.694	94.5605	6.37764	466.361	47.0535
26.3167	-3.29765	61.3305	95.6034	6.52916	466.331	47.0518
26.3333	-3.29765	60.5782	94.775	6.85814	466.478	47.0504
26.35	-3.29704	60.4154	94.37	6.41701	466.488	47.048
26.3667	-3.30071	60.5401	94.7318	6.31386	466.19	47.0502
26.3833	-3.3033	60.4081	94.6594	6.45989	466.478	47.0539
26.4	-3.30238	61.0906	95.4963	6.66496	466.379	47.048
26.4167	-3.30254	60.7523	95.0942	6.73653	466.221	47.0509
26.4333	-3.29994	60.5729	94.9719	6.51115	466.436	47.0484
26.45	-3.30055	60.4855	94.587	6.42784	466.543	47.0464
26.4667	-3.30284	60.6057	94.7228	6.21025	466.298	47.0484
26.4833	-3.30284	60.6205	94.8861	6.88072	466.399	47.0475
26.5	-3.30574	60.4942	94.3786	6.37474	466.38	47.0499
26.5167	-3.30071	60.4409	94.4952	6.62025	466.35	47.0498
26.5333	-3.30284	60.7795	95.1069	6.53084	466.373	47.0487
26.55	-3.30025	60.5352	94.5707	7.44637	466.443	47.0506
26.5667	-3.30345	60.6702	95.0018	6.65779	466.338	47.0496
26.5833	-3.3062	60.5247	94.5756	6.86043	466.446	47.047
26.6	-3.30452	60.6864	94.7141	6.80321	466.497	47.0454
26.6167	-3.30116	60.7487	94.9743	6.26259	466.228	47.0443
26.6333	-3.29903	60.9298	95.052	6.44981	466.413	47.0438
26.65	-3.29872	60.6948	94.8626	6.64055	466.504	47.0489
26.6667	-3.29918	60.8689	95.0228	6.80153	466.314	47.0469
26.6833	-3.29948	60.5793	94.5841	6.65367	466.431	47.0463
26.7	-3.2975	60.7034	94.7524	6.79665	466.408	47.0506
26.7167	-3.29659	60.8578	95.3577	6.79436	466.186	47.0504
26.7333	-3.29643	60.185	94.1908	6.63216	466.339	47.0481
26.75	-3.29414	60.7565	94.5513	7.07146	466.304	47.0478
26.7667	-3.29414	60.6187	94.7031	6.3282	466.259	47.0445
26.7833	-3.29643	60.6915	94.9134	6.91948	466.407	47.044
26.8	-3.29353	60.3573	94.4067	6.87599	466.311	47.0414
26.8167	-3.29155	60.4911	94.5916	7.02446	466.213	47.0452
26.8333	-3.29643	60.9431	95.4263	5.92476	466.388	47.046
26.85	-3.29628	60.7108	94.8483	6.62621	466.311	47.0461
26.8667	-3.29948	60.5769	94.4398	6.7907	466.249	47.0403
26.8833	-3.29887	60.5749	94.7109	7.06551	466.301	47.0405
26.9	-3.30009	60.6893	94.777	6.81877	466.424	47.042
26.9167	-3.29765	61.124	95.3803	6.42006	466.219	47.0419
26.9333	-3.29735	60.4943	94.253	6.23055	466.362	47.0446
26.95	-3.29659	60.6501	94.5863	6.51543	466.395	47.0431
26.9667	-3.29506	60.4682	94.5532	6.61552	466.277	47.0419
26.9833	-3.29323	60.617	94.6258	6.50948	466.499	47.0414
27	-3.28865	60.7456	94.8557	6.79375	466.474	47.0409
27.0167	-3.29399	60.579	94.7103	6.79497	466.363	47.0379
27.0333	-3.29445	60.4401	94.5257	6.33949	466.532	47.04
27.05	-3.2946	60.7024	94.7269	6.83067	466.443	47.039
27.0667	-3.29231	60.5471	94.7474	6.50414	466.411	47.0342
27.0833	-3.29491	60.444	94.3823	6.39916	466.437	47.0313
27.1	-3.2943	60.4922	94.5922	7.16148	466.616	47.0324
27.1167	-3.29475	60.5546	94.5647	6.99944	466.268	47.0339
27.1333	-3.29506	60.505	94.5133	7.03102	466.459	47.0377
27.15	-3.2946	60.772	95.1699	6.34499	466.513	47.0347
27.1667	-3.29597	60.8698	95.1959	6.68175	466.286	47.0373
27.1833	-3.29384	60.7433	94.7628	6.56364	466.517	47.0344
27.2	-3.29521	60.6254	94.7158	2.98149	466.509	47.0336
27.2167	-3.29811	60.583	94.5406	2.29652	466.394	47.0315
27.2333	-3.29506	60.5714	94.418	2.56233	466.54	47.0345
27.25	-3.29704	60.9043	94.7387	4.69383	466.569	47.0354
27.2667	-3.29292	61.0093	95.3637	2.59636	466.313	47.0316
27.2833	-3.29765	60.939	95.057	2.90459	466.462	47.0283
27.3	-3.29613	60.6471	95.0385	8.00438	466.443	47.0313
27.3167	-3.2975	60.8154	95.0919	7.28127	466.219	47.0327
27.3333	-3.29659	60.7214	94.7216	6.99394	466.292	47.0297
27.35	-3.29552	60.8826	95.1133	6.96953	466.374	47.0313
27.3667	-3.29308	60.6417	94.7797	7.10014	466.33	47.0307
27.3833	-3.2914	60.8376	95.0173	6.58577	466.304	47.0324
27.4	-3.29628	60.6687	94.7341	6.47728	466.443	47.0318
27.4167	-3.29842	60.8805	95.0425	3.02849	466.247	47.0329
27.4333	-3.29414	60.7893	94.8911	3.20488	466.284	47.0303
27.45	-3.29399	60.7674	95.1698	2.59102	466.402	47.0284
27.4667	-3.29369	60.8088	94.9633	2.91054	466.211	47.0277
27.4833	-3.29308	60.6849	94.5342	2.88185	466.35	47.0263
27.5	-3.2946	60.8286	94.8898	6.02959	466.237	47.0249
27.5167	-3.29704	60.9426	95.3553	6.86592	466.188	47.0245
27.5333	-3.29552	60.5894	94.4849	6.94038	466.376	47.0232
27.55	-3.2946	60.9087	94.7021	7.22466	466.444	47.0248
27.5667	-3.29872	60.4888	94.6919	7.00005	466.196	47.0254
27.5833	-3.29948	60.7124	94.5635	6.56776	466.374	47.0252
27.6	-3.30391	61.0032	95.384	6.96358	466.425	47.0229
27.6167	-3.29735	60.917	95.2049	7.52205	466.367	47.0248
27.6333	-3.29781	60.8204	94.8768	6.86043	466.426	47.0229
27.65	-3.29872	61.1382	95.312	6.41945	466.332	47.0237
27.6667	-3.30086	60.7262	94.6395	6.46172	466.238	47.0248
27.6833	-3.29689	60.7504	94.864	5.94734	466.321	47.0248
27.7	-3.29277	61.1129	95.6229	6.32698	466.362	47.0251
27.7167	-3.29292	61.1543	95.1803	6.5815	466.421	47.0193
27.7333	-3.29277	61.0136	95.6216	6.75682	466.415	47.0214
27.75	-3.29567	60.7134	94.7588	6.43547	466.431	47.0258
27.7667	-3.29826	60.9243	95.0518	7.16621	466.386	47.0231
27.7833	-3.29567	60.8556	95.2184	6.69899	466.265	47.0219
27.8	-3.29765	60.7121	94.8785	6.82411	466.311	47.0179
27.8167	-3.29887	61.0719	95.4453	6.8116	466.378	47.0187
27.8333	-3.30162	60.6564	94.7544	6.36223	466.346	47.0213
27.85	-3.30711	61.0917	95.5793	6.82594	466.237	47.0219
27.8667	-3.30376	60.8537	95.1472	6.76155	466.185	47.0226
27.8833	-3.30223	60.8527	95.0787	6.55235	466.328	47.0206
27.9	-3.30574	61.0673	95.7015	6.35094	466.29	47.0229
27.9167	-3.30544	60.7247	94.8507	6.9558	466.316	47.0228
27.9333	-3.31139	60.9518	95.2639	6.72524	466.352	47.0223
27.95	-3.31856	60.8369	95.4433	6.58333	466.287	47.0202
27.9667	-3.31779	61.2801	95.689	6.53862	466.21	47.0199
27.9833	-3.3181	61.1413	95.659	6.48445	466.241	47.0217
28	-3.31215	60.9696	95.3387	6.74126	466.309	47.0225
28.0167	-3.31505	61.1033	95.3393	6.59523	466.309	47.0202
28.0333	-3.31947	61.4503	95.8782	6.94695	466.364	47.0222
28.05	-3.31917	60.9852	95.5424	6.65428	466.305	47.0225
28.0667	-3.3213	61.3575	96.2328	6.57326	466.327	47.0278
28.0833	-3.32344	61.1372	95.9144	6.67992	466.32	47.0275
28.1	-3.32512	61.2498	95.2831	6.25252	466.435	47.0223
28.1167	-3.3271	61.2579	95.6617	6.42723	466.477	47.0243
28.1333	-3.32756	61.3212	95.9792	6.9117	466.444	47.0237
28.15	-3.32161	61.5473	96.1977	6.29067	466.354	47.0254
28.1667	-3.32497	61.1898	96.2789	6.70845	466.374	47.024
28.1833	-3.32817	61.1126	95.4569	6.27937	466.323	47.0219
28.2	-3.33061	61.1866	95.4661	6.62025	466.381	47.0229
28.2167	-3.33076	61.9793	96.3548	2.38365	466.319	47.0213
28.2333	-3.33122	61.2078	95.742	2.00096	466.453	47.0242
28.25	-3.33214	61.5537	96.2693	2.0826	466.448	47.0274
28.2667	-3.32665	61.1535	95.7456	6.95824	466.503	47.0232
28.2833	-3.32603	61.2937	96.2412	6.38481	466.422	47.0223
28.3	-3.33107	61.5134	95.7604	6.51009	466.391	47.0229
28.3167	-3.33092	61.1434	95.9022	6.37596	466.339	47.0234
28.3333	-3.33122	61.3627	96.0355	6.70784	466.378	47.0248
28.35	-3.3271	61.5647	96.0853	6.44569	466.3	47.0237
28.3667	-3.33092	61.5644	96.5853	7.14607	466.416	47.0249
28.3833	-3.33244	61.3769	96.1756	6.69899	466.261	47.0252
28.4	-3.33366	61.4948	96.3288	6.22032	466.446	47.0222
28.4167	-3.33427	61.2833	95.9304	6.87294	466.425	47.0203
28.4333	-3.33717	61.3453	95.8019	6.52199	466.305	47.0211
28.45	-3.34007	61.1832	95.6297	6.59996	466.253	47.0184
28.4667	-3.33611	61.4738	96.1021	6.99226	466.267	47.0191
28.4833	-3.33717	61.5002	96.0293	6.67519	466.477	47.0222
28.5	-3.33778	61.4666	96.4561	6.96007	466.62	47.0235
28.5167	-3.34099	61.3895	96.3596	7.21809	466.671	47.0223
28.5333	-3.34236	61.6404	96.5374	6.27571	466.619	47.0234
28.55	-3.33809	61.3863	96.2763	6.63216	466.655	47.0219
28.5667	-3.34221	61.2426	96.049	6.14174	466.569	47.0199
28.5833	-3.34312	61.3863	96.1872	6.62331	466.567	47.0229
28.6	-3.34404	61.8923	97.2433	6.71867	466.566	47.0257
28.6167	-3.34343	61.3174	96.0813	7.29744	466.416	47.0226
28.6333	-3.34145	61.2338	96.457	6.08742	466.526	47.0245
28.65	-3.34694	61.3087	95.8253	6.49147	466.448	47.0229
28.6667	-3.34587	61.9874	96.8214	6.55113	466.487	47.0243
28.6833	-3.34694	61.5456	96.3586	6.72035	466.307	47.0242
28.7	-3.34541	61.484	96.7465	7.56859	466.413	47.0235
28.7167	-3.3448	61.4655	96.1674	6.95412	466.389	47.0257
28.7333	-3.34206	61.7449	96.5411	6.76689	466.325	47.0234
28.75	-3.34297	61.3349	96.1869	7.03041	466.448	47.0249
28.7667	-3.33977	61.5359	96.5904	7.29805	466.463	47.0254
28.7833	-3.34145	61.3316	96.3603	6.85814	466.509	47.0252
28.8	-3.34312	61.6137	96.2666	7.39937	466.349	47.0251
28.8167	-3.3448	62.1876	97.1449	6.90041	466.328	47.0274
28.8333	-3.35182	61.6926	97.0416	6.82655	466.468	47.0266
28.85	-3.34618	61.5803	96.4433	6.74126	466.402	47.0274
28.8667	-3.34297	61.5984	96.3564	6.99516	466.333	47.0258
28.8833	-3.34358	61.3285	96.5029	7.49474	466.336	47.0226
28.9	-3.34129	61.3607	96.3461	7.74437	466.464	47.0254
28.9167	-3.34038	61.3401	96.0789	6.83723	466.471	47.0258
28.9333	-3.33885	61.3689	96.2035	7.02202	466.298	47.0268
28.95	-3.34633	61.7118	96.3665	6.69594	466.357	47.0258
28.9667	-3.34465	61.4855	96.0749	6.8087	466.428	47.0222
28.9833	-3.34358	61.6456	96.4474	6.31447	466.28	47.0222
29	-3.34206	61.4162	96.1886	7.79869	466.409	47.0223
29.0167	-3.34419	61.4396	96.2092	7.42729	466.254	47.0243
29.0333	-3.34358	61.3737	95.9589	7.27348	466.403	47.0191
29.05	-3.33824	61.7075	96.6261	7.0501	466.31	47.0184
29.0667	-3.33824	61.6215	96.3393	6.25069	466.374	47.0187
29.0833	-3.3416	61.4106	96.3924	7.00295	466.235	47.022
29.1	-3.34038	61.6378	96.74	5.07301	466.429	47.0216
29.1167	-3.34038	61.8157	96.7146	7.63054	466.333	47.0242
29.1333	-3.34221	61.6183	96.3326	7.10671	466.438	47.0246
29.15	-3.34068	61.7934	96.9831	7.34627	466.376	47.0226
29.1667	-3.34145	61.3223	96.2026	5.16121	466.593	47.0191
29.1833	-3.34358	61.8572	96.5055	7.27593	466.575	47.0173
29.2	-3.34007	61.4347	96.3545	6.77162	466.443	47.0202
29.2167	-3.33702	62.4595	97.607	7.1209	466.426	47.0216
29.2333	-3.33382	61.397	96.256	7.31117	466.513	47.0202
29.25	-3.33427	61.7284	97.0216	5.13496	466.553	47.0222
29.2667	-3.33397	61.8372	96.6962	6.80153	466.407	47.0202
29.2833	-3.33046	62.1464	97.2703	6.77406	466.436	47.0225
29.3	-3.33336	61.7732	96.5244	8.5247	466.581	47.022
29.3167	-3.33839	61.927	96.8806	7.26219	466.585	47.022
29.3333	-3.34068	61.6851	96.5209	6.52962	466.472	47.0217
29.35	-3.34267	61.5522	96.423	6.89568	466.422	47.0208
29.3667	-3.3503	61.7585	96.5778	7.82494	466.495	47.0193
29.3833	-3.3506	61.4849	96.1202	7.89879	466.389	47.022
29.4	-3.34709	62.1439	97.1758	6.73592	466.421	47.0242
29.4167	-3.3503	61.8905	96.621	6.04271	466.436	47.0211
29.4333	-3.35228	61.9349	96.9235	6.33659	466.436	47.0202
29.45	-3.35381	61.9633	97.0374	6.18935	466.493	47.0176
29.4667	-3.35411	61.9859	97.1043	7.68059	466.381	47.0167
29.4833	-3.3532	61.6682	96.2249	6.73058	466.286	47.0177
29.5	-3.35426	62.1108	97.2193	7.2152	466.31	47.0187
29.5167	-3.35625	62.205	97.5047	7.53456	466.298	47.0174
29.5333	-3.35228	62.2941	97.1656	6.90941	466.17	47.0217
29.55	-3.35411	62.5111	97.6392	7.06078	466.224	47.0222
29.5667	-3.3535	62.1148	97.3344	7.79396	466.336	47.0246
29.5833	-3.35304	62.2163	97.6817	5.24818	466.19	47.0231
29.6	-3.35457	62.0596	97.3718	6.90468	466.277	47.0257
29.6167	-3.35045	62.2717	97.5018	6.56364	466.338	47.0254
29.6333	-3.35457	63.0386	98.6353	6.77818	466.232	47.0261
29.65	-3.35594	62.7132	98.3012	6.51665	466.209	47.0286
29.6667	-3.35304	62.064	97.3017	7.248	466.243	47.0254
29.6833	-3.35182	62.6147	97.9188	6.59996	466.125	47.0261
29.7	-3.34602	62.7398	98.2092	5.80605	466.17	47.0255
29.7167	-3.34785	62.6359	97.7657	7.56386	466.185	47.0266
29.7333	-3.34679	62.7016	98.1164	7.09587	466.208	47.0274
29.75	-3.34496	63.0488	98.5052	7.24907	466.301	47.0303
29.7667	-3.34419	62.4506	97.8724	7.29149	466.23	47.0315
29.7833	-3.34297	63.1316	99.2542	5.69466	466.106	47.0303
29.8	-3.34267	63.5928	99.6906	7.52449	466.291	47.0324
29.8167	-3.34297	63.3897	99.0598	6.78185	466.413	47.0309
29.8333	-3.34419	62.8243	98.4936	6.67625	466.351	47.0327
29.85	-3.34312	63.5955	99.2809	7.30522	466.224	47.0321
29.8667	-3.34358	63.5448	99.5687	6.70021	466.378	47.0362
29.8833	-3.34358	63.2447	99.3675	6.33888	466.255	47.0376
29.9	-3.3445	63.5249	99.3331	6.90163	466.421	47.0383
29.9167	-3.34587	63.4968	100.004	7.37785	466.233	47.0393
29.9333	-3.34114	63.6669	99.7427	6.6584	466.273	47.0437
29.95	-3.34084	63.7908	100.236	8.16994	466.434	47.0454
29.9667	-3.34023	64.7114	101.333	6.85753	466.396	47.0464
29.9833	-3.33916	64.0853	100.625	6.91597	466.333	47.0527
30	-3.33595	64.6348	100.536	6.85097	466.35	47.0562
30.0167	-3.33916	64.484	100.556	6.00273	466.351	47.0589
30.0333	-3.34099	64.4541	101.063	6.94878	466.224	47.0576
30.05	-3.34343	64.7555	101.503	7.17766	466.208	47.0599
30.0667	-3.34435	65.0477	101.748	7.12639	466.329	47.0644
30.0833	-3.34175	65.5805	102.456	7.13112	466.303	47.0686
30.1	-3.34206	65.9667	102.615	6.69777	466.377	47.0704
30.1167	-3.34541	65.2003	102.44	5.9861	466.216	47.0734
30.1333	-3.34312	65.8717	103.423	5.55748	466.226	47.0742
30.15	-3.34541	65.8056	103.932	5.53429	466.331	47.0792
30.1667	-3.34373	66.0065	104.014	6.68831	466.273	47.0789
30.1833	-3.3416	65.7307	103.493	6.31874	466.365	47.0849
30.2	-3.34175	65.7783	103.591	6.86287	466.347	47.0849
30.2167	-3.34068	66.5156	104.352	6.11122	466.455	47.0905
30.2333	-3.3416	65.733	103.491	7.11266	466.215	47.0959
30.25	-3.3419	66.3364	105.044	6.59767	466.352	47.0922
30.2667	-3.33733	66.7983	104.352	6.88561	466.423	47.0951
30.2833	-3.33748	66.963	105.209	7.25502	466.363	47.0972
30.3	-3.33702	67.2147	105.98	7.03819	466.341	47.102
30.3167	-3.33534	66.8098	104.605	7.06078	466.43	47.1034
30.3333	-3.3358	67.1067	105.11	6.58333	466.452	47.1055
30.35	-3.33351	67.5248	106.745	6.48674	466.434	47.1062
30.3667	-3.33412	68.6553	108.283	6.93855	466.382	47.1142
30.3833	-3.33504	67.244	106.855	7.36183	466.338	47.1178
30.4	-3.33351	67.8161	106.784	7.1418	466.437	47.1236
30.4167	-3.33214	68.5909	107.719	6.35689	466.404	47.1265
30.4333	-3.32985	68.2967	109.042	5.90019	466.314	47.1278
30.45	-3.33138	68.3888	108.566	7.20207	466.447	47.133
30.4667	-3.33565	68.1246	108.541	6.81877	466.547	47.1349
30.4833	-3.33824	68.473	108.647	7.37312	466.349	47.138
30.5	-3.33214	68.3633	108.378	7.11861	466.372	47.1398
30.5167	-3.33199	68.384	108.871	6.53923	466.373	47.1453
30.5333	-3.33	69.1541	109.723	6.26091	466.264	47.145
30.55	-3.32954	69.4555	111.364	5.85793	466.352	47.1464
30.5667	-3.32954	68.811	109.81	6.8528	466.232	47.1478
30.5833	-3.33687	69.1436	110.317	6.6674	466.235	47.1511
30.6	-3.33351	69.5614	110.366	5.72212	466.228	47.1561
30.6167	-3.33473	68.5824	109.914	6.6787	466.253	47.1584
30.6333	-3.33366	69.3078	111.556	7.10243	466.139	47.1615
30.65	-3.33229	68.8334	110.331	6.58684	466.179	47.1679
30.6667	-3.32802	69.9584	112.344	6.44981	466.241	47.1722
30.6833	-3.32451	69.9841	113.081	6.68221	466.229	47.1749
30.7	-3.32588	69.7305	112.193	6.57555	466.18	47.1728
30.7167	-3.3297	69.9761	111.826	6.59767	466.357	47.1754
30.7333	-3.33351	69.2646	111.71	7.24968	466.134	47.1764
30.75	-3.33321	69.3391	112.072	7.15141	466.306	47.1828
30.7667	-3.3297	69.6931	112.626	7.6223	466.253	47.1859
30.7833	-3.33244	70.0732	112.794	7.40944	466.254	47.1877
30.8	-3.33031	69.7186	114.078	6.66145	466.284	47.188
30.8167	-3.33046	69.8673	113.663	6.99394	466.304	47.1905
30.8333	-3.3329	70.5285	114.227	6.86104	466.136	47.1928
30.85	-3.33061	69.5594	112.118	7.19185	466.206	47.196
30.8667	-3.33183	69.8559	113.379	6.89262	466.326	47.1996
30.8833	-3.33519	69.9871	113.843	6.90346	466.239	47.2013
30.9	-3.33885	70.0048	114.239	7.18239	466.283	47.2065
30.9167	-3.33931	70.3246	114.288	7.15019	466.318	47.2065
30.9333	-3.33733	70.5926	115.008	7.26524	466.246	47.2089
30.95	-3.3355	70.1308	114.963	7.02919	466.312	47.215
30.9667	-3.3329	70.4632	114.68	6.94038	466.285	47.2144
30.9833	-3.32909	71.0914	115.969	5.7476	466.188	47.2178
31	-3.32268	71.2577	116.513	7.26463	466.136	47.2163
31.0167	-3.32741	70.5016	115.621	8.01506	466.152	47.2178
31.0333	-3.32924	70.1949	115.552	4.82262	466.153	47.2189
31.05	-3.32848	70.7496	116.641	4.63188	466.328	47.2205
31.0667	-3.33183	70.1402	115.579	3.76289	466.337	47.2236
31.0833	-3.33229	70.5068	116.218	4.39293	466.19	47.228
31.1	-3.33214	70.1556	115.743	4.86427	466.264	47.2364
31.1167	-3.33275	70.444	116.078	4.76662	466.256	47.2364
31.1333	-3.33153	70.7281	116.705	7.93694	466.155	47.241
31.15	-3.33565	70.237	115.506	8.62297	466.186	47.2437
31.1667	-3.33275	70.9711	116.384	6.86104	466.109	47.2462
31.1833	-3.33153	70.2177	115.823	6.30623	466.027	47.2468
31.2	-3.33092	70.5718	116.614	6.69533	466.097	47.2529
31.2167	-3.33153	70.1977	116.453	7.00356	466.018	47.2561
31.2333	-3.32756	69.8135	115.208	6.62392	466.117	47.2553
31.25	-3.32787	70.116	115.534	6.29845	466.108	47.2572
31.2667	-3.33321	70.2724	116.683	6.38252	466.244	47.2631
31.2833	-3.33443	69.6708	115.787	7.43752	466.057	47.2652
31.3	-3.33534	70.0896	116.009	5.47173	466.265	47.2689
31.3167	-3.33351	70.2139	116.386	7.04765	466.271	47.2723
31.3333	-3.33122	70.2517	116.774	6.55647	466.099	47.2747
31.35	-3.33214	70.1151	116.707	6.18691	466.191	47.2799
31.3667	-3.33702	69.9181	116.536	6.88973	466.252	47.2834
31.3833	-3.34114	70.1376	116.736	6.39137	466.107	47.288
31.4	-3.3445	70.0008	116.1	6.50108	466.278	47.2904
31.4167	-3.34114	69.9934	116.706	1.94374	466.28	47.2948
31.4333	-3.33748	70.3475	117.36	6.18629	466.229	47.3031
31.45	-3.33717	69.829	116.341	6.37596	466.339	47.3051
31.4667	-3.33748	69.5089	115.952	7.42012	466.306	47.3113
31.4833	-3.33763	70.388	117.039	5.71907	466.092	47.3124
31.5	-3.33748	69.857	116.306	6.06895	466.225	47.3194
31.5167	-3.3448	69.9584	116.524	6.07842	466.162	47.3229
31.5333	-3.34663	69.8309	116.248	5.79186	466.013	47.3234
31.55	-3.34785	69.7765	116.823	5.91637	466.166	47.3341
31.5667	-3.34358	70.019	116.876	6.02547	466.212	47.3394
31.5833	-3.34526	69.3226	115.934	6.2191	466.107	47.347
31.6	-3.34404	69.9809	117.049	6.27464	466.266	47.3553
31.6167	-3.34648	69.3168	115.335	5.86098	466.252	47.3626
31.6333	-3.34618	69.6151	115.798	5.20226	466.134	47.3693
31.65	-3.34358	69.4837	116.11	6.19347	466.208	47.375
31.6667	-3.34373	69.7616	116.416	5.36018	466.177	47.3817
31.6833	-3.34633	69.7047	117.049	5.90675	465.914	47.3914
31.7	-3.34892	69.7923	116.239	4.96208	466.107	47.3968
31.7167	-3.34526	69.8086	116.67	5.86922	466.204	47.4058
31.7333	-3.3474	70.0599	116.81	5.74165	465.966	47.4137
31.75	-3.34724	69.5219	115.95	5.67436	466.122	47.4268
31.7667	-3.34435	69.4685	116.71	-0.862351	466.231	47.4351
31.7833	-3.35243	69.6186	116.401	1.1039	466.116	47.4458
31.8	-3.35243	69.996	117.305	0.920334	466.291	47.4575
31.8167	-3.34984	70.1284	117.689	0.930405	466.294	47.4696
31.8333	-3.34908	70.0024	117.07	5.73998	466.031	47.481
31.85	-3.34862	69.9146	117.218	5.83946	466.298	47.4917
31.8667	-3.3532	70.3913	118.093	5.70839	466.163	47.5018
31.8833	-3.35121	69.7613	117.316	6.05049	465.981	47.5129
31.9	-3.34541	70.2517	118.296	5.65178	466.305	47.5205
31.9167	-3.34572	70.2728	118.185	5.54268	466.268	47.5318
31.9333	-3.3445	70.2029	118.232	5.18379	466.033	47.5442
31.95	-3.34099	70.337	118.181	5.99266	466.423	47.5617
31.9667	-3.33916	71.0239	120.083	5.84358	466.251	47.5726
31.9833	-3.33977	70.5618	119.557	5.76256	466.104	47.5858
32	-3.33977	70.9797	119.849	5.73936	466.303	47.5979
32.0167	-3.34068	70.8888	119.898	6.50459	466.213	47.6131
32.0333	-3.33992	71.2804	119.622	5.68031	466.043	47.6244
32.05	-3.33794	71.0159	119.955	5.43236	466.148	47.6417
32.0667	-3.33717	70.7378	120.02	6.5226	466.208	47.6543
32.0833	-3.33733	71.9167	122.341	6.22215	465.997	47.6681
32.1	-3.33748	71.1938	120.902	5.82939	466.196	47.6821
32.1167	-3.33962	71.7045	121.263	5.84953	466.136	47.6981
32.1333	-3.33702	71.849	121.64	5.68932	466.066	47.711
32.15	-3.33763	72.4891	123.512	5.15877	466.225	47.7262
32.1667	-3.3358	71.2449	121.511	5.588	466.118	47.7416
32.1833	-3.33672	72.0379	122.512	5.35606	465.999	47.7564
32.2	-3.33672	71.681	123.058	5.69344	466.198	47.7699
32.2167	-3.33763	72.7282	123.138	6.05766	466.291	47.7889
32.2333	-3.33794	71.9202	122.902	5.29289	466.097	47.8011
32.25	-3.34328	72.3092	123.726	5.84785	466.304	47.8132
32.2667	-3.34221	72.5996	124.191	5.43892	466.368	47.8313
32.2833	-3.34251	72.8454	125.186	5.49019	466.268	47.8455
32.3	-3.34312	72.6839	124.545	5.27977	466.24	47.857
32.3167	-3.34328	72.826	124.941	5.10155	466.394	47.8701
32.3333	-3.3416	73.0901	125.9	5.34599	466.327	47.8834
32.35	-3.34404	73.316	126.096	5.73998	466.332	47.897
32.3667	-3.34328	73.2937	126.234	4.6682	466.301	47.9066
32.3833	-3.34343	73.6015	126.546	4.75227	466.181	47.9231
32.4	-3.34297	74.0588	127.29	5.14442	466.383	47.9401
32.4167	-3.34389	74.7309	129.148	4.49898	466.315	47.9505
32.4333	-3.34297	73.5699	127.06	5.08247	466.282	47.9639
32.45	-3.34419	73.7046	126.821	5.3936	466.244	47.9829
32.4667	-3.33962	74.4108	129.16	5.84953	466.422	47.9937
32.4833	-3.33855	74.7082	129.825	4.85008	466.363	48.008
32.5	-3.33824	75.1556	130.124	5.10811	466.323	48.0218
32.5167	-3.33656	74.8229	129.667	5.5587	466.343	48.0363
32.5333	-3.33824	75.2839	130.854	4.70284	466.29	48.0508
32.55	-3.3387	75.3196	131.154	5.4258	466.284	48.0654
32.5667	-3.33702	76.3067	133.01	5.48607	466.244	48.0814
32.5833	-3.33931	75.7066	132.379	5.579	466.279	48.0933
32.6	-3.34175	75.7543	132.288	6.18218	466.291	48.1068
32.6167	-3.34343	76.8855	133.995	5.92232	466.285	48.122
32.6333	-3.34038	75.962	132.96	5.42336	466.248	48.1387
32.65	-3.33977	76.8322	134.688	5.96581	466.27	48.1556
32.6667	-3.34129	77.203	135.691	5.13191	466.409	48.1684
32.6833	-3.34267	76.6676	134.726	5.14275	466.272	48.1846
32.7	-3.34679	77.4894	136.068	5.07469	466.264	48.2031
32.7167	-3.34297	77.841	137.483	5.31441	466.326	48.2192
32.7333	-3.34267	78.3988	138.539	6.26381	466.208	48.2354
32.75	-3.34251	78.2049	137.595	5.86693	466.355	48.2531
32.7667	-3.34175	78.0824	138.345	5.44792	466.235	48.2725
32.7833	-3.34084	78.9309	139.412	5.67848	466.207	48.2952
32.8	-3.34084	79.1235	139.821	5.3138	466.335	48.3131
32.8167	-3.33504	79.307	140.557	5.72029	466.408	48.3279
32.8333	-3.3326	79.8325	142.202	5.74471	466.224	48.3471
32.85	-3.33473	80.1554	142.026	5.17006	466.287	48.3698
32.8667	-3.33427	80.1429	142.971	5.80193	466.31	48.3912
32.8833	-3.33275	80.4464	144.047	5.56175	466.168	48.4106
32.9	-3.33168	80.8781	144.24	5.80544	466.221	48.4348
32.9167	-3.33336	80.4235	144.357	6.04744	466.3	48.4542
32.9333	-3.33443	81.5447	145.875	5.54268	466.259	48.4766
32.95	-3.33168	81.7246	147.232	5.62676	466.176	48.5027
32.9667	-3.33015	82.1401	147.54	6.14876	466.273	48.5259
[truncated: 1,622 more rows]
