# Supplementary material for: Thermodynamically controlled multiphase separation of heterogeneous liquid crystal colloids
Source: Nat Commun. 2023 Aug 29;14:5277. doi: 10.1038/s41467-023-41054-7 (PMC10465492; doi:10.1038/s41467-023-41054-7)
Supplement: Supplementary file 11 — Source Data [file 41467_2023_41054_MOESM11_ESM.zip › Source data/Supplementary Figure 7_The size-exclusion chromatography/13-1-2022/han-13.xlsx]

## Sheet: Sample Details
Administrative Information
Export date	13. tammikuuta 2022 13:02:19
Culture name	fi-FI
Decimal separator	,
Workspace name	Leena
Workspace path	C:\ProgramData\Agilent Technologies\GPC\Workspaces\Leena\
File name	MDS_Aqueous_100122-0046.sample
Creation date	12. tammikuuta 2022 14:17:51
Created by	gpc-sec
Comments	Collected by Agilent GPC/SEC Software Version 1.1.3131.27789
Software version	Agilent GPC/SEC Software - 1.1.3131.27789
Sample Information
Sample name	han-13
Information
Sample type	Sample
Injection date	12. tammikuuta 2022
Vial number	1
Injection number	1
Injection volume (µL)	100
Concentration (mg/mL)	1
dn/dc (mL/g)	0.1
UV extinction coefficient [(mg/mL)-¹][cm-¹]	1
Mark-Houwink K ((10e-5) dL/g)	14.1
Mark-Houwink Alpha	0.7
Mp	100000
Analysed	No
Instrument Conditions
Eluent
Refractive index (RIU)	1
Set flow rate (mL/min)	1
LS Wavelength (nm)	658
Set temperature (°C)	20
Actual temperature (°C)	0
Actual flow rate (mL/min)	0
Column information
Data origin	Collected by Agilent GPC/SEC Software Version 1.1.3131.27789
Instrument name
Collection Parameters
Collected by	gpc-sec
Number of channels	6
Run length (mins)	60.0167
Delay time (secs)	0
Sampling interval (secs)	1
Number of data points	3601
DLS Parameters
Viscosity (cP)	0.0089
Correlator run time (secs)	5
Collection fraction	0
Channel Information
Channel ID	Detector type	Detector name	Detector units	Channel Information
1	RI	RI	mV
2	LS 15°	LS 15°	mV
3	LS 90°	LS 90°	mV
4	VS DP	VS DP	mV
5	VS IP	VS IP	mV
6	UV 280nm	UV 280nm	mV

## Sheet: Raw Data
Collection Parameters
Collected by	gpc-sec
Number of channels	6
Run length (mins)	60.0167
Delay time (secs)	0
Sampling interval (secs)	1
Number of data points	3601
DLS Parameters
Viscosity (cP)	0.0089
Correlator run time (secs)	5
Collection fraction	0
Channel Information
Channel ID	Detector type	Detector name	Detector units	Channel Information
1	RI	RI	mV
2	LS 15°	LS 15°	mV
3	LS 90°	LS 90°	mV
4	VS DP	VS DP	mV
5	VS IP	VS IP	mV
6	UV 280nm	UV 280nm	mV
Raw Data
RT (mins)	Response Trace 1	Response Trace 2	Response Trace 3	Response Trace 4	Response Trace 5	Response Trace 6
0	-6.96159	59.2059	92.3121	-14.6488	467.01	38.7011
0.0166667	-7.49306	59.1557	92.2233	-14.5893	466.85	37.9154
0.0333333	-8.08617	59.1999	92.3649	-15.6902	461.552	37.0922
0.05	-8.72765	59.2411	92.2419	-15.1638	457.897	36.2258
0.0666667	-9.41353	59.1869	92.2073	-14.8998	455.821	35.3172
0.0833333	-10.158	59.203	92.2204	-15.1966	453.819	34.3803
0.1	-10.9585	59.177	92.1745	-15.4058	452.388	33.4144
0.116667	-11.8308	59.152	92.2471	-15.4226	451.834	32.4186
0.133333	-12.7735	59.1795	92.2334	-15.3808	452.409	31.3897
0.15	-13.7899	59.2327	92.2866	-14.6584	453.926	30.3326
0.166667	-14.8937	59.268	92.3074	-15.422	456.234	29.2503
0.183333	-16.0876	59.2252	92.2501	-15.4232	458.938	28.1397
0.2	-17.3794	59.1949	92.1461	-15.7337	461.226	27.0023
0.216667	-18.7682	59.2155	92.2405	-15.6777	463.07	25.8407
0.233333	-20.2456	59.1671	92.1191	-15.6527	464.777	24.652
0.25	-21.8215	59.1839	92.1952	-16.0407	466.037	23.4394
0.266667	-23.503	59.1796	92.1928	-15.8935	466.895	22.2195
0.283333	-25.279	59.1967	92.2303	-15.4565	467.511	20.9844
0.3	-27.1552	59.1474	92.1508	-15.5668	467.908	19.7428
0.316667	-29.1323	59.1163	92.0612	-16.1927	468.123	18.5012
0.333333	-31.1994	59.1024	92.1151	-15.8028	468.189	17.2712
0.35	-33.3619	59.1801	92.1569	-15.872	468.35	16.0491
0.366667	-35.6149	59.098	92.0767	-15.6997	468.163	14.844
0.383333	-37.9478	59.0762	92.0072	-16.3894	468.283	13.6626
0.4	-40.1264	59.1152	92.1122	-17.0605	468.137	12.5076
0.416667	-42.6127	59.1799	92.1351	-16.4739	467.999	11.3822
0.433333	-45.1745	59.1312	92.0722	-16.1993	467.862	10.2932
0.45	-47.8034	59.1795	92.0709	-16.7416	467.838	9.24583
0.466667	-50.4934	59.1663	92.1214	-15.9399	467.733	8.23647
0.483333	-53.2354	59.1373	92.0203	-16.7231	467.741	7.2773
0.5	-56.0131	59.1619	92.0785	-16.6254	467.699	6.36879
0.516667	-58.8329	59.1306	92.049	-17.058	467.457	5.51186
0.533333	-61.6813	59.2034	92.1839	-16.9132	467.534	4.70665
0.55	-64.5368	59.1569	92.0223	-16.5855	467.399	3.9605
0.566667	-67.4035	59.2124	92.1743	-17.6952	467.341	3.25737
0.583333	-70.2683	59.1485	92.1078	-17.5045	467.424	2.6252
0.6	-73.1199	59.3479	92.2947	-17.104	467.224	2.0118
0.616667	-75.9446	59.1511	92.0832	-17.0129	467.18	1.6851
0.633333	-78.7377	59.1492	92.0503	-17.7537	467.338	1.68495
0.65	-81.4893	59.1834	92.1149	-16.9955	467.133	1.68373
0.666667	-84.1845	59.1074	92.0455	-17.6482	467.031	1.68434
0.683333	-86.8169	59.1164	92.125	-17.7143	467.022	1.68556
0.7	-89.3708	59.1435	92.1188	-18.4516	467.042	1.68709
0.716667	-91.842	59.1152	92.0805	-17.0617	467.008	1.68556
0.733333	-94.2188	59.1317	92.0539	-17.2172	467.048	1.68785
0.75	-96.5006	59.06	92.0393	-29.0267	467.026	1.68526
0.766667	-98.6738	59.1108	92.1072	-18.2383	466.903	1.68465
0.783333	-100.735	59.1065	92.0901	-18.5697	466.947	1.68571
0.8	-102.678	59.074	92.0583	-18.9243	466.891	1.6848
0.816667	-104.493	59.0611	92.0675	-17.3812	466.786	1.68678
0.833333	-106.177	59.0479	91.9883	-16.8423	466.854	1.68694
0.85	-107.729	59.0209	91.9598	-18.0982	466.849	1.68526
0.866667	-109.141	59.06	92.0428	-17.5582	466.741	1.68434
0.883333	-110.415	59.0743	91.9677	-17.8359	466.878	1.6848
0.9	-111.55	59.0804	92.1378	-17.1284	466.94	1.78246
0.916667	-112.539	59.0336	92.0554	-17.644	466.851	2.20741
0.933333	-113.389	59.0521	92.0435	-18.0595	466.874	2.71751
0.95	-114.099	59.0659	92.1072	-18.4177	466.84	3.2151
0.966667	-114.668	59.1241	92.1403	-18.2597	466.757	3.75435
0.983333	-115.099	59.0302	92.0724	-18.5458	466.897	4.29588
1	-115.398	59.0636	92.0084	-17.7746	466.873	4.86107
1.01667	-115.564	59.0765	92.0864	-18.1399	466.798	5.44624
1.03333	-115.606	59.0282	92.0347	-19.1908	466.805	6.04546
1.05	-115.52	59.0807	92.1824	-19.0197	466.816	6.66008
1.06667	-115.313	59.0191	92.0403	-18.8534	466.813	7.29225
1.08333	-114.993	59.0011	91.9741	-19.5757	466.862	7.92915
1.1	-114.564	59.1042	92.1426	-20.1992	466.885	8.58528
1.11667	-114.027	59.0984	92.0791	-19.8161	466.763	9.24965
1.13333	-113.39	59.1383	92.133	-20.2029	466.892	9.92012
1.15	-112.661	59.0694	92.1018	-20.0068	466.846	10.5991
1.16667	-111.84	59.0818	92.1079	-19.8559	466.796	11.2788
1.18333	-110.938	59.1103	92.1188	-20.2911	466.871	11.9648
1.2	-109.951	59.1264	92.172	-20.554	466.817	12.6583
1.21667	-108.897	59.1383	92.1629	-20.4806	466.859	13.3524
1.23333	-107.767	59.0945	92.0591	-20.8323	466.864	14.0403
1.25	-106.577	59.0437	92.048	-21.3001	466.974	14.7355
1.26667	-105.332	59.3096	92.5221	-21.2	466.901	15.429
1.28333	-104.037	59.0055	91.9602	-21.4843	466.954	16.1208
1.3	-102.692	59.1552	92.1145	-21.3544	466.935	16.8108
1.31667	-101.304	59.0688	92.1516	-21.0468	466.815	17.4976
1.33333	-99.8739	59.1447	92.1957	-22.609	466.941	18.1791
1.35	-98.4133	59.0382	92.0931	-21.4736	466.867	18.8593
1.36667	-96.9178	59.1491	92.1876	-21.5267	466.84	19.5371
1.38333	-95.3957	59.1485	92.1487	-21.9665	466.872	20.2076
1.4	-93.8541	59.036	92.1035	-21.5434	466.937	20.8707
1.41667	-92.2918	59.0577	92.0875	-22.8182	466.808	21.533
1.43333	-90.7108	59.0208	91.9967	-22.0499	466.965	22.1847
1.45	-89.11	59.0501	92.0196	-22.0464	466.92	22.8339
1.46667	-87.5051	59.1422	92.2608	-22.0637	466.913	23.4754
1.48333	-86.0497	59.0786	92.0658	-22.1871	466.993	24.1071
1.5	-84.4256	59.1062	92.1487	-21.9016	466.971	24.7276
1.51667	-82.8016	59.0687	92.0496	-23.3553	466.816	25.3449
1.53333	-81.1688	59.0183	92.0553	-22.0274	466.986	25.9513
1.55	-79.5358	59.0434	92.0795	-22.6211	467.007	26.5476
1.56667	-77.9092	59.0878	92.1488	-22.3463	466.88	27.1371
1.58333	-76.2856	59.0897	92.0849	-22.0464	466.937	27.716
1.6	-74.667	59.0487	92.0023	-23.2784	467.077	28.2832
1.61667	-73.0552	58.962	91.9233	-23.3714	466.797	28.8421
1.63333	-71.4527	59.0034	91.9936	-23.1992	466.982	29.3884
1.65	-69.8583	58.9761	91.9358	-23.3541	466.971	29.9186
1.66667	-68.276	59.0452	92.0783	-23.2677	466.879	30.4473
1.68333	-66.7011	59.0455	92.0699	-22.5787	466.981	30.9646
1.7	-65.1472	59.0687	92.104	-23.1211	467.001	31.4628
1.71667	-63.599	59.0704	92.0411	-22.6931	466.98	31.9543
1.73333	-62.0734	59.0646	92.0815	-23.446	467.126	32.434
1.75	-60.5596	59.1203	92.1006	-23.4095	467.003	32.9005
1.76667	-59.0711	59.0565	92.1288	-23.76	466.889	33.3573
1.78333	-57.6005	59.0287	91.9834	-24.6648	466.937	33.8017
1.8	-56.1507	59.0546	92.0474	-23.3207	467.055	34.2324
1.81667	-54.715	59.0865	92.1653	-23.5598	466.831	34.6522
1.83333	-53.3065	59.1914	92.208	-24.4663	466.982	35.0552
1.85	-51.9172	59.051	92.0332	-24.3377	467.046	35.4513
1.86667	-50.5477	59.0766	92.0893	-24.7417	466.822	35.8353
1.88333	-49.2052	59.1294	92.1615	-24.414	467.033	36.209
1.9	-47.8881	59.0823	92.1342	-24.8777	467.03	36.5723
1.91667	-46.5992	59.0812	92.096	-24.5379	466.879	36.9274
1.93333	-45.3307	59.0842	92.069	-25.9869	466.997	37.2642
1.95	-44.09	59.0626	92.0321	-24.9044	467.077	37.5936
1.96667	-42.8759	59.4114	92.5561	-24.4675	466.956	37.9081
1.98333	-41.6883	59.0801	92.1169	-24.5039	467.121	38.2159
2	-40.537	59.0774	92.0565	-24.1189	467.173	38.5137
2.01667	-39.3978	59.0672	92.0528	-25.3121	466.945	38.8015
2.03333	-38.2946	59.0949	92.1145	-23.4483	467.166	39.0763
2.05	-37.215	59.1299	92.1085	-23.8853	467.231	39.3438
2.06667	-36.1665	59.1253	92.1821	-21.9451	466.98	39.604
2.08333	-35.1464	59.1593	92.1951	-13.5629	467.208	39.8512
2.1	-34.1605	59.0601	92.0586	-22.4177	467.157	40.0948
2.11667	-33.1934	59.0749	92.0638	-22.2115	467.116	40.3255
2.13333	-32.2495	59.0675	92.0901	-23.2259	467.256	40.5524
2.15	-31.3384	59.089	92.0759	-22.6115	467.254	40.7694
2.16667	-30.4533	59.1978	92.2466	-23.5098	467.111	40.9771
2.18333	-29.5919	59.0739	92.0466	-22.6913	467.382	41.1767
2.2	-28.7629	59.0643	92.0023	-24.9169	467.32	41.3718
2.21667	-27.9563	59.0995	92.0528	-25.5547	467.091	41.5614
2.23333	-27.1708	59.1271	92.0557	-24.8466	467.168	41.7423
2.25	-26.4141	59.1976	92.2053	-24.5289	467.371	41.9195
2.26667	-25.6858	59.0244	92.0167	-25.9112	467.178	42.0913
2.28333	-24.977	59.0592	92.057	-30.3887	467.281	42.2562
2.3	-24.2916	59.1756	92.1351	-20.1432	467.31	42.4114
2.31667	-23.6224	59.2095	92.1815	-20.6588	467.22	42.5607
2.33333	-22.9823	59.1415	92.2106	-21.8581	467.219	42.709
2.35	-22.3658	59.0919	92.0391	-22.0142	467.302	42.8581
2.36667	-21.7704	59.2823	92.3254	-22.2366	467.193	42.9942
2.38333	-21.1941	59.0247	91.9897	-22.0799	467.282	43.1243
2.4	-20.6376	59.1148	92.2807	-22.8182	467.24	43.251
2.41667	-20.0961	59.114	92.1131	-23.4978	467.214	43.3768
2.43333	-19.5753	59.2324	92.2724	-24.0682	467.29	43.4974
2.45	-19.0711	59.051	92.0355	-24.051	467.276	43.6131
2.46667	-18.5876	59.1288	92.1473	-25.0494	467.182	43.7278
2.48333	-18.1203	59.1111	92.1505	-24.9503	467.286	43.8363
2.5	-17.6681	59.1103	92.0934	-25.59	467.42	43.9417
2.51667	-17.2356	59.11	92.0629	-25.2514	467.32	44.0444
2.53333	-16.8192	59.0981	92.0138	-25.603	467.335	44.1398
2.55	-16.4506	59.0615	92.0533	-26.7117	467.435	44.2413
2.56667	-16.0563	59.0778	92.0721	-26.5722	467.314	44.3377
2.58333	-15.6756	59.2091	92.299	-26.7551	467.456	44.4285
2.6	-15.3078	59.0412	92.0335	-26.6944	467.368	44.5164
2.61667	-14.9548	59.1712	92.3287	-27.7654	467.275	44.6038
2.63333	-14.6133	59.1465	92.1226	-27.3643	467.447	44.6861
2.65	-14.278	59.1485	92.1513	-27.6171	467.453	44.7689
2.66667	-13.9588	59.1097	91.9807	-28.1756	467.349	44.847
2.68333	-13.6518	59.1361	92.0551	-28.7644	467.306	44.9221
2.7	-13.3456	59.185	92.1548	-27.5628	467.415	44.9978
2.71667	-13.054	59.1666	92.2395	-28.5642	467.444	45.0703
2.73333	-12.7738	59.0656	92.0234	-29.795	467.507	45.1424
2.75	-12.4999	59.027	92.0266	-28.8151	467.456	45.2103
2.76667	-12.2332	59.0316	91.9608	-29.6496	467.505	45.2766
2.78333	-11.9773	59.1081	92.0773	-28.8282	467.401	45.3454
2.8	-11.7333	59.1172	92.0722	-29.9773	467.453	45.4115
2.81667	-11.4677	59.0902	92.0814	-30.1615	467.398	45.4713
2.83333	-11.2309	59.0987	92.1273	-30.6539	467.506	45.5334
2.85	-11.0033	59.0876	92.0245	-30.7975	467.391	45.5944
2.86667	-10.7819	59.134	92.1717	-30.8215	467.345	45.6521
2.88333	-10.5669	59.09	92.0597	-30.6849	467.419	45.7063
2.9	-10.3608	59.0633	92.0805	-30.8477	467.449	45.7629
2.91667	-10.1598	59.0211	91.999	-30.4919	467.471	45.8167
2.93333	-9.96697	59.0818	92.0971	-31.1695	467.391	45.8646
2.95	-9.77974	59.0315	92.0457	-30.4632	467.396	45.9144
2.96667	-9.59663	59.1023	92.0374	-30.9347	467.536	45.9606
2.98333	-9.41765	59.0913	92.0849	-31.2989	467.507	46.0088
3	-9.24294	59.017	91.9898	-31.4706	467.431	46.0564
3.01667	-9.07387	59.0926	92.0579	-31.6476	467.489	46.1042
3.03333	-8.9045	59.1048	92.1581	-31.1636	467.501	46.1482
3.05	-8.7455	59.1656	92.1623	-32.1178	467.451	46.1919
3.06667	-8.5891	58.9982	91.9094	-32.3295	467.345	46.2339
3.08333	-8.4359	59.2054	92.1346	-32.3229	467.343	46.2736
3.1	-8.28774	59.0714	92.0425	-32.8176	467.455	46.3177
3.11667	-8.14598	59.1163	92.1116	-32.8796	467.508	46.3555
3.13333	-8.00423	59.0176	91.9793	-32.3359	467.423	46.3912
3.15	-7.86812	59.0066	92.0271	-32.228	467.545	46.4312
3.16667	-7.73323	59.0559	92.069	-32.2924	467.634	46.468
3.18333	-7.60109	59.1149	92.1258	-32.3562	467.505	46.4982
3.2	-7.47246	59.0783	92.0496	-33.115	467.455	46.5397
3.21667	-7.34612	59.0812	92.0416	-33.6878	467.571	46.572
3.23333	-7.22649	59.1319	92.1516	-33.2945	467.6	46.6042
3.25	-7.10945	59.0769	92.0454	-33.9989	467.608	46.6401
3.26667	-6.99135	58.9961	91.9462	-33.3665	467.691	46.6691
3.28333	-6.87828	59.0617	92.0452	-34.5408	467.723	46.6976
3.3	-6.77162	58.9948	91.8853	-34.2779	467.628	46.728
3.31667	-6.66695	59.0653	92.047	-35.25	467.651	46.7541
3.33333	-6.55708	59.0841	92.0455	-34.4949	467.647	46.7887
3.35	-6.4518	59.0217	91.9666	-34.7875	467.64	46.8145
3.36667	-6.35201	59.0664	92.0577	-35.2518	467.591	46.8453
3.38333	-6.25603	59.0218	91.9708	-34.9294	467.674	46.8734
3.4	-6.15959	59.1059	92.1484	-34.6903	467.505	46.8981
3.41667	-6.06575	59.0043	91.9352	-34.8638	467.69	46.9251
3.43333	-5.97603	59.0417	91.9704	-35.3889	467.689	46.9453
3.45	-5.89241	59.0044	91.952	-35.5654	467.635	46.9686
3.46667	-5.8091	59.0719	92.0487	-35.9457	467.542	46.9988
3.48333	-5.72304	59.0293	91.9824	-35.985	467.635	47.0206
3.5	-5.64354	59.0272	92.0011	-36.4379	467.669	47.0409
3.51667	-5.56175	59.08	92.0495	-36.0004	467.577	47.0603
3.53333	-5.48592	59.0865	92.0281	-37.0651	467.706	47.0832
3.55	-5.41237	58.9906	91.8937	-36.6764	467.741	47.1061
3.56667	-5.33974	59.1094	92.0896	-37.1479	467.771	47.131
3.58333	-5.26833	58.9626	91.878	-37.7421	467.613	47.1479
3.6	-5.19798	59.0373	91.9741	-37.5948	467.696	47.167
3.61667	-5.13588	59.0186	91.9209	-37.9519	467.74	47.1877
3.63333	-5.07042	59.0461	92.0149	-37.6122	467.613	47.2076
3.65	-5.00649	59.0942	92.0409	-38.2136	467.562	47.2244
3.66667	-4.94469	59.0119	91.8929	-37.9365	467.582	47.244
3.68333	-4.88335	59.0385	91.9895	-38.0682	467.643	47.2564
3.7	-4.81697	59.0388	91.9813	-36.4022	467.581	47.2776
3.71667	-4.75685	59.0281	91.9647	-37.0864	467.491	47.2982
3.73333	-4.69017	59.148	92.0989	-36.2055	467.633	47.3124
3.75	-4.63097	59.1491	92.1873	-38.6189	467.567	47.3266
3.76667	-4.57298	59.1329	92.0954	-38.166	467.672	47.3412
3.78333	-4.52049	59.0148	91.9224	-38.6028	467.568	47.3579
3.8	-4.46404	59.0441	91.9129	-38.3233	467.751	47.3743
3.81667	-4.41093	59.0159	91.8998	-38.9349	467.696	47.387
3.83333	-4.36089	59.0098	91.9372	-38.9419	467.595	47.4006
3.85	-4.31603	59.08	92.0295	-39.2733	467.765	47.4102
3.86667	-4.26598	59.0072	91.8995	-39.2013	467.714	47.4247
3.88333	-4.21532	59.0247	91.9997	-39.4421	467.637	47.4343
3.9	-4.17259	59.0057	91.9627	-39.7425	467.667	47.4506
3.91667	-4.12544	59.1138	92.1352	-40.4124	467.667	47.4627
3.93333	-4.08119	58.9954	91.8881	-40.3242	467.658	47.476
3.95	-4.03282	59.0456	91.9839	-40.478	467.778	47.4889
3.96667	-3.99056	58.9922	91.9494	-40.3945	467.634	47.5007
3.98333	-3.94875	59.0633	91.9988	-41.31	467.685	47.5115
4	-3.90816	59.1055	92.1133	-41.6068	467.694	47.5205
4.01667	-3.87535	59.0215	91.9482	-41.4608	467.744	47.5329
4.03333	-3.84041	58.9747	91.9144	-42.331	467.764	47.5434
4.05	-3.80165	58.9964	91.9103	-42.2428	467.706	47.5509
4.06667	-3.76564	59.025	91.9251	-41.8913	467.796	47.5587
4.08333	-3.73238	59.0899	92.0823	-42.458	467.733	47.569
4.1	-3.69728	59.0466	91.9727	-42.1899	467.744	47.5765
4.11667	-3.66737	59.0171	91.9347	-43.1506	467.708	47.5852
4.13333	-3.63167	59.0676	91.9624	-41.7397	467.693	47.6009
4.15	-3.60054	59.0006	91.8934	-42.8341	467.752	47.6073
4.16667	-3.56987	58.9825	91.8252	-42.6737	467.799	47.6127
4.18333	-3.53447	59.0551	91.9611	-42.824	467.865	47.6217
4.2	-3.50472	59.0482	91.964	-43.2258	467.914	47.6289
4.21667	-3.47572	59.0073	91.9297	-43.5989	467.859	47.6357
4.23333	-3.45284	59.0214	91.9331	-43.7234	467.892	47.6458
4.25	-3.42964	59.0095	91.9357	-43.7174	467.939	47.6496
4.26667	-3.40263	59.002	91.8829	-44.1544	467.988	47.654
4.28333	-3.3799	58.9881	91.8961	-44.4906	467.868	47.6582
4.3	-3.35213	59.1583	92.0503	-44.3934	467.882	47.6661
4.31667	-3.3268	58.9697	91.8575	-45.07	467.973	47.6734
4.33333	-3.30483	59.1418	92.0965	-45.449	467.87	47.6797
4.35	-3.28133	59.0109	91.917	-46.3485	467.79	47.6853
4.36667	-3.25783	59.0159	91.9228	-45.6492	467.979	47.6888
4.38333	-3.23692	58.9904	91.9196	-45.6785	468.006	47.6905
4.4	-3.21465	59.0568	91.9285	-45.8501	467.932	47.6965
4.41667	-3.19893	58.9721	91.8108	-45.8335	467.937	47.7026
4.43333	-3.18108	58.9907	91.956	-46.5606	467.809	47.7029
4.45	-3.16551	58.9918	91.9039	-46.4581	467.887	47.7087
4.46667	-3.1469	58.9213	91.7645	-46.8401	467.877	47.7154
4.48333	-3.13133	58.975	91.8937	-46.488	467.851	47.72
4.5	-3.11806	59.0282	91.8881	-46.7025	467.945	47.7206
4.51667	-3.10036	59.1212	92.0263	-46.8795	467.962	47.7244
4.53333	-3.08891	58.9878	91.8389	-46.8264	467.788	47.7308
4.55	-3.07411	59.1024	92.0214	-47.1978	467.894	47.7334
4.56667	-3.05901	58.9976	91.8803	-48.0996	467.824	47.7381
4.58333	-3.04176	58.9806	91.8842	-47.8635	467.777	47.7403
4.6	-3.02849	59.0946	92.0649	-48.26	467.861	47.7439
4.61667	-3.00941	58.9808	91.8366	-48.6205	467.781	47.7453
4.63333	-2.99644	59.1418	92.0425	-48.6617	467.78	47.7479
4.65	-2.98317	58.968	91.8548	-48.8281	467.771	47.7523
4.66667	-2.97005	59.0546	92.0147	-48.8416	467.832	47.7586
4.68333	-2.95998	59.0926	91.9883	-49.1843	467.673	47.7628
4.7	-2.94807	59.0215	91.9744	-48.704	467.886	47.7627
4.71667	-2.93709	59.0582	92.0565	-49.3876	467.876	47.7674
4.73333	-2.93114	59.0029	91.8873	-49.9216	467.766	47.7653
4.75	-2.91756	58.9979	91.8453	-49.8722	467.809	47.7634
4.76667	-2.90672	59.0228	91.8893	-49.5516	467.812	47.7688
4.78333	-2.89497	58.9933	91.9215	-49.7465	467.763	47.7723
4.8	-2.88338	59.0611	91.9798	-50.3175	467.83	47.7749
4.81667	-2.87682	59.0084	91.861	-50.3533	467.81	47.7729
4.83333	-2.86812	59.0226	91.8923	-50.4237	467.901	47.7804
4.85	-2.86095	59.0989	92.0649	-51.3314	467.948	47.7815
4.86667	-2.85301	58.9463	91.7864	-50.0755	467.908	47.7825
4.88333	-2.84599	59.0673	91.9529	-50.4253	467.88	47.786
4.9	-2.83592	59.0249	91.8778	-50.9731	468.053	47.7848
4.91667	-2.83333	58.9924	91.8806	-51.428	468.185	47.7866
4.93333	-2.8257	59.0278	91.9019	-51.3361	467.971	47.7882
4.95	-2.82036	59.0183	91.9181	-52.1641	467.994	47.7959
4.96667	-2.81441	58.9959	91.8267	-51.0172	468.167	47.7978
4.98333	-2.81181	58.9518	91.8464	-52.5878	468.007	47.7992
5	-2.80754	58.9979	91.8588	-51.8392	468.091	47.7993
5.01667	-2.79762	59.0554	91.8128	-52.8161	468.123	47.7999
5.03333	-2.79121	59.0609	91.9462	-52.4252	468.116	47.7979
5.05	-2.78481	59.0214	91.9904	-53.3317	468.092	47.8005
5.06667	-2.77535	58.9407	91.7715	-52.9639	468.15	47.8004
5.08333	-2.76726	59.0621	91.8935	-53.5087	468.036	47.8045
5.1	-2.76695	58.9573	91.7835	-53.0402	468.071	47.8088
5.11667	-2.76588	59.0141	91.8961	-53.6852	468.149	47.8078
5.13333	-2.75963	59.0351	91.8569	-53.746	467.934	47.8109
5.15	-2.7581	59.0632	91.9138	-54.2966	468.003	47.8123
5.16667	-2.75536	58.9506	91.7753	-54.472	468.073	47.8107
5.18333	-2.74956	59.042	91.8504	-54.8159	468.001	47.8089
5.2	-2.74574	59.0369	91.8713	-54.5817	468.103	47.8089
5.21667	-2.74422	58.9568	91.796	-54.5661	468.104	47.8077
5.23333	-2.73781	59.027	91.8626	-55.0007	468.086	47.81
5.25	-2.73369	58.9309	91.7532	-54.6746	468.124	47.8158
5.26667	-2.73247	59.0035	91.8089	-55.2433	468.108	47.8158
5.28333	-2.72652	58.9852	91.8389	-54.8814	468.035	47.8178
5.3	-2.72133	59.0156	91.8658	-55.1598	468.088	47.8176
5.31667	-2.71904	59.0546	91.8874	-55.8978	468.074	47.8176
5.33333	-2.71812	59.015	91.8742	-56.0586	467.958	47.8159
5.35	-2.71675	58.9698	91.8214	-55.5108	468.146	47.819
5.36667	-2.71553	58.9881	91.8082	-55.9173	468.161	47.8234
5.38333	-2.7108	59.0707	92.0786	-56.2202	468.024	47.8208
5.4	-2.70958	58.9745	91.8498	-56.2231	468.1	47.8204
5.41667	-2.70271	58.9407	91.7812	-56.2899	468.114	47.822
5.43333	-2.6992	59.0232	91.9009	-57.3145	468.057	47.8216
5.45	-2.69936	58.9979	91.912	-57.1291	468.211	47.8196
5.46667	-2.7018	58.9501	91.7773	-56.9735	468.162	47.8199
5.48333	-2.70424	59.0058	91.8601	-57.3605	468.1	47.8234
5.5	-2.69753	59.0284	91.8652	-57.8736	468.219	47.824
5.51667	-2.6989	58.9738	91.7999	-57.5553	468.158	47.8243
5.53333	-2.69814	58.9532	91.8427	-57.5237	467.923	47.8249
5.55	-2.69279	59.0125	91.8992	-57.6542	468.226	47.8266
5.56667	-2.69142	58.9948	91.8601	-58.2247	468.178	47.8242
5.58333	-2.68898	58.9928	91.8971	-58.3457	467.998	47.8245
5.6	-2.68791	59.1198	91.9062	-58.4893	468.163	47.8294
5.61667	-2.6812	59.0618	91.9932	-58.0488	468.195	47.8288
5.63333	-2.67906	59.0037	91.8179	-59.0383	467.962	47.8291
5.65	-2.67738	58.9298	91.7309	-58.8607	468.166	47.831
5.66667	-2.67677	58.9835	91.8147	-59.0884	468.183	47.8307
5.68333	-2.67845	58.9721	91.8314	-59.4227	468.134	47.8291
5.7	-2.67784	59.013	91.8331	-59.896	468.154	47.826
5.71667	-2.67754	58.9516	91.7921	-59.9914	468.271	47.8278
5.73333	-2.67418	59.0574	91.8879	-59.4877	468.121	47.8324
5.75	-2.67097	58.9544	91.8021	-59.5086	468.288	47.8323
5.76667	-2.66899	59.0397	91.9196	-60.377	468.31	47.8346
5.78333	-2.66975	59.1123	92.1243	-60.7418	468.049	47.8339
5.8	-2.66991	58.9928	91.8313	-60.1582	468.333	47.8376
5.81667	-2.66518	59.0246	91.8618	-60.1856	468.365	47.8347
5.83333	-2.66228	58.993	91.8607	-60.4438	468.154	47.8359
5.85	-2.66335	59.008	91.8761	-60.1255	468.192	47.8352
5.86667	-2.66212	59.0089	91.8797	-57.9475	468.296	47.8365
5.88333	-2.66243	59.0575	91.9157	-57.9511	468.063	47.8356
5.9	-2.66197	58.9918	91.7893	-58.8111	468.159	47.8368
5.91667	-2.6606	59.0255	91.7709	-59.2808	468.279	47.8387
5.93333	-2.65831	58.9867	91.8733	-56.8436	468.186	47.8419
5.95	-2.65633	58.9912	91.872	-58.2711	468.392	47.8399
5.96667	-2.65724	58.9698	91.787	-58.9321	468.254	47.8411
5.98333	-2.65755	58.9846	91.7657	-59.6081	468.105	47.8381
6	-2.65221	58.9982	91.7834	-59.362	468.329	47.839
6.01667	-2.65083	58.9639	91.8084	-59.9282	468.415	47.8397
6.03333	-2.64946	58.9852	91.8597	-59.2547	468.244	47.8419
6.05	-2.64992	58.9243	91.7501	-59.8144	468.328	47.839
6.06667	-2.65038	58.9413	91.7799	-60.1969	468.48	47.8387
6.08333	-2.64702	58.9687	91.778	-60.9582	468.312	47.8385
6.1	-2.64549	59.0379	92.0091	-60.6631	468.357	47.8402
6.11667	-2.64153	59.0063	91.7167	-61.0273	468.279	47.8405
6.13333	-2.64305	58.9951	91.7756	-60.1916	468.296	47.8407
6.15	-2.64519	58.9823	91.7687	-60.1762	468.274	47.8413
6.16667	-2.64809	58.9712	91.8208	-61.2746	468.392	47.8422
6.18333	-2.64427	59.0284	91.8673	-60.8694	468.223	47.8434
6.2	-2.64275	59.2298	92.0524	-61.9738	468.322	47.8445
6.21667	-2.64305	59.0002	91.8545	-61.1118	468.219	47.8391
6.23333	-2.64259	59.0235	91.9193	-60.9408	468.134	47.8359
6.25	-2.64076	58.9791	91.8429	-61.5595	468.257	47.8396
6.26667	-2.63893	58.9808	91.7875	-61.5047	468.349	47.8404
6.28333	-2.63664	58.9562	91.8183	-62.3678	468.247	47.841
6.3	-2.63268	58.953	91.778	-62.0423	468.233	47.841
6.31667	-2.6339	59.0601	91.8244	-61.28	468.363	47.8442
6.33333	-2.63359	58.9318	91.6924	-63.6701	468.472	47.8394
6.35	-2.63176	59.0208	91.8206	-63.7464	468.345	47.842
6.36667	-2.63084	59.0028	91.809	-62.6008	468.39	47.8451
6.38333	-2.63039	59.031	91.8407	-63.2296	468.421	47.8442
6.4	-2.63313	58.9997	91.8481	-60.7668	468.44	47.8426
6.41667	-2.63069	59.0488	91.9483	-62.1568	468.398	47.8405
6.43333	-2.62749	59.067	91.8627	-64.2143	468.28	47.8399
6.45	-2.6281	59.1543	91.8122	-62.416	468.37	47.8419
6.46667	-2.63039	58.9608	91.7687	-63.0907	468.41	47.84
6.48333	-2.6281	58.9339	91.7611	-63.1927	468.28	47.8385
6.5	-2.62703	59.0018	91.7532	-62.8309	468.232	47.8379
6.51667	-2.63054	59.0098	91.7881	-63.0604	468.368	47.8397
6.53333	-2.62901	59.0075	91.7616	-62.7177	468.37	47.8429
6.55	-2.62596	59.0031	91.8694	-62.0263	468.301	47.8407
6.56667	-2.6252	58.9739	91.8057	-62.5144	468.269	47.8399
6.58333	-2.62154	58.9919	91.7669	-63.6707	468.347	47.8419
6.6	-2.62306	58.9344	91.7211	-63.4966	468.394	47.8431
6.61667	-2.62215	58.9326	91.6828	-64.1004	468.386	47.8411
6.63333	-2.62199	58.9422	91.7466	-63.8233	468.427	47.8404
6.65	-2.62505	58.988	91.8263	-64.4587	468.431	47.8371
6.66667	-2.6223	58.9843	91.7423	-63.769	468.421	47.8387
6.68333	-2.61986	58.9689	91.7802	-63.3637	468.446	47.8419
6.7	-2.61955	59.0243	91.8185	-62.7117	468.442	47.8458
6.71667	-2.61971	58.9509	91.7098	-64.4296	468.546	47.8474
6.73333	-2.62062	58.9773	91.7925	-64.1344	468.443	47.8419
6.75	-2.6226	58.9431	91.6847	-64.9963	468.338	47.8436
6.76667	-2.61894	58.9732	91.8313	-63.4066	468.364	47.8454
6.78333	-2.61604	58.9506	91.7385	-63.2082	468.366	47.8429
6.8	-2.61864	58.9433	91.7211	-64.8301	468.383	47.8445
6.81667	-2.62093	59.002	91.7924	-64.6786	468.295	47.8443
6.83333	-2.62032	58.982	91.7451	-64.8295	468.318	47.8475
6.85	-2.61772	58.9477	91.7466	-63.9246	468.389	47.8448
6.86667	-2.62032	58.9332	91.7324	-61.9732	468.453	47.8423
6.88333	-2.61971	58.9509	91.7059	-64.6131	468.305	47.8468
6.9	-2.62154	58.9838	91.8215	-61.2872	468.475	47.8425
6.91667	-2.62535	58.9767	91.7837	-60.8204	468.535	47.8452
6.93333	-2.62321	58.9452	91.6976	-63.1158	468.448	47.8436
6.95	-2.62535	58.9993	91.8038	-61.7609	468.466	47.8429
6.96667	-2.62688	58.9253	91.6917	-62.7367	468.552	47.8425
6.98333	-2.62688	58.9356	91.7056	-62.8268	468.48	47.8466
7	-2.62764	58.9298	91.7071	-63.6993	468.332	47.8439
7.01667	-2.62978	58.9419	91.7287	-63.0735	468.419	47.8471
7.03333	-2.6281	59.0063	91.8273	-63.9562	468.554	47.8458
7.05	-2.63054	59.0067	91.7654	-62.9424	468.539	47.8451
7.06667	-2.62657	58.912	91.6415	-62.4851	468.548	47.8478
7.08333	-2.6284	58.9841	91.7962	-62.8422	468.408	47.8431
7.1	-2.62688	58.9207	91.6753	-63.3024	468.55	47.846
7.11667	-2.63039	58.9396	91.7153	-63.1826	468.585	47.8429
7.13333	-2.62901	58.9228	91.694	-64.1488	468.447	47.8393
7.15	-2.62825	58.9079	91.6938	-64.1273	468.425	47.842
7.16667	-2.62901	59.0492	91.919	-63.4275	468.454	47.8446
7.18333	-2.62932	58.9457	91.7518	-63.3566	468.485	47.8466
7.2	-2.62886	59.0061	91.9131	-62.8797	468.449	47.8445
7.21667	-2.62657	58.9558	91.8026	-62.9298	468.374	47.8458
7.23333	-2.6252	59.0389	91.8182	-64.1583	468.506	47.8481
7.25	-2.62459	58.9745	91.6938	-60.6315	468.38	47.8468
7.26667	-2.62215	58.9297	91.7011	-59.1062	468.282	47.848
7.28333	-2.62276	59.0054	91.7736	-62.2128	468.33	47.8472
7.3	-2.62123	58.9765	91.7652	-60.7269	468.26	47.8465
7.31667	-2.61955	58.9825	91.7086	-61.7593	468.307	47.8518
7.33333	-2.62398	58.9834	91.7962	-61.0809	468.371	47.8465
7.35	-2.62352	58.9632	91.73	-61.0552	468.376	47.8474
7.36667	-2.62474	58.9735	91.8079	-60.5708	468.444	47.846
7.38333	-2.62413	58.9437	91.7202	-62.2611	468.325	47.8469
7.4	-2.62276	58.9115	91.6244	-62.8005	468.234	47.8449
7.41667	-2.62154	59.1393	91.8778	-61.1233	468.252	47.8461
7.43333	-2.62199	58.9755	91.6985	-62.0173	468.348	47.8465
7.45	-2.62245	58.9896	91.7579	-60.4836	468.313	47.8475
7.46667	-2.62184	58.8987	91.636	-62.0448	468.274	47.8451
7.48333	-2.61971	58.9983	91.7265	-60.492	468.325	47.842
7.5	-2.62444	58.9953	91.7431	-60.7549	468.222	47.8428
7.51667	-2.62962	58.9191	91.6531	-62.1592	468.353	47.8463
7.53333	-2.62672	58.8926	91.6	-61.7765	468.293	47.8481
7.55	-2.62321	58.9642	91.7361	-62.5561	468.336	47.8442
7.56667	-2.62733	59.008	91.8002	-62.9031	468.455	47.8466
7.58333	-2.62642	58.906	91.6068	-62.4387	468.454	47.8472
7.6	-2.62245	58.9249	91.6807	-62.4387	468.377	47.8451
7.61667	-2.62596	58.9799	91.7017	-62.3707	468.392	47.8475
7.63333	-2.62596	58.9204	91.6648	-61.9135	468.416	47.8477
7.65	-2.63222	59.0949	91.9036	-61.8981	468.318	47.8484
7.66667	-2.63069	58.9532	91.7556	-62.8083	468.377	47.8469
7.68333	-2.63725	59.0682	91.6668	-62.0417	468.468	47.8466
7.7	-2.63741	59.0131	91.8111	-62.5639	468.293	47.849
7.71667	-2.63252	58.9845	91.7693	-62.6151	468.359	47.8487
7.73333	-2.63283	58.9629	91.7313	-62.2987	468.284	47.8484
7.75	-2.63618	58.959	91.6981	-62.0232	468.313	47.8475
7.76667	-2.63832	58.9584	91.6549	-62.4906	468.239	47.8452
7.78333	-2.63649	58.9315	91.6872	-61.6895	468.251	47.8468
7.8	-2.63603	58.9367	91.7028	-60.9438	468.283	47.8468
7.81667	-2.6371	58.9147	91.6152	-60.827	468.334	47.8457
7.83333	-2.63191	58.9138	91.6196	-60.4688	468.26	47.8443
7.85	-2.63176	58.9726	91.7063	-61.28	468.214	47.8465
7.86667	-2.63145	58.944	91.6605	-60.6696	468.2	47.8442
7.88333	-2.62962	58.9329	91.6851	-62.245	468.202	47.8436
7.9	-2.62581	59.0206	91.7057	-62.2437	468.262	47.8472
7.91667	-2.62367	58.9381	91.6775	-60.7066	468.272	47.8434
7.93333	-2.61971	58.9919	91.6764	-61.1721	468.249	47.8478
7.95	-2.6162	58.9806	91.7483	-59.5509	468.172	47.8452
7.96667	-2.61955	58.9175	91.6306	-60.3173	468.308	47.8495
7.98333	-2.61818	59.0063	91.7655	-60.368	468.288	47.848
8	-2.62032	59.0878	91.7182	-59.4227	468.214	47.8474
8.01667	-2.62062	59.0047	91.6331	-59.9377	468.28	47.8454
8.03333	-2.61543	59.0325	91.8592	-60.6214	468.186	47.8452
8.05	-2.61681	58.9042	91.5859	-60.87	468.133	47.8466
8.06667	-2.61757	58.9057	91.6357	-61.4242	468.329	47.8495
8.08333	-2.61742	58.98	91.7428	-60.8007	468.249	47.8501
8.1	-2.61726	58.957	91.6303	-60.4598	468.239	47.8492
8.11667	-2.61726	58.9181	91.5382	-61.0542	468.17	47.8489
8.13333	-2.61879	58.9558	91.7004	-60.0933	468.263	47.8472
8.15	-2.62245	58.9964	91.7008	-59.8263	468.272	47.8445
8.16667	-2.62321	58.9574	91.7425	-60.0855	468.315	47.8425
8.18333	-2.61879	58.9341	91.7269	-60.386	468.26	47.8434
8.2	-2.62001	58.9133	91.6541	-60.0105	468.273	47.8445
8.21667	-2.61986	58.9712	91.6694	-60.1749	468.314	47.8451
8.23333	-2.61894	58.9848	91.7004	-59.5921	468.289	47.8483
8.25	-2.61879	58.953	91.6489	-59.1575	468.121	47.8469
8.26667	-2.61528	58.9465	91.6804	-56.5337	468.353	47.8466
8.28333	-2.61604	58.9193	91.6351	-55.7415	468.263	47.8486
8.3	-2.61833	58.9161	91.594	-56.7561	468.189	47.85
8.31667	-2.62444	58.9573	91.7088	-56.0073	468.223	47.8504
8.33333	-2.62566	58.9037	91.645	-55.7243	468.381	47.8503
8.35	-2.62306	58.9217	91.7252	-55.667	468.213	47.8515
8.36667	-2.62413	58.8722	91.5981	-56.2696	468.308	47.8512
8.38333	-2.62383	58.9475	91.612	-56.4222	468.265	47.8481
8.4	-2.62413	58.9141	91.628	-56.7255	468.334	47.8469
8.41667	-2.6226	58.9098	91.5873	-56.4866	468.307	47.848
8.43333	-2.62245	58.9486	91.7201	-56.1605	468.338	47.8468
8.45	-2.62489	58.8958	91.6145	-56.6135	468.196	47.8446
8.46667	-2.62428	58.9523	91.733	-55.4591	468.329	47.8451
8.48333	-2.62642	58.988	91.8075	-56.2208	468.15	47.8434
8.5	-2.6284	58.9426	91.6402	-55.8697	468.061	47.8408
8.51667	-2.62596	58.9236	91.6265	-55.8662	468.128	47.8446
8.53333	-2.62627	58.9278	91.6431	-56.517	468.121	47.8436
8.55	-2.62337	58.9516	91.7646	-56.486	467.985	47.8442
8.56667	-2.61955	58.9323	91.636	-56.3578	468.063	47.8463
8.58333	-2.62169	58.9753	91.634	-56.5723	468.16	47.8465
8.6	-2.62016	58.9469	91.6308	-55.7528	468.048	47.8451
8.61667	-2.62108	58.9352	91.7043	-55.794	468.138	47.8451
8.63333	-2.62093	59.0043	91.8415	-55.633	468.153	47.8426
8.65	-2.61665	58.8821	91.5691	-55.2844	468.11	47.8439
8.66667	-2.61772	58.9376	91.715	-55.0758	468.081	47.8452
8.68333	-2.6162	58.9613	91.695	-55.5042	468.094	47.8475
8.7	-2.61787	58.9039	91.6195	-54.3462	467.932	47.8501
8.71667	-2.61681	58.9333	91.569	-55.3516	468.131	47.8486
8.73333	-2.6162	58.9292	91.6456	-54.8385	468.064	47.8475
8.75	-2.61986	59.0069	91.6355	-54.4689	467.879	47.8446
8.76667	-2.62047	58.9335	91.5862	-54.0171	467.959	47.8458
8.78333	-2.62199	58.9704	91.7501	-54.6471	468.098	47.8494
8.8	-2.6194	59.0022	91.814	-53.7984	467.88	47.8523
8.81667	-2.61894	59.0424	91.7461	-53.5224	468.072	47.8527
8.83333	-2.62093	58.9179	91.5791	-50.991	467.924	47.8513
8.85	-2.62352	59.0011	91.5904	-49.5713	467.851	47.8483
8.86667	-2.62138	58.903	91.6628	-49.5683	467.913	47.8501
8.88333	-2.62291	58.9675	91.6673	-49.5998	467.873	47.8497
8.9	-2.61818	58.9381	91.6137	-48.9513	467.853	47.8524
8.91667	-2.61894	58.9425	91.6354	-48.9729	467.931	47.8553
8.93333	-2.61757	58.9518	91.6311	-49.3382	467.953	47.8532
8.95	-2.61742	58.9213	91.6244	-49.6177	467.874	47.8524
8.96667	-2.61971	58.8837	91.5644	-48.2356	467.917	47.8548
8.98333	-2.62016	58.8998	91.5911	-49.0229	467.968	47.8565
9	-2.61742	58.9924	91.681	-48.5032	467.735	47.8556
9.01667	-2.6226	58.8946	91.6044	-48.6462	467.898	47.8541
9.03333	-2.6223	58.9372	91.6677	-48.4917	467.863	47.8518
9.05	-2.62627	58.9497	91.6933	-48.5395	467.738	47.8538
9.06667	-2.62459	58.9324	91.7175	-48.4173	467.968	47.8552
9.08333	-2.62321	58.9704	91.672	-48.1837	467.881	47.859
9.1	-2.62245	58.9422	91.6546	-47.6687	467.873	47.8565
9.11667	-2.62138	58.9208	91.6465	-47.7909	467.948	47.8539
9.13333	-2.62398	58.9381	91.5794	-47.5887	468.045	47.8548
9.15	-2.62672	58.9312	91.6633	-47.3206	467.783	47.8573
9.16667	-2.62672	58.8694	91.5536	-46.5856	467.97	47.8576
9.18333	-2.6284	58.8487	91.54	-46.9862	467.997	47.8545
9.2	-2.62718	59.0374	91.7565	-46.7353	467.895	47.8561
9.21667	-2.62428	58.8766	91.5275	-45.828	467.954	47.8536
9.23333	-2.62306	58.9651	91.6015	-46.7251	467.865	47.8588
9.25	-2.6255	58.9199	91.5498	-46.3097	467.644	47.8574
9.26667	-2.62978	58.881	91.5751	-45.7273	467.866	47.8602
9.28333	-2.63161	58.93	91.607	-46.1291	467.769	47.8588
9.3	-2.63664	58.9915	91.6462	-45.1604	467.638	47.8593
9.31667	-2.6313	58.9664	91.6639	-44.7164	467.843	47.8556
9.33333	-2.63603	58.9231	91.5814	-44.5716	467.812	47.8538
9.35	-2.63435	58.8993	91.6132	-44.9078	467.595	47.8539
9.36667	-2.63359	59.1065	91.9027	-44.7749	467.837	47.8523
9.38333	-2.63344	58.901	91.5295	-44.9996	467.853	47.8548
9.4	-2.6339	58.9683	91.6708	-44.723	467.62	47.8539
9.41667	-2.63298	58.8641	91.4947	-43.572	467.884	47.8553
9.43333	-2.63374	58.9663	91.601	-43.798	467.817	47.86
9.45	-2.63618	58.9466	91.6195	-44.0084	467.653	47.8574
9.46667	-2.63298	58.912	91.6113	-43.6973	467.711	47.8616
9.48333	-2.63237	58.9372	91.6149	-44.434	467.844	47.8585
9.5	-2.63115	58.9071	91.6053	-43.7449	467.609	47.8582
9.51667	-2.63268	58.8757	91.5165	-43.7843	467.813	47.8591
9.53333	-2.62856	58.8398	91.478	-43.8181	467.748	47.8594
9.55	-2.62749	58.9339	91.5788	-43.8361	467.596	47.8605
9.56667	-2.6284	58.8454	91.4884	-43.4176	467.871	47.8602
9.58333	-2.63161	58.9333	91.5566	-43.4206	467.729	47.8608
9.6	-2.62688	58.899	91.6019	-43.6323	467.597	47.862
9.61667	-2.62856	58.8934	91.5359	-42.9713	467.793	47.8609
9.63333	-2.62825	58.982	91.7776	-43.1458	467.789	47.86
9.65	-2.62505	58.9246	91.6808	-42.8216	467.636	47.8617
9.66667	-2.62413	58.9555	91.6592	-42.0705	467.793	47.8596
9.68333	-2.62306	58.8845	91.5522	-42.4854	467.81	47.8585
9.7	-2.62062	58.8618	91.5064	-42.1737	467.655	47.8545
9.71667	-2.62199	58.9184	91.5743	-41.4095	467.699	47.8594
9.73333	-2.6191	58.9381	91.6317	6.04988	467.773	47.8606
9.75	-2.6194	58.9593	91.5992	-33.8183	467.688	47.8591
9.76667	-2.61818	58.8935	91.5293	-33.3701	467.76	47.8577
9.78333	-2.61482	58.8567	91.4947	-33.3463	467.716	47.8617
9.8	-2.6226	58.872	91.5923	-32.969	467.611	47.8587
9.81667	-2.62581	58.9417	91.5931	-32.1751	467.755	47.859
9.83333	-2.62001	59.0119	91.7826	-32.525	467.654	47.8599
9.85	-2.61726	58.9101	91.6396	-33.0988	467.496	47.859
9.86667	-2.61452	59.0618	91.713	-33.4739	467.526	47.8564
9.88333	-2.61284	58.8647	91.5023	-32.7354	467.557	47.8577
9.9	-2.61009	58.8802	91.5354	-33.3039	467.493	47.8553
9.91667	-2.61009	58.9874	91.6598	-33.9083	467.571	47.8584
9.93333	-2.61024	58.8914	91.5432	-33.0787	467.587	47.8609
9.95	-2.60643	58.8705	91.538	-32.8361	467.515	47.8616
9.96667	-2.60826	58.9159	91.5612	-33.4386	467.721	47.8577
9.98333	-2.60643	58.9091	91.5624	-33.4005	467.676	47.8571
10	-2.60857	58.8493	91.4777	-32.7473	467.527	47.8544
10.0167	-2.60597	58.8949	91.525	-31.5856	467.704	47.8532
10.0333	-2.60262	58.8931	91.5293	-32.5166	467.691	47.8581
10.05	-2.5985	59.3345	91.6834	-32.591	467.662	47.8567
10.0667	-2.59941	58.8726	91.5315	-32.2089	467.683	47.8541
10.0833	-2.60063	59.0144	91.6062	-32.4558	467.728	47.8526
10.1	-2.60368	59.015	91.6677	-32.6542	467.675	47.8504
10.1167	-2.59544	58.9671	91.659	-32.2395	467.671	47.8519
10.1333	-2.59254	59.0749	91.6595	-32.1404	467.688	47.855
10.15	-2.59316	58.9053	91.5617	-31.4091	467.721	47.8568
10.1667	-2.58858	58.8505	91.4558	-31.8777	467.739	47.8532
10.1833	-2.58766	58.9686	91.6001	-31.0516	467.603	47.8567
10.2	-2.584	58.8642	91.4986	-31.6076	467.644	47.8545
10.2167	-2.58339	58.9225	91.5974	-30.4084	467.747	47.8539
10.2333	-2.58095	58.9599	91.7114	-31.3256	467.619	47.8521
10.25	-2.57866	58.897	91.5223	-27.4371	467.711	47.8532
10.2667	-2.58156	58.9103	91.5925	-27.9461	467.616	47.8504
10.2833	-2.5782	58.8641	91.4698	-28.6674	467.754	47.8516
10.3	-2.57683	58.8589	91.504	-28.4766	467.651	47.8513
10.3167	-2.57607	58.9309	91.6062	-25.9487	467.564	47.851
10.3333	-2.57515	58.8834	91.5421	-25.4052	467.543	47.8498
10.35	-2.57271	58.8798	91.5319	-26.4321	467.641	47.8471
10.3667	-2.57378	58.9141	91.5626	-24.1683	467.608	47.8497
10.3833	-2.57072	58.8595	91.5415	-25.3324	467.512	47.8513
10.4	-2.56935	58.9747	91.6549	-26.7158	467.643	47.8524
10.4167	-2.56386	58.9646	91.6766	-26.2032	467.427	47.8504
10.4333	-2.56401	58.9256	91.5591	-26.1907	467.396	47.848
10.45	-2.56248	58.8641	91.4951	-25.5404	467.463	47.8495
10.4667	-2.56294	58.863	91.4715	-26.7867	467.437	47.8442
10.4833	-2.56172	58.8615	91.4771	-26.3302	467.497	47.8477
10.5	-2.55669	58.8564	91.4809	-25.6013	467.461	47.8492
10.5167	-2.55699	58.887	91.5174	-26.1353	467.378	47.8469
10.5333	-2.55791	58.9123	91.5015	-25.9875	467.543	47.8512
10.55	-2.5573	58.9503	91.6897	-25.0451	467.418	47.8487
10.5667	-2.55714	58.904	91.5702	-25.7211	467.501	47.8474
10.5833	-2.55806	58.9051	91.5342	-25.1304	467.549	47.846
10.6	-2.56294	58.8642	91.4994	-24.9415	467.488	47.8454
10.6167	-2.56416	58.9312	91.5842	-24.2643	467.527	47.8457
10.6333	-2.5576	58.8955	91.6055	-25.2364	467.439	47.8487
10.65	-2.55837	58.845	91.4256	-24.0461	467.489	47.8446
10.6667	-2.56203	58.9121	91.628	-24.5611	467.562	47.8452
10.6833	-2.56264	58.9767	91.6291	-23.8309	467.472	47.8442
10.7	-2.56035	58.8398	91.4468	-23.6533	467.425	47.8477
10.7167	-2.56096	58.8926	91.5078	-23.5223	467.507	47.8472
10.7333	-2.5605	58.9133	91.4796	-23.148	467.535	47.8454
10.75	-2.56371	58.9011	91.5278	-23.0799	467.402	47.8429
10.7667	-2.5631	58.8683	91.4671	-23.3726	467.438	47.8407
10.7833	-2.5576	59.0005	91.7287	-23.0746	467.364	47.8452
10.8	-2.55638	58.9811	91.5942	-23.1283	467.429	47.8432
10.8167	-2.55989	58.9033	91.5424	-22.8403	467.467	47.8477
10.8333	-2.56096	58.9866	91.5972	-22.6812	467.498	47.8451
10.85	-2.56187	58.9216	91.4822	-22.9507	467.462	47.8431
10.8667	-2.56264	58.9083	91.5092	-23.0674	467.625	47.8391
10.8833	-2.56004	58.9141	91.6276	-22.7991	467.554	47.8381
10.9	-2.56294	59.0218	91.685	-22.5352	467.586	47.8419
10.9167	-2.56355	58.8801	91.5426	-22.6609	467.534	47.8393
10.9333	-2.55852	59.0044	91.5295	-23.1718	467.591	47.8414
10.95	-2.55882	58.8664	91.4932	-22.4136	467.587	47.8429
10.9667	-2.56325	58.8697	91.4741	-22.8713	467.559	47.8416
10.9833	-2.55943	58.9466	91.6193	-21.8945	467.433	47.8414
11	-2.5605	58.8944	91.5333	-21.9981	467.436	47.8419
11.0167	-2.56294	58.8697	91.4274	-22.6377	467.4	47.8431
11.0333	-2.56477	58.8453	91.5051	-22.9363	467.274	47.8423
11.05	-2.56859	58.8477	91.4153	-21.9808	467.46	47.8428
11.0667	-2.57744	58.8227	91.4126	-21.7115	467.315	47.8443
11.0833	-2.57652	58.881	91.4733	-21.3436	467.299	47.8442
11.1	-2.57408	58.9918	91.6108	-21.3992	467.224	47.844
11.1167	-2.5724	58.8535	91.4657	-21.9404	467.36	47.8423
11.1333	-2.56981	58.9762	91.598	-21.9421	467.197	47.8422
11.15	-2.57088	58.8667	91.527	-21.6924	467.234	47.8431
11.1667	-2.56966	58.849	91.4742	-21.0456	467.336	47.8426
11.1833	-2.56981	58.8624	91.4738	-21.1153	467.271	47.8414
11.2	-2.57164	58.8529	91.5104	-21.8855	467.204	47.8368
11.2167	-2.57256	58.9219	91.5521	-21.6947	467.185	47.8393
11.2333	-2.57195	58.8979	91.536	-21.014	467.327	47.8396
11.25	-2.57149	58.8647	91.533	-20.9753	467.274	47.8387
11.2667	-2.56798	58.8828	91.5096	-20.7447	467.256	47.8408
11.2833	-2.5695	58.977	91.5858	-21.3877	467.358	47.8364
11.3	-2.57271	58.9593	91.547	-21.0105	467.3	47.8375
11.3167	-2.5721	58.9025	91.4842	-21.9129	467.411	47.8394
11.3333	-2.57637	58.9414	91.5221	-20.8727	467.273	47.8387
11.35	-2.57637	58.8535	91.4756	-20.4395	467.354	47.8408
11.3667	-2.5782	58.9695	91.5789	-20.9312	467.268	47.839
11.3833	-2.57988	58.9243	91.5446	-21.4706	467.295	47.8411
11.4	-2.58232	58.9048	91.4935	-20.2517	467.29	47.8402
11.4167	-2.58354	58.8323	91.4375	-20.2279	467.235	47.8408
11.4333	-2.58476	58.7913	91.3693	-20.402	467.259	47.8379
11.45	-2.58339	58.848	91.5043	-21.256	467.186	47.8381
11.4667	-2.58629	58.9526	91.7005	-20.6475	467.18	47.8385
11.4833	-2.59422	59.096	91.6564	-21.1256	467.195	47.8387
11.5	-2.58842	58.9095	91.4901	-21.0224	467.178	47.8349
11.5167	-2.58965	58.986	91.7072	-21.0809	467.132	47.8367
11.5333	-2.58934	58.8847	91.5105	-20.797	467.208	47.8358
11.55	-2.58919	58.8926	91.5687	-20.877	467.222	47.8323
11.5667	-2.59026	58.8169	91.3621	-21.1178	467.222	47.8367
11.5833	-2.59071	58.8392	91.4459	-20.7429	467.175	47.8356
11.6	-2.59087	58.8335	91.4874	-20.948	467.185	47.8365
11.6167	-2.59285	58.9588	91.7344	-21.1463	467.16	47.8346
11.6333	-2.59407	58.9274	91.5929	-20.6034	467.234	47.8339
11.65	-2.59743	58.9016	91.5102	-21.6209	467.162	47.835
11.6667	-2.59834	58.887	91.4846	-21.0117	467.131	47.8346
11.6833	-2.59895	58.886	91.5015	-21.4265	467.208	47.8378
11.7	-2.60353	59.0942	91.7991	-17.2137	467.256	47.8342
11.7167	-2.60826	58.8418	91.4216	-20.7858	467.143	47.8339
11.7333	-2.6136	58.8375	91.4321	-20.5343	467.168	47.8303
11.75	-2.6133	58.8714	91.4536	-19.5454	467.236	47.8318
11.7667	-2.61482	58.9661	91.5553	-20.2064	467.207	47.8324
11.7833	-2.61513	58.9025	91.5417	-20.021	467.222	47.832
11.8	-2.6136	58.827	91.4211	-19.8602	467.145	47.8318
11.8167	-2.61436	58.899	91.5475	-19.8452	467.268	47.8312
11.8333	-2.61208	59.0688	91.6847	-19.5913	467.219	47.8313
11.85	-2.61467	58.8548	91.4655	-19.4787	467.153	47.8336
11.8667	-2.6133	58.8654	91.4863	-20.2207	467.18	47.8321
11.8833	-2.60994	58.8738	91.4103	-18.8337	467.278	47.8323
11.9	-2.60872	58.8387	91.4552	-19.8852	467.263	47.8342
11.9167	-2.61498	58.9446	91.5783	-19.5084	467.073	47.8339
11.9333	-2.61238	58.868	91.5275	-18.5726	467.249	47.8307
11.95	-2.61528	58.8783	91.5165	-19.1216	467.15	47.8288
11.9667	-2.61787	58.8229	91.3706	-19.1436	467.131	47.8324
11.9833	-2.61757	58.829	91.4663	-18.8749	467.231	47.8358
12	-2.6162	58.9172	91.4942	-19.6128	467.255	47.8347
12.0167	-2.62306	58.8744	91.4782	-18.0326	467.183	47.8361
12.0333	-2.62398	58.9562	91.5615	-18.662	467.207	47.833
12.05	-2.62688	58.8767	91.5049	-18.9321	467.131	47.8329
12.0667	-2.63054	58.933	91.5699	-18.7598	467.103	47.8309
12.0833	-2.63313	58.8767	91.482	-18.8296	467.156	47.8312
12.1	-2.63145	58.9721	91.603	-18.1965	467.175	47.8298
12.1167	-2.63344	58.9394	91.5235	-18.2455	466.978	47.8291
12.1333	-2.63283	58.9533	91.6305	-18.0804	467.082	47.8295
12.15	-2.63588	58.9237	91.4719	-18.2156	467.175	47.826
12.1667	-2.63435	58.9495	91.5528	-17.6833	467.056	47.8288
12.1833	-2.63786	58.847	91.4204	-18.0601	467.107	47.8263
12.2	-2.63878	58.8241	91.3606	-17.6881	467.116	47.8291
12.2167	-2.63924	58.8474	91.4169	-16.9723	467.02	47.8306
12.2333	-2.64061	58.8392	91.3966	-18.3443	467.155	47.8323
12.25	-2.6403	58.9324	91.5548	-17.8371	467.054	47.8312
12.2667	-2.64351	58.8511	91.3946	-17.026	466.942	47.8327
12.2833	-2.64381	58.9118	91.4602	-17.4104	467.08	47.8333
12.3	-2.64397	58.7861	91.3308	-16.881	467.165	47.8327
12.3167	-2.64259	58.8482	91.4079	-17.8216	467.017	47.8339
12.3333	-2.64641	58.8276	91.3847	-18.4541	467.104	47.8317
12.35	-2.64549	59.0669	91.5376	-17.3013	467.096	47.8317
12.3667	-2.64717	58.8731	91.4443	-17.8788	466.988	47.8315
12.3833	-2.6487	58.8441	91.4457	-17.1661	467.118	47.8324
12.4	-2.64732	58.9289	91.5594	-17.4694	467.047	47.8332
12.4167	-2.64992	58.8367	91.4472	-17.1851	466.986	47.8342
12.4333	-2.65373	58.9214	91.5104	-18.1077	467.137	47.8335
12.45	-2.65785	58.8189	91.4152	-14.8527	467.078	47.8367
12.4667	-2.6635	58.8012	91.3447	-13.9365	467.012	47.835
12.4833	-2.66624	58.8915	91.5052	-13.7632	467.174	47.8338
12.5	-2.66655	58.9623	91.5054	-13.3108	467.166	47.8347
12.5167	-2.66594	58.8995	91.414	-13.3001	467.044	47.8336
12.5333	-2.66212	58.8897	91.4666	-13.5456	467.124	47.8317
12.55	-2.66563	58.9076	91.4532	-12.5413	467.038	47.832
12.5667	-2.66563	58.8691	91.4983	-13.2201	466.89	47.8317
12.5833	-2.66624	58.8764	91.4706	-12.4685	466.996	47.8349
12.6	-2.66914	58.8732	91.4826	-13.6135	466.991	47.8342
12.6167	-2.66945	58.9666	91.6238	-12.8696	466.91	47.8329
12.6333	-2.66228	58.8641	91.4135	-12.7737	467.008	47.83
12.65	-2.6609	58.8543	91.4524	-13.5622	466.904	47.8286
12.6667	-2.6609	58.9004	91.5252	-13.0199	466.871	47.8306
12.6833	-2.66579	58.905	91.4977	-12.9752	467	47.833
12.7	-2.66808	58.867	91.3981	-12.8768	466.895	47.8323
12.7167	-2.66502	58.8239	91.3381	-13.263	466.874	47.8318
12.7333	-2.6664	58.9063	91.4541	-13.0979	466.954	47.8306
12.75	-2.66411	58.8496	91.4108	-13.3334	466.959	47.8307
12.7667	-2.66594	58.8592	91.4132	-13.5635	466.923	47.8307
12.7833	-2.66762	58.8581	91.3416	-13.1022	467.034	47.833
12.8	-2.66472	58.904	91.6076	-12.4453	467.119	47.8323
12.8167	-2.66777	58.8239	91.4018	-12.9687	466.966	47.831
12.8333	-2.66838	58.8546	91.4265	-13.3227	466.994	47.8309
12.85	-2.67143	58.8573	91.435	-13.3143	467.032	47.8272
12.8667	-2.67555	58.8244	91.3418	-12.5848	466.976	47.8306
12.8833	-2.67632	58.9062	91.4785	-12.2492	467.06	47.8349
12.9	-2.67708	58.8741	91.4256	-13.0956	467.05	47.8326
12.9167	-2.67616	58.8404	91.4579	-12.8167	467.001	47.8332
12.9333	-2.67937	58.8554	91.5037	-13.1319	467.067	47.831
12.95	-2.68272	58.8886	91.4915	-13.1797	467.104	47.8306
12.9667	-2.6812	58.8198	91.3535	-12.3649	466.948	47.8304
12.9833	-2.68211	58.8828	91.4675	-13.4718	467.089	47.8312
13	-2.6873	59.0105	91.5278	-12.6789	467.127	47.8358
13.0167	-2.69157	58.845	91.3699	-12.3899	466.996	47.8336
13.0333	-2.69188	58.9082	91.4956	-12.2861	467.126	47.8344
13.05	-2.70058	58.8413	91.4048	-12.3321	467.064	47.8326
13.0667	-2.70317	58.9071	91.489	-12.102	467.012	47.8344
13.0833	-2.705	58.859	91.3522	-12.7595	467.075	47.8379
13.1	-2.7047	58.8358	91.4127	-12.037	467.067	47.8371
13.1167	-2.70576	58.8096	91.3322	-12.3071	467	47.8358
13.1333	-2.71217	58.8738	91.4182	-12.0222	467.191	47.8332
13.15	-2.71263	58.9259	91.4619	-12.5967	467.105	47.8365
13.1667	-2.71584	58.8651	91.4124	-12.4297	466.968	47.8321
13.1833	-2.72484	58.8187	91.3639	-12.3487	467.054	47.8298
13.2	-2.72667	58.8819	91.4097	-12.626	467.167	47.8304
13.2167	-2.7282	58.8198	91.3522	-12.3302	467.013	47.8315
13.2333	-2.72881	58.8535	91.3995	-11.9338	467.019	47.8356
13.25	-2.73338	58.8219	91.3483	-12.4978	467.117	47.8365
13.2667	-2.73827	58.8352	91.3943	-12.1752	466.926	47.8324
13.2833	-2.74361	58.8233	91.3267	-12.723	467.036	47.8355
13.3	-2.74788	58.8799	91.513	-12.4859	466.974	47.8367
13.3167	-2.75017	59.0232	91.5311	-12.2927	466.884	47.8317
13.3333	-2.75047	58.8525	91.3612	-11.2281	467.046	47.8306
13.35	-2.75246	58.8638	91.4649	-11.4982	467.091	47.8324
13.3667	-2.75337	58.9347	91.5163	-12.2254	466.952	47.8294
13.3833	-2.75627	58.8418	91.4466	-12.0353	467.3	47.8327
13.4	-2.75475	58.8354	91.3483	-13.0175	467.273	47.8332
13.4167	-2.75795	58.8195	91.3464	-12.4984	467.136	47.8327
13.4333	-2.75902	58.8636	91.4263	-10.5308	467.388	47.8335
13.45	-2.7636	58.874	91.439	-12.5317	467.413	47.8341
13.4667	-2.76665	58.8534	91.4457	-11.7908	467.138	47.8362
13.4833	-2.76588	58.8509	91.4065	-12.2146	467.228	47.8362
13.5	-2.76741	58.8203	91.3708	-12.3202	467.335	47.8329
13.5167	-2.77123	58.9455	91.6021	-11.0314	467.059	47.8268
13.5333	-2.77367	58.8573	91.3384	-11.3497	467.278	47.8307
13.55	-2.77931	58.812	91.377	-12.6241	467.22	47.832
13.5667	-2.78099	58.8709	91.4074	-12.0257	467.089	47.831
13.5833	-2.7813	58.8483	91.3487	-12.1824	467.252	47.8324
13.6	-2.78389	58.7981	91.3247	-11.5775	467.194	47.8359
13.6167	-2.78236	58.8065	91.3589	-11.8963	466.952	47.8312
13.6333	-2.78099	58.8169	91.3535	-11.9529	467.118	47.833
13.65	-2.78557	58.8589	91.4353	-11.8778	467.049	47.835
13.6667	-2.7877	58.8354	91.3509	-11.7915	466.922	47.8356
13.6833	-2.7845	58.8709	91.3953	-12.1586	467.046	47.8388
13.7	-2.78465	58.896	91.5211	-12.1175	467.118	47.8396
13.7167	-2.7874	58.8044	91.3195	-12.3565	466.968	47.8341
13.7333	-2.79274	58.8073	91.3479	-11.5655	467.04	47.8365
13.75	-2.79305	58.7803	91.2757	-11.6061	467.12	47.8358
13.7667	-2.79442	58.7997	91.2849	-11.4219	467.108	47.8368
13.7833	-2.79106	58.892	91.4079	-12.3142	467.089	47.8367
13.8	-2.79182	58.9625	91.4576	-12.4549	467.102	47.8356
13.8167	-2.79121	58.8172	91.3946	-11.9566	467.017	47.8356
13.8333	-2.7932	58.8407	91.4137	-12.0817	467.063	47.8376
13.85	-2.78954	58.7974	91.2962	-12.918	467.084	47.8341
13.8667	-2.7906	58.8218	91.3764	-11.5673	466.966	47.8368
13.8833	-2.78679	58.8699	91.4201	-11.4237	467.041	47.8347
13.9	-2.78557	58.8584	91.5423	-11.345	467.048	47.835
13.9167	-2.78618	58.8085	91.3702	-11.8427	466.927	47.8338
13.9333	-2.78221	58.8409	91.3667	-12.0788	467.098	47.8371
13.95	-2.77885	58.8821	91.4147	-11.7049	467.009	47.8324
13.9667	-2.77748	58.8647	91.2853	-11.8189	466.981	47.835
13.9833	-2.78099	58.903	91.4684	-12.505	467.035	47.8326
14	-2.77916	58.7916	91.2756	-12.2414	467.12	47.8373
14.0167	-2.77962	58.9198	91.5374	-12.3571	466.988	47.8373
14.0333	-2.7816	58.8491	91.3351	-12.45	467.096	47.8359
14.05	-2.78313	58.8541	91.3677	-11.4701	467.126	47.8346
14.0667	-2.78038	58.8808	91.4159	-12.3446	466.966	47.8349
14.0833	-2.78038	58.8487	91.3934	-12.086	467.014	47.8339
14.1	-2.77397	58.9542	91.3767	-11.9631	467.075	47.832
14.1167	-2.77473	58.8967	91.3995	-12.4197	466.994	47.8323
14.1333	-2.77687	58.8438	91.3866	-11.7611	466.953	47.8346
14.15	-2.77626	58.7846	91.2687	-11.1555	467.005	47.8356
14.1667	-2.77763	58.8346	91.3343	-11.4707	466.85	47.8368
14.1833	-2.77504	58.8964	91.4292	-11.4404	466.922	47.8356
14.2	-2.77092	58.8592	91.417	-11.9965	466.887	47.8368
14.2167	-2.76573	58.8548	91.4031	-12.0925	466.866	47.8384
14.2333	-2.76375	58.8258	91.3699	-11.2359	466.853	47.8396
14.25	-2.75993	58.8766	91.4509	-12.0138	466.94	47.8384
14.2667	-2.76192	58.8502	91.3691	-11.9303	466.839	47.8375
14.2833	-2.75444	58.8552	91.3683	-12.1336	466.862	47.8442
14.3	-2.7523	58.8206	91.3654	-11.2646	466.869	47.8408
14.3167	-2.75169	58.8796	91.5061	-12.2849	466.856	47.8407
14.3333	-2.74696	58.8491	91.3499	-11.7902	466.856	47.84
14.35	-2.74498	58.8299	91.3442	-11.4344	466.896	47.8417
14.3667	-2.74269	58.8165	91.3149	-12.0811	466.911	47.8397
14.3833	-2.7372	58.8602	91.3976	-11.5041	466.929	47.8388
14.4	-2.73399	58.8471	91.4462	-11.7587	466.959	47.8393
14.4167	-2.73476	58.8709	91.2838	-11.9965	466.976	47.8393
14.4333	-2.73567	58.8657	91.3891	-12.0084	466.927	47.8422
14.45	-2.73598	58.8328	91.3812	-11.0011	466.873	47.8352
14.4667	-2.72652	58.8018	91.2788	-12.6611	466.918	47.8382
14.4833	-2.72667	58.8401	91.2869	-12.6461	467.049	47.8364
14.5	-2.72408	58.83	91.3297	-12.6832	466.896	47.8388
14.5167	-2.72667	58.8207	91.3023	-13.2536	466.924	47.8397
14.5333	-2.72087	58.868	91.3079	-11.6674	466.899	47.842
14.55	-2.71706	58.829	91.3441	-11.8838	467.023	47.8399
14.5667	-2.7224	58.8384	91.3718	-12.7612	466.995	47.8414
14.5833	-2.72316	58.921	91.4568	-12.1169	466.935	47.8405
14.6	-2.72209	58.791	91.2731	-13.0575	466.909	47.8388
14.6167	-2.72377	58.9137	91.4506	-13.0473	466.882	47.8408
14.6333	-2.7224	58.8151	91.3758	-13.0116	466.849	47.8404
14.65	-2.72194	58.8308	91.3348	-12.344	466.852	47.8416
14.6667	-2.71873	58.876	91.4167	-13.3602	466.86	47.8376
14.6833	-2.72133	58.816	91.3493	-14.1488	466.83	47.84
14.7	-2.72179	58.988	91.5968	-12.6814	466.798	47.839
14.7167	-2.72224	58.8285	91.3067	-13.787	466.728	47.8431
14.7333	-2.71858	58.957	91.4875	-9.83284	466.874	47.8423
14.75	-2.72148	58.8844	91.4813	-8.12218	466.893	47.8408
14.7667	-2.7198	58.8966	91.4668	-7.21794	466.739	47.842
14.7833	-2.72057	58.8331	91.3641	-7.62978	466.679	47.8428
14.8	-2.71965	58.798	91.2884	-7.27455	466.813	47.8405
14.8167	-2.71996	58.8833	91.4393	-7.87117	466.757	47.8411
14.8333	-2.71904	58.9004	91.5003	-7.05406	466.721	47.8408
14.85	-2.71858	58.9121	91.3766	-6.88057	466.674	47.8378
14.8667	-2.71751	58.8503	91.4233	-8.62343	466.812	47.8388
14.8833	-2.7224	58.8593	91.3847	-8.53935	466.754	47.8397
14.9	-2.71873	58.9397	91.442	-7.66624	466.796	47.842
14.9167	-2.7198	58.8364	91.3667	-9.07768	466.695	47.8387
14.9333	-2.71645	58.8538	91.4161	-7.84386	466.91	47.8396
14.95	-2.72118	58.784	91.2527	-8.34694	466.927	47.8431
14.9667	-2.71996	58.8879	91.4114	-7.43614	466.774	47.8419
14.9833	-2.71645	58.848	91.4185	-9.22844	466.824	47.8394
15	-2.71629	58.87	91.4535	-8.35579	466.831	47.8414
15.0167	-2.71492	58.9166	91.4867	-9.24873	466.835	47.8408
15.0333	-2.72011	58.9549	91.3059	-9.71123	466.702	47.844
15.05	-2.72163	58.8877	91.455	-8.81477	466.867	47.8431
15.0667	-2.71812	58.8641	91.3589	-10.9385	466.849	47.8439
15.0833	-2.71767	58.9304	91.3778	-12.5562	466.849	47.8465
15.1	-2.71599	58.8274	91.3512	-11.1173	466.868	47.8437
15.1167	-2.71507	58.7676	91.2493	-12.9615	466.845	47.8425
15.1333	-2.71523	58.8569	91.3503	-11.3087	466.782	47.8426
15.15	-2.71431	58.9352	91.4709	-12.0483	466.757	47.8429
15.1667	-2.71202	58.896	91.3679	-12.3952	466.752	47.8457
15.1833	-2.7195	58.8454	91.3064	-11.3534	466.705	47.846
15.2	-2.71523	59.215	91.659	-11.8559	466.789	47.8422
15.2167	-2.71202	58.89	91.3848	-10.4592	466.806	47.8414
15.2333	-2.70775	58.8973	91.4368	-12.4465	466.77	47.8423
15.25	-2.70836	58.9326	91.4321	-12.8947	466.809	47.8423
15.2667	-2.70958	58.8395	91.3795	-13.1976	466.778	47.8408
15.2833	-2.71217	58.8937	91.3473	-13.2499	466.809	47.8397
15.3	-2.71233	58.877	91.3812	-13.3692	466.814	47.8367
15.3167	-2.71111	58.8183	91.3578	-13.6594	466.826	47.8373
15.3333	-2.70897	58.8813	91.5371	-13.0526	466.828	47.8382
15.35	-2.70729	58.7992	91.2711	-13.3006	466.793	47.8396
15.3667	-2.71095	58.8325	91.2783	-13.4794	466.846	47.84
15.3833	-2.71111	58.8552	91.3572	-11.748	466.861	47.842
15.4	-2.71233	58.8419	91.3996	-12.7546	466.783	47.8394
15.4167	-2.71294	58.8355	91.3525	-12.8101	466.809	47.8396
15.4333	-2.71248	58.8102	91.2594	-13.3137	466.725	47.8384
15.45	-2.71507	58.8039	91.2486	-11.7027	466.885	47.8379
15.4667	-2.71553	58.8847	91.3633	-12.3618	466.939	47.8393
15.4833	-2.71538	58.8792	91.3969	-12.844	466.803	47.8387
15.5	-2.71492	58.8306	91.2991	-12.7404	466.925	47.84
15.5167	-2.71172	58.8567	91.3734	-12.1551	466.932	47.8394
15.5333	-2.71126	58.8187	91.3177	-12.8327	466.856	47.8387
15.55	-2.70607	58.8651	91.3734	-12.6838	466.909	47.8431
15.5667	-2.70378	58.8319	91.3117	-13.3089	466.831	47.8445
15.5833	-2.70515	58.8209	91.2638	-12.3612	466.857	47.8384
15.6	-2.69966	58.7727	91.2244	-11.5173	466.882	47.8361
15.6167	-2.70119	58.7867	91.2598	-13.6303	466.829	47.8391
15.6333	-2.70241	58.8303	91.3483	-12.0495	466.813	47.839
15.65	-2.70256	58.7713	91.2446	-11.8314	466.897	47.8419
15.6667	-2.70058	58.8392	91.266	-12.561	466.915	47.8436
15.6833	-2.70165	58.885	91.3691	-11.0404	466.784	47.8446
15.7	-2.70012	58.8218	91.2837	-11.8784	466.927	47.8449
15.7167	-2.69966	58.977	91.3636	-12.9174	466.903	47.8446
15.7333	-2.70027	58.7878	91.2231	-12.2849	466.801	47.8404
15.75	-2.70226	58.821	91.2597	-12.8405	466.968	47.8429
15.7667	-2.70256	58.861	91.4288	-12.6211	466.875	47.8426
15.7833	-2.70119	58.7794	91.283	-13.3245	466.79	47.8413
15.8	-2.69768	58.931	91.4529	-12.1311	466.88	47.8425
15.8167	-2.69218	58.9101	91.4188	-12.2695	466.888	47.844
15.8333	-2.69203	58.8044	91.2565	-12.1311	466.833	47.8446
15.85	-2.69279	58.8198	91.2887	-12.3464	466.904	47.8408
15.8667	-2.69188	58.7698	91.2215	-11.7712	466.908	47.8419
15.8833	-2.69386	58.8128	91.4126	-11.9869	466.713	47.8429
15.9	-2.69691	58.89	91.2775	-12.3267	466.798	47.8416
15.9167	-2.69493	58.8825	91.3401	-11.9059	466.851	47.8405
15.9333	-2.69295	58.8058	91.2408	-12.9984	466.791	47.841
15.95	-2.69386	58.9098	91.4182	-10.743	466.764	47.8419
15.9667	-2.69371	58.8461	91.3662	-11.4469	466.78	47.8393
15.9833	-2.69432	58.863	91.2804	-11.5697	466.733	47.8449
16	-2.69127	58.919	91.3255	-12.3524	466.869	47.8442
16.0167	-2.69203	58.8445	91.31	-11.9566	466.807	47.8422
16.0333	-2.69005	58.8676	91.3319	-12.1723	466.78	47.8411
16.05	-2.69066	58.8792	91.3427	-12.3624	466.802	47.8402
16.0667	-2.6873	58.9135	91.464	-12.5585	466.895	47.8352
16.0833	-2.68379	58.9011	91.3604	-11.5644	466.771	47.8358
16.1	-2.68837	58.8268	91.3537	-11.8809	466.97	47.8371
16.1167	-2.6899	58.8503	91.2989	-12.3916	466.964	47.8347
16.1333	-2.68959	58.8369	91.3557	-13.5665	466.78	47.8361
16.15	-2.69173	58.8497	91.3284	-11.7187	466.862	47.835
16.1667	-2.68974	58.8184	91.2772	-12.971	466.992	47.8358
16.1833	-2.6873	58.7862	91.2576	-12.136	466.908	47.8393
16.2	-2.68654	58.8154	91.3122	-12.2849	466.835	47.8402
16.2167	-2.68272	58.812	91.2951	-11.7158	466.836	47.8388
16.2333	-2.68211	58.8464	91.3227	-11.5495	466.832	47.8396
16.25	-2.68196	58.9732	91.4008	-11.95	466.871	47.8362
16.2667	-2.68364	58.8747	91.3381	-11.7796	466.842	47.8342
16.2833	-2.68379	58.7301	91.1668	-12.1557	466.845	47.8353
16.3	-2.68608	58.9106	91.4169	-11.9524	466.994	47.8371
16.3167	-2.68547	58.7981	91.2771	-12.3071	466.915	47.8368
16.3333	-2.68532	58.9962	91.4869	-10.9522	466.698	47.8382
16.35	-2.68379	58.8374	91.2949	-11.7605	466.964	47.8381
16.3667	-2.68364	58.8068	91.2409	-11.5076	466.909	47.8346
16.3833	-2.68394	58.784	91.2127	-11.8505	466.704	47.837
16.4	-2.67876	58.8685	91.4085	-11.7974	466.802	47.839
16.4167	-2.68196	58.8151	91.3162	-11.0905	466.813	47.8387
16.4333	-2.67845	58.7844	91.2771	-11.3396	466.703	47.8376
16.45	-2.67616	58.8554	91.3116	-11.4845	466.854	47.8373
16.4667	-2.67845	58.8416	91.2608	-11.6824	466.786	47.8358
16.4833	-2.67845	58.9005	91.3241	-11.7486	466.709	47.832
16.5	-2.67494	58.798	91.2434	-11.4457	466.896	47.8359
16.5167	-2.6725	58.8104	91.3081	-11.7956	466.798	47.8346
16.5333	-2.67281	58.8604	91.3558	-11.1239	466.686	47.8341
16.55	-2.6754	58.8155	91.2707	-11.2687	466.788	47.8339
16.5667	-2.67387	58.7859	91.2653	-11.3194	466.896	47.8379
16.5833	-2.67754	58.8264	91.2803	-11.7271	466.711	47.8388
16.6	-2.67876	58.7794	91.1811	-11.4654	466.801	47.8368
16.6167	-2.68257	58.8303	91.2878	-11.3033	466.946	47.841
16.6333	-2.67906	58.8447	91.2507	-12.3846	466.775	47.841
16.65	-2.67906	58.8194	91.3166	-12.0078	466.826	47.8422
16.6667	-2.67708	58.8168	91.2612	-11.4481	466.898	47.8405
16.6833	-2.67143	58.8754	91.3459	-11.3885	466.747	47.8405
16.7	-2.67113	58.8334	91.3122	-11.6877	466.788	47.8411
16.7167	-2.66762	58.8552	91.3075	-12.1151	466.886	47.8394
16.7333	-2.66518	58.7934	91.2138	-11.3039	466.65	47.8378
16.75	-2.66014	58.8181	91.3383	-11.0363	466.929	47.84
16.7667	-2.66396	58.8105	91.2869	-11.4863	466.815	47.8396
16.7833	-2.6638	58.8314	91.2986	-11.4487	466.678	47.8396
16.8	-2.66853	58.8816	91.4803	-10.8604	466.952	47.8428
16.8167	-2.66411	58.7948	91.2196	-11.6251	467	47.8437
16.8333	-2.65877	58.8091	91.2609	-12.4477	466.715	47.8417
16.85	-2.65663	58.7847	91.2005	-11.2693	466.891	47.8436
16.8667	-2.65892	58.8454	91.3316	-11.5304	466.941	47.8463
16.8833	-2.65816	58.807	91.2154	-11.2771	466.663	47.8466
16.9	-2.65617	58.8023	91.3165	-11.4707	466.863	47.844
16.9167	-2.65785	58.7898	91.2136	-11.1364	466.781	47.8394
16.9333	-2.65724	58.8216	91.2608	-11.112	466.705	47.8381
16.95	-2.65373	58.8325	91.2548	-11.2853	466.811	47.835
16.9667	-2.65434	58.8104	91.2306	-10.9213	466.82	47.8388
16.9833	-2.65556	58.8354	91.2666	-11.0094	466.594	47.8399
17	-2.66182	58.8357	91.3235	-11.8391	466.707	47.8382
17.0167	-2.65648	58.8364	91.3136	-11.6561	466.78	47.8358
17.0333	-2.65724	58.8548	91.2837	-11.2431	466.62	47.8367
17.05	-2.65205	58.7676	91.19	-11.4422	466.723	47.8373
17.0667	-2.64946	58.8099	91.265	-11.2806	466.777	47.8388
17.0833	-2.65205	58.7814	91.1759	-11.4851	466.654	47.8379
17.1	-2.65419	58.8451	91.2879	-11.3844	466.729	47.8378
17.1167	-2.65266	58.8061	91.2934	-11.6108	466.771	47.8338
17.1333	-2.65358	58.7737	91.2426	-10.985	466.712	47.8344
17.15	-2.65694	58.7931	91.2363	-11.1704	466.816	47.8379
17.1667	-2.65648	58.8041	91.2931	-11.8928	466.928	47.8399
17.1833	-2.658	58.921	91.4471	-11.6323	466.627	47.8391
17.2	-2.65862	58.9372	91.4027	-11.7574	466.862	47.8382
17.2167	-2.65923	58.8195	91.3421	-11.8707	466.938	47.8353
17.2333	-2.66029	58.8291	91.204	-11.6114	466.655	47.8333
17.25	-2.65938	58.8297	91.2548	-12.1044	466.834	47.8332
17.2667	-2.66045	58.8746	91.2505	-11.5054	466.861	47.8321
17.2833	-2.6577	58.8163	91.2446	-11.2115	466.699	47.833
17.3	-2.65694	58.8212	91.3641	-11.7818	466.811	47.8333
17.3167	-2.65968	58.7554	91.2382	-12.1932	466.827	47.8341
17.3333	-2.66258	58.8526	91.2142	-11.6067	466.775	47.8313
17.35	-2.66319	58.8007	91.1755	-12.5306	466.987	47.8347
17.3667	-2.6635	58.7893	91.2331	-12.3362	466.777	47.8346
17.3833	-2.66075	58.8619	91.2894	-11.8671	466.768	47.8326
17.4	-2.66106	58.7635	91.182	-11.6592	466.85	47.8297
17.4167	-2.66396	58.7559	91.2313	-11.8522	466.829	47.8269
17.4333	-2.65999	58.8	91.2843	-12.2755	466.632	47.8297
17.45	-2.66396	58.8516	91.2379	-12.0817	466.821	47.8286
17.4667	-2.66533	58.8287	91.2179	-11.7223	466.802	47.8268
17.4833	-2.66655	58.829	91.2624	-11.5041	466.729	47.8278
17.5	-2.6635	58.8451	91.2188	-11.7747	466.712	47.8252
17.5167	-2.66655	58.7956	91.1904	-11.0773	466.76	47.8254
17.5333	-2.66182	58.778	91.2115	-12.2808	466.7	47.8263
17.55	-2.66258	58.7904	91.255	-12.3087	466.746	47.8268
17.5667	-2.66396	58.8116	91.2365	-11.6586	466.75	47.8207
17.5833	-2.66426	58.8902	91.3477	-12.077	466.737	47.8234
17.6	-2.66426	58.8352	91.2589	-12.4609	466.756	47.8217
17.6167	-2.66624	58.7533	91.1712	-12.2826	466.787	47.8239
17.6333	-2.66335	58.7902	91.2168	-12.056	466.771	47.8249
17.65	-2.66884	58.7641	91.2292	-12.1616	466.75	47.826
17.6667	-2.66731	58.8699	91.3274	-12.5382	466.882	47.8266
17.6833	-2.66548	58.9213	91.4352	-11.7455	466.645	47.826
17.7	-2.66808	58.8076	91.2327	-12.3267	466.715	47.8269
17.7167	-2.6664	58.8065	91.3055	-12.3475	466.815	47.8213
17.7333	-2.66747	58.7862	91.1651	-12.3988	466.717	47.8226
17.75	-2.6693	58.8261	91.28	-11.8403	466.843	47.8201
17.7667	-2.66991	58.8349	91.3203	-12.887	466.857	47.8214
17.7833	-2.66686	58.7983	91.2235	-12.4065	466.722	47.8205
17.8	-2.6664	58.8302	91.2571	-12.3952	466.814	47.8211
17.8167	-2.66914	58.7258	91.1369	-13.0592	466.881	47.8213
17.8333	-2.6696	58.7725	91.2695	-12.5019	466.853	47.8185
17.85	-2.67174	58.8081	91.2573	-12.0567	466.952	47.8202
17.8667	-2.67159	58.7566	91.1659	-11.4451	466.783	47.8207
17.8833	-2.6667	58.841	91.2661	-12.5478	466.652	47.817
17.9	-2.66411	58.8157	91.2515	-12.571	466.708	47.8198
17.9167	-2.66212	58.8329	91.2238	-12.335	466.835	47.8202
17.9333	-2.6664	58.8171	91.2127	-12.741	466.682	47.8187
17.95	-2.66808	58.7553	91.2186	-12.2248	466.76	47.8196
17.9667	-2.6664	58.823	91.2054	-12.2498	466.889	47.8199
17.9833	-2.66502	58.8236	91.219	-13.0015	466.858	47.8187
18	-2.66624	58.8729	91.3	-12.1961	466.919	47.8204
18.0167	-2.6638	58.8291	91.2957	-12.2218	466.895	47.8207
18.0333	-2.66579	58.8183	91.2615	-12.8465	466.847	47.819
18.05	-2.66121	58.7945	91.2479	-12.9096	466.792	47.8169
18.0667	-2.66518	58.7516	91.153	-12.8243	466.818	47.8179
18.0833	-2.66655	58.8097	91.2344	-35.4826	466.792	47.817
18.1	-2.66457	58.7655	91.2002	-10.6298	466.883	47.8144
18.1167	-2.66548	58.7589	91.177	-7.4218	466.864	47.8169
18.1333	-2.66457	58.8152	91.2684	-8.64372	466.736	47.8173
18.15	-2.66548	58.8668	91.3149	-9.15749	466.755	47.8138
18.1667	-2.66869	58.7653	91.1752	-9.6946	466.852	47.8176
18.1833	-2.66869	58.7563	91.163	-8.85597	466.869	47.8187
18.2	-2.66991	58.7667	91.1918	-10.0039	466.946	47.8191
18.2167	-2.6693	58.8615	91.3465	-10.0433	466.944	47.8175
18.2333	-2.66823	58.8328	91.2154	-9.05083	466.878	47.8156
18.25	-2.66975	58.7692	91.1512	-15.1537	466.942	47.8129
18.2667	-2.67342	58.8689	91.2411	-10.0008	466.965	47.8098
18.2833	-2.67479	58.7901	91.1701	-20.1153	466.855	47.8127
18.3	-2.67586	58.8566	91.2911	-6.33278	466.926	47.8155
18.3167	-2.67357	58.8206	91.3107	-8.04344	466.915	47.8201
18.3333	-2.67555	58.724	91.1659	-7.64061	466.844	47.8135
18.35	-2.67708	58.7608	91.1787	-9.60747	466.935	47.8182
18.3667	-2.67845	58.7673	91.204	-1.27724	466.952	47.8181
18.3833	-2.67647	58.7629	91.1449	-3.06358	467.034	47.8211
18.4	-2.67845	58.7508	91.1988	-0.524979	466.97	47.8202
18.4167	-2.67754	58.7362	91.193	-1.47499	466.908	47.8191
18.4333	-2.6783	58.8328	91.2992	-0.0785065	467.028	47.8164
18.45	-2.67738	58.8137	91.284	-0.663834	466.996	47.8181
18.4667	-2.67555	58.8017	91.2219	0.285568	466.882	47.8169
18.4833	-2.67693	58.856	91.3833	-0.810471	466.879	47.8175
18.5	-2.68059	58.7522	91.1417	-1.49239	466.926	47.8196
18.5167	-2.68227	58.7942	91.2486	-1.4518	466.899	47.8208
18.5333	-2.68028	58.7904	91.2394	-1.98891	466.871	47.8198
18.55	-2.68288	58.7711	91.1643	-2.22252	466.854	47.8181
18.5667	-2.68166	58.7608	91.2051	-1.77483	466.871	47.8184
18.5833	-2.68181	58.8828	91.2873	-3.67394	466.912	47.8173
18.6	-2.67998	58.7472	91.1157	-3.46413	466.772	47.8188
18.6167	-2.6786	58.812	91.2101	-2.68745	466.811	47.8194
18.6333	-2.68135	58.7858	91.2376	-2.38518	466.839	47.8187
18.65	-2.67998	58.727	91.1205	-2.88643	466.881	47.8152
18.6667	-2.67784	58.8834	91.4747	-2.22496	466.947	47.8172
18.6833	-2.67555	58.7701	91.1521	-3.20961	466.851	47.8162
18.7	-2.67311	58.7986	91.2225	-1.90605	466.951	47.8162
18.7167	-2.67143	58.8442	91.3213	-1.93047	466.873	47.8167
18.7333	-2.67342	58.8122	91.2243	-3.35381	466.782	47.8201
18.75	-2.67677	58.8273	91.2052	-2.49855	466.855	47.8185
18.7667	-2.67342	58.785	91.1984	-3.32283	466.906	47.8225
18.7833	-2.67265	58.7995	91.1903	-3.65242	466.672	47.8252
18.8	-2.66869	58.7658	91.1509	-5.17952	466.782	47.8199
18.8167	-2.66975	58.7663	91.1451	-4.52446	466.866	47.824
18.8333	-2.6667	58.7956	91.244	-5.06981	466.793	47.823
18.85	-2.6693	58.7824	91.1477	-5.34157	466.744	47.8225
18.8667	-2.66777	58.8743	91.3014	-5.6266	466.796	47.8223
18.8833	-2.66914	58.8462	91.266	-5.6086	466.833	47.8191
18.9	-2.6693	58.737	91.1095	-6.28334	466.869	47.8182
18.9167	-2.66945	58.7467	91.1669	-7.08031	466.806	47.8182
18.9333	-2.66731	58.8169	91.2322	-5.96565	466.793	47.8153
18.95	-2.66197	58.7019	91.1025	-5.99785	466.862	47.8193
18.9667	-2.66594	58.843	91.2226	-6.93001	466.818	47.8175
18.9833	-2.66563	58.8056	91.2861	-7.31987	466.802	47.8172
19	-2.66472	58.9953	91.591	-6.58562	466.83	47.8191
19.0167	-2.66151	58.8096	91.2098	-6.78703	466.922	47.8172
19.0333	-2.65999	58.7708	91.1402	-7.0916	466.747	47.8179
19.05	-2.66029	58.8479	91.3627	-6.90147	466.82	47.817
19.0667	-2.66243	58.7557	91.1581	-7.20909	466.98	47.8165
19.0833	-2.66487	58.7699	91.1733	-7.49992	466.816	47.8165
19.1	-2.6664	58.7785	91.1149	-7.72347	467.084	47.8196
19.1167	-2.66487	58.7644	91.2005	-8.18001	466.968	47.8155
19.1333	-2.66289	58.8734	91.312	-7.47368	466.858	47.8167
19.15	-2.66075	58.8828	91.2988	-7.55775	467.187	47.8219
19.1667	-2.6635	58.8056	91.124	-7.33055	467.201	47.821
19.1833	-2.66563	58.8506	91.2956	-5.27962	467.111	47.8204
19.2	-2.66274	58.8203	91.2624	-5.08171	467.161	47.8196
19.2167	-2.66136	58.8419	91.2586	-6.11412	467.225	47.8179
19.2333	-2.66441	58.8584	91.2701	-5.8828	467.056	47.8196
19.25	-2.67387	58.7927	91.2049	-5.9037	467.078	47.8204
19.2667	-2.67448	58.7695	91.1507	-1.84166	467.169	47.8169
19.2833	-2.67891	58.7545	91.1482	-3.12843	466.912	47.8191
19.3	-2.68105	58.7425	91.1346	-3.59825	466.976	47.8202
19.3167	-2.67494	58.7656	91.1564	-4.41719	467.026	47.8208
19.3333	-2.67128	58.8366	91.1495	-4.39568	467.001	47.8191
19.35	-2.66792	58.764	91.1233	-4.47563	467.014	47.8248
19.3667	-2.66808	58.7859	91.1698	-4.20906	467.07	47.8263
19.3833	-2.66655	58.8172	91.2319	-5.39467	466.997	47.8265
19.4	-2.66914	58.7956	91.1707	-5.92934	467.063	47.8259
19.4167	-2.66777	58.7927	91.2511	-5.67009	467.103	47.8234
19.4333	-2.66991	58.7559	91.2296	-5.64674	467.08	47.8225
19.45	-2.67067	58.8148	91.1611	-6.37459	467.085	47.8216
19.4667	-2.66167	58.8061	91.2133	6.27998	467.186	47.8184
19.4833	-2.65984	58.7922	91.1465	5.8329	467.089	47.8196
19.5	-2.66426	58.881	91.3862	5.97893	467.138	47.8223
19.5167	-2.66533	58.747	91.1042	8.25401	467.131	47.8236
19.5333	-2.66487	58.8	91.191	3.91014	467.018	47.8223
19.55	-2.66594	58.7347	91.1041	3.84087	466.996	47.824
19.5667	-2.66609	58.7714	91.2159	4.02626	466.991	47.8266
19.5833	-2.66258	58.7896	91.1648	4.72191	466.871	47.8278
19.6	-2.65968	58.7571	91.0757	7.41539	467.023	47.8252
19.6167	-2.65968	58.7806	91.1231	6.23589	466.963	47.8222
19.6333	-2.65831	58.7251	91.1059	5.85793	466.925	47.8246
19.65	-2.65862	58.7876	91.213	3.39088	466.995	47.823
19.6667	-2.66396	58.7499	91.1044	-0.303268	466.916	47.8211
19.6833	-2.66548	58.9605	91.3665	40.6045	466.803	47.8237
19.7	-2.66365	58.7536	91.1347	10.171	466.858	47.8228
19.7167	-2.66624	58.8035	91.1472	11.2212	466.899	47.8243
19.7333	-2.6635	58.7899	91.166	9.87892	466.836	47.8268
19.75	-2.66487	58.74	91.0867	10.0785	466.799	47.8281
19.7667	-2.66029	58.8061	91.2676	9.3586	466.78	47.8278
19.7833	-2.65831	58.7594	91.1587	9.05693	466.816	47.8269
19.8	-2.65907	58.7797	91.1759	9.1433	466.931	47.822
19.8167	-2.66243	58.8169	91.2095	8.5157	466.687	47.822
19.8333	-2.65923	58.7426	91.1047	3.77831	466.888	47.8246
19.85	-2.66472	58.8546	91.3355	7.58888	466.891	47.8286
19.8667	-2.66319	58.7312	91.1245	9.30306	466.745	47.8269
19.8833	-2.66518	58.8905	91.3335	13.3628	466.86	47.8254
19.9	-2.66274	58.8432	91.2205	8.22075	466.879	47.83
19.9167	-2.66121	58.9376	91.3274	8.16109	466.759	47.8288
19.9333	-2.66075	58.7263	91.1114	-63.9515	466.834	47.826
19.95	-2.66411	58.7954	91.2077	8.34053	466.842	47.8268
19.9667	-2.6667	58.9503	91.2037	13.3366	466.827	47.8259
19.9833	-2.66319	58.7525	91.112	7.65862	466.933	47.8231
20	-2.6606	58.7989	91.1588	7.30873	466.942	47.824
20.0167	-2.6635	58.7756	91.1507	7.16682	466.837	47.8243
20.0333	-2.66304	58.8046	91.1596	7.20268	466.903	47.8243
20.05	-2.65968	58.7615	91.1016	7.53105	466.903	47.8226
20.0667	-2.66319	58.7598	91.1215	7.23961	466.82	47.8249
20.0833	-2.66274	58.7415	91.0755	6.71623	466.835	47.8257
20.1	-2.66243	58.7899	91.1729	6.89751	466.758	47.8274
20.1167	-2.65923	58.7589	91.1186	6.70189	466.767	47.8246
20.1333	-2.65892	58.7719	91.1334	7.13112	466.792	47.8249
20.15	-2.65953	58.7402	91.1414	6.90758	466.811	47.8251
20.1667	-2.658	58.7841	91.1555	6.40389	466.789	47.8269
20.1833	-2.65877	58.7847	91.0845	7.63542	466.844	47.8269
20.2	-2.66075	58.8027	91.1901	6.85692	466.872	47.8249
20.2167	-2.65785	58.7948	91.2331	5.84068	466.762	47.8257
20.2333	-2.65755	58.9133	91.2545	42.4325	466.803	47.8268
20.25	-2.65953	58.7762	91.2344	8.28865	466.784	47.8277
20.2667	-2.66182	58.7421	91.0816	8.12706	466.892	47.8303
20.2833	-2.65663	58.7603	91.0804	7.43568	466.81	47.828
20.3	-2.65923	58.7965	91.1919	7.11083	466.735	47.826
20.3167	-2.65709	58.7852	91.1338	7.26646	466.904	47.8243
20.3333	-2.65373	58.841	91.159	6.84319	466.837	47.8231
20.35	-2.65587	58.7531	91.0888	7.2152	466.849	47.8265
20.3667	-2.65389	58.7533	91.1074	6.77757	466.943	47.8246
20.3833	-2.65129	58.7702	91.0935	7.02446	466.826	47.826
20.4	-2.65099	58.7371	91.1089	6.46172	466.8	47.8226
20.4167	-2.6519	58.8296	91.2	6.35262	466.768	47.8266
20.4333	-2.65068	58.7739	91.096	3.16322	466.803	47.8272
20.45	-2.6548	58.7966	91.1039	7.16454	466.746	47.8286
20.4667	-2.65404	58.7492	91.1068	6.94283	466.806	47.8289
20.4833	-2.65495	58.7251	91.0462	6.4492	466.746	47.8283
20.5	-2.65266	58.8253	91.0903	6.30196	466.91	47.8286
20.5167	-2.6519	58.7882	91.1788	7.00539	466.862	47.8277
20.5333	-2.65266	58.7312	91.1009	6.65123	466.76	47.8263
20.55	-2.65678	58.7287	91.0607	6.6906	466.803	47.826
20.5667	-2.65846	58.8207	91.2769	6.15242	466.784	47.8259
20.5833	-2.65846	58.7521	91.0548	5.98137	466.863	47.8326
20.6	-2.65739	58.8094	91.1602	6.10359	466.749	47.8284
20.6167	-2.65205	58.8001	91.1324	5.64934	466.791	47.8304
20.6333	-2.65572	58.8152	91.1617	5.97481	466.778	47.8269
20.65	-2.65404	58.7652	91.0656	6.71394	466.878	47.8284
20.6667	-2.65511	58.7336	91.0915	5.75966	466.867	47.8243
20.6833	-2.65694	58.7444	91.0828	5.84419	466.709	47.8248
20.7	-2.65511	58.7603	91.1048	6.53389	466.984	47.8292
20.7167	-2.65266	58.735	91.059	6.42006	466.878	47.8306
20.7333	-2.65434	58.8102	91.146	6.25786	466.751	47.8304
20.75	-2.65327	58.8291	91.2568	3.46123	466.885	47.8301
20.7667	-2.65541	58.8358	91.1822	6.74782	466.841	47.8275
20.7833	-2.658	58.7293	91.0427	6.42952	466.873	47.8263
20.8	-2.65907	58.8021	91.1762	6.94283	466.933	47.828
20.8167	-2.65617	58.767	91.1085	6.23283	466.929	47.8286
20.8333	-2.65724	58.818	91.1889	6.73943	466.938	47.8324
20.85	-2.65907	58.746	91.1181	6.72524	466.902	47.8303
20.8667	-2.65984	58.706	91.0563	6.35857	466.846	47.8307
20.8833	-2.66075	58.7774	91.1527	5.58434	466.896	47.8298
20.9	-2.65953	58.7542	91.1164	5.3054	466.933	47.8323
20.9167	-2.6606	58.7432	91.0767	6.32408	466.929	47.8332
20.9333	-2.66121	58.7443	91.0897	5.68153	466.874	47.8315
20.95	-2.65923	58.782	91.112	5.36324	466.925	47.8291
20.9667	-2.66106	58.7408	91.058	20.4588	466.925	47.8303
20.9833	-2.66136	58.8052	91.1698	5.78163	466.903	47.8338
21	-2.65907	58.7981	91.1605	6.04683	466.809	47.8303
21.0167	-2.66274	58.7655	91.1071	1.76903	466.847	47.8278
21.0333	-2.66258	58.7417	91.059	0.364761	467.005	47.8289
21.05	-2.66457	58.7621	91.0859	1.77269	466.986	47.8288
21.0667	-2.66609	58.7066	91.0262	1.80305	466.837	47.83
21.0833	-2.66533	58.756	91.0619	1.88713	466.938	47.8303
21.1	-2.66441	58.7342	91.0564	5.66246	466.949	47.8338
21.1167	-2.6664	58.7414	91.0761	5.3257	466.822	47.8336
21.1333	-2.66502	58.8792	91.1793	3.95714	466.889	47.8312
21.15	-2.66136	58.8169	91.133	4.2588	466.963	47.8271
21.1667	-2.66289	58.6903	90.9739	3.98811	466.842	47.8292
21.1833	-2.66258	58.7879	91.1919	2.87712	466.819	47.8317
21.2	-2.6667	58.7745	91.1501	4.16039	466.857	47.8262
21.2167	-2.66792	58.802	91.1691	3.48274	466.826	47.8266
21.2333	-2.66975	58.7049	91.0503	8.33397	466.891	47.8246
21.25	-2.67281	58.6631	90.9748	8.69392	466.845	47.8277
21.2667	-2.67555	58.8003	91.1352	9.17015	466.841	47.8291
21.2833	-2.67555	58.7289	91.0589	-24.5348	466.968	47.8304
21.3	-2.67296	58.7145	91.0807	7.13829	466.973	47.8306
21.3167	-2.67143	58.758	91.1186	7.26051	466.874	47.8274
21.3333	-2.66869	58.7293	91.0842	3.41652	466.948	47.8307
21.35	-2.66884	58.7878	91.1756	8.35899	466.967	47.8292
21.3667	-2.66609	58.8412	91.2591	7.5042	466.974	47.8306
21.3833	-2.66426	58.7826	91.1166	6.71211	466.979	47.8286
21.4	-2.6664	58.8296	91.2144	7.65266	466.827	47.8289
21.4167	-2.66716	58.7902	91.1619	8.1205	466.942	47.8251
21.4333	-2.66762	58.7476	91.0815	7.71217	466.859	47.826
21.45	-2.66823	58.8276	91.1382	7.36061	466.815	47.8242
21.4667	-2.66747	58.8242	91.2316	7.11983	466.924	47.8233
21.4833	-2.66808	58.7034	91.0157	7.04048	466.966	47.8214
21.5	-2.66853	58.7673	91.1071	6.53389	466.786	47.8216
21.5167	-2.6725	58.7946	91.1495	7.57698	466.839	47.8219
21.5333	-2.66853	58.7643	91.0983	7.08992	466.931	47.8269
21.55	-2.6664	58.7313	91.0247	6.81694	466.914	47.8246
21.5667	-2.66899	58.7321	91.0688	2.24525	466.919	47.8257
21.5833	-2.67006	58.7347	91.1031	5.6147	466.915	47.823
21.6	-2.6664	58.7298	91.0719	4.78096	466.876	47.828
21.6167	-2.66212	58.7702	91.1614	4.78508	466.859	47.8245
21.6333	-2.66106	58.7392	91.051	5.68337	466.836	47.8274
21.65	-2.66365	58.7904	91.0862	4.95552	466.782	47.8271
21.6667	-2.66518	58.7571	91.0697	5.41512	466.86	47.8271
21.6833	-2.66808	58.7902	91.1126	5.21065	466.798	47.8233
21.7	-2.6722	58.7699	91.1686	5.38704	466.752	47.8245
21.7167	-2.6725	58.7119	91.0386	5.10994	466.818	47.8269
21.7333	-2.67372	58.7026	91.0181	4.31709	466.874	47.8289
21.75	-2.67632	58.7455	91.0676	4.74388	466.826	47.83
21.7667	-2.67418	58.7255	91.0325	3.87428	466.785	47.826
21.7833	-2.67311	58.7222	91.0127	4.18602	466.703	47.8265
21.8	-2.67143	58.7264	91.0421	4.65996	466.78	47.8213
21.8167	-2.67006	58.7779	91.0691	4.26598	466.746	47.8207
21.8333	-2.67387	58.7679	91.1746	5.09682	466.657	47.8213
21.85	-2.67052	58.8227	91.161	3.41179	466.857	47.8211
21.8667	-2.67082	58.8148	91.0917	3.9077	466.826	47.8202
21.8833	-2.67342	58.8361	91.1277	4.07402	466.657	47.8234
21.9	-2.67189	58.7037	91.0395	3.65318	466.753	47.8255
21.9167	-2.67464	58.8041	91.1485	3.6425	466.815	47.8265
21.9333	-2.67754	58.7266	91.0377	4.09248	466.731	47.8207
21.95	-2.67082	58.7748	91.0857	3.93623	466.844	47.8237
21.9667	-2.66914	58.6892	90.9863	3.16734	466.823	47.8236
21.9833	-2.66624	58.7922	91.1411	2.77336	466.804	47.8246
22	-2.66792	58.8125	91.1874	3.79387	466.855	47.824
22.0167	-2.6667	58.834	91.2022	3.82545	466.865	47.8234
22.0333	-2.66686	58.7891	91.0874	3.89397	466.795	47.8237
22.05	-2.66823	58.7423	91.0888	3.42018	466.829	47.824
22.0667	-2.67036	58.7954	91.1251	3.71635	466.829	47.8269
22.0833	-2.67601	58.7882	91.2164	3.51906	466.762	47.8257
22.1	-2.67509	58.7215	91.0609	3.33611	466.858	47.8225
22.1167	-2.68028	58.7643	91.0909	3.11012	466.91	47.8219
22.1333	-2.68074	58.7518	91.0647	4.10683	466.868	47.8237
22.15	-2.67632	58.7336	91.116	3.59657	466.869	47.8255
22.1667	-2.67418	58.7464	91.078	3.11546	466.857	47.8208
22.1833	-2.67616	58.7174	91.0136	3.19481	466.846	47.8233
22.2	-2.67876	58.7425	91.0986	2.68822	466.875	47.8249
22.2167	-2.67326	58.699	90.985	3.67638	466.804	47.8205
22.2333	-2.67571	58.8662	91.2847	3.05473	466.785	47.8214
22.25	-2.67647	58.7162	91.0673	3.20854	466.842	47.821
22.2667	-2.67708	58.7574	91.0426	4.24629	466.788	47.8213
22.2833	-2.67616	58.809	91.0583	4.40422	466.835	47.8179
22.3	-2.67845	58.89	91.2592	4.05067	466.861	47.8176
22.3167	-2.67815	58.717	91.0281	3.87901	466.704	47.8162
22.3333	-2.67708	58.7478	91.0851	3.29018	466.791	47.8191
22.35	-2.67357	58.7153	91.0204	3.7986	466.768	47.8199
22.3667	-2.67418	58.8123	91.0584	1.85661	466.677	47.8237
22.3833	-2.67571	58.7562	91.0777	3.25676	466.83	47.8233
22.4	-2.67571	58.7814	91.072	2.91771	466.722	47.8217
22.4167	-2.67708	58.7627	91.0697	2.63451	466.616	47.8207
22.4333	-2.67845	58.8641	91.1634	2.80922	466.806	47.8222
22.45	-2.67876	58.7252	91.0127	2.95097	466.772	47.8231
22.4667	-2.6783	58.774	91.0658	3.13408	466.633	47.8213
22.4833	-2.67632	58.8201	91.2232	3.5334	466.737	47.8204
22.5	-2.67708	58.7905	91.1469	3.98521	466.828	47.8198
22.5167	-2.67113	58.966	91.1987	4.8185	466.737	47.817
22.5333	-2.67082	58.6932	90.9977	4.18312	466.736	47.8156
22.55	-2.67281	58.6846	90.9916	-5.55916	466.817	47.8173
22.5667	-2.67357	58.7798	91.1364	8.64388	466.813	47.8179
22.5833	-2.6722	58.7602	91.0851	8.00545	466.874	47.8182
22.6	-2.67159	58.7135	91.0542	8.95317	466.873	47.8179
22.6167	-2.67143	58.711	91.0152	9.32579	466.84	47.8188
22.6333	-2.66853	58.7203	91.0362	8.47099	466.957	47.8153
22.65	-2.67006	58.6921	90.9374	8.84239	466.899	47.8152
22.6667	-2.66808	58.8004	91.1115	7.78252	466.733	47.8187
22.6833	-2.66716	58.8107	91.0952	8.06816	466.907	47.8182
22.7	-2.66991	58.6883	90.9829	23.8288	466.901	47.8193
22.7167	-2.67525	58.7409	91.1247	7.76405	466.77	47.8196
22.7333	-2.6754	58.7746	91.2159	7.37968	466.894	47.8201
22.75	-2.67464	58.7457	91.059	-0.00999451	466.833	47.8169
22.7667	-2.67555	58.7765	91.0873	7.84752	466.826	47.8204
22.7833	-2.67509	58.7344	91.0531	6.76506	466.702	47.8188
22.8	-2.67982	58.8717	91.3255	5.97893	466.772	47.8146
22.8167	-2.67799	58.756	91.0818	6.47957	466.831	47.8179
22.8333	-2.67433	58.7124	91.0343	6.05232	466.793	47.8205
22.85	-2.67159	58.7159	91.0276	5.47585	466.76	47.8222
22.8667	-2.67387	58.7232	91.009	5.25887	466.727	47.8196
22.8833	-2.67143	58.8285	91.1552	4.70223	466.789	47.8216
22.9	-2.67296	58.7269	90.971	4.64561	466.817	47.8249
22.9167	-2.67571	58.6924	90.9492	4.62715	466.764	47.8204
22.9333	-2.67769	58.7634	91.0421	3.3152	466.759	47.8196
22.95	-2.67921	58.7876	91.0398	4.59068	466.838	47.8211
22.9667	-2.67723	58.6912	90.9675	4.53301	466.849	47.8226
22.9833	-2.68013	58.7215	91.0299	4.79942	466.858	47.8234
23	-2.67769	58.7635	91.1037	5.23445	466.799	47.8236
23.0167	-2.6783	58.754	91.0677	10.1983	466.853	47.8239
23.0333	-2.67952	58.7853	91.1314	8.69103	467.003	47.8231
23.05	-2.67784	58.7443	91.1018	10.3718	466.866	47.8205
23.0667	-2.67677	58.7296	91.0392	14.4404	466.865	47.8219
23.0833	-2.67601	58.7124	90.9646	14.4369	466.988	47.8248
23.1	-2.67845	58.7432	91.1077	19.2654	466.849	47.8214
23.1167	-2.67784	58.8343	91.1587	10.3133	467.002	47.8228
23.1333	-2.68257	58.8772	91.2893	8.52943	466.989	47.826
23.15	-2.68288	58.7081	91.0539	7.73186	466.75	47.8217
23.1667	-2.6844	58.7006	91.0156	7.43691	466.967	47.8207
23.1833	-2.68059	58.7019	90.9278	7.54601	466.942	47.8254
23.2	-2.6783	58.8485	91.0923	8.01506	466.821	47.8236
23.2167	-2.67418	58.7577	91.0659	5.91576	466.965	47.8225
23.2333	-2.67464	58.7887	91.1173	6.44386	466.86	47.8214
23.25	-2.67876	58.6872	90.9843	7.0739	466.78	47.8194
23.2667	-2.68135	58.7241	90.9614	6.50353	466.872	47.8196
23.2833	-2.6815	58.7385	91.0812	7.85469	466.895	47.8185
23.3	-2.68181	58.7985	91.1884	8.45787	466.694	47.8208
23.3167	-2.67937	58.7527	91.0328	7.80113	466.888	47.819
23.3333	-2.67982	58.7602	91.0195	7.49535	466.854	47.8217
23.35	-2.67845	58.771	91.1622	7.90657	466.725	47.8202
23.3667	-2.67967	58.7441	91.0705	6.40694	466.868	47.8219
23.3833	-2.67937	58.7264	90.9902	6.37535	466.876	47.8208
23.4	-2.67906	58.7661	91.1353	7.46849	466.774	47.8193
23.4167	-2.6841	58.7464	91.0131	7.56981	466.98	47.8193
23.4333	-2.68303	58.728	91.0752	6.80977	466.909	47.8196
23.45	-2.68623	58.8551	91.0972	6.60957	466.721	47.8234
23.4667	-2.68333	58.769	91.076	8.13728	466.916	47.8265
23.4833	-2.68105	58.7179	91.0212	6.54823	466.88	47.8251
23.5	-2.68166	58.8367	91.1381	6.27998	466.82	47.826
23.5167	-2.68059	58.7128	91.0366	6.43547	466.863	47.8254
23.5333	-2.68089	58.7095	90.9889	8.07457	466.879	47.8275
23.55	-2.68211	58.7943	91.1288	5.70534	466.898	47.8254
23.5667	-2.67982	58.7157	90.9835	7.1627	466.85	47.8207
23.5833	-2.67357	58.7621	91.0882	5.69099	466.827	47.8231
23.6	-2.67586	58.728	90.9971	5.97954	466.93	47.8226
23.6167	-2.67464	58.7052	91.0247	5.89424	467.006	47.8217
23.6333	-2.67555	58.7229	91.0828	6.33125	466.984	47.823
23.65	-2.67662	58.7626	91.0011	5.60997	466.948	47.8222
23.6667	-2.67448	58.7144	90.9683	5.73509	466.909	47.8208
23.6833	-2.67738	58.7272	91.0589	6.82472	466.877	47.8172
23.7	-2.67815	58.7388	90.9493	6.07307	466.779	47.8188
23.7167	-2.67662	58.839	91.1018	7.54952	466.798	47.8194
23.7333	-2.67754	58.7702	91.1263	5.3579	466.961	47.8202
23.75	-2.6786	58.7437	91.0612	5.05928	466.944	47.8156
23.7667	-2.67799	58.715	91.0123	3.98689	466.94	47.8185
23.7833	-2.67571	58.6935	90.987	5.55458	466.976	47.8179
23.8	-2.67952	58.7731	91.1079	4.88991	466.917	47.8173
23.8167	-2.6812	58.7496	91.0337	6.11183	466.911	47.8147
23.8333	-2.67952	58.7333	91.0064	5.72853	466.823	47.8196
23.85	-2.67845	58.7128	90.9742	4.37492	466.826	47.8219
23.8667	-2.67418	58.7357	91.0418	4.0519	466.931	47.8217
23.8833	-2.66975	58.6993	90.9602	3.95836	466.933	47.8184
23.9	-2.67082	58.7321	91.0175	3.81294	466.909	47.8167
23.9167	-2.67571	58.7103	90.9957	3.84987	466.944	47.8176
23.9333	-2.67311	58.7554	91.0235	3.73726	467.001	47.817
23.95	-2.67448	58.719	91.0639	3.14659	466.853	47.8196
23.9667	-2.67815	58.7202	91.0777	3.94524	467.006	47.8181
23.9833	-2.67464	58.7522	91.0288	3.45772	466.903	47.8198
24	-2.67815	58.7261	91.0015	3.56194	467.021	47.8169
24.0167	-2.67784	58.7339	91.0311	5.54802	466.869	47.8184
24.0333	-2.68044	58.7612	90.9934	15.8578	466.921	47.822
24.05	-2.68211	58.702	90.9805	3.21327	466.911	47.821
24.0667	-2.68684	58.6967	90.9715	1.80428	466.854	47.8185
24.0833	-2.69066	58.724	91.0041	3.32176	466.894	47.8149
24.1	-2.68837	58.7344	91.0494	3.94829	466.794	47.8152
24.1167	-2.69112	58.7016	90.9806	3.5775	466.795	47.815
24.1333	-2.69203	58.7911	91.1591	2.71492	466.888	47.8194
24.15	-2.68974	58.6964	91.0145	2.8318	466.796	47.8162
24.1667	-2.69035	58.7164	91.0027	1.69991	466.846	47.8132
24.1833	-2.69341	58.7347	90.9861	1.72737	466.868	47.8146
24.2	-2.68929	58.8143	91.0633	1.38466	466.937	47.8136
24.2167	-2.69341	58.7562	91.0566	0.837479	466.947	47.8161
24.2333	-2.69249	58.7553	91.0143	6.40038	466.878	47.8132
24.25	-2.69249	58.7161	91.0236	8.7458	466.861	47.8194
24.2667	-2.69264	58.6845	90.9245	9.08012	466.876	47.8161
24.2833	-2.68974	58.7249	90.9914	9.29833	466.897	47.8141
24.3	-2.69234	58.7887	91.1334	9.03191	466.879	47.8161
24.3167	-2.6931	58.8117	91.1474	9.77165	466.909	47.8135
24.3333	-2.69341	58.7431	91.0363	8.95088	466.866	47.8124
24.35	-2.69402	58.7124	90.9896	10.2586	466.798	47.8123
24.3667	-2.69676	58.6759	90.9252	12.5248	466.9	47.8141
24.3833	-2.69569	58.7203	90.9835	14.3021	466.891	47.8118
24.4	-2.70027	58.7042	91.0394	15.4675	466.795	47.8126
24.4167	-2.70226	58.7386	90.9507	14.8261	466.806	47.8115
24.4333	-2.7018	58.7423	90.9795	14.8331	466.783	47.8101
24.45	-2.7018	58.7801	91.1028	14.6514	466.861	47.8132
24.4667	-2.69707	58.7186	90.9716	13.6543	466.85	47.8135
24.4833	-2.69798	58.7479	91.0252	9.42772	466.723	47.8124
24.5	-2.7021	58.7629	91.0612	9.07723	466.773	47.8176
24.5167	-2.69737	58.7266	90.9721	11.2986	466.76	47.8156
24.5333	-2.69295	58.7266	90.9632	13.805	466.833	47.8118
24.55	-2.69676	58.7096	90.9353	14.2193	466.798	47.8135
24.5667	-2.69173	58.7394	90.9986	16.4002	466.776	47.8159
24.5833	-2.69035	58.76	91.0409	17.7204	466.78	47.8149
24.6	-2.69005	58.7251	91.0273	33.1492	466.788	47.8162
24.6167	-2.68974	58.7048	90.9719	12.4592	466.799	47.8158
24.6333	-2.69218	58.7464	91.0056	14.813	466.936	47.8156
24.65	-2.69386	58.7788	91.1024	14.0286	466.838	47.8155
24.6667	-2.69554	58.7289	90.9364	10.6185	466.926	47.8147
24.6833	-2.69447	58.7128	90.9612	13.2537	466.858	47.8176
24.7	-2.69341	58.7017	90.9855	13.3038	466.832	47.8143
24.7167	-2.69188	58.7061	90.9521	13.5708	466.895	47.8188
24.7333	-2.69386	58.7017	90.9579	13.0683	466.869	47.8156
24.75	-2.69157	58.7455	90.9994	17.55	466.934	47.8133
24.7667	-2.69524	58.7141	90.9489	12.4455	466.973	47.8123
24.7833	-2.69585	58.7763	91.0865	12.9395	466.944	47.8164
24.8	-2.69035	58.708	90.9814	7.83211	466.943	47.8156
24.8167	-2.69188	58.6984	90.9498	15.9443	466.893	47.814
24.8333	-2.69402	58.6781	90.9524	-14.3623	466.901	47.8123
24.85	-2.69478	58.7348	90.9768	16.8389	466.896	47.8136
24.8667	-2.69066	58.7116	90.9467	8.70583	466.807	47.8106
24.8833	-2.68608	58.7019	91.0346	21.8844	466.656	47.8129
24.9	-2.68333	58.7748	90.9638	9.14818	466.905	47.8156
24.9167	-2.68456	58.8076	91.123	19.5724	466.848	47.8149
24.9333	-2.68639	58.7789	91.0743	12.6553	466.708	47.8149
24.95	-2.68196	58.6881	90.9168	12.9754	466.841	47.8121
24.9667	-2.68578	58.6858	90.9498	12.8895	466.909	47.8172
24.9833	-2.68639	58.7133	90.9702	12.4937	466.662	47.8173
25	-2.68532	58.7215	90.9899	12.3798	466.837	47.8175
25.0167	-2.68394	58.784	91.0342	12.3029	466.761	47.8196
25.0333	-2.68196	58.6951	91.0012	12.8741	466.673	47.8179
25.05	-2.68578	58.7341	91.0026	11.4942	466.749	47.8188
25.0667	-2.68608	58.7905	91.0975	12.3923	466.745	47.8199
25.0833	-2.68898	58.7406	90.9669	11.8333	466.683	47.8201
25.1	-2.68425	58.7243	90.9564	11.679	466.873	47.823
25.1167	-2.68684	58.6959	90.9745	10.4206	466.833	47.8179
25.1333	-2.68837	58.8274	91.0465	10.8981	466.639	47.8178
25.15	-2.68929	58.7022	90.9817	10.7067	466.747	47.8181
25.1667	-2.68471	58.7626	91.0505	11.5018	466.869	47.8201
25.1833	-2.6844	58.7235	90.9574	10.7491	466.675	47.8217
25.2	-2.68135	58.6893	90.9284	10.978	466.698	47.8196
25.2167	-2.68059	58.7536	91.0807	10.4458	466.763	47.8194
25.2333	-2.68364	58.7598	90.9712	10.3117	466.647	47.8207
25.25	-2.68257	58.7385	91.0151	9.83772	466.787	47.8214
25.2667	-2.68227	58.7124	91.0195	10.5959	466.812	47.8234
25.2833	-2.68394	58.7388	90.9582	11.0537	466.775	47.8223
25.3	-2.68257	58.7267	90.9843	10.1376	466.821	47.8223
25.3167	-2.68196	58.6605	90.9209	10.6097	466.887	47.8223
25.3333	-2.68532	58.7377	91.0488	10.4136	466.73	47.8222
25.35	-2.68745	58.7246	90.98	10.904	466.885	47.8202
25.3667	-2.68593	58.8119	91.0183	9.63982	466.869	47.8205
25.3833	-2.68578	58.7679	91.1086	10.0666	466.7	47.8257
25.4	-2.687	58.7173	90.9805	10.0643	466.803	47.8268
25.4167	-2.6873	58.8339	91.1573	9.59572	466.86	47.8234
25.4333	-2.68822	58.7612	90.9647	10.146	466.599	47.8249
25.45	-2.68578	58.6935	90.933	8.7458	466.759	47.8252
25.4667	-2.68486	58.7357	91.0415	9.53072	466.701	47.826
25.4833	-2.68806	58.7527	90.9991	10.4975	466.589	47.8259
25.5	-2.68593	58.8227	91.0534	9.62853	466.773	47.8254
25.5167	-2.68257	58.6762	90.9034	9.8098	466.9	47.8211
25.5333	-2.68257	58.6651	90.8949	9.32457	466.744	47.8222
25.55	-2.68471	58.718	90.9629	9.60701	466.942	47.8249
25.5667	-2.6841	58.6993	90.9495	9.64043	466.934	47.8249
25.5833	-2.68257	58.6541	90.913	9.33464	466.638	47.826
25.6	-2.68379	58.8474	91.1358	9.40926	466.979	47.8252
25.6167	-2.68089	58.6732	90.9133	8.36189	466.961	47.8257
25.6333	-2.67769	58.7177	90.9562	8.76427	466.759	47.8207
25.65	-2.68517	58.6602	90.9203	8.74764	466.909	47.8222
25.6667	-2.68929	58.7292	90.9296	8.53951	467.044	47.8225
25.6833	-2.68684	58.6823	90.9203	9.2411	466.754	47.826
25.7	-2.68669	58.7188	90.9905	8.7571	466.95	47.826
25.7167	-2.68639	58.8384	91.3377	9.13261	466.985	47.826
25.7333	-2.68517	58.7107	90.9858	8.97652	466.783	47.8204
25.75	-2.68318	58.8123	91.1427	8.77144	467.087	47.8194
25.7667	-2.68303	58.7797	91.0537	8.64388	466.956	47.8234
25.7833	-2.67876	58.7067	90.9571	8.82683	466.864	47.8204
25.8	-2.67754	58.6968	90.9243	8.31001	466.923	47.8226
25.8167	-2.68135	58.6826	90.9095	8.1974	467.083	47.8213
25.8333	-2.68089	58.691	90.9631	8.94066	466.793	47.8251
25.85	-2.68059	58.6956	90.9577	8.1086	467.025	47.8254
25.8667	-2.67952	58.704	91.0427	9.30016	467.043	47.8265
25.8833	-2.68227	58.7376	91.0348	9.23103	466.812	47.8274
25.9	-2.68318	58.7774	91.0427	8.2534	466.844	47.8222
25.9167	-2.68318	58.6758	90.9364	7.80113	466.775	47.826
25.9333	-2.68013	58.6945	90.9481	7.91435	466.656	47.8249
25.95	-2.67799	58.7208	90.9669	8.21114	466.826	47.8254
25.9667	-2.67525	58.7783	91.0354	7.98164	466.841	47.8265
25.9833	-2.6722	58.7333	90.9246	7.97813	466.72	47.8217
26	-2.67082	58.7412	91.0052	8.27965	466.84	47.8207
26.0167	-2.67128	58.738	91.0514	8.26714	466.831	47.8205
26.0333	-2.67265	58.8061	91.0926	7.56142	466.651	47.8201
26.05	-2.67052	58.6794	90.9213	8.04359	466.875	47.8191
26.0667	-2.67418	58.7336	90.9562	8.13545	466.965	47.8199
26.0833	-2.67021	58.7339	91.0328	7.54417	466.714	47.8214
26.1	-2.6725	58.7907	91.0111	8.37212	466.893	47.8219
26.1167	-2.67235	58.6811	90.908	7.35344	466.831	47.8204
26.1333	-2.66823	58.7328	90.9081	7.74498	466.76	47.824
26.15	-2.67189	58.7	90.9516	7.29622	467.008	47.8231
26.1667	-2.67143	58.7167	90.9481	6.96236	466.994	47.826
26.1833	-2.67235	58.7145	90.9159	7.28966	466.735	47.826
26.2	-2.67281	58.6591	90.8991	6.79909	466.942	47.8207
26.2167	-2.67418	58.763	90.9695	6.80748	466.982	47.8182
26.2333	-2.67326	58.6778	90.9023	6.24718	466.791	47.8207
26.25	-2.67296	58.9269	91.0824	6.37535	466.983	47.8214
26.2667	-2.67616	58.7127	90.9145	6.59294	466.979	47.8208
26.2833	-2.67677	58.6845	90.9301	5.56587	466.782	47.8216
26.3	-2.67601	58.6745	90.93	5.89073	466.831	47.8239
26.3167	-2.67052	58.6623	90.8981	6.29662	466.952	47.8243
26.3333	-2.66792	58.7228	90.9336	5.87471	466.782	47.8202
26.35	-2.66853	58.6976	90.9847	4.93523	466.873	47.8194
26.3667	-2.66991	59.033	91.4001	5.70305	466.839	47.8202
26.3833	-2.66975	58.7762	91.0816	4.30702	466.739	47.8236
26.4	-2.67036	58.7115	91.0273	4.85542	466.929	47.8214
26.4167	-2.67036	58.63	90.8045	3.99895	466.901	47.822
26.4333	-2.66838	58.742	91.0108	4.38744	466.796	47.8237
26.45	-2.67082	58.6779	90.9554	5.38414	466.931	47.8223
26.4667	-2.67021	58.7078	90.9168	5.35545	466.889	47.8242
26.4833	-2.66731	58.7005	90.9554	4.54002	466.743	47.8196
26.5	-2.66945	58.6649	90.9167	4.31541	466.871	47.8234
26.5167	-2.67662	58.7498	91.0191	3.82896	466.883	47.8231
26.5333	-2.68257	58.6903	90.9681	4.88106	466.724	47.8199
26.55	-2.68517	58.6498	90.8814	3.76579	466.877	47.8216
26.5667	-2.6812	58.6649	90.9322	4.30641	466.889	47.8188
26.5833	-2.68028	58.6668	90.8855	4.34105	466.706	47.8196
26.6	-2.68166	58.7069	90.9741	3.89046	466.946	47.8202
26.6167	-2.67784	58.8558	91.0772	4.26949	466.906	47.8242
26.6333	-2.67967	58.7609	90.9731	2.41035	466.641	47.8254
26.65	-2.67906	58.7238	90.9519	3.88557	466.945	47.826
26.6667	-2.67448	58.7432	91.061	13.8985	466.917	47.8249
26.6833	-2.67326	58.6732	90.9153	6.2722	466.693	47.8231
26.7	-2.67525	58.65	90.8868	6.59767	466.834	47.8236
26.7167	-2.67555	58.6848	90.9319	5.56114	466.903	47.8252
26.7333	-2.67174	58.7116	90.8985	10.2848	466.695	47.8242
26.75	-2.67036	58.753	91.0592	10.1942	466.832	47.8228
26.7667	-2.67174	58.7234	91.0319	9.2495	466.884	47.824
26.7833	-2.67784	58.708	91.034	8.22838	466.787	47.824
26.8	-2.6783	58.7118	90.9319	8.09853	466.882	47.8259
26.8167	-2.67708	58.7833	91.0183	7.30339	466.891	47.8262
26.8333	-2.67372	58.6765	90.9045	7.28493	466.789	47.8263
26.85	-2.67616	58.7333	90.9785	11.2701	466.868	47.8251
26.8667	-2.67586	58.6955	90.9072	10.2496	466.876	47.8216
26.8833	-2.67326	58.7182	91.0104	9.98192	466.657	47.8255
26.9	-2.67235	58.6871	90.9193	9.20052	466.893	47.8307
26.9167	-2.67052	58.6961	90.9647	9.4622	466.816	47.8272
26.9333	-2.66914	58.6433	90.8831	9.3972	466.705	47.8289
26.95	-2.67067	58.7229	90.9347	8.31307	466.811	47.8318
26.9667	-2.66869	58.6642	90.8712	7.6049	466.866	47.8274
26.9833	-2.66838	58.7518	91.007	7.37724	466.694	47.8217
27	-2.66838	58.751	90.9666	8.24745	466.762	47.8223
27.0167	-2.67021	58.7006	90.962	6.86409	466.803	47.8239
27.0333	-2.6693	58.7028	91.0116	6.93565	466.599	47.8226
27.05	-2.66823	58.7138	90.9084	6.95473	466.82	47.8187
27.0667	-2.66686	58.7298	90.9078	6.05995	466.697	47.823
27.0833	-2.67036	58.724	90.9876	7.04521	466.602	47.8283
27.1	-2.66686	58.754	90.9275	9.37645	466.774	47.826
27.1167	-2.66502	58.722	90.9741	9.9456	466.799	47.8254
27.1333	-2.65953	58.7003	90.9823	7.87193	466.629	47.8294
27.15	-2.658	58.6604	90.902	8.92525	466.719	47.8272
27.1667	-2.65694	58.6495	90.8556	7.25151	466.752	47.8259
27.1833	-2.65739	58.6572	90.8355	7.91603	466.548	47.8255
27.2	-2.65404	58.6315	90.8306	6.59584	466.721	47.8243
27.2167	-2.65297	58.6695	90.9029	6.3842	466.766	47.8246
27.2333	-2.6548	58.6514	90.8677	6.57387	466.606	47.8268
27.25	-2.6577	58.6709	90.9463	6.73775	466.776	47.8231
27.2667	-2.65831	58.7206	90.9473	6.46889	466.822	47.8216
27.2833	-2.658	58.6959	90.9287	10.0893	466.69	47.8204
27.3	-2.65846	58.6916	90.8906	6.8087	466.828	47.8222
27.3167	-2.65602	58.6861	90.9049	8.66707	466.858	47.8196
27.3333	-2.6548	58.7043	90.9374	11.276	466.639	47.8223
27.35	-2.65007	58.7983	91.1437	13.5999	466.834	47.8223
27.3667	-2.6545	58.6753	90.9075	11.4584	466.908	47.8185
27.3833	-2.65816	58.6887	90.9565	9.9778	466.611	47.8217
27.4	-2.66579	58.7699	90.9722	9.63265	466.741	47.8226
27.4167	-2.6693	58.6893	90.8521	8.90083	466.791	47.8219
27.4333	-2.66487	58.6892	90.9391	9.53377	466.624	47.8211
27.45	-2.66335	58.7219	91.038	9.29298	466.898	47.8205
27.4667	-2.66274	58.681	90.9296	8.70293	466.749	47.8211
27.4833	-2.66182	58.8091	91.1324	9.24355	466.74	47.8234
27.5	-2.66136	58.7399	91.0613	8.26958	466.895	47.8214
27.5167	-2.65862	58.7392	91.0075	8.29933	466.746	47.8191
27.5333	-2.65877	58.7226	90.9139	9.50279	466.752	47.8181
27.55	-2.65984	58.7283	90.986	8.22487	466.895	47.819
27.5667	-2.65282	58.7154	91.0427	8.01384	466.86	47.8202
27.5833	-2.65297	58.7174	90.973	7.40349	466.637	47.8182
27.6	-2.65724	58.7981	91.0622	7.18178	466.847	47.8172
27.6167	-2.6545	58.8041	91.0471	7.86842	466.867	47.8169
27.6333	-2.65419	58.9246	91.2887	7.52571	466.659	47.8201
27.65	-2.65297	58.7086	90.9081	7.94289	466.752	47.8207
27.6667	-2.65251	58.6759	90.8926	7.71339	466.823	47.819
27.6833	-2.65648	58.6808	90.8662	8.35716	466.758	47.8146
27.7	-2.65404	58.6669	90.8984	8.08006	466.811	47.8167
27.7167	-2.65099	58.7081	90.922	7.6133	466.782	47.8182
27.7333	-2.65022	58.7122	90.8988	6.47606	466.656	47.8196
27.75	-2.65114	58.6933	90.9525	6.66145	466.848	47.8165
27.7667	-2.6519	58.6475	90.884	6.07018	466.856	47.8144
27.7833	-2.65541	58.6662	90.836	6.2513	466.623	47.8152
27.8	-2.65877	58.6881	90.9319	6.44737	466.716	47.8152
27.8167	-2.6577	58.6773	90.9509	4.98833	466.799	47.8193
27.8333	-2.66151	58.6605	90.8872	5.41084	466.668	47.8188
27.85	-2.65877	58.6796	90.9165	6.81694	466.848	47.8181
27.8667	-2.65663	58.6703	90.9103	5.54146	466.874	47.819
27.8833	-2.65083	58.7298	90.9365	5.62309	466.816	47.8202
27.9	-2.65526	58.7698	91.0108	4.37019	466.941	47.8231
27.9167	-2.65572	58.7183	91.0191	4.51561	466.883	47.826
27.9333	-2.6545	58.7917	90.9914	4.56276	466.914	47.8223
27.95	-2.65511	58.68	90.8628	5.04845	466.926	47.8201
27.9667	-2.65251	58.708	90.9596	3.7896	466.87	47.819
27.9833	-2.65236	58.736	90.9679	4.00597	466.919	47.8191
28	-2.65327	58.7693	90.9998	3.53218	466.928	47.8214
28.0167	-2.65633	58.6312	90.8254	3.85231	466.948	47.8219
28.0333	-2.65083	58.6854	90.949	4.81133	466.827	47.824
28.05	-2.65068	58.6683	90.8711	3.76457	466.9	47.8204
28.0667	-2.65038	58.8448	90.9824	3.4893	467.1	47.8178
28.0833	-2.65343	58.7182	90.9254	4.16451	466.885	47.8216
28.1	-2.65465	58.6613	90.8857	4.09065	466.947	47.8196
28.1167	-2.65099	58.6361	90.8309	3.24852	466.946	47.8219
28.1333	-2.65495	58.7212	90.8749	4.64623	466.818	47.8202
28.15	-2.65907	58.722	90.9745	4.4239	466.902	47.8196
28.1667	-2.65678	58.7542	90.9512	4.0316	466.96	47.8159
28.1833	-2.65984	58.7238	90.9669	3.77007	466.86	47.8199
28.2	-2.65739	58.7328	91.0001	4.09538	466.979	47.8187
28.2167	-2.65389	58.8676	91.0328	4.27666	466.9	47.819
28.2333	-2.65846	58.7128	90.9988	5.44243	466.8	47.817
28.25	-2.65999	58.7328	90.9342	4.51683	466.928	47.8172
28.2667	-2.65541	58.6454	90.8125	5.03548	466.935	47.8146
28.2833	-2.65297	58.7023	90.929	5.11055	466.819	47.8156
28.3	-2.65205	58.6967	90.9152	5.29533	466.822	47.8124
28.3167	-2.65556	58.6291	90.8207	5.42763	466.835	47.819
28.3333	-2.65312	58.6852	90.9759	3.99895	466.926	47.8172
28.35	-2.65327	58.7714	91.0111	3.79082	466.82	47.8199
28.3667	-2.65541	58.6256	90.8155	4.85603	466.954	47.8147
28.3833	-2.65495	58.6437	90.8682	5.25353	466.792	47.8124
28.4	-2.65923	58.6424	90.8549	5.46043	466.875	47.8172
28.4167	-2.65633	58.6805	90.9074	5.0634	466.872	47.8147
28.4333	-2.65724	58.682	90.9184	4.91493	466.814	47.813
28.45	-2.65816	58.6482	90.8218	5.42168	466.945	47.8144
28.4667	-2.65739	58.6877	90.9042	6.09703	466.926	47.8178
28.4833	-2.65831	58.7045	90.9333	5.63499	466.888	47.8138
28.5	-2.65968	58.7191	90.9339	5.32631	466.874	47.8161
28.5167	-2.65343	58.7383	91.0003	6.04454	466.847	47.817
28.5333	-2.65205	58.7284	90.9492	5.18913	466.859	47.8184
28.55	-2.65404	58.6764	90.8915	5.08781	466.951	47.8179
28.5667	-2.65709	58.7237	90.9284	5.25826	466.836	47.821
28.5833	-2.65953	58.8039	91.148	5.33409	466.97	47.8184
28.6	-2.65434	58.6556	90.8825	5.41267	466.897	47.8158
28.6167	-2.65327	58.6604	90.8903	5.54619	466.847	47.8147
28.6333	-2.65633	58.6117	90.8236	5.1165	466.811	47.8147
28.65	-2.65678	58.6796	90.8732	3.37608	466.846	47.8172
28.6667	-2.65663	58.6863	90.9377	4.38576	466.811	47.8178
28.6833	-2.66182	58.7127	90.9759	3.80821	466.85	47.8153
28.7	-2.6635	58.6494	90.8265	7.32658	466.782	47.8129
28.7167	-2.66167	58.6585	90.8332	5.9008	466.77	47.814
28.7333	-2.66335	58.7116	90.8582	5.40077	466.835	47.8173
28.75	-2.6638	58.8282	91.0491	12.1844	466.699	47.8222
28.7667	-2.66014	58.7067	90.9419	3.23952	466.878	47.8165
28.7833	-2.66548	58.7013	90.9531	3.31169	466.795	47.8179
28.8	-2.66396	58.7089	90.9617	2.81807	466.855	47.817
28.8167	-2.66396	58.7186	90.9551	2.46284	466.829	47.8155
28.8333	-2.66258	58.7414	90.9501	2.84203	466.869	47.8173
28.85	-2.66472	58.6855	90.8723	-41.9186	466.867	47.814
28.8667	-2.66991	58.8039	91.0098	2.85271	466.945	47.8103
28.8833	-2.67052	58.6639	90.9061	96.8475	466.885	47.81
28.9	-2.6693	58.65	90.8231	7.26402	466.749	47.8077
28.9167	-2.66869	58.7145	90.9998	6.29372	466.858	47.8112
28.9333	-2.67372	58.7936	90.9823	6.93199	466.954	47.8115
28.95	-2.67281	58.6675	90.8752	6.17928	466.788	47.8091
28.9667	-2.66869	58.7263	90.9307	6.04988	466.86	47.8095
28.9833	-2.67189	58.7521	91.065	5.21248	466.96	47.8069
29	-2.67067	58.6784	90.9165	6.24245	466.956	47.8095
29.0167	-2.67006	58.6671	90.8622	6.47133	466.996	47.8121
29.0333	-2.67586	58.7139	91.0105	6.14937	466.876	47.8123
29.05	-2.67448	58.6633	90.8785	4.88045	466.985	47.8104
29.0667	-2.67159	58.6539	90.8645	6.60179	466.868	47.8106
29.0833	-2.67021	58.6576	90.8573	6.88606	466.808	47.8167
29.1	-2.67372	58.6597	90.8024	7.78496	466.887	47.8169
29.1167	-2.6783	58.6939	90.8512	6.80382	466.975	47.8141
29.1333	-2.67876	58.6959	90.8935	7.32536	466.902	47.8143
29.15	-2.67937	58.6454	90.8357	7.14485	466.86	47.8123
29.1667	-2.67693	58.6424	90.7848	7.51076	466.789	47.8126
29.1833	-2.67693	58.7368	90.9255	6.75255	466.905	47.8132
29.2	-2.67601	58.6637	90.8964	6.98509	466.863	47.8124
29.2167	-2.67586	58.718	90.8738	6.51604	466.814	47.8129
29.2333	-2.67708	58.858	91.0886	5.63805	466.839	47.8135
29.25	-2.68044	58.6535	90.8883	6.73409	466.792	47.8138
29.2667	-2.67799	58.6738	90.8894	6.91002	466.852	47.8109
29.2833	-2.68135	58.7109	90.9344	6.5786	466.871	47.8098
29.3	-2.67967	58.7002	90.9316	6.87248	466.935	47.8069
29.3167	-2.6786	58.6962	90.9467	6.16722	466.826	47.8071
29.3333	-2.68059	58.6884	91.0021	7.17766	466.788	47.8109
29.35	-2.67967	58.6715	90.9393	5.97008	466.711	47.814
29.3667	-2.67876	58.7054	90.9469	5.60463	466.882	47.8133
29.3833	-2.67723	58.6642	90.845	5.97603	466.875	47.8129
29.4	-2.67525	58.6587	90.8859	6.1274	466.706	47.8147
29.4167	-2.67601	58.6991	90.9997	5.83351	466.851	47.8136
29.4333	-2.67128	58.6831	90.8759	5.46211	466.935	47.8132
29.45	-2.66747	58.6689	90.8793	5.42641	466.859	47.8141
29.4667	-2.66624	58.702	90.926	5.41389	466.902	47.8152
29.4833	-2.66579	58.74	90.9686	5.9623	466.834	47.8141
29.5	-2.66701	58.7444	90.9553	6.00395	466.923	47.8152
29.5167	-2.66243	58.7151	90.9322	5.59212	466.816	47.8162
29.5333	-2.66197	58.6597	90.9145	5.70595	466.901	47.8132
29.55	-2.66151	58.6845	90.9066	4.77608	466.909	47.8161
29.5667	-2.6635	58.6779	90.9309	5.53612	466.917	47.8159
29.5833	-2.66411	58.6826	90.94	5.92415	466.866	47.8169
29.6	-2.66228	58.7374	90.947	5.77446	466.865	47.8136
29.6167	-2.66808	58.7038	90.971	5.08186	466.914	47.8147
29.6333	-2.66563	58.6492	90.8469	5.28221	466.883	47.8175
29.65	-2.67097	58.677	90.8759	4.17946	466.838	47.8172
29.6667	-2.66884	58.7067	90.9216	5.36446	466.851	47.8132
29.6833	-2.66869	58.7536	91.0375	5.17601	466.963	47.8156
29.7	-2.66777	58.8065	91.1132	5.31136	466.959	47.8155
29.7167	-2.66869	58.7354	90.9655	4.42986	466.845	47.8146
29.7333	-2.67174	58.7115	91.0296	5.12779	466.796	47.8184
29.75	-2.67174	58.6633	90.9423	4.99123	466.892	47.8181
29.7667	-2.67036	58.7605	90.9695	5.2845	466.849	47.8172
29.7833	-2.66777	58.7304	90.9383	4.39461	466.841	47.8188
29.8	-2.67097	58.7093	90.9196	5.06584	466.86	47.8205
29.8167	-2.67128	58.7064	90.9487	4.54964	466.824	47.8178
29.8333	-2.67113	58.6578	90.8575	4.31953	466.755	47.8146
29.85	-2.67509	58.7464	90.9538	4.83269	466.816	47.8194
29.8667	-2.67296	58.6889	90.9098	4.86855	466.726	47.8188
29.8833	-2.67418	58.6967	90.9132	6.06178	466.743	47.8153
29.9	-2.67662	58.7174	90.964	5.67497	466.766	47.819
29.9167	-2.67616	58.6869	90.9501	-1.37795	466.807	47.8175
29.9333	-2.67479	58.7608	91.1356	5.41145	466.758	47.8144
29.95	-2.67403	58.7241	90.9834	5.40611	466.691	47.8149
29.9667	-2.67342	58.7426	91.0355	5.22438	466.851	47.8181
29.9833	-2.66899	58.7251	91.076	6.42601	466.708	47.8182
30	-2.66747	58.7237	90.9681	5.60158	466.805	47.8202
30.0167	-2.66487	58.8296	91.2011	5.28221	466.75	47.8208
30.0333	-2.66731	58.8174	91.078	5.92766	466.844	47.8231
30.05	-2.66884	58.7525	91.1189	5.20103	466.856	47.8213
30.0667	-2.67525	58.7878	91.0691	4.7332	466.812	47.8226
30.0833	-2.67448	58.8046	91.1317	5.71556	466.836	47.8222
30.1	-2.67326	58.6968	90.9948	5.5146	466.885	47.8217
30.1167	-2.67067	58.7711	91.0903	4.90242	466.735	47.8211
30.1333	-2.67052	58.796	91.1359	4.98055	466.83	47.8225
30.15	-2.6725	58.7836	91.063	4.0197	466.915	47.8225
30.1667	-2.67433	58.7977	91.1065	4.813	466.838	47.8228
30.1833	-2.67159	58.7525	91.0563	5.11406	466.781	47.819
30.2	-2.66808	58.8818	91.2208	5.21187	466.833	47.8226
30.2167	-2.67082	58.7798	91.0293	4.86916	466.793	47.821
30.2333	-2.67326	58.7611	91.0299	5.36018	466.866	47.8223
30.25	-2.67326	58.7058	90.9443	4.7332	466.822	47.8211
30.2667	-2.6696	58.8659	91.2492	5.79414	466.807	47.8233
30.2833	-2.67082	58.7652	91.0314	4.94362	466.762	47.8185
30.3	-2.67113	58.8207	91.1228	5.91042	466.739	47.8194
30.3167	-2.66655	58.7402	91.0719	4.75105	466.726	47.8182
30.3333	-2.66869	58.7844	91.1541	4.62776	466.85	47.819
30.35	-2.67113	58.7788	91.0833	5.82222	466.828	47.8214
30.3667	-2.66884	58.7844	91.0975	5.99144	466.769	47.8239
30.3833	-2.66533	58.8097	91.2359	5.81795	466.738	47.8231
30.4	-2.66975	58.7614	91.1741	6.32347	466.868	47.8239
30.4167	-2.66914	58.8197	91.2229	6.18279	466.869	47.8233
30.4333	-2.67372	58.7438	91.0937	6.30196	466.905	47.8243
30.45	-2.66884	58.7852	91.2086	6.00044	466.727	47.8251
30.4667	-2.66762	58.8126	91.1582	6.0421	466.782	47.8213
30.4833	-2.67006	58.8018	91.1861	5.69649	466.922	47.8219
30.5	-2.67006	58.9747	91.1572	5.70656	466.73	47.8251
30.5167	-2.67067	58.838	91.2264	5.45204	466.764	47.8228
30.5333	-2.66899	58.8863	91.3593	6.23711	466.91	47.824
30.55	-2.66838	58.9033	91.3209	6.0981	466.754	47.824
30.5667	-2.66274	58.8703	91.3778	5.69222	466.779	47.8223
30.5833	-2.66197	58.8554	91.2795	6.36879	466.745	47.8231
30.6	-2.66487	58.9504	91.5293	5.37331	466.864	47.8248
30.6167	-2.66594	58.8654	91.2443	5.1368	466.918	47.8226
30.6333	-2.66289	58.8284	91.3043	5.80666	466.867	47.8237
30.65	-2.66289	58.8647	91.2853	5.81444	466.744	47.8233
30.6667	-2.66441	58.8685	91.294	5.65468	466.974	47.8251
30.6833	-2.66777	58.803	91.2502	5.86098	466.869	47.826
30.7	-2.66533	58.9207	91.3525	5.28938	466.901	47.8278
30.7167	-2.66167	58.8525	91.3157	5.62721	466.962	47.8265
30.7333	-2.66319	58.8926	91.3752	5.53841	466.91	47.8236
30.75	-2.66472	58.9281	91.3801	5.12535	466.852	47.8245
30.7667	-2.66655	58.9216	91.4188	5.44899	466.862	47.826
30.7833	-2.66426	58.9268	91.4907	4.90608	466.822	47.8283
30.8	-2.66762	58.9877	91.6291	6.21849	466.791	47.8272
30.8167	-2.67265	58.9655	91.6123	4.52095	466.758	47.8259
30.8333	-2.67281	58.9144	91.4945	5.46394	466.721	47.8281
30.85	-2.6754	58.9266	91.4542	5.55931	466.676	47.8304
30.8667	-2.67036	58.886	91.4587	3.88863	466.86	47.8297
30.8833	-2.67021	58.9268	91.573	4.09538	466.868	47.8307
30.9	-2.66716	58.8572	91.4005	4.21761	466.776	47.8312
30.9167	-2.66487	59.0153	91.6357	4.01146	466.874	47.8315
30.9333	-2.6667	58.9216	91.4314	3.5804	466.858	47.8297
30.95	-2.6638	58.9526	91.5771	4.05251	466.745	47.8274
30.9667	-2.66457	58.9481	91.6428	3.61321	466.709	47.8266
30.9833	-2.66243	58.9599	91.6737	4.08943	466.775	47.8262
31	-2.66319	58.971	91.657	4.09248	466.786	47.8301
31.0167	-2.66548	59.1256	91.7561	4.21639	466.774	47.83
31.0333	-2.66869	59.081	91.8906	4.39644	466.847	47.8272
31.05	-2.66747	58.9433	91.5665	4.5359	466.781	47.8284
31.0667	-2.66716	58.9777	91.7347	5.06874	466.826	47.8281
31.0833	-2.66823	59.0192	91.6993	3.73238	466.808	47.8286
31.1	-2.66502	59.1209	91.5305	3.22823	466.726	47.8317
31.1167	-2.66747	59.007	91.7664	4.3148	466.853	47.8294
31.1333	-2.66365	58.991	91.6541	4.13414	466.846	47.8292
31.15	-2.66502	59.0057	91.6618	3.88207	466.827	47.8333
31.1667	-2.66335	59.0943	91.939	3.87428	466.811	47.8346
31.1833	-2.66243	58.9324	91.5282	3.93333	466.856	47.8333
31.2	-2.66274	59.0006	91.6883	0.770645	466.823	47.8353
31.2167	-2.66426	58.9483	91.5856	3.80043	466.825	47.8362
31.2333	-2.65953	59.0313	91.7402	4.66469	466.824	47.8338
31.25	-2.65511	59.0502	91.8316	4.12224	466.885	47.8362
31.2667	-2.65404	58.975	91.652	4.34273	466.828	47.8368
31.2833	-2.6516	59.1511	91.7847	4.00185	466.832	47.8387
31.3	-2.64778	58.9924	91.7002	4.00551	466.772	47.8396
31.3167	-2.65114	59.0238	91.775	3.9315	466.798	47.8399
31.3333	-2.65434	59.0214	91.7655	3.99467	466.891	47.8364
31.35	-2.65526	59.0717	91.9724	4.17412	466.796	47.84
31.3667	-2.65526	59.0772	91.7965	3.58284	466.819	47.8361
31.3833	-2.65358	59.0632	91.8594	3.95592	466.872	47.8384
31.4	-2.65709	59.0389	91.8502	3.50777	466.754	47.8379
31.4167	-2.65617	59.072	91.7977	4.3351	466.79	47.8399
31.4333	-2.65419	59.0647	91.8189	3.36235	466.796	47.8408
31.45	-2.65495	59.0423	91.8539	3.42491	466.806	47.8434
31.4667	-2.65343	59.0481	91.8554	2.99461	466.845	47.8405
31.4833	-2.65312	59.0176	91.845	3.78853	466.736	47.8449
31.5	-2.65984	59.1059	91.917	3.73726	466.798	47.8429
31.5167	-2.65007	59.1154	91.8899	3.64601	466.824	47.8425
31.5333	-2.65114	59.2022	92.0643	3.55186	466.768	47.8407
31.55	-2.64778	59.1148	91.9535	3.57033	466.777	47.8428
31.5667	-2.65251	59.1274	92.0741	2.74956	466.89	47.841
31.5833	-2.65099	59.0409	91.8946	3.73604	466.841	47.8434
31.6	-2.64702	59.1271	92.0043	3.44337	466.822	47.8414
31.6167	-2.64885	59.1486	91.9883	3.59474	466.848	47.8442
31.6333	-2.64915	59.0627	91.8676	3.42842	466.837	47.8434
31.65	-2.64992	59.1373	91.9456	3.21083	466.7	47.8463
31.6667	-2.64717	59.2152	92.0638	3.82957	466.777	47.8448
31.6833	-2.65038	59.0392	91.8015	-4.83315	466.862	47.8436
31.7	-2.64717	59.044	91.8964	3.48686	466.743	47.8423
31.7167	-2.64915	59.2432	92.1165	3.6335	466.82	47.8443
31.7333	-2.65221	59.1145	92.0767	5.08965	466.829	47.8463
31.75	-2.6516	59.1914	92.1877	3.01598	466.814	47.8483
31.7667	-2.64931	59.0373	91.8487	2.80205	466.977	47.8448
31.7833	-2.65175	59.0629	91.9373	1.87218	466.924	47.8437
31.8	-2.65282	59.0722	91.9575	4.22722	466.837	47.8437
31.8167	-2.6545	59.0841	91.9415	3.68538	466.88	47.8399
31.8333	-2.65511	59.1204	91.9367	3.2032	466.932	47.844
31.85	-2.65068	59.0377	91.9108	3.00163	466.851	47.8437
31.8667	-2.65175	59.0455	91.9209	-4.43321	466.784	47.8451
31.8833	-2.65327	59.1192	92.0397	2.81029	466.846	47.8451
31.9	-2.65373	59.1319	92.1093	4.17	466.834	47.8466
31.9167	-2.6545	59.194	92.053	3.99941	466.809	47.8455
31.9333	-2.65007	59.1758	92.0626	3.49052	466.931	47.8439
31.95	-2.64732	59.1232	92.0887	4.59435	466.715	47.8436
31.9667	-2.64595	59.2283	92.2042	3.69255	466.904	47.8417
31.9833	-2.64915	59.0945	91.9294	4.42558	466.819	47.8428
32	-2.65114	59.1117	92.0869	2.88841	466.687	47.8454
32.0167	-2.64793	59.1367	92.0928	3.4333	466.748	47.8461
32.0333	-2.64671	59.273	92.2009	4.02458	466.854	47.8507
32.05	-2.64656	59.1628	92.1375	2.84966	466.569	47.8507
32.0667	-2.64503	59.0923	92.1247	2.99217	466.872	47.8498
32.0833	-2.64259	59.2336	92.2347	2.5576	466.78	47.8483
32.1	-2.64336	59.1456	92.1435	-1.25221	466.709	47.8501
32.1167	-2.6458	59.1676	92.1471	3.58757	466.796	47.851
32.1333	-2.64885	59.1401	91.9863	0.146103	466.708	47.8512
32.15	-2.64717	59.0896	92.0226	4.63066	466.648	47.8497
32.1667	-2.64793	59.1802	92.1336	2.88902	466.773	47.8454
32.1833	-2.64626	59.0163	91.847	2.97722	466.797	47.8452
32.2	-2.64442	59.194	92.1334	1.79115	466.701	47.8492
32.2167	-2.64214	59.1253	92.0559	2.00813	466.899	47.8519
32.2333	-2.64488	59.1187	92.1165	3.53691	466.842	47.849
32.25	-2.64442	59.1433	92.0904	0.994186	466.64	47.8501
32.2667	-2.64305	59.1003	92.0692	0.348129	466.954	47.8498
32.2833	-2.64198	59.1114	92.0037	3.18474	466.961	47.8509
32.3	-2.64015	59.0858	92.0039	2.23396	466.733	47.8524
32.3167	-2.63908	59.5824	92.5356	2.35313	466.85	47.849
32.3333	-2.64366	59.1006	92.0289	2.3365	466.837	47.853
32.35	-2.64687	59.1331	92.0629	0.992355	466.673	47.8523
32.3667	-2.65114	59.078	92.049	2.65175	466.776	47.8501
32.3833	-2.65236	59.1007	92.029	0.937576	466.856	47.855
32.4	-2.64626	59.0978	92.0184	2.77214	466.744	47.8552
32.4167	-2.64275	59.2153	92.2263	3.40706	466.937	47.8521
32.4333	-2.64122	59.166	92.2002	3.04283	466.885	47.8524
32.45	-2.64076	59.0769	92.0321	1.78688	466.696	47.855
32.4667	-2.64397	59.1224	92.0962	3.1144	466.797	47.8547
32.4833	-2.64305	59.161	92.1583	3.27827	466.867	47.855
32.5	-2.64229	59.1222	92.0808	3.32527	466.698	47.8527
32.5167	-2.64244	59.1137	92.1014	2.93434	466.85	47.8535
32.5333	-2.64412	59.1631	92.1378	1.98006	466.893	47.848
32.55	-2.64214	59.2254	92.1784	2.96715	466.616	47.8492
32.5667	-2.64107	59.119	92.0643	2.05818	466.764	47.8507
32.5833	-2.64153	59.1946	92.0571	3.65379	466.727	47.8538
32.6	-2.64061	59.1749	92.0767	5.12718	466.683	47.8573
32.6167	-2.64	59.1161	92.1191	6.23756	466.861	47.8562
32.6333	-2.63832	59.1341	92.2363	9.45396	466.895	47.8564
32.65	-2.63359	59.1708	92.0686	4.84642	466.677	47.8588
32.6667	-2.63191	59.1935	92.1587	9.0403	466.913	47.8609
32.6833	-2.63618	59.1418	92.1471	7.65923	466.913	47.857
32.7	-2.63969	59.1114	92.0632	6.19896	466.806	47.859
32.7167	-2.64153	59.145	92.1502	4.20754	466.922	47.8577
32.7333	-2.6368	59.1509	92.1244	10.3712	466.903	47.8573
32.75	-2.63405	59.2458	92.2895	-15.5299	466.803	47.8532
32.7667	-2.63268	59.1724	92.0939	20.3168	466.945	47.8512
32.7833	-2.63405	59.1328	92.0969	20.6858	466.98	47.8521
32.8	-2.63618	59.1523	92.134	20.9612	466.879	47.8553
32.8167	-2.63344	59.3612	92.2965	20.492	466.799	47.8553
32.8333	-2.63023	59.233	92.0873	19.3244	466.783	47.853
32.85	-2.63115	59.1865	92.221	19.6111	466.67	47.8553
32.8667	-2.631	59.1076	92.0791	-11.2919	466.901	47.8576
32.8833	-2.63451	59.1822	92.1674	4.59679	466.846	47.8529
32.9	-2.631	59.1814	92.1211	4.1967	466.744	47.8552
32.9167	-2.62886	59.1651	92.078	3.16078	466.864	47.8552
32.9333	-2.62825	59.0594	91.9599	3.79509	466.785	47.8571
32.95	-2.6252	59.244	92.2553	3.7957	466.693	47.8571
32.9667	-2.62367	59.2793	92.3528	3.99178	466.761	47.8576
[truncated: 1,622 more rows]
