# Supplementary material for: Thermodynamically controlled multiphase separation of heterogeneous liquid crystal colloids
Source: Nat Commun. 2023 Aug 29;14:5277. doi: 10.1038/s41467-023-41054-7 (PMC10465492; doi:10.1038/s41467-023-41054-7)
Supplement: Supplementary file 11 — Source Data [file 41467_2023_41054_MOESM11_ESM.zip › Source data/Supplementary Figure 7_The size-exclusion chromatography/13-1-2022/han-4,5-n3.xlsx]

## Sheet: Sample Details
Administrative Information
Export date	18. tammikuuta 2022 17:50:40
Culture name	fi-FI
Decimal separator	,
Workspace name	Leena
Workspace path	C:\ProgramData\Agilent Technologies\GPC\Workspaces\Leena\
File name	MDS_17_1_2022_Han-0003.sample
Creation date	17. tammikuuta 2022 11:55:50
Created by	gpc-sec
Comments	Collected by Agilent GPC/SEC Software Version 1.1.3131.27789
Software version	Agilent GPC/SEC Software - 1.1.3131.27789
Sample Information
Sample name	han-4,5-n3
Information
Sample type	Sample
Injection date	17. tammikuuta 2022
Vial number	1
Injection number	1
Injection volume (µL)	100
Concentration (mg/mL)	1
dn/dc (mL/g)	0.1
UV extinction coefficient [(mg/mL)-¹][cm-¹]	1
Mark-Houwink K ((10e-5) dL/g)	14.1
Mark-Houwink Alpha	0.7
Mp	100000
Analysed	No
Instrument Conditions
Eluent
Refractive index (RIU)	1
Set flow rate (mL/min)	1
LS Wavelength (nm)	658
Set temperature (°C)	20
Actual temperature (°C)	0
Actual flow rate (mL/min)	0
Column information
Data origin	Collected by Agilent GPC/SEC Software Version 1.1.3131.27789
Instrument name
Collection Parameters
Collected by	gpc-sec
Number of channels	6
Run length (mins)	60.0167
Delay time (secs)	0
Sampling interval (secs)	1
Number of data points	3601
DLS Parameters
Viscosity (cP)	0.0089
Correlator run time (secs)	5
Collection fraction	0
Channel Information
Channel ID	Detector type	Detector name	Detector units	Channel Information
1	RI	RI	mV
2	LS 15°	LS 15°	mV
3	LS 90°	LS 90°	mV
4	VS DP	VS DP	mV
5	VS IP	VS IP	mV
6	UV 280nm	UV 280nm	mV

## Sheet: Raw Data
Collection Parameters
Collected by	gpc-sec
Number of channels	6
Run length (mins)	60.0167
Delay time (secs)	0
Sampling interval (secs)	1
Number of data points	3601
DLS Parameters
Viscosity (cP)	0.0089
Correlator run time (secs)	5
Collection fraction	0
Channel Information
Channel ID	Detector type	Detector name	Detector units	Channel Information
1	RI	RI	mV
2	LS 15°	LS 15°	mV
3	LS 90°	LS 90°	mV
4	VS DP	VS DP	mV
5	VS IP	VS IP	mV
6	UV 280nm	UV 280nm	mV
Raw Data
RT (mins)	Response Trace 1	Response Trace 2	Response Trace 3	Response Trace 4	Response Trace 5	Response Trace 6
0	-6.66496	58.6216	89.8359	-12.8381	491.84	42.2884
0.0166667	-6.98601	58.623	89.8878	-13.3949	491.91	41.8407
0.0333333	-7.33666	58.5891	89.8144	-13.0521	487.602	41.366
0.05	-7.71233	58.5687	89.7858	-13.5987	481.712	40.8653
0.0666667	-8.11806	58.6004	89.7858	-13.0866	476.323	40.332
0.0833333	-8.54469	58.6544	89.8303	-12.8608	472.605	39.7749
0.1	-8.99895	58.6013	89.8342	-13.2064	470.822	39.1904
0.116667	-9.48341	58.5922	89.8589	-13.1641	470.058	38.5864
0.133333	-10.0066	58.5905	89.7578	-12.7374	470.553	37.9588
0.15	-10.5682	58.7457	89.9181	-12.9681	471.93	37.3064
0.166667	-11.179	58.6071	89.7973	-12.8374	473.977	36.6233
0.183333	-11.834	59.0932	89.8499	-12.7248	476.243	35.9121
0.2	-12.532	58.6173	89.7787	-12.7648	478.575	35.1713
0.216667	-13.2832	64.3455	89.9885	-12.6122	481.224	34.3938
0.233333	-14.0966	58.8085	89.9085	-12.5382	483.649	33.5889
0.25	-14.9632	58.6443	89.8106	-13.151	485.907	32.7499
0.266667	-15.8955	58.6028	89.7102	-12.5813	488.1	31.8801
0.283333	-16.9938	58.7457	89.8235	-13.0653	490.027	30.9721
0.3	-18.0592	58.6973	89.8287	-12.7958	491.561	30.0396
0.316667	-19.1912	58.6291	89.7495	-12.555	492.561	29.0755
0.333333	-20.3947	58.6523	89.8136	-13.1116	493.258	28.0885
0.35	-21.6669	58.5867	89.7077	-12.8733	493.676	27.0785
0.366667	-23.0117	58.5928	89.6709	-13.0885	493.773	26.0453
0.383333	-24.4303	58.6054	89.737	-13.6439	493.736	24.9937
0.4	-25.9177	58.61	89.73	-13.2798	493.512	23.9347
0.416667	-27.4769	58.6869	89.7054	-13.1982	493.22	22.8597
0.433333	-29.1125	58.6042	89.6598	-13.6369	493.063	21.7762
0.45	-30.8123	58.6263	89.7208	-13.5409	492.715	20.6936
0.466667	-32.5857	58.6324	89.764	-13.5712	492.337	19.6154
0.483333	-34.4257	58.6691	89.7105	-14.3449	492.227	18.5372
0.5	-36.3371	59.4805	89.8345	-13.4675	491.905	17.4676
0.516667	-38.3157	58.684	89.7683	-13.6213	491.603	16.4079
0.533333	-40.3555	59.0458	89.8838	-13.601	491.458	15.3622
0.55	-42.4654	59.7306	89.9783	-13.5897	491.511	14.3398
0.566667	-44.6304	58.7486	89.7826	-13.843	491.448	13.3392
0.583333	-46.8562	58.9262	89.9983	-13.4097	491.441	12.3585
0.6	-49.1312	58.9501	89.7971	-13.0813	491.609	11.4137
0.616667	-51.459	58.6482	89.7605	-13.1617	491.68	10.5036
0.633333	-53.8261	58.801	89.837	-13.9039	491.5	9.62166
0.65	-56.2322	58.684	89.7485	-13.5235	491.673	8.778
0.666667	-58.6665	58.7873	89.8197	-13.9956	491.736	7.97432
0.683333	-61.1303	58.6089	89.717	-14.2204	491.715	7.21565
0.7	-63.6109	58.688	89.766	-13.3448	491.866	6.50169
0.716667	-66.0983	58.6085	89.717	-13.8198	491.934	5.83443
0.733333	-68.5894	58.5888	89.7172	-14.1393	491.993	5.21599
0.75	-71.0767	58.6343	89.7041	-14.4302	492.051	4.64806
0.766667	-73.5517	58.7005	89.6911	-14.0308	492.074	4.13536
0.783333	-76.0029	58.6318	89.759	-14.4367	492.048	3.67714
0.8	-78.4258	58.5851	89.656	-14.212	492.064	3.25157
0.816667	-80.8118	58.5931	89.6845	-14.5071	492.08	2.87025
0.833333	-83.1493	58.587	89.7094	-14.3877	491.931	2.59331
0.85	-85.4295	58.6776	89.7611	-14.6722	491.773	2.29744
0.866667	-87.6536	58.6408	89.7039	-13.1785	491.86	2.10396
0.883333	-89.8129	58.5905	89.6684	-13.666	491.897	1.96861
0.9	-91.8974	58.6631	89.7028	-14.7782	491.867	1.87492
0.916667	-93.8882	58.643	89.7324	-13.821	491.959	1.83784
0.933333	-95.7948	58.6817	89.7855	-13.7763	491.922	1.84639
0.95	-97.6084	58.6436	89.7115	-15.6515	491.815	1.9117
0.966667	-99.3208	58.5557	89.6732	-15.3088	491.714	2.02339
0.983333	-100.925	58.6056	89.7183	-13.3179	491.667	2.17369
1	-102.423	58.5931	89.7347	-14.8342	491.655	2.35283
1.01667	-103.677	58.5854	89.7056	-15.4583	491.503	2.62627
1.03333	-104.961	58.6288	89.7671	-16.2862	491.537	2.87407
1.05	-106.123	58.5462	89.6288	-15.7682	491.518	3.20122
1.06667	-107.17	58.879	89.7418	-14.6232	491.453	3.56087
1.08333	-108.094	58.7199	89.7823	-15.9995	491.555	3.93471
1.1	-108.898	58.6686	89.8086	-15.6371	491.501	4.33678
1.11667	-109.579	58.7618	89.836	-15.4058	491.343	4.76677
1.13333	-110.137	58.7908	89.7775	-15.742	491.465	5.22026
1.15	-110.572	58.6871	89.9398	-15.1656	491.499	5.70046
1.16667	-110.891	58.5528	89.6931	-16.2368	491.479	6.20216
1.18333	-111.091	58.7484	89.7672	-16.0651	491.506	6.71974
1.2	-111.183	58.5639	89.7773	-16.0329	491.675	7.26128
1.21667	-111.157	58.6309	89.824	-16.4054	491.629	7.82066
1.23333	-111.021	58.572	89.7595	-16.9401	491.567	8.38692
1.25	-110.783	58.6919	89.7581	-15.8422	491.644	8.96172
1.26667	-110.44	58.6393	89.8534	-16.8572	491.79	9.55483
1.28333	-110.003	58.6099	89.759	-14.8974	491.744	10.1559
1.3	-109.476	58.664	89.7019	-15.2998	491.872	10.7629
1.31667	-108.861	58.6181	89.7942	-16.5586	491.893	11.3773
1.33333	-108.158	58.513	89.7468	-15.2712	491.788	11.9956
1.35	-107.383	58.5786	89.7625	-16.5986	491.817	12.6163
1.36667	-106.531	58.6758	89.8692	-14.4987	491.785	13.245
1.38333	-105.608	58.5207	89.7756	-15.8135	491.799	13.8738
1.4	-104.619	60.0729	90.0805	-16.8275	491.864	14.5005
1.41667	-103.576	60.8875	89.8855	-15.6503	491.928	15.1283
1.43333	-102.467	58.5493	89.833	-16.1277	491.891	15.7551
1.45	-101.309	58.4965	89.7318	-15.8189	491.883	16.3787
1.46667	-100.109	58.5952	89.8873	-15.866	491.965	17.0029
1.48333	-98.8708	58.5722	89.8609	-15.4726	491.899	17.6241
1.5	-97.5855	58.8602	89.9714	-16.9598	491.811	18.2429
1.51667	-96.2708	58.5833	89.8559	-14.4892	491.963	18.8538
1.53333	-94.9313	59.0348	90.091	-15.1484	491.972	19.4643
1.55	-93.5561	58.5879	89.8721	-17.3925	491.7	20.0683
1.56667	-92.1709	58.6375	89.8519	-16.4108	491.75	20.6689
1.58333	-90.7618	58.6274	89.8988	-16.9163	491.701	21.2621
1.6	-89.338	58.5654	89.8159	-17.7137	491.657	21.8423
1.61667	-87.8971	58.6065	89.927	-18.457	491.749	22.4262
1.63333	-86.4488	58.583	89.8142	-16.3631	491.693	23.001
1.65	-84.988	58.7557	90.1341	-17.4879	491.688	23.5703
1.66667	-83.5259	58.6329	89.9143	-17.0135	491.673	24.1337
1.68333	-82.0591	58.585	89.8299	-16.9007	491.738	24.6865
1.7	-80.5933	58.5844	89.7903	-15.8869	491.752	25.2378
1.71667	-79.1268	58.5651	89.7942	-17.0348	491.69	25.7719
1.73333	-77.6666	58.5423	89.7732	-16.7171	491.732	26.3021
1.75	-76.2058	58.5453	89.7758	-17.7668	491.626	26.8304
1.76667	-74.7517	58.6056	89.7732	-15.9501	491.369	27.3504
1.78333	-73.3053	58.6543	89.8313	-17.2196	491.656	27.8635
1.8	-71.8734	58.8166	89.8827	-17.3621	491.636	28.363
1.81667	-70.4437	58.7748	89.9853	-17.3888	491.746	28.8543
1.83333	-69.0279	58.5706	89.7775	-18.1739	491.699	29.3404
1.85	-67.6234	71.2824	89.8641	-17.1474	491.827	29.8187
1.86667	-66.2316	58.7356	89.8093	-16.9329	491.912	30.2926
1.88333	-64.8454	58.7862	89.8644	-16.4739	491.882	30.7536
1.9	-63.4769	58.6768	89.8676	-16.3966	491.976	31.2116
1.91667	-62.1252	58.6533	89.8031	-16.3125	492.011	31.6581
1.93333	-60.7905	58.6518	89.8354	-16.2475	491.851	32.0979
1.95	-59.4691	58.5716	89.7952	-16.8513	491.926	32.5225
1.96667	-58.1664	58.5963	89.8296	-16.4245	491.928	32.942
1.98333	-56.8763	58.5851	89.7465	-15.4113	491.642	33.3532
2	-55.6036	60.2735	89.9438	-16.2725	491.744	33.7525
2.01667	-54.3507	58.7754	89.8405	-16.7469	491.853	34.1459
2.03333	-53.1066	59.5379	89.8412	-16.6068	491.819	34.5325
2.05	-51.8852	58.6752	89.8112	-17.4128	491.724	34.9096
2.06667	-50.6818	58.5699	89.8135	-16.7118	491.613	35.2773
2.08333	-49.616	58.5729	89.7857	-16.5621	491.501	35.6353
2.1	-48.4568	58.6126	89.8199	-16.6331	491.41	35.9834
2.11667	-47.3124	58.6666	89.8919	-15.9023	491.475	36.3245
2.13333	-46.1839	58.5847	89.8348	-15.7301	491.509	36.6572
2.15	-45.0753	58.6051	89.8814	-16.5842	491.438	36.9849
2.16667	-43.9841	58.5111	89.7186	-16.4883	491.642	37.2994
2.18333	-42.9151	58.6169	89.8023	-16.71	491.633	37.6049
2.2	-41.8639	58.863	89.8469	-15.2837	491.389	37.9028
2.21667	-40.8306	58.6716	89.8699	-16.0221	491.532	38.1937
2.23333	-39.8214	58.5925	89.9935	-15.4958	491.581	38.476
2.25	-38.8316	58.5543	89.7689	-16.4185	491.585	38.7544
2.26667	-37.8593	58.8377	89.8057	-16.6349	491.585	39.0228
2.28333	-36.9123	58.6601	89.7608	-15.3529	491.622	39.2747
2.3	-35.9786	58.5946	89.7881	-15.9704	491.716	39.5292
2.31667	-35.0674	58.6523	89.8478	-16.6689	491.677	39.7749
2.33333	-34.181	58.8248	90.0033	-16.4854	491.64	40.0115
2.35	-33.3126	58.5777	89.7877	-15.4696	491.743	40.2377
2.36667	-32.4606	58.9454	89.8095	-14.8891	491.847	40.4617
2.38333	-31.6329	58.5467	89.8112	-15.5537	491.938	40.6774
2.4	-30.8306	59.1607	90.0825	-14.9039	491.942	40.8877
2.41667	-30.039	59.5777	90.2126	-16.2428	491.739	41.0929
2.43333	-29.2736	58.5754	89.7591	-15.7944	491.9	41.2922
2.45	-28.5213	58.6192	89.8605	-15.7832	491.916	41.48
2.46667	-27.7943	58.5587	89.8309	-15.9924	491.925	41.6657
2.48333	-27.0911	58.5783	89.8147	-15.3886	491.908	41.847
2.5	-26.4051	58.688	89.7904	-15.5799	491.938	42.0174
2.51667	-25.7363	58.5087	89.7468	-15.6699	491.905	42.1812
2.53333	-25.0872	58.6274	90.0294	-15.5733	491.846	42.3441
2.55	-24.4555	58.6796	89.8254	-15.8642	491.909	42.5034
2.56667	-23.8384	58.6474	89.8541	-15.5024	491.956	42.6582
2.58333	-23.2447	58.6076	89.7973	-15.624	491.963	42.8053
2.6	-22.6646	58.5662	89.7929	-16.0079	492.02	42.945
2.61667	-22.1024	58.668	89.9012	-16.3332	492.084	43.0882
2.63333	-21.5549	58.6111	89.7875	-15.6597	491.897	43.2247
2.65	-21.027	58.5683	89.8179	-15.7737	491.954	43.3518
2.66667	-20.5094	58.6256	89.9047	-15.5621	491.823	43.4771
2.68333	-20.0106	58.7508	89.9012	-16.3506	491.775	43.5996
2.7	-19.5267	58.6657	89.9218	-15.4446	491.661	43.717
2.71667	-19.0614	58.6349	89.8942	-16.0162	491.538	43.829
2.73333	-18.61	58.5938	89.8217	-15.3451	491.546	43.9393
2.75	-18.1728	58.8909	90.0514	-14.5708	491.645	44.0456
2.76667	-17.7569	58.5592	89.8237	-15.3194	491.579	44.1453
2.78333	-17.3423	58.5481	89.7973	-15.9715	491.531	44.2464
2.8	-16.9407	58.5352	89.7952	-15.3057	491.504	44.3435
2.81667	-16.5551	58.5238	89.748	-15.342	491.75	44.4366
2.83333	-16.179	58.5911	89.8631	-15.9292	491.816	44.528
2.85	-15.812	58.6764	89.9911	-15.4559	491.782	44.6194
2.86667	-15.4621	58.6747	89.9101	-15.2288	492.028	44.7059
2.88333	-15.1209	58.6332	89.8364	-16.1724	492.11	44.7863
2.9	-14.7924	59.9403	89.9447	-15.7737	492.004	44.8629
2.91667	-14.4752	58.6099	89.8731	-15.1055	492.099	44.9416
2.93333	-14.1677	58.6617	89.8594	-15.7879	492.162	45.0172
2.95	-13.8667	58.7225	89.9561	-15.7385	492.136	45.0903
2.96667	-13.5809	58.6378	90.0094	-15.3611	492.081	45.1621
2.98333	-13.3018	58.6092	89.8057	-15.5608	492.113	45.2329
3	-13.0288	58.6005	89.8412	-14.9349	491.993	45.2947
3.01667	-12.7674	58.6294	89.855	-15.776	491.851	45.3567
3.03333	-12.5123	58.6572	89.822	-15.1287	491.861	45.4191
3.05	-12.2662	58.5647	89.8155	-15.6747	491.967	45.4787
3.06667	-12.0208	58.5732	89.8235	-15.0809	491.886	45.539
3.08333	-11.7933	58.5735	89.8554	-15.6353	491.907	45.5969
3.1	-11.5728	58.606	89.9029	-16.1414	491.719	45.6493
3.11667	-11.3573	58.5615	89.8081	-15.6741	491.525	45.7014
3.13333	-11.1422	58.6671	89.8565	-14.7323	491.675	45.754
3.15	-10.9585	58.6616	90.0068	-15.5894	491.747	45.8022
3.16667	-10.7659	58.6037	89.8255	-15.1162	491.806	45.8535
3.18333	-10.5715	59.0615	89.9821	-15.0834	491.783	45.9014
3.2	-10.3831	58.7457	89.8289	-15.6788	491.812	45.947
3.21667	-10.2033	58.5682	89.8589	-15.1365	491.778	45.9942
3.23333	-10.033	58.6285	89.968	-15.5274	491.663	46.0369
3.25	-9.86504	58.6263	89.9014	-15.2538	491.794	46.0813
3.26667	-9.69765	65.9879	90.5308	-15.751	491.88	46.1189
3.28333	-9.53941	58.7273	90.0279	-13.9843	491.691	46.1593
3.3	-9.38667	58.5806	89.7759	-15.1049	491.809	46.197
3.31667	-9.2408	58.6318	89.8663	-14.7431	491.84	46.2324
3.33333	-9.09676	65.033	90.2648	-15.5328	491.807	46.2702
3.35	-8.9579	60.0707	89.86	-15.0881	491.972	46.3049
3.36667	-8.81661	58.7463	90.1019	-15.7194	492.081	46.3436
3.38333	-8.68156	58.5535	89.8418	-15.1478	492.068	46.3743
3.4	-8.5566	59.1796	89.9139	-15.6406	492.141	46.4086
3.41667	-8.43651	59.0707	89.8339	-16.003	492.027	46.4443
3.43333	-8.31642	58.7591	89.9538	-15.4327	491.873	46.4733
3.45	-8.19725	58.6297	89.9151	-16.0812	491.747	46.5076
3.46667	-8.07823	58.6274	89.9224	-15.8923	491.875	46.5339
3.48333	-7.96822	58.9153	90.0576	-14.9583	491.773	46.5629
3.5	-7.85835	58.5775	89.808	-15.2456	491.634	46.5922
3.51667	-7.75246	58.5415	89.7968	-15.4107	491.791	46.6216
3.53333	-7.65205	58.625	89.8876	-15.0178	491.815	46.65
3.55	-7.55379	58.6106	89.8501	-15.7165	491.661	46.6778
3.56667	-7.45705	58.5796	89.8626	-16.0799	491.669	46.7014
3.58333	-7.36046	58.5551	89.7945	-16.2678	491.666	46.7234
3.6	-7.27318	58.6453	89.9409	-15.6574	491.703	46.7484
3.61667	-7.18041	58.5564	89.8029	-15.7325	491.624	46.7735
3.63333	-7.0887	59.8859	90.0013	-16.365	491.569	46.7962
3.65	-7.00691	58.6462	89.8571	-15.6174	491.554	46.822
3.66667	-6.92421	58.8578	89.986	-15.6741	491.593	46.8443
3.68333	-6.84883	58.6323	89.8515	-15.2206	491.697	46.8665
3.7	-6.76949	58.5679	89.808	-15.9441	491.865	46.885
3.71667	-6.69243	58.7182	89.9722	-15.8923	491.854	46.9035
3.73333	-6.62193	58.5839	89.8573	-15.7813	492.06	46.9242
3.75	-6.55647	58.7838	89.9168	-15.366	492.128	46.945
3.76667	-6.4875	58.5917	89.8348	-15.6997	492.01	46.9587
3.78333	-6.41716	58.6991	90.0103	-14.9349	492.204	46.9778
3.8	-6.3514	58.5358	89.7872	-15.8363	492.224	46.997
3.81667	-6.28532	58.6221	89.9332	-16.5789	492.142	47.0156
3.83333	-6.22353	58.5905	89.8595	-16.2588	492.078	47.0313
3.85	-6.16081	58.6495	89.8905	-15.3886	492.169	47.0498
3.86667	-6.10512	58.6277	89.9186	-16.0865	492.062	47.0675
3.88333	-6.0424	60.9303	89.8966	-15.7259	492.003	47.0875
3.9	-5.98595	58.5918	89.8266	-16.3154	492.1	47.1011
3.91667	-5.93544	59.314	90.0193	-16.0752	492.136	47.1169
3.93333	-5.8828	60.5245	89.9419	-16.195	491.987	47.1343
3.95	-5.83305	58.9451	90.0477	-16.8232	491.929	47.147
3.96667	-5.77446	58.6956	89.9116	-16.2165	491.828	47.1618
3.98333	-5.72273	58.7194	89.838	-16.5789	491.542	47.1786
4	-5.67375	58.6233	89.8887	-15.6193	491.633	47.1958
4.01667	-5.62721	58.6141	89.8573	-15.8941	491.657	47.2106
4.03333	-5.58327	58.6907	89.864	-16.3679	491.717	47.2196
4.05	-5.53535	58.5671	89.8106	-15.8869	491.908	47.2352
4.06667	-5.4908	58.6102	89.8202	-16.1921	491.893	47.248
4.08333	-5.44869	58.5162	89.752	-16.4591	491.734	47.2578
4.1	-5.40916	58.5531	89.7909	-16.4317	491.651	47.2691
4.11667	-5.36415	58.5798	89.8573	-16.2356	491.688	47.2833
4.13333	-5.32585	59.1143	89.9133	-16.517	491.632	47.2987
4.15	-5.28374	58.8203	89.8446	-16.2206	491.576	47.31
4.16667	-5.24422	58.6106	89.8496	-16.7278	491.752	47.3217
4.18333	-5.20851	58.5578	89.7945	-15.9692	491.773	47.3351
4.2	-5.17235	58.6395	89.8676	-16.2009	491.571	47.3452
4.21667	-5.14092	58.6741	89.9313	-16.2707	491.682	47.3533
4.23333	-5.10613	58.5638	89.8332	-16.068	491.784	47.3666
4.25	-5.06722	58.5915	89.8298	-16.4858	491.822	47.3736
4.26667	-5.03487	58.5975	89.8655	-16.3667	491.777	47.384
4.28333	-4.99657	58.5439	89.792	-16.4555	491.802	47.3936
4.3	-4.96483	58.8598	90.1119	-16.536	491.842	47.4059
4.31667	-4.92958	58.569	89.8861	-15.9745	491.853	47.4131
4.33333	-4.89876	58.5648	89.8255	-16.5693	491.846	47.4247
4.35	-4.86641	58.7602	89.8907	-16.6511	491.818	47.4323
4.36667	-4.83376	58.6123	89.8626	-16.6724	491.91	47.4401
4.38333	-4.80202	58.5761	89.8312	-16.9204	491.978	47.4487
4.4	-4.77333	58.9706	89.9569	-15.7922	491.967	47.461
4.41667	-4.74831	58.6413	89.8629	-16.9276	491.813	47.4644
4.43333	-4.71596	58.6335	89.8898	-17.1905	492.05	47.4741
4.45	-4.68834	58.655	89.8997	-16.7458	492.064	47.483
4.46667	-4.65797	58.5656	89.8122	-16.4031	492.132	47.4928
4.48333	-4.63066	58.5912	89.8441	-16.3125	492.149	47.4999
4.5	-4.60518	58.5764	89.8687	-16.5121	492.159	47.5065
4.51667	-4.58397	58.5604	89.8017	-16.6099	492.152	47.5091
4.53333	-4.56169	58.6051	89.8643	-16.3148	492.075	47.5182
4.55	-4.5327	58.5894	89.8319	-16.0276	491.995	47.5268
4.56667	-4.50386	58.6608	89.8341	-15.9357	492.021	47.5294
4.58333	-4.48097	58.7095	89.8972	-16.8382	491.849	47.5349
4.6	-4.45656	58.6684	89.9715	-16.1802	491.857	47.5408
4.61667	-4.4355	58.5856	89.8173	-16.6827	491.826	47.5512
4.63333	-4.41139	60.0546	89.9979	-16.9019	491.667	47.5529
4.65	-4.39201	58.5995	89.8722	-16.2183	491.813	47.5567
4.66667	-4.3679	58.6666	89.8635	-16.5276	491.777	47.5639
4.68333	-4.34608	58.5726	89.844	-16.6837	491.763	47.569
4.7	-4.32793	59.2666	89.8595	-16.9425	491.728	47.5752
4.71667	-4.31313	58.5586	89.8057	-16.0448	491.664	47.5796
4.73333	-4.29359	58.6227	89.8476	-16.7619	491.645	47.5846
4.75	-4.27422	58.6259	89.8643	-17.0498	491.661	47.5903
4.76667	-4.2614	58.7406	89.9233	-17.0461	491.788	47.5945
4.78333	-4.23912	58.679	89.9186	-16.8346	491.786	47.5961
4.8	-4.22203	58.769	89.889	-17.3293	491.697	47.6005
4.81667	-4.20692	58.6492	89.8711	-16.2862	491.754	47.608
4.83333	-4.18739	58.68	89.918	-16.1008	491.772	47.6118
4.85	-4.17519	58.63	89.8574	-16.6921	491.661	47.6141
4.86667	-4.15703	58.6358	89.9223	-16.4764	491.843	47.615
4.88333	-4.13963	58.6279	89.874	-15.6693	491.963	47.617
4.9	-4.12437	58.6652	89.9604	-15.335	491.989	47.6272
4.91667	-4.11324	58.6549	89.9548	-15.3385	492.038	47.6281
4.93333	-4.10194	58.5706	89.8476	-16.1599	492.107	47.6327
4.95	-4.08745	58.7287	89.8806	-16.3082	492.086	47.6345
4.96667	-4.07433	58.5758	89.8637	-16.8006	491.911	47.6366
4.98333	-4.06288	58.8805	90.0239	-16.3857	491.972	47.6429
5	-4.05266	58.6396	89.9058	-16.0346	492.087	47.6423
5.01667	-4.0374	58.6889	89.8797	-16.3654	492.204	47.6456
5.03333	-4.02596	58.6353	89.8859	-15.8118	492.037	47.6479
5.05	-4.01299	58.6649	89.8124	-17.2602	491.864	47.6522
5.06667	-4.00322	58.6082	89.8602	-17.3031	491.595	47.6527
5.08333	-3.99559	58.5604	89.7923	-17.4444	491.881	47.6594
5.1	-3.98872	58.6094	89.8505	-17.461	491.92	47.6592
5.11667	-3.9698	58.6257	89.8313	-16.9382	491.86	47.6604
5.13333	-3.95882	58.6039	89.8211	-17.6679	491.903	47.6608
5.15	-3.94966	58.5787	89.8734	-17.4819	491.966	47.6614
5.16667	-3.94737	58.6321	89.9009	-18.1388	491.954	47.6649
5.18333	-3.94249	58.8134	90.0629	-17.2793	491.907	47.6638
5.2	-3.93425	58.7206	90.0019	-17.5623	491.867	47.667
5.21667	-3.92891	58.6597	89.9468	-17.3191	491.797	47.6695
5.23333	-3.92052	58.6498	89.8745	-17.7943	491.676	47.673
5.25	-3.9109	58.5995	89.8524	-17.945	491.67	47.6707
5.26667	-3.90511	58.6086	89.8948	-18.1351	491.722	47.6731
5.28333	-3.90007	58.5987	89.827	-17.4813	491.647	47.6737
5.3	-3.8903	58.5906	89.8335	-18.1727	491.693	47.673
5.31667	-3.88191	58.57	89.8299	-17.8532	491.664	47.6785
5.33333	-3.8781	58.6633	89.9332	-18.0904	491.718	47.6781
5.35	-3.86864	58.624	89.9148	-18.0201	491.832	47.6814
5.36667	-3.86299	61.0673	89.9168	-18.2586	491.835	47.6824
5.38333	-3.85704	58.6367	89.8524	-18.3241	491.807	47.6844
5.4	-3.85155	58.6221	89.8942	-18.0404	491.907	47.6795
5.41667	-3.84895	58.5906	89.8109	-18.1889	492.024	47.6818
5.43333	-3.84712	58.6741	89.9314	-18.3331	492.073	47.6852
5.45	-3.84483	58.6056	89.8489	-17.607	492.106	47.6853
5.46667	-3.83965	58.6094	89.8151	-17.5094	492.262	47.6864
5.48333	-3.83736	58.7615	89.916	-18.3068	492.394	47.6862
5.5	-3.83568	58.6567	89.9036	-18.3611	492.375	47.6876
5.51667	-3.82927	58.5488	89.7767	-18.122	492.501	47.685
5.53333	-3.82866	58.5914	89.8351	-18.0404	492.429	47.6832
5.55	-3.82561	58.5734	89.8054	-17.8597	492.09	47.6838
5.56667	-3.82698	58.6292	89.8864	-18.5088	492.125	47.6838
5.58333	-3.81966	58.6697	89.8658	-17.9903	492.139	47.6835
5.6	-3.8131	58.6147	89.8837	-18.1429	492.234	47.6873
5.61667	-3.81218	58.7269	89.8281	-18.2949	492.218	47.6942
5.63333	-3.80684	58.5683	89.7877	-18.2067	492.196	47.6919
5.65	-3.80257	58.6391	89.8963	-17.6095	492.149	47.6937
5.66667	-3.79723	58.6033	89.8513	-18.4451	492.154	47.692
5.68333	-3.80028	59.1169	89.8408	-18.4403	492.059	47.6933
5.7	-3.80058	58.5859	89.8492	-17.9194	491.949	47.693
5.71667	-3.79814	58.6196	89.8203	-18.1739	491.839	47.6925
5.73333	-3.79112	58.7389	89.97	-18.1268	491.975	47.6923
5.75	-3.79143	58.633	89.9369	-18.2996	491.955	47.687
5.76667	-3.78716	58.5751	89.849	-17.9784	491.782	47.6901
5.78333	-3.78212	58.5609	89.8403	-18.6489	491.921	47.6911
5.8	-3.77785	58.5474	89.7695	-19.0096	492.025	47.6937
5.81667	-3.77861	58.6716	89.8838	-18.8374	491.972	47.6975
5.83333	-3.77632	59.0386	89.8332	-18.6489	491.832	47.6994
5.85	-3.77586	58.6318	89.8603	-19.1692	491.864	47.6977
5.86667	-3.77541	58.5334	89.8023	-19.4709	491.793	47.6946
5.88333	-3.77556	58.652	89.9719	-18.7807	491.833	47.6931
5.9	-3.77693	58.5766	89.8205	-18.8325	491.83	47.6922
5.91667	-3.77602	58.5926	89.8481	-18.4122	491.946	47.6951
5.93333	-3.77235	58.6147	89.8182	-18.7586	491.917	47.6908
5.95	-3.76823	58.6361	89.9204	-19.1752	492.023	47.6923
5.96667	-3.76457	58.668	89.8629	-19.5174	492.055	47.6955
5.98333	-3.76717	58.6001	89.8638	-19.5901	491.945	47.693
6	-3.76778	58.6517	89.9006	-18.9744	492.049	47.6933
6.01667	-3.76518	58.6901	89.8994	-19.1467	491.96	47.6934
6.03333	-3.76564	59.2234	89.9947	-19.3749	491.972	47.693
6.05	-3.76411	58.6996	89.871	-19.369	491.988	47.6949
6.06667	-3.76305	58.6126	89.9117	-19.5335	491.965	47.6948
6.08333	-3.76808	58.6419	89.9438	-19.403	491.995	47.694
6.1	-3.76427	58.6004	89.911	-19.0263	491.909	47.6948
6.11667	-3.76198	58.6381	89.9752	-19.6664	492.057	47.6933
6.13333	-3.75893	58.5719	89.8121	-20.5474	492.137	47.6887
6.15	-3.76015	58.6214	89.8179	-19.9447	492.054	47.691
6.16667	-3.7603	58.8349	89.848	-19.6711	492.153	47.6928
6.18333	-3.76335	58.5822	89.8226	-19.4393	492.248	47.6917
6.2	-3.76137	58.7425	89.8998	-19.8614	492.061	47.6928
6.21667	-3.76244	58.6578	89.8792	-19.6795	492.226	47.6919
6.23333	-3.75923	58.6305	89.8528	-19.6967	492.196	47.6923
6.25	-3.75832	58.6582	89.96	-19.6319	492.136	47.6917
6.26667	-3.75877	58.5792	89.8013	-20.331	491.989	47.694
6.28333	-3.75938	58.9819	89.9102	-19.1854	491.963	47.6928
6.3	-3.76091	58.7316	89.9348	-18.8361	491.995	47.6954
6.31667	-3.75999	58.5848	89.8631	-18.3128	491.975	47.6936
6.33333	-3.75954	58.57	89.8212	-18.8206	491.982	47.6945
6.35	-3.76152	58.6613	90.1022	-19.5741	491.901	47.6939
6.36667	-3.75969	58.7959	89.9088	-19.3421	491.819	47.6911
6.38333	-3.76076	58.5645	89.8054	-20.1939	491.81	47.6917
6.4	-3.76076	58.5714	89.7637	-18.9672	491.759	47.6888
6.41667	-3.76442	58.6034	89.9479	-18.0428	491.571	47.6905
6.43333	-3.76305	58.5641	89.7665	-19.7213	491.7	47.6933
6.45	-3.76671	60.1618	90.0153	-18.5447	491.728	47.693
6.46667	-3.76381	58.5683	89.837	-19.2701	491.789	47.6972
6.48333	-3.75954	58.581	89.8333	-19.893	491.847	47.6965
6.5	-3.75908	59.502	89.8953	-19.8298	491.871	47.6966
6.51667	-3.75755	58.637	89.9328	-19.6204	491.819	47.6937
6.53333	-3.75893	58.6149	89.8414	-19.7605	491.708	47.6934
6.55	-3.75999	58.6918	89.8399	-19.0566	491.817	47.6949
6.56667	-3.7574	58.5752	89.8205	-19.9424	491.897	47.6952
6.58333	-3.75603	58.6305	89.8605	-19.4059	491.953	47.6922
6.6	-3.7542	58.5671	89.7993	-18.8963	492.007	47.6954
6.61667	-3.75206	58.5995	89.8603	-19.5322	492.093	47.6965
6.63333	-3.7513	58.6385	89.8052	-19.8071	491.935	47.696
6.65	-3.75603	58.6169	89.9114	-19.5496	491.98	47.6948
6.66667	-3.75816	58.738	89.9822	-19.4978	491.902	47.6914
6.68333	-3.7574	59.4091	89.8768	-19.6825	491.814	47.6913
6.7	-3.75465	58.6379	89.8536	-19.9656	491.871	47.6902
6.71667	-3.75359	58.6066	89.826	-19.8064	491.87	47.691
6.73333	-3.75328	58.5627	89.7978	-19.3952	491.87	47.6914
6.75	-3.75389	58.6204	89.9227	-19.7755	491.846	47.6923
6.76667	-3.74992	58.6698	89.9017	-19.0978	491.906	47.6911
6.78333	-3.74611	58.5687	89.851	-19.267	491.863	47.6933
6.8	-3.74138	58.6083	89.8064	-20.1122	491.78	47.6937
6.81667	-3.7426	58.5915	89.8081	-19.5437	491.887	47.6907
6.83333	-3.73985	59.0185	89.8499	-20.2207	492.064	47.6875
6.85	-3.73833	59.0919	89.8803	-19.7189	492.021	47.6904
6.86667	-3.73955	58.5929	89.7976	-19.6967	492.18	47.691
6.88333	-3.74168	58.6079	89.844	-19.8667	492.296	47.6893
6.9	-3.74229	58.5815	89.8408	-19.6075	492.393	47.6899
6.91667	-3.73741	58.7386	89.903	-19.1883	492.371	47.6888
6.93333	-3.73955	58.5493	89.7759	-19.645	492.363	47.6865
6.95	-3.7426	58.7884	89.9503	-19.7123	492.361	47.6873
6.96667	-3.74199	58.6002	89.8293	-19.9274	492.286	47.6887
6.98333	-3.75038	58.7202	89.8374	-20.1534	492.172	47.6907
7	-3.75191	58.6684	89.9122	-19.7279	492.069	47.687
7.01667	-3.75191	58.6141	89.882	-20.4359	492.09	47.6847
7.03333	-3.75084	58.5716	89.8348	-20.4215	492.142	47.685
7.05	-3.75237	61.6877	89.8203	-19.9549	492.105	47.6859
7.06667	-3.75908	58.5586	89.8136	-20.6731	491.927	47.6846
7.08333	-3.75847	58.5574	89.8429	-20.2988	492.066	47.682
7.1	-3.76045	58.6305	89.8345	-20.0008	492.128	47.6841
7.11667	-3.75404	58.6179	89.8869	-20.2554	492.05	47.6829
7.13333	-3.75023	58.6396	89.9004	-21.0052	491.958	47.6829
7.15	-3.75191	58.6924	89.8689	-20.0068	491.931	47.6847
7.16667	-3.74794	58.6716	89.93	-19.797	491.849	47.6835
7.18333	-3.75175	58.5705	89.8327	-20.2607	491.821	47.6826
7.2	-3.74916	58.7125	90.0221	-20.1772	491.932	47.6855
7.21667	-3.74992	58.6192	89.9511	-20.7404	492.083	47.6843
7.23333	-3.75511	58.5462	89.8141	-20.3251	491.883	47.6875
7.25	-3.75923	58.6141	89.8675	-20.6319	491.867	47.6844
7.26667	-3.75801	59.0612	89.9625	-20.1951	491.742	47.6849
7.28333	-3.75633	58.5745	89.7991	-20.523	491.649	47.6827
7.3	-3.75511	58.7295	89.9313	-20.5103	491.715	47.6849
7.31667	-3.75786	58.6065	89.8386	-20.1163	491.707	47.6868
7.33333	-3.75587	58.6057	89.8678	-20.651	491.704	47.6849
7.35	-3.75465	58.836	89.9102	-19.8804	491.899	47.6868
7.36667	-3.75404	58.6134	89.7923	-20.7119	491.939	47.6872
7.38333	-3.75557	58.5336	89.7656	-20.6438	491.903	47.6878
7.4	-3.75221	58.8813	90.0437	-20.2261	491.855	47.6847
7.41667	-3.75023	58.7028	89.9342	-20.4931	491.938	47.6861
7.43333	-3.75069	58.6462	89.8753	-20.0646	491.978	47.6862
7.45	-3.75221	58.6005	89.8573	-20.0228	491.896	47.6904
7.46667	-3.7516	58.5743	89.8032	-20.505	492.041	47.685
7.48333	-3.75252	58.626	89.8632	-20.0324	492.051	47.6879
7.5	-3.75328	58.6596	89.8695	-19.5353	491.937	47.6865
7.51667	-3.74916	58.605	89.8013	-20.0896	492.092	47.6836
7.53333	-3.74504	58.5506	89.7558	-20.5462	492.161	47.6835
7.55	-3.74687	58.5951	89.8226	-20.1225	492.141	47.6852
7.56667	-3.74718	58.6063	89.8066	-19.9871	492.201	47.6868
7.58333	-3.74519	58.5723	89.8034	-20.2869	492.149	47.6894
7.6	-3.7458	58.5738	89.8185	-20.3959	492.185	47.6875
7.61667	-3.74519	58.5795	89.824	-20.3208	492.141	47.6884
7.63333	-3.74443	58.5456	89.7894	-20.3983	492.194	47.6911
7.65	-3.74489	58.7244	89.8888	-20.3387	492.159	47.6882
7.66667	-3.74275	62.111	89.9149	-20.1832	492.113	47.6855
7.68333	-3.74199	58.6529	89.8771	-20.5093	492.154	47.6907
7.7	-3.73848	58.7998	90.2738	-20.3918	492.084	47.6928
7.71667	-3.73909	58.6646	89.9058	-20.7476	491.932	47.6878
7.73333	-3.74397	58.5555	89.8066	-20.6344	491.995	47.6878
7.75	-3.74275	58.5465	89.775	-21.2084	491.972	47.6882
7.76667	-3.74367	58.6718	89.968	-20.5384	491.805	47.6894
7.78333	-3.74352	59.8814	90.0019	-20.8942	491.872	47.6887
7.8	-3.74382	58.5908	89.8287	-20.6219	491.903	47.6894
7.81667	-3.74077	58.7606	90.0575	-21.1726	491.824	47.6885
7.83333	-3.74214	58.6529	89.8887	-21.2144	491.742	47.6891
7.85	-3.7429	58.5732	89.8513	-20.2517	491.798	47.6875
7.86667	-3.74184	58.5326	89.7556	-20.7148	491.853	47.6913
7.88333	-3.73879	58.5807	89.9365	-20.7357	491.783	47.6908
7.9	-3.7394	58.5461	89.7703	-21.144	491.848	47.6928
7.91667	-3.74184	58.5932	89.8754	-20.5474	491.942	47.693
7.93333	-3.74229	58.5494	89.8019	-20.7137	492.035	47.6943
7.95	-3.74153	58.5928	89.7956	-20.8335	492.136	47.6922
7.96667	-3.73695	58.637	89.8657	-20.5521	492.224	47.6914
7.98333	-3.73558	58.7037	89.9091	-20.8739	492.196	47.6946
8	-3.73497	58.6511	89.8817	-21.3192	492.287	47.6913
8.01667	-3.72841	58.5894	89.8594	-21.3389	492.06	47.6931
8.03333	-3.72978	59.241	89.9421	-21.1535	491.912	47.698
8.05	-3.73131	58.5661	89.8324	-20.9974	491.984	47.6968
8.06667	-3.7278	58.6094	89.8765	-20.8389	491.991	47.6933
8.08333	-3.72643	58.6947	89.7625	-21.0343	491.937	47.6922
8.1	-3.72383	58.5937	89.8136	-21.3818	491.89	47.6939
8.11667	-3.72795	58.6008	89.7891	-21.5755	491.998	47.6939
8.13333	-3.72612	58.5975	89.773	-20.6397	491.979	47.6952
8.15	-3.7281	58.5813	89.8492	-20.7148	491.84	47.6949
8.16667	-3.72337	58.549	89.8214	-20.7923	491.961	47.6957
8.18333	-3.72643	58.5976	89.8586	-21.507	492.092	47.6954
8.2	-3.72643	58.5659	89.815	-21.0587	491.933	47.6926
8.21667	-3.7252	58.5487	89.7761	-20.7404	492.039	47.6891
8.23333	-3.72353	58.6643	89.81	-20.7822	492.004	47.6913
8.25	-3.7249	58.6791	89.8083	-21.5791	492.084	47.6925
8.26667	-3.72246	58.6678	89.8631	-21.2669	492.15	47.6928
8.28333	-3.72475	58.594	89.8222	-20.6559	492.114	47.6919
8.3	-3.72215	58.6071	89.856	-20.9705	492.041	47.6914
8.31667	-3.71727	58.5909	89.8405	-20.2273	492.006	47.6928
8.33333	-3.72032	58.623	89.8246	-20.4806	491.958	47.6975
8.35	-3.72108	58.625	89.7987	-20.8811	491.925	47.6948
8.36667	-3.722	58.764	89.8524	-20.8323	491.856	47.6928
8.38333	-3.72429	58.6187	89.8594	-21.5052	491.956	47.6937
8.4	-3.72231	58.6135	89.869	-21.8723	491.865	47.6952
8.41667	-3.71971	58.5436	89.7884	-21.0683	491.687	47.6925
8.43333	-3.72261	58.583	89.8225	-21.004	491.869	47.6943
8.45	-3.72398	58.7071	89.7918	-20.5396	491.959	47.6965
8.46667	-3.72231	58.5889	89.9024	-20.1403	492.022	47.6987
8.48333	-3.72505	58.5911	89.8843	-20.7482	491.984	47.7009
8.5	-3.72261	58.5792	89.7837	-21.1715	492.031	47.6994
8.51667	-3.71895	58.5435	89.7895	-20.2685	492.025	47.7001
8.53333	-3.71895	58.597	89.8557	-21.7638	492.016	47.7055
8.55	-3.71864	58.6965	89.9477	-20.9193	492.02	47.6998
8.56667	-3.7188	58.6376	89.9111	-20.6844	491.929	47.7003
8.58333	-3.71437	61.1755	89.8693	-20.9164	491.841	47.7009
8.6	-3.71086	58.6254	89.8505	-20.2923	491.847	47.6986
8.61667	-3.71025	58.6668	90.0036	-20.5784	491.715	47.6975
8.63333	-3.7101	58.5716	89.7822	-20.8871	491.533	47.6962
8.65	-3.70888	58.6309	89.9029	-20.6188	491.735	47.6986
8.66667	-3.70781	58.7325	89.9325	-20.3852	491.743	47.702
8.68333	-3.70827	58.8438	89.8759	-20.756	491.723	47.7036
8.7	-3.71147	58.5935	89.8158	-20.7333	491.758	47.7015
8.71667	-3.7101	58.7807	89.824	-20.4693	491.792	47.6974
8.73333	-3.7104	58.6221	89.8338	-21.2698	491.714	47.6987
8.75	-3.7072	58.7537	89.9273	-20.7607	491.664	47.6997
8.76667	-3.71223	58.5822	89.8594	-21.0659	491.867	47.6948
8.78333	-3.70934	58.6674	89.8303	-20.967	491.909	47.6952
8.8	-3.70781	58.5703	89.8624	-20.6046	491.941	47.6974
8.81667	-3.71361	58.6034	89.8367	-20.0919	491.993	47.6955
8.83333	-3.71285	58.6555	89.8798	-20.6707	492.047	47.6957
8.85	-3.71544	63.258	90.0796	-20.5408	491.902	47.6948
8.86667	-3.71468	58.6266	89.9722	-19.7451	491.998	47.6965
8.88333	-3.71071	58.6825	89.8827	-20.7703	491.99	47.6949
8.9	-3.71391	58.6135	89.8043	-20.5819	492.014	47.696
8.91667	-3.71452	58.5851	89.8031	-20.0706	492.012	47.6946
8.93333	-3.71651	58.6686	89.9361	-20.9258	491.969	47.6962
8.95	-3.71422	58.5473	89.8098	-19.8696	491.899	47.6966
8.96667	-3.71391	58.5685	89.8365	-19.5156	491.936	47.6952
8.98333	-3.71407	61.2716	89.9424	-20.0854	491.906	47.6937
9	-3.71269	58.5957	89.813	-20.2929	491.779	47.7007
9.01667	-3.70918	58.6221	89.8725	-20.2529	491.661	47.7021
9.03333	-3.71315	58.5741	89.8385	-20.7322	491.772	47.6957
9.05	-3.71513	58.7977	89.9777	-20.8704	491.782	47.6966
9.06667	-3.71559	58.6164	89.8562	-20.0419	491.591	47.6994
9.08333	-3.71712	58.5986	89.8698	-20.2267	491.746	47.6968
9.1	-3.71971	58.697	89.988	-20.3048	491.81	47.6971
9.11667	-3.72078	58.5598	89.8037	-20.4205	491.787	47.6987
9.13333	-3.72536	58.7147	89.918	-20.0462	491.801	47.6972
9.15	-3.72063	58.6895	89.9224	-20.1344	491.891	47.6971
9.16667	-3.72032	58.5391	89.7956	-20.2941	492.048	47.6981
9.18333	-3.71803	58.5722	89.7904	-20.8025	492.079	47.6952
9.2	-3.71468	58.7124	89.8646	-19.7266	492.203	47.6943
9.21667	-3.7191	58.5745	89.8124	-19.8177	492.321	47.6923
9.23333	-3.71971	58.543	89.7868	-19.7851	492.236	47.6945
9.25	-3.72368	58.6044	89.8681	-20.2547	492.25	47.6955
9.26667	-3.72047	58.7109	89.9334	-19.8196	492.225	47.6946
9.28333	-3.72261	58.5235	89.7619	-19.2367	492.207	47.6965
9.3	-3.71956	58.597	89.865	-18.0369	492.315	47.696
9.31667	-3.71696	58.6221	89.8646	-19.5757	492.249	47.6931
9.33333	-3.71986	58.6546	89.9683	-20.3501	492.167	47.694
9.35	-3.72322	58.6164	89.7833	-19.6986	492.141	47.696
9.36667	-3.72383	58.5316	89.7628	-19.0429	491.901	47.693
9.38333	-3.72688	58.5908	89.7848	-18.429	491.802	47.693
9.4	-3.72444	58.6039	89.8815	-19.065	491.697	47.6908
9.41667	-3.72871	58.6851	89.8592	-21.0271	491.712	47.6955
9.43333	-3.72871	58.5275	89.7749	-21.3252	491.697	47.6933
9.45	-3.72749	58.5195	89.7685	-18.9422	491.573	47.6949
9.46667	-3.72963	58.5445	89.7596	-18.6639	491.683	47.6945
9.48333	-3.73055	58.7826	89.9134	-20.4192	491.849	47.6919
9.5	-3.73482	58.6597	89.7912	-20.5843	491.676	47.6949
9.51667	-3.73436	58.596	89.8243	-18.9571	491.881	47.6977
9.53333	-3.73024	58.5831	89.8426	-17.9736	491.825	47.6952
9.55	-3.73131	58.5876	89.7584	-18.3938	491.808	47.692
9.56667	-3.72856	58.5862	89.8234	-19.0488	491.69	47.6913
9.58333	-3.73192	58.6088	89.9337	-20.8674	491.751	47.6933
9.6	-3.73207	58.5905	89.8136	-19.0722	491.809	47.6972
9.61667	-3.73238	58.6555	89.9706	-19.5603	491.919	47.6974
9.63333	-3.72337	58.5633	89.773	-18.8874	491.925	47.6963
9.65	-3.72093	58.6178	89.8719	-18.8689	491.989	47.6952
9.66667	-3.7217	58.5746	89.8075	-18.8212	491.988	47.6986
9.68333	-3.72093	58.5732	89.8266	-18.3718	492.064	47.6981
9.7	-3.71941	58.7815	89.9847	-20.7888	492.011	47.6987
9.71667	-3.71788	58.5806	89.8284	-17.9028	491.954	47.6965
9.73333	-3.71513	58.7336	89.9453	-19.2039	492.099	47.6975
9.75	-3.71513	58.5746	89.8011	-20.0312	492.078	47.6971
9.76667	-3.71483	58.5793	89.7987	-19.3404	492.102	47.6937
9.78333	-3.71986	58.7814	89.9119	-19.3589	492.121	47.6933
9.8	-3.7162	58.8906	89.8083	-17.3222	492.111	47.6925
9.81667	-3.71513	59.0104	90.0219	-19.9084	492.181	47.6911
9.83333	-3.71971	58.6489	89.8106	-18.7789	492.042	47.6951
9.85	-3.71864	58.5648	89.8017	-19.549	491.981	47.6901
9.86667	-3.71696	58.5951	89.8663	-18.693	492.008	47.6928
9.88333	-3.71803	58.594	89.8727	-17.4134	491.846	47.6934
9.9	-3.71986	58.5242	89.7851	-17.6035	491.789	47.6942
9.91667	-3.71574	58.7127	89.8817	-18.9762	491.707	47.6884
9.93333	-3.71391	58.5801	89.8153	-19.1473	491.653	47.6899
9.95	-3.71285	58.5934	89.7759	-18.767	491.794	47.6853
9.96667	-3.71101	58.6497	89.9227	-17.275	491.817	47.6867
9.98333	-3.70628	58.5529	89.7701	-19.5203	491.793	47.687
10	-3.70674	58.5485	89.8014	-18.3105	491.902	47.6945
10.0167	-3.70506	58.5447	89.7904	-18.9481	491.954	47.6933
10.0333	-3.70293	58.5714	89.8483	-18.6507	491.871	47.696
10.05	-3.70354	60.6123	89.9433	-18.6668	491.879	47.6887
10.0667	-3.70369	59.5066	89.9122	-19	492.065	47.687
10.0833	-3.70094	58.8775	90.108	-17.2715	491.994	47.6861
10.1	-3.69743	58.6466	89.8553	-17.9003	491.858	47.6917
10.1167	-3.69499	58.5691	89.8129	-18.4415	491.932	47.6919
10.1333	-3.69408	58.6056	89.858	-19.2783	491.956	47.6911
10.15	-3.69041	58.635	89.8747	-18.845	491.789	47.6925
10.1667	-3.6895	58.614	89.8425	-18.2652	491.812	47.6914
10.1833	-3.68965	58.7075	89.986	-19.1538	491.862	47.6885
10.2	-3.68645	58.5293	89.7688	-18.2549	491.773	47.6867
10.2167	-3.68126	58.588	89.9024	-18.7414	491.83	47.6904
10.2333	-3.68279	58.5566	89.8411	-18.3862	491.841	47.691
10.25	-3.68065	58.6094	89.8388	-19.3893	491.822	47.6835
10.2667	-3.68462	58.5882	89.8249	-19.602	491.738	47.6884
10.2833	-3.68019	58.6262	89.8405	-18.9262	491.669	47.6891
10.3	-3.67516	58.6083	89.8537	-18.1155	491.669	47.692
10.3167	-3.6776	59.1305	90.0692	-18.5648	491.61	47.6916
10.3333	-3.67592	58.6736	89.8441	-18.6961	491.683	47.6861
10.35	-3.6689	58.551	89.7999	-18.1435	491.694	47.6823
10.3667	-3.67317	58.7136	89.9265	-17.6995	491.625	47.6833
10.3833	-3.67455	58.6529	89.8142	-18.122	491.746	47.682
10.4	-3.67302	58.614	89.8724	-18.0225	491.803	47.685
10.4167	-3.67195	58.5703	89.8562	-17.8008	491.789	47.6861
10.4333	-3.67241	58.6269	89.826	-18.3646	491.822	47.6843
10.45	-3.67073	58.6478	89.9415	-18.7818	491.854	47.6794
10.4667	-3.66722	58.671	89.8115	-18.0189	491.968	47.6812
10.4833	-3.66539	58.5835	89.8243	-17.4522	491.92	47.6827
10.5	-3.66661	58.5761	89.876	-17.7894	491.894	47.6809
10.5167	-3.66585	58.6156	89.9441	-18.9906	491.97	47.68
10.5333	-3.66005	58.6735	89.8394	-17.2565	491.95	47.6835
10.55	-3.66051	58.5801	89.8751	-18.1483	491.916	47.6846
10.5667	-3.6573	58.558	89.7761	-18.2484	491.922	47.6817
10.5833	-3.65471	58.6068	89.8499	-18.5798	491.896	47.6814
10.6	-3.65669	58.7554	89.8145	-18.913	492.021	47.6823
10.6167	-3.65273	58.6022	89.84	-18.1817	491.972	47.685
10.6333	-3.65212	58.5944	89.8725	-17.9819	491.746	47.6809
10.65	-3.6541	59.7364	89.8817	-18.0773	491.693	47.6849
10.6667	-3.64952	58.5523	89.7628	-18.2896	491.591	47.6846
10.6833	-3.64937	58.5485	89.819	-18.5935	491.534	47.6794
10.7	-3.64815	58.5484	89.8107	-17.3579	491.457	47.6781
10.7167	-3.64784	58.5549	89.7909	-18.1763	491.499	47.6772
10.7333	-3.6454	58.5728	89.7797	-18.0541	491.555	47.6818
10.75	-3.64433	58.5787	89.781	-18.3944	491.543	47.6823
10.7667	-3.64464	58.5864	89.7904	-17.9647	491.647	47.6769
10.7833	-3.64723	59.4067	89.9311	-17.7049	491.667	47.6792
10.8	-3.64662	58.5824	89.8219	-17.7412	491.59	47.6792
10.8167	-3.64326	58.5754	89.8069	-18.8152	491.631	47.6778
10.8333	-3.6396	58.6576	89.9085	-17.759	491.648	47.6765
10.85	-3.63976	58.6871	89.9465	-17.1386	491.606	47.6775
10.8667	-3.6364	58.6454	89.8229	-18.3039	491.791	47.6797
10.8833	-3.63289	58.5938	89.7768	-18.3665	491.859	47.6788
10.9	-3.63289	58.608	89.8481	-17.9272	491.979	47.6777
10.9167	-3.63487	58.5677	89.7904	-18.1936	491.93	47.6781
10.9333	-3.63258	58.5777	89.7849	-18.3993	491.932	47.6772
10.95	-3.63274	58.6401	89.782	-17.5642	491.96	47.6783
10.9667	-3.63335	58.612	89.8191	-17.8336	491.97	47.6763
10.9833	-3.63594	58.5192	89.719	-17.6983	492.034	47.6739
11	-3.63609	58.6587	89.994	-16.961	492.012	47.6724
11.0167	-3.64052	58.5854	89.8643	-17.9099	491.882	47.6708
11.0333	-3.64159	58.6146	89.8348	-18.1501	492.058	47.6708
11.05	-3.63686	58.6192	89.8286	-17.5201	491.88	47.6727
11.0667	-3.64006	58.5816	89.8292	-17.3693	491.656	47.6756
11.0833	-3.6364	58.6791	89.7817	-17.3788	491.796	47.6772
11.1	-3.63045	58.6893	89.8643	-17.6929	491.857	47.6772
11.1167	-3.63441	58.5561	89.8035	-17.9284	491.855	47.672
11.1333	-3.6367	58.5561	89.7672	-17.5838	491.894	47.6708
11.15	-3.63426	60.1464	89.8238	-18.3115	491.907	47.6685
11.1667	-3.63258	58.8174	89.8963	-18.2955	491.857	47.6661
11.1833	-3.63457	58.6749	89.8332	-17.9206	491.765	47.6669
11.2	-3.63655	58.8227	89.8615	-17.9354	491.716	47.6684
11.2167	-3.63625	58.6326	89.918	-17.9963	491.749	47.669
11.2333	-3.63091	58.5987	89.8286	-17.7317	491.757	47.6691
11.25	-3.63503	58.5911	89.8283	-17.4068	491.795	47.6685
11.2667	-3.63579	58.5336	89.7529	-17.9403	491.847	47.6693
11.2833	-3.63258	58.753	89.8383	-16.887	491.65	47.6699
11.3	-3.63365	58.5546	89.8107	-16.8269	491.825	47.667
11.3167	-3.6303	58.5857	89.8263	-16.688	491.818	47.6681
11.3333	-3.62999	58.5717	89.8205	-17.008	491.775	47.669
11.35	-3.63518	58.7754	89.8884	-17.1661	491.804	47.6682
11.3667	-3.6364	58.5871	89.8653	-17.2446	491.792	47.6675
11.3833	-3.63823	58.594	89.8232	-16.9419	491.816	47.6661
11.4	-3.63838	58.5674	89.7923	-16.9747	491.882	47.665
11.4167	-3.63579	58.6085	89.8859	-17.1529	492.099	47.6624
11.4333	-3.63747	58.6938	90.0729	-17.5916	492.316	47.6603
11.45	-3.63869	58.6512	89.755	-16.9436	492.237	47.664
11.4667	-3.63823	58.5279	89.7689	-16.8232	492.274	47.6611
11.4833	-3.63884	58.5952	89.9355	-16.9573	492.183	47.6627
11.5	-3.64082	58.6042	89.8595	-17.113	491.904	47.6652
11.5167	-3.63991	58.7113	89.9044	-17.2483	491.971	47.6617
11.5333	-3.64128	58.7643	89.974	-17.0664	491.912	47.6667
11.55	-3.64326	58.7888	89.8785	-17.2483	492.054	47.6635
11.5667	-3.64601	58.5473	89.7714	-17.42	492.103	47.665
11.5833	-3.64784	58.543	89.7978	-16.9263	491.952	47.6652
11.6	-3.65196	58.6984	89.8901	-17.0795	491.87	47.663
11.6167	-3.65562	60.191	89.9146	-17.2286	491.89	47.6609
11.6333	-3.65685	58.6434	89.8257	-16.5842	491.938	47.6597
11.65	-3.65654	59.1586	89.8878	-17.0444	491.799	47.6641
11.6667	-3.65608	58.59	89.8374	-17.486	491.594	47.6614
11.6833	-3.66386	58.5339	89.7926	-17.2083	491.632	47.6649
11.7	-3.66295	59.0002	89.7982	-17.0539	491.615	47.6618
11.7167	-3.65913	58.6613	89.8307	-17.098	491.4	47.6627
11.7333	-3.65913	58.919	89.7923	-16.7196	491.498	47.6614
11.75	-3.66051	59.1023	89.8657	-17.4395	491.481	47.662
11.7667	-3.66402	58.55	89.7773	-17.3769	491.43	47.6598
11.7833	-3.66692	58.775	90.0089	-16.9776	491.461	47.6629
11.8	-3.666	58.6152	89.7546	-17.1661	491.571	47.6635
11.8167	-3.67058	61.5441	89.9569	-17.073	491.699	47.6658
11.8333	-3.67058	58.6334	89.8145	-17.188	491.769	47.667
11.85	-3.67119	58.6228	89.8966	-16.9563	491.814	47.6641
11.8667	-3.67348	58.5787	89.7558	-17.293	491.865	47.663
11.8833	-3.67378	58.6012	89.8069	-17.2733	491.952	47.6655
11.9	-3.67744	58.5728	89.8107	-17.1677	491.891	47.6682
11.9167	-3.67912	58.8784	89.9738	-16.71	491.82	47.6661
11.9333	-3.67638	58.5696	89.7877	-16.2743	491.711	47.6676
11.95	-3.67806	58.6001	89.7857	-16.9109	491.888	47.6685
11.9667	-3.68065	58.7023	89.8573	-16.7422	491.825	47.6629
11.9833	-3.67821	58.5619	89.7733	-16.5366	491.831	47.6635
12	-3.68248	58.5926	89.8135	-16.3691	491.948	47.6615
12.0167	-3.68324	58.6314	89.884	-17.002	491.94	47.6626
12.0333	-3.6866	59.1218	89.8969	-17.008	491.893	47.6659
12.05	-3.68294	58.5661	89.8171	-16.3775	491.873	47.6647
12.0667	-3.68355	58.6102	89.8469	-16.2534	491.892	47.6652
12.0833	-3.68629	58.5564	89.7762	-16.7262	491.873	47.6629
12.1	-3.68675	58.7894	89.9789	-17.0385	491.739	47.6641
12.1167	-3.69209	58.588	89.8199	-16.6111	491.783	47.6647
12.1333	-3.69911	58.6414	89.8777	-16.6134	491.767	47.6617
12.15	-3.69804	58.6381	89.8573	-16.7088	491.628	47.6606
12.1667	-3.70018	58.6141	89.8129	-16.6277	491.718	47.6617
12.1833	-3.70567	58.9001	89.9709	-16.3935	491.683	47.66
12.2	-3.70857	58.6416	89.8093	-17.2315	491.616	47.6644
12.2167	-3.71513	58.5844	89.8397	-16.142	491.666	47.6658
12.2333	-3.71834	58.6716	89.9691	-16.7071	491.662	47.6666
12.25	-3.7188	58.7003	89.7564	-16.5479	491.645	47.665
12.2667	-3.7191	58.8407	89.8568	-17.0814	491.709	47.6632
12.2833	-3.72002	58.6308	89.8515	-16.6206	491.833	47.6608
12.3	-3.71925	58.6697	89.8193	-16.8525	491.84	47.6608
12.3167	-3.72444	58.5453	89.755	-16.657	491.778	47.6649
12.3333	-3.73024	58.6236	89.8956	-16.9836	491.866	47.6676
12.35	-3.73314	58.7719	89.8571	-16.0586	491.852	47.6702
12.3667	-3.73405	58.5833	89.8673	-16.8232	491.776	47.6656
12.3833	-3.73482	58.7196	89.9088	-16.7541	491.889	47.6661
12.4	-3.73299	58.9155	89.93	-16.6361	491.944	47.6685
12.4167	-3.73787	58.7663	89.871	-17.0402	491.884	47.6678
12.4333	-3.74138	58.6433	89.8351	-17.1177	491.907	47.6717
12.45	-3.74718	58.5452	89.7823	-16.356	491.978	47.6737
12.4667	-3.7513	58.6341	89.7887	-16.8913	492.046	47.6731
12.4833	-3.75984	58.5561	89.8072	-17.2756	491.95	47.669
12.5	-3.76167	58.5648	89.8454	-16.9311	491.967	47.6688
12.5167	-3.76534	58.5471	89.7891	-16.4358	492.022	47.6701
12.5333	-3.77098	58.6105	89.8319	-17.3115	491.98	47.6727
12.55	-3.77647	58.5838	89.815	-17.2477	492.058	47.6722
12.5667	-3.78304	58.7565	89.8695	-17.3782	492.053	47.6701
12.5833	-3.78059	58.6271	89.8089	-16.8584	491.929	47.669
12.6	-3.78273	58.7295	89.8794	-16.5192	491.929	47.6707
12.6167	-3.78639	58.6175	89.8209	-16.9563	491.871	47.6722
12.6333	-3.79295	58.9492	90.2958	-17.0402	491.758	47.673
12.65	-3.79402	58.5842	89.8447	-17.3234	491.792	47.6707
12.6667	-3.79814	58.7673	90.0387	-17.6786	491.724	47.6702
12.6833	-3.8018	58.681	89.7938	-16.7959	491.661	47.6711
12.7	-3.80196	58.7579	90.0312	-17.6929	491.589	47.6705
12.7167	-3.80379	58.6698	89.8209	-17.4903	491.659	47.6728
12.7333	-3.8047	58.5619	89.7793	-17.1558	491.623	47.6691
12.75	-3.80592	58.5986	89.7703	-17.2172	491.518	47.6693
12.7667	-3.80775	58.596	89.8354	-16.9723	491.552	47.667
12.7833	-3.81096	58.5716	89.7852	-16.685	491.652	47.6722
12.8	-3.8166	58.6573	89.8708	-17.1499	491.562	47.6714
12.8167	-3.81889	58.6027	89.8115	-17.0635	491.598	47.6707
12.8333	-3.82286	58.5838	89.7704	-17.3859	491.664	47.6722
12.85	-3.82622	58.6541	89.8162	-17.3025	491.634	47.6719
12.8667	-3.82729	58.5757	89.7735	-17.4145	491.732	47.6731
12.8833	-3.83385	59.2852	89.9075	-17.0199	491.82	47.6711
12.9	-3.83827	58.6674	89.9006	-16.9419	491.816	47.6734
12.9167	-3.84422	58.6588	89.9148	-17.7001	491.928	47.6716
12.9333	-3.84178	58.5178	89.752	-17.6702	491.941	47.6722
12.95	-3.83949	58.5763	89.7703	-17.2149	492.002	47.6722
12.9667	-3.83812	58.7486	89.8832	-17.3585	491.994	47.673
12.9833	-3.83842	58.6132	89.833	-17.6302	492.184	47.673
13	-3.83736	58.6655	89.8885	-17.5642	492.114	47.6754
13.0167	-3.84148	58.8612	89.8049	-17.6482	491.998	47.6745
13.0333	-3.84377	58.5462	89.7884	-16.9663	492.145	47.6742
13.05	-3.84422	58.6222	89.8725	-17.4032	492.212	47.6753
13.0667	-3.84178	58.5915	89.8458	-16.961	491.967	47.6728
13.0833	-3.84621	58.6935	89.9145	-18.5047	491.989	47.6742
13.1	-3.84377	58.644	89.9307	-17.7322	492.055	47.6714
13.1167	-3.84621	58.6889	89.876	-17.929	492.067	47.6711
13.1333	-3.8459	58.5772	89.7956	-17.6565	491.959	47.6708
13.15	-3.84026	58.5442	89.7881	-17.7627	492.026	47.6739
13.1667	-3.83781	58.7051	90.0097	-17.9354	492.034	47.6751
13.1833	-3.84621	58.5494	89.7642	-18.0541	491.831	47.674
13.2	-3.84728	58.6741	89.9438	-17.8503	491.768	47.6754
13.2167	-3.84712	58.5828	89.7894	-18.1698	491.722	47.6745
13.2333	-3.8485	59.0499	89.9329	-18.3093	491.678	47.6762
13.25	-3.85216	58.5355	89.7932	-18.2133	491.689	47.6791
13.2667	-3.85185	58.6532	89.8948	-18.2645	491.634	47.6765
13.2833	-3.85124	58.6558	89.8588	-17.6464	491.468	47.6775
13.3	-3.85429	58.5841	89.7672	-18.0726	491.729	47.6774
13.3167	-3.85399	58.5957	89.7883	-17.9343	491.804	47.6771
13.3333	-3.85338	58.5622	89.8251	-18.4087	491.822	47.676
13.35	-3.85429	58.5893	89.824	-17.9469	491.861	47.6765
13.3667	-3.85246	58.6097	89.8115	-18.0672	491.97	47.6749
13.3833	-3.85109	58.5625	89.7968	-18.823	492.05	47.6783
13.4	-3.85246	59.0879	89.9053	-18.944	492.068	47.6775
13.4167	-3.84895	58.5563	89.8	-18.5769	492.204	47.6785
13.4333	-3.84941	58.6193	89.8969	-18.0123	492.242	47.68
13.45	-3.85002	58.5792	89.8467	-18.6877	492.043	47.6778
13.4667	-3.84636	58.6228	89.7816	-18.7026	492.037	47.678
13.4833	-3.84422	61.7321	89.9783	-18.6442	492.043	47.6786
13.5	-3.83965	58.9181	89.8557	-18.6167	491.85	47.6795
13.5167	-3.83675	58.6298	89.8914	-18.5519	491.944	47.6807
13.5333	-3.83568	58.5325	89.7657	-19.009	491.847	47.6781
13.55	-3.83751	58.666	89.8248	-19.2158	491.774	47.6768
13.5667	-3.8372	58.6631	89.8277	-19.0382	491.804	47.6774
13.5833	-3.83766	58.9924	90.1078	-19.425	491.723	47.6757
13.6	-3.83934	58.6359	89.8267	-19.1116	491.762	47.6739
13.6167	-3.83217	58.6628	89.8389	-19.0591	491.801	47.6748
13.6333	-3.82881	58.5717	89.7788	-19.4656	491.878	47.6717
13.65	-3.82713	58.5796	89.8486	-19.4077	491.888	47.6734
13.6667	-3.82698	58.6556	89.829	-19.5872	491.855	47.6717
13.6833	-3.82607	58.774	89.9679	-19.1967	491.956	47.6753
13.7	-3.82744	58.6709	89.8916	-19.6873	491.963	47.6716
13.7167	-3.82927	58.5719	89.7715	-19.7701	491.825	47.6727
13.7333	-3.82942	58.5261	89.7504	-19.7689	491.88	47.6737
13.75	-3.83186	59.2895	89.828	-20.5909	491.896	47.6708
13.7667	-3.82881	58.7074	89.8502	-20.1492	491.793	47.6725
13.7833	-3.83125	58.633	89.893	-20.2523	491.882	47.6739
13.8	-3.83125	58.6231	89.8467	-20.0526	491.924	47.6737
13.8167	-3.83369	58.5635	89.7863	-20.7572	492.017	47.6763
13.8333	-3.8282	58.6897	89.8074	-20.3024	492.067	47.6749
13.85	-3.82912	58.6805	89.8608	-20.9193	492.103	47.6748
13.8667	-3.825	58.6994	89.8261	-20.6272	492.126	47.6734
13.8833	-3.82744	58.6662	89.8499	-21.0009	492.14	47.6734
13.9	-3.82759	58.6021	89.8847	-20.8967	492.161	47.6727
13.9167	-3.82637	58.919	89.8255	-19.9305	492.116	47.6734
13.9333	-3.82591	58.7064	89.8693	-20.4502	492.099	47.6713
13.95	-3.825	58.6167	89.802	-21.0825	492.142	47.6714
13.9667	-3.82454	58.7209	89.9067	-20.9962	492.015	47.6702
13.9833	-3.82118	58.6552	89.898	-21.5403	491.816	47.6682
14	-3.82134	59.2217	89.9941	-21.3329	491.868	47.6666
14.0167	-3.82134	58.5685	89.826	-21.932	491.943	47.6661
14.0333	-3.82362	58.5917	89.8283	-21.6483	491.84	47.6653
14.05	-3.8221	58.5622	89.7733	-21.4445	491.936	47.6647
14.0667	-3.8221	58.6012	89.8316	-22.1894	492.011	47.6669
14.0833	-3.82301	58.5604	89.8078	-22.4798	492.104	47.669
14.1	-3.8253	58.6007	89.8371	-22.7903	492.082	47.6698
14.1167	-3.82378	58.5851	89.8354	-22.1352	492.153	47.6696
14.1333	-3.82454	58.5902	89.8025	-22.8594	492.302	47.6679
14.15	-3.82408	58.7762	89.8357	-23.4489	492.339	47.6682
14.1667	-3.82484	58.5546	89.8443	-22.674	492.358	47.6672
14.1833	-3.82744	58.5741	89.8086	-24.017	492.345	47.6695
14.2	-3.82301	58.5416	89.8077	-23.5217	492.322	47.6672
14.2167	-3.81828	58.5326	89.801	-22.9179	492.465	47.6699
14.2333	-3.82378	58.8065	89.8724	-23.0061	492.37	47.6627
14.25	-3.82439	58.7035	89.9123	-23.7499	492.047	47.6632
14.2667	-3.82668	58.8984	89.9151	-23.4347	492.136	47.6693
14.2833	-3.82668	58.5703	89.838	-23.8685	492.115	47.6708
14.3	-3.82347	58.7077	89.8724	-24.0354	491.988	47.6676
14.3167	-3.82164	58.762	89.8534	-23.4888	492.198	47.6682
14.3333	-3.82164	58.5772	89.8237	-23.9979	492.304	47.6659
14.35	-3.81874	58.6044	89.8072	-24.2417	492.244	47.6679
14.3667	-3.81889	58.7405	89.8997	-24.0897	492.308	47.667
14.3833	-3.81722	58.5629	89.8417	-24.3943	492.359	47.6643
14.4	-3.82225	58.5598	89.7857	-24.7048	492.428	47.6662
14.4167	-3.8282	58.6326	89.833	-24.4532	492.277	47.664
14.4333	-3.83034	58.6149	89.8705	-24.6333	492.228	47.6673
14.45	-3.82835	58.6391	89.8628	-24.8109	492.228	47.6652
14.4667	-3.82835	59.1053	89.9813	-25.5541	492.262	47.6655
14.4833	-3.83171	58.6405	89.9082	-25.572	492.296	47.6647
14.5	-3.83415	58.7431	89.938	-25.7723	492.312	47.6644
14.5167	-3.83537	58.552	89.7819	-25.6745	492.245	47.6609
14.5333	-3.83202	58.7853	89.8617	-25.5762	492.269	47.6591
14.55	-3.83217	58.54	89.7575	-26.6229	492.237	47.6633
14.5667	-3.82957	58.5886	89.8835	-25.9267	492.154	47.662
14.5833	-3.83278	59.3305	89.9108	-26.6753	492.203	47.6637
14.6	-3.83308	59.0025	89.8362	-26.0804	492.277	47.6664
14.6167	-3.83247	58.9347	89.7472	-26.4864	492.149	47.6664
14.6333	-3.8311	58.5668	89.8261	-27.015	492.291	47.6641
14.65	-3.83369	58.559	89.8257	-27.0353	492.317	47.6615
14.6667	-3.83522	58.5592	89.7994	-27.1922	492.181	47.6629
14.6833	-3.83507	58.6959	89.8211	-26.7564	492.2	47.6629
14.7	-3.83476	59.192	89.8864	-27.151	492.352	47.6647
14.7167	-3.83141	58.5676	89.8045	-27.2547	492.333	47.6614
14.7333	-3.8311	58.8366	89.853	-27.5652	492.441	47.6583
14.75	-3.83049	59.4459	89.9458	-27.5515	492.502	47.6577
14.7667	-3.83202	58.6015	89.8286	-27.5777	492.332	47.6598
14.7833	-3.83202	58.512	89.7389	-27.7422	492.342	47.6589
14.8	-3.82896	58.5506	89.8118	-27.4108	492.249	47.6568
14.8167	-3.82652	58.5743	89.779	-27.5616	492.068	47.6586
14.8333	-3.82195	58.5572	89.7942	-27.474	492.231	47.6551
14.85	-3.82149	58.5484	89.7698	-28.1428	492.238	47.6572
14.8667	-3.82362	58.9372	90.1086	-28.507	492.086	47.655
14.8833	-3.82576	58.5702	89.7932	-28.7656	492.143	47.6547
14.9	-3.82378	58.5502	89.7904	-28.8288	492.167	47.6516
14.9167	-3.82576	58.5398	89.7764	-28.6196	492.166	47.6557
14.9333	-3.82469	58.6906	89.8994	-28.8616	492.098	47.6528
14.95	-3.82484	58.5493	89.8235	-29.3069	492.027	47.6543
14.9667	-3.82378	58.5688	89.7933	-28.8181	491.951	47.653
14.9833	-3.82195	58.5346	89.8048	-29.6293	492.047	47.6493
15	-3.82134	58.5113	89.7382	-29.3932	492.007	47.6554
15.0167	-3.81371	58.5943	89.8124	-29.6967	492.021	47.653
15.0333	-3.81874	58.5775	89.8129	-29.652	492.16	47.654
15.05	-3.81905	58.6114	89.8057	-30.2421	492.376	47.6504
15.0667	-3.82149	58.5813	89.8502	-30.3851	492.399	47.6504
15.0833	-3.82469	58.8293	89.8751	-30.7183	492.4	47.6499
15.1	-3.82637	58.5867	89.7681	-30.4923	492.362	47.6499
15.1167	-3.82561	58.5253	89.7591	-31.0389	492.358	47.6479
15.1333	-3.82561	58.7389	90.0669	-30.617	492.247	47.6479
15.15	-3.82561	58.5976	89.9082	-30.7558	492.067	47.6478
15.1667	-3.82317	58.5906	89.7956	-30.7993	492.205	47.6458
15.1833	-3.82195	58.7157	89.7814	-30.971	492.186	47.6461
15.2	-3.82683	58.554	89.7645	-31.4133	492.033	47.6475
15.2167	-3.82698	58.6057	89.8534	-31.359	492.141	47.6498
15.2333	-3.82637	58.5539	89.7822	-31.5475	492.128	47.646
15.25	-3.82957	58.7351	89.8486	-31.7101	492.04	47.6464
15.2667	-3.83202	58.6283	89.8516	-31.39	492.119	47.6449
15.2833	-3.83369	58.6605	89.8493	-32.0826	492.125	47.642
15.3	-3.83202	60.5763	89.8948	-31.7715	492.185	47.6421
15.3167	-3.82866	58.592	89.8245	-31.48	492.235	47.6417
15.3333	-3.8279	58.5539	89.7396	-32.0057	492.275	47.6444
15.35	-3.82881	59.1319	89.8362	-31.9688	492.28	47.6437
15.3667	-3.82942	58.6359	89.9784	-32.3693	492.466	47.6417
15.3833	-3.82927	58.6155	89.8353	-32.5452	492.481	47.6427
15.4	-3.8279	59.0414	89.9603	-31.6082	492.363	47.6429
15.4167	-3.82881	59.2545	89.8978	-32.8349	492.33	47.6432
15.4333	-3.82668	58.543	89.7407	-32.2532	492.252	47.6453
15.45	-3.82545	58.5552	89.7566	-32.3902	492.351	47.6456
15.4667	-3.82713	58.507	89.7216	-33.065	492.259	47.6415
15.4833	-3.82851	58.5564	89.8097	-32.9934	492.011	47.6388
15.5	-3.82896	58.6022	89.7636	-32.7496	492.25	47.6371
15.5167	-3.82271	61.5928	90.06	-33.3189	492.201	47.6415
15.5333	-3.82225	58.5888	89.8496	-33.8398	492.041	47.6449
15.55	-3.82729	58.5072	89.7201	-33.1704	492.103	47.6417
15.5667	-3.82622	58.6034	89.7729	-33.0441	492.206	47.6418
15.5833	-3.82347	59.1061	89.7979	-33.5752	492.129	47.6362
15.6	-3.82622	58.5201	89.7485	-33.0738	492.17	47.6395
15.6167	-3.82423	58.727	89.8498	-33.4625	492.184	47.6395
15.6333	-3.82271	58.6222	89.9	-33.7778	492.239	47.6441
15.65	-3.82271	61.7146	89.9831	-33.7933	492.237	47.6426
15.6667	-3.82149	58.6459	89.7688	-33.2729	492.3	47.6398
15.6833	-3.81874	58.6114	89.871	-33.8767	492.355	47.6417
15.7	-3.81844	58.5824	89.7962	-33.2533	492.481	47.6421
15.7167	-3.81783	58.554	89.7617	-33.5841	492.412	47.642
15.7333	-3.81615	58.6405	89.8583	-33.9661	492.348	47.6388
15.75	-3.81615	58.6007	89.7712	-34.3971	492.371	47.6432
15.7667	-3.81691	58.5647	89.743	-33.7975	492.334	47.6392
15.7833	-3.81325	58.5394	89.8081	-33.8094	492.321	47.6427
15.8	-3.81615	58.5513	89.8444	-34.0484	492.231	47.6415
15.8167	-3.81294	58.6008	89.9062	-33.7707	492.109	47.6421
15.8333	-3.81218	58.5403	89.7623	-33.7766	492.309	47.6424
15.85	-3.81203	58.7467	89.8251	-34.434	492.321	47.6423
15.8667	-3.81126	58.6935	89.9609	-33.7867	492.253	47.644
15.8833	-3.81035	58.5552	89.7587	-34.0144	492.295	47.6397
15.9	-3.80623	58.5789	89.819	-34.533	492.303	47.6403
15.9167	-3.80119	58.5389	89.7862	-33.6025	492.201	47.6373
15.9333	-3.80226	58.5751	89.8771	-34.5741	492.104	47.6354
15.95	-3.80196	58.5549	89.8272	-34.1962	492.117	47.6327
15.9667	-3.80272	58.5941	89.8022	-34.4085	492.05	47.6353
15.9833	-3.80501	58.6517	89.8313	-34.2332	492.091	47.6373
16	-3.80653	58.6123	89.8104	-35.1005	492.177	47.6394
16.0167	-3.8073	58.5867	89.7875	-33.7235	492.224	47.6373
16.0333	-3.80775	58.6716	89.8704	-34.4823	492.211	47.6389
16.05	-3.80959	58.6651	89.8451	-34.3089	492.067	47.6395
16.0667	-3.80379	61.8491	90.0124	-34.5675	492.211	47.6385
16.0833	-3.8047	58.6321	89.8263	-34.0466	492.297	47.6423
16.1	-3.8018	58.5767	89.844	-34.1044	492.201	47.6394
16.1167	-3.80302	58.543	89.8301	-34.3488	492.398	47.6357
16.1333	-3.80165	58.5448	89.779	-34.4698	492.454	47.6366
16.15	-3.80013	58.843	89.8444	-34.8411	492.479	47.6409
16.1667	-3.79921	58.5438	89.7511	-34.5431	492.518	47.6426
16.1833	-3.79692	58.8673	89.8196	-34.6146	492.53	47.6386
16.2	-3.79173	58.5268	89.7642	-34.2957	492.432	47.6414
16.2167	-3.79082	58.6515	89.9108	-34.5246	492.518	47.6395
16.2333	-3.78975	59.1991	90.1098	-34.5039	492.303	47.6415
16.25	-3.78914	58.7794	89.8354	-34.4024	492.247	47.638
16.2667	-3.78456	58.7003	89.7761	-34.6934	492.254	47.6382
16.2833	-3.78624	58.5616	89.7871	-34.275	492.227	47.6385
16.3	-3.78639	58.7911	90.1188	-34.4865	492.073	47.6371
16.3167	-3.78227	58.7418	89.8472	-34.2629	492.033	47.6374
16.3333	-3.77922	58.6912	89.8803	-34.1599	491.954	47.6383
16.35	-3.7838	58.6422	89.818	-33.7486	492.153	47.6374
16.3667	-3.78532	58.6352	89.7965	-33.8493	492.168	47.6411
16.3833	-3.78212	58.5908	89.7709	-33.8427	492.046	47.637
16.4	-3.78624	58.5589	89.7738	-33.9584	492.162	47.6388
16.4167	-3.79051	58.6872	89.7804	-34.1181	492.131	47.6409
16.4333	-3.78929	58.6349	89.8434	-33.5387	492.014	47.638
16.45	-3.7867	58.5708	89.7401	-33.5984	491.998	47.6412
16.4667	-3.78426	59.5405	89.9055	-33.9114	492.088	47.6409
16.4833	-3.78593	58.9248	89.909	-33.301	492.121	47.6408
16.5	-3.78105	59.042	89.7668	-33.8386	492.267	47.6377
16.5167	-3.78471	58.56	89.8229	-33.6807	492.309	47.6368
16.5333	-3.78655	58.8473	90.0207	-33.5233	492.288	47.6365
16.55	-3.77983	58.5413	89.7547	-34.3357	492.252	47.6424
16.5667	-3.77647	58.5484	89.7576	-33.3273	492.231	47.6411
16.5833	-3.77052	58.6092	89.831	-33.1895	492.306	47.6394
16.6	-3.77312	58.5267	89.7564	-32.7932	492.434	47.6394
16.6167	-3.77785	58.6008	89.7738	-33.2395	492.365	47.6402
16.6333	-3.77724	58.6036	89.8185	-33.5149	492.424	47.6403
16.65	-3.77617	58.5876	89.799	-33.4052	492.292	47.6409
16.6667	-3.77785	63.7698	90.0402	-33.252	492.221	47.64
16.6833	-3.77968	58.5386	89.7221	-33.6622	492.188	47.6423
16.7	-3.77693	59.6362	89.8147	-32.7848	492.078	47.6452
16.7167	-3.77831	58.5699	89.7755	-33.1228	491.999	47.6464
16.7333	-3.77968	58.5703	89.7743	-33.1425	492.146	47.6427
16.75	-3.7841	58.5912	89.8759	-33.2139	492.193	47.6431
16.7667	-3.78059	58.5844	89.8431	-32.9708	492.218	47.6435
16.7833	-3.78181	58.5439	89.7953	-33.0375	492.177	47.644
16.8	-3.78075	58.5517	89.8072	-32.5475	492.201	47.644
16.8167	-3.77663	58.7399	89.8719	-33.1435	492.091	47.6455
16.8333	-3.77846	58.5333	89.7511	-32.5059	492.029	47.6417
16.85	-3.778	58.5633	89.8089	-32.448	492.097	47.6418
16.8667	-3.77174	58.6195	89.7567	-32.5643	492.081	47.644
16.8833	-3.77129	60.3114	89.9981	-32.5553	492.041	47.6435
16.9	-3.77037	58.5894	89.8214	-32.5959	491.949	47.6441
16.9167	-3.77388	58.7505	89.9052	-32.2942	492.085	47.642
16.9333	-3.7722	58.5529	89.7685	-31.9801	492.187	47.6423
16.95	-3.77419	58.7547	89.9069	-31.8937	492.069	47.6432
16.9667	-3.77495	58.6758	89.8177	-31.979	492.17	47.645
16.9833	-3.77251	58.6243	89.8168	-32.1191	492.201	47.6431
17	-3.77251	58.6753	89.9192	-31.7304	492.134	47.6426
17.0167	-3.77419	58.5432	89.7668	-31.9033	492.138	47.6391
17.0333	-3.77083	58.6417	89.9638	-32.5822	492.119	47.6403
17.05	-3.77174	58.5345	89.7601	-31.9318	492.116	47.6402
17.0667	-3.77495	58.9433	89.8101	-31.784	492.181	47.6415
17.0833	-3.76946	58.5529	89.7843	-31.8436	492.136	47.6373
17.1	-3.77235	58.5708	89.8126	-31.3822	492.093	47.6412
17.1167	-3.77586	58.5537	89.7907	-31.3281	492.14	47.6412
17.1333	-3.77358	58.7707	89.9868	-31.4657	492.225	47.638
17.15	-3.76854	58.5204	89.7433	-31.961	492.259	47.6412
17.1667	-3.76839	59.5904	89.9694	-31.6254	492.288	47.6431
17.1833	-3.76289	58.5893	89.7816	-31.5897	492.223	47.6409
17.2	-3.76411	58.5774	89.7854	-31.5504	492.318	47.6431
17.2167	-3.76244	58.5955	89.8481	-31.1779	492.393	47.6397
17.2333	-3.76366	58.6013	89.8066	-31.2899	492.295	47.6402
17.25	-3.76198	58.6265	89.8505	-31.2493	492.46	47.6421
17.2667	-3.76274	58.6514	89.8354	-31.2673	492.449	47.6417
17.2833	-3.76457	58.6074	89.912	-31.3828	492.372	47.6421
17.3	-3.76167	58.5972	89.8673	-31.5641	492.434	47.6475
17.3167	-3.76137	58.6092	89.8702	-30.909	492.503	47.6472
17.3333	-3.76045	58.5566	89.8098	-30.9406	492.368	47.6456
17.35	-3.76289	58.5525	89.7533	-30.496	492.29	47.6434
17.3667	-3.75893	58.6417	89.7741	-30.8721	492.202	47.6447
17.3833	-3.75755	58.6274	89.8203	-30.4923	492.044	47.6406
17.4	-3.75771	58.7054	89.8061	-30.3463	492	47.6405
17.4167	-3.75175	58.5902	89.9088	-30.1562	491.849	47.6408
17.4333	-3.7545	58.5351	89.736	-30.8303	491.816	47.6429
17.45	-3.75267	58.6553	89.8078	-30.6402	491.871	47.6415
17.4667	-3.7545	58.671	89.8657	-30.0723	491.755	47.6418
17.4833	-3.75771	58.5722	89.8164	-29.8928	491.838	47.6456
17.5	-3.75359	58.5923	89.7822	-30.3303	491.955	47.6446
17.5167	-3.7545	58.7266	89.9012	-29.7349	491.918	47.6444
17.5333	-3.75389	58.5781	89.806	-29.7909	492.011	47.6466
17.55	-3.75343	58.5523	89.7454	-29.233	492.103	47.6452
17.5667	-3.74962	58.615	89.7826	-29.193	492.151	47.6444
17.5833	-3.74825	59.1293	89.9989	-29.8237	492.228	47.6444
17.6	-3.74809	59.0748	90.0175	-29.8106	492.222	47.6437
17.6167	-3.74474	58.6298	89.9447	-29.4666	492.16	47.6415
17.6333	-3.7458	58.5995	89.811	-29.233	492.216	47.6414
17.65	-3.74718	61.6418	89.8948	-30.1742	492.156	47.6421
17.6667	-3.74596	58.594	89.7553	-29.3551	492.144	47.6405
17.6833	-3.74382	58.5525	89.7849	-29.3301	492.23	47.6443
17.7	-3.74702	58.8483	89.8083	-29.6149	492.4	47.637
17.7167	-3.74397	58.574	89.7823	-29.4636	492.371	47.6406
17.7333	-3.74474	58.5967	89.7891	-29.3235	492.46	47.6371
17.75	-3.74702	58.5264	89.7491	-28.6024	492.43	47.64
17.7667	-3.74825	58.5265	89.7622	-29.7527	492.345	47.6426
17.7833	-3.74794	58.7487	89.8609	-29.9899	492.207	47.6409
17.8	-3.74184	58.5693	89.8522	-30.4829	491.954	47.6423
17.8167	-3.74321	58.56	89.743	-29.9035	492.006	47.6405
17.8333	-3.7426	58.5593	89.7881	-29.4338	492.085	47.6423
17.85	-3.74153	58.7565	89.9097	-28.184	491.896	47.6437
17.8667	-3.73726	58.6037	89.8315	-27.3251	491.911	47.6408
17.8833	-3.74138	58.6027	89.7399	-30.0048	491.91	47.6427
17.9	-3.74229	58.5696	89.7897	-29.0052	491.913	47.6434
17.9167	-3.73299	58.5889	89.8133	-30.6051	491.951	47.6456
17.9333	-3.73482	58.6756	89.8708	-27.6695	491.987	47.6431
17.95	-3.73619	59.6362	89.9125	-25.8051	491.936	47.6395
17.9667	-3.73467	58.5774	89.7723	-29.5066	491.97	47.6398
17.9833	-3.73405	58.7684	89.797	-27.5259	491.927	47.6456
18	-3.73817	60.4667	89.7855	-26.0084	491.891	47.6452
18.0167	-3.73909	58.5198	89.7537	-28.1588	492.061	47.6431
18.0333	-3.74107	58.5954	89.8455	-29.4535	492.121	47.6441
18.05	-3.74153	58.6669	89.8699	-26.8017	492.237	47.6427
18.0667	-3.74062	58.5683	89.7625	-27.9592	492.253	47.6431
18.0833	-3.74092	58.5963	89.8797	-27.2857	492.156	47.6424
18.1	-3.74306	58.6657	89.8879	-27.645	492.309	47.6443
18.1167	-3.74428	58.6492	89.8634	-26.5966	492.307	47.644
18.1333	-3.74474	58.8804	89.8379	-27.3405	492.192	47.6418
18.15	-3.74153	58.5691	89.7393	-27.3757	492.299	47.6429
18.1667	-3.73879	58.6213	89.7894	-27.9229	492.413	47.6449
18.1833	-3.74138	59.1433	90.0745	-27.7232	492.232	47.6479
18.2	-3.73848	58.7618	89.9886	-26.9495	492.134	47.6449
18.2167	-3.73894	58.7774	89.9325	-26.711	492.043	47.6417
18.2333	-3.74077	58.8526	89.9618	-26.1573	491.917	47.6437
18.25	-3.73955	58.7034	89.9056	-27.1253	491.858	47.6455
18.2667	-3.73848	58.5426	89.7269	-25.3753	491.733	47.6411
18.2833	-3.73833	58.5899	89.7956	-27.8979	491.834	47.6409
18.3	-3.73833	58.6091	89.8032	-27.235	491.836	47.6397
18.3167	-3.73695	58.6065	89.7268	-26.1657	491.848	47.6426
18.3333	-3.7339	58.6335	89.8286	-27.9163	491.814	47.6426
18.35	-3.73161	58.5793	89.8768	-25.7514	492	47.6391
18.3667	-3.73619	58.659	89.8618	-25.2764	492.03	47.6405
18.3833	-3.74062	58.6884	89.8573	-25.8492	492.205	47.6417
18.4	-3.73924	58.6454	89.8438	-26.1245	492.252	47.6417
18.4167	-3.74641	58.6877	89.8296	-26.5865	492.266	47.6383
18.4333	-3.74443	58.5673	89.8155	-27.4036	492.32	47.6402
18.45	-3.74367	58.7742	89.9653	-24.6052	492.262	47.6423
18.4667	-3.74489	58.7904	89.7532	-25.6351	492.16	47.6408
18.4833	-3.74321	58.9916	89.7663	-27.1003	492.218	47.6424
18.5	-3.73909	58.5647	89.7794	-24.6357	491.904	47.6417
18.5167	-3.74031	58.5099	89.7198	-26.6694	491.758	47.6438
18.5333	-3.74077	58.5391	89.7683	-25.6733	491.74	47.644
18.55	-3.73848	58.5883	89.8322	-25.2723	491.822	47.6452
18.5667	-3.73741	58.5853	89.7834	-24.9838	491.76	47.6405
18.5833	-3.7368	58.5754	89.7663	-25.3384	491.729	47.6415
18.6	-3.73924	58.5653	89.7755	-26.2605	491.726	47.6402
18.6167	-3.73802	58.8346	89.9169	-25.7467	491.854	47.6409
18.6333	-3.74046	58.729	90.0726	-25.857	491.981	47.6409
18.65	-3.74092	58.6024	89.8177	-24.9009	492	47.6463
18.6667	-3.74367	58.5732	89.8064	-25.91	492.131	47.6456
18.6833	-3.74275	58.576	89.7765	-25.3806	492.055	47.646
18.7	-3.73863	58.6637	89.8315	-24.4109	491.94	47.6441
18.7167	-3.73726	58.5989	89.8389	-24.3537	492.13	47.6435
18.7333	-3.73879	58.5738	89.8156	-24.6929	492.132	47.6424
18.75	-3.7365	58.5351	89.7656	-24.728	492.054	47.6429
18.7667	-3.73848	58.6482	89.8309	-24.7364	492.11	47.6446
18.7833	-3.73741	58.5342	89.7222	-24.883	492.099	47.6415
18.8	-3.73802	58.6218	89.7785	-24.7746	492.131	47.6394
18.8167	-3.73756	58.8801	89.8318	-24.3835	492.158	47.6382
18.8333	-3.73817	58.6213	89.9441	-25.0373	492.159	47.6383
18.85	-3.7394	60.4742	90.1405	-24.0707	492.181	47.6376
18.8667	-3.74352	58.5757	89.7718	-24.1207	492.298	47.6383
18.8833	-3.74733	58.5459	89.7604	-24.6482	492.44	47.6353
18.9	-3.74931	58.6457	89.7686	-24.7239	492.495	47.6363
18.9167	-3.74657	58.6245	89.8772	-23.7988	492.518	47.6383
18.9333	-3.74702	58.7016	89.9281	-24.3925	492.59	47.6377
18.95	-3.74382	58.5979	89.8745	-23.4966	492.535	47.6408
18.9667	-3.74397	58.5903	89.8234	-23.856	492.532	47.64
18.9833	-3.74458	58.5748	89.7744	-25.2024	492.368	47.6392
19	-3.74702	58.6584	89.862	-23.664	492.426	47.6402
19.0167	-3.74855	58.663	89.9337	-23.6665	492.326	47.6389
19.0333	-3.7484	60.9837	90.1287	-23.4525	492.154	47.6373
19.05	-3.75221	58.6289	89.7418	-23.7338	492.099	47.6362
19.0667	-3.75465	58.5192	89.7405	-24.4003	491.93	47.6359
19.0833	-3.75313	58.5423	89.7788	-23.7606	491.743	47.6357
19.1	-3.75099	58.7032	89.8403	-24.008	491.765	47.6363
19.1167	-3.75114	59.7128	89.8583	-24.0861	491.787	47.6353
19.1333	-3.75679	58.6521	89.8931	-24.8281	491.715	47.631
19.15	-3.75572	58.6491	89.9461	-23.9567	491.736	47.6307
19.1667	-3.75633	58.5322	89.719	-24.6696	491.71	47.6296
19.1833	-3.7545	58.541	89.7414	-23.663	491.696	47.6293
19.2	-3.75664	58.5654	89.7433	-23.099	491.697	47.633
19.2167	-3.75969	58.7521	89.855	-23.0996	491.683	47.6342
19.2333	-3.75786	59.2371	89.8122	-24.0247	491.702	47.6344
19.25	-3.75664	58.681	89.7926	-23.0186	491.782	47.6339
19.2667	-3.75572	58.5659	89.7878	-22.7491	491.741	47.6342
19.2833	-3.75282	58.5601	89.7707	-23.6063	491.95	47.6325
19.3	-3.75237	58.6539	89.8405	-23.7528	492.064	47.6353
19.3167	-3.75359	58.5484	89.7596	-23.3213	492.126	47.6363
19.3333	-3.74901	58.529	89.7829	-23.2134	492.382	47.6336
19.35	-3.74794	58.6565	89.8414	-22.6215	492.401	47.6312
19.3667	-3.74825	58.5622	89.7906	-23.4209	492.308	47.6324
19.3833	-3.75145	58.6237	89.8177	-23.2034	492.471	47.6322
19.4	-3.74977	58.5284	89.7439	-23.8078	492.447	47.6331
19.4167	-3.7516	58.8416	89.8335	-22.5852	492.255	47.6312
19.4333	-3.75221	58.6723	89.9221	-23.0955	492.079	47.6316
19.45	-3.75023	58.5748	89.8035	-22.3479	492.02	47.6325
19.4667	-3.75099	58.9362	89.8411	-21.7675	491.871	47.6336
19.4833	-3.75191	58.6408	89.819	-23.4203	491.759	47.6304
19.5	-3.75328	58.5624	89.7991	-21.979	491.727	47.6327
19.5167	-3.75038	58.6938	89.9313	-22.1424	491.764	47.6331
19.5333	-3.75298	58.5716	89.8083	-22.9644	491.764	47.6327
19.55	-3.75282	62.4545	89.8374	-23.0007	491.755	47.6292
19.5667	-3.75572	58.6179	89.7991	-23.577	491.746	47.6281
19.5833	-3.75633	58.6012	89.7566	-22.5018	491.784	47.6315
19.6	-3.75862	58.581	89.7761	-21.9845	491.577	47.6255
19.6167	-3.75938	58.7275	89.9284	-21.6668	491.676	47.6273
19.6333	-3.75877	58.5648	89.7233	-21.8629	491.64	47.6295
19.65	-3.75832	58.6213	89.8858	-22.3635	491.651	47.6273
19.6667	-3.75954	60.1505	90.0478	-21.5022	491.784	47.6319
19.6833	-3.75816	59.6856	90.3126	-21.9726	491.919	47.6328
19.7	-3.75694	58.7574	89.8902	-21.6106	491.983	47.633
19.7167	-3.75664	58.57	89.8029	-21.2125	492.129	47.6287
19.7333	-3.75725	58.5639	89.7422	-22.0559	492.12	47.6321
19.75	-3.75877	58.5999	89.7376	-21.8438	492.108	47.6278
19.7667	-3.75374	59.1483	89.8069	-22.224	492.102	47.6304
19.7833	-3.75374	58.9281	89.844	-22.5327	492.069	47.6307
19.8	-3.75511	58.6428	89.7617	-22.2115	491.989	47.6293
19.8167	-3.75679	58.5961	89.8254	-21.3877	492.034	47.6281
19.8333	-3.75664	58.6544	89.7872	-20.908	492.09	47.6272
19.85	-3.75938	58.5587	89.739	-21.9427	491.998	47.6275
19.8667	-3.75603	58.5745	89.7718	-21.5934	491.878	47.6298
19.8833	-3.7545	58.5757	89.7735	-21.8504	491.804	47.6232
19.9	-3.75374	58.5552	89.7662	-21.3348	491.969	47.6261
19.9167	-3.75923	58.6115	89.8173	-20.9777	492.034	47.6305
19.9333	-3.76076	58.5424	89.7504	-21.8908	491.954	47.6321
19.95	-3.76595	58.6585	89.9218	-21.0265	491.961	47.631
19.9667	-3.76259	58.5639	89.7567	-20.5384	491.968	47.6328
19.9833	-3.76717	58.6105	89.8681	-21.361	491.861	47.6307
20	-3.76671	58.6622	89.7776	-20.8537	492.046	47.6316
20.0167	-3.76427	58.6947	89.9821	-20.8501	492.086	47.6319
20.0333	-3.76488	58.633	89.811	-21.0903	492.13	47.6308
20.05	-3.75877	58.5571	89.818	-20.9139	492.073	47.6304
20.0667	-3.76091	58.6604	89.7854	-20.474	492.063	47.6308
20.0833	-3.76045	58.605	89.7813	-20.6016	491.892	47.6315
20.1	-3.75908	58.8273	89.75	-20.5802	491.97	47.6325
20.1167	-3.75435	58.6514	89.7997	-20.2958	491.907	47.633
20.1333	-3.75679	58.6294	89.827	-19.9149	491.852	47.6319
20.15	-3.75664	58.5639	89.7775	-20.6034	491.894	47.6304
20.1667	-3.75938	60.1365	89.9014	-20.3274	491.948	47.6278
20.1833	-3.76076	58.959	89.8246	-21.358	491.896	47.6325
20.2	-3.75908	58.516	89.7089	-20.5462	491.933	47.6331
20.2167	-3.76213	58.522	89.7195	-20.1575	491.846	47.6296
20.2333	-3.76411	58.5932	89.8431	-20.6135	491.79	47.6301
20.25	-3.76442	58.5801	89.8211	-20.4818	491.765	47.6308
20.2667	-3.76152	58.9074	89.8504	-20.3226	491.719	47.626
20.2833	-3.75969	59.3133	89.7956	-20.6385	491.943	47.6281
20.3	-3.75984	58.5926	89.8206	-20.415	492.035	47.6301
20.3167	-3.76137	58.5192	89.7346	-20.1426	491.83	47.6296
20.3333	-3.76213	58.6324	89.8527	-20.0628	491.88	47.6279
20.35	-3.76091	58.6337	89.858	-20.0997	491.928	47.6279
20.3667	-3.76335	58.5177	89.7381	-20.2226	491.799	47.6267
20.3833	-3.76305	58.6306	89.9291	-20.4693	491.862	47.6298
20.4	-3.76061	58.6074	89.8097	-19.9418	491.853	47.6289
20.4167	-3.75755	58.559	89.7889	-20.4389	491.853	47.6299
20.4333	-3.75465	58.6274	89.7862	-20.2761	491.956	47.6273
20.45	-3.75542	58.5947	89.8595	-20.266	491.956	47.6258
20.4667	-3.75526	58.5493	89.7752	-19.8524	491.802	47.6269
20.4833	-3.7545	58.7635	89.8895	-19.8452	491.957	47.6286
20.5	-3.75572	58.5192	89.7527	-19.9377	491.916	47.6269
20.5167	-3.75572	58.5513	89.7971	-20.2439	491.908	47.6284
20.5333	-3.7513	58.5862	89.8362	-19.5138	491.967	47.6307
20.55	-3.75206	58.782	89.8234	-20.2898	491.978	47.6298
20.5667	-3.75267	58.6088	89.8374	-19.4334	491.828	47.6319
20.5833	-3.75679	58.5735	89.7739	-20.3674	491.914	47.629
20.6	-3.75847	58.6802	89.726	-19.7355	491.943	47.6292
20.6167	-3.75832	58.5741	89.8431	-20.1331	491.918	47.6292
20.6333	-3.76076	58.6555	89.8681	-19.6807	491.893	47.6328
20.65	-3.76244	58.5661	89.7598	-19.757	491.822	47.6299
20.6667	-3.76106	58.6892	89.7756	-19.3827	491.785	47.6286
20.6833	-3.76183	59.0545	89.8283	-19.9996	491.874	47.6276
20.7	-3.75969	58.7441	89.8447	-19.4744	491.889	47.6255
20.7167	-3.75969	58.6526	89.8994	-20.2267	491.846	47.6266
20.7333	-3.76228	58.5702	89.7819	-19.7213	491.936	47.6289
20.75	-3.76076	58.6189	89.8304	-19.8602	492.016	47.633
20.7667	-3.75877	58.8456	89.8472	-20.5277	492.039	47.6319
20.7833	-3.76045	58.6456	89.8005	-20.4234	492.063	47.6279
20.8	-3.76076	58.7287	89.8801	-19.2229	491.897	47.6295
20.8167	-3.76106	58.5708	89.7971	-19.081	491.939	47.6295
20.8333	-3.76366	59.0336	89.8963	-18.6723	491.909	47.6292
20.85	-3.76335	58.6073	89.8602	-19.9453	491.71	47.6258
20.8667	-3.75999	58.5603	89.7431	-19.5181	491.912	47.625
20.8833	-3.75954	58.5261	89.7259	-19.4888	491.967	47.6292
20.9	-3.76228	58.7531	89.898	-19.4804	491.824	47.6319
20.9167	-3.76137	58.5633	89.7865	-19.9734	491.881	47.6315
20.9333	-3.75969	58.5886	89.8171	-19.2832	491.911	47.6287
20.95	-3.75923	58.7452	89.968	-19.0185	491.749	47.6272
20.9667	-3.75847	59.3192	90.1121	-19.2814	491.781	47.6276
20.9833	-3.75999	58.6379	89.7921	-19.5693	491.715	47.6299
21	-3.76091	58.5558	89.7738	-19.5866	491.702	47.6304
21.0167	-3.7603	58.545	89.7537	-19.5878	491.801	47.6252
21.0333	-3.75679	58.6259	89.8675	-19.6075	491.881	47.6264
21.05	-3.75969	58.5503	89.808	-19.0417	491.752	47.6267
21.0667	-3.75954	58.5587	89.7689	-19.0531	491.912	47.6267
21.0833	-3.75954	59.7083	89.9578	-19.3409	491.964	47.6273
21.1	-3.75816	58.6381	89.7741	-19.8493	491.828	47.6279
21.1167	-3.76045	58.65	89.8565	-19.5544	491.845	47.6307
21.1333	-3.7603	59.5882	89.7732	-19.0913	491.973	47.6293
21.15	-3.76122	58.782	89.8866	-18.9738	491.883	47.6308
21.1667	-3.7574	58.6471	89.7907	-19.9126	491.934	47.6283
21.1833	-3.75862	58.5439	89.8034	-18.9178	491.945	47.6241
21.2	-3.76122	58.8224	89.7904	-19.015	491.921	47.6221
21.2167	-3.76335	58.6706	89.8357	-19.7314	491.958	47.6212
21.2333	-3.76366	58.5777	89.7642	-19.6503	491.879	47.6221
21.25	-3.76472	58.7246	89.9223	-20.0765	491.768	47.6232
21.2667	-3.76778	58.791	89.804	-19.177	491.833	47.6214
21.2833	-3.76961	58.5716	89.7378	-19.3005	491.749	47.6237
21.3	-3.77113	58.5593	89.7305	-19.0238	491.747	47.625
21.3167	-3.77159	58.5358	89.8037	-19.0101	491.829	47.622
21.3333	-3.77083	58.56	89.8153	-19.0382	491.941	47.6197
21.35	-3.77129	58.5183	89.7347	-18.4982	491.836	47.6223
21.3667	-3.77129	58.6453	89.8136	-19.2242	491.796	47.6225
21.3833	-3.77434	58.7679	89.8202	-19.2677	491.809	47.6226
21.4	-3.77403	58.5723	89.7794	-19.1914	491.78	47.6241
21.4167	-3.76961	58.5262	89.7109	-18.5923	491.816	47.6261
21.4333	-3.77495	58.5488	89.8151	-19.3439	491.847	47.6234
21.45	-3.77037	58.5864	89.8693	-19.1186	491.756	47.622
21.4667	-3.76793	58.5299	89.7401	-19	491.775	47.6275
21.4833	-3.77022	58.552	89.7738	-18.9791	491.734	47.6266
21.5	-3.77312	58.5398	89.735	-18.7461	491.732	47.626
21.5167	-3.76793	58.5529	89.7707	-18.7431	491.781	47.6264
21.5333	-3.77159	58.5516	89.752	-18.2252	491.767	47.6237
21.55	-3.77113	58.5453	89.7556	-18.7515	491.704	47.6235
21.5667	-3.77541	58.5888	89.8074	-18.8194	491.785	47.6264
21.5833	-3.77403	58.6123	89.8257	-18.4475	491.805	47.6235
21.6	-3.76946	58.6442	89.7997	-19.1116	491.858	47.6199
21.6167	-3.7693	58.5726	89.7762	-18.7365	491.953	47.6225
21.6333	-3.76717	58.7217	89.9412	-18.9785	492.04	47.6199
21.65	-3.76396	58.6341	89.7692	-18.516	492.103	47.6229
21.6667	-3.76457	58.6201	89.8206	-18.3671	492.103	47.6237
21.6833	-3.7664	58.7618	89.8138	-18.5835	492.123	47.6238
21.7	-3.76946	58.574	89.7552	-19.0298	491.993	47.6241
21.7167	-3.76366	58.5836	89.7773	-18.2096	492.023	47.6255
21.7333	-3.76106	58.5627	89.7686	-18.4766	491.951	47.6238
21.75	-3.76015	58.6849	89.9123	-17.8687	491.791	47.625
21.7667	-3.76152	58.5268	89.7677	-18.3295	491.829	47.6208
21.7833	-3.76259	58.5052	89.7097	-18.0898	491.883	47.6232
21.8	-3.76381	58.7759	89.7822	-18.0457	491.834	47.6225
21.8167	-3.7664	58.6314	89.8531	-18.6924	491.919	47.6206
21.8333	-3.76732	58.7853	89.8956	-17.9635	491.929	47.6232
21.85	-3.76595	58.5633	89.7674	-18.9494	491.844	47.6232
21.8667	-3.76122	58.4995	89.7033	-18.4844	491.931	47.6196
21.8833	-3.75938	58.5456	89.7552	-18.4582	491.927	47.6228
21.9	-3.76091	58.5761	89.7756	-18.3414	491.852	47.624
21.9167	-3.75587	58.6184	89.8968	-18.6889	491.976	47.6263
21.9333	-3.75938	58.5603	89.7221	-18.348	492.061	47.6214
21.95	-3.75877	58.5494	89.7425	-18.1197	492.072	47.6264
21.9667	-3.75801	58.8476	89.8606	-18.3546	492.277	47.6264
21.9833	-3.75572	59.9734	89.8527	-18.7389	492.321	47.6257
22	-3.75786	60.3199	89.8518	-19.2402	492.108	47.625
22.0167	-3.75633	58.5627	89.7953	-19.304	492.255	47.6231
22.0333	-3.75893	64.0134	89.7985	-18.2871	492.281	47.622
22.05	-3.76106	58.8509	89.8354	-17.9134	492.127	47.6211
22.0667	-3.75893	58.5806	89.7411	-18.8665	492.161	47.6202
22.0833	-3.76015	58.5864	89.8029	-18.6019	492.088	47.6193
22.1	-3.75542	59.0832	90.0071	-18.5125	492.026	47.624
22.1167	-3.75725	58.5868	89.7892	-18.5644	492.082	47.6275
22.1333	-3.75572	58.6056	89.8418	-18.8367	491.99	47.6269
22.15	-3.74855	58.6852	89.9616	-18.2424	491.885	47.6263
22.1667	-3.74977	58.5561	89.7498	-18.6967	491.898	47.6235
22.1833	-3.74718	58.5911	89.8005	-18.5661	491.951	47.6182
22.2	-3.74931	58.6115	89.8357	-18.2746	491.911	47.6238
22.2167	-3.74535	58.5918	89.865	-18.7074	491.834	47.6209
22.2333	-3.74718	58.9346	90.0544	-17.7656	491.82	47.6202
22.25	-3.7487	58.6375	89.8011	-18.2586	491.762	47.6212
22.2667	-3.7513	58.5996	89.8008	-17.5539	491.743	47.6244
22.2833	-3.75145	58.5421	89.7382	-18.177	491.728	47.6283
22.3	-3.75069	58.6268	89.8518	-18.4075	491.784	47.627
22.3167	-3.75206	58.5584	89.824	-18.3843	491.714	47.6263
22.3333	-3.75099	59.1671	89.9505	-18.2764	491.739	47.6263
22.35	-3.74809	58.7586	89.9604	-17.622	491.751	47.6283
22.3667	-3.75023	58.5619	89.7607	-18.0041	491.768	47.6249
22.3833	-3.74992	58.5423	89.7346	-17.734	491.749	47.6244
22.4	-3.74901	58.5471	89.7706	-17.9569	491.771	47.6208
22.4167	-3.74886	58.5888	89.8101	-17.6405	491.689	47.6208
22.4333	-3.74886	60.3794	89.7746	-18.2336	491.802	47.6215
22.45	-3.75175	58.5419	89.7857	-17.7609	491.86	47.6252
22.4667	-3.7542	58.6053	89.8428	-17.8014	491.813	47.625
22.4833	-3.75526	58.6172	89.7912	-17.9581	491.981	47.624
22.5	-3.75771	58.8244	89.7952	-17.7346	492.012	47.6286
22.5167	-3.75862	58.5326	89.7462	-17.7268	491.985	47.6258
22.5333	-3.75496	58.8972	89.7532	-17.8794	492.223	47.6289
22.55	-3.7513	58.8427	89.8092	-17.4503	492.342	47.6267
22.5667	-3.74886	58.7063	89.7639	-17.3125	492.169	47.6243
22.5833	-3.74931	58.5728	89.7378	-17.3884	492.313	47.6246
22.6	-3.74626	58.7211	89.9094	-16.9144	492.194	47.6258
22.6167	-3.74245	58.6718	89.8789	-18.0369	492.109	47.6229
22.6333	-3.74397	58.6904	89.9212	-17.644	492.083	47.6226
22.65	-3.74458	58.8221	89.9288	-18.1524	492.067	47.6228
22.6667	-3.74397	58.9498	89.8519	-17.5289	492.071	47.6243
22.6833	-3.7426	58.5879	89.7389	-16.9813	492.079	47.6272
22.7	-3.74153	58.61	89.8583	-17.3025	492.135	47.627
22.7167	-3.74153	58.554	89.7643	-17.5457	492.071	47.6241
22.7333	-3.74458	58.6103	89.7863	-17.2739	492.015	47.6221
22.75	-3.74168	58.6411	89.8298	-16.5104	492.095	47.6269
22.7667	-3.74306	58.6936	89.9369	-17.309	492.049	47.6308
22.7833	-3.74168	58.6051	89.7291	-17.8562	491.947	47.629
22.8	-3.74535	58.6524	89.8039	-17.1571	492.111	47.6257
22.8167	-3.74565	58.587	89.7942	-17.5726	492.171	47.6266
22.8333	-3.74336	58.6683	89.7514	-17.5301	492.091	47.6289
22.85	-3.73894	58.5349	89.7393	-18.122	492.174	47.631
22.8667	-3.73848	58.5192	89.7215	-17.3597	492.129	47.6341
22.8833	-3.73756	58.5313	89.7549	-17.033	492.035	47.6322
22.9	-3.73421	58.8853	89.8063	-17.9916	492.09	47.6281
22.9167	-3.73695	58.5716	89.7392	-17.1552	492.027	47.6287
22.9333	-3.73619	59.8489	89.8901	-17.1874	491.843	47.6318
22.95	-3.7339	58.6065	89.7778	-17.0188	492.044	47.6269
22.9667	-3.73421	67.9676	89.8321	-17.0217	492.026	47.6302
22.9833	-3.73528	59.0359	89.7747	-17.1243	491.983	47.6313
23	-3.73085	62.2712	89.8666	-17.098	491.997	47.6307
23.0167	-3.72856	58.8105	89.8098	-17.0295	491.97	47.6301
23.0333	-3.72871	58.5493	89.7288	-17.8121	491.887	47.6299
23.05	-3.72704	58.6068	89.8524	-17.4735	491.806	47.6289
23.0667	-3.72658	58.7969	89.762	-17.179	491.833	47.6299
23.0833	-3.72429	58.5651	89.7192	-17.0914	491.866	47.6331
23.1	-3.72108	58.5368	89.7369	-17.3174	491.804	47.6281
23.1167	-3.72414	58.6453	89.831	-17.3753	491.86	47.6263
23.1333	-3.72154	58.6433	89.8797	-17.4204	492.076	47.6278
23.15	-3.71971	58.785	89.7866	-17.588	491.936	47.6304
23.1667	-3.71803	58.5891	89.8035	-17.346	492.011	47.6321
23.1833	-3.71742	58.8113	89.81	-17.2411	492.033	47.6304
23.2	-3.71498	58.6741	89.7469	-17.5666	492.046	47.6331
23.2167	-3.71071	58.84	89.8547	-17.2346	492.128	47.6342
23.2333	-3.71361	58.551	89.7308	-17.4401	492	47.6328
23.25	-3.71346	58.5302	89.7491	-17.3377	491.73	47.6365
23.2667	-3.71483	59.3562	89.8423	-17.2965	491.817	47.6321
23.2833	-3.7133	58.9636	89.8173	-17.3328	491.77	47.6304
23.3	-3.71361	58.6643	89.8713	-16.8925	491.752	47.6293
23.3167	-3.70964	58.5802	89.7819	-17.3359	491.964	47.6312
23.3333	-3.71162	58.5658	89.8193	-17.6202	492.135	47.6328
23.35	-3.71193	58.5764	89.8093	-16.9807	492.171	47.6339
23.3667	-3.7101	58.5325	89.7491	-17.1661	492.212	47.6322
23.3833	-3.70125	58.552	89.8045	-16.9979	492.152	47.6324
23.4	-3.69713	58.5754	89.7967	-17.299	492.216	47.631
23.4167	-3.70064	58.5433	89.7657	-17.0129	492.072	47.6328
23.4333	-3.70354	58.5969	89.8423	-17.1183	491.999	47.6327
23.45	-3.70796	58.578	89.8034	-17.2977	492.008	47.6295
23.4667	-3.70995	60.1409	89.7813	-17.1868	491.995	47.6324
23.4833	-3.70796	58.6454	89.7622	-16.4079	491.991	47.6267
23.5	-3.70827	58.6137	89.8284	-17.4384	491.981	47.6247
23.5167	-3.70628	58.5918	89.8281	-16.7965	491.918	47.6243
23.5333	-3.69774	58.5336	89.7572	-17.2668	492.018	47.6244
23.55	-3.69698	58.5577	89.7384	-17.3991	491.983	47.6267
23.5667	-3.69667	58.7444	89.8478	-16.9311	491.882	47.6269
23.5833	-3.69606	58.6196	89.8896	-16.133	492.165	47.6229
23.6	-3.70033	58.6173	89.9197	-16.6802	492.174	47.6272
23.6167	-3.69804	58.6065	89.8182	-16.5896	491.978	47.6279
23.6333	-3.6956	58.5531	89.7823	-16.4663	491.881	47.626
23.65	-3.68874	58.5737	89.7608	-16.6659	491.847	47.6246
23.6667	-3.69255	58.5458	89.7103	-16.2266	491.775	47.6278
23.6833	-3.69316	58.5287	89.7521	-16.8453	491.781	47.6283
23.7	-3.69438	58.5831	89.7331	-17.1052	491.797	47.6287
23.7167	-3.69103	58.5734	89.7463	-16.5765	491.852	47.6289
23.7333	-3.69301	59.5934	89.8013	-16.3929	491.752	47.6295
23.75	-3.69164	58.6814	89.8147	-16.0662	491.751	47.6315
23.7667	-3.68996	58.579	89.7472	-16.567	491.671	47.6293
23.7833	-3.68965	58.8235	89.7613	-16.6433	491.648	47.6307
23.8	-3.69209	58.8287	89.8779	-16.6105	491.779	47.6289
23.8167	-3.68904	58.5976	89.7549	-16.9949	491.809	47.6295
23.8333	-3.69057	60.1647	89.9227	-16.8166	491.737	47.6348
23.85	-3.69209	59.195	89.8097	-16.7362	492.02	47.6324
23.8667	-3.69011	58.5676	89.7659	-16.3453	492.072	47.6324
23.8833	-3.6924	58.5717	89.7585	-17.0861	492.014	47.6316
23.9	-3.69179	58.5448	89.801	-17.2137	492.071	47.6305
23.9167	-3.6866	58.6216	89.8121	-16.35	492.153	47.6315
23.9333	-3.68401	58.8065	90.0483	-17.0516	492.147	47.633
23.95	-3.6834	58.5537	89.7369	-16.5301	492.134	47.6342
23.9667	-3.68111	58.5691	89.7747	-16.2975	492.176	47.6334
23.9833	-3.67943	59.3775	89.981	-15.978	492.101	47.633
24	-3.68385	58.5564	89.7704	-15.5965	491.986	47.633
24.0167	-3.6866	58.7032	89.7779	-16.1431	491.893	47.6298
24.0333	-3.68706	58.7597	89.8467	-16.5646	491.816	47.6337
24.05	-3.6837	58.5262	89.7173	-16.5121	491.769	47.6304
24.0667	-3.68385	58.5392	89.7772	-16.4895	491.809	47.6331
24.0833	-3.68095	58.6501	89.781	-16.4222	491.776	47.6325
24.1	-3.67943	58.6544	89.7601	-16.6796	491.549	47.6307
24.1167	-3.67958	60.0246	89.9073	-16.1456	491.656	47.6301
24.1333	-3.67775	58.5781	89.7576	-16.4019	491.604	47.6312
24.15	-3.67882	58.5752	89.8162	-16.2826	491.572	47.6278
24.1667	-3.67867	58.6292	89.7636	-16.2707	491.64	47.6312
24.1833	-3.67729	58.5549	89.7649	-16.2701	491.71	47.6267
24.2	-3.67958	58.5575	89.8196	-16.5395	491.81	47.6313
24.2167	-3.67851	58.5935	89.7785	-16.9579	491.898	47.6312
24.2333	-3.68034	58.8027	89.9729	-16.325	491.976	47.6327
24.25	-3.68141	58.8041	89.8045	-16.7719	491.932	47.635
24.2667	-3.68309	58.9069	89.8568	-16.8107	491.837	47.6281
24.2833	-3.68431	58.6637	89.7822	-16.3297	491.728	47.6269
24.3	-3.68324	58.652	89.7797	-16.9538	491.656	47.6275
24.3167	-3.67912	62.2395	90.0103	-17.1214	491.556	47.6298
24.3333	-3.68034	58.7939	89.7566	-16.663	491.721	47.6345
24.35	-3.68019	58.6982	89.8126	-16.4811	491.673	47.6333
24.3667	-3.68202	58.5787	89.753	-16.3697	491.587	47.6298
24.3833	-3.68156	58.9082	89.9007	-16.9579	491.805	47.6319
24.4	-3.68752	58.6382	89.8077	-16.589	491.82	47.6313
24.4167	-3.68019	58.5531	89.7952	-16.5282	491.763	47.633
24.4333	-3.67882	59.0545	90.1379	-16.6515	491.809	47.6325
24.45	-3.68294	58.6449	89.773	-16.3828	491.749	47.631
24.4667	-3.67897	58.5766	89.7537	-16.2183	491.708	47.6328
24.4833	-3.67867	58.6453	89.8458	-16.3601	491.652	47.6321
24.5	-3.67516	58.6901	89.7591	-16.9245	491.717	47.6337
24.5167	-3.6779	58.642	89.7068	-16.4848	491.674	47.6299
24.5333	-3.67775	58.5363	89.7324	-16.2647	491.595	47.6305
24.55	-3.67882	58.7234	89.866	-16.6189	491.667	47.6318
24.5667	-3.67912	62.96	89.873	-16.3071	491.744	47.6313
24.5833	-3.67806	58.764	89.7102	-16.6271	491.634	47.6299
24.6	-3.67897	58.5873	89.7623	-16.4805	491.723	47.6312
24.6167	-3.67775	58.5587	89.7775	-15.9357	491.784	47.6298
24.6333	-3.67744	58.6352	89.8736	-17.2655	491.818	47.6308
24.65	-3.67668	58.5482	89.7488	-16.9735	491.989	47.6307
24.6667	-3.67409	58.5737	89.7857	-16.9926	492.126	47.6322
24.6833	-3.6747	58.5796	89.7649	-16.3482	492.323	47.633
24.7	-3.67928	58.516	89.7387	-16.7278	492.418	47.6302
24.7167	-3.67577	58.7353	89.9491	-16.543	492.295	47.6315
24.7333	-3.67165	58.5934	89.7735	-16.6605	492.107	47.6341
24.75	-3.6776	58.5525	89.7498	-16.493	492.024	47.6365
24.7667	-3.67546	58.6179	89.7915	-16.632	492.019	47.6376
24.7833	-3.67165	58.5696	89.7535	-16.3905	491.917	47.6334
24.8	-3.6692	58.5006	89.6818	-15.6843	491.76	47.6312
24.8167	-3.66844	58.5703	89.8238	-15.9417	491.794	47.6296
24.8333	-3.67165	58.5795	89.817	-16.1146	491.881	47.6295
24.85	-3.67531	58.5621	89.7579	-16.2904	491.795	47.6238
24.8667	-3.6779	58.6231	89.8174	-15.928	491.928	47.624
24.8833	-3.6776	65.8456	89.969	-16.2493	491.806	47.6279
24.9	-3.67683	58.6141	89.777	-17.0342	491.628	47.6283
24.9167	-3.67775	58.6901	90.0256	-16.0723	491.606	47.6305
24.9333	-3.67714	58.6837	89.9284	-16.7625	491.517	47.6325
24.95	-3.68111	58.5943	89.836	-16.7362	491.589	47.6293
24.9667	-3.68446	58.6424	89.8455	-15.6532	491.603	47.6287
24.9833	-3.68553	58.5597	89.7675	-16.2988	491.635	47.6307
25	-3.68462	58.9416	89.7834	-16.564	491.669	47.6315
25.0167	-3.6837	58.5302	89.7137	-16.276	491.707	47.6316
25.0333	-3.68019	58.5053	89.6949	-16.3929	491.792	47.6304
25.05	-3.67821	58.5752	89.7672	-15.6675	491.752	47.6299
25.0667	-3.67317	59.3285	89.8849	-15.7534	491.6	47.6283
25.0833	-3.67226	58.578	89.764	-16.0358	491.696	47.6261
25.1	-3.67043	58.572	89.7389	-16.0258	491.676	47.6246
25.1167	-3.67332	58.5967	89.7472	-15.8273	491.56	47.6267
25.1333	-3.67226	58.5366	89.7512	-15.7766	491.687	47.6296
25.15	-3.67027	58.5419	89.7387	-16.4054	491.71	47.6302
25.1667	-3.67409	58.5931	89.8469	-16.7452	491.717	47.6289
25.1833	-3.67195	58.6341	89.7724	-16.3673	491.718	47.6283
25.2	-3.67332	58.57	89.7762	-16.84	491.814	47.625
25.2167	-3.67363	58.8306	89.8367	-16.6778	491.961	47.6241
25.2333	-3.66936	58.5334	89.7413	-16.927	492.021	47.6269
25.25	-3.67043	58.6628	89.8846	-15.8129	491.974	47.6241
25.2667	-3.67119	58.7177	89.7797	-16.8566	491.945	47.6249
25.2833	-3.67668	58.69	89.7639	-16.0789	491.909	47.6228
25.3	-3.67897	58.5932	89.7772	-16.7594	491.938	47.6244
25.3167	-3.67851	58.7284	89.9043	-17.163	491.826	47.6241
25.3333	-3.67836	58.7241	89.7906	-16.3851	491.636	47.6223
25.35	-3.68187	59.0638	89.8592	-16.5508	491.666	47.6206
25.3667	-3.68446	61.5519	89.7656	-16.8584	491.638	47.6186
25.3833	-3.68309	59.3688	89.8632	-16.8888	491.538	47.6196
25.4	-3.6834	58.5952	89.7964	-17.1612	491.684	47.6202
25.4167	-3.67928	58.915	89.8585	-16.2063	491.706	47.6234
25.4333	-3.67882	58.5726	89.8155	-16.8482	491.712	47.6237
25.45	-3.68446	58.5357	89.7736	-16.5264	491.671	47.6244
25.4667	-3.68355	58.5819	89.7353	-16.083	491.767	47.6196
25.4833	-3.68004	58.899	89.8527	-15.7981	491.733	47.62
25.5	-3.68141	58.578	89.7703	-16.012	491.633	47.6217
25.5167	-3.67485	58.8221	89.7732	-17.2565	491.744	47.6215
25.5333	-3.67439	58.5323	89.6996	-16.1015	491.916	47.6221
25.55	-3.67531	58.6616	89.7598	-16.1575	491.862	47.6217
25.5667	-3.68279	58.7548	89.9188	-15.8022	491.956	47.6223
25.5833	-3.68233	58.7164	89.8077	-16.5223	492.033	47.6212
25.6	-3.67912	59.2283	89.8789	-16.2778	492.009	47.6173
25.6167	-3.67912	58.6935	89.7053	-16.3059	492.15	47.6185
25.6333	-3.67836	58.6523	89.8516	-16.4429	492.117	47.6179
25.65	-3.68217	58.5468	89.7274	-16.5104	492.108	47.62
25.6667	-3.68309	58.5355	89.763	-16.4263	492.133	47.6215
25.6833	-3.68477	58.6488	89.9113	-16.3328	492.174	47.6209
25.7	-3.68691	58.8288	89.8866	-16.1616	492.129	47.6196
25.7167	-3.6837	58.6501	89.8524	-16.5777	491.939	47.6185
25.7333	-3.68614	58.6114	89.7855	-16.4591	491.944	47.6162
25.75	-3.68553	59.1003	89.8324	-15.9548	491.742	47.617
25.7667	-3.68431	65.5245	90.1305	-15.6318	491.518	47.618
25.7833	-3.68294	58.5819	89.7671	-16.2737	491.599	47.6188
25.8	-3.68431	58.8299	89.8812	-16.1259	491.625	47.6164
25.8167	-3.68446	58.8453	89.8316	-16.0693	491.492	47.6139
25.8333	-3.68324	58.5821	89.7772	-16.0043	491.638	47.6139
25.85	-3.6834	58.7061	89.8252	-16.6183	491.692	47.6153
25.8667	-3.68324	58.5606	89.7884	-16.3911	491.609	47.6171
25.8833	-3.68752	58.5615	89.8158	-15.9739	491.596	47.6203
25.9	-3.68629	58.545	89.748	-16.0329	491.6	47.6209
25.9167	-3.6898	58.6018	89.7845	-16.7965	491.743	47.6182
25.9333	-3.69209	58.7205	89.7555	-15.7932	491.822	47.6212
25.95	-3.69209	58.6034	89.8092	-16.0311	491.857	47.6191
25.9667	-3.69759	58.5159	89.7302	-16.2988	491.811	47.6196
25.9833	-3.69637	58.6511	89.7685	-16.0014	491.86	47.616
26	-3.69499	58.5357	89.7752	-16.7916	491.897	47.6186
26.0167	-3.69347	58.7309	89.9108	-15.881	491.864	47.6159
26.0333	-3.69469	58.6726	89.8879	-14.1941	491.78	47.6211
26.05	-3.69331	58.6115	89.7208	-16.1324	491.952	47.617
26.0667	-3.69377	58.6189	89.8451	-16.0693	491.878	47.6214
26.0833	-3.69026	58.5754	89.7256	-17.3447	491.764	47.6211
26.1	-3.69301	58.5822	89.7622	-16.139	491.922	47.6182
26.1167	-3.6924	58.5513	89.7878	-15.9708	492.006	47.6177
26.1333	-3.69255	58.563	89.7829	-15.8904	491.805	47.6177
26.15	-3.69118	58.6903	90.0083	-15.9191	491.712	47.6209
26.1667	-3.69408	58.5772	89.717	-16.1497	491.78	47.6188
26.1833	-3.69606	58.5658	89.8393	-15.8106	491.763	47.6186
26.2	-3.69652	58.5711	89.7582	-16.0365	491.649	47.615
26.2167	-3.69637	58.7664	89.7595	-15.9829	491.627	47.6164
26.2333	-3.7014	59.6346	89.775	-16.226	491.647	47.6148
26.25	-3.70079	58.7499	89.7335	-17.799	491.559	47.6139
26.2667	-3.69774	58.569	89.7718	-16.294	491.692	47.6159
26.2833	-3.69759	61.1153	90.2696	-17.0998	491.649	47.6162
26.3	-3.6982	58.7325	89.8734	-16.0668	491.625	47.6164
26.3167	-3.69988	58.5659	89.7808	-15.6991	491.79	47.6156
26.3333	-3.70461	59.5298	89.8142	-15.7034	491.734	47.6107
26.35	-3.70491	58.5258	89.7105	-14.7723	491.741	47.6109
26.3667	-3.70598	58.6091	89.743	-17.6411	491.799	47.6106
26.3833	-3.70461	58.7113	89.7376	-16.8346	491.985	47.6072
26.4	-3.70262	58.671	89.8277	-15.9304	492.044	47.6127
26.4167	-3.7075	59.0534	89.9522	-16.0467	492.01	47.6073
26.4333	-3.70796	59.8376	89.9169	-17.9253	491.916	47.6093
26.45	-3.70705	58.5775	89.7588	-15.6837	491.791	47.6078
26.4667	-3.71193	58.6388	89.8199	-16.3578	491.653	47.6093
26.4833	-3.70522	58.6497	89.757	-17.5117	491.655	47.609
26.5	-3.70125	58.5885	89.8293	-16.4657	491.667	47.6092
26.5167	-3.70552	59.6537	90.1165	-17.7525	491.537	47.6084
26.5333	-3.70781	59.4044	89.797	-16.9054	491.711	47.6058
26.55	-3.70476	58.5511	89.7274	-15.5071	491.728	47.6102
26.5667	-3.70857	58.5938	89.7598	-17.7293	491.699	47.6107
26.5833	-3.70384	58.5642	89.8129	-15.835	491.69	47.6093
26.6	-3.70613	58.5714	89.7344	-16.2434	491.681	47.6037
26.6167	-3.70338	58.5523	89.7566	-15.6419	491.701	47.6029
26.6333	-3.70689	58.6652	89.8483	-16.4417	491.76	47.5996
26.65	-3.70598	59.1901	89.9006	-16.9692	491.724	47.5988
26.6667	-3.70888	58.5395	89.7443	-16.1021	491.61	47.595
26.6833	-3.71376	58.5658	89.7556	-16.366	491.578	47.6003
26.7	-3.71361	58.8789	89.9619	-17.8837	491.753	47.6017
26.7167	-3.71681	58.6567	89.7822	-17.4532	491.786	47.6003
26.7333	-3.71819	66.972	89.8757	-16.0186	491.544	47.6003
26.75	-3.722	58.9672	89.7331	-15.7409	491.775	47.5982
26.7667	-3.72429	58.5693	89.7993	-15.0143	491.826	47.5976
26.7833	-3.72505	58.5931	89.8031	-15.6437	491.739	47.595
26.8	-3.72826	58.7501	89.9737	-15.8213	491.858	47.5976
26.8167	-3.72673	58.5774	89.8464	-16.4126	491.889	47.5983
26.8333	-3.73421	58.5957	89.7973	-17.3121	491.924	47.6019
26.85	-3.73161	58.6132	89.8629	-17.2315	491.821	47.6012
26.8667	-3.73238	58.5751	89.7613	-16.9419	491.778	47.6003
26.8833	-3.73085	58.5127	89.6946	-16.3816	491.926	47.5962
26.9	-3.73344	58.5581	89.7578	-14.8086	491.972	47.5967
26.9167	-3.73268	58.5886	89.8238	-16.6611	491.879	47.5947
26.9333	-3.73497	58.6654	89.7204	-16.7953	491.88	47.5942
26.95	-3.72749	58.7324	89.8373	-16.2487	491.726	47.5942
26.9667	-3.73299	58.7293	89.826	-16.3685	491.788	47.5951
26.9833	-3.73436	58.6102	89.7933	-14.6484	491.833	47.5948
27	-3.72993	58.6187	89.7863	-16.0532	491.772	47.5938
27.0167	-3.7307	58.5564	89.7372	-16.3338	491.857	47.598
27.0333	-3.73039	58.6869	89.7994	-15.0011	491.891	47.5961
27.05	-3.72765	58.5384	89.6902	-15.3779	491.762	47.5939
27.0667	-3.7249	58.8615	89.8539	-15.9327	491.656	47.5901
27.0833	-3.7252	58.6015	89.7497	-16.3023	491.763	47.5935
27.1	-3.72505	58.6039	89.8261	-15.8672	491.759	47.5915
27.1167	-3.72826	58.8004	89.9284	-16.6671	491.616	47.5936
27.1333	-3.72932	58.5746	89.7283	-15.9232	491.609	47.5948
27.15	-3.73146	58.5796	89.7886	-16.3619	491.685	47.5927
27.1667	-3.72993	58.5125	89.73	-16.3595	491.521	47.5906
27.1833	-3.72749	58.625	89.8208	-16.1861	491.58	47.5936
27.2	-3.72505	58.5239	89.744	-16.2891	491.598	47.5909
27.2167	-3.72612	58.6402	89.7648	-16.5145	491.564	47.5947
27.2333	-3.72673	58.6033	89.7562	-16.1665	491.666	47.5922
27.25	-3.72917	59.0229	89.8377	-17.371	491.718	47.588
27.2667	-3.72871	58.6515	89.8887	-18.2824	491.741	47.5851
27.2833	-3.7281	58.5613	89.7779	-15.7307	491.808	47.5855
27.3	-3.72963	58.8474	89.8246	-17.1934	491.892	47.5875
27.3167	-3.73116	58.5992	89.7811	-17.0467	491.933	47.5925
27.3333	-3.73405	58.8029	89.799	-17.0777	491.855	47.5869
27.35	-3.73177	58.6404	89.8464	-16.6778	491.884	47.5858
27.3667	-3.73344	58.6279	89.7727	-16.7374	491.837	47.5871
27.3833	-3.73131	58.5703	89.7974	-17.7055	491.739	47.5878
27.4	-3.73222	58.5578	89.7717	-16.8459	491.894	47.5858
27.4167	-3.72734	58.6779	89.7892	-16.9001	491.936	47.5838
27.4333	-3.72551	65.516	90.629	-16.4788	491.709	47.5857
27.45	-3.72948	59.3235	89.9334	-16.2058	491.842	47.5851
27.4667	-3.7307	59.4469	89.7691	-15.4095	491.889	47.586
27.4833	-3.73055	58.5514	89.7489	-16.3178	491.932	47.5866
27.5	-3.73634	62.5295	90.3846	-17.1064	491.93	47.5866
27.5167	-3.73756	58.8514	89.8193	-16.083	491.983	47.5893
27.5333	-3.73329	58.578	89.771	-16.0799	492.1	47.5854
27.55	-3.73405	58.625	89.7802	-16.2946	492.168	47.5861
27.5667	-3.73299	58.6987	89.6931	-16.6456	492.37	47.5864
27.5833	-3.73329	58.5761	89.7291	-17.1856	492.459	47.5887
27.6	-3.73405	58.7215	89.8777	-16.9508	492.384	47.5829
27.6167	-3.73772	58.5195	89.7595	-17.3287	492.447	47.5852
27.6333	-3.73756	58.5696	89.78	-17.5105	492.29	47.5854
27.65	-3.74138	58.6318	89.7076	-15.7159	491.947	47.5871
27.6667	-3.73909	58.5845	89.7689	-16.7947	491.969	47.59
27.6833	-3.73543	58.6164	89.7752	-16.6039	491.957	47.5938
27.7	-3.74321	58.5592	89.8174	-16.6702	491.992	47.5907
27.7167	-3.74458	58.6919	89.8789	-16.1587	491.99	47.5916
27.7333	-3.74077	58.5981	89.8295	-16.1289	492.137	47.5889
27.75	-3.73955	58.6402	89.8722	-16.254	492.061	47.59
27.7667	-3.74458	58.9332	90.1115	-16.3094	491.947	47.5877
27.7833	-3.74779	58.5494	89.7553	-15.9579	491.912	47.5829
27.8	-3.74901	58.623	89.8948	-16.4614	491.909	47.5802
27.8167	-3.74977	58.7878	89.8502	-16.471	491.868	47.5854
27.8333	-3.75221	59.3847	89.8241	-16.6224	491.843	47.5843
27.85	-3.74977	58.6362	89.8509	-16.2165	491.749	47.5845
27.8667	-3.75221	58.5499	89.7306	-16.0859	491.598	47.5857
27.8833	-3.75221	58.5792	89.7779	-16.3667	491.694	47.5866
27.9	-3.7513	58.5922	89.7767	-16.694	491.687	47.5854
27.9167	-3.75511	58.5122	89.728	-16.4483	491.651	47.5838
27.9333	-3.75206	58.5207	89.7262	-16.9257	491.836	47.5819
27.95	-3.75465	58.6498	89.8097	-15.8363	491.845	47.581
27.9667	-3.75618	58.55	89.7369	-16.5539	491.879	47.5834
27.9833	-3.75252	58.5831	89.8225	-16.9169	491.904	47.5805
28	-3.7545	60.1073	89.7912	-16.8394	491.941	47.5846
28.0167	-3.75542	58.7708	89.9104	-16.6189	491.909	47.5874
28.0333	-3.7542	58.5439	89.7637	-16.4501	491.734	47.5875
28.05	-3.75252	58.6892	89.7833	-16.5611	491.762	47.5854
28.0667	-3.75221	58.5734	89.7488	-16.5401	491.764	47.5867
28.0833	-3.75343	58.682	89.7881	-16.3763	491.581	47.5808
28.1	-3.7545	58.6671	89.8794	-16.5235	491.698	47.5837
28.1167	-3.75435	59.2345	89.9146	-15.9036	491.737	47.5845
28.1333	-3.75694	58.847	89.9125	-16.5414	491.593	47.5864
28.15	-3.75923	61.2998	89.8104	-16.2922	491.63	47.5849
28.1667	-3.75618	58.7489	89.7363	-15.6002	491.693	47.5854
28.1833	-3.75374	58.7493	89.7822	-15.8309	491.705	47.5875
28.2	-3.75725	58.6762	89.7167	-15.9649	491.665	47.586
28.2167	-3.75633	58.5514	89.744	-15.4733	491.721	47.5829
28.2333	-3.75633	58.9552	89.8136	-15.5561	491.685	47.5802
28.25	-3.75877	59.5788	89.7599	-15.444	491.719	47.5832
28.2667	-3.75603	58.621	89.7968	-16.0221	491.775	47.5822
28.2833	-3.75694	58.6352	89.8493	-15.8445	491.835	47.5867
28.3	-3.75816	58.6956	89.7978	-15.5489	491.684	47.5813
28.3167	-3.75954	58.8812	89.723	-16.2481	491.846	47.5848
28.3333	-3.75511	58.5563	89.7277	-15.2782	491.814	47.5838
28.35	-3.75206	58.6025	89.7685	-15.2097	491.685	47.5843
28.3667	-3.7484	58.5326	89.7315	-16.6505	491.827	47.5831
28.3833	-3.75114	58.5833	89.8037	-16.7731	491.908	47.5819
28.4	-3.75618	58.5268	89.7175	-15.9083	491.897	47.5794
28.4167	-3.75801	58.6106	89.788	-15.9745	491.863	47.582
28.4333	-3.75649	58.5787	89.82	-16.0145	491.789	47.582
28.45	-3.75786	58.5412	89.7314	-15.7676	491.783	47.5823
28.4667	-3.76045	58.5542	89.735	-15.9245	491.742	47.5826
28.4833	-3.76488	58.5726	89.7361	-16.3578	491.849	47.582
28.5	-3.7632	58.7022	89.786	-16.1634	491.88	47.5831
28.5167	-3.7632	58.5212	89.7158	-16.2522	491.894	47.5855
28.5333	-3.76396	58.5162	89.699	-16.0662	491.941	47.5787
28.55	-3.76137	58.9903	89.8855	-16.0662	491.942	47.5806
28.5667	-3.76457	58.7876	89.8423	-16.9109	491.853	47.5845
28.5833	-3.76427	59.2027	89.7732	-16.9198	492.089	47.5837
28.6	-3.7632	58.615	89.7414	-16.1997	492.178	47.5842
28.6167	-3.76884	58.5493	89.7741	-16.6862	492.143	47.581
28.6333	-3.7664	58.5513	89.7981	-16.496	492.091	47.5776
28.65	-3.76442	58.5836	89.7758	-16.8143	492.073	47.5768
28.6667	-3.76427	58.6546	89.7979	-16.7828	492.015	47.5758
28.6833	-3.76106	58.5839	89.8028	-16.3894	491.94	47.5791
28.7	-3.76793	58.5891	89.8177	-15.9417	491.999	47.5817
28.7167	-3.77129	58.6065	89.7868	-15.6663	491.963	47.5799
28.7333	-3.77281	58.6594	89.8052	-15.8952	491.836	47.5806
28.75	-3.77251	58.7034	89.8595	-16.5401	491.777	47.5764
28.7667	-3.77449	58.7014	89.8461	-16.0508	491.794	47.5794
28.7833	-3.77541	60.3312	89.8278	-16.3	491.624	47.5779
28.8	-3.77586	58.7276	89.7961	-16.4239	491.732	47.5765
28.8167	-3.77556	58.5723	89.786	-15.8195	491.747	47.577
28.8333	-3.77617	58.679	89.8107	-16.2481	491.79	47.5759
28.85	-3.77708	58.5525	89.75	-16.1044	491.793	47.5747
28.8667	-3.77892	58.6189	89.7804	-15.8875	491.77	47.5741
28.8833	-3.77892	58.6359	89.8167	-16.0448	491.76	47.5721
28.9	-3.77983	58.6361	89.8164	-15.36	491.781	47.5732
28.9167	-3.78059	58.5604	89.7527	-15.6222	491.802	47.5753
28.9333	-3.77831	59.5434	89.9009	-15.7862	491.856	47.5752
28.95	-3.7809	58.5812	89.7262	-15.2009	491.839	47.5752
28.9667	-3.77937	58.7023	89.8795	-15.6109	491.947	47.5723
28.9833	-3.78273	58.5842	89.8161	-15.8547	492.031	47.5744
29	-3.77861	58.5328	89.732	-14.9451	491.974	47.5762
29.0167	-3.78273	58.6958	89.779	-16.3047	492.062	47.577
29.0333	-3.78258	58.8166	89.9416	-15.816	492.063	47.5759
29.05	-3.78609	58.9678	90.1772	-16.1933	491.974	47.5764
29.0667	-3.78197	58.6224	89.8843	-16.7541	491.974	47.5752
29.0833	-3.78441	58.7042	89.9113	-16.2344	491.972	47.5777
29.1	-3.7838	58.5606	89.7686	-16.5818	491.969	47.5736
29.1167	-3.78471	58.6898	89.7834	-16.881	491.924	47.5689
29.1333	-3.78426	58.5957	89.7712	-16.5687	492.015	47.5703
29.15	-3.77876	58.567	89.7651	-16.3178	492.149	47.5695
29.1667	-3.78059	58.6852	89.9081	-16.7112	492.152	47.5736
29.1833	-3.78273	58.5674	89.7453	-15.4786	492.246	47.573
29.2	-3.78426	58.8833	90.1417	-16.1878	492.27	47.5718
29.2167	-3.78883	58.5264	89.7314	-15.7981	492.13	47.5726
29.2333	-3.7925	58.5792	89.8078	-15.7807	492.066	47.5724
29.25	-3.79387	60.6747	89.9484	-15.9072	491.909	47.5756
29.2667	-3.78716	58.592	89.8743	-16.0908	491.778	47.5735
29.2833	-3.78792	58.9828	89.8988	-15.7027	491.918	47.5752
29.3	-3.79005	58.7052	89.7669	-15.6509	491.94	47.5694
29.3167	-3.79204	58.8041	89.9635	-15.6121	491.819	47.5686
29.3333	-3.79601	58.579	89.7779	-16.2118	491.807	47.5701
29.35	-3.79646	58.8155	89.9198	-15.7337	491.859	47.5726
29.3667	-3.79982	58.7881	89.9072	-15.6825	491.764	47.5729
29.3833	-3.80608	58.5821	89.8411	-15.8213	491.661	47.57
29.4	-3.80745	58.6977	89.8556	-15.633	491.657	47.5715
29.4167	-3.8076	58.9959	89.8789	-16.1068	491.68	47.5694
29.4333	-3.80638	58.5572	89.7883	-15.9774	491.56	47.5675
29.45	-3.80684	58.5886	89.8005	-15.7403	491.666	47.5646
29.4667	-3.80608	58.6437	89.9142	-15.1168	491.566	47.5651
29.4833	-3.81081	58.6486	89.8089	-15.1275	491.491	47.5675
29.5	-3.81081	58.8445	89.7918	-15.2885	491.63	47.5663
29.5167	-3.8105	58.9558	89.9702	-15.7975	491.666	47.5626
29.5333	-3.80959	58.6907	89.9375	-15.4946	491.652	47.5645
29.55	-3.80806	58.5745	89.8527	-15.9573	491.661	47.5634
29.5667	-3.80653	58.6079	89.8725	-15.9339	491.69	47.5652
29.5833	-3.7989	58.5954	89.842	-15.3516	491.626	47.5636
29.6	-3.79906	60.6977	89.8553	-15.7294	491.633	47.5678
29.6167	-3.79951	58.6315	89.9067	-15.6615	491.726	47.5658
29.6333	-3.79723	58.6051	89.9126	-16.124	491.711	47.5625
29.65	-3.79524	58.5734	89.8403	-15.7551	491.708	47.5637
29.6667	-3.79692	58.5558	89.8365	-15.7432	491.841	47.561
29.6833	-3.79921	58.5947	89.8467	-15.9518	491.943	47.5605
29.7	-3.79951	58.68	89.8637	-16.2409	491.81	47.5622
29.7167	-3.79707	58.6918	89.9154	-15.9554	491.975	47.5649
29.7333	-3.79692	58.6472	89.8594	-15.9292	492.108	47.5663
29.75	-3.79723	59.0072	89.8536	-15.7987	492.235	47.5643
29.7667	-3.79982	58.6832	89.911	-16.0621	492.263	47.5675
29.7833	-3.80272	58.6114	89.903	-15.7873	492.31	47.5692
29.8	-3.80333	58.6271	89.983	-15.7981	492.331	47.5637
29.8167	-3.80043	58.6085	89.8046	-16.133	492.25	47.5652
29.8333	-3.80501	58.5787	89.8522	-16.4919	492.069	47.564
29.85	-3.80425	58.6112	89.8551	-16.0889	491.972	47.5608
29.8667	-3.80577	58.6047	89.9038	-16.2463	491.932	47.5633
29.8833	-3.80821	58.6396	90.0018	-15.9036	491.978	47.5599
29.9	-3.80257	58.8972	90.0863	-16.1021	491.937	47.5622
29.9167	-3.80592	58.6318	89.9424	-15.7372	491.761	47.5578
29.9333	-3.80669	58.5999	89.9178	-16.2206	491.874	47.5565
29.95	-3.80577	58.7289	89.8878	-13.8026	491.9	47.5588
29.9667	-3.80394	58.635	89.9847	-14.1344	491.864	47.5588
29.9833	-3.80547	59.0366	90.2349	-14.8867	491.916	47.5611
30	-3.80363	58.8604	90.2163	-14.7311	491.95	47.5614
30.0167	-3.80562	58.7637	90.2079	-14.7073	491.901	47.559
30.0333	-3.80577	58.8584	90.0495	-14.8855	491.733	47.5582
30.05	-3.80379	58.6645	90.0243	-14.6297	491.757	47.561
30.0667	-3.80165	58.7583	90.1897	-14.4379	491.88	47.562
30.0833	-3.80653	58.7017	90.1019	-14.7306	491.793	47.564
30.1	-3.80775	58.8223	90.0918	-14.7872	491.797	47.5661
30.1167	-3.81126	59.4416	90.3452	-15.0744	491.85	47.5626
30.1333	-3.81218	58.7043	90.1122	-14.9076	491.801	47.5626
30.15	-3.81447	58.6977	90.2169	-15.1507	491.938	47.562
30.1667	-3.81233	58.7193	90.1199	-15.4971	491.923	47.5646
30.1833	-3.81752	59.0325	90.1891	-15.4142	491.889	47.5634
30.2	-3.81966	59.0369	90.3649	-15.2169	491.896	47.5651
30.2167	-3.82011	62.4572	90.2946	-15.3951	491.867	47.5633
30.2333	-3.82103	58.7833	90.2102	-15.0637	491.826	47.5602
30.25	-3.82195	59.4073	90.1428	-14.9868	491.851	47.5631
30.2667	-3.81844	58.7829	90.2331	-14.8658	491.85	47.5663
30.2833	-3.81783	58.7908	90.4041	-15.5865	491.809	47.5639
30.3	-3.81737	58.7156	90.288	-15.3182	491.74	47.5684
30.3167	-3.8166	58.8134	90.409	-15.6115	491.911	47.5652
30.3333	-3.81874	58.9648	90.3999	-14.9911	491.931	47.5625
30.35	-3.8163	58.7638	90.3712	-15.2122	491.735	47.5637
30.3667	-3.81279	58.744	90.3371	-15.3223	491.777	47.5619
30.3833	-3.81554	58.8029	90.2218	-15.4821	491.719	47.564
30.4	-3.81996	59.6809	90.476	-14.3324	491.645	47.5625
30.4167	-3.82286	58.9127	90.4376	-14.8492	491.605	47.566
30.4333	-3.81981	58.8392	90.573	-14.8641	491.613	47.5649
30.45	-3.82713	58.8007	90.4665	-15.1984	491.708	47.5654
30.4667	-3.82454	59.0275	90.6713	-14.833	491.645	47.5634
30.4833	-3.82957	58.866	90.6342	-14.6793	491.715	47.5616
30.5	-3.83095	58.8798	90.5219	-15.4368	491.752	47.5642
30.5167	-3.83049	58.8792	90.6063	-15.2772	491.821	47.5661
30.5333	-3.83339	58.8805	90.5851	-15.0584	491.824	47.5672
30.55	-3.83247	58.928	90.6962	-15.0983	491.835	47.5675
30.5667	-3.83537	58.9097	90.4867	-15.2282	491.758	47.5658
30.5833	-3.83507	59.1491	90.6347	-15.1334	491.918	47.5657
30.6	-3.83644	58.9071	90.6376	-15.8022	491.914	47.5652
30.6167	-3.83614	58.915	90.6255	-15.6359	491.858	47.5665
30.6333	-3.82988	59.1247	90.9443	-15.8356	491.978	47.5658
30.65	-3.83431	59.0276	90.8254	-15.4076	491.979	47.5684
30.6667	-3.83431	59.0923	91.0603	-15.3796	491.901	47.5677
30.6833	-3.83568	58.9518	90.7766	-15.5209	491.893	47.5634
30.7	-3.83263	58.9774	90.9719	-15.1537	491.98	47.5665
30.7167	-3.83492	61.0172	91.2731	-16.2022	492.043	47.5689
30.7333	-3.83842	58.9921	90.8997	-15.4852	491.928	47.5758
30.75	-3.83842	58.95	90.9278	-15.0047	491.966	47.5713
30.7667	-3.84193	59.1767	90.9763	-15.0036	492.085	47.5692
30.7833	-3.84636	59.6423	91.3052	-15.0005	491.99	47.5674
30.8	-3.84316	59.006	91.0601	-15.2522	491.958	47.5697
30.8167	-3.84361	59.0467	90.9882	-15.5769	491.955	47.5692
30.8333	-3.83736	59.0447	91.1175	-15.3379	491.922	47.5709
30.85	-3.83736	58.9901	90.9502	-15.5543	492.026	47.5689
30.8667	-3.834	59.0945	91.1709	-16.0055	491.995	47.5648
30.8833	-3.83553	59.2493	91.3247	-15.4876	491.928	47.5694
30.9	-3.83812	59.0517	91.119	-15.2413	491.954	47.5715
30.9167	-3.84148	59.0119	91.0485	-15.2973	491.96	47.5723
30.9333	-3.84361	59.2258	91.4307	-14.9517	491.969	47.5698
30.95	-3.84056	63.6848	91.2602	-15.0721	491.923	47.5701
30.9667	-3.83598	60.1852	91.5295	-15.2914	492.044	47.5709
30.9833	-3.83308	59.6029	91.4718	-15.7218	491.958	47.57
31	-3.83492	59.2454	91.2855	-15.202	491.717	47.5719
31.0167	-3.83263	59.186	91.3001	-15.6271	491.749	47.5718
31.0333	-3.83522	59.1683	91.4483	-15.4821	491.794	47.5759
31.05	-3.83675	59.1344	91.3168	-15.2085	491.66	47.5719
31.0667	-3.83553	59.1804	91.426	-15.0423	491.85	47.5748
31.0833	-3.8369	59.3066	91.8115	-14.6603	491.851	47.5747
31.1	-3.84071	59.3172	91.7167	-15.2294	491.88	47.5764
31.1167	-3.84209	59.1651	91.6055	-14.8402	491.872	47.5784
31.1333	-3.84346	59.255	91.7567	-15.1186	491.843	47.5762
31.15	-3.84056	59.3482	91.7812	-14.8264	491.804	47.5752
31.1667	-3.84209	59.2233	91.6787	-14.7753	491.981	47.5759
31.1833	-3.84346	59.2371	91.7832	-15.1299	492.055	47.5779
31.2	-3.84316	59.3206	91.9694	-15.4679	492.018	47.5803
31.2167	-3.84331	59.2799	91.879	-15.4548	491.958	47.5887
31.2333	-3.84544	59.2701	91.9892	-15.8523	492	47.588
31.25	-3.8456	59.4108	92.1652	-15.5978	492.018	47.5837
31.2667	-3.84636	59.4279	92.2764	-15.6919	491.828	47.5832
31.2833	-3.84483	59.4965	92.5401	-15.5334	491.969	47.5857
31.3	-3.84453	59.5289	92.5678	-14.9398	491.927	47.5867
31.3167	-3.84483	60.0016	92.788	-15.608	491.844	47.5898
31.3333	-3.84132	59.6636	92.7908	-15.922	491.766	47.5906
31.35	-3.84422	59.9688	93.0276	-15.438	491.772	47.5889
31.3667	-3.843	59.6557	93.0586	-16.0014	491.735	47.5919
31.3833	-3.84178	59.8872	93.2227	-15.27	491.702	47.5907
31.4	-3.83858	59.8371	93.3788	-15.4601	491.739	47.5939
31.4167	-3.83949	59.7984	93.5627	-15.6794	491.786	47.593
31.4333	-3.84224	59.9111	93.8195	-15.9489	491.735	47.5962
31.45	-3.83995	59.9807	94.1341	-15.615	491.815	47.5927
31.4667	-3.83247	59.9885	94.233	-15.4304	491.827	47.593
31.4833	-3.8279	60.7269	94.7858	-15.6353	491.759	47.5898
31.5	-3.82668	60.3663	94.9137	-15.928	491.952	47.591
31.5167	-3.82561	60.6611	95.4327	-16.2469	492.127	47.5976
31.5333	-3.82195	60.6001	95.7674	-15.4183	492.182	47.6023
31.55	-3.82195	60.6998	95.8959	-15.608	492.205	47.602
31.5667	-3.82423	60.6832	96.2705	-15.4101	492.22	47.6046
31.5833	-3.82576	60.8053	96.7265	-15.3344	492.23	47.6
31.6	-3.82118	60.957	97.2533	-15.4577	492.187	47.6046
31.6167	-3.82027	61.105	97.6287	-15.9895	492.233	47.6055
31.6333	-3.81874	61.2307	98.0723	-15.7294	492.184	47.611
31.65	-3.82195	61.6265	98.6489	-15.1627	492.105	47.6115
31.6667	-3.81966	61.5282	99.2126	-15.4685	492.104	47.6127
31.6833	-3.81523	61.8247	99.981	-14.5869	492.091	47.6122
31.7	-3.81279	61.9372	100.494	-15.1627	491.787	47.6121
31.7167	-3.81157	62.3066	101.515	-15.2145	491.888	47.6164
31.7333	-3.80882	63.332	102.231	-15.19	491.908	47.6202
31.75	-3.80562	62.6115	102.451	-14.9964	491.873	47.6203
31.7667	-3.80638	62.9394	103.611	-16.012	491.815	47.6215
31.7833	-3.80287	63.2462	104.33	-15.1203	491.797	47.6264
31.8	-3.79997	63.3627	105.062	-15.1954	491.838	47.6295
31.8167	-3.78929	63.5656	105.777	-15.0298	491.761	47.6287
31.8333	-3.78746	64.2648	106.946	-14.9142	491.734	47.6328
31.85	-3.7841	64.3166	107.883	-15.5364	491.713	47.6392
31.8667	-3.78532	64.6574	109.166	-15.2831	491.692	47.6389
31.8833	-3.78105	64.918	110.038	-15.584	491.734	47.6467
31.9	-3.77892	65.2435	111.12	-15.3886	491.672	47.6484
31.9167	-3.76976	66.368	112.138	-15.2641	491.558	47.6514
31.9333	-3.76137	70.1975	113.614	-15.8094	491.677	47.6553
31.95	-3.76061	66.3354	114.725	-15.6181	491.687	47.6586
31.9667	-3.75145	66.9706	115.956	-15.6872	491.578	47.6598
31.9833	-3.74947	67.3133	117.319	-15.2872	491.66	47.6682
32	-3.74443	67.5672	118.977	-15.1125	491.77	47.6705
32.0167	-3.7368	68.0836	120.128	-15.5024	491.866	47.6769
32.0333	-3.72993	68.3414	121.343	-15.1447	491.869	47.6766
32.05	-3.72307	68.8876	123.139	-15.1382	491.974	47.6804
32.0667	-3.7191	69.2919	124.795	-15.3635	492.087	47.6855
32.0833	-3.71635	69.7517	126.029	-15.4571	492.071	47.6916
32.1	-3.71071	70.3379	127.891	-14.6447	492.085	47.6986
32.1167	-3.69835	70.7667	129.611	-15.3564	492.13	47.702
32.1333	-3.68721	71.2266	131.058	-15.4845	492.133	47.7064
32.15	-3.6776	71.7666	132.877	-15.658	492.115	47.7108
32.1667	-3.6631	72.3559	134.622	-15.0434	492.05	47.714
32.1833	-3.65105	72.7798	136.419	-14.6859	491.844	47.7116
32.2	-3.63869	73.258	137.859	-15.1884	491.911	47.7212
32.2167	-3.62846	73.704	139.679	-15.013	491.835	47.7279
32.2333	-3.61076	74.3685	141.727	-14.8623	491.755	47.7306
32.25	-3.59779	75.042	143.805	-15.2503	491.748	47.7341
32.2667	-3.58437	75.8051	145.92	-15.2341	491.951	47.7413
32.2833	-3.5688	76.0799	147.456	-14.7288	491.959	47.7464
32.3	-3.55431	77.1418	149.445	-15.3761	491.979	47.7547
32.3167	-3.53691	77.4853	151.698	-15.5442	492.001	47.7576
32.3333	-3.52013	78.9185	153.751	-15.2807	492.088	47.7641
32.35	-3.5038	78.4808	155.717	-14.8986	491.981	47.7683
32.3667	-3.48549	81.0297	158.278	-15.5042	491.874	47.7737
32.3833	-3.46565	79.7047	160.026	-15.227	491.644	47.7824
32.4	-3.44948	80.5006	162.388	-14.9213	491.438	47.7895
32.4167	-3.42903	81.2133	164.805	-14.7907	491.592	47.8001
32.4333	-3.40584	81.8823	166.914	-14.7651	491.65	47.8049
32.45	-3.38615	82.6994	169.503	-14.7382	491.623	47.8095
32.4667	-3.36235	83.2113	171.456	-14.7407	491.759	47.8156
32.4833	-3.33916	84.0215	173.977	-14.4355	491.892	47.8201
32.5	-3.31505	84.8116	176.649	-14.5577	491.838	47.824
32.5167	-3.28774	85.5282	179.067	-13.5081	491.813	47.8326
32.5333	-3.26378	86.3928	181.641	-14.454	491.875	47.8385
32.55	-3.23586	86.8885	183.983	-14.724	491.833	47.8497
32.5667	-3.21266	87.6696	186.555	-14.5202	491.761	47.8574
32.5833	-3.18428	88.4722	188.966	-14.0237	492.008	47.8616
32.6	-3.15605	89.1157	191.741	-14.0003	492.096	47.8698
32.6167	-3.12508	89.9075	194.369	-14.5994	492.006	47.8773
32.6333	-3.09181	90.4926	196.705	-14.165	492.225	47.886
32.65	-3.06038	91.3303	199.486	-13.9252	492.223	47.889
32.6667	-3.02422	92.3599	202.107	-13.793	492.098	47.9002
32.6833	-2.98256	92.9684	204.725	-13.9086	492.03	47.9066
32.7	-2.94792	93.8152	207.662	-14.0034	492.01	47.9171
32.7167	-2.90855	94.5971	210.409	-13.5253	492.048	47.9205
32.7333	-2.87041	95.1756	212.963	-13.2858	491.733	47.9276
32.75	-2.8318	96.077	215.559	-13.5831	491.64	47.9375
32.7667	-2.78969	97.1003	218.266	-13.4812	491.567	47.9435
32.7833	-2.74651	97.62	220.954	-13.4878	491.563	47.9508
32.8	-2.70409	98.5685	223.605	-12.9043	491.641	47.9575
32.8167	-2.66258	99.2309	226.042	-12.7499	491.652	47.9716
32.8333	-2.61696	100.036	229.269	-13.3382	491.612	47.9752
32.85	-2.56966	100.597	231.27	-13.2189	491.844	47.983
32.8667	-2.51625	101.508	233.938	-12.9191	491.842	47.9882
32.8833	-2.46849	102.008	236.398	-12.9234	491.833	47.9954
32.9	-2.41524	102.875	238.861	-12.754	491.755	48.0027
32.9167	-2.36427	103.557	241.464	-12.3887	491.853	48.0106
32.9333	-2.30431	104.464	244.418	-12.7886	491.862	48.0131
32.95	-2.24876	105.139	246.663	-12.3124	491.816	48.0193
32.9667	-2.19399	105.786	249.243	-12.5448	491.899	48.0262
[truncated: 1,622 more rows]
