# Supplementary material for: Thermodynamically controlled multiphase separation of heterogeneous liquid crystal colloids
Source: Nat Commun. 2023 Aug 29;14:5277. doi: 10.1038/s41467-023-41054-7 (PMC10465492; doi:10.1038/s41467-023-41054-7)
Supplement: Supplementary file 11 — Source Data [file 41467_2023_41054_MOESM11_ESM.zip › Source data/Supplementary Figure 7_The size-exclusion chromatography/13-1-2022/han-12.xlsx]

## Sheet: Sample Details
Administrative Information
Export date	13. tammikuuta 2022 13:02:00
Culture name	fi-FI
Decimal separator	,
Workspace name	Leena
Workspace path	C:\ProgramData\Agilent Technologies\GPC\Workspaces\Leena\
File name	MDS_Aqueous_100122-0045.sample
Creation date	12. tammikuuta 2022 13:16:12
Created by	gpc-sec
Comments	Collected by Agilent GPC/SEC Software Version 1.1.3131.27789
Software version	Agilent GPC/SEC Software - 1.1.3131.27789
Sample Information
Sample name	han-12
Information
Sample type	Sample
Injection date	12. tammikuuta 2022
Vial number	1
Injection number	1
Injection volume (µL)	100
Concentration (mg/mL)	1
dn/dc (mL/g)	0.1
UV extinction coefficient [(mg/mL)-¹][cm-¹]	1
Mark-Houwink K ((10e-5) dL/g)	14.1
Mark-Houwink Alpha	0.7
Mp	100000
Analysed	No
Instrument Conditions
Eluent
Refractive index (RIU)	1
Set flow rate (mL/min)	1
LS Wavelength (nm)	658
Set temperature (°C)	20
Actual temperature (°C)	0
Actual flow rate (mL/min)	0
Column information
Data origin	Collected by Agilent GPC/SEC Software Version 1.1.3131.27789
Instrument name
Collection Parameters
Collected by	gpc-sec
Number of channels	6
Run length (mins)	60.0167
Delay time (secs)	0
Sampling interval (secs)	1
Number of data points	3601
DLS Parameters
Viscosity (cP)	0.0089
Correlator run time (secs)	5
Collection fraction	0
Channel Information
Channel ID	Detector type	Detector name	Detector units	Channel Information
1	RI	RI	mV
2	LS 15°	LS 15°	mV
3	LS 90°	LS 90°	mV
4	VS DP	VS DP	mV
5	VS IP	VS IP	mV
6	UV 280nm	UV 280nm	mV

## Sheet: Raw Data
Collection Parameters
Collected by	gpc-sec
Number of channels	6
Run length (mins)	60.0167
Delay time (secs)	0
Sampling interval (secs)	1
Number of data points	3601
DLS Parameters
Viscosity (cP)	0.0089
Correlator run time (secs)	5
Collection fraction	0
Channel Information
Channel ID	Detector type	Detector name	Detector units	Channel Information
1	RI	RI	mV
2	LS 15°	LS 15°	mV
3	LS 90°	LS 90°	mV
4	VS DP	VS DP	mV
5	VS IP	VS IP	mV
6	UV 280nm	UV 280nm	mV
Raw Data
RT (mins)	Response Trace 1	Response Trace 2	Response Trace 3	Response Trace 4	Response Trace 5	Response Trace 6
0	-8.4214	59.0788	91.8591	-3.13622	467.2	36.5104
0.0166667	-9.03328	59.027	91.7315	-3.83537	466.845	35.6017
0.0333333	-9.7747	59.0371	91.7596	-4.13338	460.77	34.6523
0.05	-10.5715	59.0907	91.8118	-3.91289	454.821	33.6652
0.0666667	-11.4228	59.0231	91.6645	-4.35936	448.05	32.6406
0.0833333	-12.3266	59.1879	91.7619	-3.86757	442.028	31.5893
0.1	-13.288	59.0992	91.8993	-3.83415	438.018	30.5138
0.116667	-14.3056	59.1099	91.7733	-4.2556	436.5	29.4271
0.133333	-15.3965	59.1001	91.6789	-3.3091	436.607	28.3273
0.15	-16.569	59.0678	91.722	-3.47542	438.768	27.2164
0.166667	-17.8332	58.9803	91.5223	-3.94264	442.116	26.0859
0.183333	-19.1947	59.015	91.5919	-3.98674	445.894	24.9418
0.2	-20.6591	59.0717	91.625	-3.65837	450.088	23.7751
0.216667	-22.2314	59.1027	91.7693	-3.72154	454.246	22.588
0.233333	-23.91	59.1053	91.7991	-4.06731	458.441	21.3833
0.25	-25.7023	59.2524	91.8995	-3.80684	462.775	20.1647
0.266667	-27.6055	59.1142	91.6811	-4.28429	466.794	18.9298
0.283333	-29.6313	59.1924	91.7423	-4.71046	470.021	17.6856
0.3	-31.7689	59.0945	91.6338	-3.99635	472.667	16.4359
0.316667	-34.011	59.1134	91.5623	-3.81157	474.161	15.1919
0.333333	-36.3602	59.1041	91.5272	-4.27177	474.908	13.9497
0.35	-38.8046	59.0891	91.4979	-4.15245	475.268	12.7267
0.366667	-41.3313	59.0626	91.522	-4.54765	475.247	11.529
0.383333	-43.9368	59.2805	91.7144	-4.77425	474.656	10.3573
0.4	-46.6129	59.0951	91.6439	-4.60426	474.132	9.22829
0.416667	-49.3546	59.0965	91.6402	-4.69368	473.549	8.14232
0.433333	-52.1569	58.9895	91.4741	-5.11925	472.933	7.09938
0.45	-54.999	59.0995	91.625	-5.33501	472.386	6.10878
0.466667	-57.891	59.1087	91.5926	-3.05107	471.734	5.16975
0.483333	-60.8141	59.1251	91.7413	-4.33311	471.259	4.28352
0.5	-63.756	59.0426	91.5791	-4.28368	470.827	3.46001
0.516667	-66.7077	58.9523	91.4286	-4.25621	470.57	2.6725
0.533333	-69.6716	59.0485	91.6186	-4.23653	470.048	1.9207
0.55	-72.6225	59.1149	91.7645	-6.51039	469.932	1.63292
0.566667	-75.5573	58.9953	91.4636	-5.23964	469.68	1.63185
0.583333	-78.4609	59.1276	91.6555	-5.59914	469.368	1.63155
0.6	-81.3242	59.0482	91.5568	-4.72893	469.208	1.62987
0.616667	-84.1372	59.0769	91.5583	-7.13341	468.968	1.6317
0.633333	-86.8913	58.9913	91.4797	-6.166	468.677	1.63155
0.65	-89.5763	59.0238	91.544	-5.35652	468.391	1.63185
0.666667	-92.1832	59.0063	91.5014	-6.47408	468.072	1.63155
0.683333	-94.707	59.0641	91.556	-3.563	467.946	1.63139
0.7	-97.1284	59.1265	91.5945	-6.63857	468.001	1.62956
0.716667	-99.4462	59.0347	91.5511	-5.34691	467.744	1.63155
0.733333	-101.653	59.0556	91.6636	-6.54808	467.685	1.63017
0.75	-103.74	59.0853	91.775	-5.46028	467.639	1.63002
0.766667	-105.703	59.0519	91.6055	-5.64796	467.581	1.63139
0.783333	-107.539	59.1233	91.6021	-4.66682	467.378	1.63048
0.8	-109.24	58.9791	91.4655	-6.99867	467.405	1.6291
0.816667	-110.806	59.0395	91.5992	-6.13258	467.307	1.63185
0.833333	-112.233	58.9785	91.5269	-7.05528	467.268	1.6317
0.85	-113.516	59.0464	91.5905	-7.43019	467.267	1.63124
0.866667	-114.656	58.9669	91.5382	-8.68477	467.093	1.632
0.883333	-115.655	58.9487	91.5087	-6.93123	467.115	1.63246
0.9	-116.508	59.1637	91.7823	-7.40456	466.991	1.63109
0.916667	-117.213	58.984	91.5453	-7.25731	467.073	2.12227
0.933333	-117.78	59.0011	91.5525	-6.99806	466.881	2.71935
0.95	-118.201	58.9722	91.5594	-5.66048	466.958	3.31581
0.966667	-118.485	59.0565	91.6877	-6.45027	467.037	3.93394
0.983333	-118.64	59.0578	91.6708	-6.62254	466.946	4.562
1	-118.663	59.0173	91.6395	-7.44209	466.872	5.21233
1.01667	-118.551	58.9925	91.4996	-6.28517	466.861	5.87715
1.03333	-118.313	58.9628	91.4996	-7.61192	466.874	6.56044
1.05	-117.96	59.0257	91.6876	-7.06963	466.922	7.25746
1.06667	-117.491	59.0267	91.6366	-8.44643	466.965	7.96593
1.08333	-116.973	59.0429	91.6224	-8.13652	466.999	8.69484
1.1	-116.301	58.9657	91.5485	-7.22099	466.958	9.42696
1.11667	-115.527	58.9578	91.524	-6.8026	466.972	10.1644
1.13333	-114.65	58.9828	91.6363	-9.45976	467.031	10.9069
1.15	-113.691	58.9896	91.6863	-10.2512	467.047	11.6593
1.16667	-112.645	59.0485	91.6348	-8.50426	466.999	12.4189
1.18333	-111.517	58.9269	91.5742	-8.04649	467.056	13.1811
1.2	-110.315	58.9347	91.5476	-8.09654	467.107	13.9413
1.21667	-109.05	59.0247	91.6572	-7.54646	467.193	14.706
1.23333	-107.711	58.9277	91.5029	-8.5656	467.2	15.4667
1.25	-106.322	58.9382	91.5298	-9.92516	467.28	16.2249
1.26667	-104.876	58.9753	91.6172	-8.92677	467.183	16.9843
1.28333	-103.381	58.9355	91.5636	-10.144	467.397	17.7363
1.3	-101.836	58.9544	91.6099	-9.71474	467.258	18.4858
1.31667	-100.245	58.9927	91.5812	-9.52766	467.279	19.2292
1.33333	-98.6271	59.1566	91.7901	-10.6136	467.373	19.9686
1.35	-96.9727	58.9878	91.5211	-9.41444	467.408	20.6966
1.36667	-95.29	59.0688	91.7199	-9.17839	467.449	21.4182
1.38333	-93.5926	58.9977	91.5371	-9.69154	467.306	22.1342
1.4	-91.8639	59.0511	91.7226	-10.3097	467.474	22.8422
1.41667	-90.1154	58.9652	91.5356	-10.3556	467.346	23.5386
1.43333	-88.355	58.9402	91.5191	-10.547	467.477	24.221
1.45	-86.5833	59.0444	91.7472	-10.7966	467.42	24.8946
1.46667	-84.8037	59.0388	91.6027	-11.1579	467.383	25.5532
1.48333	-82.8355	59.0665	91.5875	-10.3072	467.533	26.204
1.5	-81.0485	59.0171	91.5223	-10.0677	467.46	26.8417
1.51667	-79.2584	59.0286	91.6283	-10.203	467.485	27.4665
1.53333	-77.4732	59.062	91.6772	-10.2865	467.452	28.0779
1.55	-75.6965	59.0281	91.6248	-11.7933	467.548	28.6761
1.56667	-73.9249	58.9835	91.536	-10.9797	467.463	29.2559
1.58333	-72.1674	59.0282	91.5887	-10.3001	467.556	29.8296
1.6	-70.4211	58.969	91.4935	-11.1883	467.535	30.3814
1.61667	-68.6855	59.103	91.8386	-10.9206	467.633	30.9258
1.63333	-66.9692	59.0014	91.5812	-10.9135	467.607	31.4567
1.65	-65.2692	59.047	91.5986	-11.2914	467.495	31.9708
1.66667	-63.5935	58.9823	91.5145	-11.0351	467.646	32.4722
1.68333	-61.9312	58.9906	91.5916	-11.9572	467.535	32.9575
1.7	-60.2966	58.9587	91.5215	-11.2705	467.575	33.4208
1.71667	-58.69	58.98	91.5211	-11.6961	467.537	33.875
1.73333	-57.1153	58.9947	91.6259	-10.8872	467.629	34.3192
1.75	-55.5586	59.022	91.6538	-12.8936	467.539	34.7494
1.76667	-54.0276	58.9657	91.5559	-11.6377	467.508	35.1653
1.78333	-52.5294	59.1108	91.7497	-10.8962	467.554	35.568
1.8	-51.056	59.0676	91.7429	-11.7599	467.57	35.9592
1.81667	-49.6175	59.0264	91.6518	-12.1961	467.549	36.3361
1.83333	-48.2092	59.1167	91.7339	-11.5398	467.463	36.6973
1.85	-46.8346	59.0588	91.647	-11.8046	467.558	37.0481
1.86667	-45.4874	58.9959	91.6552	-12.142	467.577	37.3864
1.88333	-44.1798	58.9611	91.5763	-12.021	467.617	37.7169
1.9	-42.9009	58.9845	91.6213	-12.5538	467.457	38.0343
1.91667	-41.6535	59.0827	91.7301	-11.919	467.507	38.3381
1.93333	-40.4446	58.9207	91.5788	-12.9281	467.582	38.6324
1.95	-39.2713	58.969	91.6068	-12.2689	467.428	38.9185
1.96667	-38.128	58.9765	91.6373	-12.254	467.465	39.1918
1.98333	-37.0156	59.0379	91.7336	-12.3893	467.537	39.4575
2	-35.9353	59.1647	91.789	-12.8536	467.487	39.7117
2.01667	-34.8902	58.9391	91.5717	-12.8602	467.492	39.9583
2.03333	-33.8728	58.9732	91.731	-12.2778	467.404	40.1965
2.05	-32.8915	59.0658	91.8118	-12.8292	467.463	40.4266
2.06667	-31.9407	58.9329	91.6207	-13.359	467.537	40.6493
2.08333	-31.0191	58.9567	91.6645	-13.1094	467.417	40.8639
2.1	-30.1281	59.2257	92.029	-13.5241	467.486	41.0697
2.11667	-29.2655	59.0252	91.7007	-12.8483	467.474	41.2675
2.13333	-28.4333	59.0311	91.7477	-12.934	467.572	41.4597
2.15	-27.7078	58.9335	91.5461	-12.868	467.54	41.6448
2.16667	-26.9219	59.0716	91.6705	-13.6582	467.552	41.8275
2.18333	-26.1654	59.0293	91.713	-13.6106	467.575	42.0063
2.2	-25.4334	59.0894	91.5859	-12.9781	467.448	42.1767
2.21667	-24.7297	58.9574	91.5522	-13.1057	467.51	42.3391
2.23333	-24.0491	58.9751	91.6518	-13.8609	467.523	42.4957
2.25	-23.393	59.0083	91.6662	-12.6945	467.609	42.6484
2.26667	-22.7547	59.0459	91.8079	-12.9841	467.606	42.7979
2.28333	-22.1456	59.0099	91.6277	-13.8073	467.554	42.9401
2.3	-21.5472	59.0792	91.7686	-13.7202	467.548	43.0784
2.31667	-20.9748	59.0569	91.6689	-14.1929	467.561	43.2114
2.33333	-20.4235	59.0383	91.6819	-13.185	467.618	43.3424
2.35	-19.8873	58.9729	91.6834	-13.5921	467.521	43.4728
2.36667	-19.3734	58.9954	91.6442	-13.427	467.552	43.594
2.38333	-18.8752	59.0046	91.6853	-13.9199	467.59	43.7139
2.4	-18.3915	59.0537	91.7478	-14.1595	467.511	43.8303
2.41667	-17.9267	59.0368	91.7852	-13.682	467.581	43.9425
2.43333	-17.4767	58.9689	91.555	-13.4258	467.619	44.0531
2.45	-17.0435	58.9355	91.5734	-14.358	467.644	44.1579
2.46667	-16.6239	58.9268	91.5673	-14.7276	467.639	44.2574
2.48333	-16.2136	58.9918	91.6015	-14.6238	467.588	44.3581
2.5	-15.8202	59.0961	91.8015	-14.6047	467.648	44.4552
2.51667	-15.4421	58.9866	91.6309	-15.2717	467.646	44.5522
2.53333	-15.0724	59.0527	91.676	-15.3576	467.548	44.6415
2.55	-14.7121	58.9816	91.5868	-15.5573	467.485	44.7297
2.56667	-14.3681	59.0839	91.8531	-15.8254	467.666	44.8182
2.58333	-14.0313	59.0966	91.6883	-15.6181	467.598	44.9023
2.6	-13.7084	58.9835	91.6166	-15.1365	467.592	44.9834
2.61667	-13.3936	59.0373	91.6752	-16.5366	467.677	45.0631
2.63333	-13.0936	59.0119	91.601	-16.099	467.633	45.1411
2.65	-12.8007	59.1267	91.919	-15.1466	467.636	45.2113
2.66667	-12.5147	58.9726	91.6006	-16.2612	467.675	45.2868
2.68333	-12.2327	59.0525	91.6824	-16.5127	467.599	45.3597
2.7	-11.9585	58.9568	91.6013	-16.3894	467.642	45.4269
2.71667	-11.6969	58.9961	91.6814	-16.4042	467.68	45.4978
2.73333	-11.4428	58.9613	91.5643	-17.0879	467.595	45.561
2.75	-11.1973	59.0299	91.6099	-16.9103	467.65	45.6243
2.76667	-10.9606	58.9788	91.5937	-16.946	467.651	45.6911
2.78333	-10.7272	59.2373	91.9097	-17.2668	467.66	45.7508
2.8	-10.5022	59.0095	91.6312	-17.3441	467.647	45.8083
2.81667	-10.2799	58.9481	91.5275	-17.3257	467.676	45.8672
2.83333	-10.0628	58.9399	91.5249	-17.4848	467.678	45.9238
2.85	-9.85283	58.9536	91.5492	-17.4509	467.582	45.9785
2.86667	-9.65569	58.9756	91.5562	-17.5767	467.769	46.0323
2.88333	-9.46114	58.9996	91.6718	-17.2512	467.67	46.0847
2.9	-9.2643	58.986	91.5321	-17.7518	467.628	46.1388
2.91667	-9.08012	59.0691	91.7295	-18.4231	467.646	46.1875
2.93333	-8.90114	58.9364	91.5096	-17.8341	467.626	46.2334
2.95	-8.72566	59.2028	91.8993	-18.4695	467.614	46.2769
2.96667	-8.55187	59.0488	91.7138	-19.428	467.741	46.3268
2.98333	-8.38692	59.0292	91.5826	-18.5197	467.713	46.368
3	-8.22578	58.9927	91.6061	-18.7283	467.612	46.4101
3.01667	-8.07213	59.0975	91.7143	-18.6686	467.697	46.4544
3.03333	-7.91695	59.0221	91.6506	-18.9899	467.775	46.4947
3.05	-7.76466	58.9495	91.4805	-19.5191	467.617	46.5327
3.06667	-7.61711	58.9846	91.5824	-19.2873	467.595	46.5705
3.08333	-7.47704	59.0188	91.6236	-19.5055	467.812	46.6108
3.1	-7.33879	59.0008	91.6219	-19.3243	467.695	46.648
3.11667	-7.2065	58.9716	91.52	-20.4305	467.765	46.6836
3.13333	-7.07481	58.9367	91.518	-20.2576	467.676	46.7197
3.15	-6.94527	58.9306	91.4376	-20.756	467.63	46.7565
3.16667	-6.82137	58.9954	91.5733	-20.5616	467.747	46.7864
3.18333	-6.6967	59.0624	91.6241	-19.94	467.751	46.8223
3.2	-6.57814	58.9983	91.6317	-20.0378	467.721	46.8528
3.21667	-6.46172	59.0765	91.7236	-20.5521	467.819	46.8809
3.23333	-6.36299	59.0417	91.7107	-20.8501	467.804	46.9134
3.25	-6.25343	58.9527	91.5044	-21.1953	467.695	46.9442
3.26667	-6.14494	58.9706	91.555	-21.1678	467.866	46.9738
3.28333	-6.045	59.0725	91.6274	-20.9139	467.814	47.0014
3.3	-5.94872	59.0304	91.6543	-21.5421	467.816	47.0278
3.31667	-5.8503	58.971	91.5122	-21.8479	467.792	47.0554
3.33333	-5.75798	58.9579	91.4985	-21.8526	467.79	47.0795
3.35	-5.66124	58.9802	91.5783	-22.5626	467.747	47.1046
3.36667	-5.56603	59.0005	91.5662	-22.8613	467.842	47.1297
3.38333	-5.4792	59.0142	91.5505	-22.8188	467.905	47.1534
3.4	-5.39299	59.0711	91.6306	-22.6597	467.838	47.174
3.41667	-5.3109	59.0501	91.6264	-22.4952	467.875	47.1961
3.43333	-5.22835	58.9936	91.5359	-22.8416	467.862	47.2207
3.45	-5.14671	59.0212	91.6018	-22.5083	467.772	47.241
3.46667	-5.07011	59.008	91.5238	-22.5793	467.904	47.2649
3.48333	-4.99367	59.0105	91.5246	-23.7905	467.928	47.2823
3.5	-4.91875	58.9547	91.52	-22.925	467.839	47.3017
3.51667	-4.84596	58.9561	91.5226	-23.6045	467.866	47.3158
3.53333	-4.77562	59.0276	91.5965	-24.0432	467.848	47.3336
3.55	-4.70619	58.9713	91.5234	-24.0163	467.891	47.3537
3.56667	-4.64226	59.1212	91.7864	-24.3328	467.897	47.3699
3.58333	-4.57619	58.9697	91.5366	-23.8847	467.982	47.3878
3.6	-4.5121	59.044	91.6137	-24.8806	467.86	47.4032
3.61667	-4.45168	58.9733	91.5144	-25.131	467.963	47.4136
3.63333	-4.39278	59.0321	91.6056	-24.4854	467.998	47.4296
3.65	-4.33449	59.0177	91.6631	-24.7483	467.862	47.4444
3.66667	-4.27605	58.9758	91.6015	-24.2023	467.905	47.4592
3.68333	-4.217	58.9854	91.5466	-24.8972	468.053	47.4697
3.7	-4.15978	58.9722	91.5691	-24.6511	467.972	47.4793
3.71667	-4.11034	59.0264	91.6103	-24.929	468.024	47.495
3.73333	-4.05571	58.9649	91.4854	-25.227	467.989	47.5077
3.75	-4.00658	59.1407	91.7436	-25.64	467.974	47.5196
3.76667	-3.95638	59.0327	91.5823	-25.348	468.023	47.5295
3.78333	-3.91304	58.9875	91.5672	-26.217	468.151	47.5419
3.8	-3.8636	58.9323	91.4843	-25.5816	468.078	47.5491
3.81667	-3.82256	59.0006	91.5849	-25.743	468.22	47.5639
3.83333	-3.78304	58.9631	91.5206	-26.1758	468.196	47.5715
3.85	-3.7426	59.0369	91.5719	-26.5275	467.899	47.5805
3.86667	-3.70811	59.036	91.6621	-25.8349	468.18	47.5895
3.88333	-3.67256	58.9593	91.5058	-26.2843	468.133	47.5982
3.9	-3.63167	58.955	91.5226	-26.8595	467.976	47.6098
3.91667	-3.60085	59.0125	91.5748	-26.5185	468.193	47.6144
3.93333	-3.56789	58.9785	91.5337	-26.652	468.135	47.6205
3.95	-3.5363	58.9294	91.3877	-27.0109	468.022	47.6279
3.96667	-3.50487	59.0501	91.5754	-27.7476	468.213	47.6341
3.98333	-3.47054	58.9706	91.4265	-27.8179	468.158	47.6405
4	-3.44353	58.8947	91.4011	-27.5039	468.02	47.645
4.01667	-3.41743	58.9724	91.4564	-27.0878	468.23	47.655
4.03333	-3.38951	58.9959	91.5354	-27.1987	468.11	47.6606
4.05	-3.36205	58.9784	91.4632	-27.3823	468.099	47.667
4.06667	-3.33351	58.9922	91.493	-28.1684	468.212	47.6702
4.08333	-3.312	58.9436	91.4413	-27.9455	468.233	47.6792
4.1	-3.2885	58.9207	91.4193	-27.5044	468.014	47.6829
4.11667	-3.2679	59.0081	91.5228	-27.5336	468.131	47.6835
4.13333	-3.24348	58.9968	91.5563	-27.7882	468.136	47.6885
4.15	-3.22243	58.9556	91.4881	-27.0216	467.969	47.6902
4.16667	-3.20015	58.9468	91.4718	-28.1397	468.132	47.6937
4.18333	-3.17497	58.9808	91.5665	-28.3157	468.138	47.6995
4.2	-3.15361	59.0778	91.6622	-28.3425	467.986	47.7074
4.21667	-3.13774	58.9423	91.4043	-27.5515	468.237	47.7097
4.23333	-3.12721	58.9796	91.4574	-28.6333	468.265	47.71
4.25	-3.11195	59.0012	91.4829	-27.821	468.028	47.7163
4.26667	-3.0941	59.0571	91.6068	-28.045	468.251	47.7189
4.28333	-3.08128	59.0368	91.5537	-28.8622	468.256	47.7216
4.3	-3.06999	59.1337	91.6692	-29.3212	468.041	47.7248
4.31667	-3.05748	58.9428	91.4939	-28.8985	468.194	47.7259
4.33333	-3.04054	58.939	91.4024	-29.4183	468.308	47.7271
4.35	-3.02483	58.9822	91.4735	-29.4123	468.075	47.7331
4.36667	-3.01079	58.9985	91.5568	-29.3313	468.222	47.734
4.38333	-3.00316	58.9689	91.4861	-29.7355	468.268	47.7369
4.4	-2.98775	59.0037	91.5809	-29.8087	468.032	47.7367
4.41667	-2.97539	59	91.5795	-30.1289	468.207	47.7444
4.43333	-2.97035	59.0371	91.5868	-30.7177	468.21	47.7445
4.45	-2.96242	59.053	91.5717	-30.4548	468.084	47.7471
4.46667	-2.95311	59.047	91.5945	-31.0348	468.281	47.7493
4.48333	-2.94518	58.948	91.4747	-30.5132	468.287	47.75
4.5	-2.93465	58.9939	91.5298	-30.583	468.118	47.7529
4.51667	-2.91801	59.036	91.6785	-30.3368	468.197	47.7552
4.53333	-2.91176	58.9237	91.3918	-30.6908	468.212	47.7561
4.55	-2.90977	58.9628	91.4796	-30.9859	468.013	47.7561
4.56667	-2.90199	59.0112	91.4906	-30.8553	468.149	47.7593
4.58333	-2.89238	58.9605	91.4257	-31.4962	468.229	47.7648
4.6	-2.88673	58.9425	91.4787	-31.3131	468.126	47.763
4.61667	-2.87895	58.9829	91.4877	-31.5873	468.251	47.7668
4.63333	-2.8756	58.9446	91.4625	-31.567	468.19	47.7692
4.65	-2.86903	58.957	91.4956	-31.2452	468.193	47.7688
4.66667	-2.86324	58.9407	91.4822	-31.197	468.178	47.7703
4.68333	-2.86369	59.0461	91.569	-32.5172	468.137	47.7715
4.7	-2.85576	58.9877	91.5031	-31.6004	468.082	47.7737
4.71667	-2.85118	58.9889	91.56	-32.1131	468.172	47.7752
4.73333	-2.84508	58.9762	91.4669	-32.5416	468.224	47.7737
4.75	-2.83989	58.9719	91.4605	-46.9427	468.19	47.7775
4.76667	-2.83546	58.9005	91.394	-32.6078	468.325	47.775
4.78333	-2.82677	58.9603	91.4483	-32.4772	468.196	47.7773
4.8	-2.82738	58.9127	91.4489	-32.5016	468.249	47.7773
4.81667	-2.82448	58.9295	91.5246	-32.7514	468.244	47.7815
4.83333	-2.81502	58.95	91.4501	-32.4599	468.314	47.7805
4.85	-2.808	58.9814	91.4306	-32.8671	468.257	47.7813
4.86667	-2.80342	58.9364	91.4034	-32.0272	468.288	47.781
4.88333	-2.80006	59.0109	91.5536	-32.3486	468.315	47.785
4.9	-2.79549	58.9198	91.388	-32.4903	468.372	47.7805
4.91667	-2.79366	59.0344	91.6622	-32.7901	468.402	47.7822
4.93333	-2.7906	58.9626	91.4526	-33.4684	468.323	47.7818
4.95	-2.78893	59.0472	91.5501	-32.7317	468.252	47.7845
4.96667	-2.78481	58.9394	91.4834	-33.3445	468.405	47.7847
4.98333	-2.78221	58.9672	91.4646	-33.0209	468.457	47.7837
5	-2.77763	58.9341	91.4497	-37.087	468.274	47.7836
5.01667	-2.77473	58.9773	91.5746	-33.3332	468.268	47.7828
5.03333	-2.77306	58.9607	91.4631	-32.8855	468.34	47.7876
5.05	-2.7636	59.0331	91.5928	-33.0518	468.377	47.7885
5.06667	-2.76588	58.9574	91.4436	-33.4226	468.433	47.7854
5.08333	-2.76283	58.9518	91.4669	-33.1561	468.319	47.7856
5.1	-2.75505	58.928	91.4364	-33.8488	468.377	47.7863
5.11667	-2.75246	58.9625	91.5055	-33.5638	468.419	47.7879
5.13333	-2.7552	59.0159	91.4928	-33.7385	468.358	47.7882
5.15	-2.75002	58.9538	91.4643	-33.9942	468.308	47.7882
5.16667	-2.75246	58.9899	91.5157	-33.5925	468.341	47.7914
5.18333	-2.75154	58.9146	91.4774	-33.6234	468.381	47.7872
5.2	-2.75002	59.1767	91.7948	-34.815	468.403	47.7898
5.21667	-2.74986	58.9654	91.5386	-33.0322	468.404	47.7882
5.23333	-2.74971	59.0583	91.5876	-34.0246	468.444	47.7911
5.25	-2.74345	58.9466	91.448	-33.5609	468.516	47.7883
5.26667	-2.74315	58.9652	91.3895	-34.9026	468.432	47.7883
5.28333	-2.73842	58.9596	91.4423	-34.6331	468.419	47.7885
5.3	-2.74071	58.8921	91.3465	-34.4096	468.462	47.7932
5.31667	-2.7433	58.908	91.4243	-33.7128	468.461	47.7949
5.33333	-2.74391	58.939	91.4469	-34.3786	468.565	47.7941
5.35	-2.74086	58.9544	91.4317	-34.6308	468.519	47.7926
5.36667	-2.73842	58.9761	91.4489	-34.865	468.537	47.7935
5.38333	-2.73903	58.9707	91.5032	-34.1557	468.436	47.7901
5.4	-2.73796	58.9611	91.5922	-35.2882	468.43	47.7924
5.41667	-2.73506	58.919	91.4257	-35.4557	468.443	47.7966
5.43333	-2.73705	58.9938	91.4422	-36.3616	468.524	47.7999
5.45	-2.73628	58.9295	91.4068	-35.1463	468.541	47.8004
5.46667	-2.73354	58.9394	91.4605	-35.0987	468.518	47.8005
5.48333	-2.73445	58.9362	91.3833	-35.4623	468.556	47.7958
5.5	-2.73933	58.946	91.367	-35.3054	468.657	47.7935
5.51667	-2.73918	58.9732	91.558	-36.3479	468.682	47.7982
5.53333	-2.73689	58.926	91.446	-35.8479	468.699	47.8002
5.55	-2.73323	58.9553	91.4295	-35.7937	468.729	47.8013
5.56667	-2.73079	58.9484	91.3908	-36.1668	468.576	47.7988
5.58333	-2.7317	58.9224	91.3926	-36.1793	468.66	47.8007
5.6	-2.7317	58.9401	91.4149	-36.0213	468.527	47.8005
5.61667	-2.73415	58.899	91.2969	-36.8659	468.687	47.803
5.63333	-2.7314	58.9333	91.3786	-36.7199	468.571	47.8007
5.65	-2.72835	59.0582	91.5308	-36.1823	468.522	47.8008
5.66667	-2.72896	59.0363	91.4845	-37.0232	468.57	47.8024
5.68333	-2.72911	58.9187	91.3502	-36.7211	468.702	47.8007
5.7	-2.72942	58.9288	91.3921	-36.3998	468.631	47.803
5.71667	-2.72575	58.9095	91.3702	-37.0679	468.489	47.8046
5.73333	-2.72881	58.9915	91.4794	-36.9457	468.606	47.8063
5.75	-2.72759	59.1851	91.6253	-37.1806	468.621	47.8036
5.76667	-2.72514	59.1888	91.6052	-36.9065	468.506	47.8046
5.78333	-2.72316	59.1267	91.6215	-37.3762	468.565	47.804
5.8	-2.71751	58.9449	91.4495	-37.329	468.586	47.8021
5.81667	-2.71385	58.9336	91.4077	-36.8885	468.66	47.8007
5.83333	-2.71172	58.9845	91.4584	-37.0101	468.65	47.803
5.85	-2.71217	58.9179	91.3763	-37.3922	468.636	47.803
5.86667	-2.71248	59.0128	91.4346	-36.7652	468.664	47.8031
5.88333	-2.70958	58.9285	91.3841	-36.956	468.672	47.8019
5.9	-2.71187	59.0382	91.6514	-37.81	468.625	47.8062
5.91667	-2.71645	58.9106	91.3621	-37.8249	468.631	47.8085
5.93333	-2.71172	58.9745	91.4037	-37.7464	468.678	47.8083
5.95	-2.70927	58.9893	91.4961	-37.9621	468.631	47.8092
5.96667	-2.714	58.9994	91.448	-36.6586	468.679	47.8071
5.98333	-2.71492	58.9028	91.3488	-37.4209	468.622	47.8098
6	-2.71111	58.9243	91.3966	-38.2499	468.668	47.8046
6.01667	-2.7076	58.9181	91.3589	-37.7343	468.674	47.8042
6.03333	-2.70561	58.913	91.3877	-37.9823	468.67	47.8074
6.05	-2.705	58.9866	91.4823	-38.0907	468.629	47.8049
6.06667	-2.70424	58.8877	91.3355	-38.207	468.653	47.8049
6.08333	-2.70409	58.9411	91.4397	-38.3381	468.664	47.8037
6.1	-2.70546	59.0261	91.5971	-38.2398	468.616	47.8075
6.11667	-2.70454	58.9069	91.4175	-38.9289	468.625	47.8104
6.13333	-2.70241	58.9011	91.3415	-38.3746	468.71	47.8069
6.15	-2.70256	59.0302	91.4678	-38.6874	468.696	47.8083
6.16667	-2.70332	58.9112	91.3586	-38.3256	468.647	47.8104
6.18333	-2.70302	58.9959	91.4288	-38.6172	468.618	47.813
6.2	-2.70271	58.9452	91.3964	-39.3288	468.582	47.8118
6.21667	-2.70393	59.0646	91.5783	-39.1088	468.558	47.8109
6.23333	-2.70256	58.8734	91.376	-38.7524	468.612	47.8109
6.25	-2.70561	58.8894	91.3473	-38.6344	468.634	47.8118
6.26667	-2.70882	58.9648	91.5415	-38.5778	468.667	47.8129
6.28333	-2.70012	58.8929	91.3154	-38.883	468.615	47.8106
6.3	-2.7018	59.0807	91.5102	-38.8198	468.577	47.81
6.31667	-2.70348	59.002	91.4521	-39.1219	468.492	47.8074
6.33333	-2.70012	58.9632	91.4451	-39.3479	468.572	47.8101
6.35	-2.70134	58.9597	91.4517	-39.1279	468.516	47.8118
6.36667	-2.7047	58.9994	91.5752	-38.7977	468.517	47.8115
6.38333	-2.70302	58.9538	91.3604	-39.4248	468.543	47.8132
6.4	-2.70638	58.937	91.439	-38.6231	468.641	47.8127
6.41667	-2.70134	58.9294	91.3886	-39.0153	468.631	47.8101
6.43333	-2.69829	58.9126	91.3776	-39.349	468.625	47.8091
6.45	-2.70241	59.0313	91.5388	-39.2751	468.64	47.8092
6.46667	-2.69463	58.9288	91.3403	-39.504	468.648	47.8082
6.48333	-2.69447	58.8863	91.3714	-39.529	468.661	47.8059
6.5	-2.69386	58.9208	91.3639	-39.1172	468.616	47.8107
6.51667	-2.69264	59.0826	91.5562	-39.575	468.62	47.81
6.53333	-2.69386	58.9973	91.5405	-39.7173	468.706	47.8126
6.55	-2.69646	59.0293	91.4491	-40.0118	468.73	47.8109
6.56667	-2.69371	58.8778	91.3477	-40.574	468.681	47.8115
6.58333	-2.6899	58.8644	91.2765	-39.8962	468.747	47.8114
6.6	-2.69127	59.1729	91.6077	-40.4285	468.667	47.8146
6.61667	-2.68868	58.9376	91.3837	-39.9493	468.591	47.814
6.63333	-2.68837	58.9507	91.397	-39.5278	468.636	47.8115
6.65	-2.68547	58.8854	91.2876	-39.367	468.793	47.8098
6.66667	-2.68837	58.9076	91.3599	-39.3163	468.627	47.8109
6.68333	-2.68593	58.935	91.3589	-39.6476	468.655	47.815
6.7	-2.68425	58.982	91.3526	-39.6828	468.721	47.8164
6.71667	-2.68425	58.9666	91.3815	-39.7526	468.672	47.8136
6.73333	-2.68303	58.8889	91.3079	-40.2479	468.676	47.8107
6.75	-2.68059	58.9541	91.3711	-39.9242	468.738	47.8141
6.76667	-2.68318	58.9526	91.3961	-40.1191	468.641	47.8162
6.78333	-2.68517	58.9628	91.4459	-40.2128	468.688	47.8147
6.8	-2.68486	59.0646	91.4751	-40.7926	468.664	47.8123
6.81667	-2.68715	58.9297	91.3593	-40.8154	468.644	47.8135
6.83333	-2.6844	58.8435	91.2626	-40.6091	468.699	47.8123
6.85	-2.68303	59.0382	91.4175	-40.4089	468.695	47.8107
6.86667	-2.68089	58.989	91.4384	-39.5612	468.622	47.8138
6.88333	-2.67647	58.8934	91.3468	-40.4977	468.684	47.8169
6.9	-2.67555	58.9217	91.3679	-39.3443	468.717	47.8155
6.91667	-2.67372	58.8683	91.2789	-39.817	468.601	47.8162
6.93333	-2.67433	58.8842	91.3221	-39.0653	468.636	47.8132
6.95	-2.67235	58.8975	91.2489	-39.7907	468.63	47.8162
6.96667	-2.67403	58.9333	91.4202	-40.0787	468.647	47.817
6.98333	-2.67571	58.9381	91.3506	-39.5928	468.705	47.8176
7	-2.67967	59.0078	91.4832	-40.2944	468.676	47.8187
7.01667	-2.68044	58.9027	91.3805	-39.9809	468.567	47.8156
7.03333	-2.67982	58.9152	91.3764	-39.761	468.73	47.8158
7.05	-2.67799	58.9167	91.3488	-39.7472	468.662	47.8146
7.06667	-2.67982	58.9776	91.417	-39.3604	468.606	47.8188
7.08333	-2.67525	58.9846	91.4503	-40.0221	468.63	47.8162
7.1	-2.67342	58.9385	91.432	-40.2473	468.582	47.8147
7.11667	-2.6693	58.8586	91.2804	-40.1865	468.514	47.8176
7.13333	-2.66884	58.9083	91.3168	-39.8521	468.565	47.8185
7.15	-2.66899	58.8906	91.3151	-39.7555	468.562	47.8156
7.16667	-2.66869	58.9021	91.3305	-39.2567	468.623	47.8147
7.18333	-2.66563	58.8551	91.2937	-39.9189	468.682	47.8141
7.2	-2.66563	58.8985	91.3181	-39.9612	468.529	47.8158
7.21667	-2.66426	59.0139	91.4748	-39.5838	468.435	47.8172
7.23333	-2.66335	58.9057	91.3654	-39.3896	468.607	47.8161
7.25	-2.65907	58.8963	91.3488	-39.495	468.527	47.8153
7.26667	-2.65556	58.9315	91.4225	-39.3746	468.452	47.8152
7.28333	-2.65633	58.9327	91.3291	-39.3992	468.507	47.8152
7.3	-2.65297	59.0385	91.4208	-38.843	468.522	47.8133
7.31667	-2.65404	58.8876	91.3442	-39.02	468.521	47.8156
7.33333	-2.65343	58.9751	91.4053	-39.4384	468.479	47.8176
7.35	-2.65327	58.9127	91.3874	-38.0688	468.477	47.8141
7.36667	-2.65602	58.8865	91.3332	-38.1522	468.472	47.8158
7.38333	-2.65663	58.9623	91.408	-38.4449	468.498	47.8173
7.4	-2.65938	58.8804	91.2818	-38.8329	468.463	47.8172
7.41667	-2.65694	58.9014	91.3073	-38.3465	468.346	47.8144
7.43333	-2.65816	58.9784	91.482	-38.1457	468.405	47.8164
7.45	-2.65923	58.9845	91.4867	-39.1988	468.402	47.8152
7.46667	-2.65572	58.888	91.2837	-38.545	468.294	47.8176
7.48333	-2.6545	58.8863	91.3041	-38.5343	468.449	47.8172
7.5	-2.65099	58.9297	91.4327	-38.632	468.503	47.8165
7.51667	-2.65327	58.8865	91.3223	-39.3467	468.353	47.8143
7.53333	-2.65053	58.9111	91.3444	-39.2263	468.471	47.8162
7.55	-2.64946	59.0086	91.4401	-39.1135	468.501	47.8149
7.56667	-2.64824	58.9277	91.3438	-38.7511	468.439	47.8172
7.58333	-2.64656	58.9214	91.39	-38.7679	468.507	47.8175
7.6	-2.64641	58.9724	91.4416	-38.8842	468.471	47.8193
7.61667	-2.64198	58.8697	91.2173	-38.6063	468.356	47.817
7.63333	-2.64015	58.9788	91.4169	-38.3692	468.428	47.8196
7.65	-2.6368	58.8747	91.2983	-37.9209	468.431	47.8188
7.66667	-2.63268	58.9204	91.4195	-37.8381	468.236	47.8167
7.68333	-2.63023	58.9094	91.3787	-37.6086	468.386	47.8196
7.7	-2.63252	58.997	91.5038	-37.9018	468.383	47.8191
7.71667	-2.63222	58.8659	91.311	-38.3315	468.235	47.8242
7.73333	-2.63496	58.9104	91.3049	-37.9453	468.335	47.8234
7.75	-2.63252	59.0139	91.412	-37.7105	468.487	47.8188
7.76667	-2.62642	58.9344	91.3487	-37.3553	468.319	47.8213
7.78333	-2.6255	58.9471	91.356	-37.2665	468.391	47.8236
7.8	-2.62489	58.9111	91.3839	-37.5091	468.482	47.8243
7.81667	-2.62398	58.9443	91.4816	-37.3212	468.322	47.8214
7.83333	-2.62337	58.9332	91.3657	-37.2552	468.443	47.8205
7.85	-2.6226	58.9008	91.2719	-37.6098	468.335	47.8223
7.86667	-2.62306	58.8609	91.2661	-37.1424	468.221	47.8245
7.88333	-2.62047	58.8787	91.3136	-36.8337	468.348	47.822
7.9	-2.62062	58.8703	91.2768	-37.1294	468.323	47.8233
7.91667	-2.61833	58.8837	91.255	-36.4797	468.168	47.8236
7.93333	-2.62123	58.9887	91.4584	-36.9625	468.248	47.8248
7.95	-2.61894	58.9249	91.3334	-36.4666	468.248	47.8242
7.96667	-2.61559	58.9133	91.3982	-36.758	468.096	47.826
7.98333	-2.61391	58.9286	91.4225	-37.223	468.235	47.826
8	-2.61284	58.8419	91.262	-36.5316	468.291	47.8245
8.01667	-2.61528	58.923	91.3657	-36.4117	468.192	47.8259
8.03333	-2.61406	58.8897	91.3075	-35.8002	468.323	47.8248
8.05	-2.6133	58.9262	91.4056	-36.1179	468.321	47.826
8.06667	-2.61299	58.9216	91.2867	-35.8848	468.193	47.8262
8.08333	-2.61192	59.0099	91.4426	-35.5915	468.414	47.8266
8.1	-2.61162	58.914	91.3575	-35.2625	468.369	47.8259
8.11667	-2.60796	58.8592	91.3021	-35.5868	468.196	47.8251
8.13333	-2.60643	58.969	91.4306	-35.0062	468.464	47.8301
8.15	-2.60353	58.8848	91.3317	-34.9836	468.397	47.8288
8.16667	-2.60353	58.8899	91.2975	-35.0552	468.162	47.8295
8.18333	-2.60109	58.8662	91.2721	-34.493	468.405	47.8297
8.2	-2.60368	58.912	91.4091	-34.6243	468.468	47.8306
8.21667	-2.60185	59.0636	91.3989	-34.4067	468.298	47.8298
8.23333	-2.59651	58.9703	91.4425	-34.2046	468.437	47.8304
8.25	-2.58934	58.9129	91.2733	-33.8082	468.408	47.8339
8.26667	-2.59361	58.8229	91.2359	-34.2051	468.2	47.8349
8.28333	-2.59148	58.9323	91.3335	-34.1235	468.379	47.8313
8.3	-2.59132	58.9408	91.4576	-34.7137	468.293	47.832
8.31667	-2.59316	58.8848	91.271	-34.1665	468.119	47.8326
8.33333	-2.59407	58.8552	91.256	-34.1885	468.416	47.835
8.35	-2.58919	58.8789	91.2653	-34.3554	468.303	47.8358
8.36667	-2.58614	58.9175	91.4076	-34.1312	468.05	47.8338
8.38333	-2.58125	58.8882	91.2673	-34.4054	468.221	47.8352
8.4	-2.58705	58.8822	91.3277	-33.832	468.292	47.8368
8.41667	-2.58797	58.8866	91.3603	-32.9333	468.183	47.8371
8.43333	-2.58842	58.8421	91.2414	-33.475	468.355	47.8384
8.45	-2.58507	58.8769	91.2638	-32.7699	468.201	47.8382
8.46667	-2.58232	58.9846	91.3	-32.6328	468.119	47.8394
8.48333	-2.5811	58.834	91.2576	-32.6923	468.296	47.8422
8.5	-2.58339	58.9091	91.3522	-33.1681	468.234	47.8428
8.51667	-2.584	58.9086	91.3384	-33.084	468.072	47.8458
8.53333	-2.58263	58.9025	91.2838	-33.3093	468.217	47.8465
8.55	-2.57927	58.8335	91.1826	-32.3312	468.211	47.8454
8.56667	-2.57683	58.8406	91.1855	-32.888	468.076	47.8458
8.58333	-2.57484	58.9576	91.4385	-32.2536	468.081	47.8477
8.6	-2.5779	58.886	91.3625	-32.0498	468.187	47.849
8.61667	-2.57637	58.8978	91.2635	-32.3199	468.027	47.848
8.63333	-2.57835	58.9391	91.3488	-31.5575	468.082	47.8471
8.65	-2.57301	58.8255	91.2423	-32.0457	468.07	47.8512
8.66667	-2.57271	58.8421	91.2144	-31.6404	468.126	47.851
8.68333	-2.57607	58.8174	91.2191	-31.6642	468.122	47.8524
8.7	-2.57637	58.8616	91.2722	-31.3078	468.122	47.8535
8.71667	-2.57561	58.9135	91.2902	-31.0569	468.242	47.8538
8.73333	-2.57347	58.8996	91.3169	-31.1117	468.173	47.8532
8.75	-2.57378	58.8548	91.2782	-30.4113	468.256	47.8564
8.76667	-2.57713	58.8764	91.2554	-30.788	468.088	47.8587
8.78333	-2.58156	58.9573	91.292	-30.5633	468.178	47.8576
8.8	-2.58278	58.8404	91.1887	-30.3703	468.232	47.8593
8.81667	-2.58614	58.8874	91.2946	-30.1508	468.215	47.8593
8.83333	-2.58247	58.9378	91.278	-29.6752	468.193	47.8597
8.85	-2.58232	58.8331	91.1948	-30.5907	468.256	47.8605
8.86667	-2.58003	58.8873	91.3789	-29.5364	468.186	47.8629
8.88333	-2.58293	58.9063	91.3427	-27.3589	468.19	47.8658
8.9	-2.58553	58.8577	91.2365	-29.5649	468.338	47.8684
8.91667	-2.58705	58.8828	91.2522	-30.853	468.255	47.8669
8.93333	-2.58705	58.8613	91.3366	-30.2486	468.196	47.8667
8.95	-2.58339	58.8473	91.2557	-30.7314	468.208	47.87
8.96667	-2.58827	58.8787	91.2774	-29.0739	468.28	47.8701
8.98333	-2.58568	58.8134	91.1942	-28.5725	468.34	47.8686
9	-2.58354	58.8439	91.2597	-27.5771	468.149	47.8675
9.01667	-2.58095	58.9138	91.3395	-29.1328	468.185	47.8707
9.03333	-2.58064	58.8583	91.2974	-28.3967	468.231	47.8698
9.05	-2.58171	58.9394	91.3157	-27.1963	468.202	47.8719
9.06667	-2.58369	58.9236	91.4071	-26.999	468.184	47.8738
9.08333	-2.58003	58.8647	91.28	-25.3164	468.186	47.8777
9.1	-2.58797	58.8241	91.2113	-27.2898	468.286	47.877
9.11667	-2.58492	58.9155	91.2115	-28.3395	468.174	47.875
9.13333	-2.58125	58.8503	91.2307	-25.6263	468.284	47.8736
9.15	-2.58385	58.8442	91.1938	-27.7732	468.216	47.879
9.16667	-2.58156	58.7948	91.121	-27.0652	468.181	47.8785
9.18333	-2.58446	58.8314	91.1726	-24.082	468.207	47.8803
9.2	-2.5869	58.9669	91.4532	-26.8745	468.283	47.8817
9.21667	-2.58904	58.8323	91.1337	-26.0065	468.206	47.8794
9.23333	-2.58537	58.8511	91.2344	-26.7838	468.251	47.8791
9.25	-2.58278	58.8825	91.2774	-24.762	468.262	47.8796
9.26667	-2.58568	58.8017	91.1555	-25.6673	468.14	47.8799
9.28333	-2.58537	58.8535	91.2293	-25.8134	468.168	47.8817
9.3	-2.58202	58.8801	91.2852	-25.2978	468.245	47.88
9.31667	-2.58064	58.8735	91.2444	-24.8646	468.285	47.8788
9.33333	-2.58675	58.9433	91.2829	-23.7237	468.17	47.8791
9.35	-2.5898	58.8639	91.2724	-25.293	468.231	47.8803
9.36667	-2.58934	58.8941	91.2786	-24.0635	468.244	47.8783
9.38333	-2.58919	58.8924	91.2995	-24.1213	468.043	47.8791
9.4	-2.59254	58.9091	91.2251	-24.6476	468.167	47.8753
9.41667	-2.59346	58.8418	91.1872	-23.7666	468.017	47.8765
9.43333	-2.59254	58.8563	91.213	-22.1835	468.01	47.878
9.45	-2.58934	58.8326	91.1971	-23.0079	468.043	47.8788
9.46667	-2.59087	58.895	91.3026	-23.3572	467.985	47.8774
9.48333	-2.58553	58.9329	91.2733	-23.2731	468.021	47.8771
9.5	-2.58232	58.8265	91.1462	-22.9792	468.093	47.8791
9.51667	-2.58156	58.8561	91.266	-22.6818	467.996	47.8785
9.53333	-2.57484	58.8354	91.197	-24.163	468.014	47.8814
9.55	-2.57545	58.9112	91.3306	-21.9176	467.988	47.8803
9.56667	-2.57286	59.0171	91.5304	-22.4088	467.994	47.8774
9.58333	-2.57164	58.8343	91.2675	-24.157	467.93	47.8812
9.6	-2.57103	58.8602	91.269	-23.2021	467.867	47.878
9.61667	-2.56752	58.8693	91.2241	-22.2044	467.967	47.8786
9.63333	-2.56493	58.8044	91.123	-23.7142	467.928	47.8771
9.65	-2.56462	58.8494	91.2667	-23.012	467.978	47.8774
9.66667	-2.5663	58.9907	91.285	-22.1568	467.901	47.8793
9.68333	-2.5631	58.9745	91.4021	-20.9455	468.005	47.8759
9.7	-2.56172	58.9761	91.4008	-22.3838	467.959	47.8748
9.71667	-2.56126	58.8758	91.2705	-22.494	467.939	47.8753
9.73333	-2.55669	58.8596	91.2157	-21.377	467.91	47.8753
9.75	-2.55699	58.9184	91.209	-21.7138	467.963	47.8742
9.76667	-2.55714	58.8647	91.2978	-21.0242	468.026	47.8725
9.78333	-2.55882	58.8964	91.1832	-21.9004	467.843	47.8729
9.8	-2.55287	58.8306	91.2061	-21.1446	467.864	47.8698
9.81667	-2.54967	58.8654	91.2531	-21.4289	467.961	47.8696
9.83333	-2.5515	58.8328	91.1616	-20.2576	467.837	47.8725
9.85	-2.55013	58.8999	91.2808	-21.1541	467.901	47.8745
9.86667	-2.54723	58.8288	91.1672	-21.0981	467.952	47.8725
9.88333	-2.54845	58.8302	91.2071	-21.5708	467.955	47.8748
9.9	-2.54707	58.872	91.2725	-20.7392	467.932	47.8718
9.91667	-2.54738	58.8758	91.1793	-20.4467	467.887	47.8696
9.93333	-2.54463	58.8496	91.1918	-19.4112	467.899	47.869
9.95	-2.54387	58.883	91.1967	-20.2035	468.008	47.8704
9.96667	-2.5457	58.7823	91.0856	-19.0031	467.936	47.8689
9.98333	-2.54128	58.8837	91.2402	-19.6967	467.832	47.866
10	-2.53868	58.8909	91.236	-19.3874	467.876	47.8642
10.0167	-2.53899	58.7942	91.1736	-19.4041	467.932	47.8663
10.0333	-2.5341	58.8642	91.3014	-20.666	467.738	47.869
10.05	-2.53426	58.8276	91.1887	-19.3827	467.787	47.8667
10.0667	-2.53258	58.868	91.2144	-18.3671	467.746	47.8658
10.0833	-2.53075	58.8302	91.21	-19.1055	467.832	47.8651
10.1	-2.52846	58.8354	91.2483	-18.7914	467.867	47.8622
10.1167	-2.52525	58.8833	91.2185	-17.9163	467.827	47.8606
10.1333	-2.52296	58.8812	91.3296	-18.6942	467.803	47.8611
10.15	-2.52068	58.9207	91.3543	-18.0553	467.735	47.862
10.1667	-2.52296	58.8743	91.2746	-17.6339	467.796	47.8585
10.1833	-2.52174	58.849	91.215	-17.1177	467.733	47.8599
10.2	-2.52663	58.8549	91.1854	-17.2805	467.744	47.8584
10.2167	-2.52357	58.8067	91.1684	-17.1987	467.798	47.8608
10.2333	-2.51717	58.8091	91.1916	-17.1671	467.693	47.8606
10.25	-2.51762	58.8105	91.1688	-17.284	467.805	47.8591
10.2667	-2.51732	58.8532	91.2197	-16.9514	467.745	47.8574
10.2833	-2.51915	58.8836	91.1865	-16.8829	467.819	47.859
10.3	-2.51167	59.0162	91.4051	-16.2565	467.982	47.862
10.3167	-2.50999	58.8766	91.2672	-16.1414	467.883	47.8576
10.3333	-2.51122	58.8485	91.189	-16.2701	467.898	47.8577
10.35	-2.51228	58.8668	91.238	-16.5682	467.98	47.853
10.3667	-2.51213	58.8499	91.219	-16.1581	467.908	47.855
10.3833	-2.50984	58.9027	91.3395	-15.7944	467.806	47.8585
10.4	-2.50816	58.904	91.2153	-15.9232	467.893	47.8602
10.4167	-2.50633	58.9039	91.305	-15.5793	467.825	47.8602
10.4333	-2.50755	58.8937	91.2975	-14.6691	467.746	47.8576
10.45	-2.50343	58.8444	91.1881	-16.1997	467.725	47.8579
10.4667	-2.50496	58.8113	91.1285	-15.5846	467.905	47.8564
10.4833	-2.50389	58.9182	91.3233	-14.7247	467.684	47.8553
10.5	-2.50572	58.89	91.2151	-14.8652	467.796	47.8556
10.5167	-2.50832	58.8152	91.1343	-14.4176	467.633	47.855
10.5333	-2.50984	58.8218	91.1955	-13.9252	467.673	47.8579
10.55	-2.50984	58.8598	91.1556	-13.8961	467.687	47.8571
10.5667	-2.50603	58.8764	91.2721	-14.2287	467.558	47.8523
10.5833	-2.50481	58.8984	91.289	-13.4068	467.494	47.8538
10.6	-2.50771	58.8723	91.3291	-14.4123	467.592	47.8577
10.6167	-2.50954	58.8722	91.2879	-14.2507	467.649	47.8527
10.6333	-2.50587	58.8276	91.152	-13.5676	467.617	47.8515
10.65	-2.50603	58.814	91.142	-12.8577	467.529	47.8515
10.6667	-2.50221	58.8531	91.2663	-12.8996	467.541	47.8559
10.6833	-2.5074	58.9047	91.2595	-13.402	467.543	47.8565
10.7	-2.50694	58.8087	91.1247	-13.3602	467.527	47.8535
10.7167	-2.5071	58.9043	91.3226	-12.6163	467.533	47.8526
10.7333	-2.5013	58.8694	91.26	-12.6473	467.535	47.8542
10.75	-2.50206	58.8514	91.2009	-13.4771	467.574	47.8539
10.7667	-2.50481	58.8886	91.3386	-12.2527	467.517	47.8544
10.7833	-2.5045	58.859	91.1683	-11.2705	467.464	47.8513
10.8	-2.50114	58.8053	91.1115	-12.608	467.562	47.8494
10.8167	-2.50145	58.825	91.1585	-10.8569	467.676	47.8481
10.8333	-2.50008	58.8384	91.1236	-11.7133	467.509	47.8468
10.85	-2.50389	58.7917	91.1108	-11.5585	467.656	47.8468
10.8667	-2.50343	58.8137	91.1631	-11.2496	467.713	47.8501
10.8833	-2.50221	58.8468	91.2127	-11.9053	467.576	47.8486
10.9	-2.50221	58.8306	91.2019	-10.7752	467.635	47.8495
10.9167	-2.50526	58.7869	91.0803	-9.87099	467.727	47.8468
10.9333	-2.50359	58.8619	91.1253	-10.1165	467.605	47.8458
10.95	-2.50298	58.9051	91.3267	-10.0146	467.596	47.8471
10.9667	-2.50145	58.8529	91.1846	-9.84596	467.671	47.8484
10.9833	-2.49764	58.8554	91.2603	-10.3954	467.535	47.844
11	-2.50313	58.9022	91.3461	-9.96269	467.7	47.8478
11.0167	-2.50679	58.8372	91.188	-9.7393	467.571	47.846
11.0333	-2.50893	58.9043	91.2739	-9.62486	467.491	47.8503
11.05	-2.50679	58.8206	91.1509	-9.66652	467.568	47.848
11.0667	-2.5074	58.8769	91.1312	-9.27666	467.564	47.8516
11.0833	-2.51076	58.7743	91.0453	-9.53896	467.358	47.8492
11.1	-2.5103	58.8833	91.2379	-9.55574	467.48	47.8512
11.1167	-2.50816	58.8786	91.2129	-9.19563	467.539	47.8506
11.1333	-2.51106	58.8335	91.094	-9.30718	467.37	47.849
11.15	-2.51396	58.8844	91.2269	-8.52684	467.418	47.848
11.1667	-2.51671	58.9341	91.291	-8.91548	467.368	47.8472
11.1833	-2.51595	58.9799	91.2392	-8.69682	467.342	47.8506
11.2	-2.51625	58.783	91.0752	-9.24095	467.478	47.8458
11.2167	-2.51976	58.8168	91.1584	-8.58772	467.486	47.8455
11.2333	-2.51534	58.9947	91.3639	-7.99583	467.406	47.8477
11.25	-2.51228	58.803	91.105	-8.25691	467.457	47.8463
11.2667	-2.50786	58.948	91.2525	-7.72942	467.531	47.848
11.2833	-2.50572	58.8592	91.1375	-8.38921	467.419	47.8432
11.3	-2.50771	58.9968	91.3525	-8.64021	467.546	47.8451
11.3167	-2.51259	58.8252	91.1582	-8.09532	467.517	47.8463
11.3333	-2.5103	58.8097	91.107	-8.53218	467.396	47.8494
11.35	-2.51122	58.9156	91.1712	-7.73888	467.346	47.8471
11.3667	-2.50908	58.8723	91.2092	-8.31413	467.428	47.8478
11.3833	-2.50801	58.8949	91.1959	-8.54179	467.426	47.8478
11.4	-2.50969	58.8424	91.1874	-7.29668	467.451	47.8481
11.4167	-2.50587	58.7975	91.103	-8.16933	467.534	47.8465
11.4333	-2.50633	58.8601	91.0848	-7.76817	467.404	47.8475
11.45	-2.51015	58.8949	91.2428	-8.37135	467.459	47.8523
11.4667	-2.51656	58.8056	91.0941	-7.9142	467.468	47.8521
11.4833	-2.51946	58.8444	91.218	-7.00752	467.36	47.8518
11.5	-2.51839	58.8993	91.1759	-7.44865	467.524	47.8513
11.5167	-2.51625	58.8589	91.2492	-7.14226	467.484	47.849
11.5333	-2.52022	58.8335	91.1329	-7.13158	467.271	47.8495
11.55	-2.5164	58.8055	91.1121	-7.04811	467.333	47.8483
11.5667	-2.51381	58.8349	91.1655	-6.90498	467.396	47.8513
11.5833	-2.51549	58.8177	91.1019	-6.89491	467.404	47.8523
11.6	-2.5164	58.896	91.2244	-6.60759	467.461	47.8486
11.6167	-2.51427	58.9187	91.276	-7.05345	467.377	47.8495
11.6333	-2.50969	58.8946	91.3117	-7.39494	467.261	47.8489
11.65	-2.51366	58.8635	91.2981	-6.35674	467.503	47.8484
11.6667	-2.51701	58.7733	91.1039	-6.88591	467.381	47.8494
11.6833	-2.51793	58.8017	91.154	-6.54976	467.289	47.848
11.7	-2.5222	58.9169	91.2638	-6.28578	467.408	47.8486
11.7167	-2.52525	58.8224	91.0871	-6.9027	467.415	47.8506
11.7333	-2.53059	58.8412	91.1565	-6.00624	467.293	47.8536
11.75	-2.52388	58.7872	91.0795	-5.80177	467.475	47.8521
11.7667	-2.52663	58.8367	91.1468	-6.11595	467.474	47.8526
11.7833	-2.52434	58.9037	91.2049	-6.25176	467.358	47.8501
11.8	-2.52419	58.8123	91.1569	-5.64796	467.452	47.8492
11.8167	-2.52602	58.8473	91.1654	-5.40596	467.498	47.85
11.8333	-2.528	58.8569	91.2096	-5.44945	467.271	47.851
11.85	-2.5248	58.794	91.086	-4.93034	467.464	47.8555
11.8667	-2.52449	58.8085	91.1689	-5.54604	467.489	47.8562
11.8833	-2.53181	58.7966	91.1228	-5.62355	467.26	47.8521
11.9	-2.53685	58.8297	91.1633	-5.68977	467.427	47.8542
11.9167	-2.54082	58.8779	91.2103	-6.03416	467.42	47.8559
11.9333	-2.54082	58.8332	91.1762	-5.20515	467.305	47.8532
11.95	-2.54204	58.7748	91.0256	-5.15984	467.476	47.8548
11.9667	-2.54265	58.8514	91.1732	-5.20271	467.465	47.8544
11.9833	-2.54631	58.9967	91.1897	-4.49348	467.293	47.8561
12	-2.54799	58.875	91.2284	-4.40697	467.452	47.8542
12.0167	-2.54784	58.7647	91.0749	-5.84236	467.393	47.8495
12.0333	-2.55013	58.8534	91.0784	-4.69612	467.328	47.8494
12.05	-2.55135	58.8245	91.2037	-4.73305	467.536	47.8509
12.0667	-2.54478	58.8458	91.1689	-4.94637	467.464	47.8516
12.0833	-2.54372	58.8773	91.2139	-5.24925	467.303	47.8524
12.1	-2.54265	58.8741	91.2579	-4.36592	467.53	47.8527
12.1167	-2.54692	58.7504	91.0497	-4.83803	467.48	47.8545
12.1333	-2.54448	58.8018	91.0828	-4.29619	467.286	47.853
12.15	-2.54738	58.7942	91.0488	-4.34975	467.385	47.8526
12.1667	-2.55119	58.872	91.2244	-4.75456	467.338	47.8515
12.1833	-2.55074	58.8252	91.1709	-4.71458	467.263	47.8515
12.2	-2.55043	58.8865	91.2463	-4.04167	467.313	47.8558
12.2167	-2.55211	58.8367	91.2055	-4.52385	467.303	47.8533
12.2333	-2.55409	58.8129	91.1068	-4.38026	467.297	47.8527
12.25	-2.55318	58.841	91.1337	-3.91411	467.336	47.8492
12.2667	-2.55653	58.8573	91.1724	-4.18831	467.453	47.85
12.2833	-2.56111	58.8282	91.083	-4.0107	467.344	47.8483
12.3	-2.56111	58.9553	91.3078	-3.62495	467.484	47.8469
12.3167	-2.56218	58.8189	91.0566	-4.36882	467.466	47.8461
12.3333	-2.56172	58.8137	91.1124	-4.60304	467.331	47.8494
12.35	-2.56752	58.8389	91.1482	-3.56483	467.513	47.8529
12.3667	-2.56935	58.9135	91.2553	-4.3969	467.546	47.853
12.3833	-2.57408	58.81	91.1199	-4.08394	467.418	47.8545
12.4	-2.57378	58.8474	91.1373	-4.27879	467.423	47.8513
12.4167	-2.57195	58.7603	91.0352	-3.73772	467.411	47.8515
12.4333	-2.57347	58.8439	91.1941	-3.39439	467.336	47.8497
12.45	-2.57668	59.0072	91.2362	-3.66615	467.362	47.8516
12.4667	-2.57393	58.7652	91.0664	-3.95409	467.442	47.8521
12.4833	-2.5724	58.9584	91.4332	-3.19115	467.414	47.8498
12.5	-2.57591	58.8824	91.2017	-3.45863	467.375	47.8524
12.5167	-2.57561	58.8807	91.2829	-3.13744	467.345	47.8492
12.5333	-2.57469	58.8192	91.1932	-2.8817	467.315	47.8512
12.55	-2.57729	58.7998	91.1161	-3.01826	467.341	47.8495
12.5667	-2.5782	58.8255	91.1407	-2.91389	467.246	47.8503
12.5833	-2.57927	58.8099	91.0761	-3.27156	467.163	47.8495
12.6	-2.57973	58.8369	91.094	-3.92906	467.228	47.853
12.6167	-2.57927	58.8953	91.2615	-2.89192	467.28	47.8507
12.6333	-2.57729	58.782	91.0754	-2.71477	467.25	47.8513
12.65	-2.57805	58.85	91.2537	-2.15218	467.207	47.844
12.6667	-2.57683	58.9666	91.401	-2.7459	467.332	47.8458
12.6833	-2.57759	58.7797	91.0838	-2.89131	467.269	47.848
12.7	-2.5779	58.8453	91.292	-2.47292	467.191	47.8512
12.7167	-2.58064	58.9558	91.3435	-2.79762	467.106	47.8472
12.7333	-2.58492	58.8268	91.0748	-2.77443	467.126	47.8471
12.75	-2.58781	58.8212	91.1439	-3.17314	467.166	47.8451
12.7667	-2.58949	58.8642	91.2197	-2.75475	467.187	47.8446
12.7833	-2.5901	58.8134	91.1837	-3.02116	467.175	47.8448
12.8	-2.59331	58.7437	90.9879	-2.33696	467.201	47.8471
12.8167	-2.59712	58.8062	91.0799	-2.65938	467.174	47.844
12.8333	-2.60002	58.9948	91.1454	-2.29408	467.242	47.8492
12.85	-2.6017	58.8473	91.1755	-2.37694	467.222	47.849
12.8667	-2.60338	58.8206	91.1681	-1.65031	467.297	47.8498
12.8833	-2.60231	58.7798	91.0726	-2.56935	467.255	47.8492
12.9	-2.60353	58.7482	90.9843	-2.43584	467.291	47.851
12.9167	-2.6049	58.9379	91.2109	-1.58531	467.31	47.8552
12.9333	-2.61009	58.8722	91.2147	-1.49239	467.335	47.8538
12.95	-2.6104	58.8451	91.1547	-1.4489	467.324	47.8535
12.9667	-2.61574	58.78	91.0896	-1.59904	467.279	47.8532
12.9833	-2.61604	58.738	90.9957	-1.8232	467.283	47.8492
13	-2.62337	58.785	91.0731	-1.27235	467.296	47.8494
13.0167	-2.6252	58.7803	91.1094	-1.46614	467.309	47.851
13.0333	-2.62871	58.8654	91.2347	-0.816422	467.2	47.8466
13.05	-2.63176	58.8294	91.1224	-1.12526	467.214	47.8483
13.0667	-2.63237	58.825	91.0815	-1.52397	467.213	47.8497
13.0833	-2.63161	58.8735	91.3192	-0.843277	467.242	47.848
13.1	-2.63527	58.7696	91.0209	-1.16936	467.133	47.8474
13.1167	-2.63573	58.8364	91.1779	-1.06804	467.219	47.8472
13.1333	-2.6371	58.8155	91.0941	-0.539932	467.183	47.8469
13.15	-2.64076	58.7904	91.0792	-1.20979	467.147	47.8448
13.1667	-2.65007	58.78	91.1018	-1.26518	467.138	47.8449
13.1833	-2.65266	58.868	91.1602	-0.137558	467.151	47.8434
13.2	-2.65373	58.8223	91.1482	-1.3958	467.057	47.8454
13.2167	-2.65587	58.7908	91.1091	-1.18599	467.093	47.8432
13.2333	-2.66197	58.7717	91.0703	-1.23909	467.135	47.8455
13.25	-2.66441	58.8294	91.114	-0.677567	467.196	47.8469
13.2667	-2.66762	58.854	91.1401	-0.763321	467.118	47.8446
13.2833	-2.66853	58.7482	91.0577	-0.625076	467.079	47.8451
13.3	-2.67128	58.9744	91.2923	-0.681686	467.144	47.8451
13.3167	-2.67097	58.7724	91.0722	-0.359879	467.137	47.8466
13.3333	-2.66975	58.7765	91.0728	-1.21513	467.15	47.8481
13.35	-2.67357	58.9224	91.2795	-0.220413	467.087	47.8474
13.3667	-2.6815	58.7713	91.0468	-0.904007	467.177	47.8466
13.3833	-2.68593	58.7824	91.0178	-0.759811	467.238	47.8474
13.4	-2.68806	58.7902	91.105	-0.792618	467.068	47.8468
13.4167	-2.69234	58.7804	91.1097	-1.1776	467.03	47.8463
13.4333	-2.69661	58.9715	91.3735	-0.252609	467.045	47.8486
13.45	-2.70149	58.8163	91.0389	-0.977402	467.101	47.8455
13.4667	-2.7076	58.7305	90.9921	-0.148849	467.167	47.8416
13.4833	-2.705	58.7846	91.1031	-0.473709	467.181	47.8417
13.5	-2.70683	58.7965	91.1048	-0.110092	467.113	47.841
13.5167	-2.70805	58.9875	91.3934	-0.123825	467.089	47.8442
13.5333	-2.70882	58.8985	91.2107	0.203781	467.038	47.8465
13.55	-2.71111	58.8041	91.1056	-0.269241	467.111	47.8497
13.5667	-2.71431	58.7798	91.0604	-0.0815582	467.19	47.8468
13.5833	-2.71156	58.8958	91.1703	-0.542831	467.206	47.8446
13.6	-2.71553	58.8062	91.0574	-0.0440216	467.061	47.8451
13.6167	-2.7198	58.7884	91.0369	-0.620956	467.087	47.8452
13.6333	-2.71675	58.7873	91.0874	-0.290146	467.106	47.8449
13.65	-2.71675	58.7754	91.0783	-0.0475311	467.003	47.8446
13.6667	-2.71675	58.8287	91.0903	-0.551224	467.035	47.8461
13.6833	-2.71721	58.9654	91.1443	-0.147629	467.022	47.8487
13.7	-2.71538	58.8499	91.0943	-0.236435	467.048	47.8478
13.7167	-2.7169	58.8154	91.1347	-0.0356293	467.049	47.8516
13.7333	-2.71843	58.8441	91.0478	0.0548553	467.047	47.8521
13.75	-2.71446	58.8136	91.0891	0.194321	467.007	47.8526
13.7667	-2.71446	58.8319	91.0468	-0.273361	467.071	47.849
13.7833	-2.71675	58.8049	91.148	-0.362778	467.034	47.8516
13.8	-2.71767	58.9274	91.4347	-0.0737762	467.003	47.8484
13.8167	-2.72072	58.8461	91.2591	0.119858	467.041	47.851
13.8333	-2.7169	58.8555	91.1849	-0.384903	467.128	47.8519
13.85	-2.71873	58.7788	91.0499	0.526962	467.079	47.8521
13.8667	-2.71126	59.0138	91.406	-0.00404358	467.109	47.8547
13.8833	-2.70943	58.794	91.1155	-0.374832	467.128	47.8504
13.9	-2.7108	58.8256	91.0592	0.663986	467.198	47.8513
13.9167	-2.71324	58.7887	91.1497	0.333176	467.138	47.8519
13.9333	-2.71187	58.7943	91.056	0.104904	467.102	47.8507
13.95	-2.71111	58.7904	91.1155	0.287857	467.174	47.8487
13.9667	-2.70424	58.8296	91.0619	-0.197678	467.281	47.8497
13.9833	-2.70744	58.9155	91.2064	-0.227585	467.271	47.8503
14	-2.7076	58.7943	91.123	0.266495	467.177	47.8562
14.0167	-2.70607	58.7763	91.0128	0.416031	467.236	47.8553
14.0333	-2.7076	58.8145	90.9977	0.450058	467.311	47.8547
14.05	-2.71034	58.7962	91.086	0.643692	467.232	47.8515
14.0667	-2.70897	58.8084	91.1489	0.403519	467.301	47.8512
14.0833	-2.70775	58.8497	91.1961	0.448227	467.379	47.851
14.1	-2.70317	58.8899	91.2428	1.06926	467.412	47.8452
14.1167	-2.70058	58.8195	91.0792	-0.600052	467.339	47.8489
14.1333	-2.6992	58.7299	90.949	1.13731	467.315	47.8513
14.15	-2.69997	58.7916	91.1138	0.435715	467.336	47.8474
14.1667	-2.70256	58.7757	91.0969	1.04607	467.252	47.8495
14.1833	-2.69905	58.7951	91.0238	1.03828	467.275	47.8501
14.2	-2.69615	58.7518	91.0145	0.611496	467.101	47.8495
14.2167	-2.69402	58.8343	91.1741	-0.273972	467.254	47.8535
14.2333	-2.69264	58.905	91.1352	0.690842	467.161	47.8478
14.25	-2.69554	58.7917	91.0397	0.641403	467.202	47.8501
14.2667	-2.69463	58.8349	91.0995	1.07948	467.136	47.8544
14.2833	-2.68806	58.7367	91.0444	0.415421	467.198	47.8513
14.3	-2.6815	58.8818	91.1959	0.714035	467.174	47.8494
14.3167	-2.68135	58.8131	91.0133	0.968552	467.099	47.8518
14.3333	-2.68059	58.8354	91.1401	1.35597	467.119	47.8565
14.35	-2.68318	58.7609	91.0946	0.769424	467.104	47.8585
14.3667	-2.68242	58.8781	91.1109	1.09795	467.122	47.8571
14.3833	-2.67448	58.7637	91.0435	0.670548	467.176	47.862
14.4	-2.67357	58.7775	91.0647	0.68779	467.071	47.8602
14.4167	-2.67281	58.8642	91.1271	0.403519	467.107	47.8576
14.4333	-2.66975	58.8441	91.1199	1.1367	467.057	47.8622
14.45	-2.66991	58.8987	91.2321	1.06163	467.057	47.8622
14.4667	-2.66701	58.8253	91.0984	0.894089	467.073	47.8637
14.4833	-2.66502	58.7765	91.0491	0.767746	467.187	47.8626
14.5	-2.66151	58.9143	91.1155	1.00975	467.101	47.8579
14.5167	-2.65846	58.8371	91.1732	1.1277	467.062	47.8613
14.5333	-2.66319	58.7609	91.0653	0.647965	467.17	47.8603
14.55	-2.66472	58.8444	91.1684	0.700302	467.059	47.8617
14.5667	-2.65953	58.8378	91.1573	1.05202	467.207	47.8626
14.5833	-2.65572	58.8308	91.1497	1.26961	467.106	47.8643
14.6	-2.65694	58.7797	91.0325	0.624619	467.005	47.866
14.6167	-2.658	58.839	91.0883	1.47758	467.194	47.8655
14.6333	-2.66045	58.7531	90.986	0.808182	467.113	47.8648
14.65	-2.66167	58.7655	91.0111	0.429764	467.082	47.8666
14.6667	-2.65846	58.7165	90.956	1.03294	467.154	47.8632
14.6833	-2.65236	58.7907	91.1353	0.833206	467.174	47.8638
14.7	-2.65099	58.8212	91.0728	1.11519	467.121	47.8658
14.7167	-2.64977	58.8442	91.0665	0.860672	467.072	47.8669
14.7333	-2.6487	58.807	91.0343	1.31615	467.156	47.8686
14.75	-2.649	58.7927	91.116	0.982895	467.117	47.8684
14.7667	-2.64732	58.8158	91.0326	1.35719	467.178	47.87
14.7833	-2.64748	58.8004	91.0412	1.5789	467.2	47.87
14.8	-2.64442	58.7881	91.0175	1.27617	467.15	47.8704
14.8167	-2.64381	58.7302	90.9998	1.41685	467.108	47.8701
14.8333	-2.64183	58.7293	90.956	1.69807	467.184	47.8716
14.85	-2.64198	58.7887	91.0148	1.1515	466.978	47.8729
14.8667	-2.64336	58.9597	91.334	0.583572	467.144	47.8713
14.8833	-2.64427	59.0096	91.2664	0.501328	467.117	47.8742
14.9	-2.64153	58.8287	91.1124	1.76613	466.924	47.8745
14.9167	-2.64366	58.8145	91.1492	1.21468	466.968	47.8774
14.9333	-2.63985	58.8969	91.0561	0.857163	466.918	47.8735
14.95	-2.64381	58.7943	91.1396	1.07231	466.92	47.8759
14.9667	-2.64107	58.738	90.9347	1.56883	467.007	47.878
14.9833	-2.63893	58.8593	91.1288	1.05675	467.092	47.878
15	-2.63878	58.8862	91.1955	1.66893	467.251	47.88
15.0167	-2.63603	58.8848	91.1672	0.999527	467.192	47.8793
15.0333	-2.63817	58.7794	90.9861	1.55098	467.258	47.8814
15.05	-2.63344	58.7904	91.0459	1.4698	467.169	47.8797
15.0667	-2.63283	58.7658	90.94	0.963211	467.345	47.8806
15.0833	-2.63252	58.793	91.0066	1.83754	467.293	47.8805
15.1	-2.62993	58.8265	90.9962	1.05797	467.1	47.8805
15.1167	-2.63054	58.7321	90.9983	0.364151	467.262	47.8817
15.1333	-2.63252	58.7743	91.0072	1.07765	467.317	47.8812
15.15	-2.63466	58.7815	91.0734	32.649	467.132	47.8812
15.1667	-2.63741	58.7479	91.0685	1.21361	467.201	47.8846
15.1833	-2.64092	58.8335	91.0922	6.61858	467.154	47.8851
15.2	-2.64092	58.8578	91.1189	18.7534	467.142	47.887
15.2167	-2.6371	58.7388	90.9777	1.29158	467.224	47.8863
15.2333	-2.63603	58.7313	90.9744	1.35063	467.242	47.8887
15.25	-2.63359	58.8496	91.1047	1.28807	467.072	47.891
15.2667	-2.63359	58.8555	91.1561	1.34941	467.202	47.8935
15.2833	-2.62825	58.7907	91.0024	0.788498	467.218	47.8939
15.3	-2.62917	58.7231	90.946	1.45561	467.098	47.8941
15.3167	-2.62932	58.7693	91.0227	0.662766	467.208	47.8968
15.3333	-2.62901	58.8706	91.2109	1.48415	467.116	47.8965
15.35	-2.62367	58.793	91.1143	1.12541	467.052	47.8989
15.3667	-2.62627	58.8346	91.0557	0.798721	467.097	47.8971
15.3833	-2.62505	58.8287	91.0973	-80.6055	467.234	47.8944
15.4	-2.62398	58.7786	91.0667	1.24275	467.001	47.8941
15.4167	-2.62337	58.7872	91.0302	1.56822	467.153	47.8928
15.4333	-2.62352	58.9411	91.1028	1.41502	467.231	47.8945
15.45	-2.62779	58.7423	91.0101	1.08421	467.152	47.8953
15.4667	-2.62672	58.7716	91.0256	0.659256	467.138	47.895
15.4833	-2.62795	58.7846	91.0799	1.41853	467.083	47.8913
15.5	-2.63039	58.8441	91.1567	1.79939	466.985	47.8921
15.5167	-2.62886	58.7745	91.0447	1.51039	467.092	47.8957
15.5333	-2.62459	58.7774	91.086	1.4901	467.095	47.8959
15.55	-2.62001	58.7867	91.0574	1.6671	466.971	47.895
15.5667	-2.61971	58.8508	91.1175	1.13899	467.062	47.8947
15.5833	-2.62108	58.8264	91.0372	1.7411	467.084	47.8957
15.6	-2.61925	58.8267	91.2249	1.52596	467.013	47.8947
15.6167	-2.61696	58.7229	90.946	1.85066	467.077	47.8935
15.6333	-2.61482	58.7574	91.0259	0.863724	467.17	47.8933
15.65	-2.61513	58.8497	91.0937	1.48415	467.062	47.8928
15.6667	-2.6133	58.8242	91.1294	1.47285	467.175	47.8947
15.6833	-2.61452	58.7852	90.9933	1.94969	467.113	47.8944
15.7	-2.61375	58.8017	91.0323	1.52885	466.924	47.8912
15.7167	-2.61147	58.8165	91.083	1.28624	467.223	47.8898
15.7333	-2.60826	58.8381	91.1489	1.03355	467.081	47.889
15.75	-2.60704	58.8004	91.15	2.20711	466.947	47.8906
15.7667	-2.60719	58.7884	91.0304	1.26595	467.173	47.8916
15.7833	-2.60262	58.8171	91.0067	1.11702	467.153	47.8904
15.8	-2.6017	58.7414	91.0215	1.58363	466.983	47.8904
15.8167	-2.60201	58.7769	91.034	0.793381	467.109	47.8939
15.8333	-2.59972	58.8349	91.0232	0.700302	467.157	47.8895
15.85	-2.59712	58.8322	91.235	0.675278	466.939	47.8938
15.8667	-2.5927	58.7717	91.0506	0.817184	467.107	47.8902
15.8833	-2.59254	58.7763	91.0488	1.17775	467.088	47.895
15.9	-2.59193	58.6854	90.8984	1.30348	466.923	47.8935
15.9167	-2.58568	58.8831	91.1373	1.11885	467.048	47.8936
15.9333	-2.58202	58.7708	90.9846	1.06331	467.04	47.8928
15.95	-2.5782	58.729	90.9527	1.63261	466.912	47.8898
15.9667	-2.57362	58.7574	90.9495	1.9294	467.177	47.8904
15.9833	-2.57576	58.776	91.0215	0.495987	467.108	47.8933
16	-2.5721	58.7649	90.9951	1.41029	466.941	47.8916
16.0167	-2.57835	58.7472	91.0093	1.05141	467.09	47.8906
16.0333	-2.57454	58.8279	91.0671	1.24748	467.124	47.8901
16.05	-2.57668	58.7299	90.9733	1.65291	466.879	47.888
16.0667	-2.57195	58.8088	91.0374	1.64864	467.012	47.8895
16.0833	-2.56844	58.7602	90.9986	1.27617	467.009	47.8912
16.1	-2.56706	58.7565	90.9911	1.34468	466.943	47.8912
16.1167	-2.57027	58.7464	90.9771	1.64085	467.048	47.8898
16.1333	-2.56844	58.7968	91.1172	0.984726	466.995	47.8893
16.15	-2.56599	58.7493	91.029	1.46263	466.872	47.8878
16.1667	-2.56111	58.6854	90.8827	1.06758	467.063	47.8881
16.1833	-2.56126	58.9419	91.1739	1.40068	466.999	47.8899
16.2	-2.56416	58.8154	91.0023	0.711136	466.923	47.8902
16.2167	-2.55928	58.8914	91.0478	1.60637	467.064	47.8886
16.2333	-2.55943	58.9364	91.1535	0.96138	467.124	47.8892
16.25	-2.5602	58.765	91.0146	1.66954	466.863	47.889
16.2667	-2.5573	58.7957	91.0436	1.60103	467.023	47.8869
16.2833	-2.55592	58.7511	90.978	1.06575	467.12	47.8851
16.3	-2.55302	58.8795	91.1597	1.38222	467.088	47.8866
16.3167	-2.54982	58.7658	91.0427	1.21773	467.049	47.8898
16.3333	-2.54768	58.7162	90.893	0.581741	467.085	47.8886
16.35	-2.54738	58.7847	91.0351	0.608597	467.024	47.8864
16.3667	-2.54662	58.7736	90.9769	1.19621	467.159	47.884
16.3833	-2.54738	58.8456	91.0896	1.09489	467.008	47.8835
16.4	-2.54997	58.7301	90.9472	1.42159	466.931	47.8835
16.4167	-2.55119	58.8567	90.9797	1.09138	467.09	47.8828
16.4333	-2.54799	58.7722	90.9995	1.25404	467.172	47.8819
16.45	-2.54631	58.7589	90.9899	1.07948	466.968	47.8835
16.4667	-2.54478	58.7861	91.0914	0.551987	467.089	47.8823
16.4833	-2.5428	58.7231	90.9386	1.33034	467.12	47.8783
16.5	-2.54448	58.7342	90.9756	1.23558	467.023	47.8819
16.5167	-2.54692	58.7365	90.9765	0.927506	467.088	47.8812
16.5333	-2.54738	58.8393	91.058	1.36131	467.036	47.8811
16.55	-2.54372	58.726	90.9431	1.80717	467.112	47.8802
16.5667	-2.54204	58.7861	90.9997	0.967331	467.152	47.8815
16.5833	-2.54387	58.7771	90.9846	0.147171	467.044	47.8844
16.6	-2.54784	58.8207	91.0378	1.47469	466.953	47.879
16.6167	-2.54143	58.7505	90.9969	1.37444	467.123	47.88
16.6333	-2.54051	58.7644	90.9895	1.53069	467.094	47.8783
16.65	-2.53792	58.769	90.9808	1.00258	467.111	47.8786
16.6667	-2.53792	58.7717	90.9658	0.703354	467.219	47.8759
16.6833	-2.53883	58.7789	91.0564	1.07353	467.186	47.877
16.7	-2.53624	58.7222	90.9032	0.830917	467.149	47.8774
16.7167	-2.53212	58.7074	90.891	1.14143	467.085	47.8773
16.7333	-2.53197	58.7411	90.9971	1.04729	467.138	47.8779
16.75	-2.53166	58.7006	90.8624	1.01387	467.148	47.8768
16.7667	-2.53288	58.7457	90.9774	0.615158	467.055	47.8773
16.7833	-2.53105	58.7891	90.985	1.32378	467.15	47.8768
16.8	-2.52907	58.7571	91.0011	1.27907	467.162	47.8774
16.8167	-2.52602	58.7646	90.9536	1.45912	467.26	47.8742
16.8333	-2.52861	58.6973	90.9089	0.986404	467.169	47.8748
16.85	-2.52678	58.7869	90.9843	1.10146	467.132	47.8768
16.8667	-2.52434	58.7614	91.0255	0.562668	467.225	47.8774
16.8833	-2.52617	58.7363	90.9675	0.860672	467.248	47.8745
16.9	-2.52419	58.7655	90.9641	0.813675	467.249	47.877
16.9167	-2.5193	58.7736	91.0017	0.731278	467.185	47.877
16.9333	-2.52007	58.8	91.0015	0.609207	467.213	47.875
16.95	-2.51564	58.7995	91.0319	1.01265	467.23	47.8727
16.9667	-2.51518	58.7363	90.9725	1.30531	467.165	47.8747
16.9833	-2.51686	58.7151	90.919	0.604324	467.236	47.8758
17	-2.51457	58.7824	91.0072	0.6884	467.267	47.8754
17.0167	-2.51122	58.7142	90.9061	0.698624	467.214	47.8712
17.0333	-2.51457	58.7643	90.9522	0.941086	467.244	47.8706
17.05	-2.51061	58.7702	91.0468	0.915604	467.237	47.8701
17.0667	-2.51244	58.794	91.0142	1.44249	467.196	47.873
17.0833	-2.51061	58.783	90.9535	0.799332	467.124	47.8733
17.1	-2.51045	58.749	90.9776	1.26488	467.213	47.8713
17.1167	-2.51274	58.7916	91.0679	0.210953	467.163	47.8707
17.1333	-2.50816	58.841	91.0932	0.936356	467.159	47.8748
17.15	-2.51122	58.8	91.0575	0.694351	467.105	47.8754
17.1667	-2.51335	58.7891	91.1254	0.985336	467.068	47.8768
17.1833	-2.51259	58.8313	91.1773	1.59859	467.08	47.8724
17.2	-2.51671	58.789	91.0813	0.817795	467.164	47.8721
17.2167	-2.51823	58.7597	90.9356	0.562668	467.197	47.8709
17.2333	-2.51656	58.7165	90.8796	0.340958	467.253	47.8703
17.25	-2.51396	58.7704	90.9841	0.746841	467.168	47.8713
17.2667	-2.51198	58.7255	90.9005	0.966721	467.209	47.869
17.2833	-2.5164	58.8456	91.0012	1.1248	467.252	47.8693
17.3	-2.51732	58.8094	91.0775	0.443497	467.164	47.8713
17.3167	-2.5161	58.711	90.9338	1.07826	467.209	47.869
17.3333	-2.50786	58.7074	90.8833	0.752792	467.27	47.8683
17.35	-2.50801	58.7209	90.944	1.59203	467.271	47.869
17.3667	-2.50877	58.8039	91.0966	0.544205	467.07	47.8693
17.3833	-2.50816	58.7656	91.0357	-0.315781	467.166	47.8681
17.4	-2.50816	58.7115	90.8794	-0.455856	467.225	47.8678
17.4167	-2.50481	58.7576	90.9783	1.24397	467.273	47.8674
17.4333	-2.50786	58.7183	90.9737	0.255661	467.266	47.8648
17.45	-2.5103	58.7389	90.9753	0.571671	467.252	47.8631
17.4667	-2.50877	58.7408	90.9481	0.810623	467.26	47.8692
17.4833	-2.51122	58.8363	91.1218	-0.429611	467.199	47.8681
17.5	-2.5103	58.744	90.9794	2.00325	467.233	47.866
17.5167	-2.50923	58.7148	90.9298	1.16707	467.111	47.8664
17.5333	-2.50755	58.8142	91.0879	-0.379562	467.252	47.8622
17.55	-2.51015	58.751	90.9791	0.692673	467.293	47.8599
17.5667	-2.50847	58.7597	90.9979	-1.06255	467.128	47.8597
17.5833	-2.51228	58.9584	91.2452	1.23863	467.142	47.8597
17.6	-2.50999	58.8329	91.1266	0.0476837	467.201	47.8613
17.6167	-2.50755	58.726	90.9812	-1.43806	467.123	47.8629
17.6333	-2.50984	58.7435	90.9461	1.87462	467.261	47.8609
17.65	-2.51106	58.7034	90.8709	-0.0826263	467.206	47.8622
17.6667	-2.51045	58.7756	91.065	0.628891	467.206	47.8602
17.6833	-2.50633	58.7873	91.0621	-0.361099	467.232	47.8564
17.7	-2.50587	58.7569	90.9974	0.0661469	467.241	47.8591
17.7167	-2.50618	58.8029	90.982	0.473862	467.218	47.8631
17.7333	-2.50771	58.7481	90.9264	1.2249	467.247	47.8622
17.75	-2.50847	58.7202	90.9156	0.736771	467.19	47.8623
17.7667	-2.5013	58.7467	90.9885	0.205002	467.192	47.8609
17.7833	-2.50343	58.7254	90.9985	1.1956	467.279	47.8585
17.8	-2.50526	58.7179	90.9602	0.0441742	467.241	47.8594
17.8167	-2.50481	58.7248	90.9191	0.602036	467.266	47.8547
17.8333	-2.50877	58.8378	91.1254	0.971603	467.247	47.8548
17.85	-2.50847	58.8026	90.9963	0.00770569	467.293	47.8562
17.8667	-2.51213	58.7568	90.991	0.984726	467.213	47.8597
17.8833	-2.51137	58.7182	90.8837	1.28807	467.271	47.859
17.9	-2.51366	58.758	90.9199	-0.341415	467.27	47.8605
17.9167	-2.51427	58.7336	90.9287	0.84404	467.232	47.8568
17.9333	-2.51869	58.8075	91.0613	0.56572	467.273	47.8577
17.95	-2.51381	58.6944	90.8863	0.128708	467.227	47.8539
17.9667	-2.50984	58.7423	91.004	1.26427	467.16	47.8539
17.9833	-2.50481	58.9648	90.8874	-0.286026	467.191	47.8548
18	-2.50679	58.7287	90.8976	1.88713	467.25	47.8577
18.0167	-2.50832	58.7421	90.9484	-0.426559	467.25	47.8581
18.0333	-2.50893	58.7356	90.9533	0.30098	467.261	47.8605
18.05	-2.51091	58.7083	90.9077	-0.550003	467.336	47.8599
18.0667	-2.51472	58.8052	91	0.361252	467.149	47.8585
18.0833	-2.50954	58.736	90.9324	-0.379562	467.276	47.859
18.1	-2.51213	58.7307	90.9635	-0.657883	467.262	47.857
18.1167	-2.51122	58.8348	90.9969	-0.246048	467.242	47.859
18.1333	-2.50847	58.738	90.9129	0.488815	467.387	47.8558
18.15	-2.50786	58.7914	90.9541	-0.446243	467.313	47.857
18.1667	-2.51289	58.8354	91.0238	-0.542831	467.227	47.8588
18.1833	-2.51213	58.8201	90.9684	-0.0063324	467.438	47.8581
18.2	-2.51244	58.7704	91.0294	0.73082	467.338	47.8591
18.2167	-2.51167	58.7263	90.9058	0.094223	467.32	47.864
18.2333	-2.51152	58.7472	90.9202	0.63591	467.32	47.86
18.25	-2.51259	58.7983	91.0275	-0.468979	467.385	47.8623
18.2667	-2.51289	58.81	91.0252	-0.15358	467.2	47.8599
18.2833	-2.51045	58.7927	91.0613	-0.125046	467.201	47.8606
18.3	-2.50923	58.7724	91.0502	7.6294e-05	467.196	47.8605
18.3167	-2.51228	58.9045	91.1047	-0.320511	467.275	47.8648
18.3333	-2.51137	58.7569	90.9356	0.959702	467.283	47.864
18.35	-2.50771	58.764	91.0323	-1.02272	467.213	47.8642
18.3667	-2.51091	58.8656	91.1079	1.72081	467.323	47.8651
18.3833	-2.51091	58.7975	91.0207	0.513229	467.292	47.8645
18.4	-2.50969	58.7527	90.982	0.587692	467.268	47.8632
18.4167	-2.51411	58.8383	90.9658	-1.25221	467.218	47.8632
18.4333	-2.50832	58.737	90.8871	0.0833893	467.308	47.8599
18.45	-2.50938	58.8085	90.9937	-1.33614	467.172	47.8605
18.4667	-2.50847	58.7603	91.0218	-0.882034	467.155	47.8622
18.4833	-2.50725	58.7942	91.02	0.146561	467.289	47.8608
18.5	-2.50191	58.7919	91.0067	-0.840225	467.316	47.8648
18.5167	-2.50282	58.6878	90.823	-0.134506	467.168	47.8642
18.5333	-2.50359	58.7978	91.0181	-0.70076	467.246	47.8613
18.55	-2.49992	58.7246	90.9097	0.433884	467.177	47.8637
18.5667	-2.49718	58.7576	90.9293	-0.471878	467.251	47.8609
18.5833	-2.49855	58.8123	91.0423	-0.638199	467.157	47.862
18.6	-2.49535	58.7672	90.9625	-0.352707	467.148	47.8603
18.6167	-2.49504	58.8206	90.985	0.51506	467.237	47.8634
18.6333	-2.49611	58.7618	91.0276	-0.430832	467.15	47.8625
18.65	-2.49321	58.7243	90.8654	-0.656052	467.133	47.8634
18.6667	-2.49443	58.8104	90.9287	-0.499344	467.193	47.8616
18.6833	-2.4926	58.8349	90.9022	-0.636978	467.065	47.8608
18.7	-2.49107	58.7566	90.9182	-0.712662	467.19	47.8611
18.7167	-2.49016	58.7701	90.9701	-0.19661	467.056	47.8622
18.7333	-2.48589	58.7328	90.9362	-0.156021	467.027	47.8619
18.75	-2.49001	58.7124	90.9237	-0.0701141	467.133	47.86
18.7667	-2.49031	58.7565	90.9994	-0.278854	467.033	47.8608
18.7833	-2.4868	58.7605	90.962	-0.599442	467.093	47.8611
18.8	-2.48604	58.6878	90.8865	-0.745468	467.004	47.8629
18.8167	-2.49016	58.7482	90.982	-0.728836	467.133	47.8631
18.8333	-2.48726	58.8808	91.1562	-1.35109	467.225	47.8649
18.85	-2.48741	58.6866	90.8581	-0.915451	467.138	47.8619
18.8667	-2.48619	58.8908	91.0902	-0.470657	467.084	47.8638
18.8833	-2.48589	58.7785	91.0391	-0.282364	467.173	47.8632
18.9	-2.4865	58.7807	90.9652	-1.44997	467.147	47.8638
18.9167	-2.48665	58.7074	90.909	-0.339584	467.099	47.8654
18.9333	-2.4836	58.7867	90.9318	-1.43745	467.167	47.8666
18.95	-2.4868	58.7533	90.8784	-0.832596	467.266	47.8652
18.9667	-2.4807	58.6608	90.7999	-2.08305	467.3	47.8645
18.9833	-2.48482	58.7241	90.9399	-0.931473	467.299	47.8643
19	-2.48314	58.7638	91.0006	-0.90889	467.274	47.8631
19.0167	-2.48222	58.7521	90.9629	-1.1985	467.319	47.8603
19.0333	-2.48299	58.7425	90.9278	-2.03178	467.25	47.8599
19.05	-2.48451	58.7577	90.9342	-1.37917	467.242	47.8675
19.0667	-2.48238	58.7623	91.0311	-1.27007	467.171	47.8643
19.0833	-2.47917	58.7414	90.9209	-1.72127	467.307	47.8675
19.1	-2.47795	58.7067	90.9133	-1.86012	467.112	47.8655
19.1167	-2.48009	58.7849	90.993	-0.74379	467.278	47.8642
19.1333	-2.48299	58.7733	90.9991	-1.98463	467.233	47.8643
19.15	-2.48009	58.782	91.0148	-0.0547028	467.185	47.8623
19.1667	-2.48405	58.6884	90.8808	-1.50124	467.151	47.8664
19.1833	-2.48497	58.7681	90.8575	-1.43333	467.219	47.8642
19.2	-2.48726	58.7701	91.0102	-1.44463	467.031	47.8684
19.2167	-2.48192	58.6668	90.8456	-1.18889	467.243	47.8632
19.2333	-2.48543	58.7089	90.8628	-0.943375	467.25	47.8657
19.25	-2.48268	58.7446	90.957	-0.505905	467.074	47.8655
19.2667	-2.48619	58.7113	90.8447	-1.55022	467.347	47.8666
19.2833	-2.48375	58.744	90.9135	-1.32729	467.242	47.8704
19.3	-2.48741	58.7524	90.9348	-1.87386	467.147	47.8684
19.3167	-2.48528	58.7348	90.9254	-0.943985	467.211	47.8669
19.3333	-2.48116	58.7304	90.9826	-1.74385	467.226	47.8669
19.35	-2.48146	58.6967	90.8883	-1.40236	467.177	47.8687
19.3667	-2.48268	58.7302	90.8865	-1.09596	467.247	47.868
19.3833	-2.48238	58.7251	90.8779	-1.39931	467.169	47.8707
19.4	-2.47856	58.7086	90.8923	-1.14311	467.137	47.8709
19.4167	-2.47887	58.7203	90.9058	-1.09535	467.188	47.8689
19.4333	-2.47765	58.7582	90.8981	-1.01784	467.238	47.8683
19.45	-2.47856	58.7145	90.8488	-0.345535	467.222	47.8698
19.4667	-2.47704	58.7574	90.8897	-1.19377	467.354	47.8689
19.4833	-2.47444	58.793	90.9675	-1.71471	467.311	47.8684
19.5	-2.47154	58.7673	90.9718	-0.967178	467.183	47.8681
19.5167	-2.47292	58.7553	91.034	-1.62468	467.287	47.8706
19.5333	-2.46956	58.7637	91.0824	-1.69029	467.318	47.8733
19.55	-2.4749	58.7653	90.9472	-1.01372	467.21	47.8759
19.5667	-2.47673	58.8978	91.2032	-1.82671	467.261	47.875
19.5833	-2.47719	58.7821	90.9934	-1.87737	467.27	47.8715
19.6	-2.4717	58.8233	90.9673	-1.46675	467.203	47.8715
19.6167	-2.46803	58.7048	90.9014	-1.18477	467.117	47.8715
19.6333	-2.46559	58.7833	91.0412	-1.67122	467.089	47.8719
19.65	-2.46864	58.7035	90.8286	-2.2184	467.16	47.871
19.6667	-2.47002	58.7617	90.9719	-1.60805	467.197	47.8727
19.6833	-2.46788	58.8673	91.0397	-1.96388	467.203	47.8716
19.7	-2.47261	58.724	90.9371	-1.90666	467.15	47.8684
19.7167	-2.47017	58.6672	90.8131	-1.45485	467.223	47.8675
19.7333	-2.46971	58.8299	90.9635	-1.63002	467.157	47.869
19.75	-2.4752	58.7975	90.9429	-1.36238	467.177	47.8709
19.7667	-2.47139	58.7371	91.0156	-1.40831	467.125	47.8722
19.7833	-2.47093	58.6938	90.8401	-1.69624	467.045	47.871
19.8	-2.47108	58.7801	90.9788	-1.23726	467.208	47.871
19.8167	-2.46895	58.7988	90.9814	-1.33446	467.097	47.8706
19.8333	-2.46849	58.8451	91.0693	-0.896378	466.925	47.8732
19.85	-2.4691	58.693	90.8746	-1.55785	467.163	47.8721
19.8667	-2.47154	58.6933	90.8527	-1.4727	467.157	47.8738
19.8833	-2.47002	58.7432	90.8874	-1.72783	467.084	47.8719
19.9	-2.47017	58.6802	90.8346	-1.18599	467.134	47.8689
19.9167	-2.46666	58.7437	91.0726	-2.3214	467.157	47.8703
19.9333	-2.46666	58.6926	90.8793	-1.69685	467.083	47.8706
19.95	-2.46544	58.6932	90.8779	-1.90773	467.104	47.8693
19.9667	-2.46483	58.7122	90.8807	-1.11259	467.107	47.8727
19.9833	-2.46391	58.7106	90.8727	-1.30394	467.187	47.8713
20	-2.46803	58.7806	91.0149	-1.22002	467.239	47.8719
20.0167	-2.46269	58.7708	90.92	-1.23787	467.234	47.8704
20.0333	-2.46376	58.7643	90.9365	-1.15379	467.094	47.8696
20.05	-2.46422	58.673	90.7737	-1.35948	467.294	47.8713
20.0667	-2.46178	58.7617	91.0325	-1.02333	467.209	47.8722
20.0833	-2.46559	58.7885	90.9333	-1.53587	467.195	47.8715
20.1	-2.46834	58.711	90.8828	-0.945816	467.259	47.8718
20.1167	-2.46513	58.6829	90.9048	-0.838547	467.244	47.8727
20.1333	-2.46071	58.6831	90.7974	-0.730057	467.198	47.8704
20.15	-2.45964	58.7197	90.9275	-1.6259	467.157	47.8704
20.1667	-2.46025	58.8076	90.98	-0.648422	466.965	47.8683
20.1833	-2.4604	58.72	90.859	-0.637589	467.184	47.8719
20.2	-2.45567	58.7673	90.8894	-1.14662	467.092	47.8704
20.2167	-2.45338	58.7396	90.9382	-0.793228	466.943	47.8729
20.2333	-2.44972	58.785	91.0464	-1.35582	467.147	47.871
20.25	-2.45186	58.8412	91.0473	-1.02989	467.145	47.8724
20.2667	-2.45293	58.7278	90.9223	-0.928421	467.073	47.8683
20.2833	-2.45583	58.7234	90.8721	-0.845108	467.163	47.8661
20.3	-2.45567	58.6878	90.8143	-0.936203	467.265	47.8651
20.3167	-2.45705	58.7171	90.8457	-1.43806	467.084	47.8692
20.3333	-2.45277	58.7261	90.8845	-1.15974	467.229	47.8693
20.35	-2.4485	58.7052	90.8614	-0.797958	467.264	47.8709
20.3667	-2.4456	58.6994	90.8219	-1.0096	467.244	47.8704
20.3833	-2.44728	58.7791	90.913	-1.49361	467.177	47.8712
20.4	-2.44438	58.6962	90.8683	-1.28319	467.25	47.8687
20.4167	-2.44713	58.7038	90.8839	-1.32423	467.143	47.87
20.4333	-2.44499	58.7637	90.9588	-1.32668	467.265	47.8703
20.45	-2.44667	58.6761	90.8447	-1.55373	467.153	47.8721
20.4667	-2.45125	58.6562	90.8268	-1.01616	467.101	47.8732
20.4833	-2.44667	58.6901	90.8617	-1.36299	467.119	47.8722
20.5	-2.44637	58.8271	91.0789	-1.63368	467.071	47.871
20.5167	-2.44667	58.8709	91.0529	-1.51436	467.232	47.8709
20.5333	-2.44408	58.7638	90.9654	-1.14067	467.197	47.8725
20.55	-2.43828	58.6727	90.7934	-1.51268	466.999	47.8696
20.5667	-2.4427	58.6785	90.8756	-1.44646	467.234	47.8695
20.5833	-2.44591	58.7425	90.9463	-1.57753	467.157	47.8709
20.6	-2.44392	58.7209	90.9139	-1.38023	467.03	47.8692
20.6167	-2.44469	58.7403	90.8363	-1.76003	467.215	47.869
20.6333	-2.44606	58.7748	90.8874	-1.44646	467.109	47.8683
20.65	-2.44102	58.6866	90.8637	-1.22353	467.087	47.8706
20.6667	-2.44484	58.7524	90.8387	-2.16469	467.16	47.8696
20.6833	-2.44591	58.7188	90.9043	-1.52519	467.187	47.8693
20.7	-2.44896	58.7241	90.8724	-1.31294	467.181	47.868
20.7167	-2.44774	58.9677	90.8527	-1.08055	467.239	47.8681
20.7333	-2.44881	58.7441	90.9129	-1.43745	467.156	47.869
20.75	-2.4456	58.7417	90.8991	-1.25267	467.116	47.8663
20.7667	-2.44652	58.7702	91.0032	-1.94893	467.214	47.8672
20.7833	-2.44881	58.7684	91.0033	-1.68541	467.223	47.8672
20.8	-2.44728	58.7449	90.8335	-1.1544	467.107	47.8681
20.8167	-2.44377	58.6909	90.812	-1.49406	467.234	47.868
20.8333	-2.44637	58.7215	90.8871	-1.25221	467.138	47.8701
20.85	-2.44514	58.6781	90.8276	-1.48277	467.216	47.8689
20.8667	-2.44682	58.7022	90.8349	-1.89049	467.183	47.8675
20.8833	-2.44469	58.7016	90.8503	-1.73073	467.046	47.8689
20.9	-2.44347	58.7066	90.8735	-1.48048	467.216	47.8713
20.9167	-2.44743	58.783	90.98	-1.42265	467.188	47.8689
20.9333	-2.44392	58.7293	90.9205	-0.891495	467.144	47.8689
20.95	-2.44576	58.7832	90.9002	-1.42982	467.404	47.8677
20.9667	-2.44621	58.7312	90.8707	-1.11565	467.358	47.8687
20.9833	-2.44942	58.6858	90.8494	-1.48766	467.24	47.8709
21	-2.4482	58.8068	91.0215	-1.20689	467.319	47.8698
21.0167	-2.44713	58.7527	90.8595	-1.20918	467.364	47.869
21.0333	-2.44591	58.794	90.8968	-1.65092	467.275	47.87
21.05	-2.44286	58.7412	90.835	-0.864639	467.218	47.8681
21.0667	-2.44286	58.7952	90.9031	-1.1866	467.115	47.8712
21.0833	-2.4398	58.7382	90.9425	-1.24443	467.197	47.8716
21.1	-2.4398	58.6723	90.8305	-1.11626	467.256	47.8736
21.1167	-2.43736	58.7455	90.9788	-0.80925	467.125	47.8716
21.1333	-2.43431	58.7078	90.9582	-0.529709	467.109	47.8765
21.15	-2.43431	58.6422	90.7864	-1.24443	467.199	47.8703
21.1667	-2.4305	58.702	90.8849	-1.04774	467.042	47.869
21.1833	-2.43248	58.7286	90.8917	-0.691299	467.024	47.8724
21.2	-2.43324	58.6469	90.7273	-1.09535	467.145	47.8706
21.2167	-2.43614	58.7099	90.8646	-1.55022	467.055	47.8689
21.2333	-2.44331	58.6837	90.8518	-1.27602	467.146	47.8761
21.25	-2.44499	58.6907	90.8512	-1.40114	467.034	47.8745
21.2667	-2.44835	58.7736	90.9228	-0.955277	466.941	47.8761
21.2833	-2.44423	58.7603	90.9307	-0.838547	467.022	47.8733
21.3	-2.44041	58.6997	90.8564	-1.09352	467.033	47.8716
21.3167	-2.4424	58.6807	90.839	-1.14189	467.025	47.8683
21.3333	-2.44362	58.7576	90.9489	-0.875473	467.078	47.8715
21.35	-2.43889	58.7463	90.8656	-1.99715	467.092	47.8704
21.3667	-2.44255	58.7527	90.9002	-0.545273	466.98	47.873
21.3833	-2.43965	58.7699	90.8503	-1.23726	466.984	47.8764
21.4	-2.44102	58.7736	90.8997	-0.864182	467.057	47.8747
21.4167	-2.44225	58.7748	91.0548	-0.451126	467.075	47.8727
21.4333	-2.44286	58.7144	90.8294	-0.851059	467.112	47.8753
21.45	-2.44057	58.6819	90.7974	-0.740738	467.052	47.8738
21.4667	-2.44179	58.7203	90.8852	-0.687027	467.151	47.8719
21.4833	-2.44682	58.74	90.9223	-1.29204	467.175	47.873
21.5	-2.44606	58.6858	90.812	-0.895767	467.115	47.8733
21.5167	-2.44469	58.7508	90.926	-0.9655	467.126	47.8733
21.5333	-2.44011	58.7786	90.9991	-1.1544	467.143	47.8719
21.55	-2.44057	58.6919	90.8007	-0.875473	466.973	47.8709
21.5667	-2.44209	58.6984	90.8477	-0.845566	467.076	47.8738
21.5833	-2.44118	58.6643	90.8216	-1.19972	467.173	47.8785
21.6	-2.44377	58.6764	90.9284	-0.663223	466.964	47.8747
21.6167	-2.44789	58.7586	90.92	-0.938034	467.179	47.8732
21.6333	-2.44957	58.8606	91.0098	-0.440903	467.104	47.8712
21.65	-2.44804	58.671	90.8971	-0.0106049	466.966	47.8704
21.6667	-2.44637	58.6753	90.8238	-1.09596	467.281	47.8671
21.6833	-2.4456	58.756	90.8973	-0.551834	467.202	47.8666
21.7	-2.44591	58.7559	90.966	-0.612564	467.207	47.87
21.7167	-2.44743	58.7081	90.854	-0.780716	467.182	47.8704
21.7333	-2.45049	58.6285	90.7745	-1.02989	467.281	47.8669
21.75	-2.45094	58.7164	90.8811	-1.43929	467.162	47.8684
21.7667	-2.44347	58.6802	90.8135	-0.157242	467.151	47.8664
21.7833	-2.44194	58.7635	90.9304	-0.964279	467.151	47.8657
21.8	-2.4395	58.698	90.7761	-0.507126	467.218	47.8663
21.8167	-2.43629	58.7051	90.8292	-0.597611	467.262	47.8637
21.8333	-2.43416	58.831	91.0265	-0.815201	467.265	47.8599
21.85	-2.43721	58.6614	90.7893	-0.744247	467.212	47.8617
21.8667	-2.44133	58.7215	90.8472	-1.10374	467.232	47.8623
21.8833	-2.44408	58.7339	90.8996	-1.36604	467.223	47.8651
21.9	-2.4456	58.6568	90.7797	-0.902329	467.117	47.866
21.9167	-2.4485	58.6863	90.8274	-1.30577	467.157	47.8622
21.9333	-2.4453	58.6829	90.8448	-1.35048	467.219	47.8651
21.95	-2.44698	58.6794	90.7974	-1.21452	467.217	47.8645
21.9667	-2.45003	58.7142	90.8889	-0.542831	467.184	47.8642
21.9833	-2.44896	58.7464	90.9435	-0.833664	467.106	47.8626
22	-2.45262	58.6976	90.8253	-1.38329	467.047	47.8648
22.0167	-2.45384	58.6752	90.8697	-1.04179	467.145	47.8614
22.0333	-2.45399	58.7258	90.8624	-1.09123	466.917	47.8643
22.05	-2.45552	58.7219	90.8341	-0.467758	467.206	47.8684
22.0667	-2.4572	58.7431	90.9216	-0.567856	467.097	47.8674
22.0833	-2.45827	58.7472	90.8526	-1.29509	467.037	47.8614
22.1	-2.45613	58.7176	90.8324	-0.921402	467.15	47.8629
22.1167	-2.45537	58.7193	90.8508	-0.611954	467.159	47.8646
22.1333	-2.4572	58.7525	90.8723	-1.27235	467.03	47.8632
22.15	-2.45888	58.7276	90.8373	-0.803299	467.215	47.862
22.1667	-2.45735	58.6393	90.7774	-1.24855	467.237	47.8603
22.1833	-2.45689	58.6529	90.772	-1.32668	467.234	47.8635
22.2	-2.45537	58.7176	90.8756	-0.90889	467.28	47.8637
22.2167	-2.45522	58.7157	90.883	-1.07628	467.307	47.8602
22.2333	-2.45506	58.6813	90.7563	-1.57463	467.183	47.8614
22.25	-2.45506	58.686	90.8427	-1.36009	467.186	47.8613
22.2667	-2.46071	58.6771	90.8244	-1.27068	467.18	47.8631
22.2833	-2.46422	58.7811	91.013	-1.09184	467.154	47.8642
22.3	-2.46407	58.6771	90.8019	-0.769882	467.188	47.8642
22.3167	-2.46529	58.7099	90.7862	-0.762253	467.191	47.8637
22.3333	-2.46696	58.7156	90.8282	-1.73378	467.141	47.8614
22.35	-2.4691	58.7464	90.9771	-0.780106	467.142	47.8628
22.3667	-2.46895	58.6518	90.7778	-1.2545	467.153	47.8614
22.3833	-2.46773	58.6877	90.8241	-1.25038	467.145	47.8619
22.4	-2.47047	58.7786	90.98	-0.793839	467.226	47.8628
22.4167	-2.47093	58.7238	90.8199	-1.46553	467.243	47.8634
22.4333	-2.47276	58.715	90.8375	-0.287704	467.227	47.8602
22.45	-2.47322	58.68	90.8186	-0.960007	467.191	47.8632
22.4667	-2.47108	58.6666	90.8022	-0.91713	467.126	47.8637
22.4833	-2.4717	58.6739	90.8044	0.0792694	467.169	47.862
22.5	-2.47154	58.6758	90.8193	-1.1454	467.283	47.8599
22.5167	-2.47032	58.681	90.7932	-1.39168	467.189	47.8613
22.5333	-2.47505	58.6951	90.8717	-1.51802	467.189	47.8614
22.55	-2.47658	58.7226	90.7914	-0.811081	467.154	47.8603
22.5667	-2.47597	58.728	90.9058	-0.719223	467.103	47.8632
22.5833	-2.47536	58.7101	90.8889	-0.941544	467.193	47.8645
22.6	-2.47581	58.7321	90.8613	-0.671005	467.252	47.8606
22.6167	-2.48024	58.7167	90.9592	-0.813522	467.115	47.857
22.6333	-2.48024	58.8638	90.9475	-0.535049	467.281	47.8603
22.65	-2.47627	58.7498	90.8897	-0.860519	467.233	47.8617
22.6667	-2.47658	58.6645	90.8192	-0.934525	467.087	47.8613
22.6833	-2.47826	58.7058	90.794	-0.821152	467.294	47.8597
22.7	-2.472	58.7063	90.863	-0.632858	467.323	47.8623
22.7167	-2.46773	58.7186	90.9431	-1.01784	467.104	47.8625
22.7333	-2.46941	58.7263	90.8668	-0.678177	467.225	47.8614
22.75	-2.47185	58.7418	90.8859	-0.636368	467.136	47.8626
22.7667	-2.47292	58.7025	90.7786	-1.0334	467.068	47.86
22.7833	-2.47215	58.6874	90.8338	-1.3636	467.158	47.859
22.8	-2.47215	58.7666	90.9513	-0.74852	467.165	47.8596
22.8167	-2.47017	58.7182	90.8511	-0.747299	467.074	47.8585
22.8333	-2.47337	58.711	90.8761	-1.21635	467.133	47.8568
22.85	-2.47231	58.7191	90.8529	-0.674515	467.141	47.8565
22.8667	-2.47429	58.7008	90.8392	-0.64064	467.089	47.8609
22.8833	-2.47566	58.6764	90.7884	-0.736618	467.122	47.8616
22.9	-2.47368	58.7125	90.8486	-1.12877	467.076	47.8608
22.9167	-2.47765	58.7115	90.7977	-0.942154	466.948	47.8625
22.9333	-2.47551	58.7794	91.0151	-0.92308	466.983	47.8642
22.95	-2.47154	58.7327	90.8692	-0.945816	467.017	47.8613
22.9667	-2.47108	58.695	90.7688	-0.631027	467.019	47.8608
22.9833	-2.47078	58.6488	90.7436	-0.770493	467.107	47.8599
23	-2.46788	58.7162	90.8863	-0.941544	467.116	47.8605
23.0167	-2.46742	58.7899	90.9875	-1.2635	467.11	47.8597
23.0333	-2.47231	58.7415	90.8733	-0.915909	467.152	47.8648
23.05	-2.47292	58.6955	90.892	-1.05965	467.113	47.8605
23.0667	-2.4749	58.6779	90.8747	-1.50307	466.97	47.8594
23.0833	-2.47688	58.6808	90.7954	-0.53215	467.145	47.8582
23.1	-2.47658	58.7487	90.9609	-1.1573	467.072	47.8579
23.1167	-2.47902	58.6747	90.8181	-1.3195	467.111	47.8585
23.1333	-2.48009	58.845	91.0345	-0.731735	467.107	47.8597
23.15	-2.47475	58.7312	90.8736	-0.434341	467.122	47.8626
23.1667	-2.47841	58.7295	90.9057	-1.29631	467.187	47.8596
23.1833	-2.48116	58.7858	90.924	-1.5609	467.1	47.864
23.2	-2.48039	58.7914	91.0737	-0.899887	467.093	47.8648
23.2167	-2.47978	58.724	90.8727	-1.39336	467.209	47.8606
23.2333	-2.47688	58.72	90.8178	-0.557785	467.175	47.8614
23.25	-2.4749	58.6976	90.7986	-0.948715	467.176	47.862
23.2667	-2.47597	58.7266	90.8994	-1.0865	467.138	47.8617
23.2833	-2.47261	58.7272	90.9553	-0.70137	467.224	47.8635
23.3	-2.47475	58.6834	90.8817	-0.459976	467.291	47.8616
23.3167	-2.47459	58.7478	90.9937	-1.05064	467.205	47.8632
23.3333	-2.47505	58.7171	90.8712	-1.21452	467.148	47.8634
23.35	-2.47704	58.7081	90.8465	-1.04897	467.224	47.8658
23.3667	-2.47841	58.6846	90.7874	-0.396805	467.152	47.8664
23.3833	-2.47673	58.7827	90.8852	-0.521317	467.115	47.866
23.4	-2.47658	58.7431	90.9048	-1.03462	467.147	47.87
23.4167	-2.47322	58.7034	90.8875	-0.718613	467.194	47.868
23.4333	-2.47261	58.6816	90.7649	-0.633469	467.102	47.8663
23.45	-2.47276	58.6781	90.7818	-0.604172	467.047	47.8643
23.4667	-2.47337	58.6691	90.751	-1.42799	467.096	47.8634
23.4833	-2.47597	58.6732	90.7629	-1.41304	467.108	47.8632
23.5	-2.47337	58.7325	90.8649	-0.523758	466.923	47.8611
23.5167	-2.47414	58.7009	90.7598	-0.870743	467.055	47.8635
23.5333	-2.47124	58.7266	90.8074	-0.383072	467.143	47.8631
23.55	-2.47292	58.657	90.7934	-0.749741	466.936	47.8619
23.5667	-2.47246	58.7101	90.9068	-0.548782	467.143	47.8597
23.5833	-2.47276	58.7373	90.863	-0.0278473	467.088	47.8622
23.6	-2.46895	58.7312	90.8469	-0.582809	467.006	47.8631
23.6167	-2.47643	58.7016	90.8585	-0.533371	467.077	47.8597
23.6333	-2.47597	58.6442	90.7229	-0.363998	466.999	47.86
23.65	-2.47505	58.633	90.7186	-0.931473	466.81	47.8649
23.6667	-2.47856	58.7092	90.8405	-1.3105	467.084	47.8635
23.6833	-2.47826	58.6788	90.8331	-0.681076	467.167	47.862
23.7	-2.47719	58.7087	90.7952	-0.705032	466.932	47.8603
23.7167	-2.47566	58.737	90.8144	-1.27129	467.157	47.8611
23.7333	-2.47719	58.7093	90.8128	-0.0522614	467.138	47.8585
23.75	-2.47307	58.6781	90.7928	-0.0731659	467.073	47.859
23.7667	-2.47017	58.6884	90.8619	-0.737228	467.111	47.8576
23.7833	-2.47368	58.7609	90.8985	-0.920792	467.092	47.862
23.8	-2.47215	58.6871	90.77	-0.119095	467.071	47.864
23.8167	-2.472	58.7774	90.8613	-0.0487518	467.086	47.8596
23.8333	-2.47139	58.6802	90.7797	-0.197067	467.049	47.8594
23.85	-2.472	58.6805	90.7752	-0.685349	466.947	47.8637
23.8667	-2.47292	58.7446	90.8843	-0.255508	467.149	47.8674
23.8833	-2.47551	58.7861	90.9898	-0.424271	467.059	47.8675
23.9	-2.4749	58.6778	90.772	-0.417709	466.966	47.8663
23.9167	-2.4749	58.675	90.736	0.0917816	467.067	47.8609
23.9333	-2.47612	58.6831	90.8167	-1.04774	467.05	47.8626
23.95	-2.47551	58.6955	90.8628	-0.302048	467.007	47.8642
23.9667	-2.47475	58.6723	90.8495	-0.299606	467.097	47.8629
23.9833	-2.47246	58.6334	90.711	0.290298	467.005	47.8637
24	-2.47276	58.7	90.8157	0.433273	466.909	47.8616
24.0167	-2.47063	58.6985	90.7641	0.0882721	466.997	47.8606
24.0333	-2.47353	58.6511	90.7601	-0.091629	467.042	47.866
24.05	-2.46834	58.7334	90.8244	-1.00304	467.08	47.8657
24.0667	-2.46529	58.6439	90.7409	0.385666	467.152	47.8657
24.0833	-2.46544	58.6543	90.7229	-0.984573	467.012	47.8637
24.1	-2.46254	58.6607	90.7169	-0.0707245	466.922	47.8646
24.1167	-2.46422	58.6654	90.7876	-1.63841	467.008	47.8667
24.1333	-2.46071	58.6544	90.7504	-0.508347	467.067	47.8672
24.15	-2.46101	58.7556	90.9324	-0.779495	466.975	47.8657
24.1667	-2.46117	58.6324	90.7122	-0.406876	467.092	47.869
24.1833	-2.45781	58.6797	90.7319	-0.322342	467.156	47.8701
24.2	-2.45949	58.6691	90.7581	-0.249558	467.046	47.8695
24.2167	-2.46147	58.6498	90.774	-0.943985	467.097	47.8686
24.2333	-2.46376	58.7396	90.7514	-0.457077	467.072	47.8654
24.25	-2.46559	58.6785	90.7807	-1.06087	467.052	47.8672
24.2667	-2.46422	58.6802	90.781	-0.157242	467.131	47.868
24.2833	-2.46422	58.6829	90.8302	-0.555344	467.067	47.8661
24.3	-2.46559	58.7235	90.805	-0.813522	467.028	47.8689
24.3167	-2.46666	58.628	90.7369	-4.92378	467.119	47.8701
24.3333	-2.46071	58.704	90.798	-4.57634	466.987	47.8701
24.35	-2.46208	58.6774	90.7545	0.0179291	466.957	47.8695
24.3667	-2.4662	58.7061	90.8198	-0.163193	466.965	47.8655
24.3833	-2.46712	58.668	90.8213	-0.113144	467.024	47.8678
24.4	-2.4688	58.6778	90.7577	0.0167084	466.968	47.8683
24.4167	-2.47261	58.675	90.76	0.869675	466.976	47.8707
24.4333	-2.47032	58.7121	90.8038	-0.589981	467.022	47.8683
24.45	-2.47276	58.7269	90.9025	-0.678177	467.104	47.87
24.4667	-2.47108	58.9082	90.9052	-0.408096	467.1	47.8704
24.4833	-2.46803	58.6538	90.7464	-0.231094	466.979	47.8681
24.5	-2.46361	58.7167	90.7246	-0.15358	466.995	47.8672
24.5167	-2.46056	58.8058	90.8892	-0.524979	467.036	47.8693
24.5333	-2.46178	58.6703	90.7671	-0.43251	466.964	47.8722
24.55	-2.45964	58.7312	90.8364	-0.36644	466.976	47.8724
24.5667	-2.46239	58.7859	90.8949	-0.369339	467.039	47.869
24.5833	-2.46117	58.7754	90.8646	-0.197678	467.027	47.8709
24.6	-2.46147	58.6802	90.7301	-0.526199	466.957	47.871
24.6167	-2.46208	58.6425	90.7197	-0.0106049	467.005	47.8706
24.6333	-2.46269	58.7402	90.875	-1.05003	467.004	47.8661
24.65	-2.46239	58.7096	90.8663	-0.626297	467.075	47.8693
24.6667	-2.46147	58.767	90.9101	-0.345535	467.146	47.8684
24.6833	-2.46132	58.7341	90.8488	-0.465927	467.113	47.8692
24.7	-2.45811	58.6453	90.7356	-0.276413	467.132	47.8692
24.7167	-2.45903	58.6832	90.7749	-0.47554	467.173	47.8703
24.7333	-2.4601	58.6668	90.7356	-0.183487	467.082	47.8709
24.75	-2.4572	58.644	90.7085	-0.283585	467.147	47.8709
24.7667	-2.45308	58.7389	90.9031	-0.237656	467.106	47.8724
24.7833	-2.45079	58.6561	90.7583	0.317154	467.248	47.8701
24.8	-2.44728	58.7273	90.8112	-0.373611	467.157	47.8713
24.8167	-2.44484	58.688	90.743	0.128098	467.147	47.8698
24.8333	-2.44225	58.6816	90.7824	1.99013	467.198	47.871
24.85	-2.44133	58.6659	90.7278	-0.225754	467.109	47.8701
24.8667	-2.44209	58.7159	90.8921	-0.0183868	467.066	47.8706
24.8833	-2.44408	58.6511	90.7336	-0.374832	467.054	47.8696
24.9	-2.44743	58.6179	90.6834	-0.666885	467.169	47.8669
24.9167	-2.44423	58.7208	90.7749	-0.192947	467.155	47.8695
24.9333	-2.44667	58.6425	90.6541	0.109634	467.166	47.8706
24.95	-2.44621	58.6765	90.765	-0.402145	467.058	47.8704
24.9667	-2.44682	58.6999	90.7819	-0.344315	467.177	47.8718
24.9833	-2.44652	58.691	90.7577	-0.580978	467.191	47.8687
25	-2.44682	58.6759	90.7128	-0.302048	467.054	47.8701
25.0167	-2.44438	58.6391	90.7435	-0.796127	467.166	47.8674
25.0333	-2.44774	58.6503	90.7482	-0.458145	467.115	47.8655
25.05	-2.44728	58.6625	90.8535	0.0959015	467.028	47.8672
25.0667	-2.44286	58.6344	90.6954	-0.959549	467.015	47.8674
25.0833	-2.44072	58.7037	90.8283	-0.298996	467.047	47.8675
25.1	-2.44194	58.7147	90.8874	-0.42244	467.067	47.8664
25.1167	-2.43843	58.6109	90.6512	-0.391464	467.069	47.8628
25.1333	-2.43843	58.6996	90.8213	-0.980301	467.04	47.8637
25.15	-2.44286	58.6323	90.7017	-0.752029	466.976	47.8651
25.1667	-2.44514	58.666	90.7005	0.00236511	467.039	47.8652
25.1833	-2.45079	58.735	90.837	-0.171585	467.092	47.8666
25.2	-2.4485	58.709	90.817	-0.172653	467.045	47.8675
25.2167	-2.45064	58.7182	90.7951	-0.665054	467.116	47.8648
25.2333	-2.45232	58.6482	90.7302	-0.397415	467.221	47.8584
25.25	-2.44942	58.633	90.7227	-0.414658	467.213	47.8587
25.2667	-2.44881	58.7653	90.9234	-0.136948	467.145	47.8635
25.2833	-2.45064	58.7354	90.8869	-0.864182	467.164	47.8642
25.3	-2.45293	58.624	90.7012	-0.612564	467.187	47.8648
25.3167	-2.45262	58.7093	90.7606	-0.883713	467.155	47.8645
25.3333	-2.4514	58.7301	90.9113	-0.681076	467.26	47.8642
25.35	-2.45064	58.6578	90.7108	-0.812302	467.149	47.8652
25.3667	-2.44942	58.6681	90.7735	-0.111313	467.203	47.8667
25.3833	-2.44682	58.6407	90.6986	-0.186996	467.272	47.8628
25.4	-2.44728	58.7534	90.8782	-0.00343323	467.174	47.8593
25.4167	-2.44698	58.6778	90.7999	-1.52992	467.307	47.8617
25.4333	-2.44392	58.626	90.7063	-0.844498	467.263	47.8591
25.45	-2.44392	58.6301	90.6648	-0.388412	467.118	47.8603
25.4667	-2.44682	58.6826	90.7467	-0.465927	467.072	47.8628
25.4833	-2.44133	58.6637	90.7435	-0.666275	467.256	47.8603
25.5	-2.44194	58.7869	90.8645	-0.945206	467.082	47.8646
25.5167	-2.43736	58.6446	90.7571	-0.59227	467.143	47.8608
25.5333	-2.43721	58.7098	90.8331	-0.396805	467.093	47.8593
25.55	-2.44026	58.7397	90.8013	-0.557175	467.014	47.859
25.5667	-2.43691	58.6582	90.8166	-0.218582	467.048	47.8625
25.5833	-2.43385	58.6631	90.7711	-0.221024	467.079	47.8634
25.6	-2.43507	58.7565	90.8607	-0.256119	467.053	47.8651
25.6167	-2.44118	58.644	90.6321	-0.546951	467.041	47.8674
25.6333	-2.4456	58.6971	90.8501	-1.11687	466.976	47.8657
25.65	-2.44011	58.6208	90.6745	-0.581589	466.876	47.8651
25.6667	-2.43431	58.8548	90.9438	-0.417709	467.003	47.8649
25.6833	-2.43095	58.7205	90.844	-0.622788	467.087	47.8623
25.7	-2.43004	58.7783	90.6901	-0.554733	467.04	47.8599
25.7167	-2.43263	58.776	90.933	-0.611343	467.074	47.8571
25.7333	-2.4305	58.819	90.8546	-0.595932	467.102	47.8564
25.75	-2.42973	58.7162	90.7974	-0.322342	467.033	47.8567
25.7667	-2.43217	58.7103	90.8163	-1.08879	466.997	47.8608
25.7833	-2.43309	58.6306	90.6532	-0.685349	467.027	47.8631
25.8	-2.43584	58.6205	90.6701	-0.238876	467.113	47.8657
25.8167	-2.43782	58.7302	90.8282	1.65947	467.155	47.8623
25.8333	-2.43843	58.6892	90.727	-0.831986	467.107	47.8603
25.85	-2.43721	58.6567	90.7658	-1.69563	467.12	47.8599
25.8667	-2.44072	58.6686	90.7902	-2.0919	467.185	47.8593
25.8833	-2.43904	58.697	90.7383	-0.296097	467.172	47.8568
25.9	-2.43843	58.7637	90.8186	0.866013	467.041	47.8577
25.9167	-2.44041	58.6846	90.7366	-1.81725	467.051	47.86
25.9333	-2.43889	58.7055	90.8053	-1.05125	467.164	47.8599
25.95	-2.44438	58.6857	90.8184	-0.368271	467.101	47.8614
25.9667	-2.4456	58.6765	90.7688	0.488815	467.087	47.8617
25.9833	-2.44789	58.6657	90.8013	0.68718	467.085	47.862
26	-2.44316	58.7289	90.8576	0.178146	467.099	47.864
26.0167	-2.44606	58.7486	90.8505	-0.723496	467.189	47.8632
26.0333	-2.44606	58.6216	90.7227	-1.00365	467.066	47.8619
26.05	-2.4453	58.6504	90.7433	-1.856	467.146	47.8581
26.0667	-2.44499	58.7354	90.723	-0.895157	467.113	47.8561
26.0833	-2.44469	58.6651	90.6672	-0.558395	467.026	47.8571
26.1	-2.4456	58.642	90.7665	0.84816	467.031	47.8555
26.1167	-2.4485	58.6985	90.8827	-1.04652	467.087	47.8606
26.1333	-2.45369	58.7568	90.8433	1.93947	467.158	47.8588
26.15	-2.45277	58.8433	90.8927	1.34346	467.109	47.8577
26.1667	-2.45659	58.6288	90.6721	6.57387	467.133	47.8599
26.1833	-2.45567	58.6927	90.7694	-6.21483	467.102	47.8594
26.2	-2.45567	58.6713	90.7537	5.62904	467.091	47.8616
26.2167	-2.45735	58.6782	90.7209	21.0255	467.029	47.8628
26.2333	-2.45506	58.7679	90.8781	10.7426	467.046	47.8632
26.25	-2.45308	58.6295	90.7391	9.88426	466.929	47.8629
26.2667	-2.45399	58.7067	90.7592	8.53233	467.068	47.8637
26.2833	-2.45293	58.6585	90.7328	8.83751	467.086	47.8637
26.3	-2.45247	58.7807	90.8265	8.42339	467.084	47.8605
26.3167	-2.45399	58.7057	90.761	5.21309	467.128	47.86
26.3333	-2.45552	58.659	90.7206	8.94005	467.173	47.8614
26.35	-2.45888	58.6536	90.7136	6.21254	467.158	47.862
26.3667	-2.45766	58.6497	90.7089	7.49596	467.131	47.8597
26.3833	-2.45247	58.6744	90.7774	7.35466	467.062	47.8587
26.4	-2.45598	58.6396	90.6554	6.72752	467.03	47.8548
26.4167	-2.45064	58.7258	90.875	7.714	467.09	47.8585
26.4333	-2.44728	58.608	90.6637	9.15703	467.062	47.8591
26.45	-2.44759	58.811	90.928	7.69081	467.151	47.8564
26.4667	-2.44988	58.6546	90.7797	8.21053	467.083	47.8577
26.4833	-2.44988	58.6707	90.6928	7.50847	467.079	47.8571
26.5	-2.45216	58.6745	90.7699	5.98854	466.948	47.8594
26.5167	-2.45308	58.708	90.7649	6.73058	467.086	47.8588
26.5333	-2.45491	58.6698	90.6951	7.0739	467.071	47.859
26.55	-2.4514	58.6276	90.669	7.01912	467.093	47.8594
26.5667	-2.45552	58.6604	90.7951	4.48936	467.083	47.8588
26.5833	-2.45384	58.7176	90.8358	8.72963	467.133	47.8571
26.6	-2.45079	58.9631	90.9547	7.28844	467.156	47.8593
26.6167	-2.45232	58.7208	90.8141	5.85075	467.07	47.8573
26.6333	-2.45811	58.6697	90.7491	5.47462	467.099	47.8545
26.65	-2.45537	58.7484	90.8718	5.93422	467.119	47.8555
26.6667	-2.4601	58.6324	90.6619	6.16081	467.111	47.8576
26.6833	-2.463	58.7112	90.8027	6.32591	467.046	47.8623
26.7	-2.45888	58.8496	90.9666	7.59956	467.048	47.8625
26.7167	-2.45506	58.6173	90.7116	6.59294	467.115	47.8593
26.7333	-2.45506	58.6478	90.6934	4.56749	467.074	47.8568
26.75	-2.45338	58.7389	90.8421	5.27687	467.079	47.8556
26.7667	-2.45415	58.756	90.7391	5.86159	467.123	47.8558
26.7833	-2.45201	58.6744	90.724	5.6797	467.116	47.8585
26.8	-2.45125	58.7344	90.8584	4.82979	467.039	47.8577
26.8167	-2.45308	58.6543	90.707	5.96886	467.084	47.8617
26.8333	-2.45155	58.7197	90.8083	7.13524	467.094	47.8611
26.85	-2.45338	58.6567	90.7133	5.97298	467.097	47.8605
26.8667	-2.45201	58.821	90.9756	6.22154	467.007	47.8582
26.8833	-2.4514	58.6402	90.7253	8.3709	467.022	47.857
26.9	-2.45064	58.6713	90.7359	6.74904	467.118	47.8527
26.9167	-2.45186	58.6187	90.6832	8.84895	467.21	47.8577
26.9333	-2.45369	58.7258	90.836	8.08418	467.128	47.8597
26.95	-2.4572	58.6752	90.7842	6.20491	467.079	47.8561
26.9667	-2.45903	58.6921	90.8079	8.27431	467.127	47.8588
26.9833	-2.45689	58.6446	90.7125	7.50786	467.147	47.8605
27	-2.45247	58.6575	90.7032	3.73894	467	47.864
27.0167	-2.45445	58.711	90.7511	10.9296	466.998	47.8581
27.0333	-2.44942	58.6784	90.7595	13.5226	467.035	47.8562
27.05	-2.45033	58.6466	90.6707	21.2283	467.015	47.8574
27.0667	-2.45415	58.7174	90.7906	18.1872	466.932	47.8573
27.0833	-2.45445	58.6568	90.7356	19.4347	466.984	47.8581
27.1	-2.45262	58.6515	90.732	18.3326	467.029	47.8588
27.1167	-2.45262	58.7351	90.8062	18.729	467.04	47.859
27.1333	-2.44759	58.7801	90.7955	19.0348	467.074	47.857
27.15	-2.44865	58.6767	90.7465	19.1402	467.036	47.8587
27.1667	-2.45354	58.7302	90.7609	6.94923	467.016	47.8577
27.1833	-2.45186	58.6292	90.7089	5.98488	466.999	47.8594
27.2	-2.45018	58.8125	90.8816	6.52855	467.053	47.8597
27.2167	-2.4511	58.7486	90.8724	7.17049	467.019	47.8568
27.2333	-2.44972	58.6311	90.6809	5.65941	467.111	47.8565
27.25	-2.44606	58.7469	90.8743	7.0327	467.105	47.8587
27.2667	-2.4511	58.6956	90.7661	6.6436	467.168	47.8558
27.2833	-2.45094	58.7092	90.7499	5.81383	467.175	47.8556
27.3	-2.45125	58.6962	90.7113	6.32103	467.152	47.8567
27.3167	-2.4543	58.6582	90.6796	4.59023	467.2	47.8581
27.3333	-2.45003	58.7615	90.826	6.4283	467.124	47.8577
27.35	-2.4514	58.6736	90.7417	5.83351	467.062	47.8596
27.3667	-2.45033	58.728	90.8341	6.42723	467.24	47.857
27.3833	-2.44835	58.6228	90.7353	6.09093	467.194	47.8565
27.4	-2.44743	58.6605	90.732	5.49797	467.068	47.8564
27.4167	-2.45094	58.6968	90.78	6.12618	467.164	47.8548
27.4333	-2.45216	58.8134	90.9303	6.2191	467.242	47.8539
27.45	-2.45491	58.6529	90.6648	5.16243	467.098	47.8542
27.4667	-2.45644	58.6517	90.723	6.17683	467.189	47.8559
27.4833	-2.45903	58.7348	90.7803	6.2394	467.181	47.8568
27.5	-2.45705	58.6796	90.6919	5.31319	467.237	47.8558
27.5167	-2.45857	58.6381	90.7041	5.09865	467.145	47.8565
27.5333	-2.45705	58.7307	90.7967	6.37596	467.186	47.8555
27.55	-2.45293	58.7121	90.794	6.33659	467.183	47.8571
27.5667	-2.45323	58.6906	90.7655	6.12145	467.189	47.8544
27.5833	-2.44911	58.6111	90.6719	5.96352	467.169	47.8547
27.6	-2.45415	58.6552	90.72	5.82451	467.198	47.8567
27.6167	-2.45247	58.762	90.8752	5.39421	467.252	47.8544
27.6333	-2.45308	58.7673	90.8602	5.22728	467.207	47.8516
27.65	-2.45247	58.7071	90.7645	5.48485	467.126	47.8475
27.6667	-2.45155	58.6381	90.7221	5.98915	467.062	47.8484
27.6833	-2.45155	58.6529	90.6879	4.69154	467.126	47.8529
27.7	-2.45171	58.7064	90.7595	5.26314	467.032	47.8539
27.7167	-2.45155	58.6689	90.6632	5.81383	467.021	47.8527
27.7333	-2.45247	58.6727	90.7267	5.65346	467.014	47.8498
27.75	-2.45461	58.6182	90.6266	5.48714	466.969	47.8529
27.7667	-2.45552	58.6732	90.7232	5.24574	466.991	47.853
27.7833	-2.46239	58.6272	90.6983	4.82857	467.013	47.8539
27.8	-2.46407	58.7255	90.7517	4.78386	466.937	47.8545
27.8167	-2.46269	58.7305	90.7661	5.0753	467	47.8556
27.8333	-2.46269	58.6919	90.7487	6.02776	466.98	47.8565
27.85	-2.46101	58.7016	90.7613	5.03365	467.038	47.8558
27.8667	-2.46361	58.6459	90.7047	4.80171	467.009	47.8539
27.8833	-2.46407	58.7188	90.9135	4.82018	467.07	47.8526
27.9	-2.46284	58.6247	90.653	4.6801	467.07	47.8515
27.9167	-2.46147	58.6974	90.7571	4.95857	467.004	47.849
27.9333	-2.4601	58.6988	90.7211	4.85481	467.087	47.8452
27.95	-2.45888	58.733	90.8413	4.72786	467.029	47.8503
27.9667	-2.45461	58.6103	90.6426	5.02403	466.998	47.8492
27.9833	-2.4543	58.6254	90.6565	4.51332	467.049	47.8507
28	-2.45674	58.7209	90.6821	5.03899	466.954	47.8503
28.0167	-2.45934	58.6152	90.6838	4.87144	467.048	47.8509
28.0333	-2.4572	58.7096	90.8347	4.9305	467.034	47.8477
28.05	-2.45796	58.6192	90.6751	4.4561	467.062	47.8448
28.0667	-2.45552	58.7098	90.7595	3.7217	467.096	47.8463
28.0833	-2.45522	58.652	90.7763	3.63945	467.106	47.8486
28.1	-2.4572	58.6201	90.7056	3.62572	467.039	47.8477
28.1167	-2.45979	58.6808	90.7305	3.61137	467.094	47.8475
28.1333	-2.45461	58.7257	90.7804	3.73726	467.039	47.8484
28.15	-2.44759	58.7365	90.7737	4.27605	467.095	47.8513
28.1667	-2.45003	58.6266	90.6677	4.3589	467.048	47.8431
28.1833	-2.44835	58.5935	90.6117	2.05757	467.006	47.8468
28.2	-2.45399	58.7086	90.7983	3.99406	467.005	47.8469
28.2167	-2.45613	58.596	90.6565	4.35478	467.07	47.8461
28.2333	-2.45918	58.6901	90.79	4.43459	467.029	47.8458
28.25	-2.45689	58.6761	90.7441	3.8105	466.995	47.8471
28.2667	-2.45781	58.689	90.797	4.4381	467.026	47.8455
28.2833	-2.46162	58.6602	90.6797	4.15199	467.013	47.8469
28.3	-2.4575	58.6088	90.6831	4.20219	467.046	47.8468
28.3167	-2.46101	58.7049	90.7192	4.23729	467.116	47.8454
28.3333	-2.46025	58.6477	90.6867	4.09187	467.173	47.8471
28.35	-2.45918	58.6262	90.6457	3.95958	466.961	47.844
28.3667	-2.46025	58.6849	90.7446	4.30702	467.065	47.8439
28.3833	-2.46346	58.7254	90.8175	4.20692	466.994	47.8448
28.4	-2.46376	58.6312	90.6672	3.57216	467.091	47.8487
28.4167	-2.46422	58.7118	90.6782	3.84575	467.056	47.8497
28.4333	-2.46315	58.7425	90.7955	3.8195	467.015	47.8442
28.45	-2.46208	58.6251	90.6585	3.9399	467.14	47.8445
28.4667	-2.45857	58.639	90.7055	3.6216	467.161	47.8452
28.4833	-2.45811	58.653	90.6933	3.64311	467.017	47.849
28.5	-2.45903	58.8332	90.8669	3.53462	467.01	47.8468
28.5167	-2.46147	58.6303	90.6774	4.05785	467.116	47.8487
28.5333	-2.45781	58.6475	90.6997	3.82362	467.19	47.8445
28.55	-2.45216	58.6419	90.6637	3.63701	467.123	47.8471
28.5667	-2.45308	58.6727	90.7336	3.88741	467.227	47.8498
28.5833	-2.45491	58.684	90.7346	3.55415	467.264	47.849
28.6	-2.45522	58.6578	90.7082	4.03999	467.144	47.8474
28.6167	-2.45705	58.689	90.7517	3.70979	467.209	47.8486
28.6333	-2.45689	58.6605	90.693	3.97087	467.041	47.8504
28.65	-2.45659	58.6979	90.7803	4.03343	467.086	47.8472
28.6667	-2.45369	58.6466	90.6753	3.83263	467.142	47.8474
28.6833	-2.45323	58.6181	90.6266	4.291	467.005	47.848
28.7	-2.45079	58.6405	90.7439	3.70735	466.967	47.8466
28.7167	-2.45323	58.6855	90.8088	3.7867	467.052	47.8454
28.7333	-2.45796	58.6681	90.6751	3.96431	466.943	47.8487
28.75	-2.45827	58.6919	90.8289	4.13292	466.851	47.8454
28.7667	-2.45964	58.5943	90.6426	4.1967	466.851	47.8455
28.7833	-2.45979	58.6352	90.6657	3.7307	466.918	47.8497
28.8	-2.45949	58.6942	90.8013	3.32893	466.894	47.8516
28.8167	-2.46025	58.7328	90.8068	3.80211	466.978	47.8487
28.8333	-2.46117	58.5946	90.6381	3.81767	466.909	47.8489
28.85	-2.45857	58.785	90.6722	4.0609	466.97	47.8498
28.8667	-2.45644	58.6453	90.7668	3.48503	466.963	47.8513
28.8833	-2.45689	58.8461	91.0232	3.72231	467.008	47.8495
28.9	-2.45354	58.6253	90.6104	3.73009	466.858	47.8501
28.9167	-2.45522	58.7283	90.7598	3.74489	467.037	47.8486
28.9333	-2.45445	58.7557	90.8241	3.88329	466.974	47.8526
28.95	-2.45293	58.6466	90.7214	3.57216	466.869	47.8472
28.9667	-2.45796	58.686	90.7232	3.57979	466.956	47.8455
28.9833	-2.45827	58.6904	90.7087	3.85582	466.999	47.8477
29	-2.45811	58.7237	90.8187	3.47557	466.933	47.85
29.0167	-2.45949	58.6063	90.6324	3.61916	466.896	47.8526
29.0333	-2.4604	58.6143	90.6762	3.82072	466.889	47.8513
29.05	-2.46086	58.6105	90.6779	3.71758	466.88	47.8519
29.0667	-2.45583	58.6509	90.6544	4.44115	466.96	47.8472
29.0833	-2.45918	58.7125	90.7188	3.80699	466.978	47.8504
29.1	-2.45705	58.6936	90.6881	3.59001	466.957	47.8521
29.1167	-2.45567	58.6327	90.7354	3.41362	467.029	47.8516
29.1333	-2.45125	58.6539	90.7424	3.23647	467.014	47.8555
29.15	-2.45079	58.6794	90.7803	4.14009	466.965	47.8548
29.1667	-2.4511	58.6546	90.7003	3.52867	466.942	47.849
29.1833	-2.45155	58.6335	90.7359	3.6245	467.076	47.8536
29.2	-2.45216	58.6587	90.6825	3.2502	467.012	47.855
29.2167	-2.45369	58.675	90.7182	3.30803	466.948	47.8527
29.2333	-2.45491	58.6372	90.6521	7.15797	467.013	47.8542
29.25	-2.4543	58.6065	90.6591	6.59462	466.93	47.8542
29.2667	-2.45049	58.6604	90.6895	5.66429	466.931	47.8521
29.2833	-2.45186	58.6211	90.7023	5.34065	466.918	47.8506
29.3	-2.45201	58.7884	90.9109	5.10521	466.889	47.8535
29.3167	-2.45384	58.7211	90.7938	4.64134	466.904	47.8552
29.3333	-2.44881	58.6939	90.779	5.71495	466.848	47.8533
29.35	-2.45003	58.6785	90.8556	4.50249	466.776	47.8513
29.3667	-2.45583	58.8696	90.7934	4.52995	466.961	47.8526
29.3833	-2.45506	58.7432	90.87	4.65691	466.886	47.8513
29.4	-2.45491	58.6494	90.7725	4.69688	466.798	47.8547
29.4167	-2.45552	58.6462	90.7223	4.81194	466.92	47.8559
29.4333	-2.45598	58.6536	90.6648	5.15099	466.99	47.857
29.45	-2.45323	58.6659	90.8399	4.7541	466.878	47.8558
29.4667	-2.45598	58.8131	91.1346	5.25719	466.902	47.855
29.4833	-2.45537	58.755	90.9272	5.00084	466.965	47.8521
29.5	-2.45354	58.6239	90.698	5.02937	466.905	47.8544
29.5167	-2.45354	58.8204	90.9214	4.13719	466.884	47.8567
29.5333	-2.45232	58.6555	90.7288	5.07408	466.886	47.8573
29.55	-2.44606	58.76	90.8166	4.62776	466.848	47.8577
29.5667	-2.4427	58.6976	90.8219	4.63722	466.986	47.8573
29.5833	-2.44301	58.7615	90.882	4.72725	466.919	47.8568
29.6	-2.44469	58.6459	90.6979	4.80705	466.854	47.8571
29.6167	-2.44591	58.6646	90.7722	4.21577	466.868	47.855
29.6333	-2.44453	58.6623	90.7101	4.63661	466.997	47.8556
29.65	-2.44606	58.7324	90.8068	5.04967	466.843	47.855
29.6667	-2.44316	58.7916	90.9467	5.23262	466.97	47.8558
29.6833	-2.44301	58.6056	90.6884	4.99489	466.978	47.8573
29.7	-2.43797	58.6489	90.7635	4.86427	466.927	47.857
29.7167	-2.43797	58.7138	90.8649	4.82262	466.959	47.8564
29.7333	-2.44087	58.7315	90.8648	5.03181	466.943	47.857
29.75	-2.44026	58.6987	90.8392	4.98528	466.931	47.8547
29.7667	-2.44545	58.7435	90.891	4.51149	466.939	47.8527
29.7833	-2.44316	58.7017	90.8061	4.41551	466.968	47.8521
29.8	-2.44102	58.7766	90.985	4.32732	466.893	47.8533
29.8167	-2.44164	58.7008	90.7977	4.01314	466.94	47.857
29.8333	-2.43965	58.7446	90.853	4.36424	467.037	47.8526
29.85	-2.44255	58.6999	90.8375	4.36836	466.948	47.857
29.8667	-2.44286	58.8104	91.007	4.50737	466.944	47.8556
29.8833	-2.44392	58.8927	91.0093	4.31709	467.022	47.855
29.9	-2.44484	58.7273	90.8488	4.41902	466.958	47.8561
29.9167	-2.44331	58.7171	90.9162	4.65157	466.956	47.8547
29.9333	-2.44255	58.8577	90.9397	4.28795	466.967	47.8561
29.95	-2.44453	58.8081	90.9032	4.05434	466.983	47.8539
29.9667	-2.44606	58.7342	90.7899	4.38271	467.003	47.8541
29.9833	-2.44865	58.7821	90.8572	4.515	467.019	47.8535
30	-2.44652	58.823	90.9197	4.48586	466.971	47.85
30.0167	-2.44423	58.8903	90.8544	3.74489	467.092	47.8541
30.0333	-2.44499	58.6985	90.8276	5.35667	467.001	47.8541
30.05	-2.44591	58.7054	90.8337	3.81233	466.906	47.8535
30.0667	-2.44301	58.8108	91.0487	3.96843	467.024	47.8547
30.0833	-2.44362	58.7745	90.9506	4.09782	467.117	47.8544
30.1	-2.44209	58.7844	90.9238	4.16817	466.964	47.8529
30.1167	-2.44225	58.7095	90.8384	3.83263	466.973	47.8513
30.1333	-2.43904	58.7426	90.9203	4.66408	467.007	47.8532
30.15	-2.43553	58.7661	90.9446	3.92921	466.903	47.8527
30.1667	-2.43904	58.7562	90.9022	4.82323	467.067	47.8532
30.1833	-2.43843	58.7544	90.9411	4.73137	467.027	47.8545
30.2	-2.43889	58.8503	91.1243	4.58122	467.031	47.8545
30.2167	-2.43965	58.8154	91.0423	4.31297	467.061	47.8553
30.2333	-2.44408	58.8795	91.094	4.47456	467.087	47.8582
30.25	-2.44392	58.8079	90.9823	4.44527	466.83	47.8582
30.2667	-2.44606	58.8114	90.9939	4.63722	467.002	47.859
30.2833	-2.44255	58.856	91.125	4.51561	467.008	47.8577
30.3	-2.44133	58.8055	91.0662	4.68193	466.825	47.8579
30.3167	-2.4398	58.8577	91.0444	3.77235	466.968	47.8552
30.3333	-2.43691	58.9463	91.2191	4.45015	466.971	47.8535
30.35	-2.43843	58.9124	91.1736	5.19814	466.854	47.8504
30.3667	-2.44194	58.9634	91.2986	4.94652	466.993	47.8539
30.3833	-2.44087	58.8706	91.114	4.8333	466.99	47.8587
30.4	-2.44438	58.9278	91.2687	5.09499	466.92	47.8573
30.4167	-2.44286	58.9886	91.2766	5.04189	467.1	47.8579
30.4333	-2.44743	58.8949	91.1938	5.37392	466.992	47.8556
30.45	-2.45033	58.9887	91.3628	5.13496	466.869	47.8532
30.4667	-2.44896	58.9814	91.276	5.13252	467.133	47.8507
30.4833	-2.44865	58.9692	91.3731	4.75227	467.077	47.8561
30.5	-2.4482	58.8941	91.26	4.19197	466.855	47.8524
30.5167	-2.44469	59.0069	91.5325	4.83391	466.939	47.8516
30.5333	-2.44423	58.9745	91.5221	4.50371	467.004	47.8548
30.55	-2.44698	58.9834	91.4433	4.34456	466.842	47.8585
30.5667	-2.44408	58.9393	91.4251	4.68315	466.957	47.8582
30.5833	-2.44041	58.9822	91.3839	4.00124	467.005	47.8567
30.6	-2.44469	58.9657	91.4426	4.72252	466.875	47.8577
30.6167	-2.44469	59.0145	91.4578	4.33617	467.06	47.8602
30.6333	-2.44316	58.9869	91.4768	4.90837	466.948	47.8588
30.65	-2.44194	58.9922	91.4361	4.36302	466.891	47.8568
30.6667	-2.44423	59.0192	91.4842	3.46657	466.988	47.8564
30.6833	-2.44514	58.993	91.48	4.16222	466.97	47.8553
30.7	-2.44804	59.1686	91.9317	4.08119	466.835	47.8527
30.7167	-2.44423	59.1506	91.7394	4.6534	466.919	47.859
30.7333	-2.44026	59.0406	91.6262	4.7213	466.992	47.8614
30.75	-2.44194	59.0165	91.5929	4.05067	466.833	47.8574
30.7667	-2.44408	59.0276	91.611	4.43459	466.831	47.859
30.7833	-2.44789	59.0989	91.6685	4.28612	466.892	47.8573
30.8	-2.44865	59.1814	91.8823	3.69545	466.783	47.857
30.8167	-2.44896	59.2153	91.9395	3.81111	466.939	47.8597
30.8333	-2.44865	59.0926	91.9408	4.10851	466.941	47.8626
30.85	-2.44453	59.1251	91.8139	4.35356	466.733	47.8609
30.8667	-2.44453	59.1384	91.9279	3.71574	466.9	47.8631
30.8833	-2.44591	59.1235	91.8339	3.19954	466.889	47.859
30.9	-2.44957	59.2147	91.9593	4.00429	466.764	47.8593
30.9167	-2.44988	59.2223	92.0416	4.217	467.047	47.8625
30.9333	-2.44988	59.2396	92.0762	3.15605	467.057	47.8625
30.95	-2.45125	59.1792	92.0495	3.35808	466.929	47.8635
30.9667	-2.45232	59.1735	92.0492	3.7133	467.119	47.8635
30.9833	-2.4514	59.3096	92.3679	4.105	467.21	47.8652
31	-2.45308	59.2709	92.2617	4.0287	466.94	47.8635
31.0167	-2.45186	59.4335	92.5185	3.85231	467.048	47.8652
31.0333	-2.45216	59.3589	92.3841	3.70506	467.002	47.8669
31.05	-2.44942	59.5557	92.7337	3.52089	466.924	47.8654
31.0667	-2.45201	59.3732	92.4619	3.12096	467.138	47.8651
31.0833	-2.45445	59.322	92.5408	3.67348	467.154	47.866
31.1	-2.45811	59.3995	92.6035	3.64479	466.96	47.8658
31.1167	-2.45674	59.4286	92.6237	3.28712	467.126	47.8643
31.1333	-2.45354	59.4808	92.8149	3.60436	467.117	47.8623
31.15	-2.4511	59.6145	93.1936	3.62099	466.869	47.8637
31.1667	-2.44942	59.5715	93.1194	3.40523	467.106	47.8634
31.1833	-2.44667	59.7709	93.5755	3.71635	467.176	47.8629
31.2	-2.44621	59.6755	93.4509	3.96431	466.888	47.8645
31.2167	-2.45171	59.9484	93.8224	3.92265	467.058	47.8669
31.2333	-2.45644	59.7547	93.6398	3.70796	467.06	47.8695
31.25	-2.45445	59.7858	93.7617	3.16505	466.951	47.8692
31.2667	-2.45399	60.0053	94.1462	2.99873	467.095	47.8677
31.2833	-2.45338	59.9587	94.1479	2.81517	466.982	47.869
31.3	-2.45766	60.0701	94.4686	3.97621	466.905	47.8692
31.3167	-2.45689	59.9853	94.3824	4.26598	467.056	47.8695
31.3333	-2.45705	60.2309	95.0805	3.80165	467.043	47.8689
31.35	-2.45827	60.2845	95.1969	4.05617	466.797	47.8741
31.3667	-2.45705	60.3593	95.5209	3.37364	466.979	47.8761
31.3833	-2.4575	60.5221	95.7798	2.81334	467.069	47.8742
31.4	-2.45934	60.6136	96.0655	3.72643	466.832	47.8738
31.4167	-2.4575	60.8459	96.5064	3.8755	466.945	47.8761
31.4333	-2.45857	60.9565	97.0254	3.48091	466.918	47.8805
31.45	-2.45842	60.9884	97.2552	3.55064	466.749	47.8838
31.4667	-2.45857	61.1497	97.8332	3.76457	466.831	47.8823
31.4833	-2.46208	61.3636	98.4103	3.97926	466.802	47.8815
31.5	-2.46193	61.5395	98.9709	3.67165	466.77	47.8849
31.5167	-2.46117	61.6581	99.5486	3.75755	466.896	47.8904
31.5333	-2.46101	61.9413	99.9723	4.29268	466.879	47.8936
31.55	-2.45781	62.1934	100.997	3.19725	466.819	47.896
31.5667	-2.45491	62.6835	102.113	3.30513	467.012	47.9005
31.5833	-2.45644	62.6391	102.58	3.52974	466.911	47.9104
31.6	-2.45476	62.8828	103.182	3.49052	466.93	47.9113
31.6167	-2.45277	63.303	104.457	3.35335	466.977	47.9165
31.6333	-2.44942	63.6483	105.468	3.60603	467.034	47.9188
31.65	-2.44514	63.9924	106.743	3.66859	466.894	47.9226
31.6667	-2.44453	64.2361	107.622	3.44399	466.903	47.9282
31.6833	-2.44255	64.7237	108.968	3.32298	466.921	47.9334
31.7	-2.44118	65.1963	110.736	3.5804	466.977	47.9353
31.7167	-2.43889	65.7729	111.82	3.93394	466.971	47.9411
31.7333	-2.43446	66.153	113.481	3.83324	466.978	47.9502
31.75	-2.43126	66.6335	115.238	3.50777	466.961	47.958
31.7667	-2.43095	67.2762	116.956	3.86833	467.107	47.9629
31.7833	-2.42439	67.8983	119.144	3.3712	467.13	47.9687
31.8	-2.41982	68.3946	120.906	3.47618	466.954	47.9778
31.8167	-2.41829	69.0925	123.23	3.43147	467.108	47.9855
31.8333	-2.41005	69.9551	125.651	4.07814	467.053	47.992
31.85	-2.40349	70.7766	128.554	3.20442	466.925	48.0018
31.8667	-2.40196	71.2969	130.469	3.88557	466.94	48.0128
31.8833	-2.3954	72.3597	133.85	3.41652	466.978	48.0256
31.9	-2.38747	73.3218	136.84	3.79448	466.988	48.0364
31.9167	-2.38045	74.3226	139.827	3.69423	466.937	48.0456
31.9333	-2.37312	75.2616	143.241	3.37486	467.024	48.0573
31.95	-2.36031	76.4381	146.64	3.93806	466.909	48.0676
31.9667	-2.35146	77.5311	150.742	3.01842	466.957	48.0805
31.9833	-2.34306	78.597	154.231	4.03709	467.014	48.0958
32	-2.33482	79.9741	158.472	3.47145	466.978	48.11
32.0167	-2.31834	81.0894	162.665	3.98933	466.927	48.1242
32.0333	-2.30537	82.682	167.261	3.51433	466.921	48.1394
32.05	-2.295	84.1651	172.297	3.75267	467.004	48.153
32.0667	-2.28279	85.6181	177.107	4.16939	467.019	48.1686
32.0833	-2.26524	86.9822	182.056	4.40361	467.018	48.1825
32.1	-2.24373	88.9115	187.931	4.26598	467.021	48.205
32.1167	-2.22069	90.4845	193.296	4.21883	467.034	48.2198
32.1333	-2.20238	92.1902	198.917	3.78075	467.027	48.241
32.15	-2.17827	94.1702	205.052	3.97499	467.051	48.2601
32.1667	-2.1508	95.886	211.175	4.60091	467.009	48.2803
32.1833	-2.12395	97.6215	217.609	3.38966	467.038	48.2986
32.2	-2.09526	99.8615	224.239	3.87733	467.115	48.3202
32.2167	-2.06093	102.101	231.705	4.07692	467.17	48.343
32.2333	-2.02889	103.932	238.43	3.47847	467.051	48.3651
32.25	-1.99471	106.155	245.635	4.20387	467.102	48.3854
32.2667	-1.95747	108.551	253.259	3.90358	467.013	48.4094
32.2833	-1.92375	110.602	260.429	3.95363	467.113	48.4299
32.3	-1.88393	112.93	268.3	3.47145	466.985	48.4541
32.3167	-1.83952	115.169	276.275	4.22234	467.023	48.4789
32.3333	-1.79359	117.853	284.425	4.09782	467.068	48.5061
32.35	-1.74843	120.355	292.858	4.18602	467.059	48.527
32.3667	-1.69762	122.723	301.136	3.9846	467.075	48.5534
32.3833	-1.64635	125.164	309.564	4.27193	467.124	48.5801
32.4	-1.5934	127.789	318.106	4.00002	467.108	48.6045
32.4167	-1.53526	130.481	326.999	3.70674	467.118	48.6289
32.4333	-1.47301	133.156	336.085	4.40361	467.035	48.6523
32.45	-1.41014	135.846	344.677	4.59618	467.12	48.68
32.4667	-1.34575	138.257	353.33	4.58244	467.123	48.7066
32.4833	-1.27556	140.856	362.259	4.36836	467.21	48.7338
32.5	-1.19942	144.446	371.501	4.55498	467.158	48.7576
32.5167	-1.12495	146.303	380.523	4.40651	467.195	48.7788
32.5333	-1.04393	148.999	389.431	4.44954	467.326	48.8015
32.55	-0.96138	151.383	398.069	4.52812	467.251	48.827
32.5667	-0.872574	153.782	406.801	4.80766	467.172	48.8514
32.5833	-0.782394	156.84	415.645	5.22667	467.303	48.8735
32.6	-0.691147	159.913	425.244	5.09972	467.333	48.8998
32.6167	-0.594559	161.837	432.893	4.60869	467.256	48.9185
32.6333	-0.500717	164.52	441.525	4.68193	467.35	48.9442
32.65	-0.40657	166.486	449.679	5.34828	467.286	48.9651
32.6667	-0.30571	169.269	457.859	5.71129	467.371	48.9881
32.6833	-0.200577	171.598	466.331	5.2285	467.384	49.0086
32.7	-0.0962067	173.836	473.604	5.19218	467.317	49.0304
32.7167	0.00602722	175.932	481.69	5.25597	467.342	49.0473
32.7333	0.117111	178.278	489.571	5.83168	467.47	49.0684
32.75	0.227737	180.536	496.654	5.66002	467.353	49.0852
32.7667	0.334396	181.939	503.321	6.02547	467.404	49.1015
32.7833	0.447311	184.732	510.642	5.78163	467.408	49.1204
32.8	0.568314	186.761	517.402	5.5999	467.559	49.1372
32.8167	0.686417	188.313	523.475	6.53145	467.421	49.1557
32.8333	0.802231	189.966	529.347	7.16682	467.586	49.1694
32.85	0.921097	191.468	535.885	6.62209	467.513	49.1822
32.8667	1.04317	193.793	542.162	6.83968	467.642	49.1984
32.8833	1.16295	195.386	547.313	6.90102	467.551	49.212
32.9	1.28471	196.824	552.27	7.649	467.466	49.226
32.9167	1.40221	198.249	557.449	7.01073	467.496	49.2387
32.9333	1.52504	199.813	563.078	7.81181	467.602	49.2516
32.95	1.64146	200.577	566.645	6.89507	467.438	49.2646
32.9667	1.76155	202.239	571.292	8.22014	467.533	49.2757
[truncated: 1,622 more rows]
