# Supplementary material for: Thermodynamically controlled multiphase separation of heterogeneous liquid crystal colloids
Source: Nat Commun. 2023 Aug 29;14:5277. doi: 10.1038/s41467-023-41054-7 (PMC10465492; doi:10.1038/s41467-023-41054-7)
Supplement: Supplementary file 11 — Source Data [file 41467_2023_41054_MOESM11_ESM.zip › Source data/Supplementary Figure 7_The size-exclusion chromatography/13-1-2022/han-24.xlsx]

## Sheet: Sample Details
Administrative Information
Export date	13. tammikuuta 2022 13:06:13
Culture name	fi-FI
Decimal separator	,
Workspace name	Leena
Workspace path	C:\ProgramData\Agilent Technologies\GPC\Workspaces\Leena\
File name	MDS_Aqueous_100122-0057.sample
Creation date	13. tammikuuta 2022 1:36:45
Created by	gpc-sec
Comments	Collected by Agilent GPC/SEC Software Version 1.1.3131.27789
Software version	Agilent GPC/SEC Software - 1.1.3131.27789
Sample Information
Sample name	han-24
Information
Sample type	Sample
Injection date	13. tammikuuta 2022
Vial number	1
Injection number	1
Injection volume (µL)	100
Concentration (mg/mL)	1
dn/dc (mL/g)	0.1
UV extinction coefficient [(mg/mL)-¹][cm-¹]	1
Mark-Houwink K ((10e-5) dL/g)	14.1
Mark-Houwink Alpha	0.7
Mp	100000
Analysed	No
Instrument Conditions
Eluent
Refractive index (RIU)	1
Set flow rate (mL/min)	1
LS Wavelength (nm)	658
Set temperature (°C)	20
Actual temperature (°C)	0
Actual flow rate (mL/min)	0
Column information
Data origin	Collected by Agilent GPC/SEC Software Version 1.1.3131.27789
Instrument name
Collection Parameters
Collected by	gpc-sec
Number of channels	6
Run length (mins)	60.0167
Delay time (secs)	0
Sampling interval (secs)	1
Number of data points	3601
DLS Parameters
Viscosity (cP)	0.0089
Correlator run time (secs)	5
Collection fraction	0
Channel Information
Channel ID	Detector type	Detector name	Detector units	Channel Information
1	RI	RI	mV
2	LS 15°	LS 15°	mV
3	LS 90°	LS 90°	mV
4	VS DP	VS DP	mV
5	VS IP	VS IP	mV
6	UV 280nm	UV 280nm	mV

## Sheet: Raw Data
Collection Parameters
Collected by	gpc-sec
Number of channels	6
Run length (mins)	60.0167
Delay time (secs)	0
Sampling interval (secs)	1
Number of data points	3601
DLS Parameters
Viscosity (cP)	0.0089
Correlator run time (secs)	5
Collection fraction	0
Channel Information
Channel ID	Detector type	Detector name	Detector units	Channel Information
1	RI	RI	mV
2	LS 15°	LS 15°	mV
3	LS 90°	LS 90°	mV
4	VS DP	VS DP	mV
5	VS IP	VS IP	mV
6	UV 280nm	UV 280nm	mV
Raw Data
RT (mins)	Response Trace 1	Response Trace 2	Response Trace 3	Response Trace 4	Response Trace 5	Response Trace 6
0	1.65932	59.0339	91.4301	-7.18041	468.965	39.7504
0.0166667	1.20155	59.0173	91.3871	-8.57582	468.983	39.0116
0.0333333	0.695725	59.0269	91.3561	-8.9579	465.435	38.2284
0.05	0.136185	59.0553	91.4063	-8.84514	459.622	37.3983
0.0666667	-0.462265	59.0473	91.3718	-9.99321	453.801	36.534
0.0833333	-1.10497	59.0636	91.5177	-9.6975	448.023	35.6268
0.1	-1.79451	59.0565	91.4257	-9.40666	443.644	34.6876
0.116667	-2.54204	59.0673	91.4489	-9.91859	441.4	33.7222
0.133333	-3.35091	59.0876	91.3509	-11.5	440.929	32.7332
0.15	-4.22997	59.0376	91.2731	-66.6212	441.871	31.7161
0.166667	-5.17784	59.0456	91.3181	-3.62618	444.492	30.6722
0.183333	-6.20934	59.1492	91.4413	-5.14015	447.645	29.6026
0.2	-7.33574	59.1375	91.4013	-5.75111	450.759	28.5073
0.216667	-8.55049	59.1291	91.3485	-7.29897	454.255	27.3785
0.233333	-9.8658	59.1299	91.3233	-8.53172	457.624	26.2214
0.25	-11.1355	59.0955	91.2605	-9.26415	460.768	25.037
0.266667	-12.6429	59.1097	91.3209	-9.87938	463.762	23.8233
0.283333	-14.2648	59.139	91.2689	-10.3991	466.491	22.5871
0.3	-15.9917	59.2068	91.4088	-11.2634	468.646	21.3346
0.316667	-17.8315	59.1006	91.2063	-10.709	470.191	20.0706
0.333333	-19.78	59.0972	91.2328	-11.3522	471.247	18.7981
0.35	-21.8278	59.1793	91.3535	-11.8349	471.882	17.5214
0.366667	-23.9756	59.1404	91.3334	-11.9244	472.278	16.2592
0.383333	-26.2289	59.0885	91.3203	-11.0583	472.517	15.0068
0.4	-28.576	59.0945	91.3535	-12.0364	472.423	13.7728
0.416667	-31.0137	59.0626	91.2232	-12.2558	472.151	12.5645
0.433333	-33.5319	59.0296	91.1913	-11.9906	472.051	11.3865
0.45	-36.1326	59.0269	91.1948	-12.0745	471.723	10.2416
0.466667	-38.8082	59.0484	91.2116	-12.6188	471.212	9.13948
0.483333	-41.5458	59.0229	91.2156	-12.6789	471.2	8.079
0.5	-44.3369	59.0348	91.2333	-12.633	470.95	7.06718
0.516667	-47.183	59.0325	91.2298	12.7322	470.692	6.11122
0.533333	-50.0678	59.0061	91.1431	-12.5066	470.481	5.20653
0.55	-52.9836	59.0177	91.1713	-13.778	470.404	4.35783
0.566667	-55.9309	59.0119	91.1292	-12.4834	470.314	3.56682
0.583333	-58.886	59.0015	91.0819	-13.0253	470.086	2.80724
0.6	-61.8372	59.0614	91.1196	-13.0569	469.942	2.10182
0.616667	-64.7843	59.0467	91.1021	-12.7601	469.939	1.66405
0.633333	-67.7128	59.0369	91.0655	-13.4896	469.705	1.66206
0.65	-70.6004	59.0461	91.0951	-12.8303	469.521	1.66206
0.666667	-73.4454	59.0664	91.1424	-13.3918	469.3	1.66344
0.683333	-76.2367	59.0833	91.1054	-14.6554	469.239	1.66161
0.7	-78.9658	59.1015	91.3102	-14.1637	469.268	1.66206
0.716667	-81.6232	59.0452	91.106	-15.0053	469.214	1.66054
0.733333	-84.1962	59.0719	91.1066	-14.1619	469.005	1.66496
0.75	-86.6773	59.1258	91.2171	-8.41835	469.143	1.661
0.766667	-89.0574	59.0759	91.1587	-11.5154	469.077	1.66405
0.783333	-91.3271	59.1048	91.2328	-11.5357	468.826	1.66054
0.8	-93.4876	59.0107	91.0944	-11.4535	468.857	1.66145
0.816667	-95.5148	59.0446	91.1233	-12.9227	468.968	1.66191
0.833333	-97.4209	59.0476	91.2414	-14.0331	468.921	1.66054
0.85	-99.194	59.0415	91.1518	-12.8268	468.974	1.65871
0.866667	-100.833	59.0473	91.2277	-13.6332	469.04	1.661
0.883333	-102.336	59.0173	91.1248	-15.2723	469.052	1.66222
0.9	-103.691	59.0472	91.1216	-16.8876	469.104	1.65993
0.916667	-104.906	59.0636	91.21	-17.2565	469.129	1.65779
0.933333	-105.976	59.0545	91.2879	-17.147	469.103	1.66176
0.95	-106.903	59.0327	91.1051	-16.679	469.041	1.73409
0.966667	-107.681	58.9767	91.0734	-17.6571	468.982	2.20894
0.983333	-108.32	59.0229	91.2098	-17.532	468.918	2.76848
1	-108.82	58.9883	91.1012	-17.2453	468.827	3.32741
1.01667	-109.177	59.0029	91.0729	-15.3814	468.892	3.90129
1.03333	-109.402	59.0615	91.1549	-16.88	468.857	4.48296
1.05	-109.488	59.1645	91.2641	-18.2014	468.682	5.08507
1.06667	-109.455	59.0464	91.1956	-18.354	468.869	5.70335
1.08333	-109.291	59.0621	91.2327	-20.4055	468.893	6.3372
1.1	-109.014	58.9951	91.1543	-19.0435	468.774	6.98296
1.11667	-108.624	59.0047	91.1326	-18.8952	468.68	7.63817
1.13333	-108.121	59.0289	91.233	-20.0271	468.743	8.3123
1.15	-107.517	58.9977	91.1378	-19.9168	468.79	8.99086
1.16667	-106.818	58.9848	91.1585	-20.1212	468.699	9.67629
1.18333	-106.026	59.0189	91.1723	-20.5659	468.794	10.3689
1.2	-105.147	59.0136	91.1744	-19.8148	468.811	11.0691
1.21667	-104.185	59.0206	91.2226	-20.0043	468.785	11.7696
1.23333	-103.146	58.9878	91.1242	-20.1093	468.803	12.4763
1.25	-102.035	59.0881	91.2537	-20.5306	468.767	13.1858
1.26667	-100.861	59.0247	91.2418	-20.4055	468.797	13.896
1.28333	-99.6256	59.0118	91.2501	-20.6707	468.812	14.603
1.3	-98.3344	58.9741	91.1533	-20.635	468.77	15.3112
1.31667	-97.1281	58.9433	91.1347	-21.0903	468.691	16.0227
1.33333	-95.7435	58.9655	91.1617	-20.9837	468.922	16.7312
1.35	-94.3174	58.9216	91.1321	-21.5434	468.925	17.4303
1.36667	-92.853	58.9455	91.2211	-21.4074	468.784	18.1301
1.38333	-91.358	59.0588	91.419	-21.1697	468.931	18.8279
1.4	-89.8258	59.0192	91.2212	-21.8259	468.992	19.5165
1.41667	-88.2749	58.9596	91.265	-21.8629	469.018	20.2024
1.43333	-86.6978	58.942	91.2081	-21.5696	468.944	20.8842
1.45	-85.0936	58.9529	91.2376	-22.2985	469.05	21.5586
1.46667	-83.4742	58.9155	91.1771	-21.7281	469.138	22.2282
1.48333	-81.8394	58.9555	91.2487	-21.7585	469.031	22.8883
1.5	-80.1916	59.0511	91.3656	-22.1436	469.038	23.5452
1.51667	-78.5433	58.9957	91.2615	-22.1615	469.04	24.1857
1.53333	-76.8836	58.9599	91.2402	-22.8994	468.953	24.8219
1.55	-75.2181	59.0405	91.3277	-22.8767	468.99	25.4456
1.56667	-73.5499	58.9703	91.2808	-23.1127	468.997	26.0615
1.58333	-71.8841	58.9863	91.266	-22.7659	468.975	26.6711
1.6	-70.2203	58.9814	91.2357	-23.4673	469.056	27.2668
1.61667	-68.3874	58.9632	91.1897	-22.5745	469.048	27.8542
1.63333	-66.7333	58.9974	91.2246	-23.1753	468.892	28.4264
1.65	-65.0832	59.0527	91.2579	-22.8231	469.015	28.9878
1.66667	-63.4473	58.9942	91.2275	-22.891	469.017	29.5408
1.68333	-61.8212	58.9669	91.1599	-24.1862	469.051	30.082
1.7	-60.2105	59.026	91.2322	-22.9536	468.99	30.6101
1.71667	-58.6063	59.0432	91.2348	-22.9273	469.065	31.1253
1.73333	-57.0187	59.0394	91.24	-23.6605	469.056	31.6294
1.75	-55.451	59.0615	91.2098	-23.1431	468.996	32.125
1.76667	-53.8961	59.0749	91.2878	-23.1747	468.983	32.6049
1.78333	-52.3615	59.0215	91.2592	-23.4542	469.035	33.0732
1.8	-50.8511	59.076	91.3107	-23.9323	468.958	33.5246
1.81667	-49.3568	59.074	91.2469	-22.7927	469.023	33.9689
1.83333	-47.8848	59.0263	91.2493	-23.4638	468.999	34.3952
1.85	-46.4306	59.0446	91.2806	-23.9359	468.983	34.8153
1.86667	-45.0047	59.0524	91.2803	-24.4134	469.111	35.2241
1.88333	-43.5987	59.0183	91.229	-23.3332	469.07	35.6136
1.9	-42.2167	58.9777	91.1752	-23.791	468.915	35.9968
1.91667	-40.8653	59.0543	91.2814	-24.2005	469.1	36.3595
1.93333	-39.5341	59.058	91.2547	-24.591	469.08	36.7181
1.95	-38.2368	59.0284	91.2833	-23.8447	469.08	37.0663
1.96667	-36.9645	59.0873	91.3229	-24.5933	469.127	37.4014
1.98333	-35.7201	59.1731	91.3639	-24.0282	469.222	37.7258
2	-34.5071	58.9954	91.2295	-24.2423	469.25	38.0387
2.01667	-33.3198	59.0006	91.2373	-24.0408	469.262	38.3372
2.03333	-32.1589	58.9803	91.2334	-23.586	469.212	38.6297
2.05	-31.029	59.0232	91.2493	-23.7612	469.303	38.9137
2.06667	-29.9271	59.013	91.2454	-23.1295	469.153	39.1857
2.08333	-28.8485	58.9864	91.2586	-23.8453	469.147	39.4508
2.1	-27.8049	59.0107	91.2824	-24.5641	469.15	39.7054
2.11667	-26.7883	58.9922	91.2037	-24.818	469.132	39.9471
2.13333	-25.7998	58.9877	91.2531	-24.3246	469.069	40.1847
2.15	-24.8437	58.979	91.255	-25.0135	469.015	40.4092
2.16667	-23.919	59.0977	91.4652	-23.9556	468.851	40.6289
2.18333	-23.0181	59.1088	91.3955	-24.3847	468.986	40.8442
2.2	-22.1456	58.9986	91.3354	-24.5123	468.958	41.0465
2.21667	-21.3064	58.9611	91.2286	-24.2423	468.805	41.2435
2.23333	-20.4838	59.0131	91.3024	-24.2149	468.965	41.4344
2.25	-19.6937	58.9898	91.3041	-23.6837	468.98	41.616
2.26667	-18.9289	59.0054	91.3154	-24.4634	468.916	41.7945
2.28333	-18.1843	59.0278	91.3429	-24.0098	468.864	41.9611
2.3	-17.4685	58.9649	91.2411	-24.9825	468.929	42.1276
2.31667	-16.7791	59.0281	91.3244	-24.1213	468.906	42.2852
2.33333	-16.1123	58.9628	91.2205	-24.7096	468.843	42.4387
2.35	-15.4652	58.9819	91.2907	-24.7167	468.811	42.5869
2.36667	-14.8383	58.9808	91.2696	-23.5645	468.866	42.7299
2.38333	-14.2991	59.0133	91.3526	-25.2561	468.819	42.8651
2.4	-13.7138	58.9945	91.2855	-25.1089	468.879	42.9978
2.41667	-13.1507	58.9527	91.238	-24.6368	468.869	43.1266
2.43333	-12.6072	58.9826	91.2771	-24.3877	468.785	43.2526
2.45	-12.0817	58.9411	91.251	-25.4737	468.875	43.3711
2.46667	-11.5771	58.9829	91.2742	-25.597	468.839	43.4911
2.48333	-11.0854	58.9793	91.2977	-25.7365	468.708	43.6054
2.5	-10.613	59.0784	91.4498	-25.5363	468.974	43.7156
2.51667	-10.1588	58.9718	91.2866	-24.6774	468.972	43.8198
2.53333	-9.72191	58.9419	91.2206	-24.9856	468.886	43.9217
2.55	-9.29894	59.0255	91.3317	-24.905	468.92	44.0235
2.56667	-8.88725	58.9692	91.2667	-24.9563	469.011	44.1198
2.58333	-8.49297	58.9547	91.2533	-24.548	468.993	44.2152
2.6	-8.10875	59.0026	91.3824	-25.8396	468.95	44.302
2.61667	-7.73903	58.9439	91.2363	-25.3802	468.991	44.389
2.63333	-7.38564	58.9617	91.289	-25.324	469.037	44.4784
2.65	-7.04353	58.9578	91.2614	-25.817	468.916	44.5628
2.66667	-6.71318	58.9843	91.3519	-24.1767	468.982	44.6426
2.68333	-6.39183	59.0507	91.3326	-26.4381	468.992	44.7198
2.7	-6.08589	58.9764	91.3071	-23.7965	468.903	44.7938
2.71667	-5.78316	59.0656	91.4109	-25.7604	469.001	44.8692
2.73333	-5.49187	59.0203	91.3273	-23.9919	469.032	44.9404
2.75	-5.20714	58.9603	91.2663	-24.2083	468.908	45.0137
2.76667	-4.94148	58.9901	91.3781	-26.5794	469.123	45.0787
2.78333	-4.67369	58.9213	91.1782	-26.3833	469.073	45.146
2.8	-4.41566	59.024	91.3773	-23.4489	469.025	45.2123
2.81667	-4.16725	58.9587	91.2598	-26.0566	469.058	45.2763
2.83333	-3.92555	58.926	91.2147	-24.7573	469.091	45.34
2.85	-3.69408	58.9407	91.2693	-28.0296	469.036	45.3954
2.86667	-3.46748	58.9475	91.2869	-27.0562	469.007	45.4539
2.88333	-3.24791	58.9576	91.285	-26.5948	469.061	45.5097
2.9	-3.03169	59.013	91.3717	-24.2368	469.1	45.5689
2.91667	-2.82524	59.3525	91.4123	-27.9551	469.071	45.6239
2.93333	-2.62672	59.0569	91.2719	-26.6891	469.011	45.6745
2.95	-2.43401	58.9475	91.276	-27.1647	469.09	45.7232
2.96667	-2.24205	59.0025	91.2997	-27.2326	469.01	45.7763
2.98333	-2.05559	58.9893	91.2626	-27.8614	469.097	45.8285
3	-1.87599	58.9925	91.3047	-25.966	469.038	45.8794
3.01667	-1.7028	58.9239	91.1955	-23.0155	468.976	45.9287
3.03333	-1.53191	58.9652	91.2557	-25.6347	469.074	45.9728
3.05	-1.36711	59.0086	91.3195	-26.509	469.015	46.0166
3.06667	-1.20415	58.9101	91.197	-24.1999	468.935	46.0568
3.08333	-1.04774	58.9944	91.3065	-24.8997	469.073	46.0995
3.1	-0.896072	58.9396	91.2611	-25.1583	469.029	46.1425
3.11667	-0.747757	58.9433	91.2496	-26.8166	469.013	46.1842
3.13333	-0.604935	58.9838	91.2875	-27.4596	469.015	46.2275
3.15	-0.463791	58.9486	91.2476	-24.3949	469.072	46.2637
3.16667	-0.321732	58.9182	91.1892	-27.1485	469.069	46.2988
3.18333	-0.189743	58.9631	91.2516	-29.4291	469.026	46.3355
3.2	-0.0579071	58.9326	91.227	-28.4008	469.002	46.3726
3.21667	0.0725555	59.0044	91.4109	-24.9862	469.064	46.4089
3.23333	0.198441	58.9158	91.1976	-22.6687	468.951	46.4414
3.25	0.31456	59.0049	91.3343	-30.5329	469.023	46.4759
3.26667	0.433273	58.9838	91.356	-27.6325	469.029	46.5107
3.28333	0.547257	58.9498	91.2551	-27.5193	468.899	46.5423
3.3	0.659409	59.0047	91.3368	-27.3066	469.012	46.5698
3.31667	0.768204	58.9729	91.2829	-26.3595	468.93	46.6032
3.33333	0.874405	58.9784	91.2873	-25.6657	468.926	46.636
3.35	0.975723	58.935	91.2454	-28.417	468.988	46.6599
3.36667	1.07445	58.9692	91.3029	-27.2839	468.944	46.6901
3.38333	1.16982	58.9843	91.3302	-30.3696	469.087	46.7167
3.4	1.26259	58.951	91.2389	-29.6865	469.106	46.7446
3.41667	1.36024	58.9707	91.2425	-30.5454	469.195	46.7709
3.43333	1.45668	58.9472	91.2611	-28.9314	469.173	46.7994
3.45	1.54106	58.9805	91.2962	-30.1229	469.085	46.8234
3.46667	1.62086	58.9681	91.2904	-28.9623	469.146	46.8517
3.48333	1.70692	58.9565	91.2621	-29.6699	469.204	46.8757
3.5	1.78993	58.9097	91.1707	-29.9773	469.08	46.9006
3.51667	1.87416	59.0116	91.3581	-30.5514	469.123	46.9215
3.53333	1.95076	59.0382	91.3717	-29.118	469.221	46.9469
3.55	2.03362	58.9768	91.2739	-32.0457	469.116	46.9686
3.56667	2.10808	58.9776	91.2678	-31.6248	469.192	46.9915
3.58333	2.18285	58.9288	91.2183	-30.0924	469.167	47.0109
3.6	2.25304	58.9553	91.2473	-30.3941	469.145	47.0321
3.61667	2.32842	58.9472	91.236	-31.5479	469.162	47.0518
3.63333	2.39952	58.9715	91.2486	-31.1033	469.094	47.0728
3.65	2.46666	58.9457	91.2258	-33.6663	469.135	47.0925
3.66667	2.53181	58.9503	91.2197	-32.4802	469.193	47.1084
3.68333	2.59773	58.9626	91.2417	-33.4124	469.071	47.1264
3.7	2.66045	58.9596	91.1858	-34.6272	468.958	47.1467
3.71667	2.72759	58.9448	91.2325	-33.4655	468.985	47.1645
3.73333	2.78633	58.9584	91.2598	-32.1655	469.052	47.1851
3.75	2.84355	58.9822	91.2611	-33.2569	469.062	47.2025
3.76667	2.90062	58.9379	91.1901	-27.5253	468.988	47.2173
3.78333	2.96196	59.0244	91.2597	-30.3059	469.053	47.2318
3.8	3.01613	58.9669	91.2849	-20.9414	469.103	47.2492
3.81667	3.06984	58.9671	91.2411	-29.901	468.998	47.2654
3.83333	3.11958	59.0751	91.3693	-26.0841	469.102	47.2805
3.85	3.17284	58.9454	91.2432	-32.7126	469.125	47.297
3.86667	3.22182	58.9732	91.2754	-32.7854	468.969	47.3115
3.88333	3.27187	58.9381	91.2066	-33.4571	469.028	47.3255
3.9	3.32207	58.9198	91.2084	-33.7397	469.022	47.3461
3.91667	3.37074	58.9608	91.2817	-34.0508	468.997	47.3563
3.93333	3.41438	58.9538	91.217	-34.3256	468.923	47.3673
3.95	3.45757	58.9437	91.1892	-34.3607	468.851	47.378
3.96667	3.50105	58.9248	91.181	-34.1766	468.83	47.391
3.98333	3.54561	58.9552	91.2324	-34.7976	468.864	47.4044
4	3.59016	58.961	91.2324	-35.4157	468.897	47.4146
4.01667	3.63335	58.9516	91.2179	-33.13	468.947	47.422
4.03333	3.67592	58.9263	91.1538	-35.0402	468.902	47.4361
4.05	3.71513	58.9869	91.3416	-33.5877	469.05	47.4474
4.06667	3.75343	58.9642	91.2328	-35.5177	469.071	47.4584
4.08333	3.79051	58.9384	91.1715	-35.0784	468.983	47.4686
4.1	3.82515	59	91.2986	-34.3864	469.064	47.4825
4.11667	3.86269	59.1239	91.2695	-33.5937	469.088	47.4934
4.13333	3.89885	58.9162	91.1997	-34.4984	468.913	47.5008
4.15	3.93272	58.9367	91.1694	-33.2407	469.135	47.5103
4.16667	3.97194	58.9504	91.2476	-34.8792	469.188	47.5153
4.18333	4.00139	58.948	91.2254	-35.5689	469.25	47.5233
4.2	4.03557	58.9224	91.1874	-33.9364	469.176	47.5304
4.21667	4.07204	58.959	91.2768	-33.9632	469.162	47.5384
4.23333	4.10072	58.9219	91.1831	-34.7851	469.216	47.5469
4.25	4.13231	58.9368	91.2441	-33.7719	469.218	47.5536
4.26667	4.16039	58.9344	91.2168	-33.6097	469.203	47.562
4.28333	4.18434	58.9251	91.181	-34.1813	469.223	47.57
4.3	4.21165	58.9309	91.1961	-34.6951	469.109	47.5767
4.31667	4.23882	58.9504	91.1996	-35.185	469.244	47.5767
4.33333	4.26506	58.9164	91.1591	-36.4147	469.211	47.5806
4.35	4.28673	58.9179	91.1507	-33.9983	469.166	47.5884
4.36667	4.3145	58.9372	91.2238	-33.4953	469.142	47.5958
4.38333	4.33586	58.9532	91.1918	-33.8035	469.215	47.6043
4.4	4.35997	58.917	91.1657	-32.0963	468.993	47.6133
4.41667	4.38164	58.9068	91.1352	-34.0549	469.124	47.6136
4.43333	4.40407	58.9524	91.2035	-32.6006	469.209	47.6189
4.45	4.42406	58.9599	91.2182	-32.327	469.073	47.6264
4.46667	4.44542	58.9634	91.2464	-36.3682	469.163	47.6342
4.48333	4.46892	58.9368	91.171	-35.7853	469.088	47.6385
4.5	4.48387	58.9504	91.189	-36.2299	469.267	47.6431
4.51667	4.49852	58.8952	91.1413	-32.767	469.268	47.6482
4.53333	4.51302	58.9455	91.2017	-36.1762	469.268	47.6496
4.55	4.52965	58.9506	91.1483	-37.0889	469.22	47.6548
4.56667	4.55009	58.9477	91.2571	-33.1091	469.203	47.6588
4.58333	4.56703	58.9744	91.1509	-33.8464	469.299	47.6614
4.6	4.5826	58.9281	91.1555	-32.2579	469.243	47.6685
4.61667	4.59602	59.0147	91.2505	-37.2564	469.14	47.6734
4.63333	4.61388	58.9362	91.2107	-36.3235	469.33	47.6768
4.65	4.62441	58.9452	91.1761	-36.1286	469.304	47.6832
4.66667	4.63799	58.9806	91.2075	-36.2765	469.148	47.6809
4.68333	4.65294	58.9301	91.2034	-36.4307	469.297	47.6881
4.7	4.66545	58.9304	91.2067	-32.3652	469.387	47.6881
4.71667	4.67995	58.9384	91.1912	-33.0381	469.165	47.6943
4.73333	4.69139	58.9401	91.1894	-37.1401	469.312	47.6942
4.75	4.70772	58.931	91.1881	-36.6145	469.387	47.6972
4.76667	4.71733	58.988	91.3023	-36.3515	469.431	47.6977
4.78333	4.72954	59.0273	91.208	-33.6294	469.428	47.6986
4.8	4.74358	58.9472	91.2159	-35.2221	469.286	47.7024
4.81667	4.75502	58.9387	91.2122	-38.6004	469.274	47.7085
4.83333	4.76784	58.9626	91.2646	-38.5534	469.307	47.7129
4.85	4.77913	58.9645	91.2083	-35.8044	469.259	47.7113
4.86667	4.78935	58.9079	91.1541	-38.576	469.167	47.7142
4.88333	4.79576	58.9521	91.2194	-37.9734	469.274	47.7192
4.9	4.80553	58.9573	91.2037	-38.2792	469.441	47.7221
4.91667	4.81209	58.9166	91.1813	-38.337	469.333	47.72
4.93333	4.82033	58.9365	91.2113	-38.5259	469.296	47.723
4.95	4.83147	59.0018	91.213	-38.8705	469.331	47.7253
4.96667	4.84032	59.0089	91.2774	-38.3305	469.375	47.7282
4.98333	4.85069	59.058	91.2664	-38.7811	469.17	47.7308
5	4.85725	58.9281	91.1648	-39.2751	469.268	47.7361
5.01667	4.86366	58.9527	91.2046	-39.4724	469.356	47.7383
5.03333	4.86778	58.9271	91.175	-39.8057	469.307	47.7352
5.05	4.87465	58.9472	91.2508	-38.9437	469.302	47.7367
5.06667	4.88228	58.9404	91.195	-40.3529	469.242	47.7369
5.08333	4.8835	58.9027	91.133	-40.537	469.335	47.7401
5.1	4.89388	58.9065	91.1059	-40.8761	469.301	47.7406
5.11667	4.9015	58.9399	91.1929	-40.9023	469.299	47.7392
5.13333	4.90913	58.9353	91.1547	-40.9637	469.231	47.7444
5.15	4.91783	58.9664	91.2283	-40.7766	469.277	47.7412
5.16667	4.91524	58.9219	91.1651	-41.077	469.228	47.748
5.18333	4.92058	58.9187	91.1723	-40.4678	469.216	47.7462
5.2	4.9308	58.9375	91.2098	-40.7116	469.108	47.7459
5.21667	4.93599	59.0681	91.4022	-40.7998	469.26	47.7494
5.23333	4.93965	58.9257	91.1572	-40.8135	469.177	47.7509
5.25	4.94148	58.9387	91.2	-41.307	469.059	47.7549
5.26667	4.94606	58.93	91.2005	-41.1634	469.281	47.7561
5.28333	4.95079	58.9112	91.1271	-41.2075	469.329	47.7576
5.3	4.95567	58.9054	91.1115	-41.8316	469.134	47.7596
5.31667	4.95934	58.9343	91.139	-37.0132	469.222	47.7596
5.33333	4.96376	58.8917	91.1218	-41.2319	469.284	47.7573
5.35	4.96956	58.9446	91.1774	-40.2432	469.266	47.7581
5.36667	4.97566	58.9596	91.2167	-42.4194	469.291	47.7601
5.38333	4.97612	58.9961	91.2681	-42.4873	469.224	47.7631
5.4	4.98207	58.9307	91.2067	-42.2399	469.272	47.765
5.41667	4.98436	58.9137	91.1251	-42.7012	469.343	47.7644
5.43333	4.99153	58.9944	91.2869	-42.9641	469.288	47.7636
5.45	4.99504	58.9948	91.1677	-42.9594	469.349	47.7645
5.46667	4.99123	58.9536	91.2215	-42.551	469.276	47.7644
5.48333	4.99214	58.9474	91.1916	-42.064	469.388	47.7648
5.5	4.99336	58.9312	91.1614	-42.8263	469.327	47.7641
5.51667	4.99611	58.8953	91.0886	-43.0285	469.294	47.7665
5.53333	5.00282	58.9335	91.1726	-42.0599	469.357	47.7663
5.55	5.00313	58.8932	91.1442	-43.4766	469.443	47.7721
5.56667	5.00511	58.922	91.1446	-44.0275	469.25	47.7729
5.58333	5.00526	58.9188	91.1482	-32.8599	469.36	47.7735
5.6	5.01076	58.9475	91.2116	-38.1617	469.35	47.7732
5.61667	5.01122	58.8944	91.0961	-39.2829	469.396	47.7729
5.63333	5.01289	58.9494	91.1524	-39.0498	469.317	47.775
5.65	5.01503	58.9205	91.1204	-39.761	469.333	47.774
5.66667	5.01274	58.9729	91.2371	-40.1447	469.411	47.7728
5.68333	5.01503	58.9338	91.1807	-40.6907	469.364	47.775
5.7	5.01488	58.9391	91.123	-40.6324	469.428	47.7714
5.71667	5.019	58.9437	91.1666	-38.5867	469.396	47.7735
5.73333	5.01793	58.9463	91.2287	-36.0761	469.461	47.7798
5.75	5.02464	58.9326	91.181	-37.167	469.388	47.7808
5.76667	5.02144	58.9375	91.1204	-37.9572	469.382	47.7807
5.78333	5.02495	58.9314	91.1405	-38.8436	469.239	47.7819
5.8	5.0248	58.9478	91.1941	-41.2231	469.446	47.7804
5.81667	5.02449	58.9597	91.209	-41.2862	469.385	47.7815
5.83333	5.02953	59.1119	91.3468	-40.1751	469.197	47.7821
5.85	5.03334	58.9266	91.1602	-40.1788	469.292	47.7801
5.86667	5.03761	58.9462	91.1726	-41.7506	469.379	47.7831
5.88333	5.04036	58.9336	91.1709	-38.9027	469.271	47.7834
5.9	5.04356	58.9231	91.1144	-42.4688	469.216	47.7859
5.91667	5.04295	58.8865	91.0973	-40.9196	469.31	47.7854
5.93333	5.04021	58.9643	91.1738	-38.4979	469.383	47.7834
5.95	5.0425	58.928	91.1393	-37.5758	469.234	47.7819
5.96667	5.0454	58.9175	91.1138	-41.0114	469.329	47.7839
5.98333	5.03807	59.0044	91.3195	-38.4615	469.25	47.7825
6	5.0341	58.931	91.1945	-38.6951	469.325	47.7828
6.01667	5.03716	58.9652	91.2222	-37.6336	469.297	47.7805
6.03333	5.04066	58.9356	91.219	-42.4294	469.274	47.7822
6.05	5.04356	58.9636	91.1271	-39.1006	469.295	47.7833
6.06667	5.04204	58.9237	91.1691	-39.1673	469.338	47.7816
6.08333	5.04585	58.9057	91.087	-40.5227	469.306	47.7879
6.1	5.04967	58.9091	91.1445	-42.7752	469.141	47.7824
6.11667	5.04906	58.9513	91.2014	-43.5107	469.302	47.7866
6.13333	5.04768	58.9784	91.2017	-42.8581	469.384	47.786
6.15	5.04814	58.8715	91.0566	-39.1476	469.219	47.7874
6.16667	5.04784	58.9375	91.0896	-42.3716	469.292	47.7854
6.18333	5.04234	58.9008	91.0995	-41.6158	469.344	47.7869
6.2	5.04494	58.9137	91.1407	-41.7178	469.338	47.7851
6.21667	5.04829	58.9503	91.1645	-41.7678	469.309	47.7883
6.23333	5.05043	58.9095	91.1192	-41.3398	469.32	47.7853
6.25	5.04875	58.9491	91.1936	-42.3359	469.387	47.7868
6.26667	5.04616	59.0122	91.2289	-42.5414	469.395	47.7862
6.28333	5.04875	58.8921	91.115	-42.3835	469.423	47.7862
6.3	5.05089	58.9527	91.2467	-41.5174	469.487	47.7868
6.31667	5.05074	58.8747	91.0743	-41.0114	469.511	47.7865
6.33333	5.05333	58.9077	91.0883	-41.6152	469.52	47.7866
6.35	5.05852	58.9541	91.1451	-42.2166	469.442	47.7885
6.36667	5.05867	58.8941	91.0809	-42.1612	469.404	47.7908
6.38333	5.05837	58.9198	91.1137	-42.3222	469.531	47.7898
6.4	5.05852	58.9451	91.1613	-41.9663	469.531	47.7924
6.41667	5.06279	58.8735	91.0545	-42.6708	469.384	47.7885
6.43333	5.0631	58.9043	91.1485	-41.7822	469.533	47.7889
6.45	5.06447	58.8779	91.0883	-34.5884	469.635	47.7891
6.46667	5.06554	58.8931	91.0966	-20.1093	469.527	47.7894
6.48333	5.0666	58.9733	91.1059	-27.3965	469.509	47.7911
6.5	5.07118	58.9065	91.0661	-30.4942	469.49	47.7911
6.51667	5.07072	58.8895	91.114	-30.875	469.513	47.7883
6.53333	5.0634	58.9533	91.1575	-32.7711	469.431	47.7886
6.55	5.07317	58.8918	91.0889	-33.0209	469.379	47.7912
6.56667	5.07393	58.9207	91.119	-34.331	469.488	47.79
6.58333	5.07439	58.905	91.0952	-37.2086	469.459	47.7927
6.6	5.06935	58.9089	91.123	-33.0816	469.507	47.7943
6.61667	5.0721	58.9121	91.1082	-34.0102	469.469	47.7915
6.63333	5.0721	58.8964	91.0938	-34.1563	469.395	47.7915
6.65	5.07164	58.8818	91.0586	-34.5055	469.469	47.7886
6.66667	5.0695	58.8943	91.0966	-35.0433	469.461	47.7923
6.68333	5.0721	58.8795	91.092	-34.2844	469.253	47.7924
6.7	5.06874	58.9535	91.2243	-34.6397	469.414	47.793
6.71667	5.06081	58.9372	91.1691	-34.3089	469.388	47.7918
6.73333	5.06554	58.904	91.1047	-35.6095	469.336	47.7952
6.75	5.06737	58.9867	91.2354	-35.7156	469.385	47.7953
6.76667	5.07057	58.8956	91.0745	-34.8942	469.421	47.7979
6.78333	5.07256	58.9721	91.2179	-36.2907	469.348	47.7984
6.8	5.07134	58.9445	91.1657	-35.1046	469.367	47.7992
6.81667	5.06783	58.966	91.2254	-32.8826	469.457	47.8001
6.83333	5.06783	58.9227	91.1979	-36.0273	469.54	47.7964
6.85	5.07027	58.9349	91.1346	-37.8709	469.422	47.7963
6.86667	5.0692	58.8931	91.0548	-38.3179	469.494	47.799
6.88333	5.06752	58.9396	91.1356	-38.1551	469.518	47.7982
6.9	5.06935	58.9686	91.1652	-37.7589	469.442	47.799
6.91667	5.0692	58.9907	91.2646	-38.4585	469.507	47.7955
6.93333	5.06722	58.9082	91.0853	-36.8563	469.423	47.7984
6.95	5.06737	59.0189	91.3314	-38.0747	469.317	47.7976
6.96667	5.06889	58.9071	91.1395	-38.8454	469.439	47.7959
6.98333	5.06905	58.9285	91.1865	-38.1767	469.46	47.7992
7	5.07088	58.9057	91.0844	-40.9321	469.35	47.7979
7.01667	5.07317	58.9317	91.1787	-37.6301	469.421	47.8004
7.03333	5.075	58.9048	91.1103	-31.7179	469.427	47.8004
7.05	5.07759	58.9022	91.0719	-35.3776	469.342	47.801
7.06667	5.07896	58.9399	91.1363	-34.9151	469.343	47.803
7.08333	5.08034	58.9581	91.1791	-36.7849	469.429	47.7998
7.1	5.07668	58.9106	91.1477	-36.0505	469.403	47.8042
7.11667	5.07469	58.8914	91.0513	-35.7584	469.285	47.8053
7.13333	5.07484	58.919	91.1039	-36.2305	469.29	47.8036
7.15	5.075	58.8755	91.0526	-36.2275	469.261	47.8005
7.16667	5.07744	58.9558	91.251	-36.0595	469.221	47.8004
7.18333	5.07744	58.8998	91.1642	-36.9148	469.249	47.7981
7.2	5.07683	58.8886	91.0612	-36.0642	469.235	47.8005
7.21667	5.07729	58.8912	91.0711	-36.4886	469.233	47.8042
7.23333	5.08019	58.8543	91.0197	-36.1286	469.277	47.8054
7.25	5.08156	58.8996	91.0748	-36.5517	469.277	47.8049
7.26667	5.08461	58.8726	91.0296	-35.0086	469.161	47.8036
7.28333	5.08965	58.8862	91.0558	-34.9085	469.399	47.8039
7.3	5.08812	58.897	91.1015	-34.7894	469.413	47.8033
7.31667	5.08644	58.8812	91.0424	-34.4477	469.39	47.8004
7.33333	5.0901	58.9077	91.0525	-35.6303	469.43	47.7999
7.35	5.08919	58.9335	91.2017	-36.749	469.458	47.804
7.36667	5.09056	58.931	91.1514	-38.1748	469.503	47.8043
7.38333	5.09148	59.0224	91.1843	-37.9	469.321	47.8045
7.4	5.09209	58.9025	91.0917	-38.1355	469.426	47.8048
7.41667	5.08751	58.946	91.1021	-38.0038	469.494	47.8054
7.43333	5.08919	58.8821	91.0709	-38.5284	469.39	47.8045
7.45	5.08827	58.9109	91.0516	-38.2833	469.41	47.806
7.46667	5.08949	58.8645	91.0456	-38.3208	469.381	47.8068
7.48333	5.08934	58.9607	91.2553	-36.0558	469.328	47.8065
7.5	5.08904	58.9286	91.1318	-36.9964	469.507	47.8059
7.51667	5.08766	58.8831	91.0415	-37.7409	469.383	47.8037
7.53333	5.09087	58.9202	91.1114	-37.8046	469.299	47.8036
7.55	5.09316	58.9455	91.199	-37.3881	469.393	47.8045
7.56667	5.09193	58.9176	91.1112	-38.7905	469.374	47.8066
7.58333	5.09346	58.8912	91.0188	-38.5772	469.307	47.8048
7.6	5.09514	58.8703	91.0478	-38.4847	469.319	47.8054
7.61667	5.09285	58.8766	90.9869	-39.69	469.306	47.8034
7.63333	5.09422	58.8868	91.0548	-37.9816	469.235	47.808
7.65	5.09697	58.859	90.995	-39.3949	469.192	47.8071
7.66667	5.09911	58.8741	91.0595	-40.5024	469.311	47.8069
7.68333	5.09895	58.9317	91.1366	-39.9624	469.319	47.8085
7.7	5.10033	58.8735	91.0484	-38.8912	469.197	47.8051
7.71667	5.10139	58.8741	91.0339	-40.3545	469.2	47.8034
7.73333	5.09911	58.8882	91.0534	-40.6287	469.32	47.8049
7.75	5.09972	58.9343	91.2368	-41.0096	469.296	47.8045
7.76667	5.10109	58.847	91.0062	-40.9536	469.336	47.8025
7.78333	5.10292	58.8879	91.081	-40.3117	469.281	47.8066
7.8	5.1049	58.8804	91.0517	-40.124	469.226	47.8036
7.81667	5.10887	58.8779	91.0674	-40.5322	469.403	47.8057
7.83333	5.10902	58.9341	91.0867	-40.6562	469.374	47.8075
7.85	5.11253	58.8984	91.0519	-35.8031	469.264	47.8092
7.86667	5.11421	58.9445	91.1546	-34.6337	469.389	47.8101
7.88333	5.10613	58.8828	91.0508	-33.8624	469.357	47.8132
7.9	5.10597	58.8676	91.0243	-41.688	469.323	47.8129
7.91667	5.11162	58.8999	91.0755	-41.5527	469.286	47.8121
7.93333	5.11757	58.9211	91.1344	-42.0182	469.46	47.8118
7.95	5.11482	58.9059	91.0944	-40.4612	469.423	47.8127
7.96667	5.11757	59.0037	91.1239	-41.1759	469.351	47.8112
7.98333	5.11223	58.9361	91.1211	-41.9103	469.394	47.8094
8	5.11299	58.8975	91.0548	-39.0563	469.437	47.8086
8.01667	5.11436	58.8801	91.0238	-39.9433	469.369	47.8078
8.03333	5.11375	58.8552	90.9774	-40.6812	469.382	47.8092
8.05	5.11543	58.8792	91.042	-41.6862	469.34	47.8092
8.06667	5.11299	58.8793	91.0626	-42.331	469.29	47.8097
8.08333	5.11192	58.8703	91.0387	-42.3901	469.279	47.8112
8.1	5.1104	58.8767	91.0638	-43.1661	469.321	47.8115
8.11667	5.11101	58.8776	91.0123	-43.4713	469.223	47.8101
8.13333	5.11025	58.8583	91.0337	-42.0646	469.394	47.8037
8.15	5.1107	58.8502	91.004	-43.8606	469.348	47.8062
8.16667	5.11345	58.9097	91.0482	-43.4856	469.322	47.8078
8.18333	5.11452	58.9033	91.0456	-42.0301	469.318	47.8024
8.2	5.11665	58.9591	91.1744	-41.0174	469.363	47.8054
8.21667	5.11528	58.8561	91.0467	-41.9639	469.349	47.8056
8.23333	5.11604	58.8578	91.0485	-40.7784	469.314	47.8057
8.25	5.11772	58.8609	91.0156	-38.8335	469.363	47.8085
8.26667	5.12215	58.8802	91.0601	-41.2122	469.304	47.8091
8.28333	5.11894	58.8917	91.0438	-40.9524	469.267	47.8056
8.3	5.12123	58.8522	91.0033	-40.5083	469.273	47.8072
8.31667	5.11925	58.8908	91.0229	-40.5686	469.264	47.8075
8.33333	5.12276	58.8702	91.0387	-40.8535	469.192	47.8104
8.35	5.12566	58.8633	90.9666	-40.1025	469.216	47.8104
8.36667	5.12672	58.8599	91.0316	-40.2222	469.177	47.8082
8.38333	5.12825	58.8516	91.0232	-40.053	469.076	47.8085
8.4	5.12428	58.8708	91.0355	-39.4659	469.303	47.8075
8.41667	5.11681	58.8956	91.0682	-39.656	469.311	47.8066
8.43333	5.11375	58.8456	90.9435	-39.7776	469.29	47.806
8.45	5.11009	58.8377	90.9795	-40.174	469.362	47.8077
8.46667	5.10902	58.8815	91.0378	-39.9421	469.309	47.8072
8.48333	5.11025	58.8493	91.009	-40.1501	469.309	47.8062
8.5	5.11269	58.9303	91.0729	-40.2407	469.242	47.8034
8.51667	5.11375	58.8569	90.9966	-39.7138	469.345	47.8036
8.53333	5.11635	58.9172	91.0209	-39.7294	469.29	47.8033
8.55	5.11589	58.8828	91.0581	-40.0596	469.208	47.8048
8.56667	5.11009	58.8953	91.0165	-38.672	469.264	47.8106
8.58333	5.10887	58.8586	90.9835	-39.324	469.275	47.8082
8.6	5.11848	58.8584	91.0009	-38.439	469.232	47.8057
8.61667	5.11696	58.8599	91.0381	-38.4109	469.228	47.8085
8.63333	5.11757	58.8586	91.0037	-39.4617	469.201	47.8074
8.65	5.11742	58.9092	91.0598	-38.7064	469.115	47.8057
8.66667	5.1133	58.9083	91.0839	-38.7191	469.246	47.8031
8.68333	5.11436	58.9004	91.0644	-38.0926	469.207	47.8092
8.7	5.11681	58.9097	91.0095	-37.5269	469.134	47.8077
8.71667	5.11864	58.8769	91.0026	-37.1973	469.282	47.808
8.73333	5.11726	58.8667	90.9977	-37.0245	469.247	47.8083
8.75	5.11589	58.8717	91.0246	-36.9691	469.229	47.8057
8.76667	5.11559	58.8735	91.0339	-36.3378	469.248	47.8091
8.78333	5.11498	58.9372	91.1845	-36.7342	469.264	47.8051
8.8	5.11421	58.942	91.1118	-39.3955	469.24	47.8049
8.81667	5.11589	58.8937	91.0653	-38.1016	469.196	47.8068
8.83333	5.11787	58.874	91.0484	-37.633	469.265	47.8069
8.85	5.11848	58.8659	91.0078	-36.9666	469.238	47.8082
8.86667	5.11818	58.89	91.0836	-36.2424	469.159	47.8063
8.88333	5.12032	58.9056	91.0752	-31.6285	469.142	47.8074
8.9	5.12062	58.8837	90.9884	-33.9578	469.244	47.8097
8.91667	5.1194	58.897	91.0769	-34.1253	469.047	47.8107
8.93333	5.12047	58.8894	91.0218	-35.5135	469.142	47.8085
8.95	5.12123	58.8757	91.0201	-34.8804	469.162	47.8037
8.96667	5.12123	58.8764	90.9856	-35.1255	469.075	47.8075
8.98333	5.12138	59.0688	91.3349	-35.5045	469.19	47.8078
9	5.12367	58.872	91.0207	-35.5921	469.198	47.8095
9.01667	5.12779	58.9596	91.1796	-36.0683	469.16	47.8045
9.03333	5.12795	58.8688	91.0101	-35.8234	469.227	47.8092
9.05	5.12688	58.8549	90.9686	-34.4442	469.211	47.8107
9.06667	5.12474	58.8641	91.0423	-34.2225	469.18	47.8104
9.08333	5.12932	58.8572	90.9989	-34.5158	469.205	47.8071
9.1	5.12978	58.8256	90.9408	-34.5802	469.285	47.8107
9.11667	5.12901	58.9152	91.052	-34.2672	469.235	47.8082
9.13333	5.12672	58.8715	90.9994	-33.6907	469.173	47.8071
9.15	5.12749	58.8163	90.9438	-33.6788	469.191	47.808
9.16667	5.1281	58.8837	91.0644	-34.2051	469.288	47.8091
9.18333	5.12657	58.8207	90.951	-33.841	469.101	47.8103
9.2	5.1281	58.8854	91.0543	-34.083	469.1	47.8138
9.21667	5.13359	58.8836	90.9933	-33.1228	469.105	47.8117
9.23333	5.13756	58.8711	91.0665	-33.3016	468.901	47.8129
9.25	5.13496	58.8453	90.9937	-33.2891	469.008	47.812
9.26667	5.13161	58.8619	91.0055	-33.0793	469.011	47.8092
9.28333	5.13664	58.8445	90.9518	-33.0184	468.965	47.8062
9.3	5.13374	58.8557	90.9745	-32.2251	469.02	47.8101
9.31667	5.13145	58.8877	91.0227	-30.617	469.062	47.8117
9.33333	5.13344	58.9048	91.0874	-31.5469	468.994	47.814
9.35	5.13191	58.8673	91.0314	-31.9544	469.064	47.8103
9.36667	5.13451	58.9095	91.0894	-31.2023	469.07	47.8086
9.38333	5.12962	58.8421	91.0172	-31.545	469.046	47.8075
9.4	5.13145	58.8563	90.9823	-32.6572	469.004	47.8082
9.41667	5.13283	58.8705	91.0044	-30.8672	469.022	47.8126
9.43333	5.1342	58.9018	91.1041	-31.5044	469.01	47.8141
9.45	5.13222	58.8429	90.9777	-31.3627	468.929	47.812
9.46667	5.12871	58.8277	90.922	-30.7189	468.953	47.8146
9.48333	5.13115	58.8372	90.9541	-18.3277	469.053	47.8155
9.5	5.131	58.8216	90.9338	-12.0412	468.89	47.8164
9.51667	5.12825	58.9155	91.107	-8.69789	469.022	47.8167
9.53333	5.12947	58.8544	90.9875	-12.4882	469.001	47.8153
9.55	5.12962	58.8703	91.0284	-14.0874	468.947	47.8132
9.56667	5.13283	58.872	90.9986	-15.0489	469.046	47.8132
9.58333	5.13222	58.8964	90.9629	-13.2726	469.033	47.813
9.6	5.12672	58.8534	90.9843	-13.6916	469.017	47.8132
9.61667	5.12566	58.8406	90.9774	-15.8541	469.01	47.815
9.63333	5.12703	58.8488	90.9654	-15.9852	469.015	47.815
9.65	5.12611	58.8926	91.0932	-15.4554	468.968	47.81
9.66667	5.12688	58.8644	90.9925	-14.6304	468.934	47.8126
9.68333	5.12444	58.8544	90.9779	-14.8832	469	47.8127
9.7	5.12795	58.841	90.958	-14.3014	468.988	47.8132
9.71667	5.12245	58.8912	90.9841	-15.5537	468.909	47.8121
9.73333	5.12245	58.8628	90.9826	-16.4489	468.954	47.8152
9.75	5.12489	58.905	91.016	-16.4036	468.981	47.8133
9.76667	5.12535	58.8432	91.0011	-16.3995	468.792	47.8136
9.78333	5.12596	58.8619	90.9756	-16.6689	468.82	47.8135
9.8	5.1255	58.8673	90.9774	-15.9417	468.964	47.815
9.81667	5.12886	58.8197	90.9174	-15.6275	468.861	47.8153
9.83333	5.13237	58.8792	90.9966	-16.0264	468.972	47.8143
9.85	5.13084	58.8816	91.0459	-14.9279	468.964	47.8172
9.86667	5.1339	58.9341	91.0325	-15.7313	468.997	47.817
9.88333	5.13481	58.8931	91.0008	-15.9583	468.959	47.817
9.9	5.13435	58.9045	91.0329	-15.2532	468.912	47.8176
9.91667	5.13908	58.8712	91.0626	-17.0789	468.922	47.8188
9.93333	5.14076	58.8285	90.9274	-16.2826	468.962	47.8187
9.95	5.14015	58.8776	90.985	-15.9573	468.916	47.8178
9.96667	5.13847	58.8892	91.0568	-16.0925	468.964	47.821
9.98333	5.14183	58.8178	90.9185	-19.1926	468.823	47.8213
10	5.14046	58.8693	91.0128	-16.6039	468.904	47.8178
10.0167	5.14381	58.894	91.0371	-15.7253	468.959	47.8153
10.0333	5.14854	58.8802	90.9974	-25.6542	468.825	47.8155
10.05	5.14488	58.8888	91.0366	-15.6734	468.909	47.8172
10.0667	5.15007	58.8363	90.9521	-14.5606	468.97	47.817
10.0833	5.14992	58.8261	90.9284	-16.2444	468.827	47.8146
10.1	5.15389	58.8816	91.0159	-15.7087	468.908	47.8156
10.1167	5.15694	58.8703	90.9692	-14.9326	468.905	47.812
10.1333	5.16106	58.8517	90.9571	-16.8513	468.957	47.8149
10.15	5.15846	58.8433	90.9655	-16.5527	468.931	47.8111
10.1667	5.16243	58.8638	90.9712	-14.3038	468.937	47.8191
10.1833	5.16502	58.8693	90.9718	-10.5564	468.96	47.8185
10.2	5.1638	58.8697	90.9805	-5.44533	468.941	47.823
10.2167	5.16701	58.9138	91.1036	-10.7436	468.942	47.8204
10.2333	5.16502	58.8366	90.9423	-16.3029	468.907	47.8153
10.25	5.16167	58.8306	90.9434	-16.3017	468.836	47.815
10.2667	5.15846	58.859	90.9957	-17.1552	468.93	47.8146
10.2833	5.16212	58.9002	91.0624	-16.431	468.869	47.8129
10.3	5.16212	58.8163	90.9336	-13.5384	468.726	47.8091
10.3167	5.16441	58.8313	90.938	-11.7384	468.802	47.8132
10.3333	5.16441	58.8644	90.962	-14.6471	468.819	47.8121
10.35	5.1609	58.8665	91.0284	-9.32625	468.682	47.812
10.3667	5.1609	58.8448	90.9798	-15.0077	468.843	47.8141
10.3833	5.16518	58.9066	91.1053	-14.8908	468.883	47.8126
10.4	5.16563	58.8802	91.0139	-12.8136	468.896	47.8156
10.4167	5.1635	58.841	90.9887	-16.4657	468.887	47.8144
10.4333	5.16945	58.8209	90.9148	-12.6873	468.888	47.8164
10.45	5.17052	58.8302	90.937	-10.498	468.885	47.8141
10.4667	5.17098	58.8616	90.9982	-10.1833	468.955	47.8141
10.4833	5.17113	58.8746	90.9972	-13.3173	468.9	47.8196
10.5	5.17403	58.8416	90.9235	-13.2935	468.845	47.8199
10.5167	5.17281	58.8802	91.0526	-10.8913	468.905	47.8152
10.5333	5.1754	58.8831	91.0346	-10.4939	468.954	47.815
10.55	5.17509	58.8592	90.9934	-10.935	468.899	47.8153
10.5667	5.1783	58.8514	90.9817	-7.07848	468.763	47.8132
10.5833	5.17372	58.8085	90.8878	-4.51378	468.893	47.8141
10.6	5.17235	58.8381	90.9493	-10.2375	468.851	47.8155
10.6167	5.17509	58.8561	90.9412	-9.48418	468.72	47.8159
10.6333	5.17616	58.8908	90.9603	-10.1237	468.755	47.8169
10.65	5.17525	58.8131	90.9319	-12.3762	468.899	47.8175
10.6667	5.1754	58.856	90.9536	-13.7083	468.758	47.8152
10.6833	5.17571	58.8586	90.9782	-14.5011	468.8	47.8146
10.7	5.17937	58.8699	90.9455	-14.8009	468.839	47.8129
10.7167	5.18059	58.8941	91.0316	-16.254	468.944	47.8138
10.7333	5.17952	58.839	90.9209	-14.9589	468.893	47.8156
10.75	5.17738	58.8711	90.9971	-15.7819	468.81	47.8167
10.7667	5.17586	58.8956	91.0014	-16.5229	468.814	47.8201
10.7833	5.17906	58.8569	90.994	-17.219	468.876	47.8182
10.8	5.18318	58.8557	91.0053	-17.5457	468.881	47.8159
10.8167	5.18166	58.836	90.9318	-20.0246	468.823	47.8153
10.8333	5.18028	58.8328	90.9464	-20.7513	468.72	47.8155
10.85	5.18135	58.874	91.0387	-19.9215	468.803	47.8149
10.8667	5.18166	58.8688	90.9469	-20.3942	468.772	47.8158
10.8833	5.18181	58.868	90.9611	-20.0068	468.666	47.8169
10.9	5.18028	58.85	90.9251	-20.0884	468.757	47.8181
10.9167	5.18242	58.8099	90.9272	-19.8315	468.762	47.8158
10.9333	5.18257	58.8349	90.9286	-20.2535	468.585	47.8144
10.95	5.18181	58.8371	90.9182	-20.902	468.709	47.8115
10.9667	5.18257	59.0011	91.1811	-20.7047	468.746	47.8141
10.9833	5.17952	58.861	90.9338	-20.272	468.806	47.8152
11	5.17601	58.8961	90.9745	-20.331	468.73	47.8161
11.0167	5.17525	58.8961	90.9831	-20.1563	468.767	47.8136
11.0333	5.17433	58.8671	90.9789	-20.5218	468.788	47.8159
11.05	5.17693	58.8512	90.9316	-20.266	468.821	47.8165
11.0667	5.17876	58.8142	90.8994	-18.9208	468.822	47.8161
11.0833	5.18028	58.8764	90.9548	-17.402	468.812	47.8147
11.1	5.18044	58.8364	90.9655	-19.9084	468.797	47.8141
11.1167	5.1812	58.8441	90.9142	-12.1389	468.816	47.8135
11.1333	5.18288	58.8697	91.0056	-19.2451	468.808	47.8144
11.15	5.18105	58.8398	90.984	-19.5072	468.701	47.8196
11.1667	5.17998	58.84	90.8913	-19.6134	468.796	47.817
11.1833	5.18105	58.8288	90.9052	-18.9703	468.783	47.8184
11.2	5.18211	58.8734	91.0238	-18.913	468.623	47.8153
11.2167	5.17693	58.8804	90.9319	-15.6406	468.808	47.8175
11.2333	5.1783	58.8331	90.9477	-18.6686	468.852	47.8196
11.25	5.18089	58.8404	90.8917	-18.0404	468.765	47.8191
11.2667	5.17677	58.8929	91.0334	-17.253	468.806	47.819
11.2833	5.17418	58.8711	90.9647	-18.2633	468.786	47.8153
11.3	5.17723	58.8734	91.0058	-18.6251	468.809	47.8175
11.3167	5.17662	58.8483	90.9304	-19.0876	468.773	47.8196
11.3333	5.17754	58.8834	90.9844	-16.8388	468.732	47.8191
11.35	5.17906	58.834	90.9068	-15.9632	468.758	47.817
11.3667	5.17738	58.8749	90.9937	-16.9997	468.844	47.8196
11.3833	5.17357	58.8245	90.9286	-16.3029	468.766	47.8184
11.4	5.17189	58.8104	90.8953	-16.7869	468.782	47.8199
11.4167	5.17143	58.8288	90.9113	-14.3545	468.685	47.8198
11.4333	5.17418	58.8659	90.9815	-3.75435	468.837	47.8213
11.45	5.16869	58.8313	90.9574	-11.5845	468.757	47.821
11.4667	5.17235	58.8641	90.9263	-11.9756	468.612	47.8205
11.4833	5.17052	58.8284	90.906	-16.4907	468.777	47.819
11.5	5.16792	58.8741	90.9502	-16.4007	468.832	47.8176
11.5167	5.16655	58.8729	90.9504	-16.0603	468.66	47.8213
11.5333	5.16563	58.8425	90.9493	-16.5354	468.763	47.8251
11.55	5.17128	58.8493	90.9209	-16.7011	468.878	47.8216
11.5667	5.17128	58.9254	91.0169	-16.6456	468.842	47.8196
11.5833	5.16777	58.8239	90.9242	-18.6286	468.793	47.8165
11.6	5.16563	58.8703	90.9617	-17.8378	468.826	47.8188
11.6167	5.16594	58.8233	90.8946	-16.4442	468.877	47.8169
11.6333	5.16838	58.8546	90.9234	-18.7836	468.79	47.8159
11.65	5.16197	58.874	90.9713	-17.5219	468.769	47.8175
11.6667	5.16182	58.8563	90.9058	-16.6558	468.726	47.8187
11.6833	5.16136	58.8207	90.8935	-16.2875	468.745	47.8175
11.7	5.1609	58.9082	91.0375	-15.7278	468.803	47.8191
11.7167	5.16045	58.8526	91.0156	-17.7972	468.725	47.815
11.7333	5.1577	58.8738	90.9695	-17.7065	468.654	47.8159
11.75	5.15633	58.8746	91.0508	-17.2112	468.877	47.8146
11.7667	5.1548	58.8175	90.9013	-16.527	468.858	47.8175
11.7833	5.15007	58.8645	90.9585	-16.4114	468.72	47.8152
11.8	5.14824	58.8073	90.8849	-16.8101	468.865	47.8162
11.8167	5.15053	58.7821	90.8267	-17.1999	468.827	47.8165
11.8333	5.14915	58.8369	90.9124	-16.7559	468.84	47.8161
11.85	5.14854	58.83	90.9254	-16.6868	468.774	47.8153
11.8667	5.14778	58.818	90.9014	-16.1164	468.759	47.8153
11.8833	5.14641	58.8393	90.9176	-16.4185	468.891	47.8149
11.9	5.14641	58.8349	90.902	-20.8042	468.798	47.8179
11.9167	5.14397	58.8035	90.8616	-16.3476	468.798	47.8196
11.9333	5.14397	58.8259	90.8819	-15.5161	468.768	47.8162
11.95	5.14412	58.8783	90.9605	-15.4339	468.767	47.8111
11.9667	5.14183	58.8502	90.9132	-16.0639	468.753	47.8136
11.9833	5.13878	58.8479	90.9715	-16.5252	468.753	47.8121
12	5.13802	58.8511	90.9542	-15.7719	468.661	47.8191
12.0167	5.13863	58.814	90.8721	-16.0937	468.84	47.8182
12.0333	5.14473	58.8406	90.919	-16.4538	468.816	47.8199
12.05	5.14168	58.9224	91.0134	-16.1002	468.609	47.8222
12.0667	5.14229	58.8213	90.863	-16.179	468.793	47.8231
12.0833	5.14458	58.8953	91.0073	-16.5258	468.795	47.8188
12.1	5.13893	58.8482	90.9188	-16.0329	468.755	47.8194
12.1167	5.13756	58.8764	90.926	-16.7976	468.723	47.817
12.1333	5.13985	58.8966	91.0282	-17.0313	468.845	47.8165
12.15	5.13954	58.8563	90.9376	-16.9175	468.889	47.8159
12.1667	5.13695	58.8735	90.9612	-15.407	468.738	47.8187
12.1833	5.13802	58.8097	90.8848	-16.5318	468.783	47.8181
12.2	5.13588	58.868	90.9365	-7.50404	468.815	47.8155
12.2167	5.13008	58.8415	90.8939	-11.9994	468.758	47.8173
12.2333	5.12749	58.8374	90.9156	-4.00108	468.787	47.8175
12.25	5.12215	58.8801	90.946	-10.7174	468.84	47.8147
12.2667	5.12657	58.8509	90.9383	-12.5895	468.828	47.8132
12.2833	5.12825	58.8386	90.91	-10.5302	468.914	47.8101
12.3	5.13145	58.8383	90.9278	-10.9832	468.805	47.8109
12.3167	5.12596	58.8522	90.922	-12.0841	468.623	47.8123
12.3333	5.13008	58.8409	90.8749	-13.2095	468.893	47.8097
12.35	5.1281	58.8947	91.0427	-13.5575	468.895	47.8118
12.3667	5.12459	58.82	90.9106	-12.9572	468.87	47.8123
12.3833	5.12627	58.8502	90.9037	-11.9344	468.786	47.8129
12.4	5.1281	58.8488	90.9425	-12.3534	468.778	47.8149
12.4167	5.12688	58.8392	90.9126	-13.9355	468.827	47.814
12.4333	5.12856	58.8703	90.9014	-14.3186	468.83	47.815
12.45	5.1191	58.8102	90.879	-13.4592	468.745	47.8133
12.4667	5.11772	58.8099	90.8723	-7.24297	468.742	47.813
12.4833	5.11803	58.8534	90.9196	-5.53886	468.67	47.8094
12.5	5.11589	58.8073	90.8817	-8.57277	468.71	47.8097
12.5167	5.11986	58.8837	90.9905	-11.0238	468.624	47.8112
12.5333	5.12047	58.8419	90.9348	-14.7854	468.628	47.8106
12.55	5.11833	58.8113	90.8686	-11.2865	468.738	47.8146
12.5667	5.11299	58.8844	90.9875	-10.4826	468.641	47.8127
12.5833	5.11177	58.836	90.9339	-12.056	468.565	47.8118
12.6	5.11116	58.8734	90.9506	-10.7716	468.703	47.8106
12.6167	5.10979	58.8696	91.0224	-13.0384	468.727	47.8106
12.6333	5.10643	58.8197	90.926	-14.0487	468.488	47.8121
12.65	5.10658	58.8482	90.9419	-13.7167	468.648	47.814
12.6667	5.10628	58.8284	90.8927	-14.2657	468.761	47.8117
12.6833	5.11009	58.8004	90.8378	-12.8941	468.737	47.8135
12.7	5.10658	58.8206	90.8375	-13.5831	468.635	47.8158
12.7167	5.10674	58.8219	90.892	-12.223	468.672	47.8114
12.7333	5.10353	58.8184	90.9028	-12.3231	468.684	47.8097
12.75	5.10445	58.8306	90.9181	-13.2505	468.618	47.8075
12.7667	5.10719	58.8804	90.9538	-13.1248	468.67	47.8115
12.7833	5.10597	58.8712	90.8962	-12.4322	468.715	47.81
12.8	5.10048	58.8332	90.8704	-12.1879	468.676	47.8095
12.8167	5.09956	58.8606	90.9002	-12.9644	468.725	47.8094
12.8333	5.09285	58.8323	90.9155	-12.8243	468.719	47.8098
12.85	5.09026	58.8151	90.8569	-12.8428	468.68	47.8043
12.8667	5.0901	58.7841	90.839	-12.2433	468.739	47.8075
12.8833	5.08919	58.8207	90.8852	-12.7605	468.656	47.8121
12.9	5.08812	58.8108	90.8213	-13.1683	468.48	47.8062
12.9167	5.09041	58.8621	90.9245	-12.3392	468.691	47.81
12.9333	5.08522	58.7985	90.8566	-12.2361	468.63	47.8072
12.95	5.08629	58.8232	90.89	-12.4554	468.634	47.8095
12.9667	5.08507	58.7994	90.8299	-11.5113	468.631	47.808
12.9833	5.0808	58.7875	90.825	-12.5413	468.744	47.8091
13	5.07256	58.8546	90.9319	-13.0795	468.719	47.8078
13.0167	5.0692	58.8383	90.9269	-12.384	468.634	47.8078
13.0333	5.06523	58.8378	90.8765	-11.9119	468.594	47.8085
13.05	5.0663	58.8549	90.9345	-10.715	468.614	47.8101
13.0667	5.06508	58.8288	90.9031	-11.9994	468.559	47.808
13.0833	5.06279	58.8337	90.947	-11.9935	468.598	47.808
13.1	5.0544	58.8609	90.9361	-12.3827	468.623	47.8068
13.1167	5.05135	58.8305	90.8418	-11.2997	468.571	47.808
13.1333	5.05058	58.8097	90.8524	-12.2134	468.583	47.8094
13.15	5.04677	58.8351	90.8985	-11.1774	468.633	47.8112
13.1667	5.04417	58.8578	90.8758	-13.8573	468.407	47.8121
13.1833	5.03853	58.8253	90.9051	-12.037	468.577	47.814
13.2	5.03593	58.8516	90.9103	-11.0564	468.636	47.8097
13.2167	5.03487	58.8148	90.8892	-10.647	468.6	47.8107
13.2333	5.03044	58.801	90.8517	-11.9143	468.62	47.8094
13.25	5.028	58.7983	90.8308	-11.4147	468.62	47.8106
13.2667	5.02785	58.8641	90.9463	-11.6608	468.649	47.8089
13.2833	5.02342	58.8618	90.8707	-12.7236	468.548	47.8071
13.3	5.02068	58.8013	90.8317	-11.5376	468.602	47.8042
13.3167	5.01884	58.8285	90.8726	-12.4775	468.672	47.8074
13.3333	5.01625	58.7908	90.8326	-13.2005	468.603	47.8106
13.35	5.01091	58.841	90.8915	-12.208	468.625	47.8091
13.3667	5.00649	58.8262	90.877	-12.1133	468.688	47.8036
13.3833	5.00618	58.8082	90.8785	-11.8618	468.581	47.8011
13.4	5.00298	58.9019	91.0568	-11.7146	468.611	47.8007
13.4167	5.00343	58.8023	90.859	-13.5284	468.57	47.804
13.4333	5.00145	58.8126	90.8407	-12.2706	468.577	47.8065
13.45	5.00099	58.8438	90.8854	-12.4012	468.634	47.8071
13.4667	4.99809	58.8854	90.9318	-13.2124	468.581	47.8065
13.4833	4.99779	58.8693	90.8599	-13.1719	468.469	47.8033
13.5	5.00008	58.8436	90.8855	-13.3578	468.586	47.8021
13.5167	4.98924	58.8052	90.8164	-23.6384	468.644	47.8042
13.5333	4.98589	58.8062	90.8595	-24.7018	468.618	47.8039
13.55	4.97978	58.8636	90.9712	-11.9929	468.634	47.8063
13.5667	4.98055	58.8091	90.8306	-10.7603	468.627	47.8056
13.5833	4.98161	58.8833	90.9997	-16.8227	468.59	47.8077
13.6	4.97856	58.8699	90.9931	-24.6702	468.655	47.8069
13.6167	4.97459	58.834	90.8833	-24.179	468.67	47.8066
13.6333	4.97444	58.7951	90.7911	-23.0705	468.731	47.8066
13.65	4.97108	58.8059	90.8563	-25.4594	468.595	47.8068
13.6667	4.97398	58.8168	90.8868	-24.7334	468.607	47.8091
13.6833	4.97185	58.8522	90.9119	-14.1578	468.599	47.8109
13.7	4.97505	58.8944	90.9029	-19.5382	468.549	47.8118
13.7167	4.97002	58.8	90.8427	-24.9134	468.655	47.8117
13.7333	4.96727	58.8468	90.9576	-11.9679	468.649	47.8097
13.75	4.96498	58.872	90.9234	-7.83073	468.605	47.8053
13.7667	4.96208	58.8601	90.9959	-7.39021	468.725	47.8082
13.7833	4.9604	58.7933	90.8262	-10.4592	468.75	47.8127
13.8	4.95934	58.8958	90.946	-24.0491	468.742	47.8083
13.8167	4.95033	58.7946	90.836	-24.6249	468.746	47.8082
13.8333	4.94774	58.811	90.8143	-24.0527	468.796	47.8086
13.85	4.95247	58.836	90.8672	-4.37965	468.764	47.8065
13.8667	4.94988	58.7919	90.8297	-7.15889	468.667	47.8072
13.8833	4.94774	58.8319	90.8794	-6.58562	468.72	47.8085
13.9	4.94789	58.8163	90.8535	-8.52577	468.782	47.8106
13.9167	4.94545	58.7772	90.8021	-7.44087	468.715	47.8094
13.9333	4.94942	58.7667	90.7955	-8.51082	468.692	47.8078
13.95	4.95262	58.7916	90.8003	-6.44844	468.668	47.8074
13.9667	4.94926	58.8512	90.9065	-2.02812	468.63	47.8075
13.9833	4.94576	58.8874	90.9017	-5.2784	468.688	47.8083
14	4.95247	58.8038	90.863	-17.5022	468.696	47.8129
14.0167	4.95522	58.8702	90.8924	-23.6343	468.556	47.8114
14.0333	4.9514	58.7974	90.8512	-25.0291	468.669	47.8118
14.05	4.94926	58.7927	90.8164	-24.3049	468.576	47.8092
14.0667	4.9482	58.8088	90.863	-25.1388	468.569	47.8082
14.0833	4.94545	58.8374	90.8898	-24.6363	468.708	47.8063
14.1	4.9456	58.7972	90.8239	-24.9194	468.641	47.806
14.1167	4.94789	58.8592	90.8599	-4.14238	468.62	47.8051
14.1333	4.94988	58.7983	90.8215	-4.17091	468.592	47.8048
14.15	4.94835	58.8044	90.8193	-4.36348	468.654	47.8042
14.1667	4.95354	58.7713	90.7671	-3.5511	468.648	47.8021
14.1833	4.95628	58.807	90.8553	-6.27205	468.601	47.803
14.2	4.95766	58.8337	90.8535	-5.31303	468.649	47.8037
14.2167	4.95827	58.8398	90.8225	-5.43877	468.699	47.8036
14.2333	4.95659	58.885	90.8782	-4.88686	468.548	47.8002
14.25	4.95598	58.8035	90.819	-4.44222	468.636	47.8033
14.2667	4.96117	58.8302	90.8692	-5.30281	468.654	47.8017
14.2833	4.96178	58.8239	90.8288	-4.91005	468.523	47.8057
14.3	4.96056	58.7985	90.7969	-4.64897	468.628	47.8017
14.3167	4.96101	58.8227	90.8924	-6.58073	468.589	47.8053
14.3333	4.96758	58.8149	90.8147	-9.99794	468.536	47.8063
14.35	4.96391	58.823	90.8534	-8.03993	468.64	47.8043
14.3667	4.96117	58.8082	90.8306	-5.97282	468.578	47.8022
14.3833	4.9633	58.8088	90.7745	-5.82985	468.616	47.8002
14.4	4.9604	58.7942	90.8064	-6.16234	468.592	47.8024
14.4167	4.96254	58.8458	90.9106	-6.45866	468.625	47.803
14.4333	4.96315	58.8224	90.8436	-6.88179	468.522	47.8033
14.45	4.96437	58.8158	90.8216	-5.96336	468.52	47.801
14.4667	4.96437	58.841	90.834	-5.47508	468.554	47.7984
14.4833	4.96742	58.8345	90.8645	-4.66454	468.588	47.8005
14.5	4.96819	58.8068	90.7963	-6.2751	468.491	47.7992
14.5167	4.96758	58.8418	90.8877	-6.157	468.502	47.8017
14.5333	4.97017	58.8372	90.8595	-4.97978	468.589	47.7969
14.55	4.97368	58.906	90.891	-4.00414	468.474	47.7938
14.5667	4.97612	58.8454	90.8598	-0.249558	468.554	47.7961
14.5833	4.97688	58.805	90.8176	-1.31172	468.612	47.7958
14.6	4.97673	58.8732	90.9028	-0.657883	468.534	47.7961
14.6167	4.97612	58.829	90.8592	-1.55556	468.685	47.7988
14.6333	4.9752	58.8694	90.9191	-2.07054	468.701	47.7982
14.65	4.9752	58.7878	90.7954	-0.544052	468.636	47.7959
14.6667	4.97948	58.8053	90.845	-3.27995	468.629	47.7985
14.6833	4.97902	58.7972	90.8041	-0.868301	468.58	47.7964
14.7	4.97688	58.8065	90.8295	-2.74757	468.633	47.792
14.7167	4.97826	58.8293	90.8454	-2.67311	468.571	47.7917
14.7333	4.981	58.8677	90.866	-2.53365	468.616	47.7935
14.75	4.98238	58.7916	90.8245	-2.25655	468.628	47.7967
14.7667	4.98024	58.8604	90.9016	-2.98012	468.546	47.7961
14.7833	4.9836	58.8227	90.8242	-1.31828	468.593	47.7984
14.8	4.98589	58.8075	90.8248	-2.50679	468.687	47.7981
14.8167	4.98741	58.8075	90.8283	-0.501175	468.588	47.7998
14.8333	4.98817	58.7826	90.7707	-2.10396	468.683	47.8001
14.85	4.98772	58.7901	90.7995	-3.02177	468.711	47.7992
14.8667	4.98497	58.8558	90.8477	-3.78532	468.578	47.8013
14.8833	4.98405	58.8346	90.8633	-3.76991	468.699	47.8016
14.9	4.98543	58.8427	90.8372	-4.83559	468.638	47.8013
14.9167	4.98314	58.8451	90.8315	-4.89037	468.627	47.7984
14.9333	4.98497	58.803	90.8152	-4.36119	468.624	47.8007
14.95	4.9868	58.7862	90.8077	-3.25493	468.55	47.799
14.9667	4.98604	58.8531	90.8424	-3.87886	468.533	47.799
14.9833	4.98741	58.7661	90.733	-4.12682	468.475	47.7978
15	4.98634	58.8616	90.8601	-3.44917	468.533	47.7972
15.0167	4.98589	58.7916	90.8082	-3.6483	468.505	47.7979
15.0333	4.98375	58.8349	90.8506	-3.66966	468.422	47.7955
15.05	4.98131	58.796	90.8085	-2.97295	468.489	47.7961
15.0667	4.97795	58.796	90.8154	-1.58714	468.468	47.7993
15.0833	4.97566	58.83	90.8788	-1.43517	468.427	47.8004
15.1	4.97734	59.0092	90.8149	-24.5629	468.506	47.8004
15.1167	4.97582	58.8386	90.852	-24.7459	468.503	47.7999
15.1333	4.97627	58.8473	90.8602	-24.7083	468.365	47.8042
15.15	4.97322	58.8079	90.7998	-24.3114	468.547	47.8019
15.1667	4.96986	58.7949	90.7707	-9.41444	468.441	47.7995
15.1833	4.96788	58.841	90.8953	-23.9185	468.398	47.8017
15.2	4.96941	58.8396	90.8946	-24.045	468.483	47.8011
15.2167	4.96925	58.8039	90.8099	-24.5129	468.43	47.799
15.2333	4.97047	58.8061	90.8581	-2.48772	468.489	47.7988
15.25	4.97185	58.7823	90.792	-24.2924	468.507	47.7987
15.2667	4.97185	58.783	90.7734	-4.50005	468.501	47.8007
15.2833	4.97047	58.7652	90.7288	-4.92973	468.52	47.8014
15.3	4.97154	58.7908	90.7937	-3.46947	468.497	47.8027
15.3167	4.9717	59.0618	90.9528	-0.0647736	468.652	47.7999
15.3333	4.97292	58.7968	90.74	-2.60216	468.585	47.7966
15.35	4.97719	59.0482	91.0134	-3.76442	468.546	47.7993
15.3667	4.97734	58.7717	90.7707	-2.19337	468.611	47.7985
15.3833	4.9807	58.7687	90.7186	-3.13744	468.649	47.8027
15.4	4.98131	58.82	90.7984	-1.82259	468.541	47.8017
15.4167	4.97612	58.7597	90.7421	-1.7617	468.644	47.8021
15.4333	4.97704	58.7591	90.7224	-1.61629	468.602	47.8019
15.45	4.97582	58.8044	90.8064	-2.96272	468.595	47.8007
15.4667	4.97093	58.7838	90.7703	-3.03307	468.654	47.8013
15.4833	4.97459	58.8168	90.8039	-1.97212	468.632	47.8025
15.5	4.97307	58.7985	90.8118	-1.72188	468.652	47.8033
15.5167	4.97231	58.7985	90.7932	-2.58842	468.721	47.7995
15.5333	4.97139	58.7942	90.7555	-2.29469	468.624	47.7993
15.55	4.97063	58.8274	90.7954	-2.19093	468.622	47.7982
15.5667	4.96788	58.8723	90.8241	-0.945206	468.592	47.7996
15.5833	4.97063	58.7923	90.7681	-1.44646	468.634	47.8022
15.6	4.97246	58.796	90.7945	-1.58241	468.575	47.8005
15.6167	4.97215	58.8079	90.7969	-1.52687	468.483	47.801
15.6333	4.97353	58.8197	90.8334	-1.02333	468.597	47.8034
15.65	4.97108	58.7788	90.7877	-2.10747	468.636	47.8039
15.6667	4.97459	58.7638	90.7661	-1.92863	468.499	47.8011
15.6833	4.97536	58.8081	90.832	-1.40114	468.52	47.8002
15.7	4.97368	58.8097	90.7932	-2.49733	468.541	47.7999
15.7167	4.97276	58.7943	90.7742	-0.684128	468.327	47.8036
15.7333	4.96819	58.8071	90.8082	-1.72249	468.476	47.7999
15.75	4.96773	58.8422	90.8556	-1.6259	468.498	47.8025
15.7667	4.97093	58.8003	90.8294	-1.18294	468.554	47.8031
15.7833	4.97047	58.7925	90.8178	-1.51024	468.544	47.8008
15.8	4.97093	58.8148	90.7848	-1.45592	468.565	47.8017
15.8167	4.96635	58.7846	90.8147	-1.2957	468.582	47.7998
15.8333	4.96773	58.863	90.8726	-1.94954	468.566	47.8022
15.85	4.9691	58.794	90.8212	-1.67	468.546	47.8043
15.8667	4.97276	58.791	90.7752	-1.42494	468.589	47.8074
15.8833	4.97475	58.8519	90.8706	-2.29286	468.63	47.8089
15.9	4.97566	58.9083	90.9461	-2.01088	468.693	47.8075
15.9167	4.97917	58.8099	90.7995	-2.27135	468.601	47.8071
15.9333	4.98055	58.8419	90.8538	-0.862961	468.613	47.8048
15.95	4.98283	58.9028	90.8892	-2.42638	468.615	47.8046
15.9667	4.98756	58.7693	90.7273	-2.53014	468.763	47.8021
15.9833	4.98497	58.7733	90.7462	-2.54555	468.6	47.8021
16	4.98543	58.7479	90.7034	-2.53304	468.71	47.8039
16.0167	4.99001	58.7931	90.7775	-2.31911	468.753	47.8065
16.0333	4.99153	58.8456	90.8807	-3.88786	468.606	47.8033
16.05	4.9929	58.8293	90.8061	-3.49144	468.707	47.8031
16.0667	4.99596	58.8178	90.7865	-3.76564	468.777	47.8034
16.0833	4.99764	58.8119	90.8057	-3.99101	468.903	47.8033
16.1	4.99657	58.8282	90.8764	-3.13393	468.853	47.8046
16.1167	5.00023	58.7684	90.7618	-4.70863	468.869	47.8002
16.1333	4.99809	58.7647	90.7732	-3.86162	468.816	47.801
16.15	4.9987	58.827	90.8622	-4.84688	468.832	47.8005
16.1667	4.99992	58.8459	90.9011	-4.33189	468.851	47.7992
16.1833	4.99947	58.8006	90.8251	-3.53676	468.844	47.8002
16.2	4.9984	58.8265	90.868	-4.26811	468.666	47.7996
16.2167	4.9987	58.7971	90.778	-3.20717	468.814	47.8004
16.2333	4.99641	58.8409	90.8949	-4.62456	468.761	47.8028
16.25	4.99611	59.6836	90.8022	-4.49348	468.654	47.8016
16.2667	4.99519	58.8224	90.8112	-4.6859	468.788	47.8042
16.2833	4.99519	58.8219	90.8114	-4.58229	468.83	47.8033
16.3	4.9984	58.7591	90.7378	-4.21089	468.636	47.8011
16.3167	4.99977	58.7724	90.7716	-4.38911	468.835	47.8008
16.3333	5.00252	58.8311	90.7842	-4.53224	468.861	47.8013
16.35	5.00893	58.7852	90.7696	-3.99879	468.859	47.8046
16.3667	5.01122	58.7861	90.7911	-4.69429	468.908	47.8098
16.3833	5.01061	58.8354	90.938	-4.39507	468.899	47.8056
16.4	5.01091	58.7803	90.7699	-5.0013	468.889	47.8051
16.4167	5.01061	58.836	90.783	-5.43938	468.846	47.8062
16.4333	5.01366	58.8181	90.8331	-4.76997	468.815	47.806
16.45	5.01152	58.8004	90.7874	-5.52101	468.744	47.8066
16.4667	5.01442	58.7684	90.7154	-5.25993	468.736	47.8072
16.4833	5.01823	58.7907	90.7841	-5.91972	468.845	47.8068
16.5	5.01778	58.7794	90.7604	-5.35301	468.811	47.8091
16.5167	5.01823	58.803	90.7984	-4.52507	468.678	47.8089
16.5333	5.01701	58.7969	90.7769	-5.65041	468.737	47.8086
16.55	5.01457	59.109	90.9515	-5.9127	468.746	47.8059
16.5667	5.0164	58.8032	90.7565	-5.74806	468.586	47.8053
16.5833	5.01808	58.7898	90.7764	-6.07124	468.716	47.8066
16.6	5.02266	58.8693	90.8492	-6.12724	468.767	47.8077
16.6167	5.02602	58.7943	90.7899	-6.18202	468.66	47.8068
16.6333	5.02327	58.7806	90.7417	-7.06841	468.751	47.8085
16.65	5.02632	58.7681	90.7427	-8.41835	468.717	47.8103
16.6667	5.0309	58.8265	90.8096	-10.7793	468.659	47.8094
16.6833	5.03151	58.8616	90.8825	-11.9137	468.692	47.8101
16.7	5.03487	58.8184	90.7751	-12.4149	468.691	47.8088
16.7167	5.03288	58.7891	90.7844	-12.5991	468.665	47.8091
16.7333	5.0367	58.819	90.805	-13.4406	468.686	47.8107
16.75	5.03731	58.7791	90.758	-13.359	468.724	47.8085
16.7667	5.03731	58.7719	90.7079	-13.2864	468.676	47.8085
16.7833	5.03624	58.7913	90.7311	-15.2294	468.591	47.8074
16.8	5.03822	58.7782	90.7235	-15.6628	468.746	47.8065
16.8167	5.04021	58.7922	90.8021	-14.7669	468.746	47.8071
16.8333	5.03731	58.8044	90.7446	-15.2354	468.625	47.8062
16.85	5.04005	58.7928	90.7774	-14.8777	468.714	47.8043
16.8667	5.04097	58.8133	90.8408	-15.7909	468.786	47.8063
16.8833	5.03349	58.7704	90.7507	-15.3904	468.696	47.8082
16.9	5.03777	58.8415	90.8393	-15.649	468.804	47.8111
16.9167	5.03517	58.7885	90.7926	-18.1924	468.803	47.8094
16.9333	5.037	58.8065	90.7992	-15.227	468.784	47.8054
16.95	5.03868	58.7746	90.7436	-15.9708	468.846	47.8034
16.9667	5.03716	58.9239	90.9777	-15.8707	468.814	47.8036
16.9833	5.03853	58.8122	90.7572	-15.1252	468.707	47.8045
17	5.04097	58.8142	90.8004	-15.2522	468.814	47.7999
17.0167	5.04463	58.7864	90.7688	-15.2741	468.809	47.8017
17.0333	5.04524	58.7696	90.7247	-15.2157	468.649	47.8046
17.05	5.04478	58.7904	90.7945	-16.0365	468.798	47.8048
17.0667	5.04524	58.8398	90.8175	-15.2938	468.817	47.8046
17.0833	5.04692	58.7711	90.76	-15.8309	468.64	47.8017
17.1	5.0428	58.825	90.8201	-15.0011	468.729	47.7993
17.1167	5.04372	58.7981	90.797	-15.0614	468.857	47.8025
17.1333	5.04631	58.7841	90.7671	-14.8158	468.731	47.8016
17.15	5.04433	58.798	90.7552	-14.898	468.838	47.8051
17.1667	5.04494	58.8125	90.8382	-14.7788	468.812	47.8057
17.1833	5.04143	58.7849	90.7224	-15.2515	468.75	47.8069
17.2	5.04112	58.8207	90.7909	-14.6572	468.816	47.8051
17.2167	5.04463	58.8357	90.8273	-14.2454	468.807	47.8046
17.2333	5.04448	58.7841	90.7691	-16.012	468.677	47.803
17.25	5.04448	58.8195	90.8032	-15.0249	468.742	47.8039
17.2667	5.04326	58.7423	90.6959	-15.1984	468.856	47.8011
17.2833	5.04845	58.7937	90.7766	-13.6988	468.725	47.8062
17.3	5.05028	58.8154	90.7945	-13.3971	468.75	47.8039
17.3167	5.05226	58.7717	90.7731	-13.5169	468.834	47.8066
17.3333	5.05135	58.7965	90.7946	-14.1225	468.759	47.8069
17.35	5.05226	58.8201	90.8343	-14.2226	468.718	47.8068
17.3667	5.05363	58.8125	90.7909	-14.3246	468.697	47.8075
17.3833	5.06203	58.8744	90.9029	-15.0625	468.685	47.806
17.4	5.06081	58.7896	90.7363	-14.2698	468.734	47.8062
17.4167	5.05882	58.7893	90.7575	-14.5309	468.678	47.8025
17.4333	5.06004	58.7704	90.7166	-14.1935	468.707	47.8005
17.45	5.05714	58.8024	90.8036	-14.3627	468.762	47.803
17.4667	5.05638	58.8976	90.9768	-14.7889	468.688	47.8046
17.4833	5.05943	58.8105	90.7174	-14.827	468.663	47.8033
17.5	5.05882	58.7727	90.7302	-14.6453	468.728	47.8031
17.5167	5.05821	58.8282	90.7713	-14.9921	468.629	47.8043
17.5333	5.0518	58.839	90.7371	-15.1287	468.702	47.8036
17.55	5.05257	58.7756	90.7307	-15.0274	468.74	47.8057
17.5667	5.05272	58.7664	90.6934	-15.5376	468.679	47.8028
17.5833	5.05501	58.7458	90.6844	-15.6853	468.829	47.8025
17.6	5.05577	58.8985	90.9356	-14.5887	468.739	47.8039
17.6167	5.05913	58.8232	90.8541	-14.4296	468.671	47.8049
17.6333	5.05775	58.8619	90.906	-14.6519	468.776	47.8017
17.65	5.05882	58.7652	90.702	-13.9878	468.806	47.8025
17.6667	5.05699	58.8268	90.7362	-16.3982	468.69	47.799
17.6833	5.05882	58.8636	90.8013	-17.0593	468.648	47.7985
17.7	5.06081	58.8412	90.8267	-16.5044	468.706	47.7949
17.7167	5.05821	58.7687	90.7375	-17.1589	468.743	47.7976
17.7333	5.05302	58.819	90.7958	-16.6021	468.731	47.7953
17.75	5.05577	58.8512	90.8109	-17.0451	468.734	47.8008
17.7667	5.0605	58.8085	90.7465	-16.1796	468.774	47.7988
17.7833	5.05974	58.782	90.7194	-17.3931	468.779	47.799
17.8	5.06233	58.7922	90.7775	-17.107	468.632	47.7972
17.8167	5.05775	58.7736	90.7447	-17.4085	468.664	47.7972
17.8333	5.06096	58.8255	90.7577	-16.9592	468.673	47.7992
17.85	5.06325	58.7511	90.7291	-16.7475	468.576	47.7978
17.8667	5.06477	58.7716	90.7095	-17.6679	468.63	47.7949
17.8833	5.06706	58.7742	90.7438	-17.495	468.63	47.794
17.9	5.06264	58.7785	90.7211	-16.3589	468.653	47.7934
17.9167	5.06523	58.8618	90.7919	-14.6107	468.782	47.7958
17.9333	5.06401	58.7632	90.6915	-15.1781	468.742	47.795
17.95	5.06142	58.8055	90.7948	-16.8864	468.786	47.7964
17.9667	5.05852	58.7544	90.6988	-16.4764	468.814	47.7959
17.9833	5.05791	58.8517	90.8726	-17.4175	468.789	47.7964
18	5.05775	58.7908	90.7673	-17.5976	468.758	47.7959
18.0167	5.05959	58.7867	90.745	-17.1142	468.829	47.7978
18.0333	5.06004	58.8616	90.9254	-18.1895	468.848	47.7981
18.05	5.06081	58.8947	90.8877	-17.0885	468.841	47.7964
18.0667	5.05913	58.8039	90.7856	-16.9807	468.798	47.8011
18.0833	5.05333	58.8158	90.767	-16.8281	468.708	47.8008
18.1	5.05318	58.7562	90.6924	-17.8109	468.963	47.7984
18.1167	5.05898	58.7809	90.7525	-16.1158	468.941	47.7981
18.1333	5.05684	58.8325	90.7468	-17.8819	468.831	47.7978
18.15	5.05775	58.7603	90.7101	-16.8346	468.935	47.794
18.1667	5.05775	58.7788	90.7291	-16.2647	468.956	47.7955
18.1833	5.05287	58.8024	90.7641	-18.1518	468.875	47.7975
18.2	5.05531	58.7589	90.6913	-17.607	468.829	47.795
18.2167	5.0576	58.819	90.8419	-18.1191	468.827	47.7946
18.2333	5.05806	58.7563	90.7235	-17.548	468.866	47.7952
18.25	5.05684	58.7537	90.7116	-17.6321	468.806	47.7924
18.2667	5.05333	58.7949	90.7531	-17.8956	468.66	47.7935
18.2833	5.05501	58.7571	90.716	-17.4216	468.784	47.7934
18.3	5.05775	58.7653	90.7443	-16.6146	468.741	47.7963
18.3167	5.06249	58.7696	90.7188	-17.9713	468.628	47.7975
18.3333	5.06279	58.8216	90.7835	-17.1671	468.719	47.7964
18.35	5.06187	58.7876	90.7818	-16.7529	468.739	47.7952
18.3667	5.05592	58.7762	90.7053	-17.1874	468.689	47.7975
18.3833	5.05196	58.7627	90.7298	-17.0927	468.757	47.7982
18.4	5.0515	58.8686	90.729	-17.849	468.709	47.7975
18.4167	5.05165	58.769	90.7043	-17.6321	468.726	47.7944
18.4333	5.05058	58.7733	90.7058	-17.5004	468.809	47.794
18.45	5.04723	58.7907	90.695	-17.0898	468.7	47.7941
18.4667	5.04616	58.823	90.8309	-17.8484	468.694	47.7955
18.4833	5.04662	58.7559	90.7237	-17.6298	468.73	47.7969
18.5	5.05119	58.7855	90.7302	-17.0802	468.589	47.7937
18.5167	5.04692	58.7638	90.6994	-17.2775	468.727	47.7897
18.5333	5.0396	58.7569	90.7024	-16.5199	468.783	47.7908
18.55	5.03807	58.787	90.6912	-16.6636	468.695	47.7882
18.5667	5.04433	58.8073	90.827	-16.7428	468.761	47.7882
18.5833	5.0428	58.7522	90.6904	-16.9395	468.737	47.7891
18.6	5.04036	58.7446	90.6821	-16.8972	468.66	47.7915
18.6167	5.04112	58.7661	90.7027	-17.622	468.799	47.7889
18.6333	5.04234	58.7623	90.7417	-17.3382	468.678	47.7909
18.65	5.04097	58.7547	90.6855	-17.3537	468.693	47.7892
18.6667	5.04021	58.8175	90.8088	-16.9395	468.77	47.7879
18.6833	5.0428	58.8853	90.835	-17.2512	468.832	47.7915
18.7	5.04601	58.7663	90.7063	-17.6041	468.751	47.7886
18.7167	5.04585	58.7885	90.8132	-18.4612	468.74	47.7891
18.7333	5.04509	58.8071	90.8416	-17.9426	468.676	47.7892
18.75	5.04356	58.7508	90.6554	-18.1602	468.826	47.7874
18.7667	5.0425	58.7977	90.7519	-17.7674	468.797	47.7871
18.7833	5.04585	59.1244	90.9155	-17.9063	468.739	47.7903
18.8	5.04387	58.7849	90.7339	-17.4169	468.855	47.7905
18.8167	5.04341	58.8117	90.7897	-17.6624	468.923	47.7914
18.8333	5.04433	58.7453	90.6625	-17.6357	468.766	47.7915
18.85	5.04677	58.7403	90.6481	-17.2233	468.769	47.7891
18.8667	5.0489	58.7376	90.6554	-16.5693	468.834	47.7897
18.8833	5.04753	58.7989	90.7291	-16.2063	468.825	47.7927
18.9	5.04677	58.7881	90.7124	-16.679	468.84	47.7892
18.9167	5.04906	58.8314	90.7609	-16.713	468.751	47.7889
18.9333	5.05028	58.7925	90.761	-16.7309	468.754	47.788
18.95	5.04906	58.8068	90.8347	-16.5115	468.798	47.7903
18.9667	5.0518	58.7832	90.7209	-15.8595	468.67	47.7906
18.9833	5.04997	58.789	90.7089	-16.7571	468.723	47.7903
19	5.04982	58.8236	90.8228	-18.3128	468.795	47.7892
19.0167	5.04967	58.7704	90.7246	-17.9932	468.781	47.7897
19.0333	5.04524	58.7518	90.6596	-18.1477	468.737	47.7934
19.05	5.04723	58.7898	90.7781	-17.9147	468.791	47.7905
19.0667	5.04601	58.7664	90.6825	-18.2555	468.75	47.7921
19.0833	5.04433	58.7765	90.7325	-17.8765	468.776	47.7926
19.1	5.04707	58.8335	90.8329	-18.1142	468.826	47.7937
19.1167	5.04738	58.7458	90.676	-18.3414	468.814	47.792
19.1333	5.04707	58.8389	90.8096	-16.6766	468.885	47.7937
19.15	5.04509	58.7763	90.7325	-18.0195	468.805	47.7923
19.1667	5.04021	58.7763	90.6881	-17.3066	468.837	47.7905
19.1833	5.04402	58.8004	90.7307	-17.9932	468.856	47.7879
19.2	5.04372	58.7641	90.7024	-17.5851	468.673	47.7857
19.2167	5.0454	58.7699	90.6977	-15.1556	468.825	47.7877
19.2333	5.04601	58.7907	90.7693	-17.7734	468.838	47.7883
19.25	5.04463	58.8053	90.7824	-16.9741	468.778	47.792
19.2667	5.04478	58.7589	90.6879	-17.9623	468.818	47.7941
19.2833	5.04478	58.7981	90.7259	-16.9704	468.869	47.7906
19.3	5.04158	58.8499	90.8744	-17.123	468.852	47.7941
19.3167	5.04234	58.7724	90.6654	-17.1261	468.874	47.7959
19.3333	5.03899	58.792	90.798	-17.2202	468.942	47.7952
19.35	5.04051	58.8055	90.7754	-16.7136	468.787	47.7905
19.3667	5.03777	58.7626	90.6963	-16.2481	468.783	47.7903
19.3833	5.0396	58.7766	90.7266	-17.4831	468.72	47.7888
19.4	5.04112	58.7937	90.7095	-17.5713	468.838	47.7926
19.4167	5.03822	58.7707	90.704	-17.839	468.843	47.7911
19.4333	5.03609	58.7702	90.6846	-17.6243	468.579	47.7941
19.45	5.0396	58.7328	90.6361	-17.7251	468.759	47.7944
19.4667	5.04219	58.7821	90.72	-14.8711	468.707	47.7987
19.4833	5.04005	58.7992	90.7569	-16.9932	468.554	47.7937
19.5	5.0425	58.7881	90.7534	-17.0426	468.678	47.7959
19.5167	5.04204	58.7882	90.7209	-16.3363	468.794	47.7956
19.5333	5.04128	58.8281	90.7897	-17.1481	468.708	47.7943
19.55	5.04036	58.7705	90.7043	-15.5483	468.677	47.7981
19.5667	5.03716	58.7789	90.7053	-17.8794	468.714	47.8004
19.5833	5.03334	58.7806	90.7058	-17.2887	468.744	47.7979
19.6	5.03609	58.7508	90.6863	-16.9204	468.718	47.7975
19.6167	5.0341	58.78	90.7124	-16.0979	468.628	47.7967
19.6333	5.03151	58.7925	90.7616	-16.3685	468.71	47.7949
19.65	5.03181	58.7763	90.7047	-16.7881	468.754	47.7972
19.6667	5.03243	58.7927	90.7826	-14.656	468.625	47.7943
19.6833	5.03761	58.7658	90.7998	-15.6437	468.706	47.7932
19.7	5.03624	58.7391	90.6687	-15.9858	468.678	47.7963
19.7167	5.03456	58.8044	90.752	-16.5664	468.679	47.7937
19.7333	5.03319	58.7933	90.7465	-15.391	468.709	47.7985
19.75	5.03624	58.7318	90.6605	-15.2074	468.668	47.7961
19.7667	5.03929	58.796	90.7237	-16.2934	468.693	47.7972
19.7833	5.03777	58.8674	90.8433	-12.9681	468.738	47.7941
19.8	5.03929	58.7766	90.6968	-15.1437	468.761	47.7952
19.8167	5.03746	58.8136	90.743	-16.2606	468.718	47.7973
19.8333	5.03746	58.7618	90.6826	-17.7477	468.711	47.7987
19.85	5.03822	58.7525	90.6294	-16.7428	468.731	47.7949
19.8667	5.03502	58.7444	90.6828	-13.0466	468.689	47.7953
19.8833	5.03548	58.7605	90.6764	-10.6434	468.699	47.7927
19.9	5.03593	58.7734	90.7354	-11.5823	468.6	47.7927
19.9167	5.03639	58.7673	90.6939	-11.4565	468.795	47.7959
19.9333	5.03319	58.7542	90.6458	-11.4004	468.732	47.7973
19.95	5.03761	58.8172	90.7871	-11.6341	468.616	47.7955
19.9667	5.0396	58.7608	90.7017	-11.0035	468.707	47.7947
19.9833	5.03761	58.7418	90.6608	-10.7549	468.755	47.7969
20	5.0341	58.7373	90.6754	-11.4635	468.631	47.7932
20.0167	5.03624	58.7972	90.753	-10.9606	468.651	47.7941
20.0333	5.03868	58.7637	90.7154	-10.9475	468.727	47.794
20.05	5.03716	58.7521	90.6515	-11.2193	468.752	47.7967
20.0667	5.03624	58.7824	90.7662	-11.804	468.661	47.7959
20.0833	5.03563	58.787	90.6982	-8.73436	468.702	47.7993
20.1	5.03441	58.8081	90.7339	-7.66853	468.737	47.7955
20.1167	5.0399	58.7649	90.7299	-7.6281	468.718	47.793
20.1333	5.03777	58.7495	90.6861	-7.45995	468.503	47.7947
20.15	5.04005	58.8116	90.7771	-6.99928	468.607	47.7958
20.1667	5.04341	58.7652	90.6616	-8.25035	468.685	47.7953
20.1833	5.04036	58.7183	90.6341	-8.32008	468.601	47.795
20.2	5.03792	58.7513	90.6687	-8.27828	468.666	47.7938
20.2167	5.03777	58.7608	90.6907	-7.59117	468.668	47.7918
20.2333	5.03593	58.7298	90.6306	-6.79543	468.75	47.7906
20.25	5.03731	58.7669	90.7055	-6.90743	468.741	47.792
20.2667	5.03273	58.8215	90.7438	-6.97472	468.709	47.793
20.2833	5.02937	58.7305	90.6373	-3.82057	468.612	47.7976
20.3	5.02678	58.8204	90.7336	-3.15773	468.742	47.7975
20.3167	5.02464	58.7878	90.7159	-6.69411	468.606	47.7961
20.3333	5.028	58.7869	90.6844	-5.79109	468.577	47.7941
20.35	5.02998	58.7453	90.6396	-9.49547	468.61	47.7927
20.3667	5.02937	58.7441	90.6352	-9.24568	468.608	47.7929
20.3833	5.02953	58.7342	90.6501	-10.6774	468.58	47.7959
20.4	5.0248	58.7803	90.7119	-9.64272	468.631	47.7981
20.4167	5.02327	58.7591	90.6213	-18.9315	468.425	47.7953
20.4333	5.02632	58.7215	90.639	-13.5175	468.646	47.7935
20.45	5.02678	58.7649	90.6406	-13.9115	468.637	47.7914
20.4667	5.02464	58.7959	90.7803	-14.8026	468.502	47.7915
20.4833	5.02403	58.7225	90.6397	-15.2688	468.553	47.7905
20.5	5.02342	58.7551	90.6686	-14.755	468.638	47.7937
20.5167	5.02541	58.7557	90.6628	-14.5208	468.549	47.7981
20.5333	5.02876	58.7527	90.6751	-13.802	468.547	47.7944
20.55	5.03304	58.7498	90.6626	-13.455	468.582	47.7935
20.5667	5.03563	58.8053	90.7224	-13.3071	468.538	47.7966
20.5833	5.03578	58.7347	90.6588	-14.4314	468.55	47.7995
20.6	5.03349	58.7869	90.6846	-14.6644	468.541	47.7976
20.6167	5.03212	58.7513	90.6805	-14.5881	468.525	47.8014
20.6333	5.03304	58.7624	90.6329	-13.337	468.536	47.8005
20.65	5.03075	58.7537	90.685	-14.9987	468.572	47.7972
20.6667	5.0341	58.7545	90.6307	-13.8067	468.544	47.7975
20.6833	5.03181	58.7821	90.7493	-13.7083	468.629	47.7998
20.7	5.028	58.8328	90.7343	-13.5909	468.479	47.8011
20.7167	5.03197	58.8064	90.7867	-12.7499	468.58	47.7993
20.7333	5.03685	58.7617	90.7024	-13.0134	468.652	47.7961
20.75	5.03517	58.7894	90.6812	-12.2057	468.645	47.7927
20.7667	5.03883	58.7757	90.7116	-10.3191	468.777	47.7912
20.7833	5.03181	58.7556	90.7696	-11.255	468.759	47.7924
20.8	5.03212	58.8062	90.7624	-11.9791	468.69	47.7938
20.8167	5.0312	58.7603	90.704	-12.4483	468.757	47.7937
20.8333	5.03456	58.7414	90.6712	-13.5259	468.761	47.7973
20.85	5.03471	58.7118	90.604	-11.9447	468.764	47.7984
20.8667	5.03304	58.7309	90.6152	-10.6846	468.786	47.795
20.8833	5.0309	58.7547	90.6339	-10.951	468.77	47.8008
20.9	5.02876	58.7885	90.7583	-9.99489	468.675	47.7981
20.9167	5.02617	58.7867	90.7131	-10.4485	468.727	47.7981
20.9333	5.02571	58.7551	90.6408	-10.0933	468.668	47.7944
20.95	5.02739	58.753	90.6669	-10.8794	468.708	47.7935
20.9667	5.02922	58.769	90.7179	-11.2461	468.689	47.7921
20.9833	5.03105	58.7464	90.6535	-9.61525	468.645	47.7952
21	5.02983	58.7539	90.6918	-9.25102	468.657	47.7956
21.0167	5.02632	58.7429	90.612	-8.66097	468.686	47.7964
21.0333	5.02922	58.8682	90.9077	-9.79286	468.48	47.7984
21.05	5.02953	58.7478	90.6292	-10.2947	468.657	47.7941
21.0667	5.0277	58.7334	90.6266	-9.47334	468.692	47.7953
21.0833	5.02571	58.8886	90.8404	-9.71184	468.543	47.7947
21.1	5.02403	58.7507	90.6602	-9.35478	468.634	47.7923
21.1167	5.02556	58.7881	90.7264	-9.35951	468.567	47.7924
21.1333	5.02449	58.8366	90.8146	-7.752	468.574	47.7895
21.15	5.02358	58.7992	90.6745	-9.19029	468.696	47.7891
21.1667	5.0222	58.755	90.6756	-7.96547	468.634	47.7909
21.1833	5.0222	58.7589	90.6348	-7.86705	468.545	47.7927
21.2	5.02617	58.7707	90.6631	-8.31413	468.688	47.7915
21.2167	5.02876	58.7292	90.6126	-7.75078	468.647	47.79
21.2333	5.02495	58.7704	90.6831	-8.40477	468.512	47.7882
21.25	5.02419	58.7563	90.6612	-9.90974	468.614	47.7897
21.2667	5.0251	58.7185	90.65	-7.78359	468.679	47.792
21.2833	5.02007	58.778	90.697	-9.58962	468.632	47.7905
21.3	5.02266	58.7623	90.6796	-7.60063	468.608	47.7927
21.3167	5.02327	58.7591	90.664	-7.81395	468.574	47.7924
21.3333	5.02358	58.7539	90.7032	-8.65273	468.623	47.7988
21.35	5.02602	58.8027	90.8141	-8.10906	468.542	47.7946
21.3667	5.02342	58.7563	90.6361	-9.67018	468.597	47.7929
21.3833	5.02602	58.7128	90.5967	-8.85704	468.553	47.7934
21.4	5.02663	58.7865	90.7493	-8.12096	468.659	47.7932
21.4167	5.02983	58.8512	90.6725	-7.20543	468.576	47.7937
21.4333	5.02937	58.733	90.6254	-8.3033	468.582	47.7935
21.45	5.02983	58.7432	90.6252	-7.56371	468.62	47.7956
21.4667	5.03288	58.7429	90.6547	-7.97966	468.624	47.7892
21.4833	5.02907	58.7899	90.7624	-8.20625	468.508	47.7911
21.5	5.02678	58.7544	90.6762	-7.56004	468.474	47.7879
21.5167	5.02876	58.7743	90.7885	-8.95302	468.455	47.7885
21.5333	5.02785	58.7621	90.6529	-7.16316	468.582	47.7927
21.55	5.02937	58.747	90.6901	-8.17406	468.541	47.792
21.5667	5.02525	58.7464	90.6094	-7.47368	468.477	47.7958
21.5833	5.02663	58.7853	90.6712	-8.0912	468.585	47.7927
21.6	5.02617	58.7464	90.62	-8.34145	468.575	47.7915
21.6167	5.02571	58.7331	90.6507	-7.80739	468.41	47.7947
21.6333	5.02571	58.7165	90.6118	-7.1273	468.624	47.7956
21.65	5.03029	58.7273	90.5796	-8.46733	468.615	47.7972
21.6667	5.02892	58.74	90.6139	-8.2003	468.498	47.7943
21.6833	5.02724	58.7515	90.6547	-8.16032	468.577	47.7898
21.7	5.02785	58.7312	90.6469	-8.54485	468.621	47.7911
21.7167	5.02739	58.7811	90.7047	-7.64946	468.441	47.7886
21.7333	5.02846	58.6971	90.5708	-8.61992	468.63	47.7921
21.75	5.03105	58.7945	90.74	-7.33955	468.611	47.7872
21.7667	5.03181	58.7621	90.7003	-6.89796	468.508	47.7854
21.7833	5.03029	58.7377	90.6446	-6.90025	468.672	47.7892
21.8	5.03014	58.7421	90.6435	-7.7813	468.617	47.7874
21.8167	5.02983	58.7206	90.5795	-7.44499	468.511	47.792
21.8333	5.03075	58.7278	90.5755	-7.68166	468.657	47.7895
21.85	5.02998	58.7476	90.6246	-8.05656	468.766	47.792
21.8667	5.03243	58.7699	90.6533	-7.46529	468.656	47.7911
21.8833	5.03258	58.7161	90.5665	-8.04939	468.647	47.7903
21.9	5.03487	58.7693	90.6332	-7.47612	468.61	47.7882
21.9167	5.0341	58.9071	90.7562	-7.44988	468.57	47.7905
21.9333	5.03487	58.7284	90.6278	-7.36107	468.71	47.7901
21.95	5.02983	58.7673	90.6878	-7.23885	468.636	47.7935
21.9667	5.02907	58.7336	90.5952	-7.69905	468.619	47.7943
21.9833	5.03166	58.7551	90.6547	-7.42424	468.681	47.795
22	5.03456	58.7763	90.6632	-7.89742	468.689	47.7935
22.0167	5.03456	58.7629	90.6654	-7.22511	468.637	47.7895
22.0333	5.02983	58.7257	90.6454	-6.49193	468.722	47.7912
22.05	5.03059	58.8097	90.6797	-8.82317	468.664	47.7929
22.0667	5.03181	58.7783	90.6982	-8.93333	468.596	47.7976
22.0833	5.03395	58.7763	90.7186	-8.97636	468.659	47.7985
22.1	5.03212	58.7655	90.6826	-7.82478	468.68	47.7963
22.1167	5.03059	58.7753	90.6855	-10.6733	468.603	47.7946
22.1333	5.03502	58.7232	90.5781	-9.35188	468.577	47.7981
22.15	5.03548	58.7092	90.5793	-10.8353	468.615	47.7953
22.1667	5.02968	58.7257	90.6117	-9.94316	468.58	47.797
22.1833	5.03365	58.7226	90.6277	-11.1448	468.613	47.8004
22.2	5.02998	58.7621	90.6794	-13.0944	468.498	47.797
22.2167	5.02632	58.7927	90.6736	-12.9168	468.398	47.7972
22.2333	5.02586	58.751	90.6631	-9.84413	468.568	47.7958
22.25	5.02754	58.9033	90.8337	-9.98009	468.532	47.7981
22.2667	5.02663	58.7753	90.6793	-14.1882	468.392	47.7963
22.2833	5.02632	58.7559	90.6529	-14.1679	468.473	47.7976
22.3	5.02556	58.7023	90.5636	-14.8176	468.523	47.7984
22.3167	5.02892	58.7214	90.5962	-15.4923	468.431	47.7979
22.3333	5.02724	58.7438	90.6095	-12.5538	468.463	47.7972
22.35	5.02388	58.713	90.6159	-8.65379	468.503	47.7934
22.3667	5.02419	58.7608	90.6919	-8.57643	468.396	47.7963
22.3833	5.02464	58.7641	90.6641	-7.31041	468.517	47.7982
22.4	5.02296	58.773	90.6316	-13.5587	468.488	47.794
22.4167	5.0248	58.755	90.6332	-14.3902	468.434	47.8002
22.4333	5.02724	58.7499	90.6237	-15.0871	468.62	47.7958
22.45	5.02937	58.7725	90.6525	-14.6584	468.549	47.7956
22.4667	5.02586	58.8065	90.7105	-14.5672	468.509	47.7976
22.4833	5.02495	58.7763	90.6504	-15.2598	468.511	47.797
22.5	5.02251	58.7348	90.6376	-16.074	468.573	47.7967
22.5167	5.02617	58.7818	90.687	-14.8927	468.457	47.7938
22.5333	5.02892	58.7389	90.6234	-15.342	468.558	47.7972
22.55	5.03365	58.8854	90.8884	-15.3022	468.488	47.797
22.5667	5.03243	58.7182	90.5357	-14.7872	468.375	47.799
22.5833	5.02861	58.7951	90.8027	-16.0783	468.506	47.7966
22.6	5.02998	58.8314	90.7864	-15.7665	468.497	47.7938
22.6167	5.03151	58.7121	90.5795	-16.7535	468.338	47.7906
22.6333	5.02998	58.7595	90.6382	-16.1295	468.543	47.7934
22.65	5.02968	58.7496	90.6217	-15.9733	468.46	47.7944
22.6667	5.03578	58.7238	90.604	-16.1271	468.362	47.7912
22.6833	5.03319	58.7711	90.7063	-16.1884	468.515	47.7935
22.7	5.03166	58.7309	90.5854	-16.3529	468.527	47.794
22.7167	5.03456	58.7273	90.6094	-15.8404	468.38	47.7941
22.7333	5.03166	58.7482	90.6319	-16.6761	468.459	47.7911
22.75	5.03609	58.7586	90.6619	-16.4513	468.499	47.7874
22.7667	5.03868	58.7333	90.5814	-16.1152	468.516	47.7914
22.7833	5.0367	58.798	90.6959	-15.8916	468.509	47.7938
22.8	5.03197	58.7537	90.6165	-16.2069	468.538	47.7937
22.8167	5.03136	58.731	90.6052	-16.4079	468.601	47.7963
22.8333	5.03456	58.7327	90.6028	-16.1008	468.542	47.7921
22.85	5.03822	58.7569	90.6562	-15.9971	468.519	47.7941
22.8667	5.03716	58.7653	90.705	-16.3982	468.474	47.7944
22.8833	5.03746	58.7985	90.716	-16.3219	468.581	47.7938
22.9	5.03899	58.7685	90.653	-16.8	468.518	47.7947
22.9167	5.04219	58.7469	90.6306	-16.1872	468.478	47.7949
22.9333	5.04326	58.7125	90.5944	-15.987	468.382	47.7992
22.95	5.04265	58.7194	90.6071	-16.9651	468.561	47.7995
22.9667	5.0396	58.7505	90.6616	-16.9038	468.489	47.7975
22.9833	5.03761	58.7127	90.5914	-17.3544	468.332	47.7993
23	5.03807	58.7373	90.5897	-17.2631	468.367	47.7995
23.0167	5.03365	58.7676	90.7264	-16.3726	468.478	47.7959
23.0333	5.03059	58.7452	90.6522	-16.2743	468.43	47.7944
23.05	5.03014	58.8656	90.724	-16.3316	468.405	47.7944
23.0667	5.03258	58.7135	90.5831	-16.6064	468.377	47.7976
23.0833	5.03349	58.8131	90.7189	-17.0498	468.389	47.7963
23.1	5.0309	58.7609	90.6625	-16.5252	468.383	47.7961
23.1167	5.02937	58.7476	90.6083	-17.3632	468.342	47.7938
23.1333	5.03212	58.776	90.6995	-16.6111	468.317	47.792
23.15	5.03395	58.7551	90.6553	-17.1958	468.448	47.7915
23.1667	5.03593	58.7264	90.566	-16.5305	468.457	47.794
23.1833	5.03731	58.787	90.7108	-16.6045	468.318	47.7963
23.2	5.03792	58.7573	90.6947	-15.348	468.371	47.7961
23.2167	5.03807	58.7885	90.6754	-16.1283	468.49	47.7955
23.2333	5.03471	58.746	90.6374	-16.2684	468.251	47.7966
23.25	5.0338	58.7304	90.5938	-15.3892	468.447	47.7926
23.2667	5.02892	58.7463	90.6117	-15.7003	468.523	47.793
23.2833	5.03044	58.7063	90.5593	-15.2801	468.364	47.7923
23.3	5.03487	58.7379	90.6234	-16.0764	468.462	47.7915
23.3167	5.02861	58.7685	90.6377	-15.7981	468.444	47.7926
23.3333	5.02235	58.7287	90.5959	-14.9964	468.423	47.792
23.35	5.02312	58.7077	90.5834	-16.173	468.552	47.7937
23.3667	5.02358	58.7511	90.5813	-15.3129	468.562	47.793
23.3833	5.0193	58.7841	90.6582	-15.8469	468.571	47.7914
23.4	5.01457	59.0437	90.8277	-15.7557	468.527	47.7909
23.4167	5.02022	58.7649	90.6265	-16.1515	468.523	47.7901
23.4333	5.02052	58.7327	90.592	-15.8511	468.534	47.7911
23.45	5.01717	58.7989	90.6361	-15.9119	468.52	47.79
23.4667	5.02083	58.7496	90.6571	-15.655	468.624	47.7895
23.4833	5.01961	58.74	90.5879	-15.2288	468.606	47.7905
23.5	5.0193	58.7324	90.6191	-15.7873	468.573	47.7882
23.5167	5.01671	58.7228	90.6159	-15.7569	468.51	47.788
23.5333	5.0164	58.722	90.5656	-15.8244	468.58	47.7847
23.55	5.00877	58.7568	90.6587	-15.4798	468.465	47.7868
23.5667	5.00649	58.6967	90.5514	-15.6527	468.513	47.7886
23.5833	5.00526	58.7257	90.6025	-15.6133	468.505	47.7882
23.6	5.00679	58.7388	90.6045	-15.7069	468.463	47.7891
23.6167	5.00511	58.7394	90.6057	-15.4679	468.475	47.786
23.6333	5.00649	58.7388	90.5764	-16.1074	468.491	47.784
23.65	5.00298	58.6941	90.5384	-15.2009	468.415	47.7824
23.6667	5.00084	58.7302	90.5793	-14.997	468.48	47.7847
23.6833	5.00038	58.7693	90.6402	-14.6925	468.53	47.7821
23.7	5.00191	58.7608	90.608	-14.8241	468.336	47.7836
23.7167	4.99962	58.7409	90.6113	-15.5399	468.414	47.784
23.7333	5.00038	58.7869	90.79	-16.1253	468.46	47.7842
23.75	5.00114	58.7458	90.6632	-15.5996	468.265	47.7804
23.7667	4.99931	58.7113	90.6033	-15.5561	468.392	47.785
23.7833	4.9984	58.7354	90.5868	-15.7015	468.374	47.7871
23.8	5.00008	58.7081	90.5778	-15.8344	468.388	47.7883
23.8167	4.99504	58.7334	90.584	-16.88	468.495	47.7869
23.8333	4.99657	58.754	90.6709	-16.2315	468.482	47.7827
23.85	4.99764	58.7168	90.6141	-16.2338	468.54	47.784
23.8667	4.99382	58.7202	90.5624	-16.1562	468.592	47.7854
23.8833	4.99474	58.7891	90.6261	-16.0484	468.512	47.7839
23.9	4.99672	58.7139	90.5604	-15.5006	468.494	47.7819
23.9167	4.99458	58.733	90.6281	-16.0871	468.542	47.7822
23.9333	4.99367	58.7548	90.6095	-16.2463	468.551	47.7815
23.95	4.9929	58.7072	90.5679	-16.4185	468.525	47.7811
23.9667	4.99001	58.7553	90.6538	-16.468	468.5	47.7837
23.9833	4.98863	58.7128	90.5717	-16.608	468.558	47.7842
24	4.99001	58.7496	90.5644	-16.8137	468.657	47.7842
24.0167	4.9868	58.7498	90.6135	-16.9573	468.567	47.7828
24.0333	4.98787	58.7238	90.5935	-16.8369	468.619	47.7831
24.05	4.98695	58.7328	90.5973	-17.4854	468.743	47.7851
24.0667	4.98802	58.7444	90.5766	-16.5371	468.662	47.7848
24.0833	4.98772	58.8253	90.6628	-16.5908	468.621	47.7845
24.1	4.98589	58.7807	90.604	-16.2284	468.572	47.7857
24.1167	4.98711	58.7818	90.6208	-16.8804	468.55	47.7866
24.1333	4.98772	58.7234	90.5741	-16.759	468.641	47.7856
24.15	4.98558	58.7638	90.6336	-16.6123	468.69	47.785
24.1667	4.98222	58.856	90.792	-16.8948	468.521	47.7833
24.1833	4.97993	58.7869	90.6358	-16.9764	468.688	47.7844
24.2	4.97749	58.7147	90.602	-16.7797	468.666	47.781
24.2167	4.97948	58.7432	90.5967	-16.3184	468.513	47.7828
24.2333	4.981	58.868	90.7575	-16.9955	468.535	47.7844
24.25	4.98207	58.7531	90.5941	-16.8125	468.643	47.7825
24.2667	4.981	58.6935	90.5187	-16.3816	468.557	47.7833
24.2833	4.9781	58.7072	90.5608	-16.7631	468.546	47.781
24.3	4.97887	58.7302	90.5851	-17.4009	468.531	47.7824
24.3167	4.98146	58.736	90.5671	-17.0754	468.562	47.7802
24.3333	4.97963	58.7562	90.6187	-16.8906	468.436	47.7862
24.35	4.97826	58.7537	90.6503	-17.5332	468.498	47.7844
24.3667	4.97643	58.7191	90.5692	-16.5664	468.444	47.7828
24.3833	4.97688	58.7487	90.6161	-17.9569	468.56	47.7836
24.4	4.9752	58.7429	90.606	-17.0724	468.458	47.7833
24.4167	4.97551	58.7687	90.583	-17.0521	468.524	47.7847
24.4333	4.96895	58.7605	90.5685	-15.8332	468.451	47.784
24.45	4.96574	58.7298	90.5814	-16.8919	468.509	47.7805
24.4667	4.96864	58.7948	90.6989	-16.5914	468.455	47.7798
24.4833	4.96483	58.7432	90.6088	-17.16	468.365	47.7801
24.5	4.96651	58.8013	90.7058	-16.825	468.555	47.7818
24.5167	4.96223	58.7293	90.5521	-17.0307	468.526	47.7815
24.5333	4.96101	58.6994	90.5244	-17.2124	468.321	47.7775
24.55	4.95811	58.7148	90.574	-17.1827	468.536	47.7787
24.5667	4.95918	58.7902	90.7275	-17.1195	468.517	47.7819
24.5833	4.96025	58.7237	90.5671	-16.2994	468.392	47.7856
24.6	4.96315	58.7536	90.6289	-15.9554	468.489	47.7891
24.6167	4.96269	58.7367	90.6216	-16.5229	468.476	47.7851
24.6333	4.96544	58.7348	90.5969	-16.2647	468.489	47.7834
24.65	4.96315	58.7141	90.5831	-16.5545	468.445	47.785
24.6667	4.95934	58.7702	90.6356	-16.3523	468.476	47.7842
24.6833	4.95873	58.7392	90.5683	-16.5658	468.421	47.7834
24.7	4.95766	58.7208	90.5901	-16.5842	468.431	47.7834
24.7167	4.95583	58.7522	90.6057	-16.2338	468.43	47.7807
24.7333	4.95537	58.7254	90.6304	-17.026	468.46	47.7807
24.75	4.95094	58.7544	90.6156	-16.912	468.434	47.7836
24.7667	4.95247	58.7107	90.581	-16.7178	468.509	47.783
24.7833	4.95247	58.7141	90.5683	-16.5604	468.453	47.7796
24.8	4.95598	58.7299	90.5879	-17.1064	468.326	47.7772
24.8167	4.95338	58.798	90.6904	-16.9491	468.326	47.7766
24.8333	4.95827	58.7333	90.6567	-16.5664	468.345	47.7769
24.85	4.95491	58.816	90.6689	-16.8906	468.213	47.7755
24.8667	4.95308	58.753	90.6214	-16.6308	468.348	47.7775
24.8833	4.9543	58.7077	90.5587	-16.4286	468.397	47.7792
24.9	4.95216	58.7121	90.5497	-16.7941	468.275	47.7767
24.9167	4.9543	58.7219	90.5579	-16.4739	468.431	47.7766
24.9333	4.95491	58.7092	90.5587	-15.776	468.463	47.7769
24.95	4.95293	60.1429	90.6568	-17.2744	468.415	47.7798
24.9667	4.95018	58.8387	90.6202	-16.3792	468.475	47.7778
24.9833	4.94621	58.7406	90.6237	-17.179	468.528	47.7795
25	4.94942	58.7148	90.5663	-17.2047	468.561	47.7761
25.0167	4.94789	58.7075	90.565	-16.9955	468.555	47.7799
25.0333	4.94591	58.9423	90.9342	-17.0194	468.551	47.7786
25.05	4.94652	58.7481	90.6487	-17.396	468.56	47.7787
25.0667	4.9427	58.7365	90.599	-17.0063	468.512	47.7747
25.0833	4.94225	58.7235	90.5648	-16.9192	468.545	47.7735
25.1	4.94392	58.7495	90.5894	-17.2196	468.527	47.7753
25.1167	4.95079	58.7545	90.5936	-17.5326	468.436	47.7723
25.1333	4.94988	58.8395	90.7847	-17.4635	468.499	47.7702
25.15	4.95583	58.7444	90.599	-14.8205	468.538	47.7721
25.1667	4.95461	58.754	90.588	-17.2775	468.37	47.7717
25.1833	4.95262	59.3287	90.6942	-17.3859	468.406	47.7706
25.2	4.95171	58.7566	90.6588	-17.0026	468.466	47.7712
25.2167	4.94759	58.7237	90.603	-17.814	468.403	47.7729
25.2333	4.94926	58.7145	90.5653	-17.2149	468.475	47.7709
25.25	4.94759	58.7238	90.5471	-17.427	468.517	47.7724
25.2667	4.94667	58.7257	90.5851	-16.0442	468.37	47.7709
25.2833	4.94667	58.7621	90.6498	-16.043	468.562	47.7686
25.3	4.94743	58.7098	90.541	-16.2087	468.516	47.7688
25.3167	4.9485	58.7295	90.5811	-16.7274	468.476	47.7708
25.3333	4.94865	58.7945	90.6268	-17.3663	468.482	47.774
25.35	4.94606	58.7669	90.5898	-17.2471	468.583	47.7718
25.3667	4.94392	58.7557	90.612	-16.735	468.51	47.7717
25.3833	4.94392	58.7324	90.6245	-17.1915	468.441	47.7691
25.4	4.93996	58.7257	90.5666	-16.688	468.443	47.77
25.4167	4.93858	58.7502	90.6448	-18.128	468.502	47.7721
25.4333	4.93568	58.7592	90.6091	-17.0455	468.455	47.772
25.45	4.93629	58.7067	90.5022	-17.1999	468.426	47.7737
25.4667	4.94011	58.7009	90.5302	-17.1893	468.439	47.775
25.4833	4.9395	58.6994	90.5657	-16.992	468.444	47.772
25.5	4.94469	58.737	90.5441	-17.7824	468.479	47.7723
25.5167	4.94347	58.709	90.5528	-17.0611	468.393	47.7723
25.5333	4.94179	58.7385	90.6251	-17.051	468.383	47.7723
25.55	4.94118	58.7429	90.5816	-17.2292	468.534	47.77
25.5667	4.93736	58.7817	90.5998	-17.4622	468.474	47.7717
25.5833	4.9366	58.7501	90.5895	-17.8074	468.279	47.7741
25.6	4.93675	58.7238	90.5532	-17.6368	468.529	47.7715
25.6167	4.93065	58.7475	90.5686	-17.1165	468.531	47.7705
25.6333	4.93019	58.7066	90.5531	-17.5135	468.516	47.7735
25.65	4.93431	58.6903	90.499	-17.0766	468.475	47.7718
25.6667	4.93935	58.7174	90.5415	-17.2912	468.541	47.7763
25.6833	4.94255	58.7367	90.5877	-17.1946	468.581	47.7752
25.7	4.93523	58.7038	90.528	-17.6983	468.505	47.7772
25.7167	4.93462	58.7341	90.6213	-17.058	468.533	47.7766
25.7333	4.93416	58.7983	90.7822	-17.3734	468.539	47.7772
25.75	4.93538	58.7814	90.6416	-16.8626	468.442	47.775
25.7667	4.93858	58.7209	90.5868	-17.2739	468.481	47.774
25.7833	4.93996	58.7739	90.6648	-17.644	468.39	47.7737
25.8	4.94041	58.7602	90.5946	-17.7483	468.524	47.7715
25.8167	4.93538	58.7153	90.559	-17.3037	468.478	47.7697
25.8333	4.9337	58.8345	90.7485	-17.7221	468.414	47.7715
25.85	4.93324	58.7322	90.5651	-17.5039	468.359	47.7746
25.8667	4.93401	58.7081	90.5341	-18.0285	468.437	47.776
25.8833	4.9334	58.7229	90.5586	-17.7293	468.439	47.7776
25.9	4.9334	58.7527	90.5683	-16.9979	468.198	47.7726
25.9167	4.93584	58.7006	90.5503	-17.2106	468.455	47.7732
25.9333	4.93935	58.7051	90.532	-17.0771	468.495	47.775
25.95	4.93889	58.7435	90.6455	-16.9091	468.4	47.7732
25.9667	4.93507	58.8348	90.6677	-17.7615	468.337	47.775
25.9833	4.93462	58.7328	90.5483	-17.293	468.417	47.7723
26	4.93507	58.7356	90.5592	-17.8788	468.45	47.7761
26.0167	4.93141	58.7519	90.5734	-17.6923	468.409	47.7744
26.0333	4.9308	58.7128	90.5662	-17.8831	468.347	47.7732
26.05	4.93294	58.7647	90.5869	-18.0851	468.466	47.777
26.0667	4.93752	58.7441	90.5732	-18.2342	468.458	47.7755
26.0833	4.94499	58.7183	90.5299	-17.8771	468.456	47.7749
26.1	4.94392	58.7476	90.6532	-18.494	468.435	47.7747
26.1167	4.94484	58.689	90.5026	-18.1292	468.38	47.776
26.1333	4.9453	58.7038	90.5648	-17.5623	468.46	47.7763
26.15	4.94667	58.9356	90.7462	-17.4723	468.465	47.7773
26.1667	4.95049	58.7231	90.5467	-17.1493	468.462	47.7731
26.1833	4.95308	58.6883	90.5132	-18.6555	468.545	47.7749
26.2	4.95476	58.7217	90.5584	-18.5333	468.618	47.775
26.2167	4.95796	58.762	90.5644	-17.7949	468.379	47.7752
26.2333	4.96193	58.7446	90.5415	-18.0308	468.591	47.7776
26.25	4.95888	58.7434	90.6097	-17.7853	468.562	47.7776
26.2667	4.96208	58.7815	90.6458	-18.1017	468.583	47.7755
26.2833	4.95964	58.722	90.5676	-18.5464	468.484	47.774
26.3	4.95552	58.7244	90.606	-18.3218	468.542	47.7746
26.3167	4.9511	58.7736	90.597	-18.0053	468.54	47.7737
26.3333	4.95003	58.7052	90.5563	-18.6608	468.449	47.7763
26.35	4.95262	58.7415	90.6179	-18.2662	468.421	47.7773
26.3667	4.95308	58.7826	90.6214	-18.3878	468.439	47.7815
26.3833	4.95537	58.6953	90.5221	-18.2597	468.464	47.7815
26.4	4.95873	58.7403	90.5721	-18.9738	468.448	47.7807
26.4167	4.96483	58.8186	90.64	-18.823	468.466	47.7801
26.4333	4.9662	58.794	90.6718	-18.4528	468.387	47.7787
26.45	4.96773	58.7359	90.5808	-17.9879	468.486	47.7807
26.4667	4.96574	58.7377	90.5375	-18.5667	468.422	47.7802
26.4833	4.96529	58.7644	90.6191	-18.1643	468.319	47.7808
26.5	4.96925	58.7287	90.5271	-18.177	468.43	47.777
26.5167	4.96437	58.7696	90.6178	-18.0892	468.464	47.7804
26.5333	4.96315	58.7171	90.5216	-17.8765	468.339	47.7808
26.55	4.96605	58.7937	90.7317	-18.0351	468.453	47.7807
26.5667	4.96864	58.711	90.5264	-17.6107	468.515	47.7775
26.5833	4.96773	58.7801	90.6138	-18.4028	468.593	47.7761
26.6	4.96559	58.7577	90.599	-16.9216	468.533	47.7815
26.6167	4.96803	58.7177	90.5581	-17.3191	468.539	47.7799
26.6333	4.96971	58.7019	90.5041	-17.6815	468.607	47.7818
26.65	4.9691	58.6993	90.5199	-17.8378	468.655	47.7804
26.6667	4.96315	58.7246	90.5235	-18.1435	468.625	47.779
26.6833	4.96422	58.7421	90.5399	-18.3909	468.593	47.7831
26.7	4.96422	58.7655	90.5567	-16.9419	468.534	47.7825
26.7167	4.9633	58.7292	90.5225	-17.4944	468.584	47.7847
26.7333	4.96651	58.8024	90.6625	-18.0231	468.513	47.7854
26.75	4.96758	58.7287	90.5363	-17.9891	468.382	47.7853
26.7667	4.96819	58.7453	90.5854	-18.0267	468.517	47.786
26.7833	4.96574	58.7231	90.5346	-17.0521	468.544	47.783
26.8	4.96864	58.731	90.6219	-17.6058	468.434	47.7844
26.8167	4.96773	58.713	90.5337	-17.9813	468.515	47.785
26.8333	4.97017	58.7397	90.5866	-18.5291	468.497	47.7815
26.85	4.97261	58.7074	90.5331	-18.5453	468.359	47.7851
26.8667	4.97536	58.7374	90.5453	-17.821	468.46	47.784
26.8833	4.97658	58.7174	90.5712	-17.2208	468.44	47.7848
26.9	4.97597	58.7385	90.575	-17.7918	468.543	47.7845
26.9167	4.97643	58.7203	90.5433	-18.3372	468.498	47.7871
26.9333	4.97536	58.7521	90.5566	-17.8657	468.483	47.7865
26.95	4.9749	58.7566	90.5912	-18.2108	468.519	47.7837
26.9667	4.97597	58.7263	90.5257	-18.305	468.52	47.781
26.9833	4.97688	58.7518	90.5802	-17.9034	468.541	47.7816
27	4.9781	58.7045	90.5506	-18.7693	468.559	47.7863
27.0167	4.98055	58.7315	90.6152	-17.4229	468.553	47.7868
27.0333	4.97658	58.7165	90.5399	-18.0035	468.563	47.7839
27.05	4.97734	58.7746	90.6545	-18.4618	468.525	47.7837
27.0667	4.96941	58.7396	90.5579	-18.8064	468.356	47.7847
27.0833	4.96666	58.7179	90.5189	-18.8415	468.443	47.7819
27.1	4.96834	58.6956	90.5343	-18.2639	468.499	47.785
27.1167	4.96758	58.762	90.6152	-17.7447	468.234	47.786
27.1333	4.96956	58.7011	90.5264	-18.4278	468.392	47.7894
27.15	4.96819	58.7264	90.6225	-18.0613	468.372	47.7898
27.1667	4.97108	58.7182	90.5479	-18.3408	468.331	47.7877
27.1833	4.97566	58.765	90.5877	-18.2812	468.412	47.7856
27.2	4.97612	58.7246	90.5657	-18.494	468.436	47.7879
27.2167	4.97475	58.7093	90.5373	-17.6768	468.494	47.79
27.2333	4.97231	58.7133	90.5795	-18.522	468.534	47.7901
27.25	4.97627	58.7847	90.7233	-18.9857	468.514	47.7862
27.2667	4.9749	58.7128	90.5267	-18.6401	468.523	47.7854
27.2833	4.972	58.7545	90.6483	-18.5894	468.533	47.7882
27.3	4.96788	58.7396	90.5257	-18.6275	468.548	47.7882
27.3167	4.96529	58.7397	90.5453	-18.5404	468.474	47.7879
27.3333	4.9688	58.7197	90.5297	-18.5983	468.459	47.7857
27.35	4.96834	58.7528	90.6077	-18.6407	468.593	47.7901
27.3667	4.97124	58.715	90.5232	-18.444	468.654	47.7879
27.3833	4.97231	58.7043	90.5474	-17.8985	468.468	47.7888
27.4	4.97612	58.7623	90.6341	-18.9577	468.497	47.7879
27.4167	4.98039	58.8395	90.7009	-18.1786	468.477	47.7886
27.4333	4.98085	58.7147	90.5567	-18.0225	468.269	47.7888
27.45	4.97765	58.7789	90.6292	-17.5892	468.409	47.7897
27.4667	4.97673	58.6938	90.4845	-18.2258	468.432	47.7883
27.4833	4.97475	58.7238	90.5822	-18.1971	468.371	47.7923
27.5	4.97459	58.7193	90.597	-18.0695	468.414	47.7889
27.5167	4.97108	58.7344	90.5673	-18.1638	468.4	47.7876
27.5333	4.9752	58.8705	90.7298	-17.7036	468.378	47.7863
27.55	4.97551	58.7492	90.5103	-16.9604	468.413	47.7901
27.5667	4.97063	58.7116	90.5329	-18.3414	468.409	47.7915
27.5833	4.96941	58.7209	90.554	-17.5951	468.307	47.7886
27.6	4.97063	58.7254	90.5735	-18.1983	468.349	47.7901
27.6167	4.97124	58.7209	90.5631	-17.7573	468.467	47.7888
27.6333	4.97215	58.736	90.5283	-17.1558	468.422	47.7866
27.65	4.97398	58.6807	90.4774	-17.9241	468.31	47.7891
27.6667	4.97582	58.7069	90.5596	-19.4309	468.371	47.7915
27.6833	4.97505	58.7971	90.6283	-17.7137	468.384	47.7905
27.7	4.97749	58.7397	90.6188	-19.0482	468.209	47.7915
27.7167	4.97795	58.7222	90.5524	-17.914	468.404	47.7905
27.7333	4.97765	58.7545	90.5654	-18.615	468.374	47.7927
27.75	4.97932	58.6962	90.547	-18.6495	468.349	47.7886
27.7667	4.98085	58.7492	90.5718	-18.9834	468.388	47.7862
27.7833	4.98009	58.681	90.4736	-18.5738	468.453	47.7868
27.8	4.9781	58.7299	90.5009	-19.3082	468.445	47.7863
27.8167	4.98116	58.9089	90.6164	-19.3743	468.443	47.7848
27.8333	4.97704	58.7162	90.517	-18.7658	468.466	47.7863
27.85	4.97948	58.7885	90.5627	-18.7437	468.373	47.7865
27.8667	4.97704	58.764	90.6692	-18.8374	468.495	47.7854
27.8833	4.97795	58.7124	90.556	-18.4022	468.401	47.7877
27.9	4.98024	58.7305	90.5633	-19.5622	468.444	47.7903
27.9167	4.97765	58.7121	90.5177	-18.0744	468.341	47.7908
27.9333	4.97978	58.7063	90.5222	-18.1727	468.446	47.7848
27.95	4.98116	58.7266	90.5494	-19.2802	468.446	47.7857
27.9667	4.98161	58.7157	90.5361	-18.6507	468.34	47.7866
27.9833	4.98375	58.7101	90.5582	-19.4865	468.389	47.7869
28	4.98558	58.7505	90.5874	-19.313	468.502	47.7859
28.0167	4.98329	58.7499	90.5418	-19.3046	468.316	47.785
28.0333	4.98467	58.7365	90.5744	-18.8367	468.454	47.7845
28.05	4.99046	58.7425	90.5579	-18.7711	468.45	47.7869
28.0667	4.99306	58.6959	90.4968	-19.1669	468.422	47.788
28.0833	4.99382	58.7537	90.534	-19.6413	468.557	47.7923
28.1	4.9955	58.7527	90.617	-19.7224	468.442	47.7894
28.1167	4.99657	58.7109	90.5196	-19.0232	468.56	47.7889
28.1333	4.9955	58.7264	90.5476	-19.1663	468.512	47.7862
28.15	4.99001	58.7255	90.5378	-19.8512	468.506	47.788
28.1667	4.98619	58.742	90.5825	-19.2712	468.453	47.7917
28.1833	4.98512	58.7078	90.5335	-19.1711	468.391	47.7895
28.2	4.98161	58.7623	90.5962	-19.5197	468.52	47.7863
28.2167	4.98177	58.7241	90.5134	-19.1901	468.556	47.7868
28.2333	4.98604	58.7818	90.5958	-19.1157	468.442	47.7889
28.25	4.98665	58.7243	90.5572	-19.4494	468.525	47.7871
28.2667	4.98695	58.7449	90.4911	-19.1901	468.608	47.7866
28.2833	4.98543	58.7708	90.5602	-19.1998	468.446	47.7868
28.3	4.98192	58.7251	90.5515	-19.2558	468.556	47.7862
28.3167	4.97841	58.7067	90.5059	-19.6723	468.634	47.7891
28.3333	4.97475	58.7237	90.5589	-19.8107	468.545	47.7883
28.35	4.9749	58.7087	90.4888	-19.2879	468.628	47.7879
28.3667	4.97353	58.7449	90.5639	-19.3439	468.598	47.783
28.3833	4.97215	58.7612	90.5648	-19.7279	468.573	47.7856
28.4	4.97261	58.7222	90.5471	-18.3277	468.499	47.7819
28.4167	4.97475	58.7815	90.5386	-19.0495	468.468	47.7845
28.4333	4.97383	58.7049	90.518	-19.2319	468.479	47.7834
28.45	4.97459	58.785	90.6484	-18.7402	468.511	47.788
28.4667	4.97261	58.7708	90.6316	-18.9333	468.493	47.7859
28.4833	4.97414	58.6936	90.4926	-18.5519	468.56	47.7882
28.5	4.97108	58.6886	90.5059	-19.0978	468.425	47.7868
28.5167	4.97185	58.7788	90.5654	-19.8292	468.504	47.7911
28.5333	4.97368	58.69	90.4801	-17.9671	468.437	47.7862
28.55	4.97368	58.7211	90.5523	-20.5437	468.412	47.7863
28.5667	4.97124	58.7171	90.4884	-19.7248	468.436	47.7885
28.5833	4.97078	58.713	90.5463	-19.2843	468.597	47.7915
28.6	4.97307	58.7092	90.5282	-20.1444	468.425	47.788
28.6167	4.97551	58.7425	90.5967	-20.0216	468.546	47.7911
28.6333	4.97734	58.7734	90.716	-18.8093	468.562	47.7911
28.65	4.97536	58.7455	90.5843	-19.2886	468.585	47.7879
28.6667	4.96971	58.7075	90.4899	-19.2451	468.57	47.7877
28.6833	4.96635	58.7443	90.59	-17.9682	468.509	47.7879
28.7	4.97002	58.702	90.5067	-19.1663	468.623	47.7882
28.7167	4.97017	58.8387	90.6168	-18.1721	468.587	47.7845
28.7333	4.97307	58.7881	90.7255	-22.0095	468.584	47.7857
28.75	4.97139	58.7035	90.5145	-19.3517	468.55	47.7883
28.7667	4.97215	58.7388	90.573	-19.6336	468.537	47.7894
28.7833	4.97185	58.7838	90.6373	-18.5035	468.57	47.7848
28.8	4.96803	58.7157	90.512	-20.0794	468.537	47.7853
28.8167	4.97337	58.7273	90.5738	-18.9851	468.476	47.7839
28.8333	4.97032	58.7826	90.6532	-19.3153	468.602	47.784
28.85	4.97047	58.72	90.5524	-19.1883	468.647	47.784
28.8667	4.96574	58.7159	90.5303	-19.5663	468.426	47.7837
28.8833	4.96101	58.7159	90.5428	-17.4772	468.544	47.7882
28.9	4.96452	58.7821	90.6808	-19.4286	468.57	47.7837
28.9167	4.96681	58.7318	90.5418	-19.2133	468.595	47.7836
28.9333	4.9662	58.7071	90.5111	-19.2164	468.577	47.784
28.95	4.96117	58.769	90.5198	-17.8371	468.503	47.7851
28.9667	4.95796	58.7083	90.5644	-19.6307	468.549	47.783
28.9833	4.95934	58.7595	90.5657	-20.2613	468.495	47.7827
29	4.96437	58.6993	90.4925	-19.8858	468.456	47.7859
29.0167	4.96544	58.7901	90.6092	-18.8934	468.41	47.7851
29.0333	4.97047	58.7841	90.5709	-19.6902	468.519	47.7854
29.05	4.96727	58.7669	90.5833	-18.3312	468.503	47.7857
29.0667	4.9688	58.7302	90.5497	-19.1288	468.484	47.7859
29.0833	4.97047	58.7232	90.536	-19.4018	468.375	47.7839
29.1	4.96895	58.7298	90.5228	-19.0751	468.492	47.7894
29.1167	4.96956	58.782	90.6066	-17.9635	468.489	47.7868
29.1333	4.96971	58.7342	90.5369	-18.5638	468.275	47.7833
29.15	4.96834	58.7464	90.5508	-19.6247	468.407	47.7863
29.1667	4.97017	58.7452	90.6092	-18.7605	468.448	47.7842
29.1833	4.96788	58.7157	90.5138	-18.8891	468.209	47.7851
29.2	4.96315	58.7322	90.5344	-19.6902	468.389	47.786
29.2167	4.97047	58.7302	90.5767	-18.8242	468.447	47.7819
29.2333	4.97002	58.7206	90.5497	-19.949	468.479	47.7819
29.25	4.97047	58.7457	90.564	-19.465	468.446	47.7807
29.2667	4.96742	58.7441	90.5628	-19.0823	468.337	47.7854
29.2833	4.97108	58.7148	90.517	-18.5172	468.338	47.7877
29.3	4.97292	58.724	90.5228	-19.6079	468.322	47.7811
29.3167	4.97078	58.7309	90.5317	-19.062	468.307	47.7822
29.3333	4.97505	58.7385	90.6094	-19.3201	468.233	47.7862
29.35	4.97398	58.7482	90.6175	-17.759	468.216	47.7825
29.3667	4.96986	58.7185	90.5181	-18.6395	468.299	47.7834
29.3833	4.96971	58.7229	90.5624	-17.8049	468.243	47.7848
29.4	4.97063	58.7992	90.6007	-19.0287	468.198	47.7851
29.4167	4.96941	58.7861	90.6496	-18.1763	468.311	47.7816
29.4333	4.96895	58.7125	90.4997	-19.136	468.394	47.784
29.45	4.96925	58.8105	90.5886	-19.6491	468.262	47.7854
29.4667	4.97383	58.7795	90.624	-19.6467	468.37	47.7859
29.4833	4.97459	58.8177	90.6666	-20.021	468.383	47.7866
29.5	4.97307	58.7409	90.559	-19.4047	468.282	47.7842
29.5167	4.97047	58.8331	90.6216	-20.0759	468.317	47.7816
29.5333	4.97398	58.7923	90.6376	-19.965	468.329	47.7865
29.55	4.97337	58.841	90.76	-19.5741	468.397	47.786
29.5667	4.97368	58.8473	90.6365	-18.5142	468.42	47.7824
29.5833	4.97734	58.7403	90.5686	-20.8257	468.308	47.7792
29.6	4.9752	58.7959	90.6541	-20.3715	468.376	47.7822
29.6167	4.97307	58.7878	90.6139	-18.587	468.315	47.7833
29.6333	4.97459	58.7939	90.678	-18.5763	468.398	47.7837
29.65	4.97398	58.8081	90.6399	-18.8284	468.363	47.7836
29.6667	4.97322	58.773	90.6287	-19.7594	468.291	47.7811
29.6833	4.97612	58.8982	90.7922	-19.6325	468.363	47.7834
29.7	4.97368	58.8052	90.6641	-19.8077	468.357	47.7834
29.7167	4.97368	58.7621	90.5785	-19.484	468.236	47.7827
29.7333	4.9717	58.787	90.6266	-19.8286	468.362	47.7831
29.75	4.97383	58.8593	90.7186	-19.5156	468.435	47.7836
29.7667	4.96941	58.7756	90.6309	-18.9834	468.34	47.7845
29.7833	4.97078	58.8412	90.6843	-19.0257	468.376	47.7833
29.8	4.96742	58.8841	90.8215	-19.3589	468.384	47.7807
29.8167	4.97337	58.8596	90.7983	-19.5948	468.395	47.7819
29.8333	4.97032	58.9152	90.7534	-19.257	468.355	47.7828
29.85	4.96697	58.8499	90.7368	-18.9387	468.359	47.7837
29.8667	4.97246	58.8445	90.7972	-18.457	468.37	47.7816
29.8833	4.97383	58.8332	90.7447	-19.0691	468.427	47.7836
29.9	4.97231	58.9542	90.8431	-18.1304	468.451	47.7836
29.9167	4.97368	58.8111	90.7206	-19.499	468.402	47.7839
29.9333	4.97505	58.8703	90.8068	-19.3815	468.385	47.7853
29.95	4.97551	58.9188	90.9788	-19.2117	468.548	47.783
29.9667	4.97673	59.0263	91.0244	-18.7289	468.464	47.7811
29.9833	4.97475	58.8253	90.7514	-19.0525	468.373	47.7848
30	4.97856	58.8412	90.7468	-19.1001	468.507	47.785
30.0167	4.97765	58.8519	90.7757	-19.4209	468.499	47.7872
30.0333	4.97429	58.9039	90.8704	-19.4434	468.301	47.7879
30.05	4.97383	58.9283	90.8686	-20.1289	468.421	47.7857
30.0667	4.97429	58.9251	90.9322	-20.443	468.442	47.7869
30.0833	4.97337	59.0904	91.173	-18.9338	468.344	47.7876
30.1	4.97612	58.9622	90.882	-19.6664	468.4	47.7885
30.1167	4.97719	59.0037	91.0407	-19.4418	468.435	47.7879
30.1333	4.97612	58.9303	90.922	-19.8483	468.39	47.7908
30.15	4.97826	58.908	90.9347	-19.1824	468.333	47.7929
30.1667	4.97704	59.0516	91.1764	-19.2951	468.41	47.7917
30.1833	4.97932	58.9454	91.0156	-20.0085	468.366	47.7876
30.2	4.97856	58.9036	90.9078	-19.45	468.387	47.7885
30.2167	4.97688	58.9774	90.9931	-18.9631	468.388	47.7888
30.2333	4.97688	59.1932	91.4321	-19.5203	468.366	47.7891
30.25	4.9781	59.0199	91.1813	-19.7898	468.301	47.788
30.2667	4.97643	59.0823	91.1378	-20.4377	468.396	47.7883
30.2833	4.97704	59.0098	91.0943	-19.3356	468.374	47.7918
30.3	4.97658	58.986	91.0622	-19.7802	468.264	47.7908
30.3167	4.9807	59.5454	91.6537	-20.1212	468.43	47.7892
30.3333	4.97932	59.1453	91.1967	-19.7492	468.454	47.795
30.35	4.97719	59.0965	91.3368	-19.9799	468.332	47.7966
30.3667	4.97185	59.1128	91.4838	-20.6493	468.462	47.7973
30.3833	4.96956	59.0348	91.2121	-19.9281	468.491	47.7949
30.4	4.97246	59.0328	91.1443	-19.7779	468.486	47.7993
30.4167	4.97383	59.0653	91.2333	-19.9603	468.503	47.7995
30.4333	4.97398	59.11	91.2936	-20.5331	468.533	47.8007
30.45	4.97353	59.0841	91.2722	-19.602	468.583	47.8014
30.4667	4.972	59.0998	91.3075	-19.8595	468.594	47.806
30.4833	4.97215	59.195	91.4121	-19.3255	468.569	47.8036
30.5	4.96971	59.0972	91.2647	-19.766	468.546	47.7987
30.5167	4.96895	59.1773	91.4816	-19.4047	468.576	47.8002
30.5333	4.97108	59.1554	91.4184	-19.6963	468.607	47.8002
30.55	4.97047	59.0551	91.2794	-19.9615	468.551	47.8033
30.5667	4.97292	59.2699	91.6859	-19.5597	468.461	47.8043
30.5833	4.97078	59.1435	91.4646	-20.4937	468.555	47.8053
30.6	4.97185	59.2699	91.8035	-19.5121	468.553	47.8031
30.6167	4.97276	59.1914	91.5528	-19.7785	468.378	47.8024
30.6333	4.97078	59.3263	91.6619	-20.2047	468.504	47.8057
30.65	4.9659	59.2854	91.8487	-20.4496	468.504	47.8036
30.6667	4.96452	59.213	91.7291	-19.6391	468.441	47.8054
30.6833	4.96605	59.2977	91.9004	-20.5784	468.441	47.8083
30.7	4.9659	59.2576	91.7559	-20.2016	468.439	47.8089
30.7167	4.96101	59.2638	91.8118	-20.3524	468.459	47.8068
30.7333	4.96437	59.3349	91.853	-19.6313	468.427	47.8046
30.75	4.96697	59.2188	91.7054	-19.6413	468.411	47.8048
30.7667	4.96849	59.3514	91.9512	-20.1975	468.367	47.8042
30.7833	4.96727	59.3034	91.8913	-20.2416	468.365	47.8049
30.8	4.96681	59.3581	91.834	-19.7833	468.373	47.8074
30.8167	4.96956	59.2243	91.8128	-20.0735	468.411	47.8085
30.8333	4.97139	59.3719	92.1648	-19.521	468.315	47.8089
30.85	4.97185	59.4022	92.0527	-20.2154	468.48	47.8077
30.8667	4.97108	59.3884	92.022	-20.086	468.423	47.8089
30.8833	4.96574	59.3395	92.1412	-20.055	468.309	47.8103
30.9	4.96773	59.3967	92.1027	-19.7123	468.468	47.8083
30.9167	4.96956	59.3555	92.0055	-19.5197	468.541	47.8092
30.9333	4.9688	59.3179	91.9642	-20.2023	468.514	47.8114
30.95	4.96574	59.3964	92.1273	-20.3071	468.509	47.8129
30.9667	4.96315	59.3125	92.0794	-19.8243	468.602	47.813
30.9833	4.96651	59.3957	92.1619	-18.9816	468.546	47.8167
31	4.96895	59.398	92.0986	-19.5675	468.477	47.814
31.0167	4.96758	59.4817	92.2863	-19.6491	468.429	47.8156
31.0333	4.96742	59.423	92.3199	-20.4186	468.589	47.8165
31.05	4.96651	59.4141	92.2152	-19.9824	468.562	47.8182
31.0667	4.96697	59.6531	92.5546	-19.1442	468.502	47.8161
31.0833	4.96513	59.4283	92.2915	-19.8702	468.432	47.8179
31.1	4.96758	59.5051	92.5105	-19.5954	468.49	47.8176
31.1167	4.96895	59.4871	92.4062	-19.4059	468.473	47.8188
31.1333	4.9688	59.5393	92.7218	-19.0179	468.494	47.819
31.15	4.9688	59.6523	92.9444	-19.3189	468.31	47.8176
31.1667	4.97063	59.5892	92.8292	-19.161	468.383	47.8181
31.1833	4.96483	59.6565	92.784	-19.4733	468.508	47.8198
31.2	4.96559	59.6331	92.871	-20.0538	468.255	47.817
31.2167	4.96834	59.6638	93.0412	-19.6069	468.45	47.8158
31.2333	4.97261	59.6996	93.1199	-19.9072	468.462	47.8204
31.25	4.97383	59.7092	93.0759	-19.6479	468.445	47.8236
31.2667	4.97078	59.7048	93.1509	-19.8899	468.438	47.8214
31.2833	4.97078	59.9992	93.7386	-19.8608	468.498	47.8214
31.3	4.97276	59.7926	93.3408	-19.1854	468.468	47.8233
31.3167	4.97185	59.857	93.5181	-19.5776	468.507	47.8255
31.3333	4.97108	59.9513	93.756	-19.2587	468.444	47.8226
31.35	4.97307	59.9392	93.8473	-19.5966	468.457	47.8217
31.3667	4.97734	60.0513	94.0833	-19.4119	468.547	47.8246
31.3833	4.97475	60.0982	94.3067	-20.6892	468.474	47.8242
31.4	4.97108	60.071	94.1906	-19.6069	468.437	47.8277
31.4167	4.96971	60.149	94.4457	-19.7057	468.331	47.828
31.4333	4.96727	60.1492	94.4924	-19.3218	468.508	47.8283
31.45	4.96758	60.3648	95.0895	-19.7367	468.49	47.832
31.4667	4.96758	60.3376	95.1289	-20.2619	468.238	47.8346
31.4833	4.97063	60.5193	95.5372	-19.782	468.397	47.831
31.5	4.97582	60.5602	95.7635	-19.8423	468.442	47.8336
31.5167	4.97536	60.5586	95.8607	-19.3803	468.327	47.8342
31.5333	4.97276	60.7298	96.2293	-19.7689	468.436	47.839
31.55	4.97627	60.8332	96.6847	-20.3638	468.619	47.8416
31.5667	4.97582	60.9795	97.1455	-19.1175	468.632	47.8429
31.5833	4.97978	61.0786	97.3258	-19.6194	468.58	47.8436
31.6	4.97856	61.3519	97.8814	-19.3195	468.57	47.8446
31.6167	4.98024	61.1863	97.8072	-19.0376	468.574	47.8446
31.6333	4.9778	61.4567	98.5842	-19.4733	468.576	47.8461
31.65	4.97353	61.529	98.8616	-19.6694	468.55	47.8469
31.6667	4.97322	61.6836	99.3301	-20.0729	468.437	47.849
31.6833	4.97337	61.9274	100.039	-20.6588	468.454	47.8513
31.7	4.97826	62.111	100.673	-20.0318	468.468	47.8538
31.7167	4.97902	62.2764	101.237	-19.8809	468.43	47.8577
31.7333	4.97627	62.4969	101.928	-20.2488	468.34	47.8596
31.75	4.981	62.9127	102.993	-19.4477	468.456	47.8599
31.7667	4.98161	63.0248	103.522	-18.8975	468.401	47.8651
31.7833	4.97978	63.238	104.369	-19.4334	468.279	47.8692
31.8	4.98207	63.4864	105.193	-20.5772	468.415	47.8773
31.8167	4.98314	63.8938	106.268	-19.4912	468.512	47.8797
31.8333	4.98314	64.1029	107.194	-19.6163	468.478	47.8822
31.85	4.98756	64.5843	108.592	-19.7773	468.394	47.8841
31.8667	4.98894	64.8397	109.308	-19.8858	468.392	47.8864
31.8833	4.99336	65.1922	110.606	-19.1126	468.431	47.8906
31.9	4.99565	65.6719	112.004	-19.5794	468.424	47.8939
31.9167	4.99855	66.1959	113.564	-19.7266	468.44	47.8983
31.9333	5.00069	66.4733	114.51	-20.03	468.448	47.9025
31.95	5.00893	66.6747	115.781	-19.9168	468.388	47.905
31.9667	5.01411	67.3382	117.387	-19.7236	468.489	47.9147
31.9833	5.01411	67.7563	118.932	-19.9453	468.469	47.922
32	5.01793	68.2885	120.765	-19.3922	468.347	47.9218
32.0167	5.02724	68.7862	122.423	-19.1604	468.574	47.9292
32.0333	5.03227	69.5014	124.497	-19.4656	468.465	47.934
32.05	5.03426	69.9934	126.199	-19.1985	468.281	47.9408
32.0667	5.04112	70.5846	128.262	-18.3324	468.468	47.9479
32.0833	5.05013	71.2025	130.169	-17.5051	468.496	47.9571
32.1	5.05562	72.2538	132.656	-16.9341	468.457	47.9647
32.1167	5.06584	72.4384	134.302	-17.2012	468.484	47.9716
32.1333	5.07134	73.2343	136.681	-17.737	468.525	47.9775
32.15	5.07957	73.7814	139.079	-17.4456	468.538	47.9807
32.1667	5.08812	74.5734	141.636	-17.1284	468.477	47.991
32.1833	5.09758	75.2216	143.85	-17.7525	468.488	48.0006
32.2	5.10185	76.1211	146.634	-18.8999	468.45	48.0062
32.2167	5.1133	76.8075	148.939	-18.2812	468.456	48.0143
32.2333	5.13252	77.8278	151.941	-18.8456	468.43	48.0259
32.25	5.14626	78.5429	154.706	-18.3497	468.41	48.0329
32.2667	5.15816	79.6169	158.114	-18.0833	468.394	48.0439
32.2833	5.1754	80.3327	160.704	-18.5798	468.49	48.0473
32.3	5.18959	81.2104	163.813	-18.4493	468.426	48.0581
32.3167	5.20638	82.2167	167.081	-18.7556	468.3	48.0685
32.3333	5.22591	83.1159	170.148	-19.3977	468.467	48.0775
32.35	5.24147	84.3078	173.536	-18.8505	468.391	48.086
32.3667	5.26299	85.1521	177.004	-18.7502	468.22	48.0996
32.3833	5.28709	86.1512	180.236	-18.6996	468.306	48.1129
32.4	5.31334	87.2028	183.815	-18.8975	468.403	48.1194
32.4167	5.33516	88.3711	187.678	-17.3562	468.425	48.1332
32.4333	5.36446	89.3391	191.156	-18.7008	468.368	48.1457
32.45	5.39284	90.6106	195.098	-18.7252	468.377	48.1565
32.4667	5.41985	91.5362	198.482	-18.6811	468.428	48.1699
32.4833	5.44746	92.7993	202.557	-18.8689	468.374	48.1817
32.5	5.48058	93.933	206.413	-19.2558	468.382	48.1902
32.5167	5.50942	95.1028	210.336	-19.202	468.389	48.2081
32.5333	5.54146	96.2901	214.582	-18.4081	468.441	48.2182
32.55	5.58495	97.5654	218.475	-18.7855	468.521	48.2259
32.5667	5.62096	98.7586	222.604	-19.0638	468.396	48.2374
32.5833	5.65453	99.8583	226.918	-18.9768	468.43	48.2476
32.6	5.69405	100.991	230.817	-18.9327	468.57	48.2597
32.6167	5.73219	102.48	235.186	-18.7061	468.464	48.2661
32.6333	5.77385	103.604	239.191	-18.4309	468.293	48.2809
32.65	5.81703	105.001	243.542	-19.1007	468.527	48.2916
32.6667	5.86327	106.178	247.718	-18.4313	468.533	48.3018
32.6833	5.90935	107.378	251.766	-18.9584	468.531	48.3114
32.7	5.95848	108.526	256.005	-18.6967	468.487	48.3253
32.7167	6.00884	109.762	260.561	-18.4707	468.522	48.3402
32.7333	6.06163	111.005	264.387	-18.3253	468.558	48.3518
32.75	6.10954	112.188	268.427	-18.2151	468.534	48.3625
32.7667	6.16936	113.491	272.707	-18.1638	468.562	48.3709
32.7833	6.22566	114.491	276.679	-17.8062	468.602	48.3773
32.8	6.28334	115.976	281.114	-18.202	468.582	48.3901
32.8167	6.34392	117.019	284.714	-17.942	468.54	48.3981
32.8333	6.40724	117.872	288.228	-18.4904	468.488	48.4089
32.85	6.4695	119.108	292.012	-17.4204	468.468	48.4199
32.8667	6.52611	120.155	296.011	-17.2196	468.626	48.4307
32.8833	6.59233	121.81	299.668	-17.4038	468.613	48.4383
32.9	6.65504	122.323	302.94	-17.6637	468.396	48.4502
32.9167	6.72646	123.092	306.594	-16.8494	468.615	48.4557
32.9333	6.79405	124.216	309.639	-16.9776	468.583	48.4672
32.95	6.86607	125.553	312.882	-17.0492	468.559	48.4753
32.9667	6.93565	126.293	316.422	-16.0728	468.587	48.484
[truncated: 1,622 more rows]
