# Supplementary material for: Thermodynamically controlled multiphase separation of heterogeneous liquid crystal colloids
Source: Nat Commun. 2023 Aug 29;14:5277. doi: 10.1038/s41467-023-41054-7 (PMC10465492; doi:10.1038/s41467-023-41054-7)
Supplement: Supplementary file 11 — Source Data [file 41467_2023_41054_MOESM11_ESM.zip › Source data/Supplementary Figure 7_The size-exclusion chromatography/13-1-2022/han-4,5-i4.xlsx]

## Sheet: Sample Details
Administrative Information
Export date	18. tammikuuta 2022 17:50:28
Culture name	fi-FI
Decimal separator	,
Workspace name	Leena
Workspace path	C:\ProgramData\Agilent Technologies\GPC\Workspaces\Leena\
File name	MDS_17_1_2022_Han-0002.sample
Creation date	17. tammikuuta 2022 10:54:10
Created by	gpc-sec
Comments	Collected by Agilent GPC/SEC Software Version 1.1.3131.27789
Software version	Agilent GPC/SEC Software - 1.1.3131.27789
Sample Information
Sample name	han-4,5-i4
Information
Sample type	Sample
Injection date	17. tammikuuta 2022
Vial number	1
Injection number	1
Injection volume (µL)	100
Concentration (mg/mL)	1
dn/dc (mL/g)	0.1
UV extinction coefficient [(mg/mL)-¹][cm-¹]	1
Mark-Houwink K ((10e-5) dL/g)	14.1
Mark-Houwink Alpha	0.7
Mp	100000
Analysed	No
Instrument Conditions
Eluent
Refractive index (RIU)	1
Set flow rate (mL/min)	1
LS Wavelength (nm)	658
Set temperature (°C)	20
Actual temperature (°C)	0
Actual flow rate (mL/min)	0
Column information
Data origin	Collected by Agilent GPC/SEC Software Version 1.1.3131.27789
Instrument name
Collection Parameters
Collected by	gpc-sec
Number of channels	6
Run length (mins)	60.0167
Delay time (secs)	0
Sampling interval (secs)	1
Number of data points	3601
DLS Parameters
Viscosity (cP)	0.0089
Correlator run time (secs)	5
Collection fraction	0
Channel Information
Channel ID	Detector type	Detector name	Detector units	Channel Information
1	RI	RI	mV
2	LS 15°	LS 15°	mV
3	LS 90°	LS 90°	mV
4	VS DP	VS DP	mV
5	VS IP	VS IP	mV
6	UV 280nm	UV 280nm	mV

## Sheet: Raw Data
Collection Parameters
Collected by	gpc-sec
Number of channels	6
Run length (mins)	60.0167
Delay time (secs)	0
Sampling interval (secs)	1
Number of data points	3601
DLS Parameters
Viscosity (cP)	0.0089
Correlator run time (secs)	5
Collection fraction	0
Channel Information
Channel ID	Detector type	Detector name	Detector units	Channel Information
1	RI	RI	mV
2	LS 15°	LS 15°	mV
3	LS 90°	LS 90°	mV
4	VS DP	VS DP	mV
5	VS IP	VS IP	mV
6	UV 280nm	UV 280nm	mV
Raw Data
RT (mins)	Response Trace 1	Response Trace 2	Response Trace 3	Response Trace 4	Response Trace 5	Response Trace 6
0	-6.33125	58.7679	90.2082	-15.9573	491.53	42.32
0.0166667	-6.65062	58.8694	90.3428	-15.6377	491.005	41.8572
0.0333333	-7.00523	59.28	90.2215	-15.8291	485.277	41.3689
0.05	-7.38136	58.7836	90.2389	-16.0668	480.4	40.8517
0.0666667	-7.78511	58.6701	90.0991	-15.3355	476.44	40.3065
0.0833333	-8.21434	58.6863	90.0808	-15.8839	473.937	39.7297
0.1	-8.6779	58.6669	90.0947	-16.356	472.969	39.1286
0.116667	-9.17351	58.747	90.1734	-15.0483	472.976	38.5033
0.133333	-9.71031	58.7975	90.2062	-16.5598	474.029	37.848
0.15	-10.2906	58.7768	90.0834	-15.4243	475.936	37.163
0.166667	-10.9161	58.894	90.1946	-16.5104	478.169	36.4539
0.183333	-11.592	58.838	90.2323	-15.6359	480.071	35.7113
0.2	-12.3258	58.733	90.0567	-16.2832	481.989	34.9258
0.216667	-13.1098	58.7423	90.1733	-15.8106	483.336	34.1067
0.233333	-13.955	58.8703	90.3048	-15.1835	484.571	33.2603
0.25	-14.8571	58.8555	90.116	-16.0014	486.602	32.3795
0.266667	-15.8271	58.7804	90.1025	-15.6341	488.595	31.4663
0.283333	-16.8629	58.9768	90.1807	-16.5211	490.102	30.5193
0.3	-17.9729	61.0937	90.136	-15.7676	491.219	29.5449
0.316667	-19.1531	58.9434	90.0265	-15.3504	492.023	28.541
0.333333	-20.4031	58.7386	90.0102	-16.1337	492.586	27.5163
0.35	-21.7271	58.8427	90.0025	-15.9763	492.798	26.4648
0.366667	-23.1274	58.8342	90.0771	-16.7452	492.804	25.3954
0.383333	-24.6001	58.7731	90.0108	-16.4657	492.85	24.3089
0.4	-26.1477	59.7306	90.1092	-16.1486	492.773	23.2105
0.416667	-27.7726	59.1261	90.1505	-16.2785	492.546	22.1014
0.433333	-29.4749	58.8123	90.1096	-16.7934	492.465	20.9904
0.45	-31.2544	58.919	90.2229	-16.2588	492.428	19.873
0.466667	-33.1106	58.8125	90.0018	-16.3416	492.288	18.7603
0.483333	-35.0375	58.8836	90.0393	-16.7481	492.376	17.6569
0.5	-37.0409	58.7972	90.028	-16.9741	492.366	16.5598
0.516667	-39.1131	58.8363	90.0144	-15.9721	492.349	15.4766
0.533333	-41.2516	58.8468	90.153	-16.3113	492.364	14.4144
0.55	-43.4565	58.8465	90.1457	-16.9556	492.378	13.3727
0.566667	-45.7215	58.948	90.1562	-16.2159	492.394	12.3547
0.583333	-48.046	58.9381	90.1798	-15.9858	492.278	11.3584
0.6	-50.4205	58.8799	90.0373	-16.4567	492.255	10.4006
0.616667	-52.599	58.9721	90.1589	-16.2463	492.15	9.47914
0.633333	-55.0614	58.9913	90.1199	-16.5652	491.987	8.58955
0.65	-57.5546	58.7231	90.1	-16.6064	492.025	7.74559
0.666667	-60.077	58.7315	90.06	-16.0914	492.066	6.94939
0.683333	-62.6183	58.8818	90.1661	-16.7387	491.757	6.19896
0.7	-65.1749	58.6956	90.0214	-16.7446	491.846	5.49416
0.716667	-67.7363	58.7214	90.0726	-17.2352	491.852	4.84016
0.733333	-70.2941	58.8468	89.9946	-16.7249	491.844	4.23897
0.75	-72.8458	58.9172	90.2393	-17.4497	491.71	3.69148
0.766667	-75.3783	58.7621	90.0054	-17.0385	491.637	3.17253
0.783333	-77.8825	58.7278	89.9783	-17.4831	491.6	2.73186
0.8	-80.35	58.8902	90.0585	-17.7525	491.499	2.31041
0.816667	-82.7731	58.8866	90.0959	-17.5433	491.555	1.9828
0.833333	-85.1441	59.0629	90.0591	-17.8962	491.564	1.71303
0.85	-87.4551	58.8706	90.0163	-17.8812	491.645	1.58684
0.866667	-89.6993	58.8268	89.9929	-17.8728	491.796	1.58821
0.883333	-91.8719	58.7933	90.0088	-18.2537	491.697	1.58821
0.9	-93.9623	59.0322	90.1397	-17.7317	491.449	1.58745
0.916667	-95.9567	59.0257	90.0877	-17.855	491.606	1.58699
0.933333	-97.8516	66.3111	90.1292	-16.7863	491.649	1.58867
0.95	-99.6507	58.8316	89.992	-16.6027	491.696	1.58821
0.966667	-101.341	59.258	89.9708	-17.5564	491.752	1.58882
0.983333	-102.926	59.1351	90.2006	-17.588	491.879	1.68007
1	-104.392	58.859	90.0582	-18.2215	491.965	1.91261
1.01667	-105.74	58.8567	90.0695	-17.3037	491.964	2.183
1.03333	-106.963	58.8004	90.0477	-17.8718	492.011	2.54738
1.05	-108.067	58.8215	90.0237	-18.5394	491.97	2.88002
1.06667	-109.042	58.8189	90.0568	-18.2342	491.788	3.28926
1.08333	-109.893	59.1956	90.0153	-18.7473	491.838	3.72246
1.1	-110.615	58.769	90.0204	-19.1132	491.789	4.16405
1.11667	-111.207	58.8795	90.0355	-18.3987	491.561	4.63676
1.13333	-111.678	58.8462	90.3205	-19.1949	491.579	5.13313
1.15	-112.026	58.7273	89.9752	-19.0006	491.443	5.65193
1.16667	-112.253	58.7261	89.996	-19.2533	491.352	6.18874
1.18333	-112.36	58.9037	90.0932	-18.798	491.304	6.74187
1.2	-112.349	58.8042	90.0736	-18.8033	491.238	7.31682
1.21667	-112.22	58.7452	89.9813	-18.0428	491.275	7.90855
1.23333	-111.992	58.8593	90.0747	-18.9463	491.335	8.50609
1.25	-111.651	58.8917	90.1319	-18.9809	491.481	9.11675
1.26667	-111.215	58.7072	90.0922	-18.476	491.544	9.74159
1.28333	-110.676	58.7269	90.1662	-19.2695	491.633	10.3712
1.3	-110.047	58.76	90.1566	-18.8796	491.799	11.0067
1.31667	-109.329	58.7624	90.0897	-19.3618	491.812	11.6436
1.33333	-108.532	58.6932	90.1051	-19.5025	491.634	12.2878
1.35	-107.655	58.9292	90.2564	-19.2521	491.782	12.9365
1.36667	-106.703	58.7301	90.0849	-19.9377	491.907	13.5793
1.38333	-105.684	58.8123	90.2067	-19.5741	491.903	14.2265
1.4	-104.602	58.8186	90.272	-19.9334	491.781	14.8746
1.41667	-103.46	58.6402	90.0758	-19.056	491.774	15.5209
1.43333	-102.267	60.1569	90.4333	-19.5287	491.881	16.1687
1.45	-101.033	58.9664	90.1655	-19.7469	491.88	16.8116
1.46667	-99.7491	58.6407	90.1162	-19.0913	491.916	17.4509
1.48333	-98.4219	58.7128	90.2335	-20.0973	491.976	18.0878
1.5	-97.064	63.4583	90.1388	-19.2373	492.085	18.7244
1.51667	-95.6741	58.8432	90.2224	-19.4804	492.062	19.3493
1.53333	-94.2597	58.7698	90.1708	-20.2505	491.981	19.9686
1.55	-92.8228	58.6865	90.1861	-19.121	491.816	20.5839
1.56667	-91.3627	58.8107	90.3858	-19.5144	491.881	21.1947
1.58333	-89.8873	58.6962	90.0816	-19.8374	491.701	21.7954
1.6	-88.4025	58.7371	90.229	-20.0068	491.452	22.396
1.61667	-86.9137	58.7975	90.259	-20.185	491.431	22.9855
1.63333	-85.4105	58.8105	90.3417	-19.8405	491.505	23.5677
1.65	-83.9018	58.921	90.2216	-19.571	491.502	24.1412
1.66667	-82.3928	58.717	90.1414	-20.3692	491.501	24.7073
1.68333	-81.0281	58.7188	90.1592	-19.7414	491.582	25.2689
1.7	-79.5152	59.9348	90.3452	-20.8036	491.669	25.8187
1.71667	-78.0073	58.7603	90.1411	-20.1469	491.609	26.3651
1.73333	-76.5046	61.0302	90.3602	-20.0216	491.706	26.8992
1.75	-75.0071	59.2526	90.1868	-20.1713	491.752	27.4308
1.76667	-73.5139	58.8601	90.2116	-20.5968	491.772	27.9462
1.78333	-72.0338	58.7486	90.1002	-20.5164	491.891	28.4585
1.8	-70.5628	58.7261	90.0906	-20.6719	491.968	28.9593
1.81667	-69.1061	58.8203	90.1339	-20.1945	492.042	29.4537
1.83333	-67.6579	58.7667	90.1066	-19.7123	492.218	29.9384
1.85	-66.226	58.7699	90.1518	-19.3774	492.128	30.4166
1.86667	-64.8084	58.7937	90.1782	-20.0735	491.992	30.8848
1.88333	-63.4052	58.7708	90.1261	-20.3126	491.903	31.3445
1.9	-62.0153	58.8938	90.216	-19.8386	491.951	31.7977
1.91667	-60.6454	61.1425	90.1939	-20.3686	491.891	32.2395
1.93333	-59.2915	59.0521	90.276	-19.652	491.762	32.6705
1.95	-57.9546	58.74	90.082	-20.1844	491.816	33.0911
1.96667	-56.6341	59.0702	90.3873	-20.3077	491.72	33.502
1.98333	-55.3326	58.93	90.1411	-20.0854	491.569	33.9094
2	-54.0524	58.8227	90.1298	-19.3999	491.721	34.3052
2.01667	-52.7872	59.2541	90.1258	-19.7671	491.724	34.6937
2.03333	-51.5434	58.8691	90.0916	-19.8554	491.678	35.0663
2.05	-50.3198	58.8958	90.2544	-20.6063	491.75	35.4369
2.06667	-49.1158	58.6832	90.023	-20.1867	491.679	35.7961
2.08333	-47.9266	58.6738	90.012	-20.2779	491.643	36.1442
2.1	-46.7577	58.8076	90.2119	-19.7529	491.645	36.4819
2.11667	-45.6129	58.6994	90.082	-19.8792	491.667	36.8133
2.13333	-44.4921	58.7464	90.1568	-20.3083	491.662	37.1357
2.15	-43.3901	58.7452	90.0907	-19.5132	491.646	37.4503
2.16667	-42.3106	58.7986	90.0871	-19.5747	491.641	37.7561
2.18333	-41.2489	58.7553	90.0678	-19.3559	491.681	38.0492
2.2	-40.2126	58.6761	90.0799	-19.5544	491.712	38.3385
2.21667	-39.1885	58.7626	90.0419	-19.2139	491.991	38.6201
2.23333	-38.1889	58.7878	90.1324	-18.8761	492.064	38.8923
2.25	-37.2131	58.7734	90.1455	-19.7726	492.019	39.1534
2.26667	-36.2611	58.7147	90.0945	-19.8821	492.193	39.4073
2.28333	-35.3344	58.8352	90.3196	-19.6616	492.201	39.6583
2.3	-34.4215	58.7344	90.0913	-19.5365	492.094	39.8985
2.31667	-33.5311	58.8313	90.1923	-20.281	492.084	40.1293
2.33333	-32.6655	58.7499	90.2331	-20.014	492.101	40.3538
2.35	-31.8168	58.7385	90.0997	-19.6914	492.172	40.568
2.36667	-30.9908	58.7049	90.1585	-19.7398	492.105	40.7824
2.38333	-30.187	58.6953	90.0413	-19.0913	492.12	40.9876
2.4	-29.4057	58.6875	90.135	-19.6104	492.134	41.1839
2.41667	-28.6424	58.7759	90.3095	-19.8583	492.089	41.3804
2.43333	-27.906	59.2722	90.2264	-20.2607	492.112	41.5676
2.45	-27.1896	58.7206	90.1046	-19.4244	491.992	41.7474
2.46667	-26.4884	63.4492	90.2784	-19.893	491.87	41.9204
2.48333	-25.8109	59.3302	90.1717	-20.8961	492.013	42.086
2.5	-25.1467	58.681	90.1669	-20.2517	491.99	42.2508
2.51667	-24.5058	58.7229	90.306	-19.9966	491.996	42.4131
2.53333	-23.8815	58.9928	90.2879	-20.0663	492.036	42.5599
2.55	-23.272	58.7031	90.164	-20.5306	492.016	42.7094
2.56667	-22.6855	58.7362	90.1394	-20.4836	491.9	42.8541
2.58333	-22.1163	58.7356	90.1345	-16.5455	491.78	42.9905
2.6	-21.5664	59.0792	90.0668	-15.63	491.771	43.1231
2.61667	-21.0305	58.8023	90.1902	-14.8992	491.746	43.2528
2.63333	-20.5129	58.7826	90.2222	-14.4277	491.632	43.3756
2.65	-20.0082	58.8487	90.2033	-15.0614	491.651	43.4982
2.66667	-19.5219	59.1219	90.2784	-14.7913	491.682	43.617
2.68333	-19.0496	59.1213	90.1484	-15.1257	491.541	43.7298
2.7	-18.5958	58.7339	90.2149	-15.0303	491.676	43.8427
2.71667	-18.1518	58.7559	90.1415	-15.3844	491.745	43.9504
2.73333	-17.7258	58.6825	90.0987	-14.2722	491.848	44.0527
2.75	-17.3124	58.823	90.1656	-14.3932	491.832	44.1523
2.76667	-16.9517	58.6869	90.1598	-12.5866	491.945	44.2504
2.78333	-16.5601	58.8693	90.2779	-13.7441	492.061	44.3478
2.8	-16.1806	58.7038	90.1562	-13.9808	492.164	44.4372
2.81667	-15.8135	58.7128	90.2486	-16.0848	492.29	44.5237
2.83333	-15.4638	58.7637	90.1029	-15.4673	492.118	44.6062
2.85	-15.1211	58.6631	90.0791	-15.6014	492.052	44.6897
2.86667	-14.7898	67.7221	90.3603	-14.681	492.188	44.7639
2.88333	-14.4677	58.8429	90.1826	-15.9715	492.243	44.8464
2.9	-14.1537	58.7847	90.2065	-15.4929	492.111	44.9229
2.91667	-13.8494	58.8984	90.2464	-15.1334	492.231	44.9967
2.93333	-13.5632	58.8787	90.2805	-15.2325	492.212	45.0663
2.95	-13.2764	58.7862	90.2674	-15.0446	492.145	45.1374
2.96667	-13.0047	59.0514	90.1333	-14.9815	491.903	45.2049
2.98333	-12.7421	58.7499	90.1907	-15.0071	491.842	45.2703
3	-12.4868	58.8339	90.254	-15.3564	491.869	45.3309
3.01667	-12.2378	58.6259	90.0266	-15.4548	491.844	45.3941
3.03333	-11.9991	58.8534	90.2236	-15.4392	491.836	45.4525
3.05	-11.7713	59.0748	90.2422	-18.2079	491.874	45.5126
3.06667	-11.5495	58.7826	90.1978	-17.4538	491.834	45.5637
3.08333	-11.334	58.6779	90.1487	-15.7021	491.962	45.6194
3.1	-11.1193	58.7818	90.1476	-15.1716	491.993	45.6707
3.11667	-10.9127	67.4209	90.5102	-16.4335	491.796	45.7247
3.13333	-10.7159	58.7942	90.1748	-16.8739	491.864	45.7739
3.15	-10.5244	58.9802	90.451	-16.3363	491.829	45.8237
3.16667	-10.3423	58.7696	90.1737	-15.9066	491.824	45.87
3.18333	-10.1478	58.7263	90.1135	-16.663	491.814	45.9138
3.2	-9.97704	58.7287	90.2042	-16.366	491.774	45.9615
3.21667	-9.80507	58.7992	90.0916	-16.1015	491.823	46.0033
3.23333	-9.64226	58.7164	90.0974	-15.9405	491.78	46.0445
3.25	-9.48372	58.854	90.2309	-16.7666	491.893	46.0856
3.26667	-9.33067	58.9506	90.2161	-15.4374	491.802	46.1297
3.28333	-9.17671	58.7463	90.1513	-15.2551	491.722	46.1659
3.3	-9.0287	58.8592	90.4484	-15.6615	491.879	46.2032
3.31667	-8.88359	58.8162	90.201	-15.9626	492.077	46.2408
3.33333	-8.74794	58.8725	90.2291	-15.6091	491.99	46.2743
3.35	-8.61656	58.7505	90.0944	-15.8057	492.104	46.3107
3.36667	-8.48427	58.7284	90.1286	-15.4267	492.09	46.3424
3.38333	-8.35808	58.7428	90.1374	-16.2278	492.102	46.3769
3.4	-8.23631	58.9507	90.4919	-14.7186	491.925	46.4082
3.41667	-8.11913	58.8032	90.2728	-15.5775	491.736	46.4399
3.43333	-8.00407	58.8998	90.2161	-16.0693	491.76	46.4698
3.45	-7.88734	58.7637	90.2665	-15.4082	491.709	46.4996
3.46667	-7.78221	58.7399	90.1189	-16.1158	491.722	46.5255
3.48333	-7.67769	59.1596	90.3646	-17.8259	491.737	46.5527
3.5	-7.57362	58.7589	90.2688	-14.3301	491.639	46.5801
3.51667	-7.47582	58.6971	90.1392	-15.7725	491.812	46.6071
3.53333	-7.37907	58.668	90.0958	-17.0586	491.796	46.6354
3.55	-7.28416	58.7431	90.1699	-15.2801	491.63	46.6645
3.56667	-7.18819	58.8619	90.1885	-15.1025	491.89	46.6866
3.58333	-7.0948	58.7042	90.147	-18.5966	492.032	46.7085
3.6	-7.00813	58.7528	90.1457	-16.2701	492.084	46.733
3.61667	-6.92635	58.9469	90.4078	-17.0348	492.1	46.7527
3.63333	-6.8438	58.9227	90.2326	-17.96	492.197	46.7748
3.65	-6.75972	58.7373	90.1583	-16.3268	492.273	46.7994
3.66667	-6.68587	58.8093	90.2613	-16.8346	492.238	46.8185
3.68333	-6.6079	58.8743	90.2493	-16.9473	492.288	46.8412
3.7	-6.53008	58.7843	90.1936	-17.4306	492.339	46.8604
3.71667	-6.45989	58.7969	90.1595	-18.2096	492.23	46.8848
3.73333	-6.39137	61.6851	90.2766	-18.6436	492.276	46.9025
3.75	-6.32561	58.8181	90.2467	-15.9626	492.205	46.9177
3.76667	-6.25542	58.8862	90.4246	-17.0176	492.058	46.9383
3.78333	-6.18523	58.6703	90.0556	-17.3585	492.253	46.9572
3.8	-6.12236	58.8009	90.3312	-16.9502	492.171	46.9767
3.81667	-6.0601	58.717	90.0842	-16.3523	492.123	46.9956
3.83333	-6.00456	58.9216	90.2161	-19.6204	492.075	47.0101
3.85	-5.94566	82.1923	90.2792	-19.571	492.091	47.0277
3.86667	-5.88326	58.9188	90.2186	-17.2358	492.066	47.048
3.88333	-5.83	58.765	90.0942	-17.1445	492.073	47.0635
3.9	-5.77354	58.8357	90.1664	-17.9438	492.164	47.0766
3.91667	-5.72044	58.8715	90.3065	-17.8062	492.172	47.0908
3.93333	-5.66811	58.7617	90.1026	-17.5773	492.018	47.1067
3.95	-5.61317	58.8343	90.1771	-18.4444	492.083	47.1217
3.96667	-5.56419	58.7185	90.1164	-19.152	492.165	47.1371
3.98333	-5.51476	58.7086	90.0892	-17.6374	491.944	47.1511
4	-5.4641	58.7061	90.12	-20.5134	492.121	47.1641
4.01667	-5.41695	58.8207	90.286	-18.4756	492.087	47.1786
4.03333	-5.37346	58.72	90.0861	-19.1383	492.158	47.1909
4.05	-5.32906	58.9089	90.3935	-19.1747	492.036	47.1998
4.06667	-5.29244	58.7658	90.1299	-17.6345	491.957	47.2144
4.08333	-5.24513	59.2541	90.3248	-17.8455	491.953	47.2305
4.1	-5.20241	58.7151	90.1022	-18.8355	492.061	47.2413
4.11667	-5.15877	58.7713	90.1263	-19.8714	492.119	47.2506
4.13333	-5.11635	58.7029	90.1119	-18.5661	492.082	47.2623
4.15	-5.07912	58.6808	90.1023	-21.4587	491.896	47.2759
4.16667	-5.0425	58.6735	90.1006	-19.6902	491.989	47.2904
4.18333	-5.00404	58.7344	90.0968	-18.0094	491.944	47.302
4.2	-4.9659	58.9339	90.3848	-18.4756	491.81	47.3156
4.21667	-4.93248	66.0316	90.3689	-17.1273	492.003	47.3228
4.23333	-4.89754	58.8807	90.1933	-18.4803	491.999	47.3345
4.25	-4.86015	58.866	90.2412	-17.8646	491.991	47.3455
4.26667	-4.82262	58.6991	90.051	-18.2156	491.835	47.3531
4.28333	-4.79164	59.0417	90.3225	-19.2921	491.817	47.3628
4.3	-4.75746	58.6947	90.1629	-18.457	491.9	47.374
4.31667	-4.72389	58.722	90.128	-18.2436	491.905	47.3821
4.33333	-4.69368	58.6955	90.0826	-18.1895	492.05	47.3959
4.35	-4.66301	58.8151	90.1131	-18.7914	492.136	47.4017
4.36667	-4.6299	59.1297	90.3225	-17.4628	492.076	47.4082
4.38333	-4.59877	58.68	90.1319	-19.6325	492.138	47.4191
4.4	-4.56841	59.231	90.4008	-18.4493	492.293	47.4258
4.41667	-4.53804	59.1721	90.2732	-19.1383	492.268	47.4322
4.43333	-4.5121	58.7032	90.1658	-19.5741	492.465	47.4358
4.45	-4.48555	58.7847	90.1901	-18.5757	492.393	47.4468
4.46667	-4.46175	58.6675	90.0514	-20.4527	492.349	47.4548
4.48333	-4.43398	58.6916	90.062	-20.033	492.328	47.4606
4.5	-4.40163	58.9054	90.2453	-18.3634	492.296	47.4694
4.51667	-4.37538	59.0714	90.3753	-19.7791	492.192	47.4728
4.53333	-4.3502	58.7885	90.2758	-20.2166	492.18	47.4834
4.55	-4.32228	58.7687	90.2039	-19.8386	492.276	47.4865
4.56667	-4.30306	58.7528	90.144	-20.2058	492.217	47.4967
4.58333	-4.27895	58.8364	90.1086	-18.1596	492.057	47.5025
4.6	-4.25743	58.6987	90.0652	-20.5909	492.019	47.5076
4.61667	-4.23622	58.7219	90.1724	-20.5218	492.055	47.5129
4.63333	-4.21394	59.3459	90.2558	-19.4715	491.877	47.5153
4.65	-4.18938	59.1073	90.4597	-19.9824	491.992	47.5243
4.66667	-4.1642	58.7432	90.1377	-20.7392	492.036	47.5335
4.68333	-4.14986	59.0842	90.205	-20.3352	492.069	47.5398
4.7	-4.1349	58.8308	90.2729	-20.7566	492.157	47.5431
4.71667	-4.11736	58.7136	90.0889	-19.8273	492.005	47.5469
4.73333	-4.09676	58.7838	90.2313	-20.3136	491.963	47.5526
4.75	-4.07692	58.6852	90.1106	-19.8708	491.937	47.5558
4.76667	-4.05632	58.9324	90.2959	-17.9641	492.011	47.5614
4.78333	-4.03389	58.859	90.2345	-19.2623	492.109	47.5648
4.8	-4.01863	58.8731	90.305	-18.426	492.109	47.5657
4.81667	-4.00536	58.7949	90.1672	-19.0804	492.187	47.5713
4.83333	-3.9901	58.8049	90.1948	-18.5394	492.2	47.5761
4.85	-3.98186	58.713	90.0967	-18.6645	492.101	47.581
4.86667	-3.96538	58.7493	90.156	-18.2424	492.267	47.5832
4.88333	-3.95287	58.6875	90.1173	-18.863	492.29	47.5863
4.9	-3.93898	59.1319	90.1782	-19.0316	492.248	47.5909
4.91667	-3.92509	58.6869	90.0716	-20.8179	492.472	47.5929
4.93333	-3.91335	58.7298	90.1873	-19.2426	492.585	47.5962
4.95	-3.89961	58.8779	90.2293	-20.7333	492.597	47.5987
4.96667	-3.88802	58.8734	90.2464	-20.3298	492.56	47.6031
4.98333	-3.87627	58.7905	90.2694	-20.2445	492.453	47.6067
5	-3.86299	58.775	90.1124	-21.0802	492.303	47.6098
5.01667	-3.85109	58.865	90.1669	-19.8875	492.12	47.6136
5.03333	-3.83904	58.7148	90.1	-20.0271	492.167	47.6153
5.05	-3.82622	58.9268	90.1887	-20.7131	492.221	47.6208
5.06667	-3.81447	58.775	90.1246	-20.6844	492.191	47.622
5.08333	-3.80211	58.6805	90.1051	-19.6706	492.197	47.6208
5.1	-3.7899	58.7145	90.1934	-21.7985	492.06	47.6217
5.11667	-3.78227	58.7264	90.1691	-22.0637	491.984	47.625
5.13333	-3.77251	59.3485	90.2573	-21.6679	492.096	47.6273
5.15	-3.76488	58.8171	90.1382	-21.0444	492.082	47.631
5.16667	-3.75694	58.6654	90.0677	-20.8067	492.04	47.6299
5.18333	-3.74489	58.7313	90.1936	-21.0862	492.043	47.6341
5.2	-3.73711	58.7028	90.1321	-20.5408	492.102	47.6357
5.21667	-3.72948	58.7536	90.0883	-21.2942	492.085	47.6424
5.23333	-3.722	58.7505	90.1357	-22.4201	491.992	47.642
5.25	-3.71544	58.8645	90.1658	-21.1726	492.009	47.6424
5.26667	-3.70522	58.7595	90.0846	-22.3444	492.107	47.6466
5.28333	-3.69698	58.8403	90.2425	-21.6929	492.005	47.6458
5.3	-3.68782	58.7215	90.1537	-21.4677	492.132	47.6487
5.31667	-3.68355	58.673	90.0892	-22.4851	492.185	47.6516
5.33333	-3.67638	58.7928	90.1989	-22.1888	491.957	47.6501
5.35	-3.67027	58.7734	90.1461	-22.2562	492.111	47.653
5.36667	-3.66707	58.8027	90.1656	-23.0508	492.058	47.6565
5.38333	-3.66081	58.724	90.1534	-22.7224	492.072	47.6606
5.4	-3.65623	58.6709	90.0787	-22.2009	492.066	47.6618
5.41667	-3.64784	58.6904	90.1493	-22.4029	492.118	47.6617
5.43333	-3.64326	58.6784	90.111	-21.8259	492.163	47.6614
5.45	-3.63289	58.6591	90.091	-22.0023	492.167	47.66
5.46667	-3.62587	58.7315	90.1325	-22.5758	492.198	47.6611
5.48333	-3.62465	59.3238	90.2256	-22.1049	492.168	47.6627
5.5	-3.61855	58.7862	90.1612	-23.4667	492.061	47.6661
5.51667	-3.61763	58.7072	90.0839	-22.7068	492.258	47.6698
5.53333	-3.61458	58.7717	90.1919	-23.0967	492.16	47.6656
5.55	-3.60695	58.83	90.2157	-23.952	492.058	47.6655
5.56667	-3.60497	58.7801	90.1865	-24.0051	492.191	47.6705
5.58333	-3.6013	58.7856	90.2351	-24.3847	492.318	47.6696
5.6	-3.60039	58.9501	90.064	-23.9388	492.219	47.6714
5.61667	-3.59642	58.8242	90.0597	-24.4079	492.179	47.6737
5.63333	-3.59139	58.6909	90.1157	-24.0711	492.266	47.674
5.65	-3.59322	58.7328	90.1299	-23.7475	492.264	47.6702
5.66667	-3.58772	58.6755	90.0663	-23.6939	492.223	47.671
5.68333	-3.58498	58.6967	90.1487	-23.6008	492.23	47.673
5.7	-3.58315	58.7383	90.1131	-23.142	492.23	47.6763
5.71667	-3.57964	58.7623	90.0982	-23.7231	492.195	47.674
5.73333	-3.57735	58.7742	90.0935	-23.1908	492.288	47.6754
5.75	-3.57597	58.6555	90.079	-22.5924	492.252	47.6734
5.76667	-3.57384	58.7548	90.1261	-23.7052	492.139	47.6775
5.78333	-3.5714	58.7592	90.2018	-23.9645	492.432	47.6763
5.8	-3.56728	58.722	90.2097	-23.7606	492.443	47.6772
5.81667	-3.56651	59.1157	90.3365	-23.8679	492.557	47.6753
5.83333	-3.5656	58.6892	90.0854	-24.3084	492.588	47.6751
5.85	-3.5627	60.1992	90.2558	-24.4038	492.66	47.6785
5.86667	-3.55736	58.7577	90.2352	-24.9093	492.619	47.6771
5.88333	-3.55537	58.8645	90.1954	-24.4747	492.526	47.6775
5.9	-3.55095	58.7014	90.0559	-25.1382	492.531	47.6792
5.91667	-3.54912	58.7229	90.0837	-24.7543	492.435	47.6823
5.93333	-3.54866	58.7235	90.1548	-24.8019	492.255	47.6852
5.95	-3.5479	58.8647	90.2155	-24.5516	492.274	47.6836
5.96667	-3.54942	58.8467	90.382	-25.6364	492.303	47.6803
5.98333	-3.54851	58.7708	90.2096	-25.4379	492.082	47.6821
6	-3.53828	58.7786	90.2	-25.4462	492.162	47.6804
6.01667	-3.53416	58.7093	90.1336	-26.4065	492.163	47.6843
6.03333	-3.52959	60.1373	90.2605	-26.9852	492.247	47.6881
6.05	-3.52867	62.3678	90.3193	-24.9879	492.228	47.6841
6.06667	-3.53264	58.7048	90.124	-24.2446	492.207	47.6838
6.08333	-3.5331	58.7995	90.1174	-25.4624	492.194	47.6899
6.1	-3.53294	58.9014	90.252	-24.743	492.194	47.6893
6.11667	-3.53203	58.9436	90.4963	-24.6261	492.19	47.6923
6.13333	-3.52943	58.8181	90.2665	-24.5028	492.17	47.6897
6.15	-3.52806	58.7391	90.0153	-23.8995	492.06	47.6905
6.16667	-3.51982	58.708	90.1225	-25.7621	492.099	47.6875
6.18333	-3.52364	58.7545	90.1182	-24.6124	492.024	47.6876
6.2	-3.52211	58.7716	90.202	-24.88	491.885	47.6887
6.21667	-3.51982	58.8918	90.3077	-26.8279	492.019	47.6916
6.23333	-3.51509	58.7394	90.0524	-26.0798	492.101	47.6881
6.25	-3.51295	58.7583	90.1437	-25.4028	492.14	47.6875
6.26667	-3.51234	58.6369	90.0263	-25.9505	492.227	47.693
6.28333	-3.51006	58.8445	90.1524	-25.8396	492.385	47.6945
6.3	-3.50822	58.6956	90.0475	-25.5982	492.505	47.694
6.31667	-3.50609	58.9469	90.1223	-25.2901	492.55	47.6902
6.33333	-3.50243	58.6939	90.1101	-25.5654	492.554	47.6865
6.35	-3.50533	58.8456	90.292	-25.2621	492.523	47.6913
6.36667	-3.50334	58.7061	90.1131	-25.4755	492.393	47.692
6.38333	-3.49953	58.7283	90.0808	-25.4087	492.392	47.6908
6.4	-3.49449	58.7383	90.1395	-25.7073	492.283	47.6923
6.41667	-3.49159	59.1361	90.2282	-25.8302	492.092	47.6916
6.43333	-3.49251	58.8306	90.1083	-26.385	492.165	47.6951
6.45	-3.49175	59.0621	90.0398	-26.3952	492.164	47.696
6.46667	-3.48915	58.78	90.1992	-25.7436	492.121	47.6954
6.48333	-3.48625	58.8676	90.2218	-24.9307	492.176	47.6991
6.5	-3.48763	58.7011	90.1598	-25.2323	492.01	47.694
6.51667	-3.48488	58.7679	90.0729	-26.096	491.963	47.692
6.53333	-3.48579	58.805	90.1658	-25.9893	491.997	47.6917
6.55	-3.47939	62.5033	90.4234	-24.9104	492.102	47.6955
6.56667	-3.48183	58.7925	90.0549	-24.8096	492.082	47.6984
6.58333	-3.4742	59.0417	90.4845	-25.1226	492	47.702
6.6	-3.46977	58.7797	90.1551	-25.339	492.037	47.6972
6.61667	-3.46825	58.7725	90.127	-24.275	492.069	47.6971
6.63333	-3.4713	58.8226	90.1878	-25.5022	491.979	47.696
6.65	-3.46794	59.4041	90.1533	-26.1478	492.057	47.6983
6.66667	-3.46519	59.0101	90.0662	-22.1311	492.043	47.6992
6.68333	-3.46626	58.7234	90.1566	-24.5588	492.047	47.6994
6.7	-3.46336	58.8883	90.1754	-25.026	492.163	47.6987
6.71667	-3.46184	59.6632	90.1778	-25.2168	492.262	47.7029
6.73333	-3.46138	58.798	90.2215	-25.8849	492.348	47.7029
6.75	-3.46245	59.5898	90.4412	-25.5607	492.459	47.6974
6.76667	-3.45985	58.7872	90.2459	-26.0882	492.464	47.7006
6.78333	-3.46001	59.1288	90.3838	-25.8653	492.495	47.705
6.8	-3.45787	58.6533	90.0301	-26.3189	492.399	47.7035
6.81667	-3.45711	58.9997	90.2917	-25.3043	492.419	47.7042
6.83333	-3.45955	58.9921	90.2613	-25.2871	492.378	47.7029
6.85	-3.45451	58.7876	90.2734	-25.9428	492.237	47.7033
6.86667	-3.45039	58.8828	90.2399	-25.6554	492.32	47.7024
6.88333	-3.45345	58.7785	90.1418	-25.5	492.281	47.701
6.9	-3.45497	58.7678	90.1403	-25.8874	492.165	47.7012
6.91667	-3.45131	58.6871	90.0736	-25.9208	492.192	47.7013
6.93333	-3.45299	58.8021	90.2018	-25.7371	492.233	47.7033
6.95	-3.44978	58.7289	90.0823	-26.1704	492.293	47.7016
6.96667	-3.44933	58.7086	90.0961	-26.2402	492.21	47.6978
6.98333	-3.44505	58.7211	90.1016	-25.7192	492.106	47.6975
7	-3.44322	58.8137	90.1658	-25.3014	492.056	47.6989
7.01667	-3.44063	58.7899	90.1682	-24.7971	491.96	47.6987
7.03333	-3.44658	58.7722	90.1101	-24.3031	491.967	47.6968
7.05	-3.44704	58.7299	90.2067	-25.1382	491.876	47.6977
7.06667	-3.44688	58.697	90.0764	-24.9247	491.784	47.7
7.08333	-3.44444	59.0028	90.2554	-25.4212	491.958	47.6997
7.1	-3.44521	58.7983	90.1066	-25.3527	491.991	47.6986
7.11667	-3.44536	58.9468	90.1305	-25.8886	491.992	47.7003
7.13333	-3.44826	59.1917	90.149	-25.6347	492.233	47.6994
7.15	-3.44536	58.7241	90.0384	-25.2264	492.319	47.6975
7.16667	-3.44139	58.6901	90.0704	-25.3539	492.395	47.6957
7.18333	-3.44078	58.9806	90.2367	-25.4647	492.445	47.6975
7.2	-3.44521	58.9494	90.1643	-26.1288	492.618	47.6994
7.21667	-3.442	59.6911	90.2508	-27.3977	492.614	47.6962
7.23333	-3.43803	59.058	90.1376	-27.9562	492.38	47.7015
7.25	-3.43651	58.7472	90.0788	-27.6009	492.291	47.6987
7.26667	-3.43712	58.6793	90.0362	-27.21	492.352	47.6991
7.28333	-3.43636	58.7331	90.1653	-27.4149	492.352	47.6977
7.3	-3.43514	61.3505	90.1955	-27.7583	492.554	47.6989
7.31667	-3.43437	58.6822	90.0045	-27.6106	492.615	47.701
7.33333	-3.43422	58.7977	90.075	-26.6103	492.513	47.7006
7.35	-3.43193	58.753	90.1263	-27.6057	492.519	47.7006
7.36667	-3.4301	58.7823	90.1487	-27.2904	492.484	47.7016
7.38333	-3.43117	58.7443	90.1049	-27.1659	492.426	47.698
7.4	-3.43117	58.8725	90.1902	-27.4471	492.21	47.6945
7.41667	-3.42903	58.7617	90.165	-27.645	492.103	47.6948
7.43333	-3.42918	61.8562	91.5287	-27.0681	492.095	47.698
7.45	-3.42964	58.8935	90.2023	-26.5275	491.997	47.6942
7.46667	-3.43132	58.9428	90.0881	-26.7982	492.039	47.6991
7.48333	-3.42628	58.7505	90.0765	-27.2094	491.934	47.6971
7.5	-3.4243	58.8731	90.1676	-26.6831	491.822	47.6974
7.51667	-3.42384	58.9169	90.2299	-27.1354	491.999	47.6977
7.53333	-3.42918	58.8189	90.1986	-26.3404	492.132	47.696
7.55	-3.42644	59.1999	90.1453	-26.6306	492.039	47.6969
7.56667	-3.4269	58.9808	90.0854	-25.9386	492.138	47.6987
7.58333	-3.42415	58.7243	90.1244	-26.9311	492.256	47.6954
7.6	-3.42522	59.0978	90.2931	-26.2426	492.293	47.6991
7.61667	-3.424	58.7522	90.1066	-26.1716	492.223	47.7001
7.63333	-3.42262	58.6718	90.0486	-26.0238	492.203	47.7015
7.65	-3.41728	58.6852	90.0622	-26.0822	492.183	47.701
7.66667	-3.41682	58.6851	90.053	-26.3624	492.183	47.7004
7.68333	-3.41789	58.642	89.9816	-26.4024	492.122	47.7007
7.7	-3.41652	58.7661	90.0964	-25.9338	492.047	47.6975
7.71667	-3.40965	58.9774	90.1328	-26.2301	492.15	47.6946
7.73333	-3.41209	58.6886	90.0192	-26.0459	492.265	47.6958
7.75	-3.40996	58.8018	90.128	-25.4427	492.231	47.7
7.76667	-3.41438	58.6967	90.0578	-25.2406	491.935	47.7024
7.78333	-3.41255	59.0543	90.0887	-24.8074	492.087	47.7006
7.8	-3.41652	58.7855	90.1284	-25.4296	492.045	47.7012
7.81667	-3.41713	58.736	90.1412	-25.2853	492.127	47.701
7.83333	-3.41713	58.791	90.1025	-24.5986	492.186	47.7029
7.85	-3.41469	58.6747	90.0643	-25.1125	492.314	47.7018
7.86667	-3.41286	58.7432	90.163	-24.3496	492.341	47.6984
7.88333	-3.41408	58.9347	90.0681	-24.1463	492.241	47.6958
7.9	-3.4127	58.7615	90.1734	-23.955	492.252	47.6968
7.91667	-3.41026	58.8015	90.0967	-23.9722	492.285	47.698
7.93333	-3.40874	58.7386	90.2085	-24.4395	492.193	47.6969
7.95	-3.4066	59.0514	90.2178	-23.8631	492.306	47.6998
7.96667	-3.40126	58.7438	90.2175	-23.632	492.347	47.6977
7.98333	-3.39714	58.7255	90.1391	-24.3621	492.118	47.7006
8	-3.39638	58.7621	90.128	-24.0766	492.18	47.6972
8.01667	-3.39531	58.6845	90.0366	-23.8453	492.14	47.6997
8.03333	-3.39485	58.6982	90.1016	-24.3734	492.182	47.7006
8.05	-3.40096	58.8648	90.2377	-24.365	492.251	47.703
8.06667	-3.39836	58.6738	90.1218	-24.9259	492.41	47.6977
8.08333	-3.40019	58.6842	90.082	-24.8312	492.498	47.6965
8.1	-3.39943	58.7705	90.1995	-23.921	492.571	47.7009
8.11667	-3.39821	58.7032	89.9891	-24.5414	492.537	47.7013
8.13333	-3.39485	58.6698	90.0602	-24.3859	492.49	47.703
8.15	-3.39119	58.7472	90.0724	-24.7811	492.326	47.7044
8.16667	-3.39058	59.0038	90.2361	-24.8859	492.333	47.7088
8.18333	-3.39394	58.715	90.0871	-25.0225	492.186	47.7087
8.2	-3.39241	58.823	90.1125	-25.1191	491.874	47.7045
8.21667	-3.38844	58.8674	90.3243	-25.3944	492.002	47.7021
8.23333	-3.38631	58.7719	90.1446	-25.0416	492.06	47.7009
8.25	-3.38585	58.7128	90.0599	-25.2955	492.029	47.6981
8.26667	-3.37852	59.4267	90.3748	-25.302	491.951	47.7004
8.28333	-3.37593	58.7252	90.1388	-24.7799	491.944	47.7012
8.3	-3.37761	58.6668	90.066	-24.5182	491.954	47.7016
8.31667	-3.377	58.652	90.0483	-24.6673	491.864	47.7009
8.33333	-3.38173	58.9687	90.1563	-24.5432	491.921	47.701
8.35	-3.38158	59.3423	90.1785	-25.0629	491.975	47.7042
8.36667	-3.37563	58.8143	90.2203	-24.3	492.051	47.7059
8.38333	-3.37868	58.8119	90.1759	-24.4723	492.166	47.7059
8.4	-3.38142	58.9123	90.234	-24.7096	492.232	47.7052
8.41667	-3.37975	58.7081	90.1528	-24.0789	492.13	47.7059
8.43333	-3.38112	58.7231	90.0817	-25.1244	492.314	47.7044
8.45	-3.37944	58.9945	90.3639	-24.7721	492.28	47.7067
8.46667	-3.38036	59.0049	90.4897	-24.5188	492.172	47.7032
8.48333	-3.38142	58.7154	90.0478	-24.4341	492.199	47.7061
8.5	-3.38188	58.7641	90.0391	-24.421	492.252	47.7064
8.51667	-3.38341	58.6405	90.0208	-24.7477	492.236	47.7078
8.53333	-3.38448	58.6985	90.0855	-24.8812	492.141	47.7099
8.55	-3.38646	58.6274	90.0262	-24.8765	492.187	47.7088
8.56667	-3.38554	58.6878	90.0483	-24.2852	492.261	47.705
8.58333	-3.38432	58.7432	90.1237	-24.8508	492.153	47.7033
8.6	-3.38997	58.6947	90.1466	-24.213	492.184	47.7068
8.61667	-3.3889	58.7995	90.1855	-24.3418	492.22	47.7082
8.63333	-3.38722	58.6584	90.0793	-24.1564	492.147	47.7122
8.65	-3.39073	58.9707	90.1429	-24.3305	492.15	47.7052
8.66667	-3.39012	58.7077	90.0816	-23.5592	492.133	47.7049
8.68333	-3.39104	58.7873	90.1429	-24.2052	492.121	47.7053
8.7	-3.39363	58.7847	90.3304	-23.9103	492.077	47.7081
8.71667	-3.39195	58.7602	90.1487	-23.9144	492.078	47.7094
8.73333	-3.3947	58.7464	90.1496	-24.6821	492.04	47.7105
8.75	-3.39485	58.8265	90.2555	-24.2214	492.162	47.711
8.76667	-3.39668	58.726	90.0983	-24.073	492.173	47.7111
8.78333	-3.40035	58.7457	90.1228	-23.6993	492.196	47.7076
8.8	-3.39623	58.7034	90.0748	-23.2897	492.123	47.7067
8.81667	-3.39714	58.8702	90.0759	-23.9132	492.163	47.7084
8.83333	-3.39775	58.7168	90.1521	-24.2065	492.122	47.7074
8.85	-3.39546	58.8874	90.1241	-23.7464	492.078	47.7064
8.86667	-3.39638	58.661	90.0216	-24.2643	492.315	47.7074
8.88333	-3.39867	58.7547	90.0512	-23.6343	492.468	47.7107
8.9	-3.39958	58.6668	90.1167	-23.7511	492.37	47.7074
8.91667	-3.40431	58.7063	90.1348	-24.0754	492.492	47.7062
8.93333	-3.40431	58.6471	90.015	-24.0939	492.512	47.7041
8.95	-3.4063	58.7429	90.1531	-22.7921	492.476	47.707
8.96667	-3.40721	59.0025	90.1006	-23.4638	492.37	47.7065
8.98333	-3.40645	58.6858	90.059	-23.4657	492.191	47.7044
9	-3.40691	58.6561	89.9928	-23.8453	492.046	47.7038
9.01667	-3.40538	59.2638	90.2535	-23.9234	491.988	47.7039
9.03333	-3.40691	59.0867	90.3646	-23.3459	492.018	47.7053
9.05	-3.40324	58.9866	90.3416	-23.0984	492	47.6997
9.06667	-3.40477	58.7621	90.2288	-22.9607	491.966	47.7001
9.08333	-3.40614	58.9106	90.1745	-23.2546	492.185	47.7015
9.1	-3.40675	59.0876	90.317	-23.1802	492.154	47.7009
9.11667	-3.40767	58.821	90.2013	-23.0151	492.084	47.7024
9.13333	-3.41026	59.459	90.18	-22.9006	492.308	47.7023
9.15	-3.40446	59.9342	90.2018	-22.7103	492.331	47.705
9.16667	-3.40569	58.8302	90.1617	-22.5602	492.314	47.7045
9.18333	-3.40736	58.7766	90.1902	-22.4601	492.297	47.7071
9.2	-3.41011	58.6961	90.0437	-23.2696	492.378	47.7039
9.21667	-3.40935	58.7119	90.0098	-22.7206	492.383	47.7058
9.23333	-3.40874	60.1173	91.5284	-22.5561	492.257	47.7055
9.25	-3.4127	58.7025	90.0858	-23.204	492.312	47.705
9.26667	-3.40996	58.7042	90.071	-22.5233	492.455	47.7045
9.28333	-3.41087	58.68	90.0521	-22.8613	492.417	47.7053
9.3	-3.41377	58.8798	90.2219	-22.866	492.47	47.7035
9.31667	-3.41743	58.6836	90.0332	-22.6431	492.445	47.7029
9.33333	-3.41545	58.7765	90.1032	-21.8557	492.323	47.7023
9.35	-3.41805	58.7577	90.1222	-21.6137	492.464	47.7036
9.36667	-3.41743	61.7742	90.4104	-22.0148	492.503	47.7045
9.38333	-3.41881	59.1161	90.2053	-22.2604	492.385	47.7024
9.4	-3.41896	58.689	89.987	-22.2187	492.366	47.6971
9.41667	-3.41637	58.8526	90.109	-21.9164	492.261	47.6977
9.43333	-3.41194	58.697	90.0213	-22.5149	492.074	47.6977
9.45	-3.4124	58.7743	90.0866	-22.2938	491.954	47.6997
9.46667	-3.41408	58.7373	90.1571	-21.8586	492.003	47.6952
9.48333	-3.41057	58.7496	90.1254	-22.3087	491.974	47.6942
9.5	-3.4095	58.7133	90.0938	-22.3838	491.798	47.6957
9.51667	-3.40843	58.9071	90.1624	-22.6347	491.913	47.6962
9.53333	-3.40721	58.7022	90.1304	-21.9039	492.053	47.696
9.55	-3.4095	58.8107	90.1403	-22.0637	492.035	47.6986
9.56667	-3.41118	58.7305	90.145	-22.1061	492.113	47.6984
9.58333	-3.41164	63.2226	90.1577	-21.2447	492.202	47.6987
9.6	-3.41606	58.8126	90.0776	-22.3164	492.283	47.6968
9.61667	-3.42262	64.4329	90.7169	-21.8992	492.23	47.6923
9.63333	-3.41805	58.755	90.089	-21.2382	492.271	47.6919
9.65	-3.41484	58.6774	90.0893	-21.4867	492.223	47.6948
9.66667	-3.41377	58.8032	90.1188	-22.0017	492.247	47.6888
9.68333	-3.41423	59.3513	90.1469	-21.4831	492.23	47.6843
9.7	-3.41576	58.7701	90.0938	-21.4449	492.193	47.687
9.71667	-3.41164	58.733	90.0625	-21.4188	492.069	47.6856
9.73333	-3.41042	58.6922	90.0378	-20.5056	492.232	47.6838
9.75	-3.41011	58.686	90.0111	-21.0665	492.148	47.6897
9.76667	-3.41103	58.7922	90.1797	-21.2232	491.923	47.6853
9.78333	-3.41011	58.8612	90.116	-21.0189	491.946	47.6814
9.8	-3.41133	58.6918	90.1096	-21.2156	491.938	47.6788
9.81667	-3.40935	61.9184	90.348	-21.8432	491.861	47.6803
9.83333	-3.41011	58.7762	90.0613	-22.9572	491.824	47.6824
9.85	-3.40904	58.7763	90.0857	-22.7294	491.833	47.6815
9.86667	-3.40965	59.481	90.573	-23.1878	491.917	47.68
9.88333	-3.41118	59.7508	90.238	-21.9749	491.88	47.6786
9.9	-3.40782	58.7682	90.2216	-21.2853	491.969	47.6769
9.91667	-3.40736	58.7057	90.1231	-21.4593	492.103	47.6809
9.93333	-3.40767	58.7663	90.0909	-21.2066	491.992	47.6756
9.95	-3.40065	58.7399	90.1038	-21.2096	492.056	47.68
9.96667	-3.39821	58.747	90.0993	-21.4646	492.045	47.6783
9.98333	-3.39592	58.7815	90.1299	-21.5559	491.958	47.6753
10	-3.39806	58.695	90.0224	-21.488	492.156	47.6766
10.0167	-3.40218	58.7992	90.0855	-21.11	492.206	47.6768
10.0333	-3.40477	58.7302	90.0864	-21.0957	492.257	47.6789
10.05	-3.39668	58.6854	90.0428	-20.8823	492.259	47.6754
10.0667	-3.39668	58.7554	90.1299	-21.1213	492.179	47.6769
10.0833	-3.39668	58.7203	90.0573	-21.116	492.169	47.6746
10.1	-3.40187	59.0054	90.2157	-20.8692	492.091	47.6719
10.1167	-3.40141	58.684	90.0835	-20.4484	492.11	47.6691
10.1333	-3.40233	59.4157	90.2996	-19.9406	492.042	47.6722
10.15	-3.41026	58.9249	90.2155	-20.2123	491.978	47.671
10.1667	-3.41255	58.8616	90.0761	-20.0575	492.063	47.6727
10.1833	-3.41499	58.6773	90.0182	-19.6825	492.105	47.6719
10.2	-3.41255	58.9343	90.187	-19.7517	491.866	47.6673
10.2167	-3.41499	58.8276	90.1119	-19.9686	491.998	47.6684
10.2333	-3.41698	58.6573	90.0346	-20.4705	492.06	47.6678
10.25	-3.41194	58.6666	90.0315	-21.0146	492.209	47.6679
10.2667	-3.41255	58.6999	90.081	-20.5843	492.311	47.6696
10.2833	-3.40446	59.4167	90.5366	-20.2076	492.378	47.669
10.3	-3.40813	58.7975	90.1408	-19.6795	492.362	47.6691
10.3167	-3.40462	58.7775	90.209	-20.0562	492.299	47.6666
10.3333	-3.40553	58.7267	90.1312	-20.0491	492.271	47.6685
10.35	-3.40309	58.6681	90.0536	-19.9668	492.265	47.6682
10.3667	-3.40416	58.791	90.1878	-19.7648	492.262	47.6653
10.3833	-3.40309	58.8316	90.1592	-19.9781	492.387	47.662
10.4	-3.40324	58.625	89.9912	-19.7301	492.231	47.664
10.4167	-3.4008	58.639	90.0195	-19.9978	491.991	47.6623
10.4333	-3.40019	59.094	90.1458	-18.9565	492.107	47.6624
10.45	-3.40141	58.7568	90.2192	-18.7818	492.09	47.6586
10.4667	-3.40675	58.9379	90.4368	-19.0531	492.03	47.6606
10.4833	-3.40813	58.7661	90.1289	-18.2973	492.13	47.6571
10.5	-3.40843	58.6556	89.9906	-19.1932	492.237	47.6536
10.5167	-3.4066	58.6823	90.1328	-18.2162	492.324	47.6545
10.5333	-3.40645	60.0166	90.2241	-18.2609	492.367	47.651
10.55	-3.40782	58.6971	90.0649	-18.0679	492.322	47.6528
10.5667	-3.40935	58.7821	90.2082	-17.4712	492.295	47.6542
10.5833	-3.40309	59.0035	90.6011	-18.3765	492.06	47.6556
10.6	-3.40553	58.728	90.0236	-17.7489	492.039	47.653
10.6167	-3.40569	58.7356	90.1585	-17.5582	492.227	47.6505
10.6333	-3.40324	58.7605	90.1376	-18.3253	492.151	47.651
10.65	-3.40538	58.7829	90.1087	-18.0619	492.217	47.6505
10.6667	-3.40385	58.8853	90.2381	-18.1852	492.029	47.6456
10.6833	-3.40004	60.3852	90.0732	-18.4237	491.945	47.6487
10.7	-3.39897	58.8056	90.106	-18.4534	492.011	47.6479
10.7167	-3.4005	59.9654	90.061	-18.1101	492.01	47.6476
10.7333	-3.39989	58.7391	90.1542	-18.9213	492.012	47.6461
10.75	-3.40035	58.6919	90.0207	-18.3402	491.939	47.6466
10.7667	-3.40248	58.7101	90.028	-18.001	491.945	47.6493
10.7833	-3.40614	58.9913	90.5541	-18.42	491.957	47.6446
10.8	-3.40202	58.7402	90.1548	-18.1751	491.858	47.6508
10.8167	-3.39836	59.029	90.118	-18.3884	491.918	47.6513
10.8333	-3.40096	58.7173	90.0173	-18.2281	491.971	47.6514
10.85	-3.40263	58.7629	90.0369	-17.9325	491.841	47.649
10.8667	-3.40309	58.7042	90.0329	-17.9491	491.885	47.6453
10.8833	-3.4034	59.7945	90.3492	-17.839	491.922	47.6424
10.9	-3.39897	58.7136	90.1554	-17.6887	491.891	47.642
10.9167	-3.40004	58.6716	90.0366	-17.1684	492.027	47.6424
10.9333	-3.39928	58.6645	90.0185	-17.2684	492.047	47.644
10.95	-3.39973	58.8314	90.2493	-17.4075	492.097	47.6402
10.9667	-3.39546	58.6367	90.0039	-17.6083	492.073	47.645
10.9833	-3.40111	58.6398	90.0527	-17.2846	492.093	47.644
11	-3.40065	58.7556	90.1112	-16.8281	492.037	47.6432
11.0167	-3.40004	58.6791	90.0126	-16.7011	492.048	47.6427
11.0333	-3.40584	58.6814	90.0874	-16.7428	492.141	47.645
11.05	-3.40675	58.8401	90.0117	-15.9805	492.228	47.6429
11.0667	-3.4092	60.0593	90.0662	-17.098	492.051	47.6449
11.0833	-3.40813	58.887	90.0637	-17.0611	492.233	47.6449
11.1	-3.40309	58.6723	90.0233	-17.9916	492.316	47.6431
11.1167	-3.4008	58.7765	90.137	-17.2553	492.097	47.6402
11.1333	-3.40187	59.2304	90.0454	-16.583	492.066	47.6406
11.15	-3.39943	58.6512	89.9786	-16.1987	492.056	47.6389
11.1667	-3.3979	59.4471	90.4926	-16.6462	492.091	47.6398
11.1833	-3.39958	58.6701	90.0115	-16.043	492.11	47.6406
11.2	-3.39897	58.7908	90.1229	-16.8972	492.113	47.6414
11.2167	-3.39882	59.7169	90.2927	-16.3369	492.016	47.6351
11.2333	-3.40004	58.6889	90.0451	-15.9382	491.986	47.6389
11.25	-3.39836	58.7731	90.0701	-16.164	492.053	47.637
11.2667	-3.39775	58.8242	90.1354	-15.987	492.122	47.6373
11.2833	-3.395	58.6987	89.9952	-16.1605	492.042	47.6382
11.3	-3.39211	58.7536	90.0988	-16.0532	492.129	47.6392
11.3167	-3.3886	58.8627	90.1029	-16.3613	492.014	47.6362
11.3333	-3.38829	58.6796	90.0532	-16.0783	491.826	47.6336
11.35	-3.3886	58.753	90.0854	-15.9292	491.954	47.6316
11.3667	-3.38844	58.8192	89.9679	-16.0586	491.943	47.633
11.3833	-3.38738	58.8436	90.1353	-16.6193	491.932	47.6334
11.4	-3.39012	58.8793	90.2276	-15.863	492.002	47.6312
11.4167	-3.38997	58.7376	90.0048	-15.655	492.175	47.6325
11.4333	-3.39119	58.9739	90.1078	-14.9683	492.135	47.6318
11.45	-3.39287	58.8198	90.2244	-15.4786	492.058	47.6339
11.4667	-3.39073	58.6373	90.0401	-15.6615	492.117	47.6353
11.4833	-3.39058	58.9158	90.0599	-16.4477	492.074	47.633
11.5	-3.38753	58.8499	90.2093	-16.2719	491.898	47.6319
11.5167	-3.38326	58.691	90.0843	-16.8412	491.978	47.6327
11.5333	-3.38661	58.7894	90.0614	-15.9376	492.06	47.6322
11.55	-3.38676	58.8271	90.102	-15.5083	491.8	47.6334
11.5667	-3.38585	58.6834	90.0488	-16.4364	491.9	47.6357
11.5833	-3.38417	58.738	90.1652	-15.8714	491.9	47.6377
11.6	-3.38249	58.7376	90.1141	-16.0526	492.002	47.637
11.6167	-3.38554	58.8361	90.1484	-15.7534	491.888	47.6388
11.6333	-3.38615	58.7341	90.0677	-15.6628	491.778	47.6386
11.65	-3.38646	58.7571	90.1159	-14.8986	491.858	47.637
11.6667	-3.37761	58.7826	90.2386	-15.5846	491.892	47.6347
11.6833	-3.37486	58.6932	90.0005	-15.3248	491.846	47.6298
11.7	-3.37379	58.9216	90.0939	-15.1519	491.752	47.6304
11.7167	-3.37395	58.7107	90.0747	-15.615	491.629	47.6319
11.7333	-3.37776	58.6726	89.9813	-15.1937	491.639	47.636
11.75	-3.38142	58.6553	89.9638	-14.9058	491.536	47.6319
11.7667	-3.38524	58.8262	90.0153	-15.6985	491.276	47.6345
11.7833	-3.38676	58.7995	90.136	-15.4292	491.464	47.6308
11.8	-3.38982	58.7968	90.2137	-15.4499	491.543	47.6325
11.8167	-3.38829	58.7768	90.1383	-15.4708	491.575	47.6324
11.8333	-3.38982	59.629	90.0559	-14.0653	491.637	47.6348
11.85	-3.39317	58.7336	90.0633	-15.413	491.773	47.6345
11.8667	-3.39546	58.8049	90.0652	-16.2087	491.869	47.6325
11.8833	-3.39943	58.7995	90.1743	-15.4762	491.835	47.6322
11.9	-3.40233	58.6729	90.0361	-14.665	491.909	47.6322
11.9167	-3.40553	58.6764	90.0005	-14.1232	491.936	47.6272
11.9333	-3.40752	58.9524	90.1119	-12.6777	491.896	47.6304
11.95	-3.40584	58.7096	90.0924	-13.0772	491.944	47.6257
11.9667	-3.40797	59.0423	90.1678	-14.6995	492.027	47.625
11.9833	-3.40492	58.7127	90.0866	-13.5116	491.927	47.6255
12	-3.4037	58.7099	90.0777	-13.3549	491.989	47.6287
12.0167	-3.40569	58.834	90.2079	-13.3251	492.03	47.6281
12.0333	-3.41042	58.9405	90.1511	-14.6537	492.057	47.6269
12.05	-3.41362	58.8891	90.0428	-14.9654	492.051	47.6302
12.0667	-3.41393	58.7565	90.081	-12.5544	492.028	47.629
12.0833	-3.41438	58.7533	90.1072	-14.1381	491.997	47.6264
12.1	-3.41805	59.7926	90.2088	-12.9758	491.88	47.6243
12.1167	-3.42201	58.968	90.1876	-14.4521	491.905	47.6234
12.1333	-3.42522	58.6639	89.9917	-14.9177	491.917	47.6229
12.15	-3.4272	59.1206	90.1516	-14.9033	491.733	47.6206
12.1667	-3.43117	59.6835	90.2485	-14.3026	491.803	47.6212
12.1833	-3.43407	58.7315	90.0571	-15.2819	491.858	47.62
12.2	-3.43575	58.9404	90.3378	-15.8094	491.665	47.6221
12.2167	-3.4391	58.8393	90.1081	-15.2628	491.64	47.6189
12.2333	-3.442	58.7719	90.0936	-16.2428	491.617	47.6183
12.25	-3.44429	58.7891	90.0799	-16.8882	491.694	47.6128
12.2667	-3.44368	58.9472	90.2296	-15.078	491.747	47.6162
12.2833	-3.44368	58.711	90.0379	-15.7366	491.75	47.6164
12.3	-3.44673	58.6468	89.9749	-15.6574	491.802	47.6138
12.3167	-3.44795	58.6929	90.0269	-15.9167	491.825	47.6128
12.3333	-3.45207	58.7005	89.9867	-15.2634	491.81	47.6164
12.35	-3.45482	58.7261	90.0135	-15.2682	491.723	47.6165
12.3667	-3.46016	58.8894	90.2511	-15.1543	491.645	47.615
12.3833	-3.46077	58.9031	90.2627	-13.5813	491.793	47.6141
12.4	-3.46581	58.641	89.9831	-12.6861	491.773	47.6168
12.4167	-3.46428	58.6582	89.9793	-15.2772	491.589	47.6174
12.4333	-3.46138	59.7874	90.1795	-14.6232	491.692	47.6164
12.45	-3.46565	58.7588	90.2053	-15.4607	491.847	47.615
12.4667	-3.47374	58.6634	90.0298	-15.906	491.971	47.6151
12.4833	-3.47847	58.914	90.1124	-14.6578	491.968	47.6098
12.5	-3.48076	58.9567	90.1048	-13.9468	492.154	47.6115
12.5167	-3.48198	58.7437	90.0977	-15.1925	492.334	47.6106
12.5333	-3.48412	58.7061	90.0257	-15.2062	492.384	47.6156
12.55	-3.4864	58.8262	90.0665	-15.7879	492.425	47.6153
12.5667	-3.489	58.8944	90.2082	-15.4499	492.433	47.6148
12.5833	-3.49205	58.6185	89.9665	-14.5881	492.413	47.6133
12.6	-3.49236	58.6854	90.116	-16.6277	492.471	47.611
12.6167	-3.49998	58.6521	90.0192	-16.7696	492.371	47.6115
12.6333	-3.50609	58.7368	90.0369	-15.2544	492.162	47.6122
12.65	-3.5038	58.7827	90.1255	-17.0551	492.147	47.6121
12.6667	-3.50731	58.6511	90.0216	-15.8379	492.017	47.6106
12.6833	-3.51067	58.7125	90.1145	-15.6527	491.959	47.6101
12.7	-3.51524	58.6985	90.0631	-15.3535	491.923	47.6096
12.7167	-3.51799	58.6619	90.0861	-15.5584	491.941	47.6098
12.7333	-3.52043	58.7757	90.0971	-14.2472	491.996	47.6089
12.75	-3.52943	58.8575	90.2615	-14.845	491.93	47.607
12.7667	-3.53584	60.725	90.2564	-15.9983	492.017	47.6083
12.7833	-3.54088	58.728	90.037	-14.9439	491.892	47.6098
12.8	-3.54424	58.8206	90.1052	-14.9981	491.73	47.6086
12.8167	-3.54454	58.6758	89.968	-12.9884	491.634	47.6102
12.8333	-3.55003	58.7409	90.1681	-14.0665	491.636	47.6086
12.85	-3.55278	58.8416	90.0417	-13.6434	491.387	47.607
12.8667	-3.5511	58.8154	90.2349	-13.7435	491.475	47.6093
12.8833	-3.55446	58.8023	90.149	-14.3241	491.512	47.6099
12.9	-3.55751	58.6445	89.9772	-14.8682	491.571	47.6099
12.9167	-3.55888	58.7241	90.0628	-13.0437	491.609	47.6041
12.9333	-3.55782	58.7011	90.0054	-12.8428	491.737	47.6066
12.95	-3.56163	58.9214	90.1429	-15.7909	491.759	47.6093
12.9667	-3.56407	59.2748	90.0776	-13.5987	491.967	47.6064
12.9833	-3.5659	58.879	90.0893	-14.4993	492.054	47.6012
13	-3.5688	58.7135	90.0588	-13.8061	492.081	47.6019
13.0167	-3.56941	58.717	90.044	-14.2179	492.085	47.6032
13.0333	-3.57246	58.85	90.1241	-14.4021	492.242	47.6077
13.05	-3.57338	58.754	90.154	-14.2973	492.283	47.6066
13.0667	-3.57613	58.877	90.1032	-12.8524	492.049	47.6043
13.0833	-3.57613	61.4532	90.4249	-13.3292	492.168	47.6063
13.1	-3.57674	58.7142	90.0692	-12.7148	492.236	47.6057
13.1167	-3.57719	58.8322	90.046	-12.2659	492.185	47.6035
13.1333	-3.57689	58.7659	90.0697	-14.2179	492.169	47.6011
13.15	-3.57567	58.7148	90.05	-13.7006	492.165	47.6012
13.1667	-3.57491	58.6323	89.9316	-13.5819	492.031	47.6012
13.1833	-3.57719	58.7563	89.9723	-12.9578	491.88	47.597
13.2	-3.57353	58.6306	90.0164	-14.7323	491.86	47.5967
13.2167	-3.57796	58.6926	90.0401	-14.9845	491.887	47.6002
13.2333	-3.57674	59.1122	90.1415	-14.3896	491.796	47.6012
13.25	-3.57811	58.8693	90.0437	-14.4492	491.723	47.6034
13.2667	-3.57964	58.6703	90.0091	-13.8615	491.696	47.6055
13.2833	-3.57521	58.704	90.0713	-14.5768	491.584	47.602
13.3	-3.57811	58.6753	90.0161	-14.8498	491.701	47.5996
13.3167	-3.57826	58.7595	90.0607	-14.892	491.772	47.6003
13.3333	-3.57643	58.7132	90.0889	-14.7329	491.836	47.5971
13.35	-3.57338	58.7431	90.0396	-14.2579	491.897	47.5979
13.3667	-3.57613	59.0905	90.0912	-13.7566	491.961	47.6003
13.3833	-3.57613	58.9144	90.0228	-14.8539	491.92	47.5965
13.4	-3.57948	58.6486	89.9696	-13.3274	491.977	47.5977
13.4167	-3.57887	58.6924	90.0366	-13.7901	492.225	47.5977
13.4333	-3.58238	58.7695	90.0366	-13.1492	492.336	47.5958
13.45	-3.5865	58.657	89.9804	-13.7971	492.269	47.5976
13.4667	-3.58696	58.6625	89.9651	-13.616	492.3	47.5991
13.4833	-3.58376	58.8087	90.1783	-13.2911	492.206	47.5977
13.5	-3.58543	58.7019	90.0304	-13.0979	492.026	47.5944
13.5167	-3.58528	59.7683	90.7151	-13.1057	492.107	47.5976
13.5333	-3.58681	58.6941	90.0663	-14.0069	492.046	47.5958
13.55	-3.58467	58.6764	89.9807	-13.9002	491.898	47.5976
13.5667	-3.5804	58.735	90.1308	-12.177	491.901	47.5945
13.5833	-3.58406	59.1119	90.3017	-11.103	491.893	47.5935
13.6	-3.58696	58.8909	90.0842	-12.0889	491.976	47.5922
13.6167	-3.58879	58.7309	89.9818	-12.2642	492.124	47.5922
13.6333	-3.58299	58.6944	89.9911	-13.1022	492.181	47.5924
13.65	-3.58223	58.6301	90.0124	-13.6391	492.215	47.5944
13.6667	-3.57842	58.6593	90.0301	-13.784	492.093	47.5947
13.6833	-3.57887	58.8726	90.0884	-14.408	492.02	47.5958
13.7	-3.58223	59.0684	90.5871	-13.7626	491.971	47.5892
13.7167	-3.58086	58.7455	90.0422	-14.0212	491.774	47.5872
13.7333	-3.57842	58.8396	90.18	-13.7376	491.902	47.5854
13.75	-3.57536	58.9086	90.0584	-13.7989	491.999	47.5893
13.7667	-3.57368	58.6564	89.9818	-14.5959	491.838	47.5889
13.7833	-3.5743	58.9097	90.0219	-14.5446	491.927	47.5913
13.8	-3.57262	58.836	90.0025	-14.2817	492.02	47.5915
13.8167	-3.56987	58.85	90.0044	-14.0969	492.144	47.5929
13.8333	-3.57277	58.7458	90.0329	-13.7876	492.134	47.5906
13.85	-3.57185	58.8439	90.2076	-13.6767	492.105	47.5901
13.8667	-3.57231	58.9552	90.1972	-13.998	492.151	47.591
13.8833	-3.5746	58.8068	90.098	-13.5503	492.063	47.5893
13.9	-3.57155	58.7122	90.0298	-14.3288	492.076	47.5889
13.9167	-3.57201	58.7168	90.035	-14.3633	492.001	47.5918
13.9333	-3.57338	58.8766	90.2128	-14.9451	491.879	47.5918
13.95	-3.56987	58.7193	90.133	-14.8444	491.871	47.5956
13.9667	-3.57033	58.7658	90.0808	-15.301	491.735	47.5906
13.9833	-3.56895	58.8725	90.2343	-14.4367	491.605	47.5916
14	-3.56728	58.7022	90.0602	-15.6336	491.763	47.5932
14.0167	-3.56422	59.4791	90.3889	-16.4454	491.77	47.5915
14.0333	-3.55995	58.9347	90.1844	-15.6413	491.688	47.5896
14.05	-3.56392	59.902	90.2436	-15.7932	491.692	47.5877
14.0667	-3.56728	58.6866	89.9981	-16.6224	491.793	47.5892
14.0833	-3.5656	58.6753	90.0494	-16.1306	491.817	47.5866
14.1	-3.55995	58.7179	90.0391	-16.477	491.843	47.5852
14.1167	-3.56255	58.765	90.1307	-15.649	491.967	47.5871
14.1333	-3.56575	58.7629	90.0681	-14.9767	492.104	47.5886
14.15	-3.56483	58.7513	90.0665	-16.1884	492.076	47.5924
14.1667	-3.56285	58.7013	90.0698	-15.8385	492.13	47.5933
14.1833	-3.55827	58.6659	90.0413	-16.8435	492.127	47.5901
14.2	-3.55537	58.7971	90.0524	-16.3059	491.931	47.5863
14.2167	-3.55843	58.6839	89.9918	-16.9741	492.05	47.5838
14.2333	-3.55705	58.6648	90.0277	-15.8273	492.017	47.5848
14.25	-3.55232	58.6825	90.014	-15.1656	492.098	47.5829
14.2667	-3.55476	58.6628	90.0132	-15.3814	492.141	47.5826
14.2833	-3.56026	58.7238	90.0355	-16.1622	492.172	47.5831
14.3	-3.56117	58.7295	90.0654	-15.3094	492.172	47.5834
14.3167	-3.56316	60.3144	90.1843	-15.19	492.026	47.5837
14.3333	-3.5627	60.0436	90.5373	-15.146	491.946	47.5813
14.35	-3.55919	58.8877	90.145	-16.0937	491.944	47.5822
14.3667	-3.56361	58.6608	89.9657	-15.7313	491.873	47.5819
14.3833	-3.56529	58.731	90.0623	-15.4118	491.914	47.5835
14.4	-3.56529	58.6546	89.9902	-15.7551	491.81	47.5829
14.4167	-3.56712	58.6604	89.9865	-16.2832	491.664	47.5811
14.4333	-3.56453	58.745	90.1366	-16.4298	491.786	47.5802
14.45	-3.563	58.7098	90.0913	-15.7075	491.881	47.5787
14.4667	-3.56209	58.7389	90.1904	-16.1074	491.866	47.5777
14.4833	-3.57033	58.8604	90.1063	-15.4655	491.878	47.577
14.5	-3.57185	58.6837	90.0378	-16.1868	491.921	47.5781
14.5167	-3.56606	58.805	90.0835	-16.6743	491.972	47.5805
14.5333	-3.56407	58.6379	89.9709	-17.132	491.924	47.5796
14.55	-3.56499	58.655	89.9809	-17.3949	491.931	47.5765
14.5667	-3.56438	58.7212	90.06	-17.2828	491.954	47.5806
14.5833	-3.56102	58.7374	90.1312	-18.3384	491.96	47.5811
14.6	-3.56377	58.9224	90.0416	-17.5654	491.883	47.5806
14.6167	-3.56209	58.7609	90.0779	-18.3736	491.917	47.5837
14.6333	-3.56026	58.6736	89.9789	-18.4528	491.853	47.5813
14.65	-3.55598	58.6572	90.0246	-18.0172	491.98	47.5796
14.6667	-3.55721	59.5921	90.059	-18.3283	491.957	47.5808
14.6833	-3.55385	59.4207	90.1566	-17.926	491.84	47.5822
14.7	-3.55385	58.6362	89.9598	-18.6514	491.979	47.5797
14.7167	-3.55385	58.7264	90.0666	-18.4058	492.012	47.5785
14.7333	-3.5508	58.5973	89.9244	-18.1989	491.911	47.5773
14.75	-3.55049	58.6417	89.9577	-17.991	491.854	47.5793
14.7667	-3.55186	58.7194	90.0666	-17.6327	491.922	47.5744
14.7833	-3.55202	58.7495	90.082	-18.4684	492.027	47.5781
14.8	-3.54851	58.7177	90.0871	-18.4206	491.999	47.5767
14.8167	-3.55019	58.6602	89.9934	-15.7175	492	47.5773
14.8333	-3.55202	58.6912	90.0117	-18.9291	491.93	47.5774
14.85	-3.55385	58.7135	90.0327	-18.3796	491.905	47.5765
14.8667	-3.5537	59.0907	90.1109	-18.4022	491.959	47.577
14.8833	-3.55263	58.7823	90.1379	-18.4838	491.985	47.5758
14.9	-3.55415	58.6898	89.9822	-18.4885	491.931	47.5739
14.9167	-3.55003	58.7318	90.0437	-18.7252	491.97	47.5753
14.9333	-3.5508	58.6796	90.0117	-18.9452	491.91	47.5758
14.95	-3.54958	58.7325	90.0561	-19.1514	491.728	47.5761
14.9667	-3.54378	58.9489	90.3411	-18.6829	491.954	47.5729
14.9833	-3.53981	58.9669	90.2255	-18.5661	492.027	47.5707
15	-3.54256	58.9722	90.1038	-19.2808	492.051	47.5761
15.0167	-3.54149	58.8175	90.1112	-18.6901	492.063	47.573
15.0333	-3.54057	58.7762	90.0581	-19.8399	492.137	47.5736
15.05	-3.54378	60.3844	90.0892	-18.7276	492.176	47.5726
15.0667	-3.5392	58.6749	90.0216	-19.6014	492.183	47.5716
15.0833	-3.54164	58.7118	90.0897	-18.2168	492.214	47.5738
15.1	-3.54301	58.6375	90.0031	-19.1991	492.295	47.5752
15.1167	-3.54317	58.6553	90.019	-18.764	492.198	47.5773
15.1333	-3.53828	60.4682	90.0616	-19.4625	492.234	47.5753
15.15	-3.53951	58.8465	90.1852	-19.7796	492.335	47.5764
15.1667	-3.53889	58.6813	90.0388	-18.8856	492.189	47.5755
15.1833	-3.53661	58.9018	90.077	-18.6417	492.099	47.5715
15.2	-3.53935	58.8169	90.098	-19.177	492.067	47.57
15.2167	-3.53981	58.6491	89.9929	-19.4112	492.007	47.5716
15.2333	-3.53386	58.6652	90.0112	-20.0222	492.052	47.5759
15.25	-3.53203	60.0254	90.202	-20.1594	492.136	47.5738
15.2667	-3.53432	59.4848	90.0927	-20.0497	492.017	47.5695
15.2833	-3.53218	58.7296	90.098	-20.061	492.265	47.573
15.3	-3.53386	58.7113	90.0376	-19.9543	492.32	47.5697
15.3167	-3.53371	59.1438	90.0675	-19.773	492.039	47.5697
15.3333	-3.53294	58.7307	90.0282	-20.6666	492.108	47.5721
15.35	-3.53081	58.7348	90.0822	-20.5187	492.108	47.5742
15.3667	-3.53523	59.2204	90.2766	-20.6457	491.992	47.5716
15.3833	-3.53432	58.9051	90.3251	-20.4734	491.99	47.5695
15.4	-3.53539	58.6634	90.0236	-21.1034	491.918	47.5703
15.4167	-3.52959	58.7537	90.0596	-21.3544	491.886	47.5716
15.4333	-3.52654	59.472	90.1379	-20.8192	491.981	47.5718
15.45	-3.52577	58.8467	90.1373	-21.4986	491.934	47.569
15.4667	-3.52547	59.0423	90.3887	-21.4307	491.823	47.5697
15.4833	-3.5273	59.8699	90.0654	-21.1578	491.897	47.568
15.5	-3.52486	59.3195	90.1223	-21.6631	491.778	47.57
15.5167	-3.52531	58.7125	90.0538	-21.5874	491.677	47.5724
15.5333	-3.53172	58.8989	89.9847	-21.5856	491.928	47.5719
15.55	-3.52684	58.8062	90.1141	-21.8742	492.073	47.5729
15.5667	-3.52776	59.1033	89.9986	-21.9296	491.967	47.5707
15.5833	-3.5305	58.9318	90.0437	-22.19	492.175	47.5721
15.6	-3.53432	58.9607	90.1203	-22.4279	492.318	47.5736
15.6167	-3.53523	58.6224	89.9702	-20.9074	492.333	47.5686
15.6333	-3.53172	58.713	90.0524	-21.1572	492.477	47.5703
15.65	-3.5331	58.7826	90.0951	-20.8305	492.479	47.5703
15.6667	-3.52562	58.6529	89.974	-20.6516	492.398	47.5689
15.6833	-3.52287	58.7743	90.0671	-20.9295	492.588	47.568
15.7	-3.51936	58.7057	90.0486	-21.3723	492.435	47.5649
15.7167	-3.52379	58.632	89.987	-21.7078	492.22	47.5671
15.7333	-3.5247	58.8314	90.075	-21.7162	492.264	47.5674
15.75	-3.52303	59.9023	90.016	-22.0202	492.149	47.5651
15.7667	-3.51936	58.8674	90.1093	-21.6334	491.928	47.5645
15.7833	-3.51738	58.789	90.1322	-21.4886	491.992	47.5633
15.8	-3.51906	58.7444	90.06	-21.3682	492.031	47.5661
15.8167	-3.52165	58.9503	90.257	-21.3842	492.04	47.5678
15.8333	-3.5215	58.698	90.0086	-22.4488	491.967	47.5671
15.85	-3.51631	58.8778	90.086	-21.9373	491.897	47.5669
15.8667	-3.52196	58.6781	90.0352	-22.5143	491.879	47.5648
15.8833	-3.52318	58.6689	89.9502	-22.683	491.994	47.566
15.9	-3.51906	59.3014	90.055	-22.6711	492.078	47.5634
15.9167	-3.51875	59.2684	90.1983	-22.5114	492.14	47.5616
15.9333	-3.51906	58.8422	89.9798	-22.351	492.214	47.5599
15.95	-3.51921	58.7516	90.0419	-22.1114	492.119	47.5657
15.9667	-3.51738	59.3572	90.2065	-22.4505	492.23	47.5658
15.9833	-3.5186	58.7058	90.0459	-23.0477	492.226	47.5637
16	-3.51769	76.6979	90.5477	-22.4332	492.145	47.5629
16.0167	-3.5154	58.7888	90.0489	-22.5149	492.293	47.5605
16.0333	-3.51738	58.7081	89.9595	-21.796	492.323	47.5623
16.05	-3.51692	58.801	90.0689	-23.3082	492.281	47.5625
16.0667	-3.51616	58.7182	89.9554	-22.5584	492.447	47.5605
16.0833	-3.51219	58.7209	90.1104	-22.5095	492.459	47.5633
16.1	-3.51006	58.7652	89.9996	-22.4088	492.342	47.561
16.1167	-3.51265	58.6724	89.9824	-22.376	492.364	47.5636
16.1333	-3.51082	58.9222	89.9894	-23.0871	492.375	47.5575
16.15	-3.51311	58.8459	90.2039	-22.8719	492.313	47.5597
16.1667	-3.5099	58.8186	90.1901	-22.9852	492.271	47.5608
16.1833	-3.50761	58.6558	89.9981	-22.9476	492.235	47.5587
16.2	-3.5099	58.7356	90.0674	-22.8129	492.202	47.5561
16.2167	-3.51051	58.6619	89.9578	-22.5054	492.126	47.5565
16.2333	-3.51128	58.9655	90.0443	-22.1644	492.127	47.5573
16.25	-3.50792	58.644	89.9883	-22.6228	492.129	47.561
16.2667	-3.50731	58.7377	90.0315	-22.6812	492.169	47.559
16.2833	-3.50594	58.9288	90.3449	-23.2825	492.053	47.5588
16.3	-3.5099	58.7139	90.0359	-22.1328	492.22	47.5565
16.3167	-3.50884	58.695	90.0347	-23.4007	492.209	47.5549
16.3333	-3.51067	58.8183	90.1681	-23.1937	491.926	47.5555
16.35	-3.50838	58.9555	90.1646	-22.9935	491.909	47.5575
16.3667	-3.50609	58.7484	90.0408	-23.5818	491.921	47.5599
16.3833	-3.5038	60.7705	90.2715	-23.2934	491.955	47.561
16.4	-3.50182	58.6932	89.992	-22.8791	492.042	47.5594
16.4167	-3.50121	58.7734	90.0048	-22.3032	492.145	47.5608
16.4333	-3.50075	58.6807	90.0843	-22.7158	492.151	47.5567
16.45	-3.50136	58.6712	90.0355	-22.9238	492.303	47.5541
16.4667	-3.50304	59.8479	90.2941	-22.7325	492.303	47.5565
16.4833	-3.50472	58.9645	90.0703	-22.615	492.252	47.5555
16.5	-3.50304	58.8213	90.2097	-22.1763	492.18	47.5561
16.5167	-3.50044	58.6237	89.9903	-22.6215	492.212	47.5582
16.5333	-3.50151	58.9355	90.1296	-22.3676	492.226	47.5541
16.55	-3.49937	58.6585	89.9645	-23.4144	492.233	47.5568
16.5667	-3.49922	58.7664	89.9879	-22.6014	492.216	47.5576
16.5833	-3.49754	58.8732	89.9421	-23.1336	492.42	47.5561
16.6	-3.50212	58.6362	90.0069	-23.0407	492.399	47.5549
16.6167	-3.50166	58.8146	90.1466	-23.0793	492.167	47.5541
16.6333	-3.49983	58.708	89.9993	-23.0085	492.126	47.557
16.65	-3.50151	58.9199	89.9989	-22.3319	492.018	47.5576
16.6667	-3.50197	58.6768	90.024	-22.0101	491.856	47.559
16.6833	-3.50044	58.7457	90.1901	-22.3479	491.904	47.5581
16.7	-3.49968	58.8433	90.1821	-22.6794	491.955	47.5565
16.7167	-3.50151	58.6312	89.9987	-23.0126	491.907	47.5576
16.7333	-3.49709	58.7971	90.1353	-23.397	491.925	47.5564
16.75	-3.49892	58.737	90.0301	-22.6974	491.902	47.5581
16.7667	-3.50319	58.6332	89.9796	-23.5371	491.957	47.5546
16.7833	-3.49739	58.6431	89.9702	-23.7093	492.088	47.5581
16.8	-3.49846	58.7908	90.1235	-23.7446	492.084	47.5539
16.8167	-3.4951	60.3602	90.1308	-23.8609	492.102	47.5541
16.8333	-3.49541	58.8615	89.9598	-24.5338	492.192	47.5594
16.85	-3.49892	58.7434	90.1301	-23.9222	492.273	47.5584
16.8667	-3.50365	58.959	90.2224	-24.3125	492.472	47.5594
16.8833	-3.50655	58.6651	89.9926	-24.6357	492.396	47.5597
16.9	-3.50258	58.6344	90.0304	-23.7309	492.268	47.5562
16.9167	-3.50334	58.724	90.0358	-23.7994	492.467	47.5575
16.9333	-3.50288	58.713	90.0631	-24.3275	492.519	47.5568
16.95	-3.50151	58.6518	89.9691	-24.1808	492.385	47.5564
16.9667	-3.49937	58.7556	90.1508	-23.5485	492.359	47.5539
16.9833	-3.50044	58.7135	90.0236	-23.3053	492.319	47.5532
17	-3.49937	58.737	90.0376	-24.0766	492.269	47.5542
17.0167	-3.50533	58.6382	89.9761	-23.4435	492.305	47.5555
17.0333	-3.49998	58.6724	89.9482	-23.3775	492.42	47.5538
17.05	-3.49968	58.6889	90.0031	-23.5651	492.451	47.5535
17.0667	-3.50136	58.8383	90.2477	-24.0122	492.502	47.5536
17.0833	-3.50227	58.6619	90.0192	-24.3055	492.566	47.5541
17.1	-3.50578	58.7087	90.0558	-22.8744	492.638	47.557
17.1167	-3.50151	58.6677	89.9719	-23.5198	492.632	47.5561
17.1333	-3.50166	58.7066	90.0578	-21.5183	492.422	47.5544
17.15	-3.5038	58.7443	90.0202	-21.8098	492.321	47.5567
17.1667	-3.49983	58.7244	89.992	-20.6565	492.355	47.5565
17.1833	-3.49937	58.688	90.0228	-21.0903	492.183	47.5567
17.2	-3.49968	58.8773	90.0292	-20.4978	492.315	47.5555
17.2167	-3.49754	58.953	89.9964	-21.8998	492.401	47.5558
17.2333	-3.49693	58.8323	90.1623	-22.0309	492.364	47.5542
17.25	-3.49236	58.7261	89.9809	-19.4096	492.423	47.5477
17.2667	-3.49251	58.6832	89.9456	-20.3286	492.258	47.5513
17.2833	-3.49663	58.8216	90.1589	-19.9906	492.14	47.5507
17.3	-3.49968	58.7128	90.035	-19.7677	492.276	47.5524
17.3167	-3.49861	58.7603	90.0652	-19.934	492.368	47.55
17.3333	-3.50136	58.8352	90.0335	-19.1454	492.276	47.5546
17.35	-3.50243	63.6477	90.0102	-22.2068	492.258	47.5506
17.3667	-3.50258	58.729	89.9874	-22.891	492.293	47.5539
17.3833	-3.50273	59.1271	90.3425	-22.5387	492.326	47.5526
17.4	-3.49831	58.8671	90.0137	-20.5891	492.419	47.5526
17.4167	-3.49434	58.673	89.932	-21.0123	492.368	47.5532
17.4333	-3.49937	58.6631	89.9697	-22.711	492.344	47.5535
17.45	-3.50273	58.7058	90.0503	-22.2759	492.182	47.5495
17.4667	-3.50243	59.0511	90.3487	-22.5567	491.91	47.5539
17.4833	-3.5041	58.7576	90.0462	-22.7706	491.994	47.5512
17.5	-3.50136	58.6277	89.9693	-23.1265	491.937	47.5488
17.5167	-3.50151	58.7148	90.1186	-23.1789	491.79	47.5524
17.5333	-3.50014	58.6939	90.0521	-22.8063	491.814	47.5494
17.55	-3.49724	58.7255	90.0559	-22.5871	491.872	47.5486
17.5667	-3.49739	58.6865	90.021	-22.7801	491.888	47.5472
17.5833	-3.49815	58.7132	90.0706	-22.4433	491.981	47.5433
17.6	-3.49876	58.7745	90.052	-22.3945	492.074	47.5471
17.6167	-3.50105	58.6828	89.9603	-21.6322	492.093	47.5468
17.6333	-3.50044	58.8531	90.0744	-21.8026	492.059	47.5488
17.65	-3.49983	58.8659	90.2093	-22.0393	492.016	47.5463
17.6667	-3.49602	58.6449	89.9996	-22.3229	492.054	47.5459
17.6833	-3.4977	58.953	90.021	-21.5434	492.186	47.5431
17.7	-3.49602	58.7573	89.9641	-21.3151	492.265	47.5422
17.7167	-3.49175	58.6413	89.9777	-22.4558	492.304	47.5422
17.7333	-3.49327	58.6904	90.0427	-21.5118	492.358	47.5436
17.75	-3.49297	58.6935	89.9857	-21.6685	492.231	47.5489
17.7667	-3.4951	58.6964	89.9952	-21.4367	492.338	47.5463
17.7833	-3.49556	58.7652	90.044	-21.3103	492.24	47.5477
17.8	-3.49907	58.765	89.9688	-22.3235	492.159	47.5457
17.8167	-3.50121	58.7623	89.9345	-22.3969	492.339	47.5484
17.8333	-3.49907	60.2633	90.0756	-22.7807	492.283	47.5468
17.85	-3.49724	58.6179	89.9259	-22.2587	492.194	47.5451
17.8667	-3.49556	58.6561	89.9464	-22.9351	492.279	47.5428
17.8833	-3.49693	58.7704	90.1675	-22.2872	492.24	47.5427
17.9	-3.49556	58.695	89.9728	-21.9546	492.151	47.5433
17.9167	-3.49571	58.7167	90.0231	-21.5343	492.117	47.5486
17.9333	-3.49617	59.804	89.985	-21.5046	491.987	47.5457
17.95	-3.49937	58.8163	90.0297	-20.8448	491.929	47.541
17.9667	-3.49495	58.6529	90.0239	-21.0236	492.014	47.5478
17.9833	-3.49342	58.8783	90.0742	-21.3807	491.979	47.5423
18	-3.48854	58.9182	90.1876	-20.8674	491.9	47.5414
18.0167	-3.49266	58.6488	89.9769	-21.9064	491.876	47.5422
18.0333	-3.49403	58.7586	89.9854	-22.3814	491.764	47.5385
18.05	-3.49175	58.7425	90.0213	-21.8092	491.975	47.541
18.0667	-3.49571	58.7504	90.0143	-22.6681	492.057	47.5382
18.0833	-3.50197	58.6576	90.0294	-22.23	492.12	47.5393
18.1	-3.49937	58.784	90.0866	-22.1561	492.397	47.5381
18.1167	-3.49922	58.6674	89.9973	-22.3391	492.52	47.5381
18.1333	-3.49968	59.1883	90.1115	-21.8395	492.516	47.5362
18.15	-3.49907	58.9596	90.0308	-21.0212	492.554	47.532
18.1667	-3.50044	58.6913	89.9853	-21.433	492.365	47.5338
18.1833	-3.50105	59.1967	89.9264	-21.9279	492.307	47.5344
18.2	-3.49709	58.6214	89.9215	-21.8342	492.357	47.5355
18.2167	-3.49846	58.7351	90.1014	-21.3973	492.303	47.5346
18.2333	-3.50151	58.6727	90.0263	-22.0196	492.223	47.5335
18.25	-3.5009	58.7417	90.1214	-21.2597	492.215	47.5346
18.2667	-3.50258	78.8519	90.8958	-21.1834	492.296	47.535
18.2833	-3.50288	58.7934	90.0748	-21.5499	492.162	47.5336
18.3	-3.50716	58.872	90.001	-21.7716	492.138	47.5336
18.3167	-3.50761	58.8149	89.9667	-21.7216	492.024	47.5291
18.3333	-3.50655	59.1824	90.1035	-21.6315	492.083	47.5317
18.35	-3.50853	58.6854	89.9963	-22.1227	492.033	47.533
18.3667	-3.50304	58.7756	90.0983	-21.3079	491.84	47.5292
18.3833	-3.50334	58.8331	90.1341	-21.1512	491.907	47.5283
18.4	-3.50288	58.7148	90.0515	-21.2441	491.949	47.5274
18.4167	-3.50533	58.8404	90.2049	-21.2859	491.757	47.5282
18.4333	-3.50853	58.7788	90.1141	-21.1976	491.802	47.5268
18.45	-3.50761	58.6868	90.0713	-21.1184	491.869	47.5259
18.4667	-3.50502	58.7417	90.1368	-21.4248	491.909	47.5275
18.4833	-3.50334	58.751	89.9186	-20.9574	491.923	47.5289
18.5	-3.50472	58.6625	90.0079	-21.4455	491.952	47.5277
18.5167	-3.50365	58.7865	90.0327	-21.0552	492.038	47.5271
18.5333	-3.50349	58.6713	89.9461	-21.1196	492.217	47.5245
18.55	-3.50227	58.9587	90.098	-21.1916	492.203	47.5245
18.5667	-3.50243	58.6593	89.9717	-21.1851	492.161	47.5239
18.5833	-3.49998	58.7658	90.1051	-21.039	492.224	47.5227
18.6	-3.50395	59.0015	90.2345	-20.7661	492.343	47.5257
18.6167	-3.50639	58.6294	89.9511	-19.8679	492.444	47.5225
18.6333	-3.50884	58.7281	89.9851	-19.974	492.426	47.5219
18.65	-3.50258	58.7365	89.9954	-20.1873	492.284	47.525
18.6667	-3.50212	58.9181	90.3117	-19.8023	492.422	47.5227
18.6833	-3.5009	58.8635	90.0575	-20.0466	492.304	47.5208
18.7	-3.5041	58.8299	89.9989	-20.117	492.044	47.5228
18.7167	-3.50578	58.8354	90.0358	-19.611	491.989	47.5237
18.7333	-3.507	58.6486	89.9928	-20.4968	491.881	47.5178
18.75	-3.51112	59.0086	89.9348	-19.7123	491.799	47.519
18.7667	-3.51006	58.6196	89.9131	-20.1838	491.829	47.5193
18.7833	-3.51158	58.7573	90.1528	-19.67	491.885	47.5147
18.8	-3.5128	58.7725	89.9891	-20.1194	491.862	47.5161
18.8167	-3.50777	58.8454	90.0761	-21.1131	491.873	47.5152
18.8333	-3.50441	60.109	90.1847	-19.996	491.841	47.5135
18.85	-3.51036	58.8078	90.1476	-20.3226	491.856	47.5152
18.8667	-3.5125	58.7357	89.9694	-19.9931	491.873	47.514
18.8833	-3.51448	58.6596	89.9516	-19.5359	491.844	47.5179
18.9	-3.51311	58.7548	90.0535	-19.4912	491.83	47.5187
18.9167	-3.51265	58.7066	90.0532	-19.9996	491.912	47.5181
18.9333	-3.51585	58.7095	89.9944	-19.8977	491.864	47.5143
18.95	-3.5183	58.7803	90.1843	-19.369	491.976	47.5127
18.9667	-3.52013	58.6538	90.0011	-19.5138	492.025	47.5155
18.9833	-3.52119	58.7479	90.1424	-19.2289	492.072	47.5175
19	-3.51906	58.7516	90.082	-19.1317	492.208	47.5188
19.0167	-3.51799	58.6979	90.0422	-19.031	492.132	47.5172
19.0333	-3.51875	58.839	90.1843	-18.7664	492.093	47.5198
19.05	-3.51616	60.7798	90.2853	-19.0942	492.158	47.5161
19.0667	-3.51357	60.0193	90.4012	-18.4672	492.216	47.5172
19.0833	-3.51341	58.6857	89.9857	-18.59	492.21	47.5138
19.1	-3.51112	58.744	90.1597	-18.8802	492.123	47.515
19.1167	-3.50975	59.4854	90.0744	-18.0314	492.06	47.5144
19.1333	-3.51753	58.8126	89.995	-18.2842	491.971	47.5127
19.15	-3.52135	58.7434	90.0559	-18.4844	491.967	47.5138
19.1667	-3.51738	58.7922	90.0366	-18.6292	491.941	47.5144
19.1833	-3.5154	58.9356	90.1501	-17.5964	491.916	47.5141
19.2	-3.51616	58.7449	90.0367	-18.2096	491.924	47.5121
19.2167	-3.51738	58.7344	89.9622	-18.7556	491.924	47.5143
19.2333	-3.51601	58.7148	90.0492	-18.5648	491.942	47.5152
19.25	-3.51479	58.7885	90.0744	-18.2401	491.907	47.5156
19.2667	-3.51234	58.7843	89.9931	-17.9063	491.775	47.5108
19.2833	-3.51189	58.8886	90.0158	-17.9606	491.895	47.5089
19.3	-3.51067	58.6356	89.9404	-18.1911	491.887	47.5123
19.3167	-3.51463	58.7219	90.046	-18.1513	491.818	47.5137
19.3333	-3.51433	59.5593	90.4398	-18.3569	491.974	47.5109
19.35	-3.51418	58.6761	89.9856	-17.5141	491.975	47.5118
19.3667	-3.51509	58.8975	90.0657	-18.4565	491.9	47.51
19.3833	-3.51738	58.6568	89.9639	-18.1298	491.958	47.5092
19.4	-3.51433	58.7495	90.0443	-18.9237	491.896	47.5083
19.4167	-3.51692	58.7222	89.9299	-17.9784	491.798	47.5079
19.4333	-3.51433	58.6736	89.9726	-18.0875	491.916	47.5111
19.45	-3.5157	58.7298	89.9923	-19.0012	491.972	47.5098
19.4667	-3.51799	58.6559	89.9744	-18.4374	492.039	47.5077
19.4833	-3.5154	58.7476	89.9412	-18.1042	491.972	47.5091
19.5	-3.51814	61.4637	90.06	-18.0439	491.926	47.5054
19.5167	-3.51936	58.6654	89.9015	-18.1573	491.895	47.506
19.5333	-3.51845	58.7106	89.9766	-17.8025	491.98	47.508
19.55	-3.51646	58.7116	90.0044	-18.8027	491.977	47.504
19.5667	-3.51677	58.7605	90.1481	-18.224	491.993	47.5063
19.5833	-3.51845	58.6506	89.9326	-18.1632	492.05	47.5085
19.6	-3.51921	58.7873	90.0512	-18.2526	491.792	47.5079
19.6167	-3.51936	59.2974	90.2723	-18.0178	491.895	47.5083
19.6333	-3.51921	58.8303	90.1792	-18.5304	491.935	47.5088
19.65	-3.51784	58.7157	90.0732	-18.3378	491.809	47.5082
19.6667	-3.51814	58.6182	89.9435	-17.6875	491.917	47.5088
19.6833	-3.51997	58.7717	89.9426	-18.0254	492.113	47.5068
19.7	-3.52287	59.0945	90.1638	-18.4803	492.172	47.5066
19.7167	-3.52348	58.6893	89.9613	-17.3197	492.193	47.5057
19.7333	-3.52226	58.9312	90.0962	-18.0166	492.089	47.506
19.75	-3.52486	58.7856	90.0527	-18.2287	492.131	47.5097
19.7667	-3.52577	58.8238	90.0614	-17.0879	492.177	47.5091
19.7833	-3.52455	58.7209	90.0851	-17.0962	492.135	47.5086
19.8	-3.52028	58.675	89.9783	-18.3515	492.099	47.5085
19.8167	-3.51509	58.8519	89.9772	-18.0351	492.121	47.5076
19.8333	-3.51906	62.9969	90.1151	-16.6712	492.106	47.5105
19.85	-3.51799	58.7472	89.9606	-16.0127	492.013	47.5123
19.8667	-3.52119	58.7203	90.107	-16.493	491.986	47.5124
19.8833	-3.52119	58.775	90.1508	-15.6437	491.881	47.5121
19.9	-3.52348	58.9352	90.0127	-18.0499	491.834	47.5101
19.9167	-3.52043	58.9144	90.1183	-17.5617	491.921	47.5083
19.9333	-3.5157	59.7988	90.2163	-18.4106	491.9	47.5089
19.95	-3.51387	58.6881	90.0155	-18.1001	491.925	47.5101
19.9667	-3.51753	58.7145	89.9918	-17.9766	492.007	47.5103
19.9833	-3.51463	58.7278	90.0723	-18.063	491.892	47.5115
20	-3.51601	58.6477	89.97	-18.1757	492.147	47.5118
20.0167	-3.51631	58.7646	90.0367	-17.8712	492.281	47.5086
20.0333	-3.51631	58.6213	89.9334	-17.7352	492.191	47.5106
20.05	-3.51723	60.3973	90.0448	-18.1834	492.38	47.5108
20.0667	-3.5157	59.1271	90.1806	-17.5195	492.375	47.508
20.0833	-3.51524	58.6851	89.9833	-17.1374	492.161	47.5057
20.1	-3.51982	58.6782	89.9972	-17.6661	492.135	47.5045
20.1167	-3.51433	58.7023	89.9395	-17.4479	492.12	47.5018
20.1333	-3.51479	58.7592	89.9751	-17.1987	492.01	47.5033
20.15	-3.51295	59.1085	90.2772	-17.4563	492.082	47.5018
20.1667	-3.51494	59.2484	90.0764	-17.0707	492.015	47.5005
20.1833	-3.5157	58.6906	90.0037	-17.2733	491.84	47.5002
20.2	-3.51631	58.7533	90.0433	-17.1743	491.918	47.5007
20.2167	-3.51784	58.7612	89.9758	-16.8942	491.91	47.4978
20.2333	-3.51326	58.6968	90.0016	-17.0492	491.789	47.4953
20.25	-3.51402	59.2139	90.1189	-17.3675	491.836	47.4953
20.2667	-3.51662	63.5232	92.3087	-17.0057	491.796	47.4964
20.2833	-3.52028	58.8	90.0909	-17.4026	491.747	47.4972
20.3	-3.52181	59.0516	90.086	-18.6376	491.663	47.4955
20.3167	-3.52257	58.9898	89.999	-16.4733	491.651	47.4978
20.3333	-3.52242	58.9756	90.1069	-17.9284	491.646	47.5001
20.35	-3.52348	58.7809	90.0495	-17.9606	491.747	47.497
20.3667	-3.51967	58.8668	89.9265	-17.1833	491.723	47.4964
20.3833	-3.52226	58.7371	89.9944	-17.9169	491.71	47.4952
20.4	-3.52089	58.9326	90.1711	-17.8931	491.804	47.4996
20.4167	-3.51906	58.6774	89.9958	-17.7637	491.905	47.5007
20.4333	-3.52257	58.7751	90.057	-18.1442	491.976	47.5008
20.45	-3.52333	58.7417	90.0689	-17.1493	492.059	47.4975
20.4667	-3.52379	58.8747	90.1806	-16.5759	492.095	47.496
20.4833	-3.52547	59.0156	90.2062	-16.4811	492.089	47.4963
20.5	-3.52455	58.6459	89.9909	-17.5535	492.177	47.4978
20.5167	-3.52699	59.148	90.3074	-17.3222	492.111	47.4975
20.5333	-3.52608	58.7238	90.0135	-16.8942	492.034	47.5016
20.55	-3.52974	58.6645	89.9549	-18.026	491.992	47.4981
20.5667	-3.52898	58.6112	89.9332	-17.7477	491.755	47.497
20.5833	-3.53004	58.652	89.9537	-18.4177	491.814	47.4978
20.6	-3.53188	58.6524	89.9509	-17.7775	491.876	47.4967
20.6167	-3.53432	58.6741	89.9963	-16.8107	491.717	47.4987
20.6333	-3.53432	58.6678	89.9191	-16.3488	491.896	47.4976
20.65	-3.53035	58.7028	89.999	-17.0914	491.955	47.4984
20.6667	-3.52959	59.0347	90.323	-17.1421	491.819	47.4978
20.6833	-3.53157	58.7721	90.1128	-16.5145	491.865	47.4986
20.7	-3.53203	58.8187	90.2242	-17.3763	491.799	47.4984
20.7167	-3.52928	58.7493	90.1189	-15.8701	491.679	47.497
20.7333	-3.53294	59.0394	90.4116	-14.7579	491.856	47.4944
20.75	-3.53157	59.6182	90.1257	-15.5811	491.896	47.4953
20.7667	-3.53569	58.7099	90.0613	-16.8954	491.703	47.4955
20.7833	-3.53584	58.6668	89.9627	-16.35	491.793	47.4934
20.8	-3.53767	58.6678	89.9476	-16.012	491.877	47.4937
20.8167	-3.54103	58.7121	89.9305	-17.4169	491.838	47.4967
20.8333	-3.53416	58.7659	90.1759	-17.0998	491.873	47.4987
20.85	-3.53355	59.0109	90.0822	-16.5527	491.846	47.5008
20.8667	-3.53386	58.7103	90.0239	-16.1759	491.743	47.4996
20.8833	-3.53493	58.6767	90.0135	-17.8902	491.768	47.5004
20.9	-3.53966	58.6065	89.9258	-17.8591	491.857	47.5015
20.9167	-3.53859	58.8047	89.997	-15.509	491.767	47.5004
20.9333	-3.53691	58.6504	89.9735	-17.9844	491.962	47.4973
20.95	-3.53828	58.6208	89.9403	-17.169	491.973	47.4926
20.9667	-3.53722	58.6968	89.9754	-17.6005	491.823	47.4964
20.9833	-3.53203	59.3893	89.9819	-16.5061	491.926	47.496
21	-3.52562	58.7832	90.0172	-17.4091	491.96	47.499
21.0167	-3.52638	58.6695	90.0248	-18.112	491.908	47.4987
21.0333	-3.52089	58.6617	89.9531	-17.8294	492.093	47.5004
21.05	-3.52165	58.7028	90.0503	-16.0746	492.068	47.5056
21.0667	-3.52058	58.6314	89.9683	-17.5898	491.967	47.5005
21.0833	-3.51585	58.6729	89.9799	-17.9797	492	47.4963
21.1	-3.51738	59.2561	90.1566	-16.8072	491.9	47.4972
21.1167	-3.51906	58.7859	90.0561	-16.2218	491.835	47.4975
21.1333	-3.52058	58.642	89.9641	-17.1964	491.836	47.5027
21.15	-3.51921	58.6453	89.974	-16.1593	491.81	47.4975
21.1667	-3.51906	58.7046	90.0437	-17.8687	491.733	47.4972
21.1833	-3.51784	60.0849	90.221	-16.0752	491.854	47.4953
21.2	-3.52043	58.7185	90.0579	-16.4132	491.865	47.4932
21.2167	-3.51875	59.3003	89.9996	-16.1134	491.865	47.4935
21.2333	-3.51631	59.1412	90.1634	-15.2134	491.94	47.4926
21.25	-3.51189	60.6591	90.1145	-17.4187	491.977	47.4889
21.2667	-3.51326	60.5096	90.1469	-15.5781	491.887	47.4929
21.2833	-3.51387	58.6869	89.9635	-15.3851	491.906	47.4961
21.3	-3.51402	58.7873	90.1205	-15.2181	491.904	47.4978
21.3167	-3.51677	58.7548	90.1278	-14.7729	491.759	47.4979
21.3333	-3.51387	58.7107	90.1199	-16.2588	491.76	47.4963
21.35	-3.51326	58.9014	90.0898	-13.9915	491.721	47.4947
21.3667	-3.51753	58.8604	89.8931	-16.291	491.633	47.4963
21.3833	-3.51631	58.7344	89.9773	-14.0701	491.715	47.4949
21.4	-3.51692	58.672	89.9741	-15.3213	491.65	47.4957
21.4167	-3.51448	58.6707	89.9249	-14.7967	491.461	47.4958
21.4333	-3.5125	58.6915	90.0073	-14.5715	491.57	47.4941
21.45	-3.51173	58.6869	89.9638	-14.8563	491.691	47.4938
21.4667	-3.51021	58.7148	90.0282	-13.9175	491.555	47.4973
21.4833	-3.5096	58.6884	89.9477	-14.625	491.604	47.4955
21.5	-3.51067	58.7252	90.0518	-13.7495	491.652	47.4957
21.5167	-3.51494	58.672	89.9754	-14.7186	491.571	47.4935
21.5333	-3.51479	59.2399	90.0965	-14.9934	491.611	47.4931
21.55	-3.51585	59.0502	90.0506	-14.3604	491.584	47.4915
21.5667	-3.51357	58.8683	90.1701	-14.842	491.567	47.4914
21.5833	-3.51616	58.8216	89.9484	-15.1775	491.59	47.4915
21.6	-3.52181	59.3806	90.0851	-14.7163	491.569	47.4915
21.6167	-3.52318	58.7186	90.0715	-13.5581	491.418	47.4899
21.6333	-3.52257	58.6395	89.9574	-14.6369	491.718	47.4918
21.65	-3.52486	58.6799	89.9905	-13.672	491.756	47.4905
21.6667	-3.52699	58.6471	89.9661	-14.3955	491.65	47.4943
21.6833	-3.52333	60.0648	90.2593	-13.474	491.789	47.4908
21.7	-3.52287	58.6535	89.952	-14.4646	491.878	47.4891
21.7167	-3.52608	58.5992	89.8861	-13.5534	491.723	47.49
21.7333	-3.52425	58.695	89.9209	-14.3055	491.982	47.4885
21.75	-3.5247	58.7736	90.0292	-13.8924	491.984	47.4905
21.7667	-3.52119	59.1303	90.0611	-14.4242	491.919	47.4912
21.7833	-3.52684	59.0368	90.0225	-14.656	492.008	47.4914
21.8	-3.52715	58.9079	89.9732	-14.963	491.984	47.4891
21.8167	-3.52592	58.7019	89.929	-14.5261	491.973	47.4871
21.8333	-3.52501	58.6851	89.9471	-14.7097	492.085	47.4868
21.85	-3.52486	58.6362	89.9506	-14.1875	492.126	47.4836
21.8667	-3.52684	58.6651	90.0364	-13.675	492.084	47.4833
21.8833	-3.52898	58.7238	90.0752	-13.1522	492.111	47.4853
21.9	-3.52516	58.9033	90.3518	-14.1022	492.154	47.4865
21.9167	-3.52623	59.1096	89.9833	-13.899	492.142	47.4865
21.9333	-3.52867	58.6768	89.9943	-12.9549	492.036	47.4879
21.95	-3.52882	58.7464	90.0452	-14.2126	492.025	47.4845
21.9667	-3.52638	58.6987	90.0086	-13.7113	492.004	47.4809
21.9833	-3.52211	58.7327	90.0799	-14.0755	491.876	47.4795
22	-3.52333	58.6871	89.9824	-13.7202	491.865	47.4828
22.0167	-3.52165	58.6694	89.9699	-13.2995	491.781	47.4824
22.0333	-3.52547	59.107	90.0509	-13.3518	491.803	47.4838
22.05	-3.52577	58.6582	89.9761	-13.2708	491.833	47.4848
22.0667	-3.52486	58.7333	89.9686	-14.1387	491.815	47.4851
22.0833	-3.52592	58.7717	90.0384	-13.2273	491.867	47.4798
22.1	-3.52379	58.9071	89.9979	-13.5159	491.905	47.4812
22.1167	-3.52547	58.6732	90.068	-14.3783	491.83	47.481
22.1333	-3.52776	58.733	90.0515	-12.803	491.731	47.4825
22.15	-3.52638	58.6279	89.9178	-12.6647	491.823	47.4827
22.1667	-3.52409	58.7894	90.0585	-15.8553	491.75	47.4778
22.1833	-3.51906	58.657	90.0428	-15.4243	491.644	47.4767
22.2	-3.51662	58.6288	89.9213	-13.7829	491.732	47.4795
22.2167	-3.51646	58.7383	90.0442	-15.9739	491.759	47.4839
22.2333	-3.52028	58.6489	89.9773	-14.585	491.593	47.4848
22.25	-3.52196	58.6842	90.0234	-15.1061	491.809	47.4773
22.2667	-3.52547	58.738	90.0901	-15.342	491.882	47.4802
22.2833	-3.52867	58.7223	89.9859	-15.3486	491.916	47.4816
22.3	-3.52425	58.6822	89.968	-15.9673	491.977	47.4802
22.3167	-3.5276	58.6547	90.0222	-15.4095	492.011	47.4828
22.3333	-3.52776	58.6434	89.9715	-15.5859	492.092	47.4819
22.35	-3.53294	58.9271	90.1264	-15.1763	492.145	47.4796
22.3667	-3.53096	58.735	90.0294	-15.8666	492.136	47.4807
22.3833	-3.53066	58.7045	89.9947	-15.8219	492.167	47.481
22.4	-3.53218	58.6359	89.9192	-15.7027	492.301	47.4821
22.4167	-3.52745	58.6768	89.9519	-15.3666	492.427	47.4859
22.4333	-3.53035	58.8448	90.2012	-15.8488	492.265	47.4856
22.45	-3.52745	59.1932	89.961	-15.3779	492.022	47.4825
22.4667	-3.5302	58.6886	90.0224	-16.2272	491.919	47.483
22.4833	-3.53172	58.6228	89.9055	-15.19	491.909	47.4839
22.5	-3.53188	58.6561	89.9523	-14.7598	491.878	47.4807
22.5167	-3.52516	58.7785	90.0149	-15.8141	491.796	47.4796
22.5333	-3.5273	58.7775	90.0645	-15.9339	491.829	47.4798
22.55	-3.52699	59.0467	89.9786	-16.3119	491.804	47.4795
22.5667	-3.5244	58.6594	89.9685	-15.9513	491.889	47.4767
22.5833	-3.52287	58.7171	89.9735	-15.124	491.918	47.474
22.6	-3.5215	58.7066	89.9691	-15.5262	491.83	47.477
22.6167	-3.52577	58.6453	89.9497	-16.0961	491.966	47.4772
22.6333	-3.52745	58.8818	90.0703	-16.1753	491.961	47.4781
22.65	-3.53066	58.7708	90.0231	-15.5489	491.732	47.4758
22.6667	-3.53477	58.6384	89.9863	-15.4095	491.837	47.4767
22.6833	-3.53233	58.7071	89.9983	-16.1312	491.845	47.4778
22.7	-3.53569	58.8001	90.0504	-15.931	491.932	47.4784
22.7167	-3.53401	58.8332	90.0312	-16.1372	491.976	47.4763
22.7333	-3.53386	59.2846	90.2573	-14.5356	492.082	47.4776
22.75	-3.53111	58.6732	89.9538	-14.8264	492.064	47.474
22.7667	-3.53264	58.8006	90.0623	-15.6265	492.077	47.469
22.7833	-3.53004	58.8511	90.0752	-14.7688	492.057	47.4693
22.8	-3.53203	58.8537	90.1016	-14.8319	492.105	47.4676
22.8167	-3.536	58.6689	90.0321	-15.388	492.118	47.4714
22.8333	-3.53615	58.8274	90.1675	-15.3248	492.125	47.469
22.85	-3.53264	58.9976	90.0973	-14.3169	492.032	47.4671
22.8667	-3.53874	58.7438	89.9958	-14.3723	491.957	47.4654
22.8833	-3.53737	58.8328	89.9622	-14.5112	491.809	47.4645
22.9	-3.53722	58.6446	89.9854	-14.2429	491.759	47.4647
22.9167	-3.53279	58.6225	89.9316	-14.8789	491.758	47.4656
22.9333	-3.53539	58.7005	89.9769	-15.0477	491.848	47.4677
22.95	-3.53416	58.6466	89.9812	-14.3557	491.828	47.4615
22.9667	-3.53477	58.6314	89.9595	-14.8945	491.746	47.4613
22.9833	-3.53325	58.6874	89.9984	-14.9928	491.888	47.4618
23	-3.53386	58.8007	89.979	-14.5625	491.879	47.4665
23.0167	-3.53233	60.0031	90.008	-14.9946	491.709	47.4673
23.0333	-3.53233	58.6257	89.9099	-15.3326	491.735	47.465
23.05	-3.53447	58.6001	89.8629	-14.7616	491.794	47.4613
23.0667	-3.536	58.7513	90.0475	-15.0358	491.746	47.4624
23.0833	-3.53691	58.9071	90.1235	-15.4386	491.732	47.4604
23.1	-3.536	58.6631	90.0245	-15.1675	491.774	47.4622
23.1167	-3.53767	58.6559	89.9572	-15.2544	491.849	47.4601
23.1333	-3.5363	58.7176	90.0266	-14.9458	491.951	47.4581
23.15	-3.53813	58.7565	90.0034	-14.8563	492.039	47.463
23.1667	-3.53737	58.6889	89.9979	-15.1049	492.086	47.4641
23.1833	-3.54088	58.8311	90.2935	-14.5237	492.096	47.4645
23.2	-3.54042	58.6243	89.9383	-15.044	492.107	47.4661
23.2167	-3.53905	58.6872	89.9743	-16.6111	491.965	47.4628
23.2333	-3.53676	58.6163	89.9087	-14.6375	491.672	47.4618
23.25	-3.53493	58.6745	89.9702	-14.7538	491.694	47.4635
23.2667	-3.53966	58.8001	90.0082	-14.4892	491.638	47.4641
23.2833	-3.53996	58.8523	90.0945	-14.9296	491.449	47.4607
23.3	-3.5424	58.6367	90.0131	-14.7181	491.511	47.4584
23.3167	-3.54561	59.3142	90.008	-14.3795	491.561	47.461
23.3333	-3.54668	58.8551	89.9865	-14.3455	491.537	47.4595
23.35	-3.55064	58.8659	89.9807	-14.4474	491.507	47.4543
23.3667	-3.54942	58.865	90.1331	-13.9378	491.496	47.4528
23.3833	-3.55171	58.7833	90.1135	-14.9905	491.569	47.4572
23.4	-3.54774	58.738	90.0069	-15.1031	491.448	47.4616
23.4167	-3.55095	58.6395	89.9357	-14.5393	491.458	47.4583
23.4333	-3.55095	58.72	90.0648	-14.7376	491.493	47.4584
23.45	-3.5511	58.6907	89.9938	-14.0356	491.482	47.4546
23.4667	-3.54927	58.7182	90.1005	-14.2764	491.499	47.4534
23.4833	-3.54973	58.6625	90.0025	-14.2716	491.547	47.4551
23.5	-3.54774	58.8779	90.0236	-14.3998	491.494	47.4572
23.5167	-3.55049	58.6019	89.9093	-14.553	491.636	47.4542
23.5333	-3.55186	60.8527	89.992	-14.6018	491.71	47.4548
23.55	-3.54912	59.1964	90.1811	-13.56	491.615	47.4537
23.5667	-3.55309	58.9867	90.0013	-13.9443	491.843	47.4589
23.5833	-3.55293	58.8384	90.0541	-14.2608	491.893	47.4545
23.6	-3.55782	58.8107	90.1409	-14.4671	491.901	47.45
23.6167	-3.55858	64.598	90.0243	-13.5844	491.907	47.449
23.6333	-3.56163	58.7655	90.035	-14.8122	491.989	47.4505
23.65	-3.56056	58.6695	89.9709	-14.2161	492.053	47.4523
23.6667	-3.56239	58.6144	89.8716	-14.578	492.104	47.4505
23.6833	-3.55995	58.663	89.9343	-14.6191	492.107	47.4458
23.7	-3.56224	58.655	89.9604	-14.0063	492.041	47.4455
23.7167	-3.56697	58.825	90.0399	-14.6346	491.826	47.4491
23.7333	-3.56621	58.704	89.9339	-14.7872	491.779	47.4424
23.75	-3.56758	58.7873	90.0683	-13.8592	491.74	47.4435
23.7667	-3.56895	58.7881	90.127	-14.2554	491.69	47.4432
23.7833	-3.57048	58.6703	89.9532	-14.7413	491.768	47.4471
23.8	-3.57262	58.7061	90.0068	-14.8188	491.792	47.4493
23.8167	-3.57597	58.7032	89.9856	-15.3558	491.709	47.4465
23.8333	-3.57689	58.7261	90.0964	-14.5803	491.918	47.4453
23.85	-3.57842	58.7046	89.9566	-15.3385	491.925	47.4455
23.8667	-3.57628	58.8267	89.9801	-14.7889	491.805	47.4439
23.8833	-3.57857	58.6929	89.9935	-15.1687	491.826	47.445
23.9	-3.58025	58.8615	90.2139	-15.084	491.895	47.4493
23.9167	-3.58162	60.3935	90.1424	-15.2723	491.945	47.4485
23.9333	-3.57872	58.7267	90.0106	-14.9033	491.826	47.4441
23.95	-3.57689	58.6216	89.9473	-14.9564	491.717	47.4439
23.9667	-3.57857	58.6288	89.9207	-14.5344	491.708	47.4442
23.9833	-3.57765	58.8064	90.1783	-14.7901	491.627	47.4479
24	-3.57613	58.655	90.0321	-14.9577	491.651	47.447
24.0167	-3.57491	58.7348	90.032	-15.6103	491.703	47.4445
24.0333	-3.58131	58.7727	89.9954	-15.7444	491.675	47.4455
24.05	-3.58482	58.7469	89.9856	-14.8379	491.684	47.4393
24.0667	-3.58894	58.7307	90.0304	-15.8279	491.627	47.445
24.0833	-3.58894	58.6379	89.8983	-16.1933	491.484	47.4439
24.1	-3.58421	58.6875	89.99	-16.347	491.688	47.4432
24.1167	-3.58391	60.2009	90.0893	-16.2653	491.713	47.443
24.1333	-3.58299	58.6837	89.9311	-16.2128	491.637	47.4386
24.15	-3.58543	58.7534	90.0532	-15.7134	491.708	47.4395
24.1667	-3.58696	58.758	90.203	-16.2963	491.765	47.4429
24.1833	-3.58849	58.6359	89.9557	-16.7213	491.794	47.4401
24.2	-3.5891	58.6457	89.9102	-17.0385	491.761	47.4403
24.2167	-3.58665	59.3543	89.9723	-16.1546	491.748	47.4404
24.2333	-3.59001	58.6797	89.9752	-16.0532	491.714	47.4418
24.25	-3.59245	58.7838	89.963	-16.2559	491.725	47.4432
24.2667	-3.59612	58.9527	90.0239	-15.3933	491.714	47.4392
24.2833	-3.5952	58.6636	89.9659	-15.0608	491.854	47.4395
24.3	-3.59673	58.7173	90.0137	-14.4796	491.9	47.4389
24.3167	-3.59886	58.6782	89.9778	-14.9189	492.068	47.4371
24.3333	-3.59947	58.8415	90.057	-14.4117	492.163	47.4397
24.35	-3.60069	58.8564	89.9502	-15.695	492.211	47.4404
24.3667	-3.59978	58.6846	90.0048	-14.9809	492.363	47.4397
24.3833	-3.60039	58.7183	90.0115	-14.4021	492.282	47.4416
24.4	-3.6039	59.1499	90.0117	-14.5959	492.28	47.4397
24.4167	-3.60252	58.8108	89.9847	-14.8527	492.292	47.4404
24.4333	-3.59962	59.9558	90.0399	-14.5643	492.2	47.441
24.45	-3.5981	58.6729	89.9439	-14.6244	492.048	47.4363
24.4667	-3.59871	58.7386	90.1193	-14.417	491.981	47.4358
24.4833	-3.5981	60.5442	90.0674	-14.5148	492.024	47.4352
24.5	-3.59978	58.7716	90.1194	-14.389	492.012	47.4364
24.5167	-3.60252	58.6845	89.9551	-13.5909	491.977	47.4329
24.5333	-3.60329	59.6774	90.0962	-14.6609	491.984	47.4313
24.55	-3.60725	58.6791	89.9876	-14.5052	492.021	47.4322
24.5667	-3.60771	58.7985	90.0681	-14.2107	491.916	47.4346
24.5833	-3.60756	58.7116	90.0393	-14.0653	491.903	47.4334
24.6	-3.60954	58.6994	90.0045	-13.3067	491.841	47.434
24.6167	-3.60939	58.6784	89.9902	-13.4544	491.637	47.4346
24.6333	-3.60985	58.6698	89.9496	-13.3418	491.672	47.4285
24.65	-3.60771	58.8894	90.0765	-13.2464	491.627	47.4363
24.6667	-3.61046	59.0038	90.0289	-13.7482	491.685	47.4375
24.6833	-3.60817	59.1663	90.0259	-13.772	491.736	47.4381
24.7	-3.60985	58.7769	90.0547	-14.2364	491.736	47.4345
24.7167	-3.61	58.8065	89.9883	-13.6488	491.752	47.4332
24.7333	-3.6097	58.6942	89.9288	-14.0272	491.791	47.4307
24.75	-3.61061	58.6417	89.9616	-14.1351	491.952	47.4293
24.7667	-3.60924	58.6285	89.9236	-12.7802	491.943	47.4325
24.7833	-3.60985	58.6138	89.8786	-13.2995	491.818	47.4296
24.8	-3.61351	58.7852	90.0062	-12.6701	491.867	47.4343
24.8167	-3.61122	58.6611	89.9871	-12.6861	491.852	47.4313
24.8333	-3.60878	58.6175	89.9538	-12.8107	491.766	47.4345
24.85	-3.60512	58.6518	89.9342	-13.545	491.871	47.4331
24.8667	-3.60558	60.053	90.0275	-12.7535	491.952	47.4339
24.8833	-3.60786	59.0139	90.258	-12.9346	491.81	47.4364
24.9	-3.61076	58.6385	89.9058	-13.511	491.808	47.4346
24.9167	-3.61244	58.7261	90.0327	-13.232	491.785	47.4317
24.9333	-3.61198	58.7244	90.064	-13.3764	491.764	47.4322
24.95	-3.61259	58.7289	89.9986	-13.1654	491.798	47.4287
24.9667	-3.60863	61.9993	90.1286	-12.5645	491.644	47.4293
24.9833	-3.6097	58.6811	89.9204	-13.5546	491.578	47.4336
25	-3.61153	58.6628	89.9188	-12.9824	491.563	47.4343
25.0167	-3.60512	58.8718	89.9958	-12.4804	491.614	47.4332
25.0333	-3.60497	58.6633	89.9619	-12.7982	491.603	47.4313
25.05	-3.6039	59.0257	90.0488	-12.524	491.537	47.4307
25.0667	-3.60283	58.6286	89.9249	-12.7421	491.714	47.4313
25.0833	-3.60146	58.7571	89.9888	-12.7702	491.676	47.4323
25.1	-3.59978	58.9779	90.0433	-14.0868	491.501	47.4325
25.1167	-3.60191	58.628	89.9067	-13.803	491.652	47.4355
25.1333	-3.60527	58.7635	90.03	-12.8596	491.773	47.4352
25.15	-3.60497	58.8227	90.0788	-12.8756	491.768	47.4334
25.1667	-3.60436	58.6832	89.9427	-12.3405	491.788	47.4345
25.1833	-3.60329	58.7194	89.9534	-12.8083	491.864	47.4349
25.2	-3.60008	58.8679	90.068	-12.3159	491.952	47.4313
25.2167	-3.60161	58.7818	90.0895	-12.7934	491.951	47.434
25.2333	-3.59825	58.8367	90.0037	-13.8407	491.932	47.4345
25.25	-3.59886	58.727	90.0842	-13.0247	491.998	47.4361
25.2667	-3.60207	59.1967	89.9432	-12.6873	491.967	47.4364
25.2833	-3.60222	58.7527	90.1222	-12.3743	491.923	47.4342
25.3	-3.60207	59.177	89.9874	-13.8352	491.882	47.4357
25.3167	-3.60786	59.1132	89.959	-13.1742	491.832	47.4316
25.3333	-3.60268	58.6941	89.9394	-12.673	491.965	47.4326
25.35	-3.60283	58.7138	90.0225	-12.7845	491.864	47.4334
25.3667	-3.60374	58.6669	89.9816	-13.1319	491.716	47.4364
25.3833	-3.60237	59.6775	90.3286	-12.5991	491.742	47.4342
25.4	-3.5984	58.7273	89.965	-12.8684	491.849	47.4351
25.4167	-3.59901	58.7092	89.9496	-13.0062	491.862	47.4349
25.4333	-3.6039	64.6201	90.4421	-12.344	491.765	47.439
25.45	-3.60527	58.7659	90.012	-13.0247	491.815	47.4409
25.4667	-3.60558	58.7481	89.9624	-13.402	491.812	47.4371
25.4833	-3.6039	59.1657	89.9534	-13.021	491.761	47.4366
25.5	-3.60237	59.5808	90.0677	-12.7398	491.804	47.4349
25.5167	-3.6039	63.5531	90.1452	-13.5128	491.914	47.4372
25.5333	-3.60451	58.7199	90.0181	-12.9847	491.81	47.4377
25.55	-3.59871	58.7132	89.9706	-13.362	491.816	47.44
25.5667	-3.59779	58.9912	90.1072	-13.6404	491.834	47.4381
25.5833	-3.59612	58.7258	89.9642	-13.632	491.844	47.4384
25.6	-3.59749	58.7617	90.0178	-12.828	491.905	47.4386
25.6167	-3.60252	58.6144	89.9183	-12.9763	491.859	47.4361
25.6333	-3.60527	58.6445	89.9189	-12.5944	491.715	47.4354
25.65	-3.60527	58.7293	90.0102	-13.3334	491.678	47.4357
25.6667	-3.60664	58.7943	90.0308	-12.7833	491.685	47.4339
25.6833	-3.60558	61.2025	90.3584	-12.8274	491.765	47.4354
25.7	-3.60146	58.7069	89.9999	-12.8471	491.793	47.4343
25.7167	-3.59612	58.7426	90.0938	-12.3595	491.83	47.4319
25.7333	-3.59612	58.6189	89.9603	-12.4155	491.806	47.4332
25.75	-3.59566	58.6347	89.9552	-12.949	491.738	47.4319
25.7667	-3.59535	58.9692	90.079	-12.4012	491.95	47.4322
25.7833	-3.59413	58.7067	90.0358	-12.3869	491.964	47.4328
25.8	-3.59489	58.8004	89.9413	-12.5478	491.692	47.4349
25.8167	-3.5981	58.7217	90.0443	-12.0054	491.752	47.4358
25.8333	-3.59505	58.753	90.0492	-12.7392	491.789	47.4358
25.85	-3.59428	58.7348	89.9702	-11.7992	491.768	47.4328
25.8667	-3.59337	58.6799	90.0153	-12.344	491.654	47.4331
25.8833	-3.5923	58.7807	89.9816	-12.8387	491.613	47.4337
25.9	-3.59154	58.688	89.996	-12.6754	491.602	47.4332
25.9167	-3.59367	58.6124	89.9204	-13.1147	491.585	47.4305
25.9333	-3.5923	59.1572	90.0306	-12.2826	491.652	47.4336
25.95	-3.58818	58.6469	89.961	-11.7193	491.755	47.4345
25.9667	-3.58788	58.6463	89.9503	-12.1813	491.832	47.4313
25.9833	-3.58971	58.9391	90.0407	-13.7524	491.956	47.4314
26	-3.58986	58.7923	89.9456	-12.6736	491.92	47.4282
26.0167	-3.58986	59.1326	90.003	-13.408	491.744	47.43
26.0333	-3.59261	58.7353	90.0669	-13.2488	491.899	47.4265
26.05	-3.59261	58.8519	89.8803	-13.8151	491.822	47.4267
26.0667	-3.59795	58.8491	89.9729	-14.1285	491.636	47.4274
26.0833	-3.5981	58.742	89.9577	-14.0325	491.673	47.4299
26.1	-3.59535	58.7461	90.0109	-14.1041	491.75	47.4336
26.1167	-3.59795	58.8265	90.0585	-14.221	491.78	47.4334
26.1333	-3.59734	58.8036	89.9648	-13.6976	491.73	47.4354
26.15	-3.59612	58.6634	89.9896	-13.5284	491.679	47.4297
26.1667	-3.5952	58.8834	90.0605	-13.3692	491.76	47.432
26.1833	-3.5955	59.6006	90.0559	-12.4715	491.747	47.4307
26.2	-3.59627	58.7263	90.001	-12.853	491.836	47.4302
26.2167	-3.59459	59.305	90.1322	-13.771	491.849	47.4299
26.2333	-3.59642	58.7154	89.9224	-13.6523	491.793	47.4294
26.25	-3.5952	58.6599	89.9761	-13.3167	491.912	47.4265
26.2667	-3.59535	58.8171	90.1492	-13.0163	491.957	47.4262
26.2833	-3.5955	58.8267	90.0092	-13.5944	491.951	47.4268
26.3	-3.59535	58.5938	89.86	-13.1635	492.208	47.4253
26.3167	-3.59764	58.6489	89.9221	-12.8786	492.219	47.4274
26.3333	-3.59322	58.6623	89.9455	-12.5251	492.235	47.4273
26.35	-3.59428	58.7711	90.0408	-12.7576	492.18	47.4244
26.3667	-3.59459	59.2899	89.9851	-12.288	492.051	47.4241
26.3833	-3.59886	58.6994	89.9189	-12.5597	491.945	47.4244
26.4	-3.59734	58.6161	89.8942	-12.2683	491.81	47.4223
26.4167	-3.59627	58.7101	89.9592	-12.8292	491.959	47.4216
26.4333	-3.59688	58.6633	89.9349	-12.4477	491.981	47.421
26.45	-3.59703	60.2241	90.0106	-12.6116	491.852	47.4224
26.4667	-3.5955	58.9373	89.9868	-13.0425	491.882	47.4213
26.4833	-3.59749	59.0406	89.9883	-13.4341	491.943	47.4195
26.5	-3.59779	58.6082	89.9198	-13.0997	491.826	47.422
26.5167	-3.59856	58.6532	89.8852	-12.9084	491.908	47.4187
26.5333	-3.59749	58.6964	90.0703	-12.8674	491.904	47.4169
26.55	-3.59535	58.6228	89.8853	-12.5497	491.947	47.4186
26.5667	-3.59474	58.6062	89.9001	-12.5282	491.91	47.4148
26.5833	-3.59184	58.6433	89.9534	-13.1701	491.872	47.4152
26.6	-3.58971	58.7228	90.0205	-12.4483	491.939	47.4159
26.6167	-3.592	59.6459	90.0457	-12.465	491.968	47.414
26.6333	-3.59459	58.8573	89.9581	-12.4668	491.983	47.4159
26.65	-3.59703	58.7145	90.0286	-11.8505	491.971	47.4126
26.6667	-3.59703	58.6282	89.9343	-12.4584	491.798	47.4134
26.6833	-3.59917	58.6794	89.9677	-12.3952	491.934	47.4195
26.7	-3.60191	58.6723	89.9783	-12.3261	491.931	47.42
26.7167	-3.60313	58.6749	89.9998	-11.959	491.826	47.4207
26.7333	-3.59673	58.7307	89.9653	-12.611	491.916	47.4218
26.75	-3.59413	61.0328	90.2036	-12.4494	492.046	47.4186
26.7667	-3.59276	58.7563	90.0034	-11.9619	491.969	47.4172
26.7833	-3.58879	83.6013	90.6881	-12.0423	492.006	47.4166
26.8	-3.58742	58.7574	89.9122	-12.3534	492.011	47.4177
26.8167	-3.59215	58.7205	90.0314	-12.0472	491.985	47.4174
26.8333	-3.59535	58.7119	89.9479	-12.1401	491.908	47.4163
26.85	-3.59276	58.6866	90.039	-12.1723	491.891	47.4175
26.8667	-3.58864	58.8703	90.0658	-12.0751	491.961	47.4162
26.8833	-3.58727	58.6251	89.857	-13.176	491.896	47.416
26.9	-3.58894	61.4739	90.0892	-12.8941	491.887	47.4136
26.9167	-3.59047	58.6608	89.9657	-11.99	491.788	47.4117
26.9333	-3.59673	58.6906	89.9479	-12.4412	491.598	47.4114
26.95	-3.59795	59.3722	90.1058	-13.0128	491.8	47.4134
26.9667	-3.59642	58.7797	90.0416	-13.2815	491.833	47.4133
26.9833	-3.59856	58.6875	90.0364	-12.8828	491.829	47.4148
27	-3.59596	60.2587	89.9934	-14.1888	492.009	47.4189
27.0167	-3.59184	60.6547	89.996	-14.2489	492.083	47.4197
27.0333	-3.58971	58.7066	89.9752	-13.0647	492.108	47.4181
27.05	-3.59001	58.8226	90.1502	-13.135	492.026	47.4215
27.0667	-3.58955	58.7356	89.9546	-12.9365	492.015	47.4134
27.0833	-3.58788	58.9866	90.0047	-13.2142	491.92	47.414
27.1	-3.58788	58.7223	90.0024	-13.0878	491.766	47.4155
27.1167	-3.58742	58.6901	90.0198	-13.1773	491.675	47.413
27.1333	-3.58421	58.8093	89.994	-13.5998	491.708	47.4133
27.15	-3.58269	58.7736	90.2082	-13.5331	491.546	47.413
27.1667	-3.58894	58.6549	89.929	-13.3048	491.572	47.4126
27.1833	-3.59322	59.007	90.0709	-13.7411	491.622	47.4107
27.2	-3.59474	58.8076	90.1421	-13.6451	491.649	47.4131
27.2167	-3.59474	58.776	90.1162	-13.4008	491.802	47.4101
27.2333	-3.59627	58.6875	89.9802	-13.8168	491.842	47.4133
27.25	-3.59734	58.7966	90.1383	-14.0762	491.885	47.4136
27.2667	-3.5981	59.0566	90.1565	-14.7247	491.987	47.4111
27.2833	-3.59734	58.8006	89.9757	-14.3198	492.121	47.4125
27.3	-3.59978	58.7322	90.0581	-14.9464	492.177	47.4137
27.3167	-3.60115	58.5979	89.8774	-14.1398	492.142	47.4114
27.3333	-3.60283	58.6253	89.9436	-14.1328	492.14	47.4116
27.35	-3.60115	58.9202	90.1678	-15.3742	492.019	47.4082
27.3667	-3.59947	58.7061	89.8675	-15.1371	491.88	47.4111
27.3833	-3.59962	59.1814	90.2883	-14.634	491.973	47.4104
27.4	-3.59947	58.7577	90.1276	-15.003	492.049	47.4108
27.4167	-3.59932	58.7237	90.0332	-14.4999	491.866	47.4102
27.4333	-3.59749	58.7949	90.0973	-14.7967	491.965	47.4108
27.45	-3.59993	58.8506	90.0449	-13.6172	492.034	47.4079
27.4667	-3.60008	58.65	89.9767	-13.595	492.095	47.4058
27.4833	-3.59673	58.7013	89.99	-14.1906	492.037	47.4102
27.5	-3.5981	58.5723	89.8664	-14.1828	491.976	47.4084
27.5167	-3.601	58.7011	89.9888	-13.2911	492.029	47.4076
27.5333	-3.60252	58.6526	89.9552	-13.7798	492.033	47.4039
27.55	-3.60374	58.706	90.0835	-13.8573	491.977	47.4075
27.5667	-3.60649	58.6787	89.9465	-14.6847	491.989	47.4064
27.5833	-3.60985	60.1818	89.999	-14.4987	491.986	47.4055
27.6	-3.60603	58.9927	90.1569	-14.8248	492.084	47.4049
27.6167	-3.60756	59.1325	89.9697	-14.1637	492	47.4064
27.6333	-3.6042	58.7106	89.9352	-14.8135	491.745	47.4053
27.65	-3.60756	58.7672	90.0919	-14.0147	491.828	47.4052
27.6667	-3.60863	59.1102	90.0538	-14.8479	491.728	47.4061
27.6833	-3.61321	62.526	90.093	-14.4755	491.61	47.4015
27.7	-3.61214	63.26	90.2181	-14.1053	491.615	47.4009
27.7167	-3.60817	58.7553	90.0219	-14.2025	491.561	47.4006
27.7333	-3.60924	58.847	89.9632	-13.4431	491.572	47.4007
27.75	-3.61244	58.6684	89.9772	-13.4359	491.62	47.3994
27.7667	-3.61046	58.939	90.0341	-13.07	491.64	47.4044
27.7833	-3.61198	58.7423	89.9566	-13.632	491.784	47.4029
27.8	-3.61443	58.8299	90.0553	-14.3705	491.728	47.4027
27.8167	-3.61473	58.646	90.0025	-14.8658	491.725	47.402
27.8333	-3.61671	58.6803	89.9407	-14.0821	491.794	47.4044
27.85	-3.61824	59.9162	90.0239	-14.3246	491.86	47.4
27.8667	-3.62175	58.6951	89.948	-14.1584	491.981	47.4044
27.8833	-3.62267	58.8273	90.2139	-13.9944	491.991	47.4064
27.9	-3.62358	58.7624	89.9299	-14.3485	491.884	47.4026
27.9167	-3.62404	58.6459	89.9775	-14.1875	492.023	47.4
27.9333	-3.62144	62.1589	90.0695	-14.6346	492.014	47.3975
27.95	-3.6216	58.6451	89.9033	-14.7335	492.012	47.3971
27.9667	-3.62541	58.7334	90.0605	-14.6232	492.069	47.3965
27.9833	-3.62785	59.0897	89.995	-14.7681	492.09	47.3991
28	-3.63075	58.6773	90.0022	-14.4927	491.918	47.3977
28.0167	-3.63197	58.7417	89.9703	-14.3211	491.906	47.3946
28.0333	-3.63136	58.7051	89.9567	-14.1822	491.987	47.3936
28.05	-3.63335	58.7922	90.1269	-14.5625	491.939	47.3934
28.0667	-3.62846	58.8982	90.2451	-13.7704	491.741	47.3917
28.0833	-3.62572	58.7052	89.9221	-14.7466	491.79	47.3931
28.1	-3.62785	58.6527	89.9471	-14.4712	491.747	47.3951
28.1167	-3.63075	58.8514	90.0683	-14.7257	491.558	47.3959
28.1333	-3.63335	58.6517	89.9004	-15.5561	491.505	47.3934
28.15	-3.62907	58.6526	89.9233	-14.5696	491.446	47.3919
28.1667	-3.62816	58.6417	89.9229	-13.8085	491.444	47.3907
28.1833	-3.62999	58.5911	89.9374	-13.2673	491.405	47.3943
28.2	-3.63594	58.5792	89.8834	-14.3824	491.489	47.3974
28.2167	-3.63991	58.6115	89.9076	-14.7323	491.466	47.3951
28.2333	-3.64189	58.8754	89.9561	-14.1929	491.494	47.3924
28.25	-3.64586	58.6024	89.9059	-14.4355	491.477	47.3905
28.2667	-3.64296	58.9466	89.8908	-13.6207	491.447	47.3922
28.2833	-3.64082	58.785	89.988	-13.402	491.343	47.3911
28.3	-3.64113	58.905	89.9284	-13.0616	491.522	47.3881
28.3167	-3.64372	58.6729	89.9583	-13.1147	491.522	47.3925
28.3333	-3.6425	58.7983	89.9795	-13.4467	491.499	47.3925
28.35	-3.63701	58.7406	89.9842	-12.9311	491.85	47.391
28.3667	-3.63533	58.6817	90.0053	-13.5928	491.907	47.3905
28.3833	-3.6393	58.7151	90.0723	-13.8793	491.936	47.3925
28.4	-3.63884	58.9172	90.2018	-13.6022	491.977	47.3911
28.4167	-3.64052	58.6848	89.9719	-13.5087	491.967	47.3899
28.4333	-3.64082	58.7505	90.0196	-13.1039	492.102	47.3917
28.45	-3.64113	61.0979	90.3075	-12.6545	492.14	47.3895
28.4667	-3.64342	58.6567	89.9503	-13.9324	492.237	47.3917
28.4833	-3.64021	58.863	89.9857	-13.6398	492.124	47.3873
28.5	-3.6422	58.6626	90.0111	-13.9574	492.022	47.3867
28.5167	-3.64372	58.6448	89.9619	-13.7936	491.9	47.3887
28.5333	-3.6483	58.6994	89.9415	-13.6225	491.85	47.385
28.55	-3.64891	58.6643	89.9697	-12.9537	491.709	47.385
28.5667	-3.64967	59.0446	89.958	-13.0091	491.87	47.3861
28.5833	-3.65212	58.7232	89.988	-13.4937	491.805	47.3925
28.6	-3.65425	59.1174	90.0227	-13.3215	491.766	47.3869
28.6167	-3.65273	58.6788	90.0181	-13.4061	491.78	47.3875
28.6333	-3.65547	58.807	89.9648	-13.2386	491.848	47.3872
28.65	-3.65578	58.6857	89.9712	-13.4406	491.805	47.3867
28.6667	-3.65715	58.6648	89.9207	-13.7798	491.636	47.3896
28.6833	-3.65562	58.6274	89.9171	-13.7214	491.668	47.3893
28.7	-3.65456	58.6196	89.9606	-13.7101	491.625	47.3885
28.7167	-3.65532	60.14	89.9262	-13.651	491.569	47.3869
28.7333	-3.6541	59.9722	89.9381	-15.3832	491.615	47.3867
28.75	-3.65944	58.8599	90.1528	-13.6666	491.698	47.387
28.7667	-3.65715	58.7533	89.9203	-15.0631	491.593	47.3861
28.7833	-3.65685	58.803	90.1548	-13.5796	491.774	47.3843
28.8	-3.657	58.6906	90.0251	-14.1016	491.842	47.3835
28.8167	-3.65578	58.6771	89.9744	-13.8668	491.96	47.3878
28.8333	-3.65273	58.7603	89.9758	-12.3118	491.964	47.3861
28.85	-3.65837	58.8908	89.9801	-12.9025	491.977	47.3861
28.8667	-3.65974	58.6065	89.9049	-15.5996	492.011	47.3858
28.8833	-3.66234	58.6535	89.903	-12.6217	491.992	47.3856
28.9	-3.66585	58.6437	89.9571	-14.1344	491.945	47.3866
28.9167	-3.66478	58.7774	90.0018	-13.8102	491.817	47.3838
28.9333	-3.66432	58.9419	90.1354	-14.3038	491.575	47.3859
28.95	-3.66783	58.7502	90.0466	-13.7202	491.631	47.3835
28.9667	-3.66737	58.6387	89.9673	-13.6964	491.556	47.3855
28.9833	-3.66509	58.7939	90.0588	-13.1164	491.432	47.3823
29	-3.66646	58.6659	89.9938	-13.2333	491.559	47.378
29.0167	-3.66631	58.6088	89.9035	-13.2113	491.717	47.38
29.0333	-3.66615	58.8314	89.9992	-15.7485	491.811	47.3824
29.05	-3.66447	58.711	89.968	-13.1141	491.842	47.383
29.0667	-3.66615	58.6364	89.912	-13.8401	491.934	47.3809
29.0833	-3.66951	64.4071	90.1318	-13.2946	492.02	47.3824
29.1	-3.66753	58.7663	89.9394	-13.5384	491.954	47.3853
29.1167	-3.66295	58.6459	89.9932	-11.9769	491.976	47.3858
29.1333	-3.66814	58.8447	90.0266	-11.8278	491.959	47.3858
29.15	-3.6631	58.8543	89.9741	-13.0587	491.905	47.3846
29.1667	-3.66173	59.5997	90.1397	-13.5987	491.913	47.3862
29.1833	-3.65669	58.829	90.0129	-12.0788	491.923	47.3861
29.2	-3.65868	58.8052	90.0132	-13.6445	491.827	47.3862
29.2167	-3.65807	58.763	89.9549	-13.6184	492.137	47.3818
29.2333	-3.65959	58.7096	90.0556	-12.8674	492.14	47.38
29.25	-3.65944	58.6712	89.9543	-15.4433	492.223	47.3814
29.2667	-3.66325	58.7011	90.0897	-11.9416	492.321	47.3789
29.2833	-3.65715	59.1589	89.9601	-15.0947	492.423	47.3841
29.3	-3.66081	58.7058	89.9931	-14.7591	492.26	47.385
29.3167	-3.65822	58.7437	90.0254	-13.6041	492.014	47.3861
29.3333	-3.66219	58.6649	89.9265	-13.4896	491.821	47.3841
29.35	-3.66249	58.7716	89.9491	-13.722	491.577	47.3823
29.3667	-3.66493	58.6511	89.9741	-14.2626	491.506	47.3826
29.3833	-3.66402	58.6498	89.9435	-12.2796	491.51	47.382
29.4	-3.66051	58.7248	90.0414	-14.4146	491.612	47.3805
29.4167	-3.66142	58.6431	89.9949	-13.8245	491.51	47.3821
29.4333	-3.66142	58.6459	90.0098	-13.0271	491.681	47.3772
29.45	-3.66539	58.6347	89.9697	-13.9193	491.656	47.3823
29.4667	-3.66219	58.6225	90.014	-14.9737	491.637	47.3844
29.4833	-3.66371	58.6019	89.9122	-13.6439	491.623	47.3818
29.5	-3.66142	58.6616	89.9787	-14.9154	491.619	47.3798
29.5167	-3.66127	60.8262	90.2981	-14.2788	491.679	47.3809
29.5333	-3.66234	58.9776	90.0053	-13.0872	491.74	47.3843
29.55	-3.65578	58.6584	89.9667	-14.1012	491.689	47.3832
29.5667	-3.65898	58.7125	89.9903	-13.3602	491.647	47.3809
29.5833	-3.65974	58.6134	89.9146	-12.3893	491.594	47.3838
29.6	-3.66112	58.6176	89.9218	-13.9872	491.696	47.3795
29.6167	-3.66219	58.7211	89.9838	-14.6381	491.712	47.3818
29.6333	-3.65685	58.8758	90.0214	-13.5969	491.661	47.3818
29.65	-3.65654	58.903	90.0379	-15.0375	491.866	47.3806
29.6667	-3.66219	58.6257	89.9432	-14.3943	491.912	47.3801
29.6833	-3.65807	58.9159	90.1988	-13.5802	491.781	47.3837
29.7	-3.65791	58.7881	90.0353	-14.15	491.714	47.3805
29.7167	-3.65791	58.6724	89.987	-13.1229	491.732	47.3812
29.7333	-3.6573	58.7225	90.0724	-14.19	491.725	47.383
29.75	-3.65547	58.7434	89.9925	-13.4472	491.779	47.3789
29.7667	-3.65425	58.8233	90.0297	-14.197	491.733	47.3803
29.7833	-3.6541	59.3258	90.0437	-13.7197	491.642	47.3815
29.8	-3.65303	60.9397	90.397	-13.343	491.54	47.3855
29.8167	-3.65181	59.0885	90.0591	-13.8305	491.592	47.3852
29.8333	-3.65273	58.7148	90.0291	-12.5794	491.582	47.3844
29.85	-3.65089	58.7244	90.1528	-12.673	491.476	47.3826
29.8667	-3.64876	58.6842	90.068	-12.7856	491.547	47.3791
29.8833	-3.65028	58.663	90.0059	-13.7132	491.436	47.3838
29.9	-3.65227	59.1367	90.2189	-12.8059	491.419	47.3818
29.9167	-3.65013	58.6774	89.9622	-12.9835	491.585	47.3826
29.9333	-3.64754	58.7083	90.0228	-13.5175	491.666	47.383
29.95	-3.64449	60.7012	90.1487	-14.2197	491.706	47.383
29.9667	-3.65303	58.85	90.1559	-12.6313	491.804	47.3814
29.9833	-3.65135	58.6921	90.0315	-12.766	491.882	47.3835
30	-3.6512	58.7057	90.1574	-14.1303	491.762	47.3817
30.0167	-3.65273	58.8308	90.2374	-13.5528	491.694	47.3786
30.0333	-3.65196	58.6718	90.0103	-13.2011	491.832	47.3818
30.05	-3.65273	58.7621	90.2648	-13.9599	491.854	47.3814
30.0667	-3.65532	61.8826	90.1849	-13.1361	491.731	47.3832
30.0833	-3.64922	58.764	90.1508	-14.0987	491.814	47.3808
30.1	-3.64967	58.8322	90.0314	-13.4538	491.838	47.3792
30.1167	-3.65257	58.7048	90.0784	-13.6797	491.77	47.3795
30.1333	-3.65242	58.8564	90.1875	-13.0843	491.869	47.3806
30.15	-3.65105	58.7962	90.219	-13.4592	491.898	47.3817
30.1667	-3.65364	58.9278	90.099	-14.0141	491.958	47.3769
30.1833	-3.64876	58.8285	90.2042	-14.1654	492.094	47.3814
30.2	-3.65105	58.8097	90.2313	-14.3813	492.145	47.3792
30.2167	-3.65135	58.7409	90.0614	-15.1353	492.002	47.3823
30.2333	-3.65471	58.8169	90.2685	-12.9943	491.913	47.3809
30.25	-3.65791	58.6996	90.0913	-13.9687	491.848	47.3809
30.2667	-3.65486	59.0691	90.2763	-13.4509	491.703	47.382
30.2833	-3.6541	58.787	90.0779	-13.4718	491.536	47.3792
30.3	-3.65105	58.7272	90.1626	-14.1726	491.721	47.3766
30.3167	-3.65181	58.8252	90.2152	-14.4296	491.69	47.3777
30.3333	-3.6544	58.7815	90.3655	-13.9246	491.624	47.3783
30.35	-3.65166	58.8735	90.3596	-14.7247	491.78	47.38
30.3667	-3.6512	59.1679	90.371	-15.149	491.804	47.3789
30.3833	-3.64906	58.9011	90.2107	-14.8676	491.759	47.3783
30.4	-3.64876	59.4605	90.3834	-15.14	491.697	47.3769
30.4167	-3.64861	58.751	90.2219	-14.6107	491.672	47.3785
30.4333	-3.64403	58.9661	90.4603	-14.4665	491.692	47.3759
30.45	-3.64433	58.941	90.3161	-15.5495	491.641	47.3783
30.4667	-3.63976	58.8058	90.3774	-14.3639	491.704	47.3815
30.4833	-3.64311	58.8598	90.4342	-15.1437	491.68	47.383
30.5	-3.64784	59.9053	90.5282	-14.342	491.725	47.3818
30.5167	-3.64647	59.4529	90.818	-15.0489	491.854	47.3815
30.5333	-3.64769	58.9965	90.442	-14.6375	491.834	47.3821
30.55	-3.64647	59.6621	90.3733	-14.0415	491.667	47.3837
30.5667	-3.64952	59.09	90.4549	-14.6781	491.948	47.3821
30.5833	-3.65181	59.141	90.5384	-13.4628	491.945	47.38
30.6	-3.65028	59.3903	90.3637	-14.7067	491.983	47.3837
30.6167	-3.65059	58.9159	90.5319	-14.3002	491.929	47.382
30.6333	-3.65273	59.1938	90.4517	-15.5061	492.06	47.3823
30.65	-3.65181	59.0423	90.6088	-14.5052	492.181	47.3797
30.6667	-3.65654	59.1038	90.5903	-14.6613	492.086	47.3797
30.6833	-3.65883	59.2634	90.5788	-14.1256	492.044	47.3835
30.7	-3.65868	58.9608	90.6907	-14.5666	491.945	47.3844
30.7167	-3.66066	58.8906	90.5499	-13.877	491.705	47.3835
30.7333	-3.66081	58.8355	90.518	-15.6718	491.719	47.3843
30.75	-3.65623	58.8387	90.5044	-15.0703	491.698	47.3823
30.7667	-3.65715	58.9898	90.5932	-14.1965	491.582	47.383
30.7833	-3.66051	58.8808	90.6767	-14.6703	491.727	47.3843
30.8	-3.65761	60.1873	90.5856	-13.9455	491.788	47.3858
30.8167	-3.657	59.1897	90.76	-14.2179	491.835	47.3853
30.8333	-3.65623	58.9118	90.6106	-14.1213	491.837	47.3869
30.85	-3.65776	58.9013	90.7099	-14.414	491.849	47.3882
30.8667	-3.66127	59.0429	90.861	-14.6566	491.868	47.3855
30.8833	-3.66173	59.0031	90.6754	-14.4331	491.903	47.385
30.9	-3.66188	59.026	90.8015	-13.6738	491.94	47.3862
30.9167	-3.66341	59.0025	90.702	-13.8805	491.982	47.3896
30.9333	-3.66173	59.1528	90.6329	-13.9837	491.954	47.3861
30.95	-3.66402	58.9961	90.7191	-12.7267	492.084	47.3859
30.9667	-3.66203	58.9512	90.8111	-14.15	492.11	47.3861
30.9833	-3.66371	59.735	90.7613	-13.6904	491.941	47.3829
31	-3.666	58.9472	90.6791	-14.0058	492.053	47.3862
31.0167	-3.66554	58.9935	90.8683	-13.7119	492.004	47.3833
31.0333	-3.66249	59.0815	90.7789	-14.172	491.891	47.387
31.05	-3.66417	58.946	90.7707	-13.505	491.845	47.384
31.0667	-3.66676	59.069	90.9098	-13.0795	491.764	47.3858
31.0833	-3.67149	59.0203	90.8166	-12.729	491.735	47.3858
31.1	-3.67638	59.1605	90.9943	-13.2989	491.617	47.3869
31.1167	-3.67577	58.9932	90.8721	-13.4127	491.642	47.3843
31.1333	-3.67149	59.4292	90.9434	-13.9349	491.663	47.3879
31.15	-3.67256	59.0952	90.9414	-13.6123	491.731	47.3902
31.1667	-3.66966	58.9736	90.7444	-13.787	491.755	47.3879
31.1833	-3.67256	59.1015	90.9464	-13.39	491.706	47.3899
31.2	-3.67546	59.0452	90.9376	-12.7279	491.567	47.391
31.2167	-3.67592	59.2327	91.0552	-13.6391	491.791	47.3896
31.2333	-3.67271	59.0588	90.8604	-13.3561	491.813	47.3873
31.25	-3.67592	59.051	90.957	-13.7566	491.798	47.3876
31.2667	-3.67531	59.0705	90.9545	-13.4734	491.886	47.3869
31.2833	-3.68095	59.096	91.0062	-13.3883	491.959	47.3873
31.3	-3.67821	59.1477	90.9922	-14.2579	491.924	47.3859
31.3167	-3.67973	59.044	90.9571	-13.9164	491.929	47.3884
31.3333	-3.68187	59.0287	90.9536	-13.9491	491.892	47.3847
31.35	-3.6808	59.0577	91.0268	-14.2364	491.923	47.389
31.3667	-3.67836	58.9507	90.9014	-13.3739	491.84	47.3893
31.3833	-3.67836	59.0009	90.873	-13.3971	491.902	47.3896
31.4	-3.67851	64.2417	91.074	-13.65	491.955	47.3873
31.4167	-3.67485	59.1137	90.9612	-13.6691	491.88	47.3893
31.4333	-3.67439	59.125	91.0679	-12.8852	492.013	47.3882
31.45	-3.67348	59.3267	91.1172	-12.6516	491.952	47.3908
31.4667	-3.67714	59.0414	90.9301	-13.3257	491.925	47.3881
31.4833	-3.66982	59.071	90.8927	-13.2035	491.837	47.3876
31.5	-3.67302	59.4822	91.0493	-13.8186	491.739	47.3852
31.5167	-3.67195	58.9878	90.9936	-12.4429	491.657	47.3872
31.5333	-3.67439	58.975	90.9271	-13.5206	491.736	47.3869
31.55	-3.67165	58.9916	90.9072	-13.3036	491.827	47.3856
31.5667	-3.67271	59.1235	91.2254	-14.125	491.841	47.3856
31.5833	-3.67332	59.1918	90.9896	-12.8226	491.886	47.387
31.6	-3.67271	59.0873	91.0069	-13.2511	492.018	47.382
31.6167	-3.67409	59.7251	90.9004	-13.0241	492.025	47.3823
31.6333	-3.67729	59.1348	90.9818	-13.0753	491.894	47.384
31.65	-3.67897	58.9964	90.9275	-13.1432	491.931	47.3878
31.6667	-3.67546	59.0289	91.1025	-12.4638	491.929	47.3826
31.6833	-3.67134	58.9996	90.9016	-12.9275	491.776	47.3849
31.7	-3.66814	59.0676	91.0398	-13.5622	491.859	47.3821
31.7167	-3.67348	59.0282	90.9573	-13.5712	491.898	47.3856
31.7333	-3.67378	59.1386	90.9704	-12.6801	491.942	47.3833
31.75	-3.67195	59.0049	90.8872	-13.0532	491.894	47.3841
31.7667	-3.67424	59.1615	91.0662	-13.0109	491.844	47.3846
31.7833	-3.67744	59.0643	91.058	-13.6041	491.791	47.3838
31.8	-3.67714	59.3464	90.9238	-13.3077	491.787	47.3821
31.8167	-3.67821	59.0417	91.0552	-13.5075	491.818	47.385
31.8333	-3.67806	59.3217	91.2145	-13.4974	491.891	47.3852
31.85	-3.67943	59.2977	91.2882	-13.182	491.834	47.3846
31.8667	-3.67683	59.0974	90.9664	-13.4377	491.927	47.3841
31.8833	-3.67882	59.0926	91.1559	-13.4068	491.885	47.3866
31.9	-3.67744	59.1308	91.0101	-13.1361	491.703	47.3853
31.9167	-3.67195	59.1534	91.1324	-12.9638	491.864	47.3873
31.9333	-3.66615	58.9689	90.8765	-12.7236	491.864	47.3869
31.95	-3.66585	59.0189	91.0799	-13.5778	491.892	47.3855
31.9667	-3.66356	61.1482	91.379	-14.0237	491.86	47.3847
31.9833	-3.66447	58.9797	90.9296	-14.2645	491.949	47.3833
32	-3.66722	59.0569	91.1427	-13.5944	492.002	47.3853
32.0167	-3.66524	59.1605	91.1535	-12.8965	492.069	47.3852
32.0333	-3.66554	58.9558	90.929	-13.2439	492.238	47.3844
32.05	-3.66783	58.9278	90.8517	-12.868	492.376	47.3844
32.0667	-3.66707	58.9822	90.9048	-13.4109	492.335	47.3844
32.0833	-3.66783	59.0463	91.003	-13.9056	492.351	47.383
32.1	-3.66783	59.0279	90.9597	-14.0159	492.362	47.3859
32.1167	-3.66814	59.5206	91.0574	-14.7764	492.279	47.3869
32.1333	-3.66951	59.0846	91.0545	-12.6521	492.39	47.3861
32.15	-3.67256	59.0496	91.1059	-14.0266	492.394	47.3812
32.1667	-3.66936	59.0498	91.0474	-14.3848	492.355	47.3838
32.1833	-3.67012	59.1381	91.2689	-13.5575	492.064	47.3823
32.2	-3.67302	60.2474	91.2402	-13.65	491.786	47.3821
32.2167	-3.67302	59.5029	91.0523	-14.0516	491.597	47.3826
32.2333	-3.67287	59.0124	91.1178	-13.2417	491.522	47.3838
32.25	-3.67638	60.4375	91.0293	-13.3233	491.587	47.3829
32.2667	-3.67302	59.0444	91.0603	-12.9012	491.555	47.3844
32.2833	-3.67363	59.0025	91.0304	-13.1879	491.47	47.3856
32.3	-3.67409	58.9381	90.9123	-13.7995	491.574	47.3833
32.3167	-3.67149	59.0186	91.0485	-13.5856	491.607	47.3849
32.3333	-3.675	58.9823	91.014	-13.0897	491.452	47.3853
32.35	-3.68126	58.9925	90.9654	-12.8684	491.647	47.3824
32.3667	-3.68065	59.1354	91.1439	-13.3077	491.635	47.3835
32.3833	-3.68217	60.5788	91.132	-13.626	491.693	47.3862
32.4	-3.68248	59.0879	91.0584	-13.5259	491.67	47.3875
32.4167	-3.67806	59.0199	91.0223	-12.772	491.665	47.3864
32.4333	-3.67378	62.3628	91.3459	-13.4396	491.683	47.3849
32.45	-3.67012	58.9983	90.9853	-13.287	491.61	47.3873
32.4667	-3.66905	59.138	91.11	-14.1285	491.621	47.3872
32.4833	-3.6692	58.9584	91.0111	-12.8393	491.736	47.3885
32.5	-3.66768	59.0037	90.9504	-13.6285	491.836	47.3872
32.5167	-3.66447	58.997	91.0795	-13.3077	491.935	47.3862
32.5333	-3.66417	59.0044	91.1561	-12.8745	491.92	47.3881
32.55	-3.66539	59.0745	91.1211	-13.0407	491.78	47.3893
32.5667	-3.66692	59.343	91.2467	-12.9115	491.989	47.3855
32.5833	-3.66447	59.0807	91.1294	-12.4459	492.084	47.3878
32.6	-3.66798	59.3292	91.2107	-12.6134	491.984	47.3859
32.6167	-3.66844	59.2388	91.1251	-13.2107	491.929	47.3837
32.6333	-3.66783	59.1305	91.1205	-12.3493	492.016	47.385
32.65	-3.66341	59.0044	91.0868	-13.3715	492.098	47.3811
32.6667	-3.66509	59.0614	91.0442	-14.3914	492.153	47.3832
32.6833	-3.66463	59.0856	91.1039	-12.7219	492.138	47.383
32.7	-3.66676	59.137	91.1272	-12.5997	492.062	47.3809
32.7167	-3.66905	59.0527	91.1591	-13.2673	491.961	47.3841
32.7333	-3.67119	60.3616	91.2866	-13.2673	491.886	47.3893
32.75	-3.67104	59.0263	91.1137	-12.7219	491.856	47.3864
32.7667	-3.66966	59.0521	91.2615	-13.5481	491.75	47.385
32.7833	-3.66737	59.1163	91.282	-13.2536	491.784	47.385
32.8	-3.66554	59.0665	91.195	-13.1116	491.685	47.387
32.8167	-3.66814	59.1065	91.2795	-13.092	491.58	47.385
32.8333	-3.67134	59.6601	91.5023	-13.7495	491.713	47.385
32.85	-3.66936	59.1091	91.2788	-12.4506	491.627	47.383
32.8667	-3.67119	59.8396	91.3837	-13.1075	491.532	47.3817
32.8833	-3.66997	59.1332	91.4266	-13.0473	491.463	47.387
32.9	-3.66692	59.0269	91.2034	-13.483	491.591	47.3885
32.9167	-3.66554	59.1259	91.3143	-13.3965	491.585	47.3862
32.9333	-3.66203	59.219	91.3038	-13.7048	491.495	47.3899
32.95	-3.66692	59.2509	91.4867	-13.9855	491.552	47.387
32.9667	-3.66158	59.9975	91.4903	-12.7142	491.647	47.385
[truncated: 1,622 more rows]
