# Supplementary material for: Thermodynamically controlled multiphase separation of heterogeneous liquid crystal colloids
Source: Nat Commun. 2023 Aug 29;14:5277. doi: 10.1038/s41467-023-41054-7 (PMC10465492; doi:10.1038/s41467-023-41054-7)
Supplement: Supplementary file 11 — Source Data [file 41467_2023_41054_MOESM11_ESM.zip › Source data/Supplementary Figure 7_The size-exclusion chromatography/13-1-2022/han-27.xlsx]

## Sheet: Sample Details
Administrative Information
Export date	13. tammikuuta 2022 13:07:29
Culture name	fi-FI
Decimal separator	,
Workspace name	Leena
Workspace path	C:\ProgramData\Agilent Technologies\GPC\Workspaces\Leena\
File name	MDS_Aqueous_100122-0060.sample
Creation date	13. tammikuuta 2022 8:37:24
Created by	gpc-sec
Comments	Collected by Agilent GPC/SEC Software Version 1.1.3131.27789
Software version	Agilent GPC/SEC Software - 1.1.3131.27789
Sample Information
Sample name	han-27
Information
Sample type	Sample
Injection date	13. tammikuuta 2022
Vial number	1
Injection number	1
Injection volume (µL)	100
Concentration (mg/mL)	1
dn/dc (mL/g)	0.1
UV extinction coefficient [(mg/mL)-¹][cm-¹]	1
Mark-Houwink K ((10e-5) dL/g)	14.1
Mark-Houwink Alpha	0.7
Mp	100000
Analysed	No
Instrument Conditions
Eluent
Refractive index (RIU)	1
Set flow rate (mL/min)	1
LS Wavelength (nm)	658
Set temperature (°C)	20
Actual temperature (°C)	0
Actual flow rate (mL/min)	0
Column information
Data origin	Collected by Agilent GPC/SEC Software Version 1.1.3131.27789
Instrument name
Collection Parameters
Collected by	gpc-sec
Number of channels	6
Run length (mins)	60.0167
Delay time (secs)	0
Sampling interval (secs)	1
Number of data points	3601
DLS Parameters
Viscosity (cP)	0.0089
Correlator run time (secs)	5
Collection fraction	0
Channel Information
Channel ID	Detector type	Detector name	Detector units	Channel Information
1	RI	RI	mV
2	LS 15°	LS 15°	mV
3	LS 90°	LS 90°	mV
4	VS DP	VS DP	mV
5	VS IP	VS IP	mV
6	UV 280nm	UV 280nm	mV

## Sheet: Raw Data
Collection Parameters
Collected by	gpc-sec
Number of channels	6
Run length (mins)	60.0167
Delay time (secs)	0
Sampling interval (secs)	1
Number of data points	3601
DLS Parameters
Viscosity (cP)	0.0089
Correlator run time (secs)	5
Collection fraction	0
Channel Information
Channel ID	Detector type	Detector name	Detector units	Channel Information
1	RI	RI	mV
2	LS 15°	LS 15°	mV
3	LS 90°	LS 90°	mV
4	VS DP	VS DP	mV
5	VS IP	VS IP	mV
6	UV 280nm	UV 280nm	mV
Raw Data
RT (mins)	Response Trace 1	Response Trace 2	Response Trace 3	Response Trace 4	Response Trace 5	Response Trace 6
0	4.562	105.73	145.842	-0.284195	478.081	47.8786
0.0166667	4.56551	97.2308	136.637	-1.20262	477.919	47.8799
0.0333333	4.55742	105.419	139.62	-0.986252	474.177	47.8802
0.05	4.54414	105.558	151.232	-2.49077	468.202	47.8799
0.0666667	4.54201	97.6518	139.227	2.12135	462.298	47.8777
0.0833333	4.53606	101.312	141.453	-1.19194	456.925	47.8794
0.1	4.53102	103.008	147.004	-1.67717	453.114	47.8791
0.116667	4.52522	104.721	144.203	-1.67946	451.231	47.8808
0.133333	4.52507	97.8005	138.962	-0.586319	450.99	47.8794
0.15	4.52538	106.744	142.412	-2.16118	452.728	47.8823
0.166667	4.53209	99.8026	142.539	-6.30775	456.053	47.8838
0.183333	4.53514	100.566	142.315	-1.30821	460.203	47.8884
0.2	4.53865	109.814	142.237	-0.962448	464.161	47.8809
0.216667	4.54598	111.655	153.932	-0.829544	467.839	47.8805
0.233333	4.55421	102.841	143.182	1.93474	471.123	47.879
0.25	4.55483	95.0988	138.625	1.39885	474.437	47.8832
0.266667	4.56123	100.931	138.097	0.0739288	477.157	47.8825
0.283333	4.56596	97.6486	141.078	-0.551224	479.266	47.8825
0.3	4.56657	101.159	148.41	-1.23726	481.248	47.8837
0.316667	4.56551	96.8806	138.009	3.46779	482.506	47.8838
0.333333	4.56963	100.698	140.921	1.62239	483.129	47.8881
0.35	4.57146	97.1397	143.747	1.12114	483.448	47.8855
0.366667	4.57405	99.2493	138.836	0.938187	483.499	47.8892
0.383333	4.57008	103.32	141.729	-1.79634	483.344	47.8919
0.4	4.56993	102.252	142.081	-4.60259	483.019	47.8901
0.416667	4.57481	99.7036	140.81	-5.30403	482.633	47.8896
0.433333	4.57466	96.9862	137.004	-2.63084	482.317	47.8881
0.45	4.57466	101.425	146.92	2.02721	481.878	47.8889
0.466667	4.57344	100.556	144.887	1.76903	481.556	47.8941
0.483333	4.57436	106.828	145.121	2.09206	481.237	47.8933
0.5	4.57375	98.9011	142.52	1.35124	480.895	47.8942
0.516667	4.57008	103.393	139.474	1.90132	480.742	47.8939
0.533333	4.57314	96.964	138.923	1.35597	480.475	47.8956
0.55	4.57481	101.212	140.596	-0.932083	480.2	47.8948
0.566667	4.5771	101.92	143.233	-1.18248	480.209	47.8948
0.583333	4.58183	104.42	144.669	-0.113754	480.087	47.8962
0.6	4.58107	95.5528	135.11	-0.0832367	479.817	47.8957
0.616667	4.58061	95.9187	140.135	-0.0547028	479.768	47.8976
0.633333	4.5826	99.0478	141.275	0.114975	479.714	47.8983
0.65	4.58733	100.994	136.163	1.52824	479.452	47.8992
0.666667	4.58672	107.991	152.148	-0.626907	479.492	47.9026
0.683333	4.58229	97.3199	136.506	-1.11153	479.401	47.9023
0.7	4.58046	102.871	141.901	-0.449295	479.378	47.8999
0.716667	4.58641	95.8051	139.676	-0.535049	479.295	47.8974
0.733333	4.58641	102.988	145.195	-0.377121	479.149	47.9011
0.75	4.58443	98.6712	143.257	1.02821	479.103	47.9032
0.766667	4.58855	98.7331	141.056	1.14204	478.972	47.9008
0.783333	4.59206	93.4902	135.929	1.83708	478.787	47.8959
0.8	4.59267	96.6946	139.703	1.90315	478.622	47.8965
0.816667	4.589	100.681	145.718	1.92528	478.51	47.8973
0.833333	4.58412	100.928	139.765	1.80779	478.472	47.8941
0.85	4.58519	97.9989	137.202	-0.294266	478.412	47.8979
0.866667	4.58031	101.995	139.146	-0.457077	478.322	47.8992
0.883333	4.5858	109.623	143.749	-0.486832	478.353	47.897
0.9	4.58916	96.1372	133.272	0.0566864	478.33	47.9011
0.916667	4.59221	96.8789	137.058	0.221176	478.212	47.9005
0.933333	4.58916	97.3158	141.338	0.152664	478.231	47.9023
0.95	4.58885	102.776	140.021	2.11006	478.249	47.9029
0.966667	4.58885	106.147	143.952	1.81313	478.003	47.9025
0.983333	4.5945	98.8537	143.195	-2.5843	478.18	47.9031
1	4.58946	98.5485	137.369	-1.16982	478.106	47.9049
1.01667	4.58672	100.637	141.94	-0.42366	478.124	47.9043
1.03333	4.5916	103.677	142.387	2.34779	478.092	47.9057
1.05	4.59175	108.003	144.966	0.598373	478.136	47.904
1.06667	4.59358	95.0253	136.905	-0.347366	478.071	47.9023
1.08333	4.59496	97.3892	139.446	-0.0499725	478.129	47.902
1.1	4.59435	101.53	143.167	0.0458527	478.161	47.9044
1.11667	4.59374	99.9094	140.586	2.00279	478.135	47.9023
1.13333	4.59526	97.9997	139.327	2.43599	478.137	47.9034
1.15	4.59541	96.7718	136.767	1.6404	478.236	47.9025
1.16667	4.59663	100.752	140.537	-0.58342	478.194	47.9052
1.18333	4.59709	101.459	137.634	-0.200119	478.188	47.9073
1.2	4.59908	96.3335	136.187	-0.721054	478.196	47.9034
1.21667	4.60014	96.5374	137.787	1.33568	478.248	47.9026
1.23333	4.59953	97.8179	135.062	1.14326	478.056	47.9047
1.25	4.59862	95.2297	134.708	-1.05537	478.142	47.9086
1.26667	4.59801	97.3791	140.966	-1.07155	478.214	47.9014
1.28333	4.59801	97.3953	136.661	-0.880203	478.121	47.9069
1.3	4.59648	97.552	139.774	-0.629349	478.274	47.9145
1.31667	4.59572	102.142	141.097	2.08199	478.236	47.9118
1.33333	4.59816	96.8939	133.452	1.12358	478.197	47.9087
1.35	4.5948	104.235	139.794	1.11168	478.228	47.9134
1.36667	4.59129	97.0664	140.106	1.66542	478.258	47.9133
1.38333	4.59419	95.9387	136.662	-1.14006	478.17	47.909
1.4	4.59938	96.3162	134.947	-1.11382	478.197	47.9107
1.41667	4.59816	95.1017	140.668	-0.824204	478.256	47.9099
1.43333	4.59847	93.9739	139.384	-0.633469	478.25	47.9093
1.45	4.59999	102.175	143.192	-0.746689	478.245	47.9113
1.46667	4.60304	96.2373	136.701	-4.88686	478.325	47.9115
1.48333	4.59816	93.915	134.288	0.532913	478.312	47.9118
1.5	4.59831	95.5752	137.15	0.469131	478.247	47.9121
1.51667	4.60136	92.6382	132.692	0.0751495	478.268	47.9124
1.53333	4.60106	100.104	139.481	-0.543442	478.325	47.9153
1.55	4.60777	95.8466	139.678	-0.428391	478.168	47.9128
1.56667	4.60869	97.709	136.589	-0.242386	478.294	47.916
1.58333	4.60701	100.023	135.57	-2.89909	478.241	47.9195
1.6	4.60655	97.7439	137.983	-4.67888	478.098	47.9197
1.61667	4.60579	95.7633	137.458	-4.22051	478.287	47.915
1.63333	4.61144	93.7977	135.709	0.383225	478.329	47.9214
1.65	4.6125	98.5909	135.12	-0.172043	478.378	47.9153
1.66667	4.60869	101.482	138.188	0.153122	478.471	47.9154
1.68333	4.6067	99.3249	136.877	0.0643158	478.394	47.9142
1.7	4.60915	91.9177	133.785	-0.678177	478.413	47.9156
1.71667	4.60777	92.3353	133.123	-5.34813	478.332	47.9169
1.73333	4.60762	94.4775	135.969	-4.48158	478.415	47.918
1.75	4.60793	92.1526	134.562	-5.14793	478.31	47.9136
1.76667	4.60518	93.8844	136.043	0.438156	478.295	47.9154
1.78333	4.59831	97.8039	134.425	0.205002	478.301	47.9165
1.8	4.59877	98.2075	135.656	0.144882	478.283	47.9168
1.81667	4.59969	93.5256	133.876	0.242538	478.215	47.9191
1.83333	4.6003	92.7543	133.787	0.0345612	478.269	47.9229
1.85	4.59953	97.8024	135.726	2.67632	478.245	47.9202
1.86667	4.59801	94.0588	135.135	2.22984	478.1	47.92
1.88333	4.59328	93.4164	134.205	0.742111	478.204	47.9171
1.9	4.59465	99.544	140.748	1.27251	478.147	47.9185
1.91667	4.59724	94.56	133.352	0.850601	478.087	47.9208
1.93333	4.59847	96.4913	137.766	1.91811	478.172	47.9183
1.95	4.59602	97.4567	138.794	1.73393	478.171	47.92
1.96667	4.59602	95.0337	135.642	1.43227	478.16	47.9179
1.98333	4.59587	93.6639	133.576	1.7083	478.11	47.9183
2	4.59755	96.4016	137.662	1.44478	478.159	47.9179
2.01667	4.59511	93.5778	134.474	1.95198	478.134	47.9185
2.03333	4.59953	94.3897	132.972	0.859451	478.071	47.918
2.05	4.5974	92.6263	132.086	1.8763	478.141	47.9168
2.06667	4.59801	95.3382	135.875	0.982285	478.141	47.9166
2.08333	4.59877	98.7682	138.249	-1.90773	478.064	47.9163
2.1	4.59892	91.0151	132.959	-2.55745	478.063	47.9179
2.11667	4.60045	96.9021	135.907	2.73048	478.089	47.9165
2.13333	4.59999	96.7718	136.746	3.2621	478.031	47.9205
2.15	4.59587	90.733	129.837	1.89476	478.162	47.918
2.16667	4.59801	98.4296	129.661	1.97823	478.133	47.9197
2.18333	4.6032	96.6738	132.074	2.85027	478.084	47.9182
2.2	4.60289	97.5431	133.662	8.02101	478.171	47.9188
2.21667	4.59877	108.034	140.275	7.67708	478.162	47.9179
2.23333	4.59785	91.2507	132.764	8.18962	478.014	47.9208
2.25	4.59877	95.4984	134.925	8.13362	478.187	47.9224
2.26667	4.59877	96.3204	138.22	8.05321	478.141	47.9188
2.28333	4.59755	90.8715	133.599	8.40431	478.135	47.9209
2.3	4.59663	93.8509	134.34	7.5489	478.119	47.9202
2.31667	4.59618	89.174	130.687	7.48695	478.209	47.9198
2.33333	4.59908	94.8937	135.392	7.56737	478.133	47.916
2.35	4.6003	92.9752	131.841	7.76466	478.103	47.9165
2.36667	4.60167	94.8423	136.621	7.481	478.059	47.9159
2.38333	4.60304	91.8046	133.167	7.67952	478.092	47.9194
2.4	4.59343	91.6714	127.177	7.46422	478.034	47.9185
2.41667	4.59297	91.4686	133.868	8.48824	478.066	47.9166
2.43333	4.59572	87.5366	128.505	7.78374	478.049	47.9154
2.45	4.59724	92.0356	128.213	7.31773	477.976	47.9165
2.46667	4.59419	91.8818	131.486	7.87315	478.09	47.9192
2.48333	4.59572	91.6825	132.049	7.18895	478.037	47.9195
2.5	4.59419	90.0573	131.717	8.00667	477.89	47.9217
2.51667	4.59511	92.2785	135.707	7.70866	478.075	47.9211
2.53333	4.59679	94.5976	131.921	3.66264	478.051	47.9214
2.55	4.59236	93.5104	137.515	3.65608	477.909	47.9218
2.56667	4.59602	90.4394	130.391	4.09538	478.021	47.9214
2.58333	4.5945	90.0752	134.467	7.75932	478.014	47.9224
2.6	4.59114	92.915	127.82	7.24312	478.026	47.9253
2.61667	4.59465	92.1844	131.648	6.79253	477.956	47.9232
2.63333	4.59435	101.997	131.607	6.23756	478.021	47.926
2.65	4.59862	91.5867	130.347	6.58043	477.969	47.9231
2.66667	4.59602	96.7255	137.48	6.96068	477.935	47.9249
2.68333	4.59923	86.1601	126.786	6.41701	477.998	47.9224
2.7	4.60518	93.9483	129.515	5.14504	478.014	47.922
2.71667	4.60381	90.594	130.937	6.7466	477.977	47.9209
2.73333	4.60152	91.6946	130.77	6.91597	478.044	47.9252
2.75	4.60259	89.5303	131.639	7.47978	477.989	47.9205
2.76667	4.60152	90.0042	129.114	7.38747	477.955	47.9209
2.78333	4.59847	90.8785	131.936	7.14241	478.069	47.9192
2.8	4.5974	87.3917	131.385	7.70577	478.045	47.9246
2.81667	4.59862	91.8812	134.025	6.85753	477.867	47.9246
2.83333	4.60167	90.8717	129.792	7.25868	478.094	47.9221
2.85	4.60548	89.5951	129.325	6.81282	478.07	47.9197
2.86667	4.60701	88.5664	128.597	4.09966	477.901	47.9195
2.88333	4.60487	90.2987	128.491	3.81477	478.052	47.9211
2.9	4.60075	91.0314	133.069	7.82616	478.051	47.9194
2.91667	4.60365	91.4919	133.093	7.39281	478.028	47.9194
2.93333	4.60518	90.5315	127.463	7.55608	477.985	47.922
2.95	4.60289	87.8619	126.43	6.50353	477.973	47.9198
2.96667	4.59724	93.9846	132.428	6.86943	478.023	47.9217
2.98333	4.60243	91.9041	129.447	7.2599	477.941	47.9212
3	4.60426	90.3454	131.169	7.11739	477.988	47.922
3.01667	4.60487	89.0589	128.326	6.56548	478.009	47.9232
3.03333	4.60747	90.7792	129.313	5.96581	477.964	47.9252
3.05	4.6064	92.0225	134.299	5.951	477.999	47.9281
3.06667	4.60472	91.6239	133.851	6.40694	477.926	47.9295
3.08333	4.59908	94.2274	131.315	6.82884	477.917	47.9292
3.1	4.60106	91.1863	130.726	5.61775	477.929	47.9232
3.11667	4.59785	89.874	131.74	7.05177	477.863	47.9256
3.13333	4.59877	102.803	132.198	6.38603	477.697	47.9284
3.15	4.59618	87.3534	129.28	6.22276	477.898	47.9285
3.16667	4.59404	87.0821	126.717	7.35161	477.89	47.9273
3.18333	4.5974	89.6858	129.551	7.04582	477.844	47.9316
3.2	4.60197	92.2028	131.63	7.06917	477.913	47.9322
3.21667	4.60335	92.9716	131.632	7.32475	478.019	47.9327
3.23333	4.60045	88.7116	128.314	7.4279	477.969	47.9321
3.25	4.60335	90.6835	126.353	7.60735	477.867	47.9295
3.26667	4.60121	86.5319	125.412	7.27531	477.917	47.9304
3.28333	4.60274	89.6395	127.745	7.06978	477.928	47.931
3.3	4.60381	88.4036	126.77	5.89729	477.861	47.9353
3.31667	4.59831	92.3911	129.958	6.41945	477.86	47.9351
3.33333	4.6032	90.541	130.163	7.12929	477.873	47.934
3.35	4.59877	91.811	130.55	5.82283	477.892	47.936
3.36667	4.59877	86.41	126.767	6.40984	477.935	47.9401
3.38333	4.60228	88.2478	126.874	6.14174	477.934	47.9398
3.4	4.6064	88.9249	131.262	6.26625	477.879	47.9369
3.41667	4.60579	89.1766	130.375	5.95146	478.005	47.9345
3.43333	4.6035	85.8109	126.157	4.94652	477.962	47.9342
3.45	4.60381	88.4621	129.065	3.99773	477.764	47.9353
3.46667	4.60304	87.609	128.113	5.4174	477.889	47.9392
3.48333	4.60411	91.7161	127.416	5.53139	477.896	47.9389
3.5	4.60381	88.8628	130.33	4.55971	477.805	47.9408
3.51667	4.60243	86.3261	124.758	4.52461	477.852	47.9401
3.53333	4.60777	93.0097	129.051	3.96843	477.82	47.9417
3.55	4.60335	87.1589	126.394	3.85521	477.81	47.938
3.56667	4.60213	90.2885	127.036	4.6122	477.835	47.9363
3.58333	4.60213	85.6191	125.359	4.55086	477.865	47.9426
3.6	4.60396	88.4182	126.099	4.31236	477.863	47.9453
3.61667	4.60655	86.3891	126.467	4.92394	477.845	47.9427
3.63333	4.6064	89.1377	130.851	4.4471	477.771	47.9426
3.65	4.60289	89.9567	128.944	4.43993	477.774	47.9426
3.66667	4.60365	86.215	126.748	4.61937	477.739	47.9424
3.68333	4.60609	95.2233	132.722	4.67903	477.811	47.9418
3.7	4.60976	90.9013	134.224	3.84392	477.753	47.945
3.71667	4.61372	89.7616	127.431	4.10439	477.635	47.9423
3.73333	4.61525	84.5643	123.856	4.89235	477.752	47.9414
3.75	4.61647	87.2244	125.558	4.56154	477.827	47.9418
3.76667	4.61525	90.0951	127.162	4.61281	477.608	47.9386
3.78333	4.6125	88.6457	127.156	4.33144	477.763	47.9403
3.8	4.61098	85.8617	124.86	3.98644	477.862	47.9461
3.81667	4.60823	87.006	127.411	2.92534	477.787	47.9458
3.83333	4.61128	94.0255	129.22	4.13185	477.794	47.9449
3.85	4.61525	90.9124	127.074	4.44176	477.841	47.943
3.86667	4.6154	83.7388	123.733	0.395737	477.841	47.9478
3.88333	4.61891	85.8961	124.259	0.628891	477.857	47.9482
3.9	4.61952	84.7125	123.894	2.68456	477.834	47.945
3.91667	4.62303	86.244	124.718	5.02831	477.817	47.9484
3.93333	4.6273	84.0284	124.494	5.09743	477.821	47.9502
3.95	4.62837	86.927	128.797	5.06874	477.878	47.9531
3.96667	4.62791	83.0975	122.381	5.06752	477.795	47.9511
3.98333	4.62868	87.534	127.853	4.31358	477.81	47.9523
4	4.627	84.5728	126.731	4.45549	477.898	47.9531
4.01667	4.62502	87.8735	125.56	4.6534	477.815	47.9516
4.03333	4.62822	92.6551	132.763	5.57121	477.693	47.9504
4.05	4.62868	87.5251	124.89	3.83614	477.795	47.9522
4.06667	4.62914	90.4279	128.04	4.84047	477.763	47.9565
4.08333	4.63203	87.6995	125.869	5.36079	477.593	47.9536
4.1	4.62929	90.9126	125.548	4.49837	477.694	47.9556
4.11667	4.62853	85.136	125.694	4.39827	477.747	47.9586
4.13333	4.63081	84.4886	122.917	5.1403	477.699	47.9548
4.15	4.63173	88.4365	127.47	4.30229	477.739	47.9498
4.16667	4.63676	87.1093	120.42	4.92332	477.739	47.9514
4.18333	4.63905	90.7499	128.816	4.01253	477.832	47.9542
4.2	4.63905	85.5834	125.605	4.24858	477.743	47.9545
4.21667	4.64378	87.9893	125.611	4.47456	477.777	47.9603
4.23333	4.64699	86.5307	124.772	3.59886	477.749	47.9607
4.25	4.64699	87.8313	127.812	4.51805	477.823	47.9618
4.26667	4.64531	89.1912	126.183	4.77608	477.787	47.96
4.28333	4.6505	90.0074	131.285	-0.778275	477.812	47.963
4.3	4.65294	87.0338	124.673	2.82936	477.684	47.9581
4.31667	4.65523	86.1097	127.065	6.18218	477.824	47.9597
4.33333	4.65508	83.13	120.836	7.8463	477.841	47.9589
4.35	4.65736	86.4875	125.163	8.07884	477.659	47.9569
4.36667	4.65752	85.709	123.645	8.27492	477.739	47.9595
4.38333	4.65706	86.955	123.474	8.61168	477.797	47.9621
4.4	4.65584	91.5485	128.925	7.77428	477.664	47.9643
4.41667	4.65675	86.9187	123.606	7.44041	477.798	47.9646
4.43333	4.65797	83.8454	122.273	8.39058	477.785	47.9667
4.45	4.65797	82.916	119.439	7.53166	477.875	47.9678
4.46667	4.6563	84.4564	123.914	4.22661	477.857	47.967
4.48333	4.66042	84.8693	123.658	7.64198	477.8	47.9688
4.5	4.66103	87.8559	125.138	3.81645	477.819	47.9702
4.51667	4.66209	83.829	123.504	4.25163	477.833	47.9699
4.53333	4.66408	85.4192	123.319	7.81838	477.79	47.9688
4.55	4.66133	86.5337	124.027	8.77861	477.801	47.9707
4.56667	4.66179	81.8691	120.43	8.96401	477.788	47.971
4.58333	4.6685	83.9884	122.394	8.54546	477.841	47.9742
4.6	4.66835	85.7768	124.518	8.2975	477.787	47.9742
4.61667	4.66988	83.9005	122.754	8.27019	477.675	47.9748
4.63333	4.67049	84.7988	124.797	2.27745	477.763	47.9733
4.65	4.67461	83.6543	121.724	2.73827	477.747	47.9725
4.66667	4.67979	82.8057	122.526	2.47063	477.622	47.9749
4.68333	4.68529	82.1786	121.813	1.97594	477.665	47.9757
4.7	4.68178	81.9299	121.408	1.92101	477.745	47.9765
4.71667	4.68437	84.6021	119.746	2.22679	477.586	47.9778
4.73333	4.68773	84.5988	122.518	2.08199	477.711	47.9792
4.75	4.68712	83.2671	120.83	2.10228	477.675	47.9807
4.76667	4.69078	82.2035	121.002	6.01646	477.718	47.9791
4.78333	4.69002	83.7707	119.918	5.69756	477.768	47.982
4.8	4.69231	85.7346	120.257	5.0724	477.693	47.983
4.81667	4.69627	84.5795	122.949	6.26564	477.748	47.9852
4.83333	4.70161	82.8892	120.889	5.75783	477.707	47.9836
4.85	4.7007	80.5889	120.094	4.75288	477.747	47.9902
4.86667	4.70253	84.3636	120.935	6.45989	477.707	47.9882
4.88333	4.70421	81.3236	121.285	5.43358	477.6	47.9838
4.9	4.70192	82.9157	119.484	5.35194	477.751	47.9882
4.91667	4.70284	83.2439	123.602	4.99367	477.742	47.9882
4.93333	4.70421	84.1064	120.601	4.79942	477.584	47.9873
4.95	4.70543	84.5049	120.326	5.74593	477.648	47.9913
4.96667	4.7065	83.4844	121.382	6.21376	477.734	47.9897
4.98333	4.70863	83.3505	120.7	5.46928	477.515	47.9876
5	4.71016	85.0445	123.942	3.85643	477.642	47.9951
5.01667	4.71001	83.0566	121.677	7.88994	477.676	47.9942
5.03333	4.71245	81.4628	120.658	4.07753	477.724	47.9925
5.05	4.7155	83.5598	122.195	6.11244	477.716	47.989
5.06667	4.71611	87.5903	123.701	4.84825	477.745	47.989
5.08333	4.71718	81.7956	119.06	5.4229	477.731	47.9943
5.1	4.7187	80.5125	118.846	4.54002	477.751	47.9945
5.11667	4.72252	81.9741	121.799	5.54924	477.712	47.9931
5.13333	4.72115	84.6751	124.522	5.34065	477.662	47.9943
5.15	4.72588	83.8633	120.422	5.85503	477.552	47.9977
5.16667	4.72786	82.0609	119.776	5.14931	477.59	47.9968
5.18333	4.72893	80.1766	117.165	4.09248	477.576	47.9949
5.2	4.72984	83.9149	121.693	4.03221	477.544	47.9958
5.21667	4.73396	83.5836	120.653	2.69356	477.573	47.9968
5.23333	4.73228	79.2728	117.09	4.79759	477.648	47.999
5.25	4.73305	82.5138	121.842	5.71129	477.489	47.9992
5.26667	4.73412	80.7224	119.414	3.40706	477.644	47.9977
5.28333	4.73335	82.7573	120.379	-0.280533	477.577	47.9968
5.3	4.73366	82.6997	119.811	1.20399	477.505	47.9993
5.31667	4.73656	81.7954	121.664	0.396957	477.581	47.9992
5.33333	4.73488	80.5199	119.686	0.949478	477.613	47.9981
5.35	4.74083	83.5827	119.699	2.45628	477.628	48.0004
5.36667	4.74281	84.0751	121.702	5.54085	477.715	48.0015
5.38333	4.74724	81.7487	118.691	4.38087	477.745	48.0067
5.4	4.74373	81.768	118.176	4.12346	477.707	48.0064
5.41667	4.74373	81.9058	120.798	4.78386	477.819	48.005
5.43333	4.74648	81.1102	117.553	5.58739	477.784	48.0044
5.45	4.74907	84.8995	124.26	5.6559	477.718	48.0083
5.46667	4.75258	78.9822	117.17	4.43932	477.694	48.0103
5.48333	4.748	79.3044	116.603	4.23378	477.801	48.0116
5.5	4.75624	82.4441	118.934	4.66759	477.759	48.0131
5.51667	4.75395	79.5808	116.846	6.14403	477.704	48.0097
5.53333	4.75624	78.1017	117.165	5.41695	477.703	48.0126
5.55	4.76082	79.2335	116.874	4.73976	477.807	48.0105
5.56667	4.76891	81.7913	117.263	4.40544	477.594	48.0125
5.58333	4.77089	78.3056	115.593	5.30952	477.707	48.0122
5.6	4.77425	81.5319	118.724	1.56456	477.66	48.0096
5.61667	4.77257	79.6729	117.837	1.325	477.627	48.0096
5.63333	4.77531	80.9705	119.044	4.48647	477.659	48.0099
5.65	4.77364	80.1167	118.229	5.41145	477.638	48.009
5.66667	4.77486	80.5883	118.831	4.51439	477.624	48.0108
5.68333	4.78432	77.9205	115.104	5.04799	477.627	48.0117
5.7	4.78569	79.1282	117.035	4.16756	477.64	48.0128
5.71667	4.78218	80.1312	116.377	4.31664	477.605	48.0103
5.73333	4.78355	83.0669	117.692	5.1635	477.608	48.0131
5.75	4.78783	80.8141	116.988	4.31892	477.57	48.012
5.76667	4.78706	79.8707	117.836	1.53542	477.661	48.0166
5.78333	4.78386	80.9139	119.271	-0.126877	477.628	48.0187
5.8	4.78661	81.1916	118.727	1.78642	477.608	48.0195
5.81667	4.79256	79.1451	115.823	6.42723	477.68	48.0196
5.83333	4.79668	97.3582	119.178	6.72997	477.567	48.021
5.85	4.79149	80.113	116.229	5.27321	477.686	48.0222
5.86667	4.78981	77.8263	115.602	5.53078	477.687	48.0228
5.88333	4.79546	80.7649	114.534	3.73421	477.519	48.028
5.9	4.79424	83.9257	118.395	6.75682	477.675	48.0277
5.91667	4.79759	82.7554	119.503	4.52156	477.608	48.0285
5.93333	4.79927	79.3473	116.759	1.82564	477.581	48.0247
5.95	4.79713	77.1819	114.325	2.17979	477.685	48.026
5.96667	4.79027	78.1016	117.041	4.45488	477.694	48.027
5.98333	4.79103	81.4965	119.95	4.94652	477.665	48.0293
6	4.79179	81.9956	121.981	4.73915	477.645	48.0297
6.01667	4.7982	80.5007	117.983	5.35316	477.7	48.0294
6.03333	4.79424	79.2248	117.542	4.93828	477.691	48.0323
6.05	4.79149	76.7902	115.717	4.78203	477.666	48.0341
6.06667	4.7953	79.9992	118.702	6.09047	477.741	48.0351
6.08333	4.79866	79.1821	115.798	4.40544	477.761	48.036
6.1	4.79256	79.1088	116.775	5.13969	477.647	48.0375
6.11667	4.79439	79.9816	118.085	1.31722	477.745	48.0358
6.13333	4.79454	79.6261	118.484	4.30641	477.732	48.0376
6.15	4.79729	81.5495	116.178	5.76973	477.672	48.0386
6.16667	4.79546	77.9961	116.244	5.06996	477.689	48.0399
6.18333	4.79759	78.0593	114.73	4.94011	477.654	48.0398
6.2	4.80049	80.7204	117.441	4.7541	477.566	48.0375
6.21667	4.80583	79.8443	117.002	5.62065	477.648	48.0384
6.23333	4.80797	80.0515	118.251	4.82613	477.638	48.0419
6.25	4.8127	79.7558	116.291	5.27443	477.543	48.0445
6.26667	4.81194	76.7271	112.676	5.09316	477.647	48.0437
6.28333	4.81346	80.0333	116.524	4.97993	477.611	48.0437
6.3	4.81377	81.6595	117.823	4.27483	477.577	48.0402
6.31667	4.81255	78.0085	115.743	5.10811	477.525	48.0424
6.33333	4.81239	79.9836	117.548	5.12062	477.617	48.0409
6.35	4.81239	76.6256	114.289	4.5443	477.579	48.0409
6.36667	4.81545	78.7173	116.105	4.24858	477.529	48.0404
6.38333	4.8217	78.4698	116.941	4.66042	477.572	48.0466
6.4	4.82231	83.9434	118.492	5.01869	477.582	48.045
6.41667	4.82353	75.7072	112.644	4.4883	477.485	48.0466
6.43333	4.82231	79.269	117.398	4.35768	477.524	48.0445
6.45	4.82262	76.0293	112.465	4.96986	477.579	48.0471
6.46667	4.82201	79.5806	114.791	5.24223	477.49	48.0483
6.48333	4.8246	81.5402	114.137	4.43398	477.53	48.0462
6.5	4.82536	78.1495	112.455	3.59413	477.485	48.0482
6.51667	4.83192	80.9576	117.975	4.11873	477.423	48.0466
6.53333	4.83223	79.1554	114.221	4.45549	477.584	48.0492
6.55	4.8336	77.9356	113.193	5.67375	477.588	48.052
6.56667	4.8304	74.9775	112.609	4.76952	477.482	48.0528
6.58333	4.83589	76.4945	113.132	4.33922	477.587	48.0529
6.6	4.83665	77.2714	113.198	3.43864	477.617	48.0537
6.61667	4.83757	77.4242	112.915	3.66509	477.644	48.0537
6.63333	4.83711	76.6103	112.889	4.8745	477.61	48.0523
6.65	4.83757	77.1781	115.441	3.85521	477.666	48.055
6.66667	4.83864	78.5229	113.138	4.80415	477.633	48.0578
6.68333	4.83925	76.0026	112.376	3.73299	477.542	48.0563
6.7	4.84276	76.9094	113.013	4.9752	477.544	48.055
6.71667	4.83971	74.5205	111.549	4.54186	477.591	48.0564
6.73333	4.84032	74.6729	111.387	3.98521	477.529	48.057
6.75	4.83742	76.526	110.81	4.2617	477.601	48.0541
6.76667	4.83467	77.3394	113.112	0.57869	477.546	48.0555
6.78333	4.83299	81.8459	115.485	0.613327	477.471	48.0531
6.8	4.83772	77.8465	116.314	1.01631	477.553	48.0538
6.81667	4.8423	76.3549	113.169	5.72258	477.592	48.0567
6.83333	4.8394	75.5073	111.348	4.3708	477.382	48.0561
6.85	4.83879	79.7056	116.464	3.93333	477.591	48.0582
6.86667	4.83818	74.8016	109.87	4.81667	477.547	48.0592
6.88333	4.83971	76.139	110.726	4.52217	477.516	48.0598
6.9	4.83894	74.5528	109.926	4.01314	477.576	48.0592
6.91667	4.83467	72.8834	109.309	3.97209	477.554	48.0627
6.93333	4.83681	74.2196	110.511	4.30641	477.534	48.065
6.95	4.83345	73.8625	109.529	4.17061	477.498	48.0657
6.96667	4.82918	74.4677	110.114	4.72664	477.571	48.0662
6.98333	4.83421	72.4954	107.694	4.48402	477.652	48.0672
7	4.83665	75.2799	109.658	4.19792	477.552	48.0651
7.01667	4.84093	72.0576	108.041	4.35356	477.607	48.0601
7.03333	4.8423	72.9229	110.439	0.489426	477.676	48.0613
7.05	4.84154	73.8387	108.319	0.62233	477.59	48.0634
7.06667	4.84032	72.0528	107.628	5.71312	477.635	48.0665
7.08333	4.84367	75.4202	109.854	4.5919	477.596	48.064
7.1	4.84474	74.2039	109.275	4.59023	477.522	48.0694
7.11667	4.84901	72.2488	108.587	4.86259	477.654	48.0714
7.13333	4.84825	71.1218	106.876	4.71062	477.639	48.074
7.15	4.85222	72.0861	108.089	4.70467	477.446	48.0741
7.16667	4.85069	75.4508	109.626	4.76601	477.603	48.0749
7.18333	4.85527	74.9723	109.929	4.61403	477.57	48.0781
7.2	4.86153	71.9599	106.045	4.2617	477.494	48.0781
7.21667	4.85939	71.4364	105.988	4.41612	477.475	48.0772
7.23333	4.86229	74.557	108.596	4.36485	477.528	48.0753
7.25	4.86488	71.2083	107.088	-5.39162	477.496	48.0764
7.26667	4.86412	72.3025	107.478	0.801621	477.445	48.0758
7.28333	4.86351	73.5174	109.078	0.667038	477.446	48.073
7.3	4.86687	71.8754	106.309	0.0804901	477.507	48.0801
7.31667	4.86641	70.1737	105.049	-0.659714	477.414	48.0781
7.33333	4.87083	72.6592	107.009	-0.730667	477.457	48.0792
7.35	4.87358	71.4701	106.644	-0.223312	477.491	48.0787
7.36667	4.87679	70.1614	106.449	0.429153	477.418	48.0798
7.38333	4.87694	71.345	105.029	1.04362	477.471	48.082
7.4	4.88167	71.753	108.016	0.227127	477.492	48.0853
7.41667	4.88213	70.9011	106.049	0.0339508	477.32	48.0828
7.43333	4.88045	71.2643	104.652	0.062027	477.542	48.0868
7.45	4.88426	72.8117	108.628	3.00468	477.445	48.0874
7.46667	4.88701	73.3509	106.354	0.513229	477.32	48.0853
7.48333	4.89311	77.6235	107.591	0.577621	477.495	48.0877
7.5	4.89327	71.8792	106.48	0.96138	477.559	48.0897
7.51667	4.89525	70.2427	105.443	0.417252	477.498	48.0889
7.53333	4.89784	72.5694	105.744	0.0977325	477.523	48.0909
7.55	4.89754	70.8534	104.876	0.469742	477.552	48.0927
7.56667	4.90105	72.786	107.659	0.610886	477.599	48.092
7.58333	4.89983	72.2659	105.24	0.840988	477.559	48.0909
7.6	4.90028	73.4792	108.247	0.411911	477.579	48.0912
7.61667	4.90318	69.2194	105.5	1.27739	477.61	48.0904
7.63333	4.9015	71.3267	105.872	0.268173	477.583	48.0947
7.65	4.90425	72.2094	106.868	0.373764	477.57	48.0958
7.66667	4.90425	72.804	106.151	-0.642929	477.578	48.0961
7.68333	4.90624	68.8575	103.19	0.525131	477.566	48.0956
7.7	4.90776	69.8225	103.762	-0.47554	477.618	48.093
7.71667	4.90898	69.672	103.59	0.299149	477.56	48.0967
7.73333	4.91035	70.4215	105.314	-0.551834	477.433	48.099
7.75	4.9128	68.6666	103.066	-0.20134	477.663	48.1039
7.76667	4.91478	70.2705	104.116	-0.473099	477.638	48.1022
7.78333	4.91417	70.8276	105.095	-0.69725	477.486	48.1048
7.8	4.91661	70.9841	104.995	0.0267792	477.599	48.1016
7.81667	4.91814	69.0418	104.306	-0.305557	477.616	48.0991
7.83333	4.91661	70.3393	103.705	-0.648422	477.614	48.0991
7.85	4.92119	69.1312	103.202	-1.24321	477.572	48.104
7.86667	4.92058	71.5456	104.547	-0.271683	477.501	48.1045
7.88333	4.92485	70.151	103.482	-0.185776	477.565	48.1069
7.9	4.925	72.5965	104.862	-0.519028	477.54	48.1059
7.91667	4.92302	70.6408	103.273	-0.151901	477.567	48.1028
7.93333	4.92134	72.3064	108.468	-0.585709	477.536	48.1034
7.95	4.92638	69.0485	103.101	-0.244217	477.569	48.1063
7.96667	4.92714	68.5	101.235	-1.29921	477.527	48.1057
7.98333	4.92653	69.6482	104.575	-0.911789	477.561	48.108
8	4.92744	70.1115	104.393	-0.844498	477.512	48.1075
8.01667	4.93004	67.5929	102.437	-0.445633	477.673	48.1101
8.03333	4.93324	69.0531	103.58	-1.26045	477.589	48.1084
8.05	4.93385	70.0248	103.648	-1.65382	477.395	48.112
8.06667	4.93141	69.3325	104.397	-0.893326	477.523	48.1106
8.08333	4.93629	68.0615	103.163	-1.14067	477.54	48.1121
8.1	4.93797	69.4709	104.349	-1.20796	477.468	48.1161
8.11667	4.9424	70.7081	103.882	-0.815201	477.527	48.1153
8.13333	4.93965	67.9716	102.267	-0.400467	477.563	48.1152
8.15	4.94087	68.933	102.544	-0.91301	477.602	48.1156
8.16667	4.9395	69.1038	101.737	-0.415878	477.521	48.1161
8.18333	4.94179	69.1328	102.869	-1.12999	477.522	48.1193
8.2	4.94041	67.711	102.324	-0.916519	477.583	48.1219
8.21667	4.94103	68.5796	103.219	-0.627518	477.523	48.1184
8.23333	4.94164	67.8275	103.113	-0.387802	477.444	48.1243
8.25	4.94331	70.0413	103.459	-0.957718	477.428	48.1277
8.26667	4.94362	69.2156	102.535	-0.507736	477.436	48.1289
8.28333	4.94164	67.5596	102.317	-0.372391	477.376	48.1292
8.3	4.94621	67.9456	102.01	0.0244904	477.33	48.1254
8.31667	4.94713	71.5916	105.087	-0.887375	477.239	48.129
8.33333	4.94942	68.8447	103.228	-0.471268	477.393	48.1301
8.35	4.94667	68.5497	101.618	-0.826492	477.28	48.133
8.36667	4.94957	69.7268	105.049	-0.691299	477.012	48.1312
8.38333	4.95186	68.0378	103.004	-0.354538	477.062	48.131
8.4	4.95003	72.9527	105.017	-0.393906	476.99	48.1295
8.41667	4.95277	67.6638	101.934	-1.11916	476.941	48.1321
8.43333	4.95613	68.012	103.064	-0.454025	476.959	48.139
8.45	4.95995	68.054	103.855	-0.662003	476.969	48.1409
8.46667	4.96269	67.9752	102.685	-1.50017	476.98	48.1388
8.48333	4.96208	71.9431	102.956	-0.863571	476.85	48.1442
8.5	4.96162	68.3198	104.171	-1.80168	476.896	48.1457
8.51667	4.972	68.5079	103.519	0.114517	476.937	48.1442
8.53333	4.97093	66.9671	101.818	-0.343246	476.833	48.1464
8.55	4.97139	67.9916	102.879	-0.848007	476.79	48.1458
8.56667	4.97093	67.7332	101.306	-0.19661	476.738	48.1464
8.58333	4.97398	68.3926	102.119	-1.05431	476.7	48.1471
8.6	4.97353	67.0435	100.808	-0.772324	476.762	48.1496
8.61667	4.97841	67.3101	102.167	-1.31599	476.75	48.1522
8.63333	4.98344	67.7352	102.593	-0.70015	476.648	48.1475
8.65	4.98405	71.0003	104.352	-0.666885	476.843	48.1506
8.66667	4.98344	69.0029	102.078	-1.10847	476.868	48.1522
8.68333	4.98085	69.6934	103.868	-0.871811	476.719	48.1548
8.7	4.98192	67.2849	102.454	-1.01494	476.831	48.1559
8.71667	4.98573	73.1391	105.483	-0.523148	476.831	48.1565
8.73333	4.98985	69.3278	102.387	-0.667496	476.831	48.1547
8.75	4.98985	66.8661	101.472	-0.194778	476.728	48.1544
8.76667	4.99001	66.7533	100.847	-1.12221	476.694	48.159
8.78333	4.99321	67.3792	101.204	-1.24138	476.686	48.1559
8.8	4.99321	66.898	100.983	0.0643158	476.658	48.1588
8.81667	4.99687	67.9745	102.596	-1.93459	476.692	48.1612
8.83333	4.99855	67.8678	101.74	-0.968399	476.686	48.1614
8.85	4.99657	66.5492	100.464	-2.74345	476.73	48.1609
8.86667	4.99321	66.9962	101.239	-0.889206	476.629	48.1678
8.88333	4.99641	67.8428	101.737	-0.782394	476.614	48.1675
8.9	4.9987	66.5806	101.167	-1.16219	476.517	48.1675
8.91667	4.99977	66.1108	100.09	-1.03874	476.65	48.1687
8.93333	5.00008	67.3232	100.879	-0.667496	476.552	48.1678
8.95	4.99947	68.1455	101.422	-1.16875	476.491	48.1681
8.96667	5.0016	68.0837	101.616	-0.787888	476.541	48.1675
8.98333	5.00603	66.3374	100.263	-1.25572	476.622	48.1707
9	5.00847	68.0347	102.522	-0.784836	476.342	48.1692
9.01667	5.01289	67.0176	101.963	-2.60933	476.486	48.1693
9.03333	5.01228	66.8386	101.558	-1.34209	476.564	48.1738
9.05	5.01045	66.4204	101.31	-0.988693	476.507	48.1716
9.06667	5.01091	67.7827	102.127	-1.75041	476.476	48.173
9.08333	5.00771	66.583	100.807	-1.31294	476.486	48.1765
9.1	5.00984	66.5333	101.194	-1.69975	476.459	48.1767
9.11667	5.00725	69.2741	102.126	-1.14479	476.441	48.1773
9.13333	5.01061	66.2113	100.834	-1.40358	476.422	48.1742
9.15	5.01671	67.3628	102.615	-1.7498	476.436	48.1739
9.16667	5.01839	66.4793	99.9719	-2.56645	476.448	48.1788
9.18333	5.019	66.6842	100.462	-1.76598	476.486	48.1767
9.2	5.0219	74.6645	102.263	-1.86485	476.562	48.1782
9.21667	5.02403	66.3615	99.8715	-0.992203	476.511	48.1774
9.23333	5.02846	66.5043	100.223	-1.13777	476.61	48.177
9.25	5.03136	67.7183	101.527	-2.39174	476.501	48.182
9.26667	5.02525	66.6906	101.661	-2.36977	476.248	48.1776
9.28333	5.02602	65.4168	98.4068	-1.82793	476.288	48.1779
9.3	5.03334	68.6738	103.152	-1.07094	476.22	48.177
9.31667	5.03731	66.2829	101.536	-1.61812	476.169	48.1776
9.33333	5.03853	66.6587	101.282	-0.304489	476.053	48.1817
9.35	5.03731	67.1603	100.208	-0.335464	476.098	48.182
9.36667	5.03746	68.0457	100.845	-0.815201	476.201	48.1852
9.38333	5.03868	67.8521	100.385	-3.20473	476.122	48.1864
9.4	5.04066	66.7909	100.06	-0.457687	476.086	48.1847
9.41667	5.0399	67.6475	102.328	-1.605	476.047	48.1892
9.43333	5.04234	65.9385	99.327	0.201492	476.041	48.1899
9.45	5.04158	69.2231	101.941	-0.91713	476.109	48.194
9.46667	5.04356	67.1923	101.283	-1.43684	476.11	48.1911
9.48333	5.04417	66.4719	99.365	-0.961227	476.068	48.1895
9.5	5.04326	69.2141	103.31	-1.39458	476.243	48.1925
9.51667	5.04051	69.2063	101.53	-0.997696	476.179	48.1887
9.53333	5.0454	73.39	100.76	-0.991135	476.01	48.189
9.55	5.04921	66.4272	99.1274	-1.88042	476.164	48.1925
9.56667	5.04997	66.1309	99.4386	-1.72539	476.312	48.194
9.58333	5.05257	67.6495	99.7996	-1.14601	476.143	48.1969
9.6	5.05074	67.3927	99.7761	-2.2541	476.179	48.1991
9.61667	5.05074	67.7073	101.846	-1.24504	476.175	48.196
9.63333	5.05714	65.926	99.8191	0.0673676	476.246	48.2002
9.65	5.05531	66.5922	98.8682	-1.31111	476.023	48.2003
9.66667	5.05837	67.5106	99.7225	-0.676956	475.991	48.2031
9.68333	5.05974	66.7687	99.7346	-0.896835	475.971	48.2037
9.7	5.06126	66.5313	99.9801	-1.21758	475.924	48.2023
9.71667	5.06355	66.7452	100.156	-1.51741	475.834	48.2041
9.73333	5.06081	66.6851	99.9906	-0.916519	475.931	48.2046
9.75	5.06233	65.3312	98.8081	-1.12343	475.973	48.2032
9.76667	5.06371	64.9052	98.5157	-1.24611	476.157	48.2041
9.78333	5.06569	68.6511	99.6813	-1.1866	476.187	48.2075
9.8	5.06737	64.3555	99.0597	-1.61934	476.063	48.2049
9.81667	5.06828	65.5279	98.3999	-0.825424	476.098	48.2067
9.83333	5.07134	67.4969	99.6774	-1.1097	476.159	48.204
9.85	5.07362	66.1437	99.2965	-0.996475	476.041	48.2069
9.86667	5.07332	66.2109	98.3541	-1.81191	476.182	48.2043
9.88333	5.0724	70.7233	99.6606	-1.27602	476.216	48.2067
9.9	5.0753	65.7163	100.192	-1.07094	476.058	48.2053
9.91667	5.07164	65.4188	99.7326	0.0411224	475.986	48.2024
9.93333	5.0724	66.9567	100.49	-1.0125	475.981	48.2029
9.95	5.07484	65.8575	98.7505	-0.249558	475.937	48.2031
9.96667	5.07088	65.8817	100.167	-1.38329	475.936	48.2011
9.98333	5.07149	68.5056	100.881	-0.0200653	476.065	48.1998
10	5.07469	65.25	100.23	-1.41487	476.014	48.1979
10.0167	5.07393	67.3402	101.022	-0.901718	475.962	48.2011
10.0333	5.07317	67.266	100.294	-0.674515	475.987	48.1969
10.05	5.07774	65.8811	100.422	-0.808029	475.99	48.1916
10.0667	5.08034	66.7016	101.034	-1.0865	475.944	48.1899
10.0833	5.08049	65.9872	100.366	-1.39336	476.096	48.187
10.1	5.07683	65.4304	99.3888	-0.442734	476.087	48.1802
10.1167	5.07652	69.4726	100.291	-1.8882	475.967	48.1763
10.1333	5.07454	66.9662	100.784	-1.39107	476.214	48.1721
10.15	5.0753	64.9142	99.4755	-1.33507	476.231	48.1658
10.1667	5.07561	65.4826	99.5161	-1.8232	476.123	48.1651
10.1833	5.07607	65.5178	99.5153	-0.59227	476.217	48.1582
10.2	5.07454	66.9447	100.696	-0.560074	476.334	48.1469
10.2167	5.07362	67.3878	100.829	-0.217361	476.486	48.1382
10.2333	5.0666	65.5538	99.9131	2.92778	476.407	48.1312
10.25	5.06599	65.254	98.5735	2.04796	476.429	48.1232
10.2667	5.06218	68.3407	100.978	1.66298	476.33	48.1156
10.2833	5.05592	64.3304	97.6817	2.09755	476.389	48.1057
10.3	5.04982	65.7668	99.0351	2.19582	476.422	48.0946
10.3167	5.04295	65.3362	98.4901	2.09633	476.395	48.0875
10.3333	5.03746	66.7391	99.6798	1.3781	476.31	48.0814
10.35	5.02754	71.9306	99.613	1.37871	476.419	48.0701
10.3667	5.0161	65.1321	98.7475	1.42159	476.339	48.063
10.3833	5.00496	66.3783	98.6193	1.4109	476.178	48.0561
10.4	4.99367	67.5227	101.228	0.885696	476.349	48.0505
10.4167	4.98085	64.5754	98.7212	0.646133	476.387	48.0444
10.4333	4.96788	64.624	98.8053	1.0746	476.286	48.0381
10.45	4.95201	65.2567	98.8467	2.04094	476.532	48.0358
10.4667	4.93706	64.6125	98.1828	0.770035	476.618	48.0369
10.4833	4.92271	64.0733	96.9506	1.08833	476.669	48.0393
10.5	4.90257	65.6597	97.7572	1.27678	476.621	48.0445
10.5167	4.88762	66.793	99.0105	0.846939	476.541	48.0492
10.5333	4.86885	64.5416	97.4885	1.07704	476.58	48.0523
10.55	4.84764	64.9029	98.866	0.927506	476.48	48.0595
10.5667	4.82719	65.572	99.4643	1.49132	476.406	48.0636
10.5833	4.80568	65.6229	98.2407	0.763474	476.367	48.0741
10.6	4.78584	64.9194	99.3592	0.584183	476.342	48.0845
10.6167	4.76433	66.5809	101.012	1.00792	476.318	48.0996
10.6333	4.75044	67.978	101.243	0.932236	476.337	48.1098
10.65	4.7361	65.993	99.4148	1.43166	476.205	48.1237
10.6667	4.72145	67.5999	99.4816	1.51985	476.333	48.1374
10.6833	4.70711	64.9249	98.0718	1.74995	476.168	48.1515
10.7	4.69673	65.3893	98.8529	1.32683	475.979	48.1644
10.7167	4.69078	69.4642	101.072	1.45256	476.152	48.1799
10.7333	4.68941	65.5122	99.4941	1.50627	476.261	48.1983
10.75	4.6888	65.9406	99.4004	1.90743	476.2	48.2114
10.7667	4.69307	64.6348	98.1947	1.34117	476.221	48.2266
10.7833	4.69734	66.2113	101.152	1.72432	476.244	48.236
10.8	4.70299	65.0555	98.6692	0.661087	476.229	48.2528
10.8167	4.71626	64.9094	97.2567	-2.95631	476.149	48.2647
10.8333	4.73366	65.3384	98.8738	-0.664444	476.232	48.2729
10.85	4.75319	64.7784	98.6274	-0.669785	476.293	48.2841
10.8667	4.77348	64.8324	98.5604	-1.91078	476.287	48.2951
10.8833	4.79469	80.0016	99.1497	-1.10069	476.348	48.3028
10.9	4.81941	65.5477	98.9637	-0.222244	476.454	48.3117
10.9167	4.84673	65.7029	99.6255	-1.03523	476.388	48.3228
10.9333	4.87679	65.7056	98.1889	0.0655365	476.347	48.3282
10.95	4.9041	64.2492	98.0888	-0.209122	476.312	48.3369
10.9667	4.93172	65.3924	99.114	-0.325241	476.173	48.3405
10.9833	4.95842	64.8676	99.6806	0.0798798	476.29	48.3479
11	4.98894	64.0287	97.7927	-0.237045	476.33	48.3562
11.0167	5.0164	65.6141	99.3465	-0.352097	476.256	48.3634
11.0333	5.04829	68.578	101.003	-0.96611	476.232	48.3691
11.05	5.08171	65.0115	98.3523	0.13237	476.151	48.3721
11.0667	5.11086	64.8055	98.1989	-0.463028	476.156	48.3801
11.0833	5.14229	65.2778	97.6424	-0.477219	475.957	48.3759
11.1	5.17159	64.1595	97.8814	-1.04469	475.845	48.3843
11.1167	5.19737	64.7782	98.4574	-0.538101	475.898	48.3843
11.1333	5.22224	65.4316	99.6227	-0.0487518	475.918	48.39
11.15	5.2491	64.6067	98.4441	-0.557785	475.941	48.3929
11.1667	5.27702	64.7834	98.3222	-0.590591	476.056	48.3978
11.1833	5.30006	65.7653	98.6511	0.0965118	476.053	48.4017
11.2	5.32433	64.5676	98.4522	-0.80925	476.02	48.4086
11.2167	5.34691	64.8118	97.6385	-0.069046	475.979	48.4069
11.2333	5.36766	64.9979	99.1454	-0.859299	475.868	48.4104
11.25	5.39269	65.7812	99.801	-0.393295	476.076	48.4083
11.2667	5.41863	64.5489	98.3917	0.858383	476.207	48.41
11.2833	5.4348	65.0117	99.1958	-0.905228	476.136	48.4084
11.3	5.45509	64.1816	97.5486	-1.32362	476.457	48.4135
11.3167	5.47478	66.1536	100.064	-1.02806	476.701	48.4171
11.3333	5.49614	64.7559	98.1941	-1.0865	476.65	48.4191
11.35	5.51247	65.2836	99.0719	-1.65977	476.724	48.4226
11.3667	5.53001	66.421	99.6548	-1.11443	476.761	48.4193
11.3833	5.55153	64.5472	98.2459	-1.85829	476.666	48.4229
11.4	5.57549	65.6376	99.159	-1.12526	476.462	48.426
11.4167	5.59197	64.4785	97.8774	-1.06621	476.329	48.4278
11.4333	5.61592	64.6101	98.3482	-1.7057	476.283	48.426
11.45	5.63255	64.7788	98.5658	-1.79161	476.27	48.4266
11.4667	5.65697	64.6529	98.5546	-1.37077	476.39	48.4321
11.4833	5.68672	64.2489	97.8756	-2.37206	476.399	48.433
11.5	5.71083	64.4694	97.8175	-1.86424	476.379	48.4341
11.5167	5.73601	65.7108	98.6262	-1.62941	476.445	48.4364
11.5333	5.76607	64.4306	98.117	-1.65215	476.308	48.4383
11.55	5.79124	65.203	97.3992	-1.11092	476.144	48.4386
11.5667	5.81963	65.6586	99.4395	-1.57524	476.288	48.4373
11.5833	5.84908	63.7128	97.2241	-1.69914	476.354	48.4391
11.6	5.88112	65.0758	99.6821	-1.69746	476.26	48.4371
11.6167	5.90935	64.3365	97.7055	-1.95488	476.361	48.4428
11.6333	5.93803	64.3137	97.2198	-1.05598	476.426	48.4446
11.65	5.96458	63.814	97.4291	-1.73012	476.499	48.4403
11.6667	5.99175	68.3692	100.919	-2.38167	476.521	48.4428
11.6833	6.0183	65.0745	97.9829	-2.30782	476.561	48.4443
11.7	6.03996	64.827	98.681	-1.89461	476.673	48.4458
11.7167	6.06285	65.6503	98.4278	-2.0681	476.693	48.4438
11.7333	6.08116	63.9104	98.0166	-2.40364	476.693	48.4429
11.75	6.09856	64.1645	97.9394	-1.66466	476.565	48.4452
11.7667	6.11351	65.4029	98.8967	-1.55846	476.401	48.4458
11.7833	6.13197	63.8836	98.0097	-2.42577	476.295	48.4449
11.8	6.13823	68.681	97.9615	-2.62306	476.35	48.4473
11.8167	6.14098	64.6735	97.8863	-1.66756	476.326	48.4467
11.8333	6.14433	63.6546	97.1789	-1.77727	476.6	48.4444
11.85	6.14571	65.0456	97.9551	-1.89232	476.508	48.4446
11.8667	6.14723	64.8255	98.348	-2.56172	476.165	48.4458
11.8833	6.14647	66.0037	98.3376	-1.79451	476.289	48.4478
11.9	6.13976	66.1977	98.7	-2.10625	476.238	48.4487
11.9167	6.1274	63.3993	96.683	-2.27196	476.189	48.4501
11.9333	6.11641	63.9059	97.4712	-2.52769	476.135	48.4487
11.95	6.1013	65.3925	98.8889	-1.4608	476.191	48.4524
11.9667	6.07704	64.9046	98.2136	-2.06032	476.176	48.4489
11.9833	6.05415	65.5856	98.6909	-1.54778	476.219	48.4489
12	6.03325	64.2126	97.8732	-2.5634	476.32	48.4507
12.0167	6.01143	63.8522	96.9173	-1.46431	476.408	48.4538
12.0333	5.99083	64.0463	96.7892	-1.70692	476.395	48.4524
12.05	5.97313	64.7291	98.4356	-1.79512	476.463	48.4556
12.0667	5.94582	65.8309	98.8006	-1.82076	476.412	48.4541
12.0833	5.91942	66.4196	99.447	-1.02272	476.343	48.4536
12.1	5.895	64.0061	97.3861	-2.08305	476.45	48.4545
12.1167	5.87654	63.8361	97.174	-2.11403	476.397	48.4545
12.1333	5.84969	67.1774	99.1773	-2.75185	476.13	48.4577
12.15	5.82283	63.1135	96.816	-2.29286	476.393	48.4586
12.1667	5.79964	65.1972	98.3555	-1.43456	476.287	48.4614
12.1833	5.77919	64.5977	96.8401	-1.71761	476.081	48.4553
12.2	5.7589	64.5786	98.7988	-2.26479	476.033	48.4542
12.2167	5.73814	64.9929	98.3404	-1.76659	476.165	48.4612
12.2333	5.72243	67.9009	98.4141	-2.57423	476.119	48.4638
12.25	5.70732	65.1968	98.2746	-2.15996	476.036	48.4618
12.2667	5.69313	64.4494	97.1078	-2.21718	476.009	48.4599
12.2833	5.67772	64.3906	97.7232	-2.59026	476.1	48.464
12.3	5.66002	63.7331	97.4686	-2.37984	476.18	48.4649
12.3167	5.64995	64.909	97.8603	-1.33614	476.262	48.4643
12.3333	5.63896	64.8051	97.6745	-2.56935	476.374	48.4609
12.35	5.63194	65.9852	98.6488	-1.97334	476.429	48.4571
12.3667	5.62569	63.1179	96.3778	-2.26418	476.374	48.4617
12.3833	5.61501	64.302	97.7024	-2.36198	476.426	48.4649
12.4	5.60097	63.3938	96.2042	-2.28874	476.498	48.4681
12.4167	5.59532	64.1341	97.7091	-2.0562	476.705	48.464
12.4333	5.58373	64.0051	97.5642	-1.65932	476.75	48.4637
12.45	5.58189	64.2545	96.9412	-2.22191	476.5	48.4667
12.4667	5.57671	63.3083	97.23	-2.44423	476.547	48.4637
12.4833	5.57137	63.7539	97.3698	-1.55678	476.537	48.4666
12.5	5.56862	64.445	97.1993	-1.83205	476.459	48.467
12.5167	5.56313	63.5561	97.3185	-1.96205	476.363	48.464
12.5333	5.56023	65.5198	98.047	-2.06215	476.411	48.4643
12.55	5.55901	63.823	97.1391	-1.7791	476.558	48.4647
12.5667	5.55595	67.7543	98.7339	-2.77565	476.59	48.4625
12.5833	5.55656	63.6445	96.8142	-2.25594	476.622	48.466
12.6	5.55275	65.5358	97.4604	-2.43111	476.494	48.4676
12.6167	5.55046	67.8841	98.8668	-1.8148	476.395	48.4682
12.6333	5.55351	63.7992	97.8828	-2.41798	476.453	48.4702
12.65	5.55382	63.9434	96.6483	-1.65092	476.375	48.4696
12.6667	5.55763	62.8562	95.955	-1.78017	476.317	48.4716
12.6833	5.55504	62.9858	96.491	-2.05986	476.401	48.4728
12.7	5.55824	63.3974	96.7686	-1.59843	476.337	48.4698
12.7167	5.5587	63.1951	96.9305	-2.47887	476.139	48.471
12.7333	5.55687	63.3065	96.7432	-2.32384	476.374	48.4734
12.75	5.55733	64.26	96.907	-2.38289	476.326	48.4715
12.7667	5.56175	64.0243	97.1314	-2.70119	476.208	48.475
12.7833	5.56068	67.9914	97.8066	-2.3423	476.256	48.4759
12.8	5.56328	66.1581	98.8058	-2.55272	476.277	48.4815
12.8167	5.55916	65.0733	98.2212	-2.4073	476.427	48.4814
12.8333	5.56145	64.2243	97.6368	-2.44301	476.452	48.4783
12.85	5.56099	64.3726	97.6959	-2.80128	476.519	48.4753
12.8667	5.56068	65.1524	97.8266	-2.61055	476.639	48.4792
12.8833	5.56358	63.0238	96.3511	-2.21001	476.487	48.478
12.9	5.56236	63.7913	97.4262	-2.49489	476.501	48.4795
12.9167	5.56084	65.9507	99.5066	-2.87575	476.39	48.4757
12.9333	5.55794	63.3971	97.031	-2.86858	476.434	48.4785
12.95	5.55901	64.9206	96.8993	-2.18193	476.431	48.4779
12.9667	5.55641	64.0829	97.5962	-2.07588	476.458	48.4797
12.9833	5.5587	63.2658	96.8319	-2.43645	476.29	48.4826
13	5.5584	62.9305	96.871	-2.75291	476.454	48.4832
13.0167	5.55824	64.8458	97.1504	-2.75063	476.338	48.4856
13.0333	5.5555	63.7573	96.5585	-2.19688	476.131	48.4859
13.05	5.5555	65.0803	97.7232	-2.59438	476.328	48.4872
13.0667	5.55672	66.6721	99.412	-2.22252	476.359	48.4866
13.0833	5.55367	62.7569	95.5824	-2.25166	476.442	48.4905
13.1	5.55428	63.9608	97.7561	-2.3214	476.494	48.4896
13.1167	5.55397	65.2082	97.5477	-3.56545	476.534	48.4892
13.1333	5.55336	62.7587	95.9632	-1.62941	476.526	48.4898
13.15	5.55748	63.3491	96.4137	-2.66838	476.544	48.4876
13.1667	5.55901	63.2612	95.8785	-2.89909	476.66	48.4919
13.1833	5.55779	62.3167	95.4739	-2.41386	476.725	48.4971
13.2	5.55656	64.3122	96.6166	-1.91261	476.827	48.4957
13.2167	5.55626	64.0316	97.7747	-2.87514	476.943	48.4919
13.2333	5.55931	63.6504	96.9828	-2.97356	476.985	48.4991
13.25	5.55672	63.7415	97.674	-2.91039	476.934	48.4953
13.2667	5.55565	63.5949	97.4175	-2.75246	477	48.4936
13.2833	5.5558	64.9484	98.1242	-1.76231	476.839	48.495
13.3	5.5529	63.1863	96.0445	-3.50334	476.513	48.4972
13.3167	5.55351	64.1561	97.2923	-1.96983	476.532	48.4971
13.3333	5.55718	64.0359	96.9764	-0.0701141	476.395	48.4983
13.35	5.55489	64.2126	96.7405	-2.12593	476.287	48.4994
13.3667	5.55428	63.0865	96.5496	-2.29225	476.313	48.4943
13.3833	5.55473	64.399	97.385	-2.73338	476.249	48.4956
13.4	5.55626	65.3115	97.9864	-0.902786	476.303	48.4953
13.4167	5.55779	62.4567	96.1318	-2.15996	476.304	48.4965
13.4333	5.55443	63.6596	96.3604	-2.1212	476.472	48.5001
13.45	5.55046	63.5185	96.9645	-2.08595	476.468	48.5006
13.4667	5.55092	62.8658	96.417	-2.91634	476.437	48.4988
13.4833	5.55244	63.5038	95.9924	-2.20634	476.494	48.5014
13.5	5.55153	62.9078	95.8813	-2.82875	476.307	48.5038
13.5167	5.5497	63.6298	97.4459	-2.20589	476.229	48.5024
13.5333	5.54939	63.3109	96.8617	-2.22847	476.228	48.5033
13.55	5.54802	63.5035	96.0181	-2.18437	476.181	48.502
13.5667	5.54466	63.2058	96.5505	-2.58781	476.002	48.5021
13.5833	5.54726	64.6418	96.4431	-1.42738	476.241	48.5052
13.6	5.54878	62.7862	95.8975	-2.41386	476.209	48.5073
13.6167	5.5497	63.0998	96.5272	-3.50456	476.241	48.5079
13.6333	5.55107	63.5159	96.5934	-4.56673	476.21	48.5069
13.65	5.55183	63.7946	97.1439	-1.93459	476.104	48.5073
13.6667	5.55336	63.4724	96.6076	-1.20445	476.019	48.5082
13.6833	5.54787	64.9317	97.0844	-1.74858	476.012	48.5096
13.7	5.54619	62.4984	95.4781	-3.09685	476.009	48.511
13.7167	5.5471	62.9165	96.6229	-2.23091	475.982	48.5136
13.7333	5.54588	63.661	97.2537	-2.41386	475.897	48.509
13.75	5.54497	64.0687	97.7519	-1.77849	475.934	48.5088
13.7667	5.54558	61.746	94.6162	-2.5956	475.934	48.5104
13.7833	5.54649	64.1055	97.3173	-3.36098	475.889	48.5116
13.8	5.54558	62.864	96.2589	-1.53877	475.947	48.5134
13.8167	5.54512	63.4861	97.349	-1.856	475.923	48.5119
13.8333	5.54451	62.7856	95.9306	-1.52336	475.924	48.5127
13.85	5.54756	62.7573	95.9238	-2.40013	476.17	48.5128
13.8667	5.54787	63.3424	96.6676	-0.70076	476.29	48.5166
13.8833	5.54924	62.4039	95.9452	0.022049	476.146	48.5192
13.9	5.55504	62.989	95.7758	-2.24037	476.24	48.5188
13.9167	5.55595	64.0075	96.9936	-1.45363	476.237	48.5194
13.9333	5.56007	63.5813	96.9781	-3.07488	476.307	48.5188
13.95	5.55794	62.6914	96.2731	-1.36009	476.391	48.5209
13.9667	5.55733	63.2221	96.1657	-2.08183	476.495	48.5185
13.9833	5.5558	62.571	95.6022	-2.95387	476.545	48.5204
14	5.56145	63.327	96.8826	-1.70876	476.472	48.5223
14.0167	5.56114	62.4506	96.0261	-2.22603	476.502	48.5221
14.0333	5.56007	62.9969	95.7104	-0.982742	476.609	48.5258
14.05	5.55885	63.2198	96.8046	-1.84822	476.681	48.5197
14.0667	5.55855	63.7623	95.4884	-2.09373	476.7	48.5229
14.0833	5.56252	64.235	96.9894	-2.01393	476.733	48.523
14.1	5.56313	62.241	95.7658	-0.457687	476.744	48.5246
14.1167	5.56114	62.5643	95.66	-0.0850678	476.931	48.5252
14.1333	5.55916	64.3275	99.2185	-1.11748	477.029	48.5265
14.15	5.55962	63.1629	96.4956	-0.552444	476.858	48.5285
14.1667	5.56053	62.6292	96.3451	-2.54967	476.932	48.5279
14.1833	5.56313	64.855	97.3364	-1.77483	476.897	48.5304
14.2	5.56465	63.2963	95.5082	-2.1772	476.896	48.5331
14.2167	5.55901	65.3815	96.899	-1.903	477.137	48.5383
14.2333	5.56053	63.4594	96.9506	-1.67656	477.354	48.5319
14.25	5.55473	62.4183	95.872	-1.99898	477.455	48.5349
14.2667	5.55656	63.8711	96.6169	-1.93886	477.357	48.5384
14.2833	5.56023	62.8834	96.244	-1.78444	477.296	48.5397
14.3	5.56053	65.2239	97.479	-1.63307	477.298	48.5398
14.3167	5.56282	62.4877	95.7211	-1.76826	477.173	48.5378
14.3333	5.56358	65.8082	97.5007	-1.51268	477.154	48.5398
14.35	5.56755	62.3026	95.3431	-2.17903	477.023	48.5346
14.3667	5.57076	62.0927	95.9303	-1.87553	476.706	48.5391
14.3833	5.5732	63.1646	96.2656	-2.26311	476.63	48.5383
14.4	5.57304	63.5357	97.0058	-1.97639	476.414	48.5362
14.4167	5.57411	63.5481	96.1962	-1.94832	476.289	48.5365
14.4333	5.57945	62.495	95.8402	-3.65547	476.48	48.5404
14.45	5.58144	62.9945	95.8254	-1.60851	476.374	48.5397
14.4667	5.58617	65.0999	98.4802	-2.47292	476.19	48.5397
14.4833	5.58067	63.7676	96.5464	-2.19505	476.318	48.5398
14.5	5.58418	63.8734	96.4677	-1.53877	476.295	48.5418
14.5167	5.58067	62.3071	95.6164	-2.00081	476.304	48.5427
14.5333	5.58418	62.2193	96.1466	-1.21162	476.264	48.5476
14.55	5.58327	62.9305	96.8786	-2.13783	476.268	48.545
14.5667	5.57838	63.5098	96.4939	-0.668564	476.321	48.5453
14.5833	5.58083	63.4084	96.4817	-0.58815	476.377	48.5506
14.6	5.57884	64.2692	97.6267	-2.04613	476.526	48.5523
14.6167	5.58159	65.5645	95.5319	-1.92986	476.705	48.5523
14.6333	5.58601	66.0653	97.8666	-1.82854	476.726	48.5528
14.65	5.58586	62.9205	95.1405	-1.25221	476.654	48.5514
14.6667	5.58815	63.03	96.3332	-1.73561	476.584	48.5516
14.6833	5.59013	68.7902	98.5494	-1.20628	476.572	48.5546
14.7	5.59074	63.5568	96.2699	-1.59065	476.693	48.552
14.7167	5.58937	66.8931	96.3767	-1.85173	476.691	48.5529
14.7333	5.59044	63.7231	95.7468	-1.53648	476.652	48.5577
14.75	5.59212	63.3521	96.2914	-1.58119	476.887	48.5514
14.7667	5.59197	62.6708	95.3205	-2.16713	476.783	48.5531
14.7833	5.59578	62.714	96.1297	-1.77376	476.566	48.5571
14.8	5.59853	62.8178	96.5922	-2.06032	476.543	48.5606
14.8167	5.59761	62.7345	96.4826	-1.41487	476.438	48.5568
14.8333	5.60204	62.9556	96.5649	-1.01784	476.444	48.56
14.85	5.60661	61.9897	95.6934	-2.04781	476.477	48.5609
14.8667	5.61012	62.9659	96.009	-2.23976	476.427	48.5609
14.8833	5.61028	62.8085	96.4275	-1.83922	476.504	48.5645
14.9	5.60616	63.9193	97.8574	-1.63658	476.47	48.5661
14.9167	5.60692	62.0246	96.2495	-1.85768	476.468	48.568
14.9333	5.61073	62.3949	95.6493	-1.65276	476.469	48.5705
14.95	5.60768	62.7676	95.6991	-2.67067	476.307	48.5653
14.9667	5.61241	62.8433	97.3466	-3.32817	476.285	48.5682
14.9833	5.60829	62.1581	96.1717	-2.17903	476.181	48.5676
15	5.60997	61.896	95.4008	-2.97829	476.06	48.5677
15.0167	5.61333	62.8219	96.1071	-2.36259	476.258	48.5703
15.0333	5.61516	63.3529	96.9212	-2.56401	476.313	48.5738
15.05	5.61607	62.5047	95.7781	-1.82549	476.116	48.5709
15.0667	5.61653	66.2188	95.9783	-2.49733	476.223	48.5725
15.0833	5.61668	62.0513	95.5192	-3.26195	476.34	48.5728
15.1	5.6176	62.794	96.6814	-2.2982	476.364	48.5743
15.1167	5.62233	62.6879	96.742	-2.12059	476.391	48.5732
15.1333	5.62386	62.5369	95.6106	-2.72911	476.502	48.5732
15.15	5.62325	63.1892	96.2711	-2.75002	476.499	48.578
15.1667	5.62462	64.1912	97.1882	-3.56056	476.493	48.5766
15.1833	5.62355	62.0156	95.3571	-2.60689	476.443	48.5813
15.2	5.61897	61.8761	95.2825	-2.94853	476.422	48.5825
15.2167	5.62401	62.2936	95.232	-2.53059	476.316	48.5838
15.2333	5.62553	61.861	95.3294	-3.10768	476.382	48.5816
15.25	5.62553	65.4252	97.557	-2.58186	476.322	48.5838
15.2667	5.62828	62.9394	95.4939	-2.33879	476.295	48.5889
15.2833	5.62767	61.6805	95.0745	-2.43523	476.357	48.5847
15.3	5.62706	63.5003	96.3497	-2.26906	476.376	48.5856
15.3167	5.63255	63.1197	95.9324	-2.19093	476.275	48.5882
15.3333	5.6292	61.8935	95.2941	-2.54265	476.404	48.5909
15.35	5.6295	63.0747	95.4737	-2.30598	476.313	48.5912
15.3667	5.63652	62.4715	96.3593	-2.84889	476.403	48.59
15.3833	5.63881	63.7997	95.8514	-3.01994	476.531	48.5944
15.4	5.6414	62.3965	95.5807	-2.71843	476.493	48.5943
15.4167	5.64201	62.6052	95.2863	-2.45735	476.556	48.5947
15.4333	5.64095	63.1083	97.8042	-2.38579	476.483	48.5984
15.45	5.64568	62.0326	95.6541	-2.84233	476.52	48.6021
15.4667	5.64766	63.978	97.8243	-3.36983	476.428	48.6047
15.4833	5.64781	62.6362	95.7604	-2.55333	476.385	48.608
15.5	5.64705	63.1529	96.9814	-2.42043	476.467	48.6044
15.5167	5.64903	64.2419	96.2121	-2.96455	476.592	48.6066
15.5333	5.65529	62.5274	96.0252	-2.80724	476.524	48.6079
15.55	5.65208	62.4935	95.315	-2.73216	476.472	48.6073
15.5667	5.65056	63.177	95.1193	-3.30849	476.469	48.6085
15.5833	5.65147	63.7995	96.9312	-3.498	476.288	48.6092
15.6	5.65285	62.5953	95.6977	-2.91634	476.344	48.6123
15.6167	5.65498	62.862	95.9235	-3.01399	476.309	48.612
15.6333	5.65376	62.6714	95.4679	-2.77626	476.26	48.6153
15.65	5.65392	63.5229	95.8015	-2.6696	476.421	48.6175
15.6667	5.65163	62.9845	97.1188	-3.08617	476.345	48.6178
15.6833	5.65224	61.4951	94.9091	-3.27034	476.251	48.6196
15.7	5.65331	62.168	95.0384	-2.96394	476.349	48.6178
15.7167	5.65971	61.4275	94.5982	-2.77443	476.45	48.6173
15.7333	5.65895	63.4534	97.3371	-2.94075	476.444	48.6193
15.75	5.66444	61.746	95.075	-3.20717	476.452	48.6207
15.7667	5.66628	62.8471	96.1752	-2.64397	476.464	48.6254
15.7833	5.66795	63.2807	96.1317	-2.72133	476.37	48.6272
15.8	5.67009	62.7407	96.2908	-3.08861	476.362	48.6305
15.8167	5.66933	62.7419	95.6858	-3.13622	476.516	48.6314
15.8333	5.67406	62.4383	95.2018	-3.06053	476.682	48.6352
15.85	5.67665	63.3016	96.2573	-2.58781	476.588	48.6356
15.8667	5.67772	62.394	95.0337	-2.99385	476.817	48.6367
15.8833	5.68382	62.5571	95.3397	-2.50984	476.737	48.6349
15.9	5.68382	61.7837	95.3092	-2.56111	476.497	48.6358
15.9167	5.68306	63.2259	96.3526	-3.06587	476.584	48.6393
15.9333	5.68489	62.3502	95.375	-2.74818	476.608	48.6448
15.95	5.68871	62.6077	95.9907	-2.80785	476.738	48.6482
15.9667	5.69099	64.1369	95.7182	-2.61406	476.699	48.6442
15.9833	5.69283	62.1317	95.8129	-2.81731	476.61	48.6457
16	5.69206	61.8719	95.1478	-2.7166	476.393	48.6433
16.0167	5.6913	62.4863	96.0125	-2.77031	476.307	48.6462
16.0333	5.69557	62.3235	95.7438	-3.27934	476.514	48.6466
16.05	5.69618	63.5812	96.0456	-3.14278	476.585	48.6457
16.0667	5.69893	62.4635	95.0485	-2.93953	476.549	48.646
16.0833	5.70046	61.6042	94.972	-2.36549	476.643	48.6468
16.1	5.70625	61.7486	95.6767	-2.47581	476.71	48.6506
16.1167	5.70534	62.0544	96.2634	-2.94548	476.52	48.6544
16.1333	5.70869	62.1368	95.2831	-2.91573	476.58	48.6599
16.15	5.71007	61.3654	95.538	-2.42638	476.429	48.6588
16.1667	5.7119	61.6041	94.8652	-2.85255	476.202	48.6616
16.1833	5.71388	61.8098	95.4765	-3.30727	476.309	48.6578
16.2	5.7151	61.8382	94.7743	-3.62083	476.225	48.6597
16.2167	5.72212	63.5813	97.676	-3.55049	476.087	48.6622
16.2333	5.72395	63.3471	95.478	-2.40959	476.105	48.6622
16.25	5.73082	62.2063	95.9647	-3.32161	476.227	48.6651
16.2667	5.7325	62.3382	96.2975	-3.25249	476.175	48.6637
16.2833	5.73097	62.649	96.9704	-2.99202	476.225	48.6674
16.3	5.72731	62.0957	95.9438	-3.40569	476.423	48.6695
16.3167	5.73357	62.2718	95.0187	-3.16307	476.426	48.6713
16.3333	5.73647	63.2954	96.1822	-2.89131	476.33	48.6701
16.35	5.73814	62.4006	96.0891	-3.16307	476.47	48.6703
16.3667	5.73967	62.2968	95.2125	-3.34663	476.452	48.6689
16.3833	5.7386	61.9225	95.227	-3.4092	476.197	48.6704
16.4	5.74043	62.3518	95.445	-2.93892	476.232	48.6709
16.4167	5.7415	62.4926	96.6853	-3.0761	476.345	48.6726
16.4333	5.7441	62.107	95.7618	-2.78694	476.246	48.6813
16.45	5.74577	61.5228	95.1856	-3.18214	476.349	48.6779
16.4667	5.75081	63.719	96.4205	-2.62062	476.302	48.6803
16.4833	5.75493	62.4145	96.5925	-3.29475	476.269	48.6785
16.5	5.75783	62.8199	95.6626	-2.9348	476.285	48.6811
16.5167	5.75798	62.7502	97.3904	-2.89848	476.273	48.6834
16.5333	5.76042	65.3519	96.9701	-1.85951	476.143	48.6875
16.55	5.76271	62.8587	95.4687	-2.61116	476.144	48.6909
16.5667	5.76256	62.4482	95.0065	-2.73994	476.07	48.6907
16.5833	5.76408	61.7345	95.5271	-3.80257	476.149	48.6918
16.6	5.76347	61.9428	95.5874	-2.55867	476.225	48.6955
16.6167	5.76302	62.1287	95.3906	-3.15117	476.285	48.6951
16.6333	5.76424	62.254	95.5329	-2.70653	476.283	48.6929
16.65	5.77171	62.9926	96.2562	-2.9229	476.207	48.6968
16.6667	5.77904	62.2494	95.7584	-3.03673	476.269	48.6974
16.6833	5.7856	62.4044	96.6033	-2.80907	476.307	48.7022
16.7	5.78316	62.2875	94.9221	-3.18687	476.147	48.7016
16.7167	5.78346	62.9855	96.8845	-2.89253	476.278	48.7022
16.7333	5.7856	62.9464	96.5842	-3.507	476.382	48.7052
16.75	5.78346	62.9188	95.3719	-4.22874	476.442	48.7092
16.7667	5.78636	62.6638	95.4157	-3.08983	476.607	48.7098
16.7833	5.79338	62.4726	95.781	-2.77199	476.729	48.7087
16.8	5.79598	61.5856	95.816	-2.98424	476.701	48.7096
16.8167	5.7943	62.1026	94.8808	-3.17802	476.604	48.7115
16.8333	5.79842	61.9149	96.0384	-2.5808	476.577	48.7177
16.85	5.80208	61.9209	95.3182	-3.07961	476.553	48.7194
16.8667	5.80681	61.5815	95.3954	-2.63496	476.682	48.7202
16.8833	5.81184	63.7727	96.6792	-3.7722	476.834	48.7237
16.9	5.81352	62.7009	95.8027	-2.8907	476.817	48.7267
16.9167	5.81505	61.8476	95.7525	-2.77321	476.622	48.7234
16.9333	5.81413	62.4711	95.4456	-3.51051	476.533	48.7255
16.95	5.81825	62.7898	95.7678	-2.52464	476.643	48.7269
16.9667	5.81886	63.2906	96.0832	-3.22624	476.602	48.7331
16.9833	5.82603	62.43	95.9353	-2.57057	476.653	48.7339
17	5.83031	61.3676	94.8605	-3.02177	476.563	48.7339
17.0167	5.83	61.5527	94.8481	-2.69218	476.501	48.7385
17.0333	5.83061	61.7786	95.7958	-2.69218	476.563	48.7394
17.05	5.83305	61.5	95.5993	-3.30498	476.482	48.7391
17.0667	5.83702	61.5351	95.3054	-2.77855	476.521	48.7394
17.0833	5.8419	63.9813	96.9051	-2.46269	476.404	48.7423
17.1	5.84633	63.2974	96.4608	-2.77504	476.322	48.7455
17.1167	5.84847	62.7723	95.8894	-3.37288	476.352	48.747
17.1333	5.84984	64.6137	96.245	-2.95631	476.459	48.7489
17.15	5.86144	62.7871	97.0887	-3.41286	476.482	48.747
17.1667	5.86128	64.446	96.5693	-2.54082	476.384	48.7473
17.1833	5.8622	61.7724	95.2389	-2.61345	476.415	48.7539
17.2	5.86723	62.0239	95.3085	-3.22212	476.665	48.756
17.2167	5.86876	62.1606	96.3601	-2.27013	476.532	48.7591
17.2333	5.87334	61.3499	94.929	-3.28468	476.466	48.7615
17.25	5.87273	62.1182	95.6515	-2.82387	476.57	48.7606
17.2667	5.87639	62.2958	96.82	-2.7047	476.692	48.7623
17.2833	5.88402	63.0067	95.2103	-3.19588	476.651	48.7658
17.3	5.88524	62.8452	95.8466	-2.48955	476.767	48.7644
17.3167	5.88738	62.4258	96.3606	-2.90916	476.693	48.7653
17.3333	5.88921	61.8884	94.9563	-2.74818	476.649	48.764
17.35	5.89211	62.7891	95.3999	-2.40669	476.651	48.7685
17.3667	5.89836	61.7669	95.8924	-2.87163	476.573	48.7688
17.3833	5.90233	61.8227	95.6417	-2.68868	476.626	48.7725
17.4	5.9063	62.9066	96.5992	-3.14644	476.602	48.7734
17.4167	5.91087	61.778	95.7497	-3.54698	476.475	48.7736
17.4333	5.91606	62.0318	95.7389	-2.62718	476.455	48.7751
17.45	5.92293	61.711	95.9176	-3.02773	476.466	48.7759
17.4667	5.92125	61.7596	95.5174	-2.8579	476.549	48.7769
17.4833	5.924	62.6275	96.1364	-2.88765	476.466	48.7772
17.5	5.92323	64.1789	96.71	-2.99675	476.413	48.7815
17.5167	5.92812	63.1916	96.9943	-3.79723	476.448	48.7838
17.5333	5.92674	62.0023	95.6973	-2.48299	476.414	48.7882
17.55	5.92644	62.7671	97.0324	-2.36504	476.325	48.7888
17.5667	5.93559	62.6046	96.6572	-1.84456	476.532	48.7876
17.5833	5.93742	62.7253	96.1788	-2.54021	476.645	48.7901
17.6	5.94154	61.571	95.2346	-2.5486	476.522	48.7934
17.6167	5.94292	61.4787	95.5396	-2.78282	476.622	48.7934
17.6333	5.94383	62.6057	96.4622	-3.34007	476.604	48.7971
17.65	5.95314	61.6608	95.7047	-2.62657	476.736	48.7977
17.6667	5.95512	61.9852	96.3276	-3.36983	476.743	48.796
17.6833	5.95406	61.9007	95.8045	-2.83531	476.704	48.7994
17.7	5.96046	62.3235	96.04	-3.38844	476.605	48.8007
17.7167	5.96428	61.6259	95.4339	-2.33391	476.7	48.7986
17.7333	5.97084	61.9669	95.8505	-2.36549	476.788	48.8029
17.75	5.97176	63.8732	96.3148	-2.59682	476.686	48.8035
17.7667	5.97755	61.999	95.8758	0.724869	476.452	48.8067
17.7833	5.97923	62.4935	96.1671	-0.619736	476.473	48.8081
17.8	5.98473	61.4199	94.9154	-0.265732	476.466	48.8061
17.8167	5.98671	62.197	96.5038	0.438156	476.355	48.8078
17.8333	5.98839	62.2929	95.9712	-0.788956	476.393	48.8084
17.85	5.98885	62.5564	97.0348	0.165634	476.407	48.8096
17.8667	5.99083	62.4041	95.9969	-1.45363	476.197	48.8107
17.8833	5.99541	61.856	95.7887	-0.765762	476.358	48.8114
17.9	6.0006	61.8525	95.2488	-1.94542	476.394	48.8129
17.9167	6.00349	62.2239	96.0459	-0.541611	476.43	48.8143
17.9333	6.00441	61.7339	95.8988	-1.47499	476.543	48.8155
17.95	6.00761	62.9821	96.2132	-2.12242	476.497	48.8177
17.9667	6.01128	62.2244	96.7843	-1.36711	476.426	48.8158
17.9833	6.0186	63.6681	96.2359	-0.678177	476.53	48.8181
18	6.01845	62.8346	95.8306	-1.3839	476.517	48.8194
18.0167	6.02516	61.8964	95.5131	-2.60811	476.584	48.8245
18.0333	6.03035	61.8807	96.2605	-0.176926	476.729	48.8242
18.05	6.02959	62.4244	96.6058	-0.680466	476.871	48.8282
18.0667	6.03966	62.7567	96.4675	-2.30476	476.864	48.8296
18.0833	6.04225	62.0097	95.9419	-0.31517	476.883	48.8273
18.1	6.04652	63.1939	96.6834	-1.36009	476.955	48.8291
18.1167	6.05049	61.8015	96.464	-2.26479	477.072	48.8328
18.1333	6.05248	62.2921	95.4865	-1.89949	476.946	48.8267
18.15	6.05568	62.5642	96.6756	-2.2541	476.927	48.8279
18.1667	6.05476	61.741	95.6759	-2.38823	476.877	48.832
18.1833	6.05644	62.4264	96.6096	0.283737	476.536	48.8319
18.2	6.06026	62.3348	96.3596	-2.65221	476.588	48.8322
18.2167	6.06224	63.431	96.8827	-2.29881	476.411	48.8348
18.2333	6.06545	61.3432	95.6764	-1.48705	476.357	48.8371
18.25	6.06667	62.1333	96.1939	-2.27562	476.288	48.8383
18.2667	6.06773	62.2311	96.4126	0.1931	476.372	48.8407
18.2833	6.07552	61.2704	95.5962	-2.16881	476.414	48.8439
18.3	6.07842	61.5295	95.1663	-0.029068	476.412	48.8429
18.3167	6.08101	62.9603	96.1051	-1.90422	476.469	48.8451
18.3333	6.08727	61.8435	95.9177	-1.84761	476.431	48.8425
18.35	6.09093	61.9723	96.2341	-0.243607	476.497	48.8456
18.3667	6.09413	62.1761	96.6343	-1.84395	476.626	48.8462
18.3833	6.0952	63.2865	96.9444	-2.51869	476.646	48.8493
18.4	6.09917	62.5414	96.4547	-2.14378	476.528	48.8503
18.4167	6.10039	62.6402	96.9891	-0.0756073	476.588	48.8477
18.4333	6.10252	62.447	96.2205	-2.77321	476.63	48.8464
18.45	6.10298	61.892	96.3186	-2.4955	476.41	48.8456
18.4667	6.10588	61.961	96.3271	-1.99181	476.491	48.8471
18.4833	6.11	61.6103	95.973	-2.00432	476.573	48.8456
18.5	6.11122	62.418	96.9054	-1.6378	476.611	48.8491
18.5167	6.11198	62.2056	96.6743	-0.97908	476.603	48.849
18.5333	6.11183	61.5267	96.378	-0.170364	476.52	48.8508
18.55	6.11519	62.7621	97.1481	-0.382462	476.459	48.8534
18.5667	6.12175	62.7647	97.1844	0.00770569	476.49	48.8508
18.5833	6.12541	62.6926	98.4902	-2.85728	476.399	48.8531
18.6	6.12816	63.3761	97.3325	-2.78816	476.336	48.8577
18.6167	6.12831	62.6337	97.7293	-0.341415	476.287	48.8564
18.6333	6.13167	63.6088	97.3968	0.862503	476.275	48.8563
18.65	6.13472	62.7905	97.0046	-0.746079	476.273	48.857
18.6667	6.13808	61.7481	96.769	-2.1241	476.358	48.8622
18.6833	6.13503	62.3834	97.6444	-2.30782	476.378	48.8636
18.7	6.13411	62.7404	98.2867	-0.924301	476.339	48.8612
18.7167	6.13853	62.3643	97.8434	-0.14595	476.171	48.8604
18.7333	6.14143	61.928	97.6826	-2.43355	476.396	48.8607
18.75	6.14159	62.5198	98.5871	-2.33635	476.361	48.8604
18.7667	6.14021	63.2829	99.3876	0.270615	476.222	48.8598
18.7833	6.14327	63.7019	99.826	0.0130463	476.247	48.8686
18.8	6.14693	62.7638	99.37	-2.08122	476.197	48.872
18.8167	6.14815	63.1895	99.8364	-2.27669	476.247	48.8699
18.8333	6.15349	63.3706	101.059	-2.29408	476.21	48.8708
18.85	6.15395	63.415	100.221	0.127487	476.249	48.8703
18.8667	6.15562	62.6618	99.795	0.201492	476.246	48.8754
18.8833	6.15898	63.886	100.919	0.180588	476.414	48.8772
18.9	6.16081	63.4672	101.252	-2.14439	476.379	48.8802
18.9167	6.16066	64.0144	102.505	0.34935	476.427	48.8804
18.9333	6.16066	64.8524	103.504	-0.605392	476.31	48.8808
18.95	6.16371	63.46	102.325	-1.78627	476.534	48.8837
18.9667	6.16493	64.5216	103.317	-2.54555	476.624	48.887
18.9833	6.16493	63.944	103.567	-0.0469208	476.607	48.8895
19	6.16982	64.0444	103.905	-2.14211	476.725	48.8947
19.0167	6.16951	65.8555	104.822	-2.53426	476.854	48.8969
19.0333	6.16966	64.8641	106.746	-2.80663	476.645	48.8987
19.05	6.17134	65.5859	106.698	-0.460587	476.71	48.9028
19.0667	6.17577	65.4327	107.934	-0.0362396	476.535	48.9088
19.0833	6.17851	67.0281	109.059	-0.216751	476.432	48.9121
19.1	6.18324	65.5486	109.346	-0.689468	476.458	48.9153
19.1167	6.19057	66.9395	111.308	-2.67845	476.319	48.9208
19.1333	6.1953	68.1437	114.542	-2.46574	476.307	48.9253
19.15	6.19713	67.5181	113.628	-1.04469	476.254	48.9281
19.1667	6.20308	67.4239	114.74	-0.26207	476.196	48.9332
19.1833	6.2104	67.6742	116.17	-2.51152	476.182	48.9416
19.2	6.2104	68.5003	117.717	-2.51762	476.137	48.9463
19.2167	6.21239	70.7458	119.687	-0.442123	476.207	48.9512
19.2333	6.21956	69.1543	120.934	-0.511246	476.23	48.9587
19.25	6.22749	69.6711	122.351	-1.55907	476.242	48.9611
19.2667	6.23192	70.5734	124.013	-2.26967	476.382	48.966
19.2833	6.23879	71.755	126.787	-1.90666	476.549	48.9742
19.3	6.24702	71.6698	128.81	0.175247	476.36	48.9808
19.3167	6.2513	71.9509	130.181	0.342178	476.47	48.9864
19.3333	6.25511	72.8146	132.635	-0.909958	476.528	48.9957
19.35	6.26015	72.9812	134.443	-2.07893	476.355	49.0034
19.3667	6.26579	75.2192	137.452	-0.069046	476.321	49.008
19.3833	6.27434	75.653	140.598	0.0232697	476.307	49.0121
19.4	6.27968	75.2444	141.063	-2.36137	476.266	49.0154
19.4167	6.29097	78.1558	144.297	-0.31456	476.269	49.0243
19.4333	6.29784	77.0815	146.368	0.0399017	476.293	49.0313
19.45	6.3105	78.5612	149.176	-1.43868	476.379	49.0342
19.4667	6.32561	78.2774	149.535	-2.37694	476.415	49.0429
19.4833	6.33934	79.9586	153.447	-0.290756	476.496	49.0461
19.5	6.35063	79.6082	154.774	-0.0576019	476.531	49.0453
19.5167	6.36162	80.5558	157.403	-1.08757	476.511	49.0508
19.5333	6.37505	83.2273	159.06	-2.54143	476.636	49.0597
19.55	6.38725	83.0503	161.865	0.719986	476.592	49.0609
19.5667	6.40099	82.7894	163.83	-1.97578	476.483	49.0627
19.5833	6.41502	82.9878	165.473	-0.69725	476.598	49.0658
19.6	6.42937	83.4672	166.278	-4.30565	476.808	49.0658
19.6167	6.44051	84.0579	169.311	-1.77071	476.573	49.0655
19.6333	6.45668	84.159	169.519	-1.25511	476.612	49.0652
19.65	6.47499	84.7623	170.041	-2.06932	476.53	49.0652
19.6667	6.48796	85.1025	171.05	-2.21886	476.506	49.0682
19.6833	6.50337	85.0868	171.977	-0.69725	476.449	49.0716
19.7	6.51909	83.9715	171.281	-0.426559	476.534	49.0714
19.7167	6.53267	84.6767	172.126	-2.64397	476.602	49.0679
19.7333	6.54854	84.1071	171.919	-1.59904	476.694	49.065
19.75	6.56456	85.0396	172.405	-0.573196	476.679	49.0615
19.7667	6.57585	84.2286	171.863	-2.01515	476.657	49.0594
19.7833	6.58623	84.2858	171.299	-2.48543	476.646	49.0574
19.8	6.59905	84.3488	171.079	0.173416	476.658	49.0574
19.8167	6.61308	83.9416	169.782	-0.0725555	476.574	49.053
19.8333	6.62529	84.4619	169.532	-2.51457	476.379	49.0501
19.85	6.63307	83.1855	167.636	0.752182	476.59	49.0435
19.8667	6.64269	83.2645	166.316	-1.69563	476.505	49.0398
19.8833	6.64742	83.6965	165.32	-1.75819	476.288	49.0383
19.9	6.65169	83.6746	164.637	-2.28218	476.411	49.0333
19.9167	6.66435	82.1072	162.953	-2.08778	476.563	49.0307
19.9333	6.66969	80.6381	160.139	-1.99425	476.553	49.0231
19.95	6.67137	81.0178	159.038	-2.14439	476.508	49.0183
19.9667	6.67229	80.4914	157.261	-1.90956	476.402	49.0165
19.9833	6.67824	80.5694	156.077	-1.54655	476.403	49.0136
20	6.67854	78.818	153.314	-1.96556	476.503	49.0086
20.0167	6.679	78.2667	151.426	-0.445023	476.481	49.004
20.0333	6.68022	78.0692	149.786	-1.58592	476.514	48.9983
20.05	6.68022	76.9599	147.376	-1.838	476.603	48.9961
20.0667	6.68587	76.7811	146.338	0.637741	476.713	48.9962
20.0833	6.68541	76.0996	144.462	0.991287	476.801	48.9925
20.1	6.68282	75.4667	142.106	0.557938	476.774	48.9866
20.1167	6.67824	74.7573	140.408	-0.488052	476.957	48.9823
20.1333	6.67503	75.3437	140.244	0.519791	477.005	48.9802
20.15	6.66679	74.7204	137.539	-0.779495	476.812	48.9845
20.1667	6.66298	73.3897	135.671	-0.883255	476.79	48.9822
20.1833	6.65672	72.8408	133.392	-0.947037	476.685	48.9768
20.2	6.64772	75.1003	134.268	-0.319901	476.475	48.9748
20.2167	6.64696	72.6315	131.601	1.60103	476.378	48.9675
20.2333	6.63612	72.4775	130.233	0.800552	476.47	48.9668
20.25	6.62865	71.7547	129.17	1.13792	476.543	48.9642
20.2667	6.61934	82.7117	129.652	1.2606	476.464	48.9622
20.2833	6.61018	70.8076	126.202	1.17546	476.419	48.9643
20.3	6.60088	70.2953	125.193	1.49849	476.52	48.9607
20.3167	6.59462	69.8399	123.736	0.259933	476.549	48.9622
20.3333	6.58882	70.1334	122.687	1.25237	476.537	48.9599
20.35	6.58165	69.5281	122.312	-0.300217	476.517	48.9578
20.3667	6.57402	68.8667	120.291	1.74644	476.544	48.957
20.3833	6.56776	71.3731	122.452	1.37276	476.636	48.9574
20.4	6.56029	68.5633	119.264	1.91093	476.562	48.9574
20.4167	6.55205	68.5531	118.643	1.70464	476.431	48.9571
20.4333	6.54244	68.4281	118.36	1.05385	476.455	48.9555
20.45	6.53145	67.6913	116.586	1.24687	476.491	48.9512
20.4667	6.52824	68.4141	116.229	1.12419	476.352	48.951
20.4833	6.52428	67.8437	115.914	2.13203	476.532	48.953
20.5	6.52321	67.0577	114.672	1.19682	476.619	48.9518
20.5167	6.51451	67.1001	114.603	-0.339584	476.674	48.95
20.5333	6.50765	66.983	114.138	1.87096	476.505	48.9507
20.55	6.50353	65.8294	112.388	0.654984	476.55	48.9469
20.5667	6.49269	67.8031	113.033	1.03416	476.657	48.9455
20.5833	6.49208	66.4605	112.834	0.599594	476.671	48.9423
20.6	6.48888	66.9755	111.916	0.667648	476.69	48.9491
20.6167	6.48262	66.6737	111.694	4.62715	476.694	48.9504
20.6333	6.47987	65.5853	110.644	3.17513	476.659	48.9529
20.65	6.47682	65.3577	110.188	4.48998	476.651	48.9494
20.6667	6.47224	65.2441	109.621	3.58284	476.633	48.9483
20.6833	6.4666	66.2954	109.512	3.27766	476.51	48.9455
20.7	6.46706	65.7322	109.714	3.51494	476.657	48.9465
20.7167	6.46645	65.454	109.435	3.00529	476.622	48.9477
20.7333	6.4666	65.1856	108.227	2.77214	476.375	48.9504
20.75	6.46523	65.5439	108.497	2.96715	476.399	48.9513
20.7667	6.4608	65.7999	108.838	3.28545	476.315	48.9503
20.7833	6.46187	65.8442	107.597	3.55186	476.156	48.9529
20.8	6.46004	65.7925	108.022	4.61403	476.296	48.9512
20.8167	6.45821	64.7558	107.363	4.77013	476.232	48.9507
20.8333	6.45912	66.0073	108.374	3.49159	476.269	48.952
20.85	6.45699	64.7396	106.626	2.57439	476.258	48.9559
20.8667	6.45256	64.3076	106.161	4.1581	476.407	48.9529
20.8833	6.45027	64.3127	106.166	3.24013	476.527	48.9568
20.9	6.44798	64.1123	106.047	1.18202	476.5	48.9565
20.9167	6.44707	64.1821	105.615	-0.0815582	476.521	48.9634
20.9333	6.44905	64.8637	106.495	0.392227	476.58	48.9631
20.95	6.45012	64.2013	105.733	0.360642	476.561	48.9631
20.9667	6.45424	64.4483	105.732	0.102463	476.748	48.9608
20.9833	6.45348	64.3705	105.411	1.29997	476.659	48.9628
21	6.4521	63.5955	104.604	-0.544052	476.478	48.9623
21.0167	6.45195	64.0189	104.877	1.00792	476.625	48.9654
21.0333	6.44432	63.8841	104.466	1.62132	476.642	48.9639
21.05	6.44402	64.8873	105.202	0.725937	476.43	48.9664
21.0667	6.44142	64.4175	104.513	0.804062	476.574	48.97
21.0833	6.43974	63.7345	104.497	0.246201	476.618	48.9704
21.1	6.44417	63.874	104.466	-1.72478	476.693	48.9672
21.1167	6.4463	63.9521	103.825	-1.30699	476.686	48.9648
21.1333	6.45256	63.3108	103.661	-0.336075	476.686	48.9678
21.15	6.45195	63.8224	104.017	-0.988083	476.674	48.9718
21.1667	6.45363	64.1943	104.665	-1.58714	476.583	48.9755
21.1833	6.45485	63.9687	103.917	1.55983	476.574	48.9756
21.2	6.45393	63.4647	103.293	1.61888	476.568	48.9753
21.2167	6.45241	63.5506	103.225	3.00819	476.433	48.9756
21.2333	6.45317	63.3253	103.035	3.50472	476.457	48.9742
21.25	6.45622	63.4217	102.846	3.56194	476.394	48.9758
21.2667	6.45409	63.2821	102.873	2.94029	476.329	48.9785
21.2833	6.45378	62.8899	102.602	1.58913	476.431	48.9794
21.3	6.45256	63.2644	102.764	1.58958	476.381	48.9837
21.3167	6.44981	62.9466	102.635	-2.7166	476.266	48.9829
21.3333	6.45149	63.8479	102.64	-2.61299	476.504	48.9809
21.35	6.45287	63.8749	103.167	-2.60033	476.535	48.9852
21.3667	6.45424	63.2203	102.495	-3.03307	476.526	48.9854
21.3833	6.45256	63.6588	102.777	-2.7726	476.546	48.9837
21.4	6.455	64.0957	103.101	-2.31728	476.667	48.9831
21.4167	6.4518	63.7995	102.734	-1.92513	476.757	48.9841
21.4333	6.45348	63.2801	102.41	-1.8058	476.726	48.9874
21.45	6.45592	62.877	102.243	-3.15651	476.784	48.987
21.4667	6.45775	63.0141	102.167	-2.66121	476.824	48.9877
21.4833	6.45897	62.7647	101.957	1.06819	476.82	48.9907
21.5	6.46111	62.9299	102.255	0.693741	476.766	48.9875
21.5167	6.46721	63.5734	102.226	0.51796	476.766	48.9957
21.5333	6.46751	63.1773	101.725	1.06758	476.758	48.991
21.55	6.46904	62.8793	101.732	0.73082	476.832	48.9898
21.5667	6.4724	63.915	101.924	-0.461807	476.772	48.9948
21.5833	6.47636	63.0682	101.874	-1.03218	476.591	48.998
21.6	6.47926	63.0033	101.718	-0.419998	476.814	48.9973
21.6167	6.47545	63.0584	101.587	-0.14534	476.757	48.9976
21.6333	6.47286	62.5588	101.576	-0.657883	476.605	48.9979
21.65	6.47438	63.0198	102.04	-0.721664	476.657	49.0015
21.6667	6.47057	63.5357	101.643	-0.579147	476.668	48.9968
21.6833	6.47713	63.2125	101.597	-0.0850678	476.706	48.997
21.7	6.47835	63.3636	102.232	-0.927353	476.75	49.0012
21.7167	6.48201	62.662	101.491	-1.20506	476.9	49.0063
21.7333	6.48018	62.8527	101.446	-2.56645	477.086	49.0078
21.75	6.48506	62.9269	101.213	-0.256729	477.015	49.0049
21.7667	6.48781	62.8433	101.183	-1.1657	476.939	49.0038
21.7833	6.49071	62.6389	101.064	-0.827713	476.946	49.0086
21.8	6.49117	63.4554	102	1.01204	476.724	49.008
21.8167	6.49574	62.9806	101.339	0.808792	476.736	49.007
21.8333	6.49849	62.8817	101.229	0.485153	476.647	49.0102
21.85	6.50032	63.8763	102.002	0.225906	476.378	49.0148
21.8667	6.49956	63.3959	101.661	-0.0731659	476.525	49.016
21.8833	6.50459	62.383	101.115	-0.455246	476.481	49.0165
21.9	6.51238	62.5535	101.115	-3.46764	476.278	49.0157
21.9167	6.51039	62.6533	101.282	-2.19872	476.46	49.018
21.9333	6.5197	62.3417	100.982	-3.56178	476.473	49.0145
21.95	6.5226	62.5581	101.252	-2.33757	476.373	49.0194
21.9667	6.52672	62.9249	101.453	-0.670395	476.482	49.0208
21.9833	6.53053	63.149	101.519	-1.34636	476.629	49.0217
22	6.53206	64.2468	102.118	-2.95143	476.818	49.0203
22.0167	6.53648	62.8559	101.362	-1.8679	476.797	49.0224
22.0333	6.54305	62.617	100.876	-0.463028	476.839	49.0249
22.05	6.54198	62.8906	101.102	-1.10252	476.881	49.0237
22.0667	6.5435	63.2302	101.415	-0.777054	476.782	49.0243
22.0833	6.54732	62.8193	101.376	-0.301437	476.81	49.0267
22.1	6.54854	62.8362	100.474	-0.900497	476.807	49.0279
22.1167	6.5519	62.3342	100.502	0.647965	476.836	49.0325
22.1333	6.55464	62.4169	100.515	-0.133438	476.992	49.0331
22.15	6.55556	62.7276	100.84	-1.23665	476.954	49.0328
22.1667	6.55769	62.8376	101.008	-1.33324	476.846	49.0321
22.1833	6.5609	62.49	100.39	-2.24281	476.99	49.0302
22.2	6.56364	62.546	100.613	-2.37801	476.969	49.0327
22.2167	6.5638	62.2944	100.685	-1.19606	476.915	49.0362
22.2333	6.56487	62.4833	100.851	-2.0681	476.978	49.0363
22.25	6.57005	62.2819	99.9226	-3.32466	476.961	49.0391
22.2667	6.57234	62.3183	100.494	-3.76564	476.781	49.0398
22.2833	6.57509	62.6302	100.899	-4.46419	476.66	49.035
22.3	6.57677	62.7343	101.125	-5.89409	476.584	49.0383
22.3167	6.57784	63.3335	101.348	-4.7187	476.614	49.0411
22.3333	6.57768	63.914	101.395	-4.13048	476.445	49.0434
22.35	6.57829	63.4898	100.833	-3.15407	476.481	49.0403
22.3667	6.57738	63.056	101.176	-5.80177	476.484	49.0412
22.3833	6.57936	62.2755	99.9267	-3.12843	476.563	49.0455
22.4	6.58226	62.3537	100.202	-5.4966	476.741	49.0455
22.4167	6.58699	63.0013	100.556	-4.66637	476.818	49.047
22.4333	6.58363	63.2172	101.403	-4.33785	476.711	49.0504
22.45	6.5902	62.506	100.637	-5.34218	476.833	49.0479
22.4667	6.59325	62.2485	100.309	-3.5421	476.789	49.0499
22.4833	6.59447	62.4555	100.006	-3.51707	476.625	49.0504
22.5	6.59233	62.4329	100.772	-3.92296	476.645	49.0502
22.5167	6.59294	62.618	100.314	-4.31343	476.621	49.0511
22.5333	6.59737	62.3565	100.588	-4.8481	476.65	49.0524
22.55	6.59706	62.6847	100.565	-4.71153	476.541	49.0554
22.5667	6.59828	62.5845	100.795	-4.61082	476.653	49.0502
22.5833	6.6021	62.4039	100.178	-4.12926	476.713	49.0551
22.6	6.60423	62.7355	100.518	-4.21272	476.618	49.0565
22.6167	6.60759	62.8236	100.459	-4.19182	476.706	49.0594
22.6333	6.60713	62.1743	99.916	-5.45372	476.792	49.0594
22.65	6.61232	61.9749	99.7985	-3.25188	476.685	49.0568
22.6667	6.6143	62.9987	100.295	-4.02672	476.745	49.0594
22.6833	6.61964	62.3254	99.9325	-4.24843	476.658	49.0595
22.7	6.61919	61.9451	100.01	-5.33623	476.541	49.0594
22.7167	6.61842	62.8101	99.9772	-4.37309	476.7	49.0589
22.7333	6.61766	61.9827	99.7442	-4.89815	476.728	49.0603
22.75	6.6172	62.226	99.8042	-4.66927	476.607	49.0655
22.7667	6.61949	62.2019	99.6455	-3.9576	476.773	49.0667
22.7833	6.62346	62.013	99.7387	-5.23491	476.765	49.0603
22.8	6.63048	62.3896	99.6876	-3.93257	476.746	49.0611
22.8167	6.63231	62.3737	100.161	-3.76564	476.758	49.0635
22.8333	6.632	62.9208	100.369	-4.95903	476.744	49.0643
22.85	6.63948	62.951	100.566	-5.05486	476.726	49.0691
22.8667	6.64284	62.094	100.089	-4.63356	476.638	49.0662
22.8833	6.6433	62.1474	99.4567	-5.19325	476.57	49.0667
22.9	6.64543	62.9443	100.164	-5.01137	476.671	49.0661
22.9167	6.64803	61.9955	99.2748	-5.42091	476.605	49.0665
22.9333	6.64574	61.9158	99.8322	-4.38622	476.648	49.0676
22.95	6.64757	61.901	99.5387	-4.65202	476.668	49.0681
22.9667	6.65291	61.9619	99.5994	-4.65263	476.696	49.0685
22.9833	6.66222	61.9268	98.9301	-5.10078	476.78	49.0702
23	6.66252	61.5034	98.9948	-5.25276	476.757	49.0702
23.0167	6.66161	63.0396	100.075	-4.80461	476.662	49.0675
23.0333	6.66298	62.0896	99.383	-4.94881	476.886	49.0673
23.05	6.66405	62.2572	99.4895	-3.90755	476.818	49.0684
23.0667	6.66679	61.8241	99.3687	-4.38728	476.758	49.0707
23.0833	6.66756	62.1276	99.4907	-3.93257	476.763	49.0711
23.1	6.66801	61.5725	98.9341	-4.62044	476.691	49.0742
23.1167	6.6703	62.4084	100.22	-4.74022	476.653	49.0717
23.1333	6.67336	61.8165	99.0127	-3.67149	476.594	49.0711
23.15	6.67839	62.8707	100.157	-4.56551	476.675	49.0731
23.1667	6.68236	62.8429	99.6699	-5.05913	476.62	49.0754
23.1833	6.68251	62.069	99.2918	-4.17748	476.516	49.0769
23.2	6.68068	61.7367	98.7791	-4.06197	476.593	49.0757
23.2167	6.68221	61.7468	99.044	-3.99757	476.761	49.0742
23.2333	6.68312	61.9209	99.3293	-4.38789	476.617	49.0722
23.25	6.68053	61.9029	98.9039	-4.35036	476.565	49.0752
23.2667	6.68358	61.8183	98.9199	-4.66393	476.566	49.0743
23.2833	6.68648	62.0287	99.4791	-3.83186	476.479	49.0768
23.3	6.6851	62.0715	98.9167	-4.47731	476.612	49.0766
23.3167	6.68694	61.9695	98.8941	-3.44978	476.622	49.0792
23.3333	6.69014	63.3721	99.2913	-4.30748	476.575	49.0769
23.35	6.6935	62.3377	99.5532	-4.55132	476.773	49.0784
23.3667	6.69487	61.7315	98.6678	-4.90593	476.889	49.0771
23.3833	6.6964	62.0211	99.4663	-4.30504	476.92	49.0795
23.4	6.69869	61.9653	98.9155	-4.15184	476.804	49.0772
23.4167	6.69899	61.9686	98.9759	-4.52919	476.8	49.0723
23.4333	6.69731	62.71	99.4495	-4.88213	476.791	49.076
23.45	6.69716	62.0474	98.6811	-5.51323	476.777	49.0788
23.4667	6.6967	61.6587	98.7363	-4.57573	476.844	49.0786
23.4833	6.70219	62.0113	98.6385	-4.58702	476.801	49.0813
23.5	6.70357	62.3174	99.2014	-4.74266	476.678	49.0836
23.5167	6.70555	61.5157	98.666	-3.80806	476.749	49.0842
23.5333	6.71043	61.7463	98.6683	-4.41231	476.669	49.0821
23.55	6.70952	61.8659	98.8072	-4.63356	476.638	49.0806
23.5667	6.70921	61.5073	98.0448	-4.82964	476.606	49.082
23.5833	6.70937	62.0234	98.7188	-4.58763	476.667	49.0833
23.6	6.70937	62.3554	98.9727	-4.64836	476.569	49.0829
23.6167	6.71593	62.0316	98.3765	-5.22484	476.884	49.083
23.6333	6.71761	62.7355	99.5425	-4.74968	476.815	49.0836
23.65	6.71989	61.6059	98.5751	-4.22524	476.802	49.0844
23.6667	6.71715	62.0208	99.0617	-4.81285	476.696	49.0829
23.6833	6.71898	61.7281	98.207	-4.64836	476.573	49.0879
23.7	6.71852	61.4014	97.8252	-5.10078	476.552	49.0833
23.7167	6.7202	61.8417	98.2681	-4.41719	476.537	49.083
23.7333	6.71455	61.4364	97.9304	-4.87007	476.634	49.0853
23.75	6.71455	61.6044	98.0648	-4.29146	476.662	49.0844
23.7667	6.7173	61.9166	98.2458	-4.92027	476.671	49.0836
23.7833	6.71898	62.1967	98.2855	-4.35692	476.802	49.0841
23.8	6.72096	62.0521	97.7708	-4.00536	476.859	49.0815
23.8167	6.7231	61.3572	98.0465	-4.69139	476.882	49.0815
23.8333	6.7231	61.4819	97.6531	-4.34685	476.926	49.0859
23.85	6.72264	61.9468	97.5832	-4.93996	476.807	49.0881
23.8667	6.7202	61.6665	98.2552	-4.01726	476.692	49.0873
23.8833	6.72554	62.3075	99.0479	-4.91966	476.852	49.0865
23.9	6.72203	62.2077	98.5355	-3.97072	476.849	49.0879
23.9167	6.72325	61.6344	97.9899	-4.14482	476.793	49.085
23.9333	6.72249	62.0632	98.0741	-3.85323	476.897	49.0858
23.95	6.72112	61.3914	97.701	-4.10957	476.701	49.0856
23.9667	6.7231	61.4236	97.5347	-4.38255	476.557	49.0891
23.9833	6.72493	61.8436	97.6025	-4.43382	476.529	49.089
24	6.7321	62.0455	97.7975	0.286179	476.638	49.0914
24.0167	6.73622	61.8197	97.9481	0.447006	476.603	49.0876
24.0333	6.7347	61.7049	97.8553	0.716476	476.618	49.0893
24.05	6.72691	64.5483	98.1348	-3.68996	476.722	49.0907
24.0667	6.72615	61.4175	97.514	-0.643539	476.788	49.0945
24.0833	6.72768	63.094	98.9291	-0.142899	476.732	49.092
24.1	6.73225	61.7152	97.6217	1.16524	476.854	49.0943
24.1167	6.73256	61.3833	97.6623	5.19508	476.969	49.0913
24.1333	6.7321	61.1367	96.8501	6.63155	476.896	49.0888
24.15	6.73256	61.2757	97.3394	6.0421	476.932	49.089
24.1667	6.7321	61.1192	96.9544	3.99284	476.791	49.0887
24.1833	6.7289	61.9686	98.0341	3.32832	476.551	49.0934
24.2	6.73195	61.7242	97.9807	4.11278	476.729	49.0916
24.2167	6.73088	61.1196	97.0268	3.06191	476.621	49.089
24.2333	6.73424	60.9824	96.7736	4.82674	476.618	49.0865
24.25	6.726	61.9376	97.6078	3.00468	476.642	49.0881
24.2667	6.72554	61.3534	96.8839	4.78325	476.71	49.0882
24.2833	6.72844	61.2913	97.1258	4.90608	476.626	49.089
24.3	6.72936	60.8866	96.4683	5.55046	476.583	49.0943
24.3167	6.72524	60.6785	96.2693	5.21309	476.614	49.0932
24.3333	6.72554	61.2539	96.9689	4.88396	476.64	49.0939
24.35	6.72768	61.0433	96.833	5.24941	476.635	49.0917
24.3667	6.72966	61.0799	96.3619	4.75884	476.715	49.0939
24.3833	6.73332	60.9484	96.6209	5.56892	476.766	49.0911
24.4	6.73134	62.0872	97.3284	4.66347	476.741	49.0919
24.4167	6.72768	61.229	96.7622	4.60213	476.774	49.0911
24.4333	6.73149	61.182	96.7022	4.19502	476.856	49.0925
24.45	6.73409	60.9707	96.5893	5.18379	476.88	49.0913
24.4667	6.72905	60.9701	96.1392	4.49715	476.938	49.096
24.4833	6.73042	61.3714	96.8931	4.89479	476.908	49.0986
24.5	6.72844	61.7144	97.0237	4.64745	476.898	49.1009
24.5167	6.72829	61.5583	96.5	4.21761	477.014	49.0954
24.5333	6.7263	60.7061	96.1057	5.43709	476.927	49.0958
24.55	6.72813	60.6396	96.1633	3.64311	476.931	49.0965
24.5667	6.72569	61.4997	96.4291	5.2935	476.844	49.0957
24.5833	6.72218	61.4246	96.4907	5.19508	476.889	49.0957
24.6	6.72234	61.5382	97.042	5.57549	476.839	49.0983
24.6167	6.72508	61.7979	97.4026	5.94612	476.648	49.0977
24.6333	6.72691	61.3088	96.264	6.67625	476.606	49.0994
24.65	6.73134	60.666	95.725	6.35094	476.62	49.0983
24.6667	6.73073	60.9261	95.9313	6.28288	476.594	49.1019
24.6833	6.73119	60.6251	95.754	4.74281	476.677	49.0983
24.7	6.7263	62.7056	96.8827	5.58556	476.68	49.1023
24.7167	6.72752	61.7332	96.4527	5.67909	476.561	49.1006
24.7333	6.72981	61.4603	96.0162	5.26436	476.597	49.0992
24.75	6.72859	61.1883	95.6474	1.88179	476.642	49.1006
24.7667	6.72966	61.7858	96.6552	5.47707	476.556	49.1035
24.7833	6.72508	61.5777	96.6259	3.69377	476.72	49.1036
24.8	6.72081	61.3401	96.3259	2.61848	476.664	49.1053
24.8167	6.7202	60.9106	96.0729	1.88286	476.622	49.109
24.8333	6.72173	60.7673	95.4934	3.13042	476.679	49.1068
24.85	6.72203	61.2995	96.2191	8.95088	476.843	49.1047
24.8667	6.72035	61.4797	96.0677	10.5215	476.918	49.1077
24.8833	6.71944	60.9675	95.6664	9.50218	476.868	49.1094
24.9	6.71913	61.1213	95.948	9.96407	476.912	49.1108
24.9167	6.71928	60.7558	95.611	8.68019	476.931	49.1142
24.9333	6.7231	61.5321	96.1695	8.53661	476.793	49.1134
24.95	6.72264	60.6168	95.137	7.7665	476.846	49.1135
24.9667	6.72707	61.0954	95.9486	8.03352	476.941	49.1155
24.9833	6.72646	61.1259	96.1128	6.87904	476.881	49.1149
25	6.72646	61.556	95.7473	6.44569	476.991	49.1132
25.0167	6.72096	60.6658	95.4847	7.70027	476.932	49.1152
25.0333	6.72279	60.5041	95.4421	7.60674	476.729	49.1149
25.05	6.72249	61.0996	95.8855	7.46849	476.881	49.1183
25.0667	6.72508	61.2829	95.7822	7.33727	476.77	49.1152
25.0833	6.72478	60.8016	95.1258	6.84914	476.601	49.1174
25.1	6.72813	60.21	94.8017	6.83723	476.575	49.1177
25.1167	6.72691	60.4916	95.0468	6.24413	476.496	49.1146
25.1333	6.72783	60.6202	94.9882	6.40923	476.42	49.1203
25.15	6.72859	61.1474	95.4865	5.7441	476.474	49.1186
25.1667	6.73058	60.7818	95.2505	5.73998	476.609	49.1177
25.1833	6.73485	60.9419	95.6202	6.42128	476.598	49.1207
25.2	6.73576	62.7496	95.5851	6.11778	476.537	49.1227
25.2167	6.73668	61.4779	95.7188	5.84419	476.618	49.1232
25.2333	6.73927	60.8892	95.538	5.48775	476.692	49.1207
25.25	6.7408	61.2055	95.5935	5.42992	476.695	49.1213
25.2667	6.74187	61.148	95.2027	5.78163	476.93	49.12
25.2833	6.744	61.5028	95.6706	5.97237	476.93	49.1239
25.3	6.74294	61.2058	95.3837	5.74226	476.799	49.123
25.3167	6.74141	60.9596	95.1727	5.34233	476.899	49.123
25.3333	6.73866	60.7227	95.2421	5.25002	476.864	49.1244
25.35	6.74126	60.6442	94.8461	4.96559	476.763	49.1241
25.3667	6.74065	60.9586	95.1795	4.20509	476.922	49.1251
25.3833	6.73943	60.5352	94.8907	4.12407	476.865	49.1291
25.4	6.73714	60.7047	95.1005	4.46083	476.828	49.1229
25.4167	6.73683	60.9199	95.4414	5.0103	476.886	49.1238
25.4333	6.73714	61.4986	95.3321	4.56276	476.86	49.1259
25.45	6.73927	60.8117	94.7657	2.4218	476.781	49.1254
25.4667	6.74019	60.7017	94.6565	5.12962	476.754	49.1244
25.4833	6.74309	60.6306	95.3021	5.12367	476.817	49.1259
25.5	6.74217	61.2556	94.7283	4.35356	476.753	49.1283
25.5167	6.74248	63.6373	95.0915	4.53346	476.712	49.1283
25.5333	6.74263	60.453	94.593	4.21822	476.753	49.1311
25.55	6.73882	60.7348	94.5866	4.41429	476.88	49.1328
25.5667	6.73653	61.4329	94.5428	4.59908	476.844	49.1277
25.5833	6.73729	61.0979	94.6233	4.59251	476.696	49.128
25.6	6.73485	60.9049	94.6915	4.36668	476.561	49.1303
25.6167	6.73241	61.1895	95.2068	4.47624	476.351	49.1302
25.6333	6.72966	61.2995	95.174	4.22722	476.257	49.1319
25.65	6.73149	60.6326	94.3726	3.90526	476.177	49.1297
25.6667	6.73622	61.041	94.7314	4.16756	476.156	49.128
25.6833	6.73683	60.6568	94.6085	4.04305	476.315	49.1291
25.7	6.735	60.658	94.602	3.31337	476.386	49.127
25.7167	6.73454	61.0233	95.4754	3.60069	476.417	49.1268
25.7333	6.73378	60.2149	94.8011	3.94524	476.523	49.1306
25.75	6.73103	61.2136	94.7479	3.43803	476.685	49.1328
25.7667	6.73058	61.1695	95.0874	3.64006	476.767	49.1291
25.7833	6.73042	60.7708	94.6568	3.54881	476.79	49.1294
25.8	6.73103	60.5302	94.5654	3.40157	476.935	49.1314
25.8167	6.73439	60.3758	94.248	3.7748	476.989	49.1322
25.8333	6.73012	60.5975	94.6735	3.6544	476.905	49.1328
25.85	6.73195	62.2005	94.8791	3.51128	476.997	49.1329
25.8667	6.7318	60.7504	94.6841	3.38142	477.083	49.1348
25.8833	6.73164	60.3245	93.9585	3.41057	476.978	49.1363
25.9	6.73454	60.6635	94.4015	3.48625	477.011	49.1364
25.9167	6.73668	59.9744	94.2057	3.38432	476.916	49.138
25.9333	6.73958	60.2044	94.2611	3.60374	476.687	49.1366
25.95	6.74004	60.0817	93.9933	2.96944	476.674	49.1395
25.9667	6.73882	60.5044	94.4087	3.97926	476.556	49.1453
25.9833	6.74065	60.0748	94.0243	3.38615	476.444	49.1428
26	6.74431	60.4438	94.2835	3.17223	476.47	49.1412
26.0167	6.74706	60.0924	93.9504	3.34145	476.5	49.1453
26.0333	6.74568	60.9408	94.6256	3.40401	476.536	49.1479
26.05	6.74553	60.5686	94.2381	2.72453	476.516	49.1505
26.0667	6.74568	60.0338	93.8787	1.79894	476.674	49.1488
26.0833	6.74599	60.7092	94.3407	2.2477	476.661	49.1511
26.1	6.74919	61.1041	95.1229	2.45873	476.564	49.1502
26.1167	6.75652	60.3591	93.8514	3.19069	476.544	49.1496
26.1333	6.75697	60.4192	94.0913	2.63924	476.594	49.1492
26.15	6.75377	60.2062	94.1642	2.99339	476.374	49.1476
26.1667	6.75926	60.3385	93.7757	2.69707	476.561	49.1474
26.1833	6.75819	61.3198	94.1576	2.93251	476.513	49.1518
26.2	6.76186	60.6826	93.7492	3.91304	476.439	49.1497
26.2167	6.76018	60.6879	94.2463	3.30269	476.555	49.1503
26.2333	6.76384	60.5056	94.0138	3.47786	476.512	49.1538
26.25	6.76094	60.3964	94.0482	3.37181	476.578	49.1535
26.2667	6.76003	60.0745	93.6474	3.45055	476.715	49.1554
26.2833	6.76262	60.3626	93.8471	3.5537	476.74	49.1558
26.3	6.76628	60.8569	94.613	3.20198	476.819	49.1561
26.3167	6.76811	61.146	94.7767	3.33839	476.803	49.1561
26.3333	6.76827	60.0362	93.5903	2.86995	476.848	49.1544
26.35	6.77101	59.9554	93.8329	3.03444	476.84	49.1547
26.3667	6.77116	60.2631	94.0557	3.20137	476.781	49.1564
26.3833	6.76994	60.4835	94.0984	2.47597	476.998	49.1543
26.4	6.76796	62.1598	94.4366	3.26927	477.072	49.1581
26.4167	6.77284	60.7496	94.2622	2.70195	477.016	49.1572
26.4333	6.7765	60.7014	93.7591	3.19542	477.149	49.1583
26.45	6.77528	60.7119	93.9251	2.85393	477.018	49.1584
26.4667	6.77147	60.0277	93.5018	3.45467	476.859	49.1578
26.4833	6.77223	60.2064	93.9292	2.69051	476.902	49.1592
26.5	6.77101	60.9231	94.3786	2.70134	476.845	49.1608
26.5167	6.77177	59.9624	93.6308	2.91344	476.645	49.1613
26.5333	6.77513	60.2447	93.7919	2.15645	476.652	49.1641
26.55	6.7765	60.2282	93.8348	2.2364	476.556	49.1634
26.5667	6.78032	61.1318	93.7106	2.04979	476.514	49.1587
26.5833	6.78352	60.3544	93.7818	2.68333	476.499	49.1619
26.6	6.78612	61.1144	94.2892	2.1595	476.537	49.1608
26.6167	6.78429	59.9172	93.3965	2.90993	476.585	49.1634
26.6333	6.78902	60.0817	93.9109	2.35497	476.646	49.1674
26.65	6.78963	61.4901	94.5634	2.26143	476.734	49.1659
26.6667	6.78993	60.0877	93.5525	2.22145	476.798	49.1662
26.6833	6.79085	60.1467	93.6001	2.57072	476.665	49.1682
26.7	6.79665	60.5218	94.1856	2.27516	476.647	49.1669
26.7167	6.79634	59.8618	93.4962	2.44789	476.676	49.1644
26.7333	6.79436	60.546	93.8041	2.67738	476.515	49.1651
26.75	6.79771	60.8683	94.4315	2.13264	476.606	49.1654
26.7667	6.80153	60.9776	93.8891	2.48253	476.66	49.1653
26.7833	6.8058	60.5824	93.9106	2.22801	476.602	49.1673
26.8	6.80824	60.2555	93.5519	1.76613	476.786	49.1645
26.8167	6.80809	60.6091	94.1883	1.99135	476.725	49.1688
26.8333	6.8084	60.8453	94.2812	1.72371	476.663	49.168
26.85	6.80763	60.3384	93.9431	2.12852	476.74	49.1731
26.8667	6.8084	60.6266	94.0456	2.35741	476.676	49.1738
26.8833	6.80687	60.9386	94.0934	1.98067	476.591	49.1685
26.9	6.81023	60.7125	94.3917	2.42241	476.683	49.1683
26.9167	6.81084	60.1247	93.2969	1.51695	476.762	49.1729
26.9333	6.81084	60.2412	93.4699	2.41631	476.652	49.1746
26.95	6.81084	60.8472	94.0313	2.52541	476.651	49.1756
26.9667	6.81435	60.3571	93.6976	1.85188	476.736	49.1767
26.9833	6.81526	60.3954	94.3029	1.76842	476.834	49.1753
27	6.81023	60.1724	94.0949	1.76079	476.761	49.1758
27.0167	6.81236	60.2439	93.3741	2.16301	477.013	49.177
27.0333	6.81328	61.1387	94.165	2.03316	477.22	49.1767
27.05	6.81633	60.1556	93.643	1.85783	477.127	49.1796
27.0667	6.81847	60.1308	93.3125	2.42592	477.317	49.1756
27.0833	6.81709	60.7304	93.1638	1.7292	477.176	49.1784
27.1	6.81618	60.5338	94.078	1.73088	477.001	49.1811
27.1167	6.81831	60.2059	93.6643	1.73744	476.835	49.1827
27.1333	6.8206	59.9773	93.393	1.84654	476.66	49.1801
27.15	6.82015	60.1937	93.5362	2.16179	476.53	49.1772
27.1667	6.81953	60.2352	93.5578	1.86378	476.561	49.1802
27.1833	6.81801	60.25	93.1988	2.16362	476.557	49.183
27.2	6.81892	60.1429	93.4515	2.37587	476.533	49.1843
27.2167	6.81755	60.6995	93.5592	1.80244	476.417	49.1836
27.2333	6.81694	59.9989	93.4585	1.94252	476.455	49.1799
27.25	6.8232	60.073	93.4882	1.72554	476.534	49.1805
27.2667	6.82396	60.9621	93.4344	2.1183	476.479	49.1837
27.2833	6.82732	60.5466	93.7569	1.90743	476.677	49.1822
27.3	6.8325	60.5038	93.7548	1.84471	476.847	49.1868
27.3167	6.83693	59.9613	93.3421	2.22389	476.748	49.1875
27.3333	6.83357	60.3982	93.6564	1.63429	476.844	49.1869
27.35	6.83434	60.4073	93.735	2.4659	476.799	49.1872
27.3667	6.83388	60.1234	93.0845	1.44844	476.636	49.1871
27.3833	6.83662	60.5848	93.9739	1.71669	476.724	49.19
27.4	6.83632	60.1139	93.5207	2.03789	476.749	49.192
27.4167	6.83952	59.8165	92.9737	1.22551	476.787	49.1918
27.4333	6.84166	60.3461	93.6265	1.81847	476.949	49.1932
27.45	6.8467	59.631	93.0445	1.47942	476.978	49.1912
27.4667	6.84959	59.9011	93.5125	1.381	476.947	49.1898
27.4833	6.84578	60.1499	93.3013	1.13182	476.909	49.1959
27.5	6.84593	60.4183	93.5482	1.91872	476.959	49.1949
27.5167	6.8438	59.8571	92.8513	1.08421	476.966	49.1959
27.5333	6.84456	59.9221	93.2476	-1.72188	476.834	49.1984
27.55	6.8441	60.0782	93.2131	2.20177	476.793	49.1949
27.5667	6.84837	61.3912	93.8575	2.51228	476.794	49.1944
27.5833	6.85432	60.0185	93.577	2.08977	476.654	49.1958
27.6	6.85661	61.2569	93.8856	1.35124	476.691	49.1975
27.6167	6.85509	60.0153	93.2325	6.02242	476.866	49.195
27.6333	6.85692	60.606	93.7048	2.4218	476.819	49.1984
27.65	6.85905	60.0306	93.1919	2.22862	477.103	49.1979
27.6667	6.86256	60.1954	93.3747	2.36275	477.187	49.2023
27.6833	6.86211	59.8122	93.2345	2.10579	477.24	49.2034
27.7	6.86348	59.6806	93.0805	1.59859	477.188	49.2016
27.7167	6.86379	60.2708	93.5305	2.03255	477.131	49.202
27.7333	6.86592	60.151	93.3489	1.4698	476.977	49.2027
27.75	6.8647	59.8628	93.0819	1.58546	476.928	49.2028
27.7667	6.86729	59.8197	92.9229	1.91566	476.781	49.2007
27.7833	6.86806	59.7521	92.949	0.826187	476.693	49.2046
27.8	6.86653	62.6922	94.0232	1.95976	476.612	49.2033
27.8167	6.86791	59.887	93.0662	1.43227	476.688	49.2011
27.8333	6.86638	60.5901	93.5426	1.08116	476.607	49.2011
27.85	6.8708	60.0051	93.4312	1.16585	476.548	49.2027
27.8667	6.8676	60.232	93.57	1.12709	476.65	49.2065
27.8833	6.86913	59.8533	93.0755	1.70464	476.59	49.2033
27.9	6.87172	59.9195	93.1985	2.14638	476.464	49.2049
27.9167	6.86913	60.7276	93.4899	2.19582	476.632	49.2072
27.9333	6.86638	60.48	93.2597	1.87752	476.672	49.2086
27.95	6.86821	60.2326	93.3012	1.64574	476.643	49.2071
27.9667	6.87325	60.4253	92.972	1.72554	476.848	49.2062
27.9833	6.87584	60.1608	93.5955	1.94786	476.732	49.2042
28	6.87172	59.8455	93.0972	1.73622	476.682	49.2034
28.0167	6.87523	59.5216	92.5939	1.53358	476.661	49.2066
28.0333	6.87767	59.7407	92.8812	1.42448	476.72	49.2095
28.05	6.87737	60.0103	92.9197	1.59142	476.726	49.2106
28.0667	6.88271	62.013	94.1358	1.86684	476.726	49.2088
28.0833	6.88164	59.8574	93.0366	1.4872	476.818	49.2086
28.1	6.88026	59.7552	92.6252	1.6404	476.81	49.2106
28.1167	6.8824	60.7594	93.395	2.18147	476.692	49.2115
28.1333	6.88377	60.2428	93.7866	1.54259	476.86	49.2104
28.15	6.8821	60.1255	93.4589	1.42342	476.911	49.2118
28.1667	6.88286	60.0372	93.0247	0.716476	476.817	49.2135
28.1833	6.88438	59.616	92.4679	1.61705	476.998	49.2139
28.2	6.88744	60.1333	93.0271	0.85289	477.051	49.2132
28.2167	6.88942	60.0773	93.1056	1.05324	476.943	49.2159
28.2333	6.88835	60.0176	92.9835	1.08009	477.039	49.2173
28.25	6.89034	60.6568	93.3939	0.693741	476.872	49.2147
28.2667	6.89354	60.6568	93.1562	1.14021	476.84	49.2158
28.2833	6.89644	60.0201	93.355	0.125809	476.75	49.2173
28.3	6.89827	60.0242	92.9629	1.37093	476.746	49.2176
28.3167	6.89995	60.0782	93.1748	1.4222	476.668	49.2165
28.3333	6.90254	59.7205	92.7404	1.41029	476.768	49.2147
28.35	6.9027	60.7507	93.642	1.18431	476.756	49.2138
28.3667	6.90254	59.6169	92.6383	1.44844	476.704	49.2159
28.3833	6.90132	60.3042	93.4173	1.44066	476.573	49.2149
28.4	6.90041	59.6685	92.5564	1.64635	476.608	49.2158
28.4167	6.89705	59.7808	92.8735	1.28868	476.693	49.2194
28.4333	6.89674	61.5723	94.417	0.945969	476.572	49.219
28.45	6.90239	60.1667	93.3907	0.603256	476.722	49.2179
28.4667	6.89842	60.0098	93.1768	1.33217	476.859	49.2188
28.4833	6.90224	60.5332	93.5212	1.35124	476.693	49.2176
28.5	6.90346	59.9053	93.0753	0.589523	476.83	49.2172
28.5167	6.90468	59.9084	93.0936	1.09261	476.882	49.2178
28.5333	6.90346	60.2625	93.1541	0.938797	476.941	49.2197
28.55	6.90361	61.1115	93.2456	0.302811	477.019	49.2176
28.5667	6.90788	59.7872	92.9134	0.656815	476.941	49.2179
28.5833	6.90788	59.7671	93.0602	0.308762	476.931	49.2226
28.6	6.90758	59.8861	93.036	0.593643	476.879	49.22
28.6167	6.90987	60.0263	92.8584	0.044632	476.812	49.2194
28.6333	6.912	59.6096	92.8625	0.665207	476.787	49.2207
28.65	6.91216	60.3622	93.2755	0.643082	476.763	49.2225
28.6667	6.90941	59.9871	92.7706	0.506058	476.776	49.222
28.6833	6.9088	60.3765	93.2427	0.539475	476.721	49.2222
28.7	6.90697	59.7912	92.9562	-0.0868988	476.663	49.2231
28.7167	6.90849	59.7405	92.6695	0.430374	476.738	49.2258
28.7333	6.91139	59.6742	92.6414	0.526352	476.842	49.2258
28.75	6.9149	60.2078	93.1861	0.255661	476.695	49.2248
28.7667	6.91277	59.7396	92.9856	0.24147	476.821	49.2275
28.7833	6.91353	60.4313	93.8511	0.436935	476.968	49.2262
28.8	6.91322	63.2786	93.7003	-0.229874	476.87	49.2275
28.8167	6.91277	59.9593	92.8382	0.128098	476.98	49.2274
28.8333	6.91368	59.4012	92.4711	0.0601959	476.921	49.2255
28.85	6.91353	60.3011	93.1654	-0.446243	476.969	49.2252
28.8667	6.91673	59.8808	92.7285	0.541763	477.028	49.226
28.8833	6.91902	59.5831	92.5752	0.609207	476.938	49.2257
28.9	6.92024	59.8121	92.8837	0.127029	476.836	49.231
28.9167	6.91963	61.2162	93.9301	0.495377	476.972	49.2304
28.9333	6.91917	59.9813	93.2511	0.489883	476.995	49.2292
28.95	6.92146	60.2604	92.8655	0.644302	477.027	49.2297
28.9667	6.92131	59.636	92.8851	0.274124	476.939	49.2291
28.9833	6.92101	59.8211	92.7428	0.917282	477.033	49.2291
29	6.92024	60.1109	93.1518	0.516739	476.847	49.2281
29.0167	6.92238	60.3005	93.6146	0.780258	476.675	49.2284
29.0333	6.9207	61.293	93.1339	0.540543	476.794	49.2266
29.05	6.91887	59.645	92.627	0.4142	476.966	49.2274
29.0667	6.9178	60.5261	93.3343	0.769424	476.776	49.2272
29.0833	6.9175	60.5604	93.1712	1.09734	476.853	49.2318
29.1	6.92406	59.9505	93.0047	0.824356	476.842	49.2281
29.1167	6.92711	59.6937	92.9313	0.382614	476.944	49.2274
29.1333	6.92787	59.6449	92.7825	0.829086	476.791	49.2271
29.15	6.92711	59.6221	92.73	0.585251	476.688	49.2274
29.1667	6.92802	59.9482	92.9314	0.593033	476.755	49.2278
29.1833	6.92802	59.9732	92.9554	1.08955	476.737	49.2291
29.2	6.93153	59.6264	92.6782	0.988846	476.645	49.2268
29.2167	6.93001	60.1313	92.9603	0.799332	476.722	49.2284
29.2333	6.92619	59.6525	92.7078	1.23863	476.811	49.2269
29.25	6.92894	59.77	92.7757	0.963821	476.981	49.2242
29.2667	6.92833	59.5934	92.6191	1.05858	476.914	49.2243
29.2833	6.9297	59.8518	92.5971	1.10573	476.847	49.2249
29.3	6.93123	59.7811	92.8085	0.616837	476.919	49.2274
29.3167	6.93275	60.4978	93.2584	0.723038	476.872	49.2283
29.3333	6.93382	59.9073	92.6191	0.314713	476.624	49.2255
29.35	6.93474	60.4369	92.9862	0.210953	476.764	49.2286
29.3667	6.93337	59.6948	92.7453	0.30632	476.836	49.2274
29.3833	6.93596	60.5845	93.9732	0.294418	476.795	49.2287
29.4	6.93291	60.422	93.3799	0.56572	476.83	49.2301
29.4167	6.93047	59.8446	92.925	0.541153	476.918	49.2306
29.4333	6.9236	59.6734	92.6305	1.12053	476.924	49.2306
29.45	6.92513	60.0663	93.2105	0.718308	476.9	49.2287
29.4667	6.92818	60.2253	92.8809	0.355301	476.939	49.2289
29.4833	6.92726	59.5774	92.488	0.921555	477.013	49.2266
29.5	6.92726	59.6296	92.5849	0.417252	477.08	49.2281
29.5167	6.92711	59.8573	92.7322	0.840988	477.136	49.2283
29.5333	6.92833	59.8638	92.9891	0.813675	476.985	49.2289
29.55	6.92726	60.7694	93.6752	1.157	476.812	49.2297
29.5667	6.93352	60.682	93.7521	0.898209	476.794	49.228
29.5833	6.93153	60.4943	92.8417	0.719376	476.693	49.2271
29.6	6.92894	60.1537	93.0553	0.310593	476.557	49.2306
29.6167	6.93321	59.7829	92.8553	0.166245	476.721	49.2303
29.6333	6.93382	60.9927	94.9554	0.642014	476.749	49.231
29.65	6.93443	60.1798	92.9284	1.0186	476.484	49.2327
29.6667	6.93581	59.9085	93.0045	0.782547	476.706	49.2353
29.6833	6.93825	59.6677	92.454	0.90416	476.699	49.2352
29.7	6.94038	59.7091	92.6069	0.677719	476.864	49.2332
29.7167	6.94283	59.9027	93.073	0.892258	476.835	49.2323
29.7333	6.94222	59.4894	92.5814	-0.0666046	476.87	49.2321
29.75	6.94191	61.3079	92.8854	0.891647	476.9	49.2339
29.7667	6.94069	60.3983	92.9894	0.677109	476.803	49.2318
29.7833	6.93977	60.2886	93.4379	0.863724	476.94	49.2295
29.8	6.94099	60.1717	93.2293	0.63118	476.955	49.2349
29.8167	6.93886	60.0799	92.8523	0.302811	477.037	49.2365
29.8333	6.93932	59.4753	92.4445	0.57869	477.061	49.2367
29.85	6.93718	59.9244	92.8654	0.289688	477.008	49.2321
29.8667	6.93947	60.379	93.0398	0.492935	476.768	49.2294
29.8833	6.93871	60.1618	93.0476	0.737839	476.82	49.2318
29.9	6.93871	60.2724	93.0137	0.431595	476.782	49.2342
29.9167	6.94237	60.0414	92.8324	0.361252	476.501	49.2336
29.9333	6.94359	59.79	92.9128	0.826645	476.688	49.2378
29.95	6.94389	59.8216	92.6275	0.588303	476.691	49.2388
29.9667	6.94695	59.6539	92.8385	0.613327	476.632	49.2374
29.9833	6.94725	59.761	92.673	0.551987	476.717	49.2359
30	6.94786	59.6331	92.5259	0.390396	476.748	49.2385
30.0167	6.94847	60.2558	93.5127	0.745621	476.803	49.2413
30.0333	6.94344	59.9592	92.9966	0.031662	476.775	49.2396
30.05	6.94634	60.0533	92.7692	0.602646	476.654	49.2371
30.0667	6.94679	60.1821	93.1345	0.57869	476.524	49.2394
30.0833	6.94389	59.7494	93.0186	0.712814	476.417	49.2406
30.1	6.94344	59.7198	92.7897	0.720596	476.314	49.2439
30.1167	6.93565	60.4218	93.4023	0.234909	476.313	49.2419
30.1333	6.93535	59.9873	92.9965	1.39061	476.346	49.242
30.15	6.93916	60.1705	93.2053	0.296249	476.499	49.2419
30.1667	6.94145	59.7633	92.835	0.275955	476.534	49.2443
30.1833	6.94023	59.874	92.9063	1.49071	476.435	49.2429
30.2	6.93993	60.3431	93.3733	0.476913	476.645	49.2437
30.2167	6.93916	59.9018	93.1793	1.52702	476.684	49.2445
30.2333	6.93764	59.9119	93.142	1.34468	476.519	49.2493
30.25	6.93947	59.9513	93.1286	0.488205	476.44	49.2472
30.2667	6.94161	59.8623	92.6522	-0.361099	476.495	49.248
30.2833	6.94618	60.1162	93.1892	-0.290756	476.633	49.2487
30.3	6.94695	59.9749	93.0592	0.541763	476.666	49.2486
30.3167	6.94634	60.0579	93.3686	0.174637	476.655	49.2483
30.3333	6.94634	60.2096	93.5896	-1.02928	476.63	49.25
30.35	6.94557	59.8455	93.2345	0.165634	476.576	49.2533
30.3667	6.94588	59.9818	93.3738	-0.0891876	476.649	49.2507
30.3833	6.94984	60.0221	93.3979	0.911942	476.65	49.2487
30.4	6.95381	59.8891	93.2696	0.439835	476.561	49.2461
30.4167	6.95366	60.2122	93.1941	1.06987	476.694	49.2493
30.4333	6.95702	60.6002	94.2266	0.661087	476.656	49.2507
30.45	6.95808	60.998	93.7055	0.18898	476.449	49.2487
30.4667	6.95931	60.1247	93.3956	0.231857	476.634	49.2506
30.4833	6.96159	59.9783	93.33	-0.75737	476.585	49.2483
30.5	6.96205	60.8482	93.825	0.46196	476.505	49.246
30.5167	6.96144	60.1205	93.3041	0.267105	476.715	49.2443
30.5333	6.95747	59.9696	93.5166	1.63139	476.723	49.2475
30.55	6.96037	60.6913	94.2788	1.06453	476.873	49.2464
30.5667	6.959	59.9871	93.543	-1.25572	476.861	49.249
30.5833	6.9561	60.2746	93.6263	0.491104	476.932	49.2492
30.6	6.95686	60.6258	93.9503	-0.58754	477.037	49.2472
30.6167	6.95869	60.9132	95.3114	-0.653153	476.954	49.2474
30.6333	6.95763	60.425	94.5422	-0.00938416	477.104	49.2472
30.65	6.95869	60.351	93.7533	0.730209	477.026	49.25
30.6667	6.95915	60.7829	93.9175	-0.794449	476.948	49.2498
30.6833	6.95976	60.1666	94.1805	-0.833054	476.889	49.2507
30.7	6.9558	60.939	94.5995	-0.192947	476.856	49.2562
30.7167	6.95381	60.6152	93.9878	-0.665665	476.725	49.2558
30.7333	6.95503	60.2291	93.6625	-0.467758	476.801	49.2587
30.75	6.95427	60.4546	94.2861	-0.244217	476.765	49.2585
30.7667	6.95488	62.9331	94.3392	-0.349655	476.619	49.2616
30.7833	6.95564	60.79	94.8631	0.243759	476.874	49.2681
30.8	6.95244	60.9878	94.8812	-0.833664	476.907	49.2683
30.8167	6.94878	60.8405	94.6391	-0.0505829	476.856	49.2745
30.8333	6.94984	60.3123	94.0885	-0.91301	476.843	49.28
30.85	6.94435	60.9856	94.4834	-1.05248	476.865	49.2876
30.8667	6.93977	60.3277	94.1534	0.442276	477.066	49.2912
30.8833	6.94038	60.5616	94.7428	-0.710373	477.006	49.3015
30.9	6.94328	61.271	95.3591	0.438156	476.945	49.3081
30.9167	6.94435	60.5351	94.687	-0.656052	476.945	49.3171
30.9333	6.94023	61.072	94.8379	0.315933	476.861	49.3263
30.95	6.9381	60.9719	94.9389	-0.112534	476.809	49.3342
30.9667	6.93947	60.3616	94.3208	0.698624	476.819	49.3415
30.9833	6.94084	60.3765	94.4988	0.202713	476.687	49.3526
31	6.94206	60.5068	94.7132	-0.814591	476.742	49.3559
31.0167	6.94786	60.7319	95.4255	0.175858	476.669	49.365
31.0333	6.95305	60.7809	95.0135	-0.239487	476.544	49.3758
31.05	6.95763	60.5698	94.9931	-0.135117	476.844	49.3868
31.0667	6.96571	60.9208	95.2566	-0.672836	476.909	49.3998
31.0833	6.9735	60.7429	95.3593	-0.467148	476.916	49.4111
31.1	6.98738	61.0172	95.6345	1.09322	476.911	49.4187
31.1167	7.0005	60.8788	95.53	-0.259781	477.057	49.4262
31.1333	7.01012	60.9698	95.7763	1.14326	477.179	49.437
31.15	7.0269	61.3277	96.4906	-0.0444794	477.018	49.443
31.1667	7.04079	61.9872	96.3577	-0.957718	476.901	49.4552
31.1833	7.04811	61.1918	96.4823	-0.240707	476.746	49.4628
31.2	7.06184	61.7849	96.7025	0.62294	476.636	49.4691
31.2167	7.07817	61.3744	96.8108	0.399399	476.579	49.4753
31.2333	7.09816	61.569	96.9083	0.374985	476.586	49.4856
31.25	7.11449	61.4318	97.4076	0.604935	476.646	49.4929
31.2667	7.12791	61.2756	97.461	-0.737686	476.74	49.4985
31.2833	7.14958	62.4274	98.7431	0.0345612	476.699	49.5046
31.3	7.16972	62.1056	98.9092	-0.444565	476.633	49.5138
31.3167	7.18987	61.7353	98.7188	-0.769272	476.75	49.5196
31.3333	7.21046	62.0356	98.8426	-0.690689	476.78	49.5269
31.35	7.23198	61.9041	99.5178	0.456009	476.663	49.5289
31.3667	7.25685	61.9563	99.7327	0.463181	476.922	49.5345
31.3833	7.27669	62.3733	100.716	-1.09535	476.995	49.5411
31.4	7.29149	63.5235	102.383	-2.39296	477.041	49.5464
31.4167	7.30904	64.1337	102.143	-0.833054	477.005	49.5527
31.4333	7.33177	62.9375	102.456	-0.990524	477.068	49.5608
31.45	7.35039	63.4623	103.718	-0.282974	477.044	49.5666
31.4667	7.36671	63.8537	104.986	-1.05598	477.032	49.5734
31.4833	7.38136	63.9352	104.967	-1.08711	477.031	49.5745
31.5	7.39662	64.1641	106.07	-0.789566	476.976	49.5805
31.5167	7.41386	64.5089	107.253	-1.21346	476.983	49.5855
31.5333	7.42806	65.1417	108.795	-0.387344	476.92	49.5879
31.55	7.43919	65.7185	110.049	-0.899277	476.741	49.5936
31.5667	7.454	66.0436	111.617	-0.494003	476.596	49.5994
31.5833	7.46468	66.6019	113.046	-0.973129	476.668	49.6056
31.6	7.47978	67.239	114.952	-0.545883	476.661	49.6171
31.6167	7.49687	67.5968	116.663	-1.15074	476.538	49.6188
31.6333	7.50832	68.9474	118.802	-0.474319	476.759	49.6247
31.65	7.52266	69.3124	121.44	-0.493393	476.766	49.6343
31.6667	7.53243	69.1607	122.253	-0.529709	476.782	49.6453
31.6833	7.5454	74.0319	125.202	-0.282364	476.735	49.6507
31.7	7.55791	74.6247	128.368	0.653305	476.777	49.6577
31.7167	7.56523	71.659	129.726	-0.637589	476.716	49.6651
31.7333	7.57607	74.2213	134.711	-0.345535	476.719	49.6748
31.75	7.58583	73.8169	136.186	-1.16158	476.721	49.6896
31.7667	7.59209	74.7759	140.045	0.295639	476.805	49.698
31.7833	7.60445	75.7027	143.104	-0.606613	476.708	49.7099
31.8	7.61345	76.6178	146.239	-0.0231171	476.724	49.7202
31.8167	7.62459	78.0874	150.464	-0.498123	476.744	49.7315
31.8333	7.63451	80.1568	154.332	-0.222244	476.784	49.7448
31.85	7.64931	80.6693	159.252	-0.559464	476.786	49.7579
31.8667	7.66319	82.1655	164.086	-0.120773	476.781	49.7739
31.8833	7.67708	83.5317	169.127	-0.347977	476.702	49.788
31.9	7.687	85.7389	174.342	-0.254288	476.856	49.7991
31.9167	7.70683	86.6993	178.94	-0.000991821	476.908	49.8161
31.9333	7.71996	88.493	184.463	0.281296	476.876	49.8359
31.95	7.73354	90.3756	190.394	0.41069	477.007	49.8507
31.9667	7.75093	92.0789	196.412	-0.542831	477.183	49.8678
31.9833	7.76741	94.437	202.596	-0.272293	477.192	49.8823
32	7.78938	96.1968	209.165	-0.454025	477.187	49.9041
32.0167	7.80861	98.2937	215.999	-0.436783	477.231	49.9226
32.0333	7.83058	100.258	223.303	-0.443954	477.33	49.9433
32.05	7.85637	102.035	229.575	-0.344315	477.309	49.9595
32.0667	7.88124	104.703	237.72	-1.48216	477.228	49.9841
32.0833	7.91084	107.003	244.944	-0.724106	477.214	50.0018
32.1	7.94045	109.289	252.343	-0.425491	477.115	50.0242
32.1167	7.97752	112.1	261.296	-0.334854	477.082	50.0446
32.1333	8.01079	113.776	268.471	-0.0719452	476.986	50.068
32.15	8.04695	117.164	277.29	-0.732956	476.894	50.0895
32.1667	8.08632	119.36	285.858	-0.414047	476.773	50.1148
32.1833	8.1237	121.776	295.569	0.0458527	476.643	50.1411
32.2	8.16795	125.32	303.939	-0.198898	476.386	50.1632
32.2167	8.2151	127.333	312.15	0.0888825	476.596	50.1872
32.2333	8.2618	129.709	321.28	-0.191116	476.631	50.2168
32.25	8.31718	133.927	331.038	0.180588	476.626	50.2398
32.2667	8.36983	134.685	339.556	0.551376	476.718	50.2619
32.2833	8.42079	139.594	351.172	0.378494	476.835	50.2892
32.3	8.48213	140.966	358.861	-0.53154	476.912	50.3144
32.3167	8.54622	144.026	367.925	0.510178	476.896	50.3414
32.3333	8.60909	146.434	377.712	0.0423431	476.965	50.3643
32.35	8.67622	150.352	388.478	0.222397	476.964	50.3906
32.3667	8.74809	152.94	397.94	0.138321	476.975	50.4142
32.3833	8.82179	155.531	407.426	0.278397	477.143	50.4371
32.4	8.89961	157.637	416.202	0.433884	477.18	50.4662
32.4167	8.9814	160.305	425.615	0.394058	477.196	50.4902
32.4333	9.06746	164.453	436.961	0.363541	477.304	50.517
32.45	9.15352	166.103	445.322	0.127487	477.343	50.5386
32.4667	9.23851	168.824	454.712	0.345078	477.27	50.5599
32.4833	9.32686	173.181	464.036	0.532913	477.427	50.5859
32.5	9.41811	174.354	472.558	0.84816	477.285	50.6152
32.5167	9.51775	177.27	482.664	1.11229	477.078	50.6397
32.5333	9.62013	179.998	491.108	1.26183	477.076	50.6596
32.55	9.72313	188.072	502.098	1.10146	477.081	50.6799
32.5667	9.82353	186.249	509.336	0.892868	477.042	50.7029
32.5833	9.9276	188.379	518.013	1.41319	476.967	50.7215
32.6	10.0332	191.275	527.141	1.40846	477.176	50.7406
32.6167	10.1472	192.781	534.853	1.43883	477.293	50.765
32.6333	10.2618	195.741	543.382	1.5789	477.163	50.7833
32.65	10.3812	197.151	550.293	1.87218	477.111	50.8018
32.6667	10.5047	199.913	558.949	1.69579	477.287	50.8242
32.6833	10.6286	201.903	566.576	1.81969	477.099	50.8393
32.7	10.74	204.717	573.434	2.21901	477.064	50.8584
32.7167	10.8639	205.408	579.702	2.58797	477.097	50.8714
32.7333	10.9884	208.543	587.199	2.59453	477.002	50.8889
32.75	11.1166	210.397	594.217	2.63161	477.145	50.9037
32.7667	11.245	211.959	599.764	3.00529	477.181	50.9188
32.7833	11.3801	215.43	607.39	2.52007	477.114	50.9359
32.8	11.5113	215.302	612.343	3.23647	477.461	50.9464
32.8167	11.6425	217.42	617.795	3.09639	477.633	50.9615
32.8333	11.7786	218.8	623.781	3.82072	477.809	50.9762
32.85	11.9105	219.401	627.508	4.08531	477.917	50.9875
32.8667	12.0448	221.321	632.429	4.04655	477.98	50.9968
32.8833	12.1809	223.453	637.763	3.6013	477.88	51.0081
32.9	12.3193	223.962	641.671	4.62654	477.681	51.0168
32.9167	12.4567	225.008	646.037	4.98772	477.716	51.0275
32.9333	12.5884	227.029	650.734	4.78691	477.715	51.0387
32.95	12.7216	227.342	653.237	5.00679	477.704	51.0455
32.9667	12.857	227.799	656.309	5.17967	477.604	51.054
[truncated: 1,622 more rows]
