# Supplementary material for: Thermodynamically controlled multiphase separation of heterogeneous liquid crystal colloids
Source: Nat Commun. 2023 Aug 29;14:5277. doi: 10.1038/s41467-023-41054-7 (PMC10465492; doi:10.1038/s41467-023-41054-7)
Supplement: Supplementary file 11 — Source Data [file 41467_2023_41054_MOESM11_ESM.zip › Source data/Supplementary Figure 7_The size-exclusion chromatography/13-1-2022/han-11.xlsx]

## Sheet: Sample Details
Administrative Information
Export date	13. tammikuuta 2022 13:01:24
Culture name	fi-FI
Decimal separator	,
Workspace name	Leena
Workspace path	C:\ProgramData\Agilent Technologies\GPC\Workspaces\Leena\
File name	MDS_Aqueous_100122-0044.sample
Creation date	12. tammikuuta 2022 12:14:27
Created by	gpc-sec
Comments	Collected by Agilent GPC/SEC Software Version 1.1.3131.27789
Software version	Agilent GPC/SEC Software - 1.1.3131.27789
Sample Information
Sample name	han-11
Information
Sample type	Sample
Injection date	12. tammikuuta 2022
Vial number	1
Injection number	1
Injection volume (µL)	100
Concentration (mg/mL)	1
dn/dc (mL/g)	0.1
UV extinction coefficient [(mg/mL)-¹][cm-¹]	1
Mark-Houwink K ((10e-5) dL/g)	14.1
Mark-Houwink Alpha	0.7
Mp	100000
Analysed	No
Instrument Conditions
Eluent
Refractive index (RIU)	1
Set flow rate (mL/min)	1
LS Wavelength (nm)	658
Set temperature (°C)	20
Actual temperature (°C)	0
Actual flow rate (mL/min)	0
Column information
Data origin	Collected by Agilent GPC/SEC Software Version 1.1.3131.27789
Instrument name
Collection Parameters
Collected by	gpc-sec
Number of channels	6
Run length (mins)	60.0167
Delay time (secs)	0
Sampling interval (secs)	1
Number of data points	3601
DLS Parameters
Viscosity (cP)	0.0089
Correlator run time (secs)	5
Collection fraction	0
Channel Information
Channel ID	Detector type	Detector name	Detector units	Channel Information
1	RI	RI	mV
2	LS 15°	LS 15°	mV
3	LS 90°	LS 90°	mV
4	VS DP	VS DP	mV
5	VS IP	VS IP	mV
6	UV 280nm	UV 280nm	mV

## Sheet: Raw Data
Collection Parameters
Collected by	gpc-sec
Number of channels	6
Run length (mins)	60.0167
Delay time (secs)	0
Sampling interval (secs)	1
Number of data points	3601
DLS Parameters
Viscosity (cP)	0.0089
Correlator run time (secs)	5
Collection fraction	0
Channel Information
Channel ID	Detector type	Detector name	Detector units	Channel Information
1	RI	RI	mV
2	LS 15°	LS 15°	mV
3	LS 90°	LS 90°	mV
4	VS DP	VS DP	mV
5	VS IP	VS IP	mV
6	UV 280nm	UV 280nm	mV
Raw Data
RT (mins)	Response Trace 1	Response Trace 2	Response Trace 3	Response Trace 4	Response Trace 5	Response Trace 6
0	-5.19203	58.794	90.8567	-0.457077	467.345	41.7649
0.0166667	-5.50713	58.9095	91.079	-1.81664	467.284	41.1404
0.0333333	-5.86189	58.8001	90.9208	-1.09352	466.157	40.4665
0.05	-6.26137	58.8372	90.9052	-1.4048	459.918	39.7465
0.0666667	-6.70158	58.8255	90.843	-2.3983	453.687	38.9822
0.0833333	-7.17537	58.7908	90.8505	-1.24016	446.725	38.1733
0.1	-7.69814	58.9249	90.9669	-0.987473	440.901	37.3237
0.116667	-8.25371	58.8184	90.7685	-0.740738	437.273	36.4399
0.133333	-8.85948	58.8537	90.8038	-1.19072	435.811	35.528
0.15	-9.524	59.1715	91.1601	-1.07567	436.468	34.5853
0.166667	-10.2444	58.9372	90.9158	-1.0096	438.804	33.6105
0.183333	-11.1286	58.8398	90.7307	-0.768204	442.95	32.6046
0.2	-12.0187	58.843	90.7771	-0.985184	447.915	31.5565
0.216667	-12.9908	58.8389	90.7661	-1.14433	452.536	30.4696
0.233333	-14.0658	58.845	90.7223	-1.13289	457.09	29.3438
0.25	-15.2378	58.9864	90.8915	-1.37856	461.249	28.1705
0.266667	-16.5174	58.8474	90.6962	-0.591202	465.385	26.9538
0.283333	-17.9131	58.9585	90.9129	-1.41731	469.334	25.694
0.3	-19.4181	58.8895	90.8054	-1.16692	472.538	24.4042
0.316667	-21.0444	58.9069	90.8323	-1.23543	474.981	23.077
0.333333	-22.7897	58.8932	90.8106	-1.75941	476.177	21.7223
0.35	-24.647	58.7881	90.6434	-2.38228	476.657	20.349
0.366667	-26.6175	58.8717	90.7735	-1.57463	476.774	18.9645
0.383333	-28.6993	58.8187	90.7838	-1.90361	476.57	17.5729
0.4	-30.8932	58.7675	90.6811	-2.3304	475.969	16.1912
0.416667	-33.1936	58.8224	90.7435	-1.79695	475.243	14.8162
0.433333	-35.5968	58.8654	90.7983	-2.01149	474.643	13.4556
0.45	-38.0979	58.9076	90.7835	-2.50923	473.851	12.1275
0.466667	-40.6974	58.7753	90.7551	-1.57036	473.22	10.8253
0.483333	-43.3895	58.7363	90.6744	-2.36916	472.537	9.55956
0.5	-46.1666	59.0331	90.7912	-2.02171	471.952	8.33107
0.516667	-49.0228	58.8065	90.6312	-2.28813	471.508	7.15004
0.533333	-51.9454	58.8314	90.6681	-2.0533	471.115	6.0183
0.55	-54.929	58.8711	90.7211	-2.72133	470.733	4.93172
0.566667	-57.9665	58.897	90.7615	-2.08122	470.356	3.90327
0.583333	-61.0517	58.9051	90.6133	-2.31911	469.962	2.89101
0.6	-64.1697	58.9269	90.6983	-2.23564	469.781	1.95244
0.616667	-67.3063	58.8714	90.6594	-2.45552	469.578	1.63734
0.633333	-70.4569	58.9181	90.6156	-1.98174	469.404	1.63643
0.65	-73.6065	58.8331	90.6348	-2.14088	469.257	1.6375
0.666667	-76.7483	58.9254	90.7214	-2.4276	469.066	1.63841
0.683333	-79.8663	58.793	90.5656	-2.41325	468.93	1.6375
0.7	-82.9511	58.774	90.4768	-1.94832	468.874	1.63536
0.716667	-85.984	58.8512	90.7255	-2.30827	468.623	1.63795
0.733333	-88.9573	58.8351	90.5935	-2.46513	468.435	1.63734
0.75	-91.858	59.2733	90.8102	-2.99553	468.314	1.63795
0.766667	-94.4036	58.8697	90.7412	-2.29942	468.253	1.6375
0.783333	-97.1484	58.8255	90.6878	-2.98073	468.102	1.63628
0.8	-99.791	58.7573	90.6049	-3.00865	468.076	1.63765
0.816667	-102.335	58.775	90.6352	-3.49266	468.068	1.63704
0.833333	-104.759	58.8206	90.7119	-3.72871	467.88	1.6375
0.85	-107.057	58.8277	90.753	-3.01826	467.902	1.63689
0.866667	-109.222	58.7634	90.6672	-2.74879	467.725	1.63643
0.883333	-111.247	58.7412	90.6579	-2.9818	467.747	1.63567
0.9	-113.136	58.7988	90.7365	-3.59459	467.631	1.6378
0.916667	-114.875	58.7107	90.6001	-4.21745	467.472	1.63811
0.933333	-116.459	58.7962	90.7951	-3.68996	467.404	1.63567
0.95	-117.89	58.7168	90.6509	-3.54805	467.525	1.63368
0.966667	-119.166	58.6756	90.5933	-3.507	467.367	1.63216
0.983333	-120.283	59.0226	90.8506	-4.12621	467.396	1.63338
1	-121.242	59.277	90.845	-4.06258	467.225	1.6346
1.01667	-122.047	58.7003	90.6335	-3.97423	467.286	1.63445
1.03333	-122.694	58.7267	90.6329	-4.28001	467.27	1.63643
1.05	-123.183	58.7273	90.6844	-4.65141	467.238	1.68922
1.06667	-123.521	58.7013	90.6011	-3.93501	467.176	2.3774
1.08333	-123.709	58.9199	90.8299	-3.75435	467.236	3.10951
1.1	-123.749	58.8259	90.8236	-4.5977	467.248	3.86955
1.11667	-123.646	58.6892	90.5935	-4.05235	467.189	4.61952
1.13333	-123.404	58.8335	90.6629	-4.54475	467.264	5.38719
1.15	-123.026	58.82	90.8215	-4.29146	467.248	6.17241
1.16667	-122.52	58.793	90.6681	-4.91249	467.301	6.96816
1.18333	-121.895	58.9721	90.955	-4.75563	467.235	7.77992
1.2	-121.152	58.8296	90.6234	-4.97444	467.216	8.60329
1.21667	-120.294	58.7505	90.6004	-5.40718	467.336	9.43611
1.23333	-119.318	58.7751	90.6477	-5.9037	467.377	10.2734
1.25	-118.245	58.8625	90.8915	-5.49126	467.295	11.1134
1.26667	-117.071	58.8351	90.6049	-5.48531	467.417	11.9561
1.28333	-115.81	58.8714	90.772	-5.67726	467.465	12.8024
1.3	-114.467	58.7887	90.6655	-5.26833	467.401	13.648
1.31667	-113.038	58.8541	90.6681	-5.94002	467.362	14.4926
1.33333	-111.537	58.7818	90.678	-5.73738	467.545	15.3339
1.35	-109.972	58.7817	90.6558	-6.60042	467.503	16.1681
1.36667	-108.345	58.8943	90.7914	-6.09734	467.49	16.9978
1.38333	-106.663	58.8317	90.9518	-6.62727	467.555	17.8191
1.4	-104.92	58.8177	90.7429	-6.38893	467.576	18.6355
1.41667	-103.139	58.7878	90.6239	-6.29952	467.529	19.437
1.43333	-101.311	58.7444	90.7165	-5.8387	467.494	20.23
1.45	-99.4556	58.6973	90.6626	-6.66008	467.601	21.0116
1.46667	-97.5636	58.778	90.8309	-6.99272	467.619	21.7805
1.48333	-95.6481	58.7049	90.7467	-6.32515	467.639	22.5378
1.5	-93.7125	58.7428	90.7636	-7.30797	467.562	23.2771
1.51667	-91.7674	58.7197	90.7803	-7.04933	467.548	24.0018
1.53333	-89.8075	58.7498	90.8067	-6.64696	467.506	24.7138
1.55	-87.8352	58.7829	90.7475	-7.76512	467.58	25.4121
1.56667	-85.8588	58.7022	90.7363	-7.17445	467.66	26.0979
1.58333	-83.8851	58.7202	90.8193	-6.84303	467.639	26.7623
1.6	-81.9126	58.8583	91.0354	-7.44148	467.597	27.4056
1.61667	-79.9552	58.793	90.8866	-7.34077	467.587	28.037
1.63333	-78.0019	58.6605	90.6835	-7.18346	467.579	28.6497
1.65	-76.0677	58.6875	90.7848	-7.23824	467.598	29.2478
1.66667	-74.1453	58.6997	90.7049	-7.60063	467.67	29.8304
1.68333	-72.2401	58.7859	90.7722	-7.826	467.682	30.3965
1.7	-70.3594	58.8581	90.861	-7.25975	467.649	30.9425
1.71667	-68.5026	58.8236	90.7961	-7.60902	467.62	31.4727
1.73333	-66.6703	58.7298	90.6825	-7.52251	467.685	31.9878
1.75	-64.8721	58.7933	90.7755	-7.2216	467.664	32.4862
1.76667	-63.0996	58.7582	90.7316	-7.20314	467.733	32.9655
1.78333	-61.3545	58.7998	90.8491	-7.43248	467.772	33.4328
1.8	-59.6511	58.8284	90.8248	-7.46468	467.856	33.8812
1.81667	-57.9829	58.8471	90.8512	-6.86455	467.828	34.3183
1.83333	-56.5093	58.7756	90.6342	-7.26921	467.814	34.7408
1.85	-54.9049	58.8483	90.7922	-7.66319	467.82	35.1505
1.86667	-53.3398	58.931	90.7278	-6.98433	467.838	35.5477
1.88333	-51.8159	58.7711	90.7171	-8.42552	467.767	35.9278
1.9	-50.3286	58.7493	90.6524	-7.61971	467.671	36.2969
1.91667	-48.8818	58.8609	90.8271	-7.60414	467.772	36.6532
1.93333	-47.4673	58.856	90.7395	-7.93617	467.786	37.0011
1.95	-46.0946	58.7907	90.6953	-7.63695	467.788	37.3336
1.96667	-44.7623	58.8007	90.8375	-8.24501	467.676	37.6548
1.98333	-43.4652	58.7754	90.6785	-8.13164	467.818	37.9697
2	-42.2057	58.8621	90.8318	-8.28545	467.844	38.2729
2.01667	-40.9846	58.8569	90.8022	-8.05901	467.814	38.5638
2.03333	-39.8034	58.8726	90.8373	-7.73537	467.793	38.8477
2.05	-38.6532	58.7577	90.7395	-8.3564	467.729	39.1219
2.06667	-37.5404	58.745	90.695	-8.08464	467.794	39.3877
2.08333	-36.4668	58.8549	90.7912	-7.94395	467.659	39.6418
2.1	-35.4261	58.7701	90.7501	-8.42796	467.606	39.8896
2.11667	-34.4177	58.937	90.9303	-8.07335	467.695	40.1283
2.13333	-33.44	58.8227	90.7989	-7.5547	467.678	40.3622
2.15	-32.4934	58.8274	90.7798	-8.33855	467.655	40.5877
2.16667	-31.5795	58.8664	90.9396	-8.31947	467.613	40.8085
2.18333	-30.6965	58.8738	90.8297	-8.87016	467.77	41.0206
2.2	-29.8449	59.0502	91.1796	-7.98454	467.678	41.2252
2.21667	-29.0253	58.8786	90.8384	-8.8047	467.646	41.4256
2.23333	-28.2232	58.8741	90.9527	-8.71162	467.653	41.6204
2.25	-27.4485	58.892	90.7888	-8.71697	467.643	41.8069
2.26667	-26.6982	58.9074	90.9573	-8.72292	467.662	41.9917
2.28333	-25.9739	58.9541	90.9063	-8.1031	467.671	42.1734
2.3	-25.2731	58.7807	90.7645	-8.80226	467.662	42.3464
2.31667	-24.5974	58.7533	90.6712	-9.11339	467.772	42.5137
2.33333	-23.9349	58.7949	90.8199	-9.00902	467.689	42.6693
2.35	-23.2958	58.7241	90.6846	-8.73375	467.584	42.8268
2.36667	-22.6849	58.7643	90.7864	-8.65685	467.622	42.9823
2.38333	-22.0876	58.7196	90.6706	-8.64723	467.663	43.1315
2.4	-21.5066	58.9123	90.9945	-8.12752	467.593	43.272
2.41667	-20.9481	58.8703	90.9415	-8.61992	467.662	43.4129
2.43333	-20.3997	58.7705	90.7818	-8.58772	467.717	43.552
2.45	-19.8747	58.8512	90.9278	-8.62282	467.72	43.6825
2.46667	-19.3636	58.7354	90.7485	-9.42223	467.645	43.812
2.48333	-18.8656	58.8131	90.7552	-9.05434	467.611	43.9359
2.5	-18.3863	58.8107	90.7351	-8.88039	467.695	44.0571
2.51667	-17.9224	58.7437	90.7024	-9.15093	467.792	44.1766
2.53333	-17.4714	58.7707	90.7829	-9.8037	467.633	44.2916
2.55	-17.0397	58.8276	90.7833	-9.37981	467.694	44.4047
2.56667	-16.6108	58.7511	90.8143	-9.31374	467.674	44.5141
2.58333	-16.1907	58.7463	90.6519	-9.49669	467.716	44.6214
2.6	-15.7877	58.7775	90.8291	-9.40849	467.689	44.7254
2.61667	-15.397	58.7423	90.7876	-9.25468	467.709	44.8217
2.63333	-15.0237	58.6567	90.6193	-9.56703	467.676	44.9204
2.65	-14.6561	58.6965	90.7107	-9.68437	467.66	45.0129
2.66667	-14.2999	58.751	90.783	-9.3113	467.722	45.1066
2.68333	-13.9567	58.823	90.8093	-9.7213	467.727	45.1968
2.7	-13.6218	58.7913	90.8859	-10.042	467.765	45.2879
2.71667	-13.2911	58.6829	90.6666	-9.84352	467.758	45.3722
2.73333	-12.9705	58.7257	90.6934	-10.1887	467.723	45.4562
2.75	-12.664	58.8541	90.8346	-9.34639	467.667	45.5347
2.76667	-12.3612	58.8064	90.848	-10.1171	467.757	45.6149
2.78333	-12.0698	58.7208	90.7389	-10.144	467.752	45.6939
2.8	-11.789	58.7794	90.844	-9.78096	467.711	45.7697
2.81667	-11.5122	58.7869	90.9103	-10.0271	467.694	45.8399
2.83333	-11.24	58.7316	90.8376	-10.2477	467.757	45.9106
2.85	-10.9797	58.7945	90.7772	-10.2334	467.68	45.9766
2.86667	-10.7209	58.8036	90.8926	-10.6821	467.815	46.0459
2.88333	-10.4778	58.717	90.7606	-10.684	467.812	46.1112
2.9	-10.2628	58.7861	90.7861	-10.2233	467.743	46.1729
2.91667	-10.0253	58.6744	90.673	-10.299	467.798	46.2345
2.93333	-9.79973	58.7554	90.8366	-10.2816	467.674	46.2956
2.95	-9.57542	58.8363	90.9358	-10.8485	467.724	46.3514
2.96667	-9.35478	58.9085	90.9354	-10.8347	467.811	46.4115
2.98333	-9.14375	58.7972	90.9374	-10.8515	467.862	46.4658
3	-8.94142	58.7804	90.7856	-10.0129	467.767	46.5205
3.01667	-8.74321	58.7722	90.7899	-9.98833	467.741	46.5723
3.03333	-8.54561	58.7873	90.7439	-10.6065	467.93	46.6189
3.05	-8.35854	58.7209	90.752	-9.69933	467.704	46.6677
3.06667	-8.17528	58.81	90.8428	-11.1089	467.893	46.7091
3.08333	-7.99934	58.8242	90.8077	-11.8259	467.823	46.7553
3.1	-7.82433	58.7498	90.7983	-10.8216	467.858	46.8008
3.11667	-7.65144	58.7357	90.7551	-11.0416	467.819	46.8415
3.13333	-7.48589	58.7458	90.7439	-9.62715	467.816	46.8781
3.15	-7.32292	58.7568	90.8415	-10.7841	467.852	46.9161
3.16667	-7.16957	58.8277	90.8067	-9.86733	467.922	46.9517
3.18333	-7.01942	58.7295	90.8152	-11.0201	467.74	46.9857
3.2	-6.87462	58.7669	90.8158	-11.6091	467.669	47.0208
3.21667	-6.73012	58.6929	90.6901	-12.1366	467.911	47.057
3.23333	-6.59493	58.7055	90.7999	-11.7258	467.789	47.0887
3.25	-6.46111	58.7086	90.7285	-11.5995	467.746	47.1232
3.26667	-6.33034	58.7138	90.6902	-11.4053	467.83	47.1481
3.28333	-6.20445	58.7565	90.8415	-11.7301	467.787	47.1772
3.3	-6.08498	58.7475	90.7739	-12.4041	467.634	47.2056
3.31667	-5.97069	58.7273	90.6944	-13.2207	467.873	47.2327
3.33333	-5.85411	58.7458	90.789	-12.0936	467.72	47.262
3.35	-5.74135	58.6916	90.6995	-12.5645	467.669	47.2829
3.36667	-5.63316	58.7202	90.7153	-13.7273	467.704	47.3054
3.38333	-5.52818	58.782	90.6852	-12.8411	467.791	47.3246
3.4	-5.43007	58.7417	90.7206	-12.353	467.633	47.3461
3.41667	-5.33226	58.6857	90.7021	-12.7845	467.716	47.3647
3.43333	-5.23933	58.802	91.0311	-13.1034	467.836	47.3849
3.45	-5.14778	58.8595	90.993	-12.8262	467.586	47.4058
3.46667	-5.05882	58.7252	90.7249	-12.065	467.863	47.4218
3.48333	-4.97444	58.7334	90.7531	-11.5733	467.955	47.4406
3.5	-4.89693	58.7264	90.7104	-11.7902	467.641	47.4592
3.51667	-4.81621	58.7496	90.7353	-12.2236	467.862	47.4754
3.53333	-4.74617	58.7246	90.7266	-13.2839	467.752	47.4883
3.55	-4.67293	58.7284	90.6968	-12.8631	467.783	47.503
3.56667	-4.60136	58.8204	90.9771	-12.4191	467.883	47.515
3.58333	-4.52934	58.8084	90.9983	-11.4726	467.805	47.5295
3.6	-4.4622	58.6642	90.649	-12.6551	467.752	47.5404
3.61667	-4.40224	58.7583	90.8209	-13.1998	467.873	47.5538
3.63333	-4.34639	58.6843	90.6316	-12.8339	467.783	47.5633
3.65	-4.29192	58.7089	90.749	-13.2464	467.614	47.5735
3.66667	-4.2379	58.7029	90.6678	-13.4002	467.888	47.5814
3.68333	-4.18236	58.7251	90.7147	-14.4105	467.895	47.5919
3.7	-4.13445	58.7481	90.7784	-12.3071	467.642	47.5993
3.71667	-4.08699	58.7641	90.7465	-12.5698	467.93	47.6104
3.73333	-4.04182	58.7051	90.7276	-12.6485	467.78	47.6179
3.75	-4.00169	58.7373	90.7311	-12.788	467.757	47.6211
3.76667	-3.96202	58.6849	90.7385	-12.2749	467.864	47.6304
3.78333	-3.92494	58.7519	90.7403	-12.7154	467.845	47.6348
3.8	-3.88756	58.697	90.7771	-13.8233	467.638	47.642
3.81667	-3.85338	58.801	90.8888	-14.8766	467.774	47.6449
3.83333	-3.81798	58.7629	90.7172	-13.0532	467.768	47.6537
3.85	-3.78685	58.6654	90.6046	-17.0408	467.501	47.6595
3.86667	-3.75435	58.7905	90.8802	-13.427	467.839	47.6632
3.88333	-3.72337	58.736	90.7378	-11.2693	467.757	47.6682
3.9	-3.69728	58.7072	90.6994	-13.1379	467.471	47.6725
3.91667	-3.66844	58.8615	90.9567	-13.6034	467.746	47.6809
3.93333	-3.64525	58.6878	90.6707	-13.9849	467.908	47.6838
3.95	-3.62389	58.744	90.733	-13.3942	467.677	47.6876
3.96667	-3.59978	58.737	90.7743	-14.0343	467.857	47.6891
3.98333	-3.5804	58.72	90.6951	-14.9255	467.85	47.6936
4	-3.56071	58.8644	90.9	-14.6162	467.735	47.6986
4.01667	-3.54378	58.7045	90.7501	-13.8145	467.824	47.6989
4.03333	-3.52547	58.6944	90.7438	-14.4761	467.839	47.702
4.05	-3.50761	58.6974	90.6965	-15.1562	467.78	47.7058
4.06667	-3.49205	58.7196	90.7691	-14.1715	467.888	47.7076
4.08333	-3.4774	58.7991	90.8379	-14.7257	467.872	47.7108
4.1	-3.46123	58.951	90.8755	-15.5131	467.749	47.7119
4.11667	-3.44658	58.8516	90.8483	-13.2792	467.975	47.7149
4.13333	-3.43407	58.731	90.7438	-14.8795	467.989	47.7183
4.15	-3.42003	58.7162	90.6686	-14.1769	467.806	47.7195
4.16667	-3.40736	58.7089	90.6928	-15.1066	467.805	47.7206
4.18333	-3.39607	58.8453	90.8422	-15.416	467.785	47.721
4.2	-3.38661	58.7621	90.7981	-16.0233	467.744	47.7268
4.21667	-3.37486	58.7553	90.825	-14.8814	467.833	47.7303
4.23333	-3.36372	58.7614	90.8254	-15.8779	467.898	47.7302
4.25	-3.3503	58.7222	90.7536	-16.2934	467.781	47.7316
4.26667	-3.3445	58.6987	90.709	-15.9107	467.827	47.732
4.28333	-3.33626	58.7272	90.7006	-14.7973	467.913	47.7332
4.3	-3.33015	58.7605	90.7084	-15.857	467.799	47.7343
4.31667	-3.32222	58.7106	90.6992	-16.88	467.926	47.7328
4.33333	-3.3152	58.7983	90.7871	-15.9924	467.846	47.737
4.35	-3.31078	58.7405	90.6986	-17.7525	467.784	47.7381
4.36667	-3.30559	58.7536	90.7949	-16.3035	467.896	47.7398
4.38333	-3.29765	58.7788	90.7937	-16.598	467.879	47.7403
4.4	-3.29155	58.7472	90.8262	-16.4996	467.906	47.7366
4.41667	-3.29002	58.6745	90.7005	-16.955	467.845	47.7392
4.43333	-3.2827	58.9733	90.8027	-16.5092	467.83	47.7421
4.45	-3.27827	58.7627	90.7674	-15.8363	467.956	47.7473
4.46667	-3.27507	58.8369	90.9612	-16.2928	467.964	47.7451
4.48333	-3.27065	58.7389	90.7223	-16.664	467.889	47.7488
4.5	-3.26118	58.7237	90.734	-17.7775	467.884	47.7461
4.51667	-3.25813	58.6979	90.6782	-15.6609	468.044	47.7497
4.53333	-3.2531	58.8343	90.8889	-17.9932	467.952	47.7488
4.55	-3.24776	58.7225	90.7	-16.8894	467.963	47.7489
4.56667	-3.24364	58.7615	90.7343	-16.7965	468.014	47.7503
4.58333	-3.24104	58.7183	90.7301	-17.0861	468.076	47.7509
4.6	-3.23524	58.7554	90.7739	-17.5808	467.965	47.7523
4.61667	-3.23418	58.758	90.7995	-17.1249	468.033	47.7522
4.63333	-3.23235	58.7211	90.6786	-17.8591	467.98	47.7497
4.65	-3.22884	58.7002	90.6619	-17.4467	468.017	47.7569
4.66667	-3.22487	58.7879	90.7276	-17.1731	468.05	47.7573
4.68333	-3.22456	58.7095	90.8042	-18.0338	467.931	47.7554
4.7	-3.22639	58.6845	90.6341	-17.3203	467.96	47.7557
4.71667	-3.22487	58.7518	90.8852	-17.6148	467.976	47.756
4.73333	-3.2235	58.9335	90.9672	-18.4141	468.035	47.757
4.75	-3.21602	58.698	90.7224	-18.0804	468.072	47.7618
4.76667	-3.21465	58.8224	90.9718	-18.1942	468.004	47.7645
4.78333	-3.21449	58.6715	90.6532	-17.8365	468.086	47.7618
4.8	-3.21037	58.6971	90.6908	-18.5697	468.031	47.7615
4.81667	-3.20778	58.7646	90.6492	-17.8162	467.972	47.7638
4.83333	-3.20503	58.7574	90.7609	-17.985	467.991	47.7622
4.85	-3.2061	58.709	90.6368	-17.7442	467.973	47.7638
4.86667	-3.2032	58.7067	90.7002	-18.5082	467.958	47.7654
4.88333	-3.19939	58.76	90.8361	-18.1107	467.921	47.7648
4.9	-3.1945	58.7228	90.7336	-18.7574	468.106	47.7688
4.91667	-3.19572	58.8133	90.9031	-18.9034	468.03	47.7663
4.93333	-3.1942	58.7299	90.7191	-18.7783	467.976	47.7647
4.95	-3.19588	58.9982	90.7293	-18.8462	468.034	47.7682
4.96667	-3.19313	58.7663	90.7496	-19.1633	468.132	47.7673
4.98333	-3.18993	58.7545	90.6762	-19.6497	468.092	47.7673
5	-3.19069	58.8303	90.8689	-19.9656	468.005	47.7636
5.01667	-3.18748	58.8549	90.9556	-19.4477	467.995	47.7657
5.03333	-3.18779	58.7461	90.7186	-19.1776	468.105	47.7647
5.05	-3.18764	58.7287	90.706	-19.8101	468.101	47.7651
5.06667	-3.18642	58.6987	90.724	-19.2754	468.079	47.7665
5.08333	-3.18291	58.6819	90.62	-19.6354	468.055	47.7706
5.1	-3.17894	58.695	90.6614	-19.5728	468.061	47.7721
5.11667	-3.17558	58.7025	90.655	-19.4631	468.077	47.7737
5.13333	-3.17192	58.6854	90.6332	-19.8357	468.147	47.7714
5.15	-3.17162	58.7751	90.7227	-20.4597	468.076	47.7732
5.16667	-3.16719	58.7658	90.8694	-20.3786	468.085	47.7705
5.18333	-3.16689	58.706	90.6942	-20.9086	468.072	47.77
5.2	-3.16231	58.783	90.7864	-20.1153	468.042	47.7728
5.21667	-3.16124	58.8618	90.9522	-19.9256	468.092	47.7735
5.23333	-3.16078	58.7481	90.7649	-20.0372	468.205	47.7757
5.25	-3.15956	58.6921	90.6947	-19.8243	468.098	47.7769
5.26667	-3.16109	58.7528	90.7693	-20.5831	468.184	47.7773
5.28333	-3.15849	58.7037	90.6667	-20.2172	468.109	47.7796
5.3	-3.1591	58.7234	90.8167	-20.6678	468.209	47.7807
5.31667	-3.15773	58.8223	90.9199	-21.0928	468.235	47.7824
5.33333	-3.16322	58.7502	90.738	-19.8792	468.07	47.7815
5.35	-3.15941	58.7215	90.6786	-20.7267	468.124	47.7831
5.36667	-3.15895	58.6987	90.6382	-20.7095	468.085	47.7818
5.38333	-3.15224	58.7939	90.8288	-20.4997	468.057	47.7798
5.4	-3.14858	58.6971	90.6915	-20.9962	468.126	47.785
5.41667	-3.15102	58.742	90.8035	-21.5725	468.217	47.783
5.43333	-3.15422	58.751	90.7707	-21.4057	468.341	47.7833
5.45	-3.15041	58.6631	90.6199	-21.5087	468.15	47.7854
5.46667	-3.15392	58.715	90.7238	-21.4939	468.171	47.7859
5.48333	-3.15102	58.7113	90.7395	-21.7103	468.166	47.7877
5.5	-3.14766	58.7501	90.7295	-21.3479	468.21	47.7871
5.51667	-3.1443	58.6498	90.6138	-21.5731	468.17	47.7885
5.53333	-3.14415	58.7215	90.8155	-21.4849	468.073	47.7866
5.55	-3.14476	58.6495	90.6036	-21.3979	468.214	47.7885
5.56667	-3.14735	58.7147	90.7458	-22.1061	468.174	47.7906
5.58333	-3.14522	58.6884	90.5895	-21.9558	468.174	47.7872
5.6	-3.14919	58.8175	90.8079	-21.5922	468.147	47.7885
5.61667	-3.14705	58.698	90.584	-22.143	468.303	47.7906
5.63333	-3.14507	58.706	90.6922	-22.0774	468.263	47.7895
5.65	-3.14308	58.7376	90.7592	-22.1131	468.124	47.7924
5.66667	-3.14796	58.7304	90.6789	-22.2794	468.177	47.7932
5.68333	-3.14919	58.6829	90.6648	-21.7091	468.262	47.792
5.7	-3.15178	58.717	90.644	-22.1162	468.106	47.7908
5.71667	-3.14842	58.6813	90.626	-21.8497	468.079	47.7889
5.73333	-3.15056	58.672	90.6744	-21.4361	468.188	47.7903
5.75	-3.14827	58.776	90.7203	-22.7015	468.131	47.7908
5.76667	-3.14812	58.7573	90.6936	-22.1888	468.215	47.792
5.78333	-3.14919	58.6517	90.6045	-22.0918	468.091	47.7918
5.8	-3.14491	58.8404	90.8556	-22.4226	468.117	47.7937
5.81667	-3.14934	58.7342	90.7079	-21.6769	468.118	47.7918
5.83333	-3.14751	58.6314	90.6005	-22.3229	468.106	47.7941
5.85	-3.14827	58.7296	90.7533	-22.4285	468.108	47.797
5.86667	-3.14842	58.7	90.6339	-22.2234	468.121	47.7944
5.88333	-3.15025	58.7113	90.6417	-22.5202	468.087	47.7953
5.9	-3.14812	58.7479	90.7919	-22.7218	468.086	47.7944
5.91667	-3.14766	58.7209	90.6754	-22.8457	468.076	47.7924
5.93333	-3.15407	58.7103	90.6486	-23.3434	468.136	47.7947
5.95	-3.15376	58.7374	90.7546	-23.3297	468.085	47.7903
5.96667	-3.15285	58.6881	90.6312	-22.835	467.935	47.7914
5.98333	-3.15422	58.7345	90.7351	-22.7587	468.03	47.7908
6	-3.15483	58.7283	90.6953	-23.3714	468.165	47.7926
6.01667	-3.15071	58.8056	90.6957	-23.3447	468.016	47.7915
6.03333	-3.14903	58.6785	90.5837	-23.1796	468.061	47.7938
6.05	-3.15346	58.6773	90.6219	-23.3828	467.985	47.7944
6.06667	-3.15514	58.7946	90.9808	-23.0585	468.002	47.7955
6.08333	-3.15254	58.691	90.6139	-22.562	468.109	47.7943
6.1	-3.15208	58.7133	90.6133	-23.2731	468.14	47.7964
6.11667	-3.15163	58.6749	90.6997	-22.5774	468.086	47.7949
6.13333	-3.14949	58.7814	90.7671	-22.7015	468.216	47.7938
6.15	-3.1469	58.7464	90.6864	-22.6872	468.175	47.7915
6.16667	-3.14781	58.9884	90.955	-23.4322	468.053	47.7953
6.18333	-3.14522	58.659	90.5669	-22.779	468.106	47.7973
6.2	-3.14446	58.7048	90.5752	-23.0042	468.108	47.7988
6.21667	-3.13835	58.7951	90.7188	-23.27	468.066	47.793
6.23333	-3.14217	58.7136	90.693	-23.1921	468.053	47.794
6.25	-3.1443	58.7051	90.6826	-24.0354	468.052	47.795
6.26667	-3.14034	58.695	90.6068	-22.5864	468.032	47.7964
6.28333	-3.14201	58.7022	90.7505	-22.5208	468.141	47.794
6.3	-3.14049	58.7557	90.6939	-23.4538	468.159	47.7956
6.31667	-3.13988	58.6698	90.5636	-23.4829	468.058	47.7956
6.33333	-3.13988	58.6794	90.5817	-23.5932	468.152	47.7952
6.35	-3.13835	58.7574	90.6625	-23.6527	468.102	47.7943
6.36667	-3.13469	58.7702	90.939	-23.6736	468.01	47.793
6.38333	-3.13286	58.7042	90.6231	-23.6558	468.044	47.7975
6.4	-3.13362	58.6504	90.5621	-23.85	468.176	47.7956
6.41667	-3.13164	58.6468	90.5502	-23.5258	468.093	47.7953
6.43333	-3.13332	58.9256	90.8997	-23.1252	468.098	47.7956
6.45	-3.13316	58.6707	90.6144	-24.1702	468.064	47.794
6.46667	-3.12889	58.7292	90.6472	-24.2661	468.132	47.7915
6.48333	-3.12965	58.7258	90.747	-23.8578	468.195	47.7917
6.5	-3.13271	58.7505	90.8053	-23.803	468.149	47.7947
6.51667	-3.13408	58.6504	90.5706	-23.6921	468.055	47.7924
6.53333	-3.13438	58.7139	90.6965	-23.785	468.238	47.793
6.55	-3.13835	58.7211	90.6609	-24.2608	468.187	47.7941
6.56667	-3.13347	58.7373	90.81	-24.0289	468.065	47.794
6.58333	-3.13362	58.6659	90.5636	-23.9626	468.204	47.795
6.6	-3.13149	58.8113	90.6544	-23.3703	468.213	47.7946
6.61667	-3.13606	58.8708	91.0214	-23.9388	468.108	47.792
6.63333	-3.13408	58.6977	90.6603	-23.8494	468.164	47.7949
6.65	-3.13454	58.7533	90.6883	-23.3541	468.251	47.7927
6.66667	-3.1353	58.7373	90.7324	-23.0793	468.079	47.7963
6.68333	-3.13408	58.7096	90.7269	-24.157	468.196	47.7992
6.7	-3.13057	58.8308	90.8735	-23.5616	468.126	47.7987
6.71667	-3.12614	58.8119	90.7476	-23.5104	468.076	47.7958
6.73333	-3.12309	58.8306	90.8166	-24.0842	468.118	47.7947
6.75	-3.12035	58.7731	90.7151	-23.3166	468.113	47.7984
6.76667	-3.12248	58.697	90.6367	-22.7706	467.999	47.8002
6.78333	-3.13026	58.738	90.7021	-23.614	468.155	47.8001
6.8	-3.12767	58.6955	90.6731	-23.4972	468.174	47.8002
6.81667	-3.12691	58.9037	90.778	-23.2772	468.002	47.803
6.83333	-3.12645	58.7032	90.6637	-23.2821	468.02	47.7999
6.85	-3.1237	58.6811	90.5692	-23.3131	468.217	47.8014
6.86667	-3.12492	58.7672	90.7089	-23.6689	467.986	47.8046
6.88333	-3.12492	58.7525	90.7185	-23.2397	468.165	47.8027
6.9	-3.12202	58.7446	90.7383	-23.7756	468.081	47.8013
6.91667	-3.12126	58.7559	90.7986	-22.8892	468.083	47.8005
6.93333	-3.11882	58.7186	90.6532	-22.7956	468.103	47.8011
6.95	-3.1147	58.7331	90.66	-23.642	468.1	47.8034
6.96667	-3.11607	58.8068	90.7493	-23.2975	468.014	47.803
6.98333	-3.11501	58.7272	90.7243	-23.4489	468.111	47.8013
7	-3.1118	58.6784	90.5354	-23.3256	468.095	47.8005
7.01667	-3.11272	58.7528	90.6197	-22.748	468.006	47.7987
7.03333	-3.11119	58.7344	90.7108	-23.0901	468.115	47.8016
7.05	-3.11119	58.7191	90.713	-23.5836	468.115	47.8054
7.06667	-3.11043	58.6765	90.5692	-23.7875	467.991	47.8022
7.08333	-3.11165	58.7197	90.7284	-22.7093	467.945	47.8031
7.1	-3.10967	58.8549	90.9271	-23.4107	468.079	47.8045
7.11667	-3.10555	58.7251	90.6495	-23.3804	468.049	47.8043
7.13333	-3.10371	58.7124	90.6878	-23.2993	468.043	47.803
7.15	-3.10402	58.8001	90.7153	-22.6562	467.967	47.8013
7.16667	-3.10524	58.7263	90.6962	-23.5436	468.036	47.8004
7.18333	-3.10341	58.8026	90.7473	-22.8976	468.095	47.7998
7.2	-3.10493	58.7865	90.8006	-23.2856	468.064	47.8022
7.21667	-3.09975	58.7272	90.572	-23.2862	468.036	47.7999
7.23333	-3.0999	58.7345	90.6892	-23.4907	468.129	47.7979
7.25	-3.10646	58.8812	90.9911	-23.5413	468.182	47.8013
7.26667	-3.10753	58.6271	90.5671	-23.3463	468.093	47.7996
7.28333	-3.10692	58.7527	90.7624	-22.6675	468.084	47.7988
7.3	-3.10341	58.686	90.5862	-22.7164	468.112	47.7975
7.31667	-3.09853	58.7238	90.7252	-23.5085	467.955	47.7992
7.33333	-3.09715	58.7177	90.6837	-22.7731	468.19	47.7975
7.35	-3.09685	58.8897	90.8096	-23.0764	468.135	47.7995
7.36667	-3.09914	58.642	90.548	-22.8957	468.015	47.8019
7.38333	-3.10234	58.6851	90.5695	-23.3768	468.171	47.801
7.4	-3.1031	58.7846	90.7233	-22.6991	468.062	47.8005
7.41667	-3.10417	59.0739	91.0323	-23.0001	467.972	47.8005
7.43333	-3.10295	58.7203	90.6698	-22.2985	468.171	47.7995
7.45	-3.1031	58.7864	90.8492	-23.0824	468.179	47.8004
7.46667	-3.10127	58.6913	90.6655	-22.7283	467.997	47.7992
7.48333	-3.09837	58.7087	90.6303	-22.7831	468.155	47.7992
7.5	-3.10173	58.6733	90.6056	-14.4946	468.217	47.8005
7.51667	-3.1028	58.6767	90.6042	-23.2856	468.099	47.7966
7.53333	-3.10005	58.6352	90.5245	-23.0614	468.138	47.7976
7.55	-3.09929	58.7229	90.6594	-23.8596	468.055	47.8002
7.56667	-3.09654	58.6582	90.565	-22.0362	467.972	47.7956
7.58333	-3.09929	58.6213	90.5293	-22.0786	468.198	47.7978
7.6	-3.09471	58.6654	90.622	-21.2156	468.132	47.7963
7.61667	-3.09959	58.8696	90.8486	-21.2222	467.884	47.8001
7.63333	-3.10173	58.7453	90.7342	-20.9914	468.17	47.7984
7.65	-3.10249	58.6829	90.6028	-21.1572	468.209	47.7952
7.66667	-3.09731	58.7717	90.7272	-20.5152	468.05	47.797
7.68333	-3.10234	58.9072	90.7984	-20.7201	468.223	47.7978
7.7	-3.10143	58.708	90.6596	-21.4605	468.176	47.7976
7.71667	-3.10082	58.6535	90.5814	-20.1057	468.104	47.7985
7.73333	-3.09868	58.6541	90.536	-19.9072	468.168	47.7958
7.75	-3.09776	58.7119	90.5775	-20.2232	468.347	47.7967
7.76667	-3.09319	58.8194	90.7925	-19.183	468.089	47.7975
7.78333	-3.0912	58.7331	90.7026	-20.0687	468.267	47.7969
7.8	-3.0938	58.6283	90.5427	-20.9455	468.296	47.7958
7.81667	-3.09517	58.6848	90.6028	-19.5216	468.114	47.793
7.83333	-3.09517	58.6958	90.5724	-20.0401	468.302	47.7921
7.85	-3.08876	58.7228	90.6261	-19.6838	468.287	47.7935
7.86667	-3.08769	59.0876	90.9542	-20.1629	468.128	47.7978
7.88333	-3.08907	58.7527	90.6527	-19.9715	468.319	47.7958
7.9	-3.08861	58.7019	90.5531	-20.6928	468.256	47.7953
7.91667	-3.0909	58.8163	90.6934	-20.3323	468.009	47.7934
7.93333	-3.08922	58.689	90.6593	-19.6075	468.268	47.7953
7.95	-3.08525	58.6736	90.5616	-20.1557	468.19	47.7955
7.96667	-3.09044	58.6613	90.57	-20.03	468.11	47.7947
7.98333	-3.09013	58.6675	90.6033	-19.8971	468.21	47.7914
8	-3.0883	58.713	90.7182	-20.1141	468.17	47.7921
8.01667	-3.09303	58.6694	90.5833	-19.7683	468.074	47.7909
8.03333	-3.09502	58.6608	90.5645	-20.4031	468.198	47.7905
8.05	-3.09059	58.7545	90.7063	-19.9465	468.108	47.79
8.06667	-3.09349	58.7112	90.5343	-19.7855	468.026	47.7906
8.08333	-3.09959	58.8215	90.7137	-19.7808	468.13	47.7917
8.1	-3.09822	58.7481	90.6773	-19.8977	468.086	47.7992
8.11667	-3.09975	58.8145	90.7049	-19.0423	468.036	47.7967
8.13333	-3.09761	58.6355	90.4934	-19.7642	468.253	47.7947
8.15	-3.09639	58.6716	90.6442	-19.5347	468.151	47.7914
8.16667	-3.09563	58.6514	90.613	-19.9633	468.06	47.792
8.18333	-3.09166	58.8581	90.789	-19.3368	468.16	47.7915
8.2	-3.0938	58.7139	90.5488	-19.0238	468.099	47.7911
8.21667	-3.09563	58.7717	90.7128	-19.6813	467.957	47.7941
8.23333	-3.09395	58.6913	90.539	-18.8718	468.044	47.7932
8.25	-3.09074	58.7223	90.5741	-18.0827	468.102	47.7934
8.26667	-3.09151	58.6433	90.583	-19.4071	467.989	47.7943
8.28333	-3.09258	58.6596	90.5482	-19.1836	468.016	47.7963
8.3	-3.09196	58.7457	90.6152	-18.615	467.944	47.794
8.31667	-3.08754	58.7629	90.7447	-18.5458	467.907	47.7932
8.33333	-3.09319	58.7071	90.6614	-19.0607	468.103	47.795
8.35	-3.09608	58.6637	90.5576	-18.4672	467.947	47.7937
8.36667	-3.09761	58.7902	90.5969	-18.4034	467.901	47.7941
8.38333	-3.0967	58.6855	90.635	-18.6752	468.019	47.7911
8.4	-3.09227	58.7173	90.6477	-18.3056	468.054	47.7927
8.41667	-3.09151	58.6811	90.4955	-18.2336	467.978	47.7924
8.43333	-3.08708	58.7103	90.5756	-18.3587	467.995	47.7967
8.45	-3.08907	58.6892	90.603	-18.1774	467.941	47.7964
8.46667	-3.08159	58.7089	90.635	-18.379	467.876	47.795
8.48333	-3.08449	58.7249	90.5987	-18.5017	467.979	47.7941
8.5	-3.08861	58.7336	90.6896	-18.2752	467.964	47.7932
8.51667	-3.08632	58.6645	90.5982	-17.6273	467.943	47.7984
8.53333	-3.08678	58.7756	90.7742	-17.669	468.038	47.7993
8.55	-3.0854	58.6887	90.6394	-17.7137	467.993	47.8005
8.56667	-3.08189	58.6256	90.4655	-18.4093	467.851	47.8005
8.58333	-3.08601	58.7411	90.6681	-18.5381	467.835	47.7992
8.6	-3.08952	58.7342	90.6254	-17.7943	467.927	47.7975
8.61667	-3.08846	58.7406	90.6117	-17.6273	467.867	47.7946
8.63333	-3.08693	58.7246	90.7336	-18.0541	467.878	47.7953
8.65	-3.08998	58.7605	90.7377	-17.8049	467.928	47.8002
8.66667	-3.08815	58.7327	90.6812	-17.3759	467.853	47.8004
8.68333	-3.08601	58.681	90.6461	-17.3412	467.858	47.8013
8.7	-3.08479	58.755	90.7195	-17.1153	467.931	47.7982
8.71667	-3.08022	58.8033	90.7462	-17.9415	467.962	47.7996
8.73333	-3.08311	58.7942	90.6634	-17.9581	467.94	47.8008
8.75	-3.08525	58.6819	90.6149	-17.5254	467.867	47.8024
8.76667	-3.08327	58.711	90.6527	-17.4014	468.001	47.8017
8.78333	-3.08189	58.7478	90.5872	-17.374	468.066	47.7988
8.8	-3.08449	58.6532	90.6083	-17.2637	467.962	47.7952
8.81667	-3.08586	58.7272	90.6876	-17.1386	468.047	47.7993
8.83333	-3.08067	58.6683	90.5532	-16.8925	468.036	47.7995
8.85	-3.0793	58.7453	90.7653	-17.0348	468	47.8024
8.86667	-3.07854	58.668	90.5439	-16.6308	467.993	47.8043
8.88333	-3.07564	58.6605	90.6074	-17.0795	468.061	47.8014
8.9	-3.07152	58.7	90.5364	-16.6611	467.99	47.8004
8.91667	-3.07121	58.7147	90.6562	-16.7362	467.964	47.8008
8.93333	-3.07808	58.679	90.5331	-17.0676	468.036	47.8021
8.95	-3.07899	58.7602	90.6269	-16.3369	468.04	47.8021
8.96667	-3.07793	58.7803	90.7507	-17.0098	468.001	47.8028
8.98333	-3.07488	58.6633	90.5302	-16.6903	467.995	47.8008
9	-3.07686	58.7836	90.7018	-16.8472	467.945	47.8024
9.01667	-3.07655	58.7042	90.5615	-15.9548	468.016	47.8033
9.03333	-3.07549	58.7933	90.724	-17.0504	468.016	47.8039
9.05	-3.0764	58.7682	90.626	-16.1337	468.01	47.8089
9.06667	-3.07549	58.7002	90.5593	-16.0061	467.941	47.8051
9.08333	-3.07732	58.6897	90.5494	-15.8666	467.962	47.8027
9.1	-3.07625	58.7185	90.597	-16.1002	467.861	47.8031
9.11667	-3.08144	58.6576	90.538	-14.8283	467.931	47.8043
9.13333	-3.0793	58.6617	90.5949	-14.9868	467.855	47.8065
9.15	-3.07976	58.8	90.7455	-14.9493	467.9	47.8078
9.16667	-3.07854	58.7925	90.7179	-15.1662	467.956	47.8068
9.18333	-3.07945	58.9063	90.6832	-14.6822	467.87	47.8065
9.2	-3.08006	58.7249	90.6176	-14.4755	467.916	47.8082
9.21667	-3.07793	58.6604	90.5607	-14.538	467.78	47.8066
9.23333	-3.07808	58.6391	90.4939	-14.6447	467.901	47.8069
9.25	-3.07915	58.6994	90.6381	-14.7132	467.835	47.806
9.26667	-3.07533	58.6726	90.6007	-13.843	467.726	47.8051
9.28333	-3.07716	58.6869	90.5419	-15.053	467.801	47.8042
9.3	-3.08083	58.6887	90.5183	-14.8211	467.919	47.8053
9.31667	-3.07854	58.7409	90.6338	-14.4259	467.836	47.8083
9.33333	-3.07884	58.7594	90.6571	-14.2507	467.744	47.8063
9.35	-3.08037	58.8128	90.6268	-14.1172	467.898	47.8074
9.36667	-3.07915	58.8314	90.6266	-14.9952	467.814	47.8074
9.38333	-3.07549	58.6875	90.62	-13.4843	467.803	47.8083
9.4	-3.07488	58.6355	90.5251	-13.5593	467.783	47.8068
9.41667	-3.07854	58.8247	90.7105	-13.8151	467.879	47.8088
9.43333	-3.07457	58.7046	90.6338	-13.3846	467.889	47.8092
9.45	-3.07472	58.749	90.7723	-13.4556	467.85	47.8074
9.46667	-3.07518	58.6974	90.6182	-13.7608	467.884	47.8094
9.48333	-3.07549	58.6974	90.6335	-13.6898	467.847	47.8103
9.5	-3.07259	58.7151	90.6565	-13.8842	467.897	47.8132
9.51667	-3.07488	58.6822	90.5367	-12.8649	467.875	47.8089
9.53333	-3.07411	58.6491	90.5367	-13.4859	467.862	47.8077
9.55	-3.07198	58.6468	90.5608	-13.2858	467.828	47.8088
9.56667	-3.07426	58.6704	90.5111	-13.474	467.95	47.8083
9.58333	-3.07533	58.6865	90.5689	-12.6301	467.744	47.8136
9.6	-3.07732	58.6854	90.5616	-12.9346	467.775	47.8144
9.61667	-3.08266	58.7669	90.5335	-12.7911	467.789	47.8124
9.63333	-3.08342	58.7325	90.6268	-12.6366	467.729	47.812
9.65	-3.08464	58.8897	90.7267	-13.0384	467.823	47.8098
9.66667	-3.08189	58.7315	90.6405	-12.8399	467.799	47.8117
9.68333	-3.08052	58.6465	90.528	-12.6647	467.703	47.8111
9.7	-3.08083	58.6842	90.6161	-12.4422	467.788	47.8107
9.71667	-3.08083	58.7878	90.6994	-12.5085	467.832	47.812
9.73333	-3.07823	58.6562	90.4949	-13.2798	467.746	47.8117
9.75	-3.07716	58.6971	90.5535	-12.6134	467.782	47.8132
9.76667	-3.07381	58.6819	90.5514	-12.2642	467.829	47.8158
9.78333	-3.07503	58.6716	90.4829	-13.1081	467.787	47.8152
9.8	-3.07701	58.7923	90.7353	-12.1091	467.81	47.815
9.81667	-3.07152	58.7229	90.6216	-12.5806	467.875	47.8146
9.83333	-3.07167	58.6381	90.4878	-12.3524	467.83	47.8162
9.85	-3.06908	58.773	90.6701	-11.4904	467.78	47.8175
9.86667	-3.07289	58.6836	90.6484	-12.0417	467.715	47.8194
9.88333	-3.06831	58.6752	90.4826	-12.4131	467.73	47.8165
9.9	-3.06725	58.8097	90.6962	-11.6323	467.783	47.8162
9.91667	-3.06831	58.6883	90.5642	-12.571	467.822	47.8149
9.93333	-3.06877	58.8158	90.7478	-12.2146	467.705	47.8152
9.95	-3.06618	58.7353	90.6182	-12.0185	467.797	47.8146
9.96667	-3.06953	58.7029	90.631	-11.0499	467.908	47.8132
9.98333	-3.06709	58.8204	90.6501	-10.7877	467.804	47.8107
10	-3.06786	58.754	90.6449	-11.2014	467.723	47.8167
10.0167	-3.06908	58.7695	90.7035	-11.4826	467.769	47.817
10.0333	-3.07121	58.661	90.5631	-10.926	467.775	47.8179
10.05	-3.06572	58.6398	90.5242	-9.57481	467.814	47.8164
10.0667	-3.06328	58.7421	90.6094	-10.8425	467.766	47.8097
10.0833	-3.06419	58.6933	90.6564	-10.7406	467.692	47.8132
10.1	-3.06252	58.6463	90.5103	-11.0589	467.694	47.8155
10.1167	-3.05885	58.6659	90.5212	-10.5714	467.708	47.8144
10.1333	-3.0555	58.789	90.7868	-10.5379	467.665	47.8167
10.15	-3.05428	58.7356	90.5068	-10.4301	467.787	47.8156
10.1667	-3.05504	58.6701	90.505	-10.8396	467.815	47.814
10.1833	-3.05092	58.6633	90.5364	-10.3437	467.762	47.8129
10.2	-3.05519	58.7116	90.6576	-9.86687	467.752	47.8132
10.2167	-3.05367	58.7933	90.7209	-10.3365	467.814	47.8104
10.2333	-3.05107	58.7075	90.5683	-10.8271	467.732	47.8098
10.25	-3.0497	58.7344	90.6672	-9.80537	467.708	47.8098
10.2667	-3.04832	58.6736	90.5566	-9.79881	467.696	47.8136
10.2833	-3.0497	58.6306	90.4923	-10.0265	467.629	47.8162
10.3	-3.04848	58.6884	90.5256	-9.70055	467.676	47.8121
10.3167	-3.04482	58.7948	90.7705	-9.95628	467.586	47.8103
10.3333	-3.04268	58.6059	90.4551	-9.63081	467.585	47.8088
10.35	-3.04131	58.8465	90.635	-9.92455	467.688	47.8118
10.3667	-3.04512	58.6915	90.6159	-9.0168	467.684	47.8141
10.3833	-3.0439	58.6213	90.4838	-9.10088	467.643	47.8121
10.4	-3.03947	58.6768	90.5821	-9.74403	467.654	47.8115
10.4167	-3.03749	58.6544	90.509	-9.06456	467.723	47.8075
10.4333	-3.03871	58.7505	90.62	-9.54857	467.646	47.8089
10.45	-3.03322	58.6054	90.4511	-9.84062	467.641	47.8074
10.4667	-3.03368	58.7521	90.763	-9.24812	467.699	47.8089
10.4833	-3.03383	58.7672	90.5772	-8.50014	467.689	47.813
10.5	-3.03322	58.672	90.5041	-8.53874	467.681	47.8117
10.5167	-3.0294	58.6135	90.4347	-9.5855	467.64	47.8114
10.5333	-3.02864	58.7217	90.5601	-8.6097	467.637	47.8136
10.55	-3.023	58.7856	90.7127	-8.60085	467.645	47.8072
10.5667	-3.02376	58.7148	90.5886	-8.74504	467.553	47.8086
10.5833	-3.02422	58.7444	90.6075	-8.98827	467.486	47.8091
10.6	-3.02406	58.746	90.6089	-9.04839	467.597	47.8107
10.6167	-3.02437	58.6546	90.5338	-8.80821	467.58	47.8095
10.6333	-3.02361	58.8386	90.7098	-9.17534	467.534	47.8095
10.65	-3.02025	58.7248	90.559	-8.60252	467.598	47.8039
10.6667	-3.0175	58.6855	90.498	-8.71651	467.657	47.8088
10.6833	-3.01872	58.6437	90.4511	-8.60741	467.608	47.8111
10.7	-3.01735	58.7101	90.6121	-8.79814	467.653	47.8114
10.7167	-3.01933	58.6657	90.4188	-8.10066	467.721	47.8082
10.7333	-3.01704	58.7498	90.657	-8.58406	467.572	47.8069
10.75	-3.01537	58.6956	90.5061	-8.91258	467.69	47.8121
10.7667	-3.02086	58.7115	90.5883	-8.56865	467.611	47.8106
10.7833	-3.01765	58.8805	90.6666	-8.13347	467.558	47.8106
10.8	-3.01674	58.8007	90.6373	-8.51921	467.586	47.8115
10.8167	-3.01689	58.6538	90.4958	-8.39333	467.594	47.8106
10.8333	-3.01537	58.7051	90.6359	-8.30574	467.573	47.8089
10.85	-3.01582	58.7209	90.7343	-8.39455	467.691	47.8074
10.8667	-3.01704	58.737	90.6596	-8.15559	467.686	47.8111
10.8833	-3.01506	58.7629	90.7075	-8.51372	467.563	47.8123
10.9	-3.01857	58.9376	90.7232	-7.57683	467.6	47.8085
10.9167	-3.0175	58.8084	90.6196	-8.02025	467.643	47.8106
10.9333	-3.01582	58.7078	90.5801	-8.24379	467.565	47.8085
10.95	-3.01231	58.675	90.528	-7.87895	467.6	47.808
10.9667	-3.00789	58.6778	90.5427	-8.05901	467.52	47.8063
10.9833	-3.00728	58.7293	90.6489	-7.81349	467.497	47.8072
11	-3.00926	58.7833	90.6451	-8.06557	467.569	47.8048
11.0167	-3.00789	58.7667	90.6133	-7.89085	467.548	47.8039
11.0333	-3.00636	58.7328	90.6301	-8.33443	467.495	47.8025
11.05	-3.00377	58.7504	90.5195	-7.57378	467.639	47.803
11.0667	-3.00667	58.684	90.5224	-7.96181	467.627	47.8019
11.0833	-2.99873	58.655	90.4853	-8.11974	467.525	47.8039
11.1	-2.99965	58.6483	90.4466	-7.03026	467.694	47.8071
11.1167	-2.9995	58.6971	90.5392	-7.56432	467.753	47.8045
11.1333	-3.00102	58.7034	90.5634	-7.41402	467.546	47.803
11.15	-2.99919	58.6735	90.5102	-7.2889	467.599	47.8057
11.1667	-3.00056	58.6311	90.4194	-7.0118	467.572	47.8017
11.1833	-3.00484	58.7231	90.5387	-7.00096	467.508	47.7998
11.2	-3.00133	58.6871	90.5122	-7.23473	467.686	47.7978
11.2167	-3.00056	58.6787	90.5999	-7.23579	467.565	47.799
11.2333	-3.00041	58.6924	90.4809	-7.00279	467.537	47.8014
11.25	-3.0027	58.6721	90.5003	-7.23702	467.642	47.8013
11.2667	-3.00865	58.6752	90.5639	-6.72325	467.638	47.8034
11.2833	-3.01231	58.7391	90.555	-6.78398	467.426	47.8005
11.3	-3.01247	58.6828	90.5282	-6.62132	467.586	47.7978
11.3167	-3.01155	58.7109	90.4816	-7.06001	467.602	47.8008
11.3333	-3.01491	58.6765	90.5659	-6.19926	467.401	47.799
11.35	-3.01369	58.7107	90.6205	-6.68037	467.505	47.7996
11.3667	-3.01033	58.6886	90.6066	-6.52947	467.6	47.8002
11.3833	-3.01308	58.9152	90.5863	-6.33583	467.508	47.7996
11.4	-3.01735	58.5932	90.4038	-6.51939	467.527	47.7979
11.4167	-3.01415	58.7276	90.5901	-6.42937	467.597	47.7985
11.4333	-3.0114	58.7008	90.5483	-6.40144	467.368	47.8016
11.45	-3.01399	58.7071	90.5213	-7.9142	467.502	47.8002
11.4667	-3.01689	58.657	90.4874	-5.26176	467.455	47.8028
11.4833	-3.01537	58.6951	90.6039	-7.44499	467.252	47.8013
11.5	-3.0146	58.7038	90.5738	-5.73616	467.477	47.7981
11.5167	-3.01826	58.6382	90.5027	-6.3459	467.436	47.8022
11.5333	-3.01521	58.7473	90.5111	-6.88484	467.371	47.801
11.55	-3.02071	58.6234	90.4137	-6.72325	467.564	47.8002
11.5667	-3.02269	58.7119	90.4771	-6.06468	467.438	47.7979
11.5833	-3.02208	58.7116	90.6146	-4.12926	467.436	47.799
11.6	-3.02757	58.6832	90.5724	-6.56715	467.487	47.7973
11.6167	-3.02986	58.693	90.4217	-4.67293	467.465	47.7985
11.6333	-3.03047	58.646	90.4575	-4.84398	467.346	47.7998
11.65	-3.02635	58.7008	90.5106	-6.68983	467.593	47.8002
11.6667	-3.02727	58.7066	90.5674	-3.68645	467.527	47.7996
11.6833	-3.02559	58.6144	90.3989	-5.07881	467.248	47.8011
11.7	-3.03108	58.7585	90.5532	-5.18013	467.527	47.801
11.7167	-3.02681	58.6831	90.6023	-5.33394	467.578	47.8001
11.7333	-3.02727	58.6665	90.4983	-4.64668	467.447	47.8004
11.75	-3.02712	58.7765	90.716	-5.09666	467.484	47.801
11.7667	-3.02925	58.7371	90.5405	-5.64735	467.642	47.8028
11.7833	-3.03291	58.7583	90.7739	-5.47874	467.382	47.7981
11.8	-3.03276	58.6358	90.4566	-5.66826	467.57	47.8027
11.8167	-3.02818	58.6819	90.5647	-4.94698	467.454	47.8049
11.8333	-3.03123	58.7241	90.5808	-5.1664	467.391	47.8046
11.85	-3.03108	58.6829	90.5399	-6.80428	467.515	47.8024
11.8667	-3.03062	58.7559	90.6049	-4.9279	467.48	47.8024
11.8833	-3.03474	58.7293	90.6373	-5.56221	467.407	47.8002
11.9	-3.03139	58.8267	90.7108	-4.31755	467.441	47.7972
11.9167	-3.03123	58.6758	90.4928	-5.1133	467.426	47.7999
11.9333	-3.03047	58.7579	90.5785	-4.08699	467.461	47.8025
11.95	-3.03078	58.6338	90.4766	-4.33434	467.47	47.8005
11.9667	-3.03322	58.7238	90.667	-3.41286	467.42	47.8017
11.9833	-3.03474	58.8258	90.6298	-4.96605	467.341	47.8008
12	-3.03566	58.755	90.4701	-4.53224	467.478	47.8019
12.0167	-3.03535	58.726	90.5769	-4.52675	467.417	47.8005
12.0333	-3.03658	58.6617	90.4134	-3.39134	467.34	47.7987
12.05	-3.03429	58.6974	90.4641	-3.63991	467.498	47.7966
12.0667	-3.0349	58.6843	90.5299	-4.85939	467.37	47.7961
12.0833	-3.03322	58.7559	90.5514	-3.30727	467.45	47.7955
12.1	-3.03703	58.7287	90.536	-5.1342	467.427	47.7975
12.1167	-3.03322	58.6764	90.5888	-5.91911	467.579	47.8016
12.1333	-3.03535	58.6869	90.5352	-4.65263	467.396	47.8014
12.15	-3.03688	58.7383	90.5346	-4.71581	467.485	47.801
12.1667	-3.03261	58.6579	90.4696	-4.25331	467.511	47.8013
12.1833	-3.03123	58.7957	90.5853	-4.11018	467.413	47.7973
12.2	-3.03398	58.6868	90.5143	-4.37065	467.376	47.8004
12.2167	-3.03383	58.643	90.4136	-5.84282	467.465	47.799
12.2333	-3.03291	58.6996	90.5485	-4.62273	467.377	47.8017
12.25	-3.03764	58.6846	90.537	-3.95042	467.361	47.7996
12.2667	-3.03841	58.6918	90.5308	-4.07387	467.494	47.7972
12.2833	-3.04039	58.6846	90.4766	-4.44511	467.481	47.801
12.3	-3.03841	58.6787	90.4575	-4.25743	467.431	47.8042
12.3167	-3.041	58.6903	90.5116	-4.12025	467.395	47.8008
12.3333	-3.0439	58.7164	90.5845	-4.93996	467.378	47.7995
12.35	-3.04878	58.6845	90.5978	-2.99492	467.414	47.8005
12.3667	-3.04955	58.6546	90.4972	-3.69301	467.397	47.7976
12.3833	-3.05061	58.7916	90.6162	-2.76375	467.416	47.8025
12.4	-3.05229	58.7867	90.4716	-3.96538	467.43	47.803
12.4167	-3.05016	58.6768	90.5651	-4.21562	467.499	47.8031
12.4333	-3.05519	58.7115	90.5027	-2.93724	467.411	47.8036
12.45	-3.05351	58.7093	90.6651	-3.10768	467.439	47.7993
12.4667	-3.04802	58.8332	90.7803	-3.86757	467.413	47.7982
12.4833	-3.05183	58.6933	90.6153	-4.18175	467.4	47.8002
12.5	-3.05214	58.7154	90.5253	-3.84789	467.351	47.8001
12.5167	-3.05275	58.6991	90.5639	-3.93379	467.439	47.8019
12.5333	-3.05611	58.7116	90.5113	-3.55766	467.545	47.8045
12.55	-3.05946	58.819	90.7211	-3.78716	467.502	47.8025
12.5667	-3.05931	58.6462	90.5199	-3.2	467.455	47.8031
12.5833	-3.05733	58.7099	90.635	-3.42659	467.48	47.8037
12.6	-3.05916	58.7519	90.5645	-3.98201	467.405	47.8039
12.6167	-3.05748	58.6225	90.425	-3.41881	467.599	47.8005
12.6333	-3.0616	58.6538	90.4203	-4.45473	467.463	47.8022
12.65	-3.05916	58.6893	90.541	-3.32039	467.511	47.8005
12.6667	-3.05901	58.6156	90.4159	-4.10713	467.532	47.7996
12.6833	-3.06572	58.7249	90.5537	-2.98363	467.477	47.7978
12.7	-3.06435	58.7098	90.518	-3.31505	467.468	47.8019
12.7167	-3.06175	58.6965	90.5035	-3.36632	467.485	47.7992
12.7333	-3.06068	58.7357	90.6269	-1.68724	467.501	47.8002
12.75	-3.06007	58.7859	90.5616	-3.06053	467.561	47.7964
12.7667	-3.0645	58.6782	90.5497	-2.49138	467.521	47.7955
12.7833	-3.06664	58.7743	90.5029	-2.93114	467.517	47.7978
12.8	-3.07167	58.8299	90.7401	-3.0027	467.519	47.7976
12.8167	-3.07442	58.6128	90.3944	-2.77748	467.548	47.7963
12.8333	-3.07762	58.7206	90.5387	-2.17125	467.432	47.7988
12.85	-3.07747	58.6431	90.4385	-3.2412	467.463	47.7984
12.8667	-3.07869	58.6721	90.5595	-2.46147	467.51	47.8008
12.8833	-3.07854	58.7193	90.5807	-2.09679	467.54	47.7992
12.9	-3.07655	58.6671	90.4998	-3.09273	467.389	47.8002
12.9167	-3.0764	58.727	90.5305	-2.36382	467.504	47.801
12.9333	-3.07549	58.6958	90.4694	-2.61528	467.389	47.8007
12.95	-3.07259	58.6251	90.4234	-2.38945	467.34	47.8008
12.9667	-3.07716	58.776	90.6612	-3.37227	467.407	47.8013
12.9833	-3.07823	58.6881	90.5438	-1.86424	467.491	47.8005
13	-3.08647	58.6887	90.5135	-2.05086	467.383	47.8002
13.0167	-3.08662	58.6192	90.4299	-2.52296	467.448	47.8001
13.0333	-3.09044	58.6442	90.4778	-2.87163	467.379	47.7984
13.05	-3.09685	58.6454	90.4861	-2.19032	467.43	47.8039
13.0667	-3.09929	58.7426	90.5808	-2.96639	467.414	47.8069
13.0833	-3.10234	58.6974	90.496	-2.56279	467.429	47.8036
13.1	-3.10341	58.619	90.4035	-2.36259	467.357	47.8011
13.1167	-3.10661	58.7206	90.5816	-2.44728	467.412	47.7988
13.1333	-3.1115	58.6997	90.5798	-1.77727	467.452	47.7999
13.15	-3.11226	58.7142	90.6454	-2.5843	467.356	47.7988
13.1667	-3.11028	58.7112	90.5146	-2.72621	467.461	47.8016
13.1833	-3.11241	58.7577	90.5166	-2.78465	467.514	47.7999
13.2	-3.11684	58.6463	90.4421	-2.72316	467.464	47.7988
13.2167	-3.1179	58.6634	90.4998	-3.18398	467.454	47.8017
13.2333	-3.12141	58.6636	90.4243	-1.71944	467.506	47.7992
13.25	-3.12767	58.7325	90.4765	-1.72295	467.49	47.7992
13.2667	-3.13377	58.6224	90.4076	-2.33284	467.452	47.8002
13.2833	-3.1382	58.6909	90.4957	-2.94792	467.382	47.7993
13.3	-3.13988	58.648	90.4774	-2.07283	467.357	47.7973
13.3167	-3.13881	58.6041	90.4066	-2.08	467.451	47.7995
13.3333	-3.14461	58.5973	90.3841	-2.02339	467.41	47.7998
13.35	-3.1469	58.7345	90.6394	-2.62779	467.353	47.7964
13.3667	-3.15422	58.679	90.5633	-1.92925	467.303	47.7982
13.3833	-3.15681	58.8039	90.706	-2.70775	467.338	47.7941
13.4	-3.16032	58.6329	90.451	-2.15996	467.365	47.7932
13.4167	-3.16536	58.6324	90.4504	-2.12776	467.315	47.7934
13.4333	-3.16628	58.6317	90.456	-1.88927	467.289	47.7969
13.45	-3.16628	58.6849	90.5186	-2.10213	467.339	47.801
13.4667	-3.16948	58.6721	90.5001	-1.83632	467.398	47.8001
13.4833	-3.16978	58.9178	90.6648	-1.21346	467.323	47.799
13.5	-3.17055	58.8412	90.7374	-1.55785	467.282	47.7967
13.5167	-3.17314	58.7298	90.5087	-1.18065	467.424	47.7927
13.5333	-3.17299	58.6144	90.4095	-1.88637	467.412	47.7963
13.55	-3.17345	58.7602	90.637	-1.76231	467.283	47.7956
13.5667	-3.17741	58.7389	90.5537	-1.38924	467.468	47.7981
13.5833	-3.18169	58.7365	90.5286	-2.11052	467.507	47.7982
13.6	-3.18108	58.6651	90.4763	-1.33263	467.443	47.7969
13.6167	-3.18489	58.7031	90.6063	-2.15935	467.387	47.7973
13.6333	-3.19069	58.6924	90.595	-1.60805	467.422	47.7938
13.65	-3.19298	58.6706	90.4256	-1.78566	467.417	47.7952
13.6667	-3.19344	58.6552	90.5186	-2.05864	467.325	47.7969
13.6833	-3.19664	58.7382	90.4975	-2.00554	467.259	47.7961
13.7	-3.19923	58.6729	90.5007	-2.25227	467.314	47.7941
13.7167	-3.20259	58.6909	90.4997	-1.94359	467.36	47.7976
13.7333	-3.20473	58.9069	90.9202	-1.15379	467.381	47.794
13.75	-3.20702	58.6738	90.3993	-1.40831	467.396	47.793
13.7667	-3.20595	58.6782	90.4639	-1.83098	467.384	47.7912
13.7833	-3.2061	58.6196	90.4203	-1.39229	467.448	47.7917
13.8	-3.20747	58.6564	90.4736	-1.37428	467.411	47.793
13.8167	-3.21007	58.7243	90.49	-1.70815	467.361	47.7956
13.8333	-3.20808	58.6585	90.4411	-1.58897	467.487	47.7901
13.85	-3.20793	58.6668	90.4641	-1.8679	467.372	47.7914
13.8667	-3.20702	58.6729	90.4595	-2.3661	467.35	47.7932
13.8833	-3.20839	58.7135	90.4639	-2.18727	467.35	47.7924
13.9	-3.21358	58.6547	90.4838	-1.52519	467.382	47.797
13.9167	-3.21663	58.718	90.4374	-0.406418	467.389	47.7969
13.9333	-3.21816	58.603	90.3306	-0.995865	467.361	47.793
13.95	-3.21892	58.6515	90.4868	-1.16753	467.298	47.7944
13.9667	-3.2209	58.7023	90.592	-1.49406	467.416	47.7941
13.9833	-3.2206	58.6468	90.4615	-1.65092	467.387	47.7952
14	-3.22578	58.6504	90.4588	-2.43233	467.238	47.797
14.0167	-3.22334	58.7005	90.4797	-1.94481	467.275	47.7967
14.0333	-3.22151	58.7679	90.5145	-2.53304	467.289	47.7952
14.05	-3.22258	58.6761	90.472	-1.86195	467.237	47.7966
14.0667	-3.2209	58.7193	90.5032	-1.903	467.319	47.7959
14.0833	-3.21754	58.6681	90.4386	-2.19337	467.283	47.7964
14.1	-3.21754	58.7113	90.5079	-1.75514	467.319	47.7966
14.1167	-3.21693	58.6451	90.3788	-2.42821	467.352	47.7953
14.1333	-3.21358	58.7086	90.5877	-2.67616	467.427	47.7926
14.15	-3.21205	58.6324	90.4726	-2.01027	467.289	47.7912
14.1667	-3.21083	58.6495	90.4504	-2.3513	467.448	47.7934
14.1833	-3.21129	58.7847	90.5621	-1.65627	467.348	47.7946
14.2	-3.20869	58.7008	90.6059	-2.36671	467.256	47.7934
14.2167	-3.20625	58.6733	90.5097	-1.61278	467.336	47.7941
14.2333	-3.20839	58.6587	90.5056	-2.67723	467.342	47.7934
14.25	-3.20671	58.6384	90.4688	-1.81419	467.254	47.7921
14.2667	-3.19954	58.7066	90.5102	-2.33696	467.434	47.7966
14.2833	-3.19771	58.8046	90.6313	-1.91261	467.448	47.7987
14.3	-3.19847	58.706	90.4534	-2.01088	467.337	47.7926
14.3167	-3.19984	58.6407	90.3947	-2.0919	467.378	47.793
14.3333	-3.19328	58.7054	90.617	-1.76003	467.389	47.7963
14.35	-3.19679	58.689	90.4379	-1.42204	467.326	47.7967
14.3667	-3.19801	58.6871	90.5827	-1.94954	467.341	47.7959
14.3833	-3.19923	58.6373	90.4505	-1.77971	467.328	47.794
14.4	-3.19801	58.7098	90.6123	-1.62712	467.25	47.7955
14.4167	-3.19893	58.6254	90.4588	-2.55333	467.404	47.7984
14.4333	-3.19328	58.8508	90.6849	-1.86073	467.381	47.8014
14.45	-3.19023	58.6987	90.5378	-1.76659	467.301	47.8011
14.4667	-3.18748	58.755	90.5674	-2.32857	467.359	47.8005
14.4833	-3.18687	58.6691	90.4502	-2.06688	467.377	47.7978
14.5	-3.18367	58.6285	90.4124	-2.21779	467.362	47.7985
14.5167	-3.18108	58.6541	90.5752	-2.73216	467.346	47.7999
14.5333	-3.1826	58.7928	90.4792	-1.84105	467.416	47.8004
14.55	-3.18626	58.6443	90.3668	-2.16164	467.426	47.8001
14.5667	-3.18062	58.6327	90.4165	-2.08778	467.359	47.8014
14.5833	-3.17848	58.7193	90.5129	-1.35826	467.267	47.7979
14.6	-3.17497	58.6007	90.4003	-2.15096	467.354	47.7972
14.6167	-3.17635	58.737	90.5453	-1.55617	467.501	47.7969
14.6333	-3.17421	58.7305	90.461	-2.17003	467.372	47.7955
14.65	-3.17436	58.7107	90.5322	-2.18437	467.288	47.7979
14.6667	-3.17177	58.6582	90.5395	-1.97456	467.408	47.7992
14.6833	-3.16643	58.7095	90.573	-2.09023	467.438	47.7985
14.7	-3.16689	58.6504	90.5003	-2.28752	467.339	47.7985
14.7167	-3.16505	58.7956	90.63	-1.30638	467.471	47.7976
14.7333	-3.16246	58.5989	90.4244	-1.25099	467.469	47.7984
14.75	-3.16689	58.7765	90.5958	-2.72194	467.449	47.7972
14.7667	-3.16078	58.6276	90.366	-1.81664	467.508	47.7973
14.7833	-3.15865	58.6765	90.5308	-1.63414	467.523	47.797
14.8	-3.15865	58.6158	90.4083	-2.10274	467.481	47.8025
14.8167	-3.15224	58.6231	90.4536	-1.54717	467.609	47.8016
14.8333	-3.14919	58.6848	90.5019	-2.27791	467.603	47.8028
14.85	-3.14781	58.6684	90.4694	-1.89705	467.531	47.8022
14.8667	-3.14995	58.6858	90.6136	-2.43767	467.559	47.8066
14.8833	-3.15086	58.7136	90.472	-1.90895	467.499	47.8037
14.9	-3.15056	58.6706	90.5259	-2.45735	467.378	47.8005
14.9167	-3.14552	58.6076	90.4047	-2.35664	467.507	47.8031
14.9333	-3.14598	58.7373	90.4836	-2.55989	467.525	47.801
14.95	-3.1472	58.7746	90.6629	-2.82158	467.382	47.804
14.9667	-3.1501	58.6453	90.4633	-2.14561	467.439	47.8027
14.9833	-3.15559	58.6886	90.4211	-2.28813	467.452	47.8014
15	-3.15163	58.6887	90.5332	-2.02217	467.377	47.7998
15.0167	-3.15544	58.6607	90.4864	-2.67494	467.525	47.801
15.0333	-3.15056	58.6428	90.4691	-2.66304	467.486	47.8028
15.05	-3.14934	58.6813	90.4838	-2.54738	467.439	47.8048
15.0667	-3.14644	58.6781	90.5026	-3.30788	467.577	47.8053
15.0833	-3.14705	58.6712	90.4966	-2.8466	467.559	47.8049
15.1	-3.14446	58.6214	90.4644	-2.79655	467.412	47.8043
15.1167	-3.14644	58.6099	90.4	-0.867691	467.419	47.8017
15.1333	-3.15056	58.6514	90.4519	-1.99181	467.468	47.8033
15.15	-3.15208	58.6521	90.4316	-1.77254	467.363	47.8031
15.1667	-3.15285	58.7228	90.5451	-2.07237	467.467	47.8025
15.1833	-3.15437	58.7249	90.5737	-2.45079	467.525	47.8027
15.2	-3.15666	58.6817	90.4101	-2.56279	467.427	47.8043
15.2167	-3.15086	58.6393	90.3866	-2.83226	467.485	47.8021
15.2333	-3.15422	58.7002	90.4403	-2.48299	467.448	47.8053
15.25	-3.15651	58.6366	90.3672	-2.62596	467.382	47.8039
15.2667	-3.16048	58.6778	90.4737	-2.45262	467.494	47.8072
15.2833	-3.153	58.619	90.3762	-3.02895	467.403	47.8066
15.3	-3.15025	58.7653	90.577	-2.70058	467.258	47.8072
15.3167	-3.15208	58.7693	90.4128	-2.93953	467.425	47.8072
15.3333	-3.14903	58.7098	90.5195	-2.83043	467.412	47.8095
15.35	-3.14796	58.6231	90.3666	-3.12737	467.251	47.8089
15.3667	-3.15178	58.8133	90.7462	-3.31322	467.425	47.8135
15.3833	-3.15315	58.6344	90.4481	-3.47481	467.495	47.8123
15.4	-3.1501	58.7345	90.4835	-1.80412	467.324	47.8104
15.4167	-3.15315	58.5935	90.283	-2.83699	467.414	47.8107
15.4333	-3.14812	58.6604	90.3701	-3.28346	467.36	47.8121
15.45	-3.14934	58.7547	90.5128	-3.19466	467.249	47.8129
15.4667	-3.14766	58.6831	90.4636	-3.58025	467.368	47.8152
15.4833	-3.15025	58.6718	90.4261	-2.9026	467.377	47.8118
15.5	-3.15132	58.6994	90.5245	-3.48381	467.254	47.8123
15.5167	-3.14705	58.6874	90.4987	-3.54759	467.474	47.8118
15.5333	-3.14858	58.6544	90.4321	-3.41103	467.507	47.8074
15.55	-3.14751	58.7214	90.5061	-3.75557	467.323	47.8088
15.5667	-3.14598	58.6637	90.4124	-3.8903	467.401	47.8094
15.5833	-3.14491	58.6672	90.5032	-4.06609	467.423	47.81
15.6	-3.14323	58.6865	90.4649	-4.30687	467.268	47.8089
15.6167	-3.14507	58.6135	90.3997	-3.8134	467.45	47.8063
15.6333	-3.14308	58.7452	90.5604	-4.42009	467.415	47.8103
15.65	-3.14354	58.6623	90.4768	-4.3885	467.328	47.813
15.6667	-3.14384	58.6628	90.4232	-3.96599	467.413	47.8092
15.6833	-3.1443	58.7206	90.4665	-4.21623	467.404	47.8089
15.7	-3.14186	58.715	90.5067	-4.20021	467.366	47.8112
15.7167	-3.1385	58.6726	90.4633	-4.28719	467.534	47.8117
15.7333	-3.13835	58.6526	90.4336	-4.3766	467.452	47.8112
15.75	-3.1385	58.6643	90.4586	-4.38499	467.287	47.8089
15.7667	-3.13576	58.6732	90.411	-3.98918	467.532	47.8072
15.7833	-3.13026	58.7099	90.5441	-3.98979	467.63	47.8051
15.8	-3.12737	58.7193	90.4899	-4.88915	467.399	47.8037
15.8167	-3.1266	58.7501	90.4939	-4.41719	467.529	47.8059
15.8333	-3.1237	58.6672	90.4794	-4.27712	467.545	47.8095
15.85	-3.12431	58.6822	90.4159	-3.88313	467.431	47.8068
15.8667	-3.1205	58.7324	90.5409	-4.02794	467.574	47.8088
15.8833	-3.11928	58.8012	90.7766	-4.66743	467.566	47.8083
15.9	-3.12187	58.7107	90.429	-4.8481	467.465	47.8123
15.9167	-3.12111	58.6221	90.4035	-4.9279	467.656	47.8132
15.9333	-3.11867	58.6228	90.3516	-4.97856	467.601	47.8095
15.95	-3.11638	58.6674	90.3989	-4.64729	467.425	47.8066
15.9667	-3.11806	58.7458	90.4954	-5.38628	467.542	47.8034
15.9833	-3.11562	58.6161	90.3286	-5.4316	467.52	47.806
16	-3.11409	58.6381	90.3803	-5.05913	467.481	47.806
16.0167	-3.11409	58.7702	90.5315	-4.67583	467.516	47.8083
16.0333	-3.11195	58.6686	90.4292	-5.50606	467.534	47.8092
16.05	-3.1144	58.704	90.5552	-4.72054	467.448	47.8074
16.0667	-3.10936	58.7074	90.5853	-5.23308	467.486	47.8063
16.0833	-3.10783	58.6141	90.3535	-5.26115	467.503	47.8075
16.1	-3.10127	58.6974	90.4052	-5.73204	467.558	47.8074
16.1167	-3.10005	58.621	90.3297	-5.11391	467.573	47.8069
16.1333	-3.09608	58.6181	90.3622	-5.04295	467.595	47.8054
16.15	-3.09349	58.8029	90.5261	-5.32188	467.549	47.8065
16.1667	-3.0967	58.7328	90.5166	-5.66765	467.556	47.8062
16.1833	-3.09578	58.6163	90.4357	-6.99028	467.547	47.8037
16.2	-3.09425	58.68	90.4125	-6.35307	467.482	47.806
16.2167	-3.09212	58.7151	90.5085	-6.41991	467.562	47.8045
16.2333	-3.09227	58.7241	90.3864	-5.90126	467.63	47.8042
16.25	-3.09181	58.7812	90.6115	-6.08254	467.498	47.801
16.2667	-3.08983	58.6327	90.4603	-5.59853	467.516	47.7995
16.2833	-3.08739	58.6463	90.4435	-5.73799	467.493	47.8008
16.3	-3.08647	58.5999	90.3126	-6.04256	467.538	47.8043
16.3167	-3.08556	58.642	90.3898	-5.75295	467.597	47.8024
16.3333	-3.08159	58.6303	90.3956	-5.07225	467.547	47.8024
16.35	-3.08174	58.6553	90.4418	-6.10878	467.602	47.7996
16.3667	-3.08037	58.57	90.2723	-5.9687	467.645	47.8025
16.3833	-3.07823	58.6155	90.3457	-6.77986	467.631	47.806
16.4	-3.07655	58.6669	90.4815	-5.37209	467.661	47.8053
16.4167	-3.07884	58.681	90.4772	-6.27617	467.726	47.8066
16.4333	-3.07503	58.6633	90.4156	-5.79399	467.633	47.8069
16.45	-3.07564	58.6567	90.3419	-6.01936	467.689	47.8088
16.4667	-3.0735	58.6797	90.4975	-5.76363	467.606	47.8078
16.4833	-3.07625	58.6395	90.3783	-5.83809	467.514	47.804
16.5	-3.07579	58.7096	90.4688	-5.75523	467.638	47.8051
16.5167	-3.07915	58.6985	90.4838	-5.83641	467.716	47.804
16.5333	-3.07564	58.6814	90.4542	-6.01814	467.597	47.8022
16.55	-3.07365	58.5983	90.4064	-5.7386	467.672	47.8042
16.5667	-3.0761	58.6111	90.3971	-5.82558	467.666	47.7999
16.5833	-3.07289	58.6996	90.4778	-6.08254	467.635	47.7998
16.6	-3.07198	58.5667	90.2642	-6.4341	467.601	47.7995
16.6167	-3.07182	58.5841	90.3233	-6.50215	467.749	47.8002
16.6333	-3.07396	58.6456	90.3863	-6.46462	467.623	47.8001
16.65	-3.07503	58.7705	90.586	-6.28212	467.608	47.8013
16.6667	-3.07564	58.6166	90.35	-6.59813	467.559	47.799
16.6833	-3.0732	58.6414	90.4276	-6.97533	467.724	47.7976
16.7	-3.0735	58.6454	90.3848	-7.14409	467.718	47.7982
16.7167	-3.08006	58.6352	90.4131	-7.19704	467.592	47.7984
16.7333	-3.08067	58.6958	90.4501	-7.04399	467.634	47.7998
16.75	-3.07884	58.7565	90.5944	-7.04033	467.713	47.8019
16.7667	-3.07518	58.6597	90.3787	-6.82167	467.684	47.8002
16.7833	-3.07335	58.6883	90.4624	-6.60759	467.563	47.803
16.8	-3.07243	58.7055	90.3979	-7.39388	467.601	47.8019
16.8167	-3.07426	58.6558	90.4699	-7.25075	467.607	47.7969
16.8333	-3.07213	58.6202	90.323	-7.342	467.647	47.801
16.85	-3.0732	58.6163	90.3092	-7.55837	467.433	47.8001
16.8667	-3.07289	58.7182	90.5631	-7.5988	467.501	47.7982
16.8833	-3.07488	58.6057	90.362	-7.41951	467.559	47.8002
16.9	-3.07426	58.673	90.4304	-7.40212	467.524	47.8025
16.9167	-3.0732	58.6652	90.4878	-7.48497	467.511	47.8014
16.9333	-3.07213	58.6367	90.3629	-7.4868	467.599	47.8002
16.95	-3.07518	58.6027	90.3123	-7.67036	467.66	47.8001
16.9667	-3.07426	58.5952	90.3433	-6.89674	467.641	47.7978
16.9833	-3.07259	58.6961	90.3678	-7.11067	467.538	47.799
17	-3.06938	58.5812	90.267	-6.87935	467.666	47.7978
17.0167	-3.06862	58.7086	90.4676	-7.49153	467.649	47.7992
17.0333	-3.0703	58.625	90.4328	-7.58568	467.586	47.7995
17.05	-3.07091	58.5984	90.3178	-7.35924	467.618	47.7996
17.0667	-3.07137	58.6224	90.3204	-6.69579	467.683	47.8011
17.0833	-3.06984	58.6008	90.3559	-7.00523	467.671	47.8022
17.1	-3.07259	58.6181	90.4057	-8.00896	467.586	47.8013
17.1167	-3.07274	58.5682	90.2847	-7.24724	467.484	47.7988
17.1333	-3.07152	58.6597	90.4681	-7.27516	467.573	47.7992
17.15	-3.07304	58.662	90.4119	-7.50404	467.601	47.8008
17.1667	-3.07747	58.6147	90.3321	-7.50649	467.467	47.8005
17.1833	-3.07518	58.6407	90.3951	-7.1888	467.479	47.7976
17.2	-3.07091	58.7089	90.4278	-7.72697	467.579	47.7973
17.2167	-3.06755	58.7426	90.4714	-7.7729	467.46	47.7964
17.2333	-3.06572	58.679	90.3954	-8.15132	467.574	47.7953
17.25	-3.06313	58.6742	90.4548	-7.3568	467.39	47.7973
17.2667	-3.06297	58.7081	90.4566	-7.41646	467.509	47.8001
17.2833	-3.06801	58.6898	90.4908	-7.25426	467.519	47.7984
17.3	-3.06602	58.6185	90.2963	-7.41112	467.465	47.7982
17.3167	-3.06709	58.7241	90.5303	-7.50771	467.541	47.8002
17.3333	-3.06999	58.6199	90.2729	-8.19374	467.58	47.8002
17.35	-3.07121	58.6538	90.3625	-8.06435	467.463	47.8001
17.3667	-3.06984	58.7402	90.4562	-8.00301	467.476	47.7985
17.3833	-3.06999	58.7246	90.6651	-7.69356	467.395	47.7985
17.4	-3.07228	58.675	90.4571	-7.34139	467.587	47.8005
17.4167	-3.07045	58.7673	90.5201	-7.71202	467.483	47.7998
17.4333	-3.07014	58.6443	90.405	-7.41707	467.478	47.7984
17.45	-3.06847	58.6764	90.4937	-8.12813	467.617	47.7979
17.4667	-3.06786	58.6738	90.4974	-7.65663	467.689	47.7999
17.4833	-3.0677	58.6314	90.4409	-7.14104	467.582	47.7988
17.5	-3.06557	58.6741	90.4792	-6.97121	467.562	47.7992
17.5167	-3.06465	58.6984	90.4449	-7.4987	467.471	47.7961
17.5333	-3.06297	58.6491	90.417	-8.13164	467.661	47.7981
17.55	-3.06145	58.6369	90.3411	-7.95464	467.52	47.8013
17.5667	-3.06114	58.8038	90.6626	-8.39165	467.54	47.8033
17.5833	-3.06175	58.7225	90.4783	-7.63878	467.611	47.799
17.6	-3.06145	58.596	90.3709	-8.59001	467.594	47.7967
17.6167	-3.05717	58.6323	90.3852	-9.06395	467.488	47.7972
17.6333	-3.05687	58.7305	90.5026	-7.99278	467.511	47.7985
17.65	-3.06343	58.6842	90.5172	-7.85103	467.311	47.7944
17.6667	-3.0645	58.6607	90.4212	-7.70851	467.497	47.7972
17.6833	-3.06328	58.6875	90.4299	-8.07808	467.491	47.794
17.7	-3.06328	58.7852	90.5621	-7.81227	467.342	47.7943
17.7167	-3.06313	58.6607	90.4177	-8.06847	467.519	47.7985
17.7333	-3.06328	58.6607	90.3837	-8.14186	467.436	47.8021
17.75	-3.06587	58.6218	90.3144	-7.93327	467.44	47.8016
17.7667	-3.06892	58.724	90.6362	-8.09593	467.504	47.801
17.7833	-3.06694	58.6765	90.5108	-8.43987	467.386	47.799
17.8	-3.06435	58.6198	90.3675	-8.1913	467.473	47.803
17.8167	-3.06145	58.5748	90.2503	-7.79793	467.418	47.8004
17.8333	-3.06374	58.6515	90.4191	-7.69295	467.448	47.8002
17.85	-3.06282	58.6341	90.4058	-8.33382	467.539	47.8024
17.8667	-3.06374	58.6317	90.3849	-8.31703	467.513	47.8019
17.8833	-3.05794	58.6665	90.4174	-8.20259	467.5	47.7982
17.9	-3.05977	58.6071	90.3519	-7.70607	467.472	47.8011
17.9167	-3.05885	58.6005	90.3082	-7.67387	467.511	47.8022
17.9333	-3.05595	58.6361	90.3599	-7.87361	467.565	47.8053
17.95	-3.05412	58.5842	90.3207	-7.92366	467.553	47.8056
17.9667	-3.06038	58.8036	90.4038	-7.38182	467.581	47.8004
17.9833	-3.05962	58.7032	90.4627	-8.31291	467.679	47.8034
18	-3.06114	58.6507	90.4766	-8.1472	467.366	47.8043
18.0167	-3.06297	58.6347	90.4101	-7.92076	467.554	47.8005
18.0333	-3.05794	58.7316	90.4455	-7.92549	467.547	47.8024
18.05	-3.05946	58.6359	90.4041	-8.46016	467.51	47.8016
18.0667	-3.05962	58.677	90.5541	-7.2924	467.624	47.8034
18.0833	-3.05977	58.6253	90.33	-8.57094	467.544	47.8039
18.1	-3.06068	58.6929	90.4432	-7.98866	467.546	47.8065
18.1167	-3.05611	58.7559	90.5955	-8.17284	467.516	47.8057
18.1333	-3.05794	58.763	90.4807	-7.84325	467.329	47.8051
18.15	-3.05611	58.6041	90.3913	-8.24913	467.507	47.8025
18.1667	-3.05275	58.6153	90.304	-7.72575	467.467	47.8024
18.1833	-3.05305	58.7699	90.5346	-7.66975	467.517	47.8043
18.2	-3.05824	58.6375	90.3539	-7.27226	467.552	47.8051
18.2167	-3.05687	58.7507	90.5976	-6.94145	467.552	47.7984
18.2333	-3.05199	58.7559	90.6338	-7.44988	467.507	47.8005
18.25	-3.04939	58.8134	90.6153	-7.12624	467.417	47.8025
18.2667	-3.04512	58.7821	90.5274	-7.6548	467.302	47.803
18.2833	-3.04756	58.6608	90.3948	-7.752	467.373	47.8049
18.3	-3.04512	58.6874	90.4047	-7.41341	467.403	47.8051
18.3167	-3.04878	58.6605	90.4131	-7.71568	467.371	47.8049
18.3333	-3.04848	58.5976	90.2845	-8.08998	467.477	47.8056
18.35	-3.04588	58.763	90.4173	-7.53212	467.453	47.8069
18.3667	-3.04573	58.6712	90.3791	-6.88774	467.599	47.8106
18.3833	-3.04405	58.6578	90.3652	-7.74071	467.528	47.8083
18.4	-3.0378	58.7873	90.5648	-7.342	467.386	47.8107
18.4167	-3.03474	58.733	90.4946	-7.24602	467.646	47.8114
18.4333	-3.03764	58.6198	90.3527	-7.47673	467.604	47.8069
18.45	-3.03688	58.6012	90.2819	-7.25426	467.628	47.8082
18.4667	-3.03505	58.666	90.4574	-7.40929	467.577	47.8095
18.4833	-3.02864	58.7882	90.4371	-7.85332	467.606	47.812
18.5	-3.02681	58.6477	90.4496	-7.22038	467.711	47.8132
18.5167	-3.03123	58.7876	90.4974	-7.72514	467.623	47.8117
18.5333	-3.03154	58.6347	90.3759	-7.39082	467.606	47.8123
18.55	-3.0323	58.7139	90.4304	-7.17323	467.59	47.812
18.5667	-3.02879	58.6594	90.2934	-7.39677	467.612	47.8118
18.5833	-3.02727	58.6286	90.3217	-7.54036	467.65	47.8123
18.6	-3.02605	58.6372	90.2985	-7.04094	467.539	47.8147
18.6167	-3.02422	58.6774	90.5096	-7.1273	467.481	47.8129
18.6333	-3.02879	58.7098	90.5123	-7.44865	467.693	47.8149
18.65	-3.02223	58.7013	90.4986	-7.53029	467.532	47.815
18.6667	-3.01949	58.6723	90.3904	-7.34077	467.466	47.8135
18.6833	-3.023	58.6298	90.3111	-7.18636	467.611	47.8115
18.7	-3.02696	58.6521	90.4299	-6.24291	467.534	47.8152
18.7167	-3.02925	58.6208	90.3349	-6.95274	467.573	47.8141
18.7333	-3.02834	58.5992	90.2616	-6.70769	467.493	47.812
18.75	-3.0262	58.6253	90.3739	-6.84242	467.267	47.8132
18.7667	-3.02498	58.6471	90.411	-7.14699	467.513	47.8138
18.7833	-3.01857	58.6797	90.3899	-7.18819	467.453	47.8133
18.8	-3.01704	58.7508	90.3843	-7.16072	467.436	47.8103
18.8167	-3.01079	58.6739	90.3404	-6.65947	467.467	47.8118
18.8333	-3.0146	58.7107	90.425	-6.63857	467.464	47.8147
18.85	-3.01537	58.6292	90.3288	-6.74767	467.547	47.8159
18.8667	-3.01567	58.624	90.3484	-7.12563	467.458	47.812
18.8833	-3.01308	58.6257	90.3741	-6.1808	467.401	47.8069
18.9	-3.01064	58.8041	90.5738	-5.88585	467.444	47.8109
18.9167	-3.00789	58.6562	90.3951	-6.06041	467.398	47.8088
18.9333	-3.00865	58.6341	90.3704	-6.66664	467.352	47.8098
18.95	-3.01048	58.6453	90.4389	-6.58623	467.523	47.8098
18.9667	-3.00896	58.6637	90.3227	-6.52245	467.403	47.808
18.9833	-3.0056	58.686	90.4433	-6.03844	467.356	47.8091
19	-3.00148	58.6965	90.409	-6.78581	467.378	47.8089
19.0167	-3.00133	58.5799	90.2834	-6.19225	467.36	47.8121
19.0333	-3.00316	58.6752	90.4098	-6.40144	467.563	47.8086
19.05	-3.00468	58.672	90.4238	-6.05812	467.467	47.8111
19.0667	-3.00514	58.6573	90.3639	-6.21956	467.511	47.8123
19.0833	-3.00255	58.6311	90.3727	-6.40205	467.505	47.8132
19.1	-3.00331	58.7005	90.4435	-6.0717	467.358	47.8129
19.1167	-3.00636	58.6718	90.4722	-6.16295	467.592	47.8115
19.1333	-3.01109	58.6709	90.4108	-5.54131	467.484	47.813
19.15	-3.01003	58.6334	90.2831	-6.28639	467.461	47.8135
19.1667	-3.0085	58.6953	90.4368	-5.74577	467.557	47.8127
19.1833	-3.01064	58.6582	90.3664	-6.0038	467.45	47.8161
19.2	-3.01125	58.6781	90.3794	-5.8387	467.549	47.8152
19.2167	-3.00911	58.6852	90.4493	-6.07719	467.561	47.812
19.2333	-3.00865	58.6727	90.3089	-5.7058	467.419	47.8126
19.25	-3.00514	58.6372	90.3118	-5.36125	467.582	47.8115
19.2667	-3.00224	58.6488	90.3919	-6.03966	467.525	47.814
19.2833	-3.00575	58.6453	90.4052	-6.21483	467.503	47.8138
19.3	-3.00682	58.6803	90.3935	-5.6498	467.445	47.8117
19.3167	-3.00133	58.6706	90.4163	-5.35835	467.506	47.8107
19.3333	-2.99721	58.5749	90.2229	-6.13136	467.493	47.8121
19.35	-2.99492	58.7537	90.5865	-5.80238	467.42	47.8109
19.3667	-2.994	58.6095	90.3115	-5.63957	467.282	47.81
19.3833	-2.99233	58.6814	90.4511	-5.82497	467.388	47.8092
19.4	-2.98943	58.6594	90.3555	-5.92629	467.441	47.81
19.4167	-2.98958	58.6309	90.3346	-5.76485	467.393	47.8098
19.4333	-2.98866	58.6175	90.3066	-6.0247	467.364	47.8091
19.45	-2.98958	58.6424	90.3449	-5.36369	467.303	47.8085
19.4667	-2.98973	58.6475	90.2685	-5.60387	467.39	47.804
19.4833	-2.99385	58.6468	90.3428	-5.40245	467.435	47.8017
19.5	-2.99309	58.6968	90.4366	-5.39589	467.284	47.8054
19.5167	-2.98851	58.6222	90.3637	-4.73488	467.423	47.8033
19.5333	-2.9911	58.637	90.4238	-5.64507	467.562	47.8065
19.55	-2.99034	58.6677	90.4582	-5.4763	467.37	47.8008
19.5667	-2.99583	58.7425	90.3425	-5.46745	467.409	47.8039
19.5833	-2.99706	58.6723	90.3991	-5.17952	467.377	47.8046
19.6	-2.99263	58.7128	90.4966	-5.50606	467.554	47.8088
19.6167	-2.99446	58.6378	90.3141	-6.00853	467.437	47.8071
19.6333	-2.99171	58.6451	90.3774	-5.86968	467.315	47.8059
19.65	-2.99599	58.762	90.5534	-5.50606	467.527	47.8085
19.6667	-2.99736	58.6968	90.4072	-5.05257	467.613	47.8056
19.6833	-2.99553	58.7106	90.3283	-4.53697	467.552	47.8031
19.7	-2.99858	58.7551	90.5315	-4.84215	467.581	47.8021
19.7167	-2.99858	58.7028	90.4157	-5.1371	467.479	47.8022
19.7333	-2.99904	58.5981	90.3059	-4.70329	467.581	47.8051
19.75	-3.0027	58.5888	90.2845	-5.18242	467.48	47.8036
19.7667	-3.00301	58.6524	90.3864	-5.27718	467.392	47.8011
19.7833	-3.00011	58.6036	90.2589	-5.25642	467.468	47.8021
19.8	-2.99583	58.6211	90.2862	-5.56816	467.442	47.8001
19.8167	-2.99461	58.6451	90.3199	-5.38994	467.381	47.8011
19.8333	-2.99492	58.7246	90.4385	-5.08232	467.466	47.8019
19.85	-2.99309	58.6312	90.353	-4.95659	467.366	47.8019
19.8667	-2.99995	58.6807	90.3719	-5.30464	467.377	47.8033
19.8833	-2.9966	58.7513	90.4203	-4.98879	467.491	47.8045
19.9	-2.9937	58.69	90.4369	-4.09172	467.29	47.8046
19.9167	-2.99217	58.6152	90.3222	-6.036	467.374	47.8019
19.9333	-2.99553	58.7753	90.6342	-5.67833	467.432	47.8036
19.95	-2.99828	58.6944	90.4102	-7.02248	467.23	47.8024
19.9667	-2.99995	58.751	90.5308	-5.23018	467.423	47.8005
19.9833	-3.00026	58.6483	90.4235	-5.37087	467.298	47.7999
20	-2.9998	58.7096	90.4287	-6.27983	467.346	47.7998
20.0167	-2.99812	58.7061	90.4507	-5.81245	467.44	47.7973
20.0333	-3.00041	58.6195	90.3519	-4.7599	467.22	47.7949
20.05	-3.00209	58.7403	90.4615	-3.78471	467.393	47.7958
20.0667	-3.00285	58.6221	90.3013	-6.17012	467.498	47.7978
20.0833	-3.00255	58.6683	90.3931	-4.5829	467.319	47.7956
20.1	-3.00133	58.7037	90.503	-5.85716	467.421	47.8019
20.1167	-3.00468	58.6855	90.4087	-6.15822	467.396	47.8022
20.1333	-3.00438	58.632	90.3384	-4.31938	467.5	47.7985
20.15	-3.00774	58.6329	90.3581	-4.84215	467.42	47.8013
20.1667	-3.01079	58.6303	90.3159	-6.41624	467.379	47.8013
20.1833	-3.00911	58.6483	90.3678	-4.21684	467.505	47.7984
20.2	-3.01521	58.6951	90.3846	-4.90349	467.454	47.7996
20.2167	-3.01201	58.7043	90.4763	-4.87785	467.391	47.7995
20.2333	-3.01384	58.7835	90.4665	-4.83498	467.479	47.7952
20.25	-3.01262	58.6317	90.3668	-3.65959	467.444	47.7963
20.2667	-3.01186	58.6686	90.4324	-4.80034	467.432	47.7981
20.2833	-3.01155	58.558	90.191	-4.07677	467.402	47.7969
20.3	-3.01216	58.7115	90.4646	-3.87886	467.302	47.7995
20.3167	-3.01216	58.7231	90.4646	-4.56612	467.439	47.7975
20.3333	-3.0114	58.5998	90.2824	-5.24864	467.388	47.8013
20.35	-3.01521	58.6469	90.4003	-4.00887	467.405	47.7988
20.3667	-3.01735	58.6901	90.3228	-3.99986	467.346	47.8031
20.3833	-3.01567	58.6242	90.2564	-4.16557	467.34	47.8001
20.4	-3.01506	58.7736	90.5827	-4.68651	467.293	47.7973
20.4167	-3.0146	58.6549	90.3681	-2.86263	467.375	47.7984
20.4333	-3.01445	58.6852	90.3724	-3.52898	467.254	47.7959
20.45	-3.02055	58.7067	90.4591	-3.87123	467.363	47.7981
20.4667	-3.023	58.6924	90.315	-4.52141	467.428	47.7941
20.4833	-3.02055	58.6881	90.4209	-3.4623	467.376	47.7934
20.5	-3.02284	58.6674	90.3513	-4.71275	467.276	47.7943
20.5167	-3.02513	58.6716	90.3234	-4.63051	467.277	47.7944
20.5333	-3.02193	58.6198	90.3425	-3.87413	467.347	47.7969
20.55	-3.023	58.7016	90.3336	-4.53041	467.36	47.7946
20.5667	-3.02345	58.5941	90.2726	-2.7404	467.32	47.7949
20.5833	-3.02025	58.6511	90.391	-3.81569	467.445	47.794
20.6	-3.01826	58.6451	90.3477	-3.74062	467.414	47.7947
20.6167	-3.01872	58.6677	90.3477	-4.9012	467.406	47.7918
20.6333	-3.02284	58.6405	90.2844	-3.57018	467.483	47.7966
20.65	-3.01964	58.6431	90.3994	-3.6393	467.492	47.7943
20.6667	-3.01857	58.5859	90.2361	-3.41225	467.425	47.7917
20.6833	-3.01857	58.6582	90.436	-5.29335	467.513	47.792
20.7	-3.01811	58.6817	90.3916	-2.91695	467.451	47.7947
20.7167	-3.01765	58.6324	90.373	-4.07677	467.442	47.7944
20.7333	-3.01857	58.6779	90.3829	-4.91844	467.398	47.7944
20.75	-3.01628	58.702	90.3637	-3.64052	467.383	47.7935
20.7667	-3.02025	58.6742	90.317	-3.65486	467.398	47.7924
20.7833	-3.02284	58.7472	90.4302	-3.10173	467.362	47.7961
20.8	-3.02086	58.7011	90.4363	-3.43315	467.268	47.795
20.8167	-3.02315	58.597	90.2737	-3.43544	467.257	47.7943
20.8333	-3.0201	58.664	90.3616	-3.8456	467.179	47.7947
20.85	-3.02208	58.5554	90.1853	-3.44566	467.221	47.7953
20.8667	-3.02422	58.6265	90.3429	-3.8282	467.276	47.7966
20.8833	-3.02147	58.5835	90.2427	-5.31593	467.322	47.797
20.9	-3.02284	58.6495	90.3086	-3.75191	467.606	47.795
20.9167	-3.02681	58.6604	90.378	-3.61961	467.808	47.7937
20.9333	-3.02757	58.6575	90.406	-3.38722	467.912	47.7967
20.95	-3.02605	58.6977	90.5001	-3.63686	467.926	47.7963
20.9667	-3.02635	58.6024	90.2941	-4.07082	467.809	47.795
20.9833	-3.02574	58.7093	90.3491	-3.49571	467.907	47.795
21	-3.0204	58.6437	90.409	-2.85316	467.788	47.7938
21.0167	-3.02208	58.6781	90.4566	-3.55293	467.664	47.7972
21.0333	-3.01949	58.6451	90.3614	-2.04369	467.683	47.7947
21.05	-3.02101	58.6463	90.333	-2.92351	467.675	47.7895
21.0667	-3.02605	58.6367	90.3288	-3.74001	467.678	47.7911
21.0833	-3.02864	58.5825	90.2183	-3.75252	467.628	47.7963
21.1	-3.02971	58.7165	90.456	-2.06932	467.675	47.7941
21.1167	-3.03062	58.6274	90.2953	-2.81014	467.711	47.7981
21.1333	-3.03001	58.6352	90.3553	-2.8495	467.611	47.7972
21.15	-3.02773	58.6912	90.3812	-3.10402	467.55	47.7966
21.1667	-3.02803	58.5955	90.2787	-2.77504	467.568	47.7958
21.1833	-3.03001	58.6773	90.4034	-2.72194	467.577	47.7984
21.2	-3.03261	58.6918	90.4641	-3.02483	467.433	47.7969
21.2167	-3.03123	58.6247	90.2406	-2.44484	467.6	47.7952
21.2333	-3.02681	58.6442	90.3602	-2.58186	467.638	47.7929
21.25	-3.02757	58.7972	90.5698	-2.73094	467.445	47.7886
21.2667	-3.02895	58.661	90.4154	-1.80824	467.448	47.7891
21.2833	-3.02559	58.6359	90.3046	-3.12675	467.546	47.7894
21.3	-3.03032	58.7183	90.4945	-3.10997	467.504	47.7908
21.3167	-3.03261	58.6684	90.4556	-3.28102	467.406	47.7923
21.3333	-3.03062	58.6373	90.2973	-2.48177	467.241	47.7892
21.35	-3.0291	58.6889	90.4356	-2.57057	467.44	47.7888
21.3667	-3.02757	58.7324	90.4325	-3.30132	467.472	47.7911
21.3833	-3.02467	58.6089	90.3376	-1.80473	467.386	47.7909
21.4	-3.02132	58.6134	90.3025	-3.25783	467.438	47.7941
21.4167	-3.01918	58.6219	90.2697	-2.92946	467.448	47.7932
21.4333	-3.01811	58.6642	90.3724	-2.6075	467.453	47.7906
21.45	-3.01781	58.6703	90.3454	-2.69753	467.335	47.7943
21.4667	-3.01826	58.6654	90.2749	-2.02934	467.41	47.7914
21.4833	-3.02528	58.6134	90.3411	-2.68623	467.497	47.7932
21.5	-3.023	58.6993	90.4057	-3.49144	467.504	47.7961
21.5167	-3.02315	58.7032	90.4874	-3.71376	467.275	47.7932
21.5333	-3.02361	58.653	90.4191	-2.67616	467.411	47.7926
21.55	-3.02086	58.7251	90.4101	-3.46352	467.389	47.7906
21.5667	-3.02193	58.6439	90.3635	-2.86201	467.356	47.7923
21.5833	-3.02132	58.7043	90.3732	-1.60378	467.321	47.7949
21.6	-3.023	58.6572	90.3721	-1.70631	467.327	47.7897
21.6167	-3.02238	58.6031	90.3031	-2.41081	467.388	47.7915
21.6333	-3.02223	58.6286	90.3194	-1.80885	467.411	47.7895
21.65	-3.02147	58.5848	90.2567	-1.76826	467.445	47.7911
21.6667	-3.02193	58.691	90.4572	-1.85539	467.499	47.7927
21.6833	-3.0201	58.6678	90.3532	-2.30598	467.392	47.7924
21.7	-3.02025	58.6361	90.2898	-1.63536	467.352	47.7944
21.7167	-3.02254	58.6744	90.3783	-1.78139	467.354	47.793
21.7333	-3.02147	58.5963	90.2041	-1.7617	467.492	47.793
21.75	-3.01735	58.5775	90.2084	-1.53999	467.263	47.7955
21.7667	-3.01567	58.7228	90.3825	-2.01988	467.335	47.7946
21.7833	-3.01613	58.6155	90.2848	-2.27608	467.443	47.7912
21.8	-3.01842	58.6865	90.3582	-2.29408	467.438	47.7894
21.8167	-3.01949	58.6088	90.261	-2.42104	467.496	47.7943
21.8333	-3.01826	58.6523	90.2758	-2.07771	467.427	47.7908
21.85	-3.01643	58.6848	90.3939	-1.62285	467.503	47.7917
21.8667	-3.01399	58.635	90.286	-2.56523	467.434	47.7897
21.8833	-3.01216	58.8393	90.7375	-2.31545	467.492	47.7901
21.9	-3.00957	58.6884	90.3944	-2.91863	467.347	47.7865
21.9167	-3.01292	58.6535	90.3242	-1.65977	467.445	47.7914
21.9333	-3.01491	58.666	90.3965	-1.46553	467.197	47.7937
21.95	-3.01292	58.6044	90.2419	-1.84639	467.345	47.7905
21.9667	-3.01323	58.6669	90.4423	-1.42677	467.292	47.7917
21.9833	-3.01018	58.6511	90.3762	-1.13411	467.32	47.7877
22	-3.0146	58.6489	90.3245	-1.50719	467.37	47.7872
22.0167	-3.01186	58.774	90.4275	-1.99364	467.368	47.7947
22.0333	-3.0085	58.6941	90.4246	-1.94481	467.347	47.7952
22.05	-3.00819	58.6066	90.2358	-1.47392	467.407	47.7941
22.0667	-3.01262	58.6913	90.4	-1.42265	467.446	47.793
22.0833	-3.01125	58.9695	90.4235	-1.37962	467.393	47.7973
22.1	-3.00743	58.6456	90.3712	-1.88454	467.417	47.7958
22.1167	-3.01353	58.6483	90.3457	-1.18416	467.402	47.7959
22.1333	-3.01186	58.5998	90.3191	-1.06911	467.493	47.7953
22.15	-3.0143	58.6758	90.4322	-1.46202	467.447	47.7952
22.1667	-3.01445	58.6175	90.3176	-1.92268	467.33	47.7938
22.1833	-3.0175	58.7127	90.4804	-1.03996	467.431	47.7915
22.2	-3.01323	58.6143	90.2531	-0.788956	467.407	47.7924
22.2167	-3.01247	58.6457	90.2668	-1.53831	467.278	47.7898
22.2333	-3.01994	58.6486	90.3419	-1.37962	467.355	47.7923
22.25	-3.01674	58.6012	90.2705	-1.27724	467.361	47.7903
22.2667	-3.01582	58.648	90.3658	-1.92085	467.289	47.794
22.2833	-3.01704	58.6802	90.3336	-1.33263	467.395	47.7905
22.3	-3.01125	58.5867	90.2982	-1.38206	467.443	47.7924
22.3167	-3.01445	58.6549	90.3011	-1.68663	467.499	47.788
22.3333	-3.02071	58.6062	90.2934	-1.74446	467.436	47.7905
22.35	-3.01964	58.6156	90.3407	-0.933304	467.427	47.7929
22.3667	-3.01537	58.6948	90.3808	-1.493	467.512	47.7926
22.3833	-3.01643	58.6414	90.3478	-1.47499	467.486	47.7924
22.4	-3.01613	58.6709	90.4148	-1.01372	467.442	47.7897
22.4167	-3.01567	58.6683	90.4031	-1.20628	467.351	47.7883
22.4333	-3.01659	58.6907	90.4331	-1.28914	467.414	47.7892
22.45	-3.0201	58.6475	90.4121	-1.24199	467.49	47.7912
22.4667	-3.0204	58.6221	90.3179	-0.914841	467.379	47.7926
22.4833	-3.01949	58.6141	90.2541	-1.18294	467.43	47.7937
22.5	-3.01888	58.6955	90.4252	-1.72783	467.323	47.7883
22.5167	-3.02254	58.6922	90.3204	-1.28853	467.42	47.7883
22.5333	-3.0233	58.6988	90.3426	-0.797348	467.377	47.7894
22.55	-3.0175	58.6646	90.3172	-1.60561	467.218	47.7894
22.5667	-3.01842	58.6054	90.2696	-1.74385	467.332	47.7941
22.5833	-3.01674	58.6857	90.3046	-1.4048	467.36	47.7932
22.6	-3.01964	58.6065	90.308	-1.09779	467.287	47.7915
22.6167	-3.01872	58.6622	90.3483	-0.781937	467.376	47.7895
22.6333	-3.02208	58.642	90.2995	-1.27724	467.426	47.7894
22.65	-3.02238	58.6033	90.281	-0.815201	467.428	47.7879
22.6667	-3.02147	58.6562	90.4003	-1.63307	467.409	47.7871
22.6833	-3.02391	58.5899	90.2322	-1.63368	467.441	47.7872
22.7	-3.02086	58.6285	90.3089	-1.05248	467.486	47.7876
22.7167	-3.02116	58.7498	90.3581	-1.0334	467.431	47.7903
22.7333	-3.02101	58.6361	90.2512	-0.600662	467.374	47.7924
22.75	-3.02025	58.6268	90.2558	-1.28426	467.396	47.7924
22.7667	-3.0172	58.6108	90.2424	-1.03996	467.472	47.7868
22.7833	-3.01628	58.6184	90.276	-0.849838	467.517	47.788
22.8	-3.01628	58.7106	90.3812	-1.26167	467.501	47.7888
22.8167	-3.01643	58.6243	90.3243	-0.795517	467.415	47.7908
22.8333	-3.01582	58.6407	90.36	-1.03218	467.43	47.7892
22.85	-3.01765	58.6208	90.2267	-1.60973	467.389	47.7901
22.8667	-3.01521	58.6831	90.3805	-1.36604	467.496	47.79
22.8833	-3.0172	58.6234	90.3014	-1.00594	467.202	47.7927
22.9	-3.02147	58.6497	90.378	-1.34987	467.505	47.79
22.9167	-3.02269	58.7098	90.3454	-1.49895	467.507	47.7901
22.9333	-3.02223	58.5995	90.2973	-0.442734	467.389	47.7906
22.95	-3.02223	58.6311	90.3759	-1.11321	467.597	47.7905
22.9667	-3.02391	58.5931	90.3019	-0.504684	467.625	47.7921
22.9833	-3.02849	58.6324	90.2424	-0.367661	467.423	47.7903
23	-3.03062	58.6692	90.3864	-0.524979	467.5	47.7869
23.0167	-3.02696	58.6524	90.361	-0.476761	467.468	47.7909
23.0333	-3.03017	58.6617	90.357	-0.453415	467.443	47.7895
23.05	-3.0294	58.679	90.2601	-0.631638	467.398	47.7869
23.0667	-3.03093	58.6411	90.3045	-0.659714	467.413	47.7889
23.0833	-3.02834	58.6573	90.3321	-0.662003	467.415	47.7908
23.1	-3.02757	58.6214	90.3767	-0.817642	467.516	47.7901
23.1167	-3.02834	58.6845	90.3771	-0.768204	467.34	47.7911
23.1333	-3.03703	58.5911	90.2399	-0.879593	467.378	47.7932
23.15	-3.03261	58.6044	90.2654	-0.36232	467.39	47.7956
23.1667	-3.03185	58.6457	90.3019	-0.177994	467.439	47.7938
23.1833	-3.02666	58.673	90.3147	-0.548782	467.291	47.7941
23.2	-3.02147	58.6315	90.371	-0.851669	467.358	47.7923
23.2167	-3.02483	58.6367	90.288	-0.80925	467.488	47.7932
23.2333	-3.02666	58.7617	90.371	-0.316391	467.513	47.7932
23.25	-3.02818	58.6309	90.2546	-0.902329	467.422	47.793
23.2667	-3.02696	58.6263	90.3039	-0.581589	467.432	47.7923
23.2833	-3.02483	58.6092	90.2766	-0.574417	467.431	47.7885
23.3	-3.02681	58.7231	90.4464	-0.593491	467.539	47.7918
23.3167	-3.02193	58.6396	90.3332	-0.254898	467.423	47.7961
23.3333	-3.02483	58.5996	90.2619	-0.162582	467.34	47.7943
23.35	-3.02406	58.7066	90.3913	-0.508804	467.48	47.7926
23.3667	-3.02666	58.6865	90.335	-1.37138	467.298	47.7934
23.3833	-3.02803	58.6239	90.295	-1.20201	467.312	47.7955
23.4	-3.02483	58.6413	90.3544	-1.17409	467.355	47.7921
23.4167	-3.02559	58.6439	90.2717	-0.554123	467.303	47.7949
23.4333	-3.02483	58.6427	90.3164	-1.00533	467.432	47.7987
23.45	-3.02147	58.606	90.3086	-1.44173	467.3	47.7941
23.4667	-3.023	58.5938	90.2721	-0.749741	467.171	47.7959
23.4833	-3.02132	58.5918	90.266	-0.671616	467.381	47.7923
23.5	-3.02467	58.5455	90.1659	-1.04118	467.361	47.7914
23.5167	-3.02406	58.6308	90.3225	-1.51741	467.296	47.7952
23.5333	-3.02544	58.6787	90.3562	-0.689468	467.453	47.7911
23.55	-3.02498	58.8299	90.5189	-1.6378	467.439	47.7917
23.5667	-3.02071	58.5587	90.2045	-1.71288	467.236	47.793
23.5833	-3.02345	58.6652	90.3123	-0.772934	467.285	47.7938
23.6	-3.023	58.587	90.266	-1.48872	467.291	47.7952
23.6167	-3.0172	58.6729	90.3758	-1.38023	467.305	47.7979
23.6333	-3.01521	58.5831	90.2139	-1.94542	467.366	47.7963
23.65	-3.01323	58.6602	90.3848	0.356979	467.294	47.7988
23.6667	-3.01384	58.684	90.3249	0.24025	467.226	47.7958
23.6833	-3.01567	58.6668	90.3176	0.110855	467.335	47.7966
23.7	-3.01704	58.6721	90.3027	1.04195	467.276	47.7964
23.7167	-3.01796	58.6134	90.2772	0.67894	467.323	47.7963
23.7333	-3.01537	58.5835	90.2558	0.891037	467.371	47.7938
23.75	-3.0088	58.7273	90.4534	0.892868	467.337	47.7987
23.7667	-3.01033	58.6468	90.2816	0.865402	467.319	47.7982
23.7833	-3.01064	58.6642	90.393	-0.0118256	467.389	47.7963
23.8	-3.01338	58.6288	90.277	0.914383	467.498	47.7963
23.8167	-3.01353	58.6115	90.2343	0.862503	467.439	47.7932
23.8333	-3.01415	58.6202	90.2782	0.191269	467.402	47.7926
23.85	-3.0143	58.6662	90.2671	0.597763	467.299	47.7944
23.8667	-3.01445	58.6813	90.4382	0.185928	467.422	47.7923
23.8833	-3.01521	58.7447	90.4525	0.432205	467.344	47.7937
23.9	-3.01155	58.5821	90.2134	-0.0505829	467.438	47.7909
23.9167	-3.01216	58.6626	90.3845	0.531082	467.346	47.7915
23.9333	-3.01369	58.7397	90.4153	0.733719	467.364	47.7941
23.95	-3.01552	58.6214	90.2499	0.427322	467.431	47.7955
23.9667	-3.01369	58.6933	90.4432	0.608597	467.4	47.7978
23.9833	-3.01613	58.657	90.2895	0.882797	467.417	47.7976
24	-3.0175	58.6672	90.3564	-0.00587463	467.51	47.7979
24.0167	-3.0201	58.7017	90.4215	0.864334	467.372	47.797
24.0333	-3.01735	58.6094	90.2696	0.551376	467.349	47.7929
24.05	-3.01598	58.6266	90.2958	0.0739288	467.41	47.7941
24.0667	-3.01567	58.6807	90.3637	0.094223	467.483	47.7973
24.0833	-3.01888	58.5719	90.2294	0.95192	467.407	47.7969
24.1	-3.01582	58.7162	90.4612	0.425644	467.371	47.7961
24.1167	-3.01598	58.773	90.4163	-0.25383	467.384	47.7937
24.1333	-3.00896	58.574	90.1777	0.611496	467.375	47.7923
24.15	-3.01155	58.6724	90.2683	0.669937	467.303	47.7959
24.1667	-3.00957	58.6828	90.4208	0.206833	467.302	47.7973
24.1833	-3.01033	58.7075	90.4078	0.290909	467.399	47.7978
24.2	-3.01796	58.6788	90.3474	1.06453	467.374	47.7955
24.2167	-3.02055	58.6475	90.279	0.684891	467.333	47.7988
24.2333	-3.01949	58.6749	90.3286	0.540543	467.292	47.7996
24.25	-3.01872	58.6314	90.3266	0.664597	467.155	47.7987
24.2667	-3.01567	58.6042	90.277	0.0691986	467.321	47.7985
24.2833	-3.01781	58.6642	90.3465	-0.316391	467.278	47.7972
24.3	-3.02284	58.6231	90.3376	0.104294	467.082	47.7964
24.3167	-3.02147	58.6538	90.3045	0.274124	467.289	47.7966
24.3333	-3.02071	58.6941	90.3735	0.813065	467.359	47.7966
24.35	-3.02269	58.6195	90.2696	-0.385513	467.088	47.8001
24.3667	-3.02467	58.7095	90.2053	0.46196	467.302	47.7969
24.3833	-3.02422	58.7846	90.2416	-0.0522614	467.4	47.795
24.4	-3.02376	58.6083	90.2026	0.433273	467.174	47.7932
24.4167	-3.02147	58.6375	90.3446	0.544205	467.416	47.7926
24.4333	-3.01872	58.597	90.2944	0.954208	467.321	47.7946
24.45	-3.01781	58.7081	90.3181	0.109634	467.262	47.7967
24.4667	-3.01994	58.6202	90.3158	0.662155	467.43	47.7979
24.4833	-3.01765	58.57	90.2667	0.0930023	467.342	47.7963
24.5	-3.01994	58.6829	90.3376	0.416641	467.239	47.7987
24.5167	-3.02254	58.6279	90.2535	0.327835	467.456	47.7995
24.5333	-3.02208	58.867	90.4781	0.930405	467.423	47.7975
24.55	-3.01994	58.6263	90.294	0.275955	467.206	47.7963
24.5667	-3.02055	58.586	90.2265	0.411301	467.371	47.7906
24.5833	-3.02254	58.6697	90.2882	-0.169754	467.336	47.794
24.6	-3.02406	58.581	90.2473	-0.00282288	467.255	47.7929
24.6167	-3.0262	58.6352	90.2926	0.155563	467.342	47.793
24.6333	-3.02666	58.6291	90.3172	-0.259781	467.273	47.7926
24.65	-3.02818	58.5566	90.1977	-0.229263	467.307	47.7961
24.6667	-3.02605	58.697	90.3664	-0.0457001	467.392	47.7947
24.6833	-3.02696	58.6803	90.281	-0.225754	467.325	47.795
24.7	-3.02193	58.9304	90.3785	0.275345	467.159	47.7985
24.7167	-3.02376	58.6047	90.1687	0.30571	467.299	47.8011
24.7333	-3.02422	58.6555	90.2898	0.180588	467.342	47.8019
24.75	-3.02498	58.5995	90.2584	-0.289536	467.28	47.7984
24.7667	-3.02544	58.5828	90.2309	-0.778275	467.362	47.7959
24.7833	-3.0233	58.6346	90.2764	-0.488052	467.416	47.7992
24.8	-3.02956	58.7209	90.3391	-0.274582	467.359	47.7981
24.8167	-3.02666	58.7508	90.4079	0.230026	467.365	47.7956
24.8333	-3.02681	58.6106	90.2277	0.0244904	467.47	47.7973
24.85	-3.02574	58.5951	90.2934	-0.334244	467.394	47.7984
24.8667	-3.02315	58.6234	90.2648	-0.184555	467.378	47.7967
24.8833	-3.02254	58.5706	90.1684	-0.436783	467.375	47.7967
24.9	-3.01994	58.6768	90.2859	0.0876617	467.361	47.7915
24.9167	-3.02025	58.5795	90.2218	0.380936	467.343	47.7943
24.9333	-3.02269	58.6376	90.2367	0.258713	467.325	47.7921
24.95	-3.0233	58.5696	90.172	0.484543	467.423	47.7943
24.9667	-3.02055	58.6417	90.2595	0.286636	467.547	47.7941
24.9833	-3.02162	58.6309	90.2677	0.47142	467.528	47.7959
25	-3.01857	58.5746	90.2059	-0.448685	467.37	47.793
25.0167	-3.01155	58.5641	90.2207	-0.0189972	467.491	47.7923
25.0333	-3.01201	58.5952	90.2039	0.145493	467.467	47.7911
25.05	-3.0143	58.6968	90.3719	-0.268021	467.315	47.7923
25.0667	-3.01125	58.7173	90.3629	0.08461	467.342	47.7932
25.0833	-3.01003	58.6614	90.3199	0.376053	467.431	47.7923
25.1	-3.01292	58.5583	90.1846	0.316544	467.48	47.7929
25.1167	-3.01277	58.5891	90.2387	1.17607	467.377	47.7949
25.1333	-3.00957	58.6585	90.3202	0.404739	467.401	47.7953
25.15	-3.00743	58.745	90.4878	0.08461	467.363	47.7967
25.1667	-3.00987	58.7583	90.4516	0.00358582	467.507	47.7972
25.1833	-3.00636	58.6271	90.3393	0.0893402	467.379	47.8021
25.2	-3.01018	58.6242	90.2712	-0.537491	467.297	47.8011
25.2167	-3.00911	58.6883	90.4656	-0.458145	467.347	47.799
25.2333	-3.00667	58.6254	90.2851	-0.212021	467.412	47.7998
25.25	-3.00987	58.596	90.1669	-0.629349	467.274	47.7982
25.2667	-3.0088	58.6007	90.2462	-0.554123	467.241	47.7953
25.2833	-3.00453	58.6573	90.3957	-0.282364	467.284	47.7909
25.3	-3.00392	58.6465	90.2555	-0.136337	467.289	47.795
25.3167	-3.00423	58.635	90.2819	-0.403976	467.226	47.7964
25.3333	-3.00499	58.6695	90.2944	0.00648499	467.152	47.7964
25.35	-3.00514	58.6204	90.2512	0.526352	467.274	47.7944
25.3667	-3.00606	58.5851	90.1974	0.094223	467.304	47.7947
25.3833	-3.00346	58.6906	90.4438	0.976334	467.253	47.7958
25.4	-3.00407	58.6234	90.2712	-0.507126	467.194	47.7952
25.4167	-3.00682	58.6521	90.2784	-0.0189972	467.293	47.7915
25.4333	-3.00804	58.6532	90.3953	0.546646	467.372	47.7879
25.45	-3.00713	58.7246	90.4049	0.57869	467.301	47.7911
25.4667	-3.00819	58.6893	90.3808	-0.397415	467.261	47.7876
25.4833	-3.00713	58.7096	90.3913	-0.0791168	467.404	47.7937
25.5	-3.00987	58.7122	90.418	-0.256119	467.44	47.7929
25.5167	-3.01048	58.6662	90.3445	0.0435638	467.442	47.795
25.5333	-3.00896	58.6422	90.2457	-0.203629	467.402	47.7946
25.55	-3.01048	58.6057	90.3025	0.24971	467.418	47.7927
25.5667	-3.01186	58.5616	90.2004	0.107956	467.364	47.7947
25.5833	-3.00774	58.7202	90.4157	-0.374222	467.352	47.7915
25.6	-3.00636	58.6799	90.4253	0.454178	467.325	47.792
25.6167	-3.00224	58.5975	90.2369	-0.0850678	467.406	47.7921
25.6333	-3.00377	58.6422	90.279	0.054245	467.413	47.793
25.65	-3.00163	58.8558	90.3982	-0.449295	467.321	47.7932
25.6667	-2.99934	58.7124	90.3907	-0.37529	467.267	47.7906
25.6833	-2.99919	58.6448	90.2302	-0.406876	467.409	47.7886
25.7	-2.99995	58.6655	90.3413	-0.463028	467.255	47.7874
25.7167	-3.0027	58.5941	90.2467	-0.617294	467.294	47.7869
25.7333	-3.00346	58.7141	90.4371	-0.454636	467.31	47.7894
25.75	-3.00377	58.6008	90.1936	-0.200119	467.287	47.7879
25.7667	-3.00026	58.6915	90.4037	-0.0440216	467.24	47.79
25.7833	-3.00484	58.6427	90.2512	0.128708	467.27	47.7898
25.8	-3.00514	58.6048	90.2506	-0.783615	467.312	47.7944
25.8167	-3.00819	58.619	90.2993	-0.41832	467.296	47.792
25.8333	-3.00728	58.6837	90.3751	-0.613785	467.259	47.7914
25.85	-3.00667	58.6179	90.1991	-0.223923	467.248	47.7901
25.8667	-3.00621	58.7411	90.3394	-0.074997	467.241	47.7941
25.8833	-3.00484	58.5683	90.1568	-0.535049	467.299	47.7927
25.9	-3.00285	58.5984	90.192	-0.998764	467.3	47.7856
25.9167	-3.00545	58.6683	90.3187	0.280075	467.23	47.7862
25.9333	-3.00804	58.7637	90.5016	-0.400467	467.219	47.7897
25.95	-3.00636	58.6189	90.2274	-0.151291	467.247	47.7892
25.9667	-3.00499	58.6433	90.2575	-0.979691	467.246	47.7892
25.9833	-3.00652	58.6488	90.3529	-0.394974	467.273	47.7891
26	-3.00758	58.6073	90.2755	-0.0487518	467.217	47.7882
26.0167	-3.0117	58.67	90.3161	-1.18538	467.301	47.7869
26.0333	-3.01048	58.5993	90.2627	0.14183	467.307	47.7924
26.05	-3.00713	58.5825	90.1629	0.507278	467.247	47.7917
26.0667	-3.0088	58.648	90.3892	0.30159	467.4	47.7926
26.0833	-3.0088	58.6283	90.2711	0.14183	467.356	47.7935
26.1	-3.00636	58.599	90.3193	-0.30983	467.334	47.7955
26.1167	-3.00438	58.5444	90.1795	0.0595856	467.261	47.7949
26.1333	-2.99995	58.6089	90.2732	-0.199509	467.328	47.7964
26.15	-3.00087	58.5957	90.1916	0.477371	467.253	47.7967
26.1667	-3.00011	58.61	90.2778	-0.222702	467.289	47.7979
26.1833	-2.99828	58.6073	90.2342	-0.169144	467.305	47.7941
26.2	-3.00468	58.615	90.3068	0.690231	467.28	47.7941
26.2167	-3.00713	58.6306	90.2509	0.444717	467.278	47.7982
26.2333	-3.0027	58.6916	90.3433	-0.257339	467.239	47.7969
26.25	-3.00102	58.6301	90.4363	-0.0374603	467.242	47.797
26.2667	-2.99736	58.659	90.2609	0.0304413	467.313	47.7956
26.2833	-2.99599	58.6433	90.2821	0.248032	467.315	47.7955
26.3	-2.99583	58.6764	90.405	-0.0153351	467.273	47.7959
26.3167	-2.99385	58.6343	90.1832	0.308762	467.281	47.7966
26.3333	-2.99217	58.6813	90.3208	-0.179214	467.279	47.7944
26.35	-2.99492	58.6375	90.2804	0.299759	467.163	47.795
26.3667	-2.98958	58.6245	90.295	0.68367	467.29	47.7917
26.3833	-2.98607	58.7391	90.3582	0.0554657	467.268	47.7874
26.4	-2.98637	58.5813	90.1901	0.152664	467.292	47.7886
26.4167	-2.98821	58.6156	90.2541	-0.444565	467.311	47.7917
26.4333	-2.98637	58.6381	90.2535	-0.00282288	467.332	47.7894
26.45	-2.98546	58.5726	90.1783	0.463181	467.363	47.7898
26.4667	-2.98088	58.7228	90.4542	-0.142899	467.303	47.7885
26.4833	-2.98195	58.7071	90.2831	-0.0319672	467.352	47.7892
26.5	-2.98637	58.6343	90.3214	-0.194168	467.303	47.7879
26.5167	-2.98805	58.6257	90.2615	0.62645	467.318	47.7895
26.5333	-2.98897	58.6449	90.2949	0.268784	467.468	47.7874
26.55	-2.99339	58.6141	90.2415	0.323105	467.304	47.7897
26.5667	-2.99217	58.6523	90.3373	-0.193558	467.314	47.7872
26.5833	-2.98805	58.5543	90.1919	-0.441513	467.461	47.7869
26.6	-2.98805	58.5497	90.1383	-0.0075531	467.48	47.7937
26.6167	-2.98821	58.5772	90.1537	-0.695419	467.395	47.7923
26.6333	-2.9908	58.6628	90.2973	0.630569	467.302	47.7924
26.65	-2.99202	58.594	90.2195	-0.0118256	467.405	47.7926
26.6667	-2.99187	58.6459	90.2853	0.179367	467.352	47.793
26.6833	-2.98973	58.5947	90.2088	-0.445633	467.297	47.7938
26.7	-2.98805	58.6053	90.2775	-0.296097	467.363	47.7926
26.7167	-2.98851	58.6091	90.2445	0.166245	467.368	47.7923
26.7333	-2.98927	58.6224	90.2216	-0.164413	467.335	47.7958
26.75	-2.98729	58.6254	90.3028	-0.557175	467.346	47.7949
26.7667	-2.985	58.6338	90.3231	-0.304489	467.364	47.7949
26.7833	-2.98195	58.6126	90.2119	-0.622177	467.371	47.7941
26.8	-2.97874	58.6919	90.3832	-0.421219	467.303	47.7959
26.8167	-2.97325	58.6327	90.2392	-0.224533	467.218	47.7929
26.8333	-2.96989	58.6683	90.3133	-0.289536	467.224	47.7901
26.85	-2.97783	58.6529	90.3072	-0.110092	467.234	47.7901
26.8667	-2.97569	58.6259	90.3501	0.106125	467.226	47.7938
26.8833	-2.97783	58.6709	90.3819	-0.538101	467.304	47.7932
26.9	-2.97524	58.6535	90.31	0.671158	467.24	47.7941
26.9167	-2.97966	58.625	90.2438	0.0423431	467.386	47.7941
26.9333	-2.97524	58.7196	90.3953	0.417252	467.44	47.7906
26.95	-2.97493	58.6236	90.3628	0.826645	467.36	47.7949
26.9667	-2.97524	58.6172	90.265	0.404129	467.338	47.7912
26.9833	-2.98195	58.6184	90.241	0.411301	467.469	47.7883
27	-2.9792	58.625	90.2705	1.08727	467.313	47.7906
27.0167	-2.97997	58.6791	90.2813	-0.213852	467.55	47.7917
27.0333	-2.9792	58.6344	90.3043	0.0327301	467.709	47.7934
27.05	-2.97981	58.6074	90.2683	-0.09758	467.696	47.7909
27.0667	-2.97859	58.635	90.3043	-0.378342	467.621	47.7909
27.0833	-2.98164	58.6185	90.2746	-0.36232	467.543	47.7877
27.1	-2.98576	58.5757	90.1728	-0.388412	467.539	47.7941
27.1167	-2.98286	58.6848	90.4301	0.159073	467.585	47.7932
27.1333	-2.98744	58.7498	90.3654	-0.625687	467.613	47.7947
27.15	-2.98485	58.5604	90.154	-0.498734	467.534	47.7952
27.1667	-2.9847	58.6005	90.1775	-1.36894	467.597	47.7941
27.1833	-2.98119	58.5546	90.1786	-0.873642	467.671	47.7908
27.2	-2.97264	58.6208	90.228	-0.424271	467.481	47.7914
27.2167	-2.97386	58.5621	90.2149	-0.224533	467.493	47.7941
27.2333	-2.97142	58.596	90.2047	-0.461807	467.546	47.7941
27.25	-2.97417	58.5723	90.1653	-0.504684	467.529	47.795
27.2667	-2.97401	58.5685	90.1714	-0.573196	467.498	47.7935
27.2833	-2.97432	58.9979	90.8242	-0.514298	467.534	47.7898
27.3	-2.9731	58.7171	90.4466	-0.497513	467.528	47.793
27.3167	-2.97325	58.59	90.2677	-0.957718	467.521	47.7871
27.3333	-2.9673	58.6674	90.3458	-0.562515	467.464	47.79
27.35	-2.96822	58.5845	90.1907	-0.636368	467.326	47.7882
27.3667	-2.96852	58.5632	90.1411	-0.927963	467.456	47.7906
27.3833	-2.97417	58.7562	90.3509	-0.647202	467.334	47.7901
27.4	-2.97447	58.7896	90.4099	-1.07155	467.352	47.7883
27.4167	-2.9763	58.5867	90.2041	-0.557785	467.362	47.7897
27.4333	-2.97539	58.5613	90.2039	-1.20262	467.418	47.7892
27.45	-2.976	58.6344	90.3013	-0.951157	467.3	47.7882
27.4667	-2.97371	58.6482	90.3797	-0.439072	467.317	47.7891
27.4833	-2.97401	58.6385	90.3213	-1.20201	467.418	47.7869
27.5	-2.97569	58.5763	90.1646	-0.327072	467.33	47.7866
27.5167	-2.98058	58.6282	90.2897	-0.548172	467.298	47.7874
27.5333	-2.98088	58.585	90.2091	-1.07277	467.292	47.7874
27.55	-2.9818	58.6124	90.2375	-0.647202	467.259	47.7894
27.5667	-2.97508	58.6172	90.3211	-0.872421	467.418	47.7883
27.5833	-2.97966	58.7014	90.3561	-0.399857	467.355	47.7874
27.6	-2.97981	58.6689	90.3613	-1.32545	467.359	47.7879
27.6167	-2.97844	58.6129	90.3013	-1.02867	467.427	47.7901
27.6333	-2.97615	58.6483	90.2197	-0.635757	467.411	47.7879
27.65	-2.97691	58.6446	90.245	-0.147018	467.219	47.7879
27.6667	-2.97615	58.6402	90.2627	-0.883713	467.259	47.7862
27.6833	-2.9789	58.5926	90.1902	-0.669174	467.333	47.785
27.7	-2.97676	58.6039	90.2769	-1.0537	467.244	47.7883
27.7167	-2.9792	58.554	90.2209	-0.684738	467.271	47.7836
27.7333	-2.98119	58.6681	90.2963	-0.533981	467.318	47.784
27.75	-2.98225	58.5899	90.2349	-0.874252	467.293	47.781
27.7667	-2.98256	58.642	90.2732	-0.553513	467.365	47.7792
27.7833	-2.98286	58.5751	90.1734	-1.21346	467.32	47.7845
27.8	-2.98164	58.5745	90.124	-0.373001	467.294	47.7847
27.8167	-2.98149	58.7008	90.2146	-0.756302	467.268	47.7844
27.8333	-2.98119	58.5999	90.1838	-1.27129	467.214	47.7886
27.85	-2.97813	58.6265	90.276	-0.824204	467.245	47.7912
27.8667	-2.98058	58.6137	90.2558	-0.665665	467.283	47.7889
27.8833	-2.98149	58.6366	90.2456	-0.790176	467.239	47.7876
27.9	-2.98134	58.7434	90.4084	-0.449295	467.184	47.7879
27.9167	-2.98103	58.7038	90.1945	-0.673447	467.209	47.7848
27.9333	-2.98103	58.836	90.5303	-0.606003	467.242	47.7857
27.95	-2.98363	58.6561	90.2071	-0.810471	467.285	47.7895
27.9667	-2.98637	58.5944	90.1727	-0.817032	467.336	47.7895
27.9833	-2.98683	58.603	90.189	-0.899887	467.29	47.7821
28	-2.98912	58.67	90.3883	-0.0528717	467.279	47.7831
28.0167	-2.98882	58.715	90.382	-0.42778	467.325	47.7834
28.0333	-2.98607	58.6985	90.3342	-0.74913	467.344	47.784
28.05	-2.98775	58.6445	90.2959	-0.721054	467.267	47.7863
28.0667	-2.98607	58.6187	90.2956	-1.31355	467.359	47.7877
28.0833	-2.98439	58.6216	90.2262	-0.613174	467.299	47.7837
28.1	-2.98027	58.6216	90.1856	-1.14845	467.337	47.7874
28.1167	-2.98042	58.644	90.2355	-0.577469	467.34	47.7891
28.1333	-2.97615	58.5906	90.2401	-0.86174	467.299	47.7883
28.15	-2.97615	58.565	90.1612	-1.45424	467.274	47.7848
28.1667	-2.97569	58.6521	90.2525	-1.03752	467.315	47.7848
28.1833	-2.97615	58.6396	90.2587	-1.07277	467.244	47.7802
28.2	-2.9734	58.6124	90.241	-0.8564	467.321	47.7799
28.2167	-2.9731	58.5845	90.1852	-0.734177	467.363	47.7798
28.2333	-2.9734	58.7281	90.3429	0.650253	467.231	47.7793
28.25	-2.97798	58.688	90.3484	0.754623	467.327	47.781
28.2667	-2.97615	58.6308	90.2512	0.833206	467.468	47.7798
28.2833	-2.98103	58.6388	90.2404	0.994797	467.401	47.7821
28.3	-2.98378	58.6196	90.2471	0.646744	467.347	47.7831
28.3167	-2.98836	58.673	90.2309	0.914383	467.305	47.7819
28.3333	-2.98958	58.646	90.3309	0.717697	467.286	47.7833
28.35	-2.99126	58.7501	90.4646	1.59264	467.283	47.785
28.3667	-2.98531	58.5949	90.219	2.20833	467.285	47.7872
28.3833	-2.98531	58.6872	90.3758	0.90416	467.355	47.7863
28.4	-2.98637	58.5795	90.1763	1.03889	467.303	47.7866
28.4167	-2.98378	58.6378	90.2747	1.148	467.248	47.7844
28.4333	-2.98363	58.6388	90.3368	1.5873	467.222	47.7863
28.45	-2.98363	58.5557	90.1299	0.365372	467.118	47.786
28.4667	-2.98409	58.6663	90.2844	0.421982	467.221	47.7834
28.4833	-2.98241	58.6642	90.3532	1.92223	467.153	47.7825
28.5	-2.97966	58.606	90.2532	0.68367	467.165	47.7842
28.5167	-2.97691	58.6503	90.2465	2.70012	467.281	47.7839
28.5333	-2.976	58.6321	90.2697	0.557938	467.315	47.7825
28.55	-2.97585	58.6305	90.2486	1.61522	467.184	47.7836
28.5667	-2.976	58.7402	90.4078	1.39061	467.23	47.786
28.5833	-2.97859	58.7423	90.3567	0.476303	467.324	47.7877
28.6	-2.97569	58.5723	90.1791	0.0458527	467.164	47.7856
28.6167	-2.98042	58.6332	90.3016	-0.336075	467.225	47.7827
28.6333	-2.97951	58.6492	90.3368	1.0508	467.3	47.7819
28.65	-2.97752	58.6132	90.3248	0.68306	467.286	47.781
28.6667	-2.97951	58.6639	90.3379	0.917893	467.31	47.7839
28.6833	-2.97707	58.6916	90.3198	0.445175	467.259	47.7822
28.7	-2.98012	58.6358	90.2496	1.29524	467.212	47.7853
28.7167	-2.98058	58.6793	90.2609	-0.173874	467.315	47.7863
28.7333	-2.97707	58.6276	90.2602	0.639572	467.436	47.7824
28.75	-2.97676	58.5775	90.1988	1.22307	467.28	47.781
28.7667	-2.976	58.6326	90.2743	0.412521	467.303	47.7815
28.7833	-2.97798	58.6111	90.223	1.00487	467.487	47.7825
28.8	-2.97783	58.6936	90.2844	0.593033	467.305	47.7789
28.8167	-2.97813	58.6208	90.2163	1.70891	467.389	47.7804
28.8333	-2.98012	58.7144	90.2685	1.34941	467.376	47.7772
28.85	-2.98225	58.6111	90.2042	1.17607	467.375	47.7779
28.8667	-2.98073	58.6167	90.2479	1.9651	467.419	47.7834
28.8833	-2.97829	58.648	90.3236	0.270615	467.476	47.7822
28.9	-2.97966	58.6057	90.2219	0.760574	467.404	47.7779
28.9167	-2.97691	58.6605	90.2502	0.503616	467.402	47.7778
28.9333	-2.9789	58.5728	90.1904	0.319443	467.367	47.7758
28.95	-2.97691	58.6263	90.2493	1.20873	467.263	47.7773
28.9667	-2.97722	58.7164	90.442	-0.225143	467.313	47.7782
28.9833	-2.97859	58.6681	90.2935	0.0888825	467.382	47.7792
29	-2.98027	58.6649	90.3155	0.198441	467.264	47.7766
29.0167	-2.97783	58.6533	90.2757	0.747452	467.222	47.7782
29.0333	-2.97615	58.7028	90.3986	0.90477	467.212	47.7831
29.05	-2.97447	58.6373	90.2729	1.46217	467.207	47.7799
29.0667	-2.97356	58.6428	90.3062	0.187759	467.268	47.783
29.0833	-2.97218	58.5758	90.1623	1.9706	467.239	47.7828
29.1	-2.97112	58.6413	90.3144	1.09673	467.309	47.7767
29.1167	-2.97005	58.603	90.2148	0.67833	467.425	47.7786
29.1333	-2.96883	58.7244	90.4479	0.742722	467.372	47.7796
29.15	-2.97081	58.612	90.2499	0.290909	467.332	47.7796
29.1667	-2.97813	58.7118	90.3431	0.936356	467.328	47.7795
29.1833	-2.97966	58.6559	90.3086	1.25465	467.352	47.7807
29.2	-2.97737	58.7663	90.3959	0.0351715	467.227	47.7782
29.2167	-2.97569	58.6283	90.2839	1.45378	467.263	47.7782
29.2333	-2.97707	58.6163	90.2303	0.817795	467.296	47.7793
29.25	-2.97783	58.597	90.2503	0.810013	467.344	47.7789
29.2667	-2.97874	58.5563	90.1608	1.76308	467.355	47.7804
29.2833	-2.98012	58.6185	90.2943	0.722427	467.294	47.7801
29.3	-2.98058	58.7281	90.3994	1.18202	467.37	47.7831
29.3167	-2.97524	58.608	90.2328	1.30348	467.535	47.7821
29.3333	-2.97661	58.5925	90.2331	0.864792	467.449	47.7776
29.35	-2.97356	58.6405	90.2862	1.33751	467.311	47.7795
29.3667	-2.97371	58.7305	90.404	1.04073	467.515	47.7779
29.3833	-2.97203	58.652	90.2874	1.23085	467.373	47.7802
29.4	-2.9734	58.6239	90.2787	1.89598	467.267	47.7808
29.4167	-2.97066	58.612	90.2503	1.06041	467.293	47.7804
29.4333	-2.97127	58.6764	90.3735	1.04134	467.409	47.7802
29.45	-2.96898	58.6573	90.2862	1.0157	467.322	47.7779
29.4667	-2.96577	58.7623	90.4191	0.686722	467.303	47.7789
29.4833	-2.96211	58.6147	90.2532	1.02043	467.348	47.7799
29.5	-2.96165	58.6759	90.3712	0.365372	467.354	47.7784
29.5167	-2.95921	58.6205	90.2728	0.417252	467.365	47.7827
29.5333	-2.96074	58.6111	90.1891	0.62767	467.255	47.7804
29.55	-2.9612	58.6782	90.3828	1.33095	467.203	47.7827
29.5667	-2.96028	58.6622	90.3211	0.0643158	467.346	47.7824
29.5833	-2.95921	58.6428	90.3248	0.943527	467.267	47.777
29.6	-2.9586	58.6472	90.3294	1.81206	467.175	47.7792
29.6167	-2.95967	58.6466	90.3172	0.394516	467.35	47.7813
29.6333	-2.96394	58.6912	90.3689	0.604935	467.349	47.7827
29.65	-2.96043	58.6572	90.2871	1.74706	467.259	47.7801
29.6667	-2.96043	58.7086	90.3837	0.867844	467.251	47.7804
29.6833	-2.96043	58.6329	90.2952	1.63261	467.248	47.7789
29.7	-2.95952	58.6459	90.3335	1.10741	467.248	47.7773
29.7167	-2.9612	58.6839	90.2319	0.555496	467.365	47.7801
29.7333	-2.9615	58.7391	90.4325	0.78743	467.244	47.7811
29.75	-2.9615	58.6428	90.3242	0.879135	467.161	47.7787
29.7667	-2.96547	58.7415	90.4543	1.1158	467.298	47.7772
29.7833	-2.96486	58.7438	90.4205	0.416031	467.321	47.7799
29.8	-2.96379	58.6916	90.3802	0.656815	467.272	47.7825
29.8167	-2.96715	58.7354	90.4017	1.03004	467.339	47.7776
29.8333	-2.96227	58.7647	90.3819	0.549545	467.337	47.7786
29.85	-2.96532	58.6457	90.339	0.391617	467.365	47.7818
29.8667	-2.96669	58.7858	90.4844	1.02699	467.326	47.7807
29.8833	-2.967	58.6848	90.4553	0.922012	467.517	47.779
29.9	-2.96547	58.7103	90.46	1.22429	467.44	47.7779
29.9167	-2.96425	58.7972	90.5651	1.632	467.439	47.7769
29.9333	-2.96272	58.6857	90.3857	1.74171	467.308	47.7735
29.95	-2.96364	58.7702	90.5091	1.64146	467.32	47.7781
29.9667	-2.96608	58.7585	90.5801	0.581131	467.449	47.7811
29.9833	-2.96715	58.8082	90.7006	1.04256	467.327	47.779
30	-2.96532	58.7318	90.4118	1.092	467.2	47.7781
30.0167	-2.96684	58.7811	90.5593	0.749283	467.349	47.7807
30.0333	-2.96547	58.6591	90.2827	0.766525	467.33	47.7798
30.05	-2.96471	58.6886	90.3773	0.89531	467.183	47.781
30.0667	-2.96501	58.6739	90.4212	0.451736	467.262	47.7824
30.0833	-2.96776	58.776	90.5514	0.24971	467.253	47.7868
30.1	-2.96684	58.7695	90.5804	0.537033	467.29	47.784
30.1167	-2.96837	58.7985	90.5347	1.57707	467.308	47.7851
30.1333	-2.96639	58.8075	90.5822	1.78871	467.305	47.7844
30.15	-2.9673	58.7624	90.4943	0.0983429	467.27	47.7866
30.1667	-2.9644	58.6527	90.3501	0.29747	467.303	47.7863
30.1833	-2.96898	58.7463	90.5769	0.486984	467.284	47.7883
30.2	-2.96898	58.7894	90.6707	0.634842	467.16	47.786
30.2167	-2.96974	58.9399	90.749	0.674057	467.384	47.7854
30.2333	-2.96684	58.8059	90.6364	0.168686	467.405	47.7825
30.25	-2.96257	58.8781	90.8521	0.449448	467.332	47.7845
30.2667	-2.96318	58.7643	90.6144	0.538254	467.379	47.7886
30.2833	-2.95708	58.8216	90.6364	0.740891	467.278	47.7903
30.3	-2.95387	58.8523	90.7497	0.430985	467.296	47.7842
30.3167	-2.95342	58.8784	90.812	0.13298	467.365	47.7871
30.3333	-2.94945	58.8384	90.718	0.191879	467.377	47.7869
30.35	-2.95128	58.8554	90.6989	1.11275	467.367	47.7889
30.3667	-2.95097	58.8253	90.6797	0.9095	467.531	47.7869
30.3833	-2.95067	58.867	90.763	0.165634	467.441	47.7874
30.4	-2.95311	58.9788	91.1671	-0.0881195	467.425	47.7868
30.4167	-2.95586	58.935	90.9362	0.233078	467.477	47.7891
30.4333	-2.95433	58.892	90.8561	1.38405	467.371	47.792
30.45	-2.95433	58.9735	90.8663	0.727158	467.236	47.792
30.4667	-2.95113	58.9564	90.9876	0.919724	467.429	47.7929
30.4833	-2.94991	58.932	90.9364	0.759964	467.485	47.7889
30.5	-2.95265	58.9085	90.9663	0.700302	467.302	47.7908
30.5167	-2.95158	59.0704	91.1182	1.25343	467.451	47.7915
30.5333	-2.95464	58.901	90.9684	0.831528	467.458	47.7891
30.55	-2.94868	58.9445	90.8967	0.749283	467.246	47.7883
30.5667	-2.94868	59.1933	91.2205	0.614548	467.357	47.7898
30.5833	-2.94975	58.9852	91.0592	0.367203	467.308	47.7934
30.6	-2.94914	58.9753	90.9925	0.543594	467.235	47.7934
30.6167	-2.94502	59.0112	91.1034	0.681839	467.336	47.7956
30.6333	-2.94487	59.159	91.3557	0.640793	467.358	47.7952
30.65	-2.94441	59.0531	91.1596	0.35881	467.198	47.7978
30.6667	-2.94655	59.0652	91.3325	1.27312	467.324	47.7987
30.6833	-2.94594	59.1189	91.273	1.11397	467.319	47.8014
30.7	-2.94701	59.1315	91.3529	1.13731	467.198	47.7996
30.7167	-2.94807	59.1033	91.4181	0.84404	467.321	47.7993
30.7333	-2.94533	59.0488	91.2634	1.00914	467.432	47.7985
30.75	-2.94228	59.1233	91.3689	8.26653	467.305	47.801
30.7667	-2.94273	59.1238	91.4982	0.305252	467.407	47.8036
30.7833	-2.94472	59.1604	91.3743	0.475082	467.479	47.8016
30.8	-2.93907	59.1303	91.4155	0.832138	467.294	47.8011
30.8167	-2.94106	59.2077	91.6032	1.18202	467.483	47.8033
30.8333	-2.93938	59.1702	91.5151	0.51445	467.446	47.8042
30.85	-2.94197	59.2309	91.661	0.723648	467.298	47.803
30.8667	-2.94106	59.3244	91.7428	0.398178	467.404	47.8056
30.8833	-2.9377	59.1654	91.7117	1.22185	467.296	47.8045
30.9	-2.93419	59.3768	91.8394	0.423203	467.156	47.8016
30.9167	-2.93388	59.3499	91.9801	1.98601	467.332	47.8014
30.9333	-2.93633	59.3224	91.8417	1.19743	467.371	47.8016
30.95	-2.9377	59.2271	91.694	1.96465	467.218	47.8022
30.9667	-2.93419	59.3612	92.0168	0.774918	467.338	47.8028
30.9833	-2.93327	59.4163	92.0409	2.08855	467.289	47.8042
31	-2.93404	59.3943	91.9965	1.09856	467.27	47.808
31.0167	-2.93434	59.508	92.3431	1.91689	467.27	47.8083
31.0333	-2.93755	59.4012	92.1558	0.819626	467.27	47.8057
31.05	-2.93312	59.455	92.2787	2.80266	467.072	47.8056
31.0667	-2.9351	59.4828	92.5073	1.09489	467.3	47.806
31.0833	-2.93266	59.5573	92.4963	1.97411	467.201	47.8031
31.1	-2.93556	59.4972	92.4705	1.47408	467.186	47.8039
31.1167	-2.9351	59.4442	92.3342	1.27434	467.238	47.8088
31.1333	-2.93327	59.8806	93.0918	0.832138	467.286	47.8065
31.15	-2.93205	59.7155	93.0042	1.68739	467.124	47.8086
31.1667	-2.92931	59.7074	93.0186	2.16011	467.164	47.8077
31.1833	-2.93205	59.7532	93.0637	2.60948	467.334	47.81
31.2	-2.92854	59.8832	93.3439	1.48125	467.048	47.8069
31.2167	-2.93053	59.8335	93.2827	1.49376	467.207	47.8072
31.2333	-2.93129	59.9061	93.5885	2.19826	467.307	47.81
31.25	-2.93037	60.0065	93.8799	1.50139	467.181	47.8133
31.2667	-2.92641	60.0254	93.9031	1.82747	467.234	47.8143
31.2833	-2.92473	60.1296	94.0759	1.27617	467.244	47.812
31.3	-2.92458	60.1431	94.45	1.23085	467.22	47.8107
31.3167	-2.92427	60.2586	94.5823	1.59615	467.357	47.8124
31.3333	-2.92519	60.3359	94.8859	1.8763	467.337	47.8175
31.35	-2.9261	60.4441	95.2224	1.278	467.052	47.8179
31.3667	-2.92442	60.6559	95.7241	1.92528	467.358	47.8135
31.3833	-2.92213	60.7908	95.8918	1.55861	467.376	47.819
31.4	-2.92473	60.8598	96.3694	1.55922	467.21	47.822
31.4167	-2.92412	60.8691	96.4913	1.75301	467.456	47.8245
31.4333	-2.92229	61.0453	96.9314	1.29524	467.491	47.8271
31.45	-2.92168	61.2193	97.4506	1.38939	467.219	47.8275
31.4667	-2.91649	61.2992	97.8021	1.19392	467.388	47.8295
31.4833	-2.91939	61.7564	98.9634	0.870895	467.463	47.8318
31.5	-2.91512	61.6929	99.0997	1.65886	467.309	47.8347
31.5167	-2.91588	61.9613	99.6545	1.23985	467.441	47.8376
31.5333	-2.91679	62.1958	100.627	1.28029	467.374	47.842
31.55	-2.91557	62.5239	101.348	1.40312	467.181	47.8436
31.5667	-2.91206	62.7383	102.101	1.8055	467.288	47.8475
31.5833	-2.90932	63.0933	103.118	1.91277	467.288	47.8527
31.6	-2.9113	63.5476	104.371	1.23329	467.127	47.8561
31.6167	-2.90901	63.6236	104.959	1.82869	467.356	47.8579
31.6333	-2.90962	64.0139	106.374	0.864792	467.405	47.8669
31.65	-2.90749	64.3461	107.292	1.79344	467.168	47.8686
31.6667	-2.90382	64.9265	109.11	1.46568	467.447	47.8748
31.6833	-2.90031	65.3617	110.234	1.07048	467.396	47.8811
31.7	-2.89955	65.6132	111.385	1.50505	467.21	47.884
31.7167	-2.89635	66.3073	113.23	1.06636	467.229	47.8875
31.7333	-2.89543	67.076	115.335	1.1599	467.342	47.8996
31.75	-2.89619	67.3095	116.921	1.17058	467.033	47.9067
31.7667	-2.88704	67.8919	118.615	1.02348	467.22	47.9131
31.7833	-2.88139	68.6478	120.95	1.44356	467.236	47.9202
31.8	-2.87514	69.4347	123.587	0.966263	467.206	47.9275
31.8167	-2.86888	70.1937	125.861	1.41319	467.29	47.9356
31.8333	-2.86156	71.0885	128.832	0.965653	467.319	47.9458
31.85	-2.85759	71.8305	131.367	1.4431	467.076	47.9589
31.8667	-2.8521	72.6397	134.067	1.33339	467.202	47.97
31.8833	-2.83943	73.6738	137.191	1.20811	467.298	47.9826
31.9	-2.83424	74.8881	140.954	1.04256	467.261	47.9971
31.9167	-2.8257	75.9689	144.441	2.1357	467.352	48.0083
31.9333	-2.81303	76.9309	148.165	1.33034	467.234	48.0183
31.95	-2.80022	78.4428	152.391	1.33034	467.237	48.0361
31.9667	-2.78786	79.6653	156.392	1.23436	467.258	48.0503
31.9833	-2.77946	80.9483	160.883	1.78459	467.288	48.0674
32	-2.76543	82.1653	165.15	1.34224	467.17	48.0828
32.0167	-2.7549	83.809	170.401	1.17424	467.276	48.0975
32.0333	-2.73674	85.3016	175.469	2.11418	467.341	48.1159
32.05	-2.72438	86.9666	180.809	1.78581	467.092	48.1338
32.0667	-2.70546	88.6868	186.413	1.28441	467.317	48.1533
32.0833	-2.6899	90.337	192.286	1.53847	467.259	48.1699
32.1	-2.66884	92.2384	198.527	1.80901	467.181	48.1821
32.1167	-2.65007	94.3166	205.003	0.974503	467.247	48.2044
32.1333	-2.63298	96.1164	211.11	0.606155	467.254	48.2278
32.15	-2.60567	98.4947	218.446	2.13738	467.204	48.2471
32.1667	-2.57973	100.799	226.306	1.75774	467.259	48.2699
32.1833	-2.55119	102.37	232.496	1.11702	467.244	48.2879
32.2	-2.52449	104.581	239.424	1.62895	467.129	48.3108
32.2167	-2.4926	106.925	246.97	1.54381	467.249	48.3401
32.2333	-2.4572	109.334	254.578	1.84181	467.353	48.3628
32.25	-2.42317	111.715	262.955	1.29219	467.239	48.3865
32.2667	-2.37984	114.372	271.322	2.20711	467.204	48.4122
32.2833	-2.33955	116.793	279.721	1.78154	467.418	48.4347
32.3	-2.29851	119.116	287.97	1.93718	467.233	48.4583
32.3167	-2.25456	121.789	296.805	1.75529	467.306	48.4863
32.3333	-2.20253	124.543	305.909	1.78459	467.339	48.511
32.35	-2.15157	127.371	314.993	2.27867	467.431	48.5392
32.3667	-2.09145	130.113	323.886	1.75896	467.393	48.5647
32.3833	-2.03941	132.392	333.2	2.1595	467.371	48.5917
32.4	-1.98402	135.631	342.959	2.11723	467.391	48.617
32.4167	-1.92421	138.275	351.986	1.52412	467.459	48.643
32.4333	-1.86272	140.816	361.281	2.14104	467.488	48.6692
32.45	-1.78886	144.243	371.502	2.32155	467.396	48.6945
32.4667	-1.71669	146.539	380.397	2.22618	467.571	48.7194
32.4833	-1.64192	149.528	389.658	1.64391	467.605	48.7444
32.5	-1.56349	152.583	399.255	2.16896	467.55	48.7687
32.5167	-1.48903	154.974	408.481	2.23167	467.543	48.7939
32.5333	-1.40999	158.028	417.993	2.45567	467.631	48.8219
32.55	-1.31981	160.637	427.439	2.44194	467.59	48.8482
32.5667	-1.23451	163.075	436.487	2.51122	467.509	48.8718
32.5833	-1.14296	166.173	445.581	1.96098	467.507	48.8931
32.6	-1.05248	168.61	454.756	2.77046	467.599	48.9191
32.6167	-0.958939	171.27	463.466	2.49443	467.52	48.9402
32.6333	-0.859604	174.11	472.42	3.13286	467.514	48.9613
32.65	-0.757828	176.469	480.782	2.76863	467.565	48.9883
32.6667	-0.658646	178.92	489.138	2.50343	467.686	49.013
32.6833	-0.554886	181.188	497.25	2.71919	467.656	49.0307
32.7	-0.446396	183.27	504.92	2.90871	467.551	49.0499
32.7167	-0.338364	185.839	512.782	3.36052	467.557	49.0684
32.7333	-0.224686	188.395	520.847	3.5537	467.582	49.0861
32.75	-0.114822	190.247	528.002	3.31886	467.659	49.103
32.7667	0.001297	192.275	535.043	3.74611	467.683	49.1235
32.7833	0.117722	194.164	541.296	3.43971	467.633	49.139
32.8	0.231247	196.382	548.62	4.29924	467.822	49.1555
32.8167	0.343246	198.156	554.943	3.64662	467.745	49.175
32.8333	0.459518	200.179	560.995	4.04594	467.706	49.1929
32.85	0.576859	201.345	566.616	3.88741	467.858	49.2056
32.8667	0.686264	203.544	572.282	4.34883	467.892	49.2182
32.8833	0.803452	204.739	577.636	4.32259	467.866	49.2324
32.9	0.9272	206.396	583.135	4.62944	467.955	49.2483
32.9167	1.05141	207.905	588.293	5.1815	467.874	49.2611
32.9333	1.16692	209.274	592.509	4.53529	468.063	49.2735
32.95	1.28532	210.452	597.451	5.4026	467.955	49.2849
32.9667	1.40129	211.508	601.683	5.60646	467.969	49.2951
[truncated: 1,622 more rows]
