# Supplementary material for: Thermodynamically controlled multiphase separation of heterogeneous liquid crystal colloids
Source: Nat Commun. 2023 Aug 29;14:5277. doi: 10.1038/s41467-023-41054-7 (PMC10465492; doi:10.1038/s41467-023-41054-7)
Supplement: Supplementary file 11 — Source Data [file 41467_2023_41054_MOESM11_ESM.zip › Source data/Supplementary Figure 7_The size-exclusion chromatography/13-1-2022/han-3.xlsx]

## Sheet: Sample Details
Administrative Information
Export date	13. tammikuuta 2022 12:59:00
Culture name	fi-FI
Decimal separator	,
Workspace name	Leena
Workspace path	C:\ProgramData\Agilent Technologies\GPC\Workspaces\Leena\
File name	MDS_Aqueous_100122-0036.sample
Creation date	12. tammikuuta 2022 4:00:46
Created by	gpc-sec
Comments	Collected by Agilent GPC/SEC Software Version 1.1.3131.27789
Software version	Agilent GPC/SEC Software - 1.1.3131.27789
Sample Information
Sample name	han-3
Information
Sample type	Sample
Injection date	12. tammikuuta 2022
Vial number	1
Injection number	1
Injection volume (µL)	100
Concentration (mg/mL)	1
dn/dc (mL/g)	0.1
UV extinction coefficient [(mg/mL)-¹][cm-¹]	1
Mark-Houwink K ((10e-5) dL/g)	14.1
Mark-Houwink Alpha	0.7
Mp	100000
Analysed	No
Instrument Conditions
Eluent
Refractive index (RIU)	1
Set flow rate (mL/min)	1
LS Wavelength (nm)	658
Set temperature (°C)	20
Actual temperature (°C)	0
Actual flow rate (mL/min)	0
Column information
Data origin	Collected by Agilent GPC/SEC Software Version 1.1.3131.27789
Instrument name
Collection Parameters
Collected by	gpc-sec
Number of channels	6
Run length (mins)	60.0167
Delay time (secs)	0
Sampling interval (secs)	1
Number of data points	3601
DLS Parameters
Viscosity (cP)	0.0089
Correlator run time (secs)	5
Collection fraction	0
Channel Information
Channel ID	Detector type	Detector name	Detector units	Channel Information
1	RI	RI	mV
2	LS 15°	LS 15°	mV
3	LS 90°	LS 90°	mV
4	VS DP	VS DP	mV
5	VS IP	VS IP	mV
6	UV 280nm	UV 280nm	mV

## Sheet: Raw Data
Collection Parameters
Collected by	gpc-sec
Number of channels	6
Run length (mins)	60.0167
Delay time (secs)	0
Sampling interval (secs)	1
Number of data points	3601
DLS Parameters
Viscosity (cP)	0.0089
Correlator run time (secs)	5
Collection fraction	0
Channel Information
Channel ID	Detector type	Detector name	Detector units	Channel Information
1	RI	RI	mV
2	LS 15°	LS 15°	mV
3	LS 90°	LS 90°	mV
4	VS DP	VS DP	mV
5	VS IP	VS IP	mV
6	UV 280nm	UV 280nm	mV
Raw Data
RT (mins)	Response Trace 1	Response Trace 2	Response Trace 3	Response Trace 4	Response Trace 5	Response Trace 6
0	-4.85115	59.6821	92.7224	2.7758	467.071	46.9788
0.0166667	-4.87343	59.6162	92.443	4.43932	466.914	46.8374
0.0333333	-4.90898	59.7886	92.9377	3.44521	462.243	46.6732
0.05	-4.95049	59.7208	92.7241	3.04405	456.235	46.4812
0.0666667	-5.00008	59.6082	92.36	3.37242	449.666	46.2673
0.0833333	-5.05104	59.6143	92.4802	2.51946	443.37	46.0213
0.1	-5.1133	59.5333	92.2263	2.45567	437.154	45.7444
0.116667	-5.18227	59.6119	92.6008	3.56728	433.289	45.4362
0.133333	-5.25322	59.8418	92.7473	2.42882	432.366	45.0816
0.15	-5.33669	59.5382	92.2797	6.19591	433.853	44.6925
0.166667	-5.43129	59.526	92.2895	5.50331	436.846	44.2603
0.183333	-5.54222	59.649	92.525	6.16127	440.739	43.7823
0.2	-5.6794	59.6238	92.5004	6.41884	445.162	43.2447
0.216667	-5.8355	59.5667	92.3185	6.47728	450.405	42.6452
0.233333	-6.01967	59.4837	92.1519	6.34544	455.336	41.9755
0.25	-6.21483	59.6128	92.4246	5.77812	459.94	41.2304
0.266667	-6.47514	59.6359	92.5848	6.55479	464.439	40.3951
0.283333	-6.78398	59.8991	93.0692	6.58684	468.394	39.4709
0.3	-7.1476	59.6392	92.4491	6.32881	471.535	38.4478
0.316667	-7.5724	59.8402	92.618	6.12312	473.496	37.3177
0.333333	-8.06801	59.7288	92.7522	6.35155	474.451	36.0777
0.35	-8.63655	59.5792	92.2669	5.6768	475	34.7269
0.366667	-9.28963	59.6223	92.3556	6.063	475.047	33.2583
0.383333	-10.0291	59.5593	92.2643	6.39977	474.75	31.6778
0.4	-10.8733	59.6926	92.4938	6.45393	474.318	29.986
0.416667	-11.8304	59.7102	92.5898	5.94551	473.86	28.1893
0.433333	-12.9101	59.8113	92.5304	6.30684	473.145	26.2856
0.45	-14.1256	59.7317	92.3913	5.41985	472.655	24.2881
0.466667	-15.4882	59.8824	92.7013	6.4283	472.116	22.1941
0.483333	-17.0075	59.5202	92.1116	6.60362	471.559	20.0163
0.5	-18.6935	59.8931	92.6554	6.55235	471.078	17.7622
0.516667	-20.5601	59.7184	92.4204	6.12495	470.572	15.4423
0.533333	-22.6176	59.6169	92.2964	5.6028	470.222	13.0677
0.55	-24.8771	59.5574	92.2305	6.16783	469.945	10.6475
0.566667	-27.3411	59.645	92.4632	5.81261	469.588	8.19313
0.583333	-30.0286	59.6282	92.3765	5.68565	469.303	5.7238
0.6	-32.9403	59.6569	92.3377	6.5023	469.138	3.22807
0.616667	-36.0821	59.6487	92.2013	6.78597	469.017	1.68587
0.633333	-39.4595	59.9937	92.6083	6.48079	468.782	1.688
0.65	-43.0659	59.8147	92.3605	6.06651	468.554	1.68953
0.666667	-46.9035	59.7576	92.1424	5.62782	468.4	1.69014
0.683333	-50.9757	59.8023	92.4581	6.77467	468.231	1.68663
0.7	-55.2706	59.6313	92.1853	6.34666	468.096	1.68831
0.716667	-59.7756	59.8397	92.4378	5.70946	467.895	1.6906
0.733333	-64.4863	59.6957	92.2207	6.54274	467.808	1.68846
0.75	-69.3803	59.7524	92.3623	6.3604	467.82	1.68861
0.766667	-74.4462	59.9804	92.9141	5.74944	467.604	1.68877
0.783333	-79.6626	59.678	92.2703	5.66368	467.586	1.68816
0.8	-85.0027	59.6305	92.2038	5.89851	467.553	1.688
0.816667	-90.4479	59.6067	92.0345	6.58989	467.503	1.68953
0.833333	-95.9637	59.8049	92.3785	6.00517	467.447	1.68861
0.85	-101.526	59.457	92.0358	4.84642	467.498	1.69029
0.866667	-107.104	59.5977	92.1664	5.81383	467.486	1.68922
0.883333	-112.655	59.582	92.0538	6.61903	467.255	1.68602
0.9	-118.154	59.6874	92.3176	5.54497	467.076	1.68846
0.916667	-123.571	59.7053	92.0542	6.52138	466.97	1.68663
0.933333	-128.865	59.6618	92.0596	6.25969	466.86	1.68816
0.95	-134.002	59.5535	92.1246	6.01891	466.883	1.68846
0.966667	-138.957	59.6375	92.245	5.81383	466.717	1.68571
0.983333	-143.696	59.6803	92.1986	6.04683	466.788	1.68571
1	-148.188	59.7858	92.4325	6.17378	466.953	1.68739
1.01667	-152.411	59.7001	92.4648	5.22438	466.866	1.68724
1.03333	-156.337	59.7425	92.4011	6.05049	466.681	1.68648
1.05	-159.95	59.6287	92.0615	6.17332	466.684	1.6877
1.06667	-163.225	59.558	92.1629	5.70305	466.736	1.68617
1.08333	-166.148	59.4375	91.8842	5.66429	466.662	1.68877
1.1	-168.706	59.7895	92.5056	4.62593	466.564	1.68816
1.11667	-170.888	59.5228	92.1172	5.61363	466.69	1.68724
1.13333	-172.691	59.5847	92.2428	5.48119	466.582	1.68526
1.15	-174.112	59.5881	92.2283	4.84108	466.641	1.69014
1.16667	-175.146	59.4875	92.0693	5.21965	466.622	1.68663
1.18333	-175.801	59.7887	92.4911	5.29167	466.572	1.6877
1.2	-176.08	59.5319	92.1554	5.36385	466.821	1.68816
1.21667	-175.987	59.4451	92.1	4.67949	466.735	1.68663
1.23333	-175.537	59.7007	92.4436	4.75945	466.628	1.69029
1.25	-174.738	59.4291	92.0576	4.89235	466.735	1.68892
1.26667	-173.603	59.7059	92.5265	4.23973	466.799	1.68861
1.28333	-172.146	59.4437	92.31	4.43214	466.721	1.6877
1.3	-170.383	59.5483	92.6591	4.12224	466.838	2.12715
1.31667	-168.554	59.3998	92.2244	4.30763	466.898	3.98872
1.33333	-166.264	59.6165	92.5475	4.03938	466.794	5.7618
1.35	-163.725	59.5052	92.2683	4.19197	466.832	7.51732
1.36667	-160.95	59.4445	92.2186	4.524	466.898	9.25377
1.38333	-157.956	59.5602	92.2378	3.95241	466.787	10.9621
1.4	-154.771	59.6476	92.3544	4.3792	466.861	12.6373
1.41667	-151.413	59.6857	92.4551	3.96309	466.831	14.2814
1.43333	-147.897	59.593	92.2105	4.01497	466.773	15.8883
1.45	-144.247	59.6426	92.4773	3.38738	466.929	17.4606
1.46667	-140.478	59.361	91.9862	3.93517	466.915	18.988
1.48333	-136.609	59.6632	92.2753	3.55904	466.761	20.4696
1.5	-132.657	59.506	92.3168	2.90092	466.795	21.9085
1.51667	-128.64	59.6989	92.6705	3.80104	466.861	23.3007
1.53333	-124.574	59.6226	92.3884	3.28178	466.762	24.6415
1.55	-120.479	59.743	92.7889	3.46535	466.835	25.9304
1.56667	-116.365	59.7222	92.5991	2.73232	466.729	27.1726
1.58333	-112.25	59.9177	92.6362	3.39272	466.723	28.3611
1.6	-108.145	59.5733	92.5517	3.69667	466.833	29.5022
1.61667	-104.063	59.5049	92.4744	3.71391	466.781	30.5961
1.63333	-100.009	59.6772	92.4644	3.09639	466.727	31.6341
1.65	-95.9998	59.5704	92.3696	3.1591	466.946	32.6243
1.66667	-92.0489	59.609	92.4049	3.73009	466.869	33.5653
1.68333	-88.1625	59.5997	92.2259	3.74611	466.741	34.4596
1.7	-84.3511	59.6383	92.6225	3.53157	466.889	35.3045
1.71667	-80.6181	59.4508	92.2791	3.5804	466.951	36.106
1.73333	-76.9683	59.5165	92.2131	3.27522	466.77	36.8613
1.75	-73.4127	59.6114	92.4096	2.98805	466.863	37.5738
1.76667	-69.9601	59.5412	92.472	3.62572	466.917	38.2436
1.78333	-66.6073	59.9307	92.6835	3.48869	466.799	38.8735
1.8	-63.3576	59.8103	92.6652	4.16756	466.852	39.4671
1.81667	-60.2195	59.7063	92.4632	4.2141	466.817	40.0233
1.83333	-57.19	59.6546	92.4456	3.90114	466.694	40.5441
1.85	-54.275	59.6589	92.3389	3.71513	466.871	41.0284
1.86667	-51.4744	59.7004	92.5852	4.15855	466.863	41.4869
1.88333	-48.789	59.7318	92.6882	3.71391	466.746	41.909
1.9	-46.2217	59.603	92.4252	4.29985	466.946	42.3052
1.91667	-43.7603	59.708	92.3446	3.90831	466.966	42.6704
1.93333	-41.4144	59.6024	92.3365	3.75633	466.735	43.0099
1.95	-39.1863	59.5557	92.2903	5.01518	466.889	43.3266
1.96667	-37.058	59.5554	92.4358	9.23454	466.926	43.6218
1.98333	-35.0391	59.499	92.2433	8.28087	466.81	43.8941
2	-33.1318	59.6706	92.55	8.03825	467.014	44.1474
2.01667	-31.3207	59.5922	92.5152	7.82661	467.014	44.3851
2.03333	-29.6149	59.5751	92.5221	7.14897	466.922	44.6056
2.05	-28.0029	59.7224	92.4986	7.33437	467.042	44.8087
2.06667	-26.4802	59.7407	92.6366	7.44576	467.061	44.9946
2.08333	-25.0492	59.7382	92.5124	7.64488	466.868	45.1644
2.1	-23.704	59.9397	93.3147	7.07634	467.045	45.3228
2.11667	-22.4412	59.4421	92.2854	6.91292	466.997	45.4676
2.13333	-21.2595	59.7985	92.9409	7.48985	466.885	45.6072
2.15	-20.1426	59.5181	92.3649	7.33681	467.036	45.7339
2.16667	-19.1105	59.7417	92.7413	7.05421	467.038	45.8477
2.18333	-18.1449	59.9683	92.5384	6.96831	466.783	45.9562
2.2	-17.2421	59.7565	92.6464	7.01851	466.909	46.0571
2.21667	-16.4007	59.5869	92.5315	7.03041	466.937	46.15
2.23333	-15.6129	59.4685	92.3859	7.15019	466.793	46.2338
2.25	-14.8794	59.7692	92.8751	6.81343	466.95	46.3125
2.26667	-14.1991	59.7372	92.5637	7.21275	466.933	46.3831
2.28333	-13.5638	59.466	92.3742	6.70372	466.732	46.453
2.3	-12.9713	59.6899	92.5961	7.96135	466.949	46.5115
2.31667	-12.4233	59.764	92.5851	7.12868	466.901	46.5673
2.33333	-11.9151	59.6787	92.5692	7.47688	466.782	46.621
2.35	-11.4468	59.512	92.4383	7.56447	466.974	46.6698
2.36667	-11.0046	59.5849	92.4766	7.5782	467.056	46.7139
2.38333	-10.6394	59.698	92.7287	7.83318	466.857	46.7597
2.4	-10.2596	59.4895	92.4656	7.45888	466.974	46.798
2.41667	-9.90639	59.6693	92.44	7.43385	467.11	46.8337
2.43333	-9.57771	59.5869	92.5011	7.70577	466.922	46.8644
2.45	-9.27696	59.7152	92.4954	7.30751	467.102	46.8975
2.46667	-8.99391	59.8423	93.2072	7.50008	467.108	46.9251
2.48333	-8.7365	59.661	92.5631	7.05177	466.969	46.9523
2.5	-8.49449	59.5776	92.4621	7.22832	467.117	46.9801
2.51667	-8.27293	59.618	92.4673	7.79686	467.153	47.0013
2.53333	-8.06633	59.593	92.5605	7.56737	466.993	47.0257
2.55	-7.8727	59.7971	92.7209	7.60384	467.175	47.0452
2.56667	-7.69493	59.9796	93.0399	7.33437	467.225	47.0629
2.58333	-7.53182	59.6459	92.5983	7.55425	467.045	47.0821
2.6	-7.38533	59.587	92.3188	7.45888	467.08	47.0969
2.61667	-7.24098	59.7114	92.6855	6.95473	467.088	47.1099
2.63333	-7.11479	59.4773	92.1688	7.40471	466.949	47.1261
2.65	-6.98982	59.7063	92.5666	7.88689	467.126	47.1404
2.66667	-6.87416	59.6056	92.4863	7.75581	467.065	47.1517
2.68333	-6.77284	59.5997	92.4726	6.94572	467.045	47.1598
2.7	-6.67717	59.4787	92.2245	7.55486	467.133	47.1711
2.71667	-6.58928	59.7533	92.6035	7.68837	467.058	47.1804
2.73333	-6.50765	59.6043	92.4624	7.96318	467.082	47.1909
2.75	-6.42952	59.5304	92.4435	7.88338	467.175	47.2005
2.76667	-6.36055	59.4622	92.0675	7.17171	467.157	47.2083
2.78333	-6.29128	59.4711	92.1714	7.44469	467.107	47.2138
2.8	-6.23207	59.5972	92.5709	7.20329	467.118	47.2207
2.81667	-6.17455	59.6272	92.8135	7.83379	467.232	47.223
2.83333	-6.11931	59.5831	92.3675	7.56859	467.172	47.2302
2.85	-6.06941	59.405	92.0948	7.54356	467.094	47.2385
2.86667	-6.01707	59.7002	92.6415	6.86226	467.133	47.2453
2.88333	-5.97298	59.7421	92.6502	6.90575	467.149	47.246
2.9	-5.93102	59.6011	92.342	6.63155	467.132	47.2524
2.91667	-5.8918	59.8223	92.3223	7.02202	467.133	47.2581
2.93333	-5.85259	59.508	92.3725	7.33498	467.164	47.2619
2.95	-5.81886	59.7083	92.5761	6.47011	467.208	47.2666
2.96667	-5.7859	59.6583	92.5158	7.29866	467.192	47.2712
2.98333	-5.75432	59.7353	92.5578	7.17049	467.145	47.2727
3	-5.72685	59.6061	92.4455	6.90636	467.244	47.2744
3.01667	-5.70473	59.663	92.5634	6.74431	467.195	47.2767
3.03333	-5.68169	59.7063	92.7854	7.31163	467.204	47.2808
3.05	-5.65819	59.5728	92.2491	6.71623	467.136	47.2839
3.06667	-5.63606	59.5396	92.3992	6.53206	467.203	47.2862
3.08333	-5.61562	59.4001	92.3829	6.7878	467.243	47.2901
3.1	-5.59502	59.5867	92.566	6.83662	467.219	47.2904
3.11667	-5.57671	59.6455	92.6232	6.54396	467.212	47.297
3.13333	-5.55946	59.6247	92.3882	6.72646	467.204	47.2993
3.15	-5.54192	59.5924	92.4676	6.63582	467.1	47.297
3.16667	-5.52773	59.6235	92.5684	6.28471	467.151	47.2979
3.18333	-5.50987	59.6088	92.3655	7.08275	467.125	47.2988
3.2	-5.49507	59.7054	92.64	6.61247	467.177	47.302
3.21667	-5.48149	59.6893	92.8495	6.89629	467.115	47.304
3.23333	-5.46867	59.6623	92.4914	6.00456	467.129	47.3066
3.25	-5.45799	59.4732	92.2253	5.89668	467.115	47.3115
3.26667	-5.45036	59.6076	92.5013	6.37474	467.158	47.3115
3.28333	-5.43098	59.6145	92.4255	6.22444	467.142	47.3112
3.3	-5.41969	59.8412	92.7673	6.34972	467.136	47.3121
3.31667	-5.41206	59.5039	92.4937	-13.0676	467.067	47.3107
3.33333	-5.39848	59.6183	92.4001	9.81392	467.133	47.3092
3.35	-5.38963	59.5101	92.3795	9.88487	467.11	47.3148
3.36667	-5.38628	59.6388	92.7392	10.0446	467.037	47.317
3.38333	-5.37697	59.6886	92.4746	9.84963	467.033	47.3168
3.4	-5.3701	59.6314	92.6504	10.2216	467.102	47.3159
3.41667	-5.35851	59.6699	92.5297	9.26857	467.124	47.3168
3.43333	-5.34889	59.6349	92.4253	9.70955	467.044	47.3141
3.45	-5.34126	59.6198	92.5323	8.57765	467.059	47.3173
3.46667	-5.33196	59.6731	92.4896	9.5475	467.154	47.3185
3.48333	-5.32921	59.6288	92.5779	8.74214	467.133	47.3191
3.5	-5.32509	59.5722	92.4685	9.16664	467.113	47.3193
3.51667	-5.31715	59.5075	92.3026	8.46916	467.219	47.3208
3.53333	-5.31044	59.5612	92.3774	8.69041	467.278	47.3222
3.55	-5.30052	59.6165	92.4316	8.79051	467.27	47.3235
3.56667	-5.29366	59.624	92.1981	8.69865	467.257	47.3202
3.58333	-5.28648	59.6655	92.4819	8.8752	467.266	47.3231
3.6	-5.2784	59.538	92.4989	8.88588	467.176	47.3232
3.61667	-5.27367	59.5507	92.411	8.67424	467.231	47.3241
3.63333	-5.26955	59.4755	92.2343	8.86681	467.22	47.3275
3.65	-5.2665	59.762	92.4618	8.59078	467.248	47.327
3.66667	-5.25719	59.736	92.5144	8.51097	467.266	47.3257
3.68333	-5.24696	59.6865	92.7171	8.72612	467.258	47.3249
3.7	-5.2459	59.7898	92.5974	8.38875	467.183	47.3264
3.71667	-5.24254	59.6169	92.5033	9.12254	467.213	47.326
3.73333	-5.23796	59.6429	92.6032	7.96852	467.178	47.3277
3.75	-5.23399	59.7358	92.5175	8.54912	467.116	47.3249
3.76667	-5.23064	59.6905	92.7309	8.44719	467.098	47.3257
3.78333	-5.22942	59.6566	92.5741	8.42278	467.187	47.3277
3.8	-5.22301	59.5658	92.6435	8.54073	467.133	47.3257
3.81667	-5.21874	59.4544	92.3824	8.12416	467.086	47.3277
3.83333	-5.21614	59.7726	92.707	8.15575	467.078	47.3301
3.85	-5.21538	59.5664	92.369	8.54134	467.156	47.3321
3.86667	-5.21004	59.5751	92.479	8.85613	467.138	47.3331
3.88333	-5.20012	59.4476	92.0886	8.53066	467.124	47.3295
3.9	-5.20073	59.5174	92.3676	7.98882	467.128	47.3315
3.91667	-5.19676	59.6323	92.5748	8.0407	467.181	47.3322
3.93333	-5.1928	59.8025	93.0174	8.53005	467.201	47.3335
3.95	-5.19203	59.6252	92.4252	8.32863	467.118	47.3307
3.96667	-5.19295	59.5101	92.4255	8.49373	467.2	47.3296
3.98333	-5.18669	59.5214	92.3576	7.87087	467.206	47.3306
4	-5.18303	59.6825	92.653	7.76176	467.175	47.3313
4.01667	-5.17647	59.7285	92.6519	7.8904	467.141	47.3295
4.03333	-5.17632	59.4007	92.1975	7.99721	467.194	47.3322
4.05	-5.17204	59.8919	92.8085	7.67464	467.235	47.3389
4.06667	-5.17082	59.4798	92.2413	8.5038	467.234	47.3338
4.08333	-5.16838	59.6514	92.557	7.65739	467.151	47.3338
4.1	-5.16319	59.8397	92.6899	7.75154	467.167	47.3335
4.11667	-5.16151	59.6586	92.4773	7.62337	467.261	47.3322
4.13333	-5.15816	59.4805	92.2681	7.99233	467.2	47.3316
4.15	-5.15785	59.6912	92.4815	7.76711	467.104	47.3322
4.16667	-5.15556	59.6784	92.4334	7.92748	467.248	47.3322
4.18333	-5.15053	59.4015	92.2868	7.25868	467.22	47.333
4.2	-5.14687	59.6575	92.2743	7.52754	467.242	47.335
4.21667	-5.14458	59.7601	92.6244	7.21687	467.284	47.3331
4.23333	-5.14015	59.4569	92.3983	7.48451	467.325	47.3341
4.25	-5.13298	59.6365	92.6353	7.73079	467.254	47.3295
4.26667	-5.12978	59.5174	92.4772	7.52632	467.259	47.3348
4.28333	-5.12917	59.517	92.4549	8.23555	467.235	47.3377
4.3	-5.12276	59.4181	92.0068	6.8325	467.264	47.3373
4.31667	-5.12306	59.5228	92.2508	6.7878	467.26	47.3336
4.33333	-5.12154	59.5747	92.5909	7.51503	467.221	47.3353
4.35	-5.12032	59.4589	92.2271	6.4904	467.169	47.3327
4.36667	-5.11726	59.5637	92.3451	7.17217	467.234	47.3335
4.38333	-5.1136	59.6348	92.6345	7.06078	467.251	47.335
4.4	-5.10933	59.6648	92.5625	6.7907	467.136	47.3364
4.41667	-5.10979	59.6638	92.4108	6.70784	467.144	47.3359
4.43333	-5.11086	59.5673	92.4497	6.92253	467.222	47.3383
4.45	-5.10826	59.6478	92.5245	6.86165	467.214	47.3353
4.46667	-5.10857	59.5391	92.3515	6.76033	467.164	47.3376
4.48333	-5.10216	59.7146	92.6	6.70784	467.249	47.3345
4.5	-5.10216	59.7559	92.6453	6.85158	467.189	47.3327
4.51667	-5.10262	59.6348	92.6437	6.54701	467.255	47.3342
4.53333	-5.10185	59.5474	92.613	6.68831	467.172	47.3365
4.55	-5.10002	59.8194	92.3859	7.08763	467.165	47.336
4.56667	-5.10002	59.6305	92.4738	7.16393	467.303	47.3367
4.58333	-5.09499	59.5037	92.2782	6.29601	467.178	47.3339
4.6	-5.09254	59.5293	92.4403	7.03865	467.147	47.3376
4.61667	-5.08995	59.5512	92.5175	6.15425	467.274	47.3344
4.63333	-5.08598	59.4726	92.3357	6.39793	467.348	47.3342
4.65	-5.08431	59.8647	92.4491	6.98387	467.187	47.3371
4.66667	-5.08461	59.5121	92.3956	7.02019	467.225	47.3374
4.68333	-5.0782	59.5248	92.2993	6.91002	467.239	47.3364
4.7	-5.07637	59.6708	92.4377	6.50047	467.232	47.3364
4.71667	-5.07927	59.5622	92.2775	6.63155	467.209	47.335
4.73333	-5.07637	59.7881	92.8845	6.63048	467.185	47.3359
4.75	-5.07439	59.5397	92.3115	6.52199	467.13	47.3373
4.76667	-5.06722	59.6423	92.4316	5.70534	467.221	47.3385
4.78333	-5.06416	59.7149	92.4522	6.49803	467.206	47.3359
4.8	-5.06355	59.7085	92.6173	6.59111	467.103	47.337
4.81667	-5.06035	59.645	92.3983	6.4045	467.165	47.3354
4.83333	-5.05898	59.7929	92.4856	6.53267	467.214	47.3335
4.85	-5.05623	59.5203	92.4667	6.04454	467.068	47.3342
4.86667	-5.05623	59.4785	92.1998	5.97298	467.05	47.3344
4.88333	-5.0515	59.6696	92.4479	6.09749	467.187	47.3336
4.9	-5.05577	59.4935	92.3415	6.49864	467.054	47.3364
4.91667	-5.05516	59.6847	92.6003	6.41167	467.146	47.337
4.93333	-5.05287	59.6789	92.6832	6.64955	467.125	47.3364
4.95	-5.04616	59.5124	92.4194	5.59273	467.173	47.3347
4.96667	-5.04082	59.5655	92.5874	6.16722	467.274	47.3345
4.98333	-5.03914	59.5799	92.4201	6.66924	467.187	47.3357
5	-5.03502	59.8385	92.8175	6.02547	467.186	47.3373
5.01667	-5.03456	59.4236	92.1334	6.02547	467.295	47.3383
5.03333	-5.03319	59.7114	92.6803	6.18874	467.233	47.3357
5.05	-5.02876	59.5226	92.2686	5.60646	467.185	47.3373
5.06667	-5.02449	59.4323	92.5324	5.66368	467.187	47.3344
5.08333	-5.02205	59.7031	92.3908	5.42336	467.348	47.3348
5.1	-5.01869	59.6461	92.4755	5.76973	467.226	47.3365
5.11667	-5.01442	59.6754	92.6498	6.10893	467.309	47.3379
5.13333	-5.01167	59.6357	92.4337	4.97276	467.298	47.3385
5.15	-5.00893	59.7369	92.8462	5.18028	467.273	47.3333
5.16667	-5.00816	59.4979	92.3353	5.6028	467.273	47.3357
5.18333	-5.00694	59.6781	92.4889	5.44365	467.268	47.3351
5.2	-5.00725	59.636	92.4459	5.97298	467.214	47.3362
5.21667	-5.00114	59.6989	92.4369	5.34004	467.338	47.3333
5.23333	-5.00099	59.4965	92.3985	6.22749	467.327	47.3328
5.25	-4.99779	59.6482	92.2964	5.55519	467.214	47.333
5.26667	-4.9984	59.51	92.3223	5.47356	467.334	47.3312
5.28333	-4.99596	59.6299	92.3716	5.0956	467.361	47.3331
5.3	-4.98833	59.5159	92.4236	5.14809	467.133	47.3333
5.31667	-4.9865	59.873	92.745	5.17723	467.209	47.3295
5.33333	-4.98497	59.5388	92.375	5.5677	467.263	47.3304
5.35	-4.98268	59.3305	92.3643	5.50026	467.238	47.327
5.36667	-4.98161	59.5202	92.2172	5.64522	467.317	47.3255
5.38333	-4.98039	59.4881	92.3992	5.73814	467.265	47.3246
5.4	-4.98207	59.7044	92.4282	5.29472	467.171	47.3249
5.41667	-4.98039	59.8864	92.6656	5.68504	467.275	47.3208
5.43333	-4.97902	59.6011	92.3959	5.38582	467.313	47.3228
5.45	-4.97856	59.5365	92.2312	5.35011	467.198	47.3219
5.46667	-4.97826	59.6311	92.5735	5.50148	467.295	47.3196
5.48333	-4.97536	59.6059	92.2628	5.48302	467.279	47.3177
5.5	-4.9752	59.6513	92.5236	5.09972	467.103	47.3176
5.51667	-4.97383	59.4085	92.327	5.59395	467.187	47.3188
5.53333	-4.97307	59.6569	92.535	5.3788	467.224	47.3176
5.55	-4.97398	59.4854	92.275	5.02708	467.079	47.3173
5.56667	-4.97154	59.4502	92.1932	5.64217	467.212	47.3173
5.58333	-4.9688	59.6691	92.4578	5.40794	467.232	47.3133
5.6	-4.96788	59.4343	92.2968	4.61281	467.204	47.3122
5.61667	-4.96895	59.5734	92.3882	4.69566	467.277	47.3107
5.63333	-4.96422	59.4199	92.2279	4.59785	467.276	47.309
5.65	-4.96391	59.557	92.7467	4.84886	467.135	47.3113
5.66667	-4.95918	59.5942	92.3879	5.00267	467.314	47.3113
5.68333	-4.95934	59.6175	92.4172	4.54002	467.248	47.3046
5.7	-4.95735	59.4961	92.2419	4.62837	467.102	47.3026
5.71667	-4.95766	59.4909	92.1853	4.93828	467.286	47.3039
5.73333	-4.95552	59.5905	92.5645	4.96681	467.28	47.3023
5.75	-4.95613	59.6014	92.499	5.19508	467.144	47.2974
5.76667	-4.95461	59.457	92.3933	5.14931	467.23	47.2987
5.78333	-4.95338	59.654	93.0448	4.26598	467.264	47.3003
5.8	-4.95323	59.716	92.701	4.61525	467.18	47.2999
5.81667	-4.95384	59.4065	92.2955	4.82796	467.24	47.2959
5.83333	-4.95384	59.4953	92.5034	4.74632	467.272	47.2979
5.85	-4.95064	59.6861	92.6568	4.65279	467.171	47.2947
5.86667	-4.95094	59.4518	92.1893	5.3167	467.283	47.2923
5.88333	-4.9482	59.5602	92.4781	5.08247	467.234	47.2935
5.9	-4.95323	59.463	92.2401	4.58366	467.118	47.2935
5.91667	-4.95293	59.6377	92.4851	4.41368	467.408	47.2887
5.93333	-4.95094	59.4457	92.3467	4.1848	467.412	47.2881
5.95	-4.95262	59.5081	92.4206	3.73192	467.276	47.2877
5.96667	-4.95201	59.6766	92.7322	4.59496	467.377	47.2877
5.98333	-4.95094	59.7678	92.6516	4.273	467.349	47.2849
6	-4.95079	59.5159	92.2755	3.96019	467.141	47.2852
6.01667	-4.95049	59.5589	92.4146	4.47578	467.256	47.2863
6.03333	-4.94759	59.5397	92.3618	4.24568	467.262	47.28
6.05	-4.95125	59.4978	92.3721	4.34273	467.207	47.2799
6.06667	-4.9485	59.6642	92.3971	3.48869	467.299	47.2782
6.08333	-4.95674	59.5593	92.3525	4.74449	467.317	47.2782
6.1	-4.95598	59.6508	92.7183	4.25392	467.054	47.2758
6.11667	-4.95766	59.5391	92.362	3.8427	467.31	47.2742
6.13333	-4.95598	59.6279	92.4755	4.57588	467.289	47.2736
6.15	-4.9575	59.4384	92.1569	4.80888	467.082	47.2726
6.16667	-4.95659	59.3693	92.2012	4.47273	467.261	47.2697
6.18333	-4.95873	59.8058	92.8523	5.23811	467.334	47.2695
6.2	-4.95689	59.3685	92.2619	3.71941	467.136	47.2704
6.21667	-4.95537	59.5202	92.327	4.44298	467.224	47.2732
6.23333	-4.95476	59.5586	92.3553	4.14909	467.246	47.2704
6.25	-4.95384	59.6571	92.5897	4.96681	467.157	47.2694
6.26667	-4.95583	59.6435	92.3765	3.71819	467.277	47.2659
6.28333	-4.9543	59.5742	92.3136	4.04411	467.249	47.2651
6.3	-4.95293	59.4579	92.413	4.28139	467.076	47.2665
6.31667	-4.95186	59.5564	92.5715	4.3911	467.244	47.259
6.33333	-4.95323	59.5954	92.5829	4.02809	467.253	47.2573
6.35	-4.95445	59.7421	92.7734	4.55254	467.058	47.2536
6.36667	-4.95506	59.6824	92.6431	4.13063	467.2	47.2553
6.38333	-4.95522	59.5779	92.3756	3.68416	467.227	47.2541
6.4	-4.95674	59.567	92.3605	3.56438	466.936	47.2547
6.41667	-4.95949	59.5882	92.4267	3.5096	467.12	47.2555
6.43333	-4.9575	59.7685	92.7815	4.17229	467.153	47.2488
6.45	-4.95903	59.6316	92.553	3.62511	467.084	47.2454
6.46667	-4.96132	59.6217	92.3199	4.54964	467.096	47.2509
6.48333	-4.96223	59.4914	92.271	3.68065	467.164	47.2494
6.5	-4.95888	59.5705	92.3647	4.20265	467.127	47.25
6.51667	-4.95842	59.8075	92.8704	3.70033	467.243	47.2504
6.53333	-4.95995	59.613	92.5961	3.35091	467.134	47.2474
6.55	-4.95903	59.6587	92.6395	3.68004	467.13	47.2451
6.56667	-4.95766	59.8386	92.6853	3.52806	467.243	47.2442
6.58333	-4.95781	59.7395	92.5742	3.61198	467.335	47.2417
6.6	-4.95598	59.7475	92.7599	3.43086	467.165	47.239
6.61667	-4.95476	59.6836	92.3107	3.55003	467.177	47.2419
6.63333	-4.94988	59.9703	92.6138	3.49693	467.268	47.2376
6.65	-4.9543	59.5535	92.3664	3.69316	467.217	47.2417
6.66667	-4.95567	59.4978	92.3156	3.8839	467.243	47.2411
6.68333	-4.95323	59.7649	92.6194	3.68126	467.25	47.2382
6.7	-4.95735	59.6441	92.6188	4.25102	467.222	47.239
6.71667	-4.95873	59.633	92.5854	3.84804	467.36	47.2387
6.73333	-4.96254	59.7784	92.9974	4.53651	467.313	47.2349
6.75	-4.96178	59.7152	92.5779	3.51494	467.219	47.2321
6.76667	-4.96483	59.4331	92.3107	3.70201	467.403	47.2295
6.78333	-4.96697	59.4662	92.2361	3.24791	467.319	47.2331
6.8	-4.96605	59.6886	92.4836	3.35274	467.22	47.2283
6.81667	-4.96758	59.6787	92.5764	4.14848	467.394	47.2308
6.83333	-4.96697	59.6055	92.4007	5.49797	467.334	47.2302
6.85	-4.97215	59.4134	92.159	3.89992	467.276	47.2306
6.86667	-4.97414	59.5875	92.315	4.15627	467.332	47.2268
6.88333	-4.97765	59.6337	92.515	4.25941	467.371	47.2253
6.9	-4.98161	59.4904	92.2965	1.90132	467.33	47.2242
6.91667	-4.98467	59.5103	92.3507	2.27867	467.317	47.2276
6.93333	-4.98329	59.5205	92.3887	2.81685	467.302	47.2286
6.95	-4.98055	59.566	92.3708	4.04533	467.256	47.2236
6.96667	-4.98009	59.5531	92.331	1.91444	467.328	47.2228
6.98333	-4.97841	59.6107	92.3267	3.71758	467.239	47.2198
7	-4.98024	59.4688	92.3968	3.19176	467.22	47.2198
7.01667	-4.97948	59.5316	92.333	4.24507	467.219	47.2154
7.03333	-4.98268	59.5219	92.3629	2.56538	467.294	47.2178
7.05	-4.98222	59.6911	92.4883	2.93968	467.326	47.2161
7.06667	-4.98558	59.4752	92.281	4.58473	467.283	47.2123
7.08333	-4.98436	59.5927	92.4191	4.31953	467.386	47.2082
7.1	-4.98268	59.504	92.3811	4.24919	467.422	47.2094
7.11667	-4.98421	59.6354	92.5788	3.3802	467.279	47.21
7.13333	-4.98528	59.6493	92.5132	1.95686	467.332	47.2089
7.15	-4.98131	59.6243	92.5123	2.33345	467.33	47.206
7.16667	-4.98192	59.6285	92.6225	2.43904	467.327	47.2073
7.18333	-4.98344	59.726	92.7659	0.959091	467.312	47.2076
7.2	-4.98039	59.4297	92.2486	2.00691	467.415	47.2074
7.21667	-4.98573	59.5149	92.2892	3.19237	467.404	47.2076
7.23333	-4.99062	59.5132	92.3924	2.45689	467.481	47.2019
7.25	-4.99214	59.5364	92.431	3.58284	467.341	47.2038
7.26667	-4.99153	59.6574	92.472	3.42552	467.352	47.2021
7.28333	-4.99428	59.553	92.3048	3.42674	467.409	47.2034
7.3	-4.99519	59.5809	92.543	1.65337	467.383	47.2012
7.31667	-4.99428	59.5882	92.4999	3.45177	467.35	47.1996
7.33333	-4.99168	59.5734	92.5295	3.56316	467.398	47.1995
7.35	-4.9929	59.6038	92.4679	3.13164	467.413	47.1986
7.36667	-4.99413	59.6296	92.4082	2.80922	467.373	47.1944
7.38333	-4.99504	59.5342	92.4253	2.18742	467.365	47.1928
7.4	-4.99519	59.7532	92.8733	2.83714	467.368	47.1917
7.41667	-4.99184	59.3061	92.0533	2.85027	467.422	47.1902
7.43333	-4.99596	59.9635	92.6499	2.6136	467.403	47.1911
7.45	-4.99916	59.7341	92.6966	2.56889	467.326	47.1915
7.46667	-5.0013	59.3974	92.0382	2.48726	467.383	47.1885
7.48333	-5.00404	59.5673	92.4549	2.3896	467.319	47.1908
7.5	-5.00435	59.5477	92.3699	1.89064	467.37	47.1864
7.51667	-5.0071	59.7358	92.7959	4.0937	467.216	47.1862
7.53333	-5.00572	59.5649	92.3872	4.15504	467.256	47.1873
7.55	-5.00755	59.483	92.1363	3.40706	467.307	47.1883
7.56667	-5.00679	59.6767	92.6112	1.99379	467.25	47.1862
7.58333	-5.01091	59.5664	92.4069	3.10722	467.319	47.1857
7.6	-5.01091	59.5545	92.25	3.26866	467.364	47.1844
7.61667	-5.00969	59.6644	92.7085	2.80739	467.263	47.1816
7.63333	-5.00664	59.4656	92.1934	2.48909	467.205	47.1816
7.65	-5.00389	59.5841	92.3365	2.24419	467.252	47.183
7.66667	-5.00862	59.5631	92.5016	2.62978	467.258	47.1799
7.68333	-5.01152	59.5577	92.3975	2.58797	467.302	47.179
7.7	-5.01457	59.8986	92.6298	1.91933	467.285	47.1789
7.71667	-5.01488	59.5094	92.0858	2.60948	467.267	47.1757
7.73333	-5.01534	59.5968	92.5285	2.78587	467.268	47.1752
7.75	-5.01625	59.4682	92.0492	1.72676	467.386	47.172
7.76667	-5.01671	59.4794	92.4198	2.21611	467.272	47.1725
7.78333	-5.01518	59.645	92.5666	3.61321	467.387	47.1754
7.8	-5.01518	59.4622	92.1917	2.94151	467.461	47.1728
7.81667	-5.01549	59.5023	92.2819	2.48253	467.397	47.1706
7.83333	-5.01625	59.5387	92.375	2.49321	467.36	47.1682
7.85	-5.01701	59.5649	92.2729	1.93535	467.468	47.1697
7.86667	-5.02037	59.4563	92.219	2.78954	467.457	47.1714
7.88333	-5.02037	59.5838	92.5144	0.634232	467.339	47.1708
7.9	-5.01869	59.8371	92.7486	1.52596	467.334	47.1716
7.91667	-5.01717	59.522	92.4195	2.45811	467.307	47.1703
7.93333	-5.01625	59.5231	92.3551	2.87361	467.406	47.1699
7.95	-5.01823	59.5094	92.2744	2.85744	467.275	47.1705
7.96667	-5.01869	59.6731	92.519	2.71736	467.273	47.1679
7.98333	-5.02007	59.5643	92.2121	2.50877	467.354	47.1685
8	-5.02205	59.4306	92.1505	1.69212	467.361	47.1677
8.01667	-5.01854	59.4117	92.1641	2.6577	467.215	47.1673
8.03333	-5.02159	59.5448	92.4744	3.28835	467.191	47.1639
8.05	-5.02312	59.5193	92.5477	2.13203	467.237	47.1622
8.06667	-5.01427	59.6705	92.4212	2.81212	467.285	47.1615
8.08333	-5.01244	59.6116	92.6576	2.27272	467.291	47.16
8.1	-5.01015	59.3838	92.1412	1.62956	467.203	47.1612
8.11667	-5.01106	59.7378	92.6868	2.50038	467.198	47.1583
8.13333	-5.01366	59.716	92.6215	2.20299	467.315	47.1554
8.15	-5.01869	59.4991	92.3789	1.95091	467.281	47.154
8.16667	-5.02373	59.4718	92.3	2.55226	467.126	47.1563
8.18333	-5.02327	59.5075	92.445	2.18269	467.338	47.1551
8.2	-5.02586	59.4822	92.2402	2.24464	467.365	47.1545
8.21667	-5.02403	59.7373	92.5869	1.68983	467.22	47.1546
8.23333	-5.0248	59.7558	92.5019	2.65663	467.257	47.152
8.25	-5.02464	59.6046	92.5275	2.84203	467.409	47.15
8.26667	-5.02373	59.5449	92.2379	1.81908	467.304	47.1481
8.28333	-5.02037	59.4137	92.1006	2.47414	467.369	47.1456
8.3	-5.01823	59.6133	92.4508	3.24959	467.384	47.1481
8.31667	-5.02205	59.5196	92.2681	2.3777	467.382	47.149
8.33333	-5.02251	59.5103	92.3292	3.4005	467.363	47.1481
8.35	-5.02159	59.4534	92.3139	2.59102	467.249	47.1494
8.36667	-5.02113	59.528	92.1903	2.76924	467.331	47.1488
8.38333	-5.01717	59.4936	92.4712	2.7877	467.385	47.1452
8.4	-5.01427	59.6665	92.6794	3.09349	467.295	47.1436
8.41667	-5.01595	59.4653	92.1105	2.81868	467.226	47.1449
8.43333	-5.01991	59.6281	92.6481	2.75261	467.341	47.1445
8.45	-5.01595	59.7033	92.4537	3.1913	467.318	47.1427
8.46667	-5.01442	59.5492	92.3931	2.53792	467.188	47.1401
8.48333	-5.01335	59.5254	92.4043	3.38203	467.223	47.1372
8.5	-5.01823	59.6992	92.4654	3.19069	467.268	47.1391
8.51667	-5.01854	59.7227	92.83	2.97005	467.242	47.1406
8.53333	-5.01961	59.5936	92.5948	2.66487	467.225	47.1375
8.55	-5.01839	59.6809	92.5097	2.68822	467.191	47.1392
8.56667	-5.02144	59.3855	92.1699	3.7133	467.211	47.1383
8.58333	-5.02098	59.4346	92.2701	3.68172	467.306	47.133
8.6	-5.0222	59.5234	92.4122	3.24013	467.161	47.1325
8.61667	-5.02251	59.465	92.2546	3.37303	467.099	47.1305
8.63333	-5.01976	59.5898	92.4061	2.46651	467.187	47.131
8.65	-5.01442	59.8785	92.7248	3.47786	467.151	47.1342
8.66667	-5.01747	59.8025	93.0755	2.66075	467.118	47.1348
8.68333	-5.01717	59.562	92.2923	2.86934	467.196	47.1253
8.7	-5.01579	59.4538	92.0957	2.90337	467.223	47.1265
8.71667	-5.01381	59.6452	92.4172	2.90871	467.191	47.1255
8.73333	-5.01854	59.6552	92.4769	2.38655	467.192	47.1279
8.75	-5.01686	60.0825	92.8362	3.20015	467.206	47.1265
8.76667	-5.01381	59.5412	92.2686	2.79549	467.176	47.1239
8.78333	-5.01259	59.4964	92.2791	3.08281	467.235	47.1246
8.8	-5.01381	59.4973	92.445	3.32832	467.197	47.1262
8.81667	-5.0135	59.558	92.3147	2.80266	467.121	47.1233
8.83333	-5.01808	59.5219	92.3217	3.23769	467.351	47.1252
8.85	-5.02007	59.555	92.3669	2.57973	467.269	47.1258
8.86667	-5.02052	59.4604	92.1977	3.5041	467.16	47.1238
8.88333	-5.02083	59.5943	92.3905	2.88429	467.235	47.1217
8.9	-5.02068	59.5614	92.279	3.15788	467.344	47.1198
8.91667	-5.02159	59.641	92.4093	3.78792	467.142	47.1198
8.93333	-5.02876	59.4601	92.1569	3.21861	467.249	47.1195
8.95	-5.02632	59.5942	92.6634	3.36235	467.205	47.1215
8.96667	-5.02541	59.4875	92.3269	3.33488	467.246	47.1194
8.98333	-5.03151	59.573	92.5211	3.65852	467.267	47.1159
9	-5.03502	59.492	92.3942	2.92366	467.301	47.1122
9.01667	-5.03563	59.6627	92.3638	3.33962	467.158	47.118
9.03333	-5.03822	59.5686	92.2807	2.8109	467.243	47.1136
9.05	-5.03838	59.5095	92.2962	2.9171	467.295	47.1133
9.06667	-5.04173	59.4003	92.1461	3.4922	467.156	47.114
9.08333	-5.04173	59.4383	92.1597	3.17101	467.174	47.111
9.1	-5.04311	59.8026	92.631	3.82896	467.228	47.1088
9.11667	-5.04051	59.6133	92.4563	3.23479	467.093	47.1073
9.13333	-5.03838	59.5795	92.2465	3.53752	467.191	47.1076
9.15	-5.03822	59.3597	92.0901	3.63472	467.216	47.1084
9.16667	-5.03655	59.4871	92.2213	3.03627	467.122	47.1061
9.18333	-5.03914	59.4972	92.0391	3.26164	467.238	47.1088
9.2	-5.04372	59.6716	92.517	3.75984	467.241	47.1044
9.21667	-5.04524	59.7747	92.3177	3.08998	467.126	47.1055
9.23333	-5.04768	59.473	92.0808	3.6866	467.256	47.1035
9.25	-5.04463	59.6949	92.4107	3.59886	467.224	47.1061
9.26667	-5.04662	59.5098	92.3518	3.98033	467.15	47.1053
9.28333	-5.04784	59.5536	92.3133	3.16566	467.333	47.1044
9.3	-5.04967	59.6996	92.3547	3.27232	467.316	47.1034
9.31667	-5.04723	59.4372	92.1961	2.8759	467.147	47.1012
9.33333	-5.04723	59.5666	92.2105	3.47252	467.228	47.1014
9.35	-5.04707	59.6746	92.6827	4.23729	467.304	47.1008
9.36667	-5.04753	60.0761	92.5135	3.4034	467.098	47.0968
9.38333	-5.05028	59.5776	92.3533	3.80455	467.304	47.0947
9.4	-5.05074	59.6484	92.5707	3.79082	467.276	47.0962
9.41667	-5.04738	59.6536	92.3162	3.63655	467.182	47.0966
9.43333	-5.04356	59.7096	92.4305	3.70323	467.159	47.0976
9.45	-5.04402	59.5542	92.5767	3.92311	467.272	47.0954
9.46667	-5.04265	59.6017	92.403	3.40935	467.028	47.0951
9.48333	-5.04112	59.6139	92.3507	3.56194	467.355	47.093
9.5	-5.04128	59.452	92.2619	3.80043	467.284	47.0962
9.51667	-5.04341	59.6661	92.3495	3.38738	467.024	47.0927
9.53333	-5.04875	59.8295	92.6833	3.92494	467.196	47.0899
9.55	-5.04387	59.4233	92.2332	3.80989	467.25	47.0881
9.56667	-5.04509	59.5449	92.4067	3.63472	467.092	47.0863
9.58333	-5.04967	59.5014	92.2955	3.35747	467.274	47.0876
9.6	-5.04677	59.5008	92.3141	3.54408	467.201	47.0884
9.61667	-5.04692	59.6798	92.8043	3.60542	466.836	47.0882
9.63333	-5.04952	59.3339	91.9985	3.2235	466.893	47.0867
9.65	-5.04814	59.591	92.5483	4.40605	466.832	47.0879
9.66667	-5.04646	59.5098	92.2059	4.03587	466.658	47.0849
9.68333	-5.04616	59.6925	92.5629	4.04366	466.953	47.0861
9.7	-5.04829	59.5788	92.5207	4.16939	466.925	47.0837
9.71667	-5.04967	59.7736	92.64	4.25575	466.776	47.086
9.73333	-5.04524	59.6272	92.6658	4.20631	467.055	47.085
9.75	-5.04112	59.636	92.5224	3.94051	467.442	47.0893
9.76667	-5.04066	59.6958	92.5175	4.1848	467.784	47.0853
9.78333	-5.04799	59.4549	92.1862	4.6032	468.191	47.0841
9.8	-5.04662	59.5663	92.2472	4.59496	468.274	47.0826
9.81667	-5.04494	59.5718	92.4552	4.31603	468.041	47.0853
9.83333	-5.04372	59.3642	92.0734	4.11568	468.026	47.0829
9.85	-5.04921	59.567	92.3571	3.68233	467.986	47.0818
9.86667	-5.04631	59.7552	92.5478	3.64067	467.672	47.0817
9.88333	-5.04921	59.4874	92.3058	4.28856	467.875	47.08
9.9	-5.05028	59.8083	92.4178	4.43398	467.692	47.0799
9.91667	-5.04585	59.5509	92.5819	3.98521	467.524	47.0773
9.93333	-5.04295	59.7657	92.664	3.77419	467.581	47.0774
9.95	-5.04723	59.585	92.1116	4.34517	467.605	47.0766
9.96667	-5.04875	59.6407	92.4639	3.9106	467.356	47.0734
9.98333	-5.04158	59.6847	92.5811	4.13597	467.45	47.0707
10	-5.04036	59.6005	92.279	3.85048	467.49	47.0722
10.0167	-5.03868	59.4918	92.2779	4.61998	467.254	47.0771
10.0333	-5.03639	59.6835	92.3776	4.92638	467.404	47.0734
10.05	-5.0338	59.7022	92.7126	4.23546	467.317	47.0741
10.0667	-5.03349	59.6822	92.3885	4.81194	467.173	47.078
10.0833	-5.03029	59.5451	92.2193	4.46495	467.301	47.0791
10.1	-5.02617	59.5716	92.3681	4.54369	467.278	47.0777
10.1167	-5.02281	59.4733	92.1894	4.25346	467.151	47.0765
10.1333	-5.02083	59.5991	92.2793	4.60213	467.355	47.0742
10.15	-5.02174	59.4752	92.1191	4.15627	467.355	47.0745
10.1667	-5.0222	59.3617	91.9796	4.468	467.166	47.076
10.1833	-5.02174	59.4111	92.2204	4.53774	467.312	47.0792
10.2	-5.01717	59.4938	92.1378	4.15321	467.362	47.073
10.2167	-5.01625	59.4183	91.9732	4.39705	467.231	47.076
10.2333	-5.01228	59.8971	92.5922	4.54903	467.207	47.073
10.25	-5.01183	59.5759	92.4938	4.62349	467.275	47.0742
10.2667	-5.01015	59.4868	92.2457	4.00841	467.121	47.0741
10.2833	-5.00999	59.5631	92.3629	3.88207	467.2	47.0719
10.3	-5.00755	59.7109	92.362	4.14497	467.245	47.0673
10.3167	-5.00877	59.4875	92.1848	4.46968	467.248	47.0692
10.3333	-5.0013	59.5774	92.1157	4.73625	467.26	47.0715
10.35	-4.99596	59.5625	92.3417	4.34227	467.197	47.0705
10.3667	-4.99886	59.4701	92.2955	4.32014	467.199	47.0643
10.3833	-4.9955	59.43	92.1212	4.74754	467.339	47.0649
10.4	-5.00099	59.4741	92.0469	3.6985	467.293	47.0673
10.4167	-4.99947	59.5284	92.3155	4.5472	467.293	47.0676
10.4333	-5.00145	59.6742	92.505	4.48525	467.309	47.0693
10.45	-4.99672	59.5313	92.5488	4.54903	467.332	47.0701
10.4667	-4.99596	59.5676	92.3872	4.91921	467.288	47.0704
10.4833	-4.9958	59.5951	92.5185	4.00063	467.192	47.0675
10.5	-4.99046	59.7184	92.9816	4.12819	467.225	47.0673
10.5167	-4.98955	59.3847	92.0484	3.86421	467.309	47.0651
10.5333	-4.98772	59.4277	92.1935	3.7188	467.166	47.0646
10.55	-4.98528	59.7907	92.6383	4.56505	467.245	47.0638
10.5667	-4.98009	59.4253	92.2172	4.76189	467.231	47.0661
10.5833	-4.98268	59.5586	92.6399	4.41902	467.262	47.0661
10.6	-4.98055	59.367	92.0634	4.97215	467.214	47.0651
10.6167	-4.97612	59.3758	91.9985	4.56276	467.202	47.0667
10.6333	-4.97154	59.4996	92.136	4.5031	467.268	47.0675
10.65	-4.96925	59.5084	92.1932	4.06746	467.194	47.066
10.6667	-4.96834	59.7106	92.5469	4.66652	467.203	47.0686
10.6833	-4.96315	59.7343	92.5131	4.40361	467.137	47.0664
10.7	-4.96391	59.5109	92.3861	4.52934	467.096	47.0629
10.7167	-4.9575	59.4312	92.2837	4.61464	467.236	47.0652
10.7333	-4.95827	59.3728	92.1471	4.42986	467.155	47.0646
10.75	-4.95857	59.6142	92.4001	4.41734	467.056	47.062
10.7667	-4.95766	59.4215	92.154	4.72252	467.189	47.0635
10.7833	-4.95842	59.5803	92.4499	5.18745	467.14	47.0632
10.8	-4.95644	59.6583	92.3885	5.00923	467.144	47.0626
10.8167	-4.95461	59.6523	92.4764	4.33983	467.057	47.064
10.8333	-4.9511	59.6287	92.3812	4.68254	467.065	47.0683
10.85	-4.94743	59.4436	92.1822	4.69688	467.17	47.0678
10.8667	-4.94926	59.6488	92.4432	5.02647	467.122	47.0657
10.8833	-4.94392	59.521	92.3235	4.90135	467.062	47.066
10.9	-4.93996	59.6365	92.5599	4.37386	467.039	47.0631
10.9167	-4.93965	59.612	92.257	4.83925	467.051	47.0625
10.9333	-4.93828	59.5683	92.2192	4.86794	467.07	47.0603
10.95	-4.93874	59.7604	92.5179	4.56459	467.119	47.0612
10.9667	-4.93813	59.5542	92.4415	5.0872	467.162	47.0612
10.9833	-4.93248	59.5037	92.2692	4.84581	467.149	47.0632
11	-4.93202	59.5783	92.4458	5.03304	467.112	47.0632
11.0167	-4.9308	59.7752	92.5001	5.06996	467.125	47.0635
11.0333	-4.92851	59.5751	92.3188	5.46516	467.169	47.0618
11.05	-4.9279	59.5246	92.2543	5.59273	467.124	47.0628
11.0667	-4.92668	59.728	92.6426	4.85115	467.155	47.0623
11.0833	-4.92912	59.4224	92.0466	5.14687	467.069	47.0638
11.1	-4.9276	59.4263	92.0699	4.71535	467.091	47.068
11.1167	-4.92394	59.4	92.0944	5.51048	467.069	47.0675
11.1333	-4.92424	59.6746	92.5306	5.45265	467.066	47.0673
11.15	-4.92195	59.3324	92.1604	5.67085	467.099	47.062
11.1667	-4.92058	59.4566	92.1531	5.27916	467.125	47.0634
11.1833	-4.92119	59.7977	92.608	5.0074	467.019	47.0623
11.2	-4.91615	59.4314	92.279	4.82613	467.128	47.0629
11.2167	-4.91554	59.439	92.1442	5.25414	467.126	47.0603
11.2333	-4.91417	59.293	91.8388	5.28511	467.1	47.062
11.25	-4.91219	59.5776	92.3464	4.87144	467.079	47.0647
11.2667	-4.9102	59.4235	92.2036	5.22011	467.05	47.0646
11.2833	-4.90929	59.4454	92.1113	5.4937	467.068	47.0583
11.3	-4.90837	59.3801	91.9923	5.00084	467.17	47.0631
11.3167	-4.90105	59.5986	92.2089	4.84474	467.074	47.0651
11.3333	-4.89952	59.4196	92.1545	5.0724	467.084	47.0655
11.35	-4.89815	59.4379	92.0536	5.01213	467.099	47.0657
11.3667	-4.89815	59.3607	92.0138	5.08614	467.145	47.0669
11.3833	-4.898	59.5734	92.3647	4.95018	467.15	47.0638
11.4	-4.89647	59.5483	92.2538	5.66658	467.142	47.064
11.4167	-4.89479	59.4273	92.1444	5.14931	467.136	47.0646
11.4333	-4.89555	59.5167	92.2515	5.27733	467.211	47.0638
11.45	-4.89738	59.3427	92.1232	4.9073	467.163	47.0637
11.4667	-4.89784	59.4746	92.3031	5.53139	467.141	47.0614
11.4833	-4.89647	59.4799	92.1531	5.44792	467.217	47.0638
11.5	-4.89998	59.6105	92.3539	5.25414	467.179	47.0638
11.5167	-4.89601	59.6247	92.3254	5.60768	467.159	47.0637
11.5333	-4.89372	59.632	92.3675	5.73219	467.129	47.0608
11.55	-4.89372	59.5203	92.3568	5.27626	467.234	47.0606
11.5667	-4.898	59.474	92.2517	5.08308	467.2	47.0632
11.5833	-4.90196	59.6142	92.3672	5.54741	467.153	47.0641
11.6	-4.89815	59.3983	92.141	5.99617	467.126	47.0643
11.6167	-4.89738	59.4694	92.2952	5.6559	467.226	47.0626
11.6333	-4.89693	59.4952	92.3237	5.89729	467.146	47.0608
11.65	-4.8954	59.6261	92.3783	5.31014	467.213	47.0626
11.6667	-4.89998	59.5455	92.2474	6.10298	467.14	47.0617
11.6833	-4.90349	59.8148	92.6812	5.26253	467.217	47.0618
11.7	-4.89998	59.6944	92.5076	5.09804	467.186	47.0664
11.7167	-4.89922	59.4917	92.4065	5.54863	467.212	47.066
11.7333	-4.9015	59.3702	92.0025	5.32448	467.153	47.0612
11.75	-4.90181	59.5527	92.4351	5.09438	467.157	47.0609
11.7667	-4.90028	59.3906	92.0776	5.44609	467.176	47.0611
11.7833	-4.89311	59.3984	92.1328	5.49492	467.12	47.0629
11.8	-4.89052	59.3908	92.0264	5.27138	467.076	47.0641
11.8167	-4.8864	59.5506	92.4375	5.98137	467.118	47.0628
11.8333	-4.88594	59.5365	92.2508	6.08864	467.035	47.0597
11.85	-4.88609	59.4492	92.0768	5.81566	467.183	47.0609
11.8667	-4.88319	59.3806	92.1334	6.4373	467.085	47.0617
11.8833	-4.88609	59.5135	92.1081	5.66124	467.184	47.0628
11.9	-4.88579	59.4482	92.1099	5.93956	467.127	47.0603
11.9167	-4.88762	59.5094	92.2215	5.57549	467.157	47.0603
11.9333	-4.88472	59.4434	92.219	6.04454	467.134	47.0643
11.95	-4.88091	59.5777	92.3318	5.64995	467.154	47.0631
11.9667	-4.87831	59.4253	92.1391	5.36263	467.193	47.0644
11.9833	-4.87831	59.4952	92.4006	5.62431	467.127	47.0637
12	-4.87862	59.5101	92.3762	6.11	467.194	47.0625
12.0167	-4.8803	59.6262	92.3292	6.50826	467.244	47.0629
12.0333	-4.88411	59.4271	92.1227	6.119	467.141	47.0617
12.05	-4.87907	59.3177	92.0208	5.85075	467.27	47.0608
12.0667	-4.88258	59.7205	92.5596	5.85732	467.281	47.0628
12.0833	-4.88091	59.6679	92.3574	5.93895	467.29	47.0625
12.1	-4.8803	59.5762	92.3461	5.88005	467.265	47.0669
12.1167	-4.88014	59.5142	92.1325	6.33537	467.29	47.0654
12.1333	-4.88045	59.4929	92.2523	5.94078	467.266	47.0605
12.15	-4.8806	59.6525	92.512	6.07613	467.26	47.0629
12.1667	-4.8774	59.4466	92.4538	6.04683	467.213	47.0666
12.1833	-4.87587	59.4419	92.2012	6.27342	467.213	47.0628
12.2	-4.87389	59.6017	92.6305	5.18257	467.264	47.06
12.2167	-4.87663	59.5438	92.3661	6.08147	467.27	47.0608
12.2333	-4.87663	59.5023	92.2392	6.20247	467.154	47.0644
12.25	-4.87816	59.5387	92.3071	5.91576	467.175	47.0622
12.2667	-4.87724	59.5329	92.3269	5.70183	467.257	47.0617
12.2833	-4.87556	59.4578	92.2132	5.78468	467.158	47.0602
12.3	-4.8774	59.721	92.4578	5.71129	467.205	47.0634
12.3167	-4.87633	59.4825	92.243	5.45509	467.177	47.0609
12.3333	-4.87541	59.5145	92.2459	5.99327	467.159	47.0614
12.35	-4.87511	59.7202	92.5332	6.13991	467.148	47.0602
12.3667	-4.87129	59.4183	92.2802	5.87822	467.091	47.058
12.3833	-4.86671	59.6351	92.319	6.03554	467.106	47.0602
12.4	-4.8658	59.5136	92.3545	6.31218	467.246	47.0585
12.4167	-4.86626	59.3807	92.1198	6.00044	467.213	47.0618
12.4333	-4.86351	59.6371	92.4683	6.4576	467.181	47.06
12.45	-4.85909	59.34	92.1308	4.65218	467.252	47.0599
12.4667	-4.86183	59.4405	92.228	6.09932	467.292	47.0617
12.4833	-4.86275	60.169	92.7342	5.44899	467.297	47.0652
12.5	-4.86336	59.4854	92.1499	5.71373	467.227	47.0631
12.5167	-4.86061	59.4538	92.1677	5.59746	467.275	47.0632
12.5333	-4.85954	59.6551	92.3298	6.23589	467.315	47.0635
12.55	-4.85909	59.5542	92.273	5.95207	467.254	47.0605
12.5667	-4.86107	59.7262	92.3937	5.73936	467.195	47.0609
12.5833	-4.86549	59.3314	91.9387	5.6559	467.268	47.0623
12.6	-4.86595	59.5069	92.3266	4.7892	467.327	47.0605
12.6167	-4.86107	59.5112	92.2662	5.36568	467.305	47.0602
12.6333	-4.86031	59.4781	92.3899	6.30623	467.177	47.0586
12.65	-4.8539	59.4849	92.2465	5.81261	467.241	47.0606
12.6667	-4.86259	59.6308	92.6331	5.95741	467.214	47.0593
12.6833	-4.86534	59.4651	92.1746	6.07903	467.147	47.0608
12.7	-4.86473	59.4357	92.2381	5.77873	467.235	47.0606
12.7167	-4.86351	59.6467	92.2532	6.19286	467.289	47.0603
12.7333	-4.86275	59.5008	92.1192	5.56297	467.169	47.0629
12.75	-4.85802	59.6355	92.4247	7.44881	467.194	47.0594
12.7667	-4.85771	59.614	92.1572	6.24062	467.138	47.0615
12.7833	-4.85222	59.4677	92.2454	6.29601	467.056	47.0629
12.8	-4.85085	59.7248	92.7435	5.87044	467.124	47.0586
12.8167	-4.84871	59.4799	92.2566	6.14876	467.163	47.0588
12.8333	-4.85176	59.4794	92.2675	5.59151	467.019	47.0585
12.85	-4.85741	59.4253	92.1244	5.96825	467.104	47.0586
12.8667	-4.85802	59.486	92.237	6.28166	467.138	47.0597
12.8833	-4.86382	59.3899	92.0577	5.90324	466.984	47.0606
12.9	-4.86168	59.68	92.4777	6.68114	467.087	47.0615
12.9167	-4.85954	59.4494	92.0669	6.0183	467.11	47.062
12.9333	-4.85649	59.5097	92.3287	6.4904	467.095	47.0641
12.95	-4.85313	59.5458	92.3919	7.22115	467.203	47.0591
12.9667	-4.85313	59.4312	92.0052	6.88072	467.187	47.0632
12.9833	-4.85039	59.4479	92.1783	6.48613	467.142	47.0629
13	-4.84932	59.4352	92.2811	6.89323	467.231	47.0626
13.0167	-4.84917	59.4642	92.2802	6.78963	467.162	47.0628
13.0333	-4.84612	59.4904	92.2286	6.80275	467.009	47.0622
13.05	-4.84383	59.4711	92.2552	6.51543	467.197	47.0615
13.0667	-4.84276	59.4387	92.1716	6.89095	467.18	47.0617
13.0833	-4.83772	59.4126	92.2508	6.6555	467.091	47.0615
13.1	-4.8391	59.3334	91.9546	6.76277	467.211	47.0611
13.1167	-4.84581	59.6204	92.5295	6.99455	467.277	47.0638
13.1333	-4.84505	59.5567	92.506	6.45103	467.055	47.0643
13.15	-4.8452	59.6133	92.3081	7.24678	467.228	47.0643
13.1667	-4.84718	59.6076	92.3846	7.13585	467.17	47.0634
13.1833	-4.8452	59.6781	92.4406	6.30028	467.109	47.0658
13.2	-4.84535	59.6899	92.6743	6.21254	467.265	47.0673
13.2167	-4.84398	59.4794	92.2431	6.57204	467.118	47.0644
13.2333	-4.84428	59.3909	92.0287	6.28059	467.113	47.064
13.25	-4.84489	59.6934	92.4386	6.3163	467.286	47.0638
13.2667	-4.84947	59.349	92.0324	6.25191	467.212	47.0608
13.2833	-4.84779	59.5744	92.2465	5.93727	467.096	47.0579
13.3	-4.84627	59.4828	92.3054	6.20186	467.205	47.0599
13.3167	-4.85222	59.5376	92.2912	6.4045	467.269	47.0623
13.3333	-4.85405	59.5608	92.2852	6.84258	467.135	47.0594
13.35	-4.85405	59.4434	92.1175	6.26091	467.131	47.0568
13.3667	-4.85848	59.6818	92.5211	6.34544	467.141	47.0565
13.3833	-4.86	59.4299	92.1188	6.17271	467.072	47.0568
13.4	-4.86504	59.5448	92.3827	5.96703	467.08	47.0597
13.4167	-4.86733	59.4491	92.226	5.72319	467.05	47.0614
13.4333	-4.87129	59.5414	92.2782	5.85854	467.04	47.0615
13.45	-4.8745	59.6032	92.5123	6.24062	467.125	47.0625
13.4667	-4.87633	59.5574	92.5051	6.18813	467.098	47.0634
13.4833	-4.87999	59.6241	92.5259	6.08742	466.927	47.0666
13.5	-4.88182	59.4645	92.1185	5.79598	467.146	47.0638
13.5167	-4.87968	59.3285	92.1009	5.91576	467.205	47.0617
13.5333	-4.88335	59.4952	92.159	6.25374	466.953	47.0655
13.55	-4.89067	59.4326	92.1319	5.80071	467.14	47.0672
13.5667	-4.89586	59.6885	92.2613	6.38603	467.187	47.0664
13.5833	-4.89983	59.8335	92.4493	6.02608	467.052	47.0632
13.6	-4.90425	59.5681	92.318	5.86571	467.116	47.0614
13.6167	-4.90929	59.6398	92.5144	5.67787	467.177	47.0591
13.6333	-4.91432	59.6268	92.3243	6.11244	467.036	47.0603
13.65	-4.91722	59.5736	92.2994	6.43852	467.165	47.0602
13.6667	-4.91783	59.504	92.2329	6.10954	467.14	47.0652
13.6833	-4.92165	59.5176	92.4278	6.51421	467.037	47.0652
13.7	-4.92027	59.4869	92.1552	6.49574	467.187	47.0664
13.7167	-4.92378	59.4526	92.2073	5.6768	467.148	47.0623
13.7333	-4.92531	59.5045	92.3951	5.89485	467.017	47.0646
13.75	-4.92836	59.6737	92.6157	5.942	467.255	47.0646
13.7667	-4.93126	59.5258	92.3463	5.7972	467.245	47.0644
13.7833	-4.93462	59.4839	92.2105	5.58311	467.117	47.064
13.8	-4.94194	59.5383	92.3409	5.60051	467.184	47.0631
13.8167	-4.94667	59.5641	92.3997	5.38582	467.265	47.0617
13.8333	-4.95201	59.5861	91.9498	6.23405	467.01	47.0625
13.85	-4.95262	59.539	92.3466	5.50087	467.189	47.06
13.8667	-4.95018	59.4735	92.1339	6.10832	467.129	47.0609
13.8833	-4.9543	59.6261	92.3692	6.02425	467.042	47.0664
13.9	-4.95781	59.8574	92.5237	6.14937	467.175	47.0634
13.9167	-4.9572	59.4148	92.1534	5.69527	467.192	47.0634
13.9333	-4.95842	59.4375	92.0727	6.15654	467.002	47.0643
13.95	-4.95583	59.3885	92.1871	5.1725	467.142	47.0683
13.9667	-4.95827	59.6931	92.4429	5.11284	467.14	47.0716
13.9833	-4.95888	59.484	92.3538	5.91286	467.005	47.0698
14	-4.96056	59.4369	92.0556	5.41084	467.088	47.0698
14.0167	-4.9601	59.4357	92.1497	5.65941	467.182	47.0684
14.0333	-4.95689	59.4361	92.1502	5.69466	467.042	47.0692
14.05	-4.95537	59.5818	92.5042	4.70039	467.143	47.0693
14.0667	-4.95171	59.4712	92.2416	5.34538	467.143	47.0695
14.0833	-4.94652	59.3984	92.0077	4.9514	467.074	47.071
14.1	-4.94438	59.5609	92.3902	5.62126	467.173	47.0715
14.1167	-4.94286	59.4079	92.1116	5.7119	467.147	47.0715
14.1333	-4.94026	59.6091	92.4288	4.91142	467.055	47.0707
14.15	-4.93706	59.5892	92.3811	4.60091	467.216	47.0684
14.1667	-4.93629	59.4491	92.1607	5.22728	467.15	47.0712
14.1833	-4.93004	59.3238	92.0597	4.87389	467.027	47.0686
14.2	-4.92287	59.4776	92.3196	5.70305	467.201	47.0699
14.2167	-4.92058	59.5329	92.3698	4.8745	467.22	47.0742
14.2333	-4.91676	59.5911	92.3498	5.53963	467.101	47.0731
14.25	-4.9157	59.5235	92.2854	5.04616	467.195	47.0698
14.2667	-4.91188	59.5434	92.2979	4.73198	467.245	47.0705
14.2833	-4.90761	59.4793	92.2381	5.49736	467.2	47.0696
14.3	-4.89922	59.4666	92.2566	5.20592	467.238	47.0731
14.3167	-4.8925	59.6647	92.3449	5.43831	467.197	47.0733
14.3333	-4.89311	59.4564	92.1008	4.78035	467.145	47.0701
14.35	-4.88152	59.3206	91.8668	5.31853	467.251	47.0713
14.3667	-4.86931	59.7596	92.5571	4.5002	467.238	47.0707
14.3833	-4.86733	59.4555	91.9582	4.47456	467.185	47.0721
14.4	-4.8661	59.5144	92.3281	4.83208	467.268	47.0721
14.4167	-4.86488	59.3957	92.0051	4.47929	467.23	47.0759
14.4333	-4.85634	59.5188	92.4128	4.16405	467.131	47.0745
14.45	-4.85802	59.4624	92.1151	4.69093	467.149	47.0771
14.4667	-4.85313	59.5646	92.3309	4.54659	467.258	47.0771
14.4833	-4.84505	59.5081	92.113	4.52644	467.107	47.0766
14.5	-4.84245	59.5773	92.2726	4.38988	467.197	47.077
14.5167	-4.83818	59.5896	92.2858	3.86772	467.181	47.0782
14.5333	-4.83437	59.587	92.1758	3.52318	467.22	47.0766
14.55	-4.82887	59.3655	92.0355	4.24385	467.257	47.0747
14.5667	-4.82399	59.5501	92.2007	4.0638	467.181	47.073
14.5833	-4.81697	59.6095	92.4288	3.72582	467.153	47.0741
14.6	-4.8159	59.4459	92.2294	3.57872	467.241	47.0765
14.6167	-4.80904	59.4477	92.1757	4.27788	467.22	47.0792
14.6333	-4.8011	59.8165	92.664	4.17946	467.138	47.0768
14.65	-4.79393	59.4148	92.0681	3.81706	467.225	47.076
14.6667	-4.79271	59.642	92.385	3.70567	467.362	47.0786
14.6833	-4.79088	59.6597	92.3225	2.86995	467.212	47.0792
14.7	-4.78615	59.5062	92.2866	3.50472	467.225	47.0812
14.7167	-4.78142	59.6584	92.43	3.52379	467.348	47.084
14.7333	-4.77776	59.4013	92.1133	3.24959	467.329	47.082
14.75	-4.76936	59.4564	92.0419	3.01308	467.322	47.0817
14.7667	-4.76936	59.437	92.2681	2.76619	467.302	47.078
14.7833	-4.76463	59.5695	92.1935	3.4893	467.299	47.0792
14.8	-4.76387	59.4737	92.1836	2.78481	467.305	47.0803
14.8167	-4.7599	59.5464	92.2064	2.74544	467.313	47.0791
14.8333	-4.75502	59.5463	92.3287	2.56783	467.145	47.0794
14.85	-4.74999	59.54	92.2706	2.87773	467.283	47.0795
14.8667	-4.74876	59.4294	92.2141	2.38121	467.375	47.0788
14.8833	-4.74556	59.3812	92.0248	2.7227	467.132	47.0814
14.9	-4.74129	59.5895	92.199	2.64412	467.303	47.0799
14.9167	-4.73808	59.4743	92.2036	1.82457	467.288	47.0811
14.9333	-4.73656	59.4907	92.2228	2.60475	467.171	47.0774
14.95	-4.73228	59.5316	92.2418	1.81679	467.34	47.0792
14.9667	-4.73045	59.4845	91.9021	1.67732	467.32	47.0791
14.9833	-4.72786	59.5542	92.3809	1.57768	467.197	47.0794
15	-4.7274	59.5907	92.2205	2.03545	467.322	47.0832
15.0167	-4.72603	59.3517	91.834	1.78154	467.283	47.0803
15.0333	-4.72557	59.6363	92.3151	2.1946	467.216	47.0826
15.05	-4.72771	59.5611	92.3101	1.57051	467.365	47.0823
15.0667	-4.72069	59.5936	92.1911	1.97655	467.39	47.0795
15.0833	-4.72237	59.6377	92.3182	2.22084	467.272	47.0826
15.1	-4.72115	59.322	91.9421	1.75774	467.32	47.0838
15.1167	-4.71733	59.5246	92.2633	0.997238	467.404	47.0824
15.1333	-4.71489	59.4727	92.0666	1.74995	467.335	47.082
15.15	-4.71108	59.5149	92.1952	0.30632	467.36	47.0858
15.1667	-4.70909	59.6256	92.189	1.50139	467.439	47.086
15.1833	-4.70482	59.2971	92.0217	1.34529	467.369	47.0849
15.2	-4.70497	59.5695	92.1395	0.79628	467.404	47.0838
15.2167	-4.70558	59.3206	91.8557	0.0333405	467.446	47.0837
15.2333	-4.7039	59.3371	92.0251	0.873184	467.443	47.0866
15.25	-4.70894	59.6006	92.2343	0.882187	467.539	47.0887
15.2667	-4.71016	59.5654	92.3371	0.8535	467.477	47.0821
15.2833	-4.70741	59.5074	92.2999	1.41441	467.392	47.0811
15.3	-4.70894	59.5367	92.1108	1.20934	467.463	47.0831
15.3167	-4.70741	59.5983	92.4084	0.628281	467.504	47.0852
15.3333	-4.70696	59.4029	92.0388	1.91444	467.459	47.0855
15.35	-4.7068	59.3221	91.8563	-0.107193	467.397	47.084
15.3667	-4.70085	59.7306	92.5692	-0.216751	467.416	47.0824
15.3833	-4.69795	59.3528	92.1302	1.02882	467.391	47.0843
15.4	-4.69719	59.4073	91.9329	-1.04408	467.473	47.082
15.4167	-4.69872	59.4631	92.0593	1.28563	467.373	47.0838
15.4333	-4.69505	59.4474	92.2692	0.0959015	467.518	47.0855
15.45	-4.69215	59.6618	92.6719	-0.396805	467.533	47.0855
15.4667	-4.69551	59.652	92.6179	-1.66344	467.287	47.0892
15.4833	-4.69368	59.5602	92.2286	-0.747299	467.561	47.0872
15.5	-4.68849	59.475	92.1674	-0.0278473	467.599	47.0878
15.5167	-4.68956	59.5483	92.1787	1.28807	467.558	47.0881
15.5333	-4.68758	59.3604	92.0251	1.05736	467.487	47.0858
15.55	-4.68651	59.338	92.0553	-0.430222	467.483	47.0885
15.5667	-4.6862	59.4038	92.1949	-1.09962	467.49	47.0867
15.5833	-4.68636	59.7009	92.4145	-0.679398	467.529	47.0876
15.6	-4.68468	59.4831	92.315	-0.122604	467.444	47.0895
15.6167	-4.68208	59.3328	91.9581	-0.948715	467.42	47.0882
15.6333	-4.67659	59.3157	92.0979	-0.384903	467.473	47.0864
15.65	-4.67842	59.2727	91.8967	-2.47398	467.353	47.0869
15.6667	-4.68178	59.5602	92.3275	-1.09123	467.344	47.0889
15.6833	-4.6801	59.4152	92.0359	-0.117264	467.39	47.094
15.7	-4.67491	59.3885	91.982	-1.3987	467.319	47.0922
15.7167	-4.67537	59.546	92.1587	0.119858	467.293	47.0966
15.7333	-4.67247	59.3807	92.0501	-1.71043	467.274	47.0948
15.75	-4.67339	59.4331	92.1125	-1.45653	467.317	47.0921
15.7667	-4.66774	59.367	91.9	-1.32011	467.419	47.0936
15.7833	-4.66988	59.6177	92.6406	-2.41798	467.288	47.0936
15.8	-4.6653	59.4355	92.1391	-1.25694	467.368	47.0942
15.8167	-4.65889	59.5396	92.1697	-2.34764	467.41	47.0963
15.8333	-4.65614	59.4631	92.1442	-1.968	467.415	47.0943
15.85	-4.65614	59.4651	92.1204	-2.10213	467.533	47.0924
15.8667	-4.65462	59.5177	92.2701	-2.72194	467.499	47.0911
15.8833	-4.65157	59.8464	93.0323	-2.45079	467.48	47.0918
15.9	-4.64516	59.3064	91.8353	-1.9323	467.525	47.0948
15.9167	-4.64623	59.3528	92.0162	-2.23747	467.418	47.0942
15.9333	-4.64104	59.4042	91.8465	-2.01027	467.462	47.0968
15.95	-4.63829	59.9268	92.2904	-2.89482	467.474	47.0974
15.9667	-4.6386	59.6	92.3008	-1.3308	467.408	47.0934
15.9833	-4.63539	59.6433	92.3875	-2.5396	467.424	47.0948
16	-4.63219	59.5716	92.1784	-3.23097	467.357	47.0916
16.0167	-4.62776	59.578	92.2611	-3.12904	467.439	47.0922
16.0333	-4.62746	59.7183	92.4221	-3.8694	467.432	47.0951
16.05	-4.62196	59.5872	92.4374	-2.91389	467.311	47.0954
16.0667	-4.6209	59.5135	92.1305	-3.78593	467.37	47.0928
16.0833	-4.61983	59.4502	92.2039	-1.86073	467.421	47.0933
16.1	-4.61723	59.354	91.9398	-1.63002	467.385	47.0933
16.1167	-4.61205	59.6215	92.2239	-3.72032	467.376	47.096
16.1333	-4.61388	59.3908	92.0275	-2.97829	467.253	47.094
16.15	-4.60777	59.5979	92.3385	-3.54332	467.525	47.0962
16.1667	-4.60823	59.6822	92.465	-2.69524	467.432	47.0943
16.1833	-4.60304	59.472	92.2419	-3.02422	467.384	47.0982
16.2	-4.60014	59.6328	92.4148	-3.08922	467.429	47.098
16.2167	-4.59801	59.6748	92.5007	-3.04451	467.448	47.1011
16.2333	-4.59511	59.4271	92.2657	-2.25472	467.434	47.1037
16.25	-4.58962	59.2771	92.0516	-3.08144	467.412	47.102
16.2667	-4.58717	59.6391	92.3241	-2.90977	467.357	47.1029
16.2833	-4.58092	59.5995	92.3797	-2.98485	467.51	47.1038
16.3	-4.5742	59.5991	92.2894	-3.22212	467.475	47.1038
16.3167	-4.57039	59.7851	92.1896	-3.51418	467.443	47.1012
16.3333	-4.56871	59.571	92.5404	-3.13622	467.505	47.0986
16.35	-4.56657	59.4866	92.0727	-3.56895	467.551	47.1015
16.3667	-4.56505	59.3592	91.9201	-4.01131	467.5	47.1011
16.3833	-4.56703	59.5571	92.3689	-3.61244	467.526	47.103
16.4	-4.56642	59.5251	92.2292	-2.32384	467.379	47.1029
16.4167	-4.56001	59.4256	92.2817	-2.86446	467.534	47.1021
16.4333	-4.55696	59.556	92.1958	-3.53386	467.497	47.1038
16.45	-4.5594	59.6835	92.3542	-4.33373	467.461	47.1026
16.4667	-4.55772	59.3865	92.0054	-3.92296	467.509	47.1053
16.4833	-4.55635	59.5187	92.2518	-4.34868	467.523	47.1041
16.5	-4.5504	59.4697	92.2143	-4.38316	467.516	47.1003
16.5167	-4.54613	59.2986	91.9689	-3.8044	467.505	47.1012
16.5333	-4.54536	59.4589	92.1624	-3.6364	467.461	47.0992
16.55	-4.54582	59.719	92.5112	-3.35854	467.559	47.1005
16.5667	-4.54277	59.4961	92.2703	-3.9814	467.481	47.1027
16.5833	-4.54231	59.419	92.0232	-3.52364	467.433	47.1035
16.6	-4.53484	59.4453	92.1178	-3.71498	467.52	47.1015
16.6167	-4.53087	59.7431	92.524	-3.38066	467.355	47.0976
16.6333	-4.52797	59.4422	92.1652	-3.03795	467.538	47.1001
16.65	-4.52248	59.5405	92.3748	-3.52669	467.498	47.0991
16.6667	-4.52339	59.5167	92.2617	-4.03572	467.511	47.1011
16.6833	-4.51851	59.4233	91.9331	-3.87413	467.562	47.1014
16.7	-4.51607	59.5312	92.3702	-3.29002	467.438	47.0991
16.7167	-4.51714	59.2802	91.946	-3.48427	467.469	47.098
16.7333	-4.50996	59.3609	92.0834	-4.19609	467.597	47.0992
16.75	-4.5063	59.4424	92.3309	-3.69957	467.468	47.1027
16.7667	-4.50676	59.4996	92.1769	-3.38783	467.507	47.1021
16.7833	-4.49959	59.4157	92.0593	-2.9229	467.448	47.0997
16.8	-4.49364	59.4415	92.1384	-3.34129	467.569	47.0986
16.8167	-4.4912	59.4798	92.1679	-3.79784	467.535	47.104
16.8333	-4.48677	59.4833	92.5387	-3.23524	467.463	47.1035
16.85	-4.48357	59.5371	92.357	-3.32344	467.481	47.1047
16.8667	-4.48097	59.5741	92.3725	-3.99986	467.559	47.1044
16.8833	-4.48051	59.5759	92.2062	-3.95943	467.447	47.1055
16.9	-4.47426	59.5034	92.3737	-3.22151	467.506	47.1024
16.9167	-4.47029	59.5989	92.5059	-3.51891	467.535	47.102
16.9333	-4.46816	59.3136	91.9466	-2.49199	467.481	47.1038
16.95	-4.46602	59.3679	91.9355	-3.76564	467.526	47.1061
16.9667	-4.46419	59.69	93.0486	-2.89955	467.422	47.1076
16.9833	-4.46404	59.7092	92.4676	-4.78905	467.493	47.1046
17	-4.46037	59.5837	92.2089	-2.94075	467.515	47.1055
17.0167	-4.45976	59.4921	92.2669	-3.38539	467.458	47.1072
17.0333	-4.45656	59.4286	92.1749	-2.94075	467.556	47.1037
17.05	-4.45412	59.4183	92.2617	-2.49733	467.487	47.1046
17.0667	-4.44893	59.6465	92.4986	-3.386	467.508	47.1037
17.0833	-4.44756	59.5202	92.2421	-3.0587	467.458	47.1053
17.1	-4.44298	59.3417	92.0994	-3.24348	467.315	47.1055
17.1167	-4.44084	59.2469	91.8719	-3.8604	467.56	47.1056
17.1333	-4.4355	59.4363	92.0402	-4.00826	467.492	47.1056
17.15	-4.43687	59.672	92.3586	-3.54042	467.438	47.1034
17.1667	-4.43123	59.6459	92.3301	-3.51295	467.454	47.1024
17.1833	-4.43092	59.4672	92.0661	-3.44734	467.452	47.1037
17.2	-4.43199	59.6272	92.2504	-2.48421	467.524	47.1056
17.2167	-4.43047	59.4283	92.0103	-2.87041	467.449	47.1052
17.2333	-4.42696	59.7295	92.5521	-2.97112	467.342	47.103
17.25	-4.42116	59.6233	92.1461	-2.8347	467.572	47.1062
17.2667	-4.42314	59.4106	92.0908	-3.02773	467.525	47.1066
17.2833	-4.41673	59.4569	92.0962	-3.04268	467.472	47.1075
17.3	-4.42009	59.4373	92.1397	-2.74879	467.545	47.1102
17.3167	-4.41887	59.4254	92.2163	-3.36037	467.496	47.1113
17.3333	-4.41246	59.7047	92.4871	-3.48076	467.54	47.1093
17.35	-4.41063	59.4004	91.9477	-2.83821	467.499	47.1104
17.3667	-4.40773	59.3949	92.0901	-3.13683	467.427	47.1101
17.3833	-4.40254	59.3858	92.0757	-2.90855	467.562	47.1095
17.4	-4.39842	59.4477	92.2562	-3.28224	467.526	47.1093
17.4167	-4.39781	59.3371	91.9888	-2.69402	467.485	47.1084
17.4333	-4.39537	59.4209	92.0187	-3.0558	467.49	47.1104
17.45	-4.39217	59.4823	92.288	-2.5843	467.422	47.1073
17.4667	-4.39064	59.5416	92.2222	-2.2744	467.522	47.1117
17.4833	-4.38561	59.595	92.1674	-2.5193	467.502	47.1139
17.5	-4.38225	59.3797	91.78	-2.88887	467.524	47.1156
17.5167	-4.38179	59.5573	92.367	-2.39708	467.567	47.1149
17.5333	-4.37874	59.5518	92.2086	-2.25761	467.492	47.1178
17.55	-4.37355	59.5602	92.2924	-2.25472	467.528	47.1194
17.5667	-4.37294	59.456	92.1641	-3.26149	467.514	47.1163
17.5833	-4.36821	59.2666	91.8676	-1.72249	467.427	47.1154
17.6	-4.36653	59.3513	92.1484	-2.43477	467.469	47.1128
17.6167	-4.36592	59.5388	92.105	-2.47993	467.487	47.1122
17.6333	-4.36119	59.7437	92.5535	-2.24098	467.448	47.1145
17.65	-4.36333	59.4448	92.2714	-1.78917	467.501	47.1124
17.6667	-4.36485	59.3635	92.0188	-2.15935	467.43	47.1139
17.6833	-4.36058	59.5516	92.322	-2.04079	467.451	47.1157
17.7	-4.36073	59.5663	92.243	-2.02171	467.503	47.118
17.7167	-4.34975	59.5422	92.3441	-2.30827	467.386	47.1177
17.7333	-4.34792	59.3876	92.0867	-2.19383	467.419	47.1182
17.75	-4.34685	59.4862	92.2024	-1.17287	467.364	47.1197
17.7667	-4.34578	59.4256	92.0597	-2.1122	467.397	47.1209
17.7833	-4.34181	59.3931	92.0905	-1.97212	467.439	47.1206
17.8	-4.34074	59.4572	92.1867	-2.28813	467.386	47.1188
17.8167	-4.33266	59.3826	92.0361	-2.17476	467.435	47.1168
17.8333	-4.3325	59.5669	92.2335	-2.15462	467.518	47.1157
17.85	-4.33037	59.464	92.024	-1.23848	467.377	47.1134
17.8667	-4.32777	59.5425	92.1897	-1.43517	467.401	47.1177
17.8833	-4.32884	59.2556	91.9076	-1.82381	467.429	47.1185
17.9	-4.32854	59.439	91.964	-1.81129	467.495	47.1177
17.9167	-4.32793	59.5182	92.2538	-1.79283	467.426	47.1201
17.9333	-4.32411	59.3859	91.9604	-1.3755	467.266	47.1209
17.95	-4.32167	59.5495	92.18	-1.89644	467.525	47.1246
17.9667	-4.32228	59.409	92.1789	-1.66283	467.596	47.1217
17.9833	-4.31603	59.4741	92.0919	-1.16035	467.592	47.1238
18	-4.31419	59.504	92.3048	-1.79283	467.612	47.1217
18.0167	-4.31191	59.5675	92.4427	-1.52153	467.63	47.1236
18.0333	-4.31084	59.5492	92.3396	-1.20445	467.729	47.1241
18.05	-4.31282	59.4721	92.0803	-1.12938	467.59	47.1241
18.0667	-4.31175	59.3951	91.8877	-1.69441	467.484	47.1223
18.0833	-4.3087	59.5638	92.1908	-1.37856	467.535	47.1207
18.1	-4.30763	59.3784	92.0763	-0.673904	467.504	47.1233
18.1167	-4.30473	59.6558	92.4186	-1.08589	467.513	47.1223
18.1333	-4.30321	59.3995	91.9712	-0.841446	467.538	47.1214
18.15	-4.30153	59.425	92.2353	-1.53465	467.456	47.1211
18.1667	-4.29924	59.4202	92.0759	-1.11092	467.467	47.1206
18.1833	-4.29756	59.6737	92.4452	-0.851059	467.392	47.1214
18.2	-4.29878	59.4564	92.2657	-1.22108	467.284	47.1232
18.2167	-4.29512	59.4199	92.0094	-1.02867	467.367	47.123
18.2333	-4.29237	59.7419	92.6025	-1.15379	467.418	47.1252
18.25	-4.28871	59.6081	92.4091	-0.837936	467.325	47.1244
18.2667	-4.28902	59.4593	91.9444	-1.30821	467.327	47.1209
18.2833	-4.28535	59.4663	92.1743	-1.49406	467.216	47.1206
18.3	-4.28276	59.5339	92.3319	-0.758591	467.396	47.1207
18.3167	-4.28139	59.3914	92.0005	-0.952377	467.407	47.1229
18.3333	-4.27712	59.436	92.0687	-1.48521	467.277	47.1221
18.35	-4.27925	59.4648	92.1647	-0.690079	467.424	47.1238
18.3667	-4.27788	59.3476	91.7872	-0.9655	467.366	47.1221
18.3833	-4.27773	59.4535	92.1481	-0.946426	467.323	47.1255
18.4	-4.27773	59.468	92.1162	-0.831986	467.357	47.1252
18.4167	-4.2794	59.4383	92.0071	-0.921402	467.307	47.1268
18.4333	-4.27681	59.6496	92.3032	-0.466538	467.409	47.1284
18.45	-4.27513	59.6288	92.2109	-0.745468	467.421	47.1272
18.4667	-4.2733	59.2966	91.8127	-0.091629	467.319	47.1279
18.4833	-4.2762	59.4813	92.0609	-0.42366	467.477	47.1236
18.5	-4.27376	59.3429	91.968	-0.597611	467.406	47.1278
18.5167	-4.26552	59.6017	92.1697	-0.661392	467.333	47.1272
18.5333	-4.26231	59.4578	92.1569	-0.186386	467.485	47.1296
18.55	-4.25697	59.4355	91.9791	-0.332413	467.41	47.1308
18.5667	-4.25606	59.526	92.2179	-0.0809479	467.443	47.132
18.5833	-4.2556	59.5889	92.2184	-0.341415	467.426	47.1311
18.6	-4.25087	59.5231	92.0818	-0.0891876	467.43	47.1322
18.6167	-4.24568	59.3028	92.0785	-0.433121	467.489	47.1265
18.6333	-4.24675	59.7639	92.6861	-0.215683	467.352	47.1272
18.65	-4.24416	59.4317	92.0542	-0.629349	467.507	47.1241
18.6667	-4.24248	59.3189	91.9637	-0.207901	467.439	47.1279
18.6833	-4.24522	59.4785	92.3127	-0.334854	467.449	47.1243
18.7	-4.24049	59.4939	92.1499	0.4142	467.452	47.1287
18.7167	-4.23988	59.5033	92.1265	-0.0522614	467.462	47.1282
18.7333	-4.23729	59.3543	91.9849	0.0708771	467.423	47.1275
18.75	-4.23622	59.4611	92.1975	0.359421	467.476	47.1314
18.7667	-4.23729	59.553	92.4075	0.046463	467.284	47.1284
18.7833	-4.23576	59.6197	92.4137	0.104904	467.348	47.1307
18.8	-4.23286	59.6165	92.5675	0.255051	467.482	47.1343
18.8167	-4.23241	59.4477	92.282	0.0917816	467.368	47.1294
18.8333	-4.23027	59.3064	92.0423	-0.0838471	467.331	47.1297
18.85	-4.22691	59.3671	92.0441	0.0858307	467.322	47.1287
18.8667	-4.2263	59.4888	92.2021	0.875015	467.411	47.1259
18.8833	-4.22585	59.3737	91.9619	0.476913	467.419	47.1278
18.9	-4.22401	59.4566	92.2427	0.341568	467.265	47.127
18.9167	-4.2231	59.5766	92.1796	0.467911	467.356	47.1305
18.9333	-4.22096	59.4064	92.1365	0.861282	467.424	47.1345
18.95	-4.21883	59.6143	92.4314	0.30098	467.392	47.133
18.9667	-4.21989	59.6304	92.557	0.398178	467.341	47.132
18.9833	-4.22401	59.4538	92.1475	0.948868	467.307	47.1316
19	-4.22173	59.4297	91.9733	0.0811005	467.465	47.1288
19.0167	-4.2202	59.5029	92.3402	0.6884	467.38	47.1317
19.0333	-4.21684	59.3818	92.0591	0.452957	467.356	47.1288
19.05	-4.21867	59.4584	92.1246	0.281906	467.428	47.131
19.0667	-4.21852	59.4981	92.2448	0.709305	467.454	47.1328
19.0833	-4.21974	59.3615	92.1365	0.915604	467.381	47.1308
19.1	-4.21639	59.603	92.5518	1.17607	467.43	47.1287
19.1167	-4.21577	59.56	92.1394	0.56984	467.426	47.1287
19.1333	-4.21516	59.5112	92.0887	0.604935	467.49	47.1285
19.15	-4.21501	59.3383	92.0388	1.04485	467.432	47.1346
19.1667	-4.20998	59.3984	92.1796	0.597763	467.323	47.133
19.1833	-4.20967	59.408	91.937	1.09367	467.453	47.1328
19.2	-4.20631	59.6326	92.187	1.21712	467.483	47.1282
19.2167	-4.21028	59.2867	91.8125	0.929794	467.453	47.1275
19.2333	-4.21471	59.4991	92.2201	1.08482	467.371	47.1261
19.25	-4.20921	59.3249	91.8801	1.50383	467.219	47.1261
19.2667	-4.20494	59.4701	92.0475	0.845718	467.402	47.1276
19.2833	-4.20754	59.3026	91.9692	0.866623	467.34	47.1262
19.3	-4.20464	59.6305	92.2187	1.19514	467.283	47.1276
19.3167	-4.19624	59.4016	92.0243	1.40434	467.352	47.1258
19.3333	-4.19624	59.6978	92.3745	1.00609	467.416	47.1296
19.35	-4.1964	59.3488	92.0922	1.03767	467.397	47.1304
19.3667	-4.19365	59.4419	92.1746	1.30302	467.331	47.1275
19.3833	-4.19151	59.5594	92.3042	1.31966	467.273	47.1252
19.4	-4.18816	59.4172	91.9584	1.89781	467.405	47.1264
19.4167	-4.18755	59.5222	92.197	1.84654	467.355	47.127
19.4333	-4.18892	59.4724	92.2672	1.22017	467.297	47.127
19.45	-4.18571	59.3755	92.105	2.02126	467.38	47.1307
19.4667	-4.18556	59.407	92.1032	1.87935	467.353	47.1278
19.4833	-4.18419	59.3143	91.8395	1.1158	467.334	47.1249
19.5	-4.18205	59.5124	92.2137	1.95808	467.329	47.1258
19.5167	-4.18129	59.3809	92.1287	1.06926	467.318	47.1264
19.5333	-4.179	59.3154	91.9759	1.34651	467.442	47.1284
19.55	-4.17717	59.4625	92.0617	1.63673	467.404	47.1262
19.5667	-4.17732	59.5107	92.0092	1.79939	467.413	47.1323
19.5833	-4.17595	59.5176	92.3469	1.61522	467.513	47.1252
19.6	-4.17748	59.5573	92.3129	1.67549	467.323	47.1278
19.6167	-4.18007	59.3966	91.8929	1.58012	467.428	47.1301
19.6333	-4.17992	59.477	92.0672	1.98189	467.464	47.1258
19.65	-4.1816	59.5232	92.0736	1.81206	467.449	47.1243
19.6667	-4.18068	59.4744	91.9152	1.34407	467.451	47.1256
19.6833	-4.17625	59.4898	92.0025	1.9735	467.446	47.1238
19.7	-4.17824	59.5368	92.1648	1.4782	467.386	47.1244
19.7167	-4.17778	59.8736	92.4259	2.19643	467.477	47.1236
19.7333	-4.17839	59.4538	92.2092	1.72493	467.321	47.1249
19.75	-4.18007	59.5202	92.1983	1.79298	467.372	47.1244
19.7667	-4.17732	59.4637	92.14	1.87462	467.47	47.1249
19.7833	-4.17778	59.6116	92.3194	1.75529	467.445	47.1236
19.8	-4.17549	60.193	92.5131	1.80122	467.41	47.1243
19.8167	-4.16878	59.4032	91.9897	1.70464	467.37	47.1252
19.8333	-4.16924	59.4621	92.1265	2.1183	467.359	47.1273
19.85	-4.17183	59.5886	92.3345	1.51283	467.427	47.1236
19.8667	-4.17168	59.5982	92.232	1.67854	467.206	47.125
19.8833	-4.16603	59.4004	91.9616	1.83876	467.3	47.1226
19.9	-4.16557	59.454	92.1298	2.03438	467.343	47.122
19.9167	-4.16527	59.4505	92.1848	1.92818	467.295	47.1212
19.9333	-4.16328	59.6566	92.3653	1.88835	467.386	47.122
19.95	-4.16527	59.6714	92.4583	2.03133	467.291	47.122
19.9667	-4.16191	59.4376	92.3115	2.46468	467.308	47.1239
19.9833	-4.16405	59.4914	92.1182	2.19292	467.296	47.1259
20	-4.16451	59.5199	92.271	1.65291	467.196	47.125
20.0167	-4.16679	59.3316	91.9512	2.16011	467.321	47.1246
20.0333	-4.17213	59.4534	92.0832	1.92406	467.389	47.1261
20.05	-4.17473	59.5597	92.0574	1.92162	467.441	47.1252
20.0667	-4.17549	59.3754	91.9929	2.26616	467.418	47.1217
20.0833	-4.17473	59.6981	92.7087	2.62016	467.268	47.1226
20.1	-4.17427	59.4715	91.965	1.95503	467.45	47.1201
20.1167	-4.17259	59.4962	92.1082	2.55821	467.43	47.1236
20.1333	-4.17213	59.4688	92.2179	2.42409	467.251	47.1223
20.15	-4.17168	59.4503	92.1409	1.96281	467.356	47.1235
20.1667	-4.17259	59.2863	91.9138	2.06001	467.419	47.1223
20.1833	-4.17015	59.3642	91.9648	2.08977	467.399	47.1211
20.2	-4.16756	59.4279	91.9659	2.75734	467.355	47.1215
20.2167	-4.16313	59.5438	92.5256	2.52663	467.212	47.1241
20.2333	-4.16344	59.464	92.1563	2.96288	467.464	47.1239
20.25	-4.16924	59.65	92.3693	2.78893	467.416	47.122
20.2667	-4.16252	59.4871	92.0596	2.24175	467.267	47.1211
20.2833	-4.16542	59.4442	92.181	1.90681	467.405	47.1221
20.3	-4.15993	59.5919	92.2611	2.72331	467.382	47.1214
20.3167	-4.15779	59.3046	91.9689	2.57439	467.279	47.1229
20.3333	-4.15367	59.4949	92.271	2.29958	467.246	47.1192
20.35	-4.15367	59.3235	91.9576	2.19048	467.142	47.1186
20.3667	-4.15337	59.3783	92.1282	3.11012	467.368	47.1207
20.3833	-4.15535	59.3981	92.1287	3.46001	467.255	47.1204
20.4	-4.15215	59.5985	92.2845	2.94441	467.214	47.1201
20.4167	-4.1497	59.4538	92.1519	2.47963	467.242	47.1192
20.4333	-4.14803	59.3282	91.9415	2.66197	467.3	47.1214
20.45	-4.14497	59.2399	91.7629	2.70729	467.268	47.1218
20.4667	-4.14436	59.5199	92.1319	2.56538	467.204	47.1206
20.4833	-4.14375	59.356	92.0561	2.86156	467.074	47.1201
20.5	-4.14238	59.6845	92.6174	2.62321	467.338	47.1195
20.5167	-4.1433	59.5905	92.2501	2.96944	467.361	47.1215
20.5333	-4.13994	59.3761	92.0818	2.86049	467.21	47.1206
20.55	-4.13429	59.5417	92.1632	2.57317	467.386	47.1201
20.5667	-4.13826	59.3815	91.934	2.74895	467.422	47.1201
20.5833	-4.13551	59.3923	92.0463	2.88612	467.345	47.1189
20.6	-4.13902	59.3934	91.9523	3.14003	467.383	47.1233
20.6167	-4.13567	59.4137	91.997	3.12096	467.26	47.1253
20.6333	-4.13384	59.6497	92.2479	2.60002	467.379	47.1246
20.65	-4.13506	59.477	92.0916	3.15483	467.293	47.1241
20.6667	-4.13475	59.4552	92.2657	2.59285	467.252	47.1249
20.6833	-4.13673	59.3682	92.0039	3.38371	467.4	47.1256
20.7	-4.13597	59.577	92.2547	2.97783	467.31	47.1275
20.7167	-4.13231	59.5936	92.412	3.4803	467.224	47.1278
20.7333	-4.12636	59.3143	91.8452	2.96532	467.271	47.1265
20.75	-4.132	59.4436	91.8877	2.62138	467.228	47.1273
20.7667	-4.13368	59.4338	92.0678	3.162	467.35	47.127
20.7833	-4.13139	59.2156	91.8165	2.99995	467.266	47.1268
20.8	-4.13475	59.5129	91.9505	2.71385	467.231	47.1265
20.8167	-4.13399	59.6462	92.2012	3.08815	467.294	47.1276
20.8333	-4.13231	59.392	92.0316	2.71858	467.24	47.1297
20.85	-4.13017	59.3871	92.0623	3.26103	467.236	47.1265
20.8667	-4.13231	59.4164	92.1592	2.98744	467.3	47.1268
20.8833	-4.13185	59.5853	92.3241	2.96837	467.068	47.1272
20.9	-4.1291	59.6825	92.331	3.43803	467.233	47.1311
20.9167	-4.12972	59.553	92.3481	3.36174	467.251	47.1342
20.9333	-4.13063	59.5016	92.2355	3.25325	467.151	47.1275
20.95	-4.12483	59.399	92.0611	3.5685	467.253	47.1328
20.9667	-4.12682	59.5242	92.2825	2.89085	467.222	47.1316
20.9833	-4.12437	59.5028	92.3301	2.61009	467.185	47.1304
21	-4.11736	59.2471	91.7915	3.3033	467.299	47.1351
21.0167	-4.11949	59.4706	92.2363	3.17574	467.123	47.1331
21.0333	-4.12102	59.9606	92.365	3.23418	467.241	47.136
21.05	-4.12087	59.6085	92.4973	3.60497	467.317	47.1359
21.0667	-4.11339	59.5622	92.3364	3.05534	467.313	47.1365
21.0833	-4.11446	59.4442	91.9939	3.10905	467.303	47.1371
21.1	-4.11263	59.3543	91.7896	3.69194	467.281	47.1348
21.1167	-4.11064	60.1322	92.8095	3.26271	467.262	47.1333
21.1333	-4.10896	59.4009	92.0396	3.63045	467.313	47.133
21.15	-4.10469	59.4576	92.1175	3.65135	467.213	47.1366
21.1667	-4.10942	59.4331	92.0226	3.52867	467.294	47.1342
21.1833	-4.10469	59.556	91.8873	4.20326	467.306	47.1389
21.2	-4.10225	59.5004	92.1464	3.36052	467.291	47.1357
21.2167	-4.0995	59.6249	92.082	3.45238	467.309	47.1355
21.2333	-4.09706	59.5737	92.1684	3.45589	467.304	47.1351
21.25	-4.0934	59.5139	92.1896	3.03032	467.33	47.1375
21.2667	-4.08592	59.4302	91.9918	3.7748	467.46	47.1375
21.2833	-4.08379	59.5562	92.237	4.10561	467.506	47.1384
21.3	-4.07921	60.3542	92.4009	3.60252	467.46	47.1398
21.3167	-4.07311	59.3719	92.003	4.07158	467.396	47.1417
21.3333	-4.07478	59.524	92.1783	2.93083	467.212	47.1458
21.35	-4.07265	59.5954	92.1368	3.64311	467.326	47.1413
21.3667	-4.0699	59.4975	92.1375	3.63655	467.318	47.1424
21.3833	-4.06563	59.2884	91.7667	3.34679	467.145	47.1438
21.4	-4.06426	59.4436	92.2619	3.80333	467.347	47.1455
21.4167	-4.07112	59.4442	91.9404	3.10722	467.33	47.1471
21.4333	-4.06868	59.5005	92.1235	3.48991	467.257	47.1453
21.45	-4.06746	59.3952	91.9761	3.31169	467.306	47.1458
21.4667	-4.06746	59.5904	92.1662	3.32954	467.295	47.1413
21.4833	-4.06563	59.5266	92.3031	3.37898	467.29	47.1439
21.5	-4.05952	59.3041	91.9311	4.55971	467.26	47.1468
21.5167	-4.06105	59.3514	92.1334	4.24568	467.221	47.1471
21.5333	-4.06014	59.2513	91.7825	3.95058	467.399	47.1494
21.55	-4.05937	59.3984	92.0384	3.39623	467.374	47.1517
21.5667	-4.05739	59.4784	92.1044	3.95119	467.243	47.1513
21.5833	-4.05602	59.4782	92.2862	3.8517	467.38	47.152
21.6	-4.05403	59.5843	92.2898	3.22639	467.42	47.1529
21.6167	-4.05327	59.3243	91.908	3.45467	467.343	47.154
21.6333	-4.05586	59.3234	91.8937	3.64418	467.299	47.1534
21.65	-4.05266	59.3115	91.8003	3.73482	467.183	47.1534
21.6667	-4.05067	59.4901	92.0995	3.51006	467.306	47.1526
21.6833	-4.04991	59.3989	91.9552	3.77602	467.299	47.1532
21.7	-4.04762	59.4389	91.8406	4.17	467.267	47.1519
21.7167	-4.04533	59.5152	92.4285	4.06151	467.488	47.1494
21.7333	-4.03877	59.3731	91.9914	3.94051	467.464	47.1534
21.75	-4.03694	59.4589	92.1703	5.29945	467.4	47.1537
21.7667	-4.03832	59.4425	92.0756	3.92082	467.37	47.1545
21.7833	-4.03511	59.5243	92.1801	4.21639	467.406	47.1546
21.8	-4.03511	59.6604	92.4339	4.23378	467.338	47.1548
21.8167	-4.0316	59.5753	92.2717	4.23668	467.303	47.1537
21.8333	-4.02657	59.4488	92.1836	3.98582	467.184	47.154
21.85	-4.01909	59.4267	92.0516	4.39888	467.402	47.1561
21.8667	-4.01894	59.3082	91.8871	4.3351	467.303	47.1536
21.8833	-4.01146	59.4012	92.0797	3.97438	467.242	47.1551
21.9	-4.01299	59.4239	91.9967	4.26048	467.357	47.1565
21.9167	-4.00841	59.3398	91.8368	4.02809	467.371	47.1581
21.9333	-4.00368	59.4767	92.2872	3.79799	467.241	47.1566
21.95	-4.00414	59.3162	91.9733	4.92455	467.256	47.1558
21.9667	-3.99864	59.387	92.0942	4.45549	467.294	47.1581
21.9833	-4.00108	59.3279	91.8194	4.37676	467.29	47.1545
22	-4.00108	59.6053	92.1253	3.61092	467.21	47.1557
22.0167	-4.00032	59.4721	91.9424	4.10622	467.205	47.1572
22.0333	-3.99712	59.425	92.0945	3.58528	467.28	47.1584
22.05	-3.98766	59.423	92.1667	3.5804	467.339	47.1548
22.0667	-3.98872	59.3685	92.0567	4.403	467.109	47.1551
22.0833	-3.98521	59.5403	92.2866	4.49364	467.278	47.1583
22.1	-3.9814	59.4152	92.0971	3.9315	467.351	47.1583
22.1167	-3.97911	59.4825	92.1754	3.53691	467.273	47.1563
22.1333	-3.98048	59.3769	92.0049	3.85338	467.332	47.1565
22.15	-3.97514	59.305	91.9155	4.12529	467.291	47.1594
22.1667	-3.97957	59.4433	92.0867	4.36607	467.288	47.1575
22.1833	-3.97606	59.4039	92.1478	3.74611	467.412	47.1581
22.2	-3.97545	59.5165	92.0933	4.18785	467.355	47.1592
22.2167	-3.97331	59.6474	92.3843	4.48647	467.341	47.1627
22.2333	-3.96904	59.5339	92.4378	4.28444	467.401	47.163
22.25	-3.96172	59.5206	92.0069	4.11568	467.424	47.165
22.2667	-3.95866	59.4357	92.0968	3.86421	467.373	47.1612
22.2833	-3.96019	59.484	92.1085	4.6563	467.358	47.1642
22.3	-3.95851	59.5193	91.9556	3.95302	467.279	47.1662
22.3167	-3.95683	59.5242	92.1589	3.93333	467.39	47.1693
22.3333	-3.95668	59.3372	92.0626	4.18724	467.359	47.1711
22.35	-3.95485	59.741	92.4384	4.60381	467.196	47.1677
22.3667	-3.95149	59.5501	92.2288	3.98994	467.397	47.1655
22.3833	-3.9489	59.3571	91.8462	4.51149	467.319	47.1699
22.4	-3.94966	59.4268	92.0025	4.17534	467.179	47.1703
22.4167	-3.94783	59.4004	91.8206	4.46205	467.285	47.1688
22.4333	-3.94356	59.4503	91.9895	4.33266	467.328	47.1723
22.45	-3.9399	59.3772	92.1748	4.79759	467.301	47.1722
22.4667	-3.93715	59.4607	92.1641	4.1378	467.243	47.1743
22.4833	-3.93333	59.4112	92.1537	4.5002	467.389	47.1719
22.5	-3.92937	59.3566	92.0222	3.9428	467.377	47.1702
22.5167	-3.92601	59.4004	91.8693	4.81133	467.311	47.1719
22.5333	-3.92372	59.6375	92.3946	4.64684	467.218	47.1757
22.55	-3.91991	59.5132	92.1194	4.57222	467.306	47.1717
22.5667	-3.91747	59.5527	92.2797	4.73198	467.309	47.1774
22.5833	-3.92006	59.3794	91.9737	4.36546	467.074	47.1798
22.6	-3.91777	59.5409	91.9096	4.74159	467.223	47.1789
22.6167	-3.91396	59.2999	91.8858	3.74077	467.29	47.1795
22.6333	-3.91289	59.6885	92.4877	4.67537	467.259	47.1787
22.65	-3.91502	59.4582	92.0213	4.58412	467.242	47.1778
22.6667	-3.90923	59.5335	92.2189	4.19792	467.228	47.1775
22.6833	-3.90953	59.4869	92.0753	4.37614	467.269	47.1789
22.7	-3.90907	59.4976	92.2144	4.56627	467.368	47.1801
22.7167	-3.90648	59.3998	92.1726	4.79393	467.261	47.1809
22.7333	-3.90266	59.3823	91.9915	4.16756	467.258	47.1839
22.75	-3.9019	59.495	92.0376	4.16512	467.373	47.1822
22.7667	-3.89854	59.3725	92.1029	4.13902	467.364	47.1799
22.7833	-3.89259	59.5422	92.2251	4.56093	467.342	47.1789
22.8	-3.88924	59.521	92.357	4.46205	467.328	47.1813
22.8167	-3.88664	59.3295	91.867	3.97743	467.424	47.1815
22.8333	-3.87856	59.6384	92.452	4.29634	467.373	47.1828
22.85	-3.87138	59.5431	92.4186	4.1526	467.331	47.1777
22.8667	-3.87123	59.3687	91.9119	3.83553	467.319	47.1839
22.8833	-3.87001	59.4738	92.1856	4.42802	467.454	47.1861
22.9	-3.86498	59.3899	92.1034	4.30885	467.434	47.1838
22.9167	-3.8607	59.4895	92.0966	4.17534	467.194	47.1841
22.9333	-3.85765	59.3537	91.972	4.30412	467.37	47.1824
22.95	-3.85597	59.4497	92.0417	4.69261	467.447	47.1856
22.9667	-3.85475	59.5144	92.0629	4.71947	467.27	47.1857
22.9833	-3.85368	59.3676	91.921	4.74693	467.398	47.187
23	-3.85399	59.4117	92.2309	4.86488	467.367	47.1877
23.0167	-3.85399	59.4848	92.2012	4.10194	467.252	47.19
23.0333	-3.84941	59.7045	92.2878	4.82079	467.285	47.1879
23.05	-3.84773	59.6337	92.2491	5.3376	467.251	47.1897
23.0667	-3.84987	59.5416	92.2459	5.07408	467.228	47.19
23.0833	-3.8485	59.3771	91.961	5.05989	467.291	47.1926
23.1	-3.84361	59.3623	91.9425	4.86427	467.242	47.194
23.1167	-3.84209	59.587	92.3605	4.36546	467.21	47.1948
23.1333	-3.84483	59.4112	91.89	4.88762	467.281	47.1972
23.15	-3.84316	59.2274	91.704	4.25453	467.294	47.1964
23.1667	-3.84117	59.3058	91.7785	5.04967	467.205	47.1978
23.1833	-3.83827	59.4412	92.035	4.86259	467.251	47.2004
23.2	-3.83308	59.5097	91.9056	4.60274	467.21	47.1989
23.2167	-3.82774	59.5199	92.2652	4.63005	467.271	47.2009
23.2333	-3.82912	59.4276	92.0676	4.56093	467.185	47.1992
23.25	-3.82622	59.465	92.1844	4.60808	467.177	47.1996
23.2667	-3.81905	59.5329	92.2245	4.86259	467.27	47.2001
23.2833	-3.81767	59.4793	92.0751	5.33943	467.316	47.2005
23.3	-3.81386	59.342	91.9495	5.01579	467.22	47.2013
23.3167	-3.81432	59.479	92.0528	4.37141	467.275	47.2056
23.3333	-3.8102	59.4007	92.0246	4.53896	467.34	47.2033
23.35	-3.80562	59.4625	92.0785	4.88884	467.181	47.2054
23.3667	-3.80363	59.683	92.5034	5.14809	467.267	47.2068
23.3833	-3.80272	59.4669	92.1359	4.63066	467.249	47.2073
23.4	-3.80135	59.5008	92.0315	4.73564	467.151	47.2114
23.4167	-3.79463	59.3574	91.869	4.45061	467.298	47.2129
23.4333	-3.79662	59.7137	92.5573	5.08614	467.291	47.216
23.45	-3.79128	59.4285	91.979	5.01457	467.131	47.2172
23.4667	-3.78532	59.4941	91.9184	4.97398	467.294	47.2169
23.4833	-3.78456	59.5152	91.9973	5.11528	467.229	47.2207
23.5	-3.77983	59.3801	91.8189	4.77608	467.118	47.2175
23.5167	-3.78319	59.4631	92.2704	4.56871	467.224	47.2179
23.5333	-3.77693	59.3972	91.9474	4.85359	467.277	47.2172
23.55	-3.77464	59.3888	92.0886	4.64088	467.122	47.2186
23.5667	-3.76961	59.5474	92.2353	4.68254	467.164	47.2175
23.5833	-3.76778	59.407	92.042	4.94011	467.157	47.2146
23.6	-3.76366	59.4828	92.0768	5.40428	467.169	47.2178
23.6167	-3.76579	59.5016	91.9489	5.05394	467.239	47.2189
23.6333	-3.76595	59.6555	92.2591	5.19753	467.283	47.2187
23.65	-3.76427	59.4045	92.0477	4.67247	467.179	47.2202
23.6667	-3.75725	59.5362	92.0493	4.93889	467.23	47.224
23.6833	-3.7513	59.4852	91.9175	5.08247	467.178	47.2201
23.7	-3.75023	59.3189	91.849	4.83635	467.147	47.2234
23.7167	-3.74596	59.4016	92.0438	3.07625	467.217	47.2265
23.7333	-3.74214	59.3555	92.0934	4.49364	467.335	47.2244
23.75	-3.74001	59.3084	91.9059	4.68727	467.183	47.2276
23.7667	-3.73543	59.3078	91.8348	5.7412	467.188	47.2248
23.7833	-3.73085	59.4561	92.1313	5.86571	467.322	47.2286
23.8	-3.72765	59.3897	92.0132	4.18541	467.275	47.2303
23.8167	-3.72154	59.3011	91.9131	5.76851	467.32	47.2305
23.8333	-3.71971	59.2503	91.8778	5.24529	467.25	47.2305
23.85	-3.71437	59.5179	92.0074	5.16945	467.254	47.2279
23.8667	-3.71147	59.3108	91.89	6.02776	467.283	47.2302
23.8833	-3.71208	59.3864	92.073	2.92778	467.252	47.2289
23.9	-3.70888	59.4181	91.9262	6.38008	467.261	47.2291
23.9167	-3.70674	59.511	92.1738	6.49574	467.319	47.2306
23.9333	-3.70293	59.408	92.1243	4.45015	467.377	47.2344
23.95	-3.70537	59.4457	92.3017	6.01173	467.297	47.2324
23.9667	-3.70354	59.4163	92.0364	4.3821	467.272	47.23
23.9833	-3.69576	59.4524	92.0461	4.30885	467.342	47.2341
24	-3.68904	59.3005	91.9065	5.04738	467.305	47.2373
24.0167	-3.68767	59.4291	91.889	5.19753	467.23	47.2359
24.0333	-3.68813	59.3958	92.0536	5.76256	467.167	47.2306
24.05	-3.68156	59.3507	91.9338	6.04576	467.341	47.235
24.0667	-3.67332	59.472	92.1	5.3907	467.279	47.2332
24.0833	-3.67516	59.3848	91.9984	6.96541	467.155	47.2398
24.1	-3.67302	59.526	92.0008	5.75905	467.199	47.2359
24.1167	-3.66814	59.4328	92.0103	3.9399	467.235	47.235
24.1333	-3.66722	59.4804	91.9701	6.15898	467.061	47.2344
24.15	-3.66615	59.9505	92.4372	6.7144	467.202	47.237
24.1667	-3.66188	59.5345	92.1664	4.84169	467.279	47.2356
24.1833	-3.66219	59.409	91.9376	5.10399	467.109	47.2349
24.2	-3.66234	59.5029	92.2135	5.00984	467.243	47.2366
24.2167	-3.6599	59.6127	92.2422	6.43608	467.277	47.2379
24.2333	-3.65562	59.4871	92.0937	5.55458	467.07	47.2393
24.25	-3.65257	59.4773	91.9967	5.17433	467.292	47.2382
24.2667	-3.6512	59.6149	92.3322	6.30257	467.25	47.2428
24.2833	-3.65166	59.43	92.0905	5.8091	467.146	47.239
24.3	-3.64754	59.5565	92.0782	5.18913	467.348	47.2419
24.3167	-3.64647	59.4703	92.0338	6.24245	467.4	47.246
24.3333	-3.648	59.4936	91.9283	5.14626	467.215	47.2453
24.35	-3.65257	59.4355	91.9791	4.71718	467.334	47.2474
24.3667	-3.6515	59.4215	92.0374	5.81383	467.339	47.2488
24.3833	-3.64738	59.3723	91.8717	5.73692	467.284	47.2456
24.4	-3.64677	59.4003	91.9296	6.89629	467.412	47.2489
24.4167	-3.63899	59.367	91.9094	5.10628	467.341	47.2485
24.4333	-3.63747	59.4735	92.1989	6.98387	467.287	47.2495
24.45	-3.63792	59.3317	91.9582	5.8091	467.352	47.2471
24.4667	-3.63609	59.3705	92.1313	5.77751	467.332	47.2482
24.4833	-3.63289	59.3737	92.1853	5.17494	467.202	47.2503
24.5	-3.63258	59.3125	91.9299	4.09065	467.327	47.2433
24.5167	-3.6306	59.4123	91.9576	5.75722	467.334	47.2468
24.5333	-3.63411	59.3787	91.7693	4.79042	467.268	47.2475
24.55	-3.63335	59.4558	92.0896	5.80009	467.231	47.2494
24.5667	-3.63365	59.4135	92.0687	4.79698	467.35	47.2509
24.5833	-3.63014	59.4392	91.9521	5.65178	467.272	47.2468
24.6	-3.62816	59.3238	91.7602	6.24779	467.257	47.2526
24.6167	-3.62434	59.5121	92.2315	5.59746	467.275	47.248
24.6333	-3.62526	59.3861	92.1342	4.86671	467.206	47.2511
24.65	-3.6216	59.481	92.1885	5.14504	467.272	47.2523
24.6667	-3.62144	59.2521	91.7025	5.11772	467.246	47.2538
24.6833	-3.62038	59.6334	92.2991	4.99428	467.156	47.257
24.7	-3.61855	59.4	92.0924	4.60381	467.245	47.2556
24.7167	-3.61565	59.4677	92.087	5.38887	467.27	47.2518
24.7333	-3.6158	59.4518	92.0451	5.22011	467.157	47.252
24.75	-3.6129	59.659	92.3687	4.77669	467.181	47.253
24.7667	-3.61214	59.3613	91.8971	4.73793	467.27	47.2575
24.7833	-3.6071	59.4015	92.0774	4.88228	467.214	47.2573
24.8	-3.60512	59.3047	91.925	5.75661	467.231	47.2555
24.8167	-3.60161	59.3778	91.9955	5.16945	467.285	47.2565
24.8333	-3.60497	59.3185	91.9	4.38576	467.191	47.259
24.85	-3.60436	59.3861	92.0466	5.55748	467.25	47.2587
24.8667	-3.6042	59.4328	92.0663	5.29167	467.287	47.262
24.8833	-3.59962	59.408	91.8507	6.75804	467.28	47.2643
24.9	-3.59886	59.4497	92.0275	7.16454	467.399	47.2633
24.9167	-3.59657	59.4849	92.0855	6.79787	467.36	47.2614
24.9333	-3.59779	59.4076	92.0388	6.51604	467.238	47.2627
24.95	-3.59627	59.3377	91.982	6.52016	467.263	47.2631
24.9667	-3.59444	59.351	91.7666	6.94099	467.359	47.2627
24.9833	-3.59474	59.551	92.1841	5.27565	467.278	47.2628
25	-3.59261	59.4639	92.0235	6.69243	467.336	47.2617
25.0167	-3.58879	59.4117	92.2247	4.52217	467.339	47.2627
25.0333	-3.58482	59.5609	92.4236	5.79781	467.325	47.2648
25.05	-3.58574	59.1795	91.6596	5.87105	467.292	47.2665
25.0667	-3.58727	59.4807	92.1391	6.26747	467.288	47.2674
25.0833	-3.58406	59.5052	92.0721	7.14424	467.217	47.266
25.1	-3.58025	59.3316	91.9241	6.45165	467.279	47.268
25.1167	-3.57674	59.4955	92.1926	6.31157	467.251	47.2707
25.1333	-3.57231	59.6862	92.2566	5.69588	467.215	47.2741
25.15	-3.57292	59.4968	92.2858	6.79131	467.292	47.2713
25.1667	-3.57567	59.5429	92.1594	5.81856	467.227	47.2726
25.1833	-3.57628	59.2745	91.8092	5.77278	467.126	47.2738
25.2	-3.57185	59.387	91.8276	5.34477	467.192	47.2742
25.2167	-3.56743	59.526	92.0013	5.95802	467.221	47.2744
25.2333	-3.56163	59.4828	91.9892	5.73402	467.113	47.2723
25.25	-3.56239	59.474	92.0977	6.44081	467.155	47.2729
25.2667	-3.56026	59.4506	92.0855	5.23811	467.184	47.2765
25.2833	-3.55705	59.3246	91.7724	5.36919	467.225	47.2761
25.3	-3.55568	59.3209	91.8963	5.58556	467.163	47.275
25.3167	-3.55232	59.4265	91.981	5.19341	467.172	47.2726
25.3333	-3.55034	59.455	92.1748	6.11	467.224	47.2768
25.35	-3.54256	59.3922	92.0663	5.49675	467.334	47.2776
25.3667	-3.53539	59.215	91.6789	5.02647	467.238	47.2778
25.3833	-3.53294	59.3189	91.8856	6.1303	467.178	47.277
25.4	-3.52409	59.325	91.7941	6.07796	467.257	47.2788
25.4167	-3.51616	59.2371	91.5694	5.20821	467.296	47.28
25.4333	-3.51509	59.3465	92.0742	5.96046	467.302	47.2793
25.45	-3.51799	59.4314	92.0783	4.95491	467.248	47.2833
25.4667	-3.51402	59.7445	92.4857	5.07896	467.3	47.2833
25.4833	-3.51051	59.3339	91.8482	6.14403	467.339	47.2846
25.5	-3.51051	59.4982	92.111	5.02342	467.341	47.2851
25.5167	-3.50914	59.3855	92.024	6.04683	467.25	47.2846
25.5333	-3.51006	59.2739	91.8418	4.81545	467.359	47.2852
25.55	-3.50639	59.4799	92.0312	5.23094	467.413	47.2848
25.5667	-3.50502	59.2838	91.7126	5.75966	467.373	47.2866
25.5833	-3.50304	59.4299	92.0954	5.15038	467.263	47.2927
25.6	-3.50426	59.4379	92.2335	5.60997	467.237	47.2933
25.6167	-3.50197	59.4776	92.2285	5.09865	467.276	47.2926
25.6333	-3.50304	59.3676	91.7567	5.43053	467.156	47.2906
25.65	-3.49724	59.5318	92.3071	4.97047	467.123	47.2895
25.6667	-3.49327	59.4529	92.0501	5.02281	467.241	47.2936
25.6833	-3.49266	59.5162	92.0922	5.70351	467.165	47.2927
25.7	-3.49068	59.3075	91.6833	5.06874	467.191	47.2945
25.7167	-3.49037	59.392	92.0664	5.17784	467.168	47.2933
25.7333	-3.48793	59.288	91.7741	4.9424	467.102	47.2973
25.75	-3.48366	59.1637	91.6471	5.756	467.181	47.2944
25.7667	-3.48106	59.5023	92.0918	5.15282	467.224	47.2944
25.7833	-3.47908	59.3299	91.946	5.17906	467.147	47.295
25.8	-3.47954	59.5315	92.3319	5.50621	467.211	47.2977
25.8167	-3.47527	59.3807	91.908	4.63844	467.194	47.2976
25.8333	-3.47481	59.5492	92.0536	5.73463	467.151	47.2985
25.85	-3.47343	59.4231	91.8839	4.98055	467.171	47.2982
25.8667	-3.47328	59.3966	91.7742	5.47051	467.201	47.3016
25.8833	-3.4745	59.4622	92.1157	4.58595	467.152	47.2962
25.9	-3.4713	59.4262	92.0637	4.5919	467.238	47.2991
25.9167	-3.4684	59.7572	92.4221	5.35133	467.179	47.3022
25.9333	-3.46657	59.4267	92.0101	5.30663	467.197	47.3035
25.95	-3.46672	59.6905	92.5301	4.37264	467.243	47.3
25.9667	-3.46153	59.5286	91.9357	5.3376	467.233	47.3011
25.9833	-3.46123	59.4646	92.0533	5.56343	467.197	47.3011
26	-3.46092	59.5773	92.4329	5.42229	467.319	47.2984
26.0167	-3.45497	59.6623	92.4569	4.9717	467.227	47.2988
26.0333	-3.45482	59.5098	92.1076	5.53307	467.178	47.2991
26.05	-3.45253	59.2945	91.8978	4.73259	467.11	47.2977
26.0667	-3.45222	59.5567	92.1922	5.11879	467.24	47.3006
26.0833	-3.45039	59.3404	91.9906	5.12474	467.172	47.3045
26.1	-3.45161	59.4173	92.1679	5.38414	467.094	47.3084
26.1167	-3.45146	59.3646	91.8749	5.61714	467.105	47.3104
26.1333	-3.44811	59.4128	91.8806	5.14992	467.233	47.3113
26.15	-3.44749	59.519	92.465	4.78569	467.201	47.3115
26.1667	-3.4449	59.3798	91.9025	4.93706	467.128	47.3104
26.1833	-3.43941	59.1747	91.6152	5.54268	467.17	47.3089
26.2	-3.44276	59.3629	91.9022	4.73381	467.177	47.3104
26.2167	-3.44154	59.5704	92.248	4.91859	467.209	47.3084
26.2333	-3.43849	59.4518	92.158	5.08247	467.159	47.3141
26.25	-3.43559	59.4456	92.0324	5.16655	467.169	47.3118
26.2667	-3.42949	59.4688	91.889	4.32014	467.2	47.3098
26.2833	-3.43361	59.4212	91.8787	5.34767	467.218	47.3113
26.3	-3.43117	59.3452	91.8969	5.38231	467.109	47.3107
26.3167	-3.43514	59.3728	92.0457	4.36012	467.134	47.3116
26.3333	-3.43407	59.4235	92.1052	4.79698	467.16	47.3077
26.35	-3.43239	59.4395	91.9706	5.60585	467.21	47.3106
26.3667	-3.42751	59.4267	92.1694	4.94301	467.018	47.311
26.3833	-3.42445	59.2738	91.9581	4.40605	467.141	47.3136
26.4	-3.424	59.3646	91.9889	4.91921	467.168	47.3122
26.4167	-3.42461	59.4152	92.129	5.59212	467.081	47.3142
26.4333	-3.42522	59.5161	91.9799	4.71352	467.161	47.311
26.45	-3.42125	59.4154	92.0434	5.26375	467.175	47.3118
26.4667	-3.41988	59.4259	92.0817	5.70595	467.124	47.3115
26.4833	-3.41728	59.286	91.8295	5.23155	467.171	47.3121
26.5	-3.41621	59.4152	92.1711	5.22499	467.166	47.3139
26.5167	-3.41362	59.3287	91.9503	4.6331	467.169	47.3112
26.5333	-3.41179	59.1648	91.5482	5.3788	467.159	47.3104
26.55	-3.40874	59.5315	92.3122	4.65874	467.152	47.3145
26.5667	-3.40599	59.2709	91.8925	4.99733	467.172	47.3147
26.5833	-3.4034	59.3198	91.8243	4.6331	467.247	47.3122
26.6	-3.40508	59.4169	91.934	5.00801	467.285	47.3118
26.6167	-3.40523	59.3409	91.807	4.69444	467.201	47.3125
26.6333	-3.39775	59.3012	91.8797	5.59456	467.282	47.3173
26.65	-3.39638	59.2321	91.8984	4.62288	467.319	47.3136
26.6667	-3.3947	59.3632	92.0815	5.68398	467.21	47.3141
26.6833	-3.39104	59.2985	91.9096	4.88396	467.206	47.313
26.7	-3.3918	59.2875	91.8723	4.21349	467.242	47.3151
26.7167	-3.38951	59.291	91.9482	4.49959	467.233	47.3141
26.7333	-3.39073	59.3685	91.8848	5.2404	467.196	47.3142
26.75	-3.38783	59.6272	92.1957	4.8954	467.22	47.3164
26.7667	-3.38783	59.4082	91.9816	5.0312	467.159	47.3158
26.7833	-3.38875	59.2268	91.8003	5.09087	467.252	47.3142
26.8	-3.38753	59.3171	91.7095	4.61937	467.262	47.3136
26.8167	-3.38661	59.5528	92.1606	3.90236	467.2	47.3183
26.8333	-3.38799	59.3603	91.9015	5.4496	467.185	47.3214
26.85	-3.38554	59.3014	91.9463	5.4258	467.25	47.3167
26.8667	-3.38417	59.4389	92.0443	5.5117	467.18	47.3197
26.8833	-3.37776	59.3819	91.9544	4.01085	467.171	47.315
26.9	-3.37563	59.5589	92.3666	4.59023	467.317	47.3167
26.9167	-3.37471	59.6174	92.3626	4.40239	467.195	47.3124
26.9333	-3.37837	59.4997	92.1284	5.5587	467.24	47.3167
26.95	-3.37227	59.5467	92.0361	5.49736	467.155	47.3159
26.9667	-3.37318	59.2101	91.7271	4.66286	467.237	47.3142
26.9833	-3.37227	59.4215	92.1078	5.32509	467.25	47.3187
27	-3.3712	59.385	91.8858	4.92638	467.21	47.3191
27.0167	-3.36845	59.5754	92.1682	5.02113	467.223	47.3176
27.0333	-3.36937	59.4468	91.8697	4.69444	467.313	47.322
27.05	-3.36998	59.5609	91.9047	5.06996	467.303	47.3196
27.0667	-3.37288	59.3551	91.8478	5.26009	467.12	47.3212
27.0833	-3.36998	59.468	92.0951	4.97582	467.333	47.3199
27.1	-3.36647	59.2707	91.8522	4.10133	467.305	47.3171
27.1167	-3.36586	59.5902	92.4017	4.37386	467.179	47.317
27.1333	-3.36632	59.3542	91.9233	4.86794	467.129	47.3176
27.15	-3.36235	59.4558	92.0727	4.7332	467.264	47.3194
27.1667	-3.3651	59.5289	92.1632	4.74098	467.143	47.3187
27.1833	-3.3651	59.4334	92.0596	4.17168	467.238	47.3196
27.2	-3.3625	59.2474	91.7605	4.96208	467.233	47.3183
27.2167	-3.36357	59.323	91.8369	5.07652	467.144	47.3197
27.2333	-3.368	59.3421	91.8223	4.78142	467.182	47.3193
27.25	-3.36556	59.41	91.9721	5.28389	467.202	47.3199
27.2667	-3.3625	59.4012	92.1212	5.15816	467.119	47.3202
27.2833	-3.36174	59.5083	92.0684	5.46333	467.305	47.3217
27.3	-3.36006	59.4334	92.1072	5.83534	467.292	47.3193
27.3167	-3.35777	59.6975	92.1497	5.97359	467.099	47.3232
27.3333	-3.35335	59.3566	92.017	4.72481	467.167	47.3237
27.35	-3.35152	59.2101	91.733	5.21416	467.224	47.3246
27.3667	-3.34785	59.3537	91.8945	4.83513	467.153	47.324
27.3833	-3.34526	59.4384	92.0554	4.69505	467.139	47.3206
27.4	-3.34648	59.5692	92.1038	5.35316	467.17	47.3225
27.4167	-3.34358	59.3383	91.8826	4.91859	467.229	47.3249
27.4333	-3.34084	59.3566	91.8168	5.00023	467.256	47.324
27.45	-3.34129	59.4003	92.0437	5.41924	467.303	47.3197
27.4667	-3.3387	59.4819	92.1644	4.5681	467.199	47.3217
27.4833	-3.33931	59.5068	91.8733	4.40178	467.304	47.3254
27.5	-3.33672	59.5014	92.0799	4.68559	467.34	47.322
27.5167	-3.3329	59.5257	92.1018	4.5031	467.117	47.3234
27.5333	-3.33778	59.4735	91.9508	4.53117	467.18	47.3241
27.55	-3.33534	59.444	91.9311	3.80211	467.286	47.3228
27.5667	-3.33641	59.515	92.0934	4.18602	467.305	47.3219
27.5833	-3.33107	59.6746	92.4165	4.8745	467.238	47.326
27.6	-3.32817	59.3899	91.7895	3.82118	467.317	47.3257
27.6167	-3.32817	59.3682	92.0196	4.61632	467.19	47.3289
27.6333	-3.33138	59.3572	91.8836	3.73238	467.265	47.3278
27.65	-3.33015	59.4497	91.9122	3.84636	467.142	47.3281
27.6667	-3.33351	59.3299	91.9352	4.92394	467.11	47.3319
27.6833	-3.33855	59.5635	92.3916	4.105	467.284	47.3345
27.7	-3.33488	59.4131	92.1073	4.35234	467.295	47.3309
27.7167	-3.32756	59.4125	92.0414	4.17656	467.133	47.3315
27.7333	-3.33138	59.2684	91.9317	3.87245	467.288	47.3356
27.75	-3.32512	59.434	91.9592	4.35417	467.239	47.3383
27.7667	-3.32161	59.3314	91.9643	4.19914	467.073	47.3365
27.7833	-3.31902	59.5226	92.2744	3.42903	467.151	47.3374
27.8	-3.31932	59.5382	92.1885	4.19075	467.083	47.338
27.8167	-3.31718	59.4398	91.9018	3.7664	467.13	47.3423
27.8333	-3.31779	59.2811	91.8813	4.04366	467.072	47.3393
27.85	-3.31886	59.296	91.9151	4.10851	467.151	47.3391
27.8667	-3.31627	59.3031	92.021	4.40773	467.015	47.3391
27.8833	-3.31734	59.3346	92.0339	3.49998	467.176	47.3428
27.9	-3.31444	59.6763	92.3293	3.82545	467.163	47.3426
27.9167	-3.31337	59.4866	92.2839	4.10316	467.084	47.3403
27.9333	-3.30971	59.6384	92.2146	4.14375	467.153	47.3396
27.95	-3.30818	59.39	92.0478	4.6122	467.24	47.3402
27.9667	-3.30696	59.4505	92.0222	3.95836	467.195	47.3418
27.9833	-3.30879	59.4849	92.1059	4.05968	467.182	47.3405
28	-3.30956	59.5994	92.3127	4.21104	467.234	47.3382
28.0167	-3.30971	59.3978	92.1862	3.84804	467.234	47.3383
28.0333	-3.30894	59.4735	92.1714	3.66097	467.234	47.3379
28.05	-3.30742	59.4581	92.0782	3.93745	467.281	47.3393
28.0667	-3.30223	59.3246	91.8655	3.92921	467.266	47.3399
28.0833	-3.29674	59.5033	92.1275	4.09782	467.28	47.3391
28.1	-3.29475	59.5318	92.299	4.0168	467.21	47.3411
28.1167	-3.29109	59.3235	91.8189	3.89107	467.203	47.3431
28.1333	-3.29231	59.5573	92.2482	4.20219	467.252	47.3391
28.15	-3.29216	59.3935	91.986	4.2588	467.169	47.3425
28.1667	-3.28682	59.5536	92.1331	4.03343	467.232	47.3431
28.1833	-3.28636	59.7327	92.6725	4.25819	467.211	47.3432
28.2	-3.28133	59.4968	92.3359	4.14192	467.178	47.342
28.2167	-3.28178	59.4154	92.0458	3.88207	467.133	47.3466
28.2333	-3.28529	59.6163	92.5161	4.34395	467.138	47.3479
28.25	-3.28407	59.6476	92.1139	4.11095	467.175	47.3423
28.2667	-3.27995	59.573	92.3879	4.1526	467.261	47.3452
28.2833	-3.28194	59.3632	91.9315	4.27422	467.195	47.3435
28.3	-3.27904	59.5716	91.9511	4.16512	467.206	47.3455
28.3167	-3.27889	59.5272	92.252	3.72414	467.209	47.3435
28.3333	-3.27797	59.4892	92.1435	4.16878	467.103	47.3484
28.35	-3.27583	59.3063	91.7732	3.39455	467.075	47.3486
28.3667	-3.27339	59.7204	92.5198	3.82835	467.137	47.3508
28.3833	-3.27049	59.5937	92.2448	4.02687	467.173	47.3496
28.4	-3.26332	59.6668	92.3069	4.08592	467.203	47.3512
28.4167	-3.265	59.5443	92.2825	4.36958	467.138	47.3493
28.4333	-3.26576	59.4102	92.2379	4.21349	467.074	47.3495
28.45	-3.26347	59.4244	92.1926	3.36464	467.199	47.3513
28.4667	-3.25996	59.53	92.1359	4.17107	467.104	47.351
28.4833	-3.25737	59.6279	92.2755	3.80577	467.119	47.3528
28.5	-3.25615	59.6095	92.5837	3.7867	467.066	47.3505
28.5167	-3.25447	59.6885	92.2257	4.27666	467.256	47.3504
28.5333	-3.25401	59.4949	92.1618	3.28667	467.104	47.3522
28.55	-3.25279	59.3575	91.9907	3.46657	467.142	47.3559
28.5667	-3.24806	59.3111	91.8142	3.36525	467.06	47.3554
28.5833	-3.24989	59.4531	92.2776	3.56972	467.212	47.3545
28.6	-3.24577	59.511	92.1116	3.87199	467.123	47.3531
28.6167	-3.24501	59.4883	92.219	3.76762	467.076	47.3512
28.6333	-3.24516	59.5168	92.1792	3.51433	467.103	47.3512
28.65	-3.2444	59.5354	92.2582	3.81294	467.104	47.3528
28.6667	-3.24364	59.7083	92.3081	3.77892	467.079	47.3542
28.6833	-3.24623	59.8075	92.7232	3.43742	467.114	47.3513
28.7	-3.24501	59.3684	91.934	3.50838	467.181	47.351
28.7167	-3.24654	59.3766	91.9129	3.94173	467.144	47.3531
28.7333	-3.24425	59.6513	92.3978	3.81355	467.188	47.3565
28.75	-3.23875	59.4892	92.2747	3.28423	467.124	47.355
28.7667	-3.23524	59.7388	92.5604	3.22166	467.163	47.3533
28.7833	-3.23387	59.5506	92.5594	4.37431	467.123	47.355
28.8	-3.23784	59.5203	92.1311	3.64189	467.078	47.3553
28.8167	-3.23448	59.4831	92.2062	2.92	467.134	47.3574
28.8333	-3.23479	59.7567	92.5454	3.79921	467.054	47.3585
28.85	-3.23692	59.73	92.5594	3.84453	467.12	47.3545
28.8667	-3.23677	59.7556	92.617	4.22127	467.012	47.356
28.8833	-3.23647	59.4476	92.0651	4.55208	467.018	47.3534
28.9	-3.23616	59.6435	92.391	3.9428	467.006	47.3563
28.9167	-3.23326	59.7326	92.4148	3.52028	467.01	47.356
28.9333	-3.23204	59.5737	92.4137	3.52913	466.969	47.3566
28.95	-3.22456	59.4648	92.1362	3.22639	467.057	47.3599
28.9667	-3.21693	59.6163	92.5326	4.00429	467.088	47.3603
28.9833	-3.218	59.6896	92.4232	3.88741	467.071	47.3595
29	-3.21953	59.4326	92.0742	4.12346	467.054	47.3631
29.0167	-3.21678	59.5315	92.3342	3.66325	466.978	47.3641
29.0333	-3.21159	59.6822	92.573	4.35524	467.133	47.3623
29.05	-3.20656	59.6688	92.6862	3.65257	467.007	47.3647
29.0667	-3.20244	59.9586	92.5823	3.53218	467.077	47.3632
29.0833	-3.20335	59.9757	92.9629	3.53752	466.981	47.3643
29.1	-3.20213	59.7125	92.5468	3.92265	467.096	47.3655
29.1167	-3.2029	59.6862	92.4793	3.80821	467.116	47.3666
29.1333	-3.20183	59.6253	92.4937	3.48747	467.118	47.3626
29.15	-3.20061	59.4045	92.1656	3.35747	467.128	47.3638
29.1667	-3.20198	59.4541	92.1313	3.8427	467.211	47.362
29.1833	-3.19984	59.5179	92.3841	3.59596	467.149	47.3588
29.2	-3.19832	59.5388	92.2367	4.03282	467.131	47.3628
29.2167	-3.19679	59.5715	92.3962	3.78853	467.148	47.364
29.2333	-3.20168	59.779	92.5967	3.48869	467.122	47.3658
29.25	-3.19405	59.6742	92.5527	3.78197	467.118	47.3638
29.2667	-3.19527	59.8882	92.8103	4.1079	467.092	47.3626
29.2833	-3.19588	59.688	92.6116	3.49403	467.122	47.3626
29.3	-3.18962	59.5254	92.2949	4.03053	467.2	47.3647
29.3167	-3.18901	59.6822	92.3946	4.16817	467.126	47.3628
29.3333	-3.1884	59.4756	92.1748	3.86421	467.166	47.3678
29.35	-3.19099	59.5397	92.2738	3.48686	467.079	47.3682
29.3667	-3.18764	59.596	92.2842	3.62633	467.287	47.3692
29.3833	-3.18825	59.878	92.8486	3.57155	467.135	47.3682
29.4	-3.18672	59.6543	92.4528	3.82607	467.19	47.3689
29.4167	-3.18504	59.7498	92.4667	3.22044	467.171	47.3666
29.4333	-3.18504	59.6182	92.3313	4.7332	467.099	47.3704
29.45	-3.18169	59.761	92.6682	3.73543	467.131	47.3689
29.4667	-3.17863	59.7501	92.4517	4.11507	467.202	47.3727
29.4833	-3.17497	59.6563	92.3554	4.31068	467.209	47.371
29.5	-3.17268	60.0321	92.8643	4.33922	467.218	47.3702
29.5167	-3.17574	59.5736	92.2685	3.62038	467.185	47.3685
29.5333	-3.1739	59.7808	92.6531	4.00063	467.164	47.3695
29.55	-3.16948	60.0221	93.2423	3.92967	467.232	47.3705
29.5667	-3.17055	59.6215	92.3563	4.17885	467.182	47.3745
29.5833	-3.16887	59.9671	92.756	3.88802	467.158	47.3743
29.6	-3.16719	59.9014	92.4943	3.65562	467.278	47.3734
29.6167	-3.16826	59.6917	92.6601	4.06746	467.303	47.3722
29.6333	-3.16566	59.9204	92.8854	3.62282	467.286	47.3728
29.65	-3.16368	59.8408	92.4227	4.28978	467.377	47.3777
29.6667	-3.16444	60.3187	92.8349	3.36174	467.334	47.3763
29.6833	-3.16383	59.8185	92.8429	3.80211	467.351	47.3754
29.7	-3.16582	59.715	92.4065	3.55309	467.272	47.3739
29.7167	-3.16597	59.829	92.6002	3.89809	467.339	47.3739
29.7333	-3.162	59.9699	93.0927	3.65852	467.304	47.378
29.75	-3.16261	60.3103	93.6582	4.03755	467.251	47.3769
29.7667	-3.1591	60.3204	93.4069	3.81355	467.372	47.378
29.7833	-3.15544	59.9662	92.8169	3.78487	467.254	47.3792
29.8	-3.15514	59.929	93.1062	3.80867	467.265	47.3789
29.8167	-3.15361	60.1276	93.3614	3.88985	467.368	47.3797
29.8333	-3.15285	60.0919	93.2449	3.98399	467.238	47.38
29.85	-3.15132	60.2532	93.5825	4.0316	467.22	47.3811
29.8667	-3.15254	60.7604	93.6681	3.71285	467.328	47.3812
29.8833	-3.15437	60.2934	93.3386	3.49937	467.362	47.3821
29.9	-3.15285	60.1644	93.1616	3.30681	467.348	47.3841
29.9167	-3.15392	60.225	93.2403	4.42085	467.295	47.3824
29.9333	-3.15514	60.2688	93.2658	3.66386	467.187	47.3837
29.95	-3.15727	60.4156	93.9085	3.97377	467.24	47.3849
29.9667	-3.15361	60.1959	93.4524	3.47557	467.226	47.3811
29.9833	-3.15102	60.2445	93.4043	4.02397	467.09	47.3844
30	-3.1443	60.6155	93.6482	3.59001	467.176	47.3861
30.0167	-3.14354	60.4043	93.6773	3.73604	467.113	47.3891
30.0333	-3.14384	60.6126	93.7913	3.49693	467.166	47.3898
30.05	-3.14293	60.7433	93.9932	3.48091	467.189	47.3914
30.0667	-3.14201	60.8587	94.4549	3.65257	467.258	47.3948
30.0833	-3.14339	60.7041	94.499	3.73238	467.084	47.3948
30.1	-3.13652	60.7058	94.418	4.57054	467.191	47.3942
30.1167	-3.13652	61.0844	95.2393	4.28917	467.111	47.3977
30.1333	-3.13652	60.6397	94.2228	4.07997	467.173	47.3974
30.15	-3.13789	60.626	94.2434	4.25041	467.194	47.396
30.1667	-3.1382	60.9939	94.4601	3.56682	467.192	47.398
30.1833	-3.13667	61.3769	95.3167	4.32793	467.224	47.3994
30.2	-3.13454	61.1733	95.0817	4.15031	467.244	47.4041
30.2167	-3.13362	61.076	95.1165	3.91899	467.152	47.4058
30.2333	-3.1321	61.2032	95.3622	3.51967	467.105	47.4056
30.25	-3.13026	61.3091	95.7786	3.98216	467.112	47.4058
30.2667	-3.13118	61.3493	95.8831	3.60191	467.18	47.402
30.2833	-3.13149	61.5076	96.3148	4.35051	467.16	47.4053
30.3	-3.12614	61.3635	95.7215	3.44399	467.178	47.4082
30.3167	-3.12737	61.6726	95.8369	4.02748	467.123	47.4143
30.3333	-3.12782	61.4585	95.9583	4.08531	467.11	47.4168
30.35	-3.12767	61.6059	96.1018	4.15199	467.137	47.4175
30.3667	-3.12691	61.7104	96.3125	3.56026	467.192	47.4169
30.3833	-3.12309	61.7063	96.1858	3.77113	467.223	47.4165
30.4	-3.12447	61.6161	95.8686	4.18068	467.272	47.4192
30.4167	-3.1237	61.9175	96.9148	3.8958	467.16	47.4216
30.4333	-3.11989	62.1098	97.575	4.07692	467.118	47.4247
30.45	-3.12248	62.1725	97.1227	3.83385	467.072	47.4255
30.4667	-3.12279	62.1331	97.1195	4.22234	467.186	47.4284
30.4833	-3.12111	62.6154	98.2917	4.41246	467.192	47.4313
30.5	-3.11302	61.8266	96.8018	3.9875	467.109	47.4322
30.5167	-3.11653	62.2974	97.6791	4.23256	467.137	47.4296
30.5333	-3.11455	61.9627	97.1955	3.84743	467.156	47.4284
30.55	-3.11302	62.2158	97.3602	4.11278	467.055	47.4313
30.5667	-3.11394	62.2675	97.4676	3.65852	467.008	47.4339
30.5833	-3.11546	62.3779	97.2587	4.19563	467.025	47.44
30.6	-3.11775	62.5513	98.3842	4.1729	467.13	47.4404
30.6167	-3.11348	62.1645	97.3252	4.36241	466.987	47.4459
30.6333	-3.1115	62.5715	98.2737	4.2141	467	47.4474
30.65	-3.10829	62.593	98.317	3.74611	467.072	47.4462
30.6667	-3.11073	62.6222	98.1657	3.68477	466.985	47.448
30.6833	-3.11531	62.4921	98.3598	4.42085	467.021	47.4523
30.7	-3.11028	62.5359	98.3154	3.17329	467.016	47.4561
30.7167	-3.11485	62.7967	98.4592	3.94875	467.057	47.4586
30.7333	-3.11363	62.6415	98.9646	4.03877	467.059	47.4578
30.75	-3.11073	63.1817	99.7796	4.1819	467.146	47.4581
30.7667	-3.11134	63.1451	99.4064	4.01848	467.077	47.4603
30.7833	-3.10814	63.0361	99.3404	3.45772	467.098	47.4621
30.8	-3.10768	63.0051	99.228	3.49464	467.183	47.4632
30.8167	-3.10753	62.4769	98.5107	3.9315	467.172	47.4633
30.8333	-3.10967	62.9403	99.2999	3.61565	467.043	47.4674
30.85	-3.11424	62.9652	99.2896	4.02931	467.142	47.468
30.8667	-3.10646	63.4711	100.635	3.76396	467.098	47.4679
30.8833	-3.10387	63.3947	100.739	3.73131	467.111	47.4719
30.9	-3.10616	62.9696	99.9871	3.66982	467.141	47.4751
30.9167	-3.10692	63.3015	100.319	4.06914	467.186	47.4751
30.9333	-3.10387	63.2426	100.486	3.90526	467.071	47.4752
30.95	-3.10936	63.3335	100.416	3.76518	467.068	47.4793
30.9667	-3.1086	63.5348	100.736	3.36769	467.094	47.4796
30.9833	-3.10997	63.3767	100.05	3.10188	467.072	47.481
31	-3.10905	63.7054	100.651	3.8517	467.024	47.4822
31.0167	-3.10799	63.3157	100.688	4.21288	467.027	47.4819
31.0333	-3.11012	63.4016	100.91	3.12752	467.008	47.4877
31.05	-3.10967	63.9129	101.286	3.76701	467.097	47.4874
31.0667	-3.11378	64.0774	101.787	3.0703	466.971	47.4889
31.0833	-3.11378	63.7956	101.558	3.84636	466.955	47.49
31.1	-3.10844	63.2755	100.773	3.79738	466.976	47.4957
31.1167	-3.10677	63.8711	102.083	3.71285	467.042	47.4969
31.1333	-3.10539	63.7412	101.883	3.80638	466.978	47.4935
31.15	-3.10127	63.6999	101.563	3.82545	466.981	47.4964
31.1667	-3.09837	64.2718	102.76	3.53569	467.061	47.4982
31.1833	-3.0999	63.9289	102.348	4.03755	466.983	47.4989
31.2	-3.09654	64.2205	102.535	4.22005	467.045	47.5025
31.2167	-3.0999	63.9088	102.405	3.8755	466.991	47.506
31.2333	-3.09837	64.2001	102.941	4.05067	467.03	47.5083
31.25	-3.09685	64.3815	103.707	3.40996	467.151	47.51
31.2667	-3.09196	63.9796	102.763	3.04527	467.086	47.5121
31.2833	-3.09563	64.5048	103.778	3.66814	466.961	47.5095
31.3	-3.09364	64.5866	103.907	4.04182	467.175	47.5137
31.3167	-3.09425	64.6595	104.506	3.64479	467.059	47.5172
31.3333	-3.09273	64.6465	104.343	3.83324	467.064	47.5163
31.35	-3.09013	64.7802	104.608	3.75328	467.145	47.5205
31.3667	-3.08388	65.1861	105.733	4.01024	467.146	47.525
31.3833	-3.08144	65.081	105.644	3.4005	467.188	47.5309
31.4	-3.08357	65.153	105.823	4.61159	467.284	47.5306
31.4167	-3.08647	65.0094	105.75	3.66447	467.246	47.5379
31.4333	-3.088	65.3077	106.357	3.71391	467.159	47.5373
31.45	-3.08662	65.5474	107.103	3.98094	467.275	47.5373
31.4667	-3.08876	65.4067	107.125	3.69011	467.232	47.5379
31.4833	-3.08785	65.8285	108.449	4.04533	467.077	47.5454
31.5	-3.08281	66.1114	109.117	3.38676	467.151	47.5474
31.5167	-3.07823	66.5836	109.944	4.11278	467.128	47.5515
31.5333	-3.07549	66.6151	110.328	3.56316	467.118	47.5546
31.55	-3.0793	67.107	111.592	4.58534	467.136	47.5588
31.5667	-3.07747	67.4513	112.656	4.10851	467.134	47.5663
31.5833	-3.07869	67.6336	113.509	3.76396	467.081	47.5683
31.6	-3.07228	67.8553	114.316	3.68065	467.005	47.5732
31.6167	-3.06908	68.2789	115.781	3.88863	467.014	47.5787
31.6333	-3.06709	68.8763	117.244	3.88023	467.024	47.5843
31.65	-3.06572	69.3881	118.749	3.59535	467.093	47.5906
31.6667	-3.06267	69.7546	119.965	4.06151	467.068	47.5982
31.6833	-3.05885	70.4636	121.922	3.87306	467.05	47.6006
31.7	-3.05428	71.0519	123.731	3.94218	467.054	47.6125
31.7167	-3.05412	72.2173	126.759	4.11034	467.094	47.6197
31.7333	-3.05458	72.8866	129.794	3.54225	466.99	47.6324
31.75	-3.04878	73.3462	130.947	4.27895	467.074	47.6388
31.7667	-3.04359	74.4222	134.18	4.42619	467.176	47.6495
31.7833	-3.03825	74.9934	136.651	3.75984	467.021	47.6582
31.8	-3.03383	76.2199	140.255	4.2289	467.144	47.6708
31.8167	-3.02925	76.9233	143.256	4.09431	467.105	47.6852
31.8333	-3.02483	77.8361	145.734	3.48686	467.096	47.6987
31.85	-3.01384	79.5332	151.004	3.4243	467.138	47.7143
31.8667	-3.00835	80.7186	154.675	3.82484	467.118	47.7294
31.8833	-2.99538	81.9157	159.218	3.74977	467.053	47.7462
31.9	-2.9847	83.7609	164.307	3.39928	467.164	47.7586
31.9167	-2.9734	84.9751	168.998	4.48708	467.17	47.7802
31.9333	-2.96852	86.9595	174.524	3.88985	467.042	47.7996
31.95	-2.96272	88.9729	181.015	3.81172	467.183	47.822
31.9667	-2.95052	91.367	188.392	4.27605	467.185	47.8457
31.9833	-2.93968	93.2049	194.538	3.63167	467.033	47.8696
32	-2.92122	95.331	202.305	3.58284	467.122	47.8965
32.0167	-2.90886	97.5195	208.775	4.21822	467.112	47.9202
32.0333	-2.89238	99.7688	217.203	4.02748	467.079	47.9452
32.05	-2.87682	102.797	226.259	3.5894	467.139	47.9722
32.0667	-2.85637	105.104	234.919	3.97987	467.177	48.0055
32.0833	-2.83348	108.652	245.752	4.3058	467.002	48.0427
32.1	-2.81105	111.513	254.259	4.10133	467.123	48.0735
32.1167	-2.78938	114.625	265.456	4.44359	467.19	48.1052
32.1333	-2.76176	117.729	275.286	4.4709	467.031	48.1434
32.15	-2.72774	121.439	287.181	5.79124	467.281	48.175
32.1667	-2.69646	125.374	299.715	1.81557	467.232	48.2128
32.1833	-2.66151	128.536	310.872	3.75038	466.949	48.2575
32.2	-2.62444	132.686	324.831	2.5988	467.182	48.2935
32.2167	-2.57957	137.069	338.146	5.58434	467.131	48.3346
32.2333	-2.53548	140.539	351.445	1.57051	467.02	48.3727
32.25	-2.49275	145.46	365.231	3.4446	467.114	48.4103
32.2667	-2.4398	149.432	379.832	4.48525	467.134	48.4486
32.2833	-2.39143	154.067	395.06	4.84642	467.042	48.4869
32.3	-2.33879	158.348	409.935	6.63811	467.141	48.531
32.3167	-2.28661	162.426	423.57	2.72453	467.116	48.5737
32.3333	-2.22038	167.305	439.648	2.35146	467.056	48.6158
32.35	-2.15553	171.493	454.008	3.77007	467.274	48.6596
32.3667	-2.08488	176.243	469.884	4.21104	467.201	48.6991
32.3833	-2.01073	181.064	485.207	6.18996	467.078	48.7396
32.4	-1.93382	185.618	500.097	1.7292	467.255	48.7769
32.4167	-1.8528	189.654	515.533	3.84209	467.319	48.8158
32.4333	-1.76964	194.968	530.381	5.4229	467.127	48.8511
32.45	-1.67961	198.966	544.083	4.57588	467.395	48.8908
32.4667	-1.58577	202.6	558.384	4.39171	467.469	48.928
32.4833	-1.49025	206.158	572.634	3.6985	467.348	48.9611
32.5	-1.3903	212.081	588.748	2.88429	467.471	48.9951
32.5167	-1.28975	214.917	599.73	3.54347	467.373	49.0267
32.5333	-1.18584	219.042	612.36	3.95897	467.238	49.0583
32.55	-1.07582	222.775	624.993	5.05211	467.373	49.0919
32.5667	-0.957413	226.307	636.841	4.48341	467.403	49.1222
32.5833	-0.841904	229.705	649.013	5.35484	467.159	49.1483
32.6	-0.724869	233.442	660.523	5.22072	467.366	49.177
32.6167	-0.60524	235.423	670.084	4.8304	467.348	49.2002
32.6333	-0.486221	238.348	679.837	5.63316	467.202	49.2252
32.65	-0.364151	241.425	689.525	6.31569	467.302	49.251
32.6667	-0.237961	243.325	698.121	5.86983	467.404	49.2762
32.6833	-0.107498	246.383	706.097	5.22499	467.21	49.2959
32.7	0.0273895	249.056	713.489	5.51827	467.429	49.3134
32.7167	0.157852	250.522	721.204	5.58678	467.437	49.3334
32.7333	0.283127	252.191	726.824	6.48506	467.293	49.3522
32.75	0.410996	253.618	732.581	6.54228	467.395	49.3703
32.7667	0.5439	255.493	737.742	6.95763	467.502	49.3833
32.7833	0.675125	257.792	743.298	7.2747	467.456	49.4007
32.8	0.800705	258.478	747.112	7.02141	467.605	49.4178
32.8167	0.930557	259.172	750.387	6.67809	467.629	49.4308
32.8333	1.05812	260.992	754.574	7.00768	467.51	49.4439
32.85	1.18004	260.532	755.977	8.01628	467.711	49.4599
32.8667	1.30623	261.044	758.299	8.61885	467.737	49.4732
32.8833	1.43028	262.213	760.245	7.35039	467.677	49.4828
32.9	1.54671	262.582	761.638	7.75215	467.753	49.4941
32.9167	1.66206	261.986	762.23	8.769	467.861	49.5039
32.9333	1.77742	262.673	763.552	8.33931	467.743	49.5171
32.95	1.88896	262.471	763.398	8.66417	467.758	49.5274
32.9667	1.99654	263.187	764.662	8.65944	467.849	49.5351
[truncated: 1,622 more rows]
