# Supplementary material for: Thermodynamically controlled multiphase separation of heterogeneous liquid crystal colloids
Source: Nat Commun. 2023 Aug 29;14:5277. doi: 10.1038/s41467-023-41054-7 (PMC10465492; doi:10.1038/s41467-023-41054-7)
Supplement: Supplementary file 11 — Source Data [file 41467_2023_41054_MOESM11_ESM.zip › Source data/Supplementary Figure 7_The size-exclusion chromatography/13-1-2022/h-0-2.xlsx]

## Sheet: Sheet1
<ADMINISTRATIVE_INFORMATION>
Export date	13. tammikuuta 2022 12:57:19
Culture name	fi-FI
Decimal separator	,
Workspace name	Leena
Workspace path	C:\ProgramData\Agilent Technologies\GPC\Workspaces\Leena\
File name	MDS_Aqueous_100122-0032.sample
Creation date	11. tammikuuta 2022 23:54:01
Created by	gpc-sec
Comments	Collected by Agilent GPC/SEC Software Version 1.1.3131.27789
Software version	Agilent GPC/SEC Software - 1.1.3131.27789
</ADMINISTRATIVE_INFORMATION>
<SAMPLE_INFORMATION>
Sample name	han-0-2
Information
Sample type	Sample
Injection date	11. tammikuuta 2022
Vial number	1
Injection number	1
Injection volume (µL)	100
Concentration (mg/mL)	1
dn/dc (mL/g)	00:01:00
UV extinction coefficient [(mg/mL)-¹][cm-¹]	1
Mark-Houwink K ((10e-5) dL/g)	14:01:00
Mark-Houwink Alpha	00:07:00
Mp	100000
Analysed	No
</SAMPLE_INFORMATION>
<INSTRUMENT_CONDITIONS>
Eluent
Refractive index (RIU)	1
Set flow rate (mL/min)	1
LS Wavelength (nm)	658
Set temperature (°C)	20
Actual temperature (°C)	0
Actual flow rate (mL/min)	0
Column information
Data origin	Collected by Agilent GPC/SEC Software Version 1.1.3131.27789
Instrument name
</INSTRUMENT_CONDITIONS>
<COLLECTION_PARAMETERS>
Collected by	gpc-sec
Number of channels	6
Run length (mins)	60.0166666666667
Delay time (secs)	0
Sampling interval (secs)	1
Number of data points	3601
</COLLECTION_PARAMETERS>
<DLS_PARAMETERS>
Viscosity (cP)	0.0089
Correlator run time (secs)	5
Collection fraction	0
</DLS_PARAMETERS>
<CHANNEL_INFORMATION>
Channel ID	Detector type	Detector name	Detector units	Channel Information
1	RI	RI	mV
2	LS 15°	LS 15°	mV
3	LS 90°	LS 90°	mV
4	VS DP	VS DP	mV
5	VS IP	VS IP	mV
6	UV 280nm	UV 280nm	mV
</CHANNEL_INFORMATION>
<RAW_DATA>
RT (mins)	Response Trace 1	Response Trace 2	Response Trace 3	Response Trace 4	Response Trace 5	Response Trace 6
0	-2.80723588509773	69.8690074604158	116.276938693341	6.7412571156774	469.515179962825	47.2322873611622
0.0166666666666667	-2.81837480177751	69.5557445022874	115.675284604743	7.21214337422658	469.282788591499	47.1698789101757
0.0333333333333333	-2.83653276184399	69.4232982053338	115.833823432555	7.9018406809469	463.882702820452	47.0908383781217
00:05:00	-2.85408037031205	69.3012278855511	115.637900569299	7.13523907275027	458.832043339653	46.9966916439929
0.0666666666666667	-2.87437456097458	68.8448374774953	114.733512087674	7.49351546129669	454.131267913044	46.8859128287975
0.0833333333333333	-2.89695757013287	69.2575877462336	115.804679143701	6.80381815456891	450.557201537945	46.7530087681432
00:01:00	-2.91679399709677	69.2697947782122	115.464408127327	6.58088723307207	448.26746751471	46.5995053410227
0.116666666666667	-2.94395464324657	68.7487071006689	114.955222305962	6.61430398311124	446.654155650987	46.4197567951549
0.133333333333333	-2.97538775058933	69.8310130733899	116.453635481225	6.47010841787555	447.359569511399	46.2171200643238
00:15:00	-3.00560015473349	69.2914622599822	115.879752390382	7.06138652928338	449.298198777317	45.9789303528639
0.166666666666667	-3.04054278376988	68.6594431793412	114.118888027611	7.84690903704198	451.919201130844	45.7077816550576
0.183333333333333	-3.08509845048757	69.7635692217085	116.603781974539	6.60835305502074	454.525707633826	45.3951290485353
00:02:00	-3.14231891288345	68.9829295267368	114.724356813674	7.9978184698764	456.902264171997	45.0350216051907
0.216666666666667	-3.21434040155041	69.3547862383587	115.233695222953	6.98387187623386	458.813732791762	44.6128108866707
0.233333333333333	-3.29261799410799	69.5224803401535	116.067130331234	6.83372538290582	460.898388677771	44.1262080744564
00:25:00	-3.3937837716212	69.5677989463686	116.133353479705	6.08451879528275	463.840893735939	43.5724665863793
0.266666666666667	-3.5181429098949	68.8973277149931	114.500815540587	5.6702426475616	467.335614403272	42.9370905719355
0.283333333333333	-3.66203329932916	69.1271250919788	115.148398587016	8.04359483979068	470.060834292227	42.2148920425695
00:03:00	-3.83857749930806	69.6704906028755	116.57143333979	8.38630726254338	472.071179871061	41.3993097185535
0.316666666666667	-4.05540490480775	68.988880454831	114.744651004351	7.04048198702332	473.334912856517	40.4686761181722
0.333333333333333	-4.31190516423359	69.6607249772943	115.884940378955	6.4026645661958	473.860883346845	39.4213127745082
00:35:00	-4.61647061207895	69.320606548819	114.97688978772	7.41310163815047	474.190168034446	38.24516524345
0.366666666666667	-4.97947722550803	69.0338938852476	114.547660025813	8.26713611287138	474.413251543835	36.944963749953
0.383333333333333	-5.40611299313122	69.3839305272081	115.058524314082	8.21525622695943	474.226483954576	35.5089590256677
00:04:00	-5.90873753480239	69.3656199792411	115.510031909349	6.25785864936365	474.030255915539	33.9231129838983
0.416666666666667	-6.5016941131229	69.1046946707178	115.274283604281	8.26774646448663	473.725537879794	32.1967334864414
0.433333333333333	-7.18910260135277	69.1640513637096	115.529105396813	7.27180524301064	473.407086933083	30.317918677213
00:45:00	-7.9798130977135	69.0547984275095	115.242545321136	6.28059424642859	473.088941162163	28.2920091326012
0.466666666666667	-8.8976293145179	68.9453929034117	114.793936895964	7.51442000355736	472.861280015784	26.1205307317136
0.483333333333333	-9.95445310799444	68.6229746713083	114.322898049542	7.20619244612445	472.512464077021	23.8043990018301
00:05:00	-11.1660010317564	69.5615428424801	116.315238256171	7.79274033264755	472.386579059754	21.3530743928595
0.516666666666667	-12.5521095128339	69.2482798843464	115.512473315729	6.74369852204285	472.029675962304	18.7650310256709
0.533333333333333	-14.1196450066385	68.8193552982416	115.117881007068	5.87883030646455	471.761579022501	16.0579690967729
00:55:00	-15.894394868309	68.7148325869417	114.670951048787	8.86741691035871	471.513013333855	13.2450111653939
0.566666666666667	-17.8893290692244	69.4437449838977	115.027396382536	4.42802455591319	471.408948386248	10.3342443903722
0.583333333333333	-20.1178753446051	69.1378062449647	115.079886620046	5.70594821605656	471.105145877909	7.34550519859546
00:06:00	-22.6030744673796	68.9194529604645	114.473654894457	6.58638039746132	470.885877066008	4.29634119844698
0.616666666666667	-25.3542342992949	70.3667491893015	116.554648670828	6.38420143033293	470.758618757644	1.59248361543673
0.633333333333333	-28.3919542069639	69.1483348100326	114.952780899561	6.63337747057771	470.543317231136	1.59126291223202
0.0451389	-31.7249317005045	69.5403331244154	115.067069236456	6.3657382944737	470.4006475449	1.59477243392352
0.666666666666667	-35.3627798177815	69.4800609040218	115.566031668541	5.12596160924531	470.208997142849	1.59431467022407
0.683333333333333	-39.3183159421722	68.6856882980868	114.798667120853	6.68174783478368	470.068921450908	1.59141550012922
00:07:00	-43.5926081891907	69.6645396747974	116.099631553876	6.4282993333552	470.052899721437	1.59141550012923
0.716666666666667	-48.1902341955954	69.3488353102715	115.727622254351	7.2783665226921	469.986676572959	1.59400949442443
0.733333333333333	-53.0976136385618	69.1707652312982	115.091788476217	6.46232643500044	469.897107475823	1.59217843962775
0.0520833	-58.324512143404	69.3445628490783	115.465171066831	8.17771960364098	469.870252005473	1.59141550012919
0.766666666666667	-63.8481941133486	69.3720286710218	114.562613639973	5.62309298651055	469.853009572804	1.59492502182276
0.783333333333333	-69.6529429944231	68.8777964638351	114.23989023208	6.66923562701184	469.761456832972	1.59278879122666
00:08:00	-75.7189223599804	69.4765513823452	114.913260633553	6.92070048575215	469.725751264438	1.59400949442444
0.816666666666667	-82.0221759094337	69.4130748160502	114.952933487469	7.11555523368716	469.754742965385	1.59324655492582
0.833333333333333	-88.5321860630022	68.7964671132839	114.484488635331	6.42295875684472	469.753369674288	1.59324655492583
0.0590278	-95.2043971541532	69.3349498113974	114.775778935896	9.18510491759036	469.651440957274	1.59278879122667
0.866666666666667	-102.008139014679	68.9586680506907	114.272391454723	6.27693213683719	469.58842215469	1.59355173072527
0.883333333333333	-108.896261983937	68.7456553426794	114.37279429274	7.7312474090613	469.580640171804	1.5915680880289
00:09:00	-115.828482856026	69.2600291526312	115.015341938455	5.58311495681132	469.580029820206	1.59294137912637
0.916666666666667	-122.754447624415	69.3161814997282	114.90517347486	5.94490086704459	469.480237333788	1.59492502182275
0.933333333333333	-129.607780552349	69.0650218167914	115.218589020884	5.95634495951732	469.45765432463	1.59461984602331
0.0659722	-136.358574411857	69.3727916105317	114.836356332084	6.35917701477751	469.448804226446	1.59385690652471
0.966666666666667	-142.949456152276	69.6035045149036	115.066153709063	5.84663425961952	469.438428249266	1.59416208232415
0.983333333333333	-149.319238026176	69.1294139104716	114.748618289745	6.14646948256695	469.296674090424	1.59202585172807
1	-155.425805772889	69.382862411908	114.91509168834	5.82389866256108	469.289502459139	1.59385690652471
1.01666666666667	-161.223383022825	69.1202586364843	114.258811131638	7.18421978857232	469.228162123449	1.59202585172807
1.03333333333333	-166.139765151734	68.9092295711774	114.375693462831	6.36756934926102	469.065961186049	1.59477243392303
01:05:00	-171.221857739879	69.2316478032955	115.084159081244	5.84907566602077	469.024762453125	1.59324655492581
1.06666666666667	-175.882960312559	69.660877565197	115.646140315898	6.62803689408726	469.05970508216	1.59385690652471
1.08333333333333	-180.083705191797	68.9606516933884	114.824301888016	6.86653178134365	469.028577150618	1.59172067592865
01:01:00	-183.801661956428	68.7503855675681	114.208914888434	7.17109722918509	469.042310061593	1.59065256063059
1.11666666666667	-187.007991493203	68.8234751715296	114.416587019945	5.77568088625834	469.114941901859	1.59217843962778
1.13333333333333	-189.697963577405	69.5771068082499	115.802542913109	5.37879975907844	469.072827641537	1.59248361542724
01:15:00	-191.852199545623	68.611530578826	113.987662433849	5.95573460791095	469.267224625779	1.59446725812359
1.16666666666667	-193.472683040672	68.9746897801585	114.186484467179	7.12989849625688	469.268903092675	1.59233102752749
1.18333333333333	-194.545528563588	68.5814707625797	113.881919019336	5.21354706368328	469.163159678171	1.59294137912638
01:02:00	-195.087215607599	68.8240855231373	114.716880006615	6.41166725229134	469.256696060699	1.59400949442443
1.21666666666667	-195.099117463775	68.8521616966826	114.996268450993	5.93956029054986	469.218549085769	1.59309396702611
1.23333333333333	-194.601070559079	68.63792828548	114.040152671343	6.35978736639467	469.246625259318	1.59263620332701
01:25:00	-193.614742375299	69.2418711925668	114.631430782761	6.77879373900851	469.25074513261	1.59217843962779
1.26666666666667	-192.141353615578	68.6124461062158	114.60304943341	3.78196738850959	469.331616719462	1.5900422090327
1.28333333333333	-190.211574447841	68.6699717444164	114.386222027911	6.74125711568093	469.342908224041	1.59324655492537
01:03:00	-187.860500088918	68.5710947854036	114.310996193359	6.17927588099866	469.270734147472	1.5970612524344
1.31666666666667	-185.109340256999	69.2009776354426	115.045096578901	6.44081154112754	469.212903333479	3.5567476485306
1.33333333333333	-181.98708665297	68.8150828370544	114.054190758129	5.21781952488118	469.235791518437	5.73234592270985
01:35:00	-178.519679219684	68.7010996759603	113.84270392911	5.69343600830877	469.291791277635	7.8646092334272
1.36666666666667	-174.74480716856	68.995289146617	114.551322135398	6.65611306764009	469.269513444276	9.9423986638873
1.38333333333333	-170.695582073633	69.1213267517865	115.718619568265	4.7200777959804	469.250287368911	11.9571692918188
01:04:00	-166.397638702276	68.6144297489217	114.435813095328	5.28511078864784	469.292401629233	13.9179238031951
1.41666666666667	-161.881952397898	68.3065073672851	113.813254464463	4.4495394497703	469.275922136063	15.8126077540452
1.43333333333333	-157.186059784076	68.7255137399136	114.112479335813	4.0196993362665	469.216565443073	17.6384745620706
01:45:00	-152.3392577373	68.9048045220923	114.543387564635	6.41166725229131	469.265088395184	19.3985759853656
1.46666666666667	-147.364129266994	69.56184801828	115.712973815976	5.03654510000956	469.30491383701	21.0906232053382
1.48333333333333	-142.295464414023	68.6373179338712	114.45351329167	4.42741420433336	469.253339126904	22.7028669538023
01:05:00	-137.160118649013	69.1371958933589	114.124686367791	5.33103974646565	469.248761489913	24.2467513231486
1.51666666666667	-131.983268975139	69.1988414048407	115.099112695412	4.26353480001547	469.312238056197	25.7183090280687
1.53333333333333	-126.792686390431	68.770679758231	114.793173956462	4.71885709279085	469.279736833557	27.1199814748777
01:55:00	-121.59798393229	68.7650340059473	113.780753241819	5.06217986715017	469.264630631484	28.4482591419585
1.56666666666667	-116.435019757432	69.1976207016491	114.637992062454	4.15260339692699	469.264630631484	29.7071093146313
1.58333333333333	-111.319205243586	69.0514414937226	115.448691573668	4.71473721948625	469.230603529847	30.8928698833401
01:06:00	-106.270834581278	68.3432810511155	113.942038651823	5.80726658149566	469.282025652053	32.0156116494962
1.61666666666667	-101.299978572165	68.7760203347201	114.496085315707	6.02073705320137	469.226788832354	33.0744190856394
1.63333333333333	-96.4289150493341	68.6232798471019	114.213339937528	5.68870578340746	469.165448496666	34.0709706587249
0.0868056	-91.6625268258426	68.8944285449032	114.796073126556	5.19218475772765	469.227704359752	35.0025197865033
1.66666666666667	-87.0180563340995	68.805317211465	114.802329230444	4.1002657473311	469.275616960264	35.8773062156103
1.68333333333333	-82.5008441508481	68.4836619188588	114.310080665952	5.62904391461963	469.275769548164	36.692278188004
01:07:00	-78.1224869562207	68.4781687544667	114.040000083444	3.49098226372616	469.237012221634	37.457201329311
1.71666666666667	-73.8927503760384	68.2996409117958	114.005515218109	4.05433678950588	469.211224866582	38.1722282273894
1.73333333333333	-69.8105662947721	68.8199656498457	114.997946917899	4.81910734289225	469.300793963718	38.8352226516819
0.09375	-65.8855477503269	68.8433115984983	115.106894678288	2.90809648681261	469.242047622326	39.4528984697401
1.76666666666667	-62.1166266271904	68.9786570655518	114.414755965155	3.64906332787435	469.236401870037	40.0283074395921
1.78333333333333	-58.5018192828722	68.8163035402468	114.352957865771	4.50431850578266	469.274396257066	40.5577874516132
01:08:00	-55.0524172217543	68.2149546274519	113.449942675227	4.04304528493592	469.32200368178	41.0511041314146
1.81666666666667	-51.7630798675349	68.8671153108571	114.340750833799	4.97520476431887	469.356946310815	41.505205720975
1.83333333333333	-48.6377745055104	68.9904063338323	114.811484504433	3.95835900059219	469.278516130359	41.9330621917844
0.100694	-45.6656673947217	68.5860483995716	114.398581647789	4.18312097687657	469.342450460342	42.3258234456694
1.86666666666667	-42.8475214748297	69.2250865235955	114.785086797781	4.72663907567418	469.383191429567	42.6886774711988
1.88333333333333	-40.1825738061821	68.8134043701483	113.879782788735	4.64973477421781	469.313458759395	43.0205561530946
01:09:00	-37.6633475818379	68.5094492739096	113.817526925653	5.16059906247709	469.371442161288	43.330919941121
1.91666666666667	-35.2921316201557	69.1463511673475	114.373862408041	4.80766325041921	469.364575705801	43.615954137802
1.93333333333333	-33.0582447682845	69.489063590112	115.239951326841	4.16877771429933	469.411725366814	43.8782527374171
0.107639	-30.9601611471049	69.5053904953751	115.476004807699	4.54719570561036	469.300946551617	44.1175105641815
1.96666666666667	-28.9893358343477	68.5437815513484	113.944327470323	4.7219088507844	469.297437029924	44.3408992493685
1.98333333333333	-27.1416489566127	69.0946238693411	114.863059214543	4.30946375784624	469.320172626983	44.5447566833973
2	-25.4108444101121	68.7447398152792	114.283988135099	5.45677217583489	469.385022484363	44.7328975637495
2.01666666666667	-23.7975325463504	68.5125010319025	113.665396789633	5.3548434588109	469.461469022122	44.9108150548254
2.03333333333333	-22.2916425640343	68.4265940443637	114.004294514913	4.752273842828	469.323834736576	45.0676754157353
02:05:00	-20.8835614253987	68.7754099831176	114.277426855404	5.263748482693	469.466199247015	45.2115658051732
2.06666666666667	-19.5729839547223	68.188556920801	113.799674141389	5.11589080786085	469.363507590502	45.3421810473317
2.08333333333333	-18.4726726098561	69.1812937963735	114.783103155082	5.73463474121743	469.295605975127	45.4654720703038
02:01:00	-17.332840998932	68.8274424569256	113.830191721328	6.10893285923576	469.363049826804	45.5822018135913
2.11666666666667	-16.2751016780868	68.7732737525295	113.876731030747	5.6284335630165	469.368695579093	45.686266761199
2.13333333333333	-15.2878579668844	68.2926218684103	113.627402402607	6.7371372423883	469.406232202424	45.781786786425
02:15:00	-14.3784340845652	68.9476817219059	114.507834583988	6.10649145284709	469.371899924988	45.866778246568
2.16666666666667	-13.5321815927062	68.4688608925828	113.618399716515	5.59928927416924	469.388074242358	45.9482601850196
2.18333333333333	-12.7491004913536	68.7381785355897	113.792502510101	5.21415741528027	469.348553976331	46.0269955412741
02:02:00	-12.0258338466708	68.788685130394	113.401724898917	5.47767671809869	469.32185109388	46.094591980851
2.21666666666667	-11.3602454281011	68.2218210829395	113.783957587716	5.46394380712175	469.361829123606	46.1560849044373
2.23333333333333	-10.7375342093352	68.4656565466993	114.074790124593	5.63560519431103	469.334363301657	46.2152890095295
02:25:00	-10.1647192337941	69.0746348544737	115.07347792825	5.81626926757508	469.404095971828	46.2693051260296
2.26666666666667	-9.6323400516639	69.1358226022591	114.762808964412	5.35133393712836	469.354352316519	46.3147763201469
2.28333333333333	-9.14375359676707	68.8155406007483	114.31526865454	5.8776096032634	469.322919209177	46.3634518601569
02:03:00	-8.65425161445887	68.4299509781584	113.826987375442	6.0498813420484	469.372357688689	46.4038876535833
2.31666666666667	-8.23783923612922	68.9286082344436	114.702078980334	6.34315528530949	469.498700469655	46.4427975680113
2.33333333333333	-7.85728501423243	68.9472239582123	114.599997675426	6.72874490789737	469.37632497408	46.4768246696485
02:35:00	-7.50709578436999	68.3756296858563	113.946616288818	6.82121317512913	469.390057885054	46.5061215463951
2.36666666666667	-7.18635601916274	68.6823313642938	114.105155116633	6.44737282081721	469.431866969577	46.5361813626396
2.38333333333333	-6.88652079620868	68.3014719665917	112.627799071534	6.51054421129779	469.409589136218	46.5657834151857
02:04:00	-6.60957375822052	68.591388976059	113.489615529149	5.64033541920173	469.381970726369	46.5895871275417
2.41666666666667	-6.35795631157869	68.6600535309348	114.283225195601	5.53077730720112	469.428357447884	46.6083554392076
2.43333333333333	-6.12480200080963	68.7313120801037	114.016196371091	5.7857516876303	469.396313988943	46.6336850305608
02:45:00	-5.9113315290984	68.7030833186547	113.981101154154	5.94322240014357	469.437817897667	46.6515378148283
2.46666666666667	-5.71861301175465	68.5866587511696	113.823325265845	5.94017064214823	469.42500051409	46.6690854232958
2.48333333333333	-5.53749117478447	68.4659617224892	113.624045468805	5.7030490459874	469.383038841668	46.6857175043656
02:05:00	-5.36476167230376	68.3905833000292	113.110434598353	6.34376563690694	469.499463409153	46.6994504153402
2.51666666666667	-5.20774872348973	68.6182444464169	113.18215091123	5.72090183024028	469.479321806389	46.7104367441202
2.53333333333333	-5.06309539455718	68.8352244398127	113.977286456663	5.51933321472031	469.393109643049	46.724627418794
02:55:00	-4.934158619292	68.4197275888754	114.154593596142	5.77034030976393	469.465436307517	46.7374448023706
2.56666666666667	-4.81025724472104	68.7026255549563	114.448172715195	5.99739110454333	469.480542509588	46.7473630158523
2.58333333333333	-4.69825772632801	68.2950632748052	113.527762504088	6.24183691989039	469.445447292653	46.7566708777351
02:06:00	-4.59312466341943	68.6772959636045	114.103324061831	6.33598365401705	469.38685353916	46.7639950969217
2.61666666666667	-4.49440029230188	68.602527892741	113.50990971982	5.4723361416038	469.296979266226	46.7766598925984
2.63333333333333	-4.40055873397276	68.6948435720721	114.225546969511	6.66267434732423	469.266156510482	46.785662578682
0.128472	-4.3152620980304	68.6750071451093	114.070059899696	5.96519505770339	469.349316915829	46.7896298640746
2.66666666666667	-4.23866297236989	68.2787363695355	113.320853312064	6.3228610946437	469.33207448316	46.7978696106596
2.68333333333333	-4.1690828900985	68.8408701921011	113.783499824014	5.46211275232691	469.286450701144	46.8048886540466
02:07:00	-4.10011315942411	68.8523142845796	114.547965201616	5.93360936247084	469.428662623684	46.8120602853335
2.71666666666667	-4.03785729633921	68.505787164319	113.818289865156	6.48506203204852	469.331921895261	46.8140439280298
2.73333333333333	-3.98063683394343	68.1327097495114	112.953726825356	5.59745821937654	469.317426044788	46.8244199052109
0.135417	-3.92906212383878	69.3470042554738	115.297019201339	6.406937027391	469.395551049444	46.8282346027038
2.76666666666667	-3.87794517743188	68.4801523971475	114.126364834654	5.76728855175437	469.469556180808	46.8334225912944
2.78333333333333	-3.83201621961681	68.2090036993642	112.940909441766	5.69282565670248	469.427594508385	46.8386105798848
02:08:00	-3.79020713509294	69.3468516675731	114.768454716712	6.20842016985868	469.445447292653	46.8387631677845
2.81666666666667	-3.74885581426937	68.1540720554601	112.976309834493	5.87226902676961	469.432629909076	46.8434933926758
2.83333333333333	-3.71116660303902	68.1969492552831	112.873465590085	5.28816254664443	469.44697317165	46.8494443207648
0.142361	-3.67607138610292	68.0825083304948	112.879416518177	5.86631809868737	469.441022243561	46.8511227876618
2.86666666666667	-3.64418051506184	68.3832590808407	113.28911502892	6.15531958075592	469.429425563182	46.8560056004528
2.88333333333333	-3.6165621052121	68.5344736894667	113.981406329959	5.92536961588306	469.372968040286	46.8573788915503
02:09:00	-3.5829927672741	68.9241831853474	114.51149669358	7.39814802397373	469.515485138624	46.8611935890433
2.91666666666667	-3.55873129121826	68.899158769787	113.949820634698	5.57304415541468	469.449414578044	46.8616513527424
2.93333333333333	-3.53492757886225	67.7629892684813	112.370841048411	6.52488747387185	469.388226830257	46.861346176943
0.149306	-3.50807210851116	68.7444346394878	113.425833787086	6.40922584589041	469.520215363516	46.8654660502355
2.96666666666667	-3.48304769295742	68.51066997711	113.451773730028	7.17994732737241	469.491223662569	46.8642453470377
2.98333333333333	-3.45771810160355	68.2965891538085	112.928244646095	6.2555698308633	469.359998068809	46.8685178082299
3	-3.43620320774335	68.955158528993	114.039542319747	6.55647316911654	469.392804467249	46.8668393413329
3.01666666666667	-3.41865559927531	68.2328074117163	112.94090944176	5.92765843436561	469.422253931895	46.8660764018343
3.03333333333333	-3.40171834240661	68.7307017285053	113.803946602581	6.20964087305382	469.368390403294	46.8665341655335
03:05:00	-3.38325520654018	68.3829539050438	113.630148984805	6.29188575099997	469.381207786871	46.8686703961296
3.06666666666667	-3.36250325217855	68.758625314153	114.332358499308	6.10466039804515	469.381818138469	46.867907456631
3.08333333333333	-3.3490755170034	68.079609160401	113.108450955657	6.17378271661463	469.298810321021	46.8747739121183
03:01:00	-3.33076496903678	68.6725657387139	114.175040374701	6.55647316911459	469.401349389634	46.8746213242187
3.11666666666667	-3.31794758546049	68.3007090271003	113.331534465053	5.66246066466155	469.342755636142	46.8773679064136
3.13333333333333	-3.30177326808996	67.8908579284509	113.245780065405	5.98075902347991	469.26142628559	46.87385838472
03:15:00	-3.28880329661393	68.9650767424727	113.295828896512	6.74369852207228	469.368085227494	46.8753842637173
3.16666666666667	-3.28056355002892	68.4011118651044	113.386923872645	6.3072971288701	469.376324974079	46.8729428573217
3.18333333333333	-3.27049274864752	68.4879343800483	113.308798867988	5.99556004974858	469.319257099584	46.8741635605195
03:02:00	-3.26103229886477	68.9769785986517	113.714530093345	5.22010834336892	469.440717067762	46.8761472032158
3.21666666666667	-3.25370807967831	68.2863657645218	113.307883340592	5.98915135795631	469.442242946758	46.8737057968203
3.23333333333333	-3.23738117440808	67.9895822995669	112.67449096885	6.16188086043606	469.368542991193	46.8752316758175
03:25:00	-3.22807331252534	68.2454722073956	112.759482428997	5.90675389210901	469.352063498024	46.8712643904248
3.26666666666667	-3.2152559289487	68.2418100978068	112.936331804784	6.66023294092857	469.367474875895	46.8735532089207
3.28333333333333	-3.20777912186258	68.7621348358477	114.054495933921	5.89317356903186	469.353284201222	46.8740109726198
03:03:00	-3.2018281937734	68.4940378960322	113.749930486066	5.43891939157957	469.455365506135	46.8711118025251
3.31666666666667	-3.19328327138915	68.2567637119749	113.107535428257	6.47483864276628	469.363049826803	46.8718747420237
3.33333333333333	-3.18214435470972	68.3976023434157	113.416831100984	5.56343111774139	469.285077410046	46.8718747420237
03:35:00	-3.17344684442554	68.2782786058341	113.780142890221	6.19285620408486	469.434918727572	46.8714169783245
3.36666666666667	-3.16062946084919	68.1409494960868	112.994162618768	5.72090183024991	469.369763694393	46.8688229840293
3.38333333333333	-3.15528888435887	68.4012644530116	113.385397993649	5.9867099515557	469.230756117746	46.8660764018343
03:04:00	-3.14537067087717	68.5121958561063	113.114401883746	4.76188688050642	469.335889180653	46.8643979349374
3.41666666666667	-3.14064044598577	68.2595102941654	113.249747350797	6.73408548439366	469.379376732073	46.8669919292327
3.43333333333333	-3.1342317541976	67.8844492366578	113.037497582287	5.1837924232388	469.301709491116	46.8686703961296
03:45:00	-3.12355060121706	68.2869761161213	113.106009549261	5.93544041726129	469.348248800532	46.8659238139346
3.46666666666667	-3.11592120623118	67.9715769273992	112.873160414289	5.32920869167005	469.390668236653	46.8643979349374
3.48333333333333	-3.11683673362949	67.6726572318491	112.28264524237	5.39787324654587	469.31620534159	46.8648556986366
03:05:00	-3.11210650873818	68.0896799617815	112.572867427639	5.51994356631894	469.412488306313	46.8631772317397
3.51666666666667	-3.10554522905015	68.1708567244401	112.702261966611	5.6755832240282	469.414319361108	46.8662289897341
3.53333333333333	-3.10173053155722	68.9128916807709	113.709494692655	5.12718231243977	469.305981952309	46.8642453470377
03:55:00	-3.09730548246527	68.3336680134213	113.727652652708	5.61302218515194	469.4747441694	46.8608884132438
3.56666666666667	-3.09364337287206	67.944874044947	112.833945324059	5.50743135854272	469.377698265176	46.860278061645
3.58333333333333	-3.09074420277744	68.115314728931	112.863547376607	5.82344089886645	469.255475357501	46.85753147945
03:06:00	-3.08326739569107	68.3829539050426	112.471243886424	4.85771208153339	469.430035914782	46.8566159520517
3.61666666666667	-3.07807940710066	68.0797617482998	112.537009271203	5.49018892587195	469.408063257222	46.8558530125531
3.63333333333333	-3.07456988540705	68.5639231541165	113.096091335786	5.1187899779558	469.260205582392	46.8534116061576
0.170139	-3.07106036371353	68.7896006578013	113.72917853172	5.68443332221687	469.345807394135	46.8534116061576
3.66666666666667	-3.06709307832074	67.6747934624412	112.56615356005	5.05928069706088	469.352063498023	46.8557004246534
3.68333333333333	-3.05854815593651	68.2805674243309	113.20519168408	5.2278903262544	469.248303726214	46.8515805513609
03:07:00	-3.0515291125493	67.6694528859522	112.100455290103	5.2440646436288	469.333752950058	46.852648666659
3.71666666666667	-3.04649371185861	68.2831614186261	112.771231697275	5.68992648660707	469.325055439774	46.853716781957
3.73333333333333	-3.04191607486692	67.8498117834221	112.248007789136	5.15998871087531	469.246472671419	46.8534116061575
0.177083	-3.03520220727933	68.4430735375329	112.966544208917	5.14381439350927	469.456433621432	46.848833969166
3.76666666666667	-3.03291338878348	67.9418222869434	112.333457012965	4.58534268052775	469.350385031125	46.8477658538679
3.78333333333333	-3.02909869129052	67.7401010835236	111.894766801284	4.557419094886	469.282941179451	46.8462399748707
03:08:00	-3.02864092759135	68.1189768385297	112.605063474486	4.79286222415339	469.34458669094	46.846087386971
3.81666666666667	-3.02558916959695	67.8609507000999	112.360770247027	4.71229581310199	469.404401147627	46.8457822111716
3.83333333333333	-3.02009600520711	68.0287973897826	112.496573477768	5.25230439020483	469.215497327775	46.8418149257789
0.184028	-3.01414507711795	69.315571148132	113.816763986156	5.46989473520935	469.342603048242	46.8402890467817
3.86666666666667	-3.01048296752473	68.3620493627851	112.975852070798	4.98832732369691	469.37632497408	46.8415097499794
3.88333333333333	-3.00560015473364	68.8362925551142	114.416129256262	5.02464324382925	469.224042250159	46.8370847008875
03:09:00	-3.00712603373085	68.6010020137455	113.740927800001	5.11940032955402	469.404401147627	46.8358639976898
3.91666666666667	-3.00666827003168	68.4000437498129	113.290183144223	5.05455047217193	469.414471949008	46.8341855307928
3.93333333333333	-3.00453203943563	68.4899180227481	113.25966556428	4.7159579226971	469.29972584842	46.8326596517957
0.190972	-3.00254839673926	67.9097788280091	112.665488282766	4.17350793919343	469.385022484365	46.8334225912942
3.96666666666667	-3.0036165120373	68.1264536456137	112.721640629866	4.73136930056709	469.394482934146	46.829760481701
3.98333333333333	-3.00270098463896	68.1360666832989	113.008353293451	3.70140097745807	469.168805430461	46.8306760090993
4	-3.00010699034374	68.3750193342578	113.775260077432	4.96925383622965	469.467267362312	46.830828596999
4.01666666666667	-2.99476641385347	67.819751967173	112.556235346556	4.47624233222504	469.354657492315	46.8279294269043
4.03333333333333	-2.99034136476165	68.0045359137381	112.387930893179	4.46434047605703	469.218854261569	46.8289975422024
04:05:00	-2.98316973347473	68.0001108646473	112.385642074693	4.58839443852046	469.460248318929	46.828082014804
4.06666666666667	-2.97966021178126	68.5672800879091	113.271262244658	4.08348107835715	469.455518094033	46.8247250810102
4.08333333333333	-2.97721880538577	69.3859141699077	112.571799312347	5.19157440611844	469.29972584842	46.8235043778125
04:01:00	-2.97630327798744	67.8362314603409	112.563101802059	4.50843837907207	469.435223903372	46.8184689771217
4.11666666666667	-2.97950762388155	67.9360239467603	112.696921390113	4.48341396352152	469.486188261879	46.8192319166203
4.13333333333333	-2.97477739899018	68.1398813807908	112.654501953994	4.22660852829168	469.258069351796	46.8192319166203
04:15:00	-2.97035234989836	68.389210008931	113.461539355608	4.32670619050841	469.477643339492	46.8174008618237
4.16666666666667	-2.96836870720196	68.3562510225916	112.766043708681	4.45426967467864	469.470166532406	46.8154172191273
4.18333333333333	-2.964554009709	68.4670298377875	113.110434598351	4.94956999716544	469.341840108742	46.811755109534
04:02:00	-2.96501177340814	68.8098948484578	113.054587427053	4.59785488830739	469.533643098692	46.8177060376231
4.21666666666667	-2.96165483961432	68.2665293375575	112.875754408584	4.49363735280263	469.448956814347	46.8141965159296
4.23333333333333	-2.96073931221596	68.2285349505242	112.704398197194	4.5227816416521	469.212750745579	46.814501691729
04:25:00	-2.95600908732467	67.8368418119455	112.432333971997	4.85298185664305	469.40852102092	46.8109921700354
4.26666666666667	-2.95387285672856	68.1327097495111	112.881552748785	4.84519987375885	469.508160919434	46.8103818184366
4.28333333333333	-2.9515840382328	68.4494822293205	113.349845013012	4.93171721289793	469.21809132207	46.810686994236
04:03:00	-2.95204180193189	67.742847665712	112.061850551469	4.51332119187053	469.445752468455	46.809008527339
4.31666666666667	-2.94471758274538	67.929157491277	112.550284418482	5.22132904656777	469.405621850825	46.8064145330438
4.33333333333333	-2.94502275854482	67.9908030027622	112.250144019733	4.8357394239758	469.299115496821	46.8047360661469
04:35:00	-2.94639604964232	68.1185190748285	112.477499990314	4.9214938236139	469.391583764052	46.8025998355508
4.36666666666667	-2.94593828594317	67.9874460689692	112.151267060714	3.86589073335679	469.367169700097	46.801989483952
4.38333333333333	-2.94471758274539	68.1130259104391	112.253195777725	4.53895595902391	469.275464372365	46.8010739565536
04:04:00	-2.94288652794878	68.0257456317997	111.835410108294	4.27787806260378	469.442548122557	46.8009213686539
4.41666666666667	-2.93739336355879	67.8931467469411	111.918875689439	3.56376669191168	469.4185918223	46.7998532533559
4.43333333333333	-2.93281572656726	67.85591529941	111.930777545614	4.4786837386283	469.259442642894	46.8024472476511
04:45:00	-2.93022173227199	68.1044809880563	113.151480743378	4.20814539242402	469.452466336041	46.8004636049547
4.46666666666667	-2.92854326537509	68.05809426654	112.096030241016	4.22172571550221	469.410657251517	46.7995480775564
4.48333333333333	-2.92320268888484	67.7378122650251	112.211234105305	3.70323203225298	469.253796890604	46.7971066711609
04:05:00	-2.92121904618853	67.9604380107187	112.271964089392	4.17289758759125	469.385480248063	46.7955807921637
4.51666666666667	-2.91282671170382	68.5782664166843	113.182761262823	4.09904504412948	469.44590505635	46.7900876277737
4.53333333333333	-2.91023271740869	68.0776255177032	112.673270265655	4.52339199324807	469.308728534503	46.7859677544814
04:55:00	-2.91160600850613	68.2120554573534	112.80129151351	4.20097376113795	469.385785423864	46.7833737601861
4.56666666666667	-2.90733354731401	67.6642648973617	111.811453808037	4.20387293123228	469.387769066558	46.7823056448881
4.58333333333333	-2.91038530530838	67.9076425974159	112.541129144498	3.52973959026781	469.295148211428	46.7864255181805
04:06:00	-2.90946977791007	67.5946848150905	111.64589593684	4.66041592719785	469.427441920486	46.7809323537906
4.61666666666667	-2.90626543201598	68.0710642380144	112.458884266546	3.65318320115283	469.395398461545	46.7807797658909
4.63333333333333	-2.9065706078154	67.8142588027863	112.005240440678	3.42720052166199	469.340314229746	46.7781857715956
0.211806	-2.90336626192131	68.1810801137107	112.305228251527	3.88206505072186	469.45750173673	46.7798642384926
4.66666666666667	-2.90061967972632	68.3998911619087	112.514731437841	4.24980188904872	469.396008813142	46.7809323537906
4.68333333333333	-2.89924638862886	67.8034250619075	111.721274359303	3.95835900058408	469.286298113245	46.7809323537906
04:07:00	-2.89711015803278	68.1943552609942	112.33406736459	4.50737026377633	469.424237574593	46.7804745900914
4.71666666666667	-2.89848344913026	68.3234446241525	113.252036169292	3.75862143985246	469.46345266482	46.7739133104035
4.73333333333333	-2.89390581213862	68.1632273294419	112.478873281393	3.97377037846164	469.32658131877	46.7700986129105
0.21875	-2.8942109879381	67.8041880014055	111.451346364698	3.98338341613908	469.372510276586	46.7702512008102
4.76666666666667	-2.89482133953699	68.0886118464892	112.80998902382	3.38020344853784	469.390515648753	46.7688779097127
4.78333333333333	-2.8972627459325	68.1496470063706	112.726676030555	3.2692720454507	469.366254172698	46.7667416791166
04:08:00	-2.89863603702994	67.4402658605659	111.608206725596	3.88023399592725	469.396771752642	46.7635373332225
4.81666666666667	-2.89299028474031	67.4881784610866	111.391226732209	3.33671589712575	469.340314229745	46.7598752236292
4.83333333333333	-2.88826005984903	68.1105845040322	112.560965571442	3.95057701769477	469.366254172697	46.7575864051335
0.225694	-2.88887041144789	69.0966075120319	114.168784270807	3.89640831329733	469.438580837165	46.7589596962309
4.86666666666667	-2.88597124135324	67.968677757307	111.875235550131	3.75328086336196	469.44682058375	46.7568234656349
4.88333333333333	-2.88322465915824	68.3969919918181	112.196585666937	3.69545004936724	469.385480248063	46.7556027624371
04:09:00	-2.87895219796613	67.6944773015106	112.423178698017	3.57093832319773	469.46833547761	46.753466531841
4.91666666666667	-2.87315385777672	67.6842539122305	111.719901068205	3.29856892219663	469.455823269833	46.7543820592393
4.93333333333333	-2.87422197307478	68.2544748934782	112.383353256186	3.56559774670589	469.414929712709	46.7501095980472
0.232639	-2.87467973677395	67.9447214570406	111.919486041029	3.31169148157186	469.407147729824	46.7514828891446
4.96666666666667	-2.87574785207198	67.6302377957239	111.634299256461	3.77830527891428	469.52296194571	46.7482785432505
4.98333333333333	-2.87483232467365	68.3428232874179	112.676932375251	4.25285364704727	469.453381863437	46.7479733674511
5	-2.87483232467366	67.8345529934497	112.018668175856	4.16160608301198	469.395551049444	46.7450741973564
5.01666666666667	-2.87529008837282	68.1407969081858	112.181784640653	3.86955284294966	469.399213159038	46.7453793731558
5.03333333333333	-2.8743745609745	67.4488107829568	111.397635423995	4.23912073606997	469.494580596362	46.7411069119637
05:05:00	-2.87498491257339	67.6802866268454	111.759421334248	4.0233614458619	469.42957815108	46.7418698514623
5.06666666666667	-2.87345903357616	68.2785837816345	112.507559806559	3.91654991606107	469.396008813143	46.7401913845654
5.08333333333333	-2.86613481438967	67.7050058665913	111.712119085325	3.59474203555528	469.380597435271	46.7388180934679
05:01:00	-2.86491411119187	67.8290598290619	111.810996044341	3.32481404094607	469.433698024374	46.7391232692673
5.11666666666667	-2.86659257808876	68.1230967118194	112.371756575808	3.13758868798993	469.359082541411	46.7400387966656
5.13333333333333	-2.86949174818347	68.1090586250461	111.940848346996	3.61854574791146	469.373425803985	46.7412594998634
05:15:00	-2.86689775388824	68.0941050108749	111.793295847969	3.65440390434384	469.329785664665	46.7391232692674
5.16666666666667	-2.86582963859019	67.7640573837799	111.980368613025	3.76884482913994	469.32688649457	46.7360715112729
5.18333333333333	-2.86552446279076	68.1049387517535	111.616293884295	4.63905362123566	469.224957777558	46.7363766870724
05:02:00	-2.86170976529774	67.6822702695262	112.099387174818	3.80165122756485	469.148511239798	46.7363766870724
5.21666666666667	-2.86338823219467	67.7018015206936	112.607199705077	3.69483969776864	469.232739760443	46.7336301048774
5.23333333333333	-2.86064164999968	67.4164621482152	111.19667716005	3.57093832319592	469.315442402091	46.7282895283872
05:25:00	-2.86064164999971	67.6081125502653	111.259695962649	3.66691611211991	469.256238297	46.7249325945934
5.26666666666667	-2.86018388630052	67.9074900095154	112.567069087449	3.63700888378064	469.327802021969	46.7243222429945
5.28333333333333	-2.85728471620586	67.7301828700414	111.399924242491	4.11277795510119	469.309796649801	46.7241696550948
05:03:00	-2.85362260661257	68.1569712255653	112.207724583629	3.4517671735136	469.293774920331	46.7186764907048
5.31666666666667	-2.85392778241203	68.3504526824028	112.653586426589	4.20387293123725	469.34336598774	46.7166928480085
5.33333333333333	-2.85194413971567	68.139118441295	111.651541689136	4.35417201246176	469.304303485411	46.7176083754068
05:35:00	-2.85469072191064	67.7898447388328	111.908804888063	3.92921471173744	469.379376732074	46.7130307384152
5.36666666666667	-2.85331743081319	68.163837681047	112.460715321348	3.87489341944045	469.356946310815	46.7150143811116
5.38333333333333	-2.84675615112515	67.397236072849	111.561972591993	3.54347250124849	469.314526874692	46.7128781505155
05:04:00	-2.84416215682995	67.6157419452489	112.40044310095	4.16572595630401	469.249371841512	46.7124203868164
5.41666666666667	-2.84492509632853	67.8438608553326	112.821127940481	3.41835042346748	469.378003440977	46.7095212167216
5.43333333333333	-2.84080522303612	67.6853220275245	111.958701131271	3.08570880208488	469.318646747985	46.7046384039307
05:45:00	-2.84034745933694	67.5293771940098	111.332022627121	3.94111656792311	469.328870137267	46.7003659427385
5.46666666666667	-2.83821122874088	67.7233164145532	112.499777823671	3.9070894662798	469.330701192063	46.700060766939
5.48333333333333	-2.8371431134428	67.9842417230741	112.821890879972	3.57810995448109	469.394330346247	46.697924536343
05:05:00	-2.83271806435096	67.6635019578637	111.631705262167	3.50593587791536	469.351758322224	46.6982297121424
5.51666666666667	-2.83256547645124	67.5959055182875	111.782462107093	3.05946368332886	469.290723162336	46.6910580808555
5.53333333333333	-2.83241288855152	67.6520578653852	111.739890083068	3.01368731341955	469.331006367863	46.6927365477525
05:55:00	-2.83470170704733	67.9840891351745	111.748587593343	3.36296101587274	469.336652120152	46.6939572509503
5.56666666666667	-2.83439653124788	67.7324716885376	111.18431754019	2.86155717739936	469.360455832509	46.6953305420477
5.58333333333333	-2.8359224102451	68.316120404961	112.492453604482	3.65379355274657	469.348401388431	46.6898373776578
05:06:00	-2.82981889425626	68.4037058594037	112.100150114307	2.51533523293199	469.309186298203	46.6878537349614
5.61666666666667	-2.83103959745403	68.032459499389	112.654044190292	3.55720541221342	469.35374196492	46.6831235100702
5.63333333333333	-2.82905595475766	67.7210275960553	111.493002861315	3.50593587790758	469.390515648753	46.6777829335799
0.253472	-2.83042924585513	67.4672739188226	111.545187923025	2.55638137795704	469.324445088175	46.6794614004768
5.66666666666667	-2.83409135544841	68.0310862082931	111.565329525793	3.56376669191327	469.413251245813	46.6796139883765
5.68333333333333	-2.82722489996105	67.9073374216187	112.199179661226	3.02665728489708	469.482068388585	46.676104466683
05:07:00	-2.82920854265743	67.1657602289742	111.085898344857	3.07731646760611	469.449567165944	46.6715268296914
5.71666666666667	-2.82966630635656	67.5548593732617	111.118399567507	3.40583821569869	469.402722680731	46.6706113022931
5.73333333333333	-2.82920854265735	67.9393808805524	112.183005343855	3.62220785750715	469.423016871395	46.6677121321984
0.260417	-2.82402055406692	67.12608737505	111.125266022996	3.98399376773796	469.573315952618	46.665728489502
5.76666666666667	-2.82524125726472	67.4037973525504	110.939413961146	3.33076496902449	469.457501736729	46.6617612041093
5.78333333333333	-2.82859819105853	67.7935068484245	111.501852959505	2.90687578361535	469.417218531204	46.6602353251121
05:08:00	-2.831039597454	67.4562875900541	111.126486726209	3.53630086996552	469.415387476407	46.6588620340146
5.81666666666667	-2.82508866936494	68.4659617224903	112.701804202903	3.27949543472879	469.40348562023	46.6584042703155
5.83333333333333	-2.82417314196663	67.2214548123809	111.143729158873	2.83302324015114	469.401349389634	46.6585568582152
0.267361	-2.82417314196664	67.6898996645176	111.242758705783	2.92305010098437	469.328564961467	46.657030979218
5.86666666666667	-2.82417314196664	67.5232736780225	111.362235031261	2.78480546383509	469.352063498023	46.6565732155189
5.88333333333333	-2.82554643306414	67.5743906244275	111.502615899003	3.47023030937869	469.443921413655	46.6551999244214
05:09:00	-2.82691972416161	67.621387697539	111.608664489305	2.44682326596097	469.398602807439	46.6548947486219
5.91666666666667	-2.82295243876886	68.0222361101038	112.479483633011	3.04039019587258	469.393719994648	46.6533688696247
5.93333333333333	-2.82463090566579	67.6084177260639	111.84868525557	2.63755814061033	469.451550808641	46.6500119358309
0.274306	-2.82493608146519	68.3441965785158	112.070090298063	2.66380325935957	469.415692652207	46.6480282931345
5.96666666666667	-2.81837480177729	67.7341501554348	111.967093465751	2.34718336744214	469.381055198971	46.6480282931345
5.98333333333333	-2.81974809287477	67.9822580803841	112.485129385301	2.67143265435039	469.329327900965	46.6490964084325
6	-2.81898515337616	68.1145517894358	112.091300016123	2.68165604362821	469.380292259472	46.644518771441
6.01666666666667	-2.82218949927032	67.7617685652771	112.222678197779	2.72636429824701	469.469098417108	46.6431454803435
6.03333333333333	-2.82218949927028	67.5240366175198	111.688010197163	2.78953568873045	469.34306081194	46.640704073948
06:05:00	-2.81929032917556	67.7796213495512	111.781088815985	3.02848833969711	469.410046899919	46.6413144255468
6.06666666666667	-2.818527389677	67.5533334942652	110.927817280758	3.17756671771695	469.467725126011	46.6373471401541
6.08333333333333	-2.82096879607249	67.5864450685044	111.423270191146	2.63511673421656	469.399060571138	46.6350583216584
06:01:00	-2.82356279036776	67.6760141656419	111.476218192355	2.61253372505448	469.422406519795	46.6315487999648
6.11666666666667	-2.82264726296943	67.8539316567152	112.099997526409	2.27745069727237	469.393262230948	46.6315487999648
6.13333333333333	-2.82554643306413	67.3342172702631	110.859457901676	2.16072095398444	469.465131131717	46.6262082234746
06:15:00	-2.82554643306411	67.0200387847427	110.6852025202	2.41340651591698	469.438428249266	46.6291073935692
6.16666666666667	-2.82691972416159	67.6648752489636	111.555106136512	3.02497881799778	469.421033228697	46.6278866903715
6.18333333333333	-2.82417314196665	67.465137688228	111.312338788057	2.39128127046326	469.423169459293	46.6236142291794
06:02:00	-2.8232576145683	67.921528096299	110.765311167572	2.2649384894939	469.459943143126	46.6197995316863
6.21666666666667	-2.81974809287477	68.4925120170423	112.928854997685	2.26493848949324	469.466046659115	46.622698701781
6.23333333333333	-2.81639115908092	67.862323991191	111.544424983515	2.02186596523468	469.421185816596	46.6211728227838
06:25:00	-2.81730668647924	67.6944773015068	112.034079553728	2.08503735572322	469.380444847372	46.6173581252908
6.26666666666667	-2.81135575839006	67.9682199936091	111.998984336799	3.21632404424704	469.518994660318	46.6175107131905
6.28333333333333	-2.80693070929828	68.0872385553855	112.488181143293	2.55226150466639	469.405927026625	46.6126279003995
06:03:00	-2.80830400039581	67.6717417044457	111.018759668985	3.92860436014937	469.378156028876	46.6117123730012
6.31666666666667	-2.81028764309212	67.7587168072888	111.957175252272	3.32237263455061	469.420270289199	46.6107968456029
6.33333333333333	-2.80860917619522	67.3908273810688	111.461722341887	3.55476400582477	469.506024688841	46.6115597851015
06:35:00	-2.80967729149326	67.1587411855917	110.801779675587	3.3902742499289	469.484052031282	46.6091183787059
6.36666666666667	-2.81272904948763	67.6084177260646	110.613638795234	3.77418540562571	469.497479766457	46.603625214316
6.38333333333333	-2.81059281889152	67.24007053614	110.860983780681	2.80738847299379	469.487103789276	46.6051510933132
06:04:00	-2.80433671500307	67.4523203046514	110.506979853332	3.09104937857502	469.529675813298	46.6002682805222
6.41666666666667	-2.80479447870223	67.163623998381	110.777365611642	3.01841753830841	469.554547640952	46.5996579289233
6.43333333333333	-2.80799882459632	67.5046579542544	111.544577571426	3.13285846309808	469.473065702502	46.5975216983272
06:45:00	-2.80952470359354	67.5293771940119	111.307150799462	4.0756990954822	469.404095971829	46.5981320499261
6.46666666666667	-2.81074540679129	67.6950876531065	111.299673992377	4.6706393164787	469.50648245254	46.5984372257255
6.48333333333333	-2.80830400039573	67.0800058293367	110.543906125072	3.7348177274952	469.432629909074	46.5952328798314
06:05:00	-2.80693070929829	67.9109995312094	112.156455049304	4.9520114035613	469.315747577891	46.5898923033412
6.51666666666667	-2.80693070929831	67.4492685466463	110.978781639249	5.70121799118999	469.444379177356	46.5885190122437
6.53333333333333	-2.80769364879688	67.0505563646885	110.77431385364	5.5742648586182	469.411725366814	46.5866879574471
06:55:00	-2.80311601180524	67.1256296113534	110.267416850764	5.19035370293227	469.346722921533	46.5853146663497
6.56666666666667	-2.80433671500306	67.3175851891996	110.614401734738	6.19712866527749	469.365948996899	46.5869931332465
6.58333333333333	-2.80632035769941	67.4982492624683	111.864096633439	5.71495090216559	469.40897878462	46.5830258478538
06:06:00	-2.80448930290276	67.2841684391611	110.967490134681	5.47050508680658	469.366559348497	46.5854672542494
6.61666666666667	-2.80448930290277	67.7465097753115	110.837790419922	5.1093295281656	469.400281274335	46.5819577325558
6.63333333333333	-2.8046418908025	67.2412912393365	111.08025259258	6.77162210772633	469.361523947806	46.5784482108622
0.295139	-2.80799882459632	67.4729196711115	111.084982817471	6.16310156364048	469.389905297154	46.5744809254695
6.66666666666667	-2.8064729455991	67.6261179224326	111.161429355234	6.40983619748307	469.419202173901	46.573107634372
6.68333333333333	-2.8031160118053	67.4721567316167	111.4513463647	5.45921358223261	469.481305449087	46.5740231617704
06:07:00	-2.80143754490839	67.2023813249172	110.805441785189	5.5384067021861	469.414014185311	46.5711239916756
6.71666666666667	-2.80586259400024	68.1368296227952	112.07131100126	4.9930575485881	469.535474153487	46.5700558763776
6.73333333333333	-2.80403153920356	67.1970407484187	111.117941803811	4.17884851568697	469.493970244762	46.5702084642774
0.302083	-2.80174272070781	68.0831186820935	112.253958717225	5.23750336393732	469.446057644251	46.5688351731799
6.76666666666667	-2.80372636340422	67.4431650306603	110.886618547821	3.82896446161008	469.4747441694	46.5674618820824
6.78333333333333	-2.8055574182008	67.4103586322279	110.938803609538	3.84681724588867	469.50694021624	46.565478239386
06:08:00	-2.80204789650724	67.0232431306413	110.17494858354	2.98255938188632	469.415082300608	46.5642575361883
6.81666666666667	-2.80494706660193	67.7111093825781	111.200797033361	4.9340060313991	469.499158233354	46.565478239386
6.83333333333333	-2.80418412710331	67.710804206778	111.546408626224	5.10871917656893	469.450177517544	46.5622738934919
0.309028	-2.80769364879689	67.7669565538747	111.360098800664	5.54084810857197	469.445142116853	46.5613583660936
6.86666666666667	-2.80494706660195	67.8841440608586	111.336142500408	2.99217241956242	469.451550808641	46.5624264813916
6.88333333333333	-2.80326859970501	67.7080576245791	111.205069494543	4.80003385545202	469.497479766457	46.560595426595
06:09:00	-2.80433671500303	67.3322336275725	110.027548672412	4.98298674720412	469.405164087126	46.5589169596981
6.91666666666667	-2.80677812139858	67.4175302635161	110.839926650528	5.08720428270411	469.49076589887	46.5575436686006
6.93333333333333	-2.80830400039576	67.4129526265237	111.173026035608	3.31764240966483	469.417371119104	46.5569333170017
0.315972	-2.80967729149322	67.3442880716482	111.165396640616	3.63349936209114	469.352673849623	46.556780729102
6.96666666666667	-2.80448930290278	67.1976511000188	110.324026961567	3.94111656791791	469.439648952463	46.5526608558096
6.98333333333333	-2.80097978120918	67.212757302092	110.343253036926	2.85087602441143	469.473828642	46.5523556800101
7	-2.80052201751005	67.2380868934445	109.513632626154	3.24852009108781	469.368695579093	46.5522030921104
7.01666666666667	-2.80403153920361	67.0851938179246	110.157095799289	3.65196249795666	469.386853539161	46.5482358067176
7.03333333333333	-2.80326859970501	67.2934763010435	110.975882469171	4.39704921228044	469.395856225243	46.5468625156202
07:05:00	-2.81089799469106	67.584919189507	110.816122938158	4.01374840816942	469.347485861032	46.5482358067177
7.06666666666667	-2.80815141249603	67.2429697062343	110.599142944762	3.48396322035692	469.399060571138	46.5470151035199
7.08333333333333	-2.80723588509773	67.0365182779168	110.578696166202	4.21226526571816	469.476575224195	46.5418271149295
07:01:00	-2.80616776979967	66.9042245688593	110.359122178505	3.59779379354478	469.450177517544	46.5380124174364
7.11666666666667	-2.80494706660191	67.4262277737997	111.070334379099	3.68064902309633	469.480389921688	46.5407589996314
7.13333333333333	-2.80677812139855	66.8810312080987	110.087057953299	3.01902788990557	469.429272975281	46.5398434722331
07:15:00	-2.7989961385129	67.3571054552235	110.715109748545	3.02665728489416	469.302014666916	46.534960659442
7.16666666666667	-2.79274003462431	67.4822275329971	110.990378319648	3.13819903959217	469.450482693344	46.5386227690354
7.18333333333333	-2.79304521042377	67.6282541530283	111.62895867997	3.33183308433514	469.367474875896	46.5380124174365
07:02:00	-2.79274003462434	67.4156992087147	111.480032889841	3.15254230216504	469.363202414704	46.5345028957429
7.21666666666667	-2.79426591362153	67.1469919173118	110.979544578765	3.56788656520097	469.413556421611	46.5326718409463
7.23333333333333	-2.79167191932627	67.1491281479065	110.202261817586	3.71040366354076	469.462537137421	46.5305356103501
07:25:00	-2.79167191932629	67.0322458167223	110.547415646757	3.67881796829806	469.418286646502	46.5264157370577
7.26666666666667	-2.7877046339335	67.2795908021673	111.159445712533	3.32771321103994	469.378461204675	46.5229062153642
7.28333333333333	-2.78388993644057	67.0194284331459	110.60524646075	3.22395343923215	469.402722680731	46.5248898580605
07:03:00	-2.78495805173862	67.5418894017945	110.825735975861	3.01597613192921	469.40928396042	46.5245846822611
7.31666666666667	-2.78373734854085	67.7269785241477	111.813742626534	4.2319491047824	469.51746878132	46.5227536274644
7.33333333333333	-2.78190629374423	67.7526132913043	111.432272877242	2.84080522304426	469.456128445634	46.521380336367
07:35:00	-2.78221146954367	66.9866220347031	110.470206169497	3.17695636612216	469.412488306313	46.5230588032639
7.36666666666667	-2.78495805173861	66.8923227126789	110.596091186769	3.12263507382218	469.546918245965	46.5174130509743
7.38333333333333	-2.7826692332428	66.8798105049029	110.037314297991	2.96714800400895	469.524793000506	46.5166501114756
07:04:00	-2.78236405744337	67.1680490474711	110.366598985586	4.01084923808579	469.335278829055	46.5145138808796
7.41666666666667	-2.78236405744338	67.3630563833148	110.801627087695	3.51310750919202	469.482373564386	46.5166501114757
7.43333333333333	-2.78312699694198	67.2371713660461	111.333548506113	2.72865311674158	469.523572297309	46.5139035292807
07:45:00	-2.78007523894753	67.3348276218661	110.809561658465	3.68827841809421	469.449719753844	46.511004359186
7.46666666666667	-2.77671830515374	67.2370187781459	110.210348976275	4.12696862977711	469.451093044942	46.5100888317877
7.48333333333333	-2.77793900835151	67.6676218311553	111.198813390666	2.99095171636182	469.393567406747	46.5116147107849
07:05:00	-2.77732865675262	67.2132150657901	110.746848031691	3.78196738850875	469.389905297154	46.5093258922891
7.51666666666667	-2.77397172295873	67.6325266142257	110.87044423047	1.98478710559559	469.462231961622	46.5084103648907
7.53333333333333	-2.77214066816214	67.5936166997916	111.149222323252	2.54386917018121	469.358777365611	46.5044430794981
07:55:00	-2.77244584396158	67.2792856263581	110.463034538194	1.85066234175595	469.321240742282	46.5049008431972
7.56666666666667	-2.7718354923627	66.7017404259294	109.858481279523	2.97843950858574	469.43598684287	46.4997128546067
7.58333333333333	-2.77214066816214	67.3844186892722	110.899130755607	2.60047928098055	469.384717308565	46.4968136845121
07:06:00	-2.77214066816214	67.1456186262117	110.360037705896	2.59758011088098	469.279279069857	46.4948300418157
7.61666666666667	-2.77320878346018	66.9718210084321	110.066153411037	2.13630689002837	469.374036155582	46.4971188603115
7.63333333333333	-2.77229325606187	67.178882788353	110.628439821509	2.73643509962976	469.447125759549	46.4940671023171
0.336806	-2.77610795355483	67.0560495290775	110.393607043838	2.50221267355839	469.310407001401	46.4917782838213
7.66666666666667	-2.77946488734872	67.526478023918	111.125876374603	2.84843461802817	469.430798854281	46.4920834596207
7.68333333333333	-2.78038041474702	67.5293771940099	111.347281417091	3.3361055455271	469.445599880553	46.4911679322224
07:07:00	-2.77702348095313	67.5605051255514	110.523306758598	2.86048906209356	469.307202655505	46.489184289526
7.71666666666667	-2.77381913505906	67.199024391117	110.836569716726	2.38777174876846	469.351453146425	46.4853695920331
7.73333333333333	-2.77229325606187	66.9533578725698	110.400320911423	2.14103711492482	469.401654565433	46.4867428831306
0.34375	-2.77595536565514	67.3430673684518	110.451285269933	2.7764131293543	469.371747337088	46.4849118283339
7.76666666666667	-2.78038041474711	66.9327585060989	110.201346290186	2.56416336084178	469.418286646504	46.4838437130358
7.78333333333333	-2.78739945813414	66.8387643598775	109.976889489704	2.58628860630275	469.464673368017	46.4807919550415
07:08:00	-2.78648393073575	66.9367257914988	110.242850198915	2.05513012737298	469.358777365611	46.4781979607462
7.81666666666667	-2.78266923324281	66.9672433714415	109.902579182539	2.19993604421365	469.45246633604	46.4745358511529
7.83333333333333	-2.78251664534309	67.0052377584702	110.029379727205	2.37998976588328	469.387158714961	46.4720944447575
0.350694	-2.78205888164394	67.2396127724424	110.359122178506	2.06947338995105	469.277142839261	46.4708737415597
7.86666666666667	-2.78297440904226	67.4233286037006	111.055838528622	2.52967849549887	469.374341331382	46.4737729116544
7.88333333333333	-2.78099076634589	68.0049936774371	110.767752573952	3.56025717021607	469.474744169398	46.469042686763
07:09:00	-2.78236405744336	67.4218027247108	110.89012806953	2.8377534650441	469.375256858782	46.4682797472644
7.91666666666667	-2.7832795848417	67.0748178407418	109.96483504562	3.01597613191518	469.429120387383	46.4687375109636
7.93333333333333	-2.78480546383888	66.9007150471633	110.171896825543	2.81639115908048	469.430035914781	46.46522798927
0.357639	-2.78892533713135	67.0737497254449	110.526663692387	3.09883136145923	469.360150656709	46.462481407075
7.96666666666667	-2.78694169443498	66.8926278884779	109.533163877318	2.38594069397131	469.411725366814	46.4594296490807
7.98333333333333	-2.78617875493639	67.4543039473479	110.954367575324	2.91648882130426	469.378766380474	46.4568356547854
8	-2.78709428233469	67.0603219902707	111.058127347119	3.01246661022105	469.322156269679	46.4589718853815
8.01666666666667	-2.78419511223999	67.6442758825004	110.828024794334	3.09227008178208	469.429120387383	46.4597348248801
8.03333333333333	-2.78495805173862	67.0319406409217	110.167471776453	3.59062216225959	469.349011740029	46.4577511821837
08:05:00	-2.78648393073579	66.9521371693729	110.248953714912	3.04039019587125	469.184521984131	46.4524106056935
8.06666666666667	-2.78221146954363	67.2560922656128	110.712973517954	3.65440390434297	469.276837663462	46.452715781493
8.08333333333333	-2.78022782684726	67.4495737224584	110.574423705012	2.8336335917567	469.318646747986	46.4487484961003
08:01:00	-2.78602616703666	67.0954172072068	110.167471776455	2.60231033577429	469.241589858627	46.4475277929025
8.11666666666667	-2.78160111794479	67.4057809952382	110.675284306722	2.78480546383645	469.284772234247	46.4476803808023
8.13333333333333	-2.7846528759392	66.7632333495144	110.141379245599	3.06190508972998	469.258679703394	46.442339804312
08:15:00	-2.78602616703665	67.2467844037252	110.295798200117	2.57728592022399	469.174756358549	46.4389828705182
8.16666666666667	-2.78465287593915	67.4259225979979	110.296561139616	1.97822582591826	469.328107197769	46.4386776947187
8.18333333333333	-2.78160111794478	67.0745126649459	110.299460309711	2.29591383313485	469.285840349546	46.4351681730252
08:02:00	-2.78083817844619	66.9182626556314	110.490805535958	2.47123732991577	469.262952164588	46.434710409326
8.21666666666667	-2.78312699694197	66.9747201785277	110.163657078961	2.66380325936055	469.404095971828	46.4319638271311
8.23333333333333	-2.78129594214529	66.9159738371329	110.631491579502	2.80433671500218	469.324445088172	46.4318112392314
08:25:00	-2.7787019478501	66.7160836885025	110.044028165581	2.54570022497774	469.206647229591	46.43257417873
8.26666666666667	-2.78083817844622	67.0850412300342	110.136191257021	2.35862745992118	469.397076928443	46.4267758385406
8.28333333333333	-2.78297440904226	67.4205820215089	110.540854367068	2.53074661080563	469.367932639595	46.4272336022398
08:03:00	-2.78327958484167	66.6512338311126	109.393088185361	2.65296951847896	469.27836354246	46.4238766684459
8.31666666666667	-2.78282182114255	66.7754403814957	109.745413645834	2.28523268015389	469.432782496976	46.4225033773485
8.33333333333333	-2.78953568873019	67.1738473876644	110.965506491994	2.1797944414422	469.422711695595	46.4241818442454
08:35:00	-2.78541581543775	66.7885629408714	109.615103579469	3.05473345844186	469.300031024219	46.4220456136493
8.36666666666667	-2.78526322753804	67.7315561611351	111.502615898996	2.01347363075526	469.378613792574	46.4215878499501
8.38333333333333	-2.78724687023442	67.2264902130582	110.435568716248	3.06663531462684	469.390973412452	46.416705037159
08:04:00	-2.78648393073582	66.4438668754034	109.268423871305	2.67631546714225	469.28889210754	46.4116696364684
8.41666666666667	-2.78800980973305	66.7607919431254	109.879385821791	2.25242628171552	469.336499532253	46.4081601147748
8.43333333333333	-2.79060380402826	67.1781198488536	110.407492542713	2.55409255946007	469.292554217134	46.4092282300728
08:45:00	-2.78251664534304	67.1540109606943	110.159689793562	3.09104937857772	469.103345221481	46.4087704663736
8.46666666666667	-2.78282182114253	66.7023507775278	109.65752301559	2.68287674682699	469.376324974079	46.4063290599781
8.48333333333333	-2.78358476064115	67.0711557311548	110.184714209133	2.49977126716709	469.312238056194	46.4028195382845
08:05:00	-2.78480546383889	67.0815317083318	110.640952029285	2.74177567611787	469.088086431508	46.4012936592874
8.51666666666667	-2.78327958484164	67.0546762379804	109.765402660682	1.48002633333279	469.184979747833	46.400988483488
8.53333333333333	-2.78007523894757	67.0497934251904	110.079275970418	2.59452835288928	469.24525196822	46.4061764720784
08:55:00	-2.78129594214536	67.2065011981993	111.2299413222	2.48664870779476	469.030103029614	46.4060238841787
8.56666666666667	-2.780380414747	66.8193856966125	109.999319910961	3.51371786080111	469.183606456734	46.404192829382
8.58333333333333	-2.77732865675262	67.0919076855102	110.435416128361	2.29057325665642	469.150647470395	46.3994626044908
08:06:00	-2.78053300264676	67.0369760416115	109.80812727261	2.36335768481857	469.121350593648	46.395495319098
8.61666666666667	-2.78434770013972	66.7527047844339	109.834830155062	3.43742391094064	469.277142839261	46.3977841375938
8.63333333333333	-2.78648393073584	67.2466318158305	110.161368260467	2.81990068077437	469.132336922426	46.3964108464963
0.378472	-2.79060380402824	66.9940988417946	110.210959327876	3.38081380014594	469.153546640488	46.3953427311983
8.66666666666667	-2.79045121612853	66.8233529820073	109.74251447573	2.39723219854507	469.282025652053	46.3915280337053
8.68333333333333	-2.79197709512573	67.2112314230925	109.848563066035	2.61314407665346	469.237317397435	46.3872555725132
08:07:00	-2.79212968302545	67.2969858227346	110.872122697356	2.69050614182182	469.166821787764	46.3863400451148
8.71666666666667	-2.79182450722601	67.2185556422797	109.579550598834	3.75755332455413	469.269971207974	46.3871029846134
8.73333333333333	-2.78968827662993	67.6639597215623	110.739371224617	2.2202302348617	469.243726089221	46.3831356992207
0.385417	-2.79060380402825	67.1067087117856	110.48577013527	2.5385285936909	469.103040045681	46.3852719298168
8.76666666666667	-2.78694169443494	67.0174447904506	109.847800126542	2.95219438982855	469.193219494417	46.3797787654268
8.78333333333333	-2.78678910653525	66.9635812618478	110.130240328922	2.58750930950126	469.249829605212	46.381914996023
08:08:00	-2.78373734854084	66.7392770492625	109.468619195742	3.33549519394132	469.191083263818	46.3811520565243
8.81666666666667	-2.78572099123722	67.1149484583708	110.559470090836	3.33839436401887	469.155225107385	46.3777951227305
8.83333333333333	-2.78724687023441	66.8026010276473	109.757468089914	1.98066723231913	469.194440197613	46.3773373590314
0.392361	-2.78739945813413	66.7391244613621	109.772116528282	2.71919266696562	469.225873304956	46.3733700736386
8.86666666666667	-2.78770463393355	67.0299569982284	109.984061120993	3.51493856399547	469.267987565278	46.3755063042347
8.88333333333333	-2.79167191932631	66.5345040878368	109.678427557856	3.6478426246533	469.202527356297	46.3739804252375
08:09:00	-2.79106156772743	67.1620981193832	110.56908312852	3.45115682191463	469.119061775151	46.3721493704409
8.91666666666667	-2.78877274923161	66.6858712843563	109.292074995762	4.20097376114836	469.235944106338	46.3689450245467
8.93333333333333	-2.78953568873021	67.1059457722854	110.855795792088	4.44526698859518	469.293927508231	46.3700131398448
0.399306	-2.78938310083053	67.2052804950042	110.267111674969	2.84736650271524	469.19535572501	46.3692502003462
8.96666666666667	-2.79457108942097	67.1210519743596	110.794608044303	3.09700030666547	469.110974616466	46.3719967825411
8.98333333333333	-2.78923051293072	66.9406930768916	109.956747886935	3.0410005474741	469.303387958015	46.3681820850481
9	-2.78999345242937	67.129902072543	110.088583832299	4.25941492673246	469.255017593802	46.3657406786526
9.01666666666667	-2.7895356887302	66.6378060959418	109.346701463858	4.94956999715298	469.213361097179	46.3703183156443
9.03333333333333	-2.78816239763273	66.7835275401794	109.965445397226	3.18412799740372	469.276227311863	46.3684872608476
09:05:00	-2.78541581543776	67.0323984046231	110.03472030369	2.904586965115	469.33222707106	46.3651303270537
9.06666666666667	-2.78694169443498	66.9152108976362	109.479300348716	2.35618605352468	469.26676686208	46.3660458544521
9.08333333333333	-2.7886201613319	66.6619149841044	109.437643852096	2.29835523953715	469.296826678325	46.3622311569591
09:01:00	-2.7870942823347	66.6153756746895	109.318625290317	1.83753978238338	469.276837663462	46.3636044480566
9.11666666666667	-2.79090897982768	67.1672861079729	110.695425909482	3.95713829737825	469.340314229745	46.3663510302515
9.13333333333333	-2.79029862822882	67.0192758452459	109.862753740706	3.56193563710634	469.263409928286	46.3617733932599
09:15:00	-2.79441850152123	67.1317331273408	109.489218562199	3.41239949538397	469.252271011607	46.3655880907529
9.16666666666667	-2.79685990791678	66.6626779235987	109.700705391214	3.78303550380016	469.250439956811	46.364977739154
9.18333333333333	-2.79853837481368	67.0735971375433	110.124441988731	2.5444795217809	469.353741964921	46.3610104537613
09:02:00	-2.80189530860754	67.707294685083	110.410849476505	3.35929890628962	469.323224384976	46.361163041661
9.21666666666667	-2.80097978120921	67.0159189114538	109.814993728102	3.20549030336614	469.280499773055	46.3579586957669
9.23333333333333	-2.79975907801144	66.6846505811671	109.620444155964	4.05189538311559	469.303235370114	46.3571957562683
09:25:00	-2.79930131431229	67.548908445174	110.247885599606	3.38737507983296	469.371136985489	46.3582638715664
9.26666666666667	-2.79869096271339	67.2107736593903	109.673849920858	3.43086263125381	469.39173635195	46.3584164594661
9.28333333333333	-2.79808061111453	67.1591989492887	110.022971035419	3.19007892549461	469.319714863283	46.3596371626638
09:03:00	-2.79899613851285	66.4885751300105	109.348379930746	3.29322834571477	469.374799095082	46.3575009320677
9.31666666666667	-2.79716508371619	66.3987008570864	109.126822300364	4.28260828749472	469.320172626982	46.3536862345747
9.33333333333333	-2.79319779832349	66.8862191966879	109.403921926249	5.10871917657744	469.273633317568	46.3506344765804
09:35:00	-2.79808061111456	66.7890207045674	110.043570401881	3.82728599471988	469.332074483161	46.3507870644801
9.36666666666667	-2.80082719330949	66.5189401220675	109.328696091699	3.46961995778442	469.422101343995	46.349718949182
9.38333333333333	-2.80006425381089	66.3427010978922	109.310385543733	2.9969026444487	469.340466817644	46.3489560096834
09:04:00	-2.80174272070781	67.242206766736	110.199515235395	3.53034994186499	469.23426563944	46.3436154331933
9.41666666666667	-2.79838578691394	66.6861764601553	109.581992005225	3.87901329271876	469.231824233045	46.3468197790874
9.43333333333333	-2.79792802321481	67.0546762379804	109.669272283868	2.07786572443694	469.34870656423	46.3504818886806
09:45:00	-2.79640214421758	66.8601266658376	109.697806221124	3.50410482312746	469.426373805188	46.345904251689
9.46666666666667	-2.79396073782209	67.0735971375463	110.739676400403	3.21861286274202	469.368085227495	46.3423947299955
9.48333333333333	-2.7960969684182	66.8419687057689	109.88228499186	4.61097744770019	469.302472430615	46.3398007357002
09:05:00	-2.79731767161593	66.8181649934152	109.027945341345	4.68788174914607	469.389752709255	46.3373593293047
9.51666666666667	-2.79884355061315	66.8950692948791	109.627310611459	4.74281339303871	469.328564961466	46.3381222688033
9.53333333333333	-2.80006425381089	67.262806133199	110.097281342582	3.94767784760392	469.296063738827	46.3355282745081
09:55:00	-2.80052201751006	66.8395272993722	109.278189496884	4.27787806260783	469.339551290248	46.3364438019064
9.56666666666667	-2.80128495700865	66.8715707583165	109.920431966809	4.49180629800503	469.387463890759	46.3370541535053
9.58333333333333	-2.80036942961033	66.6742746039752	109.850394120834	4.23255945637901	469.361981711506	46.3335446318118
09:06:00	-2.80143754490837	67.3809091675819	110.289389508329	4.8798373269949	469.334210713757	46.3283566432212
9.61666666666667	-2.80052201751006	66.5155831882747	109.705588204002	4.33860804669305	469.339246114447	46.3283566432213
9.63333333333333	-2.79975907801145	66.7134896942103	110.213095558469	3.90357994458647	469.366406760598	46.3240841820291
0.420139	-2.80067460540977	66.8572274957438	109.341360887373	4.11506677359938	469.368085227495	46.3214901877339
9.66666666666667	-2.799453902212	66.6892282181492	109.447714653475	3.41774007187609	469.29896290892	46.3190487813383
9.68333333333333	-2.79884355061313	66.5251962259522	109.312521774322	4.18968225655647	469.218701673668	46.319201369238
09:07:00	-2.7999116659112	66.7987863301494	109.983450769393	4.45182826826682	469.357709250314	46.319201369238
9.71666666666667	-2.80235307230669	66.3414803946905	109.315726120219	3.18229694260851	469.201459241001	46.3173703144414
9.73333333333333	-2.80128495700866	66.4937631186127	109.014670194067	4.96742278144364	469.222058607464	46.3141659685473
0.427083	-2.80403153920361	66.5682260136739	109.029013456643	4.2153170237134	469.293469744531	46.3146237322464
9.76666666666667	-2.80311601180528	66.9289438086136	110.107504731875	4.04655480661166	469.237012221635	46.3140133806475
9.78333333333333	-2.80433671500305	66.7797128426855	109.987723230583	3.0785371708006	469.329327900966	46.3114193863523
09:08:00	-2.80494706660195	66.9028512777634	109.519278378452	4.64500454933782	469.269513444274	46.3115719742521
9.81666666666667	-2.80494706660191	66.883777790293	110.371634386279	3.88267540231946	469.2563908849	46.3106564468537
9.83333333333333	-2.79945390221201	66.3770333753235	109.441153373791	3.71574424001838	469.343823751439	46.305621046163
0.434028	-2.80311601180529	66.9765512333255	109.798209059132	5.28694184344767	469.313153583595	46.2995175301741
9.86666666666667	-2.79975907801148	66.7560617182272	109.398428761864	4.27253748611152	469.267529801579	46.2947873052829
9.88333333333333	-2.79762284741535	67.307514387815	109.992911219171	5.05271941738247	469.357251486615	46.2923458988873
09:09:00	-2.79624955631787	66.3837472429141	108.963400659763	5.12962371883696	469.311932880398	46.2921933109876
9.91666666666667	-2.80220048440699	66.9281808691159	110.226828469449	4.75700406771455	469.285535173746	46.2891415529932
9.93333333333333	-2.80052201751006	66.5740243538644	109.205405068723	4.38041713121001	469.318951923784	46.2845639160016
0.440972	-2.8008271933095	66.6381112717469	109.110190219298	4.68315152425354	469.40348562023	46.2841061523024
9.96666666666667	-2.80097978120921	66.4920846517144	109.014822781971	4.24324060936227	469.332837422659	46.2816647459069
9.98333333333333	-2.79792802321478	66.1650887826145	108.281485335918	4.82261686460893	469.269513444275	46.2804440427091
10	-2.79762284741537	66.4991036951008	109.135214634849	5.24696381371996	469.269360856376	46.2764767573165
10.0166666666667	-2.79777543531505	66.5354196152375	108.886954122017	4.8070528988215	469.308118182905	46.2769345210156
10.0333333333333	-2.79335038622321	66.9561044547624	110.495688348752	4.42329433103032	469.314984638392	46.2746457025198
10:05:00	-2.79274003462431	66.8045846703348	109.380118213884	3.78303550381228	469.242657973923	46.2708310050268
10.0666666666667	-2.79060380402825	66.5445748892167	109.486624567904	4.98466521410535	469.209546399686	46.2682370107316
10.0833333333333	-2.79289262252403	66.5319100935392	109.256216839329	5.17845184675047	469.330243428364	46.2650326648375
10:01:00	-2.79441850152126	66.6426889087365	109.03465920893	4.63539151164217	469.206342053791	46.260912791545
10.1166666666667	-2.79624955631787	66.5407601917213	108.589407717545	5.04737884088402	469.195966076611	46.2615231431439
10.1333333333333	-2.7971650837162	67.2940866526449	110.055624845965	4.68605069434188	469.150037118795	46.2566403303528
10:15:00	-2.79487626522042	67.0952646193095	109.64287457722	3.69133017607633	469.247693374615	46.2543515118571
10.1666666666667	-2.7947236773207	66.5525094599979	109.378744922798	4.39765956388849	469.239606215931	46.2554196271551
10.1833333333333	-2.7947236773207	66.2542001160497	108.923270042138	5.11177093456737	469.322308857578	46.2535885723585
10:02:00	-2.79228227092515	66.8105355984365	109.449393120381	4.91386442862792	469.279584245657	46.2487057595674
10.2166666666667	-2.79121415562714	67.0864145211235	110.037772061692	4.59968594310883	469.318799335885	46.2487057595674
10.2333333333333	-2.78800980973299	66.6829721142675	109.709402901493	4.34989955127369	469.252576187406	46.2471798805702
10:25:00	-2.78739945813413	67.4378244541779	109.680106024749	5.18440277483478	469.198712658805	46.2438229467764
10.2666666666667	-2.78511063963833	66.5421334828065	108.804861831942	4.37263514832028	469.167889903063	46.2401608371831
10.2833333333333	-2.78556840333749	66.227039469901	108.672568122899	5.06584197675402	469.244183852922	46.239703073484
10:03:00	-2.78007523894751	66.8418161178711	109.52934917982	5.48484834938396	469.126233406437	46.2378720186873
10.3166666666667	-2.77915971154925	66.4965097008072	108.758017346743	5.03547698470397	469.115247077659	46.2349728485926
10.3333333333333	-2.77595536565517	67.3917429084639	110.279166119051	3.82728599472972	469.1469853608	46.2317685026985
10:35:00	-2.77290360766073	66.190570961863	108.342062732099	4.44587734019676	469.214124036677	46.2308529753002
10.3666666666667	-2.77320878346017	66.4904061848135	109.292685347352	5.25657685140258	469.13065845553	46.2316159147988
10.3833333333333	-2.77214066816212	66.4489022760912	109.072653595956	4.57466152754903	469.187115978427	46.2307003874005
10:04:00	-2.76878373436832	66.4008370876799	108.409048820078	4.6759798929627	469.208478284387	46.2297848600022
10.4166666666667	-2.76588456427359	66.7122689910108	109.7103184289	5.57121310062332	469.194897961312	46.2284115689047
10.4333333333333	-2.76268021837951	66.67381684028	109.432455863504	4.4811251450287	469.154919931586	46.226580514108
10:45:00	-2.75871293298671	66.702655953324	109.333273728681	4.70100430853322	469.144696542305	46.2256649867097
10.4666666666667	-2.75062577430164	66.2485543637609	108.597189700437	5.54740938826863	469.188641857424	46.2253598109103
10.4833333333333	-2.74635331310944	66.548084410916	108.746725842172	5.02113372213611	469.20695240539	46.2249020472111
10:05:00	-2.74452225831283	66.6600839293053	109.509512752862	5.68809543181033	469.172162364254	46.2230709924145
10.5166666666667	-2.74147050031837	66.4608041322749	109.124838657665	4.77546720357581	469.173535655352	46.2184933554228
10.5333333333333	-2.73658768752738	66.9748727664278	109.397360646568	4.89830046286042	469.199323010404	46.2157467732279
10:55:00	-2.7317048747363	66.5738717659575	109.229971720571	5.0157931456472	469.237164809534	46.216814888526
10.5666666666667	-2.72941605624054	66.5045968594905	109.021231473756	5.33882172935246	469.159039804878	46.2143734821304
10.5833333333333	-2.72544877084786	66.4724008126472	108.778921888997	5.35728486522072	469.16834766676	46.2110165483366
10:06:00	-2.72315995235201	66.8857614329916	109.801413405028	4.91615324712633	469.249677017312	46.2114743120358
10.6166666666667	-2.71614090896496	66.6391793870445	109.523093075938	4.91798430192657	469.200696301502	46.2097958451389
10.6333333333333	-2.71415726626857	66.7031137170252	109.583670472121	4.36790492343367	469.165143320867	46.2082699661416
0.461806	-2.7167512605638	66.4263192669337	108.750693127553	5.38047822596622	469.12547046694	46.2059811476459
10.6666666666667	-2.71125809617381	66.8036691429417	109.679495673151	6.25907935255562	469.133099861926	46.2049130323478
10.6833333333333	-2.70362870118791	66.3376656971983	108.650748053241	4.75700406772101	469.122876472645	46.2017086864537
10:07:00	-2.69783036099846	66.4566842589827	108.682944100088	5.62553439293406	469.132184334527	46.2014035106542
10.7166666666667	-2.69325272400693	66.6033212306101	109.414297903437	5.34599336064004	469.109753913269	46.1994198679579
10.7333333333333	-2.69371048770609	66.1164132426039	108.594595706138	4.69154385874455	469.141339608511	46.2009457469551
0.46875	-2.69187943290945	66.7235604955888	109.188467811851	5.53901705378394	469.156293222683	46.2004879832559
10.7666666666667	-2.68882767491502	66.6799203562652	109.199911904327	4.56871059945627	469.122723884745	46.2010983348548
10.7833333333333	-2.68806473541644	66.6658822694953	109.168936560687	4.9083712642423	469.186047863129	46.1983517526598
10:08:00	-2.68409745002365	66.9976083634809	109.194113564139	5.0330355783123	469.17384083115	46.1925534124704
10.8166666666667	-2.680130164631	66.2267342940988	108.760916516833	4.95796233164936	469.09830982079	46.1891964786766
10.8333333333333	-2.67753617033579	66.3623849369482	108.143240698767	4.61036709608957	469.177808116543	46.1870602480806
0.475694	-2.67509476394024	66.4832345535285	108.698813241648	4.84825163175441	469.210309339184	46.1884335391781
10.8666666666667	-2.67463700024108	66.2015572906459	108.003622770522	4.93888884419149	469.139355965815	46.1861447206823
10.8833333333333	-2.67616287923827	66.6024057032117	109.377524219607	3.88496422081954	469.150952646193	46.1823300231892
10:09:00	-2.67051712694868	66.3921395773963	108.51998022318	5.1218417359415	469.15827686538	46.183550726387
10.9166666666667	-2.66807572055313	66.7873422376712	109.091269319733	5.64033541919209	469.076031987431	46.1812619078912
10.9333333333333	-2.66868607215201	66.2943307336773	108.915793235052	4.52278164165161	469.19077808802	46.1756161556016
0.482639	-2.66654984155589	66.4135018833545	108.599325931022	4.64912442262201	469.187726330024	46.1768368587993
10.9666666666667	-2.66181961666462	66.009143949099	107.908560508998	4.76890592389797	469.08183032762	46.1740902766044
10.9833333333333	-2.66014114976768	67.1550790760005	109.83681379777	4.40300014037084	469.201306653102	46.1753109798021
11	-2.65998856186798	66.3806954849181	108.935324486215	4.93110686129967	469.23411305154	46.1737851008049
11.0166666666667	-2.66593948995709	66.6210214269843	109.199454140637	4.74281339304508	469.11921436305	46.1751583919024
11.0333333333333	-2.66319290776209	66.7314950663736	108.98659402052	5.15220672799476	469.095868414394	46.1737851008049
11:05:00	-2.65861527077043	66.1951485988536	108.384787344027	5.18562347802243	469.133099861926	46.1710385186099
11.0666666666667	-2.65586868857554	66.450885918792	109.233786418072	4.5352938494266	469.078168218026	46.1664608816184
11.0833333333333	-2.65846268287076	67.1195260953617	109.960715172335	5.30128510601619	469.069012944043	46.1638668873231
11:01:00	-2.65861527077049	66.525196225949	108.986136256815	4.96681242983073	469.060315433759	46.1649350026212
11.1166666666667	-2.65647904017443	66.1576119755282	108.184286843795	4.75166349122611	469.08717090411	46.1623410083259
11.1333333333333	-2.65663162807415	66.2760201857125	108.627554692488	5.41572603081294	469.060773197458	46.1652401784206
11:15:00	-2.65876785867021	66.6559640560112	109.534689756314	5.4586032306303	469.009045899454	46.1580685471338
11.1666666666667	-2.65998856186802	66.6436044361317	108.902670675667	5.59272799447859	468.955487546652	46.1602047777299
11.1833333333333	-2.66670242945564	66.1708871228034	108.365103504962	5.40077241662829	469.100293463486	46.160662541429
11:02:00	-2.66410843516036	66.4424935843055	108.780142592206	8.65638784505841	469.039563479397	46.1605099535293
11.2166666666667	-2.66227738036377	66.2238351240062	109.072501008064	5.07896453613204	469.019879640334	46.1589840745321
11.2333333333333	-2.66716019315486	66.3971749780901	108.916708762446	6.17622412302928	469.016217530742	46.1524227948441
11:25:00	-2.66746536895425	66.4638558902654	108.78563575659	5.57426485861924	469.149884530895	46.1501339763483
11.2666666666667	-2.66670242945566	66.6544381770186	108.992239772811	5.30540497932284	469.014691651742	46.1512020916464
11.2833333333333	-2.66777054475369	66.6390267991433	108.725210948301	6.12678564350515	469.073590581035	46.1505917400475
11:03:00	-2.66685501735536	66.104816562219	108.694998544155	5.46760591671235	469.075726811631	46.1521176190447
11.3166666666667	-2.66838089635259	66.084980135261	108.304373520871	6.11549413892817	469.084424321915	46.1518124432453
11.3333333333333	-2.67295853334415	66.0916940028476	107.685782175409	6.06178319822955	469.104565924678	46.1486080973512
11:35:00	-2.67356888494306	66.2360421559837	108.185660134894	5.56053194764414	469.014844239642	46.1486080973511
11.3666666666667	-2.67601029133854	66.1245004012891	108.530813964056	5.76499973326994	468.924054439309	46.143267520861
11.3833333333333	-2.67845169773409	66.2712899608226	108.921591575244	5.31196625899868	469.095563238595	46.1383847080699
11:04:00	-2.67677323083717	66.580127869855	108.867880634544	5.57304415541814	469.007977784156	46.1394528233679
11.4166666666667	-2.68028275253075	65.5852547636747	107.73323701222	6.04148900756181	468.943127926775	46.140520938666
11.4333333333333	-2.68058792833017	66.1278573350798	108.577048097671	5.83824192513422	469.097241705491	46.1397579991674
11:45:00	-2.68333451052516	66.4380685352164	108.550955566822	6.2149814495425	469.088544195206	46.1359433016744
11.4666666666667	-2.68531815322148	66.729053659979	109.088980501232	5.5908969396898	468.956860837749	46.1357907137747
11.4833333333333	-2.68821732331623	66.2252084150991	109.238211467152	5.5301669556053	469.046582522786	46.135638125875
11:05:00	-2.69432083930496	66.2531320007522	108.429648186544	6.11610449052478	469.042462649492	46.1374691806716
11.5166666666667	-2.69859330049715	66.18812955547	108.410116935372	6.53984108805253	468.968304930228	46.1357907137746
11.5333333333333	-2.70011917949433	66.2261239425022	107.896200889124	6.81526224704163	469.081525151821	46.1348751863763
11:55:00	-2.70698563498177	66.4975778161036	109.18831522395	6.61079446141197	469.150647470393	46.1365536532733
11.5666666666667	-2.70500199228535	66.4128915317601	108.208700907751	6.23588599180282	469.045819583286	46.1356381258749
11.5833333333333	-2.70439164068646	66.7836801280816	109.86397444391	5.87577854846204	469.126538582237	46.1364010653736
11:06:00	-2.709579629277	65.9954110381243	108.090445285458	6.58210793626918	469.152936288889	46.1338070710783
11.6166666666667	-2.71476761786743	66.6082040433968	108.270499007129	5.71373019896817	469.064130131252	46.1335018952789
11.6333333333333	-2.71568314526579	66.4933053549085	108.806540298851	5.90141331562395	469.141644784311	46.1333493073791
0.503472	-2.72377030395089	66.257557049844	108.436362054131	6.54228249444078	469.146985360801	46.1295346098862
11.6666666666667	-2.7249910071487	66.350788256572	108.87230568363	6.45881691329252	469.048108401781	46.1286190824878
11.6833333333333	-2.7298738199397	66.1591378545244	108.591849123943	6.17927588100879	469.120129890449	46.1310604888834
11:07:00	-2.72850052884223	66.56151214609	109.921194906309	6.45820656170021	469.197797131406	46.1293820219864
11.7166666666667	-2.73201005053578	66.4209786904454	108.555228028017	6.59645119884313	469.044598880088	46.1266354397915
11.7333333333333	-2.73735062702603	65.7466927615817	107.432181086081	6.72813455630676	469.083203618719	46.1248043849948
0.510417	-2.73872391812347	66.4005319118817	109.050375762604	7.04460186032065	469.123181648444	46.1183956932066
11.7666666666667	-2.74299637931569	66.5943185445265	109.3232029273	6.25129736966928	468.998059570673	46.1156491110116
11.7833333333333	-2.74528519781143	66.5747872933614	109.051901641601	6.35505714148675	469.109753913269	46.1158016989114
11:08:00	-2.74635331310957	66.2307015794905	108.733603282779	6.42128028996216	469.052075687172	46.1164120505102
11.8166666666667	-2.75566117499241	66.3694039803399	108.513418943491	6.12617529190496	468.939160641382	46.1118344135186
11.8333333333333	-2.75779740558846	66.4629403628706	108.73360328279	5.88661228934584	469.140271493211	46.1101559466217
0.517361	-2.76023881198402	66.0379830621483	108.047873261445	6.08024633409151	469.052075687173	46.1135128804156
11.8666666666667	-2.76847855856882	66.7058602992198	108.852164080867	6.11839330902053	468.89109545297	46.1154965231119
11.8833333333333	-2.76985184966635	66.3239327862207	108.288046615604	6.1530307622572	469.095105474897	46.1124447651175
11:09:00	-2.77412431085846	66.6684762637871	109.185416053854	6.11717260582345	469.108075446373	46.1084774797248
11.9166666666667	-2.7787019478501	66.7696420412994	108.763205335326	5.89317356903082	468.958234128847	46.1077145402262
11.9333333333333	-2.77687089305345	66.0108224159983	108.378073476441	5.69160495350313	469.126080818538	46.1046627822318
0.524306	-2.77977006314815	66.2522164733591	107.727438672034	6.22276343243446	469.130505867629	46.103442079034
11.9666666666667	-2.77870194785009	66.3478890864793	108.439871575824	6.43257179454391	469.001874268167	46.1016110242374
11.9833333333333	-2.78144853004508	65.8138314374631	108.225790752525	6.39442481961318	469.12592823064	46.1002377331399
12	-2.78022782684729	66.8227426304068	109.240652873555	6.24839819958197	469.121503181547	46.1008480847388
12.0166666666667	-2.77732865675263	66.4154855260448	107.950369593508	5.80253635659441	469.012860596946	46.1008480847388
12.0333333333333	-2.78282182114255	66.3053170624573	108.251883283372	5.59455904928196	469.125012703241	46.1000851452402
12:05:00	-2.78739945813415	66.8291513221928	109.465567437749	5.71250949576891	469.166974375661	46.0988644420424
12.0666666666667	-2.78770463393358	66.195453774657	108.990408718011	5.98426854516804	468.980817138005	46.0932186897528
12.0833333333333	-2.79441850152119	66.3997689723826	108.319327135052	6.24183691989448	469.196271252408	46.0912350470564
12:01:00	-2.79762284741537	66.1327401478726	107.887961142539	5.99510228604619	469.154919931585	46.0912350470564
12.1166666666667	-2.79823319901422	66.3375131092962	108.622977055486	6.19285620408106	469.014081300144	46.0897091680593
12.1333333333333	-2.80433671500306	66.2943307336761	108.357626697874	6.34910621339437	469.159955332277	46.0848263552682
12:15:00	-2.80159013280811	66.347126146979	108.519522459477	5.5217746211204	469.16361744187	46.086047058466
12.1666666666667	-2.80220048440702	66.4679757635588	108.560873780301	5.23384125434917	469.102429694082	46.0849789431679
12.1833333333333	-2.81166093418957	66.4545480283833	108.340079089409	6.11839330901907	469.121808357346	46.0855892947668
12:02:00	-2.81730668647928	66.3306466538137	108.559195313415	5.71311984735581	469.177960704443	46.0857418826665
12.2166666666667	-2.82051103237336	66.8306772011923	109.361349902234	5.21354706368126	469.068707768244	46.0839108278699
12.2333333333333	-2.82142655977165	66.179737220979	108.430716301827	5.79658542852353	469.12074024205	46.0787228392794
12:25:00	-2.81944291707532	66.1306039172771	108.054587129032	6.67457620349978	469.155225107385	46.0776547239814
12.2666666666667	-2.82783525155997	66.507496029584	109.032675566243	6.52015724897189	468.895215326262	46.0768917844828
12.2833333333333	-2.82508866936496	66.2297860520955	108.86742287084	5.94017064214842	469.140118905313	46.07841766348
12:03:00	-2.82646196046243	66.7745248540936	108.994833767097	6.90513651998137	469.185590099427	46.0779598997808
12.3166666666667	-2.82417314196664	66.1434213008532	108.131491430491	6.25785864936236	468.970288572924	46.0759762570844
12.3333333333333	-2.8295137184568	66.6472665457275	109.005820095885	6.2131503947457	469.083661382415	46.0732296748895
12:35:00	-2.83012407005571	66.1109200782102	108.003317594722	6.09153783866821	469.096173590193	46.071856383792
12.3666666666667	-2.83012407005572	66.0317269582568	108.119589574309	5.72258029714967	468.944348629973	46.0715512079926
12.3833333333333	-2.83027665795544	66.2567941103457	108.355643055179	5.61775241004183	469.042920413192	46.0688046257976
12:04:00	-2.83164994905291	66.296161788471	108.345267077995	6.04682958405184	469.092664068501	46.0639218130066
12.4166666666667	-2.83393876754874	66.6619149840976	108.971182642644	5.85975681899833	468.941907223577	46.063158873508
12.4333333333333	-2.83515947074648	65.8800545859361	108.050619843636	6.45286598520722	469.094342535396	46.0643795767057
12:45:00	-2.83454911914761	66.9709054810399	110.1989048838	5.60279879586104	469.107007331072	46.061480406611
12.4666666666667	-2.83729570134255	66.2371102712835	108.064657930417	5.88417088294941	468.943585690473	46.0630062856083
12.4833333333333	-2.83653276184396	65.8530465276907	107.750937208601	6.28593482291661	469.187268566329	46.0590390002155
12:05:00	-2.83958451983835	66.3790170180212	108.630301274675	6.37413062895121	469.168195078861	46.0579708849175
12.5166666666667	-2.84294145363224	66.0456124571283	107.971731899466	6.14112890608115	468.953656491855	46.0547665390233
12.5333333333333	-2.84614579952632	66.1019173921303	107.204367351793	6.57676735977965	469.124249763742	46.0549191269231
12:55:00	-2.8481294422227	66.3701669198372	108.309866685279	6.30851783206466	469.103802985176	46.0564450059203
12.5666666666667	-2.84935014542043	66.0817757893654	108.333212633918	6.04637182035247	468.910321528335	46.0552243027225
12.5833333333333	-2.84935014542044	65.9352914056347	107.627188421917	6.0724643512045	469.07572681163	46.0532406600262
12:06:00	-2.84782426642323	66.18980802237	108.120505101713	5.94139134534328	469.078015630126	46.0512570173298
12.6166666666667	-2.84996049701929	66.5596810912852	108.307272690964	5.61897311323586	468.948773679064	46.0501889020318
12.6333333333333	-2.85163896391625	66.958851036954	108.771750257711	6.17149389812571	469.041089358396	46.0456112650402
0.545139	-2.85347001871287	66.0216561568803	107.579275821405	6.02180516850004	469.078473393827	46.0466793803382
12.6666666666667	-2.85163896391624	66.1013070405326	108.428274895449	5.67619357563002	468.911389643633	46.0503414899315
12.6833333333333	-2.8560640130081	66.0842171957622	107.693106394597	5.63560519430598	469.091901129001	46.0501889020318
12:07:00	-2.85667436460703	66.2125436194284	107.955099818421	5.84953342971413	469.123944587941	46.0479000835359
12.7166666666667	-2.86338823219466	66.2949410852754	108.504111081606	5.82283054726242	468.960522947343	46.0419491554469
12.7333333333333	-2.86125200159854	66.3019601286626	108.664480964206	6.40693702739491	469.10441333678	46.0424069191461
0.552083	-2.85850541940363	66.2360421559836	107.702109080679	6.16249121203964	469.084271734015	46.0421017433466
12.7666666666667	-2.85667436460702	66.0688058178933	107.857443562609	6.13029516521424	468.94541674527	46.0393551611516
12.7833333333333	-2.86155717739803	66.39595427489	108.718497080713	7.64427230622138	469.019574464534	46.0352352878592
12:08:00	-2.86460893539248	65.8826485802239	107.367026052875	7.0548252495818	469.062146488555	46.0320309419651
12.8166666666667	-2.86781328128655	65.8448067811032	107.360922536908	6.12312353391048	468.948010739565	46.0352352878592
12.8333333333333	-2.86613481438965	66.221393717612	107.939841028445	6.25068701807439	469.072064702036	46.0344723483606
0.559028	-2.86476152329215	65.7907906646012	107.243277266221	6.47956886765753	469.112500495463	46.0352352878592
12.8666666666667	-2.86567705069047	66.2986031948682	108.044516327648	6.23710669500486	469.024762453125	46.0334042330626
12.8833333333333	-2.86262529269604	65.7552376839627	107.530600281389	6.20124853857131	469.070386235141	46.0297421234693
12:09:00	-2.86155717739802	65.7891121977025	107.432028498174	6.61735574110535	469.056958499966	46.0276058928732
12.9166666666667	-2.86262529269606	66.0649911204013	107.813193071683	6.03858983746276	468.96204882634	46.027148129174
12.9333333333333	-2.86125200159858	66.3527718992702	108.587729250654	6.11061132613317	469.159955332276	46.0216549647842
0.565972	-2.86582963859025	65.790485488798	107.503897398934	6.51664772729017	469.10822803427	46.0245541348789
12.9666666666667	-2.86949174818346	65.9877816431385	107.650992134272	6.25663794616725	468.978986083209	46.0233334316811
12.9833333333333	-2.86811845708595	66.1953011867588	108.006369352725	6.14463842776879	469.017438233939	46.0195187341881
13	-2.86643999018906	66.1068002049208	108.140646704474	5.84190403472803	469.077710454327	46.0204342615864
13.0166666666667	-2.8702546876821	66.0121957070947	107.333151539152	6.25068701808008	468.972424803521	46.0182980309903
13.0333333333333	-2.87025468768206	66.1528817506366	107.961661098104	6.22566260252444	469.097852057091	46.0182980309903
13:05:00	-2.87086503928098	66.1574593876211	108.332449694411	6.36573829444308	469.115247077657	46.0170773277925
13.0666666666667	-2.87391679727535	65.7302132684126	107.476278989094	4.46922328884766	469.053143802473	46.0115841634026
13.0833333333333	-2.87452714887421	66.3924447531925	108.479849605547	6.50764504119191	469.131573982928	46.0094479328066
13:01:00	-2.87620561577115	66.1982003568502	107.95586275791	6.46949806627431	469.095410650694	46.0091427570071
13.1166666666667	-2.87666337947029	65.7431832398906	107.764822707464	6.44447365072495	469.016675294439	46.0076168780099
13.1333333333333	-2.87864702216667	65.7761422262322	107.804648149294	5.91636692979317	469.126080818539	46.008684993308
13:15:00	-2.88002031326413	66.4302865523275	108.238302960296	6.67579690669703	469.145306893904	46.0062435869125
13.1666666666667	-2.88261430755939	65.8135262616573	107.428824152277	6.15837133874811	469.076947514829	46.003191828918
13.1833333333333	-2.88124101646191	66.2891427450845	107.921835656272	6.71394388162891	469.1471379487	46.0033444168177
13:02:00	-2.88093584066248	66.2798348832016	108.377157949038	5.53733858688215	469.213208509279	46.0076168780099
13.2166666666667	-2.8820039559605	66.2522164733538	107.918020958783	6.20246924176513	469.139813729514	46.0025814773192
13.2333333333333	-2.87849443426691	66.2441293146672	108.201681864362	6.06178319821823	469.079083745425	46.0039547684166
13:25:00	-2.87864702216666	66.1978951810536	107.986075162058	5.7506564706955	469.113568610762	46.0025814773192
13.2666666666667	-2.87956254956502	66.4815560866295	108.595053469842	6.11183202934321	469.113110847062	46.003191828918
13.2833333333333	-2.88475053815547	65.9128609843764	108.126913793498	6.72218362821245	469.09800464499	46.0012081862217
13:03:00	-2.8907014662446	66.3219491435323	108.086935763777	6.30500831037406	469.078168218026	45.9941891428345
13.3166666666667	-2.89222734524173	66.2436715509681	108.314139146456	6.22276343242705	469.043988528489	45.9929684396368
13.3333333333333	-2.89222734524171	65.8792916464389	108.065268282018	5.58799776959167	469.03254443601	45.9925106759376
13:35:00	-2.89665239433364	66.034320952554	107.509848327031	6.42066993836631	469.024304689426	45.9940365549348
13.3666666666667	-2.89970415232799	66.1060372654179	108.370749257239	5.65467868177485	469.079236333325	45.990679621141
13.3833333333333	-2.90306108612187	66.7781869636875	109.538962217503	6.10710180444653	469.058026615264	45.987933038946
13:04:00	-2.90412920141988	65.9972420929236	107.711264354668	6.23878516190335	469.101056402984	45.98579680835
13.4166666666667	-2.90718095941432	66.3575021241621	108.029410125582	5.60112032897449	469.079846684923	45.9828976382553
13.4333333333333	-2.91099565690727	65.9963265655248	107.609793401351	6.56486550360235	469.050397220277	45.9838131656536
13:45:00	-2.91481035440031	65.8770028279399	107.090994542298	5.2834323217517	469.114789313959	45.9853390446508
13.4666666666667	-2.91709917289608	65.7643929579481	107.322165210375	6.51008644760049	469.041852297893	45.9851864567511
13.4833333333333	-2.92228716148659	66.5923349018291	108.15392185175	5.85975681898547	468.964795408534	45.9798458802608
13:05:00	-2.92060869458965	65.7180062364343	107.487875669472	5.83000217854988	468.975934325214	45.9790829407623
13.5166666666667	-2.92366045258414	65.9134713359806	107.470022885205	6.20780981826066	469.049939456579	45.9774044738654
13.5333333333333	-2.92991655647257	65.9656563976797	107.450339046141	6.31340064486251	469.062909428055	45.9795407044614
13:55:00	-2.93128984757011	66.1066476170278	108.140188940787	6.14280737297337	469.012860596946	45.9767941222664
13.5666666666667	-2.93861406675663	66.4669076482595	108.435141350933	6.20491064816304	469.025677980523	45.971606133676
13.5833333333333	-2.94288652794874	66.0118905312978	107.930685754462	6.72935525949443	469.10899097377	45.9745053037707
13:06:00	-2.94715898914096	66.0724679274847	108.021170378995	7.06489605098406	469.056500736266	45.9740475400715
13.6166666666667	-2.95799273002097	65.9700814467752	107.974173305884	6.99104350752056	469.028577150618	45.9737423642721
13.6333333333333	-2.96363848231071	65.6084481244381	107.499319761954	6.71333353002655	469.044293704289	45.9709957820771
0.586806	-2.97157305309606	66.329731126411	108.29613377429	6.5595249271105	469.09830982079	45.9723690731746
13.6666666666667	-2.97935503598191	65.7379952512939	107.128073401929	6.72279397981125	469.012555421146	45.971606133676
13.6833333333333	-2.98789995836612	65.9384957515283	108.014914275102	6.61903420800131	468.946790036368	45.9700802546788
13:07:00	-2.99079912846087	66.0773507402736	107.966238735088	6.86286967175383	468.96204882634	45.971606133676
13.7166666666667	-2.99873369924624	66.0379830621464	107.672201852333	6.55952492711123	468.988599120891	45.9676388482833
13.7333333333333	-3.00697344583126	66.4118234164563	108.313681382751	6.71562234852729	468.97257739142	45.9664181450855
0.59375	-3.01643389561377	65.4660836139967	107.084891026312	6.79969828127014	468.983258544401	45.9627560354922
13.7666666666667	-3.02223223580325	65.5770150170989	107.352377614527	6.71623270012098	469.053448978273	45.9616879201942
13.7833333333333	-3.03291338878354	65.8553353461827	107.667929391143	6.42952003654873	469.06519824655	45.9632137991914
13:08:00	-3.03794878947435	66.2828866412119	108.898550802396	6.08390844368499	468.993176757882	45.9603146290967
13.8166666666667	-3.04344195386423	66.9290963965098	108.494650631819	6.61903420800444	469.018048585537	45.9626034475925
13.8333333333333	-3.05259722784732	65.6110421187391	106.956106838954	7.14363140723775	469.01072436635	45.9607723927959
0.600694	-3.06159991393093	65.6653634110331	107.281729416953	6.85874979845885	469.027051271621	45.9604672169964
13.8666666666667	-3.0704500121146	66.0572091375069	107.753683790778	6.70616189873678	469.041699709994	45.9557369921052
13.8833333333333	-3.07304400640991	66.6645089783964	108.548514160424	7.84278916376091	469.01652270654	45.9545162889074
13:09:00	-3.08082598929556	65.9915963406346	107.64321015139	7.60795638609136	469.045514407486	45.9558895800049
13.9166666666667	-3.08403033518976	66.1493722289457	108.111807591435	6.72935525949339	469.018201173436	45.9543637010077
13.9333333333333	-3.09364337287203	66.3115731663448	108.573233400181	6.67930642838877	468.970441160825	45.9569576953029
0.607639	-3.10295123475505	66.147235998341	107.720267040735	7.40165754566635	468.917340571722	45.9546688768071
13.9666666666667	-3.10676593224798	65.5342904051721	107.198569011603	6.82289164202863	468.960065183643	45.9532955857096
13.9833333333333	-3.11119098133995	65.828022112143	107.369467459294	6.97135966846721	468.931683834295	45.9493283003169
14	-3.11821002472698	66.4914743001148	107.802359330795	7.83683823566662	468.982800780702	45.9491757124172
14.0166666666667	-3.11866778842615	65.8016244054758	108.014151335608	6.69837991584103	468.991650878885	45.9461239544227
14.0333333333333	-3.12324542541775	66.0564461980136	108.014456511405	6.44859352401483	468.999432861771	45.9462765423225
14:05:00	-3.12934894140659	65.9479562013096	107.631918646805	6.62559548769258	469.012250245348	45.9439877238266
14.0666666666667	-3.13072223250402	65.9577218268949	107.800223100199	7.01255840138246	469.023389162027	45.9404782021331
14.0833333333333	-3.13499469369612	66.0912362391487	108.018576384693	7.71766708598711	468.99989062547	45.9413937295315
14:01:00	-3.13789386379084	66.0758248612773	108.446890619209	6.52137795217267	469.068402592445	45.9359005651415
14.1166666666667	-3.13301105099984	65.9445992675207	107.172476480758	5.99800145613344	469.036359133504	45.936205740941
14.1333333333333	-3.1328584631001	65.6726876302179	107.142874428208	7.90290879625419	468.962964353738	45.9375790320385
14:15:00	-3.13392657839813	65.9714547378683	107.499777525649	7.78434799816628	468.98920947249	45.9352902135427
14.1666666666667	-3.13362140259871	65.9317818839426	107.582937931	7.40470930365724	469.025372804723	45.9343746861443
14.1833333333333	-3.1375886879914	65.9359017572364	107.57805511821	7.24678082744925	469.008435547855	45.9313229281499
14:02:00	-3.13972491858748	65.4348030945604	106.537405642126	7.47856184712561	469.02720385952	45.9374264441388
14.2166666666667	-3.13819903959029	66.5854684463419	108.454520014197	7.42256208792712	469.045666995386	45.9343746861443
14.2333333333333	-3.13865680328941	65.6069222454289	107.036673249989	7.52571150814222	469.092053716901	45.9313229281499
14:25:00	-3.13346881469897	65.7878914945061	107.67403290713	7.45719954116339	469.043988528489	45.9310177523505
14.2666666666667	-3.1365205726934	65.9568062995005	107.863547078586	5.87348972996528	469.044141116389	45.9297970491527
14.2833333333333	-3.13545245739533	66.2709847850192	108.084036593677	6.98631328262972	469.066876713447	45.9252194121611
14:03:00	-3.13606280899419	65.8255807057341	107.282492356448	7.36473127393651	469.077710454326	45.9241512968631
14.3166666666667	-3.13255328730064	66.1193124126991	108.026053191786	7.67890975945683	468.977612792111	45.9256771758603
14.3333333333333	-3.12934894140658	66.2233773603075	107.842642536324	7.37541242691863	468.9834111323	45.9238461210637
14:35:00	-3.12232989801938	66.0834542562627	107.751547560187	6.97074931685638	469.039258303598	45.9223202420664
14.3666666666667	-3.11821002472699	65.8174935470552	107.437979426267	7.27897687428948	469.0381901883	45.9159115502782
14.3833333333333	-3.11637896993032	65.405506217808	107.069021884739	7.31056256953563	468.97791796791	45.9163693139774
14:04:00	-3.11256427243736	65.9705392104662	107.596976017763	7.72361801407722	468.997296631175	45.9146908470805
14.4166666666667	-3.10920733864345	66.4269296185296	108.992697536504	6.66084329252205	469.05970508216	45.9136227317824
14.4333333333333	-3.10234088315612	65.5863228789775	106.953818020456	7.37602277850961	469.009351075253	45.9140804954816
14:45:00	-3.09989947676053	65.6986275731686	107.576224063411	7.47627302862535	469.070538823041	45.910570973788
14.4666666666667	-3.09364337287207	65.1773873077271	106.469961790442	7.28904767567184	469.005231201961	45.9069088641948
14.4833333333333	-3.09288043337341	65.4224434746837	106.897970849169	7.63420150484348	468.947400387967	45.9047726335987
14:05:00	-3.08509845048775	65.8403817320097	107.765738234862	7.57637069084467	469.003552735064	45.9081295673925
14.5166666666667	-3.08387774729	65.6876412443858	107.538382264276	6.49269142702374	468.937634762384	45.905688160997
14.5333333333333	-3.08128375299474	65.5512276620407	107.496115416056	6.52549782547402	468.957166013549	45.9066036883953
14:55:00	-3.07151812741253	65.930256004951	107.241446211431	6.57859841456875	469.017743409738	45.9032467546014
14.5666666666667	-3.06541461142385	66.125263340787	108.013846159807	6.79725687488272	469.01606494284	45.9041622819998
14.5833333333333	-3.05885333173597	66.0570565496134	107.412497247014	8.23799182406212	468.974255858317	45.9035519304009
14:06:00	-3.05458087054374	65.799793350682	107.393728935343	2.59346023758532	468.993939697381	45.9038571062003
14.6166666666667	-3.05030840935163	65.5683175068068	106.940237697375	7.21458478058023	469.01102954215	45.9011105240054
14.6333333333333	-3.04679888765801	66.1209908795954	107.644736030384	7.21214337420655	468.958386716746	45.9003475845068
0.628472	-3.04359454176393	65.7158700058397	106.940237697377	7.44514509708326	469.028271974818	45.8959225354149
14.6666666666667	-3.04313677806473	65.8382455014145	107.591025089682	7.13295025424958	469.035138430305	45.8979061781113
14.6833333333333	-3.03672808627654	65.75844202986	106.838766744064	6.17149389812424	469.049786868679	45.8988217055096
14:07:00	-3.03672808627651	65.8785287069386	107.418600763001	6.68403665329192	469.086255376711	45.8962277112143
14.7166666666667	-3.03154009768606	65.56801233101	106.937948878882	6.97441142645087	469.004620850362	45.8943966564177
14.7333333333333	-3.0261995211958	65.6246224418066	107.18880338602	6.02775609658964	469.01728564604	45.8934811290194
0.635417	-3.02330035110117	65.7775155173251	107.008749664351	7.16560406479857	469.130048103931	45.8947018322172
14.7666666666667	-3.01933306570842	66.4118234164621	108.220602763932	6.40632667577735	469.067792240844	45.8927181895208
14.7833333333333	-3.01948565360817	65.9040108861921	107.423941339488	5.99922215933943	469.007520020456	45.8933285411197
14:08:00	-3.01734942301203	65.8358040950203	107.167135904257	6.39320411642725	469.062909428056	45.8951595959163
14.8166666666667	-3.01490801661658	65.9243050768558	107.184836100632	7.19963116643912	469.055890384667	45.8945492443174
14.8333333333333	-3.01795977461095	65.8739510699491	108.347555896493	7.49702498299635	468.948926266964	45.8924130137214
0.642361	-3.01795977461096	65.818103898651	107.445303645448	6.40037574769997	469.043225588991	45.8918026621225
14.8666666666667	-3.01445025291743	66.0121957070928	108.054739716925	6.56242409720483	469.084729497715	45.8867672614317
14.8833333333333	-3.01322954971963	66.1627999641186	108.588187014354	6.43135109134779	468.990277587788	45.88768278883
14:09:00	-3.00834673692863	66.188434731271	108.423544670558	7.07328838546506	469.024304689425	45.8869198493314
14.9166666666667	-3.00804156112916	66.2633553900356	108.108603245539	7.13523907275184	469.061230961158	45.8846310308356
14.9333333333333	-3.00453203943562	66.3388864003966	108.911673361761	6.85569804046776	469.090375250004	45.8834103276379
0.649306	-3.00361651203725	65.6658211747296	107.060171786547	6.85874979846045	469.150494882494	45.8811215091421
14.9666666666667	-2.99659746865019	66.3629952885492	107.807699907283	6.84745829388146	469.111737555965	45.8803585696435
14.9833333333333	-2.99751299604849	66.4789620923305	108.200613749056	7.33726545197458	468.999127685971	45.8803585696434
15	-2.99247759535774	65.7190743517324	107.125479407637	5.89134251423729	469.080304448623	45.876238696351
15.0166666666667	-2.98973101316276	65.7611886120572	107.117697424755	6.47544899437427	469.109448737468	45.8803585696435
15.0333333333333	-2.9883577220653	65.7588997935592	107.262198165787	6.50230446471593	468.996991455375	45.8788326906463
15:05:00	-2.98591631566975	65.7202950549281	107.286001878137	6.61903420799993	469.027966799021	45.8795956301448
15.0666666666667	-2.98591631566979	65.5324593503744	106.675802867161	6.32408179784278	469.107617682672	45.8739498778552
15.0833333333333	-2.98957842526305	65.4912606174505	106.645285287215	6.69532815785581	468.989819824089	45.872423998858
15:01:00	-2.98820513416557	65.5381051026653	107.008139312751	7.35282941775809	469.06519824655	45.8753231689527
15.1166666666667	-2.98637407936894	65.7738534077299	106.607901251785	7.6496128827109	468.953351316056	45.8712032956603
15.1333333333333	-2.98820513416559	66.0204354536811	107.767874465467	7.21748395069881	469.061383549058	45.8754757568525
15:15:00	-2.9883577220653	66.2708321971186	108.1282870846	6.75437967505386	469.004315674563	45.875170581053
15.1666666666667	-2.99034136476168	66.2010995269426	107.101523107373	6.93565409992225	468.969525633425	45.8739498778552
15.1833333333333	-2.99125689215998	65.4888192110561	106.803213763427	6.79725687487642	468.918713862819	45.8727291746575
15:02:00	-2.98912066156388	65.7141915389445	107.385184012965	6.25556983086612	469.046124759086	45.8736447020558
15.2166666666667	-2.98805254626587	65.7970467684892	107.462393490219	6.43913307423117	469.036511721403	45.874102465755
15.2333333333333	-2.98576372777003	65.8664742628608	107.523276062203	6.70021097065223	469.011945069548	45.8737972899555
15:25:00	-2.9837800850737	65.6235543265077	106.849600484943	6.54274025814175	468.986920653994	45.8739498778552
15.2666666666667	-2.98561113987041	65.584186648384	106.772238419792	6.84852640918382	468.994092285281	45.8748654052536
15.2833333333333	-2.99003618896223	65.8608285105719	107.220541669162	6.94038432481233	468.990735351487	45.8748654052536
15:03:00	-2.9898836010625	65.2913704688084	106.464163450238	7.07634014345536	469.084424321916	45.869677416663
15.3166666666667	-2.99156206795943	65.2712288660565	106.483847289319	6.38664283672765	469.05970508216	45.8681515376659
15.3333333333333	-2.99552935335212	65.9458199707146	107.665487984744	6.9457249012959	469.008282959955	45.8673885981673
15:35:00	-2.99659746865019	65.6565133128464	107.280050950055	7.18650860705923	469.029645265916	45.8678463618664
15.3666666666667	-2.99980181454426	65.8077279214699	108.136374243281	6.87538187953256	469.054211917771	45.864794603872
15.3833333333333	-3.00407427573647	65.4203072440775	107.064444247739	6.94923442299712	469.01667529444	45.8664730707689
15:04:00	-3.00437945153589	65.2837410738302	106.45256676987	6.91474955766163	469.131879158727	45.8606747305796
15.4166666666667	-3.00605791843283	65.5365792236664	107.027823151816	6.44737282081899	469.130963631329	45.8622006095768
15.4333333333333	-3.00621050633254	65.4166451344853	106.725546522469	7.06489605098353	469.012250245348	45.8635739006743
15:45:00	-3.00758379743005	66.2690011423217	107.694784861494	6.43318214614118	469.051770511376	45.8600643789807
15.4666666666667	-3.01155108282273	65.4483834176292	106.807943988321	7.21809430230024	469.039563479398	45.8596066152816
15.4833333333333	-3.01277178602051	66.1949960109587	106.693350475628	7.90000962615285	468.964185056935	45.8565548572872
15:05:00	-3.01582354401489	65.289386826121	106.30654014984	7.48222395671746	468.963879881136	45.857165208886
15.5166666666667	-3.01857012620984	65.8657113233716	107.005850494269	6.79069559519314	469.095715826495	45.8554867419891
15.5333333333333	-3.0173494230121	65.7874337308062	107.372061453584	7.89466904966128	469.090070074205	45.8568600330866
15:55:00	-3.02330035110124	65.5164376209049	106.598593389893	7.12089581016063	469.11402637446	45.8564022693874
15.5666666666667	-3.02436846639921	65.8480111269974	106.561819706074	6.54457131293982	469.054822269369	45.856097093588
15.5833333333333	-3.02528399379754	66.1351815542684	107.315298754885	7.39570661757198	469.050397220278	45.8605221426799
15:06:00	-3.02299517530173	66.0599557197071	107.365194998099	7.1829990853647	469.014996827542	45.8589962636827
15.6166666666667	-3.02452105429891	66.0869637779605	107.636038520104	6.93733256682056	468.970288572925	45.8570126209863
15.6333333333333	-3.02619952119586	65.3261605099503	106.637045540632	6.57325783808713	468.941602047777	45.8597592031813
0.670139	-3.0281831638922	65.3479805796135	107.15141935059	7.11860699168378	468.958234128846	45.8605221426799
15.6666666666667	-3.02909869129054	65.1871529333092	106.355673453547	6.67625467039078	469.008893311553	45.8591488515824
15.6833333333333	-3.03138750978632	65.5005684793326	107.011648834442	6.27632178523113	468.877667717795	45.8576229725852
15:07:00	-3.03184527348549	65.5451241460525	107.430197443373	6.40922584589008	468.944806393673	45.85502897829
15.7166666666667	-3.0327608008838	65.6591073071425	106.531149538229	6.80625956095719	468.977460204212	45.8593014394821
15.7333333333333	-3.0374910257752	65.5425301517583	106.550528201498	7.07145733066752	468.855084708636	45.857165208886
0.677083	-3.04084795956896	65.8791390585386	106.96571987663	6.43013038814843	468.915509516925	45.8553341540894
15.7666666666667	-3.03672808627649	65.6856576016902	107.024618805927	6.64360085986663	468.910016352535	45.8554867419891
15.7833333333333	-3.03688067417624	65.566639039912	107.291037278832	7.18528790386232	468.930615718998	45.8521298081953
15:08:00	-3.03367632828211	65.5236092521937	106.540152224314	6.72523538620391	469.029340090116	45.8478573470031
15.8166666666667	-3.03581255887822	65.827106584735	107.449270930844	6.9391636216143	468.952893552356	45.8481625228026
15.8333333333333	-3.03535479517908	65.9603158211883	107.151266762689	6.66969339070991	468.914136225827	45.8513668686967
0.684028	-3.02970904288938	65.9531441899004	107.480704038182	6.89094584530449	468.983411132301	45.8530453355936
15.8666666666667	-3.02772540019304	65.3516426892084	106.355063101954	6.87950175282786	469.006604493059	45.8528927476939
15.8833333333333	-3.03001421868887	65.6389657043822	107.065970126754	6.38130226024125	468.857678702931	45.8513668686967
15:09:00	-3.03184527348549	65.8069649819708	107.541586610174	7.18772931025938	468.985242187096	45.8486202865017
15.9166666666667	-3.0298616307891	65.8187142502489	107.22084684496	5.92887913756152	468.991040527286	45.8486202865017
15.9333333333333	-3.0272676364939	65.6226387991107	106.980673490805	6.3372043572163	468.901013666452	45.8486202865017
0.690972	-3.02558916959696	65.4251900568752	106.460348752764	6.73713724238755	468.923291499811	45.8428219463123
15.9666666666667	-3.02543658169725	65.9476510255127	107.698752146884	6.83479349820608	468.951978024958	45.8400753641174
15.9833333333333	-3.02574175749668	65.614551640423	107.325827319966	6.52915993506558	468.95121508546	45.8388546609196
16	-3.02558916959697	65.820087541347	107.376791678476	6.85630839206624	469.034528078707	45.8351925513264
16.0166666666667	-3.02909869129057	65.431903924458	106.467978147741	7.20863385251545	469.051312747675	45.8345821997275
16.0333333333333	-3.02879351549108	65.5962410924575	106.891256981567	6.78962747988924	469.008588135754	45.8361080787247
16:05:00	-3.02604693329612	65.109790868149	106.108481055997	7.57576033924635	469.056195560467	45.8364132545241
16.0666666666667	-3.02696246069445	65.6348458310896	106.531912477729	6.73301736909018	468.980511962205	45.8306149143348
16.0833333333333	-3.02513140589783	65.8542672308888	106.623465217562	6.97258037164617	468.893842035164	45.8319882054323
16:01:00	-3.02360552690062	65.1717415554363	106.237417831267	7.31819196451561	469.061536136958	45.8289364474378
16.1166666666667	-3.02574175749668	65.7454720583793	106.659018198191	6.60835305501908	469.085797613013	45.8295467990367
16.1333333333333	-3.02391070270003	65.8669320265585	106.763388321602	7.44941755827543	468.91261034683	45.8313778538334
16:15:00	-3.02040118100651	65.4589119827104	106.896139794358	6.57020608008693	468.948926266963	45.8319882054323
16.1666666666667	-3.01704424721263	65.6429329897725	106.693808239325	8.58192495000341	468.986157714495	45.8313778538334
16.1833333333333	-3.01582354401489	65.4821053434673	106.511618287062	6.89323466380474	468.860883048826	45.8304623264351
16:02:00	-3.01612871981431	65.7561532113669	107.437826838366	6.64115945346773	468.918103511221	45.8283260958389
16.2166666666667	-3.01155108282274	65.7399788939944	106.806875873023	6.98570293102952	468.870038322809	45.8231381072485
16.2333333333333	-3.01048296752471	65.5333748777717	106.895834618561	6.27571143363172	468.848828604748	45.827257980541
16:25:00	-3.01261919812077	65.4526558788214	106.619803107965	6.85508768886848	468.915814692725	45.8277157442401
16.2666666666667	-3.01399248921825	65.3089180772889	105.853659263469	6.23588599179936	468.881024651586	45.8246639862456
16.2833333333333	-3.01277178602049	65.7489815800776	106.386648797195	6.38786353992612	468.768719957395	45.8220699919505
16:03:00	-3.01200884652192	65.4523507030209	106.913534814932	6.29127539940811	468.963879881139	45.8232906951482
16.3166666666667	-3.01490801661658	65.7773629294264	107.007528961153	6.60118142373229	468.948926266963	45.821764816151
16.3333333333333	-3.01734942301207	65.7411995971936	106.626059211856	5.52055391791953	468.794965076147	45.8200863492541
16:35:00	-3.01902788990901	65.6559029612491	106.830221821682	6.22871436051939	468.876294426698	45.8165768275605
16.3666666666667	-3.01719683511241	65.896076315407	107.498556822449	5.70594821607904	469.00034838917	45.8159664759617
16.3833333333333	-3.01322954971965	65.7648507216477	107.556540224345	6.00822484542217	468.812970448313	45.8153561243628
16:04:00	-3.01658648351348	65.8385506772124	107.411123955913	5.50025972725551	468.962354002138	45.8135250695662
16.4166666666667	-3.01567095611516	65.7616463757502	107.244955733113	6.04087865596743	469.017590821837	45.8109310752709
16.4333333333333	-3.01307696181996	65.3746834620635	106.858145407326	5.96046483281246	468.852643302241	45.8118466026692
16:45:00	-3.00529497893417	66.0079232459042	107.781302200633	5.52650484600891	469.003857910864	45.8072689656776
16.4666666666667	-3.00468462733534	65.5172005604039	106.811453510014	6.15058935586077	468.966473875432	45.810320723672
16.4833333333333	-3.00148028144121	65.4253426447736	107.219778729667	6.05522191853433	468.866528801116	45.806506026179
16:05:00	-3.0028535725387	65.5301705318791	106.666647593179	6.07902563089283	469.028577150618	45.8020809770871
16.5166666666667	-2.99873369924621	65.3319588501426	106.26961387811	6.12144506701579	468.995465576376	45.7993343948922
16.5333333333333	-2.99690264444961	65.5095711654171	106.773153947185	6.1577609871482	468.796033191444	45.8002499222905
16:55:00	-2.99171465585908	65.4824105192658	107.006460845854	5.98732030315793	468.880414299991	45.8028439165858
16.5666666666667	-2.98896807366417	65.4882088594562	106.69258753613	6.0086826091234	468.877209954095	45.8029965044855
16.5833333333333	-2.983627497174	65.6005135536472	106.579214726635	6.43608131623811	468.780164049874	45.806506026179
16:06:00	-2.98576372777008	65.8457223084991	107.264792160082	5.97007787049142	468.861493400425	45.8004025101902
16.6166666666667	-2.98561113987036	65.4406014347445	106.634604134243	6.08619726217953	468.938245113984	45.797808515895
16.6333333333333	-2.98255938187594	65.6311837214943	106.484305053015	5.84007297992985	468.846539786251	45.7962826368978
0.711806	-2.98362749717398	65.4634896197021	106.639029183329	5.92826878596757	468.896741205259	45.7985714553936
16.6666666666667	-2.98072832707926	65.7216683460333	106.941153224781	6.22810400891873	468.893231683565	45.7968929884967
16.6833333333333	-2.97645586588715	66.1388436638632	107.379538260672	6.02424657489284	468.824261952893	45.797808515895
16:07:00	-2.97523516268936	65.213550639952	106.105581885894	6.28227271331582	468.911999995232	45.7982662795941
16.7166666666667	-2.97081011359752	65.349964222308	105.802084553364	5.5933383460842	468.868359855912	45.7935360547028
16.7333333333333	-2.96897905880089	66.3706246835402	107.564627383038	6.32103003985371	468.748578354632	45.7930782910036
0.71875	-2.97325151999303	65.8089486246674	106.643454232422	5.93238865926196	468.910168940435	45.7880428903129
16.7666666666667	-2.97431963529104	65.4000130534157	106.549612674103	5.78163181434361	468.989514648287	45.7866695992155
16.7833333333333	-2.97233599259471	65.3763619289615	107.026602448618	6.35795631158181	468.780926989372	45.7892635935107
16:08:00	-2.97721880538582	65.39741905912	106.226889266172	6.53022805036295	468.879651360494	45.7891110056109
16.8166666666667	-2.97798174488434	65.1758614287293	105.982443450837	6.41578712557512	468.97257739142	45.7880428903129
16.8333333333333	-2.97508257478969	65.4613533891015	107.046286287673	6.52915993506943	468.806409168626	45.7907894725078
0.725694	-2.97492998688996	65.7846871486127	107.327505786863	6.00761449382327	468.920697505517	45.7924679394048
16.8666666666667	-2.97706621748603	65.7216683460291	106.727530165166	6.3019565523831	468.983868896001	45.7906368846082
16.8833333333333	-2.97355669579245	65.4267159358661	107.271811203465	6.01890599840195	468.830212880982	45.7849911323185
16:09:00	-2.97248858049444	65.2057686570732	105.955587980488	6.01051366392011	469.008893311553	45.7848385444188
16.9166666666667	-2.96882647090115	65.5754891380947	106.252524033339	5.45143159934098	468.982190429101	45.789111005611
16.9333333333333	-2.97355669579245	64.9788704501923	105.669943432209	5.64338717718943	468.819073964302	45.7892635935107
0.732639	-2.97294634419355	65.1096382802537	106.290213244574	6.39503517121279	469.043835940592	45.7875851266137
16.9666666666667	-2.96989458619919	65.1291695314154	105.929037685934	5.92536961587475	468.995160400579	45.7877377145135
16.9833333333333	-2.96913164670059	65.0484505324679	106.040121676941	6.64955178795282	468.814496327311	45.782549725923
17	-2.96989458619919	65.619587041115	107.055594149565	6.4444736507221	469.035748781904	45.7828549017224
17.0166666666667	-2.97218340469499	65.376514516858	106.490866332698	5.71968112704605	469.107159918971	45.77873502843
17.0333333333333	-2.96913164670058	65.4924813206487	106.926199610604	5.99983251094023	468.914899165326	45.7784298526306
17:05:00	-2.96607988870617	65.5995980262493	107.005087554751	6.83189432809893	469.075574223734	45.7750729188367
17.0666666666667	-2.96592730080647	65.2317086000252	106.380240105404	5.20820648718912	469.081982915519	45.7770565615331
17.0833333333333	-2.96592730080646	65.0768318818076	106.46294274705	6.04148900755689	468.941754635677	45.7781246768312
17:01:00	-2.96699541610451	65.5680123310092	106.605765021189	5.53962740537958	469.048566165481	45.7698849302462
17.1166666666667	-2.96455400970901	65.0692024868258	106.165091166798	5.45860323063087	469.100598639285	45.7663754085527
17.1333333333333	-2.96363848231068	65.4869881562599	106.993796050181	5.41389497601254	469.258069351798	45.7686642270485
17:15:00	-2.96638506450562	65.2375069402175	106.565481815668	5.22911102945386	469.59834036817	45.7679012875499
17.1666666666667	-2.96531694920757	65.3618660784912	106.495443969695	5.55931124445953	469.76328788777	45.7691219907476
17.1833333333333	-2.96485918550843	65.5413094485597	106.469504026743	6.91535990925924	469.746198043001	45.7677486996502
17:02:00	-2.96669024030509	65.0685921352249	105.965811369764	5.35423310721757	469.748639449396	45.7660702327532
17.2166666666667	-2.96775835560311	65.4741707726809	106.424338008423	6.06056249502702	469.661206582857	45.7659176448535
17.2333333333333	-2.96562212500699	65.6618538893331	106.706167859201	4.78752164765639	469.476270048394	45.7651547053549
17:25:00	-2.96211260331347	65.1326790531086	105.909811610568	5.70838962247308	469.436444606569	45.7630184747588
17.2666666666667	-2.96012896061711	65.3493538707159	106.250845566459	6.50108376152817	469.390973412451	45.7599667167644
17.2833333333333	-2.96180742751404	65.4526558788211	107.183157633731	6.17927588100415	469.224194838058	45.7608822441628
17:03:00	-2.96226519121314	65.1308479983062	106.044088962302	3.47908040757356	469.153088876789	45.7595089530652
17.3166666666667	-2.95768755422158	65.0978890119744	105.830313314818	6.62803689409154	469.219312025268	45.7575253103689
17.3333333333333	-2.9576875542216	65.7720223529335	106.893088036363	5.45387300575471	469.186047863129	45.7553890797729
17:35:00	-2.9547883841269	65.4859200409596	106.198965680536	5.3751376494895	469.145917245503	45.753100261277
17.3666666666667	-2.95295732933028	65.6647530594322	106.712729138892	6.14875830106359	469.220990492165	45.7529476733773
17.3833333333333	-2.9537202688289	65.4158821949886	106.54091516381	5.87516819686648	469.039716067297	45.7491329758843
17:04:00	-2.95768755422158	65.605548954341	106.639792122833	6.15592993235101	469.178418468142	45.7514217943801
17.4166666666667	-2.95799273002102	65.3696480613742	105.658194163932	6.11427343573078	469.196576428209	45.7476070968871
17.4333333333333	-2.95661943892355	65.6626168288359	106.935965236182	6.76567117963062	469.171399424756	45.7497433274832
17:45:00	-2.95799273002106	65.3217354608587	106.637655892224	6.58683816114949	469.158887216979	45.7488278000849
17.4666666666667	-2.96043413641655	65.3739205225655	106.234671249072	5.6606296098602	469.224042250159	45.7489803879846
17.4833333333333	-2.95967119691795	65.4898873263533	106.55602136589	6.75804178465143	469.152173349391	45.748217448486
17:05:00	-2.96058672431627	65.4666939655956	106.978384672307	5.79658542851121	469.226178480755	45.7436398114944
17.5166666666667	-2.9622651912132	65.3873482577367	106.326071400994	5.05271941737824	469.175214122249	45.7434872235947
17.5333333333333	-2.96165483961431	65.1604500508583	106.037680270534	5.70777927087538	469.253339126905	45.741656168798
17:55:00	-2.96165483961435	65.6703988117186	106.339804311976	6.0904697233782	469.113110847061	45.7457760420906
17.5666666666667	-2.96424883390955	64.8975410996388	105.693747144563	6.17927588100595	469.128369637034	45.7485226242854
17.5833333333333	-2.96257036701265	65.305561143486	106.075216893856	5.14503509670751	469.062451664355	45.7439449872939
17:06:00	-2.96211260331348	65.3862801424405	106.693655651426	6.24656714479191	469.21244556978	45.7405880535
17.6166666666667	-2.96348589441094	64.9761238679929	105.645376780351	6.33064307753986	469.055432620969	45.7376888834053
17.6333333333333	-2.96424883390954	65.7671395401438	107.012106598147	5.15403778279324	469.071301762539	45.7405880535
0.753472	-2.96119707591517	64.9007454455367	105.677725415101	6.62681619088414	469.04337817689	45.7373837076059
17.6666666666667	-2.96058672431629	65.4149666675974	105.884176843424	5.94261204853929	469.085187261414	45.7354000649095
17.6833333333333	-2.96333330651122	65.5919686312675	106.413504267546	6.03981054066717	469.015302003342	45.7366207681073
17:07:00	-2.96470659760873	64.865497640695	105.463797179685	4.83634977557042	468.96174365054	45.7386044108036
17.7166666666667	-2.96760576770339	64.9652901271157	106.155630717016	5.56114229924265	469.034680666606	45.7366207681073
17.7333333333333	-2.968368707202	65.133136816817	106.315695423834	5.25230439021076	469.038953127797	45.7352474770098
0.760417	-2.96867388300143	66.0419503475398	107.457052913729	5.79353367051681	468.910931879934	45.7314327795168
17.7666666666667	-2.9665376524053	65.5313912350703	106.627279915043	5.26908905917149	468.891095452971	45.7308224279179
17.7833333333333	-2.96257036701262	65.5197945546982	106.57860437504	5.2303317326511	468.959760007844	45.7308224279179
17:08:00	-2.95982378481769	65.3601876115892	105.935598965627	5.15998871086109	468.905286127644	45.7303646642187
17.8166666666667	-2.96302813071179	65.4216805351788	106.916433985021	3.92265343205149	468.993329345782	45.7276180820238
17.8333333333333	-2.96241777911288	65.4851571014628	105.943533536413	5.81748997075413	468.969830809226	45.7282284336227
0.767361	-2.96745317980367	65.2010384321814	106.062704686089	6.63932839866262	469.006299317259	45.7283810215224
17.8666666666667	-2.96211260331348	65.0730171843169	105.966726897163	5.76194797528106	469.018811525036	45.7276180820238
17.8833333333333	-2.96516436130787	65.2619210041701	106.22444785979	5.37574800108361	469.014691651743	45.7274654941241
17:09:00	-2.95936602111855	64.9704781157051	105.914541835457	5.46043428542844	469.087476079909	45.7270077304249
17.9166666666667	-2.95463579622718	65.5510750741419	106.75347010812	5.52421602751696	469.033765139208	45.7268551425252
17.9333333333333	-2.95539873572578	65.1326790531095	105.873343102537	6.48857155373914	469.056042972567	45.7267025546255
0.774306	-2.95860308161993	65.2974739848072	106.157766947615	6.15181005904845	469.015759767041	45.7277706699235
17.9666666666667	-2.95921343321879	65.1232186033263	106.024862886957	5.19218475772139	469.019269288735	45.7238033845308
17.9833333333333	-2.9605867243163	65.1567879412663	106.497885376093	5.23750336393986	469.067334477146	45.7212093902355
18	-2.96226519121319	65.2799263763384	106.400229120268	5.32630952157433	469.015454591242	45.7198360991381
18.0166666666667	-2.961807427514	65.1802864778184	106.269919053902	5.59684786778522	469.074048344735	45.7227352692328
18.0333333333333	-2.95906084531907	64.9263802126867	105.885092370814	5.64750705048269	469.036206545603	45.7198360991381
18:05:00	-2.95845049372021	64.9324837286863	106.392752313193	4.68315152427806	469.006299317259	45.7172421048428
18.0666666666667	-2.95951860901823	65.8039132239782	106.936117824087	7.0697788637735	469.040173830996	45.7160214016451
18.0833333333333	-2.95845049372019	65.5387154542678	107.140890785513	4.2288973468044	468.967236814931	45.7163265774445
18:01:00	-2.96012896061712	65.2127877004602	106.273581163496	5.08659393112147	468.95121508546	45.713885171049
18.1166666666667	-2.95921343321881	65.0843086888964	106.040732028524	5.23033173265415	469.099988287686	45.7140377589487
18.1333333333333	-2.95692461472298	65.3423348273247	106.590048467519	5.07530242653985	469.045514407486	45.7146481105476
18:15:00	-2.95661943892355	65.3173104117691	105.847708335384	5.68748508021571	469.101666754583	45.7146481105476
18.1666666666667	-2.95875566951966	65.5413094485589	106.219870222803	4.2575838719359	469.143628427007	45.7119015283526
18.1833333333333	-2.96104448801543	65.2184334527531	106.197439801542	5.83824192513039	469.139813729514	45.7125118799515
18:02:00	-2.96302813071182	64.9303474980821	105.950094816095	5.13969452019323	469.100293463486	45.7102230614557
18.2166666666667	-2.96653765240535	65.3406563604267	106.165701518399	3.21571369264878	469.113416022862	45.710070473556
18.2333333333333	-2.96745317980366	65.3463021127252	105.995413422313	3.58634970105725	469.187268566326	45.7088497703582
18:25:00	-2.96684282820479	66.3370553455982	106.605612433291	1.64039621593929	469.086102788812	45.7056454244641
18.2666666666667	-2.96775835560306	65.6572762523382	107.165457437365	2.18803418804349	469.12501270324	45.7080868308597
18.2833333333333	-2.96196001541375	65.7115975446462	107.035605134702	2.09037793221304	469.038495364099	45.709002358258
18:03:00	-2.9628755428121	65.2996102153912	106.988608061576	2.25959791300946	469.083661382416	45.7102230614557
18.3166666666667	-2.96363848231067	64.8543587240198	105.863272301151	2.55699172955697	469.022473634629	45.7097652977566
18.3333333333333	-2.96516436130786	65.2529183180865	106.028219820748	2.48970046577752	469.079846684923	45.7094601219571
18:35:00	-2.96546953710731	65.0075569753369	105.965048430264	2.79960649010857	469.023541749926	45.7077816550602
18.3666666666667	-2.96379107021041	64.9736824616002	105.31090410417	1.94435131217889	468.968152342329	45.7044247212664
18.3833333333333	-2.96257036701266	64.9990120529548	105.485159485652	3.34083577042428	468.985089599198	45.7016781390714
18:04:00	-2.96836870720197	65.2701607507542	106.190573346049	2.99690264445198	468.963879881137	45.6989315568765
18.4166666666667	-2.96653765240532	65.492328732747	106.535727175215	2.87406938517071	468.914746577426	45.7009151995728
18.4333333333333	-2.96562212500703	65.099109715171	105.783316241701	1.93412792290325	468.954419431354	45.7012203753723
18:45:00	-2.96775835560313	65.2350655338235	106.477591185431	1.64268503443671	468.964032469036	45.6998470842748
18.4666666666667	-2.96730059190395	65.4697457235894	106.422506953627	2.16835034896858	468.940839108279	45.6993893205756
18.4833333333333	-2.96409624600981	65.7114449567451	106.953360256752	3.07258624271502	468.948926266964	45.6998470842748
18:05:00	-2.96470659760871	65.2748909756476	106.004110932595	2.81456010428428	468.991803466785	45.7010677874725
18.5166666666667	-2.96485918550843	65.0486031203649	105.448690977619	2.70545975598487	468.975781737313	45.6992367326759
18.5333333333333	-2.96516436130787	65.2875557713244	106.117483742088	2.98088091498042	468.877820305694	45.6971005020798
18:55:00	-2.96714800400427	64.9846687903741	105.665365795208	3.76289390104494	468.832196523678	45.6937435682859
18.5666666666667	-2.96928423460032	64.9507942766442	105.684286694785	2.88490312605028	468.849744132146	45.6911495739907
18.5833333333333	-2.97019976199866	65.4503670603272	106.430899288111	1.83525096388592	468.86408739472	45.6932858045868
18:06:00	-2.96470659760869	64.8514595539244	105.921408290946	1.94664013067943	468.827466298787	45.6905392223918
18.6166666666667	-2.9639436581101	65.4293099301615	106.19164146135	2.30903639251014	468.827618886686	45.689928870793
18.6333333333333	-2.9660798887062	65.3105965441817	106.096579199826	2.50572219525253	468.888959222374	45.6893185191941
0.795139	-2.96714800400422	65.4042855146114	106.269613878108	2.55760208115754	468.864239982619	45.6888607554949
18.6666666666667	-2.96867388300143	64.9095955437163	105.943380948504	2.30552687082232	468.8744633719	45.6887081675952
18.6833333333333	-2.96516436130789	65.1676216821434	105.891653650501	3.125686831812	468.851117423243	45.6890133433947
18:07:00	-2.96028154851683	65.260852888874	106.247336044755	2.56355300923388	468.956250486151	45.687182288598
18.7166666666667	-2.96287554281207	65.2706185144559	106.560446414975	1.73210154367181	468.935498531788	45.6868771127986
18.7333333333333	-2.9573823784221	65.0341072698916	105.721365554407	1.55693063479033	468.908185297738	45.6867245248988
0.802083	-2.95814531792075	65.5268135980853	106.024405123258	1.21955878851168	468.878735833093	45.6835201790047
18.7666666666667	-2.95997637271739	65.4224434746705	106.63857141962	1.20582587754754	468.93488818019	45.6819943000075
18.7833333333333	-2.95936602111851	65.119556493733	105.50072345142	2.28935255344947	468.947552975866	45.6836727669045
18:08:00	-2.96058672431627	65.5825081814876	107.360312185322	2.22740186615527	468.902539545449	45.6858089975005
18.8166666666667	-2.95799273002102	65.4146614917897	106.578451787137	1.78993235766282	468.925885494106	45.6838253548042
18.8333333333333	-2.95646685102381	65.202564311179	106.248098984248	1.63978586433252	468.914746577427	45.6858089975005
0.809028	-2.96089190011573	65.4946175512445	106.029135348148	2.71980301855751	468.838605215466	45.6862667611997
18.8666666666667	-2.96028154851684	65.1883736365084	106.024405123256	1.47514352054885	468.835706045371	45.6824520637067
18.8833333333333	-2.95951860901823	65.188678812307	106.428763057518	1.62010202527848	468.868665031711	45.681231360509
18:09:00	-2.95951860901823	65.2448311594039	106.158987650816	1.81846629490799	468.859814933528	45.683367591105
18.9166666666667	-2.96180742751407	64.9015083850311	105.124899454407	2.84370439313191	468.837689688068	45.6844357064031
18.9333333333333	-2.96485918550843	64.8964729843423	105.531698795062	2.19993604421294	468.91261034683	45.6838253548042
0.815972	-2.96196001541374	64.7382393323315	105.102926796849	2.67143265434729	468.873242668702	45.6809261847095
18.9666666666667	-2.96318071861151	64.8369637034509	105.711294753032	1.99317944009284	468.888806634474	45.6815365363084
18.9833333333333	-2.96287554281206	65.1052132311612	105.798575031668	2.01042187276357	468.915051753225	45.6810787726092
19	-2.96211260331347	65.0922432596828	105.398336970707	2.23396314584988	468.845776846753	45.6794003057123
19.0166666666667	-2.95921343321877	64.8517647297206	105.416037167078	2.44911208445737	468.975781737316	45.6790951299129
19.0333333333333	-2.96058672431628	64.8294868963658	105.626150704989	2.36396803641041	468.96723681493	45.678484778314
19:05:00	-2.96592730080656	65.4546395215261	105.809103596762	1.7868805996667	468.835095693772	45.678484778314
19.0666666666667	-2.9685212951017	65.4338875671535	106.181112896269	2.22740186616551	468.866071037416	45.6758907840187
19.0833333333333	-2.96348589441097	64.8937264021445	105.418936337166	2.91831987609672	468.898724847956	45.6711605591275
19:01:00	-2.96531694920759	65.6487313299618	106.575400029147	1.97532665582197	468.857373527132	45.6687191527319
19.1166666666667	-2.96180742751406	64.789356278745	105.222097946541	2.27577223037099	468.921613032914	45.670855383328
19.1333333333333	-2.96165483961434	64.5896187180068	104.97963577388	2.2179414163794	468.937024410786	45.6728390260243
19:15:00	-2.9654695371073	64.8471870927313	105.866324059144	2.36457838801067	468.935956295488	45.670855383328
19.1666666666667	-2.96394365811011	65.0290718692004	106.088186865341	1.9985200165793	468.931836422195	45.6674984495341
19.1833333333333	-2.96501177340815	65.1078072254548	105.886465661913	2.05940258856892	468.890637689271	45.665972570537
19:02:00	-2.96333330651121	64.9108162469169	105.552908513128	2.59819046248811	468.825177480292	45.6638363399409
19.2166666666667	-2.9615022517146	65.1384773932983	106.258322373529	2.92121904618897	468.951520261259	45.667040685835
19.2333333333333	-2.95768755422158	64.7031441153958	105.31548174115	2.26554884108391	468.847913077347	45.6693295043308
19:25:00	-2.95890825741935	65.0313606876946	105.356985649883	1.96464550284418	468.756665513317	45.6671932737347
19.2666666666667	-2.95860308161993	65.0049629810449	105.552145573636	2.07481396644923	468.852338126442	45.6635311641414
19.2833333333333	-2.96165483961432	65.3350106081376	106.520468385248	2.68821732331669	468.810681629817	45.6581905876512
19:03:00	-2.96104448801539	65.2538338454849	106.084066992042	2.61192337345556	468.738965316948	45.6595638787488
19.3166666666667	-2.95860308161991	65.2677193443606	106.180960308371	2.59513870448549	468.711652082899	45.6601742303476
19.3333333333333	-2.95982378481768	64.977191983299	105.866324059158	1.97166454623337	468.734845443656	45.6560543570552
19:35:00	-2.95707720262271	64.5890083664075	104.845205834223	2.1958161709206	468.761548326108	45.6572750602529
19.3666666666667	-2.95982378481765	65.1813545931165	105.977255462238	2.00447094467245	468.732251449361	45.65346036276
19.3833333333333	-2.96318071861155	65.1075020496537	105.997091889206	2.15049756470661	468.78779344486	45.6507137805649
19:04:00	-2.96928423460029	65.129474707214	105.875174157331	2.72041337015494	468.789929675455	45.6507137805649
19.4166666666667	-2.96958941039974	65.1757088408298	106.084829931549	2.53257766559359	468.845776846753	45.6536129506596
19.4333333333333	-2.96913164670059	65.1432076181897	106.07292807537	1.64985666572187	468.763989732504	45.6513241321639
19:45:00	-2.96821611930228	65.0978890119742	105.66322956462	2.43064894859477	468.703717512114	45.6496456652669
19.4666666666667	-2.97096270149723	65.3951302406266	105.949637052395	2.33299269276834	468.74934129413	45.6497982531666
19.4833333333333	-2.97111528939697	65.35911949629	105.812002766846	2.45216384244936	468.81464891521	45.6501034289661
19:05:00	-2.97355669579247	65.0493660598615	105.691458326069	2.14271558181736	468.697461408225	45.6493404894675
19.5166666666667	-2.96897905880084	64.8404732251438	105.356527886182	1.7881013028648	468.780774401474	45.6533077748602
19.5333333333333	-2.97142046519639	65.0428047801747	105.781485186906	1.81434642162074	468.839520742865	45.6525448353616
19:55:00	-2.97065752569777	65.5420723880537	106.545340212893	2.39555373166153	468.746594711934	45.6499508410664
19.5666666666667	-2.97004717409891	64.8365059397509	105.333639701225	2.26432813789034	468.763684556704	45.6511715442641
19.5833333333333	-2.96974199829945	65.0531807573531	106.089102392737	1.28273017899257	468.82533006819	45.6461361435734
19:06:00	-2.97172564099582	64.8088875299008	105.329062064229	2.59040847959914	468.897046381059	45.640337803384
19.6166666666667	-2.96867388300144	64.5859566084124	105.072104041105	2.17613233185749	468.883160882185	45.6362179300916
19.6333333333333	-2.97050493779808	64.8023262502191	105.328604300537	2.51121535964054	468.848676016848	45.6401852154843
0.836806	-2.9700471740989	65.3324166138419	105.568167303095	1.88835155298634	468.845166495154	45.6389645122865
19.6666666666667	-2.97355669579249	64.9634590723177	105.69725666626	2.10639966168784	468.886822991778	45.6385067485874
19.6833333333333	-2.97279375629388	65.1424446786904	105.902639979282	2.47245803311048	468.863019279422	45.6386593364871
19:07:00	-2.96974199829948	64.9219551635927	105.692373853466	2.89146440574412	468.855389884436	45.6346920510944
19.7166666666667	-2.97340410789274	64.9311104375781	105.808035481455	2.62794510292744	468.938092526084	45.639269688086
19.7333333333333	-2.97309893209329	65.1535835953677	105.700918775846	2.27867140046142	468.95609789825	45.6363705179912
0.84375	-2.97111528939695	64.8972359238408	105.401083552902	1.99317944009181	468.902386957549	45.6348446389941
19.7666666666667	-2.96852129510172	65.6380501769806	106.056906345891	2.67570511553664	468.982800780702	45.6316402930999
19.7833333333333	-2.97172564099583	64.7623482204871	104.769522235961	1.9365693292958	468.883771233783	45.6304195899022
19:08:00	-2.97187822889556	64.7716560823738	105.50835284641	2.70362870118885	468.869427971211	45.6322506446989
19.8166666666667	-2.97431963529108	64.8142281063939	105.137716837987	1.86149608263163	468.955640134552	45.6342342873952
19.8333333333333	-2.9750825747897	65.2426949288031	106.38924279148	2.07954419133225	468.982495604903	45.6330135841975
0.850694	-2.96897905880085	65.3426400031221	106.250845566439	1.81083689992591	468.90162401805	45.6276730077072
19.8666666666667	-2.97111528939692	65.0463143018681	105.891195886804	2.10227978838892	468.966168699632	45.6285885351056
19.8833333333333	-2.97279375629386	65.0215950621107	105.703360182244	2.26860059908644	468.98890429669	45.628893710905
19:09:00	-2.97218340469498	64.6480598835985	105.302054005984	2.31391920530206	468.925275142507	45.6264523045095
19.9166666666667	-2.97584551428828	65.0016060472538	105.880819909629	2.62382522963668	469.012402833248	45.6253841892114
19.9333333333333	-2.9729463441936	65.2202645075487	106.161886820908	2.48786941098643	469.024152101526	45.6241634860137
0.857639	-2.97004717409887	64.9333992560763	105.301748830186	1.7624665357149	468.905743891342	45.6237057223145
19.9666666666667	-2.96607988870619	65.3417244757252	106.166769633696	2.40867629102814	468.926343257805	45.6220272554176
19.9833333333333	-2.96562212500703	64.8677864591955	105.579153631876	2.3371125660527	468.943738278371	45.621264315919
20	-2.96516436130787	65.4036751630113	106.208120954521	1.72966013727546	468.735150619456	45.6220272554176
20.0166666666667	-2.96623247660591	64.7649422147738	104.963614044397	2.00096142298116	468.852338126442	45.6234005465151
20.0333333333333	-2.96440142180927	64.5497932761785	105.464102355487	2.03544628831438	468.786114977962	45.6230953707156
20:05:00	-2.96348589441095	64.9268379764017	105.388266169335	2.22740186616377	468.737592025853	45.6215694917184
20.0666666666667	-2.96348589441095	65.8429757263053	106.361776969539	1.99256908849054	468.898419672157	45.6206539643201
20.0833333333333	-2.96379107021035	65.2643624105692	105.452200499314	1.60102853780574	468.774823473385	45.6229427828159
20:01:00	-2.96852129510171	65.5988350867541	105.77507649512	2.75962846038732	468.747815415133	45.6189754974232
20.1166666666667	-2.96440142180928	65.2809944916398	106.188589703358	2.23701490384689	468.884228997481	45.6203487885207
20.1333333333333	-2.96699541610452	64.9613228417213	105.650259593142	2.45567336414381	468.946637448467	45.6224850191168
20:15:00	-2.96577471290676	64.8015633107161	105.654074290637	2.22801221776152	468.823651601294	45.6177547942255
20.1666666666667	-2.9674531798037	64.9338570197736	105.553824040521	2.3508454770362	468.895978265762	45.6134823330333
20.1833333333333	-2.9708101135975	64.8271980778693	105.489431946841	2.24769605682533	468.935956295488	45.6131771572338
20:02:00	-2.97340410789277	65.0147286066278	105.186239790095	2.16484082727743	468.869580559109	45.6165340910277
20.2166666666667	-2.97431963529107	65.1378670416992	105.381399713837	2.29240431144251	468.827008535088	45.6179073821252
20.2333333333333	-2.97203081679527	64.969257412506	105.86632405915	2.17674268345135	468.825940419789	45.618517733724
20:25:00	-2.97492998688995	65.0669136683293	105.849539390179	2.10289013999045	468.817090321606	45.6156185636294
20.2666666666667	-2.97721880538575	65.7123604841427	106.51390710556	2.7983857869169	468.925580318308	45.6154659757296
20.2833333333333	-2.97660845378687	64.9068489615221	105.710684401432	2.35496535032683	468.89079027717	45.6162289152283
20:03:00	-2.97798174488432	64.862903646402	104.986654817258	2.15766919599016	468.768109605797	45.6198910248215
20.3166666666667	-2.97477739899022	64.5217171026294	105.029837192884	2.16423047567751	468.950757321761	45.6148556241308
20.3333333333333	-2.97660845378686	64.8162117490845	105.149923869961	2.07191479634618	468.861035636727	45.6166866789274
20:35:00	-2.97508257478965	65.22468955664	105.572897527989	2.3143769690026	468.734692855757	45.6137875088327
20.3666666666667	-2.97264116839417	64.9175301145068	105.668875316914	2.11112988657698	468.833569814774	45.6145504483313
20.3833333333333	-2.9700471740989	64.5940437670964	104.99275833325	2.02476513533374	468.962354002138	45.6147030362311
20:04:00	-2.97004717409891	64.8131599910918	105.42732867165	1.92695629161484	468.748730942531	45.6197384369218
20.4166666666667	-2.97126787729669	65.248188093194	105.707174879733	2.06474316507159	468.921155269216	45.6157711515291
20.4333333333333	-2.97355669579247	64.5815315593207	104.636007823706	3.3820345033437	468.842877676659	45.6159237394288
20:45:00	-2.97248858049442	65.1810494173265	105.646750071459	2.09159863540992	468.709210676504	45.6130245693341
20.4666666666667	-2.97447222319078	65.1929512734989	105.430380429649	3.40400716090102	468.864087394719	45.616381503128
20.4833333333333	-2.97966021178132	64.8259773746744	105.572592352193	2.93785112725198	468.809613514517	45.6148556241307
20:05:00	-2.98133867867818	65.3919258947328	106.019522310467	2.88719194455098	468.64024094583	45.612566805635
20.5166666666667	-2.97874468438288	65.1439705576885	106.064535740886	2.04795849608495	468.760937974511	45.6084469323425
20.5333333333333	-2.97462481109051	65.4744759484812	106.288839953473	2.41752638921438	468.765210435701	45.6078365807437
20:55:00	-2.97676104168658	64.920276696692	106.024099947446	2.96592730080829	468.631390847646	45.6102779871392
20.5666666666667	-2.9730989320933	64.9807015049882	105.2927461441	2.73887650602228	468.723401351178	45.6102779871392
20.5833333333333	-2.97401445949159	64.8784676121792	105.404593074602	2.65174881528361	468.812512684615	45.60982022344
20:06:00	-2.9775239811852	64.5894661301078	104.497000247063	2.63450638261561	468.629712380749	45.6084469323425
20.6166666666667	-2.97737139328548	65.2826729585332	105.828177084215	3.06907672101227	468.816022206306	45.6047848227492
20.6333333333333	-2.97767656908493	64.6273079292333	105.088278358474	3.37715169054723	468.908795649337	45.6099728113398
0.878472	-2.98301714557508	64.8424568678401	105.611807442414	2.5415803516841	468.789929675455	45.6114986903369
20.6666666666667	-2.98484820037174	64.8116341120984	105.286490040215	3.42369099996524	468.966626463332	45.6104305750389
20.6833333333333	-2.98408526087315	64.9851265540795	105.973745940552	2.3931123252585	468.900098139054	45.6073788170445
20:07:00	-2.98500078827149	64.9225655151979	105.037466587867	3.24546833309734	468.846387198353	45.6078365807437
20.7166666666667	-2.98667925516838	65.4761544153779	105.862509361654	2.65007034838704	468.966473875431	45.6073788170445
20.7333333333333	-2.98576372777006	65.1110115713433	105.825888265714	2.63389603101209	468.913983637926	45.6085995202423
0.885417	-2.98637407936894	64.9311104375786	105.137564250086	1.98905956679937	468.789929675456	45.6092098718411
20.7666666666667	-2.9860689035695	64.6965828357078	105.146719524072	2.29362501464864	468.969830809227	45.6041744711503
20.7833333333333	-2.98469561247202	64.7686043243769	105.262533739956	2.57606521702167	468.911389643632	45.6008175373565
20:08:00	-2.97920244808206	64.7478523700163	104.963919220205	2.2846223285594	468.703259748413	45.6061581138468
20.8166666666667	-2.97950762388155	64.8763313815789	105.219809128035	2.86811845708763	468.794354724548	45.6031063558523
20.8333333333333	-2.97935503598183	64.5914497728049	104.822470237169	2.77641312935877	468.871716789706	45.5988338946602
0.892361	-2.98072832707932	64.5005073845701	104.578177009714	2.47718825800534	468.711499495	45.5968502519638
20.8666666666667	-2.98332232137455	64.8848763039611	105.201956343764	3.22822590042152	468.883160882183	45.5947140213677
20.8833333333333	-2.98133867867819	64.899677330234	105.143820353971	3.138809391187	468.836468984869	45.5989864825599
20:09:00	-2.9845430245723	64.4626655854401	104.5865693442	2.95875566952018	468.673962871668	45.5966976640641
20.9166666666667	-2.98225420607647	64.5771065102341	104.671408216454	3.0381013773776	468.877667717797	45.5959347245655
20.9333333333333	-2.97935503598183	65.2024117232806	106.218954695401	3.48335286875648	468.917645747522	45.5942562576686
0.899306	-2.97828692068379	64.7711983186711	105.109488076536	3.14292926447673	468.709668440203	45.594561433468
20.9666666666667	-2.97904986018239	65.1581612323615	106.182028423668	3.02436846639863	468.904675776045	45.5942562576686
20.9833333333333	-2.97752398118519	64.9108162469108	104.939810332035	3.2901765877064	468.858899406126	45.5941036697688
21	-2.97981279968099	64.8029366018138	105.090567176972	2.53685012679398	468.648480692415	45.5916622633733
21.0166666666667	-2.98103350287875	65.2394905829155	105.78865681819	3.06602496303165	468.773755358087	45.5892208569778
21.0333333333333	-2.98027056338014	65.1355782232031	105.359579644178	3.17756671771749	468.751172348926	45.5892208569778
21:05:00	-2.97523516268933	65.1093331044478	105.575644110174	2.8562166009072	468.622693337363	45.588610505379
21.0666666666667	-2.97508257478968	64.8778572605771	104.910360867404	3.01414507711785	468.815869618409	45.5919674391728
21.0833333333333	-2.97752398118518	65.3382149540314	106.112753517195	2.82829301525822	468.795270251947	45.5912044996742
21:01:00	-2.97691362958631	64.7582283471926	104.921652371978	3.17985553621467	468.639478006332	45.590746735975
21.1166666666667	-2.97737139328547	64.5734444006343	105.279318408922	3.15422076905892	468.780774401471	45.5912044996742
21.1333333333333	-2.97538775058908	64.8955574569482	105.46333941599	3.70918296034493	468.800610828435	45.5947140213677
21:15:00	-2.97264116839415	65.2956429300115	105.739065750784	3.44520589383131	468.706616682209	45.590746735975
21.1666666666667	-2.97554033848887	64.6035042168792	105.025869907491	2.62611404812727	468.79359178505	45.5873898021812
21.1833333333333	-2.97966021178126	65.2001229047836	105.735556229087	3.03916949266888	468.793744372949	45.586932038482
21:02:00	-2.9790498601824	64.9030342640259	105.28603227651	3.90235924139501	468.669537822577	45.5857113352842
21.2166666666667	-2.98179644237734	64.749073073213	105.220724655434	4.10087609892404	468.836926748569	45.5832699288887
21.2333333333333	-2.98179644237736	64.6819343973402	104.583364998316	3.88267540233177	468.870038322807	45.5818966377913
21:25:00	-2.98439043667258	65.1511421889747	106.425558711622	4.72908048207046	468.710889143401	45.5825069893901
21.2666666666667	-2.98301714557509	64.7527351828032	104.81651930906	3.55247518732102	468.85432176914	45.5829647530893
21.2833333333333	-2.98362749717398	64.8860970071611	105.300528126988	4.00901818329302	468.882703118485	45.5847958078859
21:03:00	-2.98164385447757	64.6181526552526	105.114218301426	3.7747957572073	468.669995586274	45.5822018135906
21.3166666666667	-2.97889727228266	64.9388924204654	105.289084034508	2.98622149146907	468.702496808916	45.5797604071952
21.3333333333333	-2.97691362958634	64.8815193701732	104.939962919954	3.49159261533977	468.719128889986	45.5805233466938
21:35:00	-2.97401445949164	64.6140327819623	104.653402844278	3.16795368003428	468.644971170721	45.5823544014904
21.3666666666667	-2.97966021178124	65.1972237346898	105.588919257456	3.3182527612577	468.631696023446	45.5794552313958
21.3833333333333	-2.97874468438294	64.7205391359634	104.915701443889	3.39088460152474	468.653058329406	45.5764034734013
21:04:00	-2.9792024480821	65.0025215746459	104.98757034466	3.06251544132964	468.451489713877	45.574419830705
21.4166666666667	-2.97874468438294	64.8494759112235	104.869162134474	3.30574055348567	468.709058088606	45.5725887759083
21.4333333333333	-2.97889727228267	64.4139900454273	104.507681400041	3.40400716090302	468.623761452661	45.5701473695128
21:45:00	-2.97889727228268	64.9721565826091	105.161825726148	3.20732135816371	468.474988250434	45.570605133212
21.4666666666667	-2.98103350287874	65.0997200667694	105.292288380403	3.1697847348335	468.619031227769	45.5672481994182
21.4833333333333	-2.97950762388153	64.8593941247077	104.795157003115	2.52418533112375	468.68861131004	45.5678585510171
21:05:00	-2.97920244808211	64.9059334341248	105.474783508467	3.78013633371211	468.523511202545	45.5695370179139
21.5166666666667	-2.97889727228267	65.3376046024341	105.789419757689	3.04466265705239	468.529462130635	45.5666378478192
21.5333333333333	-2.98042315127987	65.069507662624	105.507437319006	3.37898274535019	468.58027390124	45.5637386777246
21:55:00	-2.98255938187597	64.8911324078496	104.910666043201	4.10026574732153	468.467816619146	45.5631283261257
21.5666666666667	-2.98332232137454	64.7571602318977	105.247885301584	3.32649250784318	468.546551975403	45.5631283261257
21.5833333333333	-2.98286455767539	64.8784676121729	105.195089888281	3.60969564972135	468.595837867013	45.5617550350283
21:06:00	-2.98271196977568	64.9604073143229	105.058371130128	3.64723227305499	468.537701877219	45.5579403375352
21.6166666666667	-2.9851533761712	64.4924202258836	104.379049800578	3.35701008779151	468.802441883232	45.5567196343375
21.6333333333333	-2.98011797548042	64.9654427150179	105.070578162113	3.07624835230419	468.695172589729	45.5577877496355
0.920139	-2.9863740793689	64.7599068140954	104.956747588922	3.25447101917706	468.68372849725	45.559161040733
21.6666666666667	-2.9904939526614	64.5339241346104	104.387899898766	3.23112507052486	468.769330308994	45.5583981012344
21.6833333333333	-2.9914094800597	65.1316109378093	105.707022291837	3.83201621961867	468.818311024804	45.556414458538
21:07:00	-2.99201983165859	65.0487557082609	105.632254220972	2.71018998087402	468.627118386454	45.5524471731452
21.7166666666667	-2.99263018325746	64.9732246979016	105.199667525273	3.67576621030241	468.769482896893	45.5452755418585
21.7333333333333	-2.99232500745807	64.7452583757186	104.911428982704	3.36769124076133	468.718671126285	45.5489376514518
0.927083	-2.99873369924626	64.9330940802749	105.519796938884	3.07197589111183	468.643597879624	45.5484798877526
21.7666666666667	-2.99751299604846	65.2312508363278	105.57976398347	3.33488484234023	468.807324696026	45.5463436571565
21.7833333333333	-2.99644488075046	64.9829903234829	105.10765702174	3.95469689099119	468.832959463176	45.5458858934574
21:08:00	-2.99537676545241	64.8473396806305	104.744497820409	2.96348589439973	468.724469466475	45.5460384813571
21.8166666666667	-2.99720782024908	64.7707405549732	105.351645073396	3.13041705670663	468.80930833872	45.5493954151509
21.8333333333333	-3.00331133623782	64.8246040835761	105.560232732316	3.4368135593436	468.841351797662	45.5484798877526
0.934028	-3.00346392413757	64.5743599280346	104.722830338648	3.01307696181824	468.802441883233	45.547716948254
21.8666666666667	-3.00300616043843	65.125049658121	105.784842120694	3.10661334434532	468.862256339923	45.5475643603543
21.8833333333333	-2.99964922664455	64.7950020310251	105.06584793721	3.47679158906946	468.79786424624	45.5471065966551
21:09:00	-2.9967500565499	64.5485725729814	104.544912847574	3.26805134225336	468.671674053173	45.5452755418585
21.9166666666667	-2.99919146294545	64.4963875112774	104.563375983442	3.16734332843692	468.725690169675	45.5463436571565
21.9333333333333	-3.0005647540429	64.6256294623394	104.771353290759	3.16261310354589	468.8205998433	45.5486324756523
0.940972	-2.998886287146	64.5310249645143	104.40544750723	3.07914752240053	468.669385234677	45.546038481357
21.9666666666667	-3.00270098463898	64.8949471053444	105.050741735144	3.45344564041115	468.769940660592	45.5445126023599
21.9833333333333	-2.99705523234926	64.8954048690403	105.367666802862	3.43330403764466	468.700818342019	45.5416134322652
22	-2.99690264444962	64.5922127123006	104.948965606032	3.10295123475498	468.788861560158	45.5431393112624
22.0166666666667	-3.00758379743011	64.7585335229958	104.417807127103	3.24958820638783	468.741101547544	45.5397823774685
22.0333333333333	-3.00666827003169	64.5458259907853	104.502951175151	3.17756671771762	468.67838792076	45.5410030806663
22:05:00	-3.00331133623783	64.5171394656412	104.869314722378	3.10905475074951	468.744305893441	45.5403927290675
22.0666666666667	-3.00300616043842	64.7190132569681	104.506918460542	3.68888876968089	468.852643302241	45.5429867233627
22.0833333333333	-3.00315874833811	64.575122867534	104.438406493567	3.58589193737188	468.80457811383	45.5408504927666
22:01:00	-3.0080415611292	64.5217171026314	104.906240994114	3.22639484562673	468.737592025852	45.5414608443655
22.1166666666667	-3.00910967642722	64.9747505768955	105.447775450215	3.23539753170793	468.802594471132	45.5416134322652
22.1333333333333	-3.00834673692861	65.0646248498318	105.212484908844	3.91181969117176	468.884686761182	45.5406979048669
22:15:00	-3.00941485222664	64.6981087147077	104.682241957322	3.45527669521173	468.834027578475	45.5376461468725
22.1666666666667	-3.01231402232132	64.7354927501404	105.125357218113	3.24852009109066	468.764294908302	45.53901943797
22.1833333333333	-3.00788897322947	64.9607124901249	105.301596242285	3.5434725012478	468.767957017896	45.540087553268
22:02:00	-3.00727862163059	64.5862617842111	104.974142609483	2.78770463393109	468.780164049874	45.5402401411677
22.2166666666667	-3.00956744012637	64.8679390470944	104.962698517007	3.17039508643091	468.838452627567	45.5365780315744
22.2333333333333	-3.01200884652189	64.7824898232569	105.335165580238	2.8974153338312	468.768719957395	45.5339840372792
22:25:00	-3.00880450062778	65.3974190591227	106.23055137578	3.10600299274938	468.880872063689	45.5345943888781
22.2666666666667	-3.00498980313478	64.4890632920827	104.041983130079	2.75428788389174	468.825330068189	45.5327633340814
22.2833333333333	-3.00804156112918	64.8320808906612	104.715048355763	2.90092485552629	468.77680711608	45.5318478066831
22:03:00	-3.00941485222671	64.8255196109644	105.017019809298	3.10066241626098	468.722638411679	45.5333736856803
22.3166666666667	-3.01521319241603	64.4521370203588	104.579855476611	3.1357576331947	468.751172348927	45.5318478066831
22.3333333333333	-3.01673907141323	65.0872078589921	105.635611154772	3.02558916959928	468.821820546497	45.5333736856803
22:35:00	-3.01353472551908	64.3334236343718	104.251333728504	2.80738847299773	468.800000476837	45.5330685098809
22.3666666666667	-3.01414507711797	64.3155708501052	103.950125214459	3.0153657803156	468.783673571567	45.5307796913851
22.3833333333333	-3.01460284081714	64.7701302033761	105.063406530828	2.8890229993485	468.835706045372	45.5281856970898
22:04:00	-3.01612871981432	64.8358955881535	105.258261278765	3.31230183316864	468.780774401473	45.5304745155856
22.4166666666667	-3.01963824150791	64.8224678529776	105.045401158651	3.35456868139073	468.708142561205	45.5291012244882
22.4333333333333	-3.0213167084048	64.8078194146045	104.784323262233	3.12034625532265	468.681287090855	45.5292538123879
22:45:00	-3.02619952119587	64.960865078025	105.472952453676	3.42964192805586	468.72218064798	45.5268124059923
22.4666666666667	-3.02284258740202	64.966816006113	105.507437319007	3.00102251774323	468.761548326108	45.5251339390954
22.4833333333333	-3.0196382415079	64.93935018416	105.173727582311	2.64045731070592	468.804120350129	45.5243709995968
22:05:00	-3.02207964790341	64.562000308156	104.568869147829	3.14292926448161	468.775433824982	45.5254391148949
22.5166666666667	-3.01811236251062	64.6917000229208	105.011831820721	3.11851520052092	468.828992177784	45.5252865269952
22.5333333333333	-3.01429766501769	64.765247390583	104.888540797742	2.74543778571098	468.805646229127	45.5284908728893
22:55:00	-3.01216143442157	64.7541084739035	104.898916774924	2.88063066486361	468.827924062486	45.5287960486887
22.5666666666667	-3.00926226432693	64.7472420184158	104.753347918589	2.75733964188924	468.781537340971	45.5284908728893
22.5833333333333	-3.00941485222667	64.6619453824731	104.408957028923	3.13102740829636	468.788861560157	45.5304745155856
22:06:00	-3.0066682700317	64.7094002192864	104.763266132074	3.73603843069213	468.800610828436	45.5271175817918
22.6166666666667	-3.01017779172524	64.7866096965454	104.81941847917	2.96653765240974	468.694409650231	45.521014065803
22.6333333333333	-3.00987261592582	64.5096626585528	104.876486353665	2.97554033849101	468.709363264404	45.5242184116971
0.961806	-3.0121614344216	64.8741951509827	104.755941912889	3.0941011365724	468.770245836391	45.5266598180926
22.6666666666667	-3.01200884652187	64.6015205741825	104.377066157885	2.96241777911767	468.89155321667	45.5303219276859
22.6833333333333	-3.00727862163059	64.8723640961851	105.273214892935	3.68171713839316	468.90742235824	45.5268124059924
22:07:00	-3.00422686363618	64.9433174695528	105.001608431428	2.65663162806338	468.884686761182	45.5269649938921
22.7166666666667	-3.00666827003169	64.459919003244	104.383322261771	2.70896927767601	468.970898924523	45.5245235874966
22.7333333333333	-3.00910967642721	64.4651069918373	104.266439930593	3.77952598211076	468.933514889091	45.5243709995969
0.96875	-3.0074312095303	64.7019234121992	105.19508988828	2.55226150466569	468.894299798864	45.5251339390954
22.7666666666667	-3.00926226432695	64.4332161207868	104.431692625967	2.82295243877843	468.916882808023	45.5214718295022
22.7833333333333	-3.00773638532973	64.32594682729	104.182821761539	3.07685870390247	468.925122554607	45.5243709995968
22:08:00	-3.0054475668339	64.8213997376794	104.957052764716	2.79899613851526	468.879041008891	45.5217770053016
22.8166666666667	-3.0043794515359	64.339832326163	104.210134995587	3.17451495972336	468.808392811322	45.5214718295022
22.8333333333333	-3.0060579184328	64.6256294623362	104.775015400346	2.72987381994012	468.900861078551	45.5193355989061
0.975694	-3.00651568213197	64.5775642739253	104.599844491468	3.25141926118516	468.935956295487	45.5219295932013
22.8666666666667	-3.00529497893421	64.382404350182	103.949667450761	3.19480915039016	468.870038322809	45.5187252473072
22.8833333333333	-3.00636309423225	65.2207222712492	105.295797902098	2.71919266695922	468.916272456424	45.5204037142041
22:09:00	-3.00575274263336	64.8778572605775	104.676748792931	3.0446626570613	469.004620850361	45.5165890167111
22.9166666666667	-3.01063555542445	64.8796883153689	105.364920220664	2.86155717739761	468.952588376556	45.5197933626053
22.9333333333333	-3.01155108282273	64.1149177619776	103.807760704029	3.12690753500989	468.893536859365	45.5208614779033
0.982639	-3.01368731341882	64.547962221388	104.575430427526	3.20671100656291	468.931226070596	45.5243709995969
22.9666666666667	-3.01246661022105	64.8294868963648	104.830862571648	2.99095171636075	468.888501458675	45.5245235874966
22.9833333333333	-3.01399248921826	64.8987618028364	105.346457084798	2.96058672431461	469.002637207665	45.5194881868058
23	-3.01277178602049	64.6909370834194	104.438253905669	2.6410676623027	468.861645988324	45.5191830110064
23.0166666666667	-3.01155108282274	64.7881355755423	104.8598542726	2.53135696241122	468.829297353584	45.5197933626052
23.0333333333333	-3.01124590702329	64.8278084294684	104.902121120819	3.20137043007458	468.872937492903	45.5170467804103
23:05:00	-3.00544756683391	64.985736905678	105.645071604551	2.76741044326619	468.868970207509	45.521014065803
23.0666666666667	-3.00880450062779	64.791645097234	104.707876724473	2.80433671500237	468.763226793004	45.5181148957083
23.0833333333333	-3.00987261592583	64.690174143923	105.215994430541	2.51228347493671	468.788251208557	45.518267483608
23:01:00	-3.00621050633251	64.3717231972045	104.398886227537	3.08815020848216	468.916577632223	45.5159786651122
23.1166666666667	-3.00392168783673	64.5674934725427	104.408346677319	2.52723708911323	468.709363264404	45.5129269071179
23.1333333333333	-3.00621050633255	64.8549690756168	104.933859403956	2.84553544792854	468.835706045372	45.5132320829173
23:15:00	-3.00773638532973	64.5049324336597	104.248892322114	2.5635530092465	468.722943587479	45.5146053740148
23.1666666666667	-3.00956744012641	65.0904122048873	105.793539630988	2.74299637932162	468.80976610242	45.5126217313184
23.1833333333333	-3.01216143442163	64.5696297031439	105.014883578715	3.35334797819537	468.748273178832	45.5075863306276
23:02:00	-3.00498980313476	64.5249214485262	104.543386968572	2.8098298793874	468.694409650231	45.5127743192182
23.2166666666667	-3.00880450062777	64.6886482649234	104.2031159522	2.72102372175572	468.67869309656	45.5124691434187
23.2333333333333	-3.00514239103446	64.6926155503162	104.687887709612	2.91831987609784	468.701581281518	45.5117062039201
23:25:00	-3.00468462733534	64.7008552969012	104.343649407843	3.1160737941309	468.669232646777	45.5156734893128
23.2666666666667	-2.99995440244397	64.6770515845442	104.522635014215	2.88185136806626	468.566998753965	45.510638088622
23.2833333333333	-2.99964922664458	64.6031990410802	104.319387931787	3.53340169986485	468.691815655936	45.5127743192181
23:03:00	-3.00224322093988	64.504779845761	104.413076902216	2.62916580610961	468.740338608046	45.5126217313184
23.3166666666667	-3.00590533053311	64.6495857625962	104.459005860033	2.41691603761539	468.659161845395	45.5158260772125
23.3333333333333	-3.00712603373085	65.0359383246811	105.190512251282	2.86460893539063	468.693799298632	45.5124691434187
23:35:00	-3.00895708852751	65.3151741811711	105.41176470588	2.90687578361662	468.702954572615	45.5118587918198
23.3666666666667	-3.01063555542441	64.5070686642585	104.676443617137	3.31764240966195	468.681439678755	45.5139950224159
23.3833333333333	-3.01094073122385	64.9193611693015	104.443289306362	2.82646196046231	468.641461649028	45.512316555519
23:04:00	-3.00880450062779	64.5868721358118	104.810415793085	3.40110799080526	468.630933083947	45.5124691434187
23.4166666666667	-3.00712603373088	64.7370186291377	104.797140645813	3.24607868468724	468.658246317997	45.5141476103156
23.4333333333333	-3.01200884652188	64.7747078403673	104.952932891428	2.82295243876877	468.651990214109	45.5098751491235
23:45:00	-3.0115510828227	64.1948738214284	103.700186234724	3.2270051972314	468.633527078243	45.5078915064271
23.4666666666667	-3.00849932482834	64.6978035389054	105.132986613092	3.19068927709473	468.677319805462	45.5124691434187
23.4833333333333	-3.00575274263334	64.9242439820832	105.070883337889	2.88063066486692	468.770245836392	45.509569973324
23:05:00	-3.00468462733534	64.2588081514125	103.672110061175	3.02619952119585	468.749951645729	45.5098751491234
23.5166666666667	-3.00819414902893	65.352100452907	104.796988057916	3.02909869136749	468.658856669595	45.5078915064271
23.5333333333333	-3.00834673692861	64.3634834506196	104.161001691878	12.2772987054311	468.623151101062	45.5072811548282
23:55:00	-3.00849932482838	64.9283638553909	104.877096705271	15.4309854168348	468.64558152232	45.5074337427279
23.5666666666667	-3.01231402232134	64.6231880559417	104.535604985689	14.8452004697976	468.579968725441	45.5071285669285
23.5833333333333	-3.0094148522267	64.3396797382641	104.41094067162	14.4178017626577	468.636273660437	45.5052975121319
23:06:00	-3.00544756683393	64.516376526141	104.324423332479	18.1824504245694	468.610181129586	45.5025509299369
23.6166666666667	-3.00712603373086	64.751514479606	104.928061063764	12.1628577806508	468.669842998376	45.5034664573352
23.6333333333333	-3.00483721523505	64.9803963291878	105.331350882726	13.8556679401338	468.677624981262	45.5043819847335
1.00347	-3.00468462733535	64.7058906975934	104.373251460389	13.2114418275088	468.648328104516	45.5001095235414
23.6666666666667	-3.00239580883955	64.5720711095367	105.075308387002	13.0045326354845	468.539990695714	45.4996517598422
23.6833333333333	-3.00529497893422	64.4052925351445	104.189993392829	13.7621315575851	468.632001199245	45.5004146993408
23:07:00	-3.00315874833815	64.2545356902215	103.735281451664	13.1345375259671	468.571423803055	45.4994991719425
23.7166666666667	-3.0066682700317	64.4562568936502	104.309927482005	5.2970126448266	468.461865691058	45.5013302267391
23.7333333333333	-3.00086992984226	64.2984810053422	103.831564416394	13.9003761948142	468.591565405821	45.5014828146388
1.01042	-2.99781817184794	64.8073616509057	105.681387524688	14.4451149967381	468.609570777987	45.5004146993408
23.7666666666667	-2.99781817184797	64.6305122751237	104.547659429742	19.2237102522596	468.493451386299	45.498125880845
23.7833333333333	-3.00041216614318	64.5116463012496	103.947683808072	13.3168800662019	468.571728978856	45.4985836445442
23:08:00	-2.99934405084511	65.206073832869	105.763022051036	14.7277077870572	468.606976783692	45.4979732929453
23.8166666666667	-2.99812334764738	64.2084541445038	103.907705778339	14.7777566181238	468.633527078243	45.4969051776473
23.8333333333333	-2.99858111134653	64.8705330413847	104.505697757339	14.0595253741474	468.692883771233	45.4984310566444
1.01736	-2.99919146294541	64.63966754911	104.285818593845	14.0708168787229	468.699597638821	45.50087246304
23.8666666666667	-2.99766558394822	64.1304817277498	103.674246291773	13.4963234362792	468.687390606844	45.499804347742
23.8833333333333	-2.9996492266446	64.2668953101013	103.936850067193	14.0566262040525	468.717450423089	45.49537929865
23:09:00	-3.00041216614319	64.8342171212544	104.390951656755	13.362809024031	468.693646710733	45.4944637712518
23.9166666666667	-2.99766558394823	64.8755684420791	104.554983648959	12.5151832410799	468.564557347569	45.4882076673632
23.9333333333333	-3.00163286934093	64.576648746531	104.8586335694	12.8507240325651	468.654584208404	45.4900387221598
1.02431	-2.99934405084514	64.4261970774149	104.144522198718	12.2875220947001	468.649091044013	45.4923275406557
23.9666666666667	-3.00422686363616	65.5376473389656	105.835196127605	13.3090980833216	468.549451145497	45.4926327164551
23.9833333333333	-3.00910967642722	64.3219795418878	104.278189198848	13.1858070603389	468.572034154657	45.4886654310624
24	-3.00727862163058	64.6996345937034	104.35051586333	12.4472816257048	468.674878399067	45.4915646011571
24.0166666666667	-3.00743120953027	64.4673958103243	103.750082477928	12.4657447615587	468.540295871513	45.4908016616584
24.0333333333333	-3.00407427573645	64.3564644072334	104.046255591289	11.4720923585957	468.542737277909	45.4862240246669
1 day, 0:05:00	-3.00422686363619	64.4774666117134	104.030081273922	13.408737981863	468.487195282412	45.4879024915638
24.0666666666667	-3.00422686363617	64.5565071437661	104.551321539363	13.5422523940954	468.596143042812	45.4886654310624
24.0833333333333	-3.00300616043842	64.5072212521567	104.564901862439	13.5088356440691	468.578900610144	45.4889706068618
1 day, 0:01:00	-3.00453203943563	64.5272102670198	104.378592036879	11.4441687729414	468.499097138589	45.4903438979593
24.1166666666667	-3.00590533053308	64.4278755443031	104.47304394681	12.4782569693363	468.458813933063	45.4853084972686
24.1333333333333	-3.00819414902892	64.3953743216629	103.684774856853	13.3490761130505	468.626050271157	45.4840877940708
1 day, 0:15:00	-3.01124590702328	64.5003547966704	104.532705815595	12.950363931085	468.510846406869	45.4860714367671
24.1666666666667	-3.01322954971966	64.1623725987901	103.910452360534	12.4811561394414	468.439130094	45.4822567392741
24.1833333333333	-3.01261919812078	64.6703377169554	104.249807849513	12.4800880241453	468.54227951421	45.4798153328786
1 day, 0:02:00	-3.01292437392022	64.6733894749464	104.235159411138	12.1944434758697	468.64527634652	45.4773739264831
24.2166666666667	-3.01414507711797	64.2105903751009	103.870779506611	12.5176246474757	468.503827363481	45.4814937997755
24.2333333333333	-3.01750201091179	64.7504463643174	104.368673823405	11.9918067450314	468.580121313342	45.4834774424719
1 day, 0:25:00	-3.01261919812077	64.9396553599629	104.929739530667	11.3535315605122	468.57523850055	45.4851559093688
24.2666666666667	-3.01765459881162	64.6965828357059	105.057150426926	11.1454016653005	468.598126685508	45.4799679207783
24.2833333333333	-3.01994341730733	64.4857063582954	104.116598613058	11.7147071191492	468.576154027948	45.4788998054803
1 day, 0:03:00	-3.01658648351344	64.0229072584403	103.628469921852	11.1365515671079	468.543957981106	45.4781368659817
24.3166666666667	-3.01399248921824	64.0496101408976	103.602529978904	11.2598425900818	468.523358614645	45.4798153328786
24.3333333333333	-3.00880450062782	64.5206489873273	104.357534906705	10.6681067149578	468.694409650231	45.47905239338
1 day, 0:35:00	-3.00682085793142	64.814075518493	105.421988095162	13.4616859830528	468.550671848694	45.4766109869845
24.3666666666667	-3.00972002802608	64.4588508879482	104.294363516238	13.2280739085779	468.497113495892	45.4750851079873
24.3833333333333	-3.00972002802611	64.2290535109664	104.361959955807	12.7602394080266	468.64100388533	45.4767635748842
1 day, 0:04:00	-3.01277178602049	64.3468513695483	103.900839322853	12.4245460286435	468.625745095357	45.4756954595862
24.4166666666667	-3.0107881433241	64.8040047171113	105.052267614144	13.5648354032604	468.571423803057	45.4735592289901
24.4333333333333	-3.00788897322946	64.3311348158807	104.026571752228	13.4772499488157	468.623151101061	45.4723385257923
1 day, 0:45:00	-3.00575274263334	64.4365730545867	103.962637422243	13.2102211242994	468.669385234676	45.4750851079873
24.4666666666667	-3.00148028144123	64.4289436595995	104.037863256803	12.6583106910179	468.570660863558	45.4729488773912
24.4833333333333	-2.99903887504572	64.9330940802726	104.75319533069	12.973557291848	468.547925266501	45.4727962894915
1 day, 0:05:00	-3.00331133623786	64.3141975590108	104.149710187299	13.3162697146099	468.608044898989	45.4735592289901
24.5166666666667	-3.00285357253869	64.8972359238434	104.976431427981	12.1862037292771	468.53114059753	45.4761532232854
24.5333333333333	-3.00315874833814	64.3903389209702	103.827291955189	12.7530677767452	468.60789231109	45.4776791022825
1 day, 0:55:00	-2.99995440244393	64.6064033869881	104.254538074433	13.1452186790221	468.652753153605	45.4737118168897
24.5666666666667	-2.99491900175325	65.3026619733963	105.582357977768	12.7465064970539	468.472394256139	45.4718807620932
24.5833333333333	-2.99507158965295	64.5641365387572	104.042898657502	12.4364478848262	468.719586653684	45.4747799321879
1 day, 0:06:00	-3.00117510564182	64.5220222784293	104.395529293748	12.3863990537167	468.614911354476	45.4720333499929
24.6166666666667	-3.00651568213196	64.3737068399011	103.895803922166	12.5962074158278	468.548230442299	45.4712704104943
24.6333333333333	-3.00682085793142	64.5755806312304	104.271627919176	12.8751380965153	468.574780736851	45.471422998394
24.65	-3.00758379743001	64.3497505396442	104.12560129914	11.9751746639715	468.60789231109	45.4686764161991
24.6666666666667	-3.00880450062779	64.8406258130437	104.984213410867	12.8203590405251	468.509778291569	45.4697445314971
24.6833333333333	-3.01017779172526	64.2499580532292	104.039389135804	12.5336463769482	468.575238500549	45.4647091308064
1 day, 0:07:00	-3.00743120953028	64.6080818538709	103.879019253196	12.4645240583776	468.60758713529	45.4636410155083
24.7166666666667	-3.00834673692861	64.0534248383899	103.805014121831	12.8238685622141	468.551282200294	45.467608300901
24.7333333333333	-3.00865191272804	64.5722236974499	104.363638422722	11.962662456183	468.610638893285	45.4674557130013
24.75	-3.00773638532974	65.1450386729859	105.33653887132	11.6318518896014	468.541363986812	45.4697445314971
24.7666666666667	-3.00956744012639	64.1729011638639	103.940054413071	12.1759803400122	468.51542404386	45.4660824219038
24.7833333333333	-3.00941485222665	64.6459236530032	104.234243883744	12.441330697615	468.616132057675	45.4674557130013
1 day, 0:08:00	-3.00849932482831	64.8441353347343	104.32350780508	11.8572242174866	468.539532932012	45.4668453614024
24.8166666666667	-3.00651568213197	64.7200813722677	104.877401881068	12.2916419679913	468.390301966089	45.4648617187061
24.8333333333333	-3.00468462733535	65.4184761892846	105.962912199674	11.9870765201535	468.537091525618	45.4636410155083
24.85	-3.0043794515359	64.5887031906034	104.515463382921	11.8428809549153	468.64054612163	45.4644039550069
24.8666666666667	-3.00498980313475	64.5740547522326	104.316793937492	12.1002967417421	468.538922580417	45.4657772461044
24.8833333333333	-3.01048296752474	64.6120491392644	104.120565898451	11.6474158553688	468.552350315593	45.4671505372019
1 day, 0:09:00	-3.01368731341882	64.5766487465308	104.017416478244	11.3701636415812	468.679913799757	45.4660824219038
24.9166666666667	-3.0092622643269	64.175647746064	103.504110783586	11.7009742081775	468.617047585073	45.4650143066058
24.9333333333333	-3.00910967642721	64.4438972737714	104.388205074559	12.0621497668091	468.658093730097	45.4630306639094
24.95	-3.0104829675247	64.6660652557651	104.104544168976	12.7774818407	468.606213844192	45.4607418454136
24.9666666666667	-3.01033037962497	64.5366707168028	103.976370333216	12.2910316163925	468.537396701419	45.4636410155083
24.9833333333333	-3.01094073122382	64.5990791677935	104.442831542667	12.1562965009377	468.647259989219	45.4621151365111
25	-3.00621050633254	65.0399056100789	104.69933180209	12.0114905841046	468.676251690164	45.459978905915
25.0166666666667	-3.00712603373086	64.4814338970959	104.245840564113	11.8256385222328	468.527783663737	45.4618099607117
25.0333333333333	-3.00544756683394	64.3701973182085	104.070822243145	10.973282514411	468.698987287223	45.4607418454136
1 day, 1:05:00	-3.00575274263335	64.5111885375435	104.997183382335	12.4370582364381	468.687543194741	45.4583004390181
25.0666666666667	-3.00315874833814	64.0895881706243	103.568197701465	12.2344215055947	468.548383030199	45.4604366696142
25.0833333333333	-3.00575274263339	64.9303474980771	104.712759537259	12.4037940742857	468.659009257495	45.4605892575139
1 day, 1:01:00	-3.00117510564176	64.4199409735134	104.021078587829	11.9417579139315	468.63978318213	45.459978905915
25.1166666666667	-3.00178545724066	64.2206611764824	103.572622750558	11.9292457061593	468.544110569006	45.4567745600209
25.1333333333333	-3.00041216614317	64.5032539667699	104.330526848483	11.1794287669314	468.661145488092	45.4544857415251
1 day, 1:15:00	-3.00102251774206	65.3720894677685	106.513754517659	11.9251258328592	468.564099583871	45.4544857415251
25.1666666666667	-2.99827593554706	64.5653572419393	104.333883782236	12.0592505967151	468.523206026746	45.4590633785167
25.1833333333333	-2.99675005654989	64.0807380724369	103.290640311872	11.5847022285913	468.60758713529	45.4558590326226
1 day, 1:02:00	-3.0031587483382	65.0708809537228	104.700094741589	10.8463293818463	468.580731664938	45.4555538568232
25.2166666666667	-3.00544756683394	64.2459907678368	103.682486038356	11.7737586363404	468.405560756061	45.4564693842215
25.2333333333333	-3.0051423910345	64.6370735548224	104.903799587722	11.4048010948184	468.611859596485	45.4547909173245
1 day, 1:25:00	-3.00529497893422	64.3405952656624	104.027792455423	11.8589026843847	468.578595434343	45.4563167963217
25.2666666666667	-3.00483721523507	64.0303840655352	103.856741419847	11.1174780796424	468.39472701518	45.4538753899262
25.2833333333333	-3.0074312095303	64.5406380021957	104.646994152486	11.6168982754294	468.516186983358	45.4503658682327
1 day, 1:03:00	-3.0123140223214	64.4223823799122	104.027487279619	10.9958655235478	468.596143042809	45.454027977826
25.3166666666667	-3.01368731341881	64.599536931487	104.374929927286	10.2126318343084	468.371228478624	45.4534176262271
25.3333333333333	-3.01307696181991	64.5540657373655	104.35921337361	11.6687781613255	468.490247040404	45.4538753899262
1 day, 1:35:00	-3.0181123625107	65.2671089927608	104.836966087634	11.3617713070932	468.482922821218	45.4511288077312
25.3666666666667	-3.01567095611519	64.2661323706037	103.59459540812	10.9142309972206	468.407086635058	45.448534813436
25.3833333333333	-3.01307696181989	64.4104805237354	104.391867184158	10.753861114613	468.579205785943	45.4471615223385
1 day, 1:04:00	-3.00727862163058	64.3135872074117	104.015890599246	10.9017187894406	468.558453831582	45.4479244618371
25.4166666666667	-3.01094073122386	64.6486702351998	104.427267576894	11.1627966858673	468.377484582514	45.4489925771352
25.4333333333333	-3.0074312095303	64.7458687273186	104.530264409201	11.6408545756855	468.686322491545	45.4482296376366
1 day, 1:45:00	-3.00834673692861	64.6828499247327	104.084097390416	10.942154582861	468.543652805305	45.4489925771352
25.4666666666667	-3.00636309423226	64.4318428296956	103.979422091212	10.9601599550334	468.40601851976	45.4462459949402
25.4833333333333	-3.00804156112918	64.1091194217857	103.503653019881	11.358872137004	468.669842998379	45.4477718739375
1 day, 1:05:00	-3.00636309423226	64.2667427221979	103.609091258591	11.221237851455	468.655347147903	45.4521969230293
25.5166666666667	-3.00712603373087	64.5873298995122	104.049459937191	10.9452063408489	468.485516815514	45.4499081045335
25.5333333333333	-3.00682085793141	64.4524421961562	104.119650371052	10.1703649860846	468.628796853352	45.4540279778259
1 day, 1:55:00	-3.00605791843285	64.0102424627704	102.982260166546	11.7891700142379	468.69456223813	45.4489925771351
25.5666666666667	-3.01017779172527	64.506916076358	104.278341786764	12.3262794212264	468.64558152232	45.4463985828399
25.5833333333333	-3.01185625862217	64.3384590350672	103.283010916899	12.4031837226776	468.655194560002	45.4454830554416
1 day, 1:06:00	-3.01170367072245	64.4269600169034	103.160940597116	13.0570228729788	468.692273419635	45.4434994127453
25.6166666666667	-3.01033037962497	64.2350044390551	103.723074419677	10.890427284865	468.605450904694	45.4416683579486
25.6333333333333	-3.01200884652191	64.5508613914756	104.095846658695	12.4532325538011	468.685559552048	45.4427364732467
25.65	-3.01338213761937	64.0511360198949	103.279653983098	11.8589026843883	468.680371563457	45.4445675280433
25.6666666666667	-3.01307696181993	64.2398872518483	103.357016048255	11.991806745043	468.542584690009	45.4445675280433
25.6833333333333	-3.01368731341881	64.1033210815982	103.466879336051	11.810074556476	468.617963112471	45.4456356433414
1 day, 1:07:00	-3.01368731341879	64.2823066879737	103.962637422249	11.3648230650889	468.595837867011	45.443652000645
25.7166666666667	-3.01094073122386	64.4437446858739	104.158560285484	11.6158301601293	468.496960907993	45.4470089344388
25.7333333333333	-3.0110933191236	63.7635078289209	103.229147388283	11.9448096719092	468.522595675147	45.4439571764444
25.75	-3.01383990131853	64.2807808089722	103.615652538279	9.69886837594913	468.575391088449	45.4402950668511
25.7666666666667	-3.01414507711795	64.2960395989572	104.179312239857	10.7895666831747	468.48200729382	45.4415157700489
25.7833333333333	-3.0127717860205	65.4981270729377	104.842001488327	12.0943458136538	468.534955295024	45.4430416490461
1 day, 1:08:00	-3.01689165931297	64.1690864663636	103.768393025895	11.894150489201	468.497723847491	45.4413631821492
25.8166666666667	-3.015213192416	64.4301643627988	104.376608394182	10.7253271773648	468.486584930812	45.4413631821492
25.8333333333333	-3.01261919812078	64.1545906159045	103.553396675192	11.4882666759611	468.515271455959	45.4416683579486
25.85	-3.01322954971966	64.5110359496514	104.483267336087	11.3291174965584	468.594922339613	45.4431942369458
25.8666666666667	-3.01231402232134	64.4818916608052	103.451773133983	12.3804481256183	468.491467743604	45.4418209458484
25.8833333333333	-3.01155108282274	64.178394328259	103.920828337721	12.5383766018253	468.550519260795	45.4422787095475
1 day, 1:09:00	-3.01185625862218	64.1823616136529	103.521505804156	10.5315405447212	468.498029023291	45.4428890611464
25.9166666666667	-3.01048296752469	64.1715278727746	103.354727229765	11.6837317755002	468.637952127336	45.439837303152
25.9333333333333	-3.01185625862216	64.4225349678124	104.343496819943	9.74174557576925	468.75437669482	45.4396847152523
25.95	-3.01414507711797	64.0570869479817	103.491140812099	12.0293433683761	468.917493159622	45.4361751935587
25.9666666666667	-3.00987261592583	64.3619575716226	103.485647647716	10.6281286852422	468.857983878731	45.4358700177593
25.9833333333333	-3.00498980313476	64.2725410623805	103.799673545334	13.038559737114	468.835400869571	45.438769187854
26	-3.0074312095303	63.7604560709271	102.866293362754	9.87648069122315	468.782758044169	45.4416683579486
26.0166666666667	-3.010330379625	64.3058052245353	103.88268136281	12.0555884871611	468.904675776044	45.4386165999542
26.0333333333333	-3.01109331912357	64.484333067198	104.510885745935	12.687454979863	468.719586653685	45.4380062483554
1 day, 2:05:00	-3.01185625862221	64.0975227414089	103.442923035792	12.0264441982712	468.769940660593	45.4349544903609
26.0666666666667	-3.01475542871686	64.3969002006589	104.020468236236	12.0586402451187	468.714703840894	45.4348019024612
26.0833333333333	-3.01368731341883	64.1594734286919	103.685690384246	11.9977576731331	468.811597157216	45.4317501444669
1 day, 2:01:00	-3.01261919812078	64.8950996932461	104.915701443896	11.4202124726864	468.755902573818	45.4285457985727
26.1166666666667	-3.01460284081712	64.4213142646186	104.201437485311	10.9470373956603	468.796490955143	45.4293087380713
26.1333333333333	-3.01719683511241	64.1382637106328	103.737112506455	10.5422216976946	468.778790758776	45.4296139138708
1 day, 2:15:00	-3.02162188420426	64.0746345564501	103.553701850994	10.0511938363958	468.74949388203	45.4311397928679
26.1666666666667	-3.01490801661652	64.2290535109678	103.493277042706	12.0121009357071	468.63459519354	45.4315975565671
26.1833333333333	-3.01414507711797	64.2359199664542	103.886190884481	10.7585913395066	468.581799780237	45.4323604960657
1 day, 2:02:00	-3.0156709561152	64.4193306219198	103.887258999779	11.5430457319742	468.699445050922	45.433276023464
26.2166666666667	-3.01887530200929	64.5543709131697	103.965231416537	11.6181189786272	468.621472634165	45.4286983864724
26.2333333333333	-3.02116412050514	64.5706978184341	104.081350808215	11.389237129046	468.548993381797	45.4276302711744
1 day, 2:25:00	-3.02421587849949	64.0496101408964	103.292013602973	11.5055091086333	468.511456758467	45.4320553202663
26.2666666666667	-3.0191804778087	64.750751540114	104.67507032604	11.9042212906132	468.565472874968	45.4285457985727
26.2833333333333	-3.02177447210398	64.4016304255498	103.775869832984	12.7793128954962	468.494519501598	45.4271725074752
1 day, 2:03:00	-3.0242158784995	64.4846382430016	104.088369851622	12.6093299752014	468.421582485531	45.4253414526786
26.3166666666667	-3.02345293900089	64.8009529591199	104.841238548834	11.690903406785	468.410443568852	45.4248836889794
26.3333333333333	-3.0226899995023	65.373767934668	105.723196609218	9.89799558507349	468.483685760717	45.4247311010797
1 day, 2:35:00	-3.0213167084048	64.4808235455006	103.84575509105	13.2769020364958	468.453168180773	45.42457851318
26.3666666666667	-3.02101153260535	64.1695442300776	103.632284619352	13.0069740418908	468.40098311907	45.4244259252803
26.3833333333333	-3.02467364219866	64.0888252311269	102.970205722466	11.6187293302239	468.412884975248	45.4239681615811
1 day, 2:04:00	-3.02482623009835	64.5793953287237	103.987967013595	12.3137672134464	468.532666476527	45.4236629857817
26.4166666666667	-3.0295564549897	64.2867317370607	103.070761148376	11.9001014172959	468.490704804104	45.4229000462831
26.4333333333333	-3.02833575179192	64.4446602132723	103.626333691259	10.69480959742	468.424481655626	45.4250362768792
1 day, 2:45:00	-3.03413409198132	64.0026130677847	103.088461344749	11.5996558427521	468.4395878577	45.4225948704836
26.4666666666667	-3.03321856458297	64.7370186291341	104.142233380211	9.75074826185407	468.525647433141	45.4198482882887
26.4833333333333	-3.03428667988102	64.5197334599307	104.02580881273	11.3742835148797	468.369702599626	45.4195431124892
1 day, 2:05:00	-3.03382891618185	64.512409240747	104.618155039439	10.0904089266305	468.408154750356	45.4175594697929
26.5166666666667	-3.03291338878349	64.2356147906561	103.402945006065	10.9470373956711	468.486279755013	45.419695700389
26.5333333333333	-3.0289461033908	64.5420112932927	104.233633532146	10.9439856376633	468.470868377141	45.4186275850909
1 day, 2:55:00	-3.02772540019309	64.2549934539208	104.030539037617	10.7604223942978	468.472699431938	45.4143551238987
26.5666666666667	-3.03260821298411	64.6617927945731	104.371878169291	10.5149084636505	468.441876676194	45.4172542939935
26.5833333333333	-3.03581255887819	64.4049873593433	104.050528052478	10.8927161033438	468.484753876015	45.4195431124892
1 day, 2:06:00	-3.03535479517903	64.8079720025044	104.67156080434	12.1361548981697	468.56959274826	45.4171017060937
26.6166666666667	-3.0327608008838	64.3499031275462	103.783956991671	9.78477536349437	468.556317600985	45.4181698213917
26.6333333333333	-3.03672808627653	64.7090950434879	104.580160652413	11.7891700142249	468.451947477576	45.4184749971912
26.65	-3.03306597668328	64.5124092407492	104.176260481856	11.7719275815462	468.577985082744	45.4171017060937
26.6666666666667	-3.02818316389217	64.1835823168484	103.324514825611	12.0223243249883	468.588818823624	45.416949118194
26.6833333333333	-3.02635210909556	64.0525093109912	103.487936466213	11.9907386297447	468.502301484484	45.4163387665951
1 day, 2:07:00	-3.03001421868886	64.2092170840075	103.342825373584	11.3617713070952	468.477887420529	45.4184749971912
26.7166666666667	-3.0265046969953	64.4487800865643	103.921591277218	11.472702710194	468.516949922857	45.414202535999
26.7333333333333	-3.0236055269006	64.1013374389059	103.293692069879	10.9207922769065	468.51527145596	45.413134420701
26.75	-3.02513140589781	64.8650398769998	104.885031276049	11.6396338724871	468.481549530122	45.4143551238988
26.7666666666667	-3.026657284895	64.2562141571112	103.528524847521	12.0354468843645	468.409833217253	45.4158810028959
26.7833333333333	-3.02391070270004	64.4144478091272	103.667990187885	11.757584318968	468.472241668239	45.4100826627066
1 day, 2:08:00	-3.02238482370285	64.379200004292	104.433218504977	10.2288061516797	468.514508516461	45.4096248990074
26.8166666666667	-3.02299517530173	64.4419136310757	103.582083200337	11.5699012023155	468.476514129431	45.4090145474086
26.8333333333333	-3.02253741160257	64.023822785846	103.051229897215	10.3372961483805	468.428448941019	45.4096248990074
26.85	-3.02268999950228	64.1063728395933	103.420645202439	11.7456824628022	468.527783663737	45.4094723111077
26.8666666666667	-3.02070635680591	64.2609443820069	103.828665246284	12.3394019806082	468.458508757265	45.4129818328013
26.8833333333333	-3.02635210909559	64.4939461048814	104.169241438462	10.7431799616192	468.369702599627	45.4087093716091
1 day, 2:09:00	-3.02467364219866	64.3346443375747	103.54118964322	11.5090186302968	468.417767788038	45.4082516079099
26.9166666666667	-3.02513140589784	64.30015947224	103.188864182764	19.8494732290834	468.501080781286	45.4128292449016
26.9333333333333	-3.02833575179193	64.8452034500352	103.757559285016	20.2423870708256	468.480481414824	45.4108456022052
26.95	-3.02467364219861	64.7576179955949	104.262472645191	10.0225073111875	468.481091766423	45.4119137175032
26.9666666666667	-3.02330035110117	64.6689644258598	103.916708464427	9.88960325059667	468.549603733397	45.4096248990074
26.9833333333333	-3.02345293900092	64.5194282841309	103.951803681355	9.96940672216238	468.558453831581	45.4099300748069
27	-3.02513140589781	64.2974128900416	103.061453286496	11.7725379331432	468.572339330455	45.4105404264058
27.0166666666667	-3.0196382415078	64.4150581607257	103.577200387556	11.9489295452214	468.546094211703	45.4113033659043
27.0333333333333	-3.01628130771405	64.3575325225316	103.54424140121	12.2487647681685	468.581342016539	45.4090145474086
1 day, 3:05:00	-3.01734942301214	64.7251167729597	103.690573197043	11.2331397076196	468.644665994923	45.4100826627066
27.0666666666667	-3.01994341730734	64.5803108561215	103.616415477777	10.8820349503761	468.636426248337	45.410387838506
27.0833333333333	-3.01963824150789	64.4492378502627	103.740469440248	10.4833227684074	468.522443087247	45.4100826627066
1 day, 3:01:00	-3.01994341730732	64.5333137830087	103.997427463379	11.2157446870681	468.565320287069	45.4105404264058
27.1166666666667	-3.01612871981434	64.4335212965923	104.185720931631	11.061478320453	468.677167217563	45.4090145474086
27.1333333333333	-3.01765459881154	64.5270576791218	104.360586664711	10.561295185167	468.608655250588	45.4097774869072
1 day, 3:15:00	-3.0165864835135	64.8110237604974	104.135366924724	11.1627966858592	468.649548807713	45.4058102015145
27.1666666666667	-3.01582354401488	64.9646797755165	104.45854809633	11.1519629449769	468.619031227769	45.4030636193195
27.1833333333333	-3.01506060451629	64.6375313185195	103.570791695764	10.6882483177321	468.668927470978	45.4045894983167
1 day, 3:02:00	-3.01673907141323	64.1971626399267	103.256155446539	11.5317542273899	468.53114059753	45.4045894983167
27.2166666666667	-3.01612871981434	64.6787300514412	103.542257758512	10.8969885645528	468.533887179726	45.4047420862164
27.2333333333333	-3.01307696181991	64.5728340490331	104.224630846064	9.89082395380132	468.474988250434	45.4059627894142
1 day, 3:25:00	-3.01292437392021	64.5294990855157	104.092489724904	11.0524756343648	468.52625778474	45.4085567837094
27.2666666666667	-3.01307696181996	64.7834053506513	104.408957028928	10.669174830269	468.464764861152	45.4108456022052
27.2833333333333	-3.01567095611517	64.5629158355534	104.206015122294	11.1449439015943	468.439587857698	45.4061153773139
1 day, 3:03:00	-3.01231402232125	64.2200508248887	103.276602225103	10.0321203489326	468.412732387349	45.409319723208
27.3166666666667	-3.00910967642722	64.9565926168335	104.211660874587	10.6150061258678	468.532819064427	45.4062679652136
27.3333333333333	-3.01292437392019	64.907917076822	104.182669173637	10.0547033580936	468.366498253733	45.4059627894142
1 day, 3:35:00	-3.01399248921827	65.0035896899459	104.66179517876	10.8779150770835	468.502454072384	45.4067257289128
27.3666666666667	-3.01872271410954	64.8102608210039	104.153982648496	9.93125974721831	468.494519501599	45.4070309047122
27.3833333333333	-3.02177447210398	64.3047371092264	103.58040473344	11.9632728078018	468.404034877064	45.40275844352
1 day, 3:04:00	-3.02131670840482	64.3997993707525	103.171163986395	11.5245825961016	468.527783663736	45.4053524378153
27.4166666666667	-3.01933306570845	64.6645393767715	103.745199665153	11.4827735115727	468.500012665987	45.4068783168125
27.4333333333333	-3.02085894470564	64.9802437412888	104.853292992907	10.6919104273298	468.429517056317	45.4024532677206
1 day, 3:45:00	-3.02131670840478	64.6294441598312	104.05785227166	10.3824621667	468.481091766423	45.4064205531134
27.4666666666667	-3.0165864835135	64.9355354866698	104.227530016155	11.045914354677	468.450879362278	45.4062679652136
27.4833333333333	-3.01582354401489	65.0615730918395	104.866262964389	10.4689795058366	468.376569055116	45.4030636193195
1 day, 3:05:00	-3.01689165931293	65.1189461421338	105.045858922354	11.2778479622511	468.581799780238	45.4047420862164
27.5166666666667	-3.02177447210401	65.2220955623457	105.013662875507	10.9136206456092	468.462933806355	45.4041317346175
27.5333333333333	-3.02177447210397	65.1961556193918	104.564901862437	10.4767614887214	468.538769992517	45.4038265588181
1 day, 3:55:00	-3.02467364219869	65.00679403584	104.958883819508	10.6441504147147	468.564862523369	45.4021480919211
27.5666666666667	-3.02406329059976	65.1340523442059	104.021994115231	10.327683110693	468.619336403569	45.4012325645228
27.5833333333333	-3.01826495041047	64.7945442673326	104.236227526439	10.1912695283382	468.53159836123	45.3986385702276
1 day, 3:06:00	-3.0142976650177	64.5865669600104	103.928305144804	11.3463599292278	468.585614477731	45.4026058556203
27.6166666666667	-3.01643389561378	64.5217171026302	104.160086164477	10.719376249283	468.557690892082	45.4047420862164
27.6333333333333	-3.01200884652187	64.7431221451287	104.651266613683	10.2663427750084	468.535565646622	45.4035213830186
27.65	-3.01170367072245	65.3238716914596	105.062948767125	10.636978783426	468.533429416026	45.4033687951189
27.6666666666667	-3.01246661022105	64.4652595797323	104.157949933883	10.5797583210308	468.492078095202	45.400622212924
27.6833333333333	-3.01292437392021	65.1613655782545	104.852530053408	10.3945166107734	468.475751189932	45.4038265588181
1 day, 3:07:00	-3.015213192416	64.7583809350885	104.221731675958	10.3104406780318	468.559827122678	45.4004696250242
27.7166666666667	-3.01033037962498	64.5265999154205	104.025045873227	11.0309607405037	468.536481174021	45.40275844352
27.7333333333333	-3.00697344583112	64.99199300957	104.50050976876	10.4856115868897	468.500317841787	45.405505025715
27.75	-3.0059053305331	64.9529305072385	104.588400398994	9.68162594328078	468.559064183179	45.4039791467178
27.7666666666667	-3.00437945153589	65.027851165999	104.218069566364	10.9928137655845	468.594311988014	45.4038265588181
27.7833333333333	-3.00407427573645	64.8059883598085	103.949362274968	10.6000525116941	468.473767547236	45.4009273887234
1 day, 3:08:00	-3.00224322093985	65.2039376022803	105.077139441801	10.4724890275294	468.4395878577	45.4032162072193
27.8166666666667	-3.00773638532975	65.0247994080063	104.411856199016	10.5606848335689	468.517865450255	45.4050472620158
27.8333333333333	-3.00910967642722	65.0778999971109	104.443594482161	10.8986670314506	468.472852019837	45.4039791467178
27.85	-3.00865191272805	64.8941841658489	104.292532461441	10.0678259174702	468.53709152562	45.4013851524226
27.8666666666667	-3.00727862163057	65.6488839178607	105.534140201457	10.5017859042719	468.479260711626	45.4015377403223
27.8833333333333	-3.010330379625	64.9039497914231	104.408041501519	10.4802710104119	468.460034636262	45.4032162072192
1 day, 3:09:00	-3.0112459070233	65.2309456605196	104.646841564583	10.192337643642	468.610944069084	45.4061153773139
27.9166666666667	-3.01002520382554	66.7644540527132	105.08858353428	10.6328589101331	468.53648117402	45.4033687951189
27.9333333333333	-3.01170367072245	65.3459969369208	105.361715874775	9.95750486597514	468.467358855448	45.4013851524226
27.95	-3.01322954971967	65.489124386857	105.020834506805	10.1541906687083	468.556622776784	45.4024532677206
27.9666666666667	-3.01506060451629	65.195545267794	105.732962234794	9.0854650190759	468.521222384049	45.4038265588181
27.9833333333333	-3.0146028408171	65.0434151317725	104.445578124846	9.30961664376405	468.470563201342	45.4067257289128
28	-3.01200884652189	65.1546517106683	104.865957788584	8.97468620387826	468.521680147748	45.4050472620158
28.0166666666667	-3.01490801661659	65.3305855590423	105.009543002216	9.41215571237732	468.540601047312	45.4045894983167
28.0333333333333	-3.01414507711797	65.065235201433	105.014883578713	9.19517571897375	468.42265060083	45.4048946741161
1 day, 4:05:00	-3.01673907141324	65.7457772341859	106.244284286759	9.47181758116085	468.473614959337	45.4068783168125
28.0666666666667	-3.01628130771405	65.1250496581199	105.168081830024	8.84407096171829	468.443249967292	45.4073360805116
28.0833333333333	-3.01521319241603	64.9913826579624	104.426962401083	9.67384396038974	468.443402555191	45.4058102015144
1 day, 4:01:00	-3.01261919812077	65.8385506772156	105.982596038741	9.60533199342004	468.538769992517	45.4059627894142
28.1166666666667	-3.01414507711796	65.7424203003909	106.365133903331	9.74235592736801	468.529156954835	45.4058102015144
28.1333333333333	-3.0158235440149	65.6530037911516	106.36772789762	9.58915767604592	468.374127648719	45.4064205531133
1 day, 4:15:00	-3.01612871981435	65.1494637220805	104.660116711867	8.88526969464367	468.586835180928	45.4064205531133
28.1666666666667	-3.01307696181993	65.0333443303946	104.907919461012	9.2530065329726	468.521069796148	45.4056576136147
28.1833333333333	-3.01536578031572	65.5233040763916	105.100180214655	9.62074337129188	468.496960907993	45.4102352506063
1 day, 4:02:00	-3.01658648351349	65.2977791606087	105.389334284636	9.68284664647872	468.545178684305	45.4113033659044
28.2166666666667	-3.01475542871686	66.0314217824585	106.523214967443	9.75425778354719	468.551739963993	45.4097774869072
28.2333333333333	-3.01368731341882	65.653919318544	105.249411180564	9.89616453028692	468.407849574556	45.4068783168125
1 day, 4:25:00	-3.01597613191461	65.3003731549009	104.969259796695	9.57969722626785	468.50962570367	45.4074886684114
28.2666666666667	-3.01887530200931	65.5677071552174	105.60494098693	8.90129142410742	468.571423803056	45.4077938442108
28.2833333333333	-3.01765459881153	65.9296456533458	105.38567217503	8.89534049602411	468.492535858901	45.4085567837094
1 day, 4:03:00	-3.01582354401488	65.7207528186326	106.000906586714	8.86436515237726	468.480176239024	45.4080990200103
28.3166666666667	-3.01673907141322	66.073383454881	106.225058211387	8.71482901065588	468.464154509553	45.4099300748069
28.3333333333333	-3.01918047780872	65.3557625624999	105.233694626909	9.09980828164708	468.352307579059	45.4064205531134
1 day, 4:35:00	-3.01994341730734	65.8811227012351	106.147848734133	8.9311986524569	468.476056365732	45.4062679652136
28.3666666666667	-3.01994341730735	65.2312508363308	105.436483945642	8.95851188650601	468.440961148797	45.4070309047122
28.3833333333333	-3.01719683511239	65.578388308196	105.68382893109	9.31861932984927	468.416852260641	45.4058102015144
1 day, 4:04:00	-3.02391070270002	66.1083260839174	106.451498654574	9.30366571567702	468.453625944473	45.4088619595088
28.4166666666667	-3.02513140589783	65.7964364168861	105.854879966664	8.90968375860057	468.415173793743	45.4116085417038
28.4333333333333	-3.02803057599249	65.4084053879037	105.682150464186	9.40971430598179	468.337048789087	45.4164913544948
1 day, 4:45:00	-3.02436846639918	65.3780403958629	105.642172434462	8.18489123492397	468.43409469331	45.4166439423945
28.4666666666667	-3.02467364219865	65.886463277725	105.822989095628	9.02595573818272	468.485059051815	45.4143551238988
28.4833333333333	-3.02680987279473	65.7132760115471	105.385214411339	8.93775993213874	468.383893274301	45.4123714812024
1 day, 4:05:00	-3.02513140589781	66.4681283514576	106.933981593489	8.60221914066187	468.500012665988	45.4138973601996
28.5166666666667	-3.02391070270005	66.102680331617	107.002340972549	9.13566643808665	468.418378139635	45.4120663054029
28.5333333333333	-3.02467364219865	65.5521431894387	105.866324059147	9.06471306471322	468.352460166959	45.4126766570018
1 day, 4:55:00	-3.02314776320141	65.8994332492067	106.122519142787	9.37995966553526	468.503979951381	45.4143551238987
28.5666666666667	-3.02040118100648	66.0709420484877	106.437765743599	9.13917595977607	468.383435510601	45.4106930143055
28.5833333333333	-3.01795977461096	66.3762704358268	106.209189069821	9.38301142352628	468.38938643869	45.4090145474086
1 day, 4:06:00	-3.02055376890621	65.9806100118507	106.202627790132	9.3972020982013	468.519086153453	45.4114559538041
28.6166666666667	-3.0173494230121	65.8965340791078	106.278921739993	8.9299779492643	468.398389124775	45.4129818328013
28.6333333333333	-3.02070635680597	65.7250252798227	105.863882652753	8.69575552319282	468.329114218302	45.4128292449016
28.65	-3.02528399379752	65.9658089855812	106.156698832317	9.39491327970424	468.46033981206	45.4108456022052
28.6666666666667	-3.02436846639919	65.3508797497073	105.535818668354	9.3567663047734	468.490704804104	45.410387838506
28.6833333333333	-3.02452105429892	65.8754769489439	106.058279636995	9.09568840835551	468.357800743449	45.4109981901049
1 day, 4:07:00	-3.02955645498973	65.8263436452351	105.668875316906	9.53910884494456	468.464154509554	45.4094723111077
28.7166666666667	-3.03154009768605	65.9166756818699	105.633017160476	9.18983514248468	468.437451627103	45.4085567837094
28.7333333333333	-3.03215044928493	65.4052010419992	105.52727374596	8.67485098092924	468.426770474123	45.4056576136147
28.75	-3.03215044928493	65.0103035575332	104.775320576151	8.98780876325418	468.505048066678	45.4070309047122
28.7666666666667	-3.03230303718464	65.6011239052494	105.853659263474	8.61885122173434	468.468121794944	45.409319723208
28.7833333333333	-3.03169268558577	65.4286995785668	105.571676824791	9.25300653296759	468.335828085889	45.4096248990074
1 day, 4:08:00	-3.03474444358024	66.8601266658469	107.703329783883	8.63548330279297	468.574933324753	45.410387838506
28.8166666666667	-3.03825396527373	66.1098519629119	106.1628023483	8.81492667287338	468.49833419909	45.4077938442108
28.8333333333333	-3.03688067417626	65.7709542376394	106.536642702618	9.09507805675941	468.312024373533	45.4096248990074
28.85	-3.03611773467764	65.4491463571271	105.557180974311	8.78089957123559	468.497571259593	45.4073360805116
28.8666666666667	-3.03642291047706	65.6826058436959	105.766073809024	9.55345210751318	468.519696505053	45.4079464321105
28.8833333333333	-3.04008502007037	65.9627572275837	106.72554652247	9.19944818016128	468.254651323237	45.4088619595088
1 day, 4:09:00	-3.03825396527373	65.6668892900267	105.925680752139	9.05036980213634	468.39991500377	45.40825160791
28.9166666666667	-3.03962725637122	66.3890878194064	106.95732754215	9.670792202399	468.419293667035	45.4039791467178
28.9333333333333	-3.04069537166923	66.1356393179696	106.280295031091	8.80897574478438	468.277081744497	45.4068783168125
28.95	-3.0434419538642	65.9037057103948	106.034170748841	9.07295281130412	468.378094934113	45.4042843225172
28.9666666666667	-3.03977984427093	66.0190621625824	106.052633884707	9.36622675455975	468.418835903337	45.4068783168125
28.9833333333333	-3.03871172897289	65.6183663379215	105.843893637895	9.10453850653686	468.310956258235	45.405505025715
29	-3.03855914107316	66.4574471984772	106.788717912955	9.07005364120323	468.439435269799	45.4047420862164
29.0166666666667	-3.03596514677796	65.8435860778913	106.486288695695	9.13795525657569	468.344220420371	45.4042843225172
29.0333333333333	-3.04222125066645	65.518573851501	105.720755202816	8.92753654286523	468.203229201033	45.4035213830186
1 day, 5:05:00	-3.04252642646581	66.0630074777035	106.930929835503	9.4455724624168	468.397626185278	45.4070309047122
29.0666666666667	-3.03611773467762	65.863880268567	106.724173231375	8.99253898814287	468.344067832473	45.4041317346175
29.0833333333333	-3.03352374038238	66.3900033467974	107.624136663924	8.52287343280791	468.127240426972	45.4021480919212
1 day, 5:01:00	-3.0394746684715	66.2159005532172	106.29875816695	8.7517552823884	468.26517988832	45.4030636193195
29.1166666666667	-3.03703326207599	65.5936470981648	106.319815297117	8.65516714186671	468.402508998067	45.4059627894142
29.1333333333333	-3.03550738307877	65.5802193629867	105.413443172772	8.61763051853741	468.237256302669	45.4048946741161
1 day, 5:15:00	-3.03581255887822	65.5139962145069	105.356070122479	9.42344721695199	468.301800984251	45.4064205531133
29.1666666666667	-3.03245562508436	65.9113351053764	106.489187865803	9.31861932984381	468.309888142936	45.4051998499156
29.1833333333333	-3.03459185568044	65.2666512290617	105.625998117087	8.92463737277218	468.243664994458	45.4039791467178
1 day, 5:02:00	-3.03474444358015	66.2065926913385	106.981589018196	8.42216541899154	468.307294148643	45.3997066855256
29.2166666666667	-3.03215044928493	65.2986946880049	104.873434595672	8.88710074943766	468.348340293666	45.4012325645228
29.2333333333333	-3.02909869129053	65.8016244054912	106.335379262907	9.42344721695588	468.172559033189	45.398943746027
1 day, 5:25:00	-3.03138750978633	66.0985604583359	106.375204704714	9.22447259571982	468.35688521605	45.4000118613251
29.2666666666667	-3.03138750978633	65.5643502214121	105.62370929859	9.0497594505301	468.367413781128	45.4023006798209
29.2833333333333	-3.03138750978632	65.5840340604801	105.849539390179	8.29643298962345	468.111523873301	45.3987911581273
1 day, 5:03:00	-3.02848833969166	65.4219857109793	105.885702722418	9.14695794266582	468.297681110964	45.3974178670299
29.3166666666667	-3.03169268558577	65.6731453939164	106.253592148637	8.54545644196474	468.436993863403	45.3990963339268
29.3333333333333	-3.02970904288943	65.4787484096703	105.74440632727	8.86558585557517	468.125409372176	45.398943746027
1 day, 5:35:00	-3.02726763649387	66.1710397107038	106.642843880826	8.84773307131018	468.348645469466	45.4000118613251
29.3666666666667	-3.02391070270006	65.7392159544972	106.423117305228	8.64799551057945	468.289136188576	45.4030636193195
29.3833333333333	-3.0236055269006	66.1116830177162	106.782004045373	8.50624135173839	468.267163531015	45.4039791467178
1 day, 5:04:00	-3.0211641205051	66.4934579428107	107.336508472949	8.57826284040689	468.321179647516	45.4042843225173
29.4166666666667	-3.02223223580316	66.4800302076376	106.991507231679	8.41621449090732	468.314618367827	45.4013851524226
29.4333333333333	-3.02543658169724	66.6867868117575	106.746298476834	9.11720330221662	468.222913040096	45.4041317346175
1 day, 5:45:00	-3.02680987279473	66.0210458052748	106.418234492431	8.37272693947587	468.34193160188	45.4030636193195
29.4666666666667	-3.02803057599248	66.1608163214217	106.186148296961	8.36677601139333	468.440198209298	45.4021480919212
29.4833333333333	-3.03230303718468	65.8504525333905	106.391989373688	8.6539464386674	468.180188428174	45.4018429161217
1 day, 5:05:00	-3.03352374038241	66.0565987859129	106.431662227611	8.42811634708141	468.398541712674	45.4033687951189
29.5166666666667	-3.03550738307878	65.8345833918233	105.714041335229	8.26179553638814	468.39915206427	45.4050472620158
29.5333333333333	-3.03504961937961	66.4127389438599	106.449209836079	8.52699330610034	468.181409131372	45.4032162072192
1 day, 5:55:00	-3.03627032257736	66.1679879527004	106.060873631283	8.6539464386701	468.362836144143	45.4010799766231
29.5666666666667	-3.03352374038239	65.9310189444441	105.945364591203	8.90312247891009	468.407544398757	45.3983333944282
29.5833333333333	-3.03108233398691	66.3990060328811	106.294333117855	8.91090446179493	468.332776327895	45.4018429161217
1 day, 5:06:00	-3.03016680658858	66.6080514555026	107.240530684029	8.85307364779898	468.400525355371	45.4039791467178
29.6166666666667	-3.03382891618182	66.7952768084609	107.258078292497	8.40126087672886	468.383893274302	45.4067257289127
29.6333333333333	-3.0364229104771	66.158832678728	107.044607820789	8.96034294130287	468.256482378035	45.4058102015144
29.65	-3.03794878947428	67.3105661458084	107.666403512145	8.20274401919453	468.398236536874	45.4029110314198
29.6666666666667	-3.03977984427094	66.8761483953049	107.303702074517	9.11537224742294	468.357495567648	45.4035213830187
29.6833333333333	-3.03977984427094	67.0510141283865	108.70888404303	8.41087391441576	468.220013870001	45.4056576136147
1 day, 5:07:00	-3.03581255887819	67.2296945589601	107.82051729086	8.39347889385027	468.429517056319	45.4088619595089
29.7166666666667	-3.03794878947428	67.2521249802184	108.669058601204	8.7339024981206	468.419293667036	45.4113033659044
29.7333333333333	-3.03916949267205	67.299274641227	107.688376169686	8.44413807655924	468.282574908887	45.4102352506063
29.75	-3.03855914107316	66.652607122219	106.940085109477	9.30488641887223	468.447064664785	45.4108456022052
29.7666666666667	-3.03382891618182	66.8885080151925	107.914816612901	8.16352892896599	468.531445773329	45.4085567837094
29.7833333333333	-3.03565997097849	67.0996896683983	107.910086387996	9.29588373278983	468.42814376522	45.4114559538041
1 day, 5:08:00	-3.03459185568042	66.9698373657406	107.578970645623	8.79585318539992	468.51069381897	45.4149654754976
29.8166666666667	-3.03306597668324	67.5588266586578	109.318472702414	8.94493156343273	468.545026096405	45.4135921844002
29.8333333333333	-3.03138750978633	67.5583688949625	107.914053673407	8.55979970454107	468.471173552941	45.4171017060937
29.85	-3.03306597668325	66.908954793749	107.426535333793	8.82148795256085	468.478345184228	45.4200008761884
29.8666666666667	-3.03398150408155	67.763141856374	109.644095280408	8.82270865575792	468.450574186479	45.4219845188847
29.8833333333333	-3.03703326207597	68.19969583748	109.119803256977	8.62663320461383	468.419904018635	45.4241207494808
1 day, 5:09:00	-3.03428667988102	68.2767527268362	110.395590686528	8.363113901798	468.546399387502	45.4251888647788
29.9166666666667	-3.03535479517908	68.6351817032786	110.71068469945	9.07539421769163	468.453168180772	45.4328182597649
29.9333333333333	-3.03932208057176	68.3182566355601	110.01091659134	8.32740833326556	468.363904259438	45.4312923807677
29.95	-3.03901690477233	69.5455211130188	111.47957512616	9.32930048282965	468.434552457009	45.4326656718652
29.9666666666667	-3.03947466847149	69.5685618858675	111.877524368615	8.4090428596178	468.478192596328	45.4351070782607
29.9833333333333	-3.03413409198127	69.5546763869904	111.712271673208	8.69514517160325	468.442487027793	45.4392269515532
30	-3.03871172897288	69.4272654907265	111.479727714046	9.42588862335015	468.478192596328	45.4450252917425
30.0166666666667	-3.04176348696726	69.9445384707704	113.981558917843	8.82148795254761	468.426770474122	45.4445675280433
30.0333333333333	-3.03840655317344	68.7401621782864	110.49431505765	8.47038319530442	468.512982637464	45.4480770497369
1 day, 6:05:00	-3.03840655317342	69.2948191937877	111.664511660646	9.05693108183115	468.438824918199	45.4488399892355
30.0666666666667	-3.03443926778071	69.9944347139856	113.178946565329	8.81431632127177	468.431958462713	45.4558590326226
30.0833333333333	-3.03169268558577	69.6814769316594	113.030631126802	8.76838736345864	468.510693818968	45.4587582027172
1 day, 6:01:00	-3.03230303718465	70.2445262816294	113.178793977432	8.3852391472585	468.483380584918	45.4624203123105
30.1166666666667	-3.03291338878351	70.305714029416	113.845908275008	8.21464587537535	468.516339571258	45.4628780760097
30.1333333333333	-3.03642291047711	70.1760143146541	112.71095947689	8.01261949614656	468.398694300573	45.4671505372019
1 day, 6:15:00	-3.03825396527372	70.7688183050608	114.949881729468	8.71833853234658	468.447217252684	45.4673031251016
30.1666666666667	-3.03764361367484	71.0482067494497	114.715811891299	8.33213855814858	468.529156954834	45.4712704104943
30.1833333333333	-3.03840655317344	70.8863109878468	114.816825080917	7.55851790657716	468.479718475325	45.4761532232853
1 day, 6:02:00	-3.04039019586983	71.7916149968913	116.430136944675	8.33274890976397	468.416089321142	45.48454555777
30.2166666666667	-3.04222125066645	71.4969677625283	116.984031020644	8.37562610957845	468.490552216205	45.4857662609677
30.2333333333333	-3.04039019586982	71.8727917595479	116.699149411877	8.05976915715773	468.50947311577	45.4944637712519
1 day, 6:25:00	-3.04573077236	72.3781628834106	118.049552324388	8.25111438340628	468.437299039203	45.499193996143
30.2666666666667	-3.04695147555771	71.8450207617886	117.077262227364	8.00315904636296	468.508405000473	45.4958370623492
30.2833333333333	-3.04176348696728	72.5153394052602	117.780997620883	8.38813831735487	468.504590302979	45.5034664573352
1 day, 6:03:00	-3.04206866276673	72.7462048975308	118.489158063484	7.93815660107258	468.528394015335	45.5078915064271
30.3166666666667	-3.04191607486701	72.2426648284574	118.071067218244	7.88566636357853	468.468426970745	45.5118587918198
30.3333333333333	-3.04389971756338	71.9141430803635	116.900260263702	8.47282460169559	468.46003463626	45.51719936831
1 day, 6:35:00	-3.03901690477231	72.3316235740034	118.067099932872	8.38813831735167	468.557080540483	45.519945950505
30.3666666666667	-3.0397798442709	73.8947340187224	121.289603787032	7.85285996513716	468.482007293822	45.526964993892
30.3833333333333	-3.04359454176395	73.4743543549948	120.336387177483	8.42094471579921	468.398083948975	45.5323055703823
1 day, 6:04:00	-3.04710406345747	73.4612317956217	120.458610085163	8.55323842485426	468.44416549469	45.541155668566
30.4166666666667	-3.04878253035441	73.501057237448	120.426566626217	7.85713242632477	468.491162567804	45.5457333055576
30.4333333333333	-3.04969805775271	73.4969373641549	119.969108102859	7.64076278452743	468.523358614645	45.5471065966551
1 day, 6:45:00	-3.05122393674991	74.3047377052747	122.295615809902	7.59071395342642	468.517102510756	45.5568722222373
30.4666666666667	-3.04908770615384	73.7598463153745	121.380393587374	8.56346181413288	468.522900850946	45.566790435719
30.4833333333333	-3.05015582145192	74.7296950060047	122.88796203662	7.6168064842586	468.534344943425	45.5674007873179
1 day, 6:05:00	-3.05274981574712	74.6170851360014	122.105949050543	7.10014385581871	468.49863937489	45.5719784243095
30.5166666666667	-3.0519868762485	74.1983839391755	121.313102323618	6.46476784139076	468.459119108862	45.5780819402983
30.5333333333333	-3.0503084093516	75.2616164244204	124.029777290216	7.45536848636707	468.444623258389	45.5838802804876
1 day, 6:55:00	-3.04801959085575	75.6656691828722	124.207694781267	6.67091409389857	468.415478969542	45.5892208569779
30.5666666666667	-3.04588336025972	75.2590224301234	123.789146172359	6.87355082473466	468.376874230914	45.5919674391728
30.5833333333333	-3.04695147555777	75.8115432150049	126.252982989124	6.50520363481144	468.372601769721	45.5962399003649
1 day, 6:06:00	-3.04420489336279	75.7396743142385	124.808738518273	6.75499002665206	468.407239222958	45.6002071857577
30.6166666666667	-3.04527300866082	75.5489394395866	124.986198245639	6.22810400892391	468.458661345163	45.6090572839414
30.6333333333333	-3.04801959085581	76.7551467868848	127.757041916679	6.19712866528285	468.450879362278	45.6145504483314
30.65	-3.04771441505637	76.9336746295529	126.892021113165	7.15614361501756	468.451489713877	45.6215694917184
30.6666666666667	-3.04496783286138	76.3770339713732	126.575401221241	6.07612646079721	468.453778532373	45.6287411230053
30.6833333333333	-3.0442048933628	77.0528457792305	126.861656121113	7.175827454077	468.511456758467	45.6345394631946
1 day, 6:07:00	-3.04817217875556	76.3037917794965	126.872795037787	6.9910435075164	468.539532932016	45.6411007428827
30.7166666666667	-3.04832476665525	76.3094375317934	126.727836533056	7.0041660668955	468.609570777986	45.6525448353616
30.7333333333333	-3.04115313536833	77.5750015720786	129.556205842285	6.56013527871409	468.676099102265	45.6578854118519
30.75	-3.03947466847148	76.9751785382734	128.539665254335	7.34626813806699	468.681897442454	45.6658199826372
30.7666666666667	-3.04145831116785	76.6806838918231	128.557670626526	6.49452248182059	468.642682352225	45.6722286744255
30.7833333333333	-3.04008502007036	77.5151871153824	130.342949053225	6.64405862355673	468.554639134087	45.6739071413224
1 day, 6:08:00	-3.04161089906763	76.9361160359443	129.268272475491	6.97792094814398	468.500928193386	45.676348547718
30.8166666666667	-3.04573077236001	77.8096817618457	130.374839924272	6.82655375162013	468.509930879469	45.6865719369992
30.8333333333333	-3.04420489336283	78.1354569277489	130.840538194219	6.73530618758829	468.468884734445	45.6916073376898
30.85	-3.04206866276673	77.228627039705	129.516532988338	7.037582816938	468.442944791493	45.7027462543695
30.8666666666667	-3.04557818446026	77.3561905238697	130.357292315785	7.7027134718155	468.544720920605	45.7088497703582
30.8833333333333	-3.04634112395887	78.1238602473712	132.078483824644	6.57432595337857	468.490247040405	45.7183102201409
1 day, 6:09:00	-3.04161089906761	78.3531998606492	131.526878567158	6.68586770807804	468.454236296072	45.7212093902356
30.9166666666667	-3.0344392677807	77.4541519555016	131.081169312076	6.67152444550778	468.530530245933	45.7286861973219
30.9333333333333	-3.03565997097848	79.3303727704484	132.546776088874	7.22770733998318	468.610333717485	45.7341793617117
30.95	-3.03550738307877	78.2747696801779	133.385246597842	6.99638408400001	468.548840793898	45.7428768719959
30.9666666666667	-3.03581255887821	78.4296463984032	133.035515131683	6.20597876346001	468.54258469001	45.7498959153829
30.9833333333333	-3.0295564549896	78.3873795501761	133.165214846449	6.61491433471063	468.472699431937	45.7587460135668
31	-3.02635210909557	77.8612564719472	133.156517336161	6.28654517451196	468.472699431938	45.766222820653
31.0166666666667	-3.0329133887836	77.8282974856131	132.491386681282	6.76460306434403	468.52564743314	45.7730892761404
31.0333333333333	-3.03428667988101	78.3388565980712	133.304680186791	7.15019268692697	468.426312710423	45.7805660832267
1 day, 7:05:00	-3.03611773467764	78.4771012352202	134.072655086099	6.75254862024139	468.413037563149	45.7955196973994
31.0666666666667	-3.03443926778073	78.8587235724179	135.308006722213	6.27998389482787	468.572491918355	45.8042172076832
31.0833333333333	-3.03703326207596	78.9791154252982	134.679344575373	8.16581774745445	468.452252653376	45.8092526083739
1 day, 7:01:00	-3.03489703147988	78.6147355207646	134.551933679102	7.69432113732544	468.455609587169	45.8177975307583
31.1166666666667	-3.03749102577511	79.1678666572447	135.450218644738	8.02223253382153	468.458050993564	45.8274105684406
31.1333333333333	-3.03703326207594	79.2887162738239	136.807945776453	8.20045520069467	468.503827363481	45.837633957722
1 day, 7:15:00	-3.03413409198129	78.962178168423	135.245140507523	7.391586744284	468.436078336005	45.8464840559056
31.1666666666667	-3.03596514677795	79.9185991238686	137.651756861912	8.12355089924528	468.442334439894	45.8536556871926
31.1833333333333	-3.03733843787541	78.723225517466	135.552757713364	7.99598741507562	468.430279995816	45.8623531974765
1 day, 7:02:00	-3.03428667988099	79.8258256808522	137.621697045678	7.96852159312714	468.382672571102	45.8762386963512
31.2166666666667	-3.03474444358017	79.8860979012312	137.055748525604	8.26362659118277	468.335980673789	45.8907345468244
31.2333333333333	-3.03306597668322	79.9546098682068	138.861168555111	8.35777332530772	468.359784386145	45.9021786393036
1 day, 7:25:00	-3.03245562508437	80.1242876126937	139.236077024703	8.0019383431636	468.346814414669	45.9145382591807
31.2666666666667	-3.03672808627657	80.4096269851662	139.01787632809	8.12645006933996	468.413495326847	45.927050466958
31.2833333333333	-3.03611773467764	79.8836564948353	138.236473693639	8.36433460499838	468.337048789087	45.9426144327292
1 day, 7:03:00	-3.03245562508429	80.5024004282113	140.030449630668	8.33747913465611	468.249615922548	45.9600094532976
31.3166666666667	-3.02803057599248	80.9522295565757	140.627068318553	8.86741691037341	468.400525355371	45.9738949521719
31.3333333333333	-3.02925127919022	81.1167193124776	141.488884776173	7.73124740906425	468.452710417075	45.9886959784445
1 day, 7:35:00	-3.03031939448828	80.2047014358443	140.120171315679	8.26362659118522	468.341779013978	46.0086849933081
31.3666666666667	-3.02635210909559	80.7605791545197	141.287621336431	7.99003648698694	468.41639449694	46.0259274259762
31.3833333333333	-3.02680987279474	81.5068865720623	141.893547886239	8.19862414590461	468.53709152562	46.0439327981434
1 day, 7:04:00	-3.02726763649389	82.0160723934241	143.974846838408	8.30406238460883	468.489484100907	46.0617855824104
31.4166666666667	-3.02757281229333	81.2511492521272	142.256401911768	8.21647693016607	468.461560515258	46.0834530641709
31.4333333333333	-3.02757281229333	82.2170306573516	145.27398021662	7.58766219542589	468.413647914746	46.1063412491286
1 day, 7:45:00	-3.02772540019304	81.9229937745988	143.595818495517	7.68425033595715	468.565930638668	46.1296871977861
31.4666666666667	-3.02528399379754	83.1456806150481	147.757195696661	8.61518911213847	468.509473115771	46.1531857343427
31.4833333333333	-3.02085894470562	82.285847800125	145.821618188715	7.672958831366	468.415173793743	46.177752386198
1 day, 7:05:00	-3.01979082940761	83.3554889771633	148.602837836911	8.42567494068589	468.413342738947	46.20369232915
31.5166666666667	-3.01658648351349	83.3364154896914	147.865227929662	7.49702498297895	468.450726774378	46.2320736784984
31.5333333333333	-3.01948565360817	83.1990863799513	149.658288339279	7.37434431161523	468.378400109911	46.2624386705423
1 day, 7:55:00	-3.01689165931287	84.0143635281626	151.42022081736	7.13523907275758	468.289746540174	46.2943295415842
31.5666666666667	-3.01368731341881	83.9431049789835	151.820458878304	7.94166612277797	468.375958703516	46.3265255884247
31.5833333333333	-3.01216143442162	83.9177753876255	151.341943224776	8.46443226721774	468.416547084841	46.3625363327582
1 day, 7:06:00	-3.01139849492301	85.1050618353593	153.886346452632	7.59605452990442	468.346356650969	46.3950375553991
31.6166666666667	-3.01002520382554	85.9363607130251	156.55037859381	7.60200545799206	468.350323936362	46.4339474698272
31.6333333333333	-3.00956744012635	86.0334066172534	158.46856108122	8.37379505478136	468.348950645265	46.4745358511533
31.65	-3.00514239103449	87.2870688013415	160.557642016263	7.87559556219593	468.329114218301	46.5215329242665
31.6666666666667	-3.010330379625	87.7339987596274	161.079645221218	8.13728381021137	468.349255821064	46.5618161297932
31.6833333333333	-3.00773638532975	87.804799545096	162.485742717124	7.30217023504777	468.313092488831	46.6133908398979
1 day, 7:07:00	-3.00651568213199	88.5872702948736	165.109644240747	8.17482043355029	468.305005330146	46.6590146219149
31.7166666666667	-3.00804156112918	89.8778587506901	167.984858035133	7.68669174234283	468.326520224006	46.7110470957188
31.7333333333333	-3.00361651203724	90.9558922622235	170.911951715501	7.96012925864525	468.326672811906	46.7632321574238
31.75	-2.9998018145443	91.6584069525245	173.433314170439	8.22181750666005	468.295392292463	46.8177060376231
31.7666666666667	-2.9921724195582	93.0541284712841	176.633692779221	8.57948354360112	468.3306400973	46.8785886096123
31.7833333333333	-2.9875947825667	94.1330775101836	180.627986230141	8.10798693346884	468.374432824518	46.9422177637947
1 day, 7:08:00	-2.98408526087311	94.4095667844805	183.324672181911	8.38996937214952	468.266858355214	47.0044736268813
31.8166666666667	-2.98255938187594	95.2721461815976	185.138637133768	7.85347031673526	468.252057328943	47.0688657205624
31.8333333333333	-2.98072832707929	97.1649990776023	190.262081042603	8.1764989004397	468.358105919247	47.1407346213296
31.85	-2.98332232137454	98.3930264945688	194.484798579517	8.36250355020297	468.38999679029	47.2092465883049
31.8666666666667	-2.97782915698466	99.6065580610204	197.332088788242	8.49250844076518	468.404034877064	47.280047373774
31.8833333333333	-2.97492998688991	102.303244012801	203.719113094799	7.92091416840895	468.347119590468	47.3557309720362
1 day, 7:09:00	-2.96684282820483	103.226705981885	209.162533829332	7.68898056083961	468.343915244574	47.4359922072879
31.9166666666667	-2.96257036701261	105.456625548417	215.118192143376	7.62107894546941	468.371533654423	47.5170163820404
31.9333333333333	-2.95906084531909	106.868521384501	219.520047874431	7.7509312481334	468.326520224006	47.59834573259
31.95	-2.95219438983159	109.887930744196	227.518858165762	7.77000473569537	468.33643843749	47.6895932966239
31.9666666666667	-2.94380205534709	111.653067568124	233.891234033769	19.8018658043069	468.510236055269	47.7751951083656
31.9833333333333	-2.93403642976487	113.671805481448	238.423552419238	7.4947361643716	468.365124962633	47.8659849087003
32	-2.92381304048376	115.398947918352	246.048522356064	8.02162218222747	468.312024373533	47.959216115428
32.0166666666667	-2.9137422391021	117.272116975349	252.437530305352	8.66584829483345	468.380688928409	48.054278376955
32.0333333333333	-2.90260332242267	120.123984821086	261.837250103803	7.86308335441706	468.470258025542	48.1549863907689
1 day, 8:05:00	-2.88764970824989	122.980735479675	269.641968586681	7.49351546130243	468.352307579059	48.2518797070925
32.0666666666667	-2.8739167972753	125.363242945876	277.865846029904	8.15864611617694	468.46583297645	48.3579282973966
32.0833333333333	-2.861099413699	129.402244651416	289.074190203692	7.86186265122336	468.359021446647	48.4626035966032
1 day, 8:01:00	-2.84477250842874	132.504967004371	299.675844888489	7.97157335112124	468.395947718379	48.5726194723028
32.1166666666667	-2.82783525156006	135.250633671896	308.518618852935	8.26057483318825	468.384961389599	48.6783628868074
32.1333333333333	-2.80632035769925	138.316429753113	320.046329501132	8.1711583239522	468.344830771972	48.7879209988079
1 day, 8:15:00	-2.78617875493649	141.557549331022	330.039921405254	8.04908800417855	468.305310505945	48.8967161713068
32.1666666666667	-2.7634431578779	145.516137213511	341.918584222827	7.87132310100606	468.382214807405	49.0126829750956
32.1833333333333	-2.74009720922105	149.291161852532	355.324804504155	8.47816517818825	468.385266565398	49.1307860094774
1 day, 8:02:00	-2.71080033247441	154.344415327625	368.658240357679	8.13606310700719	468.323010702312	49.2487364559625
32.2166666666667	-2.68287674682602	158.333978553645	382.410529995567	7.31117292113159	468.335980673789	49.3599730348569
32.2333333333333	-2.65052811208497	162.208032739692	395.906624550177	8.08174181473225	468.39457442728	49.4838744094313
1 day, 8:25:00	-2.62428299333351	166.281824486364	408.413644338467	8.81904654616392	468.274640338101	49.59816274632
[truncated: 1,666 more rows]
