# Supplementary material for: Thermodynamically controlled multiphase separation of heterogeneous liquid crystal colloids
Source: Nat Commun. 2023 Aug 29;14:5277. doi: 10.1038/s41467-023-41054-7 (PMC10465492; doi:10.1038/s41467-023-41054-7)
Supplement: Supplementary file 11 — Source Data [file 41467_2023_41054_MOESM11_ESM.zip › Source data/Supplementary Figure 7_The size-exclusion chromatography/13-1-2022/han-2.xlsx]

## Sheet: Sample Details
Administrative Information
Export date	13. tammikuuta 2022 12:58:33
Culture name	fi-FI
Decimal separator	,
Workspace name	Leena
Workspace path	C:\ProgramData\Agilent Technologies\GPC\Workspaces\Leena\
File name	MDS_Aqueous_100122-0035.sample
Creation date	12. tammikuuta 2022 2:59:05
Created by	gpc-sec
Comments	Collected by Agilent GPC/SEC Software Version 1.1.3131.27789
Software version	Agilent GPC/SEC Software - 1.1.3131.27789
Sample Information
Sample name	han-2
Information
Sample type	Sample
Injection date	12. tammikuuta 2022
Vial number	1
Injection number	1
Injection volume (µL)	100
Concentration (mg/mL)	1
dn/dc (mL/g)	0.1
UV extinction coefficient [(mg/mL)-¹][cm-¹]	1
Mark-Houwink K ((10e-5) dL/g)	14.1
Mark-Houwink Alpha	0.7
Mp	100000
Analysed	No
Instrument Conditions
Eluent
Refractive index (RIU)	1
Set flow rate (mL/min)	1
LS Wavelength (nm)	658
Set temperature (°C)	20
Actual temperature (°C)	0
Actual flow rate (mL/min)	0
Column information
Data origin	Collected by Agilent GPC/SEC Software Version 1.1.3131.27789
Instrument name
Collection Parameters
Collected by	gpc-sec
Number of channels	6
Run length (mins)	60.0167
Delay time (secs)	0
Sampling interval (secs)	1
Number of data points	3601
DLS Parameters
Viscosity (cP)	0.0089
Correlator run time (secs)	5
Collection fraction	0
Channel Information
Channel ID	Detector type	Detector name	Detector units	Channel Information
1	RI	RI	mV
2	LS 15°	LS 15°	mV
3	LS 90°	LS 90°	mV
4	VS DP	VS DP	mV
5	VS IP	VS IP	mV
6	UV 280nm	UV 280nm	mV

## Sheet: Raw Data
Collection Parameters
Collected by	gpc-sec
Number of channels	6
Run length (mins)	60.0167
Delay time (secs)	0
Sampling interval (secs)	1
Number of data points	3601
DLS Parameters
Viscosity (cP)	0.0089
Correlator run time (secs)	5
Collection fraction	0
Channel Information
Channel ID	Detector type	Detector name	Detector units	Channel Information
1	RI	RI	mV
2	LS 15°	LS 15°	mV
3	LS 90°	LS 90°	mV
4	VS DP	VS DP	mV
5	VS IP	VS IP	mV
6	UV 280nm	UV 280nm	mV
Raw Data
RT (mins)	Response Trace 1	Response Trace 2	Response Trace 3	Response Trace 4	Response Trace 5	Response Trace 6
0	-3.83736	60.3976	94.6227	8.26653	466.101	47.1151
0.0166667	-3.86116	60.4954	94.7619	7.92976	466.036	46.9866
0.0333333	-3.89351	60.5329	94.7167	7.55608	461.168	46.8256
0.05	-3.93318	60.2531	94.3038	7.43263	456.145	46.6425
0.0666667	-3.97072	60.5723	94.9291	7.7874	451.732	46.431
0.0833333	-4.01466	60.4287	94.4354	7.06322	447.373	46.1883
0.1	-4.06746	60.2871	94.2449	5.74165	444.889	45.9109
0.116667	-4.1256	60.2461	94.3185	7.006	443.728	45.5958
0.133333	-4.18999	60.2473	94.2985	7.93816	443.797	45.2403
0.15	-4.26765	60.5004	94.6734	7.26646	445.965	44.8359
0.166667	-4.3615	60.2045	94.2379	7.10793	448.111	44.3804
0.183333	-4.46602	60.49	94.8139	7.50069	451.141	43.8622
0.2	-4.59282	60.6112	94.6967	7.18834	456.331	43.2792
0.216667	-4.74587	60.2728	94.3098	6.89262	460.498	42.6196
0.233333	-4.93401	60.3561	94.2358	7.69859	463.389	41.8795
0.25	-5.15648	60.254	94.251	6.99699	465.591	41.043
0.266667	-5.42046	60.3654	94.2649	7.31163	466.876	40.1124
0.283333	-5.73021	60.4156	94.4785	7.99416	467.898	39.0716
0.3	-6.101	60.2862	94.2057	6.95168	468.856	37.9153
0.316667	-6.52275	60.505	94.5576	7.21458	469.597	36.643
0.333333	-7.02049	60.3965	94.559	6.85387	469.798	35.2505
0.35	-7.59621	60.5335	94.3966	7.04887	470.005	33.7292
0.366667	-8.26363	60.2541	94.1056	6.71867	470.096	32.0792
0.383333	-9.02718	60.4842	94.3963	6.9117	469.916	30.3054
0.4	-9.90425	60.3159	94.1732	7.18117	469.931	28.4072
0.416667	-10.9069	60.6028	94.5251	7.34688	469.822	26.3779
0.433333	-12.0428	60.3733	94.2004	8.12233	469.49	24.2329
0.45	-13.3331	60.2825	94.056	7.48283	469.137	21.9689
0.466667	-14.7832	60.6846	94.7208	6.54762	468.783	19.598
0.483333	-16.4155	60.3535	94.2793	6.66435	468.49	17.1281
0.5	-18.2391	60.4258	94.5068	7.30339	468.407	14.5718
0.516667	-20.2593	60.5843	94.582	6.93016	468.079	11.9404
0.533333	-22.5053	60.5376	94.7646	6.72279	468.04	9.24477
0.55	-24.9834	60.597	94.5902	7.20558	467.951	6.49879
0.566667	-27.7105	60.2528	94.1981	6.81633	467.593	3.72246
0.583333	-30.6857	60.3368	94.0652	7.09892	467.366	1.62819
0.6	-33.9216	60.2801	94.1105	6.72585	467.324	1.62804
0.616667	-37.4278	60.3968	94.0833	7.26753	467.093	1.62987
0.633333	-41.211	60.3402	94.1551	7.82661	466.832	1.63063
0.65	-45.2633	60.3991	94.0226	7.6252	466.562	1.6259
0.666667	-49.5843	60.4948	94.3028	6.80504	466.537	1.62758
0.683333	-54.1792	60.4896	94.1135	7.65083	466.146	1.62758
0.7	-59.0261	60.3274	93.6796	8.27675	465.238	1.62651
0.716667	-64.1026	60.3771	94.015	7.81776	464.731	1.62697
0.733333	-69.4128	60.4479	93.9327	8.19618	464.367	1.62865
0.75	-74.9319	60.4639	94.3369	7.03697	464.499	1.62788
0.766667	-80.6515	60.2023	93.698	8.13133	464.717	1.6256
0.783333	-86.5394	60.5418	94.2826	7.39998	464.799	1.62865
0.8	-92.571	60.4293	94.3833	7.62993	464.983	1.62621
0.816667	-98.7057	60.3837	94.0254	7.38197	465.217	1.62529
0.833333	-104.917	60.5409	94.2371	7.05956	465.224	1.62666
0.85	-111.161	60.3034	93.8653	6.84441	465.494	1.62987
0.866667	-117.395	60.5759	94.3415	7.39159	465.594	1.6259
0.883333	-123.578	60.3126	93.8574	6.87294	465.518	1.62727
0.9	-129.67	60.4166	94.2963	6.88606	465.595	1.6259
0.916667	-135.624	60.3442	94.2359	6.44981	465.711	1.62651
0.933333	-141.407	60.5907	94.1659	6.15471	465.779	1.62727
0.95	-146.973	60.5679	94.2461	6.62987	465.647	1.6288
0.966667	-152.281	60.5135	94.6438	7.19246	465.713	1.62727
0.983333	-157.299	60.2755	94.2757	7.04643	465.702	1.62987
1	-162.004	60.5648	94.8136	5.24879	465.621	1.62682
1.01667	-165.932	60.1559	94.0904	7.01958	465.504	1.62727
1.03333	-169.93	60.1113	93.9564	6.99883	465.521	1.62712
1.05	-173.525	60.3263	94.4877	5.72975	465.615	1.62544
1.06667	-176.69	60.4546	94.3632	6.12907	465.586	1.62697
1.08333	-179.421	60.1759	94.2281	6.99638	465.597	1.62621
1.1	-181.704	60.2837	94.246	6.58516	465.505	1.62666
1.11667	-183.532	60.1359	94.2051	5.96108	465.482	1.62758
1.13333	-184.897	60.0962	93.8799	5.68871	465.58	1.62788
1.15	-185.799	60.0759	94.0459	5.79002	465.534	1.62956
1.16667	-186.249	60.3033	94.2889	5.27626	465.475	1.62682
1.18333	-186.243	60.149	93.9301	6.97609	465.464	1.62682
1.2	-185.799	60.4038	94.8063	5.21904	465.492	1.62849
1.21667	-184.935	60.2714	94.5011	3.90236	465.344	1.62636
1.23333	-183.658	60.4281	94.5185	3.3152	465.386	1.62712
1.25	-181.987	60.1453	94.1195	4.09065	465.548	1.62758
1.26667	-179.946	60.073	93.934	5.33943	465.428	2.19612
1.28333	-177.557	60.1844	94.1254	3.61794	465.274	4.30809
1.3	-174.838	60.3652	94.6919	4.51271	465.313	6.32454
1.31667	-171.818	60.42	94.792	4.33205	465.42	8.30269
1.33333	-168.526	60.3475	94.4567	5.35667	465.361	10.243
1.35	-164.974	60.4594	94.4202	5.29762	465.234	12.1404
1.36667	-161.199	60.025	94.0405	5.7476	465.335	13.9928
1.38333	-157.22	60.2638	94.3145	4.97047	465.47	15.7899
1.4	-153.068	60.4249	94.7064	3.03917	465.178	17.5332
1.41667	-148.765	60.5711	94.8992	5.06645	465.311	19.2263
1.43333	-144.338	60.2564	94.3588	3.45055	465.236	20.8601
1.45	-139.809	60.2198	94.4344	5.23506	465.341	22.4322
1.46667	-135.196	60.2818	94.3546	4.1819	465.313	23.94
1.48333	-130.527	60.5418	94.6536	4.02809	465.268	25.3854
1.5	-125.818	60.1856	94.1993	3.71696	465.538	26.7681
1.51667	-121.088	60.2798	94.3762	3.09593	465.908	28.0915
1.53333	-116.36	60.3858	94.503	4.50737	465.945	29.3467
1.55	-111.655	60.3146	94.4395	3.10478	465.861	30.5413
1.56667	-106.983	60.2119	94.5602	2.48436	465.961	31.6785
1.58333	-102.362	60.1867	94.3229	4.82979	466.019	32.7544
1.6	-97.8156	60.0898	94.1792	3.162	465.823	33.7721
1.61667	-93.3399	60.4842	94.503	3.27171	465.788	34.7263
1.63333	-88.9646	60.2792	94.5367	4.10255	465.842	35.6313
1.65	-84.6844	60.2026	94.3409	3.21632	465.783	36.4838
1.66667	-80.5135	60.2151	94.2471	3.39561	465.821	37.2758
1.68333	-76.4623	60.0607	93.8003	3.71223	465.811	38.0239
1.7	-72.5336	60.3312	94.2806	4.43581	465.767	38.7226
1.71667	-68.7347	60.48	94.914	3.61977	465.715	39.3719
1.73333	-65.0753	60.2821	94.4306	4.82979	465.734	39.9813
1.75	-61.5542	60.2518	94.3406	4.71825	465.646	40.5474
1.76667	-58.1651	60.5483	94.5666	5.02831	465.76	41.0738
1.78333	-54.9198	60.2764	94.1477	4.31068	465.87	41.5659
1.8	-51.815	60.0442	94.1039	3.7014	465.791	42.0231
1.81667	-48.8528	60.2653	94.2307	4.57817	465.73	42.4477
1.83333	-46.0296	60.4902	94.7176	4.18419	465.843	42.8414
1.85	-43.3465	60.169	94.2584	4.13124	465.845	43.2063
1.86667	-40.5523	60.0996	93.9803	5.2816	465.897	43.5461
1.88333	-38.1496	60.3321	94.6383	3.37486	465.799	43.8573
1.9	-35.8807	60.5105	94.4697	4.20631	465.836	44.1448
1.91667	-33.7391	60.3863	94.3304	4.97215	465.832	44.4135
1.93333	-31.7158	60.4612	94.6604	5.2964	465.857	44.6594
1.95	-29.8103	60.606	94.5463	4.62593	465.885	44.8882
1.96667	-28.0151	60.3231	94.2736	4.8954	466.107	45.0932
1.98333	-26.3357	60.5402	94.9612	5.03304	466.021	45.2877
2	-24.7628	60.3863	94.2063	5.47295	465.992	45.4673
2.01667	-23.292	60.2804	94.221	4.93462	466.107	45.6309
2.03333	-21.9164	60.344	94.2617	5.75478	466.05	45.7856
2.05	-20.6329	60.1902	94.1529	5.09209	465.989	45.9248
2.06667	-19.439	60.4932	94.7031	5.28282	466.1	46.0561
2.08333	-18.4301	60.6605	94.9378	4.87267	466.029	46.1773
2.1	-17.3785	60.6721	94.4907	5.06996	466.004	46.2875
2.11667	-16.4043	60.2517	94.1579	5.01091	466.028	46.3879
2.13333	-15.4993	60.6736	94.6442	5.30067	465.995	46.4851
2.15	-14.6578	60.3352	94.2443	4.60152	466.01	46.5702
2.16667	-13.8757	60.2352	94.1604	5.01457	466.149	46.6488
2.18333	-13.1498	60.3358	94.5338	4.25041	466.057	46.7214
2.2	-12.4781	60.1298	94.0508	5.15526	465.898	46.7895
2.21667	-11.8571	60.3414	94.4044	5.81566	466.01	46.8499
2.23333	-11.28	60.2317	94.3629	5.40672	465.981	46.9119
2.25	-10.7522	60.6156	94.9615	4.13902	465.887	46.9671
2.26667	-10.2583	60.3733	94.2086	4.92455	465.903	47.021
2.28333	-9.80171	60.2538	94.2551	5.13725	465.951	47.0635
2.3	-9.38271	60.2497	94.1758	5.72258	465.758	47.1032
2.31667	-8.99162	60.3759	94.2971	5.91637	465.809	47.1423
2.33333	-8.63655	60.3086	94.201	5.24941	465.828	47.1789
2.35	-8.30269	60.4224	94.3591	5.93788	465.796	47.2138
2.36667	-8.00133	60.3169	94.4178	5.86159	465.968	47.2446
2.38333	-7.71523	60.1359	94.0528	6.29311	465.948	47.2726
2.4	-7.44988	60.1815	94.0586	5.67375	465.915	47.3005
2.41667	-7.20406	60.6907	94.5684	5.35912	466.136	47.3258
2.43333	-6.98204	60.3269	94.3594	5.73036	466.218	47.3481
2.45	-6.77391	60.3956	94.6919	5.5909	466.018	47.3722
2.46667	-6.5815	60.3732	94.456	6.18813	466.237	47.3934
2.48333	-6.40205	60.2161	94.0453	5.40978	466.195	47.4091
2.5	-6.24275	60.3109	94.4811	5.38765	466.169	47.4285
2.51667	-6.08742	60.3698	94.1381	5.03059	466.23	47.4409
2.53333	-5.94658	60.2172	94.1421	4.95262	466.17	47.4549
2.55	-5.82085	60.248	94.2988	5.95924	466.073	47.4699
2.56667	-5.69878	60.3851	94.4616	5.58495	466.198	47.4824
2.58333	-5.58571	60.257	94.2149	5.75661	466.193	47.4955
2.6	-5.48256	60.6603	94.6781	5.70183	466.126	47.5073
2.61667	-5.38857	60.5427	94.6987	7.76344	466.164	47.5159
2.63333	-5.30159	60.4853	94.2693	6.98387	466.099	47.5275
2.65	-5.21584	60.1299	94.0923	7.27593	466.044	47.5372
2.66667	-5.14122	60.0562	94.0597	6.93565	466.17	47.5442
2.68333	-5.07118	60.433	94.6006	6.81526	466.23	47.5526
2.7	-5.00862	60.4031	94.5329	6.41045	466.106	47.5637
2.71667	-4.94759	60.3521	94.1944	6.7318	466.116	47.5739
2.73333	-4.8896	60.3225	94.0742	6.45699	466.142	47.5782
2.75	-4.83818	60.3007	94.136	6.88973	466.064	47.5886
2.76667	-4.78783	60.1716	94.1694	7.31224	466.067	47.5936
2.78333	-4.73549	60.277	94.559	6.50642	466.012	47.6002
2.8	-4.69276	60.2273	93.863	6.37001	466.004	47.6035
2.81667	-4.65141	60.2609	94.347	6.91658	466.147	47.6096
2.83333	-4.61494	60.6365	94.351	7.09114	466.069	47.6159
2.85	-4.57893	60.3194	94.4317	6.68175	465.912	47.622
2.86667	-4.54552	60.2049	94.2806	5.87471	466.172	47.6254
2.88333	-4.51439	60.4577	94.4703	6.53923	466.203	47.631
2.9	-4.48814	60.3373	94.371	6.119	465.937	47.6339
2.91667	-4.46022	60.3992	94.2565	5.39955	466.04	47.6366
2.93333	-4.43291	60.1913	94.204	5.94261	466.143	47.6444
2.95	-4.4117	60.3046	94.2724	6.25664	465.983	47.6487
2.96667	-4.39217	60.4485	94.5693	6.40221	466.049	47.6537
2.98333	-4.36592	60.3552	94.3205	6.07796	466.092	47.6562
3	-4.34944	60.155	94.1787	6.76399	465.987	47.6627
3.01667	-4.33388	60.3825	94.5158	6.07552	466.062	47.6603
3.03333	-4.31465	60.2505	94.3546	5.4789	466.141	47.6621
3.05	-4.29649	60.6789	94.6485	6.68999	466.065	47.667
3.06667	-4.27742	60.2192	94.0705	6.51955	466.15	47.6716
3.08333	-4.2672	60.5384	94.353	6.3575	466.18	47.673
3.1	-4.25209	60.53	94.4683	5.37636	465.954	47.6781
3.11667	-4.24248	60.2985	94.3003	6.08269	466.209	47.6827
3.13333	-4.23027	60.5676	94.4654	5.93544	466.407	47.6839
3.15	-4.21837	60.3243	94.335	5.72975	466.314	47.6838
3.16667	-4.2028	60.2136	93.9227	5.7119	466.425	47.6858
3.18333	-4.188	60.447	94.3699	4.73671	466.32	47.6882
3.2	-4.17549	60.1429	94.1445	4.75884	466.179	47.6916
3.21667	-4.16939	60.2494	94.1894	4.51927	466.344	47.6943
3.23333	-4.15398	60.1336	93.9994	5.2697	466.262	47.696
3.25	-4.14131	60.295	94.0945	4.58717	466.049	47.696
3.26667	-4.1317	60.3744	94.5547	4.49837	466.205	47.7013
3.28333	-4.12849	60.1087	94.0426	4.66042	466.142	47.7056
3.3	-4.12071	60.1426	94.3307	4.515	465.954	47.7114
3.31667	-4.10942	60.2134	94.3082	5.09377	466.149	47.711
3.33333	-4.10057	60.2558	94.5042	4.86977	466.217	47.7132
3.35	-4.09493	60.234	94.1256	5.3167	465.983	47.7135
3.36667	-4.09126	60.2732	94.2707	4.92271	466.051	47.7166
3.38333	-4.07722	60.1115	94.0163	4.6241	466.032	47.7192
3.4	-4.07295	60.1011	94.0806	4.38988	465.95	47.72
3.41667	-4.06776	60.559	94.5757	5.5677	466.123	47.7193
3.43333	-4.06212	60.3284	94.5039	5.19035	466.071	47.7193
3.45	-4.05815	60.2692	94.3148	4.60808	465.968	47.7212
3.46667	-4.0551	60.7157	95.0062	4.4799	466.111	47.7193
3.48333	-4.05098	60.3617	94.5948	5.02281	466.009	47.7253
3.5	-4.04884	60.232	94.1596	4.38927	465.818	47.7259
3.51667	-4.04549	60.4534	94.4401	5.61897	466.149	47.7262
3.53333	-4.04091	60.5227	94.2977	5.46577	466.004	47.7273
3.55	-4.03999	60.2276	94.1734	5.53078	465.846	47.7311
3.56667	-4.03664	60.1885	94.1274	4.93462	466.025	47.7341
3.58333	-4.02885	60.1356	94.1224	5.45082	466.102	47.7358
3.6	-4.02519	60.1852	93.9266	5.36018	465.885	47.7329
3.61667	-4.02336	60.3136	94.2242	5.11879	466.052	47.7384
3.63333	-4.01894	60.3877	94.5171	5.72212	466.012	47.7412
3.65	-4.0139	60.1414	94.015	5.41267	465.959	47.7381
3.66667	-4.00902	60.3613	94.2934	4.68315	466.068	47.7396
3.68333	-4.00734	60.1261	93.9835	5.48241	466.024	47.7413
3.7	-4.00322	60.2348	94.1872	5.31731	465.796	47.7468
3.71667	-3.99681	60.3758	94.4273	5.29762	466.142	47.7457
3.73333	-3.99559	60.3689	94.3894	5.30724	465.971	47.7491
3.75	-3.99406	60.4604	94.335	4.55376	465.853	47.7529
3.76667	-3.99162	60.1255	93.7248	4.81133	465.895	47.7485
3.78333	-3.98796	60.4131	94.3173	4.82796	466.001	47.7544
3.8	-3.98399	60.4418	94.3613	4.79164	465.856	47.7528
3.81667	-3.98003	60.4186	94.5184	5.4377	465.885	47.7532
3.83333	-3.97835	60.3968	94.5553	4.7303	465.944	47.7541
3.85	-3.97255	60.015	93.7206	4.91081	465.908	47.7538
3.86667	-3.97087	60.1388	94.3214	5.12001	465.953	47.7599
3.88333	-3.96843	60.3089	94.275	5.07957	465.937	47.7583
3.9	-3.96751	60.1345	94.0637	4.33449	465.824	47.7572
3.91667	-3.96507	60.4182	94.3232	4.58656	465.937	47.7609
3.93333	-3.95866	60.3661	94.5547	4.68666	465.869	47.7584
3.95	-3.95393	60.1939	94.1366	5.45265	465.777	47.7601
3.96667	-3.94875	60.3928	94.2286	5.06706	465.933	47.7618
3.98333	-3.94341	60.3806	94.679	5.08781	465.935	47.7657
4	-3.94341	60.4563	94.6963	5.49431	465.851	47.7653
4.01667	-3.94142	60.3375	94.2396	4.88228	466.062	47.767
4.03333	-3.93913	60.2821	94.1377	5.60707	466.119	47.7674
4.05	-3.93852	60.1461	94.1296	5.69405	465.911	47.7688
4.06667	-3.93974	60.3107	94.1889	5.17433	465.933	47.7685
4.08333	-3.93715	60.4841	94.6845	5.55153	466.074	47.7686
4.1	-3.9341	60.5296	94.1731	5.05394	466.036	47.7731
4.11667	-3.9283	60.1673	94.2983	5.92644	465.993	47.7731
4.13333	-3.92571	60.2395	94.1181	4.92989	466.008	47.7743
4.15	-3.92677	60.1583	93.9579	6.24306	465.953	47.7721
4.16667	-3.92723	59.9923	93.7672	6.0099	466.056	47.7743
4.18333	-3.92616	60.2045	94.2121	5.00023	466.064	47.7741
4.2	-3.9225	60.1086	94.0229	4.97108	465.904	47.7789
4.21667	-3.91792	60.2581	94.3025	5.756	465.957	47.7767
4.23333	-3.91777	60.1229	93.8703	5.16289	466.114	47.7776
4.25	-3.91441	60.3263	94.0728	3.8105	465.935	47.7773
4.26667	-3.91228	60.5572	94.6407	4.14253	465.88	47.7807
4.28333	-3.9106	60.5477	94.5133	4.5562	465.946	47.7799
4.3	-3.90678	60.1098	94.3531	4.86076	465.95	47.7865
4.31667	-3.90541	60.5695	94.8582	4.39949	466.031	47.7845
4.33333	-3.90251	60.4397	94.4218	4.3821	466.016	47.7815
4.35	-3.90236	60.236	94.1872	4.52583	465.952	47.7831
4.36667	-3.9016	60.1551	93.9234	3.85704	465.978	47.786
4.38333	-3.90312	60.451	94.7399	4.32259	465.955	47.7877
4.4	-3.8958	60.2206	93.9785	4.57466	465.947	47.7917
4.41667	-3.89504	60.3782	93.953	3.79387	466.117	47.7897
4.43333	-3.89458	60.0974	93.8474	4.20815	466.189	47.7911
4.45	-3.89076	60.2151	94.1294	3.87962	466.024	47.7935
4.46667	-3.88985	60.2947	94.2805	4.08775	466.086	47.7927
4.48333	-3.88573	60.1998	94.2562	4.17	466.14	47.7944
4.5	-3.8839	60.6931	94.9897	4.08348	466.147	47.7953
4.51667	-3.88298	60.4729	94.4776	3.72643	466.089	47.7941
4.53333	-3.88329	60.3495	94.2767	3.29796	466.104	47.7966
4.55	-3.88435	60.5285	94.237	3.91777	466.139	47.7956
4.56667	-3.88344	60.0117	93.7931	4.09248	466.045	47.7985
4.58333	-3.87886	60.3628	94.3189	3.63106	465.997	47.7988
4.6	-3.8784	60.2735	94.0817	4.01375	465.673	47.8013
4.61667	-3.87856	60.077	93.754	4.48341	465.62	47.8005
4.63333	-3.87703	60.2535	94.0658	3.93272	465.5	47.7999
4.65	-3.87627	60.3658	94.4299	3.98872	465.488	47.7985
4.66667	-3.87383	60.1919	94.1363	4.02809	465.541	47.7999
4.68333	-3.86559	60.3895	94.2393	3.37486	465.639	47.8011
4.7	-3.86375	60.4948	94.5261	3.6097	465.731	47.8022
4.71667	-3.86147	60.499	94.5106	3.72414	465.747	47.806
4.73333	-3.85994	60.1806	93.9028	3.95302	465.766	47.8051
4.75	-3.85704	60.389	94.3806	3.86482	465.835	47.8054
4.76667	-3.85597	60.4128	94.3896	4.1407	465.848	47.803
4.78333	-3.85262	60.08	93.7165	3.46367	465.961	47.8074
4.8	-3.85338	60.5021	94.5461	3.67043	465.894	47.8056
4.81667	-3.85262	60.1141	94.1032	3.49052	465.889	47.8071
4.83333	-3.84712	60.3335	94.3498	3.77235	465.913	47.8089
4.85	-3.84575	60.232	94.0609	3.27644	465.963	47.8141
4.86667	-3.84758	60.3033	94.4309	3.54652	465.938	47.817
4.88333	-3.84834	60.6428	94.1622	3.56255	465.978	47.8123
4.9	-3.84743	60.675	94.8461	3.03032	465.899	47.8141
4.91667	-3.84804	60.4	94.3195	3.47969	465.839	47.8138
4.93333	-3.84804	60.2529	93.9425	3.59779	465.876	47.8146
4.95	-3.843	60.3494	94.172	3.62999	465.949	47.8165
4.96667	-3.84239	60.3387	94.3447	3.14659	465.879	47.8153
4.98333	-3.84254	60.4403	94.4116	2.49748	465.924	47.8129
5	-3.84605	59.9357	93.7527	2.84019	465.966	47.8143
5.01667	-3.84728	60.3236	94.3288	3.11317	465.946	47.8179
5.03333	-3.84697	60.3255	94.1973	2.54509	465.984	47.8217
5.05	-3.84789	60.0999	93.9715	3.70033	466.022	47.8179
5.06667	-3.84621	60.2476	94.0569	3.41057	466.071	47.8196
5.08333	-3.84468	60.1122	94.0064	2.70241	466.105	47.8217
5.1	-3.84209	60.2776	94.1048	3.22166	466.017	47.8207
5.11667	-3.8401	60.1685	94.0662	3.71101	465.964	47.826
5.13333	-3.84148	60.1913	93.8447	3.0529	466.034	47.8234
5.15	-3.84102	60.3948	94.3243	3.25737	466.142	47.8236
5.16667	-3.84331	60.1423	93.912	3.00529	465.995	47.8268
5.18333	-3.84346	60.3654	94.2156	2.98317	466.103	47.8289
5.2	-3.84529	60.2235	93.8982	2.11235	466.139	47.8306
5.21667	-3.84346	60.0065	93.7855	2.93968	466.043	47.8288
5.23333	-3.84514	60.4687	94.6581	2.97783	466.026	47.8288
5.25	-3.83568	60.2619	93.8737	2.99156	466.172	47.832
5.26667	-3.83202	60.453	94.4753	2.5988	466.138	47.8301
5.28333	-3.83232	60.0575	93.8471	2.873	466.207	47.8288
5.3	-3.83339	60.3745	94.4816	3.38432	466.072	47.8259
5.31667	-3.83125	60.498	94.5443	2.6107	466.024	47.8268
5.33333	-3.83324	60.4044	94.2248	3.33427	466.064	47.83
5.35	-3.83369	60.2319	94.1818	2.95219	466.116	47.8349
5.36667	-3.83003	60.1206	93.937	2.33772	466.094	47.8323
5.38333	-3.83095	60.2166	94.1065	3.27354	466.04	47.8339
5.4	-3.83232	60.0317	93.5566	2.87407	466.083	47.8358
5.41667	-3.83476	60.2056	94.0693	2.82402	466.048	47.8355
5.43333	-3.83369	60.0898	93.9623	3.31398	466.087	47.8341
5.45	-3.83293	59.9644	93.6968	3.35152	466.134	47.839
5.46667	-3.8308	60.2711	94.1755	3.60252	466.1	47.8423
5.48333	-3.82759	60.2696	94.3307	3.23952	466.062	47.8429
5.5	-3.82591	60.3841	94.3787	2.5666	466.024	47.8402
5.51667	-3.82835	60.3548	94.4514	2.97188	466.069	47.846
5.53333	-3.82744	60.409	94.5329	3.07381	466.175	47.8436
5.55	-3.82515	60.1803	93.6976	3.5775	466.161	47.8457
5.56667	-3.82774	60.3436	94.1792	3.08388	466.075	47.8468
5.58333	-3.8224	60.1781	93.9726	3.05824	466.128	47.8475
5.6	-3.82118	60.07	93.7388	3.56071	466.16	47.8494
5.61667	-3.82179	60.1855	94.0684	6.25725	466.149	47.851
5.63333	-3.82423	60.082	93.7985	3.02315	466.204	47.8552
5.65	-3.82545	60.4455	94.3334	3.04527	466.254	47.8541
5.66667	-3.82683	60.3622	94.5536	2.94151	466.196	47.8561
5.68333	-3.8282	60.1333	94.0127	2.94502	466.123	47.8568
5.7	-3.83202	60.2375	94.1976	2.8199	466.212	47.8579
5.71667	-3.83446	60.2183	94.1775	2.79961	466.161	47.8577
5.73333	-3.82957	60.0568	93.8845	2.97783	466.134	47.857
5.75	-3.82851	60.1582	94.1312	2.48253	466.17	47.8564
5.76667	-3.82805	60.0727	93.8624	2.57668	466.142	47.8594
5.78333	-3.82881	60.4963	94.6906	2.03377	466.176	47.8626
5.8	-3.82927	60.005	93.9475	2.71446	466.156	47.8637
5.81667	-3.82759	60.3274	94.2728	2.80266	466.086	47.8605
5.83333	-3.82866	60.308	94.1935	2.36809	466.15	47.8614
5.85	-3.83003	60.2212	94.2251	3.27415	466.113	47.8625
5.86667	-3.82927	60.1653	93.9147	2.44972	466.031	47.862
5.88333	-3.83171	60.4701	94.3031	2.49092	466.126	47.8677
5.9	-3.83049	60.0362	93.9208	2.00752	466.134	47.8712
5.91667	-3.83095	60.1215	94.0487	2.71553	466.16	47.8704
5.93333	-3.82622	60.2163	94.0749	2.4456	466.133	47.8747
5.95	-3.82851	60.1183	93.7978	2.98195	466.022	47.8727
5.96667	-3.82896	60.3465	94.1615	2.82295	465.991	47.8722
5.98333	-3.82286	60.4374	94.6298	2.04857	466.136	47.8718
6	-3.82439	60.1992	94.0038	2.3455	466.136	47.8721
6.01667	-3.82362	60.35	94.6822	2.48131	466.122	47.8741
6.03333	-3.82118	60.2946	94.4152	2.17201	466.176	47.8741
6.05	-3.81966	60.603	94.0699	1.92818	466.221	47.8747
6.06667	-3.82088	60.3443	94.2989	2.23579	466.132	47.877
6.08333	-3.81599	60.3561	94.4289	2.35497	466.181	47.8768
6.1	-3.81767	60.2187	94.138	2.4247	466.207	47.8805
6.11667	-3.82072	60.0501	94.0101	2.30019	466.168	47.8808
6.13333	-3.81966	60.2154	94.0289	2.12669	466.124	47.8823
6.15	-3.81676	60.1727	94.0099	2.03728	466.128	47.8844
6.16667	-3.81706	60.1643	93.823	2.23701	466.136	47.8851
6.18333	-3.81523	60.2329	94.0791	2.08076	466.334	47.8869
6.2	-3.81248	60.2984	94.2997	2.3806	466.327	47.8913
6.21667	-3.80623	59.9873	93.9739	2.69356	466.233	47.8906
6.23333	-3.80837	60.1379	93.9689	2.37648	466.303	47.8951
6.25	-3.80882	60.4551	94.5356	1.96159	466.282	47.8941
6.26667	-3.80974	60.2685	94.1526	2.15355	466.28	47.897
6.28333	-3.80775	60.1084	93.9791	2.05223	466.319	47.8968
6.3	-3.81004	59.9773	93.7476	1.91872	466.311	47.8977
6.31667	-3.80806	60.1217	93.7988	2.19765	466.198	47.9011
6.33333	-3.80623	60.3962	94.3409	2.07253	466.138	47.8989
6.35	-3.8102	60.4557	94.6702	2.15889	466.112	47.9014
6.36667	-3.81081	60.0741	93.8384	2.38594	465.997	47.9021
6.38333	-3.80974	60.2325	94.0348	2.00386	465.922	47.9067
6.4	-3.8105	60.3521	94.1322	2.18697	465.914	47.9041
6.41667	-3.81386	60.4157	94.3931	1.47469	465.863	47.9066
6.43333	-3.81126	60.388	94.0725	1.73149	465.998	47.9084
6.45	-3.80928	60.1157	93.9756	1.9973	465.974	47.9079
6.46667	-3.80867	60.2653	94.3354	2.45445	465.864	47.9096
6.48333	-3.80653	60.5199	94.403	1.7411	465.949	47.9102
6.5	-3.80592	60.0857	94.0192	2.02415	466.117	47.9145
6.51667	-3.80821	60.2329	94.2898	1.79466	466.02	47.9113
6.53333	-3.80775	60.0912	93.888	1.91628	466.145	47.9148
6.55	-3.80684	60.8566	95.258	2.62077	466.186	47.9171
6.56667	-3.80867	60.353	94.0658	1.49254	466.12	47.9198
6.58333	-3.81096	60.0077	93.8415	1.72142	466.225	47.9205
6.6	-3.80943	60.117	93.9547	2.06474	466.214	47.9241
6.61667	-3.8076	60.1356	93.7315	2.45445	466.022	47.9224
6.63333	-3.80562	60.2357	94.1567	1.82457	466.231	47.9264
6.65	-3.80562	60.267	94.0864	1.74049	466.09	47.925
6.66667	-3.8105	59.9673	93.7591	1.39183	466.108	47.9272
6.68333	-3.81523	60.2207	93.7679	1.57661	466.082	47.9267
6.7	-3.81126	60.1937	94.2416	2.1624	466.194	47.9278
6.71667	-3.8076	60.5003	94.2138	1.91277	466.042	47.9316
6.73333	-3.80913	60.2938	93.9619	1.74049	466.088	47.9334
6.75	-3.80821	60.299	94.0202	1.49849	466.146	47.9345
6.76667	-3.80867	60.2999	94.0772	1.33095	466.073	47.9357
6.78333	-3.80699	60.2438	94.1599	0.700913	466.045	47.9395
6.8	-3.8073	60.1998	94.0299	1.33995	465.957	47.9371
6.81667	-3.80226	60.021	93.8662	1.75362	466.072	47.9394
6.83333	-3.80043	60.4148	94.4079	1.30714	466.05	47.9406
6.85	-3.7986	60.1853	93.9506	1.37978	466.083	47.9406
6.86667	-3.79875	60.707	94.6459	1.14388	466.019	47.9453
6.88333	-3.79829	60.2825	93.8772	2.02415	466.112	47.9504
6.9	-3.79768	60.1012	93.5677	0.95726	466.087	47.9549
6.91667	-3.79646	60.0358	94.0397	1.27846	465.928	47.9539
6.93333	-3.79463	60.1722	94.0402	1.50322	466.086	47.9565
6.95	-3.79143	60.1119	93.5574	1.68205	466.091	47.9545
6.96667	-3.78975	60.2177	94.1787	1.7733	465.903	47.9575
6.98333	-3.79402	59.9056	93.7182	1.34819	466.096	47.9577
7	-3.79723	60.1658	93.9176	1.20399	466.14	47.9606
7.01667	-3.79677	60.2671	94.0875	2.33406	466.091	47.961
7.03333	-3.79997	60.3996	94.2408	1.57417	465.944	47.9639
7.05	-3.79433	59.9422	93.8004	1.9825	465.975	47.9647
7.06667	-3.79509	60.2709	94.194	1.45561	465.916	47.9639
7.08333	-3.79677	60.1008	93.8082	1.51985	466.011	47.9711
7.1	-3.79662	60.2149	94.0546	1.2011	465.962	47.9743
7.11667	-3.79784	60.0893	94.091	1.93001	465.829	47.9771
7.13333	-3.79784	60.0301	93.6552	1.53481	465.955	47.9794
7.15	-3.79463	60.1978	94.1721	1.49254	466.036	47.9826
7.16667	-3.79585	60.1276	93.6393	0.494766	465.884	47.9824
7.18333	-3.79372	60.1919	93.9971	1.34056	466.106	47.9865
7.2	-3.79356	60.2412	93.9578	1.42876	466.049	47.9853
7.21667	-3.79219	60.2218	93.9719	1.37444	466.063	47.9858
7.23333	-3.79372	60.2148	93.9397	0.967331	466.149	47.9856
7.25	-3.79234	60.2247	93.9459	1.63857	466.117	47.9855
7.26667	-3.79051	60.1957	94.316	0.0733185	465.977	47.9903
7.28333	-3.78731	60.4449	94.3552	1.89064	466.134	47.9891
7.3	-3.79082	60.37	94.1012	0.959091	466.11	47.9905
7.31667	-3.79524	60.4133	94.2222	1.52763	466.041	47.9937
7.33333	-3.79631	60.1093	93.9799	0.868454	466.233	47.9955
7.35	-3.79448	60.2912	93.8877	0.994186	466.14	48
7.36667	-3.79692	60.237	94.0797	1.77986	466.066	48.0015
7.38333	-3.79463	60.0532	94.025	0.9095	466.179	48.0058
7.4	-3.7954	60.228	94.076	1.18019	466.165	48.0055
7.41667	-3.79616	60.247	94.3044	0.517349	466.096	48.0047
7.43333	-3.79387	60.3756	94.1912	0.944748	466.122	48.01
7.45	-3.79372	60.2238	94.0261	0.752792	466.063	48.01
7.46667	-3.79433	60.136	93.8581	0.454178	466.08	48.0149
7.48333	-3.79601	60.315	94.2698	0.582962	466.109	48.0163
7.5	-3.79951	60.0472	93.8387	0.813065	466.199	48.0145
7.51667	-3.79707	60.1292	94.0504	0.931015	465.933	48.0186
7.53333	-3.7957	60.1583	94.0344	1.21468	466.211	48.0245
7.55	-3.79555	60.0373	93.7878	1.0836	466.132	48.0244
7.56667	-3.79494	60.2477	93.9825	0.547104	465.984	48.0203
7.58333	-3.79646	60.2364	94.166	0.116196	466.092	48.0265
7.6	-3.79478	60.0391	94.0939	1.3929	466.152	48.0294
7.61667	-3.79387	60.1487	93.9678	0.738449	465.944	48.0303
7.63333	-3.79005	60.1962	93.9283	0.891647	466.176	48.0303
7.65	-3.79128	60.5358	94.4602	1.12358	466.139	48.0318
7.66667	-3.79204	60.0983	93.9341	0.749283	465.988	48.0338
7.68333	-3.79356	60.0451	93.8043	1.13838	466.12	48.0325
7.7	-3.79326	60.0164	93.6825	1.03416	466.113	48.0363
7.71667	-3.79692	60.0932	93.8294	1.00197	466.008	48.0387
7.73333	-3.79402	60.1778	93.8619	0.916672	466.279	48.0425
7.75	-3.79448	60.2378	94.2109	0.552597	466.146	48.0451
7.76667	-3.79478	60.3384	94.0298	0.918503	465.994	48.0457
7.78333	-3.79631	60.1975	93.7534	0.0745392	466.284	48.0476
7.8	-3.79555	60.4702	94.3224	0.980454	466.182	48.0538
7.81667	-3.79433	59.945	93.4683	0.469742	466.087	48.0544
7.83333	-3.79768	59.9909	93.8421	0.829697	466.242	48.0499
7.85	-3.79372	60.2131	93.9915	0.62645	466.182	48.0564
7.86667	-3.79417	60.1633	93.9082	0.288467	466.083	48.0553
7.88333	-3.79829	60.1609	93.881	0.34874	466.213	48.0589
7.9	-3.79616	59.9622	93.5592	0.492935	466.369	48.0622
7.91667	-3.79204	60.267	94.0267	1.40602	466.388	48.0669
7.93333	-3.79158	60.1273	93.9007	0.669937	466.378	48.0676
7.95	-3.79128	60.0303	93.8502	0.415421	466.467	48.068
7.96667	-3.79326	60.1995	93.9472	1.26778	466.267	48.0729
7.98333	-3.7925	60.0642	93.8017	0.536423	466.493	48.0727
8	-3.79372	60.2097	94.0672	0.642471	466.507	48.0746
8.01667	-3.79005	60.1725	93.8673	1.05385	466.381	48.0729
8.03333	-3.787	60.5943	94.2719	1.02577	466.369	48.0758
8.05	-3.78685	60.3588	94.2423	-0.148849	466.519	48.0776
8.06667	-3.7896	60.2583	94.3792	0.510788	466.267	48.0798
8.08333	-3.79112	60.1905	93.6733	0.248032	466.266	48.0819
8.1	-3.79662	60.2044	93.9213	0.793991	466.208	48.086
8.11667	-3.79723	60.1691	94.2085	0.795059	466.194	48.0914
8.13333	-3.7957	60.0234	93.6857	0.832748	466.356	48.0911
8.15	-3.79478	60.1359	93.7034	0.929794	466.265	48.0959
8.16667	-3.79585	60.086	93.661	0.606766	466.075	48.0964
8.18333	-3.79417	60.3036	94.197	0.89592	466.34	48.0953
8.2	-3.7986	60.2374	93.9381	0.741501	466.221	48.0969
8.21667	-3.80425	59.9421	93.5999	-0.25856	466.098	48.1002
8.23333	-3.80379	60.2354	93.7835	0.826187	466.171	48.1039
8.25	-3.79997	59.9715	93.8065	0.485764	466.362	48.111
8.26667	-3.79494	60.0434	93.8479	0.922623	466.159	48.1141
8.28333	-3.79509	60.2299	94.0908	1.44066	466.333	48.115
8.3	-3.79387	60.062	93.7243	1.28624	466.345	48.1185
8.31667	-3.78807	60.1682	94.2193	0.973892	466.246	48.1229
8.33333	-3.79128	59.8801	93.5238	1.02516	466.172	48.1225
8.35	-3.78899	60.3005	93.8906	1.50734	466.194	48.1266
8.36667	-3.78761	60.1864	93.8972	0.420761	466.26	48.1254
8.38333	-3.78975	60.1156	93.8938	0.824356	466.281	48.1278
8.4	-3.78655	60.5434	94.6186	1.11763	466.223	48.1319
8.41667	-3.78883	60.062	93.7103	1.52946	466.165	48.1339
8.43333	-3.787	60.3205	94.092	1.48476	466.358	48.138
8.45	-3.7899	60.1962	93.8541	1.1808	466.269	48.1406
8.46667	-3.78883	60.1009	93.7287	1.16585	466.163	48.1445
8.48333	-3.79494	60.3986	94.5586	0.84877	466.246	48.1446
8.5	-3.79189	60.1901	94.0083	1.72264	466.351	48.1501
8.51667	-3.78777	60.2798	93.9698	0.941696	466.273	48.1538
8.53333	-3.78593	60.2049	93.993	0.664597	466.136	48.1533
8.55	-3.78807	60.1032	93.6509	1.33156	466.155	48.1574
8.56667	-3.7954	60.4139	94.2437	1.26839	466.209	48.1603
8.58333	-3.79417	60.3429	94.0707	1.71059	466.179	48.1608
8.6	-3.79158	60.2131	93.9028	1.77269	466.098	48.1657
8.61667	-3.79082	60.0294	93.6825	0.723648	466.059	48.1698
8.63333	-3.7954	60.2251	93.7904	1.3459	466.082	48.1698
8.65	-3.79341	59.9033	93.639	0.966721	465.903	48.1693
8.66667	-3.79814	60.2409	93.8087	0.889969	465.738	48.1763
8.68333	-3.80058	60.0153	93.6674	0.963211	465.613	48.178
8.7	-3.79784	60.0839	94.0597	0.702744	465.581	48.1821
8.71667	-3.79692	60.3138	94.1373	1.40846	465.664	48.1841
8.73333	-3.79189	60.033	93.8485	0.920944	465.735	48.184
8.75	-3.79524	59.9836	93.6588	0.638962	465.881	48.1883
8.76667	-3.79707	60.0002	93.6236	1.08604	465.977	48.1954
8.78333	-3.79433	59.8615	93.3769	1.18858	465.936	48.2012
8.8	-3.79631	60.1899	94.0263	1.52885	465.942	48.2023
8.81667	-3.79662	60.0599	93.7585	1.28746	466.131	48.2032
8.83333	-3.79677	60.1379	93.8566	1.10512	466.087	48.2027
8.85	-3.7986	60.1598	94.1592	0.940628	466.162	48.2038
8.86667	-3.80211	60.1643	93.9608	0.847549	466.076	48.2073
8.88333	-3.79997	60.1781	93.9013	0.95314	466.097	48.2137
8.9	-3.8018	60.2433	94.2272	1.02455	466.143	48.2139
8.91667	-3.79829	59.9555	93.7786	1.21178	466.102	48.2183
8.93333	-3.79982	60.1357	93.8403	1.28624	466.168	48.2238
8.95	-3.79356	60.2129	94.2617	1.04485	466.217	48.2226
8.96667	-3.79524	60.2094	93.8558	0.909042	466.293	48.2255
8.98333	-3.79417	60.1194	93.7647	0.959702	466.123	48.2291
9	-3.7925	60.3419	94.2538	0.14183	466.246	48.2356
9.01667	-3.79372	60.1919	93.8149	1.01509	466.283	48.2352
9.03333	-3.79402	60.243	93.7415	1.35124	466.185	48.2371
9.05	-3.79875	60.6513	94.345	1.34529	466.306	48.2427
9.06667	-3.80165	60.0709	93.7479	1.42403	466.107	48.2467
9.08333	-3.79723	60.0149	93.8183	1.33217	466.292	48.2476
9.1	-3.7986	60.1388	93.9191	0.815964	466.197	48.2555
9.11667	-3.79814	60.2189	94.0925	0.976334	466.065	48.26
9.13333	-3.79906	60.0721	93.8346	1.31722	466.144	48.2627
9.15	-3.79967	59.9284	93.6083	1.12175	466.222	48.2656
9.16667	-3.8015	60.0797	93.912	0.723038	466.028	48.2713
9.18333	-3.80379	60.164	93.8033	1.03889	466.081	48.2705
9.2	-3.79951	59.9029	93.6137	1.50566	466.089	48.2757
9.21667	-3.80394	60.1746	94.0763	0.937576	466.126	48.2813
9.23333	-3.80394	60.3007	94.3395	1.59676	466.039	48.2816
9.25	-3.80409	60.3007	94.0814	1.58607	466.14	48.2871
9.26667	-3.80592	60.0469	93.8191	1.56044	466.006	48.2916
9.28333	-3.80898	60.0999	93.861	1.455	466.191	48.2896
9.3	-3.80547	60.2653	94.0185	0.915604	466.047	48.2943
9.31667	-3.80333	59.9149	93.4415	1.50795	466.151	48.299
9.33333	-3.80333	59.9632	93.6825	1.73927	466.076	48.303
9.35	-3.80241	60.4784	94.6899	1.59142	466.118	48.3062
9.36667	-3.8018	59.9748	93.8229	1.41151	466.09	48.3082
9.38333	-3.8076	60.0304	93.6858	1.93657	466.104	48.3114
9.4	-3.80699	60.2142	94.1207	-0.737686	466.028	48.3154
9.41667	-3.8076	60.0311	93.6514	0.156174	466.183	48.3227
9.43333	-3.80547	60.1267	93.9935	2.25716	466.134	48.3274
9.45	-3.80791	60.0846	93.6402	-0.440292	466.033	48.3292
9.46667	-3.80302	60.1273	94.1586	2.52007	466.143	48.3306
9.48333	-3.80394	60.0951	93.8517	1.6761	466.068	48.3355
9.5	-3.80455	60.2911	94.3801	1.25999	466.15	48.3396
9.51667	-3.80135	60.2439	93.9071	0.268784	466.114	48.3421
9.53333	-3.80501	60.0817	94.0911	0.959702	466.025	48.3472
9.55	-3.8044	60.1658	93.6511	1.09261	466.228	48.3497
9.56667	-3.80547	59.9433	93.6372	0.729599	466.091	48.3538
9.58333	-3.80608	60.1551	93.9668	2.46056	466.171	48.3559
9.6	-3.8102	60.14	94.1926	1.51573	466.201	48.3625
9.61667	-3.80959	60.1606	93.8429	1.94786	466.166	48.3674
9.63333	-3.81279	60.3857	94.1132	0.930405	466.076	48.3703
9.65	-3.81081	60.1249	93.7765	3.00713	466.125	48.377
9.66667	-3.80898	60.3284	93.6872	1.64864	466.353	48.3788
9.68333	-3.80974	60.1923	93.7614	1.40495	466.575	48.379
9.7	-3.81187	60.057	93.8003	1.6523	466.739	48.3881
9.71667	-3.8102	60.1548	93.8273	1.64635	466.564	48.3874
9.73333	-3.8131	60.1762	94.0618	2.88612	466.639	48.3932
9.75	-3.81599	60.0826	93.6871	2.3777	466.594	48.4008
9.76667	-3.81783	60.1844	93.9794	1.30592	466.533	48.4069
9.78333	-3.82225	60.0472	93.5046	1.37383	466.29	48.4104
9.8	-3.82469	60.0495	93.7861	2.07069	466.467	48.4139
9.81667	-3.82332	59.9194	93.4278	2.27516	466.351	48.4177
9.83333	-3.8195	60.0465	93.568	1.44478	466.16	48.4248
9.85	-3.81798	60.2862	94.0197	3.46489	466.258	48.4263
9.86667	-3.81691	59.9035	93.6083	2.31926	466.238	48.4287
9.88333	-3.81508	59.9343	93.433	2.42714	466.157	48.4338
9.9	-3.8163	60.1524	93.8529	2.4366	466.152	48.439
9.91667	-3.81935	60.2142	93.8427	1.88118	466.234	48.4426
9.93333	-3.81981	60.0314	93.7072	1.13548	466.267	48.4481
9.95	-3.81462	59.9761	93.6158	2.99278	466.267	48.4531
9.96667	-3.81538	59.8734	93.5099	1.13838	466.117	48.4551
9.98333	-3.81523	60.0593	93.937	2.01164	466.081	48.4585
10	-3.81447	60.2883	94.0516	3.80638	466.226	48.4661
10.0167	-3.81416	59.8731	93.4051	2.61314	466.247	48.4692
10.0333	-3.8131	60.1165	93.6834	2.13921	466.07	48.4727
10.05	-3.81248	60.1846	93.9452	3.3242	466.206	48.4788
10.0667	-3.81142	60.0001	93.921	2.7198	466.311	48.4823
10.0833	-3.81279	60.1626	94.0539	1.157	466.149	48.4881
10.1	-3.81432	60.0375	93.7457	2.93678	466.19	48.4925
10.1167	-3.81172	60.0518	93.688	3.64952	466.204	48.4914
10.1333	-3.80989	60.2883	94.2724	2.50038	466.159	48.4991
10.15	-3.8102	60.2401	93.7919	3.92616	466.23	48.5043
10.1667	-3.8105	60.0677	93.7362	1.50078	466.178	48.5076
10.1833	-3.81004	60.2833	94.1512	2.994	466.027	48.5128
10.2	-3.80882	60.4769	94.4733	3.70079	466.102	48.5168
10.2167	-3.80516	60.0321	93.5528	3.32893	466.161	48.5235
10.2333	-3.80318	60.071	93.9518	2.08015	466.037	48.5256
10.25	-3.80241	60.0069	93.6182	2.12669	466.193	48.5329
10.2667	-3.8076	60.1785	93.8256	2.95158	466.156	48.5389
10.2833	-3.8076	59.9609	93.5471	3.34923	465.999	48.5404
10.3	-3.80653	59.9824	93.6643	4.18602	466.01	48.5442
10.3167	-3.80684	60.0217	93.7211	2.85332	466.176	48.5503
10.3333	-3.80135	60.1821	94.0185	2.78831	466.091	48.5548
10.35	-3.79967	60.4684	94.1656	2.5695	466.085	48.5584
10.3667	-3.8015	60.3037	93.7959	2.44377	465.995	48.565
10.3833	-3.79799	60.1116	93.6259	2.17918	465.989	48.5696
10.4	-3.79448	60.3294	93.977	1.78276	466.09	48.5748
10.4167	-3.79555	60.0013	93.8097	3.04039	466.085	48.5801
10.4333	-3.79311	60.0842	93.878	3.13103	465.903	48.586
10.45	-3.78883	60.1141	94.0052	2.35374	466.146	48.5876
10.4667	-3.78548	60.0947	93.8758	2.36397	466.022	48.5943
10.4833	-3.78197	59.9958	93.8001	2.60475	466.023	48.5989
10.5	-3.78105	60.1653	93.6443	2.75963	466.051	48.6065
10.5167	-3.78075	60.0855	94.0141	2.70485	466.17	48.6123
10.5333	-3.77953	60.1772	93.98	2.46346	465.933	48.6189
10.55	-3.77754	60.2514	94.161	3.07732	466.14	48.6181
10.5667	-3.77754	60.1327	93.6866	1.84959	466.071	48.6198
10.5833	-3.77602	60.2935	94.1853	3.48213	466.118	48.624
10.6	-3.7751	60.191	93.9309	1.64513	466.155	48.6301
10.6167	-3.77419	60.2773	93.9945	2.68456	466.05	48.6353
10.6333	-3.77174	60.0628	93.6874	2.22267	466.011	48.6424
10.65	-3.77113	59.9909	93.7293	3.21083	466.179	48.6451
10.6667	-3.77083	60.1583	94.1494	2.63756	466.065	48.6543
10.6833	-3.77052	60.0201	93.5815	2.16133	466.03	48.6573
10.7	-3.76991	60.0655	93.6736	1.59569	466.049	48.6599
10.7167	-3.77037	59.9659	93.5307	2.70073	466.137	48.6669
10.7333	-3.769	59.8365	93.2235	2.6548	465.906	48.6736
10.75	-3.76183	60.1798	94.0127	3.07091	466.14	48.6791
10.7667	-3.76274	60.0248	93.9626	2.53731	466.076	48.6845
10.7833	-3.75801	60.0448	93.7869	2.85332	466.041	48.6893
10.8	-3.75786	60.0027	93.5233	3.07381	465.987	48.6979
10.8167	-3.75267	59.8028	93.323	2.58324	466.021	48.7032
10.8333	-3.75206	60.172	94.0247	3.26698	466.064	48.709
10.85	-3.75023	59.9415	93.4496	2.98561	466.151	48.7107
10.8667	-3.74733	60.0793	93.7103	1.38939	466.073	48.719
10.8833	-3.74245	60.1408	93.8439	3.59062	465.956	48.7234
10.9	-3.74306	60.1196	93.543	3.21571	466.155	48.7269
10.9167	-3.74092	60.4026	94.1964	3.43803	466.062	48.7338
10.9333	-3.74474	60.0556	93.6405	3.65379	465.994	48.7388
10.95	-3.74413	59.8243	93.2787	2.99278	466.09	48.7434
10.9667	-3.74748	59.909	93.5348	3.64952	466.237	48.7492
10.9833	-3.74962	59.9299	93.666	2.28523	466.102	48.7542
11	-3.74916	60.1769	93.7666	3.14232	466.143	48.7623
11.0167	-3.74428	60.2471	93.7998	2.16179	466.108	48.7711
11.0333	-3.74153	60.1527	93.9051	2.63039	466.115	48.7759
11.05	-3.74062	59.9844	93.4678	3.83019	466.133	48.776
11.0667	-3.74184	60.3298	94.2446	2.72575	466.055	48.7826
11.0833	-3.74031	60.1014	93.5148	3.30391	465.933	48.7902
11.1	-3.7426	60.0895	93.8003	3.61977	466.199	48.7946
11.1167	-3.74367	60.2471	93.8834	3.62694	466.06	48.8003
11.1333	-3.74962	60.155	93.845	3.32054	466.074	48.8053
11.15	-3.74809	59.9856	93.7495	3.60436	466.18	48.8123
11.1667	-3.74489	60.4513	94.7321	2.98912	466.18	48.8175
11.1833	-3.74474	60.0388	93.7466	3.43925	466.017	48.827
11.2	-3.74702	60.0662	93.6939	3.08937	466.095	48.8294
11.2167	-3.74458	59.9807	93.718	3.92494	466.03	48.8369
11.2333	-3.74031	60.1603	93.9683	2.79732	465.911	48.8421
11.25	-3.74107	60.216	94.1401	3.44093	466.007	48.847
11.2667	-3.74474	60.1185	93.9013	2.96776	466.072	48.8544
11.2833	-3.7458	60.0672	93.7872	3.5453	465.881	48.8636
11.3	-3.75008	60.0959	93.7159	3.44994	466.035	48.8638
11.3167	-3.75099	60.1765	93.7885	3.64784	466.083	48.8676
11.3333	-3.75404	60.0208	93.5018	3.94707	465.89	48.8734
11.35	-3.75587	60.2839	93.6001	3.20976	466.066	48.8813
11.3667	-3.75328	60.0547	93.7428	3.61565	466.002	48.8876
11.3833	-3.75481	60.0271	93.5706	3.13637	465.828	48.8943
11.4	-3.75755	60.023	93.6276	3.01003	465.987	48.8999
11.4167	-3.7545	59.9876	93.4948	3.37059	466.083	48.9051
11.4333	-3.75572	59.8666	93.4939	3.15193	465.966	48.9083
11.45	-3.76061	60.1579	93.8966	3.56682	466.02	48.9132
11.4667	-3.75877	60.3611	94.055	3.21144	466.142	48.9228
11.4833	-3.76183	59.9963	93.5236	3.17101	465.923	48.9281
11.5	-3.76518	60.202	93.9997	3.32054	466.091	48.9352
11.5167	-3.76671	60.1568	93.8812	3.74199	466.095	48.9445
11.5333	-3.77129	60.1025	93.84	3.85231	465.83	48.9462
11.55	-3.77052	59.8997	93.5059	3.94829	466.165	48.953
11.5667	-3.77098	60.0861	93.6869	3.80043	466.07	48.9576
11.5833	-3.76915	59.965	93.7336	3.44582	465.89	48.9628
11.6	-3.76457	59.9511	93.7063	3.63411	466.174	48.9681
11.6167	-3.76656	60.1142	93.8384	3.00346	466.171	48.977
11.6333	-3.77068	59.9941	93.7533	3.15605	465.902	48.9852
11.65	-3.77327	60.5807	94.175	3.30986	466.031	48.989
11.6667	-3.77602	60.0179	93.7864	3.30025	466.119	48.9968
11.6833	-3.77678	59.8806	93.634	3.12325	465.913	49.0031
11.7	-3.78334	60.1495	93.8366	4.09248	465.975	49.0084
11.7167	-3.77937	59.9865	93.3987	3.80165	465.962	49.0148
11.7333	-3.78014	60.3509	94.0479	3.22044	465.83	49.0232
11.75	-3.78319	59.9072	93.6584	3.39455	466.051	49.0261
11.7667	-3.78227	59.8423	93.4882	4.17824	466.035	49.0356
11.7833	-3.78426	60.0399	93.6883	3.43803	465.902	49.0409
11.8	-3.78593	59.9636	93.431	3.40157	466.164	49.0473
11.8167	-3.78838	60.2012	93.6218	3.16383	466.078	49.0513
11.8333	-3.78883	60.3509	93.9207	3.98933	465.906	49.0578
11.85	-3.79158	60.2006	93.7724	4.37798	465.953	49.0662
11.8667	-3.7928	60.0454	93.4817	3.40218	466.004	49.0748
11.8833	-3.79189	60.1998	93.5949	4.13246	465.871	49.0806
11.9	-3.79631	60.2296	93.9915	3.68065	466.043	49.0832
11.9167	-3.80028	59.8809	93.4789	3.77769	466.109	49.0896
11.9333	-3.79738	60.0184	93.8441	3.35701	465.955	49.1016
11.95	-3.79814	60.019	93.9681	3.79616	465.984	49.1062
11.9667	-3.79646	59.8727	93.6547	3.26332	465.958	49.1158
11.9833	-3.80013	59.9949	93.4614	3.68477	465.901	49.1196
12	-3.80028	60.2993	94.0894	3.44688	466.075	49.1248
12.0167	-3.80272	59.9068	93.4107	3.65013	465.995	49.1279
12.0333	-3.80653	60.3541	93.7246	3.80272	465.944	49.1367
12.05	-3.80547	60.0309	93.8043	4.12468	466.077	49.1442
12.0667	-3.8018	60.0262	93.7548	3.89275	466.066	49.15
12.0833	-3.80135	60.0263	93.328	3.76045	466.032	49.1601
12.1	-3.80013	59.992	93.5033	3.83614	466.08	49.165
12.1167	-3.80333	59.9566	93.6378	3.7896	466.135	49.1746
12.1333	-3.80653	60.2154	93.5883	3.88268	466.097	49.1824
12.15	-3.8102	59.9722	93.6736	3.69911	466.023	49.1853
12.1667	-3.80623	60.073	93.5212	3.56911	466.034	49.1927
12.1833	-3.80699	59.9537	93.2415	3.75755	465.921	49.1993
12.2	-3.81233	60.1444	93.8215	3.94524	466.076	49.2086
12.2167	-3.81096	60.0285	93.6803	3.32176	466.103	49.2107
12.2333	-3.80852	60.1528	93.9961	3.5566	465.908	49.2178
12.25	-3.81203	60.1717	93.5847	3.63472	466.094	49.2243
12.2667	-3.80669	60.2332	93.8175	3.98094	466.073	49.2306
12.2833	-3.80837	59.9494	93.462	3.87245	465.874	49.2362
12.3	-3.80821	60.1556	94.0842	3.28712	466.061	49.2423
12.3167	-3.81096	60.3375	94.2016	3.93868	465.942	49.2524
12.3333	-3.81248	60.2474	93.9892	4.04778	466.043	49.2553
12.35	-3.81081	60.5703	94.6671	3.75145	465.93	49.2631
12.3667	-3.81355	59.9183	93.2528	3.40645	465.998	49.273
12.3833	-3.81523	59.9029	93.4431	3.7188	466.021	49.2765
12.4	-3.81844	59.8394	93.4336	4.19441	465.974	49.2818
12.4167	-3.81828	59.8994	93.5432	3.95302	465.995	49.2884
12.4333	-3.82072	59.8916	93.4951	4.26598	466	49.2971
12.45	-3.81996	60.1141	93.8091	3.21205	465.987	49.3053
12.4667	-3.8221	60.1505	93.767	3.87306	466	49.3104
12.4833	-3.82195	60.1823	94.101	4.29924	465.941	49.3188
12.5	-3.81844	60.1206	93.7756	4.13948	465.912	49.3273
12.5167	-3.81828	60.0745	93.5471	3.5453	466.003	49.3325
12.5333	-3.82042	60.806	94.3127	3.54942	466.086	49.3371
12.55	-3.82179	60.1106	93.7565	4.71123	466.098	49.3443
12.5667	-3.8224	60.5106	94.2899	4.02092	465.968	49.3511
12.5833	-3.82225	60.1969	93.7397	3.57445	466.138	49.3588
12.6	-3.82423	60.1232	93.5761	4.37325	466.033	49.3678
12.6167	-3.82301	60.285	94.1346	4.08058	466.108	49.3742
12.6333	-3.82378	59.9914	93.4158	3.91716	466.108	49.3812
12.65	-3.82256	60.0901	93.6147	3.37303	466.038	49.3929
12.6667	-3.82195	59.9604	93.4057	3.92967	466.003	49.3948
12.6833	-3.82713	60.0834	93.8587	4.06914	466.073	49.401
12.7	-3.82774	60.257	93.9925	4.62776	466.101	49.4077
12.7167	-3.82927	60.3988	93.9871	4.16878	466.047	49.4206
12.7333	-3.82927	59.9563	93.5294	4.06441	466.099	49.4244
12.75	-3.82744	59.9911	93.6759	4.07463	466.049	49.4332
12.7667	-3.82957	60.0294	93.4136	3.92372	466.062	49.4393
12.7833	-3.82927	59.8541	93.4396	4.36485	465.987	49.45
12.8	-3.82927	60.0639	93.5777	4.0049	466.005	49.4592
12.8167	-3.83247	60.0719	93.4875	3.95714	466.064	49.4608
12.8333	-3.83583	60.1498	93.7257	3.4684	466.103	49.4677
12.85	-3.83781	60.0085	93.5223	3.75572	466.031	49.475
12.8667	-3.83659	60.0993	93.4908	3.339	465.971	49.4814
12.8833	-3.84163	59.8702	93.3045	3.98644	465.965	49.4903
12.9	-3.83904	59.95	93.5619	4.38927	466.121	49.4978
12.9167	-3.83751	59.9513	93.7058	4.291	466.116	49.5048
12.9333	-3.8369	60.3381	93.9808	3.60725	466.067	49.5075
12.95	-3.84087	60.0752	93.888	3.40645	465.917	49.5173
12.9667	-3.84316	59.9798	93.1797	4.06868	466.089	49.526
12.9833	-3.84773	60.023	93.5217	4.2498	465.922	49.5329
13	-3.84682	60.0098	93.8458	4.105	466.025	49.5409
13.0167	-3.85109	60.0208	93.6196	4.21227	466.012	49.547
13.0333	-3.8517	60.1817	93.5827	3.64357	465.991	49.5554
13.05	-3.85353	59.8475	93.3402	3.92494	466.057	49.5626
13.0667	-3.85246	59.7347	93.1733	4.3148	465.999	49.5695
13.0833	-3.85246	60.2045	93.7878	4.99428	465.953	49.5771
13.1	-3.85551	60.2235	94.0238	4.78264	466.084	49.5835
13.1167	-3.85567	60.0198	93.6683	4.46678	466.056	49.5899
13.1333	-3.85445	60.0707	93.6611	4.1378	466.002	49.5991
13.15	-3.86116	60.2589	93.9506	4.21349	466.09	49.6049
13.1667	-3.86162	60.266	94.1694	4.45366	466.113	49.614
13.1833	-3.86086	60.1029	93.6324	3.84636	465.973	49.6217
13.2	-3.86787	60.3225	94.2539	3.91716	466.058	49.6297
13.2167	-3.86803	60.3367	93.5763	4.2588	466.002	49.6342
13.2333	-3.86925	60.1743	93.7675	4.51744	466.086	49.6439
13.25	-3.87138	60.0466	93.6301	4.40117	466.063	49.6481
13.2667	-3.881	60.4256	94.0347	4.31175	466.038	49.6546
13.2833	-3.87718	60.0088	93.8162	4.75227	465.999	49.661
13.3	-3.87917	59.9621	93.7862	4.08287	466.131	49.6679
13.3167	-3.87978	60.1652	93.7382	4.35112	466.135	49.6775
13.3333	-3.88374	60.4246	93.9361	4.20876	466.031	49.6844
13.35	-3.89	60.3078	93.9904	3.96492	465.955	49.6902
13.3667	-3.89427	60.0102	93.6051	4.3589	465.953	49.6987
13.3833	-3.90175	60.0471	93.8674	4.41307	465.928	49.7067
13.4	-3.90648	60.0332	93.9158	3.81294	465.919	49.7135
13.4167	-3.90617	59.8934	93.4702	4.47746	465.969	49.7219
13.4333	-3.91212	59.8898	93.3675	3.9286	466.036	49.7276
13.45	-3.91518	59.9899	93.8015	4.03526	466.018	49.7366
13.4667	-3.91975	60.3257	93.9729	4.48998	465.994	49.7445
13.4833	-3.92433	60.2952	93.9245	4.36958	465.935	49.7506
13.5	-3.92723	60.1299	93.7061	4.64684	465.946	49.7588
13.5167	-3.93349	59.8917	93.4243	3.76396	465.916	49.7654
13.5333	-3.93669	59.9928	93.5685	4.13185	465.942	49.7739
13.55	-3.93806	59.9892	93.8517	4.25392	466.029	49.781
13.5667	-3.94325	60.1656	93.894	4.0197	465.921	49.7886
13.5833	-3.94905	59.9989	93.3083	4.43932	465.918	49.7944
13.6	-3.9518	59.9085	93.4026	4.03343	465.877	49.8046
13.6167	-3.9547	59.8342	93.4135	4.27895	466.01	49.8103
13.6333	-3.95714	60.0542	93.6202	4.41673	466.015	49.8193
13.65	-3.96828	60.0745	93.719	4.5269	465.903	49.8228
13.6667	-3.97636	60.0694	93.635	4.11095	465.94	49.8302
13.6833	-3.98125	60.0892	93.9741	3.82362	466.017	49.8367
13.7	-3.98369	60.0019	93.639	4.51805	466.047	49.8483
13.7167	-3.9901	60.0652	93.6167	4.12102	465.995	49.8541
13.7333	-3.99605	59.9702	93.6443	4.55025	466.009	49.8626
13.75	-4.00505	60.1125	93.6581	4.22783	466.009	49.8684
13.7667	-4.01222	60.174	93.8912	4.49364	465.975	49.8779
13.7833	-4.01878	59.9717	93.5523	3.68538	465.983	49.8859
13.8	-4.0258	60.028	93.6695	4.27895	465.933	49.8917
13.8167	-4.02702	59.9694	93.4885	4.61281	466.016	49.9012
13.8333	-4.03404	60.0651	93.6457	4.43764	465.973	49.9082
13.85	-4.03908	59.9982	93.5914	3.65913	465.899	49.9126
13.8667	-4.04305	59.9743	93.521	3.79143	466.014	49.9226
13.8833	-4.04457	60.2044	93.8371	4.39522	466.074	49.9339
13.9	-4.04839	59.9953	93.5653	3.72643	466.018	49.943
13.9167	-4.05678	59.9136	93.6317	4.03221	465.979	49.9513
13.9333	-4.06151	59.8414	93.4205	3.67821	466.073	49.961
13.95	-4.06837	59.9934	93.4034	4.33266	465.948	49.968
13.9667	-4.0696	59.7851	93.1507	4.02275	465.971	49.9705
13.9833	-4.07387	59.9216	93.4982	3.54469	465.92	49.979
14	-4.07524	59.94	93.3267	4.31541	465.997	49.9836
14.0167	-4.07524	59.9589	93.57	4.11446	465.98	49.9917
14.0333	-4.08318	60.0036	93.3913	3.95241	465.908	50.0013
14.05	-4.08608	59.9787	93.5387	3.90892	465.908	50.0086
14.0667	-4.09035	60.0665	93.6904	3.86299	466.022	50.0175
14.0833	-4.09447	60.3297	93.8461	3.82896	466.073	50.0219
14.1	-4.09615	60.124	93.7054	4.12041	465.958	50.0311
14.1167	-4.09905	59.9598	93.4531	4.14543	465.978	50.0385
14.1333	-4.1021	60.0782	93.4983	3.95119	466.004	50.0462
14.15	-4.10042	60.0512	93.7727	3.36525	465.884	50.0544
14.1667	-4.09905	60.194	93.9745	3.43147	465.867	50.061
14.1833	-4.10255	60.1597	93.9794	3.37776	465.932	50.0639
14.2	-4.09737	60.0434	93.4699	3.90114	465.994	50.0738
14.2167	-4.09889	60.1632	93.858	4.05617	465.976	50.0851
14.2333	-4.10164	60.2702	93.9948	3.41835	465.898	50.0904
14.25	-4.09676	60.0689	93.7293	4.36485	465.89	50.0964
14.2667	-4.09813	60.1099	93.776	3.46001	466.026	50.1052
14.2833	-4.09203	59.9155	93.4071	3.98399	466.099	50.1122
14.3	-4.0905	60.077	93.8248	3.60603	466.079	50.1197
14.3167	-4.08501	60.4064	94.0008	3.30269	466.057	50.1287
14.3333	-4.0818	59.9598	93.5183	4.1288	466.172	50.1342
14.35	-4.08409	59.7558	93.2166	3.30452	466.08	50.1412
14.3667	-4.07829	59.974	93.5612	4.26827	465.99	50.1498
14.3833	-4.07188	60.0179	93.3546	3.52562	466.012	50.1586
14.4	-4.06487	59.8321	93.4022	3.47023	466.055	50.1659
14.4167	-4.05937	59.8769	93.6334	3.27644	466.071	50.1746
14.4333	-4.05632	60.1441	93.816	3.53035	466.033	50.1839
14.45	-4.0522	60.238	93.861	3.73848	465.958	50.1867
14.4667	-4.04884	59.9468	93.5726	3.45284	466.05	50.1951
14.4833	-4.04442	60.0379	93.8369	3.4124	466.034	50.2006
14.5	-4.04396	59.9981	93.3369	3.25676	466.012	50.2076
14.5167	-4.03694	59.8098	93.24	3.36586	466.057	50.2139
14.5333	-4.03358	60.0063	93.4156	3.74611	466.008	50.227
14.55	-4.02946	60.01	93.422	3.42903	466.005	50.2361
14.5667	-4.02962	59.9632	93.354	3.51494	466.016	50.2447
14.5833	-4.02657	60.0532	93.7566	2.90932	466.144	50.2497
14.6	-4.01649	60.1194	93.6497	3.30452	466.013	50.2561
14.6167	-4.01344	60.3231	94.0673	3.23357	466.161	50.2625
14.6333	-4.00871	60.0141	93.3653	3.17818	466.019	50.2717
14.65	-4.00658	59.9249	93.5606	2.55943	466.155	50.2792
14.6667	-3.99879	60.1356	93.9176	2.5135	466.118	50.2889
14.6833	-3.99452	60.2898	93.9053	2.82524	466.141	50.2978
14.7	-3.99712	59.7501	93.2829	2.54326	466.079	50.3007
14.7167	-3.99376	60.0471	93.847	2.86644	466.146	50.3077
14.7333	-3.9872	60.136	94.1673	2.55409	466.164	50.314
14.75	-3.98537	59.9706	93.6765	2.75673	465.955	50.3231
14.7667	-3.9814	60.0391	93.6912	2.7961	466.037	50.3309
14.7833	-3.97789	59.9578	93.5357	2.52724	466.15	50.3356
14.8	-3.97545	59.9581	93.6425	2.66487	466.094	50.3465
14.8167	-3.97087	59.8724	93.2441	2.60231	466.072	50.3548
14.8333	-3.96919	60.0596	93.6065	1.65764	465.99	50.362
14.85	-3.97087	59.7485	93.3265	2.17735	466.191	50.368
14.8667	-3.9698	59.9326	93.437	2.11006	466.512	50.3729
14.8833	-3.96751	59.797	93.1358	1.61293	466.693	50.384
14.9	-3.964	59.9331	93.5441	2.02126	466.733	50.3962
14.9167	-3.96309	59.8345	93.26	1.87218	466.913	50.398
14.9333	-3.96294	59.9242	93.5778	2.23763	466.728	50.4023
14.95	-3.9576	59.9363	93.2855	1.75301	466.706	50.4092
14.9667	-3.95393	59.8603	93.4011	1.77803	466.754	50.4191
14.9833	-3.95592	59.8435	93.2565	1.64452	466.724	50.4279
15	-3.955	59.9494	93.4206	1.91216	466.579	50.4351
15.0167	-3.95256	60.0761	93.4158	2.16072	466.473	50.4423
15.0333	-3.95332	59.8785	93.1358	1.72737	466.48	50.4461
15.05	-3.95226	60.0196	93.686	2.07954	466.38	50.4537
15.0667	-3.95241	59.8994	93.4023	1.96938	466.368	50.4563
15.0833	-3.94707	59.8516	93.3715	1.92345	466.255	50.4615
15.1	-3.94753	59.9813	93.4821	1.40968	466.284	50.4705
15.1167	-3.94844	60.3123	93.8966	1.69395	466.35	50.481
15.1333	-3.95149	60.0787	93.5946	1.27434	466.31	50.4899
15.15	-3.95378	60.2248	93.8146	1.17302	466.327	50.4934
15.1667	-3.95943	59.9126	93.4397	1.5873	466.363	50.5048
15.1833	-3.95973	60.0417	93.7327	0.981064	466.321	50.5099
15.2	-3.95683	60.2503	93.89	1.00548	466.325	50.5169
15.2167	-3.95531	59.8391	93.3555	1.21529	466.326	50.5245
15.2333	-3.95287	59.8446	93.1231	0.892868	466.326	50.5328
15.25	-3.95409	59.8869	93.4444	1.07765	466.289	50.5376
15.2667	-3.95973	59.9589	93.3946	0.857163	466.214	50.543
15.2833	-3.95912	59.9441	93.4628	0.591812	466.277	50.5477
15.3	-3.96202	60.0048	93.5673	0.543594	466.284	50.5575
15.3167	-3.96629	60.1586	93.5194	1.10985	466.174	50.5647
15.3333	-3.97041	60.2715	94.0388	0.330277	466.133	50.5741
15.35	-3.97041	60.5065	94.24	0.0685883	466.14	50.5836
15.3667	-3.97148	59.9213	93.2485	0.0148773	466.351	50.5891
15.3833	-3.97591	59.9781	93.393	0.929794	466.201	50.5973
15.4	-3.97743	60.0991	93.6625	0.223465	466.182	50.6039
15.4167	-3.97835	60.1215	93.7481	0.36293	466.28	50.6106
15.4333	-3.97759	59.921	93.5177	-0.0391388	466.346	50.6205
15.45	-3.98216	59.8861	93.4751	0.076828	466.322	50.624
15.4667	-3.98247	60.0399	93.8491	0.000534058	466.183	50.63
15.4833	-3.98216	59.9438	93.2528	-0.266342	466.25	50.6408
15.5	-3.9814	59.8325	93.3303	-0.58876	466.366	50.6472
15.5167	-3.98308	59.9207	93.4922	0.116806	466.194	50.6496
15.5333	-3.98506	60.3225	93.9076	-0.0743866	466.092	50.6527
15.55	-3.98293	59.967	93.3288	-0.462418	466.238	50.6591
15.5667	-3.98247	59.8862	93.1573	0.820694	466.335	50.6669
15.5833	-3.98018	59.8386	93.3736	-0.600052	466.198	50.6783
15.6	-3.98384	59.9645	93.3065	-0.464096	466.098	50.6893
15.6167	-3.98613	60.1981	93.9436	-0.58815	465.826	50.695
15.6333	-3.98827	59.8534	93.559	-0.338364	465.633	50.7018
15.65	-3.99086	59.7157	93.2455	-0.690079	465.634	50.7104
15.6667	-3.99284	59.9439	93.3698	-0.699539	465.545	50.7177
15.6833	-3.99513	59.9946	93.2702	-1.07628	465.72	50.722
15.7	-3.99727	59.9709	93.4307	-0.842667	465.678	50.7288
15.7167	-3.99818	60.0924	93.5056	-1.11214	465.803	50.7368
15.7333	-4.00032	60.0669	93.7067	-1.10725	465.859	50.7432
15.75	-4.00353	59.9349	93.5262	-0.464706	465.965	50.7499
15.7667	-4.00932	60.1788	93.6807	-0.368729	465.785	50.7565
15.7833	-4.00703	60.0047	93.532	-0.42717	466.012	50.7639
15.8	-4.00673	59.9531	93.464	0.0370026	465.988	50.7717
15.8167	-4.00398	60.0988	93.7579	-0.473099	466.04	50.7781
15.8333	-4.00246	60.3664	93.9645	-0.494614	466.007	50.7844
15.85	-4.00215	59.8914	93.1542	-0.542221	466.143	50.7891
15.8667	-4.00063	59.7416	93.1902	-0.490952	466.048	50.7963
15.8833	-4.00017	59.9386	93.576	-0.413437	466.205	50.806
15.9	-3.9991	60.1037	93.5151	-0.797348	466.197	50.8111
15.9167	-3.99605	59.9914	93.3228	-0.617905	466.181	50.8161
15.9333	-3.99742	60.0896	93.6691	-0.901108	466.157	50.8254
15.95	-3.99361	60.0486	93.6205	-0.188217	466.127	50.8349
15.9667	-3.98842	60.2276	93.8267	-0.839615	466.286	50.8404
15.9833	-3.98735	60.4736	94.0254	-0.734787	466.217	50.8486
16	-3.98979	59.9711	93.5386	-1.10725	466.195	50.8558
16.0167	-3.9901	59.8418	93.1762	-1.50185	466.277	50.8604
16.0333	-3.98796	59.8698	93.4017	-1.14311	466.275	50.8666
16.05	-3.98842	60.0015	93.5746	-0.623856	466.232	50.8736
16.0667	-3.99162	60.1746	94.0817	-0.25795	466.247	50.8756
16.0833	-3.99162	60.0066	93.5662	-1.25389	466.083	50.8801
16.1	-3.99254	59.918	93.2807	-0.942764	466.172	50.8872
16.1167	-3.99223	59.9392	93.6704	-0.976791	466.202	50.8939
16.1333	-3.99361	59.9429	93.7713	-0.963059	466.313	50.8976
16.15	-3.99254	60.1292	93.7263	-1.46248	466.429	50.9043
16.1667	-3.98949	60.2381	93.8827	-1.48872	466.398	50.913
16.1833	-3.98628	59.8417	93.2424	-1.58592	466.345	50.9185
16.2	-3.98369	59.9612	93.1753	-1.5728	466.33	50.9266
16.2167	-3.9814	59.8707	93.4368	-1.51207	466.205	50.9341
16.2333	-3.97728	60.1183	93.6765	-1.44112	466.327	50.9371
16.25	-3.97606	59.9282	93.5037	-2.00371	466.395	50.942
16.2667	-3.9756	59.838	93.3474	-2.83943	466.286	50.949
16.2833	-3.97835	60.0864	93.5706	-2.41676	466.32	50.9563
16.3	-3.97392	59.8032	93.3376	-2.65343	466.43	50.9635
16.3167	-3.97011	60.0271	93.4766	-2.23442	466.407	50.9724
16.3333	-3.96629	59.8103	93.2536	-2.46635	466.37	50.9762
16.35	-3.96385	60.1756	93.8508	-1.94542	466.216	50.9876
16.3667	-3.96507	59.9497	93.4765	-2.05498	466.422	50.9917
16.3833	-3.96172	60.0694	93.6449	-2.10564	466.41	50.998
16.4	-3.95912	60.0509	93.7011	-2.42516	466.336	51.0024
16.4167	-3.964	60.125	93.9307	-2.11998	466.463	51.009
16.4333	-3.96126	59.9706	93.7411	-2.47337	466.323	51.016
16.45	-3.95943	59.9287	93.204	-2.27379	466.417	51.0192
16.4667	-3.95607	59.9058	93.6158	-2.56279	466.408	51.0291
16.4833	-3.95912	59.8869	93.6021	-2.3835	466.336	51.0351
16.5	-3.95622	60.0556	93.467	-2.33391	466.403	51.0416
16.5167	-3.9547	59.9937	93.4663	-2.76665	466.367	51.0468
16.5333	-3.95546	59.9499	93.5149	-2.30537	466.367	51.0523
16.55	-3.95103	59.9342	93.4029	-2.14806	466.365	51.0629
16.5667	-3.9547	60.1226	93.6761	-2.82387	466.21	51.0659
16.5833	-3.95393	59.8014	93.3671	-2.66594	466.361	51.0722
16.6	-3.95439	60.1406	93.7627	-2.81975	466.433	51.0784
16.6167	-3.95027	60.1458	93.6991	-3.24837	466.205	51.0836
16.6333	-3.94753	59.9999	93.4057	-3.10402	466.319	51.088
16.65	-3.94463	59.7979	93.279	-2.67616	466.364	51.0938
16.6667	-3.94508	59.8646	93.2085	-3.10112	466.341	51.1015
16.6833	-3.94051	59.6909	92.9293	-3.44505	466.258	51.1077
16.7	-3.93806	60.1296	93.7115	-3.29903	466.114	51.1156
16.7167	-3.93898	59.9273	93.276	-2.92946	466.345	51.1199
16.7333	-3.93822	59.896	93.3653	-2.47337	466.325	51.1231
16.75	-3.93593	60.0141	93.4951	-3.37639	466.189	51.1312
16.7667	-3.94035	60.1841	93.9852	-3.47481	466.311	51.1369
16.7833	-3.94173	59.9502	93.6446	-2.55684	466.316	51.1469
16.8	-3.94249	60.0947	93.6237	-3.25127	466.361	51.1538
16.8167	-3.9431	60.2294	93.5374	-2.90672	466.29	51.1597
16.8333	-3.94005	59.772	93.2584	-3.53676	466.069	51.1639
16.85	-3.94005	59.9749	93.6688	-3.57613	466.4	51.1718
16.8667	-3.9402	59.9039	93.5705	-3.30376	466.379	51.1774
16.8833	-3.93669	60.0005	93.3437	-3.10707	466.225	51.1829
16.9	-3.9344	60.0105	93.3428	-3.52196	466.345	51.1918
16.9167	-3.93394	60.1896	93.6796	-3.66142	466.322	51.1922
16.9333	-3.93181	60.0488	93.5677	-3.11302	466.396	51.1962
16.95	-3.93044	60.3446	93.6674	-3.04619	466.302	51.2069
16.9667	-3.92998	59.8341	93.2668	-3.04024	466.215	51.2116
16.9833	-3.92799	60.5286	93.6378	-3.34785	466.392	51.2179
17	-3.92921	59.8463	93.3079	-2.59865	466.338	51.2209
17.0167	-3.93196	59.9798	93.5075	-3.22441	466.295	51.2315
17.0333	-3.93578	60.0954	93.6411	-3.12019	466.418	51.2345
17.05	-3.93761	59.9816	93.4345	-3.38783	466.406	51.2447
17.0667	-3.94142	59.8869	93.4107	-3.72276	466.378	51.2424
17.0833	-3.93852	59.8956	93.3761	-2.91389	466.415	51.2464
17.1	-3.93974	59.9963	93.4144	-2.9229	466.2	51.256
17.1167	-3.93349	59.994	93.4135	-3.00575	466.293	51.2641
17.1333	-3.93196	59.9545	93.556	-3.13927	466.253	51.2681
17.15	-3.93562	60.2207	93.9228	-3.55766	466.243	51.2734
17.1667	-3.9312	60.0077	93.6713	-2.84065	466.282	51.2769
17.1833	-3.93257	59.9752	93.3765	-3.49327	466.216	51.2855
17.2	-3.93196	59.8824	93.3187	-3.30788	466.32	51.2911
17.2167	-3.93181	60.191	94.1468	-2.7256	466.356	51.2986
17.2333	-3.93074	60.0826	93.5052	-2.46635	466.216	51.3044
17.25	-3.93318	59.8866	93.388	-3.32817	466.259	51.305
17.2667	-3.9373	59.894	93.2348	-2.96104	466.368	51.3117
17.2833	-3.93944	59.9308	93.7522	-2.55928	466.167	51.3166
17.3	-3.94218	60.138	93.719	-2.7697	466.376	51.3238
17.3167	-3.94478	59.8487	93.0988	-3.44017	466.125	51.3259
17.3333	-3.94432	60.449	94.0131	-3.63869	466.318	51.3284
17.35	-3.94493	59.8415	93.2826	-3.09395	466.334	51.3334
17.3667	-3.93944	60.1653	93.859	-3.54042	466.282	51.3441
17.3833	-3.93623	60.1438	93.5752	-3.81813	466.307	51.3482
17.4	-3.93745	60.0057	93.736	-3.18687	466.253	51.3512
17.4167	-3.93852	60.0193	93.3723	-4.05769	466.315	51.3566
17.4333	-3.93471	60.2596	93.9814	-4.33601	466.472	51.3607
17.45	-3.93425	59.9999	93.3746	-4.16496	466.185	51.3691
17.4667	-3.93669	60.1681	93.8357	-4.83681	466.303	51.3761
17.4833	-3.93639	60.0974	93.5734	-4.28658	466.381	51.3834
17.5	-3.93623	60.2926	93.8516	-4.13399	466.3	51.3879
17.5167	-3.93379	59.7376	93.3224	-4.17336	466.272	51.3927
17.5333	-3.93471	60.1695	93.7234	-3.563	466.392	51.397
17.55	-3.9312	59.846	93.2073	-3.59871	466.363	51.4018
17.5667	-3.92754	60.077	93.4856	-3.61733	466.396	51.4079
17.5833	-3.93105	60.1365	93.7565	-3.97255	466.324	51.41
17.6	-3.93379	60.127	93.3479	-3.65715	466.26	51.4137
17.6167	-3.93959	59.9361	93.2943	-4.04701	466.322	51.4224
17.6333	-3.93608	59.8791	93.5168	-3.82759	466.307	51.4243
17.65	-3.93532	59.9448	93.7013	-3.53203	466.421	51.4309
17.6667	-3.93364	59.9598	93.5006	-3.8723	466.213	51.4391
17.6833	-3.9399	59.813	93.4295	-3.68523	466.299	51.4436
17.7	-3.94264	59.9302	93.465	-3.62434	466.334	51.4472
17.7167	-3.94447	59.7167	93.0227	-3.97484	466.266	51.4504
17.7333	-3.94524	59.986	93.5883	-3.50517	466.325	51.4513
17.75	-3.94493	59.9096	93.384	-3.52852	466.309	51.4571
17.7667	-3.94524	59.7489	93.2778	-4.42909	466.384	51.466
17.7833	-3.94432	60.051	93.6143	-4.2318	466.276	51.4707
17.8	-3.94615	59.8209	93.2195	-4.36882	466.179	51.4776
17.8167	-3.94768	59.9529	93.437	-3.49739	466.24	51.4855
17.8333	-3.946	60.3033	94.1048	-3.32756	466.192	51.489
17.85	-3.94768	59.8444	93.2795	-4.04106	466.06	51.4933
17.8667	-3.94981	59.9889	93.5137	-3.95042	466.277	51.4985
17.8833	-3.95149	59.9357	93.2037	-4.02016	466.131	51.5003
17.9	-3.95226	59.9439	93.3588	-2.46086	466.313	51.5067
17.9167	-3.95409	60.193	93.587	-4.10713	466.22	51.5125
17.9333	-3.95607	60.05	93.8432	-4.07555	466.163	51.5138
17.95	-3.94875	59.7544	93.1355	-2.45857	466.202	51.5151
17.9667	-3.94691	60.3666	93.5597	-2.36259	466.368	51.5202
17.9833	-3.94096	59.9496	93.3215	-2.28157	466.202	51.5301
18	-3.94066	59.8792	93.2577	-3.92296	466.193	51.5398
18.0167	-3.94127	59.7628	93.4104	-3.39195	466.286	51.5429
18.0333	-3.94737	60.1582	93.3329	-3.16429	466.24	51.5507
18.05	-3.94661	59.972	93.5342	-4.69841	466.275	51.5543
18.0667	-3.946	59.9906	93.2023	-2.79884	466.214	51.5572
18.0833	-3.94493	59.7424	93.2133	-3.49144	466.347	51.5598
18.1	-3.94539	59.9097	93.4341	-3.69469	466.31	51.5633
18.1167	-3.94524	60.0724	93.5957	-4.76463	466.204	51.569
18.1333	-3.94661	60.1179	93.6977	-1.79039	466.153	51.5737
18.15	-3.9492	59.992	93.4077	-2.93419	466.249	51.5762
18.1667	-3.94783	59.8104	93.227	-2.52052	466.206	51.5875
18.1833	-3.94524	59.987	93.4562	-2.10869	466.269	51.5911
18.2	-3.9492	59.9177	93.4007	-3.87718	465.994	51.5974
18.2167	-3.95149	59.9081	93.5676	-4.42726	466.277	51.6029
18.2333	-3.95119	59.8386	93.113	-3.6924	466.155	51.6087
18.25	-3.95058	59.7839	93.2972	-2.73933	466.078	51.6102
18.2667	-3.95134	60.1026	93.5987	-3.72932	466.099	51.6117
18.2833	-3.95042	60.084	93.3762	-3.21785	466.265	51.6183
18.3	-3.94936	59.7573	92.8994	-3.65547	466.051	51.6198
18.3167	-3.94966	60.0672	93.4179	-3.395	466.018	51.6271
18.3333	-3.94753	59.9827	93.4628	-4.2997	465.944	51.6326
18.35	-3.94768	59.9796	93.5529	-4.32121	466.056	51.637
18.3667	-3.94417	59.7063	93.2787	-2.31255	465.995	51.645
18.3833	-3.94722	59.9087	93.5146	-1.71227	465.928	51.6502
18.4	-3.94478	59.8852	93.1777	-3.3741	466.016	51.6575
18.4167	-3.93898	59.8928	93.3212	-2.82982	466.08	51.6599
18.4333	-3.93974	60.0291	93.6079	-4.88625	466.106	51.6599
18.45	-3.94051	59.9006	93.1086	-2.75948	466.165	51.6619
18.4667	-3.93623	59.7942	93.3015	-3.67806	466.148	51.6695
18.4833	-3.93791	59.9651	93.3964	-3.27156	466.312	51.6766
18.5	-3.93822	59.9943	93.5481	-3.14461	466.174	51.6799
18.5167	-3.93883	59.6401	93.1442	-2.53609	466.164	51.6808
18.5333	-3.93623	60.1528	93.6958	-1.88332	466.264	51.6865
18.55	-3.93486	60.0394	93.5683	-3.16124	466.131	51.6937
18.5667	-3.93196	60.0709	93.2954	-3.34847	466.185	51.6976
18.5833	-3.93517	60.1722	93.8192	-2.77321	466.17	51.7002
18.6	-3.93761	59.7784	93.3654	-3.57307	466.083	51.7063
18.6167	-3.9344	59.9163	93.4452	-2.86858	466.137	51.7104
18.6333	-3.93318	59.8226	93.2609	-2.37801	466.091	51.7146
18.65	-3.93242	60.066	93.4402	-3.91594	466.116	51.7196
18.6667	-3.93425	60.037	93.5812	-3.07716	466.128	51.7217
18.6833	-3.93181	60.0204	93.7078	-1.66695	466.088	51.7246
18.7	-3.93333	59.9329	93.285	-2.3661	466.025	51.7306
18.7167	-3.93288	59.9662	93.606	-4.34563	465.971	51.7342
18.7333	-3.93074	59.9682	93.3666	-4.00948	465.912	51.7414
18.75	-3.93349	59.88	93.2313	-3.68462	466.03	51.7449
18.7667	-3.93349	60.021	93.5194	-2.83821	466.023	51.7493
18.7833	-3.93333	59.9403	93.482	-2.04842	466.101	51.7551
18.8	-3.93471	59.7631	93.3375	-3.17253	466.13	51.7548
18.8167	-3.93883	60.2831	93.7548	-3.08144	465.932	51.7594
18.8333	-3.94066	59.7298	93.1504	-2.01866	466.1	51.764
18.85	-3.94371	59.7924	93.2337	-2.19688	466.006	51.7667
18.8667	-3.94142	60.8013	94.3409	-2.79289	466.151	51.7707
18.8833	-3.93837	60.0483	93.3958	-2.74941	466.126	51.7738
18.9	-3.93791	59.9415	93.3901	-2.3864	466.058	51.7793
18.9167	-3.93806	59.8785	93.453	-3.25722	466.034	51.784
18.9333	-3.93639	59.6993	92.9667	-2.46986	466.155	51.7895
18.95	-3.93562	59.8754	93.0924	-2.88414	465.913	51.7919
18.9667	-3.93532	60.0378	93.8216	-1.9268	466.078	51.7938
18.9833	-3.93227	60.0446	93.5293	-2.39235	466.07	51.7959
19	-3.93318	59.92	93.2468	-2.37144	466.037	51.8006
19.0167	-3.9373	59.9784	93.3411	-1.52992	466.052	51.807
19.0333	-3.93532	60.1777	93.6085	-2.2863	466.04	51.8115
19.05	-3.93242	59.8003	93.2252	-1.96739	466.051	51.8128
19.0667	-3.93288	59.9915	93.3436	-1.96922	466.095	51.8169
19.0833	-3.93272	59.6586	92.915	-1.74919	465.875	51.8212
19.1	-3.93196	60.116	93.6489	-1.72249	466.105	51.824
19.1167	-3.9286	59.8423	93.0941	-1.80534	466.061	51.8295
19.1333	-3.92952	59.8577	93.4753	-2.59087	466.085	51.8319
19.15	-3.92784	59.9587	93.1629	-1.87981	465.975	51.833
19.1667	-3.92784	59.9027	93.6466	-1.37672	466.017	51.8366
19.1833	-3.92876	59.7988	92.9907	-2.52525	466.139	51.8375
19.2	-3.92815	60.0634	93.5835	-2.59865	466.056	51.8433
19.2167	-3.92662	59.9763	93.1635	-1.72249	465.772	51.8472
19.2333	-3.92571	59.9973	93.4087	-1.89888	465.862	51.8504
19.25	-3.92052	60.0034	93.0879	-2.35725	465.935	51.858
19.2667	-3.92174	59.8745	93.1934	-1.81129	465.899	51.8621
19.2833	-3.91991	59.9471	93.3811	-1.67839	465.832	51.8647
19.3	-3.9222	60.0729	93.5499	-1.55022	465.61	51.8673
19.3167	-3.92387	59.8336	93.0311	-1.78627	465.598	51.8716
19.3333	-3.92769	59.9444	93.2615	-1.75407	465.624	51.8713
19.35	-3.92952	59.7868	93.1321	-1.8232	465.543	51.8726
19.3667	-3.9312	60.3933	93.4475	-1.53938	465.697	51.8702
19.3833	-3.93166	60.424	94.2577	-2.36504	465.691	51.8713
19.4	-3.93227	59.7613	92.9047	-2.18849	465.571	51.8807
19.4167	-3.93394	59.7335	93.178	-1.90956	465.596	51.8836
19.4333	-3.93211	59.7576	93.1106	-1.12816	465.458	51.8888
19.45	-3.9315	59.8628	93.375	-2.27669	465.671	51.8945
19.4667	-3.93272	59.967	93.6417	-0.911179	465.568	51.8977
19.4833	-3.93806	59.9584	93.3808	-1.72417	465.485	51.8984
19.5	-3.93425	59.7582	93.2307	-1.85707	465.738	51.9064
19.5167	-3.93349	59.8556	93.2824	-1.22063	465.699	51.9114
19.5333	-3.93517	59.9827	93.303	-1.81129	465.673	51.9108
19.55	-3.93852	60.0178	93.5937	-1.52931	465.52	51.9135
19.5667	-3.9402	60.043	93.3564	-1.27068	465.399	51.9149
19.5833	-3.94188	59.8589	93.2351	-1.95671	465.352	51.9177
19.6	-3.94188	59.9801	93.3126	-1.11748	465.503	51.923
19.6167	-3.93547	59.7562	93.0669	-1.88454	465.376	51.9262
19.6333	-3.93456	59.9291	93.4386	-1.06621	465.387	51.9315
19.65	-3.93593	60.1296	93.7147	-0.969009	465.302	51.9306
19.6667	-3.93852	60.0469	93.7186	-2.12654	465.17	51.9334
19.6833	-3.94112	60.0413	93.2314	-1.54961	465.129	51.9369
19.7	-3.94341	59.9302	93.3877	-0.948715	465.245	51.9395
19.7167	-3.94554	59.9258	93.4034	-1.81068	465.245	51.9431
19.7333	-3.94142	59.7891	93.0415	-1.00594	465.19	51.9471
19.75	-3.94249	59.822	93.2092	-1.09184	465.175	51.9517
19.7667	-3.94173	59.8589	93.4164	-1.10374	465.3	51.9566
19.7833	-3.93608	59.7648	93.1599	-1.15501	465.318	51.9585
19.8	-3.94035	60.0987	93.5247	-0.241776	465.121	51.9631
19.8167	-3.94249	59.9902	93.2688	-1.32133	465.067	51.9651
19.8333	-3.93837	59.8252	93.205	-0.842667	464.986	51.9624
19.85	-3.93806	60.1293	93.4	-0.486832	464.98	51.9625
19.8667	-3.93456	60.0254	93.4181	-0.449905	465.027	51.9689
19.8833	-3.9344	59.8125	93.1695	-0.784836	465.107	51.9744
19.9	-3.9399	59.867	93.327	-1.08818	465.242	51.9776
19.9167	-3.94142	60.0245	93.5708	-1.27724	465.108	51.9779
19.9333	-3.93959	60.1261	93.4377	-1.13472	465.258	51.9791
19.95	-3.946	59.7283	93.0936	-1.25923	465.245	51.9827
19.9667	-3.9492	60.1073	93.5674	-1.00182	465.127	51.986
19.9833	-3.94646	59.9523	93.3601	-1.25572	465.448	51.991
20	-3.94814	59.7538	93.2208	-0.894547	465.407	51.9923
20.0167	-3.95409	59.9909	93.5888	-0.669785	465.245	51.9938
20.0333	-3.95775	59.8579	93.3778	-0.989914	465.355	51.9976
20.05	-3.95531	59.7669	92.9856	-0.722275	465.305	51.9981
20.0667	-3.95577	60.2164	93.9072	-0.730667	465.014	51.9984
20.0833	-3.9605	59.941	93.379	-0.584641	464.97	52.0011
20.1	-3.96019	60.0942	93.457	-1.31355	464.928	52.0048
20.1167	-3.96294	59.9502	93.4942	-0.390854	465.022	52.0077
20.1333	-3.96645	59.8438	93.4371	-0.195999	464.952	52.0129
20.15	-3.96751	59.8133	93.1439	-0.732956	464.92	52.0116
20.1667	-3.97041	60.2149	93.7319	-0.595322	464.808	52.0133
20.1833	-3.96996	59.6186	92.8957	-0.521927	464.763	52.0177
20.2	-3.97209	59.8017	93.1825	-0.256729	464.762	52.0182
20.2167	-3.96965	59.9233	93.46	-1.09962	464.876	52.0191
20.2333	-3.96767	60.3172	94.2422	-0.402145	464.792	52.0223
20.25	-3.96309	59.8847	93.2182	-0.279465	464.854	52.0239
20.2667	-3.96172	59.9841	93.5954	-0.0534821	464.937	52.0229
20.2833	-3.964	59.9514	93.1533	-0.0266266	464.845	52.0321
20.3	-3.9669	59.7312	93.2501	-0.318069	464.848	52.0315
20.3167	-3.96889	60.0962	93.9346	0.0435638	464.832	52.0351
20.3333	-3.96873	59.8655	93.3027	-4.1114	464.824	52.0396
20.35	-3.96614	59.9271	93.3013	-0.372391	464.755	52.0382
20.3667	-3.96889	59.8356	93.289	-0.0635529	464.429	52.0391
20.3833	-3.97133	59.7289	93.2594	-0.151291	464.561	52.0412
20.4	-3.97163	60.0196	93.7113	-0.222244	464.323	52.0419
20.4167	-3.9698	59.9682	93.3758	-0.114822	464.267	52.0438
20.4333	-3.96614	59.6923	93.0903	-0.405197	464.41	52.0489
20.45	-3.97194	59.8251	93.1417	-0.200729	464.384	52.0506
20.4667	-3.97423	60.0346	93.2507	-0.43251	464.449	52.0551
20.4833	-3.9756	60.0202	93.4364	-0.192337	464.662	52.0516
20.5	-3.97911	59.837	93.2893	-0.468369	464.578	52.0535
20.5167	-3.98186	59.7938	92.9508	-0.25383	464.722	52.055
20.5333	-3.98369	60.0271	93.5606	-0.829544	464.785	52.0585
20.55	-3.98857	60.1176	93.6918	-0.760422	464.821	52.06
20.5667	-3.98689	60.2766	93.5835	-1.0424	464.902	52.0565
20.5833	-3.99025	59.8481	93.3648	-0.459366	464.861	52.0646
20.6	-3.99193	60.0176	93.4516	-0.658493	464.79	52.0669
20.6167	-3.99345	59.8328	93.0853	-0.58342	464.855	52.0696
20.6333	-3.99895	59.8748	93.3401	-0.502243	464.671	52.0725
20.65	-3.99803	59.7875	93.2563	-0.989914	464.797	52.0673
20.6667	-3.99605	59.9366	93.335	-0.994644	464.774	52.071
20.6833	-3.99757	60.1359	93.6898	-0.376511	464.511	52.0715
20.7	-4.00017	60.0401	93.6422	-0.818863	464.539	52.0689
20.7167	-4.00002	59.8496	93.0401	-0.133896	464.536	52.0712
20.7333	-4.00063	59.8875	93.1254	-0.933304	464.614	52.0737
20.75	-4.00185	59.7642	93.1806	-0.682297	464.743	52.08
20.7667	-4.00398	59.9375	93.4655	-0.392075	464.657	52.082
20.7833	-4.00475	60.2888	93.6575	0.0405121	464.689	52.0799
20.8	-4.0078	59.6766	93.0865	0.0482941	464.638	52.0829
20.8167	-4.011	59.781	93.0827	0.0179291	464.474	52.0911
20.8333	-4.00627	59.9587	93.5101	-0.505295	464.552	52.0889
20.85	-4.00795	60.1945	93.9205	-0.254898	464.541	52.0905
20.8667	-4.00963	59.9006	93.2574	-0.20668	464.571	52.0916
20.8833	-4.01054	59.9419	93.2163	0.190811	464.624	52.0884
20.9	-4.00841	59.972	93.3558	0.393448	464.614	52.0924
20.9167	-4.00932	60.0605	93.5899	0.503006	464.616	52.0942
20.9333	-4.01527	59.9535	93.3256	0.267105	464.727	52.0943
20.95	-4.01924	60.003	93.4081	-0.0481415	464.446	52.0959
20.9667	-4.01619	60.6037	93.7333	0.271225	464.467	52.0998
20.9833	-4.01848	59.8881	93.4364	0.671158	464.479	52.1029
21	-4.01695	59.8135	93.3479	-0.0719452	464.355	52.1081
21.0167	-4.0168	60.0448	93.7591	0.441055	464.509	52.1087
21.0333	-4.01939	59.8711	93.2598	0.205612	464.467	52.1095
21.05	-4.01787	59.7019	93.0045	0.293198	464.453	52.1096
21.0667	-4.01695	60.0147	93.3721	-0.165024	464.643	52.1098
21.0833	-4.01817	59.9531	93.1269	-0.00160217	464.569	52.1091
21.1	-4.01558	59.8849	93.4382	-0.36644	464.517	52.1081
21.1167	-4.01772	60.077	93.5836	-0.0510407	464.536	52.1098
21.1333	-4.02061	59.9757	93.4055	0.742111	464.51	52.1111
21.15	-4.02184	59.9519	93.206	0.143051	464.468	52.1116
21.1667	-4.02367	59.9517	93.2418	0.0948334	464.464	52.1124
21.1833	-4.02596	59.8849	93.3889	0.289688	464.223	52.1133
21.2	-4.0287	60.0542	93.3204	-0.259171	464.45	52.1124
21.2167	-4.02809	59.6783	93.1638	0.306931	464.387	52.1131
21.2333	-4.0255	59.8054	93.204	0.535202	464.468	52.1143
21.25	-4.02687	59.9142	93.4127	0.51506	464.348	52.1151
21.2667	-4.02611	60.3512	93.3869	0.380325	464.228	52.1172
21.2833	-4.02641	60.1388	93.451	0.921555	464.211	52.1183
21.3	-4.03328	59.8052	92.9072	0.312881	464.233	52.1188
21.3167	-4.03496	59.7555	92.9533	0.380325	464.042	52.1198
21.3333	-4.03679	60.0909	93.605	0.602646	464.191	52.122
21.35	-4.03694	59.936	93.2635	0.0667572	464.219	52.12
21.3667	-4.03847	59.9728	93.6912	0.473251	464.309	52.1227
21.3833	-4.04243	60.0414	93.3564	0.640183	464.275	52.1229
21.4	-4.04472	60.1382	93.364	0.62706	464.136	52.1218
21.4167	-4.05022	59.9757	93.0341	1.00487	464.169	52.1244
21.4333	-4.04793	59.8835	93.3454	5.34538	464.206	52.1276
21.45	-4.04747	59.7703	93.2157	-0.332413	464.1	52.1276
21.4667	-4.04793	59.837	93.1027	0.718308	464.266	52.129
21.4833	-4.04961	59.7558	92.9008	0.425034	464.305	52.1343
21.5	-4.05556	59.7466	93.0138	1.73988	464.196	52.1349
21.5167	-4.05693	60.1254	93.6646	1.5313	464.379	52.1355
21.5333	-4.05876	59.7027	93.1303	2.10167	464.501	52.1369
21.55	-4.06075	59.8202	93.299	1.31004	464.583	52.1369
21.5667	-4.06441	59.9766	93.4461	0.973282	464.562	52.1378
21.5833	-4.06639	59.7602	93.2581	1.08543	464.576	52.1366
21.6	-4.06059	59.7881	93.2787	-3.0027	464.625	52.1368
21.6167	-4.06593	59.9282	93.2432	0.870895	464.588	52.1398
21.6333	-4.06944	60.0233	93.579	1.1039	464.335	52.1401
21.65	-4.07478	59.833	93.3825	1.13182	464.544	52.1435
21.6667	-4.07524	60.0262	93.4972	7.87849	464.402	52.1409
21.6833	-4.07463	60.0501	93.3648	0.300369	464.267	52.141
21.7	-4.07784	59.6832	93.0364	1.01982	464.476	52.1421
21.7167	-4.07661	59.9276	93.3256	1.13426	464.602	52.1418
21.7333	-4.0789	59.9894	93.4181	0.713425	464.437	52.1395
21.75	-4.07982	59.9429	93.4126	0.656815	464.577	52.1455
21.7667	-4.07829	59.8234	93.1811	0.705185	464.528	52.1436
21.7833	-4.07936	59.5779	92.8104	1.17058	464.625	52.1427
21.8	-4.08028	60.033	93.6248	0.680161	464.68	52.1445
21.8167	-4.08257	59.6694	92.9725	0.361252	464.688	52.1478
21.8333	-4.08333	60.1247	93.4556	0.344467	464.687	52.1465
21.85	-4.08501	59.7845	92.9987	0.615768	464.777	52.151
21.8667	-4.08287	59.6574	92.8486	0.860672	464.661	52.1519
21.8833	-4.0873	59.8214	93.1129	1.28746	464.788	52.1531
21.9	-4.08623	59.8904	93.3466	0.793381	464.802	52.1491
21.9167	-4.08318	60.0408	93.3259	1.42693	464.738	52.1497
21.9333	-4.08897	59.7741	93.1553	1.38527	464.78	52.1536
21.95	-4.0905	59.9354	93.1484	0.849381	464.741	52.1537
21.9667	-4.08913	59.9365	93.3494	0.649033	464.683	52.1522
21.9833	-4.08974	59.8428	93.1414	0.508499	464.691	52.1551
22	-4.08791	59.8309	93.3601	0.755844	464.713	52.1539
22.0167	-4.09355	59.826	93.2407	0.519791	464.53	52.1525
22.0333	-4.0992	59.891	93.3704	0.651474	464.602	52.1548
22.05	-4.1024	59.8772	93.4977	0.988846	464.668	52.1581
22.0667	-4.10606	59.9912	93.287	1.41747	464.846	52.1543
22.0833	-4.10606	59.8559	93.0422	1.07887	464.727	52.1586
22.1	-4.10759	60.0295	93.3553	1.02577	464.672	52.1554
22.1167	-4.10896	59.8798	93.1216	1.29219	464.608	52.156
22.1333	-4.10973	59.8476	93.2853	0.979233	464.516	52.1569
22.15	-4.1114	60.1881	93.4925	0.940628	464.391	52.1571
22.1667	-4.11079	59.9697	93.513	1.15334	464.595	52.1577
22.1833	-4.11263	59.8258	93.2595	0.983505	464.411	52.1575
22.2	-4.11522	59.7369	93.1171	1.20705	464.361	52.1606
22.2167	-4.11476	60.0057	93.5001	0.603867	464.353	52.1594
22.2333	-4.11842	59.9427	93.1464	1.02394	464.313	52.161
22.25	-4.12071	59.8402	93.0415	0.803452	464.186	52.1626
22.2667	-4.1256	60.0243	93.4779	0.569229	464.172	52.1635
22.2833	-4.12605	59.9921	93.5612	1.22124	464.305	52.1644
22.3	-4.1291	59.8797	93.3352	0.540085	464.404	52.1606
22.3167	-4.13261	59.9575	93.3154	0.947189	464.352	52.1644
22.3333	-4.13612	59.9715	93.4477	1.70403	464.403	52.1645
22.35	-4.1375	59.6658	93.0621	1.0955	464.444	52.1647
22.3667	-4.14162	59.9065	93.1034	1.67305	464.433	52.1647
22.3833	-4.14345	59.9784	93.3501	1.13609	464.389	52.165
22.4	-4.14238	59.8788	93.3633	1.278	464.497	52.1655
22.4167	-4.13963	59.8225	93.2404	1.57234	464.64	52.1656
22.4333	-4.1404	59.4962	92.7519	1.43166	464.374	52.1668
22.45	-4.14253	59.7936	93.271	0.762405	464.428	52.1664
22.4667	-4.14101	59.8835	93.3434	0.857163	464.243	52.1662
22.4833	-4.14696	59.7939	93.0492	1.18736	464.193	52.168
22.5	-4.14772	59.6529	93.0953	0.720596	464.347	52.1661
22.5167	-4.15016	59.8902	93.3743	0.51506	464.26	52.1644
22.5333	-4.15428	59.963	93.2829	1.38222	464.156	52.1632
22.55	-4.15672	59.8194	92.9861	0.367203	464.262	52.1667
22.5667	-4.16054	59.5831	92.8794	1.4872	464.194	52.165
22.5833	-4.16054	59.6981	93.0158	1.4341	463.995	52.1651
22.6	-4.15962	59.8444	93.4126	0.931015	464.057	52.1659
22.6167	-4.16252	59.8919	93.1924	0.802231	464.036	52.1645
22.6333	-4.16603	59.8919	93.4411	1.28868	464.15	52.1629
22.65	-4.17046	60.0118	93.5624	0.89653	464.343	52.167
22.6667	-4.16832	59.7665	93.2328	1.35124	464.413	52.1684
22.6833	-4.17091	59.7102	93.1376	1.35475	464.526	52.1699
22.7	-4.17183	59.8382	93.2525	1.17241	464.591	52.1677
22.7167	-4.16832	59.934	93.4443	1.04424	464.67	52.1677
22.7333	-4.17213	59.6908	92.9826	0.742111	464.867	52.1685
22.75	-4.17198	59.6769	92.9163	0.669937	465.001	52.1699
22.7667	-4.17244	59.8756	93.2391	1.49422	464.945	52.1703
22.7833	-4.17305	59.6493	93.0526	0.79628	465.03	52.1677
22.8	-4.17702	60.0936	93.5731	1.07582	465.069	52.169
22.8167	-4.1787	59.9502	93.2758	1.09322	465.011	52.1699
22.8333	-4.18236	59.7883	93.059	1.65764	464.914	52.1696
22.85	-4.17931	59.7321	93.2082	0.982285	464.801	52.1694
22.8667	-4.17824	59.8409	93.3494	1.00548	464.68	52.1743
22.8833	-4.18541	60.0318	93.4623	1.41914	464.739	52.1722
22.9	-4.18755	59.683	92.9047	1.58669	464.643	52.1703
22.9167	-4.18694	59.7863	93.3091	1.42571	464.53	52.1688
22.9333	-4.18587	59.9276	93.3814	1.38527	464.698	52.1656
22.95	-4.18816	60.1687	93.3094	1.57295	464.806	52.1731
22.9667	-4.19273	59.7537	93.1472	1.80595	464.569	52.1709
22.9833	-4.19228	59.7594	92.9815	2.09099	464.574	52.1682
23	-4.19289	59.7695	93.1893	1.53481	464.612	52.1693
23.0167	-4.19182	59.8656	93.1561	1.65703	464.534	52.1685
23.0333	-4.1967	59.8463	93.2096	1.71715	464.682	52.1703
23.05	-4.19914	59.5879	92.7326	1.08177	464.636	52.1713
23.0667	-4.19823	60.0092	93.3114	2.03484	464.584	52.1708
23.0833	-4.19807	60.1974	93.3787	1.44356	464.509	52.1735
23.1	-4.20143	59.9307	93.287	0.945358	464.506	52.176
23.1167	-4.20158	59.8591	93.4516	1.61766	464.402	52.1737
23.1333	-4.20342	59.819	93.0341	1.17775	464.545	52.1749
23.15	-4.20525	59.6772	92.9501	1.81252	464.514	52.1737
23.1667	-4.20311	59.7736	92.9711	1.14677	464.559	52.1732
23.1833	-4.2025	59.8646	93.4173	1.30714	464.795	52.1734
23.2	-4.20631	59.8656	93.0624	1.87218	464.898	52.1726
23.2167	-4.20677	59.8267	93.1008	1.44188	465.003	52.1711
23.2333	-4.20631	59.8539	93.538	1.21361	464.911	52.1693
23.25	-4.21059	59.8232	93.1466	0.954819	464.854	52.1703
23.2667	-4.21165	59.8139	93.1342	1.52107	464.793	52.1696
23.2833	-4.21135	60.0961	93.428	1.65047	464.845	52.174
23.3	-4.2115	59.8194	93.3061	1.48003	464.969	52.1729
23.3167	-4.21196	59.7952	92.9896	1.94664	464.867	52.1729
23.3333	-4.21623	60.1246	93.7812	1.26656	464.866	52.1705
23.35	-4.21593	60.014	93.2935	1.40602	464.711	52.1691
23.3667	-4.21593	60.0141	93.6601	1.27907	464.854	52.1735
23.3833	-4.21867	59.7063	92.9618	1.73683	464.855	52.1754
23.4	-4.21715	59.7529	92.785	1.65047	464.558	52.1713
23.4167	-4.21501	59.8513	93.26	1.39534	464.579	52.1719
23.4333	-4.21684	59.8055	93.1905	1.67671	464.544	52.1713
23.45	-4.21639	59.6381	92.9511	1.59019	464.523	52.1668
23.4667	-4.21867	59.9891	93.1474	1.49971	464.931	52.1676
23.4833	-4.21684	59.9245	93.5487	1.61827	464.833	52.1673
23.5	-4.2173	59.7607	92.8985	1.24687	464.696	52.1673
23.5167	-4.21547	59.822	93.503	1.60393	464.996	52.1711
23.5333	-4.21928	60.0187	93.3233	1.42509	465.071	52.1742
23.55	-4.22508	59.7063	93.0405	0.928116	464.772	52.172
23.5667	-4.2231	59.7421	93.1455	0.90004	464.793	52.1691
23.5833	-4.22401	59.9149	93.0676	1.87935	464.812	52.1705
23.6	-4.22707	59.689	93.2137	1.33156	464.699	52.1691
23.6167	-4.23332	59.8679	93.0909	1.67076	464.849	52.1682
23.6333	-4.23637	59.88	93.1156	2.22801	465.019	52.1656
23.65	-4.23561	59.6949	93.047	0.576401	464.944	52.1655
23.6667	-4.23836	60.1229	93.4046	1.43532	464.878	52.165
23.6833	-4.23958	59.8638	93.2562	1.23146	464.88	52.1673
23.7	-4.23897	59.932	93.2874	1.45729	464.763	52.1668
23.7167	-4.2408	59.8855	93.2037	1.86562	464.789	52.1645
23.7333	-4.24187	59.661	92.8449	2.04384	464.707	52.1676
23.75	-4.24294	59.9336	93.2734	1.68266	464.701	52.1664
23.7667	-4.24355	60.1043	93.7249	1.95747	464.754	52.1668
23.7833	-4.24675	59.9155	93.5314	1.11275	464.837	52.1653
23.8	-4.24751	59.8461	93.11	1.50688	464.75	52.1638
23.8167	-4.244	59.6723	92.8077	2.00813	464.885	52.1619
23.8333	-4.24721	59.9033	93.6494	1.16356	464.753	52.1575
23.85	-4.2498	59.661	92.9902	1.63979	464.632	52.1557
23.8667	-4.25209	59.7437	93.129	1.24809	464.691	52.16
23.8833	-4.25072	59.6771	92.9759	1.38161	464.67	52.1629
23.9	-4.25148	59.7242	92.9604	1.01509	464.688	52.1619
23.9167	-4.25133	59.743	92.7958	1.52946	464.835	52.1638
23.9333	-4.25316	59.8731	93.6124	1.74339	464.733	52.1629
23.95	-4.25468	59.7286	92.9334	1.35368	464.626	52.1616
23.9667	-4.2556	59.6502	93.0117	0.894699	464.667	52.1609
23.9833	-4.2553	59.8071	93.088	1.82213	464.567	52.1592
24	-4.25163	60.0622	93.6807	1.58669	464.386	52.159
24.0167	-4.25713	59.8901	93.309	1.3166	464.263	52.1592
24.0333	-4.25667	59.8946	93.2877	1.74278	464.41	52.1594
24.05	-4.25758	59.9253	93.4504	1.16173	464.514	52.161
24.0667	-4.25621	59.9856	93.42	0.970993	464.491	52.158
24.0833	-4.26064	60.0092	93.3357	1.8734	464.493	52.1578
24.1	-4.26277	60.1222	93.6382	1.30714	464.527	52.1589
24.1167	-4.26933	60.0948	93.5838	1.81969	464.569	52.1572
24.1333	-4.26445	59.8153	93.1376	1.1277	464.515	52.1603
24.15	-4.26613	59.903	93.379	1.56044	464.538	52.1566
24.1667	-4.26888	59.8042	93.274	1.69868	464.606	52.1561
24.1833	-4.26888	59.7813	92.9832	1.58485	464.762	52.1551
24.2	-4.27116	59.7741	93.0682	1.95976	464.805	52.1517
24.2167	-4.26979	59.7161	93.0352	2.04628	464.858	52.1539
24.2333	-4.27193	59.7897	92.9716	1.09734	464.721	52.1532
24.25	-4.27254	59.9397	93.4876	1.38878	464.651	52.1525
24.2667	-4.27284	59.719	93.0389	1.65459	464.573	52.1508
24.2833	-4.26888	59.8959	93.5272	2.0385	464.606	52.1502
24.3	-4.26857	60.0857	93.484	2.03438	464.844	52.1513
24.3167	-4.26994	59.6609	93.1405	1.35002	464.876	52.1525
24.3333	-4.27254	59.7918	93.0848	1.49376	464.631	52.1537
24.35	-4.27574	59.7344	93.0567	1.8734	464.62	52.1496
24.3667	-4.27879	59.8455	93.5014	1.90315	464.812	52.1459
24.3833	-4.27696	59.7979	93.1484	1.23146	464.73	52.1429
24.4	-4.27925	59.8191	93.1922	1.4872	464.685	52.1415
24.4167	-4.28001	60.0764	93.5929	2.66426	464.665	52.1429
24.4333	-4.28047	59.6461	92.9896	2.07726	464.61	52.1429
24.45	-4.27864	59.7681	93.0051	1.52763	464.643	52.1413
24.4667	-4.27391	59.9433	93.1985	2.06291	464.654	52.1432
24.4833	-4.27895	59.7636	93.0503	1.89659	464.802	52.1438
24.5	-4.28444	59.661	92.935	1.14326	464.944	52.1403
24.5167	-4.2849	59.8301	93.3138	1.22429	464.888	52.1409
24.5333	-4.28215	59.9232	93.3857	1.73027	464.877	52.1417
24.55	-4.28688	59.8537	93.1179	1.70586	464.975	52.1372
24.5667	-4.28322	59.5695	92.9353	1.71715	465.114	52.1371
24.5833	-4.28337	59.8017	93.0627	1.75896	464.913	52.1372
24.6	-4.28856	60.1456	93.4522	1.60454	464.976	52.1372
24.6167	-4.29253	59.7883	92.9815	2.08794	465.049	52.1345
24.6333	-4.29268	60.0692	93.5651	1.56822	465.029	52.1351
24.65	-4.2939	59.7138	92.9435	1.91154	464.978	52.1334
24.6667	-4.29222	59.6925	92.9319	1.70525	464.947	52.138
24.6833	-4.28993	59.7414	93.1257	2.2036	464.995	52.1336
24.7	-4.29146	59.8132	93.124	2.03545	465.193	52.1342
24.7167	-4.29207	59.8664	93.0759	1.86623	465.186	52.1304
24.7333	-4.29176	59.8478	93.0001	1.10741	465.351	52.1326
24.75	-4.28795	59.71	93.1281	1.90849	465.421	52.1357
24.7667	-4.28886	59.6212	93.0041	1.63612	465.257	52.1316
24.7833	-4.28566	59.7341	93.1233	1.83113	465.214	52.1365
24.8	-4.2881	59.786	93.168	1.99196	465.015	52.1325
24.8167	-4.29359	59.9348	93.2899	2.03972	465.032	52.1296
24.8333	-4.29085	59.7422	93.0634	2.0414	464.904	52.1276
24.85	-4.29192	59.7773	93.0169	1.96571	464.726	52.1284
24.8667	-4.29665	59.6105	92.7856	1.8441	464.692	52.1296
24.8833	-4.29695	59.6203	93.0576	1.71242	464.745	52.1285
24.9	-4.29634	59.7651	93.0251	2.14394	464.838	52.1272
24.9167	-4.29359	59.8872	93.7003	2.10518	464.91	52.1275
24.9333	-4.29558	59.6349	92.9771	1.8322	464.982	52.1296
24.95	-4.29344	59.6996	93.0096	2.13142	465.173	52.1342
24.9667	-4.29314	59.9085	93.0663	2.1035	465.146	52.127
24.9833	-4.29558	59.8882	93.1037	2.02232	465.095	52.1212
25	-4.30168	59.7994	93.2189	1.59203	465.176	52.1224
25.0167	-4.30397	59.9593	93.3837	1.9204	465.119	52.1258
25.0333	-4.30717	59.9011	93.2238	2.38533	465.018	52.1282
25.05	-4.31496	59.8908	93.2702	1.96938	464.993	52.1267
25.0667	-4.31328	59.9047	93.2894	2.4015	464.986	52.1233
25.0833	-4.31343	59.9841	93.0364	1.84715	465.062	52.1246
25.1	-4.31557	59.948	93.1809	1.73088	465.101	52.1211
25.1167	-4.31496	59.9418	93.3395	2.16484	465.04	52.1229
25.1333	-4.31221	59.883	93.043	1.95915	464.964	52.1201
25.15	-4.31221	59.8284	93.3027	2.00752	464.862	52.123
25.1667	-4.31007	59.7627	93.0935	2.09816	464.699	52.1185
25.1833	-4.31343	59.9145	93.4837	1.86028	464.647	52.1171
25.2	-4.31282	59.7532	93.2876	1.46324	464.751	52.1183
25.2167	-4.31389	59.7875	93.0932	2.01637	464.85	52.1212
25.2333	-4.31404	59.7782	93.0172	1.69579	464.807	52.1217
25.25	-4.31648	59.7051	92.9775	1.67427	464.909	52.1154
25.2667	-4.3203	60.1377	93.6117	1.50322	465.042	52.1149
25.2833	-4.32289	59.6418	92.9446	1.67961	465.072	52.1108
25.3	-4.32426	59.6432	92.7587	1.88225	465.067	52.1105
25.3167	-4.32732	59.8441	93.2711	2.05879	465.022	52.1088
25.3333	-4.32823	60.0542	93.2984	2.16835	465.09	52.1053
25.35	-4.32655	59.8052	92.9237	1.60988	464.974	52.1055
25.3667	-4.31969	59.7355	93.1457	8.55095	464.891	52.1055
25.3833	-4.31725	59.7092	92.9136	2.36809	464.816	52.1072
25.4	-4.31938	60.0265	93.2975	2.43843	464.844	52.1023
25.4167	-4.31984	59.8745	93.245	2.44499	464.829	52.1009
25.4333	-4.32274	59.6049	92.7605	2.30248	464.863	52.0983
25.45	-4.31725	59.8898	93.2435	2.46529	464.828	52.1008
25.4667	-4.32137	59.6726	92.828	2.57973	464.867	52.104
25.4833	-4.32381	59.7314	92.981	2.74544	464.864	52.1053
25.5	-4.32121	60.0655	93.6268	2.12257	464.651	52.105
25.5167	-4.31999	59.777	93.2879	2.99995	464.539	52.1018
25.5333	-4.3235	59.8281	93.2818	2.1183	464.547	52.1008
25.55	-4.32564	59.8798	93.2154	2.48253	464.625	52.1038
25.5667	-4.33067	59.6983	92.8696	2.64351	464.767	52.096
25.5833	-4.32686	59.8495	93.0734	2.36397	464.693	52.0951
25.6	-4.32488	59.8023	93.193	2.32338	464.832	52.0948
25.6167	-4.32991	59.6645	93.0863	2.49916	464.811	52.0957
25.6333	-4.33205	59.8591	92.8649	2.2393	464.924	52.0937
25.65	-4.33311	59.7848	93.1719	1.68327	464.862	52.0934
25.6667	-4.338	59.7106	92.8217	2.03667	464.924	52.0956
25.6833	-4.34013	59.7747	93.052	2.15172	464.934	52.0939
25.7	-4.33662	60.0338	93.6842	1.83464	465.057	52.0889
25.7167	-4.33693	59.7247	93.241	2.40089	465.028	52.0866
25.7333	-4.33876	59.8977	93.3823	2.69829	465.184	52.0907
25.75	-4.33876	59.9613	93.3711	2.71263	465.25	52.0864
25.7667	-4.34013	59.6775	93.117	3.16139	465.254	52.086
25.7833	-4.34303	60.0945	93.6314	2.80327	465.33	52.0895
25.8	-4.34151	59.949	93.316	2.4128	465.213	52.0927
25.8167	-4.34578	59.9001	93.2581	2.33833	465.133	52.0901
25.8333	-4.34593	59.831	92.9258	2.89314	464.989	52.0878
25.85	-4.3467	60.0225	93.4998	2.60765	464.87	52.0864
25.8667	-4.35341	59.9413	93.5027	3.00652	464.826	52.0855
25.8833	-4.35677	59.6854	92.8819	3.15254	464.652	52.082
25.9	-4.35585	59.8426	92.9592	2.26021	464.62	52.0794
25.9167	-4.35722	59.7355	93.0418	2.64946	464.536	52.0776
25.9333	-4.35936	59.8422	93.2008	2.25426	464.482	52.0785
25.95	-4.35844	59.9007	93.2673	2.63863	464.485	52.0791
25.9667	-4.3589	59.6383	92.7345	2.42348	464.497	52.0765
25.9833	-4.35707	59.6674	92.9813	3.16078	464.554	52.078
26	-4.35967	59.7587	92.9325	2.89314	464.635	52.078
26.0167	-4.35478	59.804	93.0711	3.28484	464.841	52.0763
26.0333	-4.35677	59.6977	92.9943	2.70729	464.88	52.076
26.05	-4.36317	59.7146	92.8716	2.95586	465.172	52.0768
26.0667	-4.36089	59.8641	93.3874	3.12035	465.224	52.0795
26.0833	-4.3589	59.8472	93.0409	3.48991	465.322	52.0736
26.1	-4.35631	59.6914	92.9813	2.99339	465.325	52.0721
26.1167	-4.35905	60.039	93.353	2.85744	465.29	52.0716
26.1333	-4.36028	59.8185	93.0442	3.78853	465.227	52.0751
26.15	-4.35661	59.7297	93.057	3.06252	465.245	52.0693
26.1667	-4.35646	59.6406	92.8761	2.53685	465.223	52.0702
26.1833	-4.35677	59.8267	93.0233	2.46941	465.241	52.066
26.2	-4.35692	59.8219	93.3299	2.74834	465.248	52.0647
26.2167	-4.35982	59.8151	93.007	2.86278	465.229	52.0635
26.2333	-4.36028	59.5263	92.646	2.46223	465.035	52.064
26.25	-4.36394	59.5425	92.7941	2.76573	465.208	52.0631
26.2667	-4.36577	59.7045	92.9969	2.16484	465.054	52.0632
26.2833	-4.36821	59.6778	93.0625	3.35808	465.013	52.0625
26.3	-4.36653	59.8808	93.1088	4.0757	465.093	52.0617
26.3167	-4.36134	59.8377	93.0987	3.39989	464.976	52.0588
26.3333	-4.36501	59.539	92.8104	2.63863	464.845	52.0582
26.35	-4.36592	59.681	92.9478	3.77953	464.798	52.055
26.3667	-4.36729	59.9302	93.2652	3.59413	465.061	52.0553
26.3833	-4.36714	59.7298	93.0142	2.17796	465.076	52.0535
26.4	-4.36836	59.8724	93.2844	1.49727	464.955	52.0542
26.4167	-4.3705	59.8457	93.3733	2.81807	464.907	52.0562
26.4333	-4.36897	59.9389	93.1316	3.15315	464.86	52.0525
26.45	-4.37065	59.6296	92.9008	2.68517	464.863	52.0531
26.4667	-4.37401	59.8319	93.1637	3.0822	464.844	52.0507
26.4833	-4.3763	59.7103	93.0547	2.7758	464.884	52.0493
26.5	-4.37828	59.7247	93.0178	3.01964	465.043	52.0451
26.5167	-4.37508	59.7453	92.94	2.58629	465.028	52.046
26.5333	-4.37721	59.6006	92.8927	1.49727	465.056	52.0435
26.55	-4.37935	59.8777	93.0431	1.45729	465.099	52.0376
26.5667	-4.38423	60.0137	93.1068	2.21672	465.273	52.0342
26.5833	-4.37889	59.7056	93.0447	2.97783	465.342	52.0348
26.6	-4.37935	59.9592	93.2009	3.5482	465.409	52.0326
26.6167	-4.38042	59.9082	93.2819	2.16957	465.398	52.0301
26.6333	-4.38713	59.8467	93.231	0.361252	465.387	52.0292
26.65	-4.39293	59.6801	92.8507	3.97682	465.054	52.0324
26.6667	-4.38911	59.7149	92.812	3.4684	465.162	52.0312
26.6833	-4.38774	59.6584	92.8915	1.41975	464.982	52.029
26.7	-4.39186	59.7749	92.9739	2.34428	465.038	52.0297
26.7167	-4.38774	59.9232	93.1512	2.0855	465.157	52.0297
26.7333	-4.38713	59.5974	92.7374	2.6786	465.248	52.0243
26.75	-4.38255	59.7709	93.1606	3.2299	465.14	52.0232
26.7667	-4.3885	59.8274	93.2104	1.94252	465.286	52.0237
26.7833	-4.38972	59.7804	93.1284	2.74666	465.203	52.0232
26.8	-4.39384	59.6751	92.9508	3.35091	465.031	52.0231
26.8167	-4.39415	59.7308	93.2917	1.96281	464.995	52.0211
26.8333	-4.39293	59.6334	92.9614	2.61543	465.078	52.0199
26.85	-4.39186	59.6668	92.7747	2.91405	465.112	52.0197
26.8667	-4.39049	59.8087	93.1875	1.85249	465.199	52.0214
26.8833	-4.38927	59.631	92.9261	1.95564	465.019	52.0196
26.9	-4.3911	59.8148	93.0756	3.33794	465.108	52.0191
26.9167	-4.39293	59.7086	92.9432	2.16301	465.125	52.0184
26.9333	-4.39919	59.6546	92.7558	2.63695	465.144	52.01
26.95	-4.4001	59.7051	92.9032	2.16362	465.09	52.0153
26.9667	-4.40132	59.7239	93.1852	2.56065	465.119	52.0124
26.9833	-4.40163	59.858	93.3932	1.79832	465.046	52.0124
27	-4.40041	59.9233	93.2871	2.96532	464.885	52.0126
27.0167	-4.3998	59.8846	93.2227	2.27089	464.989	52.0078
27.0333	-4.39934	59.6812	92.7462	2.79549	465.045	52.011
27.05	-4.40483	59.8922	93.054	2.55287	464.935	52.008
27.0667	-4.4062	59.5411	92.6716	2.32933	465.114	52.0077
27.0833	-4.40346	59.818	93.1826	2.70012	465.183	52.0036
27.1	-4.403	59.5551	92.8202	2.28279	465.299	52.0048
27.1167	-4.40941	59.7585	93.1023	3.48869	465.312	52.0004
27.1333	-4.41155	59.7562	92.8678	3.50349	465.317	51.9975
27.15	-4.4149	59.8345	92.8338	2.32155	465.232	51.9943
27.1667	-4.41795	59.7889	93.0766	9.31557	465.075	51.9946
27.1833	-4.42284	59.7079	92.9807	5.66063	465.045	51.9964
27.2	-4.41902	60.2012	93.5243	10.6525	464.93	51.9976
27.2167	-4.42085	60.0317	93.5482	7.75215	465.196	51.9938
27.2333	-4.41948	59.5467	92.8454	6.87904	465.342	51.993
27.25	-4.42024	59.7205	92.9784	7.4572	465.305	51.9895
27.2667	-4.42284	59.8727	93.2174	5.00984	465.454	51.991
27.2833	-4.42055	59.8484	93.3413	5.91881	465.641	51.9901
27.3	-4.42513	59.8225	92.9099	6.63216	465.447	51.9903
27.3167	-4.42467	59.7846	92.9672	8.43224	465.599	51.9851
27.3333	-4.42421	59.6839	93.039	6.28655	465.574	51.9831
27.35	-4.42375	59.6404	92.6937	6.20369	465.464	51.9863
27.3667	-4.42711	59.8414	93.1225	4.90425	465.499	51.986
27.3833	-4.43016	59.9235	93.1541	5.71434	465.354	51.9862
27.4	-4.43291	60.2169	93.9237	6.49696	465.244	51.9836
27.4167	-4.43474	59.9357	93.1237	6.42891	465.41	51.981
27.4333	-4.43474	60.0233	93.2215	5.78102	465.356	51.9794
27.45	-4.43352	59.818	93.0126	6.17561	465.112	51.9791
27.4667	-4.43504	59.8046	93.16	5.61241	465.125	51.9784
27.4833	-4.43016	59.7375	93.0662	5.09621	465.182	51.9772
27.5	-4.42528	59.9325	93.2813	5.4026	465.021	51.9761
27.5167	-4.42757	59.8122	93.0958	5.67787	465.172	51.9726
27.5333	-4.4265	60.0071	93.3593	4.91982	465.182	51.9709
27.55	-4.42741	59.8685	93.2494	5.92827	465.218	51.9766
27.5667	-4.42467	59.8234	93.3558	6.54167	465.247	51.9718
27.5833	-4.42787	59.661	92.9166	6.00639	465.265	51.9744
27.6	-4.42711	59.8592	93.2409	5.19157	465.208	51.9756
27.6167	-4.42421	60.0344	93.2977	4.89235	465.295	51.9737
27.6333	-4.42528	59.6923	92.8419	5.02937	465.274	51.9718
27.65	-4.42513	60.0349	93.774	5.05684	465.149	51.9706
27.6667	-4.42711	60.1148	93.3764	5.74654	465.38	51.9683
27.6833	-4.42467	60.0036	93.523	5.21965	465.498	51.965
27.7	-4.42665	59.9467	93.2291	5.78346	465.358	51.9656
27.7167	-4.42574	59.7642	93.2218	5.34004	465.463	51.9645
27.7333	-4.42772	60.0599	93.6303	5.32631	465.527	51.9645
27.75	-4.43428	59.8986	93.2908	5.79948	465.506	51.9617
27.7667	-4.43306	59.9044	93.3015	5.78407	465.598	51.9582
27.7833	-4.43184	60.0486	93.4356	4.91447	465.664	51.9573
27.8	-4.42955	59.9616	93.3598	5.60768	465.59	51.9556
27.8167	-4.42863	59.8479	93.2314	5.33409	465.667	51.9541
27.8333	-4.43474	59.8701	93.0427	5.91042	465.617	51.9543
27.85	-4.43535	60.1167	93.7101	4.8066	465.358	51.9543
27.8667	-4.43428	59.9752	93.103	5.20348	465.502	51.955
27.8833	-4.43642	59.9444	93.2623	4.7863	465.36	51.9506
27.9	-4.43626	59.9662	93.4509	4.29634	465.194	51.9468
27.9167	-4.43459	60.1476	93.3788	5.49019	465.218	51.9445
27.9333	-4.43626	60.0466	93.5528	5.50026	465.167	51.9433
27.95	-4.43718	59.9241	93.1521	5.00679	465.06	51.9439
27.9667	-4.4352	59.7773	92.9885	5.1487	465.252	51.9421
27.9833	-4.43947	60.1745	93.7196	4.86427	465.242	51.9425
28	-4.4445	60.1411	93.6852	5.15755	465.085	51.9387
28.0167	-4.44695	60.0451	93.529	4.84642	465.101	51.9367
28.0333	-4.44634	60.0123	93.6152	5.0872	465.17	51.9383
28.05	-4.44725	60.2349	93.6846	4.40178	464.889	51.9378
28.0667	-4.44801	60.0283	93.3614	4.54247	465.219	51.9376
28.0833	-4.44923	60.1865	93.7655	5.63377	465.262	51.9372
28.1	-4.44954	59.9491	93.5767	4.48525	465.164	51.9352
28.1167	-4.44542	60.136	93.698	5.27031	465.482	51.934
28.1333	-4.44466	60.0413	93.3405	5.17189	465.634	51.9317
28.15	-4.44313	59.967	93.3109	4.20036	465.575	51.9268
28.1667	-4.44511	60.2592	93.9056	4.92394	465.864	51.9277
28.1833	-4.44466	59.8559	93.2298	4.69322	465.864	51.9294
28.2	-4.4445	60.7745	93.8668	4.84703	465.696	51.9253
28.2167	-4.44511	60.1241	93.663	4.589	465.741	51.9216
28.2333	-4.44511	60.0883	93.4321	4.8011	465.739	51.9225
28.25	-4.44344	60.1077	93.5906	6.31386	465.638	51.9199
28.2667	-4.44222	60.0434	93.7064	5.70412	465.698	51.917
28.2833	-4.44481	59.94	93.5009	4.92516	465.571	51.9181
28.3	-4.43947	60.0893	93.9095	4.44771	465.543	51.9163
28.3167	-4.44145	60.3178	93.8645	4.77791	465.66	51.9172
28.3333	-4.44832	59.9078	93.2696	4.9395	465.565	51.9132
28.35	-4.44481	59.9041	93.3944	4.9102	465.434	51.9155
28.3667	-4.44481	59.9194	93.2615	4.42085	465.583	51.9163
28.3833	-4.44969	60.3132	94.0342	4.80293	465.684	51.9132
28.4	-4.44908	60.3141	93.8987	4.85893	465.482	51.9126
28.4167	-4.44817	60.1272	93.5864	5.0425	465.406	51.9088
28.4333	-4.44908	60.0518	93.6123	4.73671	465.522	51.9054
28.45	-4.45381	60.2155	93.8677	4.77135	465.513	51.9051
28.4667	-4.45152	59.8429	93.1918	4.57405	465.467	51.901
28.4833	-4.45412	59.9418	93.5804	4.90242	465.474	51.9013
28.5	-4.45595	60.0456	93.6063	4.86076	465.507	51.9033
28.5167	-4.45763	60.2474	93.9433	4.52461	465.67	51.901
28.5333	-4.45793	60.1814	94.1106	4.58778	465.655	51.9
28.55	-4.45854	60.2444	93.8509	3.79738	465.605	51.901
28.5667	-4.45396	60.2691	93.9358	5.13969	465.672	51.8984
28.5833	-4.45702	60.3153	93.5871	4.97459	465.638	51.9
28.6	-4.46236	60.1704	93.8412	4.19563	465.59	51.9006
28.6167	-4.46205	60.0071	93.7481	4.18663	465.648	51.8969
28.6333	-4.45885	59.9856	93.6794	5.04433	465.594	51.8954
28.65	-4.45992	60.3799	94.1944	4.73503	465.702	51.8917
28.6667	-4.46358	60.2465	93.9024	4.92577	465.64	51.8902
28.6833	-4.46312	60.3468	94.2596	5.49019	465.707	51.8861
28.7	-4.46449	60.1832	93.7495	4.93294	465.814	51.885
28.7167	-4.46327	60.1034	93.7698	3.78365	465.899	51.8877
28.7333	-4.4648	60.1839	93.8075	4.99962	465.839	51.8824
28.75	-4.46205	60.1199	93.616	3.93868	465.832	51.8807
28.7667	-4.46159	60.3135	93.8215	4.66408	466.045	51.8859
28.7833	-4.46297	60.424	94.0856	4.23378	466.007	51.8827
28.8	-4.46861	59.9494	93.4209	4.86015	465.969	51.88
28.8167	-4.47365	60.2291	94.0073	4.68498	465.858	51.8771
28.8333	-4.47609	60.1019	93.7171	4.80766	465.898	51.8758
28.85	-4.47823	60.3483	93.6813	4.56215	465.793	51.8745
28.8667	-4.47807	60.3594	94.1493	3.86589	465.77	51.8729
28.8833	-4.48143	60.1867	93.9396	4.41307	465.767	51.8697
28.9	-4.47639	60.1653	93.8621	4.89952	465.854	51.8702
28.9167	-4.47502	60.1986	93.9451	4.74281	465.835	51.8662
28.9333	-4.47472	60.2178	93.7237	4.88701	465.866	51.8655
28.95	-4.47304	60.0967	93.791	4.05968	465.892	51.865
28.9667	-4.47441	59.999	93.2758	4.48708	465.981	51.8659
28.9833	-4.47197	60.0608	93.5679	4.9073	465.943	51.8633
29	-4.46938	60.0144	93.7371	4.24919	465.992	51.8632
29.0167	-4.46983	60.0938	93.6239	3.81477	466.07	51.8633
29.0333	-4.47197	60.2212	93.883	4.40178	466.152	51.8609
29.05	-4.47014	60.171	93.7096	3.99651	466.125	51.8574
29.0667	-4.47029	60.2946	94.0637	4.35173	466.195	51.8574
29.0833	-4.47578	60.4163	94.186	4.28017	466.147	51.8571
29.1	-4.47517	60.1302	93.6645	4.83208	466.158	51.8543
29.1167	-4.4738	60.0713	93.7058	4.31358	465.922	51.8537
29.1333	-4.47685	60.241	93.9466	4.11751	465.933	51.8505
29.15	-4.47975	60.1116	93.7171	4.43703	465.995	51.8481
29.1667	-4.47914	60.1061	93.7855	4.25163	466.114	51.8426
29.1833	-4.48158	60.0761	93.753	4.40956	466.026	51.8449
29.2	-4.48372	60.0327	93.4933	4.27071	466.163	51.842
29.2167	-4.47807	60.2277	93.7618	4.44588	466.058	51.8397
29.2333	-4.48036	60.0768	93.7284	4.55376	466.244	51.8421
29.25	-4.48463	60.2888	93.7327	4.93706	466.116	51.8435
29.2667	-4.48738	60.2164	93.7182	4.08287	466.124	51.8397
29.2833	-4.4857	60.263	93.9091	4.30046	466.243	51.8369
29.3	-4.48753	60.3297	94.2036	4.48463	466.198	51.8325
29.3167	-4.48708	60.1894	93.7878	3.82362	466.136	51.8324
29.3333	-4.48219	60.5779	94.464	4.00246	466.164	51.8301
29.35	-4.48219	60.6735	94.6957	4.27727	466.217	51.829
29.3667	-4.48296	60.6336	94.3569	3.68126	466.23	51.8304
29.3833	-4.48219	60.2821	94.0351	4.30824	466.151	51.8296
29.4	-4.48189	60.3527	94.0019	4.66286	466.126	51.8307
29.4167	-4.47945	60.2477	93.9057	4.25285	466.212	51.8311
29.4333	-4.47517	60.4545	94.6598	4.11278	466.24	51.8275
29.45	-4.47395	60.3768	94.0945	4.02992	466.264	51.8281
29.4667	-4.47639	60.7125	94.623	3.83431	466.247	51.825
29.4833	-4.47823	60.3805	94.1593	4.40651	466.347	51.8209
29.5	-4.47807	60.8761	94.6514	4.07753	466.315	51.8253
29.5167	-4.47899	60.6471	94.4202	4.81133	466.295	51.8261
29.5333	-4.48128	60.4133	94.0186	4.71062	466.229	51.823
29.55	-4.48174	60.818	94.8942	5.04967	466.336	51.8206
29.5667	-4.48448	60.4794	93.9114	4.29634	466.348	51.8195
29.5833	-4.4883	60.5361	94.4514	4.64088	466.231	51.8186
29.6	-4.48708	60.6326	94.089	4.40544	466.25	51.8162
29.6167	-4.48647	60.6451	94.2078	4.6653	466.342	51.8176
29.6333	-4.48708	60.5755	94.4927	4.16283	466.272	51.8192
29.65	-4.4854	60.4083	94.154	4.62227	466.274	51.8185
29.6667	-4.48036	61.2139	95.2789	4.2141	466.327	51.8127
29.6833	-4.48235	61.1028	94.979	3.83736	466.498	51.8137
29.7	-4.48738	61.0934	95.2166	4.29161	466.472	51.8107
29.7167	-4.48769	61.0807	95.4655	4.43337	466.372	51.8075
29.7333	-4.48555	61.0564	95.4072	4.03648	466.437	51.8076
29.75	-4.4886	60.7903	94.9239	4.1497	466.517	51.8035
29.7667	-4.48982	61.2301	95.5293	4.16878	466.414	51.8064
29.7833	-4.49181	60.8187	94.9159	4.92928	466.434	51.8049
29.8	-4.4883	61.3148	95.151	4.38744	466.507	51.8076
29.8167	-4.48479	61.3439	96.0714	3.88451	466.549	51.8131
29.8333	-4.48601	60.9621	94.9642	3.91609	466.508	51.8086
29.85	-4.48235	62.355	96.8351	4.07875	466.507	51.8102
29.8667	-4.48402	61.6077	96.1933	3.8517	466.576	51.806
29.8833	-4.48235	61.4329	95.6999	3.79326	466.705	51.8075
29.9	-4.4825	61.4272	95.6739	4.15199	466.563	51.8079
29.9167	-4.4857	61.6019	96.4553	4.48936	466.592	51.8098
29.9333	-4.48601	61.9227	96.287	4.05617	466.696	51.8102
29.95	-4.48601	61.9671	96.2464	4.57161	466.568	51.8087
29.9667	-4.48753	62.1633	96.6169	4.14909	466.457	51.8102
29.9833	-4.48982	62.4213	97.2428	4.69383	466.449	51.8095
30	-4.48952	62.168	96.9582	4.49837	466.537	51.8087
30.0167	-4.49348	62.5085	98.0499	4.31007	466.561	51.8121
30.0333	-4.48982	62.1569	97.5991	4.62715	466.498	51.8096
30.05	-4.48952	62.6142	97.6328	3.73009	466.488	51.8113
30.0667	-4.48616	62.5201	97.0135	4.10622	466.488	51.8093
30.0833	-4.48631	62.7641	98.0155	3.98216	466.465	51.8136
30.1	-4.4857	62.705	97.9107	3.73604	466.537	51.8128
30.1167	-4.48769	63.0666	98.4229	3.72582	466.513	51.8124
30.1333	-4.49272	63.2845	99.3119	4.15688	466.494	51.8166
30.15	-4.49089	63.3926	98.9358	3.80333	466.919	51.8145
30.1667	-4.49135	63.3039	98.6913	4.28261	467.042	51.8131
30.1833	-4.49089	62.9574	98.5171	3.92677	467.301	51.8176
30.2	-4.49455	62.9054	98.4634	3.84865	467.255	51.8176
30.2167	-4.49287	63.149	98.913	4.48341	467.028	51.8186
30.2333	-4.49165	63.2266	99.3317	4.07997	467.062	51.82
30.25	-4.48998	64.7562	100.275	4.62883	467.045	51.8191
30.2667	-4.49242	63.6773	100.1	3.84331	467.014	51.8206
30.2833	-4.48875	63.9401	99.4473	2.74178	466.972	51.8226
30.3	-4.49013	63.9639	100.614	3.98521	466.889	51.8212
30.3167	-4.48906	64.4045	101.353	4.58244	466.83	51.8203
30.3333	-4.48936	64.0731	100.417	4.11217	466.872	51.8198
30.35	-4.48936	64.0028	100.883	4.28734	466.731	51.8203
30.3667	-4.48433	64.1483	101.017	3.6747	466.687	51.8229
30.3833	-4.48402	64.6417	101.845	3.85765	466.727	51.8256
30.4	-4.48753	64.3198	100.863	4.14375	466.709	51.825
30.4167	-4.4915	64.8556	101.52	4.26231	466.615	51.8288
30.4333	-4.4915	65.1228	102.323	4.32671	466.664	51.8301
30.45	-4.49425	65.1545	103.11	4.0638	466.633	51.8349
30.4667	-4.49394	64.7877	101.862	4.33571	466.518	51.8337
30.4833	-4.48875	64.7858	102.271	4.34761	466.549	51.8351
30.5	-4.48814	65.2715	102.914	3.63106	466.513	51.832
30.5167	-4.48967	64.7475	102.508	3.98994	466.496	51.8327
30.5333	-4.49059	65.0436	102.274	3.61977	466.598	51.8316
30.55	-4.48814	65.075	102.596	4.24141	466.614	51.8334
30.5667	-4.48921	65.172	103.115	3.92921	466.49	51.8391
30.5833	-4.4886	65.3243	103.2	5.1403	466.628	51.8378
30.6	-4.49425	65.5207	103.525	3.82896	466.477	51.8372
30.6167	-4.49608	65.3292	104.222	4.06029	466.359	51.8388
30.6333	-4.4915	65.2808	103.614	4.55803	466.431	51.8397
30.65	-4.49059	65.4958	103.9	4.16573	466.525	51.8388
30.6667	-4.4912	65.5547	103.928	3.92799	466.467	51.8407
30.6833	-4.49608	66.0569	105.307	4.06319	466.626	51.8426
30.7	-4.4976	66.4335	105.74	4.46327	466.652	51.8412
30.7167	-4.49791	65.4623	103.915	4.15566	466.536	51.8403
30.7333	-4.49852	65.4447	104.613	4.25758	466.508	51.8421
30.75	-4.4976	65.9051	104.94	4.91325	466.503	51.8482
30.7667	-4.49745	66.0563	105.046	4.46556	466.567	51.845
30.7833	-4.49394	65.6905	104.01	4.42558	466.673	51.8469
30.8	-4.49715	66.0897	105.492	4.32793	466.621	51.8488
30.8167	-4.49318	66.029	105.227	4.19563	466.604	51.8513
30.8333	-4.4915	66.6137	106.732	4.72374	466.609	51.8505
30.85	-4.49516	65.4681	105.244	3.76579	466.727	51.8491
30.8667	-4.49425	66.3482	106.415	4.17061	466.476	51.8502
30.8833	-4.49135	66.0276	105.448	4.22478	466.64	51.8482
30.9	-4.49242	65.7014	105.48	5.00435	466.695	51.849
30.9167	-4.49394	65.8755	105.966	4.62059	466.522	51.8511
30.9333	-4.49516	66.2374	106.386	4.22005	466.608	51.8519
30.95	-4.49043	66.2859	106.603	4.10133	466.688	51.8549
30.9667	-4.49104	65.5674	105.389	4.43932	466.604	51.8516
30.9833	-4.48891	66.1944	106.271	4.37492	466.656	51.8522
31	-4.48479	66.4912	106.439	4.28734	466.537	51.851
31.0167	-4.48387	65.6463	105.43	4.25102	466.508	51.8523
31.0333	-4.48448	66.2737	107.119	4.31419	466.667	51.8507
31.05	-4.48967	65.9803	105.982	4.79347	466.658	51.8554
31.0667	-4.49104	66.5981	107.663	4.515	466.496	51.8601
31.0833	-4.49211	66.2083	107.338	3.92677	466.627	51.858
31.1	-4.48952	66.3244	107.12	3.80928	466.695	51.8568
31.1167	-4.49165	65.6341	106.093	4.12224	466.515	51.8569
31.1333	-4.49501	65.9625	106.273	4.20876	466.728	51.8559
31.15	-4.49226	66.1335	107.143	3.84682	466.622	51.8562
31.1667	-4.49364	65.8837	107.165	4.66469	466.654	51.8568
31.1833	-4.49654	66.1008	106.932	4.10728	466.645	51.8586
31.2	-4.49577	66.1213	106.674	4.03755	466.731	51.8568
31.2167	-4.49654	66.3953	106.971	4.6331	466.592	51.8594
31.2333	-4.4973	66.152	106.573	4.07097	466.714	51.8603
31.25	-4.49486	65.9692	107.353	4.51866	466.665	51.8577
31.2667	-4.4915	66.4762	107.367	3.61626	466.573	51.8568
31.2833	-4.49165	66.0545	106.831	4.21822	466.604	51.8583
31.3	-4.49226	66.583	107.876	4.33861	466.771	51.86
31.3167	-4.49059	66.3808	107.682	4.09599	466.538	51.8604
31.3333	-4.48952	65.6818	106.478	3.98399	466.645	51.8636
31.35	-4.48647	65.7145	106.426	4.47517	466.703	51.8621
31.3667	-4.4883	66.1152	107.68	4.79042	466.665	51.861
31.3833	-4.48753	65.6609	106.673	4.88106	466.706	51.8575
31.4	-4.48265	65.6542	106.775	4.23546	466.687	51.8586
31.4167	-4.4854	66.0134	107.779	4.18785	466.563	51.8613
31.4333	-4.4857	65.6907	106.892	4.64027	466.7	51.8603
31.45	-4.48647	66.1471	107.582	4.75472	466.663	51.8617
31.4667	-4.48067	65.9199	107.496	4.34166	466.553	51.8592
31.4833	-4.47792	65.6001	106.647	4.51988	466.688	51.8589
31.5	-4.47701	66.1916	107.703	4.61098	466.682	51.8597
31.5167	-4.47334	65.7659	107.036	3.81706	466.551	51.8617
31.5333	-4.47502	65.857	106.881	3.95653	466.59	51.861
31.55	-4.47136	65.9556	107.147	4.26353	466.601	51.8644
31.5667	-4.47258	65.671	106.692	4.10912	466.481	51.8665
31.5833	-4.47762	65.7163	107.078	5.33577	466.611	51.865
31.6	-4.47502	66.0033	107.499	4.45717	466.696	51.8659
31.6167	-4.47594	66.1086	107.31	4.34273	466.584	51.8691
31.6333	-4.47853	66.3233	107.536	3.8665	466.64	51.8681
31.65	-4.48235	65.5946	106.82	4.54124	466.711	51.8696
31.6667	-4.47762	65.6136	106.583	4.55742	466.51	51.8693
31.6833	-4.48051	66.086	107.517	4.34822	466.699	51.8743
31.7	-4.47884	65.4826	106.902	4.49715	466.622	51.8755
31.7167	-4.47548	66.0191	106.975	4.53178	466.418	51.8761
31.7333	-4.47151	65.6809	106.979	3.94173	466.601	51.8752
31.75	-4.46678	65.7348	107.035	4.79576	466.635	51.8742
31.7667	-4.46724	65.5048	107.038	5.08904	466.435	51.8797
31.7833	-4.46983	66.1279	107.635	4.40239	466.551	51.881
31.8	-4.46968	65.8068	107.274	3.98155	466.654	51.8806
31.8167	-4.47319	65.4208	106.607	11.4143	466.488	51.8774
31.8333	-4.47365	65.7504	107.34	10.6191	466.601	51.8855
31.85	-4.47609	66.6198	108.054	9.37157	466.711	51.8896
31.8667	-4.47517	65.9965	107.546	11.8958	466.549	51.8932
31.8833	-4.4799	65.8175	107.376	13.2424	466.726	51.8958
31.9	-4.47731	65.438	107.006	11.9376	466.724	51.8983
31.9167	-4.46816	65.6356	107.479	12.1969	466.555	51.9006
31.9333	-4.46907	66.1991	108.171	8.33214	466.644	51.9019
31.95	-4.46816	65.8451	107.778	8.24989	466.743	51.9077
31.9667	-4.46693	66.1645	108.402	8.19145	466.539	51.909
31.9833	-4.46007	65.8279	107.825	8.54729	466.703	51.9158
32	-4.45992	65.9069	108.173	8.49968	466.809	51.9207
32.0167	-4.45671	66.0214	108.589	8.72856	466.599	51.9248
32.0333	-4.45839	65.9765	108.026	7.70515	466.708	51.9317
32.05	-4.45503	66.5777	109.173	5.74287	466.755	51.9372
32.0667	-4.45045	66.3389	109.638	6.06712	466.634	51.9431
32.0833	-4.44939	66.0712	108.829	6.04454	466.83	51.948
32.1	-4.45045	66.4538	109.42	6.43791	466.834	51.9544
32.1167	-4.45229	66.7953	110.265	6.07613	466.684	51.9602
32.1333	-4.45198	66.6647	110.149	6.55357	466.83	51.9653
32.15	-4.4503	67.5494	111.275	5.90981	466.761	51.974
32.1667	-4.44939	66.6784	110.46	6.15898	466.581	51.9814
32.1833	-4.45122	66.9386	111.16	6.07079	466.674	51.9878
32.2	-4.45152	67.2587	111.813	6.37657	466.807	51.9914
32.2167	-4.44786	67.3628	111.838	5.75844	466.664	51.9961
32.2333	-4.44939	67.3042	112.166	4.9662	466.671	52.0011
32.25	-4.44817	67.5112	112.82	5.82512	466.642	52.0091
32.2667	-4.44435	67.8222	113.703	5.79781	466.64	52.0187
32.2833	-4.44374	67.8355	113.654	5.31136	466.75	52.026
32.3	-4.44222	67.9882	114.276	5.29167	466.68	52.0316
32.3167	-4.43977	67.9313	113.666	5.07957	466.598	52.0406
32.3333	-4.4381	68.5252	115.377	5.56175	466.8	52.0461
32.35	-4.43275	68.272	115.535	5.06157	466.776	52.0501
32.3667	-4.43199	68.7742	116.39	5.13023	466.635	52.0617
32.3833	-4.42879	68.7176	116.583	5.35728	466.735	52.0699
32.4	-4.42833	69.1705	117.117	5.75844	466.859	52.0779
32.4167	-4.42467	69.2036	117.9	5.31609	466.643	52.0849
32.4333	-4.42146	69.3589	118.279	4.99367	466.745	52.0922
32.45	-4.42329	69.7915	118.981	8.00194	466.722	52.1011
32.4667	-4.41963	69.6008	118.941	6.20491	466.694	52.1073
32.4833	-4.42024	69.9755	119.618	4.62532	466.79	52.1157
32.5	-4.41734	70.0227	120.622	6.9648	466.765	52.1243
32.5167	-4.41338	70.0254	120.683	7.46849	466.787	52.1325
32.5333	-4.41338	70.5138	121.277	4.67415	466.864	52.1421
32.55	-4.41231	71.3372	122.578	4.67537	466.836	52.152
32.5667	-4.40559	70.971	122.97	4.75044	466.759	52.1618
32.5833	-4.40117	70.5636	121.942	5.59685	466.806	52.1708
32.6	-4.39552	71.1814	123.469	5.02892	466.822	52.1796
32.6167	-4.39461	70.776	122.995	4.86427	466.781	52.1883
32.6333	-4.38744	71.4236	124.302	8.52821	466.831	52.1944
32.65	-4.38347	71.5267	124.284	5.92049	466.864	52.2048
32.6667	-4.38087	71.63	125.002	4.44359	466.757	52.2147
32.6833	-4.37431	72.0881	125.691	5.64217	466.734	52.2251
32.7	-4.36958	72.4059	127.084	5.28694	466.757	52.2327
32.7167	-4.36989	71.6779	125.522	5.52177	466.7	52.244
32.7333	-4.36577	72.0101	126.32	5.87517	466.818	52.2553
32.75	-4.36302	72.5956	127.537	5.95207	466.723	52.2601
32.7667	-4.35829	73.0132	128.07	5.47707	466.818	52.2695
32.7833	-4.35402	72.7793	128.182	7.24678	466.796	52.2779
32.8	-4.3528	73.5833	129.456	5.08614	466.736	52.2865
32.8167	-4.34563	73.5564	129.829	4.7541	466.687	52.2974
32.8333	-4.34212	73.0499	129.438	5.27977	466.725	52.3075
32.85	-4.33876	73.1629	129.423	4.98833	466.819	52.3193
32.8667	-4.33678	73.2946	130.007	4.97215	466.776	52.3296
32.8833	-4.33495	73.6152	129.934	6.36818	466.758	52.3394
32.9	-4.33464	73.8503	130.836	4.70406	466.664	52.3542
32.9167	-4.33342	74.0424	131.891	5.03838	466.841	52.3618
32.9333	-4.33083	73.7762	130.908	5.14565	466.704	52.3719
32.95	-4.32426	74.2631	131.527	4.88884	466.818	52.3895
32.9667	-4.31557	74.3821	132.431	4.48113	466.817	52.3986
[truncated: 1,622 more rows]
