# Supplementary material for: Thermodynamically controlled multiphase separation of heterogeneous liquid crystal colloids
Source: Nat Commun. 2023 Aug 29;14:5277. doi: 10.1038/s41467-023-41054-7 (PMC10465492; doi:10.1038/s41467-023-41054-7)
Supplement: Supplementary file 11 — Source Data [file 41467_2023_41054_MOESM11_ESM.zip › Source data/Supplementary Figure 7_The size-exclusion chromatography/13-1-2022/han-10.xlsx]

## Sheet: Sample Details
Administrative Information
Export date	13. tammikuuta 2022 13:01:05
Culture name	fi-FI
Decimal separator	,
Workspace name	Leena
Workspace path	C:\ProgramData\Agilent Technologies\GPC\Workspaces\Leena\
File name	MDS_Aqueous_100122-0043.sample
Creation date	12. tammikuuta 2022 11:12:46
Created by	gpc-sec
Comments	Collected by Agilent GPC/SEC Software Version 1.1.3131.27789
Software version	Agilent GPC/SEC Software - 1.1.3131.27789
Sample Information
Sample name	han-10
Information
Sample type	Sample
Injection date	12. tammikuuta 2022
Vial number	1
Injection number	1
Injection volume (µL)	100
Concentration (mg/mL)	1
dn/dc (mL/g)	0.1
UV extinction coefficient [(mg/mL)-¹][cm-¹]	1
Mark-Houwink K ((10e-5) dL/g)	14.1
Mark-Houwink Alpha	0.7
Mp	100000
Analysed	No
Instrument Conditions
Eluent
Refractive index (RIU)	1
Set flow rate (mL/min)	1
LS Wavelength (nm)	658
Set temperature (°C)	20
Actual temperature (°C)	0
Actual flow rate (mL/min)	0
Column information
Data origin	Collected by Agilent GPC/SEC Software Version 1.1.3131.27789
Instrument name
Collection Parameters
Collected by	gpc-sec
Number of channels	6
Run length (mins)	60.0167
Delay time (secs)	0
Sampling interval (secs)	1
Number of data points	3601
DLS Parameters
Viscosity (cP)	0.0089
Correlator run time (secs)	5
Collection fraction	0
Channel Information
Channel ID	Detector type	Detector name	Detector units	Channel Information
1	RI	RI	mV
2	LS 15°	LS 15°	mV
3	LS 90°	LS 90°	mV
4	VS DP	VS DP	mV
5	VS IP	VS IP	mV
6	UV 280nm	UV 280nm	mV

## Sheet: Raw Data
Collection Parameters
Collected by	gpc-sec
Number of channels	6
Run length (mins)	60.0167
Delay time (secs)	0
Sampling interval (secs)	1
Number of data points	3601
DLS Parameters
Viscosity (cP)	0.0089
Correlator run time (secs)	5
Collection fraction	0
Channel Information
Channel ID	Detector type	Detector name	Detector units	Channel Information
1	RI	RI	mV
2	LS 15°	LS 15°	mV
3	LS 90°	LS 90°	mV
4	VS DP	VS DP	mV
5	VS IP	VS IP	mV
6	UV 280nm	UV 280nm	mV
Raw Data
RT (mins)	Response Trace 1	Response Trace 2	Response Trace 3	Response Trace 4	Response Trace 5	Response Trace 6
0	-5.01091	58.6454	90.4298	0.96077	468.41	41.7364
0.0166667	-5.32295	58.7228	90.529	-0.424271	468.346	41.0925
0.0333333	-5.67696	58.6057	90.3428	-0.117874	463.571	40.4023
0.05	-6.07185	58.7043	90.4974	-0.459976	458.062	39.6629
0.0666667	-6.4991	58.7971	90.5389	0.335007	452.646	38.8688
0.0833333	-6.97228	58.7341	90.4287	0.0405121	447.302	38.0346
0.1	-7.49153	58.7295	90.3765	-0.350876	443.784	37.1633
0.116667	-8.05489	58.8812	90.5952	-0.20607	442.059	36.2515
0.133333	-8.67317	58.7324	90.5186	-0.119705	441.876	35.3056
0.15	-9.35265	58.7333	90.4195	0.0363922	443.912	34.3183
0.166667	-10.108	58.6976	90.2721	0.00709534	447.288	33.2977
0.183333	-10.9457	58.6742	90.2757	0.0792694	451.113	32.2297
0.2	-11.8697	58.8447	90.5288	0.588303	454.877	31.1213
0.216667	-12.8852	58.7251	90.3106	-0.20546	458.631	29.9624
0.233333	-13.9988	58.7824	90.2804	-0.207291	462.22	28.7569
0.25	-15.2207	58.7185	90.2729	0.124588	465.277	27.5019
0.266667	-16.5488	58.737	90.2511	-0.278244	467.955	26.2086
0.283333	-17.9859	58.7283	90.3512	0.0255585	469.961	24.8731
0.3	-19.5443	58.7455	90.314	-0.874252	471.5	23.5052
0.316667	-21.2215	58.7972	90.3358	-0.409927	472.688	22.1052
0.333333	-23.0199	58.7693	90.2818	-0.323563	473.401	20.6844
0.35	-24.7341	58.7946	90.4838	-0.871811	473.936	19.2472
0.366667	-26.757	58.7809	90.5128	-1.1628	474.296	17.804
0.383333	-28.8999	58.6567	90.3375	0.111465	474.294	16.3572
0.4	-31.1626	58.6428	90.2851	-0.854569	473.921	14.9166
0.416667	-33.5378	58.7289	90.4403	-0.387802	473.34	13.4901
0.433333	-36.0252	58.6643	90.2964	0.286179	472.831	12.0817
0.45	-38.6178	58.6295	90.1775	-0.307999	472.412	10.7035
0.466667	-41.3146	58.6488	90.2503	-0.701981	471.953	9.3557
0.483333	-44.109	58.6756	90.3342	0.191269	471.445	8.04024
0.5	-46.9927	58.6517	90.247	-0.185776	471.155	6.7733
0.516667	-49.965	58.6536	90.2291	-0.029068	470.859	5.55077
0.533333	-53.0096	58.7374	90.3378	-0.454025	470.516	4.38194
0.55	-56.1266	58.7145	90.2659	-0.183487	470.39	3.25081
0.566667	-59.2971	58.807	90.3561	-0.15419	470.186	2.14058
0.583333	-62.5159	58.758	90.2552	-0.181656	469.969	1.60332
0.6	-65.7769	58.7679	90.2242	-0.738907	469.762	1.59966
0.616667	-69.0591	58.8938	90.4376	-0.527878	469.624	1.60149
0.633333	-72.3573	58.7768	90.35	-0.947037	469.522	1.60088
0.65	-75.6471	58.8305	90.2773	-0.758591	469.43	1.60057
0.666667	-78.9361	58.7452	90.3042	-0.279923	469.279	1.6021
0.683333	-82.1935	58.7788	90.3193	-0.2108	468.881	1.60027
0.7	-85.4099	58.74	90.2857	-0.862351	468.584	1.59966
0.716667	-88.5801	58.6642	90.3138	-0.438004	468.388	1.60011
0.733333	-91.6827	58.6704	90.3802	-0.352097	468.278	1.60057
0.75	-94.7071	58.668	90.2892	0.426102	468.31	1.60011
0.766667	-97.6519	58.6774	90.2937	0.29747	468.187	1.60088
0.783333	-100.498	58.6874	90.3091	-0.837936	468.171	1.60179
0.8	-103.234	58.6153	90.2952	-0.328293	468.152	1.60088
0.816667	-105.854	58.6619	90.4614	-0.613174	468.239	1.60103
0.833333	-108.344	58.7318	90.5405	-0.415878	468.273	1.60118
0.85	-110.706	58.7405	90.4186	-0.814591	468.18	1.59798
0.866667	-112.922	58.7467	90.5213	-0.552444	468.209	1.6024
0.883333	-114.989	58.5815	90.3027	-0.852127	468.201	1.60133
0.9	-116.903	58.5398	90.2157	-0.829544	468.169	1.59904
0.916667	-118.651	58.5586	90.2779	-1.03584	468.09	1.60316
0.933333	-120.243	58.5911	90.225	-0.853958	467.945	1.60118
0.95	-121.664	58.6056	90.3132	-0.129776	468.069	1.59996
0.966667	-122.916	58.6773	90.2967	-0.75676	467.994	1.60057
0.983333	-124.003	58.6068	90.277	-1.19789	468.035	1.6021
1	-124.913	58.6623	90.3829	-1.64726	468.067	1.60057
1.01667	-125.657	58.5726	90.2125	-1.96556	468.111	1.59813
1.03333	-126.228	58.5673	90.1528	-1.55251	468.055	1.59981
1.05	-126.637	58.5465	90.2567	-1.53526	468.005	1.60362
1.06667	-126.884	58.8035	90.4582	-1.58119	467.884	1.98952
1.08333	-126.968	58.6878	90.3443	-1.61568	467.929	2.81029
1.1	-126.892	58.5529	90.2813	-2.18788	467.929	3.64983
1.11667	-126.667	58.5377	90.2915	-2.06276	467.888	4.47105
1.13333	-126.293	58.5595	90.3169	-2.00676	467.914	5.31059
1.15	-125.776	58.6169	90.341	-2.13966	468.017	6.16173
1.16667	-125.123	58.6524	90.3532	-2.02171	468.066	7.02095
1.18333	-124.336	58.7186	90.3504	-1.88271	468.02	7.90169
1.2	-123.428	58.5877	90.3213	-1.81068	467.929	8.78258
1.21667	-122.397	58.6608	90.3011	-2.59499	468.084	9.67156
1.23333	-121.252	58.7315	90.3725	-2.0771	468.107	10.5648
1.25	-120.009	58.5941	90.1859	-2.07771	468.056	11.4558
1.26667	-118.66	58.6549	90.3933	-2.20696	468.07	12.3458
1.28333	-117.226	58.6874	90.286	-2.57301	468.143	13.238
1.3	-115.7	58.6913	90.2692	-2.10091	468.177	14.1233
1.31667	-114.096	58.5902	90.2313	-1.83632	468.133	14.9993
1.33333	-112.423	58.6665	90.3091	-1.15501	468.169	15.87
1.35	-110.68	59.0388	90.6254	-1.55434	468.161	16.7298
1.36667	-108.878	58.8517	90.5599	-2.54677	468.083	17.5832
1.38333	-107.027	58.5629	90.1803	-1.6021	468.047	18.4252
1.4	-105.121	58.8921	90.5422	-2.06749	468.025	19.2503
1.41667	-103.373	58.668	90.4305	-2.96577	468.094	20.0645
1.43333	-101.401	58.6248	90.2546	-2.05147	468.137	20.8677
1.45	-99.3902	58.6037	90.2677	-2.30354	468.15	21.6479
1.46667	-97.3666	58.5935	90.4061	-1.65382	468.233	22.4186
1.48333	-95.315	58.6745	90.4191	-2.53365	468.201	23.1722
1.5	-93.2507	58.5548	90.1885	-1.63368	468.119	23.9074
1.51667	-91.1819	58.6282	90.3371	-2.13722	468.195	24.6275
1.53333	-89.1071	58.5323	90.2732	-1.90773	468.295	25.3323
1.55	-87.0327	58.5169	90.2195	-2.37511	468.19	26.0183
1.56667	-84.9586	58.5679	90.3336	-1.96983	468.255	26.6853
1.58333	-82.8983	58.8973	90.5096	-1.87737	468.147	27.3324
1.6	-80.8508	58.6256	90.3301	-1.09352	468.285	27.9667
1.61667	-78.8194	58.5311	90.3132	-1.87737	468.23	28.577
1.63333	-76.8075	58.5929	90.3194	-1.44463	468.167	29.1778
1.65	-74.8136	58.6521	90.436	-1.44768	468.234	29.7567
1.66667	-72.8436	58.6692	90.4223	-1.77666	468.269	30.3162
1.68333	-70.9054	58.5398	90.2943	-1.53114	468.142	30.8619
1.7	-69	58.6553	90.438	-1.51375	468.121	31.3911
1.71667	-67.1206	58.5801	90.2912	-1.42326	468.226	31.9057
1.73333	-65.2753	58.6008	90.248	-1.49361	468.264	32.4027
1.75	-63.4692	58.586	90.2682	-1.55678	468.098	32.8843
1.76667	-61.69	58.6245	90.375	-1.60683	468.08	33.3454
1.78333	-59.9572	58.6585	90.396	-1.57585	468.116	33.7959
1.8	-58.2597	58.5975	90.3219	-1.46614	468.149	34.2326
1.81667	-56.6019	58.5961	90.2763	-1.19377	468.192	34.6619
1.83333	-54.9853	58.6593	90.3487	-0.927353	468.196	35.0687
1.85	-53.408	58.6161	90.3173	-0.987473	468.157	35.4653
1.86667	-51.8732	58.7142	90.5166	-0.942154	468.223	35.8506
1.88333	-50.3796	58.7008	90.4163	-0.510025	468.227	36.224
1.9	-48.9217	58.7823	90.5108	-0.732346	468.113	36.5823
1.91667	-47.5095	58.746	90.5247	-1.48705	468.143	36.932
1.93333	-46.1355	58.693	90.4417	-0.92308	468.198	37.2672
1.95	-44.8006	58.6904	90.3094	-1.24138	468.23	37.5976
1.96667	-43.5067	58.831	90.5879	-1.05843	468.172	37.9174
1.98333	-42.2453	58.7278	90.5032	-0.744858	468.309	38.2252
2	-41.0238	58.717	90.3924	-1.31538	468.226	38.5268
2.01667	-39.8396	58.6568	90.319	-1.69685	468.313	38.8151
2.03333	-38.6898	58.6753	90.3751	-1.60316	468.322	39.0961
2.05	-37.5755	58.7919	90.4093	-1.08223	468.37	39.3696
2.06667	-36.5009	58.8633	90.7432	-1.48109	468.331	39.6384
2.08333	-35.4537	58.9472	90.597	-0.439072	468.31	39.8966
2.1	-34.4349	58.7267	90.4383	-0.260391	468.327	40.1482
2.11667	-33.4583	58.693	90.4061	-0.932694	468.372	40.395
2.13333	-32.5036	58.7064	90.3155	-0.141678	468.376	40.6297
2.15	-31.5836	58.702	90.2784	-0.703201	468.295	40.8625
2.16667	-30.6866	58.6272	90.3138	-0.590591	468.215	41.0859
2.18333	-29.8214	58.6886	90.3907	-0.978622	468.3	41.3027
2.2	-28.9802	58.7611	90.4762	-0.662003	468.208	41.5165
2.21667	-28.1625	58.7035	90.4229	-0.572128	468.258	41.7252
2.23333	-27.3743	58.7042	90.4343	-0.493393	468.306	41.9234
2.25	-26.6119	58.7516	90.4066	-0.759201	468.228	42.1195
2.26667	-25.8685	58.774	90.5091	-0.982742	468.296	42.3112
2.28333	-25.1455	58.7316	90.4546	-1.08284	468.218	42.4938
2.3	-24.4434	58.6398	90.3083	-1.02089	468.189	42.6748
2.31667	-23.762	58.7005	90.4151	-0.545273	468.324	42.8521
2.33333	-23.1054	58.633	90.3381	-0.672836	468.388	43.0177
2.35	-22.4656	58.7203	90.501	-0.495834	468.291	43.1815
2.36667	-21.8482	58.6694	90.4348	-0.00587463	468.405	43.3471
2.38333	-21.2453	58.7104	90.4594	-0.242996	468.392	43.5044
2.4	-20.658	58.7429	90.4998	-0.309219	468.294	43.6544
2.41667	-20.0906	58.7305	90.4327	-0.129776	468.346	43.8039
2.43333	-19.5353	58.6837	90.3668	0.19783	468.451	43.9487
2.45	-18.9976	58.7354	90.4673	0.216293	468.445	44.0969
2.46667	-18.476	58.7647	90.5135	0.24437	468.409	44.2329
2.48333	-17.9668	58.6756	90.4174	0.14122	468.368	44.3652
2.5	-17.5193	58.6895	90.4656	-0.269241	468.328	44.4939
2.51667	-17.0351	58.6543	90.5009	-0.116653	468.399	44.6178
2.53333	-16.5641	58.7511	90.4839	-0.0260162	468.392	44.7419
2.55	-16.1082	58.6662	90.4264	0.122147	468.331	44.8599
2.56667	-15.6651	58.6546	90.4049	0.169907	468.397	44.9747
2.58333	-15.2329	58.7765	90.6574	-0.189438	468.382	45.0854
2.6	-14.8115	58.7531	90.5515	-0.364609	468.212	45.1928
2.61667	-14.4018	58.7431	90.5726	-0.216141	468.204	45.2992
2.63333	-14.0081	58.6301	90.3515	-0.00221252	468.311	45.4043
2.65	-13.6199	58.7702	90.6091	0.0626373	468.244	45.5039
2.66667	-13.2462	58.5539	90.3117	0.109634	468.328	45.5996
2.68333	-12.8776	58.6568	90.4238	-0.378952	468.251	45.6959
2.7	-12.5237	58.6343	90.3056	-0.357437	468.264	45.7856
2.71667	-12.1787	58.6774	90.4725	0.0304413	468.226	45.8726
2.73333	-11.8417	58.6617	90.4626	0.227127	468.298	45.9542
2.75	-11.5121	58.6573	90.4298	-0.240707	468.209	46.0365
2.76667	-11.1935	58.6471	90.4156	0.404739	468.248	46.119
2.78333	-10.8797	58.6727	90.5303	-0.0428009	468.251	46.1947
2.8	-10.581	58.6547	90.424	-0.820084	468.185	46.2672
2.81667	-10.2888	58.6305	90.4348	0.0351715	468.279	46.3384
2.83333	-10.0053	58.5787	90.3252	-0.15419	468.34	46.4057
2.85	-9.7242	58.673	90.3719	0.281906	468.267	46.471
2.86667	-9.45702	58.6099	90.4098	0.63118	468.314	46.5328
2.88333	-9.19502	58.7026	90.5584	-0.316391	468.22	46.5916
2.9	-8.94203	58.6478	90.4395	-0.0957489	468.266	46.6508
2.91667	-8.6953	58.6637	90.3231	0.152664	468.28	46.7066
2.93333	-8.45558	58.6857	90.4537	-0.0737762	468.368	46.7596
2.95	-8.20015	58.5978	90.3622	0.29747	468.216	46.8122
2.96667	-7.9734	58.6482	90.3603	-0.278244	468.282	46.8632
2.98333	-7.75734	58.6817	90.5589	-0.0540924	468.274	46.9064
3	-7.55074	58.6324	90.3994	-0.342026	468.193	46.9498
3.01667	-7.3513	58.7325	90.5381	-0.54039	468.204	46.9956
3.03333	-7.15202	58.6526	90.3623	0.311203	468.344	47.038
3.05	-6.96449	58.6929	90.5024	0.00419617	468.326	47.0759
3.06667	-6.78566	58.6721	90.5247	-0.334854	468.398	47.1133
3.08333	-6.61858	58.5926	90.378	-0.275192	468.338	47.1481
3.1	-6.44737	58.6907	90.5027	-0.567856	468.387	47.1827
3.11667	-6.28319	58.5659	90.3344	0.0226593	468.375	47.2123
3.13333	-6.12999	58.6007	90.3121	-0.275192	468.413	47.2376
3.15	-5.97832	58.6153	90.3466	-0.378952	468.363	47.2637
3.16667	-5.83748	58.6797	90.4231	-0.560684	468.467	47.2918
3.18333	-5.69908	58.5857	90.3663	-0.562515	468.498	47.3197
3.2	-5.56862	58.7495	90.6623	-0.636368	468.329	47.3408
3.21667	-5.43983	58.718	90.6132	-0.385513	468.448	47.3649
3.23333	-5.31639	58.6733	90.564	-0.447464	468.385	47.384
3.25	-5.19859	58.5915	90.344	-0.654373	468.226	47.4097
3.26667	-5.08278	58.6915	90.4551	-0.42244	468.321	47.4282
3.28333	-4.9781	58.6597	90.4995	-0.123215	468.277	47.445
3.3	-4.87526	58.6295	90.4379	-0.533371	468.207	47.4609
3.31667	-4.78096	58.7013	90.4423	-0.538101	468.299	47.4763
3.33333	-4.6862	58.5835	90.3433	-0.448074	468.191	47.4903
3.35	-4.6003	58.5662	90.279	-0.707321	468.067	47.505
3.36667	-4.51607	58.6124	90.3501	-0.442123	468.201	47.5173
3.38333	-4.43703	58.7336	90.5547	-0.907059	468.245	47.53
3.4	-4.36104	58.632	90.422	-0.582809	468.124	47.5407
3.41667	-4.29237	58.6572	90.4391	-0.840836	468.233	47.5497
3.43333	-4.22356	58.6558	90.4252	-0.679398	468.251	47.5613
3.45	-4.16115	58.7423	90.482	-0.467148	468.206	47.5733
3.46667	-4.09691	58.7359	90.5492	-1.10786	468.3	47.5808
3.48333	-4.03648	58.6208	90.3635	-0.936813	468.328	47.5875
3.5	-3.98399	58.6143	90.4827	-0.515976	468.237	47.5947
3.51667	-3.92937	58.6465	90.4656	-0.675736	468.286	47.6048
3.53333	-3.87764	58.6134	90.4017	-0.777664	468.336	47.6135
3.55	-3.83232	58.7215	90.5061	-1.37672	468.219	47.6217
3.56667	-3.7925	58.6648	90.4624	-1.38268	468.335	47.6243
3.58333	-3.75221	58.6745	90.3747	-0.946426	468.218	47.6313
3.6	-3.71361	58.6588	90.4519	-0.850449	468.154	47.6373
3.61667	-3.6776	58.6393	90.445	-0.578079	468.285	47.6456
3.63333	-3.64174	58.6396	90.4765	-0.883255	468.301	47.6504
3.65	-3.60725	58.8418	90.7778	-0.86113	468.145	47.656
3.66667	-3.5775	58.7481	90.5569	-0.231094	468.307	47.66
3.68333	-3.54912	58.7368	90.5454	-1.01494	468.289	47.6617
3.7	-3.52165	58.6407	90.3152	-0.481491	468.075	47.6629
3.71667	-3.49709	58.6652	90.3509	-0.603104	468.132	47.6656
3.73333	-3.47603	58.6533	90.4044	-1.06804	468.171	47.6693
3.75	-3.45299	58.655	90.4002	-0.494614	468.086	47.6746
3.76667	-3.43437	58.5755	90.3082	-0.653763	468.181	47.676
3.78333	-3.41377	58.6797	90.5212	-0.736618	468.244	47.6757
3.8	-3.3918	58.6581	90.433	-0.0385284	468.146	47.6817
3.81667	-3.37441	58.6266	90.379	-0.434952	468.349	47.6807
3.83333	-3.35655	58.6851	90.4868	-0.775833	468.338	47.6824
3.85	-3.34145	58.7029	90.5009	-1.53465	468.145	47.6893
3.86667	-3.32924	58.7035	90.5598	-1.24672	468.318	47.6904
3.88333	-3.31673	58.6027	90.3739	-1.14311	468.313	47.6897
3.9	-3.30254	58.6483	90.3989	-1.97151	468.124	47.6878
3.91667	-3.29002	58.7234	90.4946	-1.26884	468.211	47.6958
3.93333	-3.28102	58.6214	90.4171	-1.79756	468.234	47.6978
3.95	-3.26683	58.6794	90.4908	-2.24876	468.034	47.7026
3.96667	-3.25691	58.7051	90.3951	-1.81725	468.208	47.7032
3.98333	-3.25005	58.6288	90.4258	-2.09618	468.251	47.7024
4	-3.24028	58.6538	90.3387	-1.36604	468.054	47.7041
4.01667	-3.22655	58.6431	90.5549	-1.72661	468.199	47.7042
4.03333	-3.22151	58.6321	90.3259	-0.547562	468.265	47.7041
4.05	-3.21114	58.596	90.3669	-0.465927	468.087	47.7074
4.06667	-3.20122	58.6784	90.4759	0.597763	468.29	47.7096
4.08333	-3.19481	58.7096	90.5386	0.658035	468.244	47.7081
4.1	-3.18962	58.6254	90.409	-0.305557	467.996	47.7093
4.11667	-3.18489	58.6001	90.3916	-0.3759	468.155	47.7099
4.13333	-3.17711	58.7425	90.4003	0.0232697	468.322	47.7102
4.15	-3.17177	58.6701	90.3712	-0.0128937	468.183	47.7119
4.16667	-3.16734	58.6239	90.3407	-0.281754	468.403	47.7122
4.18333	-3.16261	58.6668	90.5647	0.0917816	468.452	47.7166
4.2	-3.15559	58.5973	90.4116	-0.742569	468.338	47.7184
4.21667	-3.153	58.7875	90.6059	-0.905228	468.471	47.719
4.23333	-3.15071	58.6466	90.3594	-0.464096	468.496	47.7221
4.25	-3.14674	58.6735	90.527	-0.606003	468.265	47.7227
4.26667	-3.14568	58.5488	90.3072	-0.811691	468.535	47.7222
4.28333	-3.13927	58.749	90.556	-0.449295	468.497	47.7253
4.3	-3.13316	58.6044	90.4185	-0.80452	468.276	47.7242
4.31667	-3.13057	58.5682	90.3553	-0.980301	468.476	47.7258
4.33333	-3.12508	58.6163	90.3989	-0.570908	468.418	47.7285
4.35	-3.12447	58.6213	90.2766	-1.48399	468.282	47.7276
4.36667	-3.12401	58.592	90.3249	-0.404587	468.358	47.7302
4.38333	-3.12096	58.6906	90.4917	-1.18538	468.427	47.7294
4.4	-3.11913	58.6063	90.3046	-1.68434	468.152	47.7316
4.41667	-3.11455	58.5908	90.2828	-1.27724	468.25	47.7306
4.43333	-3.1118	58.6558	90.4557	-1.19499	468.251	47.7312
4.45	-3.11272	58.711	90.4285	-1.24443	468.147	47.7294
4.46667	-3.11119	58.7542	90.6083	-1.32423	468.316	47.7341
4.48333	-3.10982	58.7013	90.6657	-1.0363	468.316	47.7349
4.5	-3.10265	58.6089	90.3771	-1.69197	468.081	47.7358
4.51667	-3.10066	58.5929	90.3365	-1.40419	468.272	47.7364
4.53333	-3.09731	58.6581	90.4719	-1.65321	468.321	47.7355
4.55	-3.09715	58.5519	90.2908	-1.4756	468.131	47.7358
4.56667	-3.09837	58.6492	90.4118	-1.62712	468.176	47.737
4.58333	-3.09547	58.577	90.3433	-1.19606	468.354	47.7383
4.6	-3.09578	59.0847	90.573	-0.836716	468.304	47.7386
4.61667	-3.09441	58.6224	90.4697	-1.46431	468.277	47.739
4.63333	-3.09258	58.6784	90.5132	-1.1573	468.266	47.7396
4.65	-3.08617	58.7591	90.6448	-1.6729	468.368	47.7404
4.66667	-3.08769	58.5751	90.3443	-1.13594	468.372	47.7407
4.68333	-3.08296	58.6179	90.4043	-1.22536	468.314	47.741
4.7	-3.07808	58.6573	90.4191	-1.18477	468.291	47.7416
4.71667	-3.07335	58.6724	90.4424	-1.41182	468.421	47.7441
4.73333	-3.07076	58.6442	90.4006	-1.32195	468.334	47.7421
4.75	-3.06999	58.652	90.4565	-2.05086	468.335	47.741
4.76667	-3.06633	58.587	90.3933	-1.15028	468.449	47.7428
4.78333	-3.06602	58.7217	90.5337	-1.28258	468.416	47.7435
4.8	-3.06236	58.6192	90.3664	-1.73256	468.4	47.7442
4.81667	-3.06282	58.6228	90.3469	-1.38451	468.341	47.7474
4.83333	-3.05763	58.5514	90.3022	-1.7469	468.425	47.7512
4.85	-3.05748	58.6814	90.4076	-2.07939	468.296	47.7483
4.86667	-3.05397	58.6428	90.3674	-1.65154	468.313	47.7483
4.88333	-3.05168	58.6393	90.3474	-2.2184	468.324	47.7485
4.9	-3.04649	58.6666	90.3481	-2.03362	468.37	47.7473
4.91667	-3.04512	58.6047	90.3303	-1.56151	468.349	47.7493
4.93333	-3.04848	58.6756	90.4267	-1.7498	468.407	47.7502
4.95	-3.04497	58.6271	90.4723	-1.34575	468.334	47.7518
4.96667	-3.05046	58.6387	90.3796	-1.77132	468.372	47.7535
4.98333	-3.05397	58.6393	90.4308	-1.44829	468.289	47.7552
5	-3.04909	58.6759	90.4191	-2.01805	468.347	47.7569
5.01667	-3.04573	58.6108	90.3182	-1.7028	468.28	47.7561
5.03333	-3.04176	58.6692	90.476	-1.4608	468.35	47.7543
5.05	-3.03963	58.6596	90.3271	-2.14027	468.447	47.7532
5.06667	-3.03612	58.6868	90.5027	-1.52031	468.386	47.756
5.08333	-3.03597	58.6295	90.3249	-2.00966	468.4	47.759
5.1	-3.03932	58.7182	90.4922	-1.89644	468.507	47.7575
5.11667	-3.04115	58.6095	90.3478	-1.82549	468.4	47.7554
5.13333	-3.04298	58.6681	90.4635	-2.27974	468.266	47.7575
5.15	-3.03978	58.6149	90.3817	-2.7018	468.292	47.7601
5.16667	-3.03566	58.6085	90.3353	-2.58019	468.391	47.7596
5.18333	-3.03734	58.6625	90.4597	-2.08183	468.322	47.7599
5.2	-3.0323	58.7602	90.469	-2.30171	468.297	47.7547
5.21667	-3.03032	58.5349	90.2601	-1.90895	468.314	47.7564
5.23333	-3.02788	58.7092	90.4528	-1.81236	468.375	47.7573
5.25	-3.02727	58.7713	90.3845	-2.44362	468.455	47.7555
5.26667	-3.02528	58.6057	90.3111	-1.87981	468.457	47.7576
5.28333	-3.0233	58.6237	90.3829	-2.1862	468.464	47.7584
5.3	-3.02498	58.6512	90.4928	-2.40318	468.46	47.7578
5.31667	-3.02605	58.6736	90.4285	-2.05925	468.407	47.7604
5.33333	-3.02681	58.6358	90.4006	-2.46742	468.458	47.7619
5.35	-3.02513	58.6556	90.4978	-2.59087	468.521	47.7656
5.36667	-3.0201	58.6387	90.3922	-2.26418	468.447	47.7673
5.38333	-3.01796	58.7937	90.5378	-2.23259	468.313	47.7624
5.4	-3.01659	58.7521	90.7418	-2.07893	468.37	47.7647
5.41667	-3.01704	58.7312	90.4638	-2.69218	468.269	47.7639
5.43333	-3.0172	58.8087	90.4322	-2.19383	468.407	47.7636
5.45	-3.01491	58.6759	90.4652	-2.48543	468.347	47.7624
5.46667	-3.01323	58.7312	90.5491	-2.41386	468.274	47.7613
5.48333	-3.01308	58.6225	90.3678	-2.45079	468.329	47.7616
5.5	-3.00972	58.6211	90.4305	-2.23915	468.371	47.7616
5.51667	-3.00407	58.6735	90.3953	-2.58965	468.439	47.7615
5.53333	-3.00423	58.6605	90.4473	-2.27974	468.421	47.7621
5.55	-3.00118	58.6555	90.4391	-1.81129	468.385	47.7659
5.56667	-3.00163	58.5976	90.3558	-2.41264	468.402	47.7641
5.58333	-3.0056	58.6744	90.4362	-4.15489	468.292	47.7589
5.6	-2.9998	58.6459	90.4031	-2.52769	468.38	47.763
5.61667	-3.00087	58.7513	90.4917	-3.21785	468.414	47.7638
5.63333	-3.00209	58.7402	90.6753	-3.66142	468.432	47.7641
5.65	-3.00438	58.6355	90.3344	-1.83693	468.387	47.7647
5.66667	-3.00346	58.6054	90.3803	-1.65566	468.351	47.7667
5.68333	-3.00789	58.6335	90.366	-3.37288	468.381	47.7665
5.7	-3.00423	58.7074	90.4368	-3.28758	468.34	47.7683
5.71667	-3.00179	58.6352	90.3567	-5.19325	468.306	47.7648
5.73333	-3.00255	58.706	90.5192	-3.42766	468.315	47.7682
5.75	-2.99934	58.5973	90.281	-2.77443	468.404	47.7683
5.76667	-2.99736	58.6716	90.3448	-3.94753	468.353	47.7706
5.78333	-2.9995	58.6132	90.3048	-2.39235	468.382	47.7705
5.8	-2.99904	58.7899	90.5952	-2.88948	468.446	47.7689
5.81667	-2.9969	58.8883	90.5734	-2.50084	468.375	47.7653
5.83333	-2.99263	58.661	90.4289	-2.10152	468.361	47.7644
5.85	-2.99828	58.6362	90.3304	-3.2328	468.384	47.7673
5.86667	-2.99522	58.6839	90.4638	-2.99919	468.31	47.7686
5.88333	-2.99675	58.6498	90.4372	-4.63417	468.443	47.7683
5.9	-2.99736	58.5888	90.4305	-3.53981	468.397	47.7667
5.91667	-2.99644	58.5812	90.2668	-4.69795	468.404	47.7673
5.93333	-2.99156	58.6247	90.3132	-2.37038	468.362	47.7679
5.95	-2.98637	58.5885	90.2653	-3.76381	468.396	47.7685
5.96667	-2.98531	58.6462	90.4752	-4.42604	468.436	47.7657
5.98333	-2.98454	58.657	90.395	-2.98668	468.343	47.7692
6	-2.98286	58.6018	90.3935	-3.50334	468.402	47.7699
6.01667	-2.9818	58.6387	90.3237	-3.24944	468.335	47.7688
6.03333	-2.98454	58.6781	90.5045	-1.6259	468.31	47.7706
6.05	-2.98393	58.7786	90.3664	-3.08144	468.243	47.7699
6.06667	-2.98103	58.7276	90.5415	-3.57857	468.306	47.7721
6.08333	-2.98378	58.7008	90.4478	-1.903	468.369	47.774
6.1	-2.98424	58.632	90.2909	-3.08983	468.278	47.7744
6.11667	-2.98027	58.7994	90.5782	-3.14751	468.241	47.775
6.13333	-2.98149	58.7234	90.4902	-3.05214	468.362	47.7741
6.15	-2.97707	58.5865	90.333	-3.54759	468.287	47.776
6.16667	-2.97737	58.6393	90.3359	-3.80379	468.149	47.7706
6.18333	-2.97768	58.6012	90.299	-1.33797	468.289	47.7714
6.2	-2.98164	58.8247	90.6861	-3.14095	468.312	47.7708
6.21667	-2.98088	58.5802	90.303	-3.57262	468.297	47.7686
6.23333	-2.9818	58.6227	90.315	-3.26378	468.318	47.7688
6.25	-2.97752	58.6192	90.2914	-2.75002	468.372	47.7737
6.26667	-2.97859	58.7275	90.5364	-3.5511	468.335	47.7737
6.28333	-2.98347	58.7157	90.5183	-3.02116	468.381	47.7741
6.3	-2.98622	58.5612	90.2335	-3.34724	468.368	47.7743
6.31667	-2.98927	58.642	90.3959	-3.20122	468.316	47.7747
6.33333	-2.98729	58.615	90.3515	-2.72499	468.359	47.7766
6.35	-2.98363	58.5603	90.265	-3.23692	468.307	47.7741
6.36667	-2.97997	58.5868	90.3094	-3.32817	468.229	47.7755
6.38333	-2.98271	58.6254	90.3539	-3.77693	468.242	47.7752
6.4	-2.98607	58.5735	90.211	-3.45161	468.352	47.7738
6.41667	-2.98897	58.6483	90.4043	-2.11876	468.33	47.7735
6.43333	-2.98973	58.5842	90.3465	-2.79472	468.396	47.7743
6.45	-2.98821	58.596	90.3829	-3.02361	468.304	47.7743
6.46667	-2.99309	58.6497	90.4055	-3.94569	468.304	47.7743
6.48333	-2.99416	58.7446	90.3576	-2.83577	468.339	47.774
6.5	-2.99095	58.5973	90.3306	-2.1891	468.277	47.7731
6.51667	-2.98683	58.5836	90.2125	-2.08366	468.3	47.7712
6.53333	-2.98882	58.5992	90.3033	-3.68156	468.311	47.7729
6.55	-2.98958	58.5488	90.2639	-1.8351	468.385	47.7743
6.56667	-2.99156	58.6207	90.364	-3.27934	468.23	47.7763
6.58333	-2.9908	58.5453	90.2099	-3.15956	468.429	47.7773
6.6	-2.99004	58.5438	90.2537	-2.10564	468.333	47.7738
6.61667	-2.98744	58.6555	90.3677	-2.43523	468.2	47.7741
6.63333	-2.98409	58.6689	90.3989	-3.0909	468.208	47.7753
6.65	-2.98363	58.6263	90.3706	-3.19222	468.311	47.7746
6.66667	-2.98668	58.6964	90.4235	-3.0677	468.127	47.7761
6.68333	-2.98744	58.5949	90.2859	-2.58369	468.133	47.7781
6.7	-2.98988	58.6175	90.254	-3.68217	468.123	47.7782
6.71667	-2.98958	58.628	90.292	-2.7256	468.115	47.7798
6.73333	-2.99294	58.6506	90.4116	-3.19466	468.141	47.7827
6.75	-2.9908	58.6062	90.438	-3.23158	468.168	47.7821
6.76667	-2.99324	58.5949	90.3785	-3.32039	468.17	47.7836
6.78333	-2.99187	58.7289	90.4397	-2.87224	468.194	47.7859
6.8	-2.99004	58.5372	90.2203	-2.8228	468.287	47.7828
6.81667	-2.99171	58.6382	90.3915	-2.83638	468.183	47.777
6.83333	-2.9937	58.8754	90.536	-2.99263	468.199	47.7761
6.85	-2.99171	58.6503	90.3176	-2.77382	468.332	47.7775
6.86667	-2.98866	58.635	90.3584	-2.91328	468.241	47.7786
6.88333	-2.985	58.6651	90.463	-2.55928	468.246	47.7795
6.9	-2.98759	58.592	90.3384	-2.78938	468.222	47.7781
6.91667	-2.99004	58.6349	90.286	-3.62434	468.157	47.7789
6.93333	-2.98729	58.6713	90.3787	-4.62273	468.284	47.7787
6.95	-2.98668	58.6826	90.4569	-2.78465	468.302	47.7784
6.96667	-2.98912	58.6848	90.4403	-3.47298	468.205	47.7769
6.98333	-2.98668	58.6825	90.3007	-3.46413	468.295	47.7746
7	-2.98439	58.5706	90.2999	-3.32161	468.296	47.779
7.01667	-2.98134	58.6509	90.4116	-3.57796	468.318	47.7792
7.03333	-2.9821	58.617	90.4028	-2.69936	468.343	47.7792
7.05	-2.97768	58.5499	90.2918	-1.49178	468.333	47.7808
7.06667	-2.97646	58.7673	90.5888	-1.85646	468.285	47.7784
7.08333	-2.97585	58.7197	90.5001	-2.58125	468.272	47.775
7.1	-2.97859	58.648	90.31	-2.25655	468.327	47.7779
7.11667	-2.98012	58.6781	90.4672	-3.07961	468.242	47.7766
7.13333	-2.9792	58.6668	90.3527	-1.84288	468.279	47.7761
7.15	-2.98134	58.6156	90.3136	-2.21718	468.235	47.7773
7.16667	-2.9789	58.7051	90.3703	-3.96233	468.22	47.7752
7.18333	-2.97936	58.7052	90.4629	-3.6721	468.341	47.774
7.2	-2.98164	58.6234	90.3794	-3.36449	468.195	47.7757
7.21667	-2.97432	58.6683	90.4324	-3.46581	468.174	47.7796
7.23333	-2.97462	58.5609	90.2331	-3.13271	468.252	47.7763
7.25	-2.97554	58.6349	90.3002	-2.67555	468.257	47.7763
7.26667	-2.98195	58.6131	90.268	-2.85072	468.167	47.775
7.28333	-2.97829	58.5911	90.3291	-4.43092	468.285	47.776
7.3	-2.97615	58.5674	90.2573	-3.20534	468.337	47.7787
7.31667	-2.97524	58.5986	90.3693	-2.98958	468.2	47.7778
7.33333	-2.97707	58.5375	90.239	-3.03963	468.299	47.7763
7.35	-2.97951	58.6027	90.3307	-3.19222	468.334	47.7757
7.36667	-2.97737	58.6395	90.3068	-3.09456	468.327	47.7755
7.38333	-2.97676	58.6315	90.3034	-2.62123	468.305	47.7743
7.4	-2.97554	58.5789	90.3538	-3.39439	468.293	47.7746
7.41667	-2.97722	58.5664	90.254	-3.3889	468.162	47.7749
7.43333	-2.97524	58.7141	90.388	-3.57018	468.354	47.7749
7.45	-2.97112	58.6678	90.3906	-2.79106	468.333	47.7749
7.46667	-2.97066	58.5688	90.3249	-2.73689	468.142	47.774
7.48333	-2.97203	58.5812	90.2552	-3.26027	468.423	47.7749
7.5	-2.97493	58.6027	90.3143	-2.97768	468.493	47.7737
7.51667	-2.97813	58.5783	90.2662	-3.50578	468.213	47.774
7.53333	-2.97615	58.7013	90.4006	-3.60298	468.272	47.7735
7.55	-2.9763	58.6083	90.4278	-3.86818	468.262	47.7726
7.56667	-2.97432	58.6897	90.3822	-3.4951	468.153	47.7718
7.58333	-2.97264	58.6128	90.3315	-3.65425	468.378	47.7706
7.6	-2.97371	58.711	90.3539	-3.9933	468.288	47.7706
7.61667	-2.97264	58.5716	90.2836	-3.26561	468.224	47.77
7.63333	-2.97295	58.5842	90.2932	-3.68111	468.262	47.7682
7.65	-2.97508	58.6749	90.5291	-2.77977	468.166	47.7689
7.66667	-2.97646	58.6117	90.3332	-4.17274	468.081	47.7709
7.68333	-2.97859	58.6259	90.3625	-3.03551	468.284	47.7718
7.7	-2.97661	58.5862	90.3378	-2.81136	468.288	47.7723
7.71667	-2.97386	58.7025	90.4203	-3.17253	468.05	47.7709
7.73333	-2.97203	58.6987	90.5099	-3.30193	468.294	47.7685
7.75	-2.96989	58.6636	90.4405	-2.87224	468.359	47.7692
7.76667	-2.96989	58.5705	90.2544	-3.91411	468.224	47.7659
7.78333	-2.97157	58.5613	90.2732	-3.42171	468.406	47.7657
7.8	-2.97539	58.666	90.3814	-3.38066	468.345	47.7671
7.81667	-2.97417	58.6704	90.3606	-3.57262	468.218	47.7674
7.83333	-2.97356	58.7106	90.2491	-4.25438	468.277	47.7668
7.85	-2.97615	58.6396	90.3553	-3.48793	468.279	47.766
7.86667	-2.9763	58.684	90.3931	-4.05296	468.104	47.7671
7.88333	-2.9731	58.7098	90.5189	-3.14934	468.417	47.7673
7.9	-2.97462	58.6842	90.4388	-3.71147	468.418	47.7654
7.91667	-2.97295	58.6523	90.4435	-3.22273	468.217	47.7641
7.93333	-2.97279	58.6317	90.3639	-4.45885	468.401	47.7653
7.95	-2.97401	58.6152	90.3182	-3.41347	468.462	47.7631
7.96667	-2.97524	58.586	90.1972	-3.10997	468.203	47.7668
7.98333	-2.97401	58.6416	90.3376	-3.07182	468.355	47.7674
8	-2.9763	58.8439	90.6132	-3.83003	468.313	47.7679
8.01667	-2.98088	58.7411	90.543	-3.50639	468.292	47.7712
8.03333	-2.98241	58.6398	90.323	-2.94075	468.381	47.7624
8.05	-2.98256	58.616	90.3118	-3.57552	468.314	47.7628
8.06667	-2.97936	58.6349	90.3526	-3.92296	468.108	47.7618
8.08333	-2.98225	58.5745	90.2715	-3.63335	468.386	47.7631
8.1	-2.97661	58.6308	90.3925	-3.27568	468.268	47.7651
8.11667	-2.97493	58.6265	90.3368	-3.45329	468.049	47.7671
8.13333	-2.97691	58.6518	90.4845	-3.23753	468.31	47.7654
8.15	-2.97707	58.6361	90.4108	-3.9373	468.334	47.7703
8.16667	-2.97493	58.6523	90.4038	-2.98958	468.135	47.7686
8.18333	-2.97585	58.7482	90.4264	-3.08266	468.216	47.7689
8.2	-2.97539	58.6828	90.5279	-3.73772	468.248	47.7731
8.21667	-2.97249	58.7556	90.3143	-2.95387	468.143	47.7691
8.23333	-2.97386	58.6121	90.2107	-3.31566	468.298	47.7688
8.25	-2.97676	58.6443	90.3117	-2.83104	468.219	47.7718
8.26667	-2.97661	58.6855	90.3248	-3.36693	468.098	47.772
8.28333	-2.97539	58.6964	90.4022	-3.29247	468.295	47.7708
8.3	-2.97691	58.8816	90.416	-3.8485	468.412	47.7702
8.31667	-2.97905	58.6625	90.2749	-2.88414	468.326	47.7718
8.33333	-2.97615	58.7241	90.4408	-3.75023	468.524	47.7706
8.35	-2.97859	58.7985	90.7322	-3.34129	468.502	47.7729
8.36667	-2.97218	58.6332	90.389	-4.08333	468.254	47.775
8.38333	-2.97325	58.6935	90.42	-3.42705	468.41	47.7779
8.4	-2.97325	58.686	90.4314	-3.41408	468.382	47.7744
8.41667	-2.97524	58.6169	90.2825	-3.71437	468.294	47.7732
8.43333	-2.97691	58.5799	90.2592	-2.8788	468.304	47.7732
8.45	-2.97707	58.6898	90.3124	-3.05046	468.284	47.7747
8.46667	-2.976	58.7035	90.4447	-3.23097	468.253	47.7781
8.48333	-2.97798	58.6115	90.2079	-3.15651	468.274	47.7815
8.5	-2.97859	58.774	90.4787	-3.59764	468.297	47.7816
8.51667	-2.97768	58.6112	90.3123	-3.44734	468.329	47.7815
8.53333	-2.9818	58.6361	90.3004	-3.66844	468.455	47.7808
8.55	-2.98271	58.5737	90.2428	-3.41103	468.404	47.7776
8.56667	-2.98286	58.6292	90.3649	-3.15468	468.303	47.7793
8.58333	-2.98302	58.6785	90.3651	-3.13271	468.374	47.7796
8.6	-2.985	58.6718	90.4372	-2.66365	468.387	47.7798
8.61667	-2.98531	58.6335	90.2973	-2.74818	468.334	47.7815
8.63333	-2.98622	58.6221	90.4496	-2.94014	468.331	47.7842
8.65	-2.98576	58.5716	90.2528	-2.68868	468.338	47.7851
8.66667	-2.98439	58.6269	90.3634	-2.42043	468.248	47.7859
8.68333	-2.98363	58.6312	90.2761	-3.02834	468.197	47.7886
8.7	-2.98759	58.6852	90.4278	-2.75002	468.303	47.7903
8.71667	-2.98897	58.5845	90.2126	-2.99202	468.221	47.7908
8.73333	-2.99263	58.7185	90.4839	-3.36876	468.349	47.7967
8.75	-2.99629	58.6684	90.3686	-2.70653	468.251	47.7966
8.76667	-2.99049	58.6808	90.5181	-2.69402	468.223	47.7975
8.78333	-2.99461	58.6907	90.4423	-3.08083	468.351	47.8005
8.8	-2.99599	58.6759	90.3504	-2.91756	468.263	47.8059
8.81667	-2.99416	58.7612	90.5042	-3.43193	468.136	47.8008
8.83333	-2.9966	58.7011	90.4383	-2.9586	468.212	47.8025
8.85	-2.99583	58.6137	90.3559	-3.65959	468.315	47.8057
8.86667	-2.99629	58.7145	90.3342	-3.19466	468.212	47.8059
8.88333	-2.99629	58.5316	90.1838	-3.29414	468.121	47.8072
8.9	-3.00148	58.6276	90.4588	-3.35915	468.1	47.808
8.91667	-2.9995	58.6359	90.3471	-2.91267	468.246	47.8065
8.93333	-2.9966	58.6309	90.3669	-2.67311	468.303	47.8086
8.95	-3.00026	58.6176	90.3188	-2.99858	468.198	47.8095
8.96667	-2.9998	58.6626	90.4401	-2.61177	468.257	47.814
8.98333	-2.9966	58.653	90.3974	-2.62062	468.403	47.8126
9	-2.99721	58.5778	90.3225	-2.64809	468.338	47.8127
9.01667	-2.994	58.6013	90.2914	-2.68868	468.303	47.8136
9.03333	-2.9998	58.7383	90.371	-2.48894	468.24	47.8136
9.05	-3.0056	58.7574	90.5561	-3.38478	468.416	47.8187
9.06667	-3.00529	58.5893	90.2909	-3.07899	468.308	47.8217
9.08333	-3.00865	58.6655	90.4676	-2.9055	468.322	47.8236
9.1	-3.00896	58.5917	90.2781	-2.83348	468.323	47.8216
9.11667	-3.0143	58.6245	90.34	-2.95631	468.354	47.8211
9.13333	-3.01552	58.5899	90.3294	-3.32939	468.251	47.8199
9.15	-3.01491	58.6634	90.3457	-2.76131	468.213	47.8228
9.16667	-3.01765	58.5766	90.2988	-2.51808	468.23	47.8223
9.18333	-3.02071	58.5349	90.1547	-2.46086	468.283	47.8249
9.2	-3.02254	58.6292	90.3094	-3.01582	468.267	47.823
9.21667	-3.02269	58.6758	90.4963	-2.54921	468.231	47.8249
9.23333	-3.02544	58.6358	90.3141	-2.74345	468.284	47.8255
9.25	-3.02742	58.7432	90.5088	-3.12492	468.288	47.8242
9.26667	-3.02422	58.56	90.2673	-2.12776	468.197	47.8222
9.28333	-3.02269	58.7226	90.3687	-2.40608	468.117	47.8266
9.3	-3.023	58.7826	90.4281	-2.93724	468.113	47.826
9.31667	-3.0233	58.5941	90.234	-2.68089	468.16	47.8222
9.33333	-3.02513	58.6234	90.3367	-1.79634	468.128	47.8204
9.35	-3.02925	58.7452	90.3886	-3.05214	468.124	47.8231
9.36667	-3.03047	58.5885	90.2453	-2.7166	468.144	47.8193
9.38333	-3.03337	58.6155	90.3263	-2.68623	468.044	47.8207
9.4	-3.03139	58.7191	90.4208	-2.5486	468.134	47.8234
9.41667	-3.02559	58.794	90.5723	-2.0681	468.109	47.8207
9.43333	-3.02742	58.5606	90.2477	-1.90361	468.082	47.8245
9.45	-3.02971	58.5667	90.2123	-2.76253	468.239	47.8268
9.46667	-3.03062	58.5964	90.1743	-2.62245	468.231	47.8216
9.48333	-3.03093	58.6839	90.4194	-2.93236	468.257	47.8205
9.5	-3.02773	58.5926	90.2578	-3.00575	468.353	47.819
9.51667	-3.03352	58.6752	90.413	-2.61833	468.329	47.8196
9.53333	-3.03368	58.6712	90.3935	-3.08495	468.217	47.8196
9.55	-3.03505	58.7048	90.3944	-3.18153	468.309	47.8184
9.56667	-3.03597	58.624	90.1823	-3.33885	468.311	47.8198
9.58333	-3.03703	58.7072	90.3915	-2.65343	468.364	47.8228
9.6	-3.03734	58.7495	90.4696	-3.29659	468.222	47.8207
9.61667	-3.04039	58.6965	90.4083	-3.18993	468.258	47.8196
9.63333	-3.03932	58.6201	90.2529	-3.0117	468.339	47.8147
9.65	-3.04054	58.5714	90.2535	-2.74651	468.284	47.8159
9.66667	-3.04268	58.6521	90.3591	-2.28691	468.277	47.8132
9.68333	-3.04787	58.6169	90.2805	-2.4424	468.354	47.813
9.7	-3.03963	58.6971	90.4455	-3.0117	468.313	47.812
9.71667	-3.0378	58.6533	90.3602	-2.98363	468.194	47.8104
9.73333	-3.03947	58.7336	90.375	-2.62428	468.226	47.8097
9.75	-3.04085	58.617	90.3353	-2.90672	468.185	47.8065
9.76667	-3.04146	58.6567	90.4542	-2.82692	468.187	47.8057
9.78333	-3.03886	58.5917	90.202	-2.97417	468.215	47.8065
9.8	-3.03337	58.6031	90.2082	-2.3304	468.177	47.8054
9.81667	-3.03291	58.5877	90.2247	-2.38045	468.173	47.8051
9.83333	-3.0291	58.8529	90.3959	-3.11241	468.274	47.8049
9.85	-3.03154	58.6199	90.3066	-2.71538	468.163	47.8043
9.86667	-3.03352	58.614	90.2592	-2.81792	468.17	47.8025
9.88333	-3.03459	58.6735	90.3423	-2.66899	468.166	47.8001
9.9	-3.03246	58.7971	90.3895	-2.34642	468.267	47.7999
9.91667	-3.032	58.6114	90.3173	-2.15096	468.241	47.7992
9.93333	-3.02971	58.6527	90.3909	-2.34642	468.128	47.7937
9.95	-3.02925	58.7014	90.4504	-1.77254	468.258	47.7905
9.96667	-3.0265	58.6779	90.341	-1.74507	468.32	47.7964
9.98333	-3.0291	58.6395	90.2778	-1.75514	468.185	47.7963
10	-3.02727	58.7295	90.4437	-2.12471	468.286	47.7952
10.0167	-3.02345	58.758	90.4661	-2.024	468.312	47.7966
10.0333	-3.02193	58.6526	90.3492	-2.10335	468.162	47.7917
10.05	-3.02025	58.6924	90.4083	-2.23381	468.222	47.7935
10.0667	-3.01826	58.6614	90.3249	-2.02995	468.191	47.7906
10.0833	-3.01842	58.6601	90.3491	-1.847	468.235	47.7901
10.1	-3.01567	58.6701	90.3161	-2.43523	468.162	47.7886
10.1167	-3.01125	58.5932	90.2477	-2.09801	468.219	47.7886
10.1333	-3.01064	58.6167	90.3289	-2.37755	468.108	47.7869
10.15	-3.01094	58.6536	90.4276	-2.22664	468.252	47.7819
10.1667	-3.00957	58.6163	90.3112	-2.02995	468.162	47.7818
10.1833	-3.01033	58.7524	90.3715	-2.51045	468.136	47.7811
10.2	-3.01323	58.621	90.3797	-2.50862	468.156	47.779
10.2167	-3.01369	58.6773	90.3588	-2.16347	468.21	47.7767
10.2333	-3.0175	58.7299	90.5319	-2.49611	468.098	47.7758
10.25	-3.01994	58.6762	90.2807	-1.90773	468.156	47.7778
10.2667	-3.01216	58.7127	90.3851	-2.03529	468.085	47.7758
10.2833	-3.00896	58.6396	90.3999	-1.73073	468.169	47.7773
10.3	-3.00758	58.5423	90.207	-1.8261	468.232	47.7752
10.3167	-3.00728	58.6536	90.2493	-2.19215	468.158	47.775
10.3333	-3.00484	58.6445	90.3832	-2.5927	468.104	47.7734
10.35	-3.00484	58.6338	90.324	-1.79573	468.185	47.7717
10.3667	-3.00133	58.6727	90.4049	-1.52214	468.164	47.7694
10.3833	-3.00316	58.6492	90.4278	-2.04369	468.219	47.7654
10.4	-2.99751	58.5992	90.2561	-1.68907	468.294	47.7667
10.4167	-2.99492	58.7562	90.5373	-2.16164	468.223	47.7676
10.4333	-2.99736	58.6276	90.359	-2.03056	468.172	47.7682
10.45	-2.99324	58.5992	90.2969	-1.85112	468.267	47.7653
10.4667	-2.99034	58.6352	90.4174	-1.37016	468.19	47.7625
10.4833	-2.98759	58.5769	90.2784	-1.45058	468.311	47.7633
10.5	-2.9847	58.6564	90.3333	-0.869522	468.298	47.7613
10.5167	-2.98622	58.6723	90.4104	-1.06911	468.146	47.7618
10.5333	-2.98759	58.5944	90.2694	-1.28975	468.207	47.7573
10.55	-2.9847	58.6196	90.3729	-1.57158	468.224	47.761
10.5667	-2.9789	58.7248	90.4861	-1.02867	468.222	47.7609
10.5833	-2.97859	58.6034	90.3289	-1.92329	468.178	47.7598
10.6	-2.976	58.6182	90.31	-1.29921	468.258	47.7596
10.6167	-2.97874	58.6671	90.3381	-1.51863	468.303	47.7573
10.6333	-2.97981	58.6156	90.2833	-1.41487	468.28	47.7604
10.65	-2.97752	58.6958	90.4217	-1.98769	468.307	47.7595
10.6667	-2.97356	58.7035	90.3577	-1.68602	468.356	47.7592
10.6833	-2.97173	58.65	90.2731	-1.43044	468.254	47.7589
10.7	-2.97264	58.5906	90.2427	-1.88515	468.291	47.759
10.7167	-2.96867	58.625	90.2865	-1.42204	468.194	47.7526
10.7333	-2.96501	58.5574	90.2381	-1.29509	468.244	47.7505
10.75	-2.96486	58.6845	90.4336	-1.01433	468.248	47.7512
10.7667	-2.96532	58.6874	90.3806	-1.26167	468.233	47.7497
10.7833	-2.9644	58.5621	90.239	-1.76949	468.151	47.7543
10.8	-2.96501	58.6156	90.247	-1.7379	468.142	47.7497
10.8167	-2.96227	58.5972	90.2482	-1.34041	468.165	47.7505
10.8333	-2.96074	58.5992	90.2746	-1.07994	467.98	47.7476
10.85	-2.96104	58.6601	90.2837	-1.03813	468.118	47.7467
10.8667	-2.96104	58.5885	90.2619	-1.64848	468.127	47.7445
10.8833	-2.96165	58.6376	90.3606	-1.25984	468.031	47.7425
10.9	-2.96104	58.6079	90.3315	-1.35109	468.05	47.7422
10.9167	-2.96013	58.6117	90.2551	-0.710983	468.112	47.7416
10.9333	-2.96104	58.6243	90.3364	-1.11259	468.034	47.7433
10.95	-2.96242	58.6437	90.2813	-0.823593	468.124	47.7409
10.9667	-2.95998	58.6269	90.2889	-0.707932	468.118	47.7445
10.9833	-2.95784	58.6143	90.2786	-0.556564	468.101	47.7461
11	-2.96227	58.6727	90.4275	-1.46431	468.154	47.7442
11.0167	-2.96333	58.7685	90.5338	-1.70219	468.14	47.7462
11.0333	-2.96455	58.577	90.2622	-1.19255	468.026	47.7438
11.05	-2.96791	58.6381	90.2873	-1.05064	468.25	47.7441
11.0667	-2.96654	58.5625	90.2155	-0.354538	468.157	47.743
11.0833	-2.96669	58.6297	90.3402	-0.993424	468.206	47.7407
11.1	-2.97325	58.684	90.4192	-1.43211	468.131	47.7412
11.1167	-2.97218	58.8352	90.6721	-0.699539	468.287	47.7369
11.1333	-2.96989	58.5879	90.2717	-1.22948	468.226	47.7367
11.15	-2.96608	58.5682	90.2515	-0.780716	468.328	47.7358
11.1667	-2.96028	58.6327	90.2456	-1.03996	468.313	47.7374
11.1833	-2.96349	58.6652	90.3443	-1.19255	468.173	47.7369
11.2	-2.96745	58.7791	90.4495	-0.990524	468.37	47.7378
11.2167	-2.97081	58.5842	90.2683	-1.03279	468.254	47.7386
11.2333	-2.97188	58.6254	90.3149	-0.999374	468.261	47.7366
11.25	-2.976	58.6149	90.2741	-0.724716	468.244	47.7355
11.2667	-2.97615	58.6251	90.2717	-1.04713	468.199	47.7346
11.2833	-2.97585	58.5774	90.2187	-1.13823	468.059	47.7366
11.3	-2.97646	58.5523	90.1897	-0.586319	468.226	47.7378
11.3167	-2.96898	58.6799	90.3309	-0.914841	468.238	47.7369
11.3333	-2.97478	58.6729	90.2857	-0.906448	468.033	47.734
11.35	-2.97462	58.6352	90.2815	-1.0006	468.162	47.7345
11.3667	-2.97691	58.6205	90.2676	-1.10786	468.087	47.7319
11.3833	-2.97905	58.7318	90.5241	-0.799179	468.074	47.73
11.4	-2.97554	58.7022	90.3158	-1.51863	468.063	47.7308
11.4167	-2.97905	58.6034	90.2816	-0.389023	467.962	47.7323
11.4333	-2.98027	58.6288	90.2931	-0.425491	467.939	47.7328
11.45	-2.98256	58.6337	90.3066	-0.47554	468.125	47.7358
11.4667	-2.9818	58.5839	90.1858	-0.550003	468.031	47.7322
11.4833	-2.9847	58.7128	90.4585	-0.554123	467.868	47.7306
11.5	-2.98439	58.6256	90.3477	-0.720444	468.045	47.7328
11.5167	-2.98851	58.6732	90.3465	-0.382462	468.11	47.7357
11.5333	-2.99095	58.6283	90.2912	-1.07628	467.934	47.732
11.55	-2.98882	58.6181	90.2947	-0.445633	468.009	47.729
11.5667	-2.99141	58.6193	90.3103	-0.579147	468.052	47.7297
11.5833	-2.99004	58.5638	90.2116	-1.09123	468.072	47.7276
11.6	-2.99248	58.653	90.3668	-0.429001	468.11	47.7306
11.6167	-2.99492	58.6718	90.2816	-1.21223	468.181	47.729
11.6333	-2.99858	58.612	90.2548	-1.12694	468.166	47.7311
11.65	-2.99736	58.6012	90.2409	-0.730057	468.209	47.7325
11.6667	-2.99889	58.6649	90.3123	-0.690689	468.332	47.7325
11.6833	-2.99965	58.6425	90.34	-0.337753	468.124	47.7297
11.7	-2.99858	58.6306	90.2897	-1.05431	468.293	47.7279
11.7167	-2.9998	58.6291	90.2514	-0.412369	468.325	47.7294
11.7333	-3.00316	58.6947	90.3002	-0.396194	468.091	47.7312
11.75	-3.00484	58.6123	90.3671	-0.282974	468.204	47.7305
11.7667	-3.00606	58.599	90.2651	-0.430832	468.306	47.7322
11.7833	-3.00758	58.588	90.2143	-0.553055	468.138	47.7311
11.8	-3.00926	58.5329	90.1055	-0.591202	468.243	47.7335
11.8167	-3.00667	58.7066	90.2821	-0.634079	468.189	47.7331
11.8333	-3.00621	58.6164	90.2984	-0.765152	468.131	47.7348
11.85	-3.00545	58.567	90.2245	-0.380173	468.235	47.7358
11.8667	-3.00957	58.5868	90.2522	-0.457077	468.235	47.7364
11.8833	-3.01216	58.74	90.4745	-0.765152	468.095	47.738
11.9	-3.01353	58.5984	90.2401	-0.967178	468.301	47.7361
11.9167	-3.01643	58.6294	90.2087	-0.123215	468.145	47.7306
11.9333	-3.01994	58.7223	90.5808	-0.387802	467.926	47.7302
11.95	-3.01628	58.691	90.2534	-0.523148	468.073	47.7323
11.9667	-3.01781	58.709	90.4133	-0.490341	468.24	47.7309
11.9833	-3.01918	58.6652	90.3103	-0.676346	467.896	47.7312
12	-3.0201	58.5758	90.2636	0.0852203	468.032	47.7334
12.0167	-3.02223	58.5935	90.2392	-0.242996	468.216	47.7314
12.0333	-3.01689	58.6448	90.2692	-0.474319	467.965	47.7302
12.05	-3.02437	58.6529	90.369	-0.528488	468.181	47.7265
12.0667	-3.02559	58.634	90.2415	-0.985642	468.136	47.7288
12.0833	-3.02925	58.6921	90.3915	-0.842667	468.032	47.728
12.1	-3.02925	58.6219	90.2387	-1.07033	468.202	47.7293
12.1167	-3.02773	58.6182	90.3182	-0.386124	468.189	47.7319
12.1333	-3.03215	58.6352	90.3062	-0.569687	468.025	47.7334
12.15	-3.03185	58.5949	90.2319	-0.75737	468.141	47.7332
12.1667	-3.03215	58.7125	90.4627	-0.906448	468.15	47.7337
12.1833	-3.03307	58.6062	90.266	-0.0547028	467.974	47.7326
12.2	-3.03673	58.657	90.3916	-0.338364	468.095	47.7306
12.2167	-3.03917	58.6698	90.3429	-0.521927	468.191	47.7314
12.2333	-3.04039	58.5656	90.2097	-0.775375	467.984	47.7328
12.25	-3.03993	58.5836	90.2988	-0.518417	468.07	47.7287
12.2667	-3.0407	58.6158	90.2964	-0.817642	468.15	47.7239
12.2833	-3.04359	58.5891	90.1731	-0.730057	468.02	47.7279
12.3	-3.0471	58.7557	90.417	-0.609055	468.151	47.7251
12.3167	-3.04726	58.6855	90.3997	-0.560074	468.108	47.73
12.3333	-3.04787	58.5619	90.1569	-0.446243	467.949	47.7279
12.35	-3.04558	58.6211	90.3947	-0.775833	468.096	47.7279
12.3667	-3.04573	58.5969	90.2767	-1.34804	468.068	47.7314
12.3833	-3.04359	58.6295	90.3606	-0.738297	467.982	47.7273
12.4	-3.04329	58.7005	90.395	-0.654373	468.12	47.7294
12.4167	-3.04405	58.6561	90.4498	-0.553055	468.193	47.7291
12.4333	-3.04405	58.6082	90.2268	-1.2664	468.132	47.7312
12.45	-3.04741	58.5783	90.162	-1.12572	468.192	47.7305
12.4667	-3.04573	58.6831	90.3652	-0.114365	468.099	47.7308
12.4833	-3.04726	58.5604	90.1554	-0.890884	468.022	47.7274
12.5	-3.04955	58.5589	90.117	-0.85701	468.191	47.7291
12.5167	-3.05046	58.5923	90.2329	-0.727615	468.217	47.73
12.5333	-3.0555	58.6643	90.3507	-1.35765	468.157	47.7288
12.55	-3.05748	58.6338	90.3556	-0.664444	468.174	47.7284
12.5667	-3.05779	58.5543	90.1858	-0.58403	468.123	47.7262
12.5833	-3.05809	58.6663	90.2988	-0.836716	468.031	47.7247
12.6	-3.05321	58.7861	90.6614	-0.789566	468.11	47.725
12.6167	-3.05428	58.7537	90.3931	-0.503464	468.068	47.7277
12.6333	-3.0584	58.7377	90.4478	-0.715103	467.982	47.7282
12.65	-3.05733	58.719	90.4833	-0.677567	468.113	47.7274
12.6667	-3.05962	58.639	90.3494	-0.129776	468.126	47.7265
12.6833	-3.0648	58.5806	90.1737	-1.38985	468.096	47.727
12.7	-3.0645	58.6666	90.3121	-0.615006	468.144	47.7268
12.7167	-3.06404	58.5668	90.1772	-0.175705	468.129	47.7265
12.7333	-3.07014	58.5769	90.1489	-0.386734	468.152	47.7259
12.75	-3.07121	58.6312	90.2103	-0.775833	468.199	47.7273
12.7667	-3.07472	58.6103	90.249	-1.22353	468.068	47.7258
12.7833	-3.07137	58.6753	90.3605	-0.915451	468.052	47.7245
12.8	-3.07167	58.863	90.5909	-1.14479	468.124	47.7244
12.8167	-3.07426	58.702	90.3417	-0.884323	468.172	47.7229
12.8333	-3.07426	58.6427	90.355	-1.19972	468.166	47.7236
12.85	-3.07976	58.6219	90.331	-0.42244	468.095	47.7265
12.8667	-3.08067	58.5621	90.1948	-0.893936	468.184	47.7236
12.8833	-3.08388	58.6376	90.2509	-0.491562	468.099	47.7306
12.9	-3.08311	58.5839	90.2795	-0.929642	468.146	47.7293
12.9167	-3.08388	58.6617	90.2764	-0.858688	468.139	47.7277
12.9333	-3.08357	58.6042	90.2311	-0.405197	468.182	47.721
12.95	-3.08495	58.6089	90.2296	-0.469589	468.14	47.7248
12.9667	-3.09303	58.6901	90.3568	-0.629349	468.224	47.7238
12.9833	-3.09517	58.6308	90.2375	-0.86113	468.169	47.723
13	-3.09547	58.6373	90.2647	-1.17226	468.211	47.7233
13.0167	-3.09532	58.7046	90.2665	-0.842056	468.099	47.7239
13.0333	-3.09868	58.6799	90.3028	-1.33141	468.096	47.7242
13.05	-3.10341	58.6323	90.2517	-0.775375	468.124	47.7253
13.0667	-3.10997	58.624	90.2412	-0.86174	468.144	47.723
13.0833	-3.1115	58.6025	90.2035	-1.36055	468.042	47.7227
13.1	-3.11012	58.7571	90.4493	-1.15257	468.021	47.7216
13.1167	-3.1147	58.7077	90.3458	0.255661	468.16	47.7178
13.1333	-3.11989	58.587	90.1867	-0.975571	468.115	47.7175
13.15	-3.12416	58.5767	90.1444	-1.3224	468.013	47.7178
13.1667	-3.12584	58.6364	90.1942	-0.445633	468.061	47.7193
13.1833	-3.12828	58.6108	90.1701	-1.0453	468.164	47.7189
13.2	-3.1324	58.6688	90.3144	-0.0559235	468.146	47.721
13.2167	-3.13622	58.5702	90.2065	-1.08711	468.074	47.7219
13.2333	-3.13759	58.6594	90.3703	-0.860519	468.142	47.7226
13.25	-3.15025	58.6642	90.2134	-0.42717	468.144	47.7218
13.2667	-3.15895	58.6939	90.36	-0.928421	468.093	47.7218
13.2833	-3.15559	58.7716	90.4798	-0.838547	468.177	47.7172
13.3	-3.15483	58.615	90.2554	-1.08879	468.085	47.7212
13.3167	-3.15956	58.718	90.4485	-1.00121	468.198	47.7189
13.3333	-3.16551	58.5882	90.2709	-0.819473	468.127	47.7203
13.35	-3.16902	58.6114	90.2296	-1.24977	468.205	47.7213
13.3667	-3.1736	58.6129	90.2741	-1.17226	468.199	47.7212
13.3833	-3.17879	58.5615	90.1522	-1.05843	468.207	47.7168
13.4	-3.18504	58.5633	90.2322	-0.849838	468.202	47.7178
13.4167	-3.18871	58.644	90.2474	-0.603714	468.217	47.718
13.4333	-3.18932	58.7128	90.4511	-1.2867	468.236	47.7166
13.45	-3.19054	58.6436	90.3338	-1.03752	468.191	47.7149
13.4667	-3.19252	58.7962	90.3515	-0.604172	468.199	47.7143
13.4833	-3.19511	58.5856	90.2807	-0.851669	468.251	47.7151
13.5	-3.20076	58.6176	90.2494	-0.685959	468.106	47.7184
13.5167	-3.20732	58.7202	90.4839	-1.64726	468.22	47.7172
13.5333	-3.21251	58.5862	90.2825	-1.76598	468.128	47.7164
13.55	-3.21236	58.6155	90.2636	-1.63246	468.176	47.7169
13.5667	-3.218	58.6445	90.3242	-1.74095	468.113	47.7189
13.5833	-3.21846	58.7002	90.4713	-1.45363	468.157	47.7174
13.6	-3.22289	58.6454	90.3721	-1.32957	468.064	47.7197
13.6167	-3.22548	58.6605	90.2633	-1.34041	468.061	47.7174
13.6333	-3.22823	58.6147	90.1914	-1.46965	468.083	47.7195
13.65	-3.22716	58.625	90.2163	-1.43333	468.131	47.7267
13.6667	-3.22517	58.5983	90.2909	-1.46904	468.108	47.7261
13.6833	-3.22731	58.6329	90.2741	-1.82381	468.189	47.7233
13.7	-3.23402	58.8091	90.4548	-2.18559	468.103	47.7233
13.7167	-3.23586	58.6866	90.3616	-1.56151	468.214	47.7277
13.7333	-3.24028	58.6149	90.2956	-1.94893	468.105	47.7215
13.75	-3.24791	58.5992	90.2531	-1.34575	468.065	47.7192
13.7667	-3.25386	58.653	90.324	-1.09962	468.222	47.7175
13.7833	-3.25096	58.6279	90.2924	-1.61751	468.223	47.7128
13.8	-3.25432	58.643	90.2543	-1.40114	468.201	47.7174
13.8167	-3.24944	58.6269	90.2331	-1.08467	468.095	47.7192
13.8333	-3.24898	58.6192	90.2877	-1.99059	468.121	47.7177
13.85	-3.25111	58.6213	90.2645	-1.25984	468.077	47.7128
13.8667	-3.25386	58.6372	90.2778	-1.4315	468.092	47.714
13.8833	-3.25798	58.6549	90.3521	-1.37917	468.05	47.7142
13.9	-3.2563	58.7626	90.4115	-1.4637	468.168	47.7146
13.9167	-3.25752	58.8819	90.5274	-1.92207	468.049	47.7158
13.9333	-3.26302	58.7104	90.4495	-1.5168	468.106	47.7137
13.95	-3.26454	58.6185	90.2297	-1.50429	468.076	47.7113
13.9667	-3.25691	58.6677	90.3252	-1.65977	468.028	47.711
13.9833	-3.25462	58.6483	90.2961	-1.4077	468.062	47.7128
14	-3.25661	58.5922	90.2514	-2.42043	468.123	47.7116
14.0167	-3.25859	58.6327	90.3321	-1.51085	468.002	47.7129
14.0333	-3.25691	58.6721	90.337	-2.44362	468.055	47.7087
14.05	-3.25432	58.5979	90.2134	-1.93275	467.999	47.7085
14.0667	-3.25478	58.6762	90.2737	-2.9377	468.013	47.7113
14.0833	-3.25371	58.7124	90.482	-4.03862	468.091	47.7099
14.1	-3.25722	58.6497	90.2497	-2.1122	468.059	47.7068
14.1167	-3.2563	58.6114	90.3175	-2.8054	468.086	47.7068
14.1333	-3.2534	58.63	90.3172	-2.4305	468.027	47.7087
14.15	-3.25081	58.6851	90.3513	-2.17125	468.109	47.7088
14.1667	-3.24913	58.7083	90.3114	0.159683	468.133	47.7081
14.1833	-3.24577	58.6137	90.212	-1.57341	468.089	47.7093
14.2	-3.24791	58.689	90.3603	-2.2213	468.054	47.7081
14.2167	-3.24776	58.6532	90.2732	-3.36327	468.012	47.7097
14.2333	-3.24638	58.5842	90.1772	-2.66411	468.101	47.7074
14.25	-3.24837	58.7119	90.3292	-2.47337	467.982	47.7042
14.2667	-3.24669	58.6065	90.1951	-2.5367	467.998	47.705
14.2833	-3.24867	59.0113	90.4688	-2.20634	467.969	47.7047
14.3	-3.25356	58.6321	90.2787	-4.21867	468.044	47.7036
14.3167	-3.24989	58.5787	90.1792	-2.36321	468.093	47.7105
14.3333	-3.24699	58.6582	90.1841	-4.15733	467.985	47.705
14.35	-3.24898	58.6491	90.2721	-4.55238	468.04	47.707
14.3667	-3.23952	58.5415	90.1533	-3.0677	468.114	47.7085
14.3833	-3.23921	58.7182	90.4714	-3.20305	468.068	47.7053
14.4	-3.23921	58.7251	90.4034	-2.38823	468.025	47.703
14.4167	-3.2383	58.6094	90.2584	-4.20616	468.163	47.7033
14.4333	-3.24089	58.6193	90.2407	-3.14934	468.085	47.7044
14.45	-3.24089	58.662	90.2354	-2.86797	468.127	47.7087
14.4667	-3.23875	58.5975	90.1621	-4.53941	468.106	47.7055
14.4833	-3.23891	58.5902	90.2232	-3.28468	468.183	47.7052
14.5	-3.23982	58.6695	90.2691	-2.77977	468.148	47.7042
14.5167	-3.24059	58.6408	90.214	-2.52174	468.085	47.7023
14.5333	-3.2412	58.5955	90.1846	-3.52425	468.061	47.7021
14.55	-3.24303	58.6013	90.2194	-3.9254	468.035	47.7062
14.5667	-3.24165	58.6097	90.2175	-4.61449	468.122	47.7052
14.5833	-3.23845	58.6018	90.2764	-4.53575	468.081	47.7067
14.6	-3.23494	58.7382	90.2854	-3.92296	468.035	47.7064
14.6167	-3.23708	58.6077	90.2047	-4.38438	468.162	47.7053
14.6333	-3.24059	58.6242	90.2201	-4.64012	468.103	47.7059
14.65	-3.23677	58.6961	90.361	-4.96132	467.977	47.7088
14.6667	-3.23586	58.7145	90.2923	-5.59013	468.113	47.709
14.6833	-3.22853	58.6265	90.2279	-5.53169	468.109	47.7055
14.7	-3.22807	58.6787	90.3394	-6.17668	468.127	47.7064
14.7167	-3.23006	58.5963	90.2161	-6.06285	468.11	47.7056
14.7333	-3.23433	58.5957	90.2189	-5.86845	468.059	47.7056
14.75	-3.23158	58.7368	90.4804	-5.75523	468.152	47.7074
14.7667	-3.22929	58.724	90.4508	-5.85899	468.062	47.7027
14.7833	-3.22731	58.6404	90.2967	-5.54543	468.101	47.7047
14.8	-3.23494	58.6204	90.2546	-6.06819	468.14	47.7052
14.8167	-3.23586	58.6581	90.3368	-5.66643	468.123	47.705
14.8333	-3.23463	58.67	90.3436	-5.45067	468.175	47.7055
14.85	-3.23143	58.8895	90.6986	-5.25993	468.198	47.7012
14.8667	-3.23219	58.6601	90.2825	-5.03578	468.236	47.7061
14.8833	-3.23296	58.7034	90.2192	-6.41396	468.272	47.7049
14.9	-3.23677	58.5777	90.1673	-5.3553	468.241	47.7056
14.9167	-3.23494	58.6404	90.2985	-6.30608	468.188	47.703
14.9333	-3.23753	58.7597	90.4479	-6.86577	468.286	47.7033
14.95	-3.23692	58.5683	90.1859	-6.8943	468.282	47.7006
14.9667	-3.23189	58.6178	90.2251	-5.57228	468.241	47.7013
14.9833	-3.2325	58.735	90.4742	-6.24168	468.234	47.7012
15	-3.23158	58.5732	90.1911	-6.22017	468.313	47.696
15.0167	-3.23326	58.718	90.2833	-5.79582	468.352	47.7012
15.0333	-3.23158	58.5607	90.1211	-7.71858	468.294	47.6989
15.05	-3.23006	58.6984	90.2136	-7.88322	468.42	47.7035
15.0667	-3.2267	58.7388	90.4211	-7.86232	468.388	47.6975
15.0833	-3.22578	58.572	90.1386	-6.98723	468.275	47.7003
15.1	-3.22762	58.681	90.3777	-6.05629	468.419	47.6984
15.1167	-3.22777	58.6037	90.1545	-8.11256	468.38	47.6962
15.1333	-3.22441	58.6892	90.3233	-7.41463	468.315	47.6946
15.15	-3.22182	58.7042	90.3007	-8.51265	468.365	47.6981
15.1667	-3.21999	58.6811	90.283	-8.81294	468.295	47.6984
15.1833	-3.22441	58.6306	90.2923	-8.21404	468.269	47.6998
15.2	-3.22548	58.6861	90.4318	-7.97615	468.325	47.7007
15.2167	-3.22624	58.6086	90.2578	-7.61787	468.24	47.6978
15.2333	-3.22548	58.8152	90.3477	-8.63243	468.256	47.6989
15.25	-3.22166	58.6568	90.3286	-8.8047	468.352	47.6969
15.2667	-3.22472	58.6022	90.2876	-8.46199	468.331	47.7027
15.2833	-3.22563	58.6742	90.249	-9.1021	468.207	47.7004
15.3	-3.22487	58.5809	90.176	-7.77824	468.247	47.6995
15.3167	-3.2238	58.6976	90.301	-9.64272	468.22	47.6994
15.3333	-3.22594	58.5702	90.131	-8.93166	468.254	47.703
15.35	-3.22975	58.6965	90.3283	-7.92183	468.264	47.7016
15.3667	-3.22945	58.7071	90.3249	-9.10088	468.137	47.7009
15.3833	-3.2328	58.6965	90.4104	-8.99895	468.311	47.6972
15.4	-3.23479	58.6222	90.1962	-8.70445	468.321	47.6992
15.4167	-3.23433	58.6587	90.3089	-9.44603	468.278	47.7018
15.4333	-3.23051	58.6327	90.2209	-8.94295	468.326	47.7006
15.45	-3.22777	58.6462	90.2499	-9.54857	468.346	47.7004
15.4667	-3.22426	58.5439	90.1339	-8.52928	468.404	47.6991
15.4833	-3.22517	58.9332	90.4231	-8.8839	468.352	47.7009
15.5	-3.22319	58.5516	90.1009	-9.22005	468.259	47.6978
15.5167	-3.22075	58.6332	90.3138	-9.57527	468.406	47.6962
15.5333	-3.22578	58.6506	90.232	-10.0771	468.492	47.6972
15.55	-3.22624	58.6437	90.3254	-10.2428	468.355	47.6972
15.5667	-3.22304	58.5755	90.1678	-10.3645	468.49	47.6987
15.5833	-3.22227	58.6501	90.3539	-10.2602	468.457	47.6963
15.6	-3.2209	58.7391	90.3541	-10.3413	468.417	47.6986
15.6167	-3.22227	58.6007	90.2419	-11.4976	468.468	47.6971
15.6333	-3.22227	58.6227	90.2044	-10.7084	468.361	47.6972
15.65	-3.22197	58.6251	90.2824	-11.0035	468.492	47.7007
15.6667	-3.21907	58.5365	90.116	-10.1231	468.405	47.7052
15.6833	-3.21388	58.7321	90.2683	-10.346	468.388	47.7053
15.7	-3.22151	58.6401	90.2251	-11.1173	468.439	47.7035
15.7167	-3.21526	58.6251	90.2816	-10.6918	468.413	47.6987
15.7333	-3.21175	58.7566	90.4182	-11.2937	468.466	47.7001
15.75	-3.20946	58.5789	90.1417	-11.2777	468.45	47.7027
15.7667	-3.2148	58.7267	90.465	-11.8325	468.35	47.7036
15.7833	-3.21358	58.6201	90.2039	-11.5745	468.488	47.7027
15.8	-3.21281	58.6553	90.2905	-11.1192	468.454	47.7035
15.8167	-3.21495	58.6842	90.2676	-11.4773	468.341	47.7055
15.8333	-3.21785	58.5676	90.1933	-11.4826	468.408	47.7074
15.85	-3.21312	58.5688	90.095	-11.4254	468.464	47.7094
15.8667	-3.21419	58.6219	90.245	-11.9857	468.42	47.7082
15.8833	-3.21495	58.6083	90.1634	-11.5232	468.417	47.7088
15.9	-3.2151	58.6294	90.2332	-12.0448	468.342	47.7088
15.9167	-3.21129	58.7273	90.2738	-11.4434	468.574	47.7081
15.9333	-3.21175	58.6341	90.3405	-11.2336	468.445	47.7103
15.95	-3.20488	58.6201	90.2706	-11.4881	468.503	47.709
15.9667	-3.20564	58.5748	90.1733	-16.269	468.628	47.7085
15.9833	-3.20473	58.6483	90.2592	-11.522	468.553	47.7096
16	-3.20534	58.6132	90.2389	-11.3784	468.598	47.7129
16.0167	-3.2058	58.719	90.4163	-11.5076	468.451	47.7128
16.0333	-3.20641	58.6739	90.2613	-11.1311	468.412	47.7097
16.05	-3.20595	58.67	90.4108	-12.1485	468.509	47.7114
16.0667	-3.20885	58.6172	90.2029	-11.3593	468.501	47.7142
16.0833	-3.20534	58.5972	90.2297	-12.3225	468.41	47.71
16.1	-3.20442	58.6091	90.216	-11.9018	468.574	47.7105
16.1167	-3.20183	58.6228	90.249	-11.9625	468.481	47.7122
16.1333	-3.1971	58.5925	90.2291	-12.2051	468.374	47.712
16.15	-3.1942	58.5917	90.2346	-11.7127	468.374	47.7116
16.1667	-3.1945	58.569	90.1223	-17.8843	468.332	47.7128
16.1833	-3.19206	58.6184	90.1383	-17.5004	468.451	47.7132
16.2	-3.18779	58.7179	90.3323	-11.885	468.471	47.7134
16.2167	-3.19084	58.608	90.2268	-12.288	468.365	47.7117
16.2333	-3.18962	58.5761	90.2644	-12.3684	468.365	47.7091
16.25	-3.19206	58.5784	90.2277	-12.6003	468.265	47.714
16.2667	-3.18962	58.6074	90.2503	-17.4706	468.325	47.712
16.2833	-3.1855	58.572	90.1264	-12.1294	468.364	47.7148
16.3	-3.18962	58.5987	90.1688	-12.2314	468.421	47.71
16.3167	-3.19023	58.6077	90.3257	-12.3595	468.341	47.7125
16.3333	-3.18871	58.5629	90.136	-11.8314	468.432	47.7107
16.35	-3.18565	58.6958	90.1994	-12.5288	468.46	47.7111
16.3667	-3.18108	58.6346	90.279	-12.6188	468.412	47.7131
16.3833	-3.1826	58.6578	90.4057	-18.2967	468.309	47.7123
16.4	-3.1797	58.6056	90.1353	-14.9618	468.345	47.7145
16.4167	-3.17879	58.625	90.2215	-12.1836	468.433	47.7125
16.4333	-3.17574	58.5972	90.1679	-12.7898	468.333	47.7117
16.45	-3.17543	58.6979	90.3158	-12.7004	468.396	47.7128
16.4667	-3.17467	58.7072	90.3585	-12.2408	468.303	47.7119
16.4833	-3.18016	58.5941	90.212	-12.8875	468.417	47.7117
16.5	-3.18153	58.5432	90.0893	-11.8934	468.482	47.712
16.5167	-3.17558	58.6459	90.2102	-12.4709	468.319	47.7094
16.5333	-3.17238	58.5978	90.1762	-18.4522	468.398	47.7116
16.55	-3.16414	58.6858	90.2526	-18.1417	468.403	47.7134
16.5667	-3.16826	58.6344	90.2453	-12.3434	468.479	47.7116
16.5833	-3.16429	58.6813	90.2546	-12.2952	468.477	47.7131
16.6	-3.16383	58.6866	90.185	-12.3177	468.36	47.7116
16.6167	-3.16475	58.693	90.2866	-12.4822	468.482	47.7097
16.6333	-3.16475	58.5938	90.1391	-12.6582	468.457	47.7111
16.65	-3.16338	58.5705	90.1659	-17.911	468.288	47.7096
16.6667	-3.16505	58.6085	90.1695	-17.951	468.362	47.7068
16.6833	-3.16444	58.6109	90.1786	-11.3879	468.418	47.7094
16.7	-3.15727	58.6922	90.3513	-12.0454	468.309	47.7103
16.7167	-3.15666	58.6066	90.1025	-12.5622	468.29	47.7116
16.7333	-3.15453	58.6538	90.3196	-12.6188	468.118	47.7143
16.75	-3.15544	58.6599	90.3082	-12.226	468.305	47.7142
16.7667	-3.15514	58.6352	90.2004	-18.2877	468.348	47.7152
16.7833	-3.15559	58.5395	90.0492	-17.557	468.36	47.7123
16.8	-3.15132	58.5662	90.1498	-12.3136	468.339	47.7128
16.8167	-3.14735	58.6161	90.2851	-12.5425	468.454	47.714
16.8333	-3.14751	58.7238	90.3762	-11.91	468.362	47.7148
16.85	-3.14919	58.6257	90.2508	-11.9262	468.42	47.7103
16.8667	-3.15147	58.6286	90.2697	-11.9595	468.271	47.7119
16.8833	-3.153	58.6559	90.3098	-12.505	468.456	47.712
16.9	-3.14888	58.6027	90.1838	-11.8403	468.453	47.7143
16.9167	-3.14934	58.6375	90.2758	-17.2059	468.445	47.7195
16.9333	-3.14964	58.6221	90.1862	-17.1856	468.47	47.7168
16.95	-3.14522	58.6205	90.1666	-11.33	468.442	47.716
16.9667	-3.14568	58.6637	90.225	-11.7539	468.496	47.7152
16.9833	-3.14858	58.6395	90.1766	-11.3772	468.437	47.7154
17	-3.14369	58.9014	90.4975	-11.7831	468.368	47.7129
17.0167	-3.13713	58.6265	90.2311	-11.6674	468.477	47.7142
17.0333	-3.13896	58.724	90.299	-11.5936	468.363	47.7137
17.05	-3.13866	58.5981	90.2383	-11.522	468.416	47.7125
17.0667	-3.13652	58.6202	90.299	-11.525	468.477	47.7152
17.0833	-3.1414	58.6027	90.2717	-11.4266	468.351	47.7149
17.1	-3.14125	58.6631	90.2754	-11.255	468.35	47.7137
17.1167	-3.13698	58.719	90.4943	-11.2978	468.399	47.712
17.1333	-3.13957	58.606	90.2915	-11.0755	468.346	47.7107
17.15	-3.14262	58.5905	90.2396	-11.7617	468.327	47.7137
17.1667	-3.14384	58.6063	90.2465	-11.8128	468.249	47.7116
17.1833	-3.13896	58.5983	90.2313	-11.9268	468.31	47.7122
17.2	-3.13896	58.6607	90.427	-11.9595	468.358	47.7157
17.2167	-3.13805	58.6422	90.2197	-11.4166	468.122	47.7137
17.2333	-3.12889	58.6588	90.2175	-11.4481	468.302	47.7125
17.25	-3.12843	58.6919	90.2622	-11.2145	468.209	47.7122
17.2667	-3.12889	58.5809	90.1592	-12.0925	468.29	47.7126
17.2833	-3.12935	58.8482	90.5402	-11.9529	468.24	47.7126
17.3	-3.13271	58.5966	90.1736	-11.5923	468.246	47.7143
17.3167	-3.13377	58.5671	90.1933	-11.1965	468.269	47.7148
17.3333	-3.13225	58.6263	90.2081	-11.2984	468.347	47.7108
17.35	-3.13118	58.5725	90.1327	-12.3106	468.166	47.7149
17.3667	-3.13164	58.7426	90.4734	-12.1098	468.314	47.7116
17.3833	-3.12843	58.6782	90.2691	-11.683	468.251	47.7125
17.4	-3.12843	58.6317	90.2317	-17.1999	468.384	47.712
17.4167	-3.12386	58.6501	90.2892	-16.6445	468.347	47.7117
17.4333	-3.12828	58.6189	90.2605	-10.9087	468.266	47.7126
17.45	-3.1234	58.6936	90.2248	-11.2139	468.28	47.7148
17.4667	-3.12599	58.639	90.2367	-11.0702	468.464	47.7161
17.4833	-3.12538	58.702	90.3802	-10.7568	468.272	47.7163
17.5	-3.12553	58.668	90.3521	-11.2925	468.376	47.7146
17.5167	-3.12447	58.6771	90.2731	-11.0732	468.284	47.7123
17.5333	-3.12004	58.6121	90.1611	-10.8031	468.381	47.7164
17.55	-3.1147	58.6182	90.2221	-11.0946	468.386	47.7131
17.5667	-3.11348	58.6446	90.2436	-11.3891	468.14	47.7135
17.5833	-3.11226	58.7609	90.4414	-11.1555	468.395	47.7174
17.6	-3.1179	58.7437	90.3776	-11.0482	468.385	47.7163
17.6167	-3.11592	58.5831	90.1719	-11.1536	468.235	47.7132
17.6333	-3.11882	58.7038	90.4804	-11.3319	468.341	47.7102
17.65	-3.11867	58.6857	90.331	-11.1639	468.416	47.7114
17.6667	-3.12065	58.6048	90.2055	-11.0053	468.341	47.7111
17.6833	-3.12004	58.7585	90.3759	-10.7096	468.388	47.7116
17.7	-3.12416	58.6504	90.3362	-11.2299	468.287	47.7135
17.7167	-3.12172	58.5728	90.1344	-10.6261	468.369	47.7151
17.7333	-3.11775	58.6544	90.2837	-10.5808	468.367	47.7132
17.75	-3.11958	58.6764	90.4035	-10.6351	468.284	47.7129
17.7667	-3.1237	58.7817	90.4	-10.2894	468.247	47.7128
17.7833	-3.12599	58.7574	90.4469	-10.2935	468.22	47.7143
17.8	-3.12401	58.6019	90.2055	-10.7633	468.284	47.7178
17.8167	-3.12569	58.6688	90.3829	-10.6684	468.247	47.7128
17.8333	-3.12431	58.6703	90.2488	-10.6815	468.085	47.712
17.85	-3.12859	58.5838	90.1402	-10.8372	468.297	47.7131
17.8667	-3.12553	58.6356	90.2961	-10.7931	468.203	47.7145
17.8833	-3.12614	58.6512	90.2444	-10.0498	468.099	47.7148
17.9	-3.12126	58.7014	90.2584	-10.6733	468.157	47.7186
17.9167	-3.12004	58.7362	90.3075	-10.2297	468.116	47.7174
17.9333	-3.12492	58.5915	90.1829	-10.1487	468.237	47.7152
17.95	-3.12935	58.6657	90.2723	-10.532	468.293	47.7126
17.9667	-3.12981	58.6848	90.3161	-9.87755	468.201	47.7189
17.9833	-3.13057	58.7081	90.4179	-10.0105	468.23	47.7155
18	-3.13072	58.6254	90.2184	-9.74693	468.211	47.7168
18.0167	-3.12904	58.5729	90.1266	-9.61891	468.23	47.7168
18.0333	-3.13164	58.5589	90.1197	-10.1583	468.226	47.7161
18.05	-3.13179	58.5947	90.1991	-9.26186	468.257	47.7174
18.0667	-3.1263	58.865	90.3231	-9.56993	468.376	47.7137
18.0833	-3.12477	58.7486	90.3448	-9.92104	468.317	47.7132
18.1	-3.12248	58.5963	90.1965	-10.1952	468.322	47.7113
18.1167	-3.12096	58.6477	90.27	-10.4914	468.417	47.7105
18.1333	-3.12309	58.5743	90.172	-9.4973	468.223	47.7091
18.15	-3.12645	58.6111	90.1742	-9.05983	468.316	47.7154
18.1667	-3.12431	58.6858	90.2348	-9.12056	468.302	47.7154
18.1833	-3.12233	58.5778	90.1611	-9.04305	468.184	47.7137
18.2	-3.1266	58.5397	90.0951	-9.20036	468.259	47.7114
18.2167	-3.12798	58.7624	90.2863	-8.81187	468.213	47.7155
18.2333	-3.12706	58.6086	90.2232	-8.64372	468.165	47.7154
18.25	-3.12447	58.5769	90.1469	-8.69743	468.323	47.711
18.2667	-3.12492	58.5871	90.1696	-8.24257	468.137	47.7137
18.2833	-3.12035	58.6166	90.2038	-8.60619	468.266	47.7131
18.3	-3.12279	58.5955	90.1595	-8.35411	468.307	47.7137
18.3167	-3.12157	58.652	90.2761	-8.63716	468.364	47.7155
18.3333	-3.12309	58.6738	90.3352	-9.15932	468.363	47.7148
18.35	-3.11775	58.6555	90.2094	-8.65212	468.326	47.7132
18.3667	-3.1115	58.7959	90.4733	-8.58238	468.349	47.7158
18.3833	-3.11378	58.5885	90.1693	-9.47044	468.3	47.7181
18.4	-3.1144	58.6295	90.2369	-8.89351	468.165	47.7174
18.4167	-3.11516	58.6575	90.3143	-9.02214	468.321	47.7209
18.4333	-3.11363	58.6698	90.2859	-8.85826	468.323	47.7184
18.45	-3.11226	58.681	90.2781	-7.82768	468.312	47.7172
18.4667	-3.11348	58.6523	90.2709	-8.65318	468.349	47.7204
18.4833	-3.11424	58.5633	90.0704	-9.0789	468.398	47.7166
18.5	-3.11211	58.7597	90.3866	-8.64784	468.312	47.7175
18.5167	-3.10951	58.6167	90.2192	-9.28444	468.348	47.7131
18.5333	-3.11287	58.6202	90.2091	-9.25224	468.155	47.7137
18.55	-3.11653	58.6103	90.1759	-8.93456	468.38	47.716
18.5667	-3.1205	58.5915	90.1553	-9.1581	468.365	47.7206
18.5833	-3.11867	58.6222	90.2172	-8.94768	468.208	47.7174
18.6	-3.11348	58.7209	90.2801	-8.12218	468.213	47.7206
18.6167	-3.11394	58.6149	90.1762	-8.0262	468.151	47.7177
18.6333	-3.11134	58.6085	90.1588	-7.96898	468.289	47.7152
18.65	-3.11028	58.5833	90.1188	-8.11256	468.189	47.7158
18.6667	-3.11409	58.5546	90.113	-7.21321	468.151	47.7175
18.6833	-3.11272	58.6813	90.3114	-8.05962	468.266	47.719
18.7	-3.11623	58.6567	90.3379	-8.46367	468.246	47.7181
18.7167	-3.11241	58.6347	90.2525	-8.1031	468.235	47.7198
18.7333	-3.11699	58.6298	90.22	-8.67592	468.234	47.7155
18.75	-3.11592	58.6982	90.238	-8.70567	468.166	47.7166
18.7667	-3.11684	58.6034	90.1705	-7.97798	468.263	47.7183
18.7833	-3.1118	58.8075	90.3989	-8.3802	468.135	47.7181
18.8	-3.11241	58.6105	90.2519	-7.65846	468.154	47.7177
18.8167	-3.11592	58.6684	90.2512	-7.75795	468.177	47.7143
18.8333	-3.11653	58.7219	90.3108	-7.71629	468.095	47.7178
18.85	-3.11607	58.6126	90.1981	-7.28355	468.165	47.7183
18.8667	-3.11684	58.6637	90.2714	-7.1566	468.146	47.7166
18.8833	-3.12309	58.6477	90.203	-7.46529	468.171	47.7203
18.9	-3.12416	58.8683	90.4733	-7.09038	468.186	47.7247
18.9167	-3.12309	58.6233	90.117	-6.32805	468.223	47.7206
18.9333	-3.11897	58.6718	90.268	-7.06123	468.114	47.7192
18.95	-3.11897	58.6176	90.1884	-6.93245	468.189	47.7195
18.9667	-3.12157	58.5593	90.0942	-7.35619	468.139	47.7209
18.9833	-3.11775	58.6964	90.4639	-8.41545	468.198	47.7203
19	-3.12202	58.8026	90.4418	-7.90459	468.14	47.7216
19.0167	-3.11882	58.5911	90.1827	-6.30119	468.139	47.7213
19.0333	-3.11409	58.6004	90.2699	-6.57539	468.186	47.7219
19.05	-3.11638	58.6115	90.1847	-6.37047	468.182	47.7222
19.0667	-3.11913	58.6985	90.3675	-6.30058	468.161	47.7259
19.0833	-3.11836	58.7028	90.4131	-6.54808	468.254	47.7224
19.1	-3.11592	58.7388	90.4841	-6.71669	468.007	47.7242
19.1167	-3.1147	58.7124	90.3024	-6.85432	468.093	47.7213
19.1333	-3.1144	58.6181	90.2189	-6.47469	468.103	47.7187
19.15	-3.11516	58.6301	90.1763	-6.27449	468.039	47.7207
19.1667	-3.11211	58.6443	90.2566	-5.60387	468.039	47.7207
19.1833	-3.11501	58.5557	90.1855	-5.76714	468.009	47.7218
19.2	-3.11699	58.6004	90.2194	-5.79048	468.079	47.7186
19.2167	-3.11699	58.6129	90.2572	-6.34422	468.141	47.7201
19.2333	-3.11623	58.6237	90.2624	-6.00029	468.026	47.7198
19.25	-3.11745	58.6437	90.2517	-5.90843	468.187	47.7184
19.2667	-3.11317	58.7663	90.3632	-5.84282	468.221	47.7192
19.2833	-3.11409	58.6755	90.2146	-6.04851	468.25	47.7215
19.3	-3.11043	58.7525	90.4839	-6.17073	468.267	47.7201
19.3167	-3.11195	58.6466	90.234	-5.99724	468.2	47.7192
19.3333	-3.11226	58.7023	90.2482	-5.77019	468.233	47.7236
19.35	-3.11256	58.6771	90.2465	-5.70641	468.215	47.7242
19.3667	-3.11607	58.6398	90.1514	-5.75584	468.047	47.7233
19.3833	-3.11836	58.5891	90.1026	-5.17586	468.135	47.7193
19.4	-3.11775	58.5551	90.1652	-6.12892	468.104	47.7193
19.4167	-3.11836	58.59	90.2322	-5.88646	468.065	47.7168
19.4333	-3.11913	58.6511	90.2248	-5.6826	468.085	47.7178
19.45	-3.11623	58.5944	90.1678	-5.63362	467.962	47.7171
19.4667	-3.1205	58.5798	90.1301	-6.04622	468.204	47.7209
19.4833	-3.11928	58.5888	90.1411	-5.51979	468.141	47.7224
19.5	-3.11852	58.6619	90.2367	-6.02821	468.025	47.7229
19.5167	-3.11668	58.7093	90.2757	-5.59975	468.098	47.7213
19.5333	-3.11714	58.5969	90.1418	-5.71587	468.151	47.7178
19.55	-3.11821	58.7261	90.3165	-4.66866	468.117	47.7149
19.5667	-3.11546	58.7113	90.3545	-4.89632	468.076	47.7177
19.5833	-3.11577	58.5928	90.1978	-5.43816	467.898	47.7201
19.6	-3.11699	58.6253	90.2174	-5.13359	468.157	47.7181
19.6167	-3.12492	58.7226	90.3803	-5.09895	468.135	47.7157
19.6333	-3.12126	58.6378	90.1354	-6.1541	468.079	47.7203
19.65	-3.12126	58.6462	90.2369	-3.8694	468.16	47.7198
19.6667	-3.11958	58.6317	90.1572	-3.82652	468.234	47.718
19.6833	-3.12508	58.556	90.1315	-3.7162	468.191	47.7152
19.7	-3.12325	58.5976	90.2081	-4.12865	468.268	47.7158
19.7167	-3.11836	58.6869	90.2508	-3.85689	468.135	47.7154
19.7333	-3.12157	58.6257	90.2474	-4.05708	468.244	47.7163
19.75	-3.12721	58.6601	90.2456	-3.37105	468.179	47.7161
19.7667	-3.12553	58.6523	90.1492	-4.27116	468.17	47.7212
19.7833	-3.12218	58.6523	90.1798	-4.22218	468.24	47.7209
19.8	-3.12248	58.567	90.1215	-4.80751	468.227	47.7186
19.8167	-3.12035	58.5941	90.1646	-3.80196	468.168	47.7226
19.8333	-3.12523	58.7017	90.248	-3.71269	468.122	47.7229
19.85	-3.12096	58.6437	90.2181	-3.04085	468.173	47.7171
19.8667	-3.12325	58.6347	90.1368	-3.84316	468.198	47.714
19.8833	-3.12675	58.852	90.2616	-3.8372	468.102	47.7145
19.9	-3.12767	58.5569	90.1479	-3.98018	468.141	47.7137
19.9167	-3.13087	58.6721	90.2602	-3.56422	468.098	47.7164
19.9333	-3.13271	58.6027	90.1424	-4.02382	468.052	47.7213
19.95	-3.13316	58.7377	90.3478	-3.99986	468.082	47.7207
19.9667	-3.13454	58.6858	90.2856	-3.98445	467.986	47.7229
19.9833	-3.13438	58.6492	90.2749	-3.58986	468.022	47.7207
20	-3.13759	58.7069	90.2995	-4.30336	468.036	47.7195
20.0167	-3.13499	58.648	90.1478	-3.43605	468.115	47.7187
20.0333	-3.13622	58.6398	90.2505	-4.19609	468.018	47.7171
20.05	-3.13499	58.7769	90.4946	-3.74062	468.129	47.7186
20.0667	-3.14095	58.6128	90.2288	-4.11369	467.979	47.7197
20.0833	-3.13881	58.6025	90.1763	-4.55727	468.135	47.7198
20.1	-3.13576	58.5957	90.1847	-4.04945	468.132	47.7241
20.1167	-3.13942	58.6735	90.3057	-4.23241	468.055	47.721
20.1333	-3.14095	58.762	90.5215	-4.5417	468.073	47.7232
20.15	-3.14339	58.6207	90.212	-4.34914	468.11	47.7255
20.1667	-3.14217	58.6691	90.2078	-4.72527	468.099	47.7261
20.1833	-3.14446	58.6358	90.192	-4.64958	468.171	47.7242
20.2	-3.14293	58.5813	90.1342	-3.78181	467.97	47.7168
20.2167	-3.13896	58.599	90.2209	-4.04701	468.064	47.7189
20.2333	-3.13866	58.6083	90.1749	-4.62639	468.091	47.7227
20.25	-3.13438	58.6756	90.2453	-3.9695	468.099	47.7169
20.2667	-3.13408	58.5847	90.1167	-4.47136	468.07	47.7201
20.2833	-3.13316	58.5951	90.1054	-3.62083	468.046	47.7218
20.3	-3.13423	58.686	90.1954	-3.43544	468.072	47.7245
20.3167	-3.13515	58.6594	90.2392	-3.72993	468.131	47.7222
20.3333	-3.13377	58.6973	90.1893	-3.66142	467.931	47.7229
20.35	-3.14049	58.7031	90.252	-3.68156	468.023	47.7236
20.3667	-3.13744	58.5703	90.1344	-3.64769	468.029	47.7282
20.3833	-3.13698	58.7208	90.3089	-3.25005	468.054	47.7277
20.4	-3.13652	58.9509	90.3426	-3.98201	468.102	47.7279
20.4167	-3.13713	58.6268	90.2432	-3.62022	468.018	47.7253
20.4333	-3.1414	58.5711	90.0849	-3.1881	468.035	47.7238
20.45	-3.14552	58.586	90.1319	-3.10829	468.081	47.7213
20.4667	-3.1472	58.625	90.2062	-3.84316	467.967	47.7229
20.4833	-3.14995	58.6874	90.2229	-4.18175	468.114	47.7274
20.5	-3.15163	58.6366	90.3393	-3.57796	468.171	47.7216
20.5167	-3.15437	58.5848	90.1991	-3.15346	468.061	47.7224
20.5333	-3.1469	58.6211	90.1962	-3.52547	468.061	47.7256
20.55	-3.14568	58.637	90.2528	-3.81874	468.02	47.7258
20.5667	-3.15025	58.6373	90.2325	-3.49861	468.086	47.7271
20.5833	-3.15102	58.6051	90.1681	-3.80028	468.084	47.7262
20.6	-3.15346	58.7229	90.3242	-3.2972	467.952	47.7264
20.6167	-3.14705	58.7243	90.3036	-3.88847	468.09	47.7271
20.6333	-3.14766	58.7035	90.3806	-3.21068	468.191	47.7284
20.65	-3.14507	58.6468	90.2212	-3.51769	468.078	47.7297
20.6667	-3.14446	58.5691	90.0665	-3.22929	468.098	47.7314
20.6833	-3.14735	58.641	90.2415	-4.2318	467.968	47.7294
20.7	-3.14659	59.0073	90.6605	-3.86879	468.117	47.7306
20.7167	-3.14613	58.6291	90.2456	-3.64586	468.182	47.7287
20.7333	-3.14308	58.5644	90.1045	-3.49678	468.101	47.7276
20.75	-3.14354	58.746	90.2754	-3.61488	468.139	47.7256
20.7667	-3.14461	58.5395	90.0942	-3.48137	468.22	47.7274
20.7833	-3.14568	58.6829	90.3465	-3.1678	468.05	47.7274
20.8	-3.14735	58.8047	90.3234	-3.85033	468.161	47.7276
20.8167	-3.14552	58.625	90.178	-3.59581	468.097	47.7264
20.8333	-3.14735	58.6062	90.2134	-3.37349	468.127	47.7279
20.85	-3.14919	58.7191	90.2988	-3.12965	468.074	47.7284
20.8667	-3.14888	58.6034	90.2039	-3.27217	468.009	47.7308
20.8833	-3.14781	58.5995	90.1966	-3.78288	468.131	47.7332
20.9	-3.14293	58.5691	90.1449	-3.71498	468.152	47.7308
20.9167	-3.14491	58.587	90.1629	-3.72032	468.031	47.7305
20.9333	-3.14796	58.6152	90.2081	-3.63457	468.067	47.7306
20.95	-3.14461	58.6539	90.2522	-3.14156	468.096	47.7297
20.9667	-3.14491	58.6227	90.2375	-2.96165	468.193	47.7314
20.9833	-3.14293	58.6863	90.3268	-2.93114	468.097	47.737
21	-3.14522	58.7049	90.3338	-2.88292	468.004	47.7323
21.0167	-3.1469	58.5566	90.1724	-3.65547	468.153	47.7287
21.0333	-3.144	58.6091	90.2529	-3.41225	468.002	47.7338
21.05	-3.13774	58.6701	90.2602	-3.2859	468.023	47.7299
21.0667	-3.13728	58.6684	90.2807	-3.50288	467.993	47.73
21.0833	-3.1414	58.5912	90.1193	-3.7365	467.997	47.7277
21.1	-3.14171	58.558	90.1215	-3.48076	467.961	47.7248
21.1167	-3.14247	58.6346	90.2012	-3.52013	467.861	47.7274
21.1333	-3.14095	58.5857	90.1638	-2.80907	467.772	47.7242
21.15	-3.14064	58.6079	90.2654	-3.49861	468.004	47.7261
21.1667	-3.14156	58.6826	90.2615	-3.59398	467.905	47.7265
21.1833	-3.14217	58.7197	90.2892	-3.83415	467.949	47.727
21.2	-3.13866	58.5667	90.1173	-3.40096	467.967	47.7264
21.2167	-3.14095	58.6135	90.1981	-3.5952	468.018	47.7274
21.2333	-3.13835	58.6483	90.2511	-3.33824	467.964	47.7258
21.25	-3.13698	58.6369	90.2256	-3.51585	467.921	47.7258
21.2667	-3.13622	58.6594	90.2927	-3.20061	467.771	47.7279
21.2833	-3.13332	58.6874	90.3243	-3.35442	468.054	47.7296
21.3	-3.13164	58.6091	90.1949	-3.21846	468.031	47.7302
21.3167	-3.13393	58.7286	90.4386	-2.83104	467.907	47.727
21.3333	-3.12981	58.6509	90.2142	-3.23097	468.07	47.7302
21.35	-3.13347	58.6605	90.2966	-2.85606	468.097	47.7309
21.3667	-3.13164	58.6303	90.2692	-2.58186	467.987	47.7309
21.3833	-3.13225	58.6825	90.4125	-3.06465	468.108	47.7294
21.4	-3.12935	58.6944	90.2467	-3.3419	468.059	47.7306
21.4167	-3.13072	58.6552	90.1627	-3.62679	468.059	47.7358
21.4333	-3.13026	58.619	90.2255	-3.40569	468.078	47.7358
21.45	-3.1295	58.6465	90.3982	-3.24348	467.96	47.736
21.4667	-3.12492	58.6103	90.1461	-3.49739	468.011	47.7354
21.4833	-3.12721	58.6543	90.4433	-3.274	468.067	47.7337
21.5	-3.12965	58.6347	90.1923	-3.03963	467.969	47.7351
21.5167	-3.1292	58.6366	90.214	-2.66899	467.985	47.7361
21.5333	-3.12752	58.6152	90.2279	-3.1881	468.043	47.7354
21.55	-3.12935	58.6128	90.2535	-3.41408	468.077	47.7358
21.5667	-3.12859	58.6155	90.196	-3.40569	468.054	47.7331
21.5833	-3.13026	58.5925	90.1637	-3.25783	467.861	47.734
21.6	-3.12706	58.866	90.2456	-2.97585	468.064	47.7308
21.6167	-3.12325	58.6356	90.1911	-2.7726	468.056	47.7338
21.6333	-3.12843	58.6182	90.176	-3.23524	468.062	47.7326
21.65	-3.12981	58.6443	90.1896	-2.92458	468.056	47.7319
21.6667	-3.1295	58.6524	90.236	-2.90016	468.038	47.7308
21.6833	-3.13133	58.7748	90.292	-3.14995	467.938	47.7345
21.7	-3.12813	58.5978	90.1218	-3.17497	468.058	47.7352
21.7167	-3.12614	58.6956	90.3559	-3.02895	468.045	47.7367
21.7333	-3.12447	58.5918	90.1847	-3.44261	468.027	47.7343
21.75	-3.12767	58.6185	90.1576	-3.13927	468.057	47.732
21.7667	-3.12553	58.5951	90.158	-2.48711	467.856	47.7331
21.7833	-3.11974	58.6082	90.1591	-3.20061	468.031	47.7328
21.8	-3.1176	58.673	90.1917	-2.38289	468.085	47.7358
21.8167	-3.11623	58.5616	90.1051	-2.78938	468.045	47.7341
21.8333	-3.11668	58.5653	90.1414	-2.07527	468.048	47.7337
21.85	-3.11577	58.6498	90.2598	-2.06993	467.997	47.7326
21.8667	-3.11302	58.5607	90.0602	-1.44112	467.994	47.7308
21.8833	-3.11211	58.623	90.2096	-2.47948	468.059	47.7325
21.9	-3.11394	58.6469	90.2477	-1.47331	468.081	47.7367
21.9167	-3.11485	58.616	90.2007	-1.96083	468.017	47.7345
21.9333	-3.1144	58.6588	90.2151	-1.6819	468.001	47.7329
21.95	-3.1179	58.6877	90.2396	-1.74202	467.799	47.7338
21.9667	-3.11775	58.6616	90.2342	-2.201	467.873	47.7314
21.9833	-3.11821	58.5993	90.1649	-2.47765	467.936	47.7319
22	-3.11714	58.7824	90.2876	-1.28136	467.88	47.7329
22.0167	-3.11958	58.7728	90.4299	-1.44173	467.963	47.7322
22.0333	-3.12172	58.6825	90.2631	-2.36504	467.881	47.7306
22.05	-3.12248	58.7731	90.1923	-1.61812	467.953	47.7328
22.0667	-3.1205	58.6297	90.2215	-2.54677	467.965	47.7325
22.0833	-3.11958	58.6599	90.2363	-2.17842	468.039	47.7329
22.1	-3.11668	58.5839	90.1818	-1.98586	468.014	47.737
22.1167	-3.11348	58.6065	90.1553	-2.911	467.997	47.7372
22.1333	-3.11394	58.6715	90.2265	-1.60088	467.866	47.7364
22.15	-3.11073	58.5777	90.1051	-1.77666	468.014	47.7329
22.1667	-3.11226	58.6633	90.3725	-1.95961	468.057	47.7311
22.1833	-3.1118	58.8244	90.4287	-2.14745	468.014	47.7312
22.2	-3.10814	58.6236	90.2123	-2.2451	468.145	47.7341
22.2167	-3.11089	58.6547	90.3394	-0.59227	468.006	47.732
22.2333	-3.11394	58.6858	90.2409	-2.10869	467.99	47.7322
22.25	-3.11211	58.5668	90.0822	-1.64024	468.016	47.7309
22.2667	-3.1147	58.6846	90.2612	-1.72188	468.091	47.7335
22.2833	-3.11378	58.7356	90.382	-1.53465	467.969	47.7345
22.3	-3.11775	58.672	90.3007	-1.90666	467.993	47.7372
22.3167	-3.12019	58.6366	90.2178	-1.47209	468.05	47.7358
22.3333	-3.12462	58.832	90.5265	-1.7469	468.008	47.7328
22.35	-3.12904	58.6152	90.0881	-1.89827	468.03	47.7364
22.3667	-3.12157	58.9307	90.2944	-1.86485	467.957	47.7396
22.3833	-3.12233	58.7092	90.2728	-2.27791	468.273	47.7334
22.4	-3.12828	58.5654	90.108	-1.51619	468.314	47.73
22.4167	-3.12691	58.6393	90.1551	-2.15691	468.152	47.7311
22.4333	-3.12431	58.7885	90.3266	-1.76476	468.436	47.7302
22.45	-3.1263	58.5838	90.156	-3.11485	468.384	47.7306
22.4667	-3.12737	58.6477	90.2367	0.172806	468.278	47.7319
22.4833	-3.1266	58.6018	90.2038	-1.68373	468.257	47.729
22.5	-3.12752	58.6305	90.1252	-2.71431	468.312	47.7317
22.5167	-3.12874	58.5633	90.06	-2.08717	468.209	47.7303
22.5333	-3.13118	58.6227	90.1701	-1.32011	468.161	47.7293
22.55	-3.12874	58.5943	90.1537	-2.58019	468.054	47.7308
22.5667	-3.12782	58.6254	90.2642	-2.63084	468.009	47.7284
22.5833	-3.1234	58.6945	90.1962	-2.92458	468.103	47.7294
22.6	-3.12325	58.5732	90.0947	-3.37593	468.106	47.7256
22.6167	-3.1205	58.6385	90.2175	-4.33067	468.014	47.7274
22.6333	-3.12141	58.596	90.2142	-1.88927	467.993	47.728
22.65	-3.11684	58.6453	90.2131	-2.41142	468.011	47.7306
22.6667	-3.11745	58.6089	90.1591	-2.43355	467.962	47.7309
22.6833	-3.11989	58.659	90.2801	-2.35893	467.932	47.7326
22.7	-3.11882	58.5845	90.1876	-2.33635	467.855	47.7346
22.7167	-3.11852	58.6503	90.3042	-2.13844	467.929	47.729
22.7333	-3.11607	58.6265	90.2944	-2.51991	468.032	47.7303
22.75	-3.11867	58.6608	90.2226	-2.34108	467.916	47.7291
22.7667	-3.12004	58.5769	90.1356	-0.534439	468.001	47.7302
22.7833	-3.11668	58.7461	90.3089	-0.833054	467.916	47.7302
22.8	-3.12111	58.7089	90.2717	-0.26741	467.9	47.729
22.8167	-3.12279	58.6591	90.2175	-0.682907	467.982	47.7256
22.8333	-3.12233	58.6156	90.1743	0.038681	468.047	47.7258
22.85	-3.12508	58.7368	90.2848	-0.853348	468.01	47.7255
22.8667	-3.12523	58.6128	90.1772	-0.322952	467.984	47.7255
22.8833	-3.1237	58.8136	90.2548	0.0399017	467.957	47.7274
22.9	-3.12553	58.6385	90.2038	-2.4305	468.016	47.7284
22.9167	-3.12279	58.6372	90.2398	-1.49773	468.026	47.7236
22.9333	-3.1208	58.6712	90.3053	-2.02995	467.98	47.7258
22.95	-3.12172	58.5911	90.1312	-1.33263	467.993	47.7282
22.9667	-3.12492	58.6401	90.2911	-0.699539	468.038	47.7235
22.9833	-3.12584	58.5735	90.1128	-1.30943	467.894	47.7235
23	-3.12675	58.6428	90.2906	-1.52519	467.931	47.725
23.0167	-3.12752	58.6562	90.2982	-1.25816	467.938	47.7251
23.0333	-3.12981	58.7664	90.3259	-3.51112	467.782	47.7233
23.05	-3.12828	58.6778	90.1742	0.154343	467.957	47.7248
23.0667	-3.13164	58.5737	90.1614	-1.84349	467.962	47.7222
23.0833	-3.13103	58.5558	90.1553	-2.55211	467.899	47.7262
23.1	-3.13194	58.8018	90.3834	-2.11754	468.053	47.7273
23.1167	-3.1324	58.5656	90.1321	-1.81725	467.873	47.7232
23.1333	-3.13499	58.6727	90.2631	-0.675736	467.776	47.7233
23.15	-3.1321	58.6573	90.2609	-1.76826	467.902	47.7259
23.1667	-3.13118	58.6381	90.2233	-0.58815	467.981	47.7245
23.1833	-3.12965	58.5491	90.0993	-1.69029	467.886	47.721
23.2	-3.13561	58.8184	90.3753	-2.31316	467.823	47.7238
23.2167	-3.13759	58.5801	90.1402	-1.32072	467.903	47.7218
23.2333	-3.13774	58.5694	90.1708	-1.72295	467.934	47.7213
23.25	-3.13881	58.6602	90.2277	-1.53465	467.954	47.7212
23.2667	-3.13896	58.6344	90.1952	-0.381393	467.957	47.7221
23.2833	-3.14079	58.6373	90.1896	-1.73256	467.979	47.7247
23.3	-3.144	58.6025	90.1814	-2.1981	467.967	47.7244
23.3167	-3.14064	58.641	90.1618	-1.58302	468.028	47.7206
23.3333	-3.14018	58.6427	90.261	-0.988083	467.998	47.7175
23.35	-3.13744	58.6555	90.3802	-1.10435	467.967	47.7148
23.3667	-3.13896	58.6311	90.2639	-1.13472	467.965	47.7193
23.3833	-3.14156	58.5835	90.2071	-1.99486	467.916	47.7157
23.4	-3.14507	58.6721	90.2462	-2.23915	467.974	47.7227
23.4167	-3.14354	58.7838	90.3123	-2.59682	467.95	47.7187
23.4333	-3.14446	58.623	90.2984	-1.3987	468.03	47.7201
23.45	-3.14339	58.5831	90.1762	-1.21513	467.952	47.7166
23.4667	-3.1443	58.6102	90.21	-2.35298	467.77	47.7178
23.4833	-3.14598	58.7637	90.3375	-1.85005	468.025	47.7174
23.5	-3.15025	58.6027	90.2244	-1.73851	467.994	47.7206
23.5167	-3.14629	58.6517	90.2712	-1.1335	467.744	47.7192
23.5333	-3.15239	58.5488	90.0402	-1.06026	467.907	47.7215
23.55	-3.14858	58.626	90.2218	-0.485611	467.917	47.7204
23.5667	-3.14934	58.5871	90.1063	-1.21758	467.813	47.7212
23.5833	-3.15025	58.6001	90.1426	-1.46202	467.955	47.7267
23.6	-3.14705	58.6373	90.272	-1.22536	467.967	47.7245
23.6167	-3.15102	58.6242	90.2166	-1.75407	467.958	47.7242
23.6333	-3.15331	58.552	90.0555	-2.65587	467.984	47.7174
23.65	-3.15483	58.5931	90.1676	-1.45958	467.966	47.7174
23.6667	-3.15712	58.6893	90.2758	-0.188828	467.791	47.7183
23.6833	-3.15453	58.6649	90.31	-2.35542	467.854	47.7171
23.7	-3.15773	58.5867	90.1379	-2.16881	467.852	47.7158
23.7167	-3.16002	58.6404	90.3466	-1.74507	467.839	47.7186
23.7333	-3.15788	58.5915	90.1727	0.427933	467.978	47.7151
23.75	-3.15849	58.6301	90.1205	0.219955	467.888	47.7157
23.7667	-3.1591	58.6437	90.1363	-0.761032	467.817	47.7132
23.7833	-3.162	58.7525	90.2627	-0.838547	467.951	47.7161
23.8	-3.16231	58.6672	90.2589	-0.647202	467.888	47.7218
23.8167	-3.16216	58.5513	90.1429	1.72264	467.963	47.7192
23.8333	-3.16612	58.6608	90.2827	-1.45119	467.95	47.7201
23.85	-3.16322	58.6189	90.182	1.89598	467.895	47.7221
23.8667	-3.16429	58.6288	90.2358	0.766525	468.036	47.7193
23.8833	-3.16399	58.7133	90.373	0.326004	467.968	47.7203
23.9	-3.16612	58.6201	90.1791	-1.30043	467.873	47.7226
23.9167	-3.16719	58.6933	90.3756	-1.21223	467.968	47.7175
23.9333	-3.17162	58.6346	90.2448	-0.634079	467.921	47.7204
23.95	-3.16689	58.6161	90.1568	1.12892	468.01	47.7189
23.9667	-3.16826	58.5964	90.1251	0.535812	467.853	47.7175
23.9833	-3.16582	58.758	90.4658	0.783157	467.916	47.7146
24	-3.16597	58.682	90.2859	-0.617294	468.027	47.7181
24.0167	-3.1678	58.6218	90.2439	-0.0487518	467.978	47.7169
24.0333	-3.16887	58.5876	90.1911	0.371933	467.939	47.7213
24.05	-3.16719	58.5975	90.1029	-0.692978	467.909	47.7212
24.0667	-3.16811	58.6599	90.1356	-0.523758	467.936	47.7183
24.0833	-3.17207	58.7321	90.3277	-0.654373	467.839	47.7201
24.1	-3.17085	58.6004	90.1377	-0.0946808	467.88	47.7209
24.1167	-3.17177	58.65	90.1811	-0.403976	467.967	47.7227
24.1333	-3.17131	58.6614	90.261	-0.288315	467.915	47.7229
24.15	-3.17299	58.5774	90.1008	-0.265121	467.808	47.7204
24.1667	-3.16963	58.6091	90.2372	-0.130386	467.821	47.7197
24.1833	-3.16917	58.672	90.3614	-0.369949	467.907	47.7198
24.2	-3.16765	58.5339	90.0491	-1.1747	467.742	47.7193
24.2167	-3.16826	58.6376	90.245	-0.792007	467.792	47.7195
24.2333	-3.16856	58.5592	90.0983	-0.852127	467.746	47.7212
24.25	-3.16933	58.5601	90.1222	-0.209732	467.618	47.7197
24.2667	-3.16582	58.6361	90.2918	-0.535049	467.9	47.7207
24.2833	-3.16734	58.6883	90.2692	-0.101242	467.805	47.7219
24.3	-3.17253	58.6608	90.3349	0.470352	467.592	47.7221
24.3167	-3.1707	58.6048	90.2308	-0.890884	467.939	47.7212
24.3333	-3.17146	58.6736	90.2628	-1.01021	467.905	47.7189
24.35	-3.17146	58.6956	90.1768	-0.394974	467.691	47.719
24.3667	-3.17055	58.5763	90.1806	-0.605392	467.826	47.7181
24.3833	-3.16978	58.6041	90.1646	-0.8004	467.856	47.7186
24.4	-3.17177	58.643	90.1984	-0.695419	467.738	47.7212
24.4167	-3.17406	58.6008	90.1807	-0.328293	467.85	47.7178
24.4333	-3.17482	58.5778	90.1022	-0.387802	467.885	47.7189
24.45	-3.17177	58.831	90.2776	-1.08345	467.767	47.7224
24.4667	-3.16795	58.6724	90.3143	-0.826035	467.901	47.7229
24.4833	-3.1675	58.597	90.1818	-0.09758	467.932	47.7222
24.5	-3.16582	58.6179	90.2007	-1.40419	467.848	47.7193
24.5167	-3.16216	58.5799	90.1792	-0.0928497	467.892	47.725
24.5333	-3.16322	58.6434	90.2474	-0.286484	467.972	47.725
24.55	-3.16444	58.6819	90.1846	-0.651932	467.89	47.7244
24.5667	-3.16689	58.7107	90.2998	-0.303268	467.879	47.7224
24.5833	-3.16795	58.6483	90.1634	-0.0653839	467.963	47.7235
24.6	-3.17024	58.7252	90.3289	-0.0803375	467.865	47.7226
24.6167	-3.17238	58.5934	90.1643	-0.760422	467.928	47.7282
24.6333	-3.16612	58.5954	90.0954	-0.43251	467.904	47.729
24.65	-3.16566	58.9307	90.5416	-1.18294	467.995	47.7258
24.6667	-3.1675	58.7304	90.3614	-0.0487518	467.88	47.7251
24.6833	-3.16612	58.6851	90.2642	-1.05003	467.954	47.7245
24.7	-3.16216	58.603	90.1949	-0.152969	467.895	47.7255
24.7167	-3.16017	58.585	90.1803	0.134048	467.98	47.7268
24.7333	-3.15956	58.6048	90.2004	0.092392	467.9	47.7239
24.75	-3.15849	58.637	90.1014	0.076828	467.763	47.7219
24.7667	-3.15865	58.6776	90.2584	0.0154877	467.791	47.7238
24.7833	-3.15743	58.7179	90.2798	-0.260391	467.803	47.7227
24.8	-3.15788	58.6478	90.223	0.130539	467.763	47.7236
24.8167	-3.16048	58.5595	90.1286	-0.619125	467.811	47.7268
24.8333	-3.16216	58.6097	90.2622	-0.187607	467.838	47.7297
24.85	-3.15758	58.6422	90.2334	0.0185394	467.811	47.7284
24.8667	-3.15681	58.7235	90.3919	-0.452805	467.891	47.7297
24.8833	-3.15224	58.6327	90.2772	-0.129776	467.831	47.7293
24.9	-3.14842	58.5922	90.1994	-0.485001	467.868	47.73
24.9167	-3.14339	58.6594	90.3841	-1.38512	467.899	47.7322
24.9333	-3.15117	58.5844	90.1907	-0.873032	467.838	47.7317
24.95	-3.14903	58.7612	90.4934	0.231857	467.756	47.7287
24.9667	-3.15056	58.6536	90.272	-1.1544	467.806	47.725
24.9833	-3.14964	58.5824	90.1457	-0.504074	467.841	47.7282
25	-3.14812	58.594	90.1931	-0.643539	467.824	47.7323
25.0167	-3.14705	58.6637	90.2605	-0.536881	467.846	47.7325
25.0333	-3.14613	58.6822	90.1913	-1.04469	467.965	47.7306
25.05	-3.14583	58.6218	90.1881	-0.677567	467.903	47.7291
25.0667	-3.14384	58.5931	90.1699	-0.976791	467.914	47.7279
25.0833	-3.14278	58.662	90.2309	-0.834885	467.893	47.7285
25.1	-3.13942	58.569	90.0683	-0.737228	467.931	47.7253
25.1167	-3.14171	58.5697	90.0649	-1.24321	467.948	47.7271
25.1333	-3.13896	58.5873	90.1574	-0.472488	467.869	47.7268
25.15	-3.14079	58.6207	90.2306	-1.16814	467.778	47.7288
25.1667	-3.14384	58.6073	90.1002	-1.00777	467.943	47.7299
25.1833	-3.14491	58.6575	90.2168	-1.13228	467.956	47.7282
25.2	-3.14446	58.6414	90.2436	-0.759811	467.837	47.7273
25.2167	-3.14705	58.5818	90.1304	-0.86647	467.908	47.7277
25.2333	-3.14858	58.6515	90.2413	-1.11977	467.872	47.7291
25.25	-3.14888	58.6131	90.2599	-0.870743	467.941	47.7338
25.2667	-3.1498	58.6675	90.3574	-1.13823	467.856	47.7297
25.2833	-3.15086	58.6758	90.1913	-0.957718	467.946	47.7317
25.3	-3.14858	58.8145	90.2306	-0.940476	467.851	47.7334
25.3167	-3.144	58.6918	90.2616	-0.9655	467.813	47.7314
25.3333	-3.14049	58.6112	90.2554	-0.768204	467.893	47.7274
25.35	-3.14095	58.6836	90.3262	-0.428391	467.918	47.7245
25.3667	-3.13942	58.6805	90.2059	-0.579758	467.887	47.728
25.3833	-3.14354	58.7449	90.2729	-0.548172	467.874	47.7276
25.4	-3.14461	58.6248	90.2216	-1.11748	467.854	47.7268
25.4167	-3.14507	58.6837	90.2256	-0.127335	467.938	47.7294
25.4333	-3.14369	58.7028	90.2683	-0.814591	467.951	47.7274
25.45	-3.13957	58.644	90.2361	-0.689468	467.832	47.7276
25.4667	-3.13759	58.6742	90.3025	-0.629349	467.955	47.7302
25.4833	-3.14049	58.6355	90.2975	-1.00777	467.875	47.7258
25.5	-3.13728	58.6097	90.1804	-0.214462	467.908	47.7284
25.5167	-3.13698	58.5508	90.0909	-0.628738	467.97	47.727
25.5333	-3.13438	58.5882	90.1308	-0.25795	467.928	47.7293
25.55	-3.13316	58.7843	90.301	-0.260849	467.992	47.7331
25.5667	-3.13133	58.585	90.137	-0.782394	467.912	47.7303
25.5833	-3.13698	58.7627	90.3594	-1.65627	467.848	47.7312
25.6	-3.13087	58.6276	90.1803	-2.96272	467.832	47.7328
25.6167	-3.13576	58.6129	90.254	-1.32668	467.94	47.7369
25.6333	-3.13469	58.6254	90.2013	2.96898	467.962	47.73
25.65	-3.1353	58.583	90.2125	1.37032	467.939	47.7311
25.6667	-3.13728	58.6723	90.2616	2.56355	467.968	47.7312
25.6833	-3.13484	58.5996	90.1728	1.3459	467.882	47.7319
25.7	-3.13561	59.0011	90.238	0.624008	467.949	47.732
25.7167	-3.13652	58.6439	90.2093	1.1068	467.824	47.7285
25.7333	-3.13683	58.626	90.3017	0.675888	467.848	47.7352
25.75	-3.13652	58.5485	90.106	0.196762	467.885	47.7317
25.7667	-3.13545	58.6839	90.2015	-0.233536	467.843	47.7308
25.7833	-3.13606	58.7991	90.5114	-0.182877	467.768	47.7316
25.8	-3.13118	58.6315	90.2474	0.501328	467.821	47.7337
25.8167	-3.13454	58.5639	90.0544	-0.448685	467.879	47.7337
25.8333	-3.13866	58.6572	90.3245	0.0435638	467.831	47.7314
25.85	-3.13896	58.6512	90.1859	0.173416	467.837	47.7317
25.8667	-3.13988	58.6199	90.1891	0.364151	467.927	47.7316
25.8833	-3.13652	58.5922	90.1965	-0.458756	467.914	47.7331
25.9	-3.13805	58.8532	90.5181	0.283127	467.915	47.7328
25.9167	-3.13774	58.6073	90.2143	0.0870514	467.963	47.7306
25.9333	-3.1382	58.6759	90.2468	0.154343	467.9	47.7329
25.95	-3.13667	58.6868	90.2869	-0.112534	467.958	47.7323
25.9667	-3.13499	58.6102	90.1798	0.976334	468.005	47.7312
25.9833	-3.13561	58.722	90.2731	0.506058	467.837	47.7343
26	-3.13988	58.7049	90.2696	-0.03685	467.9	47.7329
26.0167	-3.14003	58.6608	90.1939	0.230637	467.903	47.7341
26.0333	-3.14201	58.6414	90.2688	1.04301	467.852	47.732
26.05	-3.13911	58.6117	90.1501	0.963821	467.874	47.7288
26.0667	-3.13484	58.6334	90.1717	0.778427	467.999	47.7287
26.0833	-3.13103	58.5889	90.0665	1.01265	467.896	47.7314
26.1	-3.13316	58.6115	90.1412	1.06865	467.856	47.7352
26.1167	-3.13545	58.6089	90.1698	1.23375	467.868	47.7352
26.1333	-3.13622	58.6619	90.2712	1.4901	467.93	47.7345
26.15	-3.13667	58.5336	90.0643	1.15807	467.884	47.7355
26.1667	-3.13972	58.6109	90.2287	1.41151	467.9	47.7326
26.1833	-3.1414	58.6089	90.2471	1.39183	467.792	47.7303
26.2	-3.14415	58.5915	90.1707	1.34407	467.962	47.7322
26.2167	-3.14156	58.6065	90.2293	1.78093	467.858	47.7329
26.2333	-3.14461	58.6044	90.1669	2.19231	467.711	47.7316
26.25	-3.14842	58.5848	90.1519	2.89024	467.854	47.7329
26.2667	-3.14537	58.581	90.1502	2.52068	467.961	47.7317
26.2833	-3.14644	58.568	90.1394	3.84087	467.829	47.7305
26.3	-3.14796	58.6697	90.2181	2.61543	467.874	47.7335
26.3167	-3.15254	58.682	90.3228	3.05595	467.926	47.727
26.3333	-3.15086	58.6784	90.2328	3.2592	467.831	47.729
26.35	-3.15056	58.5496	90.0619	1.23863	467.919	47.7306
26.3667	-3.15147	58.5822	90.1632	0.0261688	467.925	47.734
26.3833	-3.15285	58.5966	90.1237	-0.390244	467.766	47.7314
26.4	-3.15041	58.7286	90.2259	-0.455246	467.971	47.7312
26.4167	-3.15315	58.5983	90.1795	0.0667572	467.956	47.7279
26.4333	-3.15971	58.6225	90.2508	-0.495224	467.695	47.7303
26.45	-3.1562	58.5618	90.1034	-0.337753	467.953	47.7279
26.4667	-3.15727	58.6384	90.2332	-1.05537	467.847	47.7293
26.4833	-3.15697	58.6095	90.2064	-0.549393	467.799	47.7294
26.5	-3.15788	58.5387	90.109	-0.750198	467.94	47.7287
26.5167	-3.15743	58.5409	90.1194	-0.110703	467.86	47.7296
26.5333	-3.16032	58.5551	90.1202	-0.508347	467.825	47.7323
26.55	-3.15727	58.6819	90.3164	-0.359268	467.907	47.734
26.5667	-3.15819	58.6239	90.2372	0.159683	467.779	47.7293
26.5833	-3.15987	58.6237	90.1859	-0.364609	467.753	47.7291
26.6	-3.15941	58.6021	90.1739	-0.610733	467.818	47.7282
26.6167	-3.16139	58.6019	90.1812	-0.312119	467.884	47.7306
26.6333	-3.16353	58.7193	90.3051	-0.555954	467.702	47.7306
26.65	-3.16292	58.6089	90.1691	-0.722885	467.905	47.729
26.6667	-3.1649	58.7241	90.1974	-0.551834	467.939	47.7273
26.6833	-3.16628	58.5053	90.0558	-1.06194	467.802	47.7309
26.7	-3.16124	58.6205	90.2175	-0.466538	467.956	47.7288
26.7167	-3.15666	58.7473	90.4145	-0.339584	467.922	47.734
26.7333	-3.15636	58.6407	90.2273	-0.394974	467.763	47.7309
26.75	-3.15773	58.6573	90.2126	-0.114365	467.914	47.7334
26.7667	-3.15788	58.6062	90.1527	-0.166702	467.819	47.7346
26.7833	-3.1588	58.5978	90.2001	-0.622788	467.781	47.7343
26.8	-3.1562	58.6132	90.1461	-0.953598	467.844	47.7346
26.8167	-3.15651	58.5848	90.1275	-0.515976	467.785	47.739
26.8333	-3.15773	58.6723	90.3433	-0.363998	467.632	47.7358
26.85	-3.1562	58.5848	90.1807	-0.238266	467.743	47.7374
26.8667	-3.16246	58.6358	90.2194	-0.59288	467.718	47.7357
26.8833	-3.16826	58.5348	90.0478	-0.0778961	467.563	47.7331
26.9	-3.16734	58.5932	90.0744	-0.0118256	467.771	47.7345
26.9167	-3.1675	58.6343	90.21	-0.584641	467.797	47.7328
26.9333	-3.16765	58.698	90.2352	-0.705032	467.714	47.7357
26.95	-3.16795	58.5799	90.1531	-0.415268	467.766	47.7361
26.9667	-3.16719	58.5513	90.0987	-0.638809	467.773	47.7364
26.9833	-3.16841	58.6651	90.1693	-0.839615	467.646	47.7343
27	-3.16917	58.6413	90.1705	-0.551224	467.772	47.7331
27.0167	-3.16399	58.6886	90.138	-0.905838	467.822	47.73
27.0333	-3.16628	58.6445	90.2692	-0.870743	467.73	47.7308
27.05	-3.16887	58.5972	90.116	0.14183	467.882	47.7335
27.0667	-3.17009	58.5801	90.1339	-0.207291	467.876	47.734
27.0833	-3.16856	58.5883	90.1733	-0.266953	467.733	47.7338
27.1	-3.16841	58.5688	90.1507	-0.431442	467.853	47.7322
27.1167	-3.16826	58.5862	90.1937	-0.663223	467.955	47.7306
27.1333	-3.16811	58.5528	90.0614	-0.194168	467.825	47.7312
27.15	-3.16628	58.6799	90.3588	-0.217361	467.929	47.7345
27.1667	-3.16582	58.6509	90.2131	-1.21819	467.927	47.7343
27.1833	-3.16673	58.6094	90.2068	-0.406876	467.821	47.7346
27.2	-3.16704	58.6396	90.2546	-0.657272	467.965	47.7323
27.2167	-3.16628	58.6791	90.2526	-1.20979	467.947	47.7303
27.2333	-3.17223	58.6433	90.1643	-1.3868	467.789	47.7335
27.25	-3.17253	58.7803	90.3373	-1.27785	467.968	47.7323
27.2667	-3.17238	58.7458	90.3356	-1.49467	468.083	47.734
27.2833	-3.17207	58.6239	90.1429	-0.81398	467.844	47.7337
27.3	-3.1768	58.7164	90.2378	-1.11259	468.158	47.7316
27.3167	-3.18489	58.5621	90.0912	-1.38985	468.005	47.7306
27.3333	-3.18214	58.5719	90.1185	-1.06682	467.893	47.7325
27.35	-3.18398	58.6027	90.2113	-0.852127	467.934	47.7316
27.3667	-3.1826	58.6352	90.136	-1.25755	467.932	47.7338
27.3833	-3.18657	58.559	90.1583	-0.786057	467.784	47.7309
27.4	-3.18489	58.6367	90.3245	-0.950546	467.869	47.7297
27.4167	-3.18367	58.5865	90.1734	-1.15623	467.958	47.7316
27.4333	-3.18108	58.5648	90.1565	-1.16508	467.847	47.7332
27.45	-3.18413	58.6295	90.2593	-1.1866	467.883	47.7308
27.4667	-3.18489	58.621	90.1664	-0.558395	467.925	47.7293
27.4833	-3.18611	58.7139	90.3506	-1.03691	467.784	47.7325
27.5	-3.18443	58.666	90.2532	-1.24672	467.872	47.7325
27.5167	-3.18413	58.7086	90.2676	-0.464706	467.951	47.7312
27.5333	-3.18398	58.6715	90.2114	-1.26518	467.685	47.7349
27.55	-3.18398	58.7623	90.4374	-1.3546	467.994	47.7325
27.5667	-3.1794	58.563	90.0906	-1.3958	467.901	47.7312
27.5833	-3.18275	58.6059	90.2332	-1.33324	467.767	47.7337
27.6	-3.18047	58.7531	90.2781	-1.2307	468.024	47.7328
27.6167	-3.18626	58.5537	90.1232	-1.60851	467.994	47.737
27.6333	-3.1852	58.5857	90.1699	-0.657272	467.862	47.7354
27.65	-3.1855	58.6398	90.1359	-1.50246	467.954	47.7337
27.6667	-3.18474	58.7135	90.3031	-1.29082	468.041	47.7354
27.6833	-3.1852	58.619	90.1789	-1.50673	467.916	47.737
27.7	-3.1823	58.8693	90.4235	-1.03584	467.928	47.7387
27.7167	-3.18443	58.6445	90.2778	-1.63597	467.979	47.7363
27.7333	-3.18718	58.6247	90.2013	-1.34758	467.911	47.7396
27.75	-3.18611	58.6576	90.3068	-1.31889	468.098	47.7349
27.7667	-3.18764	58.6436	90.2895	-1.33324	467.984	47.7343
27.7833	-3.18352	58.5795	90.196	-1.36772	467.743	47.7326
27.8	-3.1794	58.588	90.1359	-1.60622	467.899	47.7337
27.8167	-3.18382	58.6128	90.2782	-1.70097	468.062	47.7334
27.8333	-3.18275	58.7591	90.3539	-1.63414	467.89	47.7345
27.85	-3.18153	58.6787	90.3491	-1.1216	467.968	47.7358
27.8667	-3.18123	58.5835	90.1737	-1.25572	468.071	47.7322
27.8833	-3.18275	58.6129	90.2247	-1.12633	467.911	47.7337
27.9	-3.18153	58.5886	90.1882	-1.43639	467.91	47.737
27.9167	-3.18184	58.6175	90.2993	-1.34041	467.875	47.7348
27.9333	-3.1797	58.7457	90.3677	-1.62529	467.745	47.7348
27.95	-3.1797	58.6021	90.2085	-1.16219	468.009	47.7337
27.9667	-3.18138	58.6338	90.2401	-1.3279	468.005	47.7349
27.9833	-3.18214	58.5461	90.1202	-1.24733	467.723	47.7367
28	-3.18092	58.6913	90.3077	-1.87981	467.801	47.7364
28.0167	-3.18337	58.6742	90.2967	-1.18126	467.871	47.7349
28.0333	-3.18352	58.5929	90.1241	-1.58409	467.702	47.7358
28.05	-3.17879	58.7945	90.3555	-1.10069	467.801	47.7383
28.0667	-3.17619	58.6308	90.3021	-1.726	467.835	47.7377
28.0833	-3.17528	58.6008	90.1827	-1.47499	467.745	47.7349
28.1	-3.17314	58.8067	90.4118	-1.86012	467.817	47.7364
28.1167	-3.17543	58.5717	90.1139	-1.58714	467.877	47.739
28.1333	-3.1768	58.6134	90.1798	-1.92024	467.8	47.7372
28.15	-3.17848	58.681	90.3185	-2.03117	467.907	47.7358
28.1667	-3.17497	58.6065	90.169	-1.94832	467.749	47.7361
28.1833	-3.17345	58.6807	90.1925	-1.06026	467.7	47.7384
28.2	-3.17223	58.7582	90.4182	-1.58241	467.932	47.7389
28.2167	-3.17497	58.6915	90.2677	-1.11809	467.926	47.7387
28.2333	-3.17574	58.5854	90.1191	-1.21452	467.728	47.7393
28.25	-3.17253	58.7888	90.4223	-1.15685	467.808	47.7403
28.2667	-3.17101	58.6565	90.2271	-1.61217	467.869	47.7428
28.2833	-3.1678	58.5476	90.0951	-1.67656	467.797	47.7387
28.3	-3.17009	58.6587	90.3544	-1.15501	467.884	47.7406
28.3167	-3.17238	58.6334	90.2819	-1.3868	467.876	47.7404
28.3333	-3.17253	58.6701	90.2769	-0.837326	467.751	47.7404
28.35	-3.17482	58.6716	90.3754	-1.65504	467.799	47.7399
28.3667	-3.17314	58.657	90.2966	-1.69853	467.824	47.741
28.3833	-3.17528	58.6396	90.2038	-1.34514	467.767	47.7415
28.4	-3.17162	58.7186	90.2486	-1.53053	467.924	47.737
28.4167	-3.16887	58.605	90.1713	-1.2307	467.855	47.7386
28.4333	-3.17345	58.6045	90.2251	-1.37856	467.729	47.734
28.45	-3.17635	58.7606	90.3959	-1.02379	467.749	47.7389
28.4667	-3.18001	58.7321	90.2958	-0.713272	467.767	47.7407
28.4833	-3.17574	58.6536	90.283	-0.999374	467.658	47.7425
28.5	-3.17528	58.6782	90.2828	-0.795517	467.751	47.7387
28.5167	-3.17894	58.7507	90.3144	-1.77376	467.785	47.7399
28.5333	-3.1739	58.6297	90.2587	-1.06316	467.641	47.7372
28.55	-3.16978	58.7664	90.2241	-1.3868	467.649	47.7395
28.5667	-3.16963	58.7077	90.3068	-1.26884	467.717	47.7412
28.5833	-3.17238	58.6013	90.122	-1.17165	467.71	47.7444
28.6	-3.17207	58.6349	90.2592	-0.92247	467.824	47.7445
28.6167	-3.16978	58.6147	90.218	-1.00304	467.7	47.7409
28.6333	-3.16994	58.7814	90.3814	-1.10435	467.634	47.7418
28.65	-3.17101	58.6074	90.1937	-1.11809	467.775	47.7399
28.6667	-3.17085	58.6626	90.2816	-1.36055	467.763	47.7392
28.6833	-3.16917	58.6613	90.3016	-1.60622	467.607	47.7418
28.7	-3.17238	58.6063	90.1669	-1.61278	467.696	47.7416
28.7167	-3.17299	58.5749	90.1875	-1.16447	467.769	47.7407
28.7333	-3.17543	58.5694	90.2236	-1.23314	467.757	47.7396
28.75	-3.1704	58.6283	90.2917	-1.12572	467.676	47.7387
28.7667	-3.17131	58.6288	90.2671	-1.44997	467.814	47.7384
28.7833	-3.17406	58.6877	90.2656	-1.23009	467.765	47.7334
28.8	-3.18062	58.6726	90.4507	-1.51558	467.779	47.7389
28.8167	-3.18092	58.6892	90.3962	-1.7469	467.701	47.7372
28.8333	-3.17619	58.6181	90.2357	-1.91261	467.738	47.7384
28.85	-3.17116	58.662	90.3477	-2.01744	467.758	47.7377
28.8667	-3.17375	58.6326	90.2033	-1.43333	467.751	47.7374
28.8833	-3.17406	58.5825	90.189	-1.40953	467.76	47.7395
28.9	-3.17207	58.5651	90.1743	-1.47621	467.674	47.7367
28.9167	-3.17223	58.569	90.1318	-1.61034	467.759	47.7366
28.9333	-3.1736	58.6961	90.2992	-1.80763	467.737	47.7338
28.95	-3.17436	58.6211	90.2055	-1.3868	467.68	47.7381
28.9667	-3.17574	58.6247	90.2074	-1.28136	467.653	47.7378
28.9833	-3.17482	58.5882	90.163	-1.3839	467.782	47.7366
29	-3.17406	58.708	90.2845	-1.16753	467.703	47.7367
29.0167	-3.1765	58.6776	90.3822	-1.45775	467.639	47.737
29.0333	-3.17543	58.6716	90.2534	-0.771103	467.716	47.7326
29.05	-3.17528	58.7042	90.2923	-1.79878	467.676	47.7349
29.0667	-3.17207	58.6369	90.2877	-1.47743	467.722	47.7312
29.0833	-3.16994	58.6648	90.2799	-1.28853	467.622	47.734
29.1	-3.16185	58.7128	90.4876	-1.49834	467.61	47.7314
29.1167	-3.16124	58.6025	90.187	-1.35582	467.699	47.7314
29.1333	-3.16628	58.6153	90.2062	-1.48048	467.714	47.7302
29.15	-3.16856	58.6826	90.308	-0.519638	467.781	47.7314
29.1667	-3.16826	58.7042	90.3544	-0.807419	467.703	47.7319
29.1833	-3.16383	58.6231	90.1855	-0.653763	467.719	47.7345
29.2	-3.16521	58.6738	90.2546	-0.446243	467.731	47.7383
29.2167	-3.16368	58.5685	90.1737	-1.41731	467.751	47.7377
29.2333	-3.16231	58.5931	90.1325	-1.25755	467.788	47.732
29.25	-3.15926	58.6312	90.1716	-1.25633	467.757	47.7314
29.2667	-3.15987	58.6308	90.1811	-1.13167	467.801	47.7326
29.2833	-3.16063	58.6488	90.3103	-0.768814	467.681	47.7354
29.3	-3.15437	58.6211	90.2775	-1.67778	467.763	47.7332
29.3167	-3.15468	58.6379	90.2241	-1.53114	467.836	47.7345
29.3333	-3.15437	58.8441	90.5328	-1.44402	467.763	47.7355
29.35	-3.15331	58.5886	90.1669	-1.29692	467.828	47.7354
29.3667	-3.15681	58.7641	90.3643	-1.44295	467.82	47.7348
29.3833	-3.15865	58.6945	90.3086	-1.2748	467.879	47.7325
29.4	-3.15834	58.5894	90.1548	-1.68663	467.831	47.7348
29.4167	-3.15926	58.7371	90.2877	-1.63597	467.839	47.7354
29.4333	-3.15865	58.7132	90.2924	-0.833664	467.867	47.7345
29.45	-3.15727	58.682	90.3619	-1.65092	467.795	47.7337
29.4667	-3.15681	58.6659	90.3904	-0.798569	467.8	47.7325
29.4833	-3.1562	58.6849	90.297	-1.34697	467.802	47.7337
29.5	-3.15865	58.6089	90.2512	-1.77788	467.807	47.7346
29.5167	-3.15697	58.747	90.3883	-1.39824	467.783	47.7348
29.5333	-3.15865	58.6349	90.2897	-1.24611	467.781	47.7335
29.55	-3.15773	58.628	90.1959	-1.1187	467.819	47.7326
29.5667	-3.16536	58.7106	90.306	-1.21635	467.753	47.7349
29.5833	-3.1704	58.6964	90.304	-0.764542	467.772	47.7358
29.6	-3.17345	58.6369	90.1994	-1.17348	467.749	47.736
29.6167	-3.17009	58.6884	90.3455	-1.64787	467.799	47.7352
29.6333	-3.16811	58.6698	90.2815	-1.46202	467.819	47.7334
29.65	-3.16994	58.6741	90.301	-1.55968	467.802	47.7355
29.6667	-3.17116	58.6405	90.2491	-1.07094	467.753	47.7299
29.6833	-3.17085	58.5795	90.1614	-1.76888	467.892	47.7305
29.7	-3.16612	58.6947	90.3751	-1.67473	467.915	47.7316
29.7167	-3.1617	58.7038	90.3634	-1.54243	467.809	47.7296
29.7333	-3.1617	58.6793	90.4067	-1.41365	467.784	47.7325
29.75	-3.16444	58.7775	90.5892	-1.61812	467.837	47.7302
29.7667	-3.1649	58.6738	90.3413	-1.82976	467.886	47.7314
29.7833	-3.16277	58.8241	90.5265	-1.23192	467.791	47.7312
29.8	-3.16551	58.8053	90.5769	-1.54305	467.727	47.7345
29.8167	-3.16322	58.8285	90.5271	-1.14845	467.881	47.736
29.8333	-3.17009	58.8554	90.6745	-1.09596	467.839	47.7355
29.85	-3.17116	58.6845	90.3736	-1.44646	467.802	47.7372
29.8667	-3.17467	58.8125	90.4574	-1.05721	467.825	47.7375
29.8833	-3.17558	58.7188	90.3368	-1.11626	467.889	47.737
29.9	-3.17177	58.6334	90.2493	-2.16942	467.899	47.7381
29.9167	-3.17223	58.863	90.5566	-1.67778	467.836	47.7374
29.9333	-3.17192	58.747	90.3768	-1.7141	467.843	47.7355
29.95	-3.17299	58.7305	90.4414	-1.67595	467.876	47.7357
29.9667	-3.17604	58.7447	90.427	-0.794907	467.925	47.7398
29.9833	-3.17513	58.8065	90.5097	-1.19011	467.939	47.7401
30	-3.17528	58.7276	90.5105	-1.44768	467.859	47.7389
30.0167	-3.17238	58.7579	90.4739	-1.34331	467.891	47.7412
30.0333	-3.17085	58.7466	90.5117	-1.51375	467.834	47.7422
30.05	-3.17451	58.7365	90.4829	-1.43394	467.758	47.7412
30.0667	-3.17711	58.7843	90.5375	-0.610733	467.833	47.7438
30.0833	-3.17635	58.7583	90.4792	-0.789566	467.816	47.7453
30.1	-3.17665	58.8953	90.7754	-0.620956	467.843	47.7459
30.1167	-3.17314	58.9111	90.6773	-0.508804	467.728	47.7438
30.1333	-3.17345	58.8235	90.6928	-0.739517	467.789	47.7454
30.15	-3.16994	58.8024	90.7208	-0.619125	467.875	47.7454
30.1667	-3.1707	58.9571	91.0114	-1.06911	467.799	47.7453
30.1833	-3.16521	58.8598	90.7473	-0.904617	467.71	47.7432
30.2	-3.16811	58.7687	90.5474	-1.19728	467.706	47.7464
30.2167	-3.16673	58.9957	90.7966	-1.02806	467.78	47.7435
30.2333	-3.16582	58.8244	90.5831	-0.802078	467.837	47.7421
30.25	-3.16704	58.9811	90.9518	-1.08589	467.821	47.743
30.2667	-3.16765	58.9797	90.973	-0.742569	467.756	47.745
30.2833	-3.16765	58.9417	90.9061	-1.15974	467.851	47.7468
30.3	-3.16719	58.926	90.8151	-1.10786	467.703	47.7435
30.3167	-3.16933	58.9469	90.9229	-0.989914	467.761	47.7439
30.3333	-3.17299	58.8767	90.6629	-0.86113	467.774	47.7482
30.35	-3.17192	58.9459	90.8999	-0.189438	467.736	47.7486
30.3667	-3.17467	59.0321	91.0926	-0.127945	467.874	47.7477
30.3833	-3.17772	59.0592	91.2238	-0.178604	467.89	47.7457
30.4	-3.18092	59.0073	91.0496	0.0649262	467.893	47.7502
30.4167	-3.17955	59.0113	91.0346	0.222855	467.967	47.7558
30.4333	-3.17635	59.1302	91.112	-0.21019	467.808	47.758
30.45	-3.17467	58.9475	90.9298	-0.492783	467.798	47.7567
30.4667	-3.17329	59.1094	91.3305	0.0667572	467.905	47.7543
30.4833	-3.16994	59.087	91.2212	0.230637	467.834	47.754
30.5	-3.17101	59.1976	91.2742	-0.0606537	467.824	47.7502
30.5167	-3.17299	59.0545	91.1689	-0.266342	467.854	47.7508
30.5333	-3.1675	59.0423	91.1428	-0.581589	467.859	47.7547
30.55	-3.16734	59.0487	91.1004	-0.573807	467.732	47.7538
30.5667	-3.16551	59.1453	91.4031	-0.0385284	467.813	47.7575
30.5833	-3.16856	59.1419	91.3116	-0.138779	467.829	47.7576
30.6	-3.16414	59.2359	91.5415	0.438156	467.775	47.7596
30.6167	-3.16505	59.226	91.5054	0.722427	467.747	47.7592
30.6333	-3.16475	59.1454	91.3465	0.656204	467.75	47.7601
30.65	-3.16231	59.0952	91.293	0.63179	467.761	47.7615
30.6667	-3.16566	59.3403	91.7437	0.612717	467.863	47.7598
30.6833	-3.16765	59.1805	91.5179	0.419693	467.885	47.7609
30.7	-3.17009	59.1741	91.4137	0.489426	467.736	47.7601
30.7167	-3.17314	59.1726	91.469	0.585251	467.739	47.7627
30.7333	-3.17345	59.3035	91.7509	1.00197	467.702	47.7641
30.75	-3.17284	59.2283	91.7245	0.646133	467.643	47.7686
30.7667	-3.16673	59.3781	91.7149	0.418472	467.621	47.7671
30.7833	-3.17055	59.1966	91.5182	0.863724	467.671	47.7683
30.8	-3.16856	59.3301	91.7823	0.85228	467.722	47.7668
30.8167	-3.1707	59.3195	91.8107	1.27968	467.592	47.7673
30.8333	-3.16841	59.3961	91.9671	1.8	467.757	47.7656
30.85	-3.16658	59.3244	91.7837	2.38899	467.655	47.7628
30.8667	-3.16231	59.2846	91.7896	2.0182	467.696	47.7682
30.8833	-3.16124	59.2945	91.8858	2.65007	467.658	47.7651
30.9	-3.16216	59.3569	91.9962	1.37978	467.622	47.7667
30.9167	-3.16689	59.3728	91.9077	0.0774384	467.759	47.766
30.9333	-3.16887	59.3273	91.9482	1.94664	467.857	47.7677
30.95	-3.16399	59.3017	91.9901	1.81969	467.751	47.7711
30.9667	-3.16368	59.3536	91.9639	2.50099	467.854	47.7717
30.9833	-3.16429	59.65	92.5997	1.58791	467.899	47.7705
31	-3.162	59.5313	92.3309	2.81746	467.781	47.7688
31.0167	-3.15895	59.5542	92.5082	1.19148	467.917	47.7729
31.0333	-3.15926	59.5965	92.5533	2.0945	467.843	47.7741
31.05	-3.16307	59.6316	92.5341	1.38695	467.86	47.7773
31.0667	-3.16093	59.5875	92.4381	1.74934	467.804	47.7764
31.0833	-3.15834	59.6496	92.5529	2.09816	467.837	47.7772
31.1	-3.15926	59.6694	92.8828	0.699234	467.797	47.7761
31.1167	-3.15758	59.7657	92.7882	0.777206	467.861	47.7781
31.1333	-3.15743	59.669	92.6525	1.28029	467.91	47.7792
31.15	-3.16139	59.8678	93.1164	1.25175	467.792	47.7804
31.1667	-3.16429	59.6854	92.8085	2.39311	467.842	47.7796
31.1833	-3.16353	59.7814	93.317	1.53725	467.913	47.7828
31.2	-3.16414	59.6954	92.9144	2.58324	467.761	47.7813
31.2167	-3.16154	59.7691	93.1435	1.22551	467.841	47.7815
31.2333	-3.16154	59.8283	93.3013	0.643692	467.848	47.7845
31.25	-3.15697	59.7034	93.0824	1.15746	467.755	47.7845
31.2667	-3.15956	60.082	94.2254	1.51283	467.844	47.784
31.2833	-3.16154	60.0159	93.6805	1.02455	467.882	47.7869
31.3	-3.15834	59.9706	93.7699	1.07887	467.869	47.7876
31.3167	-3.15849	60.1423	94.2542	1.89659	467.88	47.7886
31.3333	-3.15712	60.1749	94.0551	1.87752	467.897	47.7856
31.35	-3.15926	60.3056	94.4814	1.97533	467.881	47.7833
31.3667	-3.15498	60.1917	94.4473	0.920944	467.836	47.7879
31.3833	-3.15697	60.4546	94.9841	1.48659	467.914	47.7918
31.4	-3.15529	60.4565	95.0988	0.675278	467.739	47.7966
31.4167	-3.15239	60.499	95.2885	1.95381	467.722	47.7996
31.4333	-3.1501	60.5099	95.3706	2.06413	467.822	47.7993
31.45	-3.15132	60.5828	95.5137	2.16362	467.78	47.8005
31.4667	-3.15239	60.72	96.1588	1.38695	467.817	47.7993
31.4833	-3.14888	60.9957	96.5649	1.44417	467.808	47.8019
31.5	-3.14964	61.0394	96.9676	0.766525	467.73	47.8025
31.5167	-3.15178	61.2548	97.6041	1.502	467.795	47.804
31.5333	-3.14873	61.354	97.9611	0.289078	467.744	47.8069
31.55	-3.14613	61.4622	98.2906	1.06865	467.658	47.8092
31.5667	-3.14491	61.5322	98.625	-0.0707245	467.854	47.8104
31.5833	-3.14079	61.8119	99.1895	-0.0969696	467.792	47.815
31.6	-3.13881	62.0364	99.9148	1.89064	467.662	47.8199
31.6167	-3.13911	62.3969	100.708	1.87523	467.736	47.8228
31.6333	-3.13835	62.4514	101.363	1.92818	467.782	47.8259
31.65	-3.13774	62.6434	102.129	0.707474	467.719	47.8277
31.6667	-3.13728	63.0438	103.029	1.80717	467.715	47.8346
31.6833	-3.13332	63.2742	103.926	1.38695	467.722	47.8371
31.7	-3.13454	63.5087	104.86	0.832138	467.793	47.8436
31.7167	-3.13423	63.915	105.953	0.741501	467.769	47.8436
31.7333	-3.13423	64.2835	107.3	0.849381	467.676	47.8503
31.75	-3.12874	64.5728	108.134	1.334	467.61	47.8556
31.7667	-3.13087	65.1206	109.594	0.934677	467.825	47.8582
31.7833	-3.12828	65.5531	111.081	0.13649	467.861	47.8652
31.8	-3.12553	65.9115	112.406	0.0333405	467.702	47.8725
31.8167	-3.12447	66.4018	114.225	0.661545	467.812	47.8761
31.8333	-3.11699	66.8375	115.686	0.00236511	467.862	47.8799
31.85	-3.11195	67.5115	117.4	-0.464096	467.702	47.8852
31.8667	-3.10448	68.1612	119.748	-1.08818	467.714	47.8967
31.8833	-3.10188	68.8621	121.917	0.658646	467.725	47.9058
31.9	-3.09837	69.2001	123.261	0.426102	467.757	47.9112
31.9167	-3.09181	70.0739	125.966	0.646744	467.659	47.9212
31.9333	-3.08495	70.747	128.398	-0.0856781	467.703	47.9299
31.95	-3.07732	71.6627	130.997	0.802841	467.695	47.9379
31.9667	-3.07304	72.5451	133.969	0.562058	467.735	47.9516
31.9833	-3.06145	73.2517	136.404	0.153122	467.801	47.9585
32	-3.05717	74.293	139.715	-0.745468	467.527	47.9676
32.0167	-3.04634	75.2157	142.576	-0.190659	467.672	47.9783
32.0333	-3.03978	76.2711	145.821	0.878525	467.762	47.9908
32.05	-3.02895	77.1249	149.104	0.477982	467.695	48.0018
32.0667	-3.01659	78.3933	153.008	0.782547	467.73	48.0123
32.0833	-3.00468	79.2434	156.037	0.373154	467.632	48.0232
32.1	-2.98668	80.6945	160.736	0.195541	467.629	48.036
32.1167	-2.97478	81.7254	164.254	0.862503	467.721	48.052
32.1333	-2.96288	82.7175	167.798	-0.108261	467.676	48.0631
32.15	-2.94579	84.1694	172.14	-0.255508	467.681	48.0782
32.1667	-2.93068	85.6725	177.139	0.290909	467.773	48.0903
32.1833	-2.91313	86.8636	181.334	1.64864	467.748	48.103
32.2	-2.89192	88.0274	185.713	0.283737	467.559	48.1158
32.2167	-2.87392	89.716	190.872	0.63652	467.79	48.1323
32.2333	-2.85103	91.0444	195.476	0.898209	467.634	48.1442
32.25	-2.82677	92.59	200.394	0.718308	467.629	48.1612
32.2667	-2.79839	94.0579	205.343	0.793991	467.59	48.1773
32.2833	-2.77565	95.7385	210.447	0.624008	467.681	48.1905
32.3	-2.74803	97.1528	215.433	1.53893	467.529	48.2079
32.3167	-2.71675	98.8226	220.984	3.09349	467.642	48.22
32.3333	-2.68944	100.428	226.211	2.27806	467.653	48.2372
32.35	-2.65877	101.826	231.752	1.90193	467.538	48.2517
32.3667	-2.6255	103.571	237.293	2.96776	467.654	48.2708
32.3833	-2.58827	105.089	242.809	1.30714	467.618	48.2821
32.4	-2.55577	106.759	247.787	1.66176	467.552	48.2972
32.4167	-2.5164	108.446	253.403	2.33345	467.716	48.3155
32.4333	-2.48207	109.792	258.593	2.02782	467.652	48.3297
32.45	-2.44514	111.674	264.278	2.40746	467.566	48.3443
32.4667	-2.39769	113.212	269.93	1.28395	467.74	48.3599
32.4833	-2.36031	114.974	275.083	2.08443	467.766	48.3767
32.5	-2.31209	116.778	281.252	1.91093	467.657	48.3932
32.5167	-2.26479	117.964	285.821	1.40495	467.782	48.4094
32.5333	-2.21397	119.738	291.154	1.33156	467.737	48.419
32.55	-2.16087	121.06	296.956	1.50322	467.646	48.4361
32.5667	-2.10533	122.814	302.056	1.87218	467.803	48.4452
32.5833	-2.05238	123.779	306.066	2.33116	467.755	48.46
32.6	-1.99562	125.848	311.46	2.46468	467.636	48.4715
32.6167	-1.93947	126.732	316.207	2.18864	467.876	48.4867
32.6333	-1.88316	128.25	321.131	2.09328	467.776	48.4998
32.65	-1.8261	129.621	325.349	2.05879	467.676	48.5122
32.6667	-1.76643	130.989	329.691	2.12975	467.78	48.523
32.6833	-1.70311	132.293	334.404	2.21672	467.826	48.5354
32.7	-1.63658	133.697	338.471	2.20711	467.64	48.5459
32.7167	-1.57906	134.74	342.311	2.5016	467.853	48.5566
32.7333	-1.51161	135.534	346.023	2.21855	467.959	48.5671
32.75	-1.4463	136.889	349.954	2.1035	467.742	48.574
32.7667	-1.38527	137.847	354.282	2.35146	467.804	48.5876
32.7833	-1.31966	138.676	356.713	1.8322	467.812	48.5957
32.8	-1.25252	139.943	360.878	2.67448	467.766	48.6042
32.8167	-1.18614	140.752	363.347	2.28889	467.899	48.6128
32.8333	-1.11916	141.689	366.342	1.98311	467.975	48.6218
32.85	-1.05278	142.243	368.914	2.53685	467.87	48.6335
32.8667	-0.985031	142.939	371.529	2.21077	468.096	48.6401
32.8833	-0.915451	143.868	374.234	2.28111	467.986	48.6443
32.9	-0.848923	144.387	376.648	2.48497	467.784	48.6512
32.9167	-0.778122	144.814	378.534	2.39021	468.102	48.6591
32.9333	-0.709457	145.908	381.231	3.70445	468.091	48.6646
32.95	-0.637283	146.108	382.231	2.70134	468.017	48.672
32.9667	-0.569382	146.845	384.055	3.15544	468.159	48.6758
[truncated: 1,622 more rows]
