# Supplementary material for: Thermodynamically controlled multiphase separation of heterogeneous liquid crystal colloids
Source: Nat Commun. 2023 Aug 29;14:5277. doi: 10.1038/s41467-023-41054-7 (PMC10465492; doi:10.1038/s41467-023-41054-7)
Supplement: Supplementary file 11 — Source Data [file 41467_2023_41054_MOESM11_ESM.zip › Source data/Supplementary Figure 7_The size-exclusion chromatography/13-1-2022/han-26.xlsx]

## Sheet: Sample Details
Administrative Information
Export date	13. tammikuuta 2022 13:06:46
Culture name	fi-FI
Decimal separator	,
Workspace name	Leena
Workspace path	C:\ProgramData\Agilent Technologies\GPC\Workspaces\Leena\
File name	MDS_Aqueous_100122-0059.sample
Creation date	13. tammikuuta 2022 3:40:12
Created by	gpc-sec
Comments	Collected by Agilent GPC/SEC Software Version 1.1.3131.27789
Software version	Agilent GPC/SEC Software - 1.1.3131.27789
Sample Information
Sample name	han-26
Information
Sample type	Sample
Injection date	13. tammikuuta 2022
Vial number	1
Injection number	1
Injection volume (µL)	100
Concentration (mg/mL)	1
dn/dc (mL/g)	0.1
UV extinction coefficient [(mg/mL)-¹][cm-¹]	1
Mark-Houwink K ((10e-5) dL/g)	14.1
Mark-Houwink Alpha	0.7
Mp	100000
Analysed	No
Instrument Conditions
Eluent
Refractive index (RIU)	1
Set flow rate (mL/min)	1
LS Wavelength (nm)	658
Set temperature (°C)	20
Actual temperature (°C)	0
Actual flow rate (mL/min)	0
Column information
Data origin	Collected by Agilent GPC/SEC Software Version 1.1.3131.27789
Instrument name
Collection Parameters
Collected by	gpc-sec
Number of channels	6
Run length (mins)	60.0167
Delay time (secs)	0
Sampling interval (secs)	1
Number of data points	3601
DLS Parameters
Viscosity (cP)	0.0089
Correlator run time (secs)	5
Collection fraction	0
Channel Information
Channel ID	Detector type	Detector name	Detector units	Channel Information
1	RI	RI	mV
2	LS 15°	LS 15°	mV
3	LS 90°	LS 90°	mV
4	VS DP	VS DP	mV
5	VS IP	VS IP	mV
6	UV 280nm	UV 280nm	mV

## Sheet: Raw Data
Collection Parameters
Collected by	gpc-sec
Number of channels	6
Run length (mins)	60.0167
Delay time (secs)	0
Sampling interval (secs)	1
Number of data points	3601
DLS Parameters
Viscosity (cP)	0.0089
Correlator run time (secs)	5
Collection fraction	0
Channel Information
Channel ID	Detector type	Detector name	Detector units	Channel Information
1	RI	RI	mV
2	LS 15°	LS 15°	mV
3	LS 90°	LS 90°	mV
4	VS DP	VS DP	mV
5	VS IP	VS IP	mV
6	UV 280nm	UV 280nm	mV
Raw Data
RT (mins)	Response Trace 1	Response Trace 2	Response Trace 3	Response Trace 4	Response Trace 5	Response Trace 6
0	-1.52657	59.0517	91.6373	-5.3524	468.068	37.1099
0.0166667	-2.16682	59.0315	91.5705	-5.65575	468.15	36.2888
0.0333333	-2.86766	59.0899	91.6357	-6.05217	466.49	35.429
0.05	-3.62801	59.0138	91.5115	-5.6498	460.723	34.5286
0.0666667	-4.4294	59.0929	91.555	-6.21727	456.676	33.5885
0.0833333	-5.28206	59.0025	91.477	-6.03844	452.221	32.6183
0.1	-6.19194	58.9762	91.4715	-6.11702	448.314	31.6256
0.116667	-7.15538	59.0383	91.549	-5.57823	446.253	30.6121
0.133333	-8.18276	58.9932	91.4257	-6.32866	445.853	29.5788
0.15	-9.28658	58.9445	91.3653	-5.26527	446.913	28.5281
0.166667	-10.4693	58.9948	91.4468	-4.97261	449.434	27.4627
0.183333	-11.7416	59.0096	91.4721	-5.18486	452.823	26.368
0.2	-13.1077	58.9927	91.4208	-5.73494	456.499	25.2598
0.216667	-14.5765	58.9607	91.437	-5.63255	460.016	24.1322
0.233333	-16.1395	59.0084	91.451	-5.55626	463.065	22.9821
0.25	-17.7998	58.9964	91.482	-5.49538	465.534	21.8156
0.266667	-19.5597	59.0038	91.4733	-5.90904	467.379	20.635
0.283333	-21.4196	59.0107	91.415	-5.76653	469.089	19.4457
0.3	-23.3706	58.9561	91.3717	-5.90553	470.313	18.2499
0.316667	-25.422	58.9585	91.3873	-5.97633	470.9	17.0637
0.333333	-27.555	58.9533	91.3891	-6.36498	471.458	15.8826
0.35	-29.7759	58.9549	91.3683	-5.37315	471.719	14.7155
0.366667	-32.0818	58.9988	91.4227	-6.31676	471.713	13.5677
0.383333	-34.466	58.9837	91.3928	-6.59096	471.773	12.4461
0.4	-36.9195	58.9883	91.4282	-6.21895	471.57	11.3584
0.416667	-39.4392	58.9953	91.4387	-5.63301	471.337	10.3034
0.433333	-42.021	58.984	91.3827	-6.29524	471.243	9.28963
0.45	-44.6563	58.9854	91.3993	-5.77141	470.996	8.31825
0.466667	-47.3385	58.9861	91.3828	-6.65657	470.775	7.38915
0.483333	-50.0629	58.9835	91.3528	-6.24519	470.467	6.51054
0.5	-52.8103	59.0516	91.443	-6.99028	470.263	5.69145
0.516667	-55.5801	58.9977	91.4086	-7.0118	470.108	4.92165
0.533333	-58.3677	58.987	91.3773	-6.65001	469.994	4.20906
0.55	-61.1567	58.9719	91.3648	-7.59712	469.876	3.55476
0.566667	-63.9378	59.0075	91.3581	-6.82457	469.645	2.91344
0.583333	-66.6979	58.977	91.3717	-6.82213	469.404	2.36015
0.6	-69.4338	58.9472	91.3088	-7.66258	469.493	1.8763
0.616667	-72.1369	58.9509	91.3123	-7.0887	469.371	1.62636
0.633333	-74.7881	58.9463	91.3422	-7.19475	469.197	1.62804
0.65	-77.1291	58.9666	91.3754	-6.71196	469.068	1.62514
0.666667	-79.6667	58.9159	91.28	-7.43675	468.983	1.62727
0.683333	-82.129	58.9179	91.2362	-7.12379	468.755	1.62483
0.7	-84.5112	58.9027	91.247	-6.96816	468.851	1.62743
0.716667	-86.7988	58.9411	91.363	-6.60103	468.789	1.62483
0.733333	-88.9907	58.9661	91.258	-7.41112	468.682	1.62849
0.75	-91.0737	58.9442	91.3122	-7.26265	468.643	1.62575
0.766667	-93.0433	58.9892	91.5005	-7.74971	468.611	1.62712
0.783333	-94.9026	58.9068	91.2759	-7.65068	468.556	1.62468
0.8	-96.637	58.9123	91.3049	-8.3213	468.476	1.62773
0.816667	-98.2525	58.9097	91.2746	-7.74483	468.401	1.62666
0.833333	-99.7291	58.856	91.2525	-7.94579	468.34	1.62682
0.85	-101.074	58.9394	91.3645	-8.32542	468.23	1.62697
0.866667	-102.279	58.9655	91.406	-7.76512	468.34	1.94939
0.883333	-103.353	58.9004	91.2952	-7.86705	468.235	2.34703
0.9	-104.288	58.8906	91.266	-8.27828	468.277	2.80281
0.916667	-105.088	58.901	91.3149	-8.15193	468.151	3.27614
0.933333	-105.752	58.9802	91.395	-8.22166	468.247	3.7719
0.95	-106.283	58.9419	91.4112	-8.07442	468.06	4.28032
0.966667	-106.676	58.9536	91.3303	-8.57094	468.072	4.80705
0.983333	-106.937	58.9227	91.3363	-8.31474	468.184	5.35896
1	-107.074	58.8551	91.2682	-8.80226	468.003	5.92278
1.01667	-107.083	58.9193	91.4205	-8.66036	468.1	6.5049
1.03333	-106.979	58.8689	91.2867	-8.64433	468.13	7.09953
1.05	-106.762	58.9089	91.3464	-8.8839	468.131	7.70958
1.06667	-106.434	58.9193	91.3187	-9.05373	468.079	8.32802
1.08333	-106	58.8776	91.3258	-8.97575	468.137	8.95958
1.1	-105.467	58.8966	91.2986	-9.12529	468.104	9.59633
1.11667	-104.834	58.9376	91.4698	-8.69133	468.109	10.2383
1.13333	-104.105	58.8644	91.2978	-9.15337	468.121	10.89
1.15	-103.295	58.901	91.2922	-8.88207	468.168	11.5403
1.16667	-102.413	58.8703	91.33	-9.24995	468.016	12.1938
1.18333	-101.449	58.9092	91.4492	-9.35066	468.15	12.8487
1.2	-100.419	58.8752	91.3464	-9.2141	468.155	13.5093
1.21667	-99.3238	58.8949	91.4077	-9.43947	468.07	14.1682
1.23333	-98.1704	58.8819	91.4359	-9.58244	468.008	14.8261
1.25	-96.9645	58.8763	91.347	-8.81783	468.142	15.4855
1.26667	-95.7127	58.9372	91.372	-9.75288	467.951	16.1372
1.28333	-94.4161	58.8874	91.378	-9.83345	468.008	16.7883
1.3	-93.0674	58.9742	91.4764	-9.73625	468.028	17.4381
1.31667	-91.6891	58.8764	91.3827	-9.37035	468.079	18.0874
1.33333	-90.2844	58.9112	91.5286	-9.34761	468.09	18.7257
1.35	-88.8529	58.8854	91.397	-9.36546	468.083	19.3635
1.36667	-87.3899	58.9103	91.4001	-9.95979	468.119	19.9986
1.38333	-85.9078	58.8699	91.3903	-10.1321	468.198	20.6246
1.4	-84.4119	58.888	91.4303	-9.61464	468.221	21.2389
1.41667	-82.9022	58.9338	91.4448	-9.33449	468.052	21.8543
1.43333	-81.3786	58.8953	91.4483	-9.50798	468.114	22.4621
1.45	-79.8466	58.9286	91.3845	-9.03648	468.236	23.0637
1.46667	-78.3108	58.9037	91.4007	-9.98421	468.152	23.6628
1.48333	-76.7674	58.8445	91.327	-10.0146	468.011	24.2547
1.5	-75.2238	58.9161	91.4452	-9.79347	468.215	24.8393
1.51667	-73.6749	58.8615	91.3816	-10.3967	468.216	25.4121
1.53333	-72.1339	58.8758	91.4309	-9.92409	468.024	25.9748
1.55	-70.5946	58.8934	91.3999	-10.2757	468.144	26.538
1.56667	-69.0595	58.9222	91.4625	-10.2155	468.165	27.0896
1.58333	-67.5311	58.9002	91.4007	-10.1786	468.147	27.6331
1.6	-66.0142	58.9167	91.4307	-10.0576	468.149	28.1658
1.61667	-64.5049	59.0949	91.4793	-9.9807	468.112	28.6926
1.63333	-63	58.8892	91.368	-10.1464	468.135	29.2115
1.65	-61.5119	58.9233	91.4721	-9.96574	468.076	29.7187
1.66667	-60.0347	58.9135	91.3844	-10.5726	468.064	30.2218
1.68333	-58.5665	58.9706	91.4156	-9.91814	468.068	30.7108
1.7	-57.1178	58.8979	91.3854	-10.2131	468.061	31.1866
1.71667	-55.8225	58.9468	91.4861	-10.2168	468.145	31.6599
1.73333	-54.3961	58.9297	91.4121	-10.6625	468.106	32.12
1.75	-52.9865	58.8441	91.2861	-10.9438	467.871	32.5716
1.76667	-51.594	58.8694	91.3744	-10.7192	468.103	33.0132
1.78333	-50.2187	58.9669	91.5139	-10.5642	468.072	33.4455
1.8	-48.8598	58.8815	91.3644	-9.91386	467.782	33.8664
1.81667	-47.5193	58.9684	91.403	-10.7078	468.04	34.2785
1.83333	-46.1924	58.9552	91.4507	-10.4772	468.017	34.6787
1.85	-44.8885	58.8863	91.323	-10.9153	467.864	35.0346
1.86667	-43.6062	58.9368	91.471	-10.2172	467.947	35.4169
1.88333	-42.3434	58.8989	91.3696	-10.8175	468.019	35.7897
1.9	-41.1012	58.8924	91.3451	-10.6429	468.023	36.1485
1.91667	-39.8801	58.8906	91.3776	-10.1731	467.948	36.4994
1.93333	-38.6718	58.9018	91.3717	-11.056	468.067	36.8443
1.95	-37.4921	58.922	91.3673	-10.5726	467.997	37.178
1.96667	-36.3348	58.8998	91.3973	-10.799	467.96	37.504
1.98333	-35.1991	58.9478	91.4404	-10.4479	468.014	37.8172
2	-34.0821	59.0006	91.4646	-10.5677	468.099	38.1229
2.01667	-32.985	58.9225	91.3899	-10.1481	468.042	38.418
2.03333	-31.9158	58.9364	91.4245	-10.7835	468.104	38.7029
2.05	-30.8683	58.9036	91.3575	-11.1077	468.049	38.9799
2.06667	-29.8449	58.922	91.4118	-10.4766	467.911	39.2512
2.08333	-28.8438	58.9753	91.4608	-10.9081	468.104	39.5104
2.1	-27.8652	58.9262	91.437	-11.0423	468.22	39.761
2.11667	-26.9158	58.9455	91.43	-10.7734	468.062	39.9995
2.13333	-25.9879	58.9172	91.3816	-10.7853	468.133	40.2369
2.15	-25.0822	58.9501	91.3961	-10.8944	468.115	40.4626
2.16667	-24.1996	58.926	91.4181	-10.7627	468.099	40.686
2.18333	-23.3466	58.9837	91.5376	-11.2711	468.076	40.9005
2.2	-22.5079	58.9411	91.4181	-10.3394	468.159	41.1018
2.21667	-21.6967	58.9816	91.4408	-10.8527	468.205	41.3013
2.23333	-20.9089	58.9489	91.4448	-11.2496	468.025	41.4918
2.25	-20.1426	58.8985	91.3561	-11.041	468.068	41.6782
2.26667	-19.3971	58.944	91.3975	-10.7502	468.099	41.8571
2.28333	-18.6726	58.9683	91.3731	-10.8938	468.05	42.0283
2.3	-17.9704	58.9228	91.4326	-11.2467	468.023	42.1951
2.31667	-17.2913	58.9457	91.4019	-10.9927	468.12	42.3583
2.33333	-16.6297	58.9402	91.4625	-11.4094	467.943	42.5115
2.35	-15.9882	58.9681	91.4944	-11.6126	468.144	42.662
2.36667	-15.3671	58.9188	91.415	-11.87	468.156	42.8072
2.38333	-14.7756	58.9901	91.4517	-11.0744	467.957	42.949
2.4	-14.1987	58.9253	91.412	-11.6615	468.011	43.0869
2.41667	-13.6387	58.9535	91.4658	-11.2919	468.147	43.2143
2.43333	-13.0973	58.9179	91.3862	-11.4356	468.114	43.3416
2.45	-12.5741	58.9513	91.4758	-11.6955	468.079	43.4623
2.46667	-12.064	58.9539	91.5125	-11.966	468.08	43.5854
2.48333	-11.5757	58.9393	91.4488	-11.2663	468.133	43.6976
2.5	-11.1024	58.9214	91.4126	-11.5595	468.132	43.8071
2.51667	-10.6405	59.0116	91.4974	-11.4832	468.202	43.9141
2.53333	-10.1998	59.0159	91.5734	-11.5966	468.165	44.0182
2.55	-9.77531	58.9596	91.469	-11.5524	468.071	44.1128
2.56667	-9.36516	58.9097	91.3627	-12.4894	468.115	44.2126
2.58333	-8.96202	58.9101	91.3963	-12.0591	468.19	44.3047
2.6	-8.57384	58.9323	91.4243	-11.7605	468.176	44.3949
2.61667	-8.20396	58.9523	91.4535	-12.2086	468.166	44.4851
2.63333	-7.84172	58.9159	91.3407	-11.7622	468.215	44.5634
2.65	-7.49886	58.9642	91.4257	-12.0679	468.071	44.6455
2.66667	-7.16057	58.9384	91.4164	-12.0376	468.265	44.7274
2.68333	-6.83525	58.9483	91.4941	-12.127	468.315	44.7984
2.7	-6.52153	58.9278	91.4201	-12.2402	468.19	44.8759
2.71667	-6.21941	58.9162	91.404	-11.4231	468.15	44.9485
2.73333	-5.92293	58.9135	91.4428	-12.9418	468.312	45.0208
2.75	-5.64247	58.9094	91.3604	-11.9666	468.217	45.0874
2.76667	-5.37209	58.9394	91.422	-11.8499	468.251	45.1554
2.78333	-5.10063	59.0028	91.4771	-12.1807	468.241	45.2207
2.8	-4.86763	58.9013	91.3801	-12.8887	468.24	45.284
2.81667	-4.61983	58.942	91.3923	-12.4978	468.354	45.3437
2.83333	-4.38026	58.9155	91.4048	-12.3005	468.266	45.404
2.85	-4.1497	58.9245	91.3972	-12.4578	468.338	45.4607
2.86667	-3.92937	58.9056	91.388	-12.0298	468.274	45.5206
2.88333	-3.71605	58.9079	91.3891	-12.8107	468.215	45.5763
2.9	-3.50258	58.8747	91.3293	-12.0376	468.215	45.626
2.91667	-3.29811	58.9048	91.3718	-12.5698	468.053	45.6754
2.93333	-3.09929	58.8969	91.3601	-12.8446	468.278	45.7276
2.95	-2.91039	58.975	91.5191	-13.287	468.274	45.7786
2.96667	-2.72423	58.9314	91.4095	-13.0795	468.136	45.8292
2.98333	-2.54387	58.9391	91.406	-12.7558	468.236	45.8723
3	-2.36931	58.881	91.3236	-12.6057	468.388	45.9199
3.01667	-2.19872	58.9208	91.3899	-12.772	468.305	45.9606
3.03333	-2.03362	58.9741	91.4771	-12.859	468.254	46.0012
3.05	-1.87233	58.9286	91.4623	-12.9716	468.159	46.0458
3.06667	-1.71928	58.9671	91.43	-13.2029	468.299	46.0865
3.08333	-1.54839	58.9289	91.3851	-13.061	468.085	46.128
3.1	-1.40205	58.9619	91.4095	-14.0087	468.174	46.1655
3.11667	-1.26167	58.8789	91.2954	-13.2792	468.161	46.2054
3.13333	-1.11931	58.9198	91.3796	-12.6385	468.105	46.2402
3.15	-0.97847	58.8718	91.2872	-13.2887	468.194	46.2763
3.16667	-0.846481	58.914	91.3445	-13.6625	468.114	46.309
3.18333	-0.720749	58.9254	91.3792	-13.1564	468.087	46.343
3.2	-0.595932	58.9292	91.4111	-14.3526	468.215	46.3781
3.21667	-0.474472	58.9239	91.4069	-13.5337	468.207	46.4147
3.23333	-0.356064	58.8941	91.3166	-13.6695	468.128	46.4474
3.25	-0.239792	58.9489	91.4098	-13.7905	468.268	46.4794
3.26667	-0.127182	58.9294	91.4246	-14.3938	468.223	46.5095
3.28333	-0.0173187	59.0153	91.4742	-14.6096	468.226	46.538
3.3	0.0925446	58.8943	91.3354	-14.4701	468.126	46.565
3.31667	0.194321	59.0127	91.5241	-14.6293	468.28	46.5957
3.33333	0.295792	59.0435	91.634	-14.4587	468.303	46.6242
3.35	0.395737	58.9365	91.4048	-14.5553	468.283	46.6508
3.36667	0.491409	58.9442	91.3654	-14.7282	468.268	46.6763
3.38333	0.586929	58.9864	91.4994	-15.2085	468.356	46.7017
3.4	0.673904	58.9466	91.4304	-14.9786	468.318	46.7318
3.41667	0.764694	58.9439	91.4332	-15.4636	468.314	46.7553
3.43333	0.846481	58.9231	91.374	-15.4052	468.281	46.7777
3.45	0.930862	58.9161	91.3841	-15.084	468.236	46.8032
3.46667	1.0157	58.9141	91.3957	-15.1269	468.385	46.8285
3.48333	1.09566	58.9092	91.3992	-15.6472	468.355	46.8497
3.5	1.17165	58.8973	91.3657	-15.3529	468.191	46.8717
3.51667	1.25008	58.8793	91.3055	-15.4601	468.412	46.8926
3.53333	1.32713	58.9298	91.4054	-15.5071	468.429	46.9167
3.55	1.39854	58.9225	91.4375	-15.3761	468.29	46.9366
3.56667	1.46797	58.9497	91.4394	-15.6293	468.316	46.9556
3.58333	1.5374	58.937	91.4126	-15.2544	468.478	46.9764
3.6	1.60728	58.9097	91.3691	-15.7218	468.492	46.9943
3.61667	1.67488	58.9097	91.366	-16.0734	468.512	47.0118
3.63333	1.74232	58.9292	91.3561	-16.0317	468.408	47.0319
3.65	1.80397	58.9025	91.3162	-15.76	468.526	47.0496
3.66667	1.86577	58.9085	91.3224	-16.5264	468.53	47.069
3.68333	1.92802	58.9234	91.3883	-16.0925	468.426	47.0846
3.7	1.99226	58.9597	91.4567	-15.7128	468.521	47.0986
3.71667	2.0472	58.9143	91.3734	-15.9464	468.471	47.1139
3.73333	2.10396	59.0122	91.46	-16.2856	468.486	47.1311
3.75	2.15874	58.9195	91.3825	-16.3488	468.503	47.1488
3.76667	2.20985	58.9442	91.3999	-16.9944	468.323	47.1647
3.78333	2.26067	58.8607	91.2411	-16.6647	468.524	47.176
3.8	2.31316	58.9555	91.4069	-16.8156	468.418	47.1912
3.81667	2.36305	58.899	91.3506	-16.9109	468.429	47.21
3.83333	2.41112	58.9053	91.3267	-17.3132	468.433	47.2266
3.85	2.45369	58.8651	91.2656	-17.0152	468.466	47.2398
3.86667	2.4958	58.9022	91.367	-16.7524	468.405	47.2495
3.88333	2.54692	58.9027	91.3155	-16.4811	468.43	47.2656
3.9	2.59148	58.8917	91.3352	-17.3191	468.517	47.2785
3.91667	2.63817	58.894	91.3023	-16.8942	468.411	47.2921
3.93333	2.68242	58.8841	91.3242	-17.1833	468.301	47.3061
3.95	2.72423	58.9068	91.3506	-17.0379	468.36	47.3151
3.96667	2.76878	58.9359	91.343	-16.8822	468.508	47.3272
3.98333	2.81105	58.8891	91.3093	-17.2887	468.348	47.3402
4	2.85042	58.9459	91.3752	-17.5182	468.464	47.3504
4.01667	2.88887	58.9202	91.3345	-17.9879	468.377	47.3612
4.03333	2.92091	58.9047	91.2954	-17.4276	468.34	47.3742
4.05	2.95708	58.8932	91.2872	-17.4335	468.439	47.3844
4.06667	2.99477	58.9256	91.3432	-18.2342	468.393	47.3948
4.08333	3.02589	58.8818	91.3078	-17.6136	468.248	47.4058
4.1	3.06358	58.8798	91.2966	-18.2896	468.39	47.4168
4.11667	3.09624	58.8714	91.3036	-18.3199	468.466	47.4241
4.13333	3.13057	58.921	91.3377	-18.2658	468.491	47.4363
4.15	3.16292	58.9178	91.3471	-18.6448	468.444	47.4468
4.16667	3.19374	58.8702	91.2957	-18.6477	468.474	47.4549
4.18333	3.22151	58.8725	91.2962	-18.9393	468.469	47.4633
4.2	3.25233	58.9544	91.3035	-19.3952	468.451	47.4735
4.21667	3.28163	58.8859	91.3186	-18.5059	468.549	47.4793
4.23333	3.31322	58.8734	91.3041	-18.7473	468.553	47.4882
4.25	3.34145	58.9184	91.3502	-18.888	468.435	47.4963
4.26667	3.368	58.8926	91.316	-19.5681	468.44	47.5082
4.28333	3.39699	58.9153	91.3627	-19.2086	468.497	47.5167
4.3	3.4243	58.8717	91.2846	-19.034	468.48	47.521
4.31667	3.44734	58.9443	91.4126	-18.9178	468.611	47.5291
4.33333	3.47694	58.9349	91.3152	-19.5322	468.576	47.5399
4.35	3.50441	58.8651	91.2469	-19.2933	468.448	47.5466
4.36667	3.53066	58.8995	91.3195	-19.676	468.598	47.5552
4.38333	3.55522	58.9039	91.3018	-19.481	468.516	47.5593
4.4	3.58116	58.8755	91.2809	-19.3237	468.484	47.5665
4.41667	3.60115	59.0472	91.5165	-19.1752	468.596	47.5716
4.43333	3.62541	58.8703	91.3015	-19.0353	468.667	47.5759
4.45	3.64906	58.9625	91.357	-19.651	468.642	47.5881
4.46667	3.66936	58.8862	91.3187	-18.8403	468.61	47.5938
4.48333	3.69514	58.9021	91.3688	-19.5722	468.614	47.6008
4.5	3.71635	58.9037	91.3392	-19.6986	468.616	47.6075
4.51667	3.73848	58.9391	91.4103	-19.9459	468.553	47.6112
4.53333	3.75771	58.8973	91.3335	-19.1007	468.786	47.6141
4.55	3.77846	58.9077	91.2954	-19.9287	468.683	47.62
4.56667	3.79509	58.8931	91.2614	-19.9262	468.505	47.6247
4.58333	3.81569	58.9199	91.3395	-19.8559	468.545	47.6269
4.6	3.83278	58.9297	91.2789	-19.9114	468.555	47.6342
4.61667	3.84789	58.8656	91.2534	-19.5263	468.464	47.6405
4.63333	3.86559	58.9059	91.3281	-19.5788	468.612	47.6453
4.65	3.88466	58.8831	91.293	-20.1778	468.537	47.6496
4.66667	3.90175	58.8567	91.2502	-19.6569	468.529	47.6524
4.68333	3.91945	58.9973	91.4181	-20.021	468.65	47.656
4.7	3.93211	58.89	91.3094	-19.8202	468.65	47.6601
4.71667	3.94691	58.9306	91.3961	-20.4359	468.645	47.6649
4.73333	3.96385	58.9173	91.3458	-20.4031	468.591	47.6693
4.75	3.97316	59.0356	91.3822	-19.8302	468.583	47.6774
4.76667	3.99117	58.9193	91.3068	-20.3745	468.589	47.6829
4.78333	4.00871	58.919	91.3631	-20.9026	468.594	47.6864
4.8	4.02123	58.8554	91.2489	-20.5343	468.56	47.6916
4.81667	4.02946	58.8679	91.2797	-20.9151	468.689	47.692
4.83333	4.04442	58.8567	91.2515	-20.9342	468.58	47.694
4.85	4.0551	58.9184	91.3941	-21.6405	468.559	47.6972
4.86667	4.06151	58.9034	91.3612	-21.2513	468.729	47.7027
4.88333	4.07356	58.8525	91.2516	-21.7413	468.422	47.7099
4.9	4.0818	58.9074	91.314	-21.0624	468.62	47.709
4.91667	4.09294	58.8743	91.2714	-21.4939	468.487	47.7099
4.93333	4.10423	58.9135	91.2777	-21.6613	468.434	47.7134
4.95	4.11583	58.9706	91.394	-22.0155	468.487	47.7154
4.96667	4.12651	58.8836	91.2156	-21.7191	468.459	47.7181
4.98333	4.13811	58.9217	91.3569	-22.336	468.528	47.721
5	4.14375	58.9198	91.3915	-22.0565	468.637	47.7203
5.01667	4.15245	58.8627	91.2408	-21.8038	468.68	47.7241
5.03333	4.16328	58.8984	91.3215	-22.4863	468.56	47.7247
5.05	4.16893	58.9274	91.3537	-21.7812	468.602	47.7284
5.06667	4.17976	58.8506	91.242	-21.6434	468.616	47.7306
5.08333	4.18251	58.9152	91.2972	-22.0911	468.706	47.7348
5.1	4.19014	58.8839	91.2595	-22.4601	468.691	47.7404
5.11667	4.20006	58.8718	91.2444	-22.8832	468.777	47.7441
5.13333	4.21059	58.9181	91.2745	-22.6186	468.682	47.7439
5.15	4.21928	58.8514	91.2238	-22.478	468.616	47.7499
5.16667	4.22737	58.8912	91.331	-22.7778	468.821	47.7505
5.18333	4.23454	58.8714	91.2649	-22.7784	468.774	47.752
5.2	4.24217	58.8967	91.3178	-23.012	468.595	47.7499
5.21667	4.24843	58.8462	91.2531	-22.289	468.821	47.7538
5.23333	4.25774	58.8946	91.2824	-22.6556	468.653	47.757
5.25	4.25987	58.9137	91.2885	-22.3032	468.802	47.7569
5.26667	4.27193	58.8506	91.2269	-22.897	468.792	47.7575
5.28333	4.27574	58.8654	91.2473	-22.7164	468.739	47.7596
5.3	4.282	58.8505	91.2425	-22.7462	468.762	47.7625
5.31667	4.2849	58.87	91.2264	-22.2884	468.777	47.7621
5.33333	4.28703	58.9143	91.2814	-23.068	468.9	47.7615
5.35	4.28597	58.9039	91.2753	-22.3504	468.708	47.7667
5.36667	4.29176	58.8548	91.2281	-22.9185	468.725	47.7708
5.38333	4.29619	58.8601	91.2252	-23.3012	468.863	47.7724
5.4	4.29848	58.9309	91.2692	-23.3059	468.805	47.7724
5.41667	4.30367	58.8792	91.2618	-23.0073	468.796	47.7715
5.43333	4.31038	58.9112	91.3004	-23.6176	468.757	47.7724
5.45	4.3174	58.9423	91.305	-23.4495	468.831	47.7772
5.46667	4.32304	58.8813	91.2414	-23.6324	468.606	47.7769
5.48333	4.32945	58.8899	91.3105	-23.5276	468.716	47.7769
5.5	4.33449	58.883	91.2997	-23.6277	468.794	47.7789
5.51667	4.33952	58.8735	91.2359	-24.2417	468.814	47.779
5.53333	4.34425	58.935	91.3787	-23.4447	468.782	47.779
5.55	4.34288	58.8447	91.2373	-23.6814	468.694	47.7782
5.56667	4.35005	58.8651	91.2238	-23.8882	468.672	47.7781
5.58333	4.3557	58.8747	91.2248	-23.2063	468.71	47.7779
5.6	4.35478	58.8767	91.2643	-23.9323	468.636	47.7802
5.61667	4.35921	58.8641	91.228	-23.5007	468.534	47.7787
5.63333	4.356	58.8522	91.2255	-23.9616	468.472	47.7821
5.65	4.3557	58.8499	91.2009	-24.2065	468.537	47.7845
5.66667	4.35478	58.9216	91.2533	-23.8644	468.616	47.7825
5.68333	4.36226	58.8516	91.2373	-23.9597	468.511	47.7824
5.7	4.36745	58.937	91.3465	-23.3065	468.462	47.7833
5.71667	4.37264	58.8612	91.2379	-23.7362	468.477	47.7828
5.73333	4.37523	58.91	91.2989	-24.2345	468.349	47.7848
5.75	4.37645	58.9137	91.2711	-24.0194	468.478	47.7859
5.76667	4.38377	58.9436	91.2923	-24.5939	468.483	47.7869
5.78333	4.38332	58.9036	91.2682	-24.5063	468.447	47.7866
5.8	4.38408	58.9368	91.3567	-23.9925	468.514	47.7851
5.81667	4.3882	58.9204	91.2829	-24.4079	468.62	47.788
5.83333	4.39308	58.9733	91.2974	-25.0547	468.62	47.7883
5.85	4.39415	58.87	91.2391	-24.3436	468.61	47.7901
5.86667	4.39507	58.8837	91.2542	-24.1683	468.654	47.7905
5.88333	4.39598	58.8772	91.2363	-24.3835	468.589	47.7918
5.9	4.39995	58.832	91.1887	-24.2709	468.629	47.7886
5.91667	4.40498	58.8749	91.2544	-24.5116	468.614	47.7898
5.93333	4.40987	58.8801	91.2309	-24.7202	468.652	47.7938
5.95	4.41277	58.8828	91.3111	-24.7752	468.489	47.7963
5.96667	4.40941	58.8679	91.2388	-24.315	468.661	47.7941
5.98333	4.41429	58.8767	91.2676	-24.6899	468.715	47.7938
6	4.42131	58.8645	91.2347	-24.6767	468.461	47.7946
6.01667	4.42925	59.0006	91.2624	-24.6839	468.599	47.7973
6.03333	4.42986	58.8474	91.198	-24.3794	468.603	47.7981
6.05	4.42955	58.8328	91.1718	-24.5791	468.465	47.7985
6.06667	4.43398	58.8367	91.2038	-24.9307	468.582	47.8005
6.08333	4.43214	58.8483	91.1944	-24.8646	468.536	47.7988
6.1	4.43138	58.8755	91.2284	-24.2869	468.595	47.8004
6.11667	4.43321	58.8456	91.1939	-24.827	468.567	47.7981
6.13333	4.43169	58.9056	91.2786	-24.6929	468.568	47.8005
6.15	4.43611	58.8989	91.2382	-25.2352	468.564	47.8016
6.16667	4.43687	58.856	91.2202	-25.1823	468.731	47.8014
6.18333	4.44069	58.8712	91.2632	-25.2007	468.755	47.8011
6.2	4.44176	58.8828	91.2484	-25.6435	468.751	47.7987
6.21667	4.44481	58.8677	91.2183	-24.8209	468.586	47.8011
6.23333	4.44969	58.852	91.2188	-24.446	468.774	47.8007
6.25	4.45	58.857	91.1938	-25.3724	468.693	47.8011
6.26667	4.44878	58.9515	91.287	-25.0451	468.578	47.8034
6.28333	4.44191	58.9057	91.2362	-25.2151	468.815	47.8025
6.3	4.44603	58.8271	91.1462	-25.8039	468.78	47.8039
6.31667	4.45045	58.8602	91.2164	-25.3896	468.68	47.8025
6.33333	4.44878	58.8525	91.1747	-25.3246	468.879	47.801
6.35	4.45045	58.9022	91.2986	-25.0004	468.813	47.8042
6.36667	4.45229	58.8537	91.2174	-25.5691	468.881	47.8069
6.38333	4.4532	58.8856	91.2359	-25.3259	468.772	47.8069
6.4	4.45305	58.857	91.1903	-25.5279	468.714	47.8049
6.41667	4.45534	58.8538	91.2164	-25.91	468.794	47.8059
6.43333	4.45869	58.8627	91.2318	-24.2869	468.732	47.8082
6.45	4.45793	58.8509	91.2174	-24.1254	468.725	47.8068
6.46667	4.45671	59.1024	91.3804	-25.4093	468.782	47.8056
6.48333	4.46281	59.0792	91.2951	-27.0019	468.742	47.8043
6.5	4.46129	58.8606	91.2156	-26.5871	468.794	47.8083
6.51667	4.46007	58.904	91.199	-23.2546	468.751	47.8078
6.53333	4.46785	58.876	91.2069	-24.7643	468.621	47.8053
6.55	4.47151	58.8432	91.1826	-25.0332	468.735	47.8085
6.56667	4.47807	58.8865	91.2821	-25.621	468.807	47.8088
6.58333	4.47502	58.8702	91.2345	-25.4099	468.675	47.81
6.6	4.47624	58.8917	91.2266	-24.7161	468.829	47.8106
6.61667	4.48021	58.8485	91.2248	-25.9165	468.816	47.8178
6.63333	4.4799	58.8468	91.2182	-25.162	468.753	47.8132
6.65	4.48372	58.8464	91.1991	-25.4791	468.692	47.8144
6.66667	4.48433	58.9181	91.356	-27.3077	468.697	47.8158
6.68333	4.48631	58.8999	91.2768	-26.9131	468.766	47.8182
6.7	4.48448	58.8711	91.1923	-26.0297	468.684	47.8179
6.71667	4.48525	58.8992	91.2356	-25.4838	468.758	47.819
6.73333	4.48097	58.8778	91.229	-24.5898	468.762	47.8178
6.75	4.48402	58.8697	91.2179	-24.4712	468.781	47.8172
6.76667	4.48235	59.0656	91.4826	-25.7198	468.812	47.817
6.78333	4.48555	58.9443	91.3346	-23.9954	468.719	47.819
6.8	4.48555	58.8808	91.2312	-24.4151	468.723	47.8214
6.81667	4.48891	58.9657	91.2536	-26.0691	468.903	47.8208
6.83333	4.48708	58.8718	91.274	-23.7208	468.69	47.8201
6.85	4.48601	58.8329	91.1546	-24.6082	468.677	47.8199
6.86667	4.48586	58.8631	91.2205	-25.2883	468.719	47.8152
6.88333	4.48631	58.8429	91.1785	-24.8978	468.88	47.8152
6.9	4.48784	58.8636	91.2212	-25.3687	468.787	47.8152
6.91667	4.48936	58.8508	91.177	-24.8872	468.647	47.815
6.93333	4.49135	58.8264	91.1524	-24.6874	468.83	47.8178
6.95	4.49562	58.8328	91.1599	-25.1661	468.75	47.8194
6.96667	4.49577	58.8444	91.1614	-23.986	468.729	47.8153
6.98333	4.49135	58.8523	91.21	-24.8377	468.645	47.8146
7	4.49226	58.8287	91.1392	-26.9071	468.68	47.8161
7.01667	4.49104	58.8711	91.2363	-26.453	468.714	47.8158
7.03333	4.49272	58.8369	91.2125	-25.2139	468.641	47.8181
7.05	4.4912	58.8558	91.2008	-24.9337	468.669	47.8161
7.06667	4.49135	58.8656	91.2098	-25.3974	468.691	47.8162
7.08333	4.49242	58.8766	91.2493	-24.6571	468.744	47.8178
7.1	4.49638	58.847	91.1926	-26.3779	468.648	47.8185
7.11667	4.49532	58.9027	91.3033	-25.0773	468.588	47.8205
7.13333	4.48845	58.8372	91.1675	-24.3502	468.661	47.8193
7.15	4.49196	58.8783	91.2118	-24.9474	468.813	47.8199
7.16667	4.49287	58.8471	91.1999	-24.3758	468.588	47.8188
7.18333	4.48845	58.832	91.1491	-25.9702	468.778	47.821
7.2	4.49059	58.8836	91.2496	-25.4313	468.911	47.8199
7.21667	4.49379	58.8287	91.1576	-24.1499	468.861	47.8191
7.23333	4.49654	58.8822	91.2214	-24.8466	468.804	47.8172
7.25	4.50035	58.9503	91.2544	-25.0594	468.778	47.8191
7.26667	4.50157	58.8683	91.2196	-26.2576	468.764	47.8132
7.28333	4.50264	58.8808	91.1643	-25.1763	468.65	47.819
7.3	4.50539	58.8496	91.236	-25.7533	468.782	47.8237
7.31667	4.50432	58.8523	91.188	-26.3767	468.694	47.8214
7.33333	4.506	58.8203	91.1671	-24.961	468.734	47.8222
7.35	4.50798	58.8618	91.222	-25.1429	468.634	47.824
7.36667	4.50386	58.9315	91.236	-25.7049	468.686	47.8198
7.38333	4.50676	58.9346	91.2673	-24.3984	468.556	47.8178
7.4	4.50615	58.8419	91.1491	-25.3753	468.655	47.8179
7.41667	4.50157	58.9042	91.2266	-24.4204	468.716	47.8196
7.43333	4.50096	58.8326	91.1521	-24.9628	468.689	47.8178
7.45	4.50172	58.8404	91.1843	-24.5611	468.716	47.8178
7.46667	4.50356	58.9306	91.4085	-24.1045	468.819	47.8201
7.48333	4.506	58.8403	91.1747	-25.258	468.706	47.817
7.5	4.5005	58.8442	91.1579	-24.6774	468.824	47.8213
7.51667	4.49852	58.8697	91.245	-24.4657	468.726	47.8205
7.53333	4.50264	58.8746	91.2252	-24.5582	468.914	47.822
7.55	4.50813	58.8866	91.2577	-24.1605	468.72	47.8217
7.56667	4.51042	58.848	91.1573	-24.0498	468.845	47.8201
7.58333	4.51576	58.8685	91.1942	-24.7256	468.765	47.8178
7.6	4.51393	58.8934	91.1936	-24.5957	468.77	47.8205
7.61667	4.51134	58.8233	91.1211	-23.8769	468.874	47.8204
7.63333	4.51271	58.8224	91.1181	-24.0939	468.825	47.8243
7.65	4.51027	58.9393	91.3482	-24.8902	468.776	47.8225
7.66667	4.51073	58.8378	91.1836	-24.2953	468.811	47.8204
7.68333	4.51363	58.9225	91.3021	-24.222	468.701	47.8178
7.7	4.51592	58.8715	91.2504	-24.8412	468.614	47.8193
7.71667	4.515	58.8306	91.1932	-24.1683	468.705	47.8214
7.73333	4.51439	58.8451	91.2241	-24.4294	468.683	47.8219
7.75	4.51332	58.8746	91.228	-23.9716	468.674	47.8278
7.76667	4.51057	58.8992	91.2002	-24.4115	468.557	47.8254
7.78333	4.50874	58.8612	91.2026	-24.228	468.614	47.8217
7.8	4.50813	58.8567	91.1897	-23.5239	468.593	47.8194
7.81667	4.51256	58.8738	91.2	-23.4679	468.504	47.8217
7.83333	4.51698	59.0157	91.2266	-24.0563	468.501	47.8259
7.85	4.51683	58.9091	91.1318	-23.1861	468.557	47.8246
7.86667	4.51973	58.8583	91.0986	-24.4776	468.473	47.8237
7.88333	4.51988	58.8445	91.1263	-23.7093	468.472	47.8257
7.9	4.51714	58.8624	91.1947	-24.3412	468.599	47.8252
7.91667	4.51439	58.8052	91.0969	-23.6117	468.495	47.8242
7.93333	4.51805	58.8656	91.1608	-23.4751	468.543	47.8271
7.95	4.52278	58.8274	91.1259	-22.7021	468.585	47.8288
7.96667	4.51927	58.8688	91.1713	-23.167	468.473	47.8255
7.98333	4.51775	58.843	91.1643	-22.8516	468.674	47.826
8	4.52232	58.8256	91.1224	-22.9644	468.653	47.8246
8.01667	4.51988	58.8389	91.1871	-23.7952	468.555	47.8225
8.03333	4.52385	58.8981	91.2954	-23.2243	468.579	47.8262
8.05	4.52766	58.9477	91.2029	-22.8695	468.586	47.8272
8.06667	4.52705	58.8783	91.2573	-22.3922	468.554	47.8288
8.08333	4.5269	58.8618	91.2052	-22.8057	468.466	47.8266
8.1	4.52583	58.9817	91.1926	-23.2069	468.559	47.8233
8.11667	4.5266	58.8761	91.1271	-24.6308	468.652	47.8259
8.13333	4.52568	58.8381	91.1535	-23.1843	468.464	47.8242
8.15	4.52812	58.8184	91.1257	-22.5251	468.505	47.8213
8.16667	4.52858	58.8349	91.1414	-23.5448	468.657	47.8228
8.18333	4.53316	58.8248	91.1231	-23.003	468.504	47.8255
8.2	4.53423	58.8374	91.1364	-23.0001	468.679	47.8225
8.21667	4.53529	58.8099	91.105	-23.3697	468.536	47.8234
8.23333	4.54048	58.8216	91.1202	-22.8588	468.531	47.8254
8.25	4.54674	58.8473	91.1483	-22.1484	468.733	47.8265
8.26667	4.54704	58.8081	91.0972	-22.8713	468.617	47.8295
8.28333	4.54582	58.8999	91.2121	-22.1078	468.507	47.831
8.3	4.54704	58.9533	91.3221	-22.6049	468.715	47.8324
8.31667	4.54979	58.8349	91.1431	-22.4041	468.701	47.8303
8.33333	4.55086	58.8404	91.1294	-22.6418	468.678	47.83
8.35	4.54918	58.8712	91.2391	-23.0346	468.513	47.8274
8.36667	4.54887	59.1042	91.2287	-22.2401	468.611	47.8263
8.38333	4.54994	58.8358	91.1399	-21.529	468.622	47.8283
8.4	4.55116	58.8235	91.1318	-21.8295	468.581	47.83
8.41667	4.55376	58.8447	91.1491	-21.9761	468.643	47.8255
8.43333	4.55116	58.8516	91.1668	-22.2134	468.635	47.8268
8.45	4.54796	58.8712	91.1666	-22.0142	468.549	47.8255
8.46667	4.54933	58.8175	91.1221	-20.7888	468.561	47.8303
8.48333	4.55238	58.8303	91.1245	-21.7675	468.523	47.8281
8.5	4.55299	58.8703	91.1982	-22.0637	468.507	47.8286
8.51667	4.55147	58.8123	91.0677	-21.4242	468.551	47.8309
8.53333	4.54933	58.8038	91.0931	-21.0397	468.589	47.8291
8.55	4.55513	58.9617	91.2157	-21.659	468.419	47.8284
8.56667	4.55925	58.8715	91.1515	-21.5142	468.678	47.8284
8.58333	4.55483	58.8265	91.115	-20.8598	468.56	47.8306
8.6	4.55833	58.8631	91.1669	-21.3395	468.548	47.8303
8.61667	4.5536	58.8183	91.0668	-20.927	468.657	47.8313
8.63333	4.55284	58.8071	91.0665	-20.8918	468.616	47.8274
8.65	4.55803	58.8099	91.1118	-20.9437	468.669	47.8317
8.66667	4.55833	58.8065	91.0989	-20.9687	468.578	47.8323
8.68333	4.56047	58.8285	91.1135	-20.8155	468.622	47.8303
8.7	4.55803	58.8706	91.1857	-21.0337	468.646	47.8306
8.71667	4.56139	58.8268	91.0793	-20.6141	468.619	47.8262
8.73333	4.55894	58.8985	91.1721	-20.499	468.57	47.8254
8.75	4.55818	58.838	91.1073	-20.6374	468.673	47.826
8.76667	4.56047	58.8262	91.121	-21.1022	468.627	47.8254
8.78333	4.55864	58.8163	91.0911	-20.5093	468.594	47.8249
8.8	4.55589	58.8361	91.1106	-20.256	468.524	47.8265
8.81667	4.55711	58.9204	91.1904	-20.3083	468.422	47.8259
8.83333	4.55681	58.8496	91.0819	-20.024	468.575	47.8304
8.85	4.55681	58.8052	91.0667	-20.328	468.425	47.8271
8.86667	4.55299	58.8389	91.132	-20.7398	468.38	47.831
8.88333	4.5536	58.8554	91.166	-19.3893	468.415	47.8295
8.9	4.55559	58.8648	91.2016	-20.2178	468.435	47.83
8.91667	4.55528	58.8444	91.1025	-20.1295	468.467	47.8323
8.93333	4.55208	58.8499	91.1478	-20.2482	468.374	47.8307
8.95	4.55254	58.8357	91.1305	-19.0144	468.394	47.8297
8.96667	4.54872	58.8404	91.1053	-20.2619	468.494	47.8272
8.98333	4.54903	58.8483	91.1349	-19.7742	468.419	47.8266
9	4.55116	58.7846	91.0548	-19.3589	468.454	47.8271
9.01667	4.55269	58.8953	91.2957	-19.2837	468.479	47.8269
9.03333	4.55177	58.8741	91.1909	-19.1413	468.316	47.8312
9.05	4.55238	58.8465	91.1546	-19.0459	468.351	47.8323
9.06667	4.55101	58.8297	91.0914	-18.8987	468.389	47.8317
9.08333	4.54918	58.8607	91.0874	-19.4453	468.353	47.8288
9.1	4.5475	58.8796	91.2095	-19.065	468.513	47.8283
9.11667	4.54765	58.8166	91.0941	-19.1698	468.489	47.8265
9.13333	4.55071	58.8201	91.0822	-18.8212	468.385	47.8231
9.15	4.54826	58.834	91.1292	-18.7676	468.402	47.8263
9.16667	4.54979	58.8453	91.0894	-18.4928	468.357	47.8233
9.18333	4.54964	58.8258	91.1778	-18.5017	468.336	47.828
9.2	4.55391	58.8462	91.1198	-18.6144	468.359	47.8233
9.21667	4.5533	58.8664	91.141	-18.8618	468.423	47.8194
9.23333	4.55513	58.8184	91.098	-18.5601	468.422	47.8225
9.25	4.55483	58.8502	91.2301	-18.3337	468.24	47.8269
9.26667	4.55574	58.9185	91.2063	-19.5573	468.293	47.8249
9.28333	4.55696	58.801	91.0691	-18.1107	468.451	47.8243
9.3	4.5536	58.7893	91.0232	-18.0088	468.17	47.8255
9.31667	4.55421	58.836	91.0371	-17.7387	468.359	47.8257
9.33333	4.54857	58.8079	91.068	-18.0816	468.278	47.8268
9.35	4.54689	58.8429	91.1282	-17.3251	468.238	47.8222
9.36667	4.54887	58.8085	91.096	-17.1136	468.213	47.8202
9.38333	4.55101	58.8224	91.0833	-17.123	468.215	47.8211
9.4	4.54796	58.7785	91.0146	-17.0248	468.113	47.8196
9.41667	4.54918	58.8239	91.1163	-16.8841	468.18	47.8201
9.43333	4.54994	58.8334	91.0841	-16.8435	468.164	47.8169
9.45	4.54659	58.8909	91.1543	-16.6749	468.096	47.8167
9.46667	4.54262	58.8227	91.0607	-16.9425	468.128	47.8175
9.48333	4.54491	58.8325	91.0928	-16.7046	468.178	47.8169
9.5	4.54231	58.838	91.0989	-17.2625	468.167	47.8158
9.51667	4.54414	58.9169	91.0857	-16.8697	468.129	47.8141
9.53333	4.54277	58.8435	91.1132	-17.0205	468.341	47.8115
9.55	4.54445	58.8107	91.0694	-16.3757	468.192	47.8144
9.56667	4.54063	58.8334	91.1117	-16.905	468.228	47.8159
9.58333	4.54353	58.839	91.0764	-16.2766	468.268	47.8169
9.6	4.54079	58.8136	91.0812	-16.0699	468.324	47.8161
9.61667	4.5414	58.8259	91.1135	-15.9698	468.124	47.817
9.63333	4.54323	58.7966	91.0348	-16.2666	468.271	47.8164
9.65	4.54384	58.8273	91.1056	-15.9917	468.326	47.8155
9.66667	4.54613	58.8529	91.0917	-16.4848	468.247	47.8155
9.68333	4.54323	58.8108	91.1117	-16.4352	468.26	47.8132
9.7	4.5414	58.8454	91.1131	-16.2385	468.21	47.8129
9.71667	4.54155	58.8097	91.0337	-15.863	468.261	47.8118
9.73333	4.53835	58.8281	91.0537	-16.2821	468.245	47.8132
9.75	4.53774	58.8111	91.025	-16.4108	468.228	47.8162
9.76667	4.53835	58.7948	91.0363	-16.6474	468.155	47.8178
9.78333	4.5388	58.7942	91.0397	-16.3213	468.151	47.8156
9.8	4.54109	58.8575	91.0639	-16.1546	468.238	47.8185
9.81667	4.53941	58.8224	91.0597	-16.3834	468.289	47.8188
9.83333	4.54079	58.8203	91.0572	-16.0192	468.214	47.8149
9.85	4.5417	58.8291	91.0845	-15.6402	468.258	47.8153
9.86667	4.54247	58.8665	91.1221	-14.6166	468.213	47.8169
9.88333	4.54262	58.7968	91.0453	-15.1644	468.058	47.815
9.9	4.54216	58.8438	91.1172	-15.4864	468.139	47.8146
9.91667	4.54262	58.8526	91.1099	-14.5785	468.156	47.8136
9.93333	4.5443	58.8003	91.0485	-14.7144	467.995	47.817
9.95	4.54857	58.8242	91.0592	-14.826	468.183	47.8127
9.96667	4.54826	58.8091	91.0436	-15.2503	468.159	47.8147
9.98333	4.54796	58.8024	91.0316	-14.5684	468.25	47.8185
10	4.54598	58.8216	91.0824	-14.4843	468.273	47.8155
10.0167	4.54735	58.7945	91.0345	-15.2801	468.286	47.8178
10.0333	4.54842	58.8277	91.1195	-14.8742	468.219	47.8156
10.05	4.5475	58.8137	91.0703	-15.0565	468.367	47.8152
10.0667	4.54643	58.7835	91.0221	-15.1275	468.371	47.8155
10.0833	4.54918	58.8602	91.1213	-14.7109	468.273	47.8136
10.1	4.55406	58.8264	91.0815	-14.4325	468.279	47.8109
10.1167	4.55483	58.8039	91.0474	-14.5046	468.352	47.8118
10.1333	4.55605	58.8456	91.1692	-14.7317	468.329	47.8147
10.15	4.55772	58.8329	91.0737	-15.2813	468.099	47.8147
10.1667	4.55711	58.8396	91.0998	-15.1418	468.256	47.8135
10.1833	4.55971	58.8508	91.1073	-14.8211	468.221	47.8158
10.2	4.56154	58.7878	91.021	-14.6256	468.066	47.812
10.2167	4.56047	58.8282	91.0726	-14.237	468.125	47.8107
10.2333	4.56368	58.8261	91.0655	-13.8026	468.234	47.8133
10.25	4.5591	58.89	91.1207	-14.3926	468.147	47.8187
10.2667	4.5565	58.829	91.097	-14.3545	468.169	47.8169
10.2833	4.56139	58.8012	91.0494	-13.9115	468.088	47.8147
10.3	4.55833	58.8134	91.0726	-13.8091	468.138	47.8144
10.3167	4.55971	58.8277	91.0528	-13.7614	468.182	47.8149
10.3333	4.56001	58.8322	91.0824	-13.449	468.121	47.8149
10.35	4.56123	58.8606	91.1483	-14.1613	468.206	47.8135
10.3667	4.56429	58.8171	91.0702	-14.0987	468.237	47.817
10.3833	4.57085	58.8027	91.0612	-13.6439	468.18	47.8121
10.4	4.56673	58.8239	91.0922	-13.4818	468.172	47.812
10.4167	4.56535	58.8573	91.1272	-13.7048	468.099	47.8126
10.4333	4.56093	58.7911	91.0418	-13.5903	468.076	47.8127
10.45	4.56383	58.8189	91.0583	-13.7829	468.076	47.8135
10.4667	4.56612	58.8224	91.0632	-13.1802	467.896	47.8161
10.4833	4.56871	58.7797	90.9928	-13.1623	468.062	47.8167
10.5	4.56734	58.7721	91.0023	-13.6803	468.114	47.8144
10.5167	4.56963	58.8281	91.0647	-12.747	468.009	47.8126
10.5333	4.57268	58.818	91.0725	-13.0782	467.998	47.8085
10.55	4.5713	58.7887	90.9916	-12.8799	468.131	47.8111
10.5667	4.57115	58.8726	91.159	-12.5819	468.078	47.8112
10.5833	4.57115	58.849	91.0951	-12.1407	468.201	47.8127
10.6	4.57222	58.8229	91.0458	-12.5413	468.108	47.8146
10.6167	4.5739	58.7852	91.0012	-12.4947	468.172	47.8159
10.6333	4.57329	58.8732	91.1619	-13.0145	468.157	47.8144
10.65	4.57069	58.7978	91.0021	-12.5359	468.133	47.8146
10.6667	4.56688	58.8306	91.1295	-13.0312	468.111	47.8121
10.6833	4.56703	58.8328	91.078	-12.8434	468.163	47.8133
10.7	4.56795	58.8068	91.0413	-12.2778	468.256	47.8106
10.7167	4.56642	58.8236	91.1086	-12.403	468.187	47.8118
10.7333	4.56627	58.8473	91.125	-12.7195	467.968	47.8152
10.75	4.56749	58.8487	91.0821	-12.6676	468.152	47.81
10.7667	4.56718	58.8123	91.0272	-12.3153	468.167	47.8068
10.7833	4.56322	58.8403	91.1298	-11.9845	467.931	47.8072
10.8	4.56612	58.8004	91.0165	-11.8868	468.168	47.813
10.8167	4.5649	58.8516	91.116	-11.9709	468.157	47.8165
10.8333	4.56871	58.7862	91.0165	-12.0679	468.197	47.815
10.85	4.5678	58.8653	91.1178	-11.965	468.203	47.8132
10.8667	4.56902	58.8187	91.06	-11.9315	468.105	47.8136
10.8833	4.56703	58.8758	91.1564	-11.9947	468.134	47.8141
10.9	4.56276	58.8174	91.0281	-12.0417	468.112	47.8147
10.9167	4.56429	58.8543	91.11	-11.8046	468.163	47.8175
10.9333	4.56322	58.8146	91.1031	-11.3515	468.236	47.8184
10.95	4.56444	58.801	91.0226	-11.8439	468.213	47.8152
10.9667	4.5652	58.791	91.0052	-11.4314	468.156	47.8124
10.9833	4.56551	58.8288	91.0444	-11.7646	468.12	47.8161
11	4.56276	58.8441	91.0586	-11.4529	468.157	47.8159
11.0167	4.56337	58.8412	91.0342	-11.7211	468.186	47.813
11.0333	4.56078	58.8607	91.0915	-11.1202	468.289	47.8132
11.05	4.5623	58.9298	91.0683	-11.2824	468.092	47.8092
11.0667	4.56596	58.7986	91.0239	-11.1483	468.151	47.8071
11.0833	4.56535	58.81	91.0685	-10.8103	468.347	47.8078
11.1	4.56261	58.78	91.0014	-11.0667	468.189	47.8091
11.1167	4.55864	58.8706	91.0874	-10.9278	468.263	47.8104
11.1333	4.56139	58.8049	91.0247	-11.5476	468.343	47.8101
11.15	4.562	58.832	91.0624	-11.323	468.373	47.81
11.1667	4.56062	58.8256	91.0653	-11.5644	468.366	47.8098
11.1833	4.56062	58.8981	91.1303	-11.2156	468.276	47.8127
11.2	4.55666	58.7829	90.9704	-11.1364	468.206	47.8085
11.2167	4.55467	58.7881	90.9852	-10.8485	468.118	47.8107
11.2333	4.55254	58.78	91.004	-10.4575	468.079	47.8089
11.25	4.55208	58.8245	91.0764	-10.7871	468.101	47.8121
11.2667	4.54979	58.8308	91.004	-10.2596	468.099	47.8117
11.2833	4.54399	58.8052	91.0592	-10.8598	468.206	47.8117
11.3	4.54109	58.8332	91.0069	-10.9135	468.237	47.8107
11.3167	4.5414	58.8485	91.0592	-9.78096	468.084	47.8091
11.3333	4.54338	58.7997	91.029	-10.0462	468.239	47.8106
11.35	4.54598	58.8165	91.0351	-10.3698	468.189	47.8097
11.3667	4.54521	58.8175	91.0189	-10.4533	468.139	47.8098
11.3833	4.54353	58.8914	91.1323	-8.02086	468.12	47.8126
11.4	4.54384	58.8244	91.0908	-9.71428	468.26	47.8109
11.4167	4.54002	58.8427	91.1111	-9.82033	468.2	47.8143
11.4333	4.54109	58.8108	91.0346	-10.3263	468.24	47.8144
11.45	4.53972	58.8573	91.0357	-10.0468	468.227	47.8169
11.4667	4.54384	58.8375	90.9808	-9.65813	468.123	47.8158
11.4833	4.53941	58.8255	91.0807	-9.87099	468.114	47.8124
11.5	4.53987	58.8123	91.0485	-9.87755	468.194	47.8103
11.5167	4.53682	58.8108	91.0239	-10.0195	468.139	47.8132
11.5333	4.54079	58.7743	90.994	-9.95201	468.22	47.8126
11.55	4.53697	58.8577	91.1128	-9.53011	468.25	47.8132
11.5667	4.5359	58.7928	91.0238	-9.06517	468.183	47.8124
11.5833	4.53957	58.819	90.995	-9.91753	468.086	47.8123
11.6	4.53667	58.8119	91.0499	-10.1977	468.268	47.8138
11.6167	4.53407	58.8726	91.0549	-9.72969	468.158	47.8135
11.6333	4.53255	58.811	91.0159	-9.59923	468.07	47.8112
11.65	4.5356	58.8226	91.0188	-9.84886	468.254	47.8132
11.6667	4.53331	58.8133	90.9969	-9.81133	468.29	47.812
11.6833	4.53407	58.8052	91.0531	-9.12956	468.242	47.8144
11.7	4.53255	58.8607	91.0699	-9.69093	468.166	47.8161
11.7167	4.53224	58.8508	91.1059	-9.46861	468.15	47.8136
11.7333	4.53239	58.7795	90.9713	-9.6772	468.196	47.8146
11.75	4.53056	58.7731	90.9513	-9.15932	468.135	47.8109
11.7667	4.53224	58.7992	90.9858	-8.87505	468.166	47.8114
11.7833	4.53133	58.7708	90.976	-9.41444	468.227	47.8161
11.8	4.53316	58.7734	91.0047	-9.33815	468.3	47.8179
11.8167	4.5327	58.8007	91.0136	-9.46922	468.233	47.8161
11.8333	4.5356	58.8042	91.0108	-9.37264	468.133	47.8169
11.85	4.53575	58.8302	91.0163	-9.1021	468.051	47.8155
11.8667	4.53819	58.8377	91.0801	-9.02336	468.165	47.8175
11.8833	4.53545	58.7812	90.9683	-9.4854	468.193	47.8138
11.9	4.52889	58.8096	91.0487	-9.25163	467.992	47.8147
11.9167	4.52705	58.8387	91.0374	-9.01741	468.215	47.8147
11.9333	4.52522	58.7896	91.0101	-9.16405	468.289	47.8144
11.95	4.52827	58.7908	91.0264	-8.82484	468.249	47.8109
11.9667	4.52919	58.7626	90.9652	-9.00734	468.144	47.8078
11.9833	4.53178	58.8029	90.9605	-9.38225	468.211	47.812
12	4.52553	58.7852	90.9676	-8.86253	468.202	47.8129
12.0167	4.52431	58.8232	91.0011	-9.11461	468.128	47.8132
12.0333	4.52415	58.796	91.0035	-8.87383	468.121	47.8155
12.05	4.52034	58.7894	91.004	-8.97987	468.277	47.8114
12.0667	4.52049	58.8131	90.9901	-8.92571	468.205	47.8121
12.0833	4.51942	58.7911	91.0243	-8.64494	468.208	47.8159
12.1	4.51988	58.8755	91.2183	-9.37798	468.218	47.8135
12.1167	4.52034	58.7966	91.0046	-9.08775	468.234	47.8143
12.1333	4.52217	58.7554	90.9058	-8.42018	468.274	47.812
12.15	4.52019	58.8093	91.0406	-8.74153	468.252	47.8172
12.1667	4.51683	58.8157	91.0375	-8.40584	468.178	47.8135
12.1833	4.51775	58.8013	90.9989	-8.46367	468.282	47.8144
12.2	4.5179	58.7746	90.9771	-8.7838	468.368	47.8161
12.2167	4.51927	58.8093	90.9837	-8.76946	468.235	47.8187
12.2333	4.51973	58.7865	90.9936	-8.85048	468.296	47.8187
12.25	4.51866	58.8427	91.0355	-9.31419	468.32	47.8141
12.2667	4.51912	58.7998	90.9765	-8.95546	468.292	47.8117
12.2833	4.52004	58.7946	90.9722	-8.89946	468.232	47.8129
12.3	4.52354	58.7855	91.0053	-8.75511	468.285	47.8124
12.3167	4.52263	58.827	90.9968	-8.69682	468.25	47.8138
12.3333	4.52049	58.8297	91.0604	-8.52928	468.292	47.8141
12.35	4.52156	58.789	90.9887	-8.34694	468.19	47.8132
12.3667	4.52004	58.8311	91.0848	-8.62709	468.293	47.8156
12.3833	4.51973	58.7783	90.965	-8.27126	468.257	47.817
12.4	4.52278	58.7978	91.0333	-8.69972	468.237	47.8191
12.4167	4.51698	58.9104	91.0621	-8.41011	468.28	47.8141
12.4333	4.51637	58.775	90.9455	-8.41072	468.134	47.8173
12.45	4.515	58.7992	91.0255	-8.11974	468.293	47.8126
12.4667	4.5182	58.7766	90.9856	-8.45543	468.256	47.8144
12.4833	4.51393	58.8055	90.9982	-8.10722	467.983	47.8147
12.5	4.51393	58.8085	91.0102	-7.93205	468.197	47.8118
12.5167	4.51744	58.8107	90.9873	-8.23189	468.118	47.8091
12.5333	4.51881	58.8035	91.0259	-8.77724	468.09	47.8107
12.55	4.51515	58.7858	90.965	-8.42018	467.937	47.8104
12.5667	4.515	58.7772	90.9403	-8.32069	468	47.8111
12.5833	4.51225	58.7789	90.9779	-8.47496	468.012	47.8107
12.6	4.51118	58.8197	91.0558	-8.04894	467.932	47.8133
12.6167	4.50981	58.8387	91.0362	-8.37914	467.865	47.8091
12.6333	4.50508	58.8174	91.0693	-8.62404	468.009	47.8112
12.65	4.50707	58.8013	90.9597	-8.28316	467.939	47.8106
12.6667	4.50386	58.8003	90.9853	-8.03993	468.025	47.8103
12.6833	4.50478	58.8319	91.061	-8.14247	468.022	47.8121
12.7	4.50462	58.7736	90.9184	-8.29079	468.047	47.8132
12.7167	4.50386	58.8252	91.0258	-7.90703	468.133	47.8136
12.7333	4.50157	58.8395	91.0951	-8.34633	468.045	47.8098
12.75	4.50035	58.796	91.0142	-8.56331	467.97	47.8091
12.7667	4.50295	58.8029	90.9802	-7.63161	468.115	47.8088
12.7833	4.5031	58.7855	90.9757	-8.47496	468.114	47.8107
12.8	4.50264	58.8641	91.0381	-8.19435	468.036	47.8069
12.8167	4.49837	58.7717	90.9417	-8.23906	468.065	47.8086
12.8333	4.49486	58.7827	90.9785	-7.87605	468.086	47.8078
12.85	4.49348	58.7594	90.9286	-7.808	468.074	47.8082
12.8667	4.4944	58.7592	90.9287	-7.826	468.017	47.8094
12.8833	4.48998	58.7814	90.9742	-7.75917	468.011	47.81
12.9	4.4886	58.7833	90.9388	-8.36296	468.059	47.8126
12.9167	4.48708	58.8157	90.9989	-7.90703	468.011	47.8132
12.9333	4.48326	58.8097	90.9965	-7.84325	467.918	47.8094
12.95	4.48357	58.8076	90.9744	-7.39922	467.877	47.8101
12.9667	4.48402	58.8157	90.9565	-7.90642	467.954	47.8101
12.9833	4.48296	58.7922	90.9663	-7.43614	467.961	47.8129
13	4.47807	58.8024	90.9721	-7.59346	467.947	47.8069
13.0167	4.47273	58.8044	90.9702	-7.15294	467.852	47.8069
13.0333	4.46983	58.8023	90.9663	-7.94212	467.998	47.8068
13.05	4.47105	58.8242	91.0105	-7.41997	467.999	47.8088
13.0667	4.46907	58.8789	91.1129	-7.92305	467.897	47.8065
13.0833	4.46388	58.8836	91.1363	-7.55348	467.926	47.8066
13.1	4.46053	58.8142	91.0227	-7.80861	468.049	47.8068
13.1167	4.45732	58.7905	91.0122	-7.30507	467.937	47.8031
13.1333	4.45107	58.8155	91.0459	-8.15498	467.921	47.8016
13.15	4.44984	58.8085	90.9946	-7.73827	467.905	47.8001
13.1667	4.44634	58.8006	90.9805	-7.77947	467.973	47.8005
13.1833	4.44328	58.8577	91.0612	-7.6281	467.998	47.7998
13.2	4.44145	58.7885	90.9235	-7.66258	468.069	47.7976
13.2167	4.43779	58.7763	90.9429	-7.58629	468.009	47.7966
13.2333	4.43733	58.7876	90.9809	-7.65541	467.953	47.7984
13.25	4.43153	58.7565	90.9153	-7.07665	467.982	47.801
13.2667	4.43108	58.8172	90.9458	-7.46956	468.077	47.8031
13.2833	4.42986	58.7978	90.9953	-7.33604	467.94	47.8025
13.3	4.43001	58.8003	90.9319	-7.60963	468.11	47.8068
13.3167	4.42635	58.8738	91.0564	-7.42592	468.169	47.8062
13.3333	4.42177	58.7878	90.9585	-7.71095	468.036	47.8057
13.35	4.42284	58.7977	91.0154	-7.49214	468.155	47.8016
13.3667	4.4204	58.7495	90.9075	-7.14226	468.075	47.8017
13.3833	4.41597	58.8657	91.1387	-7.42958	468.1	47.8019
13.4	4.41124	58.7937	90.9638	-6.43898	468.076	47.8013
13.4167	4.40697	58.829	91.0497	-6.39778	468.122	47.8034
13.4333	4.40376	58.7809	90.9739	-7.15294	468.129	47.8024
13.45	4.40041	58.7571	90.9054	-7.11067	468.137	47.8004
13.4667	4.39919	58.8123	91.0201	-7.32643	468.047	47.8042
13.4833	4.39613	58.8169	90.9948	-7.56432	468.237	47.8048
13.5	4.39262	58.7945	90.9707	-7.41524	468.041	47.8002
13.5167	4.39095	58.8044	90.9762	-7.16606	468.067	47.8017
13.5333	4.38713	58.8436	91.0325	-6.87111	468.132	47.8016
13.55	4.38637	58.8099	90.9541	-7.0266	468.088	47.8036
13.5667	4.38103	58.8595	90.9902	-7.21794	468.211	47.8004
13.5833	4.38042	58.8149	90.9528	-7.66747	468.085	47.8048
13.6	4.37706	58.8239	91.0511	-7.44026	467.951	47.8027
13.6167	4.37492	58.7507	90.9049	-7.68166	468.144	47.8021
13.6333	4.37447	58.7925	90.9489	-7.46468	468.173	47.8011
13.65	4.37111	58.7827	90.9597	-7.39204	468.085	47.8007
13.6667	4.36363	58.8404	91.0391	-7.58507	468.099	47.7988
13.6833	4.36165	58.7928	90.9683	-7.79015	468.103	47.7944
13.7	4.35905	58.775	90.9712	-7.18758	468.117	47.7981
13.7167	4.35875	58.7972	90.9924	-7.93327	468.134	47.7982
13.7333	4.36409	58.774	90.9286	-7.92671	468.198	47.7992
13.75	4.36363	58.7881	90.9696	-7.99812	468.093	47.7956
13.7667	4.36394	58.7865	90.9733	-7.62871	468.098	47.7984
13.7833	4.35997	58.765	90.9277	-6.95625	468.123	47.7955
13.8	4.35844	58.8036	91.0323	-7.18163	468.033	47.7987
13.8167	4.35127	58.7821	91.0003	-7.05528	468.041	47.7973
13.8333	4.34868	58.8146	90.9998	-7.71202	468.102	47.797
13.85	4.34731	58.7769	90.9776	-7.48146	468.052	47.7947
13.8667	4.3499	58.7994	90.9571	-7.11006	468.005	47.7941
13.8833	4.34654	58.8232	90.9763	-6.86745	468.127	47.7982
13.9	4.34746	58.814	91.0087	-7.19231	468.306	47.7978
13.9167	4.34685	58.7814	90.9493	-7.59529	468.18	47.7992
13.9333	4.35204	58.7937	90.9983	-7.15416	468.246	47.7975
13.95	4.35341	58.8055	91.0015	-7.454	468.315	47.7959
13.9667	4.35097	58.7977	90.9693	-7.19948	468.232	47.7953
13.9833	4.35326	58.9007	91.0716	-7.454	468.22	47.7921
14	4.35249	58.8262	90.9997	-7.3687	468.365	47.7946
14.0167	4.35738	58.7872	90.9499	-7.58339	468.249	47.7946
14.0333	4.35738	58.8003	90.9899	-6.94023	468.155	47.7978
14.05	4.35905	58.8734	91.1002	-7.18758	468.274	47.7967
14.0667	4.36302	58.7704	90.9402	-9.12773	468.255	47.794
14.0833	4.35707	58.7814	90.9431	-7.54936	468.142	47.7872
14.1	4.35631	58.8152	91.0729	-7.52785	468.181	47.7882
14.1167	4.35646	58.7702	90.9277	-7.8402	468.246	47.7901
14.1333	4.35493	58.859	91.0278	-7.67998	468.07	47.7929
14.15	4.3557	58.8136	90.9864	-6.00563	468.157	47.7921
14.1667	4.35783	58.8494	90.9855	-4.70268	468.155	47.7947
14.1833	4.35951	58.8036	90.9806	-5.83748	468.145	47.7927
14.2	4.36333	58.8288	91.0378	-5.43465	468.17	47.7912
14.2167	4.36241	58.7779	90.9301	-5.54009	468.22	47.7952
14.2333	4.36165	58.8247	91.0006	-5.97527	468.179	47.7955
14.25	4.36165	58.7838	90.9164	-5.78926	468.114	47.7929
14.2667	4.35936	58.7774	90.9274	-5.33394	468.265	47.7901
14.2833	4.35707	58.7818	90.9457	-5.69206	468.119	47.7934
14.3	4.36195	58.7554	90.8874	-5.55977	468.178	47.7905
14.3167	4.3615	58.8152	91.0041	-6.14754	468.207	47.7869
14.3333	4.36028	58.7511	90.9049	-5.5323	468.175	47.7876
14.35	4.36241	58.7869	90.9197	-5.36659	467.984	47.7888
14.3667	4.36073	58.8512	91.0522	-5.32967	468.123	47.7882
14.3833	4.35768	58.7814	90.9406	-6.01936	468.12	47.788
14.4	4.35753	58.7998	90.9638	-5.98122	467.992	47.7923
14.4167	4.35677	58.8023	90.946	-5.18837	468.17	47.7909
14.4333	4.35555	58.881	91.1274	-5.59914	468.112	47.7906
14.45	4.35631	58.7942	90.939	-5.85304	468.007	47.7915
14.4667	4.36104	58.8125	90.9695	-5.73021	468.127	47.7897
14.4833	4.3644	58.7959	90.9397	-5.07042	468.207	47.7908
14.5	4.36745	58.7945	91.0009	-5.29579	468.155	47.7924
14.5167	4.37187	58.8033	90.9402	-4.94103	468.274	47.79
14.5333	4.36989	58.8021	90.966	-5.0013	468.263	47.7888
14.55	4.36913	58.8165	90.9765	-5.37437	468.25	47.7897
14.5667	4.36943	58.7728	90.9261	-5.08766	468.117	47.7912
14.5833	4.37172	58.8523	90.9988	-5.42748	468.252	47.7935
14.6	4.37157	58.7917	90.9535	-4.35509	468.156	47.7917
14.6167	4.37157	58.7499	90.8749	-4.72359	468.112	47.7892
14.6333	4.36913	58.7896	90.9336	-5.0454	468.187	47.7885
14.65	4.37111	58.7782	90.9206	-4.63768	468.277	47.7888
14.6667	4.37202	58.7756	90.9428	-4.68651	468.173	47.7889
14.6833	4.3734	58.7557	90.9109	-4.52446	468.223	47.7905
14.7	4.37294	58.7946	90.9934	-5.20805	468.211	47.7891
14.7167	4.3737	58.778	90.9736	-4.95186	468.029	47.7894
14.7333	4.37431	58.8705	91.0452	-5.4644	468.076	47.7879
14.75	4.37035	58.8442	90.9739	-4.6711	468.127	47.7844
14.7667	4.36577	58.773	90.9217	-4.74373	468.032	47.7825
14.7833	4.36943	58.7606	90.8891	-4.95537	468.113	47.786
14.8	4.36729	58.8071	90.9493	-5.4995	468.083	47.7842
14.8167	4.36989	58.7728	90.9054	-5.60204	468.035	47.7856
14.8333	4.36775	58.7742	90.9217	-5.71587	468.033	47.7796
14.85	4.36974	58.8104	90.9728	-5.36598	468.096	47.7822
14.8667	4.37126	58.762	90.892	-5.05486	468.083	47.7865
14.8833	4.37202	58.7832	90.9103	-4.56078	468.098	47.7871
14.9	4.37325	58.7663	90.9032	-7.10823	468.068	47.7879
14.9167	4.37325	58.8517	91.0062	-5.25932	468.117	47.7901
14.9333	4.37386	58.7875	90.9689	-6.91521	468.041	47.7869
14.95	4.37553	58.7681	90.9109	-5.53413	468.03	47.7831
14.9667	4.37691	58.7696	90.9371	-6.36864	468.153	47.7828
14.9833	4.37889	58.8244	91.0149	-5.95314	467.985	47.7839
15	4.3763	58.7658	90.8788	-5.70046	468.067	47.7866
15.0167	4.37645	58.7685	90.9107	-6.40617	467.992	47.7816
15.0333	4.37248	58.751	90.9016	-4.24553	467.923	47.7833
15.05	4.37431	58.7658	90.9298	-6.38832	468.074	47.7821
15.0667	4.37492	58.7659	90.9097	-6.29768	467.967	47.7822
15.0833	4.3766	58.7383	90.8744	-6.82991	468.04	47.7805
15.1	4.3795	58.769	90.8894	-6.18858	468.132	47.7837
15.1167	4.38042	58.8569	91.0128	-5.82207	468.135	47.7862
15.1333	4.38301	58.7621	90.897	-4.66682	468.152	47.783
15.15	4.38484	58.7664	90.8894	-6.84486	468.097	47.7793
15.1667	4.38789	58.7624	90.8991	-7.72469	468.273	47.7822
15.1833	4.38835	58.8314	90.985	-6.09795	468.266	47.7795
15.2	4.39003	58.8567	90.9864	-5.08415	468.198	47.7818
15.2167	4.38759	58.881	91.0537	-5.22301	468.272	47.7801
15.2333	4.38789	58.7774	90.9614	-6.1248	468.395	47.7834
15.25	4.38744	58.7881	90.949	-5.46135	468.222	47.781
15.2667	4.38667	58.7809	90.9438	-6.17912	468.141	47.7787
15.2833	4.3853	58.8337	90.9794	-4.83437	468.182	47.7773
15.3	4.38484	58.7829	90.9055	-6.12846	468.052	47.777
15.3167	4.38652	58.7833	90.9484	-6.58073	468.197	47.7798
15.3333	4.38744	58.7962	90.9425	-7.1476	468.222	47.7825
15.35	4.38652	58.801	91.0015	-6.5432	468.03	47.7842
15.3667	4.38942	58.7791	90.9118	-7.2979	468.254	47.7845
15.3833	4.38454	58.7571	90.8614	-5.78987	468.202	47.7818
15.4	4.38667	58.8264	91.0343	-9.09554	468.147	47.7818
15.4167	4.3824	58.8174	90.9852	-7.59346	468.256	47.7804
15.4333	4.37889	58.7899	90.9267	-9.44359	468.123	47.7789
15.45	4.38087	58.7586	90.9106	-8.64494	468.103	47.7808
15.4667	4.37981	58.8076	90.976	-7.11189	468.132	47.7821
15.4833	4.38423	58.7995	90.9716	-7.50832	468.148	47.7842
15.5	4.38393	58.8064	90.9397	-8.75282	468.134	47.7827
15.5167	4.37996	58.7824	90.9277	-7.22984	468.04	47.7813
15.5333	4.37965	58.7838	90.9571	-8.57277	468.108	47.7804
15.55	4.38072	58.8137	90.9872	-8.35762	468.237	47.7821
15.5667	4.37996	58.8624	90.9573	-8.81004	468.157	47.7824
15.5833	4.38072	58.7652	90.8952	-8.88512	468.163	47.7851
15.6	4.38286	58.7971	90.9667	-8.50838	468.25	47.7836
15.6167	4.38866	58.787	90.8822	-7.50176	468.227	47.7839
15.6333	4.3882	58.8058	90.9689	-9.55391	468.249	47.7833
15.65	4.39247	58.784	90.9248	-8.08937	468.206	47.786
15.6667	4.39186	58.7518	90.9193	-8.24562	468.167	47.7837
15.6833	4.39049	58.8064	90.9103	-1.85646	468.297	47.7808
15.7	4.3885	58.8038	90.9873	-1.26823	468.403	47.7799
15.7167	4.3914	58.7856	90.9466	-1.51314	468.186	47.7772
15.7333	4.38896	58.8136	91.0806	-1.96266	468.331	47.7755
15.75	4.38972	58.7457	90.8755	-1.73195	468.471	47.7796
15.7667	4.39034	58.771	90.9092	-1.86195	468.195	47.7815
15.7833	4.38911	58.7824	90.9068	-2.33574	468.307	47.781
15.8	4.38896	58.7688	90.8765	-1.10191	468.325	47.7811
15.8167	4.38759	58.7637	90.8845	-1.08101	468.222	47.7799
15.8333	4.38744	58.7858	90.9315	-2.31133	468.294	47.7824
15.85	4.39034	58.7635	90.8932	-1.838	468.239	47.7808
15.8667	4.38896	58.7444	90.8566	-1.96556	468.135	47.7784
15.8833	4.38835	58.7664	90.8672	-1.08818	468.241	47.7776
15.9	4.39049	58.7573	90.8833	-2.09145	468.246	47.779
15.9167	4.39095	58.845	91.0407	-1.98235	468.22	47.7775
15.9333	4.39522	58.7458	90.8559	-2.09312	468.358	47.7782
15.95	4.39552	58.8601	91.0668	-1.07689	468.411	47.7779
15.9667	4.39323	58.7878	90.924	-1.19072	468.277	47.7787
15.9833	4.39674	58.7569	90.8636	-1.5966	468.271	47.7778
16	4.39812	58.7907	90.9089	-1.05431	468.316	47.7787
16.0167	4.40086	58.7786	90.9156	-9.25407	468.263	47.7784
16.0333	4.40392	58.7815	90.8781	-9.62715	468.276	47.7804
16.05	4.40544	58.7762	90.9383	-9.84657	468.247	47.7746
16.0667	4.40956	58.8032	90.9861	-9.63738	468.182	47.775
16.0833	4.40407	58.7334	90.8205	-9.90791	468.31	47.7726
16.1	4.40483	58.7943	90.911	-10.6232	468.196	47.7738
16.1167	4.40865	58.7658	90.8981	-10.1612	468.17	47.772
16.1333	4.40834	58.7826	90.9019	-9.45732	468.231	47.7724
16.15	4.40971	58.7615	90.8587	-10.3353	468.152	47.7714
16.1667	4.40941	58.7528	90.8596	-10.814	468.186	47.7695
16.1833	4.41139	58.789	90.9679	-9.49547	468.162	47.7697
16.2	4.41505	58.7565	90.8486	-10.1583	468.256	47.7694
16.2167	4.41872	58.8912	91.0767	-10.8462	468.25	47.7703
16.2333	4.41917	58.7865	90.9017	-10.9892	468.292	47.772
16.25	4.41475	58.7476	90.9129	-9.84184	468.16	47.7709
16.2667	4.41414	58.8503	91	-10.74	468.282	47.7706
16.2833	4.41628	58.7688	90.8884	-11.0821	468.261	47.7731
16.3	4.41948	58.7814	90.8553	-11.274	468.188	47.7728
16.3167	4.41795	58.7592	90.8862	-10.4485	468.299	47.7738
16.3333	4.41841	58.8929	90.982	-11.7074	468.288	47.7737
16.35	4.41582	58.7574	90.8912	-11.0117	468.231	47.7705
16.3667	4.41689	58.7533	90.8468	-11.6883	468.272	47.7711
16.3833	4.41994	58.8068	90.9132	-10.9272	468.314	47.7723
16.4	4.42436	58.7673	90.861	-10.8324	468.197	47.7692
16.4167	4.42604	58.7653	90.9287	-11.0166	468.278	47.7683
16.4333	4.42406	58.7518	90.8634	-10.6858	468.295	47.7663
16.45	4.42558	58.763	90.8859	-10.3431	468.145	47.7673
16.4667	4.42818	58.8041	90.9535	-10.4563	468.223	47.7685
16.4833	4.42909	58.7696	90.8488	-10.8318	468.086	47.7688
16.5	4.42589	58.819	91.0218	-11.162	468.249	47.7688
16.5167	4.42543	58.8113	90.94	-11.5244	468.35	47.7674
16.5333	4.42863	58.7499	90.8723	-10.7018	468.166	47.7705
16.55	4.4268	58.7795	90.9112	-11.1524	468.268	47.7702
16.5667	4.42848	58.81	90.9145	-10.8031	468.259	47.7692
16.5833	4.42711	58.7421	90.8242	-11.1584	468.287	47.7676
16.6	4.42696	58.7878	90.8967	-10.8134	468.307	47.7677
16.6167	4.42772	58.7272	90.8254	-10.7293	468.309	47.7636
16.6333	4.43108	58.7742	90.9612	-11.2402	468.234	47.7663
16.65	4.42955	58.7481	90.8384	-11.6674	468.302	47.7653
16.6667	4.43138	58.7452	90.8521	-11.8183	468.376	47.7631
16.6833	4.43169	58.7591	90.868	-11.4785	468.395	47.7679
16.7	4.43275	58.7928	90.9029	-11.2014	468.313	47.766
16.7167	4.43382	58.7396	90.8631	-11.4761	468.294	47.7604
16.7333	4.43657	58.7548	90.8726	-11.9804	468.352	47.763
16.75	4.43398	58.747	90.8141	-11.8302	468.344	47.7639
16.7667	4.43474	58.7568	90.8445	-11.305	468.232	47.763
16.7833	4.43642	58.834	90.9777	-11.1573	468.316	47.7624
16.8	4.44038	58.8027	90.9342	-12.0162	468.261	47.7634
16.8167	4.43977	58.7498	90.8402	-11.8696	468.187	47.7648
16.8333	4.44298	58.7342	90.8363	-11.112	468.214	47.7662
16.85	4.4416	58.7565	90.8503	-11.7812	468.24	47.7663
16.8667	4.43642	58.8886	91.0874	-10.9904	468.171	47.7624
16.8833	4.4352	58.7559	90.8543	-10.9182	468.217	47.7622
16.9	4.43459	58.7264	90.8323	-10.5373	468.157	47.7631
16.9167	4.44008	58.76	90.8813	-11.0363	468.251	47.765
16.9333	4.43764	58.7876	90.951	-10.5552	468.248	47.7645
16.95	4.43657	58.7183	90.8193	-11.7825	468.083	47.7659
16.9667	4.44038	58.7472	90.8465	-11.4428	468.247	47.766
16.9833	4.43886	58.7463	90.8567	-11.8713	468.249	47.7671
17	4.43947	58.8245	91.0072	-11.8212	468.099	47.7641
17.0167	4.43871	58.8113	90.9345	-11.9447	468.262	47.7619
17.0333	4.44038	58.7368	90.8386	-11.8385	468.305	47.7625
17.05	4.44084	58.7829	90.911	-11.2562	468.221	47.7622
17.0667	4.43245	58.7569	90.8421	-11.1674	468.195	47.7645
17.0833	4.43077	58.7745	90.8843	-11.5208	468.191	47.7609
17.1	4.43047	58.85	90.9249	-10.9278	468.288	47.7605
17.1167	4.43611	58.7498	90.8283	-11.5691	468.283	47.761
17.1333	4.43764	58.7647	90.8756	-12.2587	468.15	47.7641
17.15	4.43474	58.7559	90.8193	-11.0744	468.174	47.7625
17.1667	4.4381	58.7757	90.9266	-11.6442	468.22	47.7609
17.1833	4.44237	58.7453	90.8216	-10.9379	468.1	47.7609
17.2	4.44313	58.7348	90.8338	-12.1532	468.15	47.7622
17.2167	4.44389	58.7629	90.8894	-11.3015	468.187	47.7622
17.2333	4.44389	58.7566	90.8625	-12.0113	468.126	47.7627
17.25	4.44313	58.7563	90.8584	-11.2109	468.164	47.7624
17.2667	4.44405	58.7809	90.8474	-11.4063	468.189	47.7587
17.2833	4.43932	58.7846	90.9129	-11.7193	468.025	47.7595
17.3	4.44801	58.7501	90.855	-10.9319	468.189	47.759
17.3167	4.44481	58.7693	90.92	-11.2974	468.161	47.7604
17.3333	4.44435	58.7659	90.8917	-11.4075	468.019	47.757
17.35	4.44923	58.7994	90.9004	-11.8565	468.149	47.7551
17.3667	4.44771	58.84	90.9525	-11.6311	467.935	47.758
17.3833	4.44405	58.8151	90.9266	-10.6989	468.142	47.7592
17.4	4.44466	58.7557	90.8386	-11.2049	468.09	47.7615
17.4167	4.44191	58.7486	90.8485	-11.041	468.051	47.7576
17.4333	4.4413	58.7455	90.8326	-11.6865	468.244	47.7572
17.45	4.44389	58.7444	90.8244	-11.9756	468.134	47.7538
17.4667	4.44466	59.6577	90.931	-11.3421	468.203	47.7567
17.4833	4.44359	58.7559	90.8532	-11.3606	468.192	47.7583
17.5	4.44557	58.7626	90.882	-11.3694	468.319	47.7584
17.5167	4.44527	58.7676	90.8685	-10.9248	468.264	47.7547
17.5333	4.44466	58.9526	90.9342	-11.5858	468.21	47.7552
17.55	4.44435	58.8223	90.9437	-11.047	468.223	47.7572
17.5667	4.44344	58.7782	90.8677	-10.3603	468.324	47.7587
17.5833	4.44649	58.7751	90.8869	-11.4201	468.303	47.7576
17.6	4.44832	58.8729	91.023	-11.1555	468.141	47.7584
17.6167	4.45	58.7273	90.7948	-11.0886	468.254	47.761
17.6333	4.45015	58.7931	90.9306	-11.9143	468.231	47.7602
17.65	4.44801	58.7617	90.8837	-11.1423	468.186	47.7563
17.6667	4.45381	58.7774	90.8834	-10.9164	468.158	47.758
17.6833	4.45457	58.807	90.9989	-11.6477	468.304	47.7609
17.7	4.45274	58.769	90.901	-11.1536	468.199	47.7596
17.7167	4.45351	58.7669	90.85	-11.6013	468.247	47.7624
17.7333	4.4532	58.8097	90.9223	-10.5654	468.253	47.7581
17.75	4.4532	58.7373	90.8445	-10.759	468.297	47.7581
17.7667	4.45168	58.7403	90.8273	-11.4863	468.278	47.7578
17.7833	4.45244	58.755	90.8286	-11.3175	468.086	47.7547
17.8	4.44862	58.803	90.9	-10.9373	468.171	47.7522
17.8167	4.44878	58.7215	90.7958	-8.99773	468.298	47.7528
17.8333	4.45305	58.7432	90.8132	-10.5404	468.056	47.7551
17.85	4.4558	58.7534	90.8653	-10.7061	468.203	47.7596
17.8667	4.45869	58.7888	90.8874	-10.7978	468.204	47.7575
17.8833	4.45839	58.7714	90.8852	-11.0505	468.129	47.7535
17.9	4.45412	58.7978	90.8917	-10.402	468.23	47.7525
17.9167	4.45625	58.7176	90.781	-10.4104	468.22	47.7531
17.9333	4.45549	58.7466	90.8047	-10.2834	468.211	47.7543
17.95	4.45351	58.7801	90.8387	-10.4647	468.27	47.7528
17.9667	4.45763	58.7606	90.8711	-10.6493	468.231	47.752
17.9833	4.45686	58.8187	90.9104	-11.1179	468.196	47.7528
18	4.45808	58.8549	90.9481	-10.2631	468.128	47.7515
18.0167	4.45641	58.708	90.7598	-9.22432	468.062	47.7529
18.0333	4.45168	58.7774	90.8871	-10.2125	468.097	47.7552
18.05	4.45259	58.7476	90.8694	-10.7246	468.064	47.7502
18.0667	4.45335	58.7669	90.8855	-10.5648	468.026	47.7509
18.0833	4.45122	58.7602	90.8289	-9.87221	468.129	47.7532
18.1	4.45366	58.76	90.9097	-10.7377	468.091	47.7506
18.1167	4.45015	58.7383	90.819	-9.70833	467.98	47.7497
18.1333	4.45442	58.7748	90.817	-9.89723	468.002	47.7514
18.15	4.45396	58.7342	90.8184	-10.039	468.029	47.7483
18.1667	4.45564	58.7904	90.9321	-10.1487	467.984	47.7525
18.1833	4.45488	58.7626	90.8749	-10.4438	467.926	47.7522
18.2	4.45519	58.8134	90.9032	-10.6464	467.9	47.756
18.2167	4.45488	58.7409	90.8686	-10.2131	467.864	47.7546
18.2333	4.45549	58.8534	91.0066	-9.96758	467.829	47.7517
18.25	4.45671	58.7315	90.809	-10.4444	467.68	47.7557
18.2667	4.45808	58.7286	90.7842	-10.2065	467.917	47.7561
18.2833	4.45717	58.7615	90.8978	-9.93111	467.971	47.7535
18.3	4.45396	58.7386	90.8254	-9.32625	467.928	47.7531
18.3167	4.45335	58.7699	90.8743	-9.43703	467.934	47.7538
18.3333	4.45427	58.7687	90.8489	-9.23851	468.003	47.7549
18.35	4.4558	58.7544	90.9025	-9.32198	467.858	47.7544
18.3667	4.45976	58.7634	90.8579	-9.88945	467.872	47.7532
18.3833	4.459	58.7391	90.8555	-9.59496	467.851	47.7525
18.4	4.45534	58.7908	90.9182	-9.72908	467.843	47.7515
18.4167	4.45229	58.7283	90.809	-9.99382	467.796	47.7551
18.4333	4.45076	58.7562	90.8231	-9.86794	467.664	47.756
18.45	4.45152	58.7959	90.933	-9.12712	467.751	47.7567
18.4667	4.45045	58.7562	90.8366	-9.47289	467.85	47.7572
18.4833	4.45198	58.722	90.774	-9.35188	467.613	47.7575
18.5	4.45091	58.7713	90.8765	-9.60518	467.581	47.7554
18.5167	4.45183	58.8213	90.9506	-9.29466	467.559	47.7517
18.5333	4.45488	58.7171	90.7945	-9.22249	467.654	47.7518
18.55	4.45473	58.731	90.8041	-9.77623	467.817	47.754
18.5667	4.45305	58.783	90.8837	-9.11873	467.809	47.7538
18.5833	4.459	58.7498	90.8022	-9.32198	467.692	47.7564
18.6	4.45717	58.7373	90.8076	-9.50203	467.783	47.756
18.6167	4.46159	58.7313	90.8018	-9.65218	467.867	47.7564
18.6333	4.46159	58.7183	90.8001	-9.23317	467.627	47.7575
18.65	4.4622	58.7779	90.882	-9.28749	467.552	47.7584
18.6667	4.45457	58.8007	90.9171	-9.38637	467.485	47.7576
18.6833	4.45885	58.7406	90.8129	-9.41567	467.411	47.7531
18.7	4.46037	58.7418	90.8506	-8.82668	467.521	47.7561
18.7167	4.45885	58.735	90.7752	-9.62654	467.347	47.7535
18.7333	4.45915	58.8671	91.031	-9.1497	467.303	47.7543
18.75	4.45778	58.7507	90.8813	-8.89641	467.321	47.7544
18.7667	4.46068	58.7353	90.799	-8.91548	467.163	47.7537
18.7833	4.46114	58.7518	90.8167	-9.28215	467.335	47.7511
18.8	4.46419	58.7367	90.8225	-8.84453	467.205	47.752
18.8167	4.46342	58.7399	90.8135	-8.77846	467.188	47.7541
18.8333	4.46205	58.7467	90.7803	-9.11461	467.143	47.7526
18.85	4.45839	58.7295	90.7806	-9.0609	467.01	47.7531
18.8667	4.45656	58.798	90.8593	-9.58489	466.952	47.7544
18.8833	4.45015	58.8068	90.8968	-9.22249	466.911	47.7532
18.9	4.45396	58.7441	90.8245	-9.07646	466.704	47.7491
18.9167	4.45473	58.8165	90.8962	-8.92387	466.908	47.7525
18.9333	4.4561	58.7341	90.81	-9.07402	466.934	47.7506
18.95	4.45381	58.7269	90.7955	-9.42223	466.613	47.7564
18.9667	4.45305	58.7336	90.8009	-8.83629	466.748	47.7532
18.9833	4.45564	58.7614	90.8469	-9.47762	466.71	47.7522
19	4.45244	58.738	90.7868	-9.02336	466.635	47.7566
19.0167	4.45412	58.7182	90.77	-8.40889	466.682	47.7535
19.0333	4.45641	58.7287	90.7999	-9.07997	466.654	47.7494
19.05	4.45671	58.7621	90.8372	-8.85048	466.803	47.7503
19.0667	4.45473	58.771	90.8828	-9.06578	466.673	47.7514
19.0833	4.45564	58.7675	90.8851	-9.20403	466.692	47.7489
19.1	4.45534	58.7423	90.8695	-9.15093	466.839	47.7491
19.1167	4.45	58.7441	90.7893	-8.88207	466.971	47.7464
19.1333	4.45122	58.7717	90.8245	-8.8726	466.782	47.748
19.15	4.45381	58.7814	90.9164	-8.5865	466.963	47.7467
19.1667	4.44588	58.7014	90.7513	-8.99056	467.064	47.7473
19.1833	4.44847	58.7112	90.7369	-8.57338	466.927	47.7445
19.2	4.44771	58.7611	90.8248	-8.0674	467.032	47.7479
19.2167	4.45076	58.7475	90.7864	-9.049	467.079	47.7457
19.2333	4.4529	58.7318	90.7644	-8.11211	467.197	47.7477
19.25	4.45015	58.7667	90.8946	-9.01558	467.234	47.7447
19.2667	4.45213	58.719	90.7769	-8.53218	467.244	47.7476
19.2833	4.45625	58.7719	90.8381	-8.56865	467.11	47.7476
19.3	4.45198	58.7736	90.8582	-8.27354	467.182	47.7489
19.3167	4.45107	58.7165	90.7784	-8.59062	467.084	47.7459
19.3333	4.45335	58.7115	90.7501	-8.30574	466.921	47.7447
19.35	4.45747	58.7568	90.8413	-8.75694	467.036	47.7459
19.3667	4.46236	58.7496	90.7816	-8.29384	466.931	47.7483
19.3833	4.45976	58.7376	90.8303	-8.25752	467.056	47.7491
19.4	4.45915	58.7481	90.8338	-8.34099	467.055	47.7473
19.4167	4.45839	58.7428	90.7784	-8.59001	466.876	47.7479
19.4333	4.45274	58.7425	90.8201	-7.84386	467.014	47.745
19.45	4.45335	58.7476	90.8016	-8.11501	467.004	47.7451
19.4667	4.4561	58.7188	90.7548	-7.50465	466.955	47.7476
19.4833	4.45671	58.7267	90.7826	-7.46468	466.787	47.7462
19.5	4.45183	58.744	90.83	-8.14308	466.823	47.7467
19.5167	4.45564	58.7261	90.7662	-8.16155	466.829	47.7489
19.5333	4.45778	58.7287	90.7885	-7.74254	466.81	47.748
19.55	4.4532	58.704	90.7682	-7.79854	466.649	47.7468
19.5667	4.4529	58.7707	90.8352	-8.20198	466.764	47.7497
19.5833	4.44801	58.7275	90.7894	-7.50343	466.731	47.7468
19.6	4.44664	58.7428	90.8649	-7.81288	466.628	47.7474
19.6167	4.4503	58.74	90.7917	-7.57744	466.769	47.7483
19.6333	4.45198	58.7301	90.7961	-7.81105	466.821	47.7512
19.65	4.45168	58.7463	90.8051	-7.7639	466.741	47.7531
19.6667	4.45168	58.7901	90.8543	-8.1382	466.954	47.7505
19.6833	4.44817	58.7833	90.8839	-7.88078	467.073	47.7465
19.7	4.45152	58.7278	90.7807	-7.41524	467.17	47.7493
19.7167	4.45137	58.7576	90.874	-8.1263	467.09	47.7488
19.7333	4.44801	58.7527	90.7801	-6.64345	466.926	47.7529
19.75	4.45473	58.7449	90.8541	-7.14104	466.896	47.7543
19.7667	4.44954	58.7107	90.7557	-7.16789	466.966	47.7497
19.7833	4.44847	58.729	90.7867	-7.58034	466.991	47.7486
19.8	4.4474	58.7229	90.7865	-7.51427	466.84	47.7497
19.8167	4.44634	58.6993	90.7285	-7.92839	466.873	47.7494
19.8333	4.44267	58.7812	90.9123	-8.03337	466.745	47.7459
19.85	4.43794	58.7795	90.8074	-7.92488	466.73	47.7476
19.8667	4.44008	58.7382	90.7996	-7.26326	466.701	47.7497
19.8833	4.44206	58.7237	90.7551	-6.64818	466.543	47.7482
19.9	4.44481	58.7035	90.7385	-6.42525	466.699	47.7479
19.9167	4.44069	58.7499	90.8036	-7.04872	466.773	47.7468
19.9333	4.44206	58.7394	90.8028	-7.0237	466.571	47.7444
19.95	4.44511	58.7688	90.8178	-7.10655	466.721	47.7422
19.9667	4.44298	58.7945	90.8407	-6.9825	466.658	47.7424
19.9833	4.43932	58.7161	90.7644	-7.25975	466.528	47.7439
20	4.43687	58.7273	90.8067	-7.1447	466.482	47.7436
20.0167	4.43489	58.7644	90.7981	-6.67259	466.561	47.7438
20.0333	4.4352	58.724	90.7319	-6.6761	466.574	47.7435
20.05	4.43749	58.7701	90.7708	-6.74828	466.539	47.7445
20.0667	4.43382	58.7379	90.7761	-6.52	466.542	47.741
20.0833	4.42986	58.7344	90.7526	-7.7401	466.627	47.7409
20.1	4.42925	58.7663	90.8161	-7.66624	466.523	47.7381
20.1167	4.43062	58.7276	90.7845	-7.42592	466.26	47.7378
20.1333	4.42909	58.8113	90.8752	-8.07869	466.434	47.7412
20.15	4.42726	58.7884	90.8848	-7.04338	466.616	47.7387
20.1667	4.42757	58.7362	90.8164	-6.82457	466.381	47.7421
20.1833	4.43321	58.738	90.745	-6.24046	466.549	47.7425
20.2	4.43382	58.7319	90.7922	-7.0826	466.562	47.7409
20.2167	4.43413	58.7205	90.7687	-6.62132	466.584	47.7412
20.2333	4.43291	58.7191	90.7552	-6.66359	466.519	47.7383
20.25	4.43138	58.7266	90.7406	-6.576	466.438	47.7392
20.2667	4.42863	58.8027	90.7929	-6.8264	466.542	47.739
20.2833	4.43062	58.7678	90.8091	-6.62666	466.676	47.7351
20.3	4.43306	58.765	90.8187	-6.88484	466.747	47.7357
20.3167	4.43214	58.7573	90.7542	-6.78291	466.691	47.7364
20.3333	4.43062	58.7484	90.8361	-6.2011	466.948	47.7343
20.35	4.4268	58.7464	90.8161	-6.18675	466.988	47.736
20.3667	4.4294	58.7168	90.7594	-6.71547	466.977	47.7378
20.3833	4.42696	58.7597	90.8244	-6.78642	466.985	47.7387
20.4	4.42772	58.7643	90.8314	-6.89613	466.654	47.7393
20.4167	4.4294	58.7589	90.85	-6.20949	466.763	47.7372
20.4333	4.43199	58.7356	90.7761	-6.48598	466.642	47.7367
20.45	4.42772	58.7785	90.8147	-6.08009	466.551	47.7399
20.4667	4.42299	58.724	90.751	-6.02165	466.769	47.738
20.4833	4.4239	58.7222	90.7716	-5.55077	466.896	47.7387
20.5	4.42619	58.7568	90.8781	-5.88646	466.731	47.7352
20.5167	4.42223	58.7064	90.7587	-6.07948	466.671	47.7349
20.5333	4.41933	58.7119	90.7632	-5.44228	466.616	47.7328
20.55	4.4204	58.8023	90.9483	-6.25053	466.599	47.7346
20.5667	4.41673	58.7153	90.7406	-5.83275	466.647	47.7346
20.5833	4.41612	58.7081	90.7555	-6.28517	466.648	47.7335
20.6	4.41399	58.7428	90.8001	-6.48247	466.676	47.7326
20.6167	4.41078	58.7388	90.8379	-5.95436	466.603	47.7331
20.6333	4.40743	58.7699	90.7781	-5.18135	466.593	47.7322
20.65	4.40407	58.7273	90.7836	-5.96626	466.454	47.7299
20.6667	4.40514	58.7885	90.8083	-6.0038	466.353	47.7311
20.6833	4.403	58.7502	90.7641	-6.22551	466.227	47.7297
20.7	4.39781	58.7385	90.8152	-5.89241	466.377	47.7268
20.7167	4.39659	58.7026	90.7172	-6.46523	466.267	47.7287
20.7333	4.39232	58.758	90.8405	-6.22017	466.18	47.7331
20.75	4.39552	58.7478	90.7655	-5.50606	466.351	47.7314
20.7667	4.39995	58.8223	90.9028	-5.86311	466.39	47.732
20.7833	4.39964	58.7836	90.7841	-5.81551	466.259	47.7288
20.8	4.39888	58.7171	90.7441	-5.73082	466.372	47.7328
20.8167	4.39934	58.7084	90.7305	-5.42625	466.409	47.732
20.8333	4.39613	58.7225	90.7548	-5.40413	466.385	47.7308
20.85	4.39415	58.7168	90.7707	-4.91249	466.471	47.7288
20.8667	4.38637	58.7559	90.8396	-5.33928	466.499	47.7251
20.8833	4.38545	58.7501	90.7189	-5.78682	466.358	47.7265
20.9	4.38683	58.7391	90.8033	-5.84709	466.519	47.7256
20.9167	4.38591	58.7508	90.8048	-6.01448	466.723	47.7264
20.9333	4.38271	58.7078	90.7571	-5.37376	466.76	47.7299
20.95	4.38438	58.7449	90.8213	-5.18608	466.83	47.7309
20.9667	4.38545	58.7167	90.7421	-5.7386	466.867	47.7291
20.9833	4.38255	58.7421	90.7864	-5.3846	466.865	47.7277
21	4.38347	58.7293	90.774	-5.2755	466.977	47.727
21.0167	4.38042	58.7115	90.7401	-5.3791	466.886	47.725
21.0333	4.38149	58.7807	90.7972	-5.2903	466.816	47.7268
21.05	4.38011	58.7339	90.7743	-5.00069	466.845	47.7261
21.0667	4.37172	58.7789	90.8248	-5.99495	466.867	47.7273
21.0833	4.36958	58.7916	90.8624	-5.65636	466.839	47.7264
21.1	4.36989	58.7241	90.7565	-6.00624	466.575	47.728
21.1167	4.37233	58.7141	90.7406	-5.48409	466.468	47.7284
21.1333	4.37279	58.7653	90.8444	-5.35835	466.56	47.7258
21.15	4.37508	58.7763	90.81	-5.56328	466.601	47.7294
21.1667	4.37233	58.7591	90.8373	-5.39818	466.442	47.7288
21.1833	4.37416	58.7235	90.7214	-5.88097	466.896	47.7276
21.2	4.37202	58.7536	90.8485	-5.40596	467.025	47.7302
21.2167	4.36989	58.7246	90.7252	-5.11696	466.695	47.7279
21.2333	4.36989	58.7519	90.825	-5.51628	466.904	47.7253
21.25	4.36943	58.7472	90.752	-6.35902	466.956	47.7239
21.2667	4.37096	58.7698	90.8158	-5.49843	466.654	47.7216
21.2833	4.36684	58.7083	90.7334	-5.23796	466.557	47.7206
21.3	4.36745	58.8262	90.9609	-5.87624	466.483	47.7242
21.3167	4.3589	58.7219	90.7546	-5.41679	466.281	47.7256
21.3333	4.35448	58.7092	90.7111	-5.43098	466.479	47.7247
21.35	4.35249	58.7533	90.76	-5.18074	466.519	47.725
21.3667	4.35356	58.719	90.7812	-5.01259	466.539	47.7241
21.3833	4.35219	58.8331	90.8709	-5.32188	466.797	47.7251
21.4	4.35082	58.7504	90.789	-5.59547	466.913	47.7224
21.4167	4.35463	58.7045	90.7288	-5.73555	466.896	47.7221
21.4333	4.35967	58.7107	90.7629	-5.28023	467.009	47.7197
21.45	4.35295	58.7669	90.839	-5.7827	467.069	47.7206
21.4667	4.35234	58.7234	90.7922	-5.61577	467.065	47.7178
21.4833	4.35051	58.7453	90.8051	-5.84343	467.252	47.7178
21.5	4.35265	58.7205	90.7748	-6.03844	467.245	47.721
21.5167	4.35249	58.7591	90.8209	-5.71236	467.224	47.7227
21.5333	4.35127	58.6924	90.6916	-5.50499	467.202	47.7224
21.55	4.34227	58.7248	90.7546	-5.14732	467.124	47.7224
21.5667	4.33968	58.7745	90.8782	-5.37972	466.984	47.7229
21.5833	4.33723	58.7829	90.8088	-4.74083	467.01	47.72
21.6	4.33601	58.7785	90.8604	-5.69267	466.959	47.7171
21.6167	4.33571	58.7307	90.7565	-4.87373	466.812	47.7161
21.6333	4.33785	58.7148	90.7204	-5.30708	466.953	47.7178
21.65	4.33907	58.7089	90.7635	-5.85594	466.965	47.7192
21.6667	4.33739	58.724	90.696	-5.98412	466.848	47.7213
21.6833	4.33495	58.7209	90.718	-5.70885	466.802	47.7178
21.7	4.33281	58.7086	90.6918	-5.42625	466.878	47.7186
21.7167	4.33418	58.7315	90.7682	-5.63133	467.008	47.7184
21.7333	4.33464	58.7547	90.808	-5.3756	467.031	47.7206
21.75	4.34074	58.7899	90.7668	-4.8803	467.066	47.7177
21.7667	4.33815	58.7304	90.7916	-5.28801	467.219	47.7148
21.7833	4.33495	58.689	90.6989	-4.87068	467.182	47.7137
21.8	4.33235	58.713	90.7435	-5.19081	467.346	47.7131
21.8167	4.33067	58.7507	90.7749	-5.30769	467.342	47.7111
21.8333	4.3261	58.6987	90.7162	-5.61165	467.317	47.7116
21.85	4.32686	58.7028	90.7485	-5.69023	467.457	47.7129
21.8667	4.33006	58.7052	90.7267	-5.50606	467.341	47.7143
21.8833	4.3264	58.7144	90.7272	-5.39223	467.33	47.7145
21.9	4.32625	58.7669	90.7932	-5.6736	467.279	47.7172
21.9167	4.33098	58.8003	90.868	-5.04417	467.147	47.7146
21.9333	4.32793	58.7396	90.8068	-5.16335	466.955	47.712
21.95	4.32396	58.9193	90.8218	-4.692	466.931	47.7122
21.9667	4.32198	58.8567	90.9052	-4.78493	466.708	47.7082
21.9833	4.32182	58.7666	90.8523	-5.47569	466.737	47.7073
22	4.31694	58.7405	90.7555	-5.30464	466.555	47.7087
22.0167	4.31496	58.7263	90.7206	-5.24742	466.599	47.7117
22.0333	4.31465	58.7383	90.7159	-4.67888	466.664	47.7125
22.05	4.31419	58.7013	90.6979	-4.87618	466.547	47.7117
22.0667	4.31618	58.7246	90.7554	-5.35179	466.592	47.7102
22.0833	4.31847	58.7453	90.7223	-5.11574	466.769	47.71
22.1	4.32381	58.7766	90.7615	-5.39467	466.811	47.7073
22.1167	4.32182	58.7086	90.7255	-5.50438	466.83	47.7105
22.1333	4.31664	58.7176	90.7687	-5.2665	467.007	47.7097
22.15	4.31023	58.7258	90.7208	-5.57045	467.182	47.7088
22.1667	4.30763	58.7312	90.716	-5.37148	467.112	47.7091
22.1833	4.30931	58.8299	90.9649	-5.39162	467.021	47.7064
22.2	4.31175	58.7385	90.7627	-5.1664	466.981	47.7038
22.2167	4.31267	58.7513	90.7995	-5.68855	466.967	47.7053
22.2333	4.31114	58.7191	90.7481	-5.13954	467.074	47.7065
22.25	4.31236	58.6985	90.7273	-5.29274	467.021	47.7105
22.2667	4.31282	58.7101	90.7432	-3.99162	466.896	47.7064
22.2833	4.30946	58.7087	90.6944	-4.75517	467.1	47.7074
22.3	4.31023	58.7978	90.8012	-5.02754	467.22	47.7071
22.3167	4.31129	58.7208	90.741	-5.1902	467.084	47.7076
22.3333	4.31023	58.8406	90.8013	-4.5536	467.068	47.7087
22.35	4.31053	58.7685	90.8067	-4.97383	466.909	47.7103
22.3667	4.31099	58.6959	90.7034	-5.25276	466.956	47.7116
22.3833	4.30565	58.7396	90.8025	-5.17052	466.867	47.7059
22.4	4.3026	58.7681	90.7926	-4.63234	466.95	47.7107
22.4167	4.3029	58.7182	90.725	-5.40962	466.871	47.7096
22.4333	4.30519	58.784	90.7879	-4.71809	466.954	47.7097
22.45	4.30473	58.7676	90.8079	-4.94347	466.882	47.709
22.4667	4.30351	58.754	90.724	-5.22713	466.997	47.7085
22.4833	4.30489	58.7493	90.7636	-4.79378	467.204	47.7102
22.5	4.30214	58.699	90.6847	-4.72588	467.34	47.7085
22.5167	4.30336	58.7104	90.7003	-5.07347	467.222	47.7078
22.5333	4.30107	58.7695	90.7613	-4.86717	467.291	47.7096
22.55	4.29955	58.7513	90.7832	-4.68239	467.232	47.7087
22.5667	4.29863	58.7209	90.7104	-4.80583	467.003	47.709
22.5833	4.29802	58.7623	90.8108	-4.69368	467.039	47.7097
22.6	4.30397	58.7202	90.7575	-5.34157	466.964	47.7122
22.6167	4.30336	58.8036	90.8715	-4.54414	466.666	47.7128
22.6333	4.30183	58.7055	90.6921	-4.77119	466.777	47.7108
22.65	4.30367	58.7293	90.7528	-4.46846	466.764	47.7128
22.6667	4.30504	58.7466	90.7789	-5.1371	466.71	47.7087
22.6833	4.30672	58.7389	90.7374	-4.87618	466.723	47.7065
22.7	4.30519	58.7023	90.7215	-4.63173	466.878	47.7061
22.7167	4.30733	58.6985	90.7223	-5.0663	466.863	47.7026
22.7333	4.3058	58.6677	90.6454	-4.72405	467.04	47.7061
22.75	4.30565	58.7481	90.7241	-5.03639	467.091	47.7067
22.7667	4.30443	58.755	90.765	-4.90715	466.919	47.7076
22.7833	4.30244	58.7217	90.7189	-4.79027	466.828	47.7074
22.8	4.30168	58.7009	90.7078	-4.8069	466.892	47.7076
22.8167	4.30122	58.7305	90.7255	-5.1902	466.92	47.7087
22.8333	4.29665	58.6874	90.7006	-5.3434	466.839	47.709
22.85	4.29314	58.6947	90.6741	-5.27184	466.737	47.7123
22.8667	4.29741	58.708	90.6739	-4.42375	466.746	47.7135
22.8833	4.29863	58.7611	90.7723	-3.9666	466.799	47.7102
22.9	4.29619	58.827	90.8837	-4.57573	466.738	47.7068
22.9167	4.29375	58.7591	90.8131	-4.18236	466.845	47.71
22.9333	4.29329	58.7057	90.7291	-5.09483	466.939	47.7108
22.95	4.28673	58.7042	90.68	-4.23119	467.171	47.7103
22.9667	4.28474	58.699	90.6922	-4.31648	467.157	47.7119
22.9833	4.28246	58.6828	90.6753	-4.98344	467.05	47.7064
23	4.28383	58.718	90.7694	-4.81285	467.038	47.7059
23.0167	4.28368	58.6962	90.6696	-4.25926	466.878	47.702
23.0333	4.28261	58.7016	90.7134	-4.1996	466.798	47.7035
23.05	4.28154	58.6825	90.6762	-4.44283	466.82	47.7026
23.0667	4.28185	58.775	90.8051	-4.29253	466.888	47.705
23.0833	4.27925	58.7614	90.7575	-4.29909	466.63	47.7078
23.1	4.27177	58.8136	90.9127	-4.972	466.698	47.7047
23.1167	4.273	58.7141	90.7629	-4.61144	466.78	47.7065
23.1333	4.27284	58.7052	90.7125	-4.07738	466.804	47.7088
23.15	4.27162	58.8401	90.8849	-4.38911	466.949	47.7074
23.1667	4.27437	58.6982	90.6945	-4.55193	466.993	47.7068
23.1833	4.2733	58.7431	90.7357	-4.49348	466.904	47.7038
23.2	4.26735	58.7128	90.7037	-4.62929	467.09	47.7064
23.2167	4.26521	58.7211	90.6918	-4.74861	467.169	47.7053
23.2333	4.26689	58.6958	90.7069	-4.14589	467.18	47.7088
23.25	4.26796	58.6953	90.7014	-4.41124	467.528	47.7081
23.2667	4.26674	58.7328	90.7444	-4.30931	467.53	47.709
23.2833	4.2614	58.7348	90.7429	-4.34502	467.21	47.7111
23.3	4.2585	58.7978	90.7952	-4.54643	467.174	47.7087
23.3167	4.25606	58.7043	90.6858	-4.30275	467.155	47.7067
23.3333	4.25789	58.7026	90.7052	-5.6414	467.098	47.7074
23.35	4.25179	58.7348	90.7636	-4.5948	467.008	47.7087
23.3667	4.25392	58.7562	90.7876	-4.53331	467.071	47.7107
23.3833	4.25301	58.7087	90.6675	-3.8015	466.956	47.7102
23.4	4.25026	58.7449	90.7464	-5.81673	466.941	47.7093
23.4167	4.24614	58.7115	90.7159	-4.20738	467.085	47.7108
23.4333	4.24477	58.7045	90.693	-5.61638	467.043	47.7116
23.45	4.24477	58.745	90.7131	-5.18364	467.246	47.7103
23.4667	4.2437	58.7008	90.6904	-3.85445	467.166	47.7073
23.4833	4.24492	58.6944	90.7032	-4.57802	467.204	47.7097
23.5	4.24522	58.6993	90.7093	-3.80196	466.894	47.7059
23.5167	4.24355	58.8024	90.8019	-3.65959	467.053	47.7023
23.5333	4.24294	58.7072	90.7043	-4.23714	466.985	47.7052
23.55	4.24141	58.7447	90.7613	-3.86345	466.857	47.7039
23.5667	4.24065	58.7823	90.6867	-3.70552	466.975	47.7053
23.5833	4.23866	58.6861	90.6606	-3.87657	467.087	47.7027
23.6	4.23882	58.7116	90.677	-5.47218	467.004	47.7055
23.6167	4.23836	58.74	90.7858	-5.22545	467.102	47.7071
23.6333	4.23958	58.7328	90.7197	-4.78615	467.08	47.7116
23.65	4.23637	58.7154	90.7058	-4.75212	467.121	47.7111
23.6667	4.23622	58.702	90.6702	-4.16801	467.094	47.7079
23.6833	4.23988	58.6874	90.6722	-2.81319	467	47.7062
23.7	4.24034	58.6942	90.6849	-4.19182	467.145	47.7081
23.7167	4.24095	58.6945	90.6873	-4.748	467.068	47.7052
23.7333	4.24217	58.7029	90.7214	-4.95781	467.271	47.7036
23.75	4.24461	58.6971	90.6982	-2.20467	467.219	47.7045
23.7667	4.24034	58.7511	90.675	-4.64607	467.306	47.7027
23.7833	4.2411	58.7074	90.7258	-3.98323	467.267	47.7059
23.8	4.23958	58.7083	90.6995	-3.97255	467.437	47.7009
23.8167	4.23943	58.7215	90.6881	-3.56606	467.31	47.6986
23.8333	4.235	58.7534	90.7191	-5.23735	467.264	47.6963
23.85	4.22798	58.6881	90.6684	-4.37721	467.136	47.7
23.8667	4.22737	58.6907	90.678	-3.55888	466.917	47.7018
23.8833	4.22493	58.7135	90.7645	-4.23119	466.923	47.6987
23.9	4.226	58.6837	90.6832	-5.22835	466.974	47.7012
23.9167	4.22554	58.7063	90.6997	-3.86757	466.8	47.7013
23.9333	4.22524	58.7423	90.8039	-4.46358	466.874	47.6998
23.95	4.22356	58.7135	90.7015	-6.06285	466.826	47.7009
23.9667	4.21898	58.7217	90.7612	-4.19243	466.736	47.7033
23.9833	4.21608	58.727	90.7281	-4.07738	466.896	47.6987
24	4.21532	58.7203	90.7467	-4.87434	466.988	47.7018
24.0167	4.21196	58.7746	90.6788	-5.32021	466.918	47.7003
24.0333	4.21227	58.6889	90.6704	-5.60387	467.121	47.7009
24.05	4.2173	58.7505	90.7204	-6.04729	467.064	47.7018
24.0667	4.21547	58.7125	90.6811	-4.96666	467.186	47.7032
24.0833	4.21303	58.6823	90.6699	-3.58452	467.14	47.6992
24.1	4.21654	58.6961	90.7035	-4.28535	467.165	47.698
24.1167	4.21562	58.7264	90.7345	-4.70497	467.038	47.7016
24.1333	4.21684	58.6774	90.6611	-4.03572	467.007	47.7056
24.15	4.22218	58.8071	90.7119	-4.37904	467.061	47.703
24.1667	4.21867	58.7325	90.7929	-5.50972	467.182	47.7027
24.1833	4.21898	58.7391	90.7505	-4.59053	467.007	47.7
24.2	4.22051	58.7119	90.6785	-4.38316	466.961	47.6992
24.2167	4.21852	58.6915	90.6678	-5.02571	466.988	47.6978
24.2333	4.21837	58.6985	90.7179	-5.24925	466.938	47.6995
24.25	4.217	58.6858	90.6764	-4.71153	466.997	47.7003
24.2667	4.21577	58.7099	90.7143	-4.9572	466.96	47.6995
24.2833	4.217	58.7165	90.6779	-4.85588	466.919	47.7
24.3	4.2173	58.8444	90.8271	-4.63951	467.018	47.7
24.3167	4.21288	58.7008	90.6535	-5.16762	467.033	47.7001
24.3333	4.21471	58.7087	90.7012	-5.38094	466.872	47.7004
24.35	4.21806	58.6951	90.6449	-5.63728	466.968	47.7009
24.3667	4.22173	58.7533	90.7084	-5.52406	466.942	47.7013
24.3833	4.21791	58.709	90.7229	-5.66353	466.982	47.6998
24.4	4.21654	58.7026	90.697	-4.41719	466.786	47.7006
24.4167	4.21349	58.7856	90.7835	-4.92973	466.809	47.6963
24.4333	4.21257	58.7235	90.6869	-4.89281	466.787	47.701
24.45	4.21364	58.6913	90.6542	-5.19432	466.674	47.7006
24.4667	4.20998	58.7371	90.7504	-4.0905	466.846	47.6974
24.4833	4.20799	58.7078	90.6879	-4.93691	466.933	47.6981
24.5	4.20601	58.6723	90.644	-4.1787	466.817	47.6991
24.5167	4.20204	58.709	90.6963	-4.15962	466.824	47.6977
24.5333	4.20555	58.7214	90.6934	-4.48387	466.933	47.6989
24.55	4.20662	58.7096	90.731	-4.52568	466.985	47.7
24.5667	4.20723	58.6851	90.6771	-3.87291	466.762	47.6995
24.5833	4.2083	58.7466	90.7359	-4.15245	466.651	47.6971
24.6	4.2115	58.7109	90.668	-4.94103	466.356	47.6974
24.6167	4.20906	58.7478	90.7581	-4.50661	466.578	47.6994
24.6333	4.20937	58.7009	90.6747	-5.33745	466.494	47.6983
24.65	4.21135	58.6959	90.7029	-4.84566	466.489	47.6975
24.6667	4.20799	58.7061	90.7198	-4.7683	466.688	47.6977
24.6833	4.20448	58.6707	90.6731	-3.65486	466.841	47.6971
24.7	4.20036	58.6739	90.6606	-4.71931	466.737	47.6981
24.7167	4.2057	58.6718	90.6234	-3.98567	466.868	47.6974
24.7333	4.20204	58.6768	90.667	-4.506	466.99	47.6934
24.75	4.20662	58.6977	90.7032	-4.59663	467.008	47.6963
24.7667	4.20723	58.7159	90.7484	-4.1346	467.048	47.6971
24.7833	4.20311	58.6718	90.6361	-4.64897	467.165	47.6965
24.8	4.20662	58.715	90.698	-4.93752	467.229	47.698
24.8167	4.20433	58.7228	90.7345	-4.38377	467.187	47.6981
24.8333	4.20311	58.699	90.6774	-4.74617	467.121	47.6942
24.85	4.20418	58.6755	90.633	-3.61961	467.048	47.6925
24.8667	4.20174	58.6933	90.6503	-3.90877	466.818	47.6971
24.8833	4.19548	58.6837	90.6776	-3.498	466.887	47.694
24.9	4.20052	58.7254	90.6925	-3.88374	466.787	47.6931
24.9167	4.2025	58.6781	90.653	-4.3766	466.678	47.692
24.9333	4.20036	58.6861	90.6805	-3.99635	466.913	47.694
24.95	4.19838	58.664	90.6377	-3.53493	466.976	47.6936
24.9667	4.19762	58.6622	90.6327	-4.38622	466.714	47.692
24.9833	4.19991	58.7481	90.7806	-4.50356	466.908	47.6949
25	4.19502	58.6724	90.6509	-3.53737	466.838	47.693
25.0167	4.19273	58.6881	90.6449	-4.02199	466.822	47.693
25.0333	4.19029	58.7109	90.6973	-4.09706	466.762	47.694
25.05	4.19151	58.6874	90.7005	-3.78777	466.853	47.6934
25.0667	4.1877	58.6985	90.6762	-3.3181	467.01	47.6954
25.0833	4.18312	58.7028	90.7256	-3.61183	466.834	47.6917
25.1	4.18282	58.7104	90.6715	-3.70903	466.967	47.6901
25.1167	4.18419	58.7104	90.7092	-4.08699	467.11	47.6908
25.1333	4.18602	59.0247	91.0479	-4.04991	466.975	47.691
25.15	4.1909	58.67	90.6391	-4.11797	467.074	47.6899
25.1667	4.18556	58.7257	90.7583	-4.09523	467.109	47.6879
25.1833	4.18343	58.7006	90.6797	-3.88847	467.075	47.6901
25.2	4.18327	58.6836	90.6443	-4.62166	467.383	47.6901
25.2167	4.18175	58.7577	90.7304	-3.13622	467.273	47.6952
25.2333	4.17748	58.7142	90.6974	-4.11675	467.093	47.6968
25.25	4.17839	58.7363	90.7255	-3.57613	467.321	47.6933
25.2667	4.1729	58.7119	90.7595	-3.56712	467.429	47.6882
25.2833	4.17503	58.7116	90.7343	-3.22273	467.29	47.6887
25.3	4.17748	58.6718	90.6384	-3.4301	467.306	47.6913
25.3167	4.17671	58.7344	90.6814	-3.26683	467.209	47.6905
25.3333	4.17686	58.6808	90.6561	-3.89732	467.096	47.6911
25.35	4.17412	58.6765	90.626	-4.42253	466.842	47.6913
25.3667	4.17458	58.7414	90.6268	-3.99635	466.714	47.6904
25.3833	4.17152	58.7377	90.7029	-3.80913	466.692	47.694
25.4	4.17488	58.6793	90.6173	-4.08272	466.727	47.6917
25.4167	4.17397	58.7214	90.6846	-4.10896	466.752	47.6917
25.4333	4.17122	58.7655	90.7232	-4.4059	466.954	47.6914
25.45	4.17229	58.7263	90.7089	-4.41185	467.121	47.6923
25.4667	4.17381	58.7333	90.6973	-3.98384	467.253	47.6905
25.4833	4.16832	58.688	90.6709	-3.95287	467.297	47.6917
25.5	4.16786	58.7046	90.6927	-4.05052	467.156	47.6908
25.5167	4.16115	58.7078	90.6706	-4.31587	467.26	47.6917
25.5333	4.16115	58.6964	90.6713	-3.87596	467.444	47.6902
25.55	4.16389	58.7118	90.6704	-4.40285	467.155	47.6913
25.5667	4.16237	58.686	90.6776	-4.40285	467.297	47.6916
25.5833	4.1584	58.7276	90.7613	-3.97255	467.338	47.6856
25.6	4.15657	58.6703	90.6266	-4.49043	467.167	47.6873
25.6167	4.15901	58.6901	90.6606	-4.50478	467.161	47.6893
25.6333	4.15611	58.7135	90.693	-4.71642	467.267	47.6885
25.65	4.15428	58.6753	90.6609	-4.6299	467.273	47.6907
25.6667	4.15352	58.6965	90.6304	-4.13933	467.256	47.6894
25.6833	4.1526	58.7049	90.6583	-4.52568	467.328	47.6868
25.7	4.15764	58.7756	90.8428	-3.58574	467.315	47.6897
25.7167	4.15672	58.6781	90.6275	-4.0995	467.304	47.692
25.7333	4.15871	58.7075	90.6686	-4.13887	467.272	47.6943
25.75	4.15627	58.6909	90.6559	-4.20799	467.271	47.692
25.7667	4.15398	58.6811	90.6487	-4.36592	467.192	47.6928
25.7833	4.1526	58.6659	90.637	-4.32838	467.276	47.6887
25.8	4.15276	58.7695	90.7873	-4.07921	467.183	47.6875
25.8167	4.15657	58.7141	90.6991	-4.35219	467.182	47.6908
25.8333	4.15184	58.7388	90.6922	-4.48158	467.209	47.687
25.85	4.15016	58.6945	90.6661	-4.6949	467.22	47.6928
25.8667	4.15306	58.6659	90.6242	-4.28902	466.967	47.6928
25.8833	4.1494	58.7263	90.6997	-4.10713	467.009	47.6922
25.9	4.15123	58.7087	90.6452	-3.78349	467.221	47.6923
25.9167	4.15001	58.6771	90.6202	-4.54109	467.336	47.692
25.9333	4.14391	58.7501	90.7252	-4.71336	467.358	47.6917
25.95	4.14253	58.6813	90.6513	-5.01976	467.369	47.6928
25.9667	4.14528	58.6694	90.6367	-4.32777	467.447	47.693
25.9833	4.14589	58.688	90.6416	-4.26933	467.398	47.6977
26	4.14467	58.7124	90.686	-4.84154	467.503	47.6945
26.0167	4.14116	58.6874	90.668	-4.33662	467.606	47.6951
26.0333	4.13994	58.6918	90.6544	-4.82124	467.588	47.6965
26.05	4.14177	58.6596	90.6237	-4.30214	467.621	47.6933
26.0667	4.14085	58.7019	90.686	-4.16206	467.429	47.6908
26.0833	4.13643	58.6837	90.6377	-4.42604	467.262	47.693
26.1	4.13902	58.7058	90.6493	-4.45534	467.225	47.6952
26.1167	4.1407	58.6793	90.6713	-4.19655	466.995	47.6992
26.1333	4.14085	58.7858	90.7632	-4.15489	466.695	47.698
26.15	4.1375	58.6544	90.6171	-4.82719	466.871	47.6934
26.1667	4.14055	58.7162	90.6802	-4.52736	466.874	47.6966
26.1833	4.14223	58.7542	90.7317	-4.41185	466.983	47.6948
26.2	4.13872	58.686	90.6478	-4.38683	466.847	47.6948
26.2167	4.13597	58.7501	90.7156	-4.96727	466.767	47.6971
26.2333	4.13765	58.6953	90.6426	-4.35341	466.807	47.6954
26.25	4.13994	58.6707	90.6042	-4.42131	466.739	47.6968
26.2667	4.14375	58.7327	90.742	-4.77181	466.683	47.6972
26.2833	4.1465	58.6756	90.6295	-4.2794	466.802	47.6997
26.3	4.14635	58.7177	90.6948	-4.68956	466.818	47.6972
26.3167	4.1433	58.6836	90.6509	-4.64119	466.854	47.6965
26.3333	4.14375	58.6726	90.6522	-4.47914	466.871	47.6937
26.35	4.1436	58.6921	90.7162	-4.07677	466.848	47.6948
26.3667	4.14681	58.675	90.611	-4.50661	467.074	47.694
26.3833	4.1465	58.6977	90.6872	-4.2997	466.992	47.6925
26.4	4.14284	58.7577	90.7266	-4.37187	466.992	47.6933
26.4167	4.14131	58.7342	90.7377	-4.55788	467.394	47.694
26.4333	4.14177	58.7145	90.7194	-4.64485	467.519	47.6934
26.45	4.14345	58.7235	90.7032	-4.20738	467.526	47.7
26.4667	4.14528	58.67	90.6178	-4.3325	467.58	47.6994
26.4833	4.14528	58.681	90.6431	-4.03145	467.502	47.7001
26.5	4.14558	58.6749	90.664	-4.78081	467.396	47.7018
26.5167	4.14635	58.6904	90.6544	-4.97093	467.172	47.7036
26.5333	4.14467	58.664	90.6199	-4.26933	467.047	47.7015
26.55	4.14619	58.686	90.6591	-4.55788	466.942	47.7059
26.5667	4.14818	58.7258	90.7694	-4.73717	466.822	47.7023
26.5833	4.15016	58.6738	90.6561	-4.3998	466.827	47.703
26.6	4.14894	58.7438	90.7327	-4.64485	466.811	47.7071
26.6167	4.14848	58.6771	90.6298	-4.24019	466.921	47.7065
26.6333	4.1497	58.6486	90.5763	-4.9334	466.96	47.7056
26.65	4.1523	58.6805	90.6271	-4.82658	467.066	47.7042
26.6667	4.15321	58.6883	90.6905	-3.60832	466.952	47.7079
26.6833	4.14787	58.7176	90.7105	-4.04579	467.215	47.7082
26.7	4.14925	58.7231	90.697	-4.33968	467.161	47.705
26.7167	4.15047	58.7035	90.6718	-4.15672	467.018	47.7061
26.7333	4.1497	58.7498	90.7037	-4.50417	467.13	47.7027
26.75	4.14757	58.6738	90.664	-4.43031	467.229	47.7073
26.7667	4.14482	58.7194	90.6957	-4.82307	467.186	47.7074
26.7833	4.14543	58.6898	90.6295	-4.51424	467.068	47.7099
26.8	4.15001	58.6897	90.6692	-4.54292	467.061	47.7111
26.8167	4.14726	58.6701	90.6141	-4.92439	467.18	47.7097
26.8333	4.14528	58.7034	90.6158	-4.26811	467.181	47.7074
26.85	4.15077	58.7095	90.698	-3.95409	467.146	47.7065
26.8667	4.15184	58.7853	90.7995	-4.64012	467.059	47.7091
26.8833	4.14833	58.7208	90.7388	-4.3087	467.175	47.7094
26.9	4.14818	58.7173	90.6776	-4.0995	467.175	47.7093
26.9167	4.14635	58.7614	90.7147	-4.37004	467.192	47.7064
26.9333	4.14558	58.7115	90.6342	-4.09172	467.056	47.7093
26.95	4.14925	58.6776	90.63	-4.28307	467.175	47.7088
26.9667	4.14894	58.7154	90.7081	-4.53041	467.153	47.7105
26.9833	4.14848	58.6401	90.5726	-4.51195	466.855	47.7085
27	4.14513	58.6887	90.6689	-4.30809	467.097	47.7113
27.0167	4.14986	58.6805	90.6374	-4.39278	467.229	47.7084
27.0333	4.14848	58.7342	90.6616	-4.27406	467.251	47.7052
27.05	4.14894	58.6955	90.6648	-4.48097	467.376	47.7078
27.0667	4.14803	58.6967	90.6486	-4.851	467.342	47.7076
27.0833	4.14833	58.6848	90.6176	-4.83437	467.194	47.7078
27.1	4.14619	58.6648	90.6161	-4.79149	467.169	47.7068
27.1167	4.14513	58.6996	90.6861	-5.1873	466.967	47.711
27.1333	4.14558	58.6678	90.63	-5.20454	467.046	47.7079
27.15	4.14635	58.6625	90.6237	-4.49348	466.93	47.7047
27.1667	4.15047	58.6512	90.6222	-3.87596	467.109	47.7067
27.1833	4.14955	58.6498	90.6039	-4.83803	467.073	47.7094
27.2	4.15215	58.6829	90.6516	-4.62929	467.116	47.7123
27.2167	4.15291	58.6788	90.6129	-4.46785	467.178	47.7131
27.2333	4.15031	58.7176	90.732	-4.41002	467.189	47.7091
27.25	4.15062	58.702	90.6706	-4.87724	466.979	47.7107
27.2667	4.15092	58.6724	90.6411	-4.38728	467.186	47.7097
27.2833	4.14742	58.6895	90.633	-4.3116	467.164	47.7099
27.3	4.15108	58.6662	90.6451	-3.64235	467.116	47.7103
27.3167	4.1497	58.6565	90.6112	-4.78676	467.087	47.709
27.3333	4.14818	58.664	90.5991	-4.40636	467.233	47.7091
27.35	4.14665	58.7301	90.6739	-4.10667	467.266	47.7071
27.3667	4.14635	58.6897	90.6341	-4.83315	467.379	47.7056
27.3833	4.14879	58.6619	90.6477	-4.51546	467.451	47.7088
27.4	4.14757	58.6738	90.6153	-4.62517	467.536	47.7068
27.4167	4.14635	58.7121	90.6593	-4.54704	467.474	47.7059
27.4333	4.14436	58.6872	90.6399	-4.75685	467.38	47.707
27.45	4.1436	58.6886	90.6455	-4.50722	467.304	47.7052
27.4667	4.13948	58.7219	90.6512	-4.13826	467.272	47.7071
27.4833	4.13857	58.6785	90.6393	-4.80522	467.299	47.7039
27.5	4.13719	58.6753	90.6342	-3.81157	467.404	47.7065
27.5167	4.13734	58.7022	90.7023	-4.52629	467.233	47.7094
27.5333	4.13597	58.6669	90.6236	-5.10445	467.454	47.7091
27.55	4.13521	58.6704	90.6112	-4.10667	467.279	47.7079
27.5667	4.13384	58.7771	90.7148	-4.60732	467.207	47.7094
27.5833	4.13628	58.6729	90.6167	-3.85033	467.182	47.7093
27.6	4.13734	58.6701	90.6062	-4.72893	467.292	47.7087
27.6167	4.13765	58.6776	90.6574	-4.23714	467.322	47.7071
27.6333	4.13353	58.9297	90.7375	-3.98262	467.401	47.7117
27.65	4.13414	58.6849	90.6486	-4.27467	467.459	47.7099
27.6667	4.13368	58.6578	90.6223	-4.38911	467.421	47.7108
27.6833	4.13384	58.6877	90.6426	-4.52629	467.265	47.7082
27.7	4.13338	58.6788	90.6307	-3.84728	467.256	47.7117
27.7167	4.13536	58.6802	90.6774	-4.45351	467.431	47.7093
27.7333	4.13521	58.7147	90.7163	-4.25331	467.423	47.7085
27.75	4.13109	58.6779	90.593	-4.09645	467.484	47.7068
27.7667	4.12712	58.643	90.5769	-4.91127	467.53	47.7114
27.7833	4.12682	58.6736	90.6319	-4.28841	467.382	47.7053
27.8	4.12575	58.6916	90.6831	-3.75969	467.556	47.7052
27.8167	4.12605	58.7186	90.6731	-4.53224	467.52	47.7044
27.8333	4.12315	58.7473	90.6558	-3.70491	467.453	47.7045
27.85	4.12132	58.8326	90.9124	-4.28902	467.57	47.7073
27.8667	4.12346	58.6987	90.6544	-4.40941	467.44	47.7084
27.8833	4.12239	58.6828	90.6059	-3.77342	467.37	47.7084
27.9	4.11751	58.6712	90.6007	-4.54948	467.261	47.7091
27.9167	4.11202	58.6697	90.6576	-3.98506	467.285	47.7082
27.9333	4.10927	58.6552	90.5956	-4.36775	467.231	47.7064
27.95	4.11263	58.6961	90.6377	-4.26155	467.181	47.7056
27.9667	4.11278	58.7168	90.7128	-4.48097	467.366	47.7145
27.9833	4.11308	58.6659	90.6219	-4.20738	467.579	47.7099
28	4.11613	58.6485	90.5743	-4.88747	467.439	47.7078
28.0167	4.11507	58.6607	90.5904	-4.25209	467.559	47.7093
28.0333	4.11507	58.7278	90.7085	-4.51073	467.718	47.7102
28.05	4.11583	58.6974	90.6463	-4.40285	467.65	47.7154
28.0667	4.11278	58.7241	90.6669	-4.60259	467.625	47.7125
28.0833	4.11125	58.7115	90.6478	-3.96828	467.458	47.7116
28.1	4.11079	58.6692	90.6109	-4.08394	467.478	47.712
28.1167	4.10774	58.6727	90.6535	-4.33495	467.61	47.7087
28.1333	4.10942	58.6626	90.6377	-4.3528	467.526	47.71
28.15	4.10652	58.6759	90.6086	-4.24065	467.45	47.7107
28.1667	4.10835	58.6788	90.649	-4.58458	467.421	47.7122
28.1833	4.11156	58.6642	90.6271	-4.63524	467.513	47.7105
28.2	4.11613	58.6692	90.6616	-4.29787	467.436	47.7091
28.2167	4.11186	58.6796	90.6298	-4.15016	467.402	47.7097
28.2333	4.11308	58.6544	90.617	-3.97728	467.553	47.7071
28.25	4.11537	58.6756	90.6771	-4.40636	467.61	47.7082
28.2667	4.11781	58.7696	90.6921	-3.90755	467.535	47.7103
28.2833	4.11476	58.662	90.604	-3.83781	467.616	47.7142
28.3	4.11202	58.6932	90.6344	-4.1436	467.67	47.7137
28.3167	4.11247	58.6747	90.6237	-3.65181	467.525	47.7151
28.3333	4.11583	58.6788	90.6373	-3.85155	467.514	47.7158
28.35	4.11278	58.6634	90.6139	-4.12148	467.478	47.7154
28.3667	4.11507	58.7124	90.7197	-3.79845	467.5	47.7174
28.3833	4.11583	58.6738	90.6307	-3.65547	467.508	47.714
28.4	4.11842	58.6655	90.6202	-3.87718	467.481	47.716
28.4167	4.11812	58.681	90.6644	-4.38072	467.505	47.7139
28.4333	4.11812	58.6933	90.6454	-4.50127	467.607	47.7129
28.45	4.12102	58.7272	90.7584	-4.3737	467.592	47.7151
28.4667	4.11995	58.6778	90.6284	-4.60259	467.61	47.7152
28.4833	4.12132	58.6919	90.6529	-4.1996	467.693	47.7148
28.5	4.12453	58.7203	90.7731	-3.89793	467.846	47.7119
28.5167	4.11781	58.6507	90.6037	-4.43687	467.729	47.7157
28.5333	4.11827	58.6733	90.6197	-4.5208	467.691	47.7172
28.55	4.11613	58.7147	90.6895	-3.77281	467.695	47.7146
28.5667	4.11629	58.6878	90.6466	-4.01299	467.693	47.7143
28.5833	4.11964	58.6599	90.6045	-4.65141	467.591	47.7143
28.6	4.12025	58.668	90.6272	-4.33662	467.669	47.7143
28.6167	4.11949	58.6935	90.6371	-4.46129	467.653	47.7157
28.6333	4.12224	58.6659	90.6469	-4.12621	467.536	47.7143
28.65	4.12392	58.7215	90.7151	-4.56917	467.841	47.7161
28.6667	4.12056	58.6942	90.7011	-3.94264	467.819	47.7169
28.6833	4.1201	58.6668	90.6176	-4.46846	467.943	47.718
28.7	4.12376	58.6672	90.5904	-4.58168	467.831	47.7164
28.7167	4.12346	58.6596	90.5923	-4.4941	467.86	47.7168
28.7333	4.12621	58.6816	90.6052	-4.35997	467.75	47.7164
28.75	4.12727	58.6794	90.639	-4.2675	467.834	47.7143
28.7667	4.12376	58.7334	90.631	-4.05113	467.767	47.7139
28.7833	4.1256	58.7017	90.6184	-4.32594	467.681	47.7203
28.8	4.12651	58.6991	90.6721	-4.50172	467.684	47.7222
28.8167	4.12087	58.6788	90.6112	-4.50661	467.73	47.7206
28.8333	4.12224	58.6698	90.64	-4.32243	467.643	47.7178
28.85	4.12239	58.6909	90.6632	-4.07387	467.546	47.7135
28.8667	4.12453	58.6646	90.6112	-3.97972	467.62	47.7168
28.8833	4.12544	58.6834	90.6321	-3.619	467.686	47.7204
28.9	4.12392	58.6893	90.7003	-4.14177	467.562	47.7204
28.9167	4.12575	58.6494	90.5805	-3.89793	467.76	47.7226
28.9333	4.12773	58.6851	90.6272	-3.58803	467.797	47.7181
28.95	4.12651	58.6707	90.6182	-3.93074	467.87	47.7204
28.9667	4.12651	58.6459	90.5859	-3.93135	467.805	47.7148
28.9833	4.12636	58.6536	90.594	-3.76625	467.729	47.7184
29	4.12682	58.6939	90.6532	-4.01665	467.802	47.7178
29.0167	4.12315	58.6601	90.5711	-4.0226	467.742	47.716
29.0333	4.12392	58.6984	90.6243	-3.78059	467.743	47.7151
29.05	4.1227	58.6646	90.5962	-3.9225	467.785	47.7154
29.0667	4.12331	58.6677	90.6207	-3.66905	467.806	47.719
29.0833	4.12163	58.6672	90.608	-3.42949	467.915	47.7201
29.1	4.11369	58.7403	90.7386	-3.31688	467.865	47.7169
29.1167	4.11232	58.6956	90.6953	-3.56606	467.792	47.7172
29.1333	4.11583	58.6648	90.601	-3.51295	467.927	47.7158
29.15	4.11629	58.7081	90.649	-3.90343	467.938	47.7163
29.1667	4.11446	58.6323	90.5691	-3.33	467.626	47.7178
29.1833	4.11659	58.6568	90.5869	-3.87886	467.686	47.7186
29.2	4.1198	58.69	90.6522	-3.22975	467.836	47.7169
29.2167	4.11781	58.7035	90.6043	-3.87535	468.538	47.7178
29.2333	4.11629	58.6787	90.6214	-3.41347	468.956	47.7184
29.25	4.11369	58.7045	90.6416	-3.3181	469.11	47.7143
29.2667	4.11415	58.6799	90.6106	-4.17336	469.149	47.7129
29.2833	4.11339	58.7565	90.7365	-3.82347	469.197	47.7178
29.3	4.11446	58.6842	90.6397	-3.65059	469.09	47.7166
29.3167	4.11476	58.6747	90.6521	-3.93669	468.942	47.7158
29.3333	4.11736	58.6585	90.6231	-3.63091	468.794	47.7151
29.35	4.11751	58.6729	90.6147	-3.42827	468.771	47.7135
29.3667	4.11507	58.6428	90.583	-3.68279	468.656	47.7134
29.3833	4.11247	58.6761	90.5657	-3.69896	468.673	47.7154
29.4	4.10896	58.7022	90.6738	-4.23714	468.735	47.7164
29.4167	4.10866	58.679	90.6568	-3.41881	468.641	47.718
29.4333	4.10927	58.6683	90.59	-3.86696	468.516	47.7168
29.45	4.10835	58.7042	90.6834	-3.97194	468.625	47.7126
29.4667	4.10973	58.6643	90.6147	-3.50639	468.631	47.7135
29.4833	4.1114	58.6974	90.6707	-4.17458	468.451	47.7164
29.5	4.11003	58.7104	90.6608	-3.76503	468.529	47.7131
29.5167	4.11079	58.6521	90.5932	-4.7599	468.531	47.7129
29.5333	4.10713	58.6681	90.6123	-3.65059	468.489	47.711
29.55	4.10423	58.7125	90.6692	-3.58742	468.512	47.7116
29.5667	4.10744	58.6926	90.6811	-4.25743	468.495	47.7157
29.5833	4.10805	58.6893	90.6876	-4.27528	468.482	47.714
29.6	4.10866	58.6845	90.6585	-3.85689	468.49	47.7128
29.6167	4.10362	58.6816	90.6001	-3.89198	468.46	47.7134
29.6333	4.10347	58.6539	90.6426	-3.62267	468.351	47.714
29.65	4.10728	58.661	90.6045	-3.72749	468.319	47.7132
29.6667	4.10408	58.7008	90.6748	-4.17641	468.456	47.7155
29.6833	4.10423	58.6575	90.6237	-3.74428	468.481	47.7149
29.7	4.10545	58.6706	90.601	-3.70552	468.339	47.7129
29.7167	4.11125	58.6686	90.6347	-3.69179	468.46	47.7128
29.7333	4.11095	58.7145	90.7679	-3.82164	468.451	47.7158
29.75	4.11003	58.7139	90.7189	-3.4742	468.293	47.7186
29.7667	4.11156	58.6895	90.6208	-4.21333	468.346	47.7174
29.7833	4.11202	58.67	90.6219	-3.9135	468.436	47.7119
29.8	4.11034	58.6556	90.6149	-4.15245	468.383	47.7134
29.8167	4.10881	58.6822	90.6486	-3.63152	468.386	47.7171
29.8333	4.11064	58.6454	90.573	-3.81691	468.38	47.7168
29.85	4.11049	58.7119	90.671	-3.95226	468.388	47.7161
29.8667	4.11064	58.7794	90.8437	-3.52364	468.416	47.7172
29.8833	4.10912	58.7838	90.7807	-3.92784	468.344	47.7155
29.9	4.10591	58.6796	90.659	-3.82408	468.337	47.7171
29.9167	4.10362	58.6405	90.5778	-3.74474	468.392	47.7183
29.9333	4.10042	58.7261	90.7029	-3.59642	468.363	47.719
29.95	4.09981	58.7237	90.7481	-3.94814	468.362	47.7187
29.9667	4.10042	58.7022	90.6735	-3.87352	468.3	47.7192
29.9833	4.09584	58.6756	90.6339	-3.47771	468.424	47.7198
30	4.10103	58.6463	90.6112	-3.96355	468.364	47.7193
30.0167	4.09996	58.7066	90.646	-3.5302	468.218	47.7186
30.0333	4.09691	58.7026	90.6818	-4.0435	468.432	47.7169
30.05	4.09798	58.6892	90.6191	-3.45634	468.479	47.7169
30.0667	4.0995	58.7807	90.7697	-3.66905	468.495	47.7177
30.0833	4.09996	58.7064	90.687	-3.91884	468.486	47.7187
30.1	4.0995	58.7621	90.733	-3.44383	468.543	47.721
30.1167	4.10225	58.6823	90.6933	-3.76869	468.515	47.7142
30.1333	4.09935	58.6715	90.6577	-3.64586	468.508	47.7146
30.15	4.09706	58.7112	90.7273	-3.56712	468.442	47.7146
30.1667	4.09966	58.6935	90.677	-3.97545	468.488	47.7152
30.1833	4.10057	58.7063	90.6957	-3.46169	468.463	47.7151
30.2	4.10103	58.6745	90.628	-3.48915	468.473	47.7197
30.2167	4.10347	58.7363	90.66	-3.20061	468.527	47.7203
30.2333	4.10072	58.7229	90.6849	-3.25127	468.417	47.7168
30.25	4.10103	58.7193	90.6962	-4.01543	468.568	47.7171
30.2667	4.10286	58.6979	90.6706	-3.61778	468.528	47.7157
30.2833	4.1021	58.6871	90.6507	-3.33	468.271	47.7178
30.3	4.09752	58.7176	90.6884	-3.38722	468.454	47.716
30.3167	4.09721	58.7193	90.7114	-3.88374	468.488	47.7148
30.3333	4.09996	58.6755	90.6323	-3.85445	468.383	47.712
30.35	4.10088	58.7821	90.7963	-3.7722	468.513	47.7164
30.3667	4.09981	58.7632	90.7536	-3.48854	468.556	47.7178
30.3833	4.09676	58.684	90.6706	-3.2119	468.545	47.7197
30.4	4.09752	58.7701	90.7679	-3.9666	468.388	47.7251
30.4167	4.09843	58.6848	90.6611	-3.91289	468.525	47.7201
30.4333	4.09935	58.736	90.6788	-3.81935	468.406	47.7209
30.45	4.1021	58.7208	90.7504	-3.8604	468.452	47.7206
30.4667	4.10576	58.7081	90.7375	-3.81569	468.459	47.7204
30.4833	4.10866	58.6906	90.6777	-3.71864	468.433	47.7201
30.5	4.10912	58.736	90.7415	-3.77586	468.433	47.7209
30.5167	4.10942	58.7777	90.8439	-3.76152	468.464	47.7222
30.5333	4.11293	58.746	90.7903	-3.95287	468.486	47.72
30.55	4.1114	58.7415	90.7734	-4.14528	468.297	47.7204
30.5667	4.11476	58.698	90.6892	-4.13582	468.446	47.7178
30.5833	4.1111	58.7911	90.8854	-3.27995	468.56	47.7178
30.6	4.11339	58.7159	90.7444	-3.52196	468.384	47.718
30.6167	4.11766	58.7185	90.7162	-3.82713	468.424	47.7232
30.6333	4.11507	58.6997	90.7359	-3.75374	468.629	47.7239
30.65	4.11247	58.7334	90.7645	-3.44078	468.517	47.7256
30.6667	4.11232	58.7225	90.7238	-3.04558	468.465	47.7276
30.6833	4.11064	58.7176	90.7769	-3.26317	468.538	47.7282
30.7	4.11675	58.7557	90.803	-3.64052	468.672	47.7303
30.7167	4.1198	58.754	90.7543	-3.65425	468.596	47.7255
30.7333	4.11873	58.8094	90.8912	-3.76274	468.615	47.7232
30.75	4.11812	58.7875	90.8735	-3.79494	468.646	47.7262
30.7667	4.11858	58.7478	90.8143	-4.0107	468.679	47.7264
30.7833	4.11659	58.7844	90.8218	-3.83842	468.668	47.7291
30.8	4.11903	58.7481	90.7665	-3.50105	468.575	47.7273
30.8167	4.12117	58.7341	90.8071	-3.31322	468.487	47.7255
30.8333	4.12361	58.7548	90.8698	-3.50044	468.603	47.7268
30.85	4.11812	58.7579	90.8299	-3.79005	468.649	47.7277
30.8667	4.12285	58.7141	90.8147	-3.53798	468.41	47.7293
30.8833	4.12193	58.7887	90.8425	-3.6483	468.649	47.7303
30.9	4.12514	58.7658	90.7771	-3.84377	468.569	47.7341
30.9167	4.12148	58.8294	90.9765	-3.84728	468.505	47.7348
30.9333	4.12224	58.715	90.7923	-3.60298	468.557	47.7358
30.95	4.12544	58.8425	90.8906	-3.29597	468.625	47.7349
30.9667	4.12468	58.7644	90.9063	-3.42705	468.59	47.7349
30.9833	4.12529	58.7801	90.9071	-3.83186	468.612	47.7383
31	4.123	58.7582	90.8318	-3.05763	468.546	47.7396
31.0167	4.12376	58.7608	90.8471	-3.32405	468.678	47.7396
31.0333	4.12773	58.7359	90.7896	-3.66554	468.523	47.7416
31.05	4.13231	58.7533	90.817	-2.77687	468.612	47.7381
31.0667	4.13506	58.7644	90.8346	-3.85918	468.56	47.7404
31.0833	4.13338	58.7824	90.9199	-3.63396	468.563	47.7438
31.1	4.13094	58.7937	90.9522	-3.52364	468.563	47.7447
31.1167	4.13475	58.7966	90.9594	-3.15956	468.606	47.7435
31.1333	4.13979	58.7985	90.9269	-3.91411	468.45	47.7473
31.15	4.13399	58.8073	90.9274	-3.34251	468.661	47.7451
31.1667	4.1346	58.8131	91.0288	-3.99818	468.677	47.7471
31.1833	4.13597	58.8621	91.0075	-3.63808	468.625	47.7447
31.2	4.13567	58.8729	91.0503	-3.8253	468.686	47.7474
31.2167	4.13811	58.8317	90.971	-3.15178	468.732	47.7473
31.2333	4.1404	58.8108	91.0023	-3.30376	468.672	47.7444
31.25	4.13933	58.7711	90.8695	-3.64586	468.634	47.7483
31.2667	4.14101	58.7742	90.8904	-3.8163	468.681	47.7511
31.2833	4.14421	58.7913	90.9531	-4.18343	468.683	47.7528
31.3	4.14284	58.7983	90.9498	-3.13149	468.606	47.7509
31.3167	4.14192	58.7858	90.9289	-3.39317	468.605	47.7526
31.3333	4.14436	58.8317	90.9637	-3.81752	468.723	47.7518
31.35	4.14513	58.8444	91.1367	-3.64342	468.589	47.7567
31.3667	4.14681	58.8601	91.1265	-3.89977	468.691	47.7575
31.3833	4.14818	58.8303	91.0716	-3.8044	468.589	47.7587
31.4	4.15092	58.8148	91.0554	-2.8376	468.479	47.7599
31.4167	4.15108	58.8522	91.1009	-2.78877	468.667	47.7581
31.4333	4.1552	58.8075	91.0273	-3.25188	468.557	47.7572
31.45	4.16145	58.8	91.0281	-3.0439	468.538	47.7598
31.4667	4.16374	58.8396	91.0259	-3.33824	468.617	47.7624
31.4833	4.16466	58.8035	90.9492	-3.10234	468.663	47.7651
31.5	4.16603	58.8219	91.0134	-2.7578	468.557	47.7624
31.5167	4.16557	58.9014	91.0998	-2.96227	468.567	47.7657
31.5333	4.16725	58.8564	91.139	-2.93297	468.658	47.7633
31.55	4.16527	58.8509	91.0752	-3.10936	468.721	47.7619
31.5667	4.16695	58.8007	90.9956	-3.59398	468.579	47.7607
31.5833	4.1671	58.8602	91.0714	-2.88231	468.607	47.7615
31.6	4.17152	58.8134	91.06	-2.83409	468.667	47.7638
31.6167	4.16969	58.8725	91.1318	-3.13683	468.583	47.7618
31.6333	4.17091	58.8854	91.1741	-2.95448	468.662	47.7621
31.65	4.17336	58.8467	91.1152	-2.55211	468.654	47.7616
31.6667	4.17625	58.8955	91.1201	-2.97478	468.58	47.7624
31.6833	4.17427	58.834	91.0841	-2.49672	468.604	47.7651
31.7	4.17824	58.8834	91.236	-2.19688	468.584	47.7647
31.7167	4.17839	58.8311	91.1291	-2.70943	468.525	47.7645
31.7333	4.1729	58.8677	91.1726	-3.265	468.728	47.7653
31.75	4.18282	58.8538	91.1723	-3.20656	468.695	47.7644
31.7667	4.179	58.9654	91.4269	-4.09462	468.677	47.7659
31.7833	4.1761	58.9379	91.3146	-2.97112	468.716	47.7639
31.8	4.17946	58.9156	91.2702	-2.31133	468.753	47.7663
31.8167	4.179	58.9602	91.3355	-2.40669	468.734	47.7671
31.8333	4.17732	58.8899	91.2818	-2.85667	468.713	47.7695
31.85	4.17717	58.9614	91.4445	-2.31972	468.745	47.7663
31.8667	4.17519	58.9373	91.3183	-3.44078	468.768	47.7668
31.8833	4.17534	58.9201	91.3674	-2.82036	468.623	47.7695
31.9	4.17534	58.9767	91.4588	-3.09578	468.742	47.7711
31.9167	4.17641	58.9301	91.4112	-3.40569	468.683	47.7706
31.9333	4.17961	58.9312	91.4352	-2.83638	468.608	47.7714
31.95	4.1816	59.0284	91.5972	-3.08022	468.783	47.775
31.9667	4.18083	58.9759	91.5659	-2.14973	468.721	47.776
31.9833	4.17717	59.0176	91.6621	-3.69957	468.726	47.7766
32	4.18007	59.0519	91.6824	-2.24098	468.755	47.7795
32.0167	4.17946	59.0495	91.7039	-3.61488	468.757	47.7755
32.0333	4.18205	59.0644	91.8084	-3.48488	468.732	47.7764
32.05	4.18449	59.0286	91.7553	-2.97539	468.752	47.7781
32.0667	4.18175	59.1164	91.9468	-3.95821	468.704	47.7798
32.0833	4.18221	59.0861	91.9189	-3.34724	468.668	47.7776
32.1	4.18694	59.156	92.0785	-1.58592	468.632	47.7769
32.1167	4.1909	59.2593	92.2707	-2.62489	468.695	47.7807
32.1333	4.19212	59.1964	92.1819	-2.32796	468.708	47.7825
32.15	4.19182	59.5809	92.6366	-3.04207	468.6	47.7802
32.1667	4.18861	59.2736	92.4775	-2.98424	468.65	47.7786
32.1833	4.18648	59.3664	92.7068	-3.95348	468.815	47.7847
32.2	4.18846	59.3597	92.714	-3.15407	468.696	47.7906
32.2167	4.18907	59.3708	92.8017	-3.05107	468.717	47.7856
32.2333	4.19518	59.4756	93.0125	-1.63841	468.698	47.7862
32.25	4.19701	59.4444	93.0547	-3.10112	468.612	47.7876
32.2667	4.19655	59.5103	93.2932	-1.46019	468.721	47.7885
32.2833	4.19655	59.5504	93.3599	-3.28941	468.73	47.7908
32.3	4.19823	59.5757	93.4679	-3.22212	468.671	47.7955
32.3167	4.20021	59.6731	93.7309	-2.12654	468.715	47.7959
32.3333	4.20342	59.6761	93.8334	-2.16118	468.748	47.7952
32.35	4.21104	59.7501	94.1038	-1.9323	468.749	47.7946
32.3667	4.22051	59.8135	94.2344	-1.70753	468.689	47.7937
32.3833	4.2234	59.9659	94.6537	-2.967	468.82	47.7966
32.4	4.22066	59.912	94.6502	-2.50984	468.713	47.7988
32.4167	4.22035	60.0173	95.0437	-2.47108	468.657	47.7992
32.4333	4.21944	60.0851	95.169	-0.892716	468.783	47.7995
32.45	4.22569	60.1788	95.4911	-2.3333	468.774	47.8002
32.4667	4.23119	60.2076	95.6782	-1.81892	468.639	47.8031
32.4833	4.23271	60.4012	96.0616	-2.15935	468.638	47.8039
32.5	4.23927	60.4214	96.3831	-2.2506	468.631	47.806
32.5167	4.23912	60.5709	96.7918	-2.80907	468.577	47.8086
32.5333	4.23958	60.584	96.9772	-2.14027	468.658	47.8138
32.55	4.24385	60.7337	97.4349	-2.6255	468.637	47.8104
32.5667	4.24889	60.9357	97.9694	-2.94136	468.686	47.8111
32.5833	4.25056	60.9731	98.1954	-1.68007	468.71	47.8164
32.6	4.25316	61.0635	98.5377	-2.19978	468.622	47.8161
32.6167	4.25865	61.2357	98.9704	-2.61833	468.66	47.8181
32.6333	4.26384	61.4173	99.4997	-3.24715	468.609	47.819
32.65	4.26781	61.4014	99.7353	-2.92824	468.676	47.8202
32.6667	4.27177	61.5871	100.327	-2.65465	468.636	47.8268
32.6833	4.27742	61.8172	101.103	-3.43956	468.606	47.8338
32.7	4.28185	61.9358	101.308	-1.98952	468.789	47.8346
32.7167	4.28719	62.0145	101.75	-2.98424	468.786	47.8373
32.7333	4.2939	62.2352	102.389	-1.96449	468.585	47.8393
32.75	4.30306	62.409	102.972	-2.66411	468.654	47.8379
32.7667	4.3084	62.5044	103.418	-2.37038	468.699	47.8423
32.7833	4.3087	62.6588	103.912	-2.77809	468.552	47.844
32.8	4.31587	62.8103	104.522	-2.7137	468.663	47.8495
32.8167	4.32426	67.4662	105.529	-2.11586	468.725	47.8481
32.8333	4.33296	63.2937	105.91	-2.63969	468.802	47.8475
32.85	4.34151	63.3471	106.423	-2.64931	468.775	47.8507
32.8667	4.35234	63.7197	107.118	-3.05046	468.769	47.8527
32.8833	4.36317	63.764	107.73	-2.6696	468.735	47.8565
32.9	4.36928	64.0249	108.442	-2.39006	468.826	47.8585
32.9167	4.38042	64.2791	109.228	-3.23692	468.794	47.8611
32.9333	4.38728	64.3284	109.742	-2.67372	468.772	47.866
32.95	4.3998	64.5496	110.452	-3.10402	468.74	47.8652
32.9667	4.41292	64.8127	111.142	-3.87413	468.859	47.8671
[truncated: 1,622 more rows]
