# Supplementary material for: Thermodynamically controlled multiphase separation of heterogeneous liquid crystal colloids
Source: Nat Commun. 2023 Aug 29;14:5277. doi: 10.1038/s41467-023-41054-7 (PMC10465492; doi:10.1038/s41467-023-41054-7)
Supplement: Supplementary file 11 — Source Data [file 41467_2023_41054_MOESM11_ESM.zip › Source data/Supplementary Figure 7_The size-exclusion chromatography/13-1-2022/han-17.xlsx]

## Sheet: Sample Details
Administrative Information
Export date	13. tammikuuta 2022 13:03:46
Culture name	fi-FI
Decimal separator	,
Workspace name	Leena
Workspace path	C:\ProgramData\Agilent Technologies\GPC\Workspaces\Leena\
File name	MDS_Aqueous_100122-0050.sample
Creation date	12. tammikuuta 2022 18:24:50
Created by	gpc-sec
Comments	Collected by Agilent GPC/SEC Software Version 1.1.3131.27789
Software version	Agilent GPC/SEC Software - 1.1.3131.27789
Sample Information
Sample name	han-17
Information
Sample type	Sample
Injection date	12. tammikuuta 2022
Vial number	1
Injection number	1
Injection volume (µL)	100
Concentration (mg/mL)	1
dn/dc (mL/g)	0.1
UV extinction coefficient [(mg/mL)-¹][cm-¹]	1
Mark-Houwink K ((10e-5) dL/g)	14.1
Mark-Houwink Alpha	0.7
Mp	100000
Analysed	No
Instrument Conditions
Eluent
Refractive index (RIU)	1
Set flow rate (mL/min)	1
LS Wavelength (nm)	658
Set temperature (°C)	20
Actual temperature (°C)	0
Actual flow rate (mL/min)	0
Column information
Data origin	Collected by Agilent GPC/SEC Software Version 1.1.3131.27789
Instrument name
Collection Parameters
Collected by	gpc-sec
Number of channels	6
Run length (mins)	60.0167
Delay time (secs)	0
Sampling interval (secs)	1
Number of data points	3601
DLS Parameters
Viscosity (cP)	0.0089
Correlator run time (secs)	5
Collection fraction	0
Channel Information
Channel ID	Detector type	Detector name	Detector units	Channel Information
1	RI	RI	mV
2	LS 15°	LS 15°	mV
3	LS 90°	LS 90°	mV
4	VS DP	VS DP	mV
5	VS IP	VS IP	mV
6	UV 280nm	UV 280nm	mV

## Sheet: Raw Data
Collection Parameters
Collected by	gpc-sec
Number of channels	6
Run length (mins)	60.0167
Delay time (secs)	0
Sampling interval (secs)	1
Number of data points	3601
DLS Parameters
Viscosity (cP)	0.0089
Correlator run time (secs)	5
Collection fraction	0
Channel Information
Channel ID	Detector type	Detector name	Detector units	Channel Information
1	RI	RI	mV
2	LS 15°	LS 15°	mV
3	LS 90°	LS 90°	mV
4	VS DP	VS DP	mV
5	VS IP	VS IP	mV
6	UV 280nm	UV 280nm	mV
Raw Data
RT (mins)	Response Trace 1	Response Trace 2	Response Trace 3	Response Trace 4	Response Trace 5	Response Trace 6
0	1.98616	58.5487	90.6092	4.31541	471.428	39.0292
0.0166667	1.49467	58.4417	90.4884	5.03059	470.913	38.2244
0.0333333	0.940476	58.4242	90.489	4.5562	465.334	37.374
0.05	0.342178	58.402	90.4595	4.13475	461.02	36.4751
0.0666667	-0.309067	58.574	90.7963	5.3698	456.808	35.5309
0.0833333	-1.01768	58.4219	90.5529	5.80071	452.691	34.5533
0.1	-1.77864	58.4548	90.499	5.886	449.961	33.541
0.116667	-2.60429	58.4931	90.7015	5.83473	449.047	32.4982
0.133333	-3.49892	58.3958	90.4874	4.36668	449.839	31.4269
0.15	-4.4709	58.377	90.5077	5.24818	452.074	30.3275
0.166667	-5.53429	58.3932	90.4908	4.54659	455.185	29.1961
0.183333	-6.69563	58.3546	90.5102	4.21883	458.61	28.0363
0.2	-7.9586	58.3994	90.5319	4.83101	461.889	26.8397
0.216667	-9.32304	58.433	90.635	5.85609	464.729	25.6106
0.233333	-10.7961	58.33	90.4565	5.14809	467.133	24.3496
0.25	-12.3782	58.4199	90.6226	4.99123	469.536	23.065
0.266667	-14.0755	58.384	90.5482	5.756	471.343	21.7573
0.283333	-15.8845	58.3976	90.494	4.71413	472.666	20.436
0.3	-17.8053	58.4774	90.5885	5.59212	473.685	19.1036
0.316667	-19.837	58.4756	90.5618	4.83513	474.356	17.7621
0.333333	-21.9743	58.5125	90.5706	4.93584	474.743	16.4277
0.35	-24.2294	58.4893	90.4479	5.38826	474.916	15.1009
0.366667	-26.5786	58.5151	90.4089	4.39888	474.981	13.7954
0.383333	-29.0279	58.5429	90.4673	5.46211	474.809	12.5101
0.4	-31.5768	58.523	90.4079	4.91386	474.483	11.246
0.416667	-34.2147	58.5333	90.3931	5.03243	474.38	10.0257
0.433333	-36.9381	58.5679	90.4009	5.19096	474.276	8.84392
0.45	-39.7366	58.5087	90.3219	5.12596	474.068	7.70088
0.466667	-42.6078	58.6106	90.4687	5.3614	473.967	6.60667
0.483333	-45.5398	58.5281	90.3567	4.9424	473.788	5.56557
0.5	-48.5238	58.4699	90.3492	4.75166	473.567	4.57588
0.516667	-51.5492	58.4513	90.3425	5.22621	473.49	3.64861
0.533333	-54.6046	58.3576	90.2659	5.07057	473.269	2.75093
0.55	-57.6867	58.3808	90.2833	4.16283	472.982	1.90041
0.566667	-60.463	58.4367	90.4101	4.85481	472.974	1.57494
0.583333	-63.5542	58.4594	90.4595	4.71657	472.805	1.57677
0.6	-66.6331	58.5319	90.6503	3.53569	472.632	1.57677
0.616667	-69.6829	58.4701	90.5213	4.87083	472.51	1.57524
0.633333	-72.7	58.4296	90.5093	4.22661	472.497	1.57478
0.65	-75.6718	58.3666	90.3329	4.94423	472.36	1.57509
0.666667	-78.5839	58.3559	90.3179	5.04494	472.222	1.57555
0.683333	-81.4256	58.3746	90.3487	5.11055	472.166	1.576
0.7	-84.1822	58.4428	90.3916	4.85237	472.087	1.57494
0.716667	-86.8581	58.4904	90.4705	4.59847	472.04	1.57372
0.733333	-89.4296	58.448	90.4156	5.08003	472.003	1.5757
0.75	-91.8897	58.4153	90.3838	5.35011	471.928	1.57494
0.766667	-94.2318	58.4614	90.4524	5.04738	471.855	1.5757
0.783333	-96.4582	58.4361	90.3812	4.96742	471.842	1.57509
0.8	-98.5412	58.4853	90.4469	5.18623	471.774	1.57677
0.816667	-100.499	58.4318	90.3719	4.80293	471.629	1.57585
0.833333	-102.308	58.4736	90.4278	5.12306	471.71	1.57433
0.85	-103.973	58.554	90.6124	4.99489	471.608	1.57539
0.866667	-105.494	58.4063	90.37	5.2523	471.441	1.57524
0.883333	-106.858	58.4603	90.3703	4.76189	471.516	1.57738
0.9	-108.076	58.4956	90.4974	4.60869	471.526	1.57463
0.916667	-109.142	58.4745	90.543	5.60646	471.484	1.57402
0.933333	-110.048	58.4682	90.49	4.72191	471.41	1.57433
0.95	-110.8	58.3845	90.35	4.24202	471.464	1.5757
0.966667	-111.411	58.4615	90.4568	5.24879	471.484	1.75789
0.983333	-111.868	58.3904	90.3829	4.64561	471.403	2.35542
1	-112.183	58.4284	90.4527	4.97993	471.306	2.98149
1.01667	-112.355	58.3991	90.4505	4.60869	471.358	3.65562
1.03333	-112.391	58.4115	90.4664	5.2726	471.324	4.30687
1.05	-112.298	58.3871	90.3861	3.93929	471.333	4.97292
1.06667	-112.071	58.401	90.4632	4.76601	471.289	5.66231
1.08333	-111.721	58.4539	90.5196	3.7896	471.231	6.35963
1.1	-111.255	58.4293	90.3977	4.14009	471.334	7.07069
1.11667	-110.678	58.3917	90.5297	4.38149	471.221	7.79411
1.13333	-109.995	58.444	90.633	3.67516	471.108	8.52715
1.15	-109.215	58.4213	90.4624	3.53691	471.276	9.26659
1.16667	-108.334	58.3421	90.3942	3.58467	471.223	10.0137
1.18333	-107.358	58.3869	90.4896	4.03709	471.17	10.7624
1.2	-106.295	58.3776	90.4549	4.04243	471.2	11.5246
1.21667	-105.16	58.363	90.4807	3.69972	471.231	12.2866
1.23333	-103.948	58.39	90.5444	3.74977	471.16	13.0454
1.25	-102.672	58.3472	90.3748	4.05968	471.153	13.8044
1.26667	-101.33	58.3338	90.4092	4.08775	471.109	14.5712
1.28333	-99.9268	58.4779	90.6147	4.15031	471.087	15.2581
1.3	-98.4766	58.3663	90.4148	3.73543	471.066	16.0151
1.31667	-96.9744	58.3634	90.3902	4.33388	471.093	16.7677
1.33333	-95.4295	58.4135	90.5091	3.83202	471.082	17.5199
1.35	-93.8418	58.3868	90.3901	3.61687	471.079	18.2739
1.36667	-92.2237	58.4341	90.4366	3.60725	471.098	19.0195
1.38333	-90.5723	58.5444	90.5703	3.79738	471.062	19.7532
1.4	-88.8895	58.4869	90.5277	3.82545	470.997	20.4848
1.41667	-87.187	58.4803	90.561	4.27193	471.176	21.2136
1.43333	-85.4583	58.4255	90.4159	2.90092	471.121	21.9268
1.45	-83.7116	58.4441	90.4511	3.18413	470.994	22.6328
1.46667	-81.9527	58.4602	90.4685	3.7217	471.149	23.3286
1.48333	-80.1827	58.4492	90.4382	3.19786	471.173	24.017
1.5	-78.4086	58.5017	90.4531	3.44749	471.171	24.6899
1.51667	-76.6264	58.5226	90.5634	3.17162	471.159	25.3547
1.53333	-74.8371	58.4791	90.4148	2.99507	471.19	26.0072
1.55	-73.0499	58.5302	90.6242	3.09532	471.18	26.6482
1.56667	-71.2649	58.4368	90.3999	3.82607	471.181	27.2752
1.58333	-69.4807	58.4245	90.4076	2.54326	471.182	27.8893
1.6	-67.7052	58.5647	90.5851	2.99873	471.129	28.4917
1.61667	-65.9338	58.4855	90.581	2.99507	471.019	29.0771
1.63333	-64.3526	58.3952	90.4092	3.14949	471.007	29.6511
1.65	-62.607	58.5842	90.7847	3.06068	471.002	30.2113
1.66667	-60.8781	58.4449	90.5941	2.82295	471.041	30.7545
1.68333	-59.1633	58.3863	90.4607	3.4684	471.151	31.2875
1.7	-57.4624	58.4419	90.4847	3.50594	471.115	31.8041
1.71667	-55.783	58.4011	90.5589	2.66136	471.019	32.3074
1.73333	-54.1256	58.4313	90.4922	2.8199	471.227	32.7949
1.75	-52.4862	58.458	90.6129	3.71223	471.21	33.2647
1.76667	-50.8741	58.3862	90.5039	3.67882	471.134	33.7251
1.78333	-49.2878	58.4254	90.7137	3.15727	471.197	34.1717
1.8	-47.7294	58.3868	90.5924	3.55248	471.261	34.6038
1.81667	-46.1955	58.3141	90.4789	3.20976	471.234	35.0196
1.83333	-44.6894	58.4087	90.6484	3.67699	471.297	35.4232
1.85	-43.2156	58.3277	90.5032	3.61137	471.416	35.8154
1.86667	-41.7663	58.3508	90.5883	3.51372	471.487	36.1938
1.88333	-40.3547	58.3765	90.5813	3.0822	471.418	36.5589
1.9	-38.969	58.4341	90.6757	3.08815	471.384	36.9119
1.91667	-37.6189	58.3443	90.5662	3.106	471.345	37.2536
1.93333	-36.2968	58.4336	90.7444	3.4893	471.318	37.5828
1.95	-35.0065	58.3314	90.5593	4.24202	471.36	37.8977
1.96667	-33.7504	58.4603	90.8357	3.99117	471.334	38.2024
1.98333	-32.5289	58.3428	90.5895	4.40178	471.269	38.4925
2	-31.3459	58.3213	90.5549	4.09966	471.359	38.7754
2.01667	-30.189	58.3614	90.5747	4.11995	471.349	39.0466
2.03333	-29.0708	58.3395	90.5502	4.4442	471.188	39.3064
2.05	-27.9824	58.364	90.5982	4.03587	471.347	39.5608
2.06667	-26.9311	58.3619	90.572	3.92265	471.352	39.8022
2.08333	-25.906	58.3765	90.5695	3.96965	471.308	40.0375
2.1	-24.9149	58.3752	90.5364	3.77602	471.286	40.2648
2.11667	-23.9597	58.3926	90.5804	4.13063	471.345	40.4806
2.13333	-23.0311	58.3932	90.602	4.00902	471.354	40.693
2.15	-22.1372	58.3328	90.5221	3.68126	471.327	40.8961
2.16667	-21.2749	58.3289	90.5482	4.60625	471.314	41.0897
2.18333	-20.4398	58.357	90.5306	3.68355	471.356	41.2748
2.2	-19.6287	58.4025	90.6051	4.18129	471.294	41.4545
2.21667	-18.848	58.44	90.6098	4.97337	471.355	41.629
2.23333	-18.0952	58.3915	90.5291	4.94774	471.351	41.8024
2.25	-17.3719	58.4007	90.5605	5.14626	471.286	41.9646
2.26667	-16.6665	58.4103	90.5387	5.01579	471.333	42.1207
2.28333	-15.994	58.3434	90.4589	4.52934	471.298	42.2727
2.3	-15.3461	58.4103	90.5549	4.49959	471.077	42.4181
2.31667	-14.7202	58.437	90.6248	4.7773	471.328	42.5591
2.33333	-14.1123	58.435	90.6551	4.19075	471.313	42.6977
2.35	-13.5284	58.4072	90.5293	4.66408	471.233	42.8288
2.36667	-12.971	58.487	90.62	4.75761	471.236	42.9577
2.38333	-12.4314	58.3892	90.5114	4.87801	471.278	43.0825
2.4	-11.9099	58.4284	90.6025	4.08653	471.262	43.2035
2.41667	-11.4051	58.4458	90.547	4.64745	471.222	43.3216
2.43333	-10.9203	58.4467	90.5439	4.93462	471.192	43.4315
2.45	-10.4517	58.4618	90.577	5.15999	471.237	43.5423
2.46667	-10.0025	58.4654	90.6312	5.31914	471.224	43.6497
2.48333	-9.57207	58.4565	90.5634	4.46205	471.241	43.7515
2.5	-9.1523	58.4721	90.5387	4.78096	471.274	43.8523
2.51667	-8.75114	58.3967	90.4403	4.85893	471.233	43.955
2.53333	-8.36342	58.426	90.5137	4.15199	471.271	44.0492
2.55	-7.98454	58.4115	90.5074	4.8423	471.3	44.1454
2.56667	-7.61925	58.4446	90.5761	5.24574	471.224	44.2324
2.58333	-7.26128	58.4336	90.5009	4.27895	471.384	44.3208
2.6	-6.91978	58.5081	90.7169	4.43703	471.398	44.4027
2.61667	-6.59523	58.6193	90.8949	4.53301	471.206	44.479
2.63333	-6.28227	58.5149	90.6611	4.83925	471.376	44.5652
2.65	-5.9687	58.4678	90.6159	4.4561	471.41	44.6459
2.66667	-5.6704	58.626	90.7052	4.21883	471.4	44.7251
2.68333	-5.38399	58.4615	90.5686	4.72069	471.404	44.7965
2.7	-5.12917	58.4208	90.4939	4.60091	471.415	44.869
2.71667	-4.85527	58.4454	90.5611	4.30702	471.434	44.9435
2.73333	-4.59007	58.5398	90.5839	4.3177	471.37	45.0112
2.75	-4.3351	58.4669	90.5308	4.51561	471.375	45.0823
2.76667	-4.08501	58.4811	90.5071	4.78752	471.424	45.1484
2.78333	-3.84377	58.4899	90.5962	4.99123	471.377	45.2111
2.8	-3.61	58.4153	90.4728	4.52461	471.348	45.2789
2.81667	-3.38081	58.4475	90.4934	5.05028	471.309	45.3393
2.83333	-3.1559	58.5027	90.6243	4.88991	471.288	45.4025
2.85	-2.93983	58.424	90.518	4.93645	471.316	45.4562
2.86667	-2.73018	58.4205	90.4672	4.30824	471.298	45.5137
2.88333	-2.52632	58.5191	90.6049	3.67882	471.117	45.5711
2.9	-2.32582	58.5004	90.6084	4.76234	471.319	45.6251
2.91667	-2.1299	58.5462	90.6469	4.59129	471.269	45.6829
2.93333	-1.9413	58.4502	90.5015	4.01848	471.231	45.7342
2.95	-1.75514	58.5459	90.7063	5.66246	471.296	45.7903
2.96667	-1.56975	58.4986	90.6283	4.98116	471.337	45.8372
2.98333	-1.38786	58.5171	90.7073	4.60976	471.302	45.8871
3	-1.21666	58.4634	90.5418	4.64851	471.26	45.933
3.01667	-1.04683	58.5352	90.685	4.17412	471.268	45.9803
3.03333	-0.877762	58.563	90.5688	4.13841	471.331	46.0288
3.05	-0.717239	58.5183	90.5839	4.61754	471.267	46.0738
3.06667	-0.564194	58.455	90.5663	4.42925	471.254	46.115
3.08333	-0.416946	58.4736	90.588	4.72664	471.278	46.1578
3.1	-0.268936	58.4803	90.6025	4.99367	471.233	46.1984
3.11667	-0.117874	58.4888	90.5442	5.03243	471.257	46.2402
3.13333	0.0200653	58.5046	90.6799	4.68254	471.233	46.2824
3.15	0.153427	58.4121	90.4821	4.26292	471.169	46.3212
3.16667	0.290604	58.5528	90.7253	4.41612	471.338	46.3612
3.18333	0.427933	58.44	90.5514	4.91493	471.327	46.395
3.2	0.559006	58.4626	90.5172	4.25941	471.17	46.4324
3.21667	0.686722	58.4516	90.5653	4.83864	471.344	46.4684
3.23333	0.805893	58.5732	90.6146	4.99489	471.353	46.506
3.25	0.930557	58.4467	90.5673	4.89891	471.318	46.54
3.26667	1.04805	58.4403	90.4816	4.63844	471.299	46.5751
3.28333	1.16097	58.4626	90.6066	4.53407	471.312	46.6099
3.3	1.27342	58.5043	90.6065	5.01396	471.35	46.6439
3.31667	1.38527	58.4574	90.5383	5.06813	471.267	46.6755
3.33333	1.49467	58.4055	90.4307	5.26543	471.251	46.706
3.35	1.59813	58.4856	90.5459	4.84291	471.292	46.741
3.36667	1.69777	58.4948	90.4946	5.05333	471.221	46.769
3.38333	1.80031	58.4617	90.5225	4.64561	471.23	46.7974
3.4	1.90147	58.5575	90.6236	5.10155	471.183	46.8279
3.41667	1.99791	58.4972	90.5134	4.84764	471.159	46.8552
3.43333	2.09663	58.4682	90.5355	5.25414	471.227	46.8845
3.45	2.19139	58.5056	90.586	4.76952	471.213	46.9103
3.46667	2.27806	58.4783	90.5036	5.36919	471.03	46.9404
3.48333	2.37862	58.5003	90.5673	4.82323	471.244	46.9665
3.5	2.46895	58.4524	90.5303	5.48012	471.251	46.9947
3.51667	2.55043	58.534	90.6213	5.01686	471.134	47.0156
3.53333	2.63069	58.5188	90.6358	5.39726	471.212	47.0423
3.55	2.71202	58.4858	90.5174	3.9286	471.297	47.0692
3.56667	2.79442	58.4968	90.5221	5.35072	471.313	47.0908
3.58333	2.86995	58.5191	90.4932	4.35585	471.274	47.1151
3.6	2.94716	58.4768	90.5285	6.13152	471.279	47.136
3.61667	3.02605	58.5308	90.6344	5.25948	471.337	47.1592
3.63333	3.09898	58.5149	90.6242	4.86137	471.254	47.1827
3.65	3.16978	58.5152	90.6501	5.4055	471.252	47.1996
3.66667	3.23891	58.4621	90.4972	5.16716	471.266	47.2199
3.68333	3.312	58.4835	90.5392	5.42824	471.24	47.2382
3.7	3.38249	58.5178	90.6376	4.60686	471.28	47.2553
3.71667	3.44597	58.5236	90.6025	4.9717	471.261	47.2715
3.73333	3.50685	58.4849	90.4971	4.75639	471.189	47.2894
3.75	3.57231	58.4762	90.467	5.05867	471.304	47.3054
3.76667	3.63075	58.4734	90.507	4.63966	471.291	47.3196
3.78333	3.69667	58.5227	90.594	5.0515	471.124	47.3399
3.8	3.74947	58.5006	90.5929	5.26543	471.314	47.3579
3.81667	3.81004	58.5064	90.5209	4.9836	471.325	47.3733
3.83333	3.86925	58.5954	90.7208	5.21965	471.321	47.3905
3.85	3.92265	58.4354	90.4711	4.91325	471.264	47.4023
3.86667	3.98323	58.4875	90.5018	5.27855	471.341	47.4154
3.88333	4.03603	58.4455	90.4845	4.52095	471.294	47.4314
3.9	4.08714	58.4666	90.5415	4.98238	471.266	47.4456
3.91667	4.13277	58.4922	90.5326	5.17128	471.305	47.4572
3.93333	4.17686	58.6018	90.6817	4.61693	471.352	47.4712
3.95	4.22493	58.4698	90.5425	5.0277	471.243	47.4827
3.96667	4.26903	58.5111	90.5468	4.11156	471.284	47.4896
3.98333	4.31252	58.4228	90.4319	4.77318	471.219	47.4996
4	4.35631	58.4509	90.5201	5.18196	471.156	47.5118
4.01667	4.39995	58.5134	90.521	5.06096	471.196	47.5263
4.03333	4.4445	58.4899	90.4925	4.79759	471.175	47.5359
4.05	4.48586	58.5006	90.4849	4.56993	471.013	47.5443
4.06667	4.52126	58.4682	90.4694	5.23979	471.233	47.5564
4.08333	4.56062	58.5181	90.6266	5.22377	471.233	47.5645
4.1	4.59892	58.5061	90.5514	5.53139	471.192	47.5715
4.11667	4.63844	58.498	90.6217	4.76662	471.213	47.5805
4.13333	4.67094	58.4728	90.5457	5.01747	471.308	47.5903
4.15	4.69872	58.5476	90.5676	4.96025	471.22	47.5964
4.16667	4.73122	58.4597	90.4551	4.97765	471.231	47.6023
4.18333	4.76189	58.507	90.5007	5.06523	471.316	47.6093
4.2	4.79332	58.5807	90.579	4.99077	471.364	47.6154
4.21667	4.82292	58.462	90.4919	5.16289	471.307	47.6255
4.23333	4.84871	58.5226	90.5436	4.65401	471.316	47.6356
4.25	4.8745	58.4832	90.4621	5.13374	471.356	47.6417
4.26667	4.90578	58.4805	90.5547	5.27443	471.325	47.6472
4.28333	4.92989	58.5249	90.5712	4.89647	471.373	47.653
4.3	4.95277	58.5305	90.6066	5.75005	471.33	47.6592
4.31667	4.97795	58.4881	90.5151	5.04082	471.208	47.6595
4.33333	5.00298	58.5192	90.5315	6.79253	471.356	47.6655
4.35	5.02342	58.4614	90.5755	5.59456	471.343	47.6733
4.36667	5.04372	58.5004	90.5341	5.77217	471.211	47.6762
4.38333	5.06523	58.4957	90.5717	6.10405	471.24	47.6812
4.4	5.08675	58.527	90.5727	5.8329	471.237	47.6867
4.41667	5.10368	58.5044	90.5669	4.86076	471.204	47.6888
4.43333	5.12123	58.4744	90.5135	7.06551	471.231	47.6937
4.45	5.14092	58.6089	90.649	4.84047	471.297	47.6896
4.46667	5.15602	58.5076	90.5047	4.93233	471.272	47.6952
4.48333	5.17281	58.5091	90.5483	5.98076	471.199	47.6987
4.5	5.1902	58.5648	90.5543	4.82262	471.228	47.7058
4.51667	5.20317	58.4551	90.4763	6.58928	471.332	47.7067
4.53333	5.21446	58.5711	90.6507	3.22762	471.243	47.7088
4.55	5.23186	58.504	90.5772	4.70039	471.287	47.7125
4.56667	5.24467	58.4695	90.5267	5.14809	471.199	47.7181
4.58333	5.25841	58.4768	90.5601	5.88951	471.114	47.7212
4.6	5.26833	58.4969	90.628	5.96397	471.182	47.7248
4.61667	5.28236	58.493	90.5077	5.24162	471.213	47.7297
4.63333	5.2903	58.4603	90.4803	4.0519	471.02	47.7351
4.65	5.29884	58.5122	90.5312	5.89607	471.22	47.7352
4.66667	5.31364	58.4675	90.4495	5.1313	471.237	47.7334
4.68333	5.32646	58.5558	90.6109	6.14647	471.182	47.7396
4.7	5.3373	58.4647	90.5508	6.05461	471.229	47.743
4.71667	5.35011	58.5395	90.6059	4.10561	471.277	47.7464
4.73333	5.35912	58.4235	90.4153	5.94917	471.247	47.7459
4.75	5.36644	58.5207	90.5222	4.36546	471.205	47.7494
4.76667	5.37148	58.5442	90.5769	3.80821	471.254	47.7538
4.78333	5.382	58.5311	90.5854	5.17723	471.278	47.7544
4.8	5.38887	58.5938	90.6164	4.49059	471.188	47.7595
4.81667	5.39955	58.4855	90.5409	4.76891	471.251	47.759
4.83333	5.40321	58.4563	90.4719	4.36958	471.303	47.7595
4.85	5.41451	58.4437	90.452	4.58061	471.256	47.7634
4.86667	5.42168	58.4321	90.4815	5.34065	471.331	47.7644
4.88333	5.42763	58.4937	90.597	3.38738	471.252	47.7653
4.9	5.43098	58.5493	90.5491	4.84825	471.166	47.7705
4.91667	5.43648	58.464	90.5492	3.45116	471.269	47.77
4.93333	5.44075	58.4985	90.5257	6.07491	471.252	47.7744
4.95	5.44518	58.4963	90.5293	3.77663	471.152	47.7752
4.96667	5.44914	58.444	90.4685	5.45326	471.284	47.7757
4.98333	5.4525	58.5033	90.5634	4.412	471.291	47.7784
5	5.45982	58.538	90.5749	4.39049	471.268	47.7801
5.01667	5.46272	58.4382	90.4485	4.74571	471.24	47.7815
5.03333	5.46974	58.5317	90.5515	6.04744	471.269	47.781
5.05	5.47432	58.5539	90.6661	4.18907	471.248	47.7818
5.06667	5.47661	58.6272	90.6895	4.46144	471.183	47.7847
5.08333	5.48241	58.5532	90.6719	3.48442	471.228	47.7906
5.1	5.48759	58.4542	90.5045	3.76823	471.273	47.7874
5.11667	5.49385	58.4666	90.5273	4.07341	471.172	47.7908
5.13333	5.49965	58.5014	90.5067	4.66881	471.226	47.7918
5.15	5.50148	58.4312	90.4406	3.90114	471.23	47.7906
5.16667	5.50682	58.5012	90.4639	5.05745	471.153	47.7917
5.18333	5.51247	58.4823	90.5576	4.72191	471.274	47.7949
5.2	5.51231	58.491	90.5489	5.00801	471.249	47.7941
5.21667	5.51491	58.5174	90.5833	3.91609	471.058	47.7886
5.23333	5.51704	58.48	90.4926	3.77953	471.324	47.7941
5.25	5.51903	58.4547	90.4603	3.95119	471.264	47.7963
5.26667	5.5233	58.4194	90.4676	2.98027	471.178	47.7993
5.28333	5.52071	58.5465	90.6052	5.66185	471.236	47.7987
5.3	5.5323	58.5172	90.5978	4.72008	471.28	47.7967
5.31667	5.53749	58.431	90.4433	4.43398	471.231	47.7998
5.33333	5.54039	58.4977	90.6387	3.78487	471.198	47.8004
5.35	5.54039	58.5284	90.6338	4.52644	471.261	47.8002
5.36667	5.5378	58.4655	90.4763	2.97905	471.274	47.8001
5.38333	5.54237	58.6459	90.8335	5.15343	471.222	47.8008
5.4	5.54573	58.4928	90.5105	4.07402	471.258	47.8007
5.41667	5.54939	58.5499	90.6208	4.11278	471.273	47.7941
5.43333	5.54985	58.5157	90.595	3.75038	471.176	47.7969
5.45	5.55031	58.4415	90.396	3.74443	471.231	47.7996
5.46667	5.55275	58.4507	90.4577	4.24446	471.224	47.8017
5.48333	5.55946	58.4525	90.508	3.79326	471.124	47.8016
5.5	5.56297	58.5111	90.5875	4.03648	471.233	47.8034
5.51667	5.56648	58.5064	90.6042	4.00597	471.202	47.8063
5.53333	5.56969	58.5297	90.547	4.11446	471.083	47.8054
5.55	5.57335	58.4174	90.4522	4.69032	471.186	47.8091
5.56667	5.56984	58.4509	90.4551	4.46022	471.222	47.8112
5.58333	5.57579	58.4342	90.4498	4.57649	471.236	47.808
5.6	5.57961	58.4275	90.4223	5.43114	471.182	47.8075
5.61667	5.58144	58.458	90.4762	4.49715	471.256	47.8049
5.63333	5.5825	58.6134	90.6702	4.24034	471.235	47.8071
5.65	5.58144	58.4628	90.4969	5.63316	471.168	47.8103
5.66667	5.58342	58.4716	90.5233	4.99123	471.184	47.8091
5.68333	5.58785	58.4679	90.5038	4.95201	471.245	47.8094
5.7	5.59135	58.4626	90.5143	4.03587	471.188	47.8111
5.71667	5.58586	58.4486	90.5067	5.02342	471.253	47.8098
5.73333	5.58617	58.4763	90.5409	4.42268	471.22	47.8086
5.75	5.58464	58.4867	90.5119	4.68254	471.148	47.8071
5.76667	5.588	58.4737	90.5453	4.45427	471.25	47.8095
5.78333	5.59059	58.4756	90.5747	4.47624	471.272	47.8115
5.8	5.59212	58.4206	90.449	5.12062	471.137	47.8129
5.81667	5.59593	58.4222	90.4716	5.96642	471.386	47.8114
5.83333	5.59563	58.486	90.5344	6.25252	471.328	47.8075
5.85	5.59654	58.4597	90.5419	5.66185	471.339	47.8078
5.86667	5.59593	58.5282	90.6042	5.20592	471.331	47.8085
5.88333	5.59639	58.449	90.4832	5.69527	471.365	47.8112
5.9	5.59761	58.4748	90.5547	5.22133	471.309	47.812
5.91667	5.60265	58.4634	90.5026	5.31853	471.278	47.8123
5.93333	5.60967	58.4168	90.4528	4.24202	471.38	47.8144
5.95	5.61089	58.5003	90.6298	5.09804	471.353	47.8126
5.96667	5.60997	58.4374	90.5067	4.38149	471.265	47.813
5.98333	5.60875	58.4484	90.5859	4.56337	471.306	47.8112
6	5.60997	58.4361	90.4672	3.84453	471.341	47.8106
6.01667	5.60936	58.4751	90.5172	5.34706	471.26	47.8088
6.03333	5.60951	58.4759	90.5224	4.97215	471.297	47.8136
6.05	5.61317	58.4463	90.4696	4.94835	471.277	47.8172
6.06667	5.61241	58.4057	90.4488	5.26192	471.168	47.8115
6.08333	5.61058	58.4875	90.5038	4.30763	471.29	47.8136
6.1	5.61073	58.5091	90.5225	4.94957	471.266	47.8136
6.11667	5.61104	58.5056	90.5326	4.68788	471.15	47.8161
6.13333	5.6089	58.4557	90.4742	5.10216	471.262	47.8147
6.15	5.60677	58.4328	90.5166	4.89113	471.227	47.8129
6.16667	5.60783	58.4571	90.507	5.64751	471.201	47.8133
6.18333	5.60631	58.4638	90.4748	4.45366	471.177	47.8132
6.2	5.60432	58.4509	90.5463	4.77257	471.227	47.8127
6.21667	5.6028	58.4592	90.541	4.6772	471.247	47.8146
6.23333	5.60448	58.4579	90.4847	4.90486	471.177	47.8114
6.25	5.60661	58.5145	90.6355	5.19508	471.217	47.8132
6.26667	5.60799	58.4887	90.4495	4.24141	471.274	47.812
6.28333	5.60799	58.5168	90.5088	4.64088	471.221	47.8138
6.3	5.60829	58.4631	90.5119	4.82857	471.268	47.8144
6.31667	5.60707	58.4171	90.3863	5.01747	471.308	47.8155
6.33333	5.61089	58.4202	90.4635	4.91203	471.283	47.8149
6.35	5.60951	58.4472	90.5634	4.8542	471.358	47.8127
6.36667	5.60921	58.4524	90.5038	4.63844	471.321	47.8115
6.38333	5.61363	58.5452	90.682	4.47456	471.177	47.81
6.4	5.61501	58.5133	90.6246	5.31014	471.387	47.8088
6.41667	5.61897	58.4704	90.5033	4.91493	471.322	47.8088
6.43333	5.61562	58.4991	90.5396	5.16289	471.283	47.8117
6.45	5.61546	58.4332	90.5061	5.07774	471.302	47.8097
6.46667	5.61302	58.4739	90.5279	4.83818	471.38	47.8107
6.48333	5.60707	58.4921	90.5462	5.44365	471.319	47.8089
6.5	5.6089	58.4905	90.5407	5.18913	471.273	47.8091
6.51667	5.60844	58.4888	90.5857	5.43114	471.349	47.8146
6.53333	5.606	58.4919	90.592	4.94179	471.377	47.8107
6.55	5.60722	58.473	90.523	4.14909	471.344	47.8133
6.56667	5.61134	58.4411	90.5148	5.32036	471.338	47.8133
6.58333	5.60753	58.4861	90.6118	4.76784	471.383	47.8095
6.6	5.60875	58.6149	90.6585	5.08965	471.338	47.8124
6.61667	5.60677	58.4467	90.5286	5.36919	471.391	47.8135
6.63333	5.60738	58.4118	90.4678	5.29106	471.356	47.8106
6.65	5.60661	58.4138	90.4559	5.6237	471.249	47.8107
6.66667	5.60814	58.4573	90.4627	5.25002	471.433	47.8118
6.68333	5.61638	58.4548	90.4746	4.79286	471.362	47.8126
6.7	5.61806	58.4383	90.4437	4.71535	471.174	47.8121
6.71667	5.61302	58.4252	90.4704	4.90959	471.332	47.8092
6.73333	5.61165	58.4571	90.5169	4.83101	471.284	47.8101
6.75	5.60967	58.5668	90.5631	5.54146	471.245	47.8104
6.76667	5.60829	58.4229	90.4507	5.40489	471.233	47.8091
6.78333	5.60829	58.4756	90.6242	4.57588	471.283	47.8109
6.8	5.60524	58.4367	90.4932	4.40239	471.285	47.8104
6.81667	5.60402	58.44	90.4316	5.01152	471.267	47.8121
6.83333	5.60997	58.4293	90.4549	5.82878	471.249	47.8132
6.85	5.61302	58.5236	90.6721	5.36568	471.346	47.8089
6.86667	5.60936	58.4776	90.5874	5.17967	471.262	47.81
6.88333	5.61379	58.4232	90.5416	4.757	471.269	47.8146
6.9	5.60829	58.5293	90.6059	5.59273	471.313	47.8144
6.91667	5.61241	58.5473	90.7807	5.05333	471.207	47.813
6.93333	5.61379	58.5313	90.5985	5.69588	471.283	47.8133
6.95	5.61668	58.4689	90.5019	5.0605	471.312	47.8133
6.96667	5.6115	58.4675	90.5091	5.24818	471.102	47.8129
6.98333	5.60967	58.5244	90.5758	5.22316	471.312	47.8133
7	5.61119	58.4898	90.5383	5.46761	471.316	47.8136
7.01667	5.6086	58.4934	90.6527	4.15916	471.271	47.8159
7.03333	5.60768	58.5476	90.7983	4.59023	471.291	47.8158
7.05	5.60951	58.5111	90.6139	4.81728	471.312	47.8169
7.06667	5.61028	58.458	90.5261	4.72252	471.258	47.8149
7.08333	5.60997	58.4666	90.5006	4.80171	471.217	47.8158
7.1	5.60616	58.5249	90.714	5.57121	471.217	47.8149
7.11667	5.6086	58.5423	90.6289	5.48897	471.233	47.8179
7.13333	5.61043	58.5391	90.6261	5.22972	471.199	47.8179
7.15	5.6115	58.4158	90.444	5.35072	471.198	47.8135
7.16667	5.61226	58.4116	90.4403	4.70512	471.248	47.8133
7.18333	5.61058	58.4773	90.5401	4.80537	471.153	47.8109
7.2	5.60509	58.5065	90.5384	4.94301	471.206	47.8094
7.21667	5.61317	58.5021	90.5698	4.90074	471.134	47.8136
7.23333	5.61333	58.5145	90.6178	4.57161	471.058	47.8133
7.25	5.61287	58.4847	90.4965	4.29863	471.197	47.8115
7.26667	5.61272	58.4577	90.4957	4.38271	471.179	47.8149
7.28333	5.61119	58.4182	90.4475	4.65569	471.072	47.8152
7.3	5.6115	58.4606	90.5355	4.29451	471.22	47.8178
7.31667	5.60844	58.4742	90.6323	4.22127	471.194	47.8152
7.33333	5.60829	58.4507	90.5399	4.34227	471.192	47.8143
7.35	5.60188	58.4173	90.4292	4.56398	471.192	47.8123
7.36667	5.60234	58.4966	90.5676	4.89174	471.28	47.813
7.38333	5.60555	58.503	90.6014	5.08247	471.249	47.8112
7.4	5.60387	58.4614	90.6974	5.08781	471.183	47.8106
7.41667	5.59975	58.4316	90.5441	5.52116	471.232	47.815
7.43333	5.59822	58.5429	90.5964	4.56337	471.276	47.8127
7.45	5.59792	58.4129	90.4423	4.61342	471.231	47.8143
7.46667	5.59532	58.5389	90.6033	4.17229	471.268	47.812
7.48333	5.59822	58.5349	90.59	4.69688	471.311	47.812
7.5	5.59914	58.4821	90.6271	4.5771	471.26	47.8133
7.51667	5.5938	58.4429	90.4874	4.48235	471.303	47.8156
7.53333	5.59471	58.4728	90.6323	4.8774	471.288	47.8124
7.55	5.59013	58.4493	90.5645	4.41078	471.132	47.8169
7.56667	5.59166	58.4498	90.5868	4.53056	471.326	47.8149
7.58333	5.59303	58.4579	90.5692	4.94713	471.285	47.8169
7.6	5.59044	58.4106	90.4862	5.11223	471.197	47.8179
7.61667	5.58937	58.4866	90.564	5.29945	471.279	47.8159
7.63333	5.58861	58.408	90.4574	-43.4332	471.264	47.815
7.65	5.58311	58.4194	90.4794	2.16011	471.236	47.8149
7.66667	5.58571	58.514	90.6252	1.07414	471.198	47.815
7.68333	5.58327	58.4167	90.4694	0.770035	471.247	47.8136
7.7	5.5793	58.4055	90.4435	1.82686	471.267	47.8149
7.71667	5.58327	58.4185	90.5132	0.896988	471.221	47.8161
7.73333	5.58464	58.4724	90.4524	0.638351	471.297	47.8161
7.75	5.58403	58.4275	90.5242	1.86928	471.367	47.8169
7.76667	5.59258	58.4655	90.5857	0.543594	471.251	47.8138
7.78333	5.59456	58.4582	90.4926	0.595474	471.284	47.8159
7.8	5.5938	58.5419	90.6907	0.958481	471.237	47.8141
7.81667	5.5941	58.438	90.5463	-0.166702	471.155	47.8158
7.83333	5.59029	58.4757	90.6014	0.78743	471.274	47.8146
7.85	5.58754	58.4922	90.6315	-0.333023	471.296	47.814
7.86667	5.58876	58.6916	90.6582	0.851822	471.111	47.8133
7.88333	5.58952	58.3999	90.5093	1.01921	471.278	47.8124
7.9	5.58861	58.3718	90.4022	0.572739	471.277	47.8111
7.91667	5.59059	58.417	90.5329	0.634232	471.231	47.8129
7.93333	5.58678	58.4377	90.5001	1.37978	471.216	47.8138
7.95	5.58388	58.4924	90.6583	1.28212	471.293	47.8149
7.96667	5.58235	58.4536	90.507	1.38039	471.279	47.8149
7.98333	5.58571	58.4512	90.4557	1.03111	471.232	47.8178
8	5.5851	58.4443	90.4713	1.78871	471.228	47.8182
8.01667	5.58434	58.4568	90.4343	0.757523	471.284	47.8176
8.03333	5.58235	58.5018	90.5862	0.917282	471.196	47.8132
8.05	5.58113	58.5806	90.6634	0.644913	471.236	47.8159
8.06667	5.58342	58.4611	90.5703	1.07948	471.274	47.8158
8.08333	5.58495	58.4097	90.4374	0.832748	471.233	47.8159
8.1	5.58495	58.487	90.5018	0.882187	471.297	47.8156
8.11667	5.58342	58.522	90.5682	0.584183	471.307	47.8132
8.13333	5.58052	58.5917	90.7003	1.14265	471.14	47.8132
8.15	5.58311	58.4533	90.5488	0.166855	471.293	47.8103
8.16667	5.58662	58.5601	90.6593	-0.184097	471.267	47.813
8.18333	5.58739	58.4762	90.5683	0.388565	471.193	47.8123
8.2	5.58479	58.3978	90.4746	0.207443	471.243	47.8114
8.21667	5.58052	58.41	90.5055	0.472031	471.272	47.8109
8.23333	5.57961	58.4057	90.4496	0.624008	471.22	47.8124
8.25	5.57915	58.5482	90.6071	0.503616	471.211	47.8118
8.26667	5.57503	58.4498	90.5094	0.833817	471.243	47.8161
8.28333	5.57869	58.3999	90.4626	1.381	471.226	47.8136
8.3	5.57426	58.5259	90.6501	0.448227	471.14	47.8132
8.31667	5.57411	58.3964	90.4803	1.24931	471.161	47.8173
8.33333	5.57838	58.4548	90.539	0.810623	471.22	47.8165
8.35	5.57838	58.491	90.5471	1.63612	471.17	47.8147
8.36667	5.58006	58.4135	90.4099	0.803452	471.208	47.8138
8.38333	5.57945	58.4509	90.574	2.62199	471.157	47.8158
8.4	5.57838	58.6115	90.5369	4.88991	471.108	47.819
8.41667	5.58067	58.3967	90.4256	4.62471	471.195	47.8211
8.43333	5.57915	58.4118	90.4334	5.51521	471.217	47.8181
8.45	5.57884	58.4248	90.5393	4.47807	471.089	47.8191
8.46667	5.57732	58.4231	90.4821	3.80333	471.319	47.8165
8.48333	5.57594	58.4278	90.5195	4.90013	471.276	47.8172
8.5	5.58266	58.4512	90.5265	4.75227	471.24	47.8222
8.51667	5.57884	58.4516	90.5082	4.2498	471.219	47.8239
8.53333	5.58434	58.3971	90.3994	4.18129	471.266	47.8233
8.55	5.58357	58.3878	90.4768	5.29045	471.228	47.8196
8.56667	5.57945	58.4284	90.5175	5.24162	471.241	47.8196
8.58333	5.58434	58.3952	90.4234	5.07362	471.241	47.8173
8.6	5.58464	58.4141	90.4249	4.9221	471.31	47.8181
8.61667	5.58449	58.4344	90.509	4.58412	471.201	47.8196
8.63333	5.58037	58.4078	90.4621	4.64256	471.237	47.8204
8.65	5.58128	58.4263	90.5489	4.3618	471.271	47.8194
8.66667	5.57808	58.5371	90.6406	4.5443	471.22	47.8231
8.68333	5.57854	58.465	90.6365	4.85832	471.225	47.8278
8.7	5.58174	58.4393	90.5001	5.63271	471.24	47.8252
8.71667	5.57488	58.5017	90.5724	4.6891	471.114	47.8246
8.73333	5.57488	58.4242	90.4557	5.02052	471.295	47.8275
8.75	5.57732	58.453	90.5474	4.57771	471.287	47.8289
8.76667	5.57961	58.5938	90.7012	0.774307	471.176	47.8307
8.78333	5.57533	58.4669	90.5434	1.47041	471.258	47.8269
8.8	5.57808	58.4542	90.5624	0.13298	471.262	47.8283
8.81667	5.57961	58.4336	90.4612	1.89247	471.251	47.8297
8.83333	5.57915	58.4403	90.4679	1.32027	471.197	47.8304
8.85	5.57793	58.4159	90.4656	1.72432	471.265	47.8271
8.86667	5.57488	58.438	90.5463	0.659866	471.243	47.8263
8.88333	5.57304	58.4446	90.4748	0.954208	471.171	47.8295
8.9	5.57396	58.3898	90.4209	0.507889	471.153	47.8309
8.91667	5.57518	58.437	90.5056	0.940018	471.206	47.8332
8.93333	5.57625	58.4528	90.5508	0.51384	471.164	47.8318
8.95	5.57457	58.4878	90.5282	4.68437	471.191	47.8288
8.96667	5.57655	58.3859	90.4427	4.41139	471.221	47.8277
8.98333	5.57457	58.4005	90.4197	4.42329	471.158	47.833
9	5.57304	58.4666	90.4722	4.43337	471.262	47.8326
9.01667	5.57381	58.4657	90.6379	0.00358582	471.229	47.8297
9.03333	5.57381	58.3837	90.4725	0.881577	471.062	47.8304
9.05	5.5735	58.6428	90.774	0.90126	471.294	47.8309
9.06667	5.57213	58.409	90.4577	0.694962	471.28	47.8297
9.08333	5.57426	58.4133	90.4704	6.01707	471.275	47.8358
9.1	5.5735	58.456	90.5915	4.70284	471.255	47.8341
9.11667	5.57243	58.4631	90.6196	5.64751	471.323	47.8352
9.13333	5.57121	58.4269	90.5322	5.43114	471.25	47.8347
9.15	5.57091	58.4266	90.4911	5.15465	471.211	47.8326
9.16667	5.57396	58.4406	90.5007	5.24345	471.192	47.8344
9.18333	5.57671	58.4179	90.4562	4.87801	471.248	47.8382
9.2	5.57716	58.3941	90.4444	5.03365	471.185	47.8358
9.21667	5.57716	58.4432	90.5288	5.41695	471.229	47.8338
9.23333	5.58159	58.6147	90.7812	4.36073	471.25	47.8356
9.25	5.58754	58.4821	90.5277	4.47334	471.191	47.8375
9.26667	5.58815	58.3682	90.4186	5.99388	471.24	47.8317
9.28333	5.58739	58.4158	90.4655	4.95201	471.217	47.8303
9.3	5.58495	58.4727	90.559	4.70284	471.087	47.8321
9.31667	5.5851	58.4594	90.5691	0.714645	471.225	47.833
9.33333	5.58403	58.4196	90.5424	0.978775	471.231	47.8329
9.35	5.58022	58.4057	90.472	1.576	471.095	47.8329
9.36667	5.57671	58.4412	90.5462	1.02699	471.23	47.8352
9.38333	5.58037	58.3907	90.4005	1.10863	471.235	47.8371
9.4	5.58281	58.4429	90.5489	0.550156	471.173	47.8329
9.41667	5.58342	58.4353	90.5598	0.4142	471.167	47.8358
9.43333	5.58266	58.3973	90.4569	0.674667	471.237	47.8359
9.45	5.58525	58.5201	90.5796	1.17241	471.206	47.839
9.46667	5.58693	58.4298	90.4844	0.68306	471.189	47.8397
9.48333	5.58556	58.361	90.402	1.13426	471.184	47.8391
9.5	5.5851	58.4336	90.491	0.479202	471.264	47.8387
9.51667	5.5883	58.494	90.653	0.717087	471.189	47.8396
9.53333	5.59242	58.4431	90.4984	1.22841	471.265	47.835
9.55	5.58769	58.5203	90.5886	0.0965118	471.268	47.8355
9.56667	5.58785	58.4226	90.5599	0.63652	471.17	47.837
9.58333	5.58937	58.4248	90.4386	0.945358	471.238	47.8385
9.6	5.59258	58.5053	90.5564	0.46669	471.223	47.8359
9.61667	5.59151	58.409	90.4861	0.441055	471.011	47.8384
9.63333	5.59151	58.4707	90.6673	4.93355	471.263	47.8387
9.65	5.59303	58.5264	90.7893	4.90547	471.224	47.8381
9.66667	5.59334	58.4702	90.6261	4.64623	471.146	47.841
9.68333	5.59715	58.3761	90.4237	5.34004	471.215	47.842
9.7	5.60051	58.4582	90.6023	5.01686	471.273	47.8429
9.71667	5.59792	58.4043	90.4763	4.39766	471.25	47.8414
9.73333	5.59837	58.4008	90.4379	5.47646	471.201	47.8434
9.75	5.59898	58.4603	90.4353	4.80354	471.222	47.8378
9.76667	5.59959	58.4565	90.5381	8.85429	471.265	47.8393
9.78333	5.60387	58.5661	90.5499	-0.186386	471.236	47.8413
9.8	5.60478	58.3645	90.3449	-0.0576019	471.189	47.8414
9.81667	5.60555	58.4278	90.5035	-0.356827	471.2	47.8399
9.83333	5.60692	58.4386	90.5	-0.385513	471.139	47.8404
9.85	5.6089	58.391	90.4466	-1.0096	471.137	47.8388
9.86667	5.60158	58.4678	90.4751	-0.282364	471.146	47.8404
9.88333	5.6057	58.475	90.5497	-0.0635529	471.033	47.8396
9.9	5.60829	58.431	90.5317	0.112076	471.182	47.8379
9.91667	5.60738	58.5723	90.6971	-0.513687	471.134	47.8375
9.93333	5.61012	58.3952	90.4643	-1.06148	471.029	47.8358
9.95	5.60951	58.3855	90.4382	-0.250778	471.147	47.8333
9.96667	5.61195	58.4484	90.4276	-0.803299	471.182	47.8326
9.98333	5.60829	58.4379	90.5787	-0.453415	471.146	47.8347
10	5.60555	58.4237	90.5079	-1.1747	471.098	47.8329
10.0167	5.61058	58.3625	90.422	-0.762863	471.176	47.8344
10.0333	5.61226	58.3768	90.4511	-0.732956	471.149	47.8341
10.05	5.61516	58.3994	90.444	-0.685349	471.127	47.8329
10.0667	5.61302	58.4054	90.4537	-0.741348	471.127	47.8284
10.0833	5.61363	58.4478	90.5779	-1.06804	471.142	47.8333
10.1	5.61302	58.3801	90.4351	-0.831375	471.05	47.8315
10.1167	5.6144	58.413	90.5552	-1.05003	471.051	47.8292
10.1333	5.61729	58.4208	90.4751	-0.915909	471.077	47.8306
10.15	5.61546	58.4464	90.5041	-1.33019	471.066	47.8271
10.1667	5.61745	58.4902	90.5241	-1.16219	471.207	47.8318
10.1833	5.61958	58.4087	90.5123	-1.12038	471.196	47.8332
10.2	5.61882	58.3872	90.4565	-1.09306	471.049	47.8329
10.2167	5.61852	58.4037	90.4881	-1.72661	471.251	47.8338
10.2333	5.61821	58.4963	90.6429	-0.801468	471.2	47.8309
10.25	5.61943	58.3878	90.3736	-1.28136	471.161	47.8298
10.2667	5.62096	58.4219	90.4929	-1.549	471.23	47.8268
10.2833	5.62233	58.3944	90.46	-2.06093	471.245	47.8274
10.3	5.62294	58.433	90.4313	-0.896835	471.228	47.8266
10.3167	5.62111	58.449	90.5405	-1.00899	471.155	47.8295
10.3333	5.62187	58.4161	90.4588	-1.5078	471.219	47.8278
10.35	5.61867	58.4258	90.4553	-0.984573	471.252	47.8252
10.3667	5.61821	58.4937	90.5659	-1.18004	471.233	47.823
10.3833	5.62462	58.3814	90.4141	-1.33507	471.204	47.8255
10.4	5.62447	58.3813	90.4896	-1.70998	471.212	47.8262
10.4167	5.62233	58.4605	90.6049	-1.43272	471.149	47.8295
10.4333	5.62202	58.4055	90.465	-1.49834	471.159	47.8294
10.45	5.62508	58.4463	90.5033	-1.69029	471.15	47.8286
10.4667	5.62141	58.4084	90.5312	-1.66939	471.03	47.8281
10.4833	5.62401	58.3579	90.46	-1.61339	471.171	47.8275
10.5	5.62264	58.3849	90.4035	-1.81297	471.132	47.8263
10.5167	5.62248	58.4673	90.5599	-0.986252	470.953	47.8257
10.5333	5.6237	58.3717	90.4316	-1.54243	471.111	47.8243
10.55	5.62508	58.3401	90.36	-1.34865	471.107	47.8223
10.5667	5.62645	58.3781	90.4408	4.105	471.082	47.8245
10.5833	5.63347	58.4452	90.5853	3.70033	471.106	47.8234
10.6	5.6321	58.3866	90.4145	3.9196	471.144	47.826
10.6167	5.63179	58.3939	90.4443	3.59184	471.112	47.8233
10.6333	5.63026	58.373	90.3785	4.03343	471.094	47.8217
10.65	5.62691	58.3808	90.4691	4.06151	471.102	47.8242
10.6667	5.62645	58.4361	90.4752	3.1472	471.18	47.8214
10.6833	5.62553	58.3976	90.4705	1.40907	471.09	47.8246
10.7	5.62508	58.4307	90.449	-0.986252	471.09	47.8231
10.7167	5.62706	58.3817	90.4308	-0.788956	471.077	47.8219
10.7333	5.6266	58.3837	90.3385	-1.35826	471.049	47.8214
10.75	5.62523	58.4113	90.4275	-1.40297	471.101	47.8246
10.7667	5.62584	58.3509	90.3843	-0.899887	471.074	47.8199
10.7833	5.62431	58.5207	90.8689	-1.35292	470.896	47.8185
10.8	5.6234	58.3869	90.4556	-0.958328	471.079	47.822
10.8167	5.62279	58.4144	90.4322	-1.1425	471.048	47.821
10.8333	5.62325	58.3895	90.4443	-1.02928	471.045	47.8222
10.85	5.62355	58.5265	90.5743	-1.70036	471.117	47.8219
10.8667	5.6237	58.3677	90.3921	-0.930862	471.128	47.8251
10.8833	5.62355	58.4083	90.5099	-1.32957	471.086	47.8246
10.9	5.62035	58.4022	90.4624	-1.11977	471.037	47.823
10.9167	5.6208	58.3634	90.4505	-1.36772	471.042	47.8201
10.9333	5.62462	58.4251	90.5511	-1.605	471.087	47.8207
10.95	5.62401	58.5001	90.5076	-1.53648	471.031	47.8222
10.9667	5.62462	58.4126	90.4878	-1.07155	471.035	47.8167
10.9833	5.62248	58.4591	90.5303	-1.40114	471.102	47.8156
11	5.62019	58.3666	90.3997	-1.06438	471.111	47.8196
11.0167	5.61699	58.3628	90.429	-1.78917	471.138	47.8204
11.0333	5.61699	58.3849	90.4572	-1.06499	471.126	47.8191
11.05	5.61424	58.3936	90.4925	-0.962448	471.059	47.8185
11.0667	5.61592	58.4417	90.5367	-1.68541	471.208	47.8207
11.0833	5.6179	58.4679	90.5	-1.78261	471.2	47.8211
11.1	5.61455	58.3488	90.3918	-1.78627	471.043	47.8199
11.1167	5.61821	58.4618	90.5746	-1.54533	471.209	47.8147
11.1333	5.61195	58.4135	90.4672	-1.35887	471.205	47.8146
11.15	5.61256	58.4292	90.4119	-1.47148	471.218	47.8181
11.1667	5.61729	58.3624	90.4307	-1.36894	471.201	47.8184
11.1833	5.61699	58.3923	90.4256	-0.895157	471.21	47.8179
11.2	5.61287	58.4206	90.559	-1.35109	471.143	47.8175
11.2167	5.61546	58.4936	90.4914	-1.13533	471.125	47.8196
11.2333	5.6144	58.4254	90.447	-0.852737	471.154	47.8135
11.25	5.61134	58.4159	90.4707	-0.661392	471.202	47.8147
11.2667	5.61348	58.4785	90.6194	-0.811081	471.138	47.8136
11.2833	5.61501	58.368	90.4408	-1.16158	471.153	47.8172
11.3	5.61272	58.5723	90.7188	-1.27785	471.141	47.8167
11.3167	5.6118	58.3352	90.3495	-0.955277	471.131	47.815
11.3333	5.60539	58.4625	90.5671	-0.660934	471.157	47.8181
11.35	5.60524	58.3387	90.3947	1.81435	471.171	47.822
11.3667	5.60677	58.3979	90.5224	0.342178	471.028	47.8194
11.3833	5.60844	58.6262	90.7159	0.334396	471.168	47.8181
11.4	5.6086	58.3964	90.4395	0.0572968	471.135	47.8169
11.4167	5.60524	58.3526	90.3819	-0.42366	471.036	47.8161
11.4333	5.60082	58.41	90.4839	-0.380783	471.094	47.821
11.45	5.60463	58.4869	90.5949	-0.0153351	471.136	47.8213
11.4667	5.6028	58.3913	90.4203	-0.564346	471.095	47.8198
11.4833	5.60219	58.413	90.5105	1.53542	471.071	47.8191
11.5	5.60188	58.4612	90.612	0.874405	471.14	47.8191
11.5167	5.60219	58.4504	90.5126	0.212784	471.083	47.8216
11.5333	5.60188	58.4541	90.5221	0.597763	471	47.8214
11.55	5.6028	58.384	90.4461	0.703964	471.012	47.8213
11.5667	5.60249	58.3962	90.4665	2.33238	471.025	47.8208
11.5833	5.60448	58.5696	90.7656	5.34416	470.948	47.8184
11.6	5.60173	58.408	90.4458	4.66652	470.962	47.8246
11.6167	5.59837	58.4066	90.4992	4.48998	470.993	47.8236
11.6333	5.60036	58.4159	90.541	4.93462	470.919	47.8207
11.65	5.60127	58.3857	90.4322	4.66408	471.017	47.8228
11.6667	5.59776	58.3895	90.4668	4.5919	470.997	47.8207
11.6833	5.60188	58.3253	90.3896	4.91325	470.845	47.8181
11.7	5.60265	58.4298	90.4958	4.50432	471.007	47.8202
11.7167	5.60188	58.404	90.4832	4.03282	471.001	47.8161
11.7333	5.59883	58.426	90.601	0.532913	470.999	47.8175
11.75	5.59914	58.4469	90.4617	0.0191498	470.998	47.817
11.7667	5.59761	58.4184	90.5103	0.40947	471.067	47.8159
11.7833	5.59593	58.4055	90.4907	-0.217361	471.017	47.8175
11.8	5.59273	58.6659	90.7041	-0.549393	470.993	47.8141
11.8167	5.59258	58.3173	90.3599	-0.85762	471.036	47.8146
11.8333	5.58998	58.4281	90.4859	0.134048	471.096	47.8162
11.85	5.58891	58.5351	90.6849	-1.15562	471.019	47.8185
11.8667	5.58937	58.4945	90.6072	-1.2545	471.029	47.8199
11.8833	5.58876	58.3355	90.3661	-0.575638	471.094	47.8176
11.9	5.58891	58.4602	90.5305	-0.288925	471.019	47.8187
11.9167	5.58815	58.3497	90.3652	-0.492172	471.055	47.8196
11.9333	5.58128	58.3668	90.4105	20.9898	471.014	47.8172
11.95	5.58006	58.4094	90.4371	20.7508	470.897	47.8175
11.9667	5.58113	58.3436	90.3643	0.945969	471.098	47.8155
11.9833	5.58434	58.384	90.4493	0.472641	471.036	47.8152
12	5.58434	58.4533	90.5376	0.656204	470.93	47.8152
12.0167	5.58479	58.4058	90.4849	-0.00343323	471.008	47.8129
12.0333	5.58067	58.3309	90.3198	-0.344315	471.042	47.8173
12.05	5.57915	58.3608	90.4055	-1.32545	471.026	47.8133
12.0667	5.58357	58.4608	90.5911	-0.606613	471.062	47.8153
12.0833	5.58373	58.4438	90.5026	-0.129776	471.111	47.8117
12.1	5.5854	58.4023	90.5082	-0.0565338	471.123	47.8164
12.1167	5.58189	58.3749	90.461	-0.91713	471.016	47.8138
12.1333	5.57961	58.3947	90.4229	-0.822372	471.052	47.8152
12.15	5.57869	58.4742	90.4548	-1.08284	471.088	47.8159
12.1667	5.57457	58.3923	90.4383	-1.50429	471.038	47.8161
12.1833	5.57426	58.4203	90.4545	-1.07628	471.045	47.8196
12.2	5.57426	58.4155	90.467	-1.48216	471.016	47.8146
12.2167	5.57121	58.3625	90.4199	-2.12181	470.891	47.8155
12.2333	5.57365	58.3537	90.4166	-1.54839	471.001	47.8155
12.25	5.57518	58.4965	90.6225	-1.26762	471.009	47.8182
12.2667	5.57442	58.4444	90.4995	-1.81953	470.843	47.8188
12.2833	5.57381	58.4312	90.5271	-1.67061	471.056	47.8226
12.3	5.57228	58.4348	90.5729	-1.76826	471.056	47.8196
12.3167	5.57503	58.3405	90.391	-1.71349	471.01	47.8172
12.3333	5.57335	58.3837	90.3989	-1.70036	471.023	47.8149
12.35	5.57198	58.4124	90.5212	-1.79817	471.035	47.8133
12.3667	5.56603	58.4785	90.512	-1.98998	471.044	47.8161
12.3833	5.56709	58.451	90.6133	-2.20528	471.007	47.817
12.4	5.56664	58.4492	90.4884	-1.7617	471.013	47.8158
12.4167	5.56877	58.3555	90.3921	-2.57896	471.05	47.8143
12.4333	5.56435	58.4316	90.528	-2.04369	471.001	47.8158
12.45	5.56313	58.5368	90.7041	-1.94237	471.075	47.8133
12.4667	5.5645	58.4782	90.5759	-2.7018	471.091	47.8118
12.4833	5.56511	58.4737	90.5511	-2.91924	470.976	47.8115
12.5	5.56404	58.44	90.5708	-2.70592	471.034	47.8112
12.5167	5.56191	58.4641	90.4652	-2.78877	470.959	47.8121
12.5333	5.56206	58.3468	90.3846	-2.02644	470.872	47.8127
12.55	5.56114	58.3712	90.424	-3.04741	471.005	47.8097
12.5667	5.56389	58.486	90.5271	-3.07365	470.985	47.8118
12.5833	5.56343	58.3318	90.3541	-3.64708	470.898	47.8153
12.6	5.55687	58.3961	90.4203	-2.66243	471.027	47.8132
12.6167	5.55656	58.4113	90.454	-2.34764	471.027	47.8152
12.6333	5.55641	58.3527	90.4229	-2.50618	471.016	47.8133
12.65	5.55824	58.4454	90.4871	-2.69997	471.016	47.8144
12.6667	5.55748	58.4139	90.4429	-2.31377	471.072	47.8124
12.6833	5.55504	58.3921	90.4127	-2.84721	471.052	47.8124
12.7	5.55519	58.4045	90.5482	-2.87697	470.969	47.814
12.7167	5.55107	58.3598	90.3875	-3.19939	471.043	47.8111
12.7333	5.54863	58.3311	90.3471	-3.13683	471.095	47.8123
12.75	5.54726	58.3358	90.3817	-2.44728	471.072	47.8103
12.7667	5.54482	58.4626	90.5598	-2.96272	471.051	47.8112
12.7833	5.54543	58.3959	90.4394	-3.52135	471.046	47.8155
12.8	5.53871	58.3822	90.4151	-2.08305	471.017	47.8129
12.8167	5.54329	58.4823	90.6283	-1.86729	471.086	47.8074
12.8333	5.53871	58.3608	90.4406	-2.34413	471.071	47.8101
12.85	5.53398	58.3941	90.4199	-2.2625	470.989	47.8074
12.8667	5.53276	58.3518	90.3297	-3.38539	471.109	47.8109
12.8833	5.53276	58.3469	90.3635	-2.19093	471.11	47.8111
12.9	5.52834	58.3675	90.4662	-1.94649	471.051	47.8091
12.9167	5.52422	58.4312	90.5367	-3.58925	470.997	47.8111
12.9333	5.52132	58.3448	90.3254	-3.67271	471.062	47.8103
12.95	5.51979	58.4293	90.5879	-4.97093	471.025	47.8132
12.9667	5.51704	58.3663	90.4018	-3.71559	470.954	47.8136
12.9833	5.5114	58.4061	90.4968	-1.90834	470.978	47.8138
13	5.50911	58.3398	90.3535	-3.98506	471.028	47.8133
13.0167	5.50484	58.3451	90.3939	-2.83821	470.938	47.812
13.0333	5.50102	58.3985	90.4273	-4.61739	471.008	47.8097
13.05	5.49522	58.4582	90.5293	-4.41597	470.965	47.81
13.0667	5.48988	58.3622	90.4263	-4.38133	470.891	47.8118
13.0833	5.4908	58.4058	90.4673	-4.99107	470.982	47.8092
13.1	5.49263	58.4069	90.4542	-3.84911	470.94	47.8106
13.1167	5.4908	58.411	90.4926	-3.46352	470.797	47.8078
13.1333	5.48409	58.614	90.7191	-4.57985	470.993	47.8104
13.15	5.47951	58.3695	90.4279	-3.42415	470.975	47.8101
13.1667	5.47829	58.3762	90.452	-3.21495	470.927	47.8078
13.1833	5.47371	58.3828	90.4656	-2.7285	470.935	47.8069
13.2	5.47127	58.3897	90.4328	-4.74266	470.991	47.8092
13.2167	5.47157	58.3637	90.4176	-2.90077	470.986	47.81
13.2333	5.47081	58.3649	90.4699	-4.33189	470.983	47.8059
13.25	5.46608	58.4087	90.4246	-2.45018	471.014	47.8037
13.2667	5.46288	58.4234	90.5003	-2.61299	470.991	47.8083
13.2833	5.4583	58.3871	90.4728	-3.39256	470.88	47.8094
13.3	5.45357	58.3886	90.4681	-4.88976	470.912	47.8069
13.3167	5.45097	58.3888	90.4342	-3.52608	470.994	47.8097
13.3333	5.44502	58.523	90.6785	-3.35976	470.845	47.8086
13.35	5.44151	58.3797	90.4643	-3.77586	470.904	47.8075
13.3667	5.43831	58.4147	90.4893	-4.0374	470.981	47.8083
13.3833	5.43633	58.4292	90.5358	-4.5208	470.872	47.8088
13.4	5.43388	58.3651	90.3881	-4.07021	470.99	47.8072
13.4167	5.42717	58.397	90.489	-3.37044	471.04	47.8088
13.4333	5.42427	58.4371	90.5088	-3.40691	470.979	47.8043
13.45	5.41908	58.4039	90.4882	-3.42049	471.1	47.8069
13.4667	5.41985	58.4199	90.5143	-3.35915	471.092	47.8077
13.4833	5.41618	58.3155	90.3149	-4.22936	471.07	47.8059
13.5	5.41023	58.3738	90.3725	-4.51485	471.066	47.8082
13.5167	5.40352	58.4403	90.4467	-4.11263	471.105	47.8077
13.5333	5.39986	58.4138	90.3768	-4.59114	471.128	47.8072
13.55	5.39803	58.402	90.4733	-4.6949	471.113	47.8077
13.5667	5.40001	58.3996	90.4905	-4.27177	471.091	47.8072
13.5833	5.40031	58.402	90.498	-4.83849	471.113	47.8088
13.6	5.39986	58.383	90.418	-4.54643	471.001	47.8071
13.6167	5.39879	58.417	90.3906	-4.07982	471.019	47.8106
13.6333	5.39955	58.4156	90.4102	-4.57039	471.062	47.8092
13.65	5.39757	58.5966	90.678	-2.85072	471.007	47.8069
13.6667	5.39375	58.4574	90.5569	-3.04619	471.037	47.8097
13.6833	5.38796	58.357	90.4467	-2.58675	471.023	47.8089
13.7	5.38551	58.3451	90.3948	-1.90239	470.902	47.8106
13.7167	5.38231	58.3465	90.359	-0.766373	471.074	47.8097
13.7333	5.38216	58.4148	90.4235	-0.901108	471.073	47.8127
13.75	5.37804	58.4524	90.5566	-2.08656	470.998	47.8109
13.7667	5.37712	58.3869	90.4038	-2.01744	471.023	47.808
13.7833	5.37376	58.5363	90.516	-2.37755	471.052	47.8057
13.8	5.36827	58.4481	90.4871	-2.63496	471.007	47.8094
13.8167	5.37025	58.3463	90.3979	-2.38106	470.972	47.8071
13.8333	5.36903	58.4281	90.5097	-3.36327	471.032	47.8124
13.85	5.36675	58.4106	90.391	-1.04286	471.042	47.8132
13.8667	5.36507	58.5683	90.5743	-2.36977	470.999	47.8124
13.8833	5.36537	58.3619	90.346	-1.78566	471.016	47.8078
13.9	5.36354	58.3978	90.53	-2.48116	471.056	47.8062
13.9167	5.36598	58.4254	90.5103	-1.90071	471.026	47.8103
13.9333	5.36629	58.3526	90.355	-0.520859	471.004	47.813
13.95	5.36354	58.3836	90.3812	-2.54494	471.04	47.8109
13.9667	5.36613	58.4187	90.5012	-2.14211	470.968	47.8114
13.9833	5.37132	58.3512	90.3877	-1.77544	471.087	47.81
14	5.37346	58.3604	90.4107	-1.99608	471.081	47.8094
14.0167	5.37453	58.4281	90.4772	-3.33824	470.977	47.8103
14.0333	5.37605	58.3442	90.3686	-3.25539	471.134	47.8089
14.05	5.37529	58.4153	90.4777	-2.84004	471.164	47.8091
14.0667	5.37804	58.3797	90.4421	-1.55556	471.171	47.8091
14.0833	5.38292	58.3733	90.3712	-1.10619	471.144	47.8104
14.1	5.38094	58.3648	90.4139	-0.0315094	471.165	47.8091
14.1167	5.38017	58.3706	90.3838	-0.494614	471.113	47.8072
14.1333	5.382	58.3617	90.3718	0.74501	471.094	47.8094
14.15	5.38094	58.3602	90.4133	-0.918961	471.1	47.813
14.1667	5.38216	58.3735	90.3994	-1.80107	471.131	47.812
14.1833	5.38261	58.3923	90.4188	-2.08183	471.075	47.8124
14.2	5.38155	58.4222	90.5654	-1.58119	471.094	47.8107
14.2167	5.3849	58.3703	90.3889	-2.36794	471.135	47.8132
14.2333	5.38887	58.4284	90.4824	-2.63908	471.063	47.8135
14.25	5.38948	58.3628	90.3773	-2.01927	471.092	47.8155
14.2667	5.38902	58.4258	90.3814	-3.24883	471.023	47.8176
14.2833	5.39116	58.4428	90.5396	-3.22807	470.933	47.8127
14.3	5.38841	58.3471	90.3152	-2.11876	471.086	47.8132
14.3167	5.39162	58.3793	90.4339	-2.44835	471.145	47.8133
14.3333	5.39177	58.3129	90.3089	-2.43294	471.069	47.8129
14.35	5.39223	58.3941	90.4124	-2.54799	471.252	47.8121
14.3667	5.39055	58.3286	90.2937	-3.265	471.236	47.8143
14.3833	5.39818	58.3814	90.4617	-4.7509	471.259	47.8172
14.4	5.39665	58.4205	90.5427	-4.571	471.336	47.8199
14.4167	5.39833	58.5455	90.7993	-4.47075	471.415	47.8178
14.4333	5.39452	58.3894	90.4612	-3.91945	471.435	47.815
14.45	5.39635	58.3744	90.4478	-3.35075	471.403	47.8136
14.4667	5.40047	58.3695	90.386	-4.13887	471.417	47.8123
14.4833	5.39742	58.3874	90.386	-4.70741	471.448	47.8162
14.5	5.40016	58.4507	90.4913	-5.08293	471.4	47.8159
14.5167	5.39833	58.3515	90.3378	-4.00536	471.435	47.8162
14.5333	5.39436	58.3729	90.3744	-4.58046	471.388	47.8156
14.55	5.3997	58.3578	90.3681	-3.85094	471.323	47.8169
14.5667	5.40199	58.3761	90.4537	-5.37972	471.333	47.8205
14.5833	5.40459	58.3617	90.3741	-5.10735	471.371	47.8193
14.6	5.40367	58.4336	90.4784	-4.78493	471.23	47.8217
14.6167	5.3997	58.352	90.3204	-5.06264	471.361	47.8194
14.6333	5.39925	58.4109	90.4682	-5.02159	471.371	47.8175
14.65	5.40047	58.3579	90.4287	-5.48286	471.151	47.8187
14.6667	5.40291	58.4498	90.4928	-4.94591	471.248	47.8208
14.6833	5.40001	58.3355	90.3341	-4.64073	471.276	47.8184
14.7	5.40535	58.3506	90.3315	-5.65163	471.112	47.8193
14.7167	5.40337	58.3386	90.2918	-6.64223	471.19	47.8162
14.7333	5.40443	58.3996	90.4366	-5.38994	471.225	47.8161
14.75	5.40459	58.4516	90.6042	-4.88625	471.208	47.8181
14.7667	5.40352	58.4408	90.5068	-5.30113	471.219	47.8175
14.7833	5.40916	58.3402	90.3466	-5.8358	471.189	47.8173
14.8	5.411	58.3527	90.3649	-6.62483	471.193	47.8178
14.8167	5.41252	58.374	90.4498	-5.93407	471.199	47.8182
14.8333	5.41328	58.3462	90.3579	-6.2339	471.162	47.8217
14.85	5.4113	58.3312	90.3527	-5.85655	471.138	47.8242
14.8667	5.40932	58.4026	90.4577	-6.12541	471.109	47.8216
14.8833	5.40871	58.3376	90.3103	-6.38176	471.176	47.8165
14.9	5.41237	58.3346	90.3291	-7.18575	471.185	47.8159
14.9167	5.41206	58.361	90.3783	-7.36763	471.132	47.8202
14.9333	5.41115	58.3576	90.3822	-6.73393	471.233	47.8201
14.95	5.40825	58.4193	90.4771	-6.11046	471.252	47.817
14.9667	5.40321	58.393	90.397	-7.17155	471.218	47.8214
14.9833	5.4026	58.3672	90.3677	-5.85594	471.296	47.8207
15	5.40276	58.3842	90.3962	-7.77763	471.352	47.8245
15.0167	5.40627	58.3364	90.3033	-7.9493	471.269	47.8274
15.0333	5.40779	58.3369	90.3765	-7.59712	471.262	47.8315
15.05	5.40825	58.478	90.5836	-8.57338	471.253	47.8275
15.0667	5.40657	58.4127	90.3458	-8.53523	471.259	47.8252
15.0833	5.40566	58.3563	90.3433	-8.68843	471.279	47.8248
15.1	5.40916	58.3651	90.3393	-8.66631	471.261	47.8254
15.1167	5.40611	58.3515	90.4002	-8.10494	471.182	47.8243
15.1333	5.40367	58.3651	90.377	-9.47884	471.262	47.8249
15.15	5.4055	58.4081	90.4095	-9.41612	471.201	47.8214
15.1667	5.40779	58.3518	90.3724	-9.02107	471.128	47.8228
15.1833	5.40733	58.3802	90.3829	-9.74159	471.157	47.8214
15.2	5.40916	58.3469	90.3533	-10.3156	471.186	47.824
15.2167	5.40459	58.3613	90.3579	-10.8121	471.136	47.8213
15.2333	5.40611	58.4223	90.4096	-9.73442	471.143	47.8211
15.25	5.40428	58.3985	90.3974	-11.0058	471.163	47.8223
15.2667	5.4052	58.4776	90.6704	-10.3669	471.17	47.8208
15.2833	5.40428	58.4286	90.4545	-10.4176	471.164	47.8191
15.3	5.40611	58.5542	90.7461	-10.1696	471.142	47.8228
15.3167	5.4026	58.3511	90.3553	-9.73625	471.12	47.8274
15.3333	5.39772	58.3108	90.2773	-10.2227	471.184	47.8228
15.35	5.39406	58.4496	90.5697	-10.9367	471.156	47.8251
15.3667	5.39803	58.3741	90.3475	-10.5082	471.132	47.8237
15.3833	5.39604	58.4205	90.4197	-10.9541	471.176	47.8207
15.4	5.3994	58.4071	90.4873	-11.9643	471.121	47.8213
15.4167	5.39955	58.4144	90.4577	-10.7829	471.161	47.8245
15.4333	5.40352	58.3776	90.3884	-11.2156	471.13	47.8239
15.45	5.40459	58.3776	90.3494	-11.2074	471.018	47.8225
15.4667	5.40718	58.4396	90.5479	-11.063	471.173	47.8179
15.4833	5.40596	58.3915	90.3706	-10.6756	471.208	47.8202
15.5	5.4084	58.3337	90.281	-11.3606	471.068	47.8185
15.5167	5.4084	58.3566	90.3472	-11.3563	471.211	47.8176
15.5333	5.40688	58.4255	90.4409	-11.7246	471.237	47.8184
15.55	5.40535	58.4567	90.4934	-9.5533	471.116	47.8213
15.5667	5.40794	58.3849	90.3887	-10.0671	471.174	47.8213
15.5833	5.40901	58.3697	90.3729	-10.3168	471.225	47.8204
15.6	5.41084	58.366	90.4142	-10.9826	471.173	47.8175
15.6167	5.41008	58.4151	90.4495	-11.2502	471.176	47.8196
15.6333	5.40627	58.3311	90.2966	-11.5208	471.123	47.8208
15.65	5.40825	58.3976	90.3736	-10.8598	471.197	47.8188
15.6667	5.40733	58.4042	90.4235	-12.0025	471.212	47.8178
15.6833	5.4052	58.3456	90.3173	-11.3409	471.082	47.8194
15.7	5.40489	58.4187	90.4549	-12.1186	471.168	47.8138
15.7167	5.40382	58.3772	90.4517	-12.0197	471.201	47.8159
15.7333	5.40001	58.3582	90.3388	-12.7457	471.127	47.8162
15.75	5.3965	58.3471	90.3227	-12.5526	471.126	47.817
15.7667	5.39757	58.3651	90.3474	-13.0723	471.129	47.813
15.7833	5.39696	58.3729	90.3132	-13.0598	471.13	47.8138
15.8	5.39436	58.3942	90.4725	-12.7552	471.076	47.8141
15.8167	5.39467	58.4547	90.547	-12.5954	471.094	47.8172
15.8333	5.39101	58.4284	90.518	-12.2552	471.083	47.8176
15.85	5.39055	58.4289	90.436	-12.3571	471.165	47.8185
15.8667	5.39406	58.3964	90.3864	-12.4804	470.978	47.8156
15.8833	5.39604	58.3382	90.3051	-13.0747	471.137	47.8185
15.9	5.39894	58.3518	90.3497	-12.9829	471.192	47.8207
15.9167	5.39726	58.3253	90.3199	-13.4299	471.131	47.8225
15.9333	5.39635	58.3711	90.3922	-12.8584	471.256	47.8199
15.95	5.40077	58.3164	90.2708	-12.7898	471.267	47.8187
15.9667	5.40199	58.3585	90.3394	-12.366	471.199	47.8191
15.9833	5.40138	58.3376	90.3274	-11.9363	471.267	47.8173
16	5.40047	58.391	90.3787	-11.2222	471.248	47.8172
16.0167	5.39818	58.3678	90.3489	-12.0232	471.251	47.8173
16.0333	5.39803	58.3793	90.4662	-12.1824	471.322	47.8184
16.05	5.39909	58.3984	90.3576	-12.0798	471.248	47.8193
16.0667	5.40199	58.3811	90.3666	-11.8856	471.258	47.8219
16.0833	5.39986	58.344	90.3152	-12.1371	471.24	47.8184
16.1	5.39894	58.3584	90.308	-11.37	471.208	47.8149
16.1167	5.40077	58.3833	90.4206	-11.556	471.318	47.8155
16.1333	5.40245	58.3152	90.2438	-11.5644	471.322	47.8164
16.15	5.40337	58.4644	90.483	-11.5835	471.285	47.8169
16.1667	5.40123	58.3627	90.3431	-11.3409	471.429	47.8202
16.1833	5.40504	58.4777	90.4856	-10.6493	471.449	47.8173
16.2	5.40062	58.3779	90.3297	-12.1592	471.42	47.8164
16.2167	5.40443	58.4222	90.429	-11.6454	471.417	47.8147
16.2333	5.4052	58.3627	90.4089	-11.7622	471.442	47.8129
16.25	5.40566	58.3741	90.38	-11.643	471.429	47.8135
16.2667	5.4055	58.35	90.3037	-12.062	471.448	47.8112
16.2833	5.40535	58.3613	90.3722	-12.6157	471.272	47.8147
16.3	5.40504	58.3523	90.3635	-12.4281	471.441	47.8175
16.3167	5.40794	58.3791	90.3579	-13.1773	471.41	47.8159
16.3333	5.40825	58.344	90.3019	-12.6926	471.277	47.8172
16.35	5.41176	58.4269	90.4421	-13.5516	471.374	47.815
16.3667	5.41298	58.4242	90.4043	-13.2058	471.409	47.8147
16.3833	5.41679	58.4069	90.4394	-12.9037	471.31	47.8146
16.4	5.41222	58.4229	90.4289	-13.6369	471.301	47.8127
16.4167	5.41679	58.3392	90.319	-12.8387	471.271	47.8138
16.4333	5.41771	58.48	90.4376	-13.8776	471.262	47.8147
16.45	5.41405	58.3802	90.3521	-12.7636	471.254	47.8153
16.4667	5.41863	58.3817	90.3899	-13.616	471.162	47.8153
16.4833	5.41801	58.3982	90.4061	-13.6982	471.286	47.8135
16.5	5.41679	58.4432	90.4162	-13.6529	471.287	47.8155
16.5167	5.41969	58.3767	90.342	-13.4281	471.131	47.8178
16.5333	5.41878	58.4214	90.3736	-13.5355	471.253	47.8144
16.55	5.4174	58.33	90.2754	-13.4978	471.334	47.8173
16.5667	5.42076	58.3353	90.308	-13.7745	471.222	47.8173
16.5833	5.42381	58.3837	90.3429	-13.6082	471.268	47.8178
16.6	5.42442	58.3711	90.3719	-13.7876	471.272	47.8167
16.6167	5.429	58.3521	90.2912	-13.737	471.283	47.8132
16.6333	5.4258	58.3878	90.3765	-13.8186	471.345	47.8118
16.65	5.42931	58.4058	90.4479	-13.4145	471.328	47.8123
16.6667	5.43282	58.3552	90.2544	-14.06	471.321	47.8152
16.6833	5.42976	58.3236	90.2677	-13.53	471.385	47.814
16.7	5.42839	58.373	90.3283	-13.4568	471.191	47.8143
16.7167	5.42732	58.413	90.3924	-13.4425	471.337	47.8146
16.7333	5.42717	58.4165	90.4673	-13.4412	471.371	47.8161
16.75	5.42595	58.3195	90.2526	-13.5879	471.335	47.8172
16.7667	5.42885	58.3459	90.2633	-13.7835	471.387	47.8164
16.7833	5.43037	58.4477	90.5357	-13.7107	471.366	47.815
16.8	5.43129	58.5273	90.5079	-13.4068	471.301	47.817
16.8167	5.43327	58.4599	90.4403	-13.5206	471.376	47.812
16.8333	5.43358	58.448	90.3832	-13.7757	471.357	47.8133
16.85	5.43327	58.3474	90.2808	-12.9508	471.288	47.8111
16.8667	5.43312	58.4266	90.3791	-13.4634	471.258	47.8159
16.8833	5.43724	58.3396	90.3266	-13.1933	471.248	47.8169
16.9	5.43312	58.3711	90.3274	-13.8902	471.296	47.8138
16.9167	5.43617	58.4042	90.3884	-12.254	471.252	47.8117
16.9333	5.43907	58.4408	90.3698	-13.0669	471.148	47.8143
16.95	5.43633	58.4287	90.4571	-13.9074	471.331	47.8129
16.9667	5.43312	58.3952	90.3371	-13.9086	471.294	47.8127
16.9833	5.43297	58.4028	90.4331	-13.7667	471.216	47.8115
17	5.4319	58.4025	90.3591	-12.8703	471.279	47.8114
17.0167	5.42946	58.3601	90.2638	-14.0112	471.297	47.8135
17.0333	5.43266	58.3331	90.2815	-14.1125	471.29	47.8123
17.05	5.43419	58.4385	90.5026	-14.1053	471.32	47.8133
17.0667	5.43007	58.3527	90.3599	-14.1857	471.376	47.8132
17.0833	5.43373	58.3878	90.4108	-13.8532	471.348	47.8127
17.1	5.43419	58.4121	90.3649	-13.8389	471.33	47.8118
17.1167	5.43785	58.3384	90.2703	-14.4456	471.126	47.8106
17.1333	5.44136	58.3483	90.3004	-14.0141	471.34	47.8138
17.15	5.43922	58.4252	90.3851	-14.2275	471.312	47.8178
17.1667	5.43938	58.4325	90.4896	-14.7115	471.185	47.8162
17.1833	5.44411	58.3567	90.312	-14.5083	471.256	47.815
17.2	5.44502	58.3851	90.3242	-14.5065	471.303	47.8132
17.2167	5.44411	58.3701	90.2941	-14.8492	471.257	47.8149
17.2333	5.44457	58.3709	90.3227	-14.5731	471.294	47.8167
17.25	5.44899	58.3453	90.2882	-13.8871	471.238	47.8118
17.2667	5.45036	58.4057	90.4119	-14.3914	471.265	47.8129
17.2833	5.4493	58.3813	90.3446	-13.9568	471.284	47.8133
17.3	5.44655	58.5319	90.6298	-14.044	471.126	47.8132
17.3167	5.44563	58.3895	90.3838	-14.2907	471.153	47.8133
17.3333	5.44243	58.3773	90.3298	-13.8984	471.195	47.8123
17.35	5.44594	58.3698	90.3346	-13.7251	471.069	47.8152
17.3667	5.44395	58.4023	90.3768	-13.626	471.174	47.8143
17.3833	5.43861	58.3872	90.3783	-14.0778	471.166	47.8143
17.4	5.43785	58.3495	90.3468	-13.0128	471.144	47.8161
17.4167	5.44045	58.4028	90.398	-13.5062	471.169	47.815
17.4333	5.44029	58.4896	90.5111	-12.7224	471.15	47.8201
17.45	5.43999	58.4159	90.4055	-13.2076	471.152	47.8138
17.4667	5.44289	58.433	90.4443	-13.681	471.221	47.8161
17.4833	5.44502	58.3251	90.2801	-13.1814	471.167	47.8138
17.5	5.44594	58.3227	90.2712	-13.232	471.196	47.8187
17.5167	5.44563	58.4307	90.5105	-13.2679	471.167	47.8199
17.5333	5.44151	58.3817	90.341	-13.1951	471.02	47.8196
17.55	5.44045	58.4232	90.4255	-13.1069	471.153	47.819
17.5667	5.44014	58.3756	90.31	-13.2082	471.161	47.8178
17.5833	5.44304	58.4286	90.3674	-13.1754	471.117	47.8141
17.6	5.44167	58.3907	90.3304	-12.4609	471.183	47.8118
17.6167	5.44273	58.3932	90.3397	-12.6617	471.162	47.8164
17.6333	5.43861	58.3527	90.3332	-12.8065	471.088	47.8152
17.65	5.44273	58.3797	90.3754	-12.9925	471.142	47.8164
17.6667	5.4406	58.4332	90.3986	-12.8345	471.15	47.8181
17.6833	5.43846	58.4103	90.3927	-12.8643	471.112	47.8182
17.7	5.43999	58.3521	90.2264	-13.3495	471.103	47.8152
17.7167	5.43831	58.41	90.36	-13.005	471.051	47.8158
17.7333	5.43785	58.409	90.416	-13.2076	471.147	47.8181
17.75	5.43877	58.4168	90.3889	-13.036	471.143	47.8155
17.7667	5.43755	58.395	90.3405	-13.086	471.039	47.8129
17.7833	5.43602	58.3996	90.3507	-12.2117	471.208	47.8162
17.8	5.43358	58.3933	90.3106	-12.8715	471.189	47.8159
17.8167	5.43419	58.3843	90.3941	-12.6843	471.1	47.8138
17.8333	5.43648	58.3532	90.2757	-12.7105	471.153	47.8123
17.85	5.43861	58.3634	90.2711	-13.393	471.178	47.8124
17.8667	5.43221	58.3619	90.2982	-13.7638	471.094	47.8117
17.8833	5.43449	58.3773	90.3159	-13.4205	471.067	47.8095
17.9	5.43144	58.3442	90.2758	-13.4412	471.005	47.8138
17.9167	5.42976	58.4527	90.4383	-13.2255	471.031	47.8159
17.9333	5.42686	58.5055	90.5676	-13.1861	471.001	47.8175
17.95	5.42091	58.4759	90.5386	-13.2107	470.812	47.8161
17.9667	5.42488	58.3837	90.3819	-14.0891	470.928	47.8149
17.9833	5.42519	58.3694	90.3045	-12.3541	470.975	47.8126
18	5.42442	58.3456	90.2699	-12.7296	470.866	47.8094
18.0167	5.42686	58.4179	90.3771	-13.4484	470.928	47.8132
18.0333	5.42656	58.4303	90.3364	-13.1272	470.942	47.8109
18.05	5.42473	58.363	90.313	-12.7898	470.939	47.8075
18.0667	5.42656	58.3593	90.3021	-11.2377	470.956	47.8115
18.0833	5.4232	58.3981	90.2642	-11.6848	470.931	47.8077
18.1	5.42625	58.4036	90.3359	-11.4385	470.944	47.8104
18.1167	5.4348	58.3793	90.2938	-11.9321	470.955	47.8135
18.1333	5.42931	58.401	90.3671	-11.2562	470.784	47.8132
18.15	5.42793	58.3869	90.3739	-11.4272	470.9	47.8132
18.1667	5.42885	58.4615	90.3875	-11.1955	470.983	47.8136
18.1833	5.43114	58.3395	90.2996	-10.8031	470.917	47.8156
18.2	5.4316	58.4	90.319	-11.4547	470.972	47.8146
18.2167	5.42976	58.3505	90.2938	-11.2086	470.931	47.8161
18.2333	5.42976	58.4101	90.3819	-11.5107	470.964	47.8153
18.25	5.42961	58.3999	90.3605	-11.8368	471.043	47.817
18.2667	5.42503	58.4141	90.4209	-11.0601	471.045	47.8179
18.2833	5.42564	58.4077	90.3123	-11.2115	471.046	47.8156
18.3	5.42442	58.4351	90.3954	-10.7978	471.146	47.8149
18.3167	5.42412	58.3408	90.2441	-11.0661	471.114	47.8152
18.3333	5.42427	58.4394	90.353	-10.7728	471.121	47.8135
18.35	5.42137	58.4173	90.3434	-11.1018	471.122	47.813
18.3667	5.42244	58.3654	90.3359	-11.0058	471.036	47.8162
18.3833	5.42259	58.4042	90.3384	-11.0261	471.161	47.8152
18.4	5.41939	58.4068	90.4061	-11.143	471.176	47.8101
18.4167	5.42046	58.3657	90.2926	-11.3706	471.062	47.8127
18.4333	5.41695	58.4205	90.37	-10.8002	471.128	47.814
18.45	5.41801	58.3936	90.3111	-10.1833	471.117	47.8129
18.4667	5.4174	58.4185	90.4038	-10.4533	471.06	47.8121
18.4833	5.41451	58.4602	90.4365	-10.1756	471.107	47.8094
18.5	5.41313	58.3585	90.2659	-10.8772	471.166	47.8088
18.5167	5.41176	58.5156	90.3124	-10.7549	471.136	47.8126
18.5333	5.41222	58.3913	90.2822	-11.3206	471.108	47.8127
18.55	5.41603	58.3729	90.3033	-10.7328	470.987	47.8114
18.5667	5.41466	58.341	90.2706	-10.8366	471.19	47.8123
18.5833	5.41466	58.3172	90.2035	-10.3866	471.122	47.8169
18.6	5.41618	58.4484	90.3957	-10.8562	471.019	47.8159
18.6167	5.41603	58.4081	90.3457	-10.29	471.101	47.8173
18.6333	5.41283	58.5203	90.4141	-10.6393	471.115	47.8156
18.65	5.40993	58.4115	90.3196	-10.547	471.078	47.8169
18.6667	5.41115	58.4704	90.3574	-10.6965	471.177	47.8104
18.6833	5.41069	58.4513	90.3812	-11.3975	471.188	47.8115
18.7	5.40993	58.3657	90.3283	-10.5386	471.168	47.8138
18.7167	5.40871	58.3601	90.2873	-10.5671	471.14	47.8133
18.7333	5.40947	58.4054	90.3779	-10.5279	471.104	47.8138
18.75	5.40871	58.3535	90.2818	-10.3025	471.198	47.8127
18.7667	5.40688	58.3871	90.3384	-10.4826	471.228	47.814
18.7833	5.40566	58.4203	90.3944	-10.5058	471.076	47.8144
18.8	5.40489	58.4693	90.3204	-10.523	471.198	47.8141
18.8167	5.40566	58.3877	90.3741	-10.5445	471.202	47.814
18.8333	5.40611	58.384	90.3065	-10.5099	471.145	47.8146
18.85	5.40657	58.4557	90.3861	-10.6971	471.184	47.8115
18.8667	5.40962	58.4345	90.3642	-10.008	471.13	47.8146
18.8833	5.41115	58.3253	90.2085	-9.86382	471.096	47.8127
18.9	5.41252	58.3971	90.3661	-9.69338	471.131	47.8141
18.9167	5.41344	58.4003	90.2976	-9.78218	471.102	47.8132
18.9333	5.41344	58.4644	90.3599	-9.96986	471.055	47.8143
18.95	5.4113	58.3437	90.2459	-9.91386	471.143	47.8149
18.9667	5.41039	58.3704	90.3199	-9.90379	470.954	47.8167
18.9833	5.40901	58.3741	90.3104	-9.35356	471.081	47.8159
19	5.40962	58.3877	90.2969	-10.073	471.142	47.8165
19.0167	5.40611	58.5215	90.6339	-9.47701	471.128	47.8156
19.0333	5.40123	58.3707	90.2699	-9.76006	471.208	47.8143
19.05	5.40428	58.4048	90.3765	-9.42818	471.173	47.8118
19.0667	5.40794	58.3854	90.2946	-10.0195	471.1	47.8114
19.0833	5.4084	58.3695	90.3048	-10.6226	471.179	47.8117
19.1	5.40443	58.4087	90.3254	-10.0767	471.112	47.8143
19.1167	5.40474	58.4061	90.3048	-8.90892	471.035	47.8152
19.1333	5.40581	58.4231	90.2554	-9.63738	471.072	47.8178
19.15	5.40489	58.3508	90.2403	-9.58489	471.098	47.817
19.1667	5.40794	58.3804	90.2723	-10.4325	471.125	47.8165
19.1833	5.40627	58.3854	90.2987	-9.60808	471.072	47.8132
19.2	5.40611	58.3785	90.2978	-10.2477	470.936	47.8158
19.2167	5.40627	58.4388	90.3843	-10.29	471.152	47.8164
19.2333	5.40474	58.3648	90.2586	-10.1214	471.12	47.8141
19.25	5.40947	58.4042	90.3211	-10.1421	471.022	47.8184
19.2667	5.40642	58.4191	90.3928	-9.70345	471.116	47.8182
19.2833	5.40794	58.3755	90.3043	-9.87099	471.09	47.8201
19.3	5.40474	58.3878	90.3605	-9.24812	471.019	47.8211
19.3167	5.40382	58.4484	90.3684	-9.65462	471.037	47.8156
19.3333	5.4055	58.3744	90.2569	-8.49831	471.067	47.815
19.35	5.40886	58.361	90.2345	-9.28032	471.043	47.8152
19.3667	5.40627	58.3895	90.366	-10.3913	471.076	47.8149
19.3833	5.4084	58.3826	90.3124	-10.1911	470.936	47.813
19.4	5.40459	58.3837	90.2599	-9.74693	471.066	47.8124
19.4167	5.40474	58.4428	90.3381	-10.0277	471.095	47.8133
19.4333	5.40764	58.4458	90.3722	-9.90669	470.972	47.8129
19.45	5.40779	58.4032	90.4023	-10.1791	471.094	47.8178
19.4667	5.40932	58.3758	90.2964	-10.0581	471.151	47.8153
19.4833	5.40794	58.4014	90.3373	-9.69994	471.078	47.8152
19.5	5.41283	58.4315	90.3986	-9.3792	471.081	47.8135
19.5167	5.41237	58.4673	90.3223	-9.32442	471.019	47.8152
19.5333	5.41435	58.4524	90.4441	-10.1493	471.062	47.8167
19.55	5.41863	58.3595	90.2744	-9.11995	471.061	47.8159
19.5667	5.41801	58.4414	90.2844	-9.4561	471.023	47.8146
19.5833	5.41985	58.5319	90.4035	-9.53957	471.013	47.8153
19.6	5.41924	58.4092	90.3446	-9.69811	471.065	47.8165
19.6167	5.42046	58.4019	90.2738	-9.49669	470.863	47.8156
19.6333	5.41893	58.7119	90.8097	-9.5121	470.986	47.8144
19.65	5.41542	58.5439	90.4794	-9.45976	471.004	47.8138
19.6667	5.41344	58.4126	90.353	-9.23195	470.999	47.8158
19.6833	5.41435	58.3653	90.3085	-8.68248	471.058	47.8178
19.7	5.41344	58.6237	90.5325	-9.43642	471.029	47.8126
19.7167	5.41161	58.5056	90.4629	-9.30534	471.044	47.8133
19.7333	5.41466	58.399	90.3185	-8.88985	471.181	47.8117
19.75	5.40916	58.4733	90.4202	-8.78197	471.105	47.813
19.7667	5.40718	58.366	90.2898	-8.54897	471.068	47.8115
19.7833	5.40535	58.4315	90.3494	-9.105	471.093	47.8103
19.8	5.40596	58.5304	90.3901	-9.17061	471.06	47.8123
19.8167	5.40794	58.4074	90.3983	-8.8398	471.129	47.8132
19.8333	5.40825	58.3917	90.313	-9.11934	471.141	47.8173
19.85	5.40657	58.3485	90.2146	-8.60085	471.049	47.8138
19.8667	5.40337	58.3543	90.3103	-8.78441	471.213	47.8176
19.8833	5.40596	58.5122	90.4986	-8.88039	471.223	47.8182
19.9	5.40504	58.3854	90.2627	-9.16466	471.112	47.8164
19.9167	5.40108	58.3996	90.322	-8.88985	471.195	47.8132
19.9333	5.40566	58.3767	90.2947	-8.99178	471.186	47.813
19.95	5.40672	58.3721	90.2335	-8.88924	471.076	47.8135
19.9667	5.40886	58.3097	90.1612	-8.47389	471.11	47.8115
19.9833	5.41176	58.399	90.2821	-8.22762	471.143	47.8149
20	5.41496	58.3619	90.2819	-8.56087	471.189	47.8156
20.0167	5.41557	58.4007	90.3201	-8.18535	471.14	47.8109
20.0333	5.41512	58.5175	90.4919	-8.82546	471.012	47.8132
20.05	5.41206	58.3929	90.3118	-7.93266	471.123	47.8143
20.0667	5.41527	58.4351	90.4388	-8.5865	471.091	47.8182
20.0833	5.41389	58.3617	90.2628	-8.2151	470.913	47.8123
20.1	5.41039	58.456	90.2964	-8.82378	471.012	47.8159
20.1167	5.41023	58.4664	90.3503	-7.9052	471.039	47.814
20.1333	5.40825	58.4289	90.3761	-7.97493	470.959	47.8141
20.15	5.40581	58.345	90.2789	-8.73314	470.965	47.8162
20.1667	5.40474	58.422	90.3356	-8.50609	470.992	47.8164
20.1833	5.40504	58.4309	90.2947	-8.54057	471.026	47.8149
20.2	5.40657	58.3738	90.3069	-8.69972	471.028	47.8138
20.2167	5.4052	58.4475	90.4646	-8.40233	471.021	47.8133
20.2333	5.40398	58.3611	90.2654	-8.96797	470.993	47.813
20.25	5.40276	58.4271	90.3605	-8.48213	471.087	47.8138
20.2667	5.4026	58.411	90.2638	-8.14537	470.915	47.8173
20.2833	5.40291	58.4086	90.3262	-8.02803	471.03	47.817
20.3	5.4026	58.4109	90.3059	-8.43575	471.076	47.8143
20.3167	5.4023	58.3987	90.3165	-7.83257	470.938	47.8161
20.3333	5.40428	58.3877	90.2557	-8.12691	470.964	47.8194
20.35	5.40642	58.3761	90.3005	-7.64412	470.936	47.8169
20.3667	5.40474	58.3727	90.3085	-7.27394	470.924	47.8161
20.3833	5.40199	58.3624	90.2792	-7.80144	471.004	47.8161
20.4	5.40413	58.5156	90.4325	-7.94273	470.948	47.8176
20.4167	5.40504	58.3765	90.3013	-8.46489	470.892	47.8158
20.4333	5.40367	58.384	90.3057	-7.24007	470.988	47.8162
20.45	5.40108	58.4495	90.2863	-8.02147	470.991	47.817
20.4667	5.40016	58.368	90.2789	-7.687	470.923	47.8156
20.4833	5.39909	58.3648	90.3286	-7.49687	470.91	47.8194
20.5	5.39833	58.3926	90.2558	-7.72347	470.847	47.8167
20.5167	5.39436	58.4809	90.3425	-7.33833	470.996	47.8172
20.5333	5.39528	58.402	90.2624	-7.27882	470.953	47.8144
20.55	5.39818	58.4263	90.2917	-7.64595	470.831	47.815
20.5667	5.39497	58.4116	90.3153	-7.85454	471.02	47.8135
20.5833	5.39558	58.4103	90.3194	-7.31758	471.023	47.8143
20.6	5.39787	58.4446	90.3941	-7.88918	470.914	47.8138
20.6167	5.39528	58.3672	90.2287	-7.30614	470.977	47.8149
20.6333	5.39513	59.9056	91.0552	-6.85555	471.018	47.8159
20.65	5.39497	58.4301	90.3204	-7.519	470.977	47.8138
20.6667	5.39497	58.4933	90.361	-8.07747	470.995	47.814
20.6833	5.39375	58.3936	90.2804	-7.52129	470.996	47.8178
20.7	5.39375	58.4156	90.2953	-8.13164	470.99	47.8173
20.7167	5.39726	58.507	90.4151	-7.15721	470.977	47.815
20.7333	5.3994	58.4246	90.303	-7.16667	470.968	47.8146
20.75	5.3997	58.3772	90.2438	-7.36702	470.984	47.8162
20.7667	5.39894	58.3897	90.3025	-7.40868	471.035	47.8164
20.7833	5.39635	58.4174	90.2879	-7.19292	470.821	47.8179
20.8	5.39711	58.4066	90.2757	-6.99867	470.982	47.8149
20.8167	5.39543	58.4209	90.3228	-7.09694	470.956	47.8118
20.8333	5.39375	58.4603	90.3573	-7.0594	470.877	47.8129
20.85	5.39391	58.4815	90.4205	-6.49025	470.979	47.8091
20.8667	5.39513	58.4223	90.3013	-6.68205	471.009	47.813
20.8833	5.39513	58.4094	90.3104	-6.63261	470.93	47.8161
20.9	5.39528	58.4402	90.339	-6.7823	470.997	47.8147
20.9167	5.39497	58.3976	90.2612	-7.33833	470.988	47.8173
20.9333	5.39207	58.4313	90.3028	-6.5165	470.919	47.8173
20.95	5.38933	58.4126	90.2995	-6.93184	470.987	47.8202
20.9667	5.3878	58.4715	90.4276	-7.17506	471.002	47.8205
20.9833	5.38658	58.3744	90.2403	-7.57027	470.981	47.8223
21	5.38658	58.4284	90.3542	-6.56593	470.945	47.8243
21.0167	5.38689	58.418	90.3208	-7.18514	471.019	47.8201
21.0333	5.38704	58.3999	90.2348	-6.98433	470.988	47.8214
21.05	5.38597	58.4557	90.3814	-6.76445	470.975	47.8194
21.0667	5.38597	58.4582	90.2844	-6.74828	470.853	47.8156
21.0833	5.38353	58.4814	90.3964	-6.99928	470.972	47.8138
21.1	5.38414	58.4112	90.2923	-7.30446	470.933	47.8132
21.1167	5.3878	58.3576	90.1878	-7.12685	470.726	47.8135
21.1333	5.38231	58.494	90.3985	-6.9062	470.881	47.8146
21.15	5.38078	58.3994	90.2584	-6.77452	470.934	47.814
21.1667	5.38002	58.4383	90.342	-6.72142	470.832	47.8133
21.1833	5.3791	58.3996	90.2477	-7.45934	470.956	47.8146
21.2	5.37819	58.4002	90.3065	-6.44722	470.984	47.8115
21.2167	5.38155	58.4426	90.3594	-6.65413	470.827	47.814
21.2333	5.38521	58.4759	90.3381	-6.91994	470.993	47.8167
21.25	5.38734	58.3991	90.247	-6.53557	470.976	47.8179
21.2667	5.38918	58.3958	90.2238	-7.38304	470.863	47.8175
21.2833	5.38765	58.4179	90.2836	-7.1273	470.978	47.8165
21.3	5.38796	58.4655	90.2807	-7.11601	470.944	47.817
21.3167	5.38475	58.3971	90.2837	-7.91359	470.838	47.8188
21.3333	5.38582	58.4121	90.2882	-7.59056	470.953	47.822
21.35	5.38521	58.5136	90.3475	-6.90804	470.938	47.8222
21.3667	5.3846	58.3981	90.2396	-6.53664	470.931	47.8196
21.3833	5.38231	58.4753	90.4116	-7.82173	470.951	47.8196
21.4	5.38506	58.4081	90.2663	-5.51155	470.927	47.8242
21.4167	5.3846	58.4019	90.3544	-6.22017	470.93	47.8217
21.4333	5.38597	58.3987	90.2697	-6.0157	470.939	47.8246
21.45	5.38918	58.4013	90.2445	-5.05135	470.92	47.8196
21.4667	5.39146	58.4562	90.3756	-6.03539	470.917	47.8202
21.4833	5.38902	58.4679	90.351	-4.93629	470.975	47.8185
21.5	5.38963	58.471	90.3675	-5.91682	470.966	47.8208
21.5167	5.38612	58.4512	90.2818	-5.6945	470.93	47.8205
21.5333	5.38582	58.4138	90.2331	-7.18285	470.999	47.8226
21.55	5.38796	58.4258	90.3161	-6.24992	471.008	47.8266
21.5667	5.38017	58.5154	90.4559	-4.85588	470.909	47.8246
21.5833	5.38139	58.4199	90.2834	-6.41457	470.919	47.8216
21.6	5.38216	58.4472	90.3791	-6.21666	470.976	47.821
21.6167	5.382	58.4328	90.3378	-7.32353	470.953	47.8153
21.6333	5.37819	58.442	90.3266	-6.60881	470.934	47.8167
21.65	5.37834	58.4306	90.3031	-5.91438	470.872	47.8162
21.6667	5.37697	58.4689	90.27	-7.34551	470.999	47.8165
21.6833	5.38109	58.4069	90.276	-6.12602	470.988	47.8153
21.7	5.38002	58.4667	90.3968	-5.63011	470.874	47.8181
21.7167	5.37697	58.4045	90.3285	-5.28145	470.987	47.8191
21.7333	5.37987	58.4095	90.2415	-7.63222	471.008	47.8194
21.75	5.37407	58.4681	90.3774	-6.50093	470.891	47.8165
21.7667	5.37102	58.4235	90.2685	-5.41847	470.987	47.8165
21.7833	5.373	58.4072	90.2335	-7.03194	470.962	47.8191
21.8	5.36964	58.3788	90.2061	-7.21565	470.814	47.8217
21.8167	5.3698	58.5091	90.3732	-5.74867	470.938	47.8237
21.8333	5.37163	58.4385	90.3536	-5.51689	470.944	47.8211
21.85	5.37315	58.4187	90.2638	-6.67137	470.774	47.8184
21.8667	5.36812	58.4574	90.3524	-6.03905	470.931	47.8196
21.8833	5.36781	58.5482	90.4858	-5.0782	470.949	47.8199
21.9	5.36903	58.399	90.29	-7.16194	470.841	47.8213
21.9167	5.3698	58.4031	90.2685	-5.72838	470.992	47.8214
21.9333	5.37163	58.3978	90.2456	-5.5967	471.118	47.8213
21.95	5.3727	58.3775	90.2158	-5.9359	470.96	47.8226
21.9667	5.36995	58.4287	90.3774	-6.14037	471.114	47.8254
21.9833	5.36873	58.4002	90.2885	-6.69518	471.121	47.8243
22	5.36858	58.5055	90.3977	-6.23985	471.027	47.8208
22.0167	5.36629	58.422	90.2979	-5.61699	471.117	47.8196
22.0333	5.3672	58.3828	90.2363	-6.78886	471.009	47.8213
22.05	5.36812	58.4586	90.303	-5.74455	470.941	47.8196
22.0667	5.36797	58.4521	90.2833	-5.49843	471.092	47.8169
22.0833	5.36675	58.4245	90.3129	-6.51695	471.027	47.8176
22.1	5.36903	58.4718	90.3208	-6.43364	470.914	47.8219
22.1167	5.36736	58.4284	90.3066	-5.44289	471.054	47.8208
22.1333	5.36415	58.3991	90.2738	-5.64674	470.991	47.8205
22.15	5.35866	58.4495	90.3079	-5.91438	470.834	47.8219
22.1667	5.36125	58.4417	90.3111	-7.25548	470.93	47.8225
22.1833	5.36858	58.4818	90.3967	-7.12853	470.961	47.8234
22.2	5.36613	58.4472	90.2177	-7.06596	470.839	47.826
22.2167	5.36461	58.4585	90.2847	-6.40801	470.924	47.8214
22.2333	5.36308	58.4159	90.2369	-6.32149	470.922	47.8277
22.25	5.36369	58.4762	90.3455	-6.82167	470.843	47.8289
22.2667	5.36171	58.4257	90.2628	-6.93962	470.948	47.8274
22.2833	5.36171	58.4386	90.3101	-6.30425	470.932	47.8284
22.3	5.36003	58.4278	90.2802	-6.70891	470.724	47.8269
22.3167	5.36049	58.4502	90.2877	-6.73103	470.922	47.8291
22.3333	5.36095	58.4266	90.2538	-6.80794	470.904	47.8277
22.35	5.35637	58.4283	90.3004	-6.04195	470.666	47.8269
22.3667	5.35515	58.4275	90.3196	-7.34261	470.879	47.8239
22.3833	5.35454	58.4553	90.3693	-5.99663	470.953	47.8266
22.4	5.34889	58.512	90.3829	-6.59752	470.782	47.8278
22.4167	5.34859	58.466	90.3642	-6.39656	470.879	47.8313
22.4333	5.34691	58.4573	90.3231	-6.72142	470.908	47.8292
22.45	5.34447	58.4899	90.3515	-7.04155	470.825	47.8313
22.4667	5.34859	58.453	90.292	-6.94374	470.884	47.8317
22.4833	5.35042	58.4431	90.3275	-7.11845	470.826	47.8295
22.5	5.35316	58.5282	90.4105	-6.45317	470.791	47.8272
22.5167	5.35515	58.4847	90.3089	-6.63979	470.894	47.828
22.5333	5.35088	58.4704	90.3553	-6.81267	470.852	47.8278
22.55	5.34828	58.4072	90.2433	-5.99312	470.845	47.8277
22.5667	5.35316	58.4316	90.3555	-6.38115	470.898	47.8301
22.5833	5.35652	58.402	90.2392	-6.51817	470.892	47.8278
22.6	5.35484	58.4556	90.3199	-6.54625	470.857	47.8272
22.6167	5.35255	58.4985	90.3968	-5.37254	470.803	47.8259
22.6333	5.35469	58.4711	90.3165	-5.29869	470.887	47.8277
22.65	5.35423	58.4222	90.2799	-5.3672	470.856	47.8288
22.6667	5.35316	58.5044	90.4768	-5.51323	470.842	47.831
22.6833	5.35301	58.409	90.2309	-6.35841	470.841	47.8286
22.7	5.35149	58.4597	90.2497	-5.58235	470.881	47.8259
22.7167	5.35164	58.5186	90.5541	-6.36986	470.856	47.8242
22.7333	5.35149	58.4611	90.3573	-5.30769	470.862	47.8268
22.75	5.35378	58.6541	90.5195	-4.91844	470.85	47.8228
22.7667	5.35255	58.4281	90.2488	-5.96443	470.806	47.8297
22.7833	5.35301	58.422	90.3237	-5.50072	470.854	47.8286
22.8	5.35332	58.4502	90.2853	-5.46257	470.778	47.8303
22.8167	5.35362	58.4342	90.2801	-6.27022	470.741	47.8284
22.8333	5.35652	58.456	90.3654	-5.6295	470.762	47.8306
22.85	5.35683	58.3854	90.2486	-5.57945	470.773	47.8324
22.8667	5.35728	58.4898	90.4095	-6.57784	470.746	47.8335
22.8833	5.35515	58.6613	90.4362	-4.80644	470.795	47.8252
22.9	5.36095	58.5159	90.3574	-5.68077	470.839	47.8307
22.9167	5.36049	58.473	90.3921	-10.6339	470.75	47.8301
22.9333	5.35683	58.5351	90.3387	-4.92256	470.805	47.8303
22.95	5.35927	58.462	90.3837	-4.88808	470.853	47.83
22.9667	5.36064	58.5496	90.3681	-5.00252	470.833	47.8327
22.9833	5.36247	58.4951	90.3715	-5.41969	470.904	47.8318
23	5.36247	58.437	90.2967	-3.13149	470.892	47.8367
23.0167	5.36263	58.4599	90.2847	-8.71819	470.804	47.8317
23.0333	5.36308	58.3797	90.2387	-4.5948	470.945	47.8355
23.05	5.36827	58.4402	90.2491	-6.62972	470.939	47.8332
23.0667	5.36842	58.4602	90.2779	-6.10756	470.803	47.8339
23.0833	5.37102	58.5604	90.3271	-7.67998	470.914	47.8323
23.1	5.36888	58.4739	90.3352	-6.78291	470.98	47.8346
23.1167	5.36827	58.4446	90.3167	-5.16106	470.787	47.8317
23.1333	5.37178	58.4625	90.3611	-5.81841	470.934	47.8342
23.15	5.37148	58.4026	90.2503	-7.76985	470.924	47.8362
23.1667	5.37727	58.4466	90.3257	-7.01057	470.741	47.8362
23.1833	5.37651	58.4701	90.3315	21.4184	470.872	47.8353
23.2	5.37941	58.5017	90.4144	20.3091	470.827	47.8371
23.2167	5.3791	58.4856	90.3237	20.5982	470.822	47.8355
23.2333	5.38277	58.4505	90.2935	9.08501	470.912	47.8376
23.25	5.38368	58.4991	90.3544	2.38655	470.945	47.8364
23.2667	5.38582	58.4722	90.3017	1.6993	470.985	47.8339
23.2833	5.38368	58.588	90.4333	1.41319	470.98	47.8341
23.3	5.38536	58.4448	90.3306	1.26961	470.934	47.8323
23.3167	5.38979	58.5177	90.4145	1.63078	470.903	47.833
23.3333	5.38918	58.4744	90.3205	1.25938	470.899	47.8323
23.35	5.38826	58.5792	90.4623	0.960159	470.938	47.8339
23.3667	5.38734	58.5491	90.3994	0.531693	470.943	47.8355
23.3833	5.38811	58.4209	90.2566	-0.111313	470.886	47.8365
23.4	5.38963	58.4592	90.3179	0.992966	470.884	47.8382
23.4167	5.38918	58.4484	90.2627	1.22185	470.902	47.8405
23.4333	5.3878	58.4776	90.3661	-0.295486	470.875	47.8402
23.45	5.38506	58.52	90.4728	1.0305	470.87	47.8399
23.4667	5.38368	58.5709	90.4563	1.98845	470.847	47.8375
23.4833	5.38475	58.4737	90.3031	-0.0237274	470.856	47.8381
23.5	5.37651	58.5252	90.4151	0.667038	470.879	47.8388
23.5167	5.37941	58.5339	90.4583	0.878525	470.84	47.8437
23.5333	5.3791	58.5607	90.3491	1.40434	470.791	47.8419
23.55	5.38063	58.4605	90.3745	0.936356	470.921	47.8378
23.5667	5.37849	58.5511	90.3712	1.0067	470.86	47.8371
23.5833	5.37819	58.5058	90.317	-0.09758	470.721	47.8375
23.6	5.37712	58.4899	90.2987	0.262833	470.838	47.8382
23.6167	5.37834	58.4252	90.2725	0.650253	470.88	47.8364
23.6333	5.37575	58.4463	90.2689	-0.355148	470.733	47.8397
23.65	5.37407	58.7231	90.5216	-0.152512	470.871	47.84
23.6667	5.37163	58.4785	90.2799	0.548935	470.894	47.8382
23.6833	5.37331	58.4957	90.3312	0.177078	470.755	47.8402
23.7	5.37148	58.4855	90.3826	0.936966	470.852	47.8384
23.7167	5.37682	58.4724	90.2761	0.449448	470.829	47.8379
23.7333	5.37499	58.4512	90.2399	0.817184	470.782	47.8349
23.75	5.37666	58.449	90.3103	-0.578079	470.849	47.8385
23.7667	5.37651	58.4698	90.3117	0.855331	470.822	47.8379
23.7833	5.37758	58.5487	90.4171	0.130539	470.776	47.841
23.8	5.38002	58.4374	90.2876	1.35536	470.806	47.8417
23.8167	5.38002	58.473	90.292	0.78682	470.811	47.8399
23.8333	5.382	58.5418	90.3979	0.318832	470.758	47.8385
23.85	5.37972	58.482	90.3223	0.265884	470.75	47.8414
23.8667	5.382	58.4382	90.2181	0.425034	470.816	47.8414
23.8833	5.38399	58.5229	90.3657	0.237808	470.794	47.8384
23.9	5.38704	58.4515	90.3086	-0.199509	470.788	47.839
23.9167	5.38719	58.4844	90.2966	0.369492	470.776	47.8365
23.9333	5.38597	58.4879	90.3042	-0.658493	470.83	47.8362
23.95	5.382	58.5613	90.4975	0.659866	470.771	47.8382
23.9667	5.38124	58.4626	90.2906	-0.989304	470.805	47.8384
23.9833	5.38414	58.4606	90.2862	-0.365829	470.808	47.8364
24	5.37895	58.503	90.3684	0.255661	470.781	47.8349
24.0167	5.38246	58.6317	90.4987	0.997238	470.85	47.8368
24.0333	5.38567	58.5037	90.3324	0.0708771	470.866	47.8378
24.05	5.38094	58.5404	90.465	-0.674515	470.778	47.8381
24.0667	5.38567	58.486	90.389	0.181198	470.923	47.8375
24.0833	5.38734	58.5033	90.3114	0.538254	470.911	47.8375
24.1	5.38261	58.5534	90.397	0.340347	470.703	47.8394
24.1167	5.38307	58.4591	90.2784	0.0792694	470.831	47.8405
24.1333	5.38292	58.5198	90.4327	0.800552	470.858	47.8416
24.15	5.38002	58.4324	90.2464	-0.70076	470.716	47.8439
24.1667	5.37941	58.4696	90.2683	-0.20256	470.786	47.842
24.1833	5.3817	58.5542	90.3863	-0.129166	470.788	47.8411
24.2	5.38292	58.4153	90.1984	0.204391	470.843	47.841
24.2167	5.38582	58.4724	90.3873	-0.31456	470.849	47.8429
24.2333	5.38551	58.4516	90.2442	-0.140457	470.847	47.8399
24.25	5.38445	58.4785	90.3408	-0.520859	470.844	47.8431
24.2667	5.38612	58.5249	90.3513	-0.662003	470.85	47.8416
24.2833	5.38887	58.4617	90.2998	-0.0731659	470.877	47.8382
24.3	5.38597	58.4571	90.261	-0.890884	470.878	47.8367
24.3167	5.38658	58.5603	90.377	-2.00371	470.837	47.8359
24.3333	5.3849	58.4788	90.2557	-0.557785	470.883	47.8382
24.35	5.38887	58.4698	90.3069	-0.871811	470.855	47.8368
24.3667	5.38658	58.5508	90.395	-0.132217	470.747	47.837
24.3833	5.38399	58.5539	90.3355	-1.43684	470.846	47.8368
24.4	5.38551	58.4786	90.2732	0.0345612	470.827	47.8387
24.4167	5.38536	58.4692	90.292	-1.07445	470.76	47.8425
24.4333	5.38216	58.5482	90.489	-1.03157	470.793	47.8419
24.45	5.3849	58.5094	90.3487	-0.0659943	470.852	47.8408
24.4667	5.38445	58.4736	90.2892	-0.763321	470.709	47.84
24.4833	5.38429	58.4716	90.2869	-0.681076	470.854	47.8376
24.5	5.38292	58.469	90.2973	-0.843887	470.842	47.8407
24.5167	5.38261	58.5023	90.3947	-1.80229	470.772	47.8393
24.5333	5.38322	58.4437	90.2688	-2.11876	470.891	47.8391
24.55	5.38033	58.4637	90.2349	-0.512466	470.874	47.8391
24.5667	5.37376	58.4974	90.3866	-0.999985	470.849	47.8385
24.5833	5.3727	58.478	90.3845	-1.14479	470.948	47.8371
24.6	5.37407	58.5467	90.3852	-1.99837	470.91	47.8359
24.6167	5.37636	58.5349	90.3642	-0.724716	470.855	47.8382
24.6333	5.37163	58.4698	90.2979	-0.952988	470.835	47.8388
24.65	5.37056	58.4707	90.259	-0.593491	470.906	47.835
24.6667	5.36964	58.523	90.324	-1.36955	470.875	47.8353
24.6833	5.36324	58.4477	90.247	-1.09535	470.781	47.8381
24.7	5.36324	58.4592	90.2627	-0.780716	470.84	47.8416
24.7167	5.36293	58.4682	90.2932	-1.50963	470.919	47.8367
24.7333	5.36186	58.5702	90.5547	-0.880814	470.829	47.8364
24.75	5.36217	58.5047	90.2471	-0.852127	470.899	47.8346
24.7667	5.35713	58.4904	90.3558	-0.492172	470.897	47.8385
24.7833	5.35744	58.5865	90.4166	-0.524368	470.846	47.8387
24.8	5.3553	58.4603	90.2393	-1.07567	470.935	47.8353
24.8167	5.35835	58.569	90.4406	-1.37917	470.91	47.8387
24.8333	5.35439	58.5352	90.3716	-0.849228	470.755	47.8367
24.85	5.35423	58.4747	90.2735	-1.11504	470.877	47.832
24.8667	5.34966	58.5294	90.3127	-1.58775	470.878	47.8321
24.8833	5.34996	58.6517	90.5195	-0.626297	470.678	47.8333
24.9	5.3524	58.4765	90.3046	-0.882645	470.821	47.8317
24.9167	5.34935	58.4722	90.3013	-1.43333	470.859	47.8353
24.9333	5.3463	58.5615	90.4087	-0.998154	470.806	47.8355
24.95	5.34493	58.4914	90.301	-1.37489	470.775	47.8352
24.9667	5.34325	58.495	90.2821	-1.19545	470.811	47.8352
24.9833	5.34493	58.4824	90.2964	-0.936203	470.816	47.8315
25	5.3437	58.4933	90.3292	-1.01372	470.772	47.8312
25.0167	5.3437	58.4345	90.2506	-0.816422	470.729	47.8312
25.0333	5.34218	58.5247	90.3271	-0.627518	470.798	47.8297
25.05	5.34218	58.5165	90.362	-1.04118	470.725	47.8283
25.0667	5.34035	58.5789	90.4845	-0.537491	470.757	47.8268
25.0833	5.3405	58.5685	90.4733	-0.964279	470.751	47.8283
25.1	5.3405	58.5362	90.3066	-1.34926	470.772	47.8303
25.1167	5.3373	58.5218	90.3591	-1.22002	470.795	47.8272
25.1333	5.3405	58.5383	90.4127	-0.498734	470.758	47.8234
25.15	5.34081	58.5445	90.3794	-0.648422	470.668	47.8249
25.1667	5.33608	58.5192	90.2816	-1.14845	470.818	47.8231
25.1833	5.33241	58.561	90.398	-1.4399	470.719	47.8223
25.2	5.32936	58.5152	90.3396	-0.964279	470.605	47.8226
25.2167	5.32967	58.4817	90.2865	-1.35826	470.735	47.824
25.2333	5.33577	58.4457	90.2335	-0.792618	470.798	47.824
25.25	5.33226	58.4634	90.2427	-1.63658	470.633	47.8249
25.2667	5.33257	58.5441	90.2818	-1.00121	470.689	47.8217
25.2833	5.33012	58.5317	90.3158	-0.948715	470.674	47.8233
25.3	5.33318	58.5462	90.3747	-1.22704	470.749	47.8237
25.3167	5.32845	58.5294	90.3292	-0.871201	470.679	47.8202
25.3333	5.32478	58.4686	90.2976	-0.987473	470.649	47.8217
25.35	5.32204	58.4899	90.2824	-1.64436	470.65	47.8196
25.3667	5.32021	58.5415	90.3956	-0.80452	470.665	47.8202
25.3833	5.32066	58.4789	90.2708	-0.907059	470.637	47.8194
25.4	5.31654	58.5149	90.3873	-1.54961	470.606	47.8185
25.4167	5.3138	58.5362	90.3668	-1.98402	470.631	47.8201
25.4333	5.31914	58.5682	90.3692	-0.925522	470.683	47.8169
25.45	5.32097	58.48	90.2972	-1.63536	470.622	47.819
25.4667	5.31654	58.5011	90.3071	-1.18889	470.543	47.8181
25.4833	5.31303	58.4797	90.267	-1.21223	470.657	47.8153
25.5	5.31441	58.5882	90.418	-1.47804	470.672	47.8167
25.5167	5.31395	58.5026	90.304	-1.97212	470.56	47.8158
25.5333	5.30876	58.5326	90.3736	-1.56929	470.692	47.813
25.55	5.30968	58.4808	90.324	-2.45323	470.707	47.8158
25.5667	5.30998	58.5009	90.3123	-1.44951	470.547	47.8158
25.5833	5.30861	58.5705	90.4253	-1.25877	470.72	47.8172
25.6	5.30983	58.485	90.313	-1.66222	470.727	47.8158
25.6167	5.31441	58.5059	90.2927	-0.86113	470.721	47.8149
25.6333	5.31197	58.5108	90.3619	-2.44423	470.765	47.8169
25.65	5.31151	58.509	90.3245	-1.9561	470.765	47.8167
25.6667	5.31258	58.5363	90.335	-1.99776	470.821	47.8176
25.6833	5.30968	58.5107	90.2607	-1.45363	470.876	47.8179
25.7	5.30113	58.4617	90.2634	-1.12038	470.856	47.813
25.7167	5.30174	58.531	90.3175	-1.42265	470.829	47.8135
25.7333	5.30342	58.4615	90.2428	-1.46141	470.778	47.8143
25.75	5.29823	58.4914	90.252	-1.79695	470.849	47.8143
25.7667	5.30174	58.4669	90.2895	-1.51314	470.824	47.8169
25.7833	5.30388	58.4954	90.277	-1.27724	470.771	47.8167
25.8	5.30144	58.4908	90.2934	-0.555344	470.83	47.8201
25.8167	5.29915	58.5241	90.3048	-1.50551	470.846	47.815
25.8333	5.30022	58.4849	90.2909	-1.59493	470.724	47.8155
25.85	5.29884	58.5061	90.2728	-0.97435	470.796	47.8146
25.8667	5.29442	58.4934	90.3043	-1.41838	470.761	47.8144
25.8833	5.29121	58.5082	90.3054	-1.90666	470.59	47.8176
25.9	5.2903	58.4783	90.2427	-1.44341	470.677	47.8167
25.9167	5.29335	58.5876	90.4113	-1.4756	470.7	47.8138
25.9333	5.29594	58.5735	90.3787	-1.83037	470.612	47.8133
25.95	5.29625	58.531	90.3181	-2.08305	470.751	47.8159
25.9667	5.29747	58.5038	90.2686	-1.35414	470.704	47.8146
25.9833	5.2961	58.4559	90.2447	-1.1747	470.691	47.8144
26	5.29106	58.4988	90.2662	-1.72722	470.73	47.8152
26.0167	5.29106	58.4768	90.2393	-1.39046	470.763	47.8155
26.0333	5.29076	58.5462	90.3762	-1.58943	470.711	47.8126
26.05	5.28999	58.4786	90.2607	-0.741348	470.663	47.8138
26.0667	5.29076	58.5494	90.3455	-1.55739	470.722	47.8146
26.0833	5.28893	58.5665	90.3867	-0.953598	470.762	47.8156
26.1	5.28587	58.5635	90.3872	-0.499344	470.671	47.813
26.1167	5.28221	58.5006	90.2352	-0.96611	470.743	47.8136
26.1333	5.28633	58.6739	90.5679	-2.37511	470.804	47.8155
26.15	5.28648	58.5575	90.3223	-2.32506	470.709	47.8173
26.1667	5.28496	58.5679	90.4081	-1.89888	470.758	47.8173
26.1833	5.28587	58.5171	90.3155	-2.09908	470.752	47.8193
26.2	5.28603	58.5584	90.4136	-2.14378	470.646	47.8202
26.2167	5.28877	58.5592	90.3957	-1.77666	470.81	47.8196
26.2333	5.28603	58.541	90.3483	-2.3983	470.784	47.8207
26.25	5.28435	58.5455	90.3527	-2.46635	470.641	47.819
26.2667	5.28526	58.5377	90.3411	-1.49895	470.798	47.8196
26.2833	5.28664	58.5008	90.2685	-1.40419	470.785	47.8207
26.3	5.28816	58.5624	90.3819	-1.856	470.786	47.8169
26.3167	5.28572	58.4928	90.3025	-1.47392	470.778	47.8187
26.3333	5.28236	58.5763	90.4455	-1.5609	470.842	47.8152
26.35	5.28572	58.4734	90.2338	-1.6378	470.799	47.8201
26.3667	5.27992	58.5104	90.2467	-1.88576	470.727	47.8211
26.3833	5.27901	58.5717	90.3846	-1.19667	470.728	47.8223
26.4	5.27901	58.7339	90.5651	-1.95366	470.767	47.8226
26.4167	5.27962	58.4763	90.2308	-1.94237	470.743	47.821
26.4333	5.28084	58.5615	90.3867	-2.0974	470.771	47.819
26.45	5.28099	58.6042	90.3211	-1.21223	470.805	47.8205
26.4667	5.28511	58.5181	90.2663	-1.86363	470.76	47.8231
26.4833	5.28389	58.5693	90.2732	-2.34169	470.86	47.8225
26.5	5.28343	58.5593	90.2548	-1.88576	470.856	47.8228
26.5167	5.28038	58.5191	90.2802	-1.49117	470.692	47.8236
26.5333	5.27748	58.5618	90.4621	-1.94771	470.829	47.8213
26.55	5.27687	58.4917	90.2863	-1.57753	470.805	47.8207
26.5667	5.27657	58.5123	90.2863	-1.0453	470.641	47.8217
26.5833	5.27565	58.5587	90.4044	-1.62941	470.76	47.8216
26.6	5.2726	58.5639	90.3677	-2.28981	470.767	47.8234
26.6167	5.27397	58.5447	90.3652	-1.89583	470.729	47.824
26.6333	5.27321	58.5072	90.2409	-2.11525	470.7	47.8272
26.65	5.27641	58.5616	90.3729	-2.23793	470.713	47.8283
26.6667	5.27519	58.5532	90.332	-1.56334	470.755	47.828
26.6833	5.27489	58.5152	90.2703	-2.01332	470.697	47.8217
26.7	5.27733	58.5296	90.3378	-2.33818	470.69	47.823
26.7167	5.27885	58.5021	90.2528	-2.15157	470.761	47.8254
26.7333	5.27992	58.5081	90.2882	-1.81358	470.715	47.8271
26.75	5.27702	58.4939	90.2694	-1.55785	470.721	47.8286
26.7667	5.27428	58.5102	90.249	-1.40892	470.707	47.8266
26.7833	5.26665	58.5117	90.2874	-1.15135	470.716	47.8283
26.8	5.26512	58.6681	90.3535	-1.82854	470.746	47.8255
26.8167	5.26451	58.6645	90.4568	-1.42204	470.69	47.8297
26.8333	5.26802	58.5766	90.4234	-2.05208	470.535	47.8304
26.85	5.26802	58.6224	90.4702	-1.70158	470.727	47.8283
26.8667	5.26512	58.4922	90.2355	-1.16692	470.655	47.832
26.8833	5.26848	58.5555	90.3275	-1.71165	470.547	47.8344
26.9	5.26878	58.5952	90.3747	-1.11504	470.685	47.8323
26.9167	5.26894	58.5352	90.2671	-1.48766	470.773	47.8323
26.9333	5.26726	58.5168	90.3094	-1.27602	470.722	47.8318
26.95	5.26787	58.5896	90.3887	-1.61568	470.684	47.8336
26.9667	5.26726	58.5317	90.3155	-1.61217	470.671	47.8338
26.9833	5.26344	58.5258	90.2735	-1.77605	470.724	47.8318
27	5.26772	58.5438	90.2627	-1.14128	470.641	47.8307
27.0167	5.27138	58.72	90.4807	-2.1563	470.648	47.8352
27.0333	5.27016	58.5835	90.3529	-1.0244	470.659	47.8371
27.05	5.26924	58.5267	90.2213	-1.29982	470.622	47.8364
27.0667	5.27245	58.5401	90.2723	-2.51808	470.606	47.8342
27.0833	5.2758	58.6448	90.3787	-1.90773	470.611	47.8324
27.1	5.28114	58.5162	90.2273	-1.24382	470.554	47.8317
27.1167	5.27901	58.5188	90.2773	-1.34758	470.676	47.8317
27.1333	5.27779	58.5137	90.2627	-1.60805	470.66	47.8336
27.15	5.27535	58.5619	90.3068	-1.88759	470.54	47.8313
27.1667	5.27657	58.5708	90.3599	-2.29576	470.751	47.8333
27.1833	5.27428	58.5899	90.2932	-2.20222	470.781	47.8346
27.2	5.27184	58.5473	90.3698	-2.43233	470.624	47.8315
27.2167	5.27336	58.5442	90.3413	-1.9149	470.748	47.8338
27.2333	5.27565	58.5033	90.2732	-1.86195	470.763	47.8344
27.25	5.27916	58.6024	90.429	-2.14973	470.747	47.8342
27.2667	5.28099	58.5366	90.3149	-1.9561	470.656	47.8318
27.2833	5.27779	58.4965	90.2525	-1.64436	470.624	47.8309
27.3	5.27977	58.5192	90.2441	-1.84456	470.642	47.8342
27.3167	5.28236	58.5232	90.261	-1.74156	470.649	47.8346
27.3333	5.28191	58.5131	90.2548	-2.03529	470.65	47.8367
27.35	5.27977	58.5143	90.2363	-1.89766	470.695	47.8375
27.3667	5.2874	58.529	90.3556	-1.03752	470.717	47.8362
27.3833	5.28297	58.5896	90.3532	-2.30888	470.731	47.8336
27.4	5.28038	58.5282	90.2743	-2.58019	470.713	47.8361
27.4167	5.28175	58.6015	90.3716	-2.05864	470.613	47.8329
27.4333	5.28526	58.5426	90.2847	-2.49138	470.742	47.8335
27.45	5.28496	58.5259	90.3194	-2.28264	470.745	47.8373
27.4667	5.28816	58.5207	90.2195	-2.37862	470.539	47.8358
27.4833	5.28572	58.5983	90.3761	-1.52931	470.64	47.8361
27.5	5.28954	58.5304	90.2746	-2.59087	470.634	47.8378
27.5167	5.29198	58.5387	90.2799	-2.7256	470.556	47.8425
27.5333	5.29076	58.5355	90.2422	-1.2664	470.586	47.8413
27.55	5.29091	58.6048	90.4289	-2.32918	470.578	47.8443
27.5667	5.29259	58.5279	90.2786	-2.85606	470.585	47.8442
27.5833	5.29533	58.5586	90.3675	-2.31545	470.552	47.8422
27.6	5.29366	58.5505	90.3436	-1.59904	470.536	47.8402
27.6167	5.29625	58.5369	90.2615	-2.14088	470.535	47.8439
27.6333	5.29121	58.5877	90.2718	-1.79283	470.505	47.8419
27.65	5.2935	58.5387	90.243	-2.18437	470.519	47.84
27.6667	5.29488	58.6074	90.3387	-2.99858	470.477	47.842
27.6833	5.29472	58.5909	90.3156	-2.29347	470.462	47.844
27.7	5.29182	58.5435	90.2816	-2.63084	470.54	47.8446
27.7167	5.29839	58.5165	90.241	-2.04781	470.505	47.846
27.7333	5.29778	58.5337	90.2705	-1.61568	470.414	47.8443
27.75	5.30129	58.5429	90.2663	-1.60744	470.509	47.8465
27.7667	5.30418	58.5748	90.3745	-2.44606	470.54	47.8475
27.7833	5.30464	58.5523	90.3085	-1.90773	470.341	47.8452
27.8	5.30174	58.5946	90.389	-2.31194	470.468	47.846
27.8167	5.3022	58.6932	90.5582	-1.80473	470.542	47.8439
27.8333	5.3022	58.5455	90.2535	-1.67717	470.403	47.8457
27.85	5.30556	58.5304	90.2645	-2.02217	470.461	47.8436
27.8667	5.30678	58.5688	90.2531	-2.35954	470.426	47.846
27.8833	5.30357	58.6021	90.3826	-2.42332	470.538	47.8471
27.9	5.30266	58.543	90.3045	-2.17842	470.503	47.8484
27.9167	5.29823	58.5703	90.3519	-1.89461	470.501	47.8475
27.9333	5.29717	58.597	90.2984	-2.4276	470.494	47.8468
27.95	5.29854	58.5337	90.2699	-2.37389	470.49	47.8495
27.9667	5.29762	58.585	90.3988	-2.73689	470.431	47.8492
27.9833	5.29655	58.6306	90.4466	-2.53181	470.383	47.8468
28	5.29808	58.5346	90.2308	-2.29225	470.339	47.8454
28.0167	5.29854	58.5136	90.2647	-2.5045	470.437	47.8506
28.0333	5.30266	58.5926	90.3188	-2.58781	470.474	47.8478
28.05	5.30449	58.547	90.3161	-2.31789	470.316	47.8468
28.0667	5.3019	58.6059	90.411	-3.13866	470.433	47.8483
28.0833	5.30693	58.5256	90.2253	-1.82137	470.504	47.8486
28.1	5.31059	58.516	90.2473	-2.64565	470.266	47.8458
28.1167	5.31166	58.5879	90.3492	-2.57835	470.341	47.8451
28.1333	5.31242	58.5481	90.276	-2.01561	470.405	47.8457
28.15	5.30846	58.6362	90.2871	-3.7365	470.442	47.8497
28.1667	5.31075	58.5696	90.3454	-1.69853	470.443	47.8495
28.1833	5.31136	58.6915	90.4545	-2.59743	470.496	47.8451
28.2	5.31166	58.5365	90.2726	-2.1093	470.487	47.844
28.2167	5.3109	58.5725	90.2926	-2.76604	470.466	47.8461
28.2333	5.31136	58.5654	90.2891	-2.78282	470.416	47.8442
28.25	5.31532	58.5374	90.2369	-2.56996	470.393	47.8439
28.2667	5.31044	58.6054	90.4005	-2.28569	470.417	47.8454
28.2833	5.31624	58.5525	90.3196	-2.09435	470.383	47.8458
28.3	5.31471	58.5708	90.3179	-2.62062	470.363	47.8425
28.3167	5.31441	58.5285	90.2387	-3.50044	470.326	47.8419
28.3333	5.31883	58.5912	90.2776	-2.22252	470.415	47.846
28.35	5.31349	58.5455	90.2648	-2.16713	470.422	47.8495
28.3667	5.31517	58.5909	90.3458	-1.88988	470.285	47.846
28.3833	5.31578	58.543	90.2833	-2.99202	470.469	47.8486
28.4	5.31715	58.5551	90.3121	-2.11464	470.521	47.8461
28.4167	5.32097	58.5537	90.254	-2.38289	470.42	47.8466
28.4333	5.31822	58.5743	90.3024	-1.6407	470.523	47.85
28.45	5.31853	58.5119	90.2039	-1.47926	470.553	47.8492
28.4667	5.32265	58.558	90.2848	-1.46019	470.659	47.85
28.4833	5.32112	58.5439	90.2764	-2.47292	470.589	47.8527
28.5	5.32005	58.5569	90.2831	-1.96556	470.548	47.8518
28.5167	5.32173	58.5601	90.2526	-2.82326	470.582	47.8475
28.5333	5.32463	58.5336	90.3005	-2.06398	470.588	47.8512
28.55	5.32204	58.6031	90.3307	-2.5164	470.601	47.8516
28.5667	5.31853	58.5979	90.369	-2.41325	470.624	47.8515
28.5833	5.3196	58.5778	90.2836	-2.91573	470.587	47.8509
28.6	5.31578	58.5462	90.2612	-2.75352	470.625	47.8513
28.6167	5.31685	58.5461	90.2844	-1.45958	470.572	47.8492
28.6333	5.31654	58.5528	90.2116	-2.19093	470.485	47.8501
28.65	5.32173	58.5711	90.3222	-2.17659	470.602	47.8495
28.6667	5.32127	58.5743	90.3645	-2.00432	470.575	47.8484
28.6833	5.32204	58.5316	90.2093	-2.28218	470.355	47.8504
28.7	5.32509	58.6008	90.2958	-2.70226	470.472	47.8526
28.7167	5.32692	58.5334	90.2235	-2.78755	470.467	47.8529
28.7333	5.32631	58.5549	90.3065	-2.68318	470.382	47.8568
28.75	5.32738	58.5493	90.2862	-1.69792	470.451	47.8558
28.7667	5.32463	58.583	90.3265	-2.01271	470.468	47.8582
28.7833	5.32555	58.5816	90.2328	-2.52403	470.501	47.8558
28.8	5.32356	58.603	90.3462	-2.34108	470.438	47.8555
28.8167	5.32036	58.6547	90.4253	-1.82854	470.492	47.8561
28.8333	5.32173	58.5037	90.2134	-2.1653	470.502	47.8548
28.85	5.32433	58.5697	90.274	-1.3195	470.615	47.8523
28.8667	5.32616	58.5621	90.2674	-2.72789	470.654	47.8532
28.8833	5.32326	58.6034	90.2616	-1.95961	470.632	47.8552
28.9	5.32234	58.5236	90.2505	-2.5515	470.577	47.8523
28.9167	5.31944	58.5694	90.3184	-2.15752	470.676	47.8582
28.9333	5.31563	58.5816	90.2561	-1.72066	470.614	47.8584
28.95	5.31471	58.5105	90.189	-2.46925	470.512	47.855
28.9667	5.317	58.5641	90.2589	-2.96455	470.583	47.8535
28.9833	5.31593	58.5673	90.3361	-2.86919	470.609	47.8552
29	5.31639	58.5639	90.2406	-2.96333	470.42	47.8567
29.0167	5.31532	58.6024	90.3094	-1.98051	470.565	47.8552
29.0333	5.31441	58.5658	90.2413	-2.20284	470.543	47.8553
29.05	5.32005	58.5532	90.2412	-2.11754	470.593	47.8556
29.0667	5.32143	58.5641	90.2291	-2.24815	470.546	47.8587
29.0833	5.3199	58.5763	90.2636	-2.3954	470.519	47.8597
29.1	5.31715	58.5589	90.2894	-2.78938	470.474	47.8519
29.1167	5.31944	58.6138	90.3037	-3.29659	470.487	47.8519
29.1333	5.3196	58.5876	90.2712	-1.93825	470.453	47.8529
29.15	5.31532	58.5659	90.3292	-2.04185	470.426	47.8533
29.1667	5.31883	58.5838	90.2828	-2.68806	470.401	47.8561
29.1833	5.3199	58.5909	90.3022	-2.36076	470.449	47.8539
29.2	5.32234	58.5188	90.2319	-2.29042	470.39	47.8504
29.2167	5.32341	58.6044	90.3339	-2.31789	470.332	47.8513
29.2333	5.31929	58.7286	90.5927	-2.32506	470.383	47.8523
29.25	5.31837	58.5577	90.2607	-2.23686	470.411	47.8518
29.2667	5.32402	58.6382	90.3704	-2.02522	470.26	47.8498
29.2833	5.32234	58.54	90.2367	-2.54021	470.356	47.8481
29.3	5.326	58.5774	90.3796	-2.59148	470.434	47.8489
29.3167	5.32723	58.5314	90.2911	-2.40074	470.353	47.8506
29.3333	5.3257	58.5876	90.3532	-2.73338	470.454	47.8512
29.35	5.32509	58.6175	90.3516	-1.61339	470.442	47.8489
29.3667	5.32723	58.6378	90.3774	-2.30659	470.54	47.8536
29.3833	5.32463	58.5587	90.238	-2.18254	470.507	47.8547
29.4	5.32188	58.6604	90.4057	-2.43233	470.474	47.8529
29.4167	5.31899	58.5477	90.2476	-1.93886	470.482	47.8532
29.4333	5.32326	58.5539	90.2811	-2.10152	470.528	47.857
29.45	5.32127	58.5325	90.2113	-2.59499	470.517	47.8559
29.4667	5.32356	58.644	90.4113	-2.1563	470.492	47.8547
29.4833	5.32143	58.5421	90.2059	-2.28874	470.429	47.8541
29.5	5.32112	58.5725	90.2888	-2.36137	470.521	47.8518
29.5167	5.32417	58.5839	90.2935	-2.50923	470.535	47.853
29.5333	5.32555	58.6305	90.4163	-2.35725	470.44	47.8548
29.55	5.32509	58.5732	90.2782	-1.94298	470.547	47.8504
29.5667	5.32249	58.6102	90.3344	-2.22847	470.596	47.8515
29.5833	5.32066	58.605	90.2921	-1.85417	470.417	47.8553
29.6	5.3196	58.5976	90.3138	-2.2625	470.523	47.8573
29.6167	5.32616	58.6065	90.3558	-2.02873	470.556	47.8539
29.6333	5.32799	58.5793	90.3181	-2.1563	470.635	47.8553
29.65	5.32249	58.6057	90.3469	-1.88103	470.633	47.8577
29.6667	5.31776	58.5575	90.2879	-1.99715	470.62	47.8573
29.6833	5.31792	58.6019	90.333	-2.03117	470.65	47.8564
29.7	5.31593	58.6077	90.3339	-3.30254	470.571	47.8591
29.7167	5.31502	58.6964	90.3674	-2.65938	470.543	47.857
29.7333	5.31624	58.5909	90.2934	-3.0468	470.498	47.8548
29.75	5.31349	58.6092	90.3941	-2.16881	470.406	47.8562
29.7667	5.31502	58.5438	90.2473	-2.22664	470.473	47.855
29.7833	5.31227	58.5772	90.2271	-2.49962	470.463	47.8524
29.8	5.31059	58.5775	90.2129	-1.32668	470.357	47.8526
29.8167	5.31105	58.5882	90.3169	-2.13493	470.466	47.8516
29.8333	5.30907	58.6118	90.3597	-2.62962	470.443	47.8501
29.85	5.30495	58.5716	90.2929	-3.20595	470.188	47.8516
29.8667	5.30235	58.5764	90.2947	-2.35847	470.393	47.8518
29.8833	5.3019	58.5502	90.3062	-2.33574	470.428	47.8538
29.9	5.30144	58.579	90.286	-2.07588	470.354	47.855
29.9167	5.3019	58.5615	90.2952	-2.60216	470.436	47.8521
29.9333	5.29961	58.5925	90.3045	-1.50612	470.427	47.8523
29.95	5.29961	58.6402	90.4582	-3.33717	470.432	47.8547
29.9667	5.29717	58.6245	90.3275	-1.94237	470.391	47.8503
29.9833	5.29717	58.5709	90.3194	-1.726	470.442	47.8489
30	5.29594	58.599	90.3597	-2.75719	470.44	47.8492
30.0167	5.29808	58.6057	90.2975	-2.08717	470.478	47.853
30.0333	5.29671	58.5908	90.3251	-3.09929	470.465	47.8506
30.05	5.2993	58.5758	90.2985	-4.03038	470.485	47.8524
30.0667	5.29961	58.6123	90.3309	-2.49489	470.37	47.8513
30.0833	5.29594	58.5537	90.2805	-2.20161	470.503	47.8478
30.1	5.29976	58.6674	90.4339	-1.92024	470.457	47.8497
30.1167	5.29884	58.6788	90.3902	-3.12309	470.356	47.8489
30.1333	5.29854	58.5966	90.34	-2.14211	470.464	47.849
30.15	5.2964	58.5404	90.211	-2.42104	470.535	47.8494
30.1667	5.30174	58.6341	90.3878	-2.51396	470.3	47.8486
30.1833	5.29961	58.7914	90.5393	-3.12675	470.428	47.8533
30.2	5.29594	58.6024	90.3477	-1.57646	470.45	47.8507
30.2167	5.29167	58.6808	90.4672	-2.26845	470.5	47.8548
30.2333	5.29549	58.6335	90.3738	-3.21785	470.44	47.8521
30.25	5.29503	58.6733	90.4176	-2.23686	470.41	47.8504
30.2667	5.29106	58.6657	90.4247	-2.49672	470.429	47.8475
30.2833	5.29366	58.6195	90.3391	-2.41615	470.461	47.8486
30.3	5.29503	58.5844	90.3156	-1.38985	470.421	47.8477
30.3167	5.29228	58.6854	90.3993	-3.40981	470.338	47.8484
30.3333	5.28999	58.6668	90.4342	-2.57774	470.322	47.8483
30.35	5.28816	58.5986	90.3072	-2.35603	470.37	47.8472
30.3667	5.2842	58.5941	90.3085	-2.28218	470.296	47.8507
30.3833	5.28496	58.5606	90.2743	-1.52748	470.272	47.8495
30.4	5.28664	58.6567	90.5009	-3.15468	470.334	47.849
30.4167	5.28542	58.6828	90.3651	-2.5312	470.399	47.8521
30.4333	5.28465	58.6282	90.3893	-2.1003	470.219	47.8478
30.45	5.27901	58.6175	90.3658	-1.63658	470.303	47.8506
30.4667	5.27763	58.6463	90.4347	-2.37328	470.33	47.8495
30.4833	5.27611	58.6721	90.3745	-2.6255	470.268	47.8535
30.5	5.27962	58.6311	90.4586	-1.95366	470.361	47.8509
30.5167	5.27855	58.5859	90.3306	-2.18681	470.303	47.8492
30.5333	5.27992	58.7107	90.5506	-2.54967	470.372	47.8497
30.55	5.28175	58.6214	90.3222	-2.45384	470.386	47.8463
30.5667	5.27947	58.6877	90.5703	-2.1653	470.386	47.8483
30.5833	5.28038	58.6515	90.5105	-2.05147	470.322	47.8481
30.6	5.27962	58.7132	90.5128	-1.3726	470.336	47.8489
30.6167	5.28053	58.7606	90.6644	-2.21245	470.364	47.8461
30.6333	5.28282	58.6955	90.46	-2.84004	470.33	47.8478
30.65	5.28282	58.6861	90.4783	-1.62346	470.31	47.8465
30.6667	5.28389	58.754	90.4845	-2.07054	470.412	47.8451
30.6833	5.28236	58.6686	90.594	-2.30415	470.376	47.8451
30.7	5.28374	58.6865	90.5352	-2.27135	470.294	47.8483
30.7167	5.28435	58.6764	90.5245	-2.17369	470.304	47.8523
30.7333	5.28572	58.7565	90.6786	-1.16753	470.305	47.8548
30.75	5.28038	58.7115	90.5187	-2.11098	470.142	47.8523
30.7667	5.28008	58.7827	90.6887	-2.99919	470.306	47.8541
30.7833	5.28114	58.7307	90.5653	-3.39378	470.31	47.8524
30.8	5.28114	58.8075	90.7896	-2.42226	470.345	47.8503
30.8167	5.27336	58.7363	90.6179	-2.11815	470.316	47.8509
30.8333	5.27382	58.7341	90.6271	-2.17964	470.278	47.8515
30.85	5.2729	58.7128	90.4998	-1.81541	470.286	47.8542
30.8667	5.27184	58.8332	90.8173	-2.74284	470.323	47.8538
30.8833	5.27031	58.7029	90.4894	-2.0443	470.264	47.8532
30.9	5.27107	58.7026	90.6101	-1.89461	470.272	47.8558
30.9167	5.27	58.7548	90.6564	-1.79924	470.297	47.8555
30.9333	5.27016	58.6857	90.5644	-2.71248	470.289	47.8529
30.95	5.27214	58.7687	90.7912	-1.9352	470.276	47.8544
30.9667	5.2758	58.7566	90.7438	-1.19133	470.21	47.8521
30.9833	5.27748	58.7284	90.5978	-1.20689	470.307	47.8539
31	5.27168	58.7528	90.6551	-1.49712	470.4	47.8556
31.0167	5.27031	58.7675	90.6594	-3.93196	470.27	47.8532
31.0333	5.26955	58.7568	90.7026	-0.240707	470.371	47.8574
31.05	5.27168	58.7449	90.7285	-3.05702	470.437	47.8553
31.0667	5.27	58.7812	90.7592	-1.39107	470.268	47.8571
31.0833	5.27046	58.7641	90.6344	-3.25783	470.328	47.8574
31.1	5.2697	58.7969	90.7682	-0.75325	470.354	47.8567
31.1167	5.27321	58.7838	90.7401	-1.31538	470.399	47.8599
31.1333	5.27214	58.9533	91.0108	-1.46492	470.343	47.8581
31.15	5.27	58.7873	90.7546	-3.9933	470.379	47.86
31.1667	5.26787	58.7122	90.7157	-3.023	470.346	47.859
31.1833	5.26863	58.7556	90.6973	-3.11485	470.363	47.8542
31.2	5.26924	58.9938	91.1234	-1.74446	470.377	47.8547
31.2167	5.26451	58.8113	90.8038	-2.60811	470.379	47.8539
31.2333	5.26741	58.7582	90.7473	-1.92329	470.369	47.8539
31.25	5.26711	58.7672	90.7316	-1.64375	470.439	47.8588
31.2667	5.26863	58.8158	90.812	-1.5258	470.446	47.8585
31.2833	5.27382	58.8239	90.9135	-2.25166	470.334	47.8582
31.3	5.27306	58.852	90.9017	-2.28447	470.419	47.8567
31.3167	5.27351	58.7896	90.7545	-1.68846	470.447	47.8577
31.3333	5.27184	58.7437	90.6735	-2.25945	470.258	47.86
31.35	5.27077	58.8879	90.9914	-2.88002	470.342	47.8608
31.3667	5.27031	58.8197	90.8173	-1.19072	470.324	47.8652
31.3833	5.26955	58.8467	90.8553	-2.42043	470.351	47.8606
31.4	5.26939	58.7852	90.792	-1.68602	470.391	47.8599
31.4167	5.27657	58.807	90.8741	-2.62123	470.371	47.8626
31.4333	5.27428	58.8802	90.9344	-2.86034	470.407	47.8611
31.45	5.27611	58.8233	90.8683	-1.73134	470.433	47.8617
31.4667	5.27245	58.9166	90.9727	-2.45857	470.464	47.8631
31.4833	5.27031	58.9292	91.1659	-1.39458	470.486	47.8664
31.5	5.26482	58.756	90.772	-2.68562	470.5	47.8654
31.5167	5.27031	58.8493	90.9014	-2.75352	470.544	47.8657
31.5333	5.27016	58.905	91.0302	-2.11159	470.478	47.8663
31.55	5.27138	58.9115	90.9948	-2.05559	470.449	47.8663
31.5667	5.27382	58.8982	90.8892	-2.64931	470.538	47.8652
31.5833	5.2729	58.999	91.0755	-1.90956	470.555	47.8664
31.6	5.27031	58.8317	90.897	-3.10997	470.442	47.8666
31.6167	5.26985	58.8889	90.9831	-2.94609	470.581	47.8652
31.6333	5.27458	59.1302	90.9863	-2.73506	470.683	47.8642
31.65	5.27153	58.9619	91.1733	-2.51045	470.574	47.8609
31.6667	5.27535	58.7969	90.8384	-1.34514	470.744	47.8642
31.6833	5.2729	58.8487	90.9264	-3.03673	470.726	47.8651
31.7	5.27641	58.8544	91.0297	-1.5728	470.77	47.8655
31.7167	5.27351	58.8638	91.0156	-3.25905	470.702	47.8655
31.7333	5.27458	58.9014	91.1012	-3.55705	470.637	47.866
31.75	5.27657	59.1094	91.592	-3.81996	470.624	47.8678
31.7667	5.2758	58.9585	91.1373	-1.7588	470.618	47.8658
31.7833	5.27473	58.8827	91.0032	-4.10072	470.639	47.866
31.8	5.27199	58.8256	90.8938	-2.5753	470.577	47.866
31.8167	5.27367	58.875	90.964	-3.54515	470.494	47.8692
31.8333	5.27382	58.8009	90.8479	-2.64748	470.499	47.8727
31.85	5.27245	58.8662	90.9889	-3.21022	470.416	47.8687
31.8667	5.2755	58.8973	91.0032	-0.191116	470.329	47.8695
31.8833	5.2726	58.9338	91.1059	-2.20528	470.428	47.8704
31.9	5.2784	58.9118	91.1396	-2.23747	470.497	47.8715
31.9167	5.27382	58.9475	91.1117	-2.27196	470.305	47.8701
31.9333	5.27107	58.9521	91.2501	-2.73094	470.479	47.8745
31.95	5.26833	58.9657	91.2388	-2.50496	470.459	47.8773
31.9667	5.26619	58.8909	91.0096	-1.20262	470.463	47.8785
31.9833	5.26192	59.0325	91.2443	-1.98586	470.448	47.878
32	5.2639	59.1328	91.405	-1.48399	470.401	47.877
32.0167	5.2665	58.98	91.2119	-2.20879	470.428	47.8776
32.0333	5.26482	59.1952	91.5064	-2.48482	470.424	47.8774
32.05	5.26665	58.894	91.0789	-2.75597	470.398	47.8791
32.0667	5.27031	58.9188	91.0972	-1.47926	470.35	47.8812
32.0833	5.27	59.051	91.3454	-2.089	470.401	47.8797
32.1	5.27611	59.0313	91.2667	-2.45079	470.46	47.8786
32.1167	5.2726	59.1891	91.3287	-2.30354	470.374	47.8783
32.1333	5.27214	59.1409	91.5464	-2.08656	470.3	47.8786
32.15	5.27458	58.9285	91.1788	-2.8788	470.397	47.8822
32.1667	5.27077	59.0134	91.3158	-2.48116	470.401	47.8849
32.1833	5.26863	59.0771	91.5075	-3.08495	470.225	47.8825
32.2	5.26588	59.0487	91.2722	-3.27507	470.375	47.8812
32.2167	5.26588	59.0122	91.3636	-1.66283	470.424	47.8797
32.2333	5.26787	58.995	91.245	-2.77565	470.22	47.878
32.25	5.26375	58.9997	91.3232	-2.39113	470.326	47.879
32.2667	5.26619	59.087	91.5554	-1.68434	470.282	47.8831
32.2833	5.27	59.0076	91.3389	-2.47459	470.358	47.8834
32.3	5.26985	59.0676	91.3824	-1.65321	470.37	47.8814
32.3167	5.26787	59.083	91.4025	-2.52296	470.4	47.8823
32.3333	5.26451	59.0617	91.363	-2.56218	470.353	47.8867
32.35	5.26222	59.1233	91.4848	-2.88643	470.348	47.8901
32.3667	5.26115	59.1258	91.5377	-2.53716	470.311	47.8901
32.3833	5.26054	59.2271	91.7126	-2.19093	470.28	47.8925
32.4	5.26253	59.1883	91.6171	-2.93114	470.236	47.8902
32.4167	5.26466	59.1666	91.6029	-1.78322	470.278	47.8889
32.4333	5.26863	59.0923	91.4315	-1.66878	470.209	47.8887
32.45	5.26863	59.2262	91.5379	-2.145	470.1	47.8893
32.4667	5.26421	59.0215	91.3851	-2.54921	470.228	47.8906
32.4833	5.26985	59.1438	91.6744	-2.49611	470.292	47.8924
32.5	5.27473	59.1146	91.5536	-2.31133	470.062	47.8921
32.5167	5.27763	59.13	91.7478	-2.22786	470.26	47.8944
32.5333	5.27672	59.2547	91.8479	-2.12898	470.271	47.8976
32.55	5.27565	59.2027	91.6608	-2.35603	470.234	47.8962
32.5667	5.27504	59.2184	91.8678	-2.55867	470.237	47.8983
32.5833	5.27153	59.4518	92.1624	-1.97395	470.224	47.8938
32.6	5.27519	59.1209	91.6592	-2.27257	470.247	47.8939
32.6167	5.27382	59.2555	91.8819	-2.00371	470.283	47.8979
32.6333	5.27367	59.2571	91.7944	-2.60872	470.237	47.9
32.65	5.27321	59.2983	91.7699	-2.39891	470.197	47.8983
32.6667	5.27306	59.2715	92.0242	-3.0146	470.203	47.9003
32.6833	5.26985	59.7269	91.9993	-2.39296	470.279	47.9012
32.7	5.27046	59.2507	91.7971	-1.68602	470.256	47.9006
32.7167	5.27489	59.1618	91.6956	-2.73155	470.149	47.9011
32.7333	5.27657	59.3139	91.8528	-1.94359	470.236	47.9023
32.75	5.27382	59.1566	91.6543	-2.2625	470.224	47.9008
32.7667	5.27824	59.2965	92.0583	-3.0999	470.148	47.8985
32.7833	5.2758	59.4349	92.1772	-2.21718	470.233	47.9018
32.8	5.27626	59.2724	91.9508	-2.55684	470.322	47.8994
32.8167	5.27596	59.212	91.8023	-3.09395	470.133	47.8986
32.8333	5.27	59.2951	91.9656	-1.32301	470.26	47.8996
32.85	5.26802	59.2584	91.8613	-2.60521	470.274	47.9009
32.8667	5.26772	59.3693	92.0606	-1.88637	470.326	47.9
32.8833	5.26894	59.3925	92.1215	-0.74913	470.204	47.8991
32.9	5.27275	59.4711	92.1917	-0.973129	470.24	47.9023
32.9167	5.27748	59.2825	92.0513	-2.80312	470.202	47.9034
32.9333	5.28313	59.2301	91.8748	-2.04247	470.226	47.9034
32.95	5.27443	59.1937	91.852	-1.45546	470.289	47.9021
32.9667	5.26924	59.3151	92.1104	-2.0562	470.259	47.9061
[truncated: 1,622 more rows]
