# Supplementary material for: Thermodynamically controlled multiphase separation of heterogeneous liquid crystal colloids
Source: Nat Commun. 2023 Aug 29;14:5277. doi: 10.1038/s41467-023-41054-7 (PMC10465492; doi:10.1038/s41467-023-41054-7)
Supplement: Supplementary file 11 — Source Data [file 41467_2023_41054_MOESM11_ESM.zip › Source data/Supplementary Figure 7_The size-exclusion chromatography/13-1-2022/han-5.xlsx]

## Sheet: Sample Details
Administrative Information
Export date	13. tammikuuta 2022 12:59:37
Culture name	fi-FI
Decimal separator	,
Workspace name	Leena
Workspace path	C:\ProgramData\Agilent Technologies\GPC\Workspaces\Leena\
File name	MDS_Aqueous_100122-0038.sample
Creation date	12. tammikuuta 2022 6:04:10
Created by	gpc-sec
Comments	Collected by Agilent GPC/SEC Software Version 1.1.3131.27789
Software version	Agilent GPC/SEC Software - 1.1.3131.27789
Sample Information
Sample name	han-5
Information
Sample type	Sample
Injection date	12. tammikuuta 2022
Vial number	1
Injection number	1
Injection volume (µL)	100
Concentration (mg/mL)	1
dn/dc (mL/g)	0.1
UV extinction coefficient [(mg/mL)-¹][cm-¹]	1
Mark-Houwink K ((10e-5) dL/g)	14.1
Mark-Houwink Alpha	0.7
Mp	100000
Analysed	No
Instrument Conditions
Eluent
Refractive index (RIU)	1
Set flow rate (mL/min)	1
LS Wavelength (nm)	658
Set temperature (°C)	20
Actual temperature (°C)	0
Actual flow rate (mL/min)	0
Column information
Data origin	Collected by Agilent GPC/SEC Software Version 1.1.3131.27789
Instrument name
Collection Parameters
Collected by	gpc-sec
Number of channels	6
Run length (mins)	60.0167
Delay time (secs)	0
Sampling interval (secs)	1
Number of data points	3601
DLS Parameters
Viscosity (cP)	0.0089
Correlator run time (secs)	5
Collection fraction	0
Channel Information
Channel ID	Detector type	Detector name	Detector units	Channel Information
1	RI	RI	mV
2	LS 15°	LS 15°	mV
3	LS 90°	LS 90°	mV
4	VS DP	VS DP	mV
5	VS IP	VS IP	mV
6	UV 280nm	UV 280nm	mV

## Sheet: Raw Data
Collection Parameters
Collected by	gpc-sec
Number of channels	6
Run length (mins)	60.0167
Delay time (secs)	0
Sampling interval (secs)	1
Number of data points	3601
DLS Parameters
Viscosity (cP)	0.0089
Correlator run time (secs)	5
Collection fraction	0
Channel Information
Channel ID	Detector type	Detector name	Detector units	Channel Information
1	RI	RI	mV
2	LS 15°	LS 15°	mV
3	LS 90°	LS 90°	mV
4	VS DP	VS DP	mV
5	VS IP	VS IP	mV
6	UV 280nm	UV 280nm	mV
Raw Data
RT (mins)	Response Trace 1	Response Trace 2	Response Trace 3	Response Trace 4	Response Trace 5	Response Trace 6
0	-3.48991	59.103	91.7735	6.24352	466.321	45.4302
0.0166667	-3.59123	59.1361	91.8337	5.93361	465.53	45.0912
0.0333333	-3.70461	59.2384	92.0463	6.08803	459.106	44.7117
0.05	-3.83675	59.1688	92.044	6.71806	453.336	44.2942
0.0666667	-3.98506	59.1691	91.9795	6.42662	447.276	43.8226
0.0833333	-4.15413	59.2223	91.8688	6.1602	442.3	43.3151
0.1	-4.34059	59.0783	91.7683	6.14647	439.421	42.7596
0.116667	-4.5504	59.179	92.0889	6.13564	438.283	42.1659
0.133333	-4.78478	59.1314	91.9317	6.30318	438.796	41.5218
0.15	-5.05028	59.2193	92.0947	6.25786	441.355	40.8253
0.166667	-5.35301	59.2091	91.9524	6.76155	445.035	40.0771
0.183333	-5.70168	59.9934	92.0992	6.48018	448.766	39.2689
0.2	-6.10466	59.1027	91.8015	6.15059	452.215	38.399
0.216667	-6.55541	59.2208	91.8919	6.62392	456.029	37.4575
0.233333	-7.07558	59.1486	91.9256	6.93077	459.7	36.4452
0.25	-7.66838	59.3728	92.2018	5.73936	462.899	35.3562
0.266667	-8.33733	59.3743	92.3431	6.64299	465.761	34.181
0.283333	-9.09523	59.156	91.8816	6.20369	468.116	32.9314
0.3	-9.94453	59.2358	91.8797	6.17989	470.113	31.6015
0.316667	-10.8897	59.2454	91.8722	6.13091	471.918	30.1958
0.333333	-11.9488	59.3462	92.0028	6.49269	472.984	28.7179
0.35	-13.1226	59.2677	91.9311	5.76073	473.443	27.1661
0.366667	-14.4201	59.2054	91.7925	5.8979	473.525	25.5468
0.383333	-15.8485	59.3584	92.0686	5.91988	473.314	23.8677
0.4	-17.4035	59.1625	91.7098	5.89424	473.032	22.1355
0.416667	-19.1058	59.2661	91.9169	5.98366	472.563	20.3568
0.433333	-20.9444	59.1637	91.7194	5.09377	472.062	18.5444
0.45	-22.9336	59.2956	91.9627	5.70595	471.544	16.7042
0.466667	-25.0805	59.298	91.8084	5.57365	471.111	14.8365
0.483333	-27.3785	59.0994	91.506	5.39955	470.695	12.9691
0.5	-29.8415	59.1691	91.8554	5.80544	470.085	11.0928
0.516667	-32.4718	59.2648	91.7866	5.23628	469.67	9.22325
0.533333	-35.2613	59.2098	91.7368	5.92171	469.318	7.36412
0.55	-38.207	59.1712	91.7742	5.31502	469.086	5.5352
0.566667	-41.3129	59.1863	91.5655	5.70595	468.769	3.73879
0.583333	-44.5748	59.2361	91.621	5.63622	468.541	1.91139
0.6	-47.9841	59.2873	91.8687	5.76027	468.42	1.66588
0.616667	-51.5342	59.25	91.787	5.28816	468.219	1.66435
0.633333	-55.2117	59.2587	91.7394	5.08904	468.011	1.66252
0.65	-59.0113	59.2988	91.8192	5.19447	467.807	1.66283
0.666667	-62.9243	59.0995	91.5235	5.03655	467.722	1.66527
0.683333	-66.9282	59.212	91.5693	4.94835	467.602	1.6671
0.7	-71.0189	59.168	91.6554	4.84108	467.482	1.66496
0.716667	-75.1769	59.1895	91.7219	4.73732	467.279	1.66344
0.733333	-79.379	59.0698	91.5826	5.05272	467.305	1.66588
0.75	-83.6224	59.2402	91.739	4.69093	467.279	1.66801
0.766667	-87.871	59.1943	91.596	4.59618	467.231	1.66542
0.783333	-92.1185	59.1146	91.7016	5.14504	467.11	1.66283
0.8	-96.3397	59.2011	91.5615	4.60381	467.01	1.66664
0.816667	-100.516	59.2634	91.751	4.49425	466.949	1.66328
0.833333	-104.622	59.3409	91.8948	4.53346	466.982	1.6642
0.85	-108.643	59.3386	91.9547	4.30824	466.844	1.66405
0.866667	-112.552	59.2094	91.6425	3.8105	466.772	1.6642
0.883333	-116.343	59.0083	91.5131	4.59129	466.727	1.66512
0.9	-119.985	59.1224	91.6335	3.61031	466.581	1.66512
0.916667	-123.129	59.0858	91.6489	3.4922	466.524	1.66374
0.933333	-126.453	58.982	91.4289	3.6097	466.469	1.66206
0.95	-129.592	58.9986	91.6085	4.0757	466.391	1.66405
0.966667	-132.526	59.165	91.827	3.81584	466.278	1.66634
0.983333	-135.247	59.23	91.6569	3.50243	466.2	1.661
1	-137.738	59.2748	91.7936	3.6216	466.204	1.66496
1.01667	-139.996	58.9646	91.5743	3.62038	466.218	1.66466
1.03333	-142.01	59.0527	91.7555	3.8398	466.154	1.66588
1.05	-143.783	59.2005	91.991	3.50472	466.151	1.6642
1.06667	-145.307	59.1315	91.7584	3.16139	466.225	1.66527
1.08333	-146.57	59.0897	91.619	3.22166	466.262	1.66267
1.1	-147.583	59.0316	91.6749	2.58324	466.119	1.66359
1.11667	-148.341	59.111	91.8226	3.10188	466.241	1.66435
1.13333	-148.847	59.3472	92.2446	3.16139	466.289	1.66527
1.15	-149.103	59.3002	92.2268	2.86705	466.24	1.66267
1.16667	-149.11	59.008	91.751	2.95464	466.248	1.66267
1.18333	-148.87	59.0769	91.8151	3.01247	466.322	1.66542
1.2	-148.397	59.0528	91.6862	2.65419	466.326	1.66527
1.21667	-147.71	59.1596	91.9253	2.35085	466.366	1.66481
1.23333	-146.809	59.1628	91.9007	2.51946	466.304	2.37495
1.25	-145.707	59.0084	91.7316	2.64046	466.307	3.65562
1.26667	-144.415	59.0076	91.6341	2.27806	466.404	4.87953
1.28333	-142.951	59.0928	91.8421	2.15706	466.314	6.10344
1.3	-141.313	58.9898	91.693	1.77986	466.316	7.32185
1.31667	-139.521	59.0086	91.6789	1.52107	466.323	8.53523
1.33333	-137.584	59.1013	91.9538	2.32094	466.473	9.73625
1.35	-135.513	59.0237	91.7466	1.6404	466.303	10.9341
1.36667	-133.319	59.1599	91.8411	2.12547	466.4	12.1215
1.38333	-131.016	59.0022	91.5162	1.74706	466.375	13.2879
1.4	-128.614	59.2489	91.9033	1.4698	466.362	14.4425
1.41667	-126.124	59.0884	91.8583	1.96999	466.372	15.5798
1.43333	-123.56	59.0228	91.6479	1.63322	466.437	16.6979
1.45	-120.932	59.056	91.7333	1.67076	466.525	17.7946
1.46667	-118.248	58.9933	91.7553	1.0276	466.572	18.87
1.48333	-115.513	58.977	91.6395	1.32027	466.441	19.9294
1.5	-112.745	58.9509	91.7178	1.18431	466.512	20.9667
1.51667	-109.942	59.2988	91.9161	1.01448	466.466	21.9796
1.53333	-107.126	59.176	91.8418	0.829086	466.539	22.972
1.55	-104.301	59.0029	91.7957	0.719986	466.46	23.9364
1.56667	-101.472	58.9913	91.8523	0.465469	466.623	24.8837
1.58333	-98.6454	59.0459	91.6558	0.616837	466.59	25.8059
1.6	-95.8282	59.2092	92.2102	0.914993	466.553	26.7014
1.61667	-93.0253	59.1102	91.847	1.09917	466.523	27.5723
1.63333	-90.2465	59.0389	91.6743	0.422592	466.525	28.4278
1.65	-87.4914	59.0958	91.7498	0.897598	466.581	29.2539
1.66667	-84.763	59.0116	91.842	0.63591	466.617	30.0596
1.68333	-82.0673	59.1769	91.6943	-0.138168	466.535	30.8414
1.7	-79.4125	59.2878	92.1276	0.878525	466.539	31.6032
1.71667	-76.7893	59.1753	91.657	2.56599	466.571	32.3342
1.73333	-74.2161	59.0939	91.8446	0.271225	466.629	33.045
1.75	-71.6895	59.3592	92.0164	1.21529	466.579	33.7344
1.76667	-69.2045	59.1744	91.9239	0.0661469	466.441	34.4025
1.78333	-66.7742	59.0894	91.7696	-0.510025	466.396	35.0466
1.8	-64.4006	59.0073	91.6135	0.720596	466.322	35.6705
1.81667	-62.0728	59.1193	91.9119	1.39885	466.423	36.2727
1.83333	-59.7996	59.186	91.7999	-0.290146	466.426	36.8508
1.85	-57.5748	58.9863	91.5919	-0.806351	466.477	37.4073
1.86667	-55.4002	58.9855	91.6224	1.43593	466.571	37.9408
1.88333	-53.2833	59.1134	91.8244	1.44249	466.505	38.4611
1.9	-51.222	59.1195	91.7098	1.72081	466.454	38.9584
1.91667	-49.2152	59.0452	91.7297	-0.030899	466.516	39.439
1.93333	-47.2681	59.136	91.6514	-0.53154	466.476	39.8965
1.95	-45.3678	59.0452	91.6975	0.743942	466.444	40.3362
1.96667	-43.5233	59.0293	91.6497	0.975113	466.481	40.7517
1.98333	-41.908	59.0931	91.8409	-0.972672	466.577	41.1527
2	-40.1659	59.1509	91.8844	-0.0630951	466.483	41.5339
2.01667	-38.4785	59.0551	91.7463	0.585861	466.488	41.8963
2.03333	-36.8456	59.1958	91.9758	0.0839996	466.534	42.2408
2.05	-35.2659	59.1259	91.955	0.311203	466.581	42.5701
2.06667	-33.737	58.9202	91.5397	-1.53648	466.575	42.8855
2.08333	-32.2614	59.0517	91.7249	-0.52742	466.557	43.1826
2.1	-30.8331	59.5368	92.2263	-0.468369	466.479	43.4641
2.11667	-29.457	59.1772	91.8302	-1.36711	466.529	43.7321
2.13333	-28.128	59.203	91.9965	-0.361099	466.633	43.9874
2.15	-26.8488	59.2355	91.775	-0.468979	466.587	44.2226
2.16667	-25.6171	59.132	91.881	-0.750198	466.701	44.4469
2.18333	-24.4382	59.1325	91.9663	-2.15996	466.733	44.6549
2.2	-23.3051	59.0948	91.7677	-0.490952	466.591	44.8534
2.21667	-22.2132	59.1183	91.7214	0.114517	466.642	45.0382
2.23333	-21.1675	59.3339	92.0051	0.13298	466.743	45.2178
2.25	-20.1696	58.9921	91.6045	-0.651932	466.69	45.3822
2.26667	-19.2138	59.1198	91.9621	-1.44341	466.629	45.5376
2.28333	-18.3047	59.0781	91.7947	-1.11977	466.623	45.682
2.3	-17.4364	59.3909	92.1093	0.103073	466.623	45.8166
2.31667	-16.605	58.9988	91.6905	-0.932694	466.654	45.944
2.33333	-15.8175	59.0931	91.7808	-1.17287	466.799	46.0642
2.35	-15.066	59.1535	91.856	-0.179825	466.697	46.1739
2.36667	-14.3531	59.1288	91.7916	-0.589981	466.911	46.2782
2.38333	-13.6764	59.1026	91.7335	0.893478	466.814	46.3726
2.4	-13.0349	59.1528	91.8824	-0.474319	466.584	46.4626
2.41667	-12.4288	59.1306	91.9584	-0.359268	466.773	46.5443
2.43333	-11.8531	59.4906	92.1548	-1.33797	466.865	46.6154
2.45	-11.3136	59.1435	91.8185	-0.732346	466.677	46.6874
2.46667	-10.8076	59.1967	91.9009	-2.05498	466.773	46.7565
2.48333	-10.3222	59.0952	91.8354	-1.04713	466.633	46.8227
2.5	-9.86916	59.2268	91.981	-1.61751	466.71	46.8758
2.51667	-9.44267	59.2292	91.8314	-0.570908	466.72	46.9299
2.53333	-9.04106	59.1253	91.8484	-1.60683	466.63	46.9802
2.55	-8.66661	59.0986	91.7446	-1.18843	466.596	47.0249
2.56667	-8.31245	59.154	91.9016	-1.05598	466.795	47.0696
2.58333	-7.98119	59.0856	91.679	-1.19499	466.751	47.1146
2.6	-7.67113	59.0249	91.7825	-1.69029	466.628	47.1505
2.61667	-7.38167	58.9965	91.6007	-0.985642	466.751	47.1848
2.63333	-7.1093	59.1724	91.8111	-2.19505	466.776	47.2169
2.65	-6.85356	59.3476	92.0481	-2.32979	466.555	47.2439
2.66667	-6.61766	59.2625	92.1059	-2.5927	466.613	47.273
2.68333	-6.39687	59.0325	91.6476	-1.83693	466.665	47.2977
2.7	-6.19255	59.0414	91.8664	-1.85539	466.625	47.3231
2.71667	-6.00227	59.0789	91.7138	-1.27541	466.68	47.3472
2.73333	-5.82039	59.1657	91.8455	-0.91713	466.703	47.3689
2.75	-5.65437	59.1836	92.0452	-3.16002	466.612	47.3867
2.76667	-5.50179	59.4776	92.2106	-2.27074	466.727	47.4049
2.78333	-5.35515	59.1021	91.7338	-1.2957	466.675	47.423
2.8	-5.22133	59.0624	91.7068	-2.41325	466.56	47.4381
2.81667	-5.0959	59.0368	91.8406	-2.71599	466.755	47.4508
2.83333	-4.97871	59.1895	91.7942	-3.00636	466.683	47.4603
2.85	-4.86641	59.1163	91.7321	-2.89131	466.52	47.4747
2.86667	-4.76479	59.1734	91.8314	-3.72215	466.677	47.4885
2.88333	-4.67003	59.1477	91.9233	-2.34703	466.772	47.4986
2.9	-4.58366	59.1375	91.89	-2.40318	466.672	47.508
2.91667	-4.50615	59.0264	91.8035	-3.05275	466.827	47.5178
2.93333	-4.43123	59.0829	91.8171	-2.9055	466.804	47.5256
2.95	-4.36073	59.0865	91.7407	-2.91328	466.679	47.5352
2.96667	-4.29497	59.0328	91.6578	-2.73338	466.869	47.5446
2.98333	-4.23317	59.159	91.8702	-3.48427	466.981	47.5517
3	-4.17961	58.9829	91.6306	-3.29186	466.855	47.5565
3.01667	-4.1256	59.2152	91.9396	-2.63435	466.999	47.5652
3.03333	-4.07799	59.1036	91.7814	-3.37349	466.915	47.5723
3.05	-4.03389	59.1628	91.8621	-4.29558	466.65	47.5764
3.06667	-3.99178	59.0699	91.5907	-4.12987	466.839	47.5822
3.08333	-3.94875	59.0405	91.7602	-3.97423	466.915	47.5896
3.1	-3.91563	59.1871	91.7916	-3.75557	466.624	47.5954
3.11667	-3.88283	59.2594	92.205	-3.90389	466.782	47.6008
3.13333	-3.85094	59.3372	92.066	-3.20366	466.862	47.6048
3.15	-3.81447	59.1512	91.767	-3.48915	466.665	47.6064
3.16667	-3.78426	59.2597	92.0878	-3.73589	466.78	47.6098
3.18333	-3.75725	59.0952	91.6584	-3.57613	466.772	47.6147
3.2	-3.72734	59.1148	91.7408	-5.23079	466.71	47.6218
3.21667	-3.70873	59.0054	91.5937	-3.0265	466.918	47.6229
3.23333	-3.68553	59.0789	91.6287	-4.2878	466.891	47.6272
3.25	-3.66417	58.9484	91.565	-3.58147	466.732	47.6312
3.26667	-3.64006	59.1961	91.8105	-4.7271	466.892	47.6359
3.28333	-3.61641	59.0672	91.8137	-4.94347	466.872	47.6371
3.3	-3.59657	59.1416	91.8024	-4.50768	466.773	47.6389
3.31667	-3.58192	59.1677	91.7684	-4.30992	466.933	47.6464
3.33333	-3.56682	59.1785	91.8996	-5.63133	466.98	47.6458
3.35	-3.55171	59.0133	91.7544	-4.08165	466.862	47.6472
3.36667	-3.53889	59.1106	91.8264	-5.14732	466.969	47.654
3.38333	-3.52287	59.1857	91.8179	-4.64546	466.962	47.653
3.4	-3.51021	59.139	91.8765	-4.93935	466.827	47.6585
3.41667	-3.4951	59.0196	91.7629	-4.71397	466.983	47.6611
3.43333	-3.48213	59.2031	91.9952	-4.18404	466.988	47.6597
3.45	-3.46779	59.1814	91.7501	-5.07881	466.773	47.6606
3.46667	-3.45604	59.2706	92.133	-4.64958	466.975	47.6608
3.48333	-3.44582	59.1236	91.9454	-5.83931	467.004	47.665
3.5	-3.43529	59.1689	91.9361	-5.53413	466.732	47.6662
3.51667	-3.42903	59.2146	91.8662	-6.0891	466.9	47.6691
3.53333	-3.42369	59.105	91.867	-5.4644	466.856	47.6696
3.55	-3.41316	59.4886	92.452	-6.23924	466.665	47.6717
3.56667	-3.40157	59.241	91.9035	-6.55342	466.838	47.6743
3.58333	-3.39363	59.2916	92.1537	-5.54314	466.792	47.6762
3.6	-3.38921	59.0044	91.6714	-6.19698	466.749	47.6769
3.61667	-3.37975	59.1186	91.8487	-5.99434	466.769	47.6781
3.63333	-3.37273	59.3002	92.1058	-6.06285	466.729	47.6794
3.65	-3.36479	59.0824	91.6895	-6.09032	466.668	47.6794
3.66667	-3.35884	59.1985	91.8333	-6.65886	466.781	47.6789
3.68333	-3.35625	58.9721	91.6351	-6.53786	466.732	47.681
3.7	-3.3503	59.1198	91.7484	-6.70601	466.67	47.6841
3.71667	-3.34236	59.2188	91.9004	-6.66542	466.792	47.6823
3.73333	-3.3355	59.1511	91.8186	-6.95992	466.847	47.6878
3.75	-3.32741	59.0543	91.6749	-6.6523	466.674	47.689
3.76667	-3.3268	59.0951	91.8028	-7.79198	466.883	47.6891
3.78333	-3.31764	59.3012	91.9779	-6.99562	466.91	47.6919
3.8	-3.3123	59.232	91.9704	-7.20665	466.826	47.6919
3.81667	-3.30513	59.0684	91.7223	-6.93367	466.945	47.6946
3.83333	-3.29811	59.2695	91.8961	-7.2007	466.844	47.6963
3.85	-3.29506	59.1317	91.858	-7.21672	466.811	47.6957
3.86667	-3.2943	59.0601	91.7957	-7.98744	466.899	47.6948
3.88333	-3.28682	59.0197	91.6714	-8.15727	466.897	47.6989
3.9	-3.28468	58.9454	91.5598	-7.97264	466.862	47.7001
3.91667	-3.28255	59.0336	91.6122	-7.87727	466.949	47.6962
3.93333	-3.27889	58.999	91.6373	-7.9171	467.006	47.6971
3.95	-3.27629	59.0305	91.7846	-7.84142	466.924	47.7
3.96667	-3.27324	58.9796	91.6479	-7.696	467.001	47.6991
3.98333	-3.26927	59.0408	91.5347	-7.93495	467.004	47.6994
4	-3.26363	58.9664	91.4452	-8.06374	466.922	47.6994
4.01667	-3.25981	59.0383	91.7587	-8.68843	466.912	47.7027
4.03333	-3.2589	59.1431	91.9857	-7.54585	466.972	47.7032
4.05	-3.256	59.1167	91.8961	-8.36769	467.024	47.7039
4.06667	-3.25386	59.2745	92.0133	-9.02809	467.04	47.7045
4.08333	-3.25188	59.0415	91.7355	-8.91426	466.949	47.7068
4.1	-3.24593	59.3026	92.1497	-8.98171	466.998	47.7076
4.11667	-3.23906	59.172	92.001	-8.06084	467.126	47.7085
4.13333	-3.23753	59.2173	92.1214	-8.33733	467.091	47.7087
4.15	-3.23311	59.0765	91.7591	-9.06685	467.06	47.7103
4.16667	-3.22929	59.0517	91.534	-8.89351	467.033	47.7094
4.18333	-3.22441	59.0194	91.5833	-9.44481	467.029	47.71
4.2	-3.2238	59.1518	91.8824	-9.39949	467.07	47.7142
4.21667	-3.22182	58.9613	91.5499	-9.03175	467.1	47.7123
4.23333	-3.2209	59.4685	92.2405	-9.62776	467.181	47.7125
4.25	-3.22029	59.0952	91.7628	-11.5989	467.237	47.7102
4.26667	-3.21754	59.1805	91.8	-8.66753	467.189	47.7142
4.28333	-3.2122	59.1778	91.7635	-9.32137	467.173	47.7155
4.3	-3.20885	59.2295	91.9486	-9.87816	467.153	47.7155
4.31667	-3.21037	59.125	91.8874	-9.72313	467.117	47.7175
4.33333	-3.20763	59.0871	91.8267	-9.37264	467.053	47.7192
4.35	-3.20412	59.1879	91.8815	-9.35951	467.128	47.7233
4.36667	-3.19984	59.1824	91.715	-9.87343	467.052	47.7215
4.38333	-3.19572	59.0261	91.726	-10.1624	467.127	47.7209
4.4	-3.19481	59.0568	91.6258	-9.40544	467.08	47.719
4.41667	-3.19298	59.2188	91.8145	-9.38164	467.004	47.7163
4.43333	-3.18993	59.1207	91.6395	-9.62898	467.018	47.7206
4.45	-3.1916	59.103	91.7181	-9.97704	466.981	47.7195
4.46667	-3.18748	59.0496	91.7432	-10.9069	466.954	47.7203
4.48333	-3.1855	59.0313	91.715	-9.63371	466.876	47.7247
4.5	-3.18352	59.073	91.6723	-10.526	467.031	47.7242
4.51667	-3.18092	59.1354	91.6753	-9.87755	467.068	47.7259
4.53333	-3.18077	59.1163	91.8128	-10.2685	467.044	47.7268
4.55	-3.18047	59.0665	91.6299	-10.0074	466.977	47.7279
4.56667	-3.17833	59.1042	91.7704	-10.3437	467.004	47.7284
4.58333	-3.17543	59.1129	91.6358	-10.1899	467.001	47.7305
4.6	-3.17009	58.9457	91.4741	-9.80309	467.002	47.7271
4.61667	-3.17329	59.0348	91.582	-9.94728	466.952	47.7265
4.63333	-3.17268	59.089	91.78	-10.3478	467.062	47.7296
4.65	-3.17162	59.1341	91.891	-14.6548	467.096	47.7256
4.66667	-3.17162	58.9068	91.5736	-9.80843	467.059	47.7303
4.68333	-3.17253	59.2033	91.8644	-10.3579	467.091	47.7308
4.7	-3.17131	59.0376	91.7324	-10.6756	467.16	47.7334
4.71667	-3.16643	59.1398	91.7283	-10.2744	467.13	47.7316
4.73333	-3.16429	59.1271	91.842	-10.6625	467.124	47.7338
4.75	-3.16307	59.1361	91.8064	-10.709	467.18	47.7335
4.76667	-3.15834	58.9263	91.5305	-10.7925	467.107	47.7345
4.78333	-3.15819	59.0861	91.7776	-11.3612	467.202	47.7346
4.8	-3.15559	59.1189	91.7835	-10.8825	467.16	47.7331
4.81667	-3.15544	59.0698	91.847	-11.2884	467.143	47.7369
4.83333	-3.15086	59.0202	91.775	-11.3403	467.302	47.7395
4.85	-3.15208	59.042	91.6641	-10.6702	467.251	47.7367
4.86667	-3.15437	59.0502	91.7068	-16.0674	467.254	47.7384
4.88333	-3.14735	59.0185	91.5971	-16.13	467.415	47.7415
4.9	-3.1472	59.0345	91.7637	-11.9822	467.348	47.7407
4.91667	-3.14644	59.1039	91.7902	-11.8887	467.313	47.739
4.93333	-3.14766	59.0286	91.5916	-11.3593	467.266	47.7416
4.95	-3.14446	59.0647	91.7397	-11.7742	467.26	47.7407
4.96667	-3.14522	59.0167	91.7065	-12.0847	467.279	47.7412
4.98333	-3.14583	59.2307	91.8675	-11.8909	467.277	47.7432
5	-3.14201	59.1116	91.764	-12.0829	467.259	47.7436
5.01667	-3.14232	58.9869	91.5032	-12.3321	467.293	47.7428
5.03333	-3.1414	59.2608	91.8206	-12.0794	467.257	47.7428
5.05	-3.13835	59.053	91.7333	-13.2124	467.258	47.7459
5.06667	-3.13408	59.0011	91.6468	-13.3192	467.281	47.7468
5.08333	-3.13149	59.0224	91.5699	-13.0407	467.364	47.7476
5.1	-3.12584	59.0295	91.7068	-12.8124	467.385	47.7518
5.11667	-3.12904	58.9373	91.4784	-17.138	467.372	47.7488
5.13333	-3.1292	59.0881	91.7173	-17.7168	467.331	47.7502
5.15	-3.12828	58.8828	91.4562	-11.6204	467.46	47.7505
5.16667	-3.12889	59.0934	91.5147	-11.1608	467.38	47.7509
5.18333	-3.13026	59.0725	91.8464	-12.1186	467.38	47.7496
5.2	-3.12447	58.9768	91.5969	-12.0429	467.379	47.7505
5.21667	-3.12523	59.1886	91.7649	-11.8659	467.387	47.7557
5.23333	-3.12187	58.9794	91.7219	-11.7902	467.419	47.7557
5.25	-3.12065	59.006	91.6074	-11.9137	467.448	47.7573
5.26667	-3.11546	59.1419	91.527	-12.5121	467.492	47.7558
5.28333	-3.11699	59.1175	91.6822	-12.0466	467.555	47.7555
5.3	-3.11195	59.0932	91.4253	-13.0384	467.471	47.7572
5.31667	-3.10829	59.045	91.6831	-12.7474	467.457	47.7575
5.33333	-3.1089	59.0888	91.7292	-12.8959	467.562	47.758
5.35	-3.11119	59.1698	91.7626	-13.1689	467.567	47.7589
5.36667	-3.10738	58.9941	91.6262	-12.8059	467.66	47.7564
5.38333	-3.10753	59.1001	91.6807	-13.2655	467.648	47.7598
5.4	-3.10326	59.0887	91.8841	-12.7254	467.684	47.756
5.41667	-3.10585	59.2565	91.8137	-12.4894	467.638	47.7584
5.43333	-3.10692	59.0266	91.6097	-12.8774	467.667	47.7612
5.45	-3.1057	59.0095	91.4445	-12.7045	467.657	47.7621
5.46667	-3.10356	59.1946	91.8522	-12.989	467.523	47.7633
5.48333	-3.10204	59.0197	91.6508	-13.1963	467.654	47.7663
5.5	-3.10204	59.1853	91.8545	-13.5938	467.666	47.7639
5.51667	-3.1028	59.0904	91.8047	-13.2761	467.471	47.7648
5.53333	-3.09883	59.2609	92.1537	-13.6695	467.586	47.7609
5.55	-3.09807	59.091	91.7362	-13.6648	467.517	47.7645
5.56667	-3.09929	59.0185	91.7336	-13.4025	467.465	47.766
5.58333	-3.09959	59.0015	91.6308	-12.9978	467.492	47.7645
5.6	-3.09715	59.1695	91.7706	-13.6457	467.482	47.7663
5.61667	-3.09395	59.1592	91.8072	-13.9497	467.48	47.7639
5.63333	-3.09151	59.0643	91.551	-13.7917	467.513	47.767
5.65	-3.08968	59.111	91.7587	-14.3818	467.463	47.7653
5.66667	-3.08373	58.8728	91.3799	-14.2376	467.444	47.7624
5.68333	-3.08418	59.1436	91.842	-14.3276	467.438	47.763
5.7	-3.08464	59.0018	91.5031	-14.3061	467.498	47.7634
5.71667	-3.08418	59.1926	91.8928	-14.5821	467.439	47.765
5.73333	-3.08388	59.0408	91.6801	-14.898	467.504	47.7677
5.75	-3.08174	59.0505	91.6018	-14.6519	467.476	47.766
5.76667	-3.08479	59.0374	91.6027	-14.6322	467.431	47.7654
5.78333	-3.08205	58.9553	91.4964	-14.004	467.505	47.7665
5.8	-3.07625	59.1628	91.7123	-14.5524	467.57	47.7662
5.81667	-3.07884	59.1526	91.9079	-15.0536	467.503	47.7673
5.83333	-3.08067	59.0163	91.6018	-14.6781	467.487	47.7648
5.85	-3.08235	59.1351	92.0254	-14.6238	467.546	47.7673
5.86667	-3.08083	58.9091	91.4703	-14.9755	467.56	47.7659
5.88333	-3.07915	58.8985	91.4559	-15.0684	467.512	47.7653
5.9	-3.07686	59.036	91.5426	-14.7538	467.41	47.7686
5.91667	-3.07488	58.9549	91.5014	-15.0434	467.404	47.7659
5.93333	-3.07106	59.1296	91.7701	-14.8837	467.526	47.7676
5.95	-3.07564	59.1152	91.609	-15.059	467.592	47.7663
5.96667	-3.07228	59.129	91.8888	-15.3201	467.508	47.7663
5.98333	-3.06999	59.0034	91.5298	-15.3529	467.596	47.7689
6	-3.07243	59.0496	91.6164	-15.5793	467.644	47.7709
6.01667	-3.07396	59.2408	91.8646	-15.1681	467.484	47.7665
6.03333	-3.07396	59.038	91.7226	-15.3558	467.495	47.7633
6.05	-3.0735	59.0408	91.699	-15.5186	467.575	47.7647
6.06667	-3.07304	59.0929	91.6438	-16.4358	467.454	47.7612
6.08333	-3.07411	59.2052	91.9421	-15.6347	467.458	47.7634
6.1	-3.07121	59.0746	91.4857	-15.7969	467.495	47.7641
6.11667	-3.06999	59.1074	91.7733	-15.7606	467.527	47.7636
6.13333	-3.07182	59.2286	91.8778	-15.5352	467.524	47.7662
6.15	-3.0706	58.883	91.4523	-15.8064	467.509	47.7699
6.16667	-3.07045	59.128	91.7471	-16.009	467.386	47.7688
6.18333	-3.07182	59.1344	91.6663	-16.2183	467.59	47.7692
6.2	-3.06999	59.134	91.82	-15.4708	467.678	47.7676
6.21667	-3.06801	58.9636	91.5308	-16.1437	467.624	47.7674
6.23333	-3.06694	59.3281	91.9781	-16.012	467.627	47.7685
6.25	-3.06145	58.9501	91.5264	-15.8595	467.712	47.7683
6.26667	-3.0616	59.1016	91.9053	-15.5906	467.548	47.768
6.28333	-3.06313	59.0046	91.6973	-16.1408	467.655	47.7728
6.3	-3.05824	59.222	91.8281	-16.4913	467.53	47.7712
6.31667	-3.05901	59.1955	91.8321	-15.9429	467.567	47.7737
6.33333	-3.05779	59.1523	91.6355	-15.9447	467.521	47.7691
6.35	-3.06236	59.0601	91.7722	-16.4085	467.53	47.7683
6.36667	-3.06465	59.0511	91.6142	-16.9091	467.43	47.7691
6.38333	-3.0648	58.9813	91.58	-16.254	467.542	47.7679
6.4	-3.06358	58.9039	91.4162	-16.7071	467.547	47.7729
6.41667	-3.06267	59.1491	91.798	-16.17	467.379	47.7699
6.43333	-3.06267	59.0917	91.6338	-16.0336	467.559	47.7683
6.45	-3.06953	59.3098	91.9802	-16.8488	467.569	47.7647
6.46667	-3.07152	59.0452	91.471	-16.0967	467.461	47.7676
6.48333	-3.07564	59.4357	91.9393	-17.0373	467.481	47.7692
6.5	-3.07533	59.0102	91.6221	-16.2022	467.533	47.7656
6.51667	-3.07381	58.9188	91.4898	-16.6189	467.507	47.7636
6.53333	-3.07625	59.1305	91.6822	-16.0668	467.584	47.763
6.55	-3.0735	59.0575	91.6329	-16.5276	467.532	47.7641
6.56667	-3.07289	58.9076	91.3844	-16.6158	467.536	47.7653
6.58333	-3.07426	59.1917	91.7553	-16.276	467.559	47.7639
6.6	-3.07426	58.9797	91.5037	-16.5049	467.485	47.7674
6.61667	-3.07259	59.0315	91.6164	-16.9889	467.414	47.7663
6.63333	-3.07243	59.0383	91.5232	-16.4614	467.61	47.7647
6.65	-3.06938	58.9907	91.5698	-16.5104	467.479	47.7641
6.66667	-3.06725	58.8815	91.2855	-17.1124	467.46	47.7674
6.68333	-3.06694	58.9497	91.4213	-16.558	467.41	47.7657
6.7	-3.06191	59.0934	91.6999	-21.6268	467.54	47.7685
6.71667	-3.06465	59.2829	92.0292	-16.1575	467.428	47.768
6.73333	-3.06557	59.2358	91.6616	-16.4156	467.442	47.7692
6.75	-3.06633	59.1	91.6203	-16.3172	467.503	47.7633
6.76667	-3.0677	59.0702	91.5539	-15.9077	467.498	47.7674
6.78333	-3.06847	58.9556	91.5081	-15.1203	467.471	47.7644
6.8	-3.06541	59.1859	91.8398	-15.3867	467.505	47.7662
6.81667	-3.06694	59.2486	91.7843	-15.9704	467.401	47.7636
6.83333	-3.06496	59.0492	91.6003	-14.544	467.501	47.7586
6.85	-3.06252	58.9803	91.5202	-14.6494	467.553	47.7596
6.86667	-3.06267	59.2355	91.6792	-14.6394	467.399	47.763
6.88333	-3.06358	58.9459	91.3366	-14.9612	467.549	47.7645
6.9	-3.06191	59.0972	91.5577	-15.478	467.666	47.7636
6.91667	-3.0616	58.9994	91.6389	-15.6728	467.496	47.7604
6.93333	-3.06252	59.2403	91.7863	-15.7922	467.648	47.7639
6.95	-3.06267	59.0871	91.65	-15.2253	467.695	47.7613
6.96667	-3.06007	58.9401	91.4655	-15.6074	467.526	47.7653
6.98333	-3.06282	58.8837	91.3917	-15.1	467.647	47.7618
7	-3.06694	59.1204	91.8566	-15.2551	467.586	47.7587
7.01667	-3.06465	59.0066	91.5833	-15.2587	467.456	47.7612
7.03333	-3.06313	59.4848	91.9477	-15.5912	467.592	47.7621
7.05	-3.06709	59.3015	91.9582	-15.4636	467.6	47.7615
7.06667	-3.06694	58.9639	91.61	-15.63	467.434	47.7624
7.08333	-3.06938	59.0101	91.4645	-15.2444	467.543	47.7662
7.1	-3.07167	59.0223	91.4626	-15.7491	467.581	47.765
7.11667	-3.06877	58.9817	91.5968	-19.5931	467.437	47.7641
7.13333	-3.06816	59.1203	91.8397	-16.6827	467.635	47.7624
7.15	-3.06679	59.0534	91.6837	-16.5849	467.606	47.7599
7.16667	-3.06511	59.0505	91.6752	-16.9228	467.523	47.7639
7.18333	-3.06602	59.0911	91.7486	-16.4561	467.506	47.7612
7.2	-3.06465	58.923	91.3364	-16.5127	467.563	47.7622
7.21667	-3.0616	59.1801	91.7159	-16.2612	467.377	47.763
7.23333	-3.06129	59.1012	91.6106	-16.5908	467.46	47.7619
7.25	-3.06145	59.04	91.6926	-16.0764	467.484	47.7604
7.26667	-3.06557	59.0012	91.489	-16.1634	467.322	47.7581
7.28333	-3.06587	58.987	91.5754	-16.1218	467.441	47.7576
7.3	-3.05977	59.2266	92.0187	-15.8118	467.508	47.7602
7.31667	-3.05916	59.0011	91.5595	-15.9208	467.274	47.7624
7.33333	-3.05946	58.9018	91.4416	-15.8945	467.427	47.7593
7.35	-3.05901	59.0803	91.74	-15.9835	467.573	47.759
7.36667	-3.06496	58.9362	91.4616	-14.9195	467.357	47.761
7.38333	-3.0648	58.9253	91.3697	-16.0902	467.397	47.7622
7.4	-3.06191	59.0701	91.8633	-16.0955	467.439	47.7612
7.41667	-3.06221	59.0139	91.5852	-15.9846	467.393	47.759
7.43333	-3.06282	59.1183	91.7062	-16.2391	467.497	47.7596
7.45	-3.06129	59.0635	91.7228	-15.8685	467.462	47.7599
7.46667	-3.06129	58.8908	91.419	-15.9351	467.387	47.763
7.48333	-3.06267	59.0928	91.6596	-16.2128	467.504	47.7605
7.5	-3.06572	59.1206	91.7619	-15.922	467.426	47.7575
7.51667	-3.06892	59.1074	91.7403	-16.195	467.25	47.7607
7.53333	-3.06709	59.0588	91.6409	-15.8511	467.565	47.7563
7.55	-3.06587	59.1398	91.82	-15.9679	467.584	47.758
7.56667	-3.06297	58.9835	91.5055	-15.0661	467.297	47.7552
7.58333	-3.06129	59.0687	91.5868	-15.8344	467.482	47.7534
7.6	-3.05885	58.948	91.5371	-15.5758	467.599	47.7544
7.61667	-3.05763	58.9509	91.4898	-15.1775	467.403	47.7538
7.63333	-3.05611	59.1143	91.6355	-15.2616	467.442	47.7525
7.65	-3.05733	59.0739	91.5073	-15.4166	467.427	47.7534
7.66667	-3.0587	59.0072	91.5298	-15.5376	467.314	47.7514
7.68333	-3.05885	59.1282	91.5563	-15.0042	467.521	47.7537
7.7	-3.05305	59.1755	91.744	-15.1037	467.453	47.7557
7.71667	-3.05214	59.0769	91.7016	-14.7388	467.207	47.7529
7.73333	-3.05305	58.9608	91.5499	-15.2485	467.313	47.7537
7.75	-3.05672	58.9793	91.5075	-15.0237	467.35	47.7531
7.76667	-3.05626	59.0678	91.598	-15.0011	467.155	47.7589
7.78333	-3.05595	59.0327	91.607	-14.6984	467.304	47.7549
7.8	-3.05382	59.0191	91.6341	-15.3492	467.277	47.7567
7.81667	-3.05367	58.9582	91.5911	-14.8598	467.274	47.7558
7.83333	-3.05428	58.9982	91.5502	-14.9064	467.38	47.7589
7.85	-3.0558	59.136	91.8063	-15.099	467.361	47.759
7.86667	-3.05687	58.9564	91.3976	-15.0184	467.277	47.7586
7.88333	-3.05687	58.9285	91.5147	-15.2193	467.34	47.7575
7.9	-3.0529	59.0443	91.7083	-14.5052	467.324	47.7537
7.91667	-3.05534	59.0762	91.7173	-14.3311	467.27	47.756
7.93333	-3.05443	59.0698	91.6761	-14.3127	467.452	47.7547
7.95	-3.0584	59.2959	91.8728	-14.7948	467.441	47.7564
7.96667	-3.06145	58.932	91.3831	-14.3562	467.299	47.7567
7.98333	-3.06343	58.9623	91.4588	-14.4968	467.379	47.7567
8	-3.06129	59.0371	91.5757	-14.8516	467.555	47.7561
8.01667	-3.05901	58.9468	91.5858	-14.2287	467.297	47.7544
8.03333	-3.0584	58.9576	91.5186	-14.1476	467.455	47.7528
8.05	-3.05519	59.1877	91.8911	-14.2901	467.38	47.7534
8.06667	-3.05138	59.1868	91.7938	-14.0118	467.421	47.756
8.08333	-3.05321	59.1601	91.8658	-14.2979	467.452	47.7551
8.1	-3.05779	59.2616	91.6192	-14.063	467.435	47.7569
8.11667	-3.05809	59.0167	91.6395	-13.8342	467.321	47.7557
8.13333	-3.05702	58.8815	91.3444	-13.7464	467.444	47.7526
8.15	-3.05656	59.5179	91.7896	-13.8931	467.362	47.7534
8.16667	-3.05534	59.0502	91.6792	-13.6797	467.335	47.7554
8.18333	-3.0558	59.1583	91.6889	-13.8335	467.441	47.7538
8.2	-3.05672	58.9994	91.4544	-13.3578	467.471	47.7554
8.21667	-3.05305	59.063	91.6012	-13.337	467.316	47.7576
8.23333	-3.0558	58.9841	91.582	-13.0151	467.368	47.7555
8.25	-3.0526	58.955	91.4912	-13.1207	467.394	47.7526
8.26667	-3.04909	59.0572	91.679	-12.9508	467.371	47.7512
8.28333	-3.05168	59.1254	91.7977	-13.1528	467.368	47.754
8.3	-3.05	59.1196	91.5775	-12.9693	467.324	47.7546
8.31667	-3.05275	58.9321	91.4126	-13.2195	467.328	47.7564
8.33333	-3.05046	59.2127	91.9392	-12.9824	467.362	47.7537
8.35	-3.05	59.0092	91.5336	-12.3481	467.313	47.7543
8.36667	-3.05	59.0563	91.518	-12.6223	467.265	47.7529
8.38333	-3.05153	59.0714	91.5914	-12.9906	467.375	47.7506
8.4	-3.05275	59.1084	91.7046	-13.0199	467.358	47.7497
8.41667	-3.05168	59.036	91.6369	-12.5144	467.221	47.7529
8.43333	-3.04863	58.9722	91.4722	-12.6134	467.206	47.7534
8.45	-3.04436	59.1332	91.4877	-12.248	467.327	47.7541
8.46667	-3.03871	59.1088	91.8935	-12.0007	467.3	47.7564
8.48333	-3.03703	59.0142	91.6325	-12.0501	467.197	47.7569
8.5	-3.03947	59.0316	91.497	-12.1545	467.297	47.7567
8.51667	-3.04146	58.9968	91.6052	-12.0156	467.359	47.7578
8.53333	-3.03825	58.9539	91.3395	-11.9785	467.259	47.7589
8.55	-3.03413	58.9422	91.4495	-11.8987	467.321	47.7566
8.56667	-3.03764	58.8778	91.4147	-11.9012	467.341	47.7596
8.58333	-3.03993	58.9358	91.3682	-11.572	467.397	47.7599
8.6	-3.03581	58.97	91.5327	-11.4046	467.314	47.7604
8.61667	-3.03886	58.8067	91.3264	-11.3349	467.313	47.7627
8.63333	-3.03505	59.081	91.5897	-11.4451	467.313	47.7618
8.65	-3.03749	58.9063	91.3303	-11.845	467.418	47.7636
8.66667	-3.03444	58.937	91.386	-11.3194	467.256	47.763
8.68333	-3.03749	59.0412	91.6113	-11.0804	467.34	47.7615
8.7	-3.03413	58.9872	91.4834	-11.0148	467.301	47.7609
8.71667	-3.0352	59.0342	91.594	-10.4044	467.339	47.7592
8.73333	-3.03535	62.2063	91.5434	-11.0345	467.364	47.7596
8.75	-3.03932	59.0072	91.3757	-11.1054	467.314	47.7598
8.76667	-3.04009	58.857	91.2754	-10.8466	467.362	47.757
8.78333	-3.03841	58.8958	91.3238	-10.203	467.314	47.759
8.8	-3.03993	58.9463	91.4906	-10.3716	467.309	47.7616
8.81667	-3.04009	59.0118	91.5763	-10.3979	467.357	47.7609
8.83333	-3.04283	59.0899	91.8227	-10.6303	467.342	47.7627
8.85	-3.04085	59.1521	91.592	-10.808	467.35	47.7624
8.86667	-3.04482	59.0414	91.5653	-10.0146	467.406	47.7604
8.88333	-3.04802	59.0728	91.5539	-10.0033	467.323	47.7586
8.9	-3.04543	59.2066	91.8513	-9.65111	467.342	47.7628
8.91667	-3.04237	59.049	91.5247	-10.0521	467.33	47.7616
8.93333	-3.03932	58.9649	91.3697	-9.94423	467.247	47.7586
8.95	-3.04085	59.1679	91.8496	-9.9926	467.223	47.7604
8.96667	-3.04115	59.0855	91.4741	-10.0707	467.319	47.7612
8.98333	-3.04268	58.9854	91.4053	-10.2721	467.314	47.7627
9	-3.04085	58.9721	91.3773	-9.92226	467.289	47.7642
9.01667	-3.04115	58.8825	91.3894	-9.85786	467.296	47.7641
9.03333	-3.04024	58.8781	91.3102	-9.05144	467.332	47.7636
9.05	-3.04543	58.8833	91.4141	-9.13902	467.266	47.7627
9.06667	-3.04771	58.9039	91.3419	-9.50676	467.189	47.7676
9.08333	-3.05046	58.9718	91.5331	-9.19334	467.226	47.7659
9.1	-3.0497	59.2469	91.7284	-9.01863	467.357	47.7647
9.11667	-3.05122	58.9138	91.4861	-9.29222	467.251	47.766
9.13333	-3.05031	59.0122	91.5165	-8.80882	467.196	47.7667
9.15	-3.04863	58.9585	91.5351	-9.22783	467.285	47.7638
9.16667	-3.05031	59.155	91.8845	-9.13902	467.355	47.768
9.18333	-3.04832	59.2817	91.9692	-8.69682	467.189	47.7708
9.2	-3.05107	59.107	91.659	-8.41133	467.279	47.7715
9.21667	-3.05183	59.1502	91.78	-8.82073	467.245	47.7676
9.23333	-3.05244	58.9695	91.4898	-8.48518	467.143	47.7663
9.25	-3.05321	59.1332	91.5798	-8.56865	467.079	47.768
9.26667	-3.05077	58.9753	91.5202	-7.92244	467.073	47.7682
9.28333	-3.04985	58.9495	91.4323	-8.42491	467.009	47.7702
9.3	-3.05122	59.0835	91.9759	-7.63527	467.086	47.7695
9.31667	-3.04985	59.1781	91.6648	-7.85515	467.004	47.7683
9.33333	-3.05153	59.0018	91.5859	-8.23067	466.908	47.7711
9.35	-3.05305	58.9527	91.493	-7.28172	466.972	47.7674
9.36667	-3.05199	59.0852	91.6468	-7.83546	466.886	47.767
9.38333	-3.05107	58.895	91.3503	-7.40578	466.809	47.7662
9.4	-3.04985	59.0517	91.5946	-7.68944	466.828	47.7636
9.41667	-3.04527	58.8722	91.4042	-7.27882	466.879	47.7639
9.43333	-3.04634	59.2475	91.7342	-7.73827	466.93	47.7679
9.45	-3.05061	59.0006	91.3963	-6.7292	466.932	47.7691
9.46667	-3.04909	59.0131	91.6639	-7.0797	466.95	47.7694
9.48333	-3.04955	59.0517	91.5258	-6.92894	466.85	47.7648
9.5	-3.05138	59.0673	91.6346	-6.8412	466.826	47.7659
9.51667	-3.05168	58.9884	91.5241	-6.47469	466.792	47.7662
9.53333	-3.05	59.1929	91.7831	-6.5963	466.793	47.7667
9.55	-3.05016	59.0196	91.5707	-6.3102	466.787	47.7724
9.56667	-3.04756	59.0963	91.6636	-6.84486	466.709	47.7656
9.58333	-3.04817	59.0049	91.4494	-6.80611	466.749	47.768
9.6	-3.04894	58.8638	91.256	-6.29646	466.736	47.7699
9.61667	-3.04924	59.0052	91.6312	-6.45088	466.822	47.7708
9.63333	-3.04726	58.9668	91.4896	-5.83153	466.828	47.77
9.65	-3.04436	58.9428	91.462	-5.92751	466.873	47.7715
9.66667	-3.04298	58.9199	91.4237	-6.26854	466.938	47.7692
9.68333	-3.04131	58.9617	91.627	-5.99968	466.934	47.7651
9.7	-3.03749	59.0749	91.5356	-5.75233	466.889	47.7671
9.71667	-3.03703	58.9918	91.5658	-5.47997	466.849	47.7715
9.73333	-3.03947	58.9166	91.3635	-5.38628	466.799	47.7692
9.75	-3.03978	59.1422	91.7329	-5.6205	466.702	47.7729
9.76667	-3.03932	58.8982	91.3928	-5.89897	466.624	47.7735
9.78333	-3.03535	59.0446	91.5632	-5.34096	466.574	47.7752
9.8	-3.03856	59.0623	91.6399	-5.24559	466.658	47.7709
9.81667	-3.03581	58.9388	91.3822	-5.2636	466.701	47.7721
9.83333	-3.0352	59.0212	91.4211	-4.95659	466.749	47.7674
9.85	-3.03658	59.0337	91.6995	-4.64775	466.609	47.7703
9.86667	-3.04115	59.1055	91.5817	-4.77364	466.414	47.7757
9.88333	-3.04344	59.1763	91.8498	-4.77242	466.287	47.7757
9.9	-3.03734	59.0209	91.4129	-5.21996	466.296	47.7712
9.91667	-3.03383	58.9368	91.3973	-4.54887	466.301	47.7688
9.93333	-3.03246	58.9701	91.4506	-4.52797	466.297	47.7688
9.95	-3.03413	59.2216	91.6668	-4.74312	466.407	47.7699
9.96667	-3.03215	59.015	91.5815	-4.78493	466.301	47.7731
9.98333	-3.02803	59.1535	91.827	-4.55421	466.347	47.7717
10	-3.02864	58.977	91.5434	-4.72405	466.437	47.7712
10.0167	-3.03032	58.9571	91.5611	-4.7509	466.506	47.7685
10.0333	-3.02971	58.8755	91.294	-4.29192	466.432	47.7702
10.05	-3.02467	59.0174	91.5592	-3.51707	466.454	47.7721
10.0667	-3.02589	58.9527	91.3325	-4.05235	466.414	47.7695
10.0833	-3.02666	59.0961	91.591	-3.76991	466.354	47.7721
10.1	-3.02559	58.9353	91.4304	-3.6512	466.426	47.7729
10.1167	-3.02696	58.9869	91.6773	-3.28102	466.448	47.7688
10.1333	-3.02238	59.2228	92.0767	-3.45222	466.472	47.7711
10.15	-3.02605	58.9318	91.4275	-3.55293	466.551	47.7683
10.1667	-3.0201	59.3963	92.0355	-3.25066	466.405	47.7676
10.1833	-3.02071	59.0284	91.5214	-2.07939	466.331	47.7663
10.2	-3.01552	59.1572	91.6987	-2.00615	466.248	47.767
10.2167	-3.01323	58.9063	91.397	-4.34624	466.12	47.7674
10.2333	-3.01308	58.9454	91.4144	-3.56773	466.009	47.7695
10.25	-3.00972	59.0421	91.4442	-2.39296	466.028	47.77
10.2667	-3.00804	58.8549	91.3194	-3.6303	466.058	47.7705
10.2833	-3.00606	59.0546	91.5014	-2.44957	466.08	47.7705
10.3	-3.00758	58.9439	91.5179	-2.59026	466.185	47.7663
10.3167	-3.00667	58.8851	91.4057	-1.91078	466.393	47.7685
10.3333	-3.00392	58.9697	91.4823	-1.29509	466.288	47.7654
10.35	-3.00652	59.011	91.5962	-4.11736	466.296	47.7665
10.3667	-3.00575	59.185	91.6952	-2.94319	466.199	47.7686
10.3833	-3.00377	59.0359	91.5417	-1.08284	465.7	47.7685
10.4	-3.00072	58.9138	91.2833	-3.98201	465.79	47.7648
10.4167	-3.0056	59.1016	91.535	-2.44011	465.596	47.7613
10.4333	-3.00407	58.9507	91.4986	-1.59004	465.628	47.7657
10.45	-3.00011	58.8886	91.372	-1.59599	465.857	47.7633
10.4667	-2.9969	58.9886	91.5212	-2.6255	465.776	47.7645
10.4833	-2.99706	58.866	91.3204	-2.51335	465.595	47.7627
10.5	-2.99599	59.0046	91.4832	-2.04674	465.833	47.7595
10.5167	-2.99446	59.0482	91.6497	-2.1563	465.821	47.7609
10.5333	-2.994	59.1196	91.3665	-1.8792	465.706	47.7549
10.55	-2.99385	59.0649	91.6773	-0.826492	465.902	47.7607
10.5667	-2.9879	59.0034	91.5954	-1.23131	465.984	47.7604
10.5833	-2.98622	59.1546	91.6805	-0.976181	465.784	47.7596
10.6	-2.98225	59.0824	91.5185	-0.651932	465.879	47.759
10.6167	-2.98363	58.8987	91.368	-2.65816	465.718	47.758
10.6333	-2.98164	58.9211	91.3651	-1.09062	465.493	47.7567
10.65	-2.98317	59.0505	91.6114	-1.33141	465.547	47.7551
10.6667	-2.98592	59.0411	91.4321	-1.87675	465.488	47.7573
10.6833	-2.98164	58.9718	91.4736	-0.396805	465.337	47.7581
10.7	-2.98531	58.8827	91.2939	-0.516586	465.151	47.7551
10.7167	-2.9879	59.0609	91.6064	-0.983353	465.259	47.7551
10.7333	-2.98698	58.9832	91.3245	-0.711594	465.12	47.7547
10.75	-2.98546	59.009	91.5189	-1.17882	465.338	47.7557
10.7667	-2.98546	59.022	91.4053	-1.39641	465.351	47.7554
10.7833	-2.98363	58.9025	91.3921	-0.029068	465.257	47.7526
10.8	-2.98561	59.0722	91.6677	-0.252609	465.342	47.752
10.8167	-2.98485	58.9933	91.5369	-1.24611	465.345	47.7515
10.8333	-2.98378	58.9098	91.3314	0.702133	465.204	47.7517
10.85	-2.98286	58.9053	91.4344	-0.219193	465.503	47.7514
10.8667	-2.9818	59.109	91.6203	0.502396	465.402	47.7494
10.8833	-2.98042	59.0128	91.5012	-0.880203	465.247	47.7508
10.9	-2.9731	59.0505	91.4802	0.922623	465.388	47.7534
10.9167	-2.97401	58.9237	91.3653	0.0321198	465.495	47.7534
10.9333	-2.97264	58.9677	91.5562	1.17836	465.136	47.7528
10.95	-2.97249	59.0231	91.6224	0.0649262	465.312	47.75
10.9667	-2.97554	58.9773	91.4806	-1.51558	465.207	47.7497
10.9833	-2.97661	58.966	91.4451	-0.19661	465.156	47.7497
11	-2.97813	58.9556	91.6316	0.324783	465.197	47.7505
11.0167	-2.97874	58.8897	91.4426	1.45439	465.266	47.7488
11.0333	-2.9847	58.946	91.395	0.323715	465.042	47.7503
11.05	-2.98134	59.2696	91.867	1.74171	465.14	47.7503
11.0667	-2.98317	59.0775	91.7374	0.797501	464.903	47.7482
11.0833	-2.98668	58.9703	91.4924	0.838089	464.755	47.745
11.1	-2.98897	59.1129	91.8801	1.148	465.056	47.7456
11.1167	-2.98958	59.0316	91.5583	1.70357	464.995	47.7442
11.1333	-2.98897	58.9765	91.4571	1.08238	465.039	47.7435
11.15	-2.9911	58.9407	91.4391	1.10573	465.25	47.7427
11.1667	-2.98897	58.8902	91.2658	2.55882	465.24	47.7419
11.1833	-2.99263	59.0224	91.7063	1.62834	465.177	47.7436
11.2	-2.99477	59.0432	91.5528	0.103073	465.302	47.7428
11.2167	-2.99934	58.9263	91.2837	1.57295	465.233	47.7398
11.2333	-2.99675	58.9193	91.3105	1.56105	465.179	47.7419
11.25	-2.99446	58.8705	91.3026	1.50032	465.312	47.7399
11.2667	-2.99858	59.0153	91.4974	1.27495	465.327	47.7436
11.2833	-2.99873	58.9809	91.3607	1.94664	465.245	47.7436
11.3	-2.99797	58.8931	91.3113	1.51756	465.473	47.7389
11.3167	-2.99736	58.9826	91.5109	2.65602	465.332	47.7349
11.3333	-3.00148	58.9278	91.3204	1.76308	465.41	47.7343
11.35	-3.00056	58.9382	91.5005	2.02126	465.306	47.7349
11.3667	-2.99995	58.8929	91.3802	2.54753	465.5	47.7374
11.3833	-3.0024	58.9634	91.4758	0.967941	465.454	47.7358
11.4	-3.00346	59.1312	91.7449	1.86089	465.559	47.737
11.4167	-3.00392	59.1454	91.8594	1.92223	465.604	47.7328
11.4333	-3.00423	59.0031	91.4393	1.10268	465.687	47.7328
11.45	-3.00285	58.9094	91.3502	2.12852	465.47	47.7358
11.4667	-3.00514	58.9379	91.3532	2.11662	465.549	47.734
11.4833	-3.01018	58.979	91.4684	2.23274	465.568	47.7312
11.5	-3.01308	59.0202	91.4901	2.53624	465.547	47.7325
11.5167	-3.01506	59.0614	91.4462	2.1273	465.238	47.7374
11.5333	-3.01781	58.8993	91.3133	2.04033	465.037	47.7369
11.55	-3.01628	58.9501	91.5064	2.25899	464.982	47.7361
11.5667	-3.02101	58.9347	91.4523	1.85555	464.966	47.7322
11.5833	-3.01857	58.8705	91.2913	2.05635	464.909	47.7322
11.6	-3.02361	59.0273	91.5174	3.52867	464.829	47.7338
11.6167	-3.02528	59.2304	91.8038	2.42592	464.69	47.7309
11.6333	-3.02803	58.9968	91.654	2.89146	464.826	47.7303
11.65	-3.03154	58.9062	91.3845	3.14827	464.703	47.7308
11.6667	-3.03444	58.9329	91.424	3.32481	464.84	47.73
11.6833	-3.03337	58.9794	91.3368	3.39989	464.831	47.7293
11.7	-3.03337	58.9161	91.2173	3.25737	465.074	47.7271
11.7167	-3.03337	58.9721	91.5508	3.0941	465.046	47.7316
11.7333	-3.03276	58.9838	91.5212	2.49321	465.297	47.7279
11.75	-3.0349	59.0009	91.5514	3.22105	465.53	47.7267
11.7667	-3.03642	58.9217	91.2852	3.50533	465.583	47.7291
11.7833	-3.03444	59.2461	91.7024	1.37154	465.72	47.7305
11.8	-3.03703	58.8688	91.3621	3.16383	465.628	47.7322
11.8167	-3.03597	59.0792	91.5891	3.15071	465.643	47.7303
11.8333	-3.03749	58.9669	91.5299	2.98973	465.366	47.7316
11.85	-3.041	59.0101	91.5353	3.05595	465.194	47.7287
11.8667	-3.03917	59.0684	91.6583	3.07625	465.125	47.7282
11.8833	-3.03825	58.943	91.4346	3.27583	465.204	47.7258
11.9	-3.03917	58.897	91.417	2.54692	465.115	47.7255
11.9167	-3.03978	58.7717	91.1424	3.6692	465.104	47.7253
11.9333	-3.03566	58.9054	91.4646	3.56911	465.064	47.7259
11.95	-3.0407	59.0421	91.556	3.66982	465.142	47.7268
11.9667	-3.04192	58.9472	91.4237	3.52974	465.263	47.7271
11.9833	-3.04039	59.0102	91.2966	3.47084	465.197	47.725
12	-3.04253	59	91.455	4.24141	464.931	47.7241
12.0167	-3.04665	58.8384	91.2946	3.61382	464.96	47.7251
12.0333	-3.04482	58.9738	91.5623	3.41652	464.888	47.7282
12.05	-3.04588	58.9576	91.4555	3.19786	464.806	47.7262
12.0667	-3.05046	58.999	91.4283	3.8517	464.933	47.7242
12.0833	-3.05595	59.0109	91.443	3.3802	464.901	47.7236
12.1	-3.05992	59.231	91.6621	4.37492	464.641	47.7256
12.1167	-3.06343	59.0829	91.5955	4.0847	464.844	47.7245
12.1333	-3.06358	59.049	91.5296	4.29802	464.961	47.7226
12.15	-3.0645	58.9956	91.4622	4.30946	464.934	47.7242
12.1667	-3.06892	58.9568	91.5427	4.29573	465.128	47.721
12.1833	-3.07198	59.0937	91.6081	3.69072	465.167	47.7232
12.2	-3.07396	58.9436	91.3149	3.85338	465.182	47.7258
12.2167	-3.07274	58.9771	91.4727	4.19319	465.198	47.7239
12.2333	-3.07488	59.0324	91.4996	3.8987	465.212	47.7207
12.25	-3.07518	58.8766	91.3746	3.93028	465.318	47.7219
12.2667	-3.07396	58.8422	91.2864	3.91426	465.55	47.7241
12.2833	-3.07793	59.0023	91.3883	3.94585	465.717	47.7262
12.3	-3.07793	59.0022	91.334	3.63701	465.706	47.7219
12.3167	-3.08281	59.0191	91.4602	4.7213	465.654	47.7209
12.3333	-3.08479	59.004	91.356	4.48936	465.601	47.7203
12.35	-3.08601	59.0629	91.6686	5.01335	465.648	47.7158
12.3667	-3.09181	59.0192	91.502	4.02153	465.714	47.7158
12.3833	-3.09273	58.8876	91.3369	4.3911	465.769	47.7154
12.4	-3.09334	59.1084	91.7118	4.60091	465.718	47.7168
12.4167	-3.09822	58.9388	91.3711	4.43703	465.679	47.7197
12.4333	-3.09853	58.8992	91.4503	4.62532	465.394	47.7192
12.45	-3.1002	58.9921	91.4178	4.6241	465.25	47.7181
12.4667	-3.10539	59.016	91.7022	4.54903	465.244	47.7154
12.4833	-3.10493	58.9243	91.4442	3.95653	465.073	47.716
12.5	-3.10997	58.9275	91.502	4.27254	464.988	47.7134
12.5167	-3.11287	59.1535	91.6117	4.25514	465.214	47.716
12.5333	-3.1118	58.9851	91.534	4.93706	465.351	47.7148
12.55	-3.11241	58.8041	91.251	4.15566	465.414	47.7154
12.5667	-3.11852	58.987	91.531	4.95018	465.635	47.7178
12.5833	-3.11836	58.9899	91.4033	4.78691	465.715	47.7129
12.6	-3.12065	59.0833	91.5827	5.08659	465.688	47.7096
12.6167	-3.12294	58.8722	91.332	4.62471	465.643	47.7117
12.6333	-3.12187	59.1213	91.5643	4.96147	465.732	47.7145
12.65	-3.12386	58.9863	91.5543	4.83269	465.644	47.7154
12.6667	-3.12309	58.9167	91.5144	4.77852	465.608	47.7158
12.6833	-3.12691	58.8862	91.338	4.76784	465.518	47.711
12.7	-3.12691	58.9629	91.379	5.14931	465.42	47.7094
12.7167	-3.12538	58.9271	91.5557	4.86549	465.514	47.7108
12.7333	-3.12965	58.915	91.3471	4.76128	465.656	47.7125
12.75	-3.13072	58.9677	91.6152	5.5439	465.534	47.7113
12.7667	-3.13133	58.9446	91.4529	5.17784	465.615	47.7114
12.7833	-3.13301	59.011	91.517	4.51332	465.673	47.7128
12.8	-3.13576	58.881	91.2362	4.8983	465.677	47.7114
12.8167	-3.13515	59.1755	91.4744	4.86076	465.836	47.7108
12.8333	-3.13835	59.0694	91.3731	4.70161	465.788	47.709
12.85	-3.1443	58.9631	91.3229	4.9984	465.836	47.7084
12.8667	-3.14049	58.9672	91.4105	5.4467	467.381	47.7079
12.8833	-3.14232	58.8805	91.3589	4.92638	468.629	47.7064
12.9	-3.14934	58.9451	91.4959	5.68337	468.979	47.7078
12.9167	-3.15132	59.0244	91.5519	5.06218	469.061	47.7116
12.9333	-3.15285	58.8187	91.1703	5.49919	468.876	47.7094
12.95	-3.15178	59.0029	91.3574	5.30418	468.521	47.7107
12.9667	-3.15559	58.9275	91.4594	5.77629	468.294	47.7114
12.9833	-3.16048	59.078	91.5614	5.41924	467.978	47.7088
13	-3.16444	58.9486	91.3882	5.27794	467.477	47.7085
13.0167	-3.16811	58.9434	91.4626	6.04149	467.229	47.7078
13.0333	-3.17619	59.0501	91.6181	5.45326	466.916	47.7093
13.05	-3.17772	58.8769	91.2304	5.24101	466.508	47.71
13.0667	-3.18092	59.0029	91.4556	5.6649	466.495	47.7123
13.0833	-3.1823	59.0044	91.4709	5.62248	466.38	47.714
13.1	-3.1852	59.0243	91.338	5.08614	466.084	47.7093
13.1167	-3.18871	58.9022	91.4547	5.81383	466.116	47.709
13.1333	-3.18916	59.0531	91.5685	6.0743	466.132	47.7082
13.15	-3.18703	59.2503	91.7452	5.16655	465.849	47.711
13.1667	-3.19023	59.0049	91.5856	5.6559	465.854	47.7108
13.1833	-3.19466	58.8747	91.4094	5.69527	465.754	47.7078
13.2	-3.20045	59.0369	91.7677	5.83351	465.502	47.7068
13.2167	-3.20396	58.9753	91.419	6.2925	465.478	47.7074
13.2333	-3.20915	58.9286	91.2894	5.56953	465.407	47.7097
13.25	-3.2177	59.1943	91.8307	5.9182	465.317	47.7058
13.2667	-3.21907	59.0908	91.6462	5.74593	465.467	47.7096
13.2833	-3.21999	59.1209	91.5534	5.76027	465.335	47.7128
13.3	-3.22258	58.9338	91.3329	5.2375	465.253	47.7056
13.3167	-3.22243	58.9722	91.4175	5.51048	465.238	47.7093
13.3333	-3.22731	58.9536	91.3297	5.49263	465.242	47.7085
13.35	-3.23265	59.1303	91.5762	5.32799	464.993	47.7088
13.3667	-3.23586	59.0139	91.4915	5.3257	465.07	47.7093
13.3833	-3.23845	58.9037	91.3017	5.812	464.916	47.7111
13.4	-3.24181	59.0151	91.4318	5.82573	464.718	47.711
13.4167	-3.24379	58.9712	91.3836	5.51933	464.796	47.7099
13.4333	-3.25142	58.926	91.3535	5.71129	464.951	47.7103
13.45	-3.25447	59.0373	91.5519	5.64812	464.902	47.7061
13.4667	-3.25768	58.9794	91.4661	5.9861	464.981	47.7041
13.4833	-3.25554	59.0441	91.6573	5.59212	465.033	47.7055
13.5	-3.26118	58.9434	91.4536	6.20842	465.07	47.7065
13.5167	-3.26485	58.9848	91.359	6.18629	465.286	47.7059
13.5333	-3.27232	58.8693	91.4823	5.85609	465.334	47.7053
13.55	-3.27675	58.7743	91.1492	5.97542	465.339	47.7084
13.5667	-3.27766	58.948	91.3458	5.93239	465.638	47.7052
13.5833	-3.28133	59.0134	91.4426	6.20537	465.601	47.7039
13.6	-3.28575	59.0371	91.3618	5.86266	465.471	47.7024
13.6167	-3.29155	59.0302	91.5414	6.30974	465.366	47.703
13.6333	-3.29735	58.9848	91.3522	5.6118	465.292	47.7023
13.65	-3.29964	58.9225	91.2847	6.03676	465.156	47.7052
13.6667	-3.3036	58.9115	91.4124	6.38008	465.135	47.705
13.6833	-3.31093	58.9919	91.4745	5.91698	464.965	47.707
13.7	-3.31566	58.8975	91.3169	6.15242	465.048	47.7073
13.7167	-3.32542	58.8718	91.3087	6.33293	465.099	47.7099
13.7333	-3.33244	58.9753	91.4512	5.72563	464.977	47.712
13.75	-3.33717	58.9724	91.4957	6.37062	464.887	47.7068
13.7667	-3.33733	58.9571	91.5168	5.99861	465.077	47.7053
13.7833	-3.34099	58.9683	91.4864	6.45103	465.041	47.7029
13.8	-3.34648	58.8334	91.1279	6.33064	464.979	47.7035
13.8167	-3.35045	58.8641	91.3039	6.73302	464.989	47.7018
13.8333	-3.35152	58.9027	91.2794	6.31447	464.974	47.7053
13.85	-3.35548	58.8252	91.1723	6.23817	464.885	47.7065
13.8667	-3.36113	59.0214	91.625	7.02263	464.918	47.7064
13.8833	-3.36479	58.8577	91.2727	7.36	464.863	47.7079
13.9	-3.36708	58.9976	91.3635	6.41045	464.963	47.7078
13.9167	-3.37044	58.9675	91.3641	7.10075	465.021	47.71
13.9333	-3.37395	59.1492	91.4993	7.46849	465.126	47.709
13.95	-3.3709	58.9753	91.4941	6.71684	465.472	47.7091
13.9667	-3.37273	58.9297	91.3558	7.62764	465.459	47.7084
13.9833	-3.37059	59.0018	91.4605	6.81343	465.557	47.7062
14	-3.36952	58.9445	91.4222	6.88561	465.366	47.7045
14.0167	-3.37212	59.0289	91.4207	6.33064	465.355	47.7032
14.0333	-3.3802	58.8985	91.3865	7.69615	465.376	47.7055
14.05	-3.3802	59.1206	91.607	6.57143	465.407	47.7058
14.0667	-3.37547	58.8635	91.3071	7.47978	465.391	47.7076
14.0833	-3.3773	58.9018	91.3262	7.714	465.544	47.7097
14.1	-3.38341	58.9732	91.4056	7.00234	465.459	47.7082
14.1167	-3.38341	59.1232	91.5138	6.97975	465.481	47.7045
14.1333	-3.3831	59.0424	91.5882	6.56731	465.404	47.7003
14.15	-3.38493	58.944	91.3358	7.69798	465.277	47.702
14.1667	-3.38219	58.9693	91.4089	6.67458	465.222	47.701
14.1833	-3.38173	59.0052	91.5653	6.61202	465.068	47.7035
14.2	-3.38295	58.962	91.4373	6.85753	465.123	47.7055
14.2167	-3.3831	59.0524	91.5099	6.91063	465.045	47.7041
14.2333	-3.3802	58.9915	91.3514	7.47917	464.981	47.7027
14.25	-3.38371	59.054	91.4747	7.05299	464.924	47.7042
14.2667	-3.37868	58.8818	91.2823	7.33025	464.937	47.7042
14.2833	-3.37715	58.9901	91.4906	6.98265	465.012	47.7039
14.3	-3.37715	58.9732	91.3545	7.07802	465.016	47.7053
14.3167	-3.37685	58.8825	91.34	7.14897	464.953	47.7053
14.3333	-3.37502	58.8961	91.3427	6.83968	464.932	47.7082
14.35	-3.37502	58.9434	91.2101	7.38503	464.743	47.7052
14.3667	-3.36906	59.0853	91.7147	7.42973	464.604	47.702
14.3833	-3.36769	58.9426	91.3882	6.87065	464.611	47.707
14.4	-3.36311	58.9826	91.3786	6.9297	464.744	47.7078
14.4167	-3.36082	59.128	91.6981	7.01668	464.83	47.7024
14.4333	-3.36113	58.9866	91.4124	6.97792	464.861	47.7076
14.45	-3.36067	58.8772	91.2617	7.06261	464.807	47.7016
14.4667	-3.36052	58.9684	91.3165	6.83662	464.901	47.6995
14.4833	-3.36174	58.9127	91.3851	6.9857	465.126	47.6998
14.5	-3.35457	59.1662	91.6659	6.55052	465.194	47.7012
14.5167	-3.35213	59.0778	91.5907	7.45781	465.137	47.7032
14.5333	-3.35152	59.0365	91.6273	7.38197	465.275	47.7084
14.55	-3.34984	58.9506	91.3677	7.08397	465.276	47.7058
14.5667	-3.34648	58.8779	91.3175	7.16454	465.245	47.7045
14.5833	-3.34435	58.9187	91.392	7.39281	465.265	47.7058
14.6	-3.34297	58.8432	91.2185	6.71623	465.267	47.7047
14.6167	-3.34114	58.9762	91.3212	7.80708	465.132	47.7052
14.6333	-3.33824	59.0356	91.4571	7.33376	465.304	47.7012
14.65	-3.33473	58.8866	91.3265	7.0739	465.395	47.7006
14.6667	-3.33702	58.9014	91.3306	7.05177	465.424	47.7015
14.6833	-3.33885	58.8467	91.2571	7.36656	465.346	47.7013
14.7	-3.33275	58.9008	91.3226	7.82249	465.307	47.7021
14.7167	-3.33519	58.9312	91.363	7.46483	465.12	47.7013
14.7333	-3.33672	58.9214	91.2603	7.76405	465.234	47.7023
14.75	-3.33275	59.2577	91.5626	7.47078	465.142	47.7004
14.7667	-3.33382	58.8856	91.2905	7.24312	465.065	47.6994
14.7833	-3.33061	58.9591	91.4529	7.48879	465.285	47.6987
14.8	-3.33366	58.9025	91.43	7.39571	465.374	47.6992
14.8167	-3.3329	58.9771	91.4845	7.72957	465.184	47.6989
14.8333	-3.33382	59.0557	91.3718	7.19963	465.239	47.6995
14.85	-3.33107	58.9034	91.2518	7.06612	465.47	47.6963
14.8667	-3.32832	58.9655	91.4027	7.31773	465.42	47.6942
14.8833	-3.3329	59.0089	91.3754	7.45781	465.477	47.696
14.9	-3.33336	59.2584	91.54	7.42607	465.406	47.7004
14.9167	-3.33336	58.9376	91.4349	7.17217	465.316	47.7012
14.9333	-3.33458	58.8746	91.2412	7.37068	465.436	47.6986
14.95	-3.33183	58.9704	91.3912	7.11083	465.44	47.6987
14.9667	-3.33183	58.8046	91.2194	7.09114	465.276	47.7
14.9833	-3.33214	58.8935	91.3335	7.239	465.505	47.6997
15	-3.33214	59.0485	91.6987	7.2509	465.41	47.7012
15.0167	-3.33122	58.9004	91.1732	7.09419	465.254	47.7004
15.0333	-3.33092	59.1898	91.741	7.60551	465.313	47.7023
15.05	-3.33305	58.9556	91.4957	7.06429	465.51	47.7033
15.0667	-3.33244	59.0923	91.5037	6.83601	465.092	47.7042
15.0833	-3.33061	58.968	91.1839	6.63643	465.166	47.7018
15.1	-3.33092	58.9275	91.4173	7.1627	465.077	47.7032
15.1167	-3.33473	58.8702	91.2357	7.27303	465.055	47.7042
15.1333	-3.3387	58.9846	91.5121	7.06551	465.236	47.7015
15.15	-3.33992	58.7791	91.1773	7.20924	465.338	47.7049
15.1667	-3.34175	58.9129	91.3239	7.127	465.321	47.7038
15.1833	-3.34328	58.9367	91.3801	6.93733	465.467	47.7015
15.2	-3.3416	58.9715	91.4982	7.00111	465.508	47.7
15.2167	-3.33977	58.9414	91.4722	7.55425	465.447	47.7055
15.2333	-3.34129	58.9782	91.3403	7.37373	465.689	47.7041
15.25	-3.3419	58.8641	91.2156	7.74681	465.687	47.701
15.2667	-3.34724	59.1137	91.5231	7.05116	465.579	47.7012
15.2833	-3.35014	58.8468	91.2891	7.12807	465.737	47.7016
15.3	-3.3477	58.9118	91.3339	7.30095	465.723	47.705
15.3167	-3.34724	58.8593	91.1996	7.28188	465.665	47.7056
15.3333	-3.34557	58.8573	91.1584	7.37907	465.689	47.7
15.35	-3.3477	58.8575	91.2983	6.57677	465.635	47.6989
15.3667	-3.34877	58.9819	91.2963	7.42256	465.373	47.7032
15.3833	-3.35136	58.8909	91.1349	7.42729	465.355	47.707
15.4	-3.35228	59.0054	91.6143	7.70622	465.225	47.7053
15.4167	-3.35167	59.0177	91.6169	7.28249	464.838	47.7007
15.4333	-3.34953	58.8258	91.1247	7.12807	464.983	47.7023
15.45	-3.35289	58.9094	91.3808	7.93037	465.093	47.7027
15.4667	-3.34923	58.9278	91.2699	7.32307	465.015	47.7044
15.4833	-3.35625	59.0693	91.3009	7.28188	465.031	47.702
15.5	-3.35808	58.8726	91.1802	8.15453	464.954	47.7013
15.5167	-3.35457	58.8906	91.2009	7.52144	464.892	47.7026
15.5333	-3.35365	58.9573	91.2431	7.18529	464.907	47.6994
15.55	-3.35442	58.8364	91.2321	7.30095	465.011	47.702
15.5667	-3.35732	59.0171	91.2701	7.37968	465.107	47.7049
15.5833	-3.35884	58.8398	91.2853	6.91887	465.145	47.7032
15.6	-3.36723	58.9289	91.2301	6.88667	465.17	47.7055
15.6167	-3.36418	58.9533	91.3361	6.79848	465.113	47.7058
15.6333	-3.36159	58.9578	91.3172	6.74187	465.173	47.7024
15.65	-3.3593	59.0018	91.4506	7.06078	465.349	47.703
15.6667	-3.36159	59.0141	91.4452	7.39937	465.325	47.7042
15.6833	-3.35823	58.8917	91.3261	7.60979	465.496	47.7039
15.7	-3.35579	58.988	91.1492	6.96663	465.555	47.705
15.7167	-3.35884	59.1319	91.5922	6.95046	465.722	47.7061
15.7333	-3.36144	59.0237	91.5048	6.48201	465.594	47.7027
15.75	-3.36174	59.0196	91.4191	6.97975	465.53	47.6989
15.7667	-3.3596	58.8133	91.1329	7.10365	465.642	47.7041
15.7833	-3.36235	59.083	91.5934	6.6584	465.711	47.7027
15.8	-3.36144	58.9742	91.2454	6.56548	465.684	47.7001
15.8167	-3.35716	58.9823	91.4776	6.79497	465.624	47.7018
15.8333	-3.35747	58.9867	91.3357	7.15019	465.764	47.7045
15.85	-3.35655	59.0351	91.5159	6.36406	465.563	47.705
15.8667	-3.35701	58.9851	91.3876	6.87187	465.461	47.7084
15.8833	-3.35945	58.8627	91.2814	6.9445	465.292	47.7099
15.9	-3.36189	58.8273	91.2101	7.09053	465.375	47.7091
15.9167	-3.36052	58.8158	91.1002	6.48018	465.417	47.7093
15.9333	-3.36205	58.9179	91.2898	6.70021	465.505	47.705
15.95	-3.36037	58.9571	91.3999	6.77162	465.666	47.7099
15.9667	-3.36403	58.8258	91.2449	7.16682	465.596	47.7128
15.9833	-3.36098	58.8842	91.2719	6.60484	465.443	47.7087
16	-3.3593	58.969	91.4361	6.59462	465.567	47.7088
16.0167	-3.36449	58.9544	91.4289	6.76094	465.492	47.7103
16.0333	-3.36281	58.9304	91.1887	6.6787	465.699	47.711
16.05	-3.36296	58.9861	91.2914	6.84853	465.793	47.7081
16.0667	-3.3625	58.9085	91.2605	6.58928	465.841	47.7107
16.0833	-3.36311	58.8653	91.312	6.77589	465.876	47.7117
16.1	-3.36144	58.9159	91.3603	7.00356	466.068	47.7097
16.1167	-3.36052	58.9922	91.3628	6.41823	466.01	47.7107
16.1333	-3.35625	59.0592	91.4545	6.84746	466.048	47.7099
16.15	-3.36037	58.8664	91.1854	6.37596	465.974	47.7085
16.1667	-3.36128	58.8664	91.237	6.55296	465.945	47.7116
16.1833	-3.36205	58.9474	91.3847	6.37291	465.788	47.7139
16.2	-3.3625	58.966	91.3157	6.61369	465.73	47.7114
16.2167	-3.36266	59.1195	91.6337	6.6114	465.641	47.7129
16.2333	-3.35686	59.1789	91.6439	6.73897	465.636	47.712
16.25	-3.35289	58.9564	91.5064	6.42235	465.766	47.7129
16.2667	-3.35304	58.8578	91.2086	6.78413	465.789	47.712
16.2833	-3.35503	58.9022	91.1955	6.65489	465.625	47.7113
16.3	-3.35548	58.8613	91.2617	6.68282	465.597	47.7114
16.3167	-3.35854	58.7791	91.1404	5.75722	465.39	47.7119
16.3333	-3.35976	58.9024	91.4013	6.45699	465.329	47.7132
16.35	-3.36082	58.9143	91.4669	6.6024	465.341	47.7122
16.3667	-3.36266	58.886	91.3342	6.18218	465.258	47.7116
16.3833	-3.36433	58.8964	91.181	6.00868	465.156	47.7103
16.4	-3.3654	58.9722	91.2894	5.97954	465.061	47.711
16.4167	-3.36113	58.9921	91.4436	6.56899	465.008	47.7102
16.4333	-3.35991	58.9811	91.4568	6.62682	465.082	47.7108
16.45	-3.36128	59.11	91.2101	6.70738	465.189	47.7099
16.4667	-3.36281	58.8111	91.2063	6.6227	465.307	47.7139
16.4833	-3.36067	58.8627	91.2151	6.51604	465.427	47.7108
16.5	-3.36296	58.8876	91.3766	6.46355	465.527	47.7085
16.5167	-3.36372	58.9188	91.2156	6.54167	465.6	47.7111
16.5333	-3.36006	59.1677	91.6724	5.9063	465.551	47.7116
16.55	-3.35976	59.0214	91.2409	5.71724	465.753	47.7108
16.5667	-3.35487	58.9379	91.4574	6.44142	465.818	47.7108
16.5833	-3.34908	58.8848	91.2214	5.76195	465.68	47.71
16.6	-3.35121	58.9631	91.254	5.98961	465.782	47.7103
16.6167	-3.35472	59.0351	91.4713	6.76689	465.805	47.7116
16.6333	-3.35625	58.9651	91.3957	6.34132	465.554	47.7103
16.65	-3.35503	58.9985	91.5624	6.36879	465.46	47.7123
16.6667	-3.35976	58.9573	91.3014	6.24184	465.325	47.7129
16.6833	-3.35945	58.762	91.0281	6.04927	465.292	47.7137
16.7	-3.35869	58.8178	91.1964	6.40755	465.36	47.7117
16.7167	-3.36052	58.8195	91.0918	6.06056	465.333	47.7157
16.7333	-3.36174	58.8465	91.2277	6.18584	465.409	47.716
16.75	-3.36144	58.9594	91.2855	6.21681	465.482	47.718
16.7667	-3.35793	58.8786	91.2313	6.16615	465.606	47.7161
16.7833	-3.35716	58.997	91.4741	5.99266	465.562	47.7129
16.8	-3.35411	58.9822	91.5946	5.64278	465.602	47.7132
16.8167	-3.35899	58.8795	91.0787	6.12495	465.553	47.7142
16.8333	-3.3567	58.9498	91.3737	6.24062	465.578	47.7139
16.85	-3.35838	58.9193	91.4344	5.80483	465.661	47.7114
16.8667	-3.36067	58.9123	91.2585	5.96886	465.78	47.712
16.8833	-3.35991	58.9191	91.3909	5.69222	465.659	47.7148
16.9	-3.36006	59.0055	91.4004	6.14281	465.63	47.7149
16.9167	-3.3593	58.793	91.0832	5.45387	465.682	47.7132
16.9333	-3.35701	58.952	91.2853	6.08742	465.609	47.7161
16.95	-3.35747	58.9326	91.3229	5.30296	465.682	47.7126
16.9667	-3.35899	58.9623	91.3773	5.77446	465.44	47.7129
16.9833	-3.35945	58.9434	91.4507	5.68443	465.256	47.7132
17	-3.36067	58.8433	91.1457	5.73875	465.419	47.7145
17.0167	-3.35762	58.8685	91.2907	5.43648	465.4	47.7126
17.0333	-3.3532	58.8749	91.1587	5.22499	465.26	47.7137
17.05	-3.34999	58.9065	91.0799	5.37514	465.336	47.7123
17.0667	-3.34816	58.926	91.2678	4.84581	465.338	47.7155
17.0833	-3.35091	58.831	91.0461	5.48302	465.092	47.7142
17.1	-3.34694	59.0151	91.744	4.83696	465.192	47.7183
17.1167	-3.34496	58.987	91.4153	5.17067	465.249	47.7192
17.1333	-3.34602	58.8834	91.3078	5.8979	465.287	47.716
17.15	-3.34709	58.9251	91.4175	5.88066	465.214	47.7143
17.1667	-3.34633	58.9008	91.1955	5.18379	465.315	47.7172
17.1833	-3.34526	58.9056	91.3717	5.23262	465.253	47.714
17.2	-3.34328	58.8775	91.2652	5.34599	465.545	47.719
17.2167	-3.34404	58.904	91.2611	5.33638	465.595	47.716
17.2333	-3.34023	58.818	91.1698	5.50148	465.553	47.7166
17.25	-3.34297	58.9149	91.2881	5.1284	465.756	47.7123
17.2667	-3.33916	58.9664	91.4616	5.52116	465.908	47.7123
17.2833	-3.33687	58.9661	91.1736	5.45387	465.784	47.7143
17.3	-3.3358	58.9637	91.3406	5.16411	465.829	47.7148
17.3167	-3.33717	58.8892	91.3158	5.18974	465.738	47.7128
17.3333	-3.33717	58.8195	91.2745	5.06584	465.518	47.7154
17.35	-3.33702	58.8493	91.2952	4.58305	465.446	47.7164
17.3667	-3.33778	58.8116	91.1509	5.37224	465.344	47.7166
17.3833	-3.33611	58.9018	91.2901	4.9305	465.474	47.7178
17.4	-3.33733	59.1454	91.5311	4.86076	465.625	47.7166
17.4167	-3.33565	58.9555	91.3346	5.09621	465.592	47.7155
17.4333	-3.33321	58.9045	91.2626	4.6032	465.561	47.7171
17.45	-3.33855	59.1933	91.6616	4.10973	465.721	47.7189
17.4667	-3.34267	58.9959	91.3474	4.57344	465.735	47.7183
17.4833	-3.34175	58.8009	91.2461	4.68971	465.561	47.7203
17.5	-3.34236	58.9236	91.5095	4.79347	465.638	47.7242
17.5167	-3.3445	58.9338	91.5144	4.5591	465.649	47.7221
17.5333	-3.34358	58.8828	91.311	4.63661	465.399	47.7236
17.55	-3.34312	58.8361	91.1816	4.71535	465.512	47.7229
17.5667	-3.34114	58.8854	91.1433	4.82857	465.52	47.7213
17.5833	-3.33687	59.0141	91.4811	4.96559	465.43	47.7216
17.6	-3.33778	58.8941	91.233	4.54598	465.296	47.7221
17.6167	-3.3355	58.8757	91.2894	4.69688	465.403	47.7195
17.6333	-3.34114	58.8026	91.1369	4.67903	465.288	47.7212
17.65	-3.34267	58.8421	91.2443	4.15321	465.387	47.7184
17.6667	-3.34084	58.9684	91.2017	4.61098	465.246	47.7198
17.6833	-3.34068	58.8688	91.2141	4.55086	465.271	47.7178
17.7	-3.34007	58.9211	91.3569	3.95119	465.294	47.7204
17.7167	-3.339	58.8798	91.2977	4.9395	465.419	47.7187
17.7333	-3.33443	58.9979	91.4042	4.65752	465.393	47.7227
17.75	-3.33443	58.9042	91.1778	4.22539	465.621	47.7224
17.7667	-3.33977	58.7873	91.1616	4.76784	465.565	47.7224
17.7833	-3.33687	58.979	91.2737	4.38744	465.522	47.7192
17.8	-3.33626	58.886	91.2808	4.60152	465.592	47.7209
17.8167	-3.33946	58.8268	91.0564	4.30824	465.596	47.7216
17.8333	-3.33946	58.7956	91.0908	4.61937	465.659	47.7222
17.85	-3.33778	58.9726	91.5333	4.37798	465.749	47.7195
17.8667	-3.33687	58.9008	91.3787	5.1368	465.704	47.7172
17.8833	-3.34114	58.9219	91.2113	4.17351	465.73	47.7224
17.9	-3.33962	58.9817	91.4784	4.47868	465.849	47.7222
17.9167	-3.34267	58.8523	91.1778	4.24141	465.864	47.718
17.9333	-3.34435	59.1595	91.6113	4.3261	465.927	47.7154
17.95	-3.34145	58.9713	91.1886	4.63127	466.02	47.7184
17.9667	-3.33733	59.0212	91.2759	3.78914	465.872	47.7181
17.9833	-3.33305	59.1399	91.5583	4.43993	465.862	47.7189
18	-3.33534	58.9219	91.2995	4.5443	465.941	47.7192
18.0167	-3.33427	58.9443	91.3294	4.00002	465.745	47.7184
18.0333	-3.33183	59.2107	91.5765	3.4272	465.936	47.7184
18.05	-3.33153	58.8204	91.1533	4.74159	465.742	47.7163
18.0667	-3.32863	58.8467	91.2243	3.42186	465.529	47.7177
18.0833	-3.33229	59.0974	91.4652	3.57567	465.657	47.7168
18.1	-3.33031	58.7963	91.1184	3.87138	465.613	47.7209
18.1167	-3.33031	58.867	91.1784	3.89931	465.434	47.7206
18.1333	-3.33244	58.9416	91.4007	3.75206	465.684	47.7201
18.15	-3.33138	58.845	91.1605	3.98033	465.818	47.7189
18.1667	-3.33046	59.043	91.4286	3.82774	465.876	47.7186
18.1833	-3.33092	58.8828	91.2635	3.91487	465.878	47.7174
18.2	-3.33183	58.9759	91.4327	3.64662	465.888	47.718
18.2167	-3.33168	58.9736	91.2237	4.26598	465.765	47.7166
18.2333	-3.32954	58.95	91.3024	3.69972	465.684	47.7161
18.25	-3.33092	58.8313	91.1904	3.81111	465.651	47.7198
18.2667	-3.3329	58.8889	91.3004	3.63762	465.711	47.7193
18.2833	-3.33458	58.904	91.3429	3.24898	465.72	47.7183
18.3	-3.33397	58.8847	91.2406	4.49776	465.782	47.718
18.3167	-3.33641	58.7873	91.1332	3.27644	465.796	47.7161
18.3333	-3.33351	58.8876	91.3139	4.08821	465.953	47.7152
18.35	-3.33153	58.7841	91.0047	3.44872	465.933	47.7155
18.3667	-3.32695	58.8744	91.2444	3.89992	465.965	47.7175
18.3833	-3.32542	58.9121	91.2414	3.65608	465.881	47.7187
18.4	-3.32359	58.7626	91.1086	4.24141	465.686	47.7183
18.4167	-3.32756	59.0658	91.4692	3.89275	465.9	47.7213
18.4333	-3.32665	58.8424	91.0947	3.27232	465.926	47.7186
18.45	-3.33076	58.8476	91.0687	3.69194	465.592	47.7198
18.4667	-3.33138	58.8215	91.1034	3.9077	465.485	47.7177
18.4833	-3.33305	58.8935	91.285	3.89107	465.436	47.7155
18.5	-3.33107	58.9379	91.2702	3.56377	465.411	47.7174
18.5167	-3.33015	58.9053	91.3088	4.07158	465.525	47.7151
18.5333	-3.3297	58.8914	91.2995	4.40605	465.75	47.7164
18.55	-3.32802	58.9593	91.2157	3.61321	465.977	47.7139
18.5667	-3.33015	58.9727	91.177	4.13124	466.104	47.7151
18.5833	-3.32558	58.971	91.2902	3.55248	466.05	47.718
18.6	-3.32726	58.7499	91.0183	4.45244	465.909	47.7181
18.6167	-3.32954	58.9394	91.2896	2.63817	466.013	47.719
18.6333	-3.3297	59.0754	91.6665	4.74815	465.674	47.7152
18.65	-3.33	58.9957	91.3871	4.85725	465.908	47.7139
18.6667	-3.33397	58.9459	91.3174	2.21611	465.779	47.7155
18.6833	-3.33351	58.9037	91.3799	4.10912	465.641	47.7158
18.7	-3.33183	58.7484	91.0635	2.66487	465.645	47.7166
18.7167	-3.33321	58.9463	91.4268	3.09227	465.49	47.7146
18.7333	-3.33794	58.791	91.142	3.00529	465.407	47.7178
18.75	-3.33672	58.8381	91.2319	2.02415	465.488	47.7161
18.7667	-3.33763	58.8	91.1233	2.72331	465.739	47.7155
18.7833	-3.33412	58.9545	91.3166	5.44609	465.803	47.7177
18.8	-3.34084	58.9991	91.6097	4.83757	465.899	47.7174
18.8167	-3.34221	58.8717	91.3349	3.23051	465.829	47.7174
18.8333	-3.34694	58.7885	91.1367	3.82835	465.851	47.7134
18.85	-3.34587	58.7869	91.1927	3.05779	466.048	47.7145
18.8667	-3.34373	58.9755	91.3239	7.7665	465.887	47.7168
18.8833	-3.3474	58.856	91.1579	4.23851	465.938	47.7183
18.9	-3.34908	58.8976	91.237	2.95998	465.787	47.7166
18.9167	-3.34816	58.8065	91.0789	3.85933	465.781	47.7139
18.9333	-3.35167	58.9297	91.2679	3.71986	465.909	47.7149
18.95	-3.35289	58.8938	91.41	4.88991	465.805	47.7183
18.9667	-3.35472	58.8725	91.2115	4.2469	465.661	47.7195
18.9833	-3.35304	58.8798	91.3158	3.59184	465.439	47.7178
19	-3.34969	58.8316	91.208	4.69383	465.511	47.7197
19.0167	-3.34831	58.7666	91.0395	7.50786	465.69	47.7203
19.0333	-3.34847	58.8223	91.1874	2.59453	465.652	47.7151
19.05	-3.35121	58.8694	91.2898	6.40877	465.505	47.7166
19.0667	-3.35106	58.9706	91.6126	4.79225	465.682	47.7154
19.0833	-3.34633	58.9024	91.2159	2.76619	465.557	47.7137
19.1	-3.34679	58.8358	91.0981	4.89357	465.397	47.7163
19.1167	-3.35182	58.857	91.2714	2.23518	465.426	47.7189
19.1333	-3.34892	58.8639	91.2746	3.28178	465.464	47.7186
19.15	-3.35243	58.8459	91.2626	2.4366	465.366	47.716
19.1667	-3.34984	58.9506	91.2699	6.87126	465.368	47.7158
19.1833	-3.35014	58.9445	91.2598	2.48192	465.343	47.7177
19.2	-3.3474	58.9892	91.4619	3.50533	465.57	47.7155
19.2167	-3.34572	58.8639	91.2203	5.12657	465.55	47.7183
19.2333	-3.34969	59.0434	91.5038	4.38332	465.527	47.7178
19.25	-3.35045	58.8129	91.1578	5.99617	465.744	47.7131
19.2667	-3.35335	58.9332	91.3711	4.71352	465.834	47.7143
19.2833	-3.35365	59.027	91.5566	3.12691	465.674	47.7174
19.3	-3.34999	58.8279	91.0682	3.5482	465.779	47.7178
19.3167	-3.34938	58.8761	91.3116	4.74815	465.723	47.7195
19.3333	-3.35274	58.8657	91.0136	3.76228	465.874	47.7198
19.35	-3.35899	58.9629	91.3	4.55498	465.725	47.7168
19.3667	-3.35838	59.055	91.4088	3.4446	465.531	47.7169
19.3833	-3.35762	58.9101	91.2579	3.29857	465.818	47.7171
19.4	-3.3596	58.8664	91.3204	2.97127	465.885	47.7158
19.4167	-3.36281	58.8422	91.1449	3.14415	465.649	47.7149
19.4333	-3.36327	58.8725	91.1262	3.69667	465.866	47.7163
19.45	-3.36174	58.7888	91.1756	5.04906	465.813	47.7139
19.4667	-3.3622	58.8606	91.2631	4.57588	465.759	47.7123
19.4833	-3.36586	58.8078	91.1739	4.33678	465.753	47.7128
19.5	-3.3683	58.801	91.0651	3.40996	465.665	47.7134
19.5167	-3.36556	58.7849	91.1076	4.11873	465.566	47.7099
19.5333	-3.36739	58.8265	91.1677	5.63622	465.533	47.7154
19.55	-3.36632	58.7611	91.0412	3.2235	465.375	47.7123
19.5667	-3.36861	58.9629	91.3091	6.15776	465.576	47.7145
19.5833	-3.36937	58.8882	91.3146	4.26704	465.689	47.7146
19.6	-3.36617	58.9304	91.4494	3.98155	465.647	47.7187
19.6167	-3.36632	58.8058	91.142	4.1407	465.648	47.7184
19.6333	-3.36754	58.8134	91.2455	4.05556	465.708	47.7146
19.65	-3.36876	58.8656	91.2731	3.63167	465.848	47.7163
19.6667	-3.37166	58.8516	91.2853	4.21639	465.78	47.7154
19.6833	-3.37456	58.8042	91.2032	5.06096	465.684	47.7149
19.7	-3.37639	58.9266	91.2281	4.89708	465.765	47.7137
19.7167	-3.38066	58.9388	91.3549	3.59291	465.862	47.7129
19.7333	-3.3802	58.9346	91.318	4.14131	465.695	47.716
19.75	-3.3799	58.896	91.2206	3.79326	465.913	47.7146
19.7667	-3.38097	58.8628	91.2905	4.74815	465.908	47.7132
19.7833	-3.38341	58.8036	91.0897	4.20097	466.053	47.714
19.8	-3.38371	58.7653	91.1077	4.13292	466.157	47.7169
19.8167	-3.38295	58.9962	91.2408	4.45549	466.204	47.7152
19.8333	-3.38142	58.9346	91.3558	3.89107	466.14	47.7164
19.85	-3.38661	58.8409	91.1901	6.25908	466.175	47.7177
19.8667	-3.38814	58.8952	91.2017	4.34578	466.001	47.7204
19.8833	-3.38722	58.8952	91.2219	4.89235	465.855	47.7158
19.9	-3.39119	58.8635	91.3462	4.50493	465.859	47.7175
19.9167	-3.39363	58.8747	91.2206	5.86159	465.742	47.7158
19.9333	-3.39119	58.8349	91.2606	5.51704	465.944	47.7117
19.95	-3.39439	58.9645	91.4513	3.94463	465.878	47.711
19.9667	-3.39699	59.0116	91.3827	4.28856	465.848	47.709
19.9833	-3.39836	58.9314	91.2907	4.83391	465.956	47.7123
20	-3.40157	58.8546	91.1756	4.74571	465.954	47.7117
20.0167	-3.39867	58.8799	91.2411	5.08003	465.943	47.7117
20.0333	-3.40187	58.8693	91.2215	4.54491	465.897	47.7116
20.05	-3.40294	59.0369	91.2698	5.32692	465.674	47.7108
20.0667	-3.40416	58.81	91.0534	5.42397	465.532	47.7091
20.0833	-3.40446	58.9895	91.4111	5.06706	465.596	47.7102
20.1	-3.40767	58.8151	91.153	4.78203	465.642	47.7114
20.1167	-3.40767	58.914	91.3096	4.57771	465.713	47.712
20.1333	-3.40828	58.8767	91.3418	5.44899	465.69	47.7117
20.15	-3.41087	58.8793	91.1231	5.40199	465.745	47.711
20.1667	-3.40874	58.8293	91.2705	5.26604	465.977	47.7151
20.1833	-3.41423	58.9124	91.4076	4.83101	466.01	47.716
20.2	-3.41515	59.0597	91.3784	5.51933	465.965	47.7172
20.2167	-3.41759	59.025	91.3204	5.3936	465.889	47.7168
20.2333	-3.41591	58.8064	91.1092	5.12123	466.005	47.7193
20.25	-3.41469	58.9022	91.22	4.44893	465.921	47.7154
20.2667	-3.41515	58.9065	91.3624	5.32631	465.909	47.7132
20.2833	-3.41484	58.8065	91.1047	4.69322	465.762	47.7166
20.3	-3.41591	58.7971	91.1523	4.72542	465.759	47.7166
20.3167	-3.41652	58.8966	91.2322	4.45488	465.77	47.7161
20.3333	-3.41606	58.8754	91.1715	4.71169	465.646	47.7148
20.35	-3.41591	58.7872	91.0127	4.41856	465.85	47.7128
20.3667	-3.41759	58.8201	91.1276	4.23439	465.982	47.7145
20.3833	-3.42217	58.8184	91.2577	5.2578	465.938	47.7171
20.4	-3.41988	58.881	91.3458	4.59618	465.934	47.7178
20.4167	-3.41957	58.9243	91.2624	5.12428	465.874	47.7146
20.4333	-3.42613	58.7968	91.146	4.91081	465.996	47.7142
20.45	-3.4301	58.7367	91.0259	5.34004	465.761	47.7132
20.4667	-3.4333	58.8641	91.2109	5.52834	465.61	47.7187
20.4833	-3.43376	58.7898	91.0033	4.71535	465.848	47.7195
20.5	-3.42995	58.8281	91.1601	5.06523	465.871	47.7197
20.5167	-3.4301	58.729	91.0331	4.75945	465.915	47.7129
20.5333	-3.43544	58.8096	91.209	5.34599	465.924	47.714
20.55	-3.43666	58.8638	91.1778	5.16472	465.922	47.7128
20.5667	-3.43895	58.7006	90.994	5.46806	465.874	47.7143
20.5833	-3.43895	58.7919	91.2074	5.30067	465.746	47.7145
20.6	-3.43666	58.9028	91.2896	4.98421	465.741	47.7132
20.6167	-3.43285	58.7223	90.9417	5.40382	465.702	47.7175
20.6333	-3.43193	58.8769	91.3494	5.32799	465.687	47.72
20.65	-3.43239	58.858	91.2539	5.45387	465.42	47.7149
20.6667	-3.43254	58.8369	91.2164	5.1487	465.462	47.7137
20.6833	-3.43666	58.8154	91.1897	4.48936	465.476	47.7154
20.7	-3.4388	58.913	91.2098	4.32365	465.386	47.7152
20.7167	-3.44002	58.9954	91.3773	4.93584	465.419	47.7154
20.7333	-3.44444	58.845	91.1569	4.91859	465.547	47.7155
20.75	-3.44276	58.8404	91.0062	4.49959	465.669	47.7186
20.7667	-3.44109	58.8688	91.1935	4.26704	465.824	47.7145
20.7833	-3.44475	58.9378	91.2003	4.60747	465.824	47.7161
20.8	-3.44612	58.8206	91.1218	5.42763	465.67	47.718
20.8167	-3.44521	58.8435	91.1599	4.27605	465.773	47.718
20.8333	-3.44276	58.8737	91.3303	4.20219	465.68	47.718
20.85	-3.44154	59.0434	91.5473	4.19502	465.664	47.7157
20.8667	-3.44383	58.8934	91.2617	4.2289	465.754	47.7161
20.8833	-3.44734	58.7727	91.0867	4.79042	465.63	47.7158
20.9	-3.44856	58.7864	91.1082	5.2166	465.669	47.7158
20.9167	-3.45436	58.7867	91.0659	3.92204	465.803	47.7139
20.9333	-3.45528	58.9599	91.3316	2.76207	465.657	47.7151
20.95	-3.45467	58.8671	91.112	2.6191	465.957	47.7134
20.9667	-3.45497	59.0765	91.4512	2.42714	465.98	47.714
20.9833	-3.4536	58.7695	91.1144	3.01369	465.962	47.7126
21	-3.45421	58.8755	91.0917	5.06996	466.142	47.712
21.0167	-3.4568	58.7927	91.1727	5.72624	466.261	47.7155
21.0333	-3.45909	58.812	91.0569	6.02074	466.135	47.714
21.05	-3.46001	58.8271	91.1363	6.02837	466.08	47.7126
21.0667	-3.46275	58.8699	91.2307	5.19814	466.136	47.7139
21.0833	-3.4655	58.8963	91.0984	7.13997	466.119	47.7171
21.1	-3.46825	58.8895	91.3177	5.84251	466.036	47.7151
21.1167	-3.46825	59.0275	91.3996	5.72624	465.848	47.7169
21.1333	-3.46962	58.8401	91.2295	6.19179	466.002	47.716
21.15	-3.47084	58.7823	91.018	5.50575	465.897	47.7161
21.1667	-3.47527	58.9188	91.274	5.5558	465.675	47.7178
21.1833	-3.47664	58.8508	91.2209	4.78386	465.742	47.7183
21.2	-3.4771	58.8978	91.249	5.21477	465.614	47.7197
21.2167	-3.47572	58.7481	91.03	5.09911	465.623	47.7198
21.2333	-3.47725	58.7618	91.0304	5.44792	465.722	47.7181
21.25	-3.47771	58.9346	91.443	5.80315	465.769	47.7152
21.2667	-3.47786	58.7583	91.0719	5.90569	465.882	47.719
21.2833	-3.47282	58.937	91.298	5.644	465.946	47.719
21.3	-3.47176	58.7032	90.9217	5.28099	466.048	47.7206
21.3167	-3.47115	58.688	90.9837	5.22621	466.058	47.7171
21.3333	-3.47084	58.9339	91.2922	6.39854	466.098	47.7161
21.35	-3.46519	58.8122	91.155	5.48363	466.028	47.7178
21.3667	-3.4684	58.7658	91.0276	6.09871	466.055	47.7142
21.3833	-3.46626	58.7962	91.1248	5.89256	466.158	47.7189
21.4	-3.46931	58.7611	91.186	5.9008	466.049	47.7157
21.4167	-3.47054	58.7438	91.1021	6.02303	465.934	47.7172
21.4333	-3.47389	58.794	91.218	5.0927	465.932	47.7148
21.45	-3.47466	58.7907	91.0526	6.23467	465.841	47.7126
21.4667	-3.47832	58.89	91.2716	6.44264	465.923	47.7177
21.4833	-3.48015	58.7974	91.2038	6.61858	465.849	47.718
21.5	-3.48259	58.8897	91.1536	5.81505	465.745	47.718
21.5167	-3.48106	58.7814	91.009	5.9861	465.716	47.718
21.5333	-3.48183	58.8929	91.2475	6.70738	465.83	47.7178
21.55	-3.48351	58.8631	91.1886	6.53984	465.754	47.7201
21.5667	-3.48579	58.7434	91.0529	6.36406	465.822	47.7203
21.5833	-3.48183	58.7737	91.1076	6.11061	465.787	47.7189
21.6	-3.48305	58.7533	91.2078	2.81395	465.69	47.7149
21.6167	-3.47786	58.9404	91.4004	2.9731	465.71	47.7158
21.6333	-3.48366	58.8262	91.1175	3.68477	465.582	47.7177
21.65	-3.48763	58.8004	91.1178	3.23708	465.639	47.7161
21.6667	-3.48854	59.004	91.3332	3.48335	465.609	47.7157
21.6833	-3.49113	59.0543	91.3248	3.81889	465.582	47.7152
21.7	-3.48717	58.8558	91.2402	2.93678	465.685	47.7175
21.7167	-3.48915	58.7495	91.0978	3.2795	465.765	47.7164
21.7333	-3.49297	58.9063	91.2463	3.1704	465.416	47.7155
21.75	-3.49297	58.9332	91.2113	2.99812	465.451	47.7148
21.7667	-3.49724	58.8558	91.1697	3.27766	465.478	47.7139
21.7833	-3.50227	58.8947	91.1453	3.07686	465.476	47.712
21.8	-3.50258	58.935	91.1884	2.98805	465.46	47.7117
21.8167	-3.50304	58.8491	91.1681	3.23418	465.423	47.7119
21.8333	-3.50624	58.7963	91.0873	3.25798	465.605	47.7142
21.85	-3.50441	58.729	90.9797	2.98088	465.801	47.7122
21.8667	-3.50166	58.8702	91.2814	2.69112	465.805	47.7148
21.8833	-3.50288	58.818	91.1042	3.48686	465.81	47.7126
21.9	-3.50487	58.8212	91.0635	2.71797	465.917	47.7168
21.9167	-3.50685	58.8335	91.097	3.01247	465.933	47.7137
21.9333	-3.50746	58.8921	91.2678	3.17696	465.912	47.7161
21.95	-3.507	58.7154	90.9934	3.37654	466.023	47.7061
21.9667	-3.50792	58.8564	91.2689	3.06602	466.069	47.7047
21.9833	-3.50853	58.8973	91.2605	3.8987	466.162	47.7094
22	-3.5128	58.8888	91.1118	3.78426	466.001	47.711
22.0167	-3.51799	58.8273	91.1494	3.27644	466.013	47.7097
22.0333	-3.51448	59.0389	91.3075	3.36998	465.937	47.7116
22.05	-3.51234	58.867	91.162	3.53569	465.995	47.7116
22.0667	-3.50822	58.8229	91.0722	2.86644	465.919	47.7093
22.0833	-3.507	58.975	91.4936	3.68065	465.91	47.7105
22.1	-3.50731	58.8586	91.1802	3.12157	465.901	47.7064
22.1167	-3.51051	58.7759	90.9629	2.97371	465.701	47.7073
22.1333	-3.51051	58.8033	91.1459	3.26805	465.857	47.71
22.15	-3.51326	58.7659	91.0662	3.82774	465.883	47.7096
22.1667	-3.51082	58.6988	90.994	3.14598	465.687	47.7091
22.1833	-3.50807	58.8589	91.2325	3.30925	466.088	47.7064
22.2	-3.50807	58.8918	91.2476	3.57277	465.966	47.7052
22.2167	-3.50761	58.8543	91.2167	3.8195	465.938	47.7052
22.2333	-3.50853	59.0461	91.5051	3.45284	466.027	47.7093
22.25	-3.51677	58.7829	91.0876	3.58879	466.072	47.7044
22.2667	-3.51677	58.7682	91.0528	3.09883	466.063	47.7076
22.2833	-3.51372	59.0643	91.3653	4.69856	466.282	47.7087
22.3	-3.51097	58.9547	91.2385	3.51311	466.252	47.7079
22.3167	-3.51158	58.8711	91.0902	3.58284	466.258	47.7084
22.3333	-3.51112	58.8436	91.1886	3.41057	466.168	47.7082
22.35	-3.51067	58.8448	91.4068	3.283	466.153	47.7093
22.3667	-3.50914	58.791	91.1405	3.48503	466.305	47.7068
22.3833	-3.51006	58.8609	91.1614	3.82545	466.226	47.7088
22.4	-3.51463	58.7801	91.191	3.70567	466.067	47.7079
22.4167	-3.51723	59.0998	91.5653	3.32298	465.813	47.7073
22.4333	-3.52287	58.7634	91.1123	3.42964	465.92	47.7052
22.45	-3.5244	58.8544	91.1999	3.37425	465.772	47.7032
22.4667	-3.52943	58.749	91.0871	3.96126	465.782	47.7023
22.4833	-3.5276	58.8259	91.238	3.40935	465.78	47.7042
22.5	-3.53004	58.9608	91.3293	3.32176	465.813	47.709
22.5167	-3.52913	58.8218	91.0963	3.34679	465.92	47.7071
22.5333	-3.53477	58.9353	91.439	2.99156	465.96	47.7084
22.55	-3.53432	58.7843	91.1909	3.70323	466.087	47.7027
22.5667	-3.53279	58.9805	91.1881	3.48396	466.258	47.7035
22.5833	-3.53493	58.7649	91.0984	3.2943	466.239	47.7001
22.6	-3.53539	59.0231	91.5034	3.18169	466.11	47.6983
22.6167	-3.53371	58.8151	91.1698	3.92372	466.072	47.6989
22.6333	-3.53859	58.8786	91.2689	3.41469	466.242	47.6998
22.65	-3.53783	58.8927	91.2975	3.31398	466.066	47.6974
22.6667	-3.54057	58.8062	91.0255	3.38371	465.99	47.7012
22.6833	-3.53844	58.8587	91.1152	3.283	465.998	47.6991
22.7	-3.54057	58.8577	91.0329	3.32527	465.854	47.6981
22.7167	-3.54042	58.7696	91.0261	2.70241	466.09	47.7003
22.7333	-3.54027	58.8822	91.2057	3.65318	466.089	47.7024
22.75	-3.54469	58.7324	90.9698	3.51967	465.927	47.6965
22.7667	-3.54225	58.8149	91.0723	3.86894	466.109	47.6987
22.7833	-3.54622	58.8659	91.2849	3.31047	466.013	47.6969
22.8	-3.54561	58.8131	91.0583	3.57979	465.982	47.698
22.8167	-3.54393	58.9149	91.2949	3.65013	466.047	47.6974
22.8333	-3.54515	58.7588	91.0874	2.88307	466.11	47.6992
22.85	-3.54729	58.8902	91.2362	3.64067	466.178	47.6997
22.8667	-3.54973	58.8409	91.2081	3.62343	466.311	47.7007
22.8833	-3.54897	58.8462	91.1527	3.15361	466.328	47.6991
22.9	-3.55034	58.7434	90.9689	3.16444	466.375	47.6998
22.9167	-3.55034	58.7972	91.05	3.94768	466.428	47.6998
22.9333	-3.55293	58.9944	91.4719	2.86522	466.495	47.6957
22.95	-3.5482	58.8647	91.1846	3.64952	466.316	47.6945
22.9667	-3.54713	58.8169	91.0571	2.67387	466.232	47.6962
22.9833	-3.55049	58.7559	91.0159	3.43025	465.989	47.6971
23	-3.55614	58.8429	91.067	2.95342	465.994	47.7004
23.0167	-3.55797	58.8212	91.1257	3.66631	466.174	47.6963
23.0333	-3.55721	58.8798	91.1111	3.32527	466.04	47.6946
23.05	-3.56056	58.968	91.3598	3.28239	466.075	47.6925
23.0667	-3.55827	58.7568	91.0535	3.03917	466.076	47.6931
23.0833	-3.5566	58.8227	91.1218	3.23296	466.102	47.6919
23.1	-3.55476	58.8955	91.3021	2.94029	466.104	47.696
23.1167	-3.55537	58.8894	91.2905	3.06908	466.195	47.6966
23.1333	-3.55598	58.7754	91.034	3.69255	466.125	47.6933
23.15	-3.55675	58.9565	91.2334	3.81889	465.964	47.6933
23.1667	-3.56407	58.9346	91.2757	3.28117	466.019	47.6928
23.1833	-3.56178	59.0777	91.852	3.50777	466.027	47.6894
23.2	-3.56255	58.7351	90.8854	3.3712	465.988	47.6914
23.2167	-3.5627	58.8657	91.0278	3.97377	465.993	47.6899
23.2333	-3.56331	58.9195	91.4246	3.8224	465.89	47.6934
23.25	-3.56545	58.7783	91.0378	3.95058	465.852	47.6925
23.2667	-3.56422	58.7746	91.1073	4.62837	465.804	47.6902
23.2833	-3.56621	58.7434	91.0017	4.18785	466.013	47.689
23.3	-3.56697	58.921	91.3319	4.04839	465.881	47.6893
23.3167	-3.56789	58.9883	91.3863	3.5363	465.899	47.6902
23.3333	-3.57262	58.8519	91.2063	3.89153	465.997	47.6884
23.35	-3.57811	58.7374	90.9901	3.85826	465.914	47.6917
23.3667	-3.57582	58.8012	90.9547	3.58696	465.86	47.6908
23.3833	-3.57231	58.9121	91.1398	3.35701	465.975	47.692
23.4	-3.5717	58.9304	91.3181	3.70079	465.912	47.6948
23.4167	-3.57323	58.7618	91.0233	3.43376	466.15	47.6948
23.4333	-3.57399	58.8819	91.264	4.02092	465.975	47.6946
23.45	-3.57628	58.8366	91.0803	3.4446	465.89	47.6969
23.4667	-3.57643	59.0379	91.4594	3.45238	465.743	47.6946
23.4833	-3.57948	58.7783	91.0053	3.60008	465.703	47.6975
23.5	-3.58482	58.7643	91.038	3.55415	465.66	47.6952
23.5167	-3.57903	58.9779	91.0888	3.36586	465.731	47.6962
23.5333	-3.5804	58.7328	91.0027	3.1823	465.78	47.6981
23.55	-3.57964	58.9349	91.1128	3.86543	465.746	47.6977
23.5667	-3.58131	58.9304	91.2615	3.68477	465.76	47.6934
23.5833	-3.58254	58.8717	91.0957	3.20442	465.813	47.6901
23.6	-3.58177	58.7597	90.9925	3.7104	466.058	47.6937
23.6167	-3.5836	58.866	91.097	3.59779	465.994	47.6926
23.6333	-3.58101	58.8873	91.2841	3.33076	465.869	47.6916
23.65	-3.57994	58.7882	90.9802	3.48991	465.967	47.6923
23.6667	-3.58208	58.9297	91.3094	3.86543	466.035	47.6943
23.6833	-3.58254	58.8758	91.2956	3.77113	465.836	47.6914
23.7	-3.58482	58.7382	90.9434	3.52867	465.892	47.6875
23.7167	-3.58284	58.8265	91.0297	3.44399	466.034	47.6875
23.7333	-3.58391	58.9483	91.3557	2.84615	466.039	47.691
23.75	-3.5807	58.7707	91.1572	3.93806	466.033	47.6894
23.7667	-3.58269	58.8943	91.0912	3.6692	466.122	47.6933
23.7833	-3.58635	58.8667	91.1776	3.32481	466.063	47.6925
23.8	-3.58604	58.7972	91.1802	4.54491	466.233	47.6945
23.8167	-3.58818	58.8592	91.2812	4.03053	466.059	47.6907
23.8333	-3.58559	58.7884	90.9077	3.79387	465.775	47.6923
23.85	-3.58955	58.8454	91.2289	4.07219	465.949	47.6923
23.8667	-3.58833	58.8833	91.1697	3.48686	466.047	47.6957
23.8833	-3.58727	58.7595	91.1643	4.10378	465.887	47.6963
23.9	-3.58818	58.8245	91.3651	4.02153	465.919	47.6946
23.9167	-3.59032	58.7202	90.9663	3.5006	465.954	47.6948
23.9333	-3.58818	58.8761	91.2098	4.08775	465.789	47.6926
23.95	-3.58894	58.7803	91.0787	4.20509	465.988	47.6899
23.9667	-3.58788	58.8174	91.1352	4.59496	465.825	47.6899
23.9833	-3.58696	58.8729	91.1927	4.403	465.731	47.6881
24	-3.58665	59.064	91.4806	3.84514	466.024	47.6896
24.0167	-3.58406	58.7373	90.9869	4.2408	465.988	47.6911
24.0333	-3.58681	58.7547	90.9345	4.0049	465.734	47.6904
24.05	-3.58879	58.7206	90.9594	4.05312	465.904	47.6905
24.0667	-3.58528	58.8093	91.1077	3.8224	465.941	47.6928
24.0833	-3.58345	58.8561	91.2534	4.16695	465.677	47.6896
24.1	-3.58223	58.6854	90.9119	3.97499	465.94	47.6893
24.1167	-3.58467	58.7457	91.0667	3.70567	466.148	47.6928
24.1333	-3.58543	58.8754	91.2644	3.82545	466.007	47.6934
24.15	-3.58727	58.7971	91.0752	3.65562	466.132	47.6949
24.1667	-3.58986	58.9281	91.2502	3.74794	466.207	47.6922
24.1833	-3.59108	58.8584	91.1332	4.22234	466.14	47.6914
24.2	-3.592	58.8125	90.9718	3.7957	466.203	47.6908
24.2167	-3.59322	58.8496	91.1683	3.93623	466.01	47.6896
24.2333	-3.59642	58.8505	91.0944	4.66942	465.913	47.6942
24.25	-3.60161	58.9124	91.1707	3.65913	466.19	47.6969
24.2667	-3.59978	58.7183	91.0401	3.99895	466.053	47.6948
24.2833	-3.601	58.7464	91.1334	3.89336	465.969	47.6962
24.3	-3.60237	58.9961	91.3957	3.94112	465.996	47.6987
24.3167	-3.6013	58.8633	91.121	4.03053	466.078	47.7023
24.3333	-3.6013	59.0374	91.4214	3.79677	465.899	47.6986
24.35	-3.60146	58.8419	91.2228	4.12529	466.114	47.6977
24.3667	-3.60329	58.984	91.3361	3.38371	466.148	47.6987
24.3833	-3.601	58.7605	91.0488	4.1526	466.148	47.6987
24.4	-3.60573	58.8725	91.3691	3.74321	466.185	47.6987
24.4167	-3.60344	58.784	91.0172	3.87138	466.237	47.6986
24.4333	-3.6013	58.7591	91.1285	3.46123	466.118	47.6992
24.45	-3.60542	58.8339	91.1729	4.04121	466.18	47.6983
24.4667	-3.60756	58.8973	91.3957	3.74443	466.164	47.7047
24.4833	-3.60481	58.8717	91.0778	4.52095	465.983	47.7082
24.5	-3.60649	58.7914	91.1857	4.44054	465.996	47.703
24.5167	-3.6097	58.8676	91.2577	3.9756	466.03	47.7041
24.5333	-3.60909	58.8094	91.1674	4.30519	465.787	47.7012
24.55	-3.60954	58.9739	91.3461	3.62755	465.846	47.6978
24.5667	-3.60939	58.8798	91.2327	3.98399	465.932	47.6986
24.5833	-3.60664	58.8151	91.2264	4.12102	465.819	47.6972
24.6	-3.60573	58.7998	91.0349	4.13246	465.781	47.6987
24.6167	-3.61137	58.8064	91.0442	4.22417	465.747	47.702
24.6333	-3.61229	58.8859	91.1684	4.18541	465.667	47.6991
24.65	-3.61733	58.8226	91.0879	4.35768	465.665	47.6963
24.6667	-3.61488	58.8268	91.1498	3.66631	465.576	47.6994
24.6833	-3.61733	58.905	91.155	4.51988	465.459	47.7013
24.7	-3.61855	58.8734	91.285	4.00307	465.73	47.6983
24.7167	-3.61733	58.9475	91.4777	4.15443	465.753	47.6972
24.7333	-3.61977	58.9091	91.2234	3.71758	465.674	47.6983
24.75	-3.61549	58.8329	91.1117	3.37486	465.665	47.6951
24.7667	-3.61931	58.7482	91.0239	3.67821	465.608	47.6992
24.7833	-3.62267	58.857	91.0629	3.53874	465.567	47.6965
24.8	-3.6245	58.8342	91.1468	4.02397	465.688	47.6989
24.8167	-3.62221	58.7646	91.0539	3.77113	465.674	47.7004
24.8333	-3.62099	58.7402	90.9385	3.8427	465.762	47.6977
24.85	-3.61778	58.9358	91.267	4.19197	465.933	47.6974
24.8667	-3.61641	58.8062	91.186	3.46062	465.923	47.6981
24.8833	-3.61687	58.8198	91.215	4.13124	465.903	47.6977
24.9	-3.61641	58.8941	91.0725	3.38493	466.099	47.7007
24.9167	-3.61778	58.7882	91.0676	3.92616	465.984	47.7026
24.9333	-3.61717	58.8279	91.1672	3.60252	465.999	47.7015
24.95	-3.61443	58.7064	90.9972	3.43925	466.161	47.6994
24.9667	-3.61504	58.9486	91.2772	3.48564	466.201	47.698
24.9833	-3.61687	58.9117	91.1671	3.89992	465.98	47.6991
25	-3.619	58.9159	91.1463	3.51723	466.071	47.6951
25.0167	-3.61794	58.8946	91.1619	3.44032	466.103	47.6978
25.0333	-3.61702	58.9329	91.294	3.59779	466.199	47.7026
25.05	-3.61534	58.8793	91.1343	4.31541	466.164	47.7016
25.0667	-3.61488	58.7508	90.9737	3.84392	466.072	47.7024
25.0833	-3.61824	58.9155	91.3274	4.19731	465.895	47.6977
25.1	-3.61504	58.9057	91.2377	3.91014	465.994	47.6987
25.1167	-3.61534	59.1428	91.3494	3.94585	465.922	47.6987
25.1333	-3.61961	58.8149	91.1594	4.10439	465.728	47.6994
25.15	-3.61763	58.8149	91.2363	3.36464	466.008	47.6966
25.1667	-3.61183	58.83	91.2095	3.81172	465.843	47.6975
25.1833	-3.61336	59.0273	91.2817	4.16512	465.698	47.7006
25.2	-3.61458	58.8131	91.041	3.8546	465.753	47.6989
25.2167	-3.61717	58.8059	91.0674	3.99651	465.791	47.6989
25.2333	-3.61687	58.7484	90.9541	3.45177	465.754	47.6997
25.25	-3.6161	58.8308	91.1034	3.87489	465.924	47.701
25.2667	-3.61565	58.8355	91.1269	3.79387	465.837	47.7001
25.2833	-3.61321	58.9231	91.2069	3.93333	465.897	47.6966
25.3	-3.61229	58.744	91.07	4.18785	465.937	47.7
25.3167	-3.61656	58.952	91.0998	4.25575	465.993	47.696
25.3333	-3.6219	58.8175	91.1451	4.20097	465.88	47.696
25.35	-3.62038	58.7611	91.0635	4.0197	466.304	47.7003
25.3667	-3.62083	58.9137	91.1703	3.96019	466.354	47.6991
25.3833	-3.62373	58.7241	91.0142	4.1407	466.326	47.7013
25.4	-3.62556	59.006	91.4249	4.69749	466.237	47.6966
25.4167	-3.62465	58.8352	91.197	3.94218	466.371	47.6998
25.4333	-3.62328	58.8909	91.1283	4.3618	466.23	47.7023
25.45	-3.62129	58.7852	91.1161	4.39461	466.328	47.7055
25.4667	-3.62419	58.9837	91.6346	4.10973	466.234	47.7033
25.4833	-3.62907	58.6762	90.9536	4.34105	466.124	47.7032
25.5	-3.6303	58.7885	91.1303	3.78731	466.204	47.7044
25.5167	-3.62816	58.8888	91.1523	3.73787	466.182	47.7071
25.5333	-3.62846	59.1026	91.6491	4.32076	466.182	47.7079
25.55	-3.62495	58.9439	91.3813	3.53035	466.268	47.7062
25.5667	-3.62221	58.959	91.3253	4.6479	466.246	47.7052
25.5833	-3.6248	58.7391	91.0622	4.40422	465.978	47.7045
25.6	-3.62526	59.0115	91.1871	4.09782	466.148	47.7036
25.6167	-3.62755	58.8218	91.0273	4.49303	466.187	47.7064
25.6333	-3.62526	58.9339	91.3113	3.55186	466.062	47.7062
25.65	-3.62724	58.8046	91.0976	4.28551	465.983	47.7091
25.6667	-3.6245	58.9188	91.2496	4.39644	466.026	47.7085
25.6833	-3.62343	58.801	91.0862	5.07652	465.903	47.7053
25.7	-3.6219	58.8979	91.2626	3.9637	466.024	47.7055
25.7167	-3.62114	58.7669	90.9026	4.22417	466.007	47.7065
25.7333	-3.62129	58.8604	91.2719	4.7303	465.931	47.7047
25.75	-3.61839	58.8131	91.002	4.338	466.149	47.7064
25.7667	-3.62053	58.8259	91.2376	4.33266	466.154	47.7093
25.7833	-3.62465	58.7881	91.2096	3.88023	465.986	47.7071
25.8	-3.62404	58.7376	91.0801	3.9077	466.162	47.705
25.8167	-3.62648	58.8685	91.1791	4.25102	466.193	47.7064
25.8333	-3.62801	58.8097	91.1266	4.50249	466.027	47.7049
25.85	-3.62694	58.9211	91.1977	4.74754	466.212	47.7055
25.8667	-3.62526	58.8331	91.101	4.76891	466.424	47.709
25.8833	-3.62129	58.8703	91.2214	4.60091	466.371	47.7082
25.9	-3.61794	58.9591	91.3705	4.52339	466.414	47.7103
25.9167	-3.61855	58.9271	91.3706	4.3499	466.329	47.71
25.9333	-3.61946	58.8914	91.2493	3.99117	466.253	47.7081
25.95	-3.62068	58.7255	90.9797	4.59068	466.338	47.7067
25.9667	-3.62724	58.8206	91.0842	4.45122	466.319	47.7085
25.9833	-3.62999	58.9494	91.3607	4.41673	466.156	47.7099
26	-3.63274	58.8956	91.2028	4.25758	466.346	47.7114
26.0167	-3.63304	58.793	91.1247	4.57939	466.398	47.7084
26.0333	-3.63228	58.8479	91.1649	4.08821	466.172	47.7052
26.05	-3.63121	58.9214	91.2109	3.9608	466.299	47.7042
26.0667	-3.6303	58.7406	90.9339	4.46922	466.339	47.7044
26.0833	-3.63457	58.9513	91.2795	4.62349	466.107	47.7058
26.1	-3.63136	58.8119	91.2508	3.97377	466.315	47.709
26.1167	-3.63503	58.7983	91.1947	4.01497	466.33	47.7126
26.1333	-3.64021	58.8937	91.1619	3.6573	466.119	47.7126
26.15	-3.64433	58.9025	91.312	4.0609	466.295	47.7103
26.1667	-3.63548	58.6915	90.9693	3.15971	466.194	47.7103
26.1833	-3.63213	58.8007	91.1044	3.79677	465.918	47.7116
26.2	-3.6367	58.8024	91.1875	4.24141	466.068	47.7107
26.2167	-3.6364	58.7959	91.0812	3.54164	466.195	47.7108
26.2333	-3.63838	58.7432	90.9376	4.44237	466.087	47.7125
26.25	-3.63915	58.6289	90.8471	3.92494	466.437	47.7094
26.2667	-3.63777	58.8912	91.0757	3.88557	466.535	47.7116
26.2833	-3.6367	58.8593	91.1436	3.80867	466.428	47.7114
26.3	-3.63518	58.9636	91.3612	3.67226	466.592	47.7088
26.3167	-3.63243	58.8125	91.1356	4.73137	466.519	47.7099
26.3333	-3.63777	58.7176	91.0192	4.06807	466.359	47.7132
26.35	-3.64037	58.8358	91.0003	4.59435	466.524	47.7111
26.3667	-3.64235	58.8738	91.251	4.56688	466.488	47.7105
26.3833	-3.63686	58.7881	91.2307	4.47746	466.278	47.7134
26.4	-3.63365	58.8406	91.3964	4.52339	466.376	47.7123
26.4167	-3.63274	58.8	90.9565	4.72008	466.398	47.712
26.4333	-3.6335	58.7891	91.038	5.12062	466.273	47.7113
26.45	-3.63304	58.8133	91.0876	4.17412	466.558	47.7113
26.4667	-3.63258	58.7887	91.0113	4.38576	466.578	47.7111
26.4833	-3.63579	58.7429	91.069	4.77913	466.469	47.7116
26.5	-3.64052	58.8073	91.242	4.54964	466.66	47.7105
26.5167	-3.64235	58.9544	91.2624	5.05867	466.755	47.7132
26.5333	-3.64189	58.8808	91.0842	4.24919	466.36	47.7168
26.55	-3.65059	58.9179	91.1649	4.61342	466.385	47.7137
26.5667	-3.6515	58.7995	91.0674	4.85069	466.337	47.7126
26.5833	-3.65013	58.8044	91.0537	4.79393	466.229	47.7103
26.6	-3.64632	58.7991	91.0899	4.35829	466.355	47.7132
26.6167	-3.64815	58.6979	90.9362	4.41856	466.365	47.7113
26.6333	-3.64708	58.7328	91.0113	4.97276	466.23	47.7117
26.65	-3.64861	58.894	91.3198	5.28389	466.284	47.7122
26.6667	-3.65105	58.785	91.0963	5.09148	466.247	47.7122
26.6833	-3.64891	58.8845	91.2469	4.50905	466.216	47.7117
26.7	-3.64983	58.8187	91.1378	4.85237	466.287	47.7151
26.7167	-3.64891	59.0798	91.2943	5.55687	466.401	47.7178
26.7333	-3.64616	58.8676	91.1419	4.86076	466.311	47.7148
26.75	-3.64433	58.8165	91.1146	5.44899	466.3	47.7178
26.7667	-3.64967	58.8851	91.1207	4.21471	466.379	47.7171
26.7833	-3.64815	58.8371	91.2075	4.82445	466.144	47.7131
26.8	-3.64906	58.7263	90.9617	4.57115	466.24	47.7157
26.8167	-3.6544	58.9494	91.3183	5.17372	466.197	47.7148
26.8333	-3.65623	58.8346	91.1164	5.37453	466.223	47.7142
26.85	-3.65776	58.735	91.0499	4.31236	466.312	47.7116
26.8667	-3.66264	58.7785	91.0537	4.94057	466.282	47.7128
26.8833	-3.66463	58.7666	91.1262	4.48341	466.165	47.7123
26.9	-3.66402	58.8584	91.1186	4.49959	466.313	47.7178
26.9167	-3.6631	58.7917	91.0789	5.05867	466.362	47.7175
26.9333	-3.66509	58.7685	90.9884	4.67354	466.405	47.7174
26.95	-3.66402	58.7873	91.1097	5.06523	466.458	47.7114
26.9667	-3.66264	58.6355	90.798	4.52812	466.496	47.7132
26.9833	-3.66234	58.9727	91.2838	4.99077	466.357	47.7171
27	-3.66463	58.7507	90.9835	5.03304	466.278	47.7146
27.0167	-3.66417	58.831	91.0668	4.44771	466.299	47.7143
27.0333	-3.6599	58.832	91.1082	5.49019	466.272	47.7151
27.05	-3.66264	59.065	91.5345	4.41963	466.197	47.7139
27.0667	-3.66066	58.866	91.1561	5.49736	466.079	47.7166
27.0833	-3.66051	58.7905	91.0162	4.64684	466.066	47.7163
27.1	-3.66081	58.7112	90.9211	5.0956	466.056	47.719
27.1167	-3.65883	58.7562	91.0478	4.23073	465.938	47.7195
27.1333	-3.66081	58.8036	91.0647	4.41612	465.987	47.7216
27.15	-3.65761	58.9193	91.4098	4.29161	466.066	47.7189
27.1667	-3.65623	58.8502	91.2333	4.07875	466.19	47.7174
27.1833	-3.65395	58.8346	91.1832	6.02837	466.221	47.7215
27.2	-3.65654	58.7827	91.1009	4.06975	466.254	47.723
27.2167	-3.65639	58.9202	91.2103	5.71495	466.299	47.7186
27.2333	-3.65471	58.814	91.1694	4.41551	466.289	47.719
27.25	-3.65425	58.7542	90.9592	5.23811	466.347	47.721
27.2667	-3.65669	58.6985	90.9766	3.32771	466.436	47.7262
27.2833	-3.65303	58.7766	91.0478	3.90831	466.475	47.7244
27.3	-3.65166	58.7205	90.9519	5.38582	466.553	47.7245
27.3167	-3.6544	58.7702	91.0705	4.00902	466.609	47.7255
27.3333	-3.65395	58.8314	91.0777	7.08885	466.418	47.725
27.35	-3.65212	58.8319	91.0799	6.76216	466.589	47.7247
27.3667	-3.64845	58.9481	91.2174	4.32732	466.608	47.7201
27.3833	-3.64433	58.8656	91.0597	5.05623	466.665	47.7203
27.4	-3.64449	58.8326	91.0398	3.16383	466.647	47.7236
27.4167	-3.64021	58.6761	90.9728	5.82878	466.821	47.727
27.4333	-3.63777	58.7791	91.1163	4.32259	466.806	47.7248
27.45	-3.63976	58.794	91.1407	5.01991	466.607	47.7253
27.4667	-3.63655	58.8152	91.1016	4.08775	466.578	47.727
27.4833	-3.6335	58.7493	90.9484	6.38542	466.538	47.729
27.5	-3.63762	58.8532	91.3703	4.75639	466.523	47.7303
27.5167	-3.63655	58.8071	90.9966	4.3058	466.49	47.7312
27.5333	-3.63792	58.899	91.2736	6.37596	466.507	47.7314
27.55	-3.63777	58.7243	90.9506	3.51372	466.502	47.7306
27.5667	-3.63747	58.7753	91.0284	4.6891	466.371	47.7316
27.5833	-3.63976	58.8783	91.0252	5.48775	466.342	47.736
27.6	-3.63884	58.8453	91.1103	3.86177	466.309	47.7352
27.6167	-3.63869	58.9939	91.4205	5.00984	466.337	47.7404
27.6333	-3.63487	58.8781	91.3772	5.12428	466.234	47.7348
27.65	-3.63594	58.7777	91.0459	7.20436	466.244	47.7357
27.6667	-3.63792	58.7618	91.0395	4.68498	466.272	47.7332
27.6833	-3.63915	58.7328	91.0984	4.72664	466.283	47.736
27.7	-3.63869	58.6921	90.9271	4.91493	466.263	47.7412
27.7167	-3.63792	58.858	91.246	4.83574	466.388	47.7409
27.7333	-3.63747	58.8668	91.0842	5.14214	466.419	47.7407
27.75	-3.63579	58.8079	91.0941	4.42925	466.5	47.7396
27.7667	-3.63655	58.832	91.2107	5.09865	466.45	47.7393
27.7833	-3.6338	58.9234	91.3621	4.48174	466.57	47.7398
27.8	-3.63518	58.9526	91.3119	5.71663	466.574	47.7412
27.8167	-3.63899	58.7807	91.1361	5.08247	466.717	47.7438
27.8333	-3.63853	58.8644	91.2165	3.87138	466.593	47.7427
27.85	-3.63609	58.7751	90.9444	3.91121	466.543	47.7409
27.8667	-3.63365	58.7167	90.938	4.65569	466.558	47.7415
27.8833	-3.63319	58.8314	91.1446	5.07301	466.48	47.739
27.9	-3.63304	58.9283	91.2019	5.10338	466.417	47.7483
27.9167	-3.63289	58.8578	91.2153	4.14909	466.35	47.7453
27.9333	-3.6306	58.7995	91.1082	4.72969	466.462	47.7421
27.95	-3.63335	58.9689	91.5891	5.69344	466.367	47.7447
27.9667	-3.63487	58.8949	91.2664	5.59563	466.367	47.7465
27.9833	-3.63548	58.7605	91.0656	6.15776	466.43	47.7462
28	-3.63152	58.8529	91.3079	3.93868	466.545	47.7457
28.0167	-3.63075	58.8735	91.1771	4.87389	466.65	47.7508
28.0333	-3.62892	59.0119	91.3645	5.32799	466.742	47.7508
28.05	-3.62801	58.8081	91.1565	3.90404	466.694	47.7468
28.0667	-3.62968	58.8314	91.1808	5.51933	466.814	47.7493
28.0833	-3.62877	58.8894	91.0629	3.72643	466.838	47.7485
28.1	-3.6335	58.805	91.1186	4.44298	466.715	47.7546
28.1167	-3.63167	59.0694	91.2055	4.71764	466.691	47.7499
28.1333	-3.62862	58.9645	91.3041	4.61937	466.759	47.7531
28.15	-3.62648	58.9237	91.2296	4.16039	466.684	47.7547
28.1667	-3.62663	58.8456	91.2838	4.5681	466.652	47.754
28.1833	-3.62175	58.8096	91.294	5.02892	466.64	47.7493
28.2	-3.62358	58.8711	91.3282	5.60219	466.684	47.7506
28.2167	-3.62434	58.7859	91.1044	5.47112	466.753	47.7529
28.2333	-3.62099	58.9401	91.3732	5.41863	466.753	47.7528
28.25	-3.61946	58.8956	91.1681	4.41246	466.531	47.7522
28.2667	-3.61687	58.8903	91.1332	3.51372	466.521	47.7525
28.2833	-3.61458	58.8071	91.1546	6.17378	466.28	47.7508
28.3	-3.61488	58.818	91.0914	5.17494	466.199	47.7489
28.3167	-3.61305	58.8032	91.2147	4.6653	466.274	47.752
28.3333	-3.61229	58.8993	91.2133	5.04677	466.34	47.7572
28.35	-3.61534	58.8699	91.2977	5.21355	466.295	47.7592
28.3667	-3.61992	58.7368	90.9757	5.2726	466.47	47.7592
28.3833	-3.61733	58.8059	91.1597	4.25758	466.583	47.7613
28.4	-3.61397	58.8293	91.2391	5.5117	466.506	47.7584
28.4167	-3.61641	58.7283	90.9899	4.28917	466.591	47.758
28.4333	-3.61519	58.7734	91.0023	3.80394	466.604	47.7586
28.45	-3.61366	58.9309	91.5066	3.8195	466.636	47.7595
28.4667	-3.61183	58.856	91.2376	5.2285	466.667	47.7619
28.4833	-3.60985	58.8633	91.3995	4.64623	466.648	47.7613
28.5	-3.61092	58.9167	91.339	3.96248	466.609	47.7624
28.5167	-3.61137	58.8711	91.2763	5.66124	466.751	47.7639
28.5333	-3.61397	58.9707	91.4352	4.412	466.771	47.7634
28.55	-3.61534	58.7359	90.9521	4.62471	466.597	47.7639
28.5667	-3.61412	58.8122	91.0952	4.87801	466.752	47.7636
28.5833	-3.6161	58.8537	91.0493	5.11711	466.598	47.7604
28.6	-3.6187	58.8146	91.0467	5.579	466.449	47.7609
28.6167	-3.61366	58.9254	91.2379	4.62532	466.508	47.7619
28.6333	-3.61092	59.1354	91.6879	4.97108	466.577	47.765
28.65	-3.61259	58.8374	91.2319	5.10689	466.504	47.7625
28.6667	-3.61382	58.8821	91.1364	5.00801	466.636	47.7616
28.6833	-3.61183	58.825	91.0197	4.62532	466.679	47.7625
28.7	-3.60786	58.8224	91.1478	5.21309	466.638	47.7638
28.7167	-3.60619	58.8094	91.144	4.82079	466.839	47.7665
28.7333	-3.61153	58.7893	91.0879	5.46043	466.786	47.7668
28.75	-3.60863	58.8523	91.188	5.24529	466.748	47.7694
28.7667	-3.60786	58.718	90.94	4.73137	466.72	47.7668
28.7833	-3.60603	58.7985	91.0697	4.8423	466.837	47.7689
28.8	-3.60634	58.848	91.1884	5.2047	466.6	47.7718
28.8167	-3.60741	58.8058	91.137	4.89708	466.564	47.7688
28.8333	-3.60786	58.7846	91.0828	4.18358	466.36	47.7641
28.85	-3.60741	58.8038	91.0503	4.83391	466.205	47.766
28.8667	-3.60985	58.7927	91.144	4.3679	466.206	47.7686
28.8833	-3.60924	58.9326	91.1117	4.38805	466.026	47.7695
28.9	-3.60878	59.0144	91.5107	4.66408	465.895	47.7711
28.9167	-3.60878	58.9022	91.1675	5.77385	466.063	47.7741
28.9333	-3.60939	59.1073	91.3516	5.01457	466.126	47.7749
28.95	-3.61	58.859	91.2476	5.04738	465.974	47.7729
28.9667	-3.60741	58.9133	91.1942	5.41695	466.236	47.7702
28.9833	-3.60878	58.8253	91.1535	4.86198	466.409	47.7688
29	-3.6097	58.9256	91.3558	4.98116	466.338	47.7683
29.0167	-3.6129	58.7885	91.0503	4.37676	466.52	47.7638
29.0333	-3.61137	58.7533	91.0609	4.80003	466.62	47.7657
29.05	-3.60649	58.8944	91.347	5.60463	466.395	47.7694
29.0667	-3.61031	58.868	91.2412	5.54558	466.62	47.7663
29.0833	-3.61275	58.8223	91.1381	5.10933	466.624	47.7711
29.1	-3.61351	58.9654	91.2881	4.97337	466.523	47.7671
29.1167	-3.6158	59.0063	91.3038	5.05272	466.694	47.7663
29.1333	-3.61519	58.8129	91.1974	5.55336	466.582	47.7662
29.15	-3.61488	58.9393	91.2057	5.21309	466.287	47.7673
29.1667	-3.61916	59.006	91.3043	4.65874	466.401	47.7703
29.1833	-3.61702	58.9188	91.2103	4.91859	466.396	47.7691
29.2	-3.61733	58.9082	91.3143	3.65608	466.271	47.7731
29.2167	-3.61748	58.8715	91.3006	4.15031	466.331	47.7697
29.2333	-3.61351	58.7557	91.0622	5.35606	466.506	47.768
29.25	-3.61702	59.0649	91.4599	5.9063	466.424	47.7702
29.2667	-3.61824	58.9224	91.3325	5.15221	466.558	47.7676
29.2833	-3.61748	59.3197	91.7744	5.67375	466.534	47.7695
29.3	-3.61519	58.9979	91.3778	5.04189	466.621	47.7689
29.3167	-3.61748	58.7832	91.116	4.54002	466.65	47.7686
29.3333	-3.62251	59.0063	91.446	4.71825	466.732	47.7726
29.35	-3.61809	59.1373	91.5606	5.76622	466.68	47.7702
29.3667	-3.61794	59.1816	91.5601	5.68443	466.765	47.7723
29.3833	-3.61794	58.8468	91.2864	5.33226	466.832	47.7772
29.4	-3.6161	58.9401	91.4318	5.5117	466.762	47.7763
29.4167	-3.61458	58.9913	91.4715	4.80293	466.902	47.7741
29.4333	-3.61702	58.8586	91.1923	5.64278	466.929	47.7723
29.45	-3.62038	59.0275	91.477	5.40489	466.851	47.7728
29.4667	-3.61839	59.0528	91.2649	5.68031	466.913	47.7758
29.4833	-3.61809	58.8796	91.3377	5.3167	467.008	47.7786
29.5	-3.62206	58.8233	91.1939	5.01808	466.921	47.7761
29.5167	-3.6248	59.0604	91.5687	5.38475	466.865	47.7778
29.5333	-3.62572	58.9979	91.4634	4.99428	466.807	47.7778
29.55	-3.62556	59.0731	91.5752	4.66698	466.824	47.7782
29.5667	-3.62679	59.0008	91.408	5.09865	466.774	47.7778
29.5833	-3.62602	59.0833	91.504	4.86488	466.92	47.7811
29.6	-3.62465	58.9536	91.4079	5.34416	466.818	47.7802
29.6167	-3.61671	58.9022	91.2627	5.06752	466.774	47.7821
29.6333	-3.61656	58.9556	91.4483	5.40138	466.742	47.7787
29.65	-3.61641	58.928	91.2086	5.77629	466.704	47.7798
29.6667	-3.61916	58.9224	91.2737	5.66963	466.623	47.7802
29.6833	-3.62373	59.0076	91.5148	5.15694	466.622	47.7804
29.7	-3.62236	59.1436	91.3938	5.6237	466.603	47.7807
29.7167	-3.62206	58.9841	91.4776	5.71068	466.549	47.781
29.7333	-3.62465	59.0749	91.5437	4.89586	466.533	47.7833
29.75	-3.62358	59.1547	91.6859	5.37331	466.613	47.7815
29.7667	-3.62831	58.9939	91.5296	5.25414	466.533	47.7815
29.7833	-3.62999	58.9259	91.3189	5.65651	466.655	47.7836
29.8	-3.62846	59.2704	91.8311	5.35667	466.692	47.7816
29.8167	-3.62633	58.9788	91.5737	5.7531	466.84	47.7802
29.8333	-3.62572	59.2481	92.012	5.80544	466.955	47.7821
29.85	-3.62556	58.9825	91.5977	5.72853	467.058	47.7854
29.8667	-3.62328	59.1793	91.796	5.45509	467.2	47.7821
29.8833	-3.62358	59.0588	91.6224	5.46577	467.164	47.7828
29.9	-3.62389	59.2641	91.8104	5.57304	467.071	47.7831
29.9167	-3.6219	59.1386	91.6773	5.78346	466.865	47.7854
29.9333	-3.61839	59.139	91.5821	4.84047	466.802	47.7876
29.95	-3.62114	59.2777	92.0132	6.17683	466.695	47.7908
29.9667	-3.62282	59.488	92.2006	5.58968	466.629	47.7929
29.9833	-3.62038	59.1894	91.8699	5.53551	466.715	47.7889
30	-3.62648	59.3388	92.0976	5.60341	466.796	47.7886
30.0167	-3.62694	59.6182	92.4075	5.51048	466.749	47.7874
30.0333	-3.62801	59.5008	92.4455	5.41389	466.738	47.7935
30.05	-3.62495	59.3456	92.1137	5.80437	466.672	47.7934
30.0667	-3.62267	59.5332	92.476	6.41167	466.656	47.795
30.0833	-3.62206	59.9291	93.4408	5.85976	466.645	47.7924
30.1	-3.62007	59.3908	92.0272	5.66658	466.619	47.7921
30.1167	-3.61992	59.482	92.5941	5.64095	466.495	47.7967
30.1333	-3.6216	59.587	92.7346	5.97771	466.442	47.7969
30.15	-3.6216	59.5762	92.3116	5.62126	466.275	47.8001
30.1667	-3.62114	59.701	92.7467	5.46516	466.182	47.7993
30.1833	-3.61916	59.7424	92.9482	6.18279	466.258	47.8005
30.2	-3.6161	59.4498	92.2797	6.04683	466.347	47.7987
30.2167	-3.61961	59.6665	92.866	5.70595	466.384	47.7981
30.2333	-3.61641	59.7346	93.1838	5.92293	466.379	47.8013
30.25	-3.61565	59.8725	93.0729	5.1963	466.446	47.803
30.2667	-3.6158	59.8071	92.9658	5.55687	466.521	47.8034
30.2833	-3.61916	59.8464	92.963	6.27098	466.58	47.8033
30.3	-3.61778	60.2091	93.4315	6.24123	466.616	47.8037
30.3167	-3.61824	59.8733	93.3076	6.25908	466.626	47.8068
30.3333	-3.61321	60.1232	93.4835	5.64034	466.839	47.8069
30.35	-3.61565	59.9688	93.3376	5.39894	466.892	47.8114
30.3667	-3.61778	59.8542	93.2111	6.04927	467.022	47.8091
30.3833	-3.61931	60.227	93.9927	5.33638	467.117	47.8132
30.4	-3.61992	59.887	93.1089	6.13396	467.199	47.8159
30.4167	-3.62144	60.2711	93.7067	5.56053	467.1	47.8176
30.4333	-3.62587	60.0391	93.4197	5.95207	467.099	47.819
30.45	-3.62694	60.2688	93.642	5.68337	467.064	47.8228
30.4667	-3.62282	60.313	94.1784	6.07674	466.761	47.8237
30.4833	-3.62343	60.386	94.0232	5.37102	466.59	47.8237
30.5	-3.61946	60.3167	94.0669	5.30724	466.442	47.8275
30.5167	-3.61931	60.5187	94.521	5.35255	466.388	47.8278
30.5333	-3.61839	60.4691	94.6221	5.42946	466.427	47.8298
30.55	-3.61961	60.6469	95.019	5.94078	466.4	47.8301
30.5667	-3.62068	60.3304	94.096	5.70778	466.39	47.8338
30.5833	-3.62343	60.7381	94.8153	5.55397	466.508	47.8338
30.6	-3.62495	60.6159	95.1034	4.83818	466.582	47.8329
30.6167	-3.6245	60.4314	94.5107	5.66307	466.51	47.8338
30.6333	-3.61946	60.6931	95.0485	5.56343	466.491	47.8365
30.65	-3.61626	60.5787	94.7108	5.20943	466.512	47.8379
30.6667	-3.61687	60.5886	95.0181	4.89891	466.482	47.8381
30.6833	-3.61412	60.8946	95.1693	5.98915	466.549	47.8455
30.7	-3.6158	60.8544	95.3185	5.71312	466.587	47.8454
30.7167	-3.61336	60.8736	95.3373	5.35667	466.454	47.8465
30.7333	-3.61031	60.8801	95.5033	5.07713	466.662	47.85
30.75	-3.61	60.8482	95.3899	5.99083	466.607	47.8513
30.7667	-3.61229	61.0578	95.6307	5.85197	466.626	47.8509
30.7833	-3.60558	60.863	95.8523	5.48363	466.779	47.8541
30.8	-3.60268	60.9739	95.7607	5.46516	466.822	47.8591
30.8167	-3.60268	61.2498	96.3526	5.31914	466.777	47.8622
30.8333	-3.60313	61.1745	96.1474	5.55458	466.856	47.8614
30.85	-3.60725	61.1645	96.0999	5.77324	466.861	47.8635
30.8667	-3.6042	61.1997	96.5588	5.83595	466.727	47.8672
30.8833	-3.60329	61.5438	96.8787	5.65529	466.702	47.8716
30.9	-3.60741	61.3561	96.6351	5.60341	466.725	47.8716
30.9167	-3.60497	61.558	96.9766	5.92766	466.695	47.8678
30.9333	-3.60405	61.6679	97.1879	6.02898	466.802	47.8738
30.95	-3.60329	61.7014	97.4508	5.69405	466.832	47.8739
30.9667	-3.6013	61.5412	97.4873	6.05049	466.829	47.8774
30.9833	-3.60008	61.5243	97.2355	6.27159	466.939	47.8771
31	-3.59139	61.6535	97.2465	5.91164	466.978	47.8794
31.0167	-3.5891	61.3694	96.6171	5.91225	466.986	47.8802
31.0333	-3.58757	61.3186	96.8858	5.86571	467.008	47.8846
31.05	-3.58864	61.8624	97.8321	6.4904	466.913	47.8844
31.0667	-3.59276	61.957	98.178	6.13625	466.751	47.8872
31.0833	-3.58894	61.8774	97.8787	6.13335	466.83	47.8857
31.1	-3.59077	61.8214	98.1345	6.2925	466.75	47.8902
31.1167	-3.59215	61.8589	97.9122	5.81383	466.53	47.8893
31.1333	-3.59352	61.7719	98.2871	5.67253	466.722	47.8936
31.15	-3.59245	61.9196	98.0894	6.12083	466.736	47.8963
31.1667	-3.58803	62.0216	98.3639	5.94017	466.677	47.9003
31.1833	-3.58818	62.098	98.935	6.07903	466.78	47.9002
31.2	-3.5894	62.4084	99.2091	6.11961	466.812	47.8979
31.2167	-3.58925	62.3075	99.6688	5.79536	466.697	47.8991
31.2333	-3.59062	62.3107	99.6609	5.56236	466.773	47.9044
31.25	-3.59154	62.4882	99.8605	5.72746	466.757	47.909
31.2667	-3.58818	62.4691	100.058	5.89851	466.652	47.9092
31.2833	-3.58864	62.6955	100.42	6.22215	466.654	47.9095
31.3	-3.58757	62.5074	100.268	6.1071	466.825	47.9121
31.3167	-3.58818	62.8832	101.274	6.02776	466.633	47.9139
31.3333	-3.58803	63.1872	101.434	6.28593	466.79	47.9163
31.35	-3.5865	63.2317	101.823	5.70717	466.816	47.9206
31.3667	-3.58437	63.2691	102.398	5.86449	466.737	47.9214
31.3833	-3.57933	63.5966	102.857	5.78529	466.914	47.9218
31.4	-3.5775	63.5136	102.945	5.7679	466.896	47.9279
31.4167	-3.57597	63.9141	103.954	6.23711	466.615	47.934
31.4333	-3.57536	63.9628	104.569	5.97771	466.678	47.9372
31.45	-3.57735	64.1521	104.946	6.26091	466.609	47.9437
31.4667	-3.57704	64.4581	106.069	6.59645	466.447	47.9453
31.4833	-3.5746	64.9233	107.324	6.22444	466.596	47.9462
31.5	-3.57414	65.4833	108.26	6.37764	466.586	47.9531
31.5167	-3.56895	65.583	108.861	6.14403	466.443	47.9581
31.5333	-3.56895	65.595	109.055	6.20842	466.632	47.9618
31.55	-3.57124	66.1343	110.715	6.43257	466.748	47.9639
31.5667	-3.56987	66.5002	112.119	6.09642	466.562	47.9707
31.5833	-3.57368	66.8617	113.112	5.88661	466.67	47.9784
31.6	-3.57292	67.4079	114.511	5.86571	466.696	47.9841
31.6167	-3.56895	67.6533	115.892	6.06773	466.56	47.9888
31.6333	-3.56911	68.3428	118.077	5.38704	466.684	47.9958
31.65	-3.56743	69.0945	120.098	5.75188	466.677	48.0016
31.6667	-3.56682	69.8252	122.278	5.21538	466.557	48.0109
31.6833	-3.56438	70.3466	124.189	5.76729	466.687	48.0207
31.7	-3.56316	70.8639	126.005	5.0956	466.739	48.0312
31.7167	-3.55904	71.8032	128.489	5.44487	466.583	48.0437
31.7333	-3.5537	72.9871	132.144	5.56114	466.695	48.0506
31.75	-3.54851	73.9808	134.986	5.51231	466.839	48.0596
31.7667	-3.54897	74.8162	137.948	5.37819	466.77	48.0717
31.7833	-3.5421	75.7023	141.255	6.24062	466.906	48.0895
31.8	-3.53844	76.9646	145.139	5.69588	466.855	48.1036
31.8167	-3.52974	78.176	149.211	5.62965	466.77	48.1188
31.8333	-3.52119	79.5693	153.489	5.71373	466.681	48.1361
31.85	-3.51707	81.4478	158.861	5.55641	466.677	48.1484
31.8667	-3.51082	82.4746	162.746	5.87639	466.722	48.1681
31.8833	-3.5009	84.3876	168.869	5.25414	466.667	48.1878
31.9	-3.49068	85.9946	174.283	5.88234	466.655	48.2069
31.9167	-3.47801	87.8614	180.462	6.11656	466.807	48.2294
31.9333	-3.47069	90.1029	187.117	5.83824	466.706	48.2513
31.95	-3.45955	92.1272	193.795	5.92766	466.864	48.2761
31.9667	-3.44215	94.4956	201.366	5.46928	466.881	48.3013
31.9833	-3.42705	96.676	208.986	6.1924	466.907	48.33
32	-3.41148	99.2878	217.148	6.22688	466.826	48.357
32.0167	-3.39241	102.272	227.174	5.51933	466.913	48.3857
32.0333	-3.3709	104.786	235.153	5.95329	466.862	48.4161
32.05	-3.34724	107.985	245.408	6.01585	466.971	48.4507
32.0667	-3.3242	111.368	256.349	6.14647	466.932	48.4864
32.0833	-3.30299	114.225	266.847	6.66206	467.03	48.5195
32.1	-3.27629	117.921	277.891	5.67787	466.959	48.5566
32.1167	-3.24425	121.533	289.84	6.37886	466.796	48.5966
32.1333	-3.21068	124.82	301.819	5.95924	466.63	48.6347
32.15	-3.17497	128.97	315.022	5.6237	466.579	48.6727
32.1667	-3.13515	132.869	328.137	5.77507	466.501	48.7128
32.1833	-3.09654	137.183	342.723	5.81505	466.572	48.7539
32.2	-3.0558	141.538	356.094	5.79887	466.651	48.7965
32.2167	-3.00575	145.661	371.083	5.32448	466.751	48.84
32.2333	-2.95677	150.121	385.728	5.72151	466.667	48.883
32.25	-2.90398	154.833	401.475	5.87288	466.623	48.9324
32.2667	-2.84599	160.246	417.994	6.03554	466.623	48.9764
32.2833	-2.77809	164.846	433.965	5.93361	466.657	49.0211
32.3	-2.714	169.373	449.335	6.22215	466.734	49.0678
32.3167	-2.64641	174.278	465.89	5.94734	466.701	49.11
32.3333	-2.57637	179.443	482.898	5.52238	466.843	49.1503
32.35	-2.49794	184.259	499.79	6.35445	466.805	49.1982
32.3667	-2.41585	189.683	516.321	5.88539	466.861	49.2442
32.3833	-2.33086	194.703	533.6	6.21147	466.818	49.2899
32.4	-2.24236	199.251	549.553	6.32637	466.897	49.3351
32.4167	-2.145	204.185	566.523	6.48323	467.125	49.3772
32.4333	-2.04308	209.317	583.129	6.95534	467.063	49.4178
32.45	-1.93871	214.25	599.539	5.62187	467.097	49.4593
32.4667	-1.82503	218.955	614.806	7.12044	467.184	49.4999
32.4833	-1.71608	223.572	630.711	6.51604	467.204	49.5414
32.5	-1.60027	228.338	646.339	7.04414	467.121	49.5843
32.5167	-1.47926	232.435	661.029	6.37947	467.183	49.6221
32.5333	-1.35994	237.339	675.966	7.45293	467.239	49.6552
32.55	-1.23451	241.046	689.845	7.09648	467.424	49.6899
32.5667	-1.10481	245.237	703.878	7.05483	467.423	49.7268
32.5833	-0.970841	248.279	716.68	6.84135	467.444	49.7578
32.6	-0.830765	252.655	729.25	7.61635	467.425	49.7897
32.6167	-0.689163	255.89	741.154	7.07146	467.466	49.8203
32.6333	-0.545425	259.457	752.59	7.23656	467.457	49.8496
32.65	-0.399857	262.962	763.607	7.71217	467.498	49.8762
32.6667	-0.257492	265.7	774.21	7.79686	467.521	49.8989
32.6833	-0.112228	269.385	785.946	7.76176	467.431	49.9241
32.7	0.0373077	271.514	793.622	7.98103	467.451	49.9505
32.7167	0.188065	273.473	801.653	7.91069	467.508	49.9725
32.7333	0.333176	276.383	809.94	8.36845	467.503	49.9937
32.75	0.485001	279.112	816.903	8.34648	467.491	50.0129
32.7667	0.638657	280.115	823.38	8.45726	467.494	50.032
32.7833	0.790634	282.067	829.278	8.72429	467.508	50.0481
32.8	0.943832	283.729	834.882	8.50685	467.535	50.066
32.8167	1.09383	284.708	839.544	8.95622	467.476	50.086
32.8333	1.24077	285.912	843.85	8.79997	467.59	50.1028
32.85	1.39	287.319	848.53	9.31618	467.734	50.1144
32.8667	1.53465	288.04	851.399	9.47182	467.793	50.125
32.8833	1.67839	288.803	854.227	9.81804	467.819	50.1391
32.9	1.8206	289.185	856.445	9.5678	467.817	50.1528
32.9167	1.96083	289.773	857.795	10.2204	467.872	50.1606
32.9333	2.10014	290.2	858.952	10.1769	467.846	50.171
32.95	2.23381	290.433	860.374	10.6966	467.958	50.1783
32.9667	2.36748	290.286	860.198	11.1246	468.024	50.1858
[truncated: 1,622 more rows]
