# Supplementary material for: Thermodynamically controlled multiphase separation of heterogeneous liquid crystal colloids
Source: Nat Commun. 2023 Aug 29;14:5277. doi: 10.1038/s41467-023-41054-7 (PMC10465492; doi:10.1038/s41467-023-41054-7)
Supplement: Supplementary file 11 — Source Data [file 41467_2023_41054_MOESM11_ESM.zip › Source data/Supplementary Figure 7_The size-exclusion chromatography/13-1-2022/han-0-2.txt]

<ADMINISTRATIVE_INFORMATION>
Export date	13. tammikuuta 2022 12:57:19
Culture name	fi-FI
Decimal separator	,
Workspace name	Leena
Workspace path	C:\ProgramData\Agilent Technologies\GPC\Workspaces\Leena\
File name	MDS_Aqueous_100122-0032.sample
Creation date	11. tammikuuta 2022 23:54:01
Created by	gpc-sec
Comments	Collected by Agilent GPC/SEC Software Version 1.1.3131.27789
Software version	Agilent GPC/SEC Software - 1.1.3131.27789
</ADMINISTRATIVE_INFORMATION>


<SAMPLE_INFORMATION>
Sample name	han-0-2
Information
Sample type	Sample
Injection date	11. tammikuuta 2022
Vial number	1
Injection number	1
Injection volume (µL)	100
Concentration (mg/mL)	1
dn/dc (mL/g)	0.1
UV extinction coefficient [(mg/mL)-¹][cm-¹]	1
Mark-Houwink K ((10e-5) dL/g)	14.1
Mark-Houwink Alpha	0.7
Mp	100000
Analysed	No
</SAMPLE_INFORMATION>


<INSTRUMENT_CONDITIONS>
Eluent
Refractive index (RIU)	1
Set flow rate (mL/min)	1
LS Wavelength (nm)	658
Set temperature (°C)	20
Actual temperature (°C)	0
Actual flow rate (mL/min)	0
Column information
Data origin	Collected by Agilent GPC/SEC Software Version 1.1.3131.27789
Instrument name
</INSTRUMENT_CONDITIONS>


<COLLECTION_PARAMETERS>
Collected by	gpc-sec
Number of channels	6
Run length (mins)	60.0166666666667
Delay time (secs)	0
Sampling interval (secs)	1
Number of data points	3601
</COLLECTION_PARAMETERS>


<DLS_PARAMETERS>
Viscosity (cP)	0.0089
Correlator run time (secs)	5
Collection fraction	0
</DLS_PARAMETERS>


<CHANNEL_INFORMATION>
Channel ID	Detector type	Detector name	Detector units	Channel Information
1	RI	RI	mV
2	LS 15°	LS 15°	mV
3	LS 90°	LS 90°	mV
4	VS DP	VS DP	mV
5	VS IP	VS IP	mV
6	UV 280nm	UV 280nm	mV
</CHANNEL_INFORMATION>


<RAW_DATA>
RT (mins)	Response Trace 1	Response Trace 2	Response Trace 3	Response Trace 4	Response Trace 5	Response Trace 6
0	-2.80723588509773	69.8690074604158	116.276938693341	6.7412571156774	469.515179962825	47.2322873611622
0.0166666666666667	-2.81837480177751	69.5557445022874	115.675284604743	7.21214337422658	469.282788591499	47.1698789101757
0.0333333333333333	-2.83653276184399	69.4232982053338	115.833823432555	7.9018406809469	463.882702820452	47.0908383781217
0.05	-2.85408037031205	69.3012278855511	115.637900569299	7.13523907275027	458.832043339653	46.9966916439929
0.0666666666666667	-2.87437456097458	68.8448374774953	114.733512087674	7.49351546129669	454.131267913044	46.8859128287975
0.0833333333333333	-2.89695757013287	69.2575877462336	115.804679143701	6.80381815456891	450.557201537945	46.7530087681432
0.1	-2.91679399709677	69.2697947782122	115.464408127327	6.58088723307207	448.26746751471	46.5995053410227
0.116666666666667	-2.94395464324657	68.7487071006689	114.955222305962	6.61430398311124	446.654155650987	46.4197567951549
0.133333333333333	-2.97538775058933	69.8310130733899	116.453635481225	6.47010841787555	447.359569511399	46.2171200643238
0.15	-3.00560015473349	69.2914622599822	115.879752390382	7.06138652928338	449.298198777317	45.9789303528639
0.166666666666667	-3.04054278376988	68.6594431793412	114.118888027611	7.84690903704198	451.919201130844	45.7077816550576
0.183333333333333	-3.08509845048757	69.7635692217085	116.603781974539	6.60835305502074	454.525707633826	45.3951290485353
0.2	-3.14231891288345	68.9829295267368	114.724356813674	7.9978184698764	456.902264171997	45.0350216051907
0.216666666666667	-3.21434040155041	69.3547862383587	115.233695222953	6.98387187623386	458.813732791762	44.6128108866707
0.233333333333333	-3.29261799410799	69.5224803401535	116.067130331234	6.83372538290582	460.898388677771	44.1262080744564
0.25	-3.3937837716212	69.5677989463686	116.133353479705	6.08451879528275	463.840893735939	43.5724665863793
0.266666666666667	-3.5181429098949	68.8973277149931	114.500815540587	5.6702426475616	467.335614403272	42.9370905719355
0.283333333333333	-3.66203329932916	69.1271250919788	115.148398587016	8.04359483979068	470.060834292227	42.2148920425695
0.3	-3.83857749930806	69.6704906028755	116.57143333979	8.38630726254338	472.071179871061	41.3993097185535
0.316666666666667	-4.05540490480775	68.988880454831	114.744651004351	7.04048198702332	473.334912856517	40.4686761181722
0.333333333333333	-4.31190516423359	69.6607249772943	115.884940378955	6.4026645661958	473.860883346845	39.4213127745082
0.35	-4.61647061207895	69.320606548819	114.97688978772	7.41310163815047	474.190168034446	38.24516524345
0.366666666666667	-4.97947722550803	69.0338938852476	114.547660025813	8.26713611287138	474.413251543835	36.944963749953
0.383333333333333	-5.40611299313122	69.3839305272081	115.058524314082	8.21525622695943	474.226483954576	35.5089590256677
0.4	-5.90873753480239	69.3656199792411	115.510031909349	6.25785864936365	474.030255915539	33.9231129838983
0.416666666666667	-6.5016941131229	69.1046946707178	115.274283604281	8.26774646448663	473.725537879794	32.1967334864414
0.433333333333333	-7.18910260135277	69.1640513637096	115.529105396813	7.27180524301064	473.407086933083	30.317918677213
0.45	-7.9798130977135	69.0547984275095	115.242545321136	6.28059424642859	473.088941162163	28.2920091326012
0.466666666666667	-8.8976293145179	68.9453929034117	114.793936895964	7.51442000355736	472.861280015784	26.1205307317136
0.483333333333333	-9.95445310799444	68.6229746713083	114.322898049542	7.20619244612445	472.512464077021	23.8043990018301
0.5	-11.1660010317564	69.5615428424801	116.315238256171	7.79274033264755	472.386579059754	21.3530743928595
0.516666666666667	-12.5521095128339	69.2482798843464	115.512473315729	6.74369852204285	472.029675962304	18.7650310256709
0.533333333333333	-14.1196450066385	68.8193552982416	115.117881007068	5.87883030646455	471.761579022501	16.0579690967729
0.55	-15.894394868309	68.7148325869417	114.670951048787	8.86741691035871	471.513013333855	13.2450111653939
0.566666666666667	-17.8893290692244	69.4437449838977	115.027396382536	4.42802455591319	471.408948386248	10.3342443903722
0.583333333333333	-20.1178753446051	69.1378062449647	115.079886620046	5.70594821605656	471.105145877909	7.34550519859546
0.6	-22.6030744673796	68.9194529604645	114.473654894457	6.58638039746132	470.885877066008	4.29634119844698
0.616666666666667	-25.3542342992949	70.3667491893015	116.554648670828	6.38420143033293	470.758618757644	1.59248361543673
0.633333333333333	-28.3919542069639	69.1483348100326	114.952780899561	6.63337747057771	470.543317231136	1.59126291223202
0.65	-31.7249317005045	69.5403331244154	115.067069236456	6.3657382944737	470.4006475449	1.59477243392352
0.666666666666667	-35.3627798177815	69.4800609040218	115.566031668541	5.12596160924531	470.208997142849	1.59431467022407
0.683333333333333	-39.3183159421722	68.6856882980868	114.798667120853	6.68174783478368	470.068921450908	1.59141550012922
0.7	-43.5926081891907	69.6645396747974	116.099631553876	6.4282993333552	470.052899721437	1.59141550012923
0.716666666666667	-48.1902341955954	69.3488353102715	115.727622254351	7.2783665226921	469.986676572959	1.59400949442443
0.733333333333333	-53.0976136385618	69.1707652312982	115.091788476217	6.46232643500044	469.897107475823	1.59217843962775
0.75	-58.324512143404	69.3445628490783	115.465171066831	8.17771960364098	469.870252005473	1.59141550012919
0.766666666666667	-63.8481941133486	69.3720286710218	114.562613639973	5.62309298651055	469.853009572804	1.59492502182276
0.783333333333333	-69.6529429944231	68.8777964638351	114.23989023208	6.66923562701184	469.761456832972	1.59278879122666
0.8	-75.7189223599804	69.4765513823452	114.913260633553	6.92070048575215	469.725751264438	1.59400949442444
0.816666666666667	-82.0221759094337	69.4130748160502	114.952933487469	7.11555523368716	469.754742965385	1.59324655492582
0.833333333333333	-88.5321860630022	68.7964671132839	114.484488635331	6.42295875684472	469.753369674288	1.59324655492583
0.85	-95.2043971541532	69.3349498113974	114.775778935896	9.18510491759036	469.651440957274	1.59278879122667
0.866666666666667	-102.008139014679	68.9586680506907	114.272391454723	6.27693213683719	469.58842215469	1.59355173072527
0.883333333333333	-108.896261983937	68.7456553426794	114.37279429274	7.7312474090613	469.580640171804	1.5915680880289
0.9	-115.828482856026	69.2600291526312	115.015341938455	5.58311495681132	469.580029820206	1.59294137912637
0.916666666666667	-122.754447624415	69.3161814997282	114.90517347486	5.94490086704459	469.480237333788	1.59492502182275
0.933333333333333	-129.607780552349	69.0650218167914	115.218589020884	5.95634495951732	469.45765432463	1.59461984602331
0.95	-136.358574411857	69.3727916105317	114.836356332084	6.35917701477751	469.448804226446	1.59385690652471
0.966666666666667	-142.949456152276	69.6035045149036	115.066153709063	5.84663425961952	469.438428249266	1.59416208232415
0.983333333333333	-149.319238026176	69.1294139104716	114.748618289745	6.14646948256695	469.296674090424	1.59202585172807
1	-155.425805772889	69.382862411908	114.91509168834	5.82389866256108	469.289502459139	1.59385690652471
1.01666666666667	-161.223383022825	69.1202586364843	114.258811131638	7.18421978857232	469.228162123449	1.59202585172807
1.03333333333333	-166.139765151734	68.9092295711774	114.375693462831	6.36756934926102	469.065961186049	1.59477243392303
1.05	-171.221857739879	69.2316478032955	115.084159081244	5.84907566602077	469.024762453125	1.59324655492581
1.06666666666667	-175.882960312559	69.660877565197	115.646140315898	6.62803689408726	469.05970508216	1.59385690652471
1.08333333333333	-180.083705191797	68.9606516933884	114.824301888016	6.86653178134365	469.028577150618	1.59172067592865
1.1	-183.801661956428	68.7503855675681	114.208914888434	7.17109722918509	469.042310061593	1.59065256063059
1.11666666666667	-187.007991493203	68.8234751715296	114.416587019945	5.77568088625834	469.114941901859	1.59217843962778
1.13333333333333	-189.697963577405	69.5771068082499	115.802542913109	5.37879975907844	469.072827641537	1.59248361542724
1.15	-191.852199545623	68.611530578826	113.987662433849	5.95573460791095	469.267224625779	1.59446725812359
1.16666666666667	-193.472683040672	68.9746897801585	114.186484467179	7.12989849625688	469.268903092675	1.59233102752749
1.18333333333333	-194.545528563588	68.5814707625797	113.881919019336	5.21354706368328	469.163159678171	1.59294137912638
1.2	-195.087215607599	68.8240855231373	114.716880006615	6.41166725229134	469.256696060699	1.59400949442443
1.21666666666667	-195.099117463775	68.8521616966826	114.996268450993	5.93956029054986	469.218549085769	1.59309396702611
1.23333333333333	-194.601070559079	68.63792828548	114.040152671343	6.35978736639467	469.246625259318	1.59263620332701
1.25	-193.614742375299	69.2418711925668	114.631430782761	6.77879373900851	469.25074513261	1.59217843962779
1.26666666666667	-192.141353615578	68.6124461062158	114.60304943341	3.78196738850959	469.331616719462	1.5900422090327
1.28333333333333	-190.211574447841	68.6699717444164	114.386222027911	6.74125711568093	469.342908224041	1.59324655492537
1.3	-187.860500088918	68.5710947854036	114.310996193359	6.17927588099866	469.270734147472	1.5970612524344
1.31666666666667	-185.109340256999	69.2009776354426	115.045096578901	6.44081154112754	469.212903333479	3.5567476485306
1.33333333333333	-181.98708665297	68.8150828370544	114.054190758129	5.21781952488118	469.235791518437	5.73234592270985
1.35	-178.519679219684	68.7010996759603	113.84270392911	5.69343600830877	469.291791277635	7.8646092334272
1.36666666666667	-174.74480716856	68.995289146617	114.551322135398	6.65611306764009	469.269513444276	9.9423986638873
1.38333333333333	-170.695582073633	69.1213267517865	115.718619568265	4.7200777959804	469.250287368911	11.9571692918188
1.4	-166.397638702276	68.6144297489217	114.435813095328	5.28511078864784	469.292401629233	13.9179238031951
1.41666666666667	-161.881952397898	68.3065073672851	113.813254464463	4.4495394497703	469.275922136063	15.8126077540452
1.43333333333333	-157.186059784076	68.7255137399136	114.112479335813	4.0196993362665	469.216565443073	17.6384745620706
1.45	-152.3392577373	68.9048045220923	114.543387564635	6.41166725229131	469.265088395184	19.3985759853656
1.46666666666667	-147.364129266994	69.56184801828	115.712973815976	5.03654510000956	469.30491383701	21.0906232053382
1.48333333333333	-142.295464414023	68.6373179338712	114.45351329167	4.42741420433336	469.253339126904	22.7028669538023
1.5	-137.160118649013	69.1371958933589	114.124686367791	5.33103974646565	469.248761489913	24.2467513231486
1.51666666666667	-131.983268975139	69.1988414048407	115.099112695412	4.26353480001547	469.312238056197	25.7183090280687
1.53333333333333	-126.792686390431	68.770679758231	114.793173956462	4.71885709279085	469.279736833557	27.1199814748777
1.55	-121.59798393229	68.7650340059473	113.780753241819	5.06217986715017	469.264630631484	28.4482591419585
1.56666666666667	-116.435019757432	69.1976207016491	114.637992062454	4.15260339692699	469.264630631484	29.7071093146313
1.58333333333333	-111.319205243586	69.0514414937226	115.448691573668	4.71473721948625	469.230603529847	30.8928698833401
1.6	-106.270834581278	68.3432810511155	113.942038651823	5.80726658149566	469.282025652053	32.0156116494962
1.61666666666667	-101.299978572165	68.7760203347201	114.496085315707	6.02073705320137	469.226788832354	33.0744190856394
1.63333333333333	-96.4289150493341	68.6232798471019	114.213339937528	5.68870578340746	469.165448496666	34.0709706587249
1.65	-91.6625268258426	68.8944285449032	114.796073126556	5.19218475772765	469.227704359752	35.0025197865033
1.66666666666667	-87.0180563340995	68.805317211465	114.802329230444	4.1002657473311	469.275616960264	35.8773062156103
1.68333333333333	-82.5008441508481	68.4836619188588	114.310080665952	5.62904391461963	469.275769548164	36.692278188004
1.7	-78.1224869562207	68.4781687544667	114.040000083444	3.49098226372616	469.237012221634	37.457201329311
1.71666666666667	-73.8927503760384	68.2996409117958	114.005515218109	4.05433678950588	469.211224866582	38.1722282273894
1.73333333333333	-69.8105662947721	68.8199656498457	114.997946917899	4.81910734289225	469.300793963718	38.8352226516819
1.75	-65.8855477503269	68.8433115984983	115.106894678288	2.90809648681261	469.242047622326	39.4528984697401
1.76666666666667	-62.1166266271904	68.9786570655518	114.414755965155	3.64906332787435	469.236401870037	40.0283074395921
1.78333333333333	-58.5018192828722	68.8163035402468	114.352957865771	4.50431850578266	469.274396257066	40.5577874516132
1.8	-55.0524172217543	68.2149546274519	113.449942675227	4.04304528493592	469.32200368178	41.0511041314146
1.81666666666667	-51.7630798675349	68.8671153108571	114.340750833799	4.97520476431887	469.356946310815	41.505205720975
1.83333333333333	-48.6377745055104	68.9904063338323	114.811484504433	3.95835900059219	469.278516130359	41.9330621917844
1.85	-45.6656673947217	68.5860483995716	114.398581647789	4.18312097687657	469.342450460342	42.3258234456694
1.86666666666667	-42.8475214748297	69.2250865235955	114.785086797781	4.72663907567418	469.383191429567	42.6886774711988
1.88333333333333	-40.1825738061821	68.8134043701483	113.879782788735	4.64973477421781	469.313458759395	43.0205561530946
1.9	-37.6633475818379	68.5094492739096	113.817526925653	5.16059906247709	469.371442161288	43.330919941121
1.91666666666667	-35.2921316201557	69.1463511673475	114.373862408041	4.80766325041921	469.364575705801	43.615954137802
1.93333333333333	-33.0582447682845	69.489063590112	115.239951326841	4.16877771429933	469.411725366814	43.8782527374171
1.95	-30.9601611471049	69.5053904953751	115.476004807699	4.54719570561036	469.300946551617	44.1175105641815
1.96666666666667	-28.9893358343477	68.5437815513484	113.944327470323	4.7219088507844	469.297437029924	44.3408992493685
1.98333333333333	-27.1416489566127	69.0946238693411	114.863059214543	4.30946375784624	469.320172626983	44.5447566833973
2	-25.4108444101121	68.7447398152792	114.283988135099	5.45677217583489	469.385022484363	44.7328975637495
2.01666666666667	-23.7975325463504	68.5125010319025	113.665396789633	5.3548434588109	469.461469022122	44.9108150548254
2.03333333333333	-22.2916425640343	68.4265940443637	114.004294514913	4.752273842828	469.323834736576	45.0676754157353
2.05	-20.8835614253987	68.7754099831176	114.277426855404	5.263748482693	469.466199247015	45.2115658051732
2.06666666666667	-19.5729839547223	68.188556920801	113.799674141389	5.11589080786085	469.363507590502	45.3421810473317
2.08333333333333	-18.4726726098561	69.1812937963735	114.783103155082	5.73463474121743	469.295605975127	45.4654720703038
2.1	-17.332840998932	68.8274424569256	113.830191721328	6.10893285923576	469.363049826804	45.5822018135913
2.11666666666667	-16.2751016780868	68.7732737525295	113.876731030747	5.6284335630165	469.368695579093	45.686266761199
2.13333333333333	-15.2878579668844	68.2926218684103	113.627402402607	6.7371372423883	469.406232202424	45.781786786425
2.15	-14.3784340845652	68.9476817219059	114.507834583988	6.10649145284709	469.371899924988	45.866778246568
2.16666666666667	-13.5321815927062	68.4688608925828	113.618399716515	5.59928927416924	469.388074242358	45.9482601850196
2.18333333333333	-12.7491004913536	68.7381785355897	113.792502510101	5.21415741528027	469.348553976331	46.0269955412741
2.2	-12.0258338466708	68.788685130394	113.401724898917	5.47767671809869	469.32185109388	46.094591980851
2.21666666666667	-11.3602454281011	68.2218210829395	113.783957587716	5.46394380712175	469.361829123606	46.1560849044373
2.23333333333333	-10.7375342093352	68.4656565466993	114.074790124593	5.63560519431103	469.334363301657	46.2152890095295
2.25	-10.1647192337941	69.0746348544737	115.07347792825	5.81626926757508	469.404095971828	46.2693051260296
2.26666666666667	-9.6323400516639	69.1358226022591	114.762808964412	5.35133393712836	469.354352316519	46.3147763201469
2.28333333333333	-9.14375359676707	68.8155406007483	114.31526865454	5.8776096032634	469.322919209177	46.3634518601569
2.3	-8.65425161445887	68.4299509781584	113.826987375442	6.0498813420484	469.372357688689	46.4038876535833
2.31666666666667	-8.23783923612922	68.9286082344436	114.702078980334	6.34315528530949	469.498700469655	46.4427975680113
2.33333333333333	-7.85728501423243	68.9472239582123	114.599997675426	6.72874490789737	469.37632497408	46.4768246696485
2.35	-7.50709578436999	68.3756296858563	113.946616288818	6.82121317512913	469.390057885054	46.5061215463951
2.36666666666667	-7.18635601916274	68.6823313642938	114.105155116633	6.44737282081721	469.431866969577	46.5361813626396
2.38333333333333	-6.88652079620868	68.3014719665917	112.627799071534	6.51054421129779	469.409589136218	46.5657834151857
2.4	-6.60957375822052	68.591388976059	113.489615529149	5.64033541920173	469.381970726369	46.5895871275417
2.41666666666667	-6.35795631157869	68.6600535309348	114.283225195601	5.53077730720112	469.428357447884	46.6083554392076
2.43333333333333	-6.12480200080963	68.7313120801037	114.016196371091	5.7857516876303	469.396313988943	46.6336850305608
2.45	-5.9113315290984	68.7030833186547	113.981101154154	5.94322240014357	469.437817897667	46.6515378148283
2.46666666666667	-5.71861301175465	68.5866587511696	113.823325265845	5.94017064214823	469.42500051409	46.6690854232958
2.48333333333333	-5.53749117478447	68.4659617224892	113.624045468805	5.7030490459874	469.383038841668	46.6857175043656
2.5	-5.36476167230376	68.3905833000292	113.110434598353	6.34376563690694	469.499463409153	46.6994504153402
2.51666666666667	-5.20774872348973	68.6182444464169	113.18215091123	5.72090183024028	469.479321806389	46.7104367441202
2.53333333333333	-5.06309539455718	68.8352244398127	113.977286456663	5.51933321472031	469.393109643049	46.724627418794
2.55	-4.934158619292	68.4197275888754	114.154593596142	5.77034030976393	469.465436307517	46.7374448023706
2.56666666666667	-4.81025724472104	68.7026255549563	114.448172715195	5.99739110454333	469.480542509588	46.7473630158523
2.58333333333333	-4.69825772632801	68.2950632748052	113.527762504088	6.24183691989039	469.445447292653	46.7566708777351
2.6	-4.59312466341943	68.6772959636045	114.103324061831	6.33598365401705	469.38685353916	46.7639950969217
2.61666666666667	-4.49440029230188	68.602527892741	113.50990971982	5.4723361416038	469.296979266226	46.7766598925984
2.63333333333333	-4.40055873397276	68.6948435720721	114.225546969511	6.66267434732423	469.266156510482	46.785662578682
2.65	-4.3152620980304	68.6750071451093	114.070059899696	5.96519505770339	469.349316915829	46.7896298640746
2.66666666666667	-4.23866297236989	68.2787363695355	113.320853312064	6.3228610946437	469.33207448316	46.7978696106596
2.68333333333333	-4.1690828900985	68.8408701921011	113.783499824014	5.46211275232691	469.286450701144	46.8048886540466
2.7	-4.10011315942411	68.8523142845796	114.547965201616	5.93360936247084	469.428662623684	46.8120602853335
2.71666666666667	-4.03785729633921	68.505787164319	113.818289865156	6.48506203204852	469.331921895261	46.8140439280298
2.73333333333333	-3.98063683394343	68.1327097495114	112.953726825356	5.59745821937654	469.317426044788	46.8244199052109
2.75	-3.92906212383878	69.3470042554738	115.297019201339	6.406937027391	469.395551049444	46.8282346027038
2.76666666666667	-3.87794517743188	68.4801523971475	114.126364834654	5.76728855175437	469.469556180808	46.8334225912944
2.78333333333333	-3.83201621961681	68.2090036993642	112.940909441766	5.69282565670248	469.427594508385	46.8386105798848
2.8	-3.79020713509294	69.3468516675731	114.768454716712	6.20842016985868	469.445447292653	46.8387631677845
2.81666666666667	-3.74885581426937	68.1540720554601	112.976309834493	5.87226902676961	469.432629909076	46.8434933926758
2.83333333333333	-3.71116660303902	68.1969492552831	112.873465590085	5.28816254664443	469.44697317165	46.8494443207648
2.85	-3.67607138610292	68.0825083304948	112.879416518177	5.86631809868737	469.441022243561	46.8511227876618
2.86666666666667	-3.64418051506184	68.3832590808407	113.28911502892	6.15531958075592	469.429425563182	46.8560056004528
2.88333333333333	-3.6165621052121	68.5344736894667	113.981406329959	5.92536961588306	469.372968040286	46.8573788915503
2.9	-3.5829927672741	68.9241831853474	114.51149669358	7.39814802397373	469.515485138624	46.8611935890433
2.91666666666667	-3.55873129121826	68.899158769787	113.949820634698	5.57304415541468	469.449414578044	46.8616513527424
2.93333333333333	-3.53492757886225	67.7629892684813	112.370841048411	6.52488747387185	469.388226830257	46.861346176943
2.95	-3.50807210851116	68.7444346394878	113.425833787086	6.40922584589041	469.520215363516	46.8654660502355
2.96666666666667	-3.48304769295742	68.51066997711	113.451773730028	7.17994732737241	469.491223662569	46.8642453470377
2.98333333333333	-3.45771810160355	68.2965891538085	112.928244646095	6.2555698308633	469.359998068809	46.8685178082299
3	-3.43620320774335	68.955158528993	114.039542319747	6.55647316911654	469.392804467249	46.8668393413329
3.01666666666667	-3.41865559927531	68.2328074117163	112.94090944176	5.92765843436561	469.422253931895	46.8660764018343
3.03333333333333	-3.40171834240661	68.7307017285053	113.803946602581	6.20964087305382	469.368390403294	46.8665341655335
3.05	-3.38325520654018	68.3829539050438	113.630148984805	6.29188575099997	469.381207786871	46.8686703961296
3.06666666666667	-3.36250325217855	68.758625314153	114.332358499308	6.10466039804515	469.381818138469	46.867907456631
3.08333333333333	-3.3490755170034	68.079609160401	113.108450955657	6.17378271661463	469.298810321021	46.8747739121183
3.1	-3.33076496903678	68.6725657387139	114.175040374701	6.55647316911459	469.401349389634	46.8746213242187
3.11666666666667	-3.31794758546049	68.3007090271003	113.331534465053	5.66246066466155	469.342755636142	46.8773679064136
3.13333333333333	-3.30177326808996	67.8908579284509	113.245780065405	5.98075902347991	469.26142628559	46.87385838472
3.15	-3.28880329661393	68.9650767424727	113.295828896512	6.74369852207228	469.368085227494	46.8753842637173
3.16666666666667	-3.28056355002892	68.4011118651044	113.386923872645	6.3072971288701	469.376324974079	46.8729428573217
3.18333333333333	-3.27049274864752	68.4879343800483	113.308798867988	5.99556004974858	469.319257099584	46.8741635605195
3.2	-3.26103229886477	68.9769785986517	113.714530093345	5.22010834336892	469.440717067762	46.8761472032158
3.21666666666667	-3.25370807967831	68.2863657645218	113.307883340592	5.98915135795631	469.442242946758	46.8737057968203
3.23333333333333	-3.23738117440808	67.9895822995669	112.67449096885	6.16188086043606	469.368542991193	46.8752316758175
3.25	-3.22807331252534	68.2454722073956	112.759482428997	5.90675389210901	469.352063498024	46.8712643904248
3.26666666666667	-3.2152559289487	68.2418100978068	112.936331804784	6.66023294092857	469.367474875895	46.8735532089207
3.28333333333333	-3.20777912186258	68.7621348358477	114.054495933921	5.89317356903186	469.353284201222	46.8740109726198
3.3	-3.2018281937734	68.4940378960322	113.749930486066	5.43891939157957	469.455365506135	46.8711118025251
3.31666666666667	-3.19328327138915	68.2567637119749	113.107535428257	6.47483864276628	469.363049826803	46.8718747420237
3.33333333333333	-3.18214435470972	68.3976023434157	113.416831100984	5.56343111774139	469.285077410046	46.8718747420237
3.35	-3.17344684442554	68.2782786058341	113.780142890221	6.19285620408486	469.434918727572	46.8714169783245
3.36666666666667	-3.16062946084919	68.1409494960868	112.994162618768	5.72090183024991	469.369763694393	46.8688229840293
3.38333333333333	-3.15528888435887	68.4012644530116	113.385397993649	5.9867099515557	469.230756117746	46.8660764018343
3.4	-3.14537067087717	68.5121958561063	113.114401883746	4.76188688050642	469.335889180653	46.8643979349374
3.41666666666667	-3.14064044598577	68.2595102941654	113.249747350797	6.73408548439366	469.379376732073	46.8669919292327
3.43333333333333	-3.1342317541976	67.8844492366578	113.037497582287	5.1837924232388	469.301709491116	46.8686703961296
3.45	-3.12355060121706	68.2869761161213	113.106009549261	5.93544041726129	469.348248800532	46.8659238139346
3.46666666666667	-3.11592120623118	67.9715769273992	112.873160414289	5.32920869167005	469.390668236653	46.8643979349374
3.48333333333333	-3.11683673362949	67.6726572318491	112.28264524237	5.39787324654587	469.31620534159	46.8648556986366
3.5	-3.11210650873818	68.0896799617815	112.572867427639	5.51994356631894	469.412488306313	46.8631772317397
3.51666666666667	-3.10554522905015	68.1708567244401	112.702261966611	5.6755832240282	469.414319361108	46.8662289897341
3.53333333333333	-3.10173053155722	68.9128916807709	113.709494692655	5.12718231243977	469.305981952309	46.8642453470377
3.55	-3.09730548246527	68.3336680134213	113.727652652708	5.61302218515194	469.4747441694	46.8608884132438
3.56666666666667	-3.09364337287206	67.944874044947	112.833945324059	5.50743135854272	469.377698265176	46.860278061645
3.58333333333333	-3.09074420277744	68.115314728931	112.863547376607	5.82344089886645	469.255475357501	46.85753147945
3.6	-3.08326739569107	68.3829539050426	112.471243886424	4.85771208153339	469.430035914782	46.8566159520517
3.61666666666667	-3.07807940710066	68.0797617482998	112.537009271203	5.49018892587195	469.408063257222	46.8558530125531
3.63333333333333	-3.07456988540705	68.5639231541165	113.096091335786	5.1187899779558	469.260205582392	46.8534116061576
3.65	-3.07106036371353	68.7896006578013	113.72917853172	5.68443332221687	469.345807394135	46.8534116061576
3.66666666666667	-3.06709307832074	67.6747934624412	112.56615356005	5.05928069706088	469.352063498023	46.8557004246534
3.68333333333333	-3.05854815593651	68.2805674243309	113.20519168408	5.2278903262544	469.248303726214	46.8515805513609
3.7	-3.0515291125493	67.6694528859522	112.100455290103	5.2440646436288	469.333752950058	46.852648666659
3.71666666666667	-3.04649371185861	68.2831614186261	112.771231697275	5.68992648660707	469.325055439774	46.853716781957
3.73333333333333	-3.04191607486692	67.8498117834221	112.248007789136	5.15998871087531	469.246472671419	46.8534116061575
3.75	-3.03520220727933	68.4430735375329	112.966544208917	5.14381439350927	469.456433621432	46.848833969166
3.76666666666667	-3.03291338878348	67.9418222869434	112.333457012965	4.58534268052775	469.350385031125	46.8477658538679
3.78333333333333	-3.02909869129052	67.7401010835236	111.894766801284	4.557419094886	469.282941179451	46.8462399748707
3.8	-3.02864092759135	68.1189768385297	112.605063474486	4.79286222415339	469.34458669094	46.846087386971
3.81666666666667	-3.02558916959695	67.8609507000999	112.360770247027	4.71229581310199	469.404401147627	46.8457822111716
3.83333333333333	-3.02009600520711	68.0287973897826	112.496573477768	5.25230439020483	469.215497327775	46.8418149257789
3.85	-3.01414507711795	69.315571148132	113.816763986156	5.46989473520935	469.342603048242	46.8402890467817
3.86666666666667	-3.01048296752473	68.3620493627851	112.975852070798	4.98832732369691	469.37632497408	46.8415097499794
3.88333333333333	-3.00560015473364	68.8362925551142	114.416129256262	5.02464324382925	469.224042250159	46.8370847008875
3.9	-3.00712603373085	68.6010020137455	113.740927800001	5.11940032955402	469.404401147627	46.8358639976898
3.91666666666667	-3.00666827003168	68.4000437498129	113.290183144223	5.05455047217193	469.414471949008	46.8341855307928
3.93333333333333	-3.00453203943563	68.4899180227481	113.25966556428	4.7159579226971	469.29972584842	46.8326596517957
3.95	-3.00254839673926	67.9097788280091	112.665488282766	4.17350793919343	469.385022484365	46.8334225912942
3.96666666666667	-3.0036165120373	68.1264536456137	112.721640629866	4.73136930056709	469.394482934146	46.829760481701
3.98333333333333	-3.00270098463896	68.1360666832989	113.008353293451	3.70140097745807	469.168805430461	46.8306760090993
4	-3.00010699034374	68.3750193342578	113.775260077432	4.96925383622965	469.467267362312	46.830828596999
4.01666666666667	-2.99476641385347	67.819751967173	112.556235346556	4.47624233222504	469.354657492315	46.8279294269043
4.03333333333333	-2.99034136476165	68.0045359137381	112.387930893179	4.46434047605703	469.218854261569	46.8289975422024
4.05	-2.98316973347473	68.0001108646473	112.385642074693	4.58839443852046	469.460248318929	46.828082014804
4.06666666666667	-2.97966021178126	68.5672800879091	113.271262244658	4.08348107835715	469.455518094033	46.8247250810102
4.08333333333333	-2.97721880538577	69.3859141699077	112.571799312347	5.19157440611844	469.29972584842	46.8235043778125
4.1	-2.97630327798744	67.8362314603409	112.563101802059	4.50843837907207	469.435223903372	46.8184689771217
4.11666666666667	-2.97950762388155	67.9360239467603	112.696921390113	4.48341396352152	469.486188261879	46.8192319166203
4.13333333333333	-2.97477739899018	68.1398813807908	112.654501953994	4.22660852829168	469.258069351796	46.8192319166203
4.15	-2.97035234989836	68.389210008931	113.461539355608	4.32670619050841	469.477643339492	46.8174008618237
4.16666666666667	-2.96836870720196	68.3562510225916	112.766043708681	4.45426967467864	469.470166532406	46.8154172191273
4.18333333333333	-2.964554009709	68.4670298377875	113.110434598351	4.94956999716544	469.341840108742	46.811755109534
4.2	-2.96501177340814	68.8098948484578	113.054587427053	4.59785488830739	469.533643098692	46.8177060376231
4.21666666666667	-2.96165483961432	68.2665293375575	112.875754408584	4.49363735280263	469.448956814347	46.8141965159296
4.23333333333333	-2.96073931221596	68.2285349505242	112.704398197194	4.5227816416521	469.212750745579	46.814501691729
4.25	-2.95600908732467	67.8368418119455	112.432333971997	4.85298185664305	469.40852102092	46.8109921700354
4.26666666666667	-2.95387285672856	68.1327097495111	112.881552748785	4.84519987375885	469.508160919434	46.8103818184366
4.28333333333333	-2.9515840382328	68.4494822293205	113.349845013012	4.93171721289793	469.21809132207	46.810686994236
4.3	-2.95204180193189	67.742847665712	112.061850551469	4.51332119187053	469.445752468455	46.809008527339
4.31666666666667	-2.94471758274538	67.929157491277	112.550284418482	5.22132904656777	469.405621850825	46.8064145330438
4.33333333333333	-2.94502275854482	67.9908030027622	112.250144019733	4.8357394239758	469.299115496821	46.8047360661469
4.35	-2.94639604964232	68.1185190748285	112.477499990314	4.9214938236139	469.391583764052	46.8025998355508
4.36666666666667	-2.94593828594317	67.9874460689692	112.151267060714	3.86589073335679	469.367169700097	46.801989483952
4.38333333333333	-2.94471758274539	68.1130259104391	112.253195777725	4.53895595902391	469.275464372365	46.8010739565536
4.4	-2.94288652794878	68.0257456317997	111.835410108294	4.27787806260378	469.442548122557	46.8009213686539
4.41666666666667	-2.93739336355879	67.8931467469411	111.918875689439	3.56376669191168	469.4185918223	46.7998532533559
4.43333333333333	-2.93281572656726	67.85591529941	111.930777545614	4.4786837386283	469.259442642894	46.8024472476511
4.45	-2.93022173227199	68.1044809880563	113.151480743378	4.20814539242402	469.452466336041	46.8004636049547
4.46666666666667	-2.92854326537509	68.05809426654	112.096030241016	4.22172571550221	469.410657251517	46.7995480775564
4.48333333333333	-2.92320268888484	67.7378122650251	112.211234105305	3.70323203225298	469.253796890604	46.7971066711609
4.5	-2.92121904618853	67.9604380107187	112.271964089392	4.17289758759125	469.385480248063	46.7955807921637
4.51666666666667	-2.91282671170382	68.5782664166843	113.182761262823	4.09904504412948	469.44590505635	46.7900876277737
4.53333333333333	-2.91023271740869	68.0776255177032	112.673270265655	4.52339199324807	469.308728534503	46.7859677544814
4.55	-2.91160600850613	68.2120554573534	112.80129151351	4.20097376113795	469.385785423864	46.7833737601861
4.56666666666667	-2.90733354731401	67.6642648973617	111.811453808037	4.20387293123228	469.387769066558	46.7823056448881
4.58333333333333	-2.91038530530838	67.9076425974159	112.541129144498	3.52973959026781	469.295148211428	46.7864255181805
4.6	-2.90946977791007	67.5946848150905	111.64589593684	4.66041592719785	469.427441920486	46.7809323537906
4.61666666666667	-2.90626543201598	68.0710642380144	112.458884266546	3.65318320115283	469.395398461545	46.7807797658909
4.63333333333333	-2.9065706078154	67.8142588027863	112.005240440678	3.42720052166199	469.340314229746	46.7781857715956
4.65	-2.90336626192131	68.1810801137107	112.305228251527	3.88206505072186	469.45750173673	46.7798642384926
4.66666666666667	-2.90061967972632	68.3998911619087	112.514731437841	4.24980188904872	469.396008813142	46.7809323537906
4.68333333333333	-2.89924638862886	67.8034250619075	111.721274359303	3.95835900058408	469.286298113245	46.7809323537906
4.7	-2.89711015803278	68.1943552609942	112.33406736459	4.50737026377633	469.424237574593	46.7804745900914
4.71666666666667	-2.89848344913026	68.3234446241525	113.252036169292	3.75862143985246	469.46345266482	46.7739133104035
4.73333333333333	-2.89390581213862	68.1632273294419	112.478873281393	3.97377037846164	469.32658131877	46.7700986129105
4.75	-2.8942109879381	67.8041880014055	111.451346364698	3.98338341613908	469.372510276586	46.7702512008102
4.76666666666667	-2.89482133953699	68.0886118464892	112.80998902382	3.38020344853784	469.390515648753	46.7688779097127
4.78333333333333	-2.8972627459325	68.1496470063706	112.726676030555	3.2692720454507	469.366254172698	46.7667416791166
4.8	-2.89863603702994	67.4402658605659	111.608206725596	3.88023399592725	469.396771752642	46.7635373332225
4.81666666666667	-2.89299028474031	67.4881784610866	111.391226732209	3.33671589712575	469.340314229745	46.7598752236292
4.83333333333333	-2.88826005984903	68.1105845040322	112.560965571442	3.95057701769477	469.366254172697	46.7575864051335
4.85	-2.88887041144789	69.0966075120319	114.168784270807	3.89640831329733	469.438580837165	46.7589596962309
4.86666666666667	-2.88597124135324	67.968677757307	111.875235550131	3.75328086336196	469.44682058375	46.7568234656349
4.88333333333333	-2.88322465915824	68.3969919918181	112.196585666937	3.69545004936724	469.385480248063	46.7556027624371
4.9	-2.87895219796613	67.6944773015106	112.423178698017	3.57093832319773	469.46833547761	46.753466531841
4.91666666666667	-2.87315385777672	67.6842539122305	111.719901068205	3.29856892219663	469.455823269833	46.7543820592393
4.93333333333333	-2.87422197307478	68.2544748934782	112.383353256186	3.56559774670589	469.414929712709	46.7501095980472
4.95	-2.87467973677395	67.9447214570406	111.919486041029	3.31169148157186	469.407147729824	46.7514828891446
4.96666666666667	-2.87574785207198	67.6302377957239	111.634299256461	3.77830527891428	469.52296194571	46.7482785432505
4.98333333333333	-2.87483232467365	68.3428232874179	112.676932375251	4.25285364704727	469.453381863437	46.7479733674511
5	-2.87483232467366	67.8345529934497	112.018668175856	4.16160608301198	469.395551049444	46.7450741973564
5.01666666666667	-2.87529008837282	68.1407969081858	112.181784640653	3.86955284294966	469.399213159038	46.7453793731558
5.03333333333333	-2.8743745609745	67.4488107829568	111.397635423995	4.23912073606997	469.494580596362	46.7411069119637
5.05	-2.87498491257339	67.6802866268454	111.759421334248	4.0233614458619	469.42957815108	46.7418698514623
5.06666666666667	-2.87345903357616	68.2785837816345	112.507559806559	3.91654991606107	469.396008813143	46.7401913845654
5.08333333333333	-2.86613481438967	67.7050058665913	111.712119085325	3.59474203555528	469.380597435271	46.7388180934679
5.1	-2.86491411119187	67.8290598290619	111.810996044341	3.32481404094607	469.433698024374	46.7391232692673
5.11666666666667	-2.86659257808876	68.1230967118194	112.371756575808	3.13758868798993	469.359082541411	46.7400387966656
5.13333333333333	-2.86949174818347	68.1090586250461	111.940848346996	3.61854574791146	469.373425803985	46.7412594998634
5.15	-2.86689775388824	68.0941050108749	111.793295847969	3.65440390434384	469.329785664665	46.7391232692674
5.16666666666667	-2.86582963859019	67.7640573837799	111.980368613025	3.76884482913994	469.32688649457	46.7360715112729
5.18333333333333	-2.86552446279076	68.1049387517535	111.616293884295	4.63905362123566	469.224957777558	46.7363766870724
5.2	-2.86170976529774	67.6822702695262	112.099387174818	3.80165122756485	469.148511239798	46.7363766870724
5.21666666666667	-2.86338823219467	67.7018015206936	112.607199705077	3.69483969776864	469.232739760443	46.7336301048774
5.23333333333333	-2.86064164999968	67.4164621482152	111.19667716005	3.57093832319592	469.315442402091	46.7282895283872
5.25	-2.86064164999971	67.6081125502653	111.259695962649	3.66691611211991	469.256238297	46.7249325945934
5.26666666666667	-2.86018388630052	67.9074900095154	112.567069087449	3.63700888378064	469.327802021969	46.7243222429945
5.28333333333333	-2.85728471620586	67.7301828700414	111.399924242491	4.11277795510119	469.309796649801	46.7241696550948
5.3	-2.85362260661257	68.1569712255653	112.207724583629	3.4517671735136	469.293774920331	46.7186764907048
5.31666666666667	-2.85392778241203	68.3504526824028	112.653586426589	4.20387293123725	469.34336598774	46.7166928480085
5.33333333333333	-2.85194413971567	68.139118441295	111.651541689136	4.35417201246176	469.304303485411	46.7176083754068
5.35	-2.85469072191064	67.7898447388328	111.908804888063	3.92921471173744	469.379376732074	46.7130307384152
5.36666666666667	-2.85331743081319	68.163837681047	112.460715321348	3.87489341944045	469.356946310815	46.7150143811116
5.38333333333333	-2.84675615112515	67.397236072849	111.561972591993	3.54347250124849	469.314526874692	46.7128781505155
5.4	-2.84416215682995	67.6157419452489	112.40044310095	4.16572595630401	469.249371841512	46.7124203868164
5.41666666666667	-2.84492509632853	67.8438608553326	112.821127940481	3.41835042346748	469.378003440977	46.7095212167216
5.43333333333333	-2.84080522303612	67.6853220275245	111.958701131271	3.08570880208488	469.318646747985	46.7046384039307
5.45	-2.84034745933694	67.5293771940098	111.332022627121	3.94111656792311	469.328870137267	46.7003659427385
5.46666666666667	-2.83821122874088	67.7233164145532	112.499777823671	3.9070894662798	469.330701192063	46.700060766939
5.48333333333333	-2.8371431134428	67.9842417230741	112.821890879972	3.57810995448109	469.394330346247	46.697924536343
5.5	-2.83271806435096	67.6635019578637	111.631705262167	3.50593587791536	469.351758322224	46.6982297121424
5.51666666666667	-2.83256547645124	67.5959055182875	111.782462107093	3.05946368332886	469.290723162336	46.6910580808555
5.53333333333333	-2.83241288855152	67.6520578653852	111.739890083068	3.01368731341955	469.331006367863	46.6927365477525
5.55	-2.83470170704733	67.9840891351745	111.748587593343	3.36296101587274	469.336652120152	46.6939572509503
5.56666666666667	-2.83439653124788	67.7324716885376	111.18431754019	2.86155717739936	469.360455832509	46.6953305420477
5.58333333333333	-2.8359224102451	68.316120404961	112.492453604482	3.65379355274657	469.348401388431	46.6898373776578
5.6	-2.82981889425626	68.4037058594037	112.100150114307	2.51533523293199	469.309186298203	46.6878537349614
5.61666666666667	-2.83103959745403	68.032459499389	112.654044190292	3.55720541221342	469.35374196492	46.6831235100702
5.63333333333333	-2.82905595475766	67.7210275960553	111.493002861315	3.50593587790758	469.390515648753	46.6777829335799
5.65	-2.83042924585513	67.4672739188226	111.545187923025	2.55638137795704	469.324445088175	46.6794614004768
5.66666666666667	-2.83409135544841	68.0310862082931	111.565329525793	3.56376669191327	469.413251245813	46.6796139883765
5.68333333333333	-2.82722489996105	67.9073374216187	112.199179661226	3.02665728489708	469.482068388585	46.676104466683
5.7	-2.82920854265743	67.1657602289742	111.085898344857	3.07731646760611	469.449567165944	46.6715268296914
5.71666666666667	-2.82966630635656	67.5548593732617	111.118399567507	3.40583821569869	469.402722680731	46.6706113022931
5.73333333333333	-2.82920854265735	67.9393808805524	112.183005343855	3.62220785750715	469.423016871395	46.6677121321984
5.75	-2.82402055406692	67.12608737505	111.125266022996	3.98399376773796	469.573315952618	46.665728489502
5.76666666666667	-2.82524125726472	67.4037973525504	110.939413961146	3.33076496902449	469.457501736729	46.6617612041093
5.78333333333333	-2.82859819105853	67.7935068484245	111.501852959505	2.90687578361535	469.417218531204	46.6602353251121
5.8	-2.831039597454	67.4562875900541	111.126486726209	3.53630086996552	469.415387476407	46.6588620340146
5.81666666666667	-2.82508866936494	68.4659617224903	112.701804202903	3.27949543472879	469.40348562023	46.6584042703155
5.83333333333333	-2.82417314196663	67.2214548123809	111.143729158873	2.83302324015114	469.401349389634	46.6585568582152
5.85	-2.82417314196664	67.6898996645176	111.242758705783	2.92305010098437	469.328564961467	46.657030979218
5.86666666666667	-2.82417314196664	67.5232736780225	111.362235031261	2.78480546383509	469.352063498023	46.6565732155189
5.88333333333333	-2.82554643306414	67.5743906244275	111.502615899003	3.47023030937869	469.443921413655	46.6551999244214
5.9	-2.82691972416161	67.621387697539	111.608664489305	2.44682326596097	469.398602807439	46.6548947486219
5.91666666666667	-2.82295243876886	68.0222361101038	112.479483633011	3.04039019587258	469.393719994648	46.6533688696247
5.93333333333333	-2.82463090566579	67.6084177260639	111.84868525557	2.63755814061033	469.451550808641	46.6500119358309
5.95	-2.82493608146519	68.3441965785158	112.070090298063	2.66380325935957	469.415692652207	46.6480282931345
5.96666666666667	-2.81837480177729	67.7341501554348	111.967093465751	2.34718336744214	469.381055198971	46.6480282931345
5.98333333333333	-2.81974809287477	67.9822580803841	112.485129385301	2.67143265435039	469.329327900965	46.6490964084325
6	-2.81898515337616	68.1145517894358	112.091300016123	2.68165604362821	469.380292259472	46.644518771441
6.01666666666667	-2.82218949927032	67.7617685652771	112.222678197779	2.72636429824701	469.469098417108	46.6431454803435
6.03333333333333	-2.82218949927028	67.5240366175198	111.688010197163	2.78953568873045	469.34306081194	46.640704073948
6.05	-2.81929032917556	67.7796213495512	111.781088815985	3.02848833969711	469.410046899919	46.6413144255468
6.06666666666667	-2.818527389677	67.5533334942652	110.927817280758	3.17756671771695	469.467725126011	46.6373471401541
6.08333333333333	-2.82096879607249	67.5864450685044	111.423270191146	2.63511673421656	469.399060571138	46.6350583216584
6.1	-2.82356279036776	67.6760141656419	111.476218192355	2.61253372505448	469.422406519795	46.6315487999648
6.11666666666667	-2.82264726296943	67.8539316567152	112.099997526409	2.27745069727237	469.393262230948	46.6315487999648
6.13333333333333	-2.82554643306413	67.3342172702631	110.859457901676	2.16072095398444	469.465131131717	46.6262082234746
6.15	-2.82554643306411	67.0200387847427	110.6852025202	2.41340651591698	469.438428249266	46.6291073935692
6.16666666666667	-2.82691972416159	67.6648752489636	111.555106136512	3.02497881799778	469.421033228697	46.6278866903715
6.18333333333333	-2.82417314196665	67.465137688228	111.312338788057	2.39128127046326	469.423169459293	46.6236142291794
6.2	-2.8232576145683	67.921528096299	110.765311167572	2.2649384894939	469.459943143126	46.6197995316863
6.21666666666667	-2.81974809287477	68.4925120170423	112.928854997685	2.26493848949324	469.466046659115	46.622698701781
6.23333333333333	-2.81639115908092	67.862323991191	111.544424983515	2.02186596523468	469.421185816596	46.6211728227838
6.25	-2.81730668647924	67.6944773015068	112.034079553728	2.08503735572322	469.380444847372	46.6173581252908
6.26666666666667	-2.81135575839006	67.9682199936091	111.998984336799	3.21632404424704	469.518994660318	46.6175107131905
6.28333333333333	-2.80693070929828	68.0872385553855	112.488181143293	2.55226150466639	469.405927026625	46.6126279003995
6.3	-2.80830400039581	67.6717417044457	111.018759668985	3.92860436014937	469.378156028876	46.6117123730012
6.31666666666667	-2.81028764309212	67.7587168072888	111.957175252272	3.32237263455061	469.420270289199	46.6107968456029
6.33333333333333	-2.80860917619522	67.3908273810688	111.461722341887	3.55476400582477	469.506024688841	46.6115597851015
6.35	-2.80967729149326	67.1587411855917	110.801779675587	3.3902742499289	469.484052031282	46.6091183787059
6.36666666666667	-2.81272904948763	67.6084177260646	110.613638795234	3.77418540562571	469.497479766457	46.603625214316
6.38333333333333	-2.81059281889152	67.24007053614	110.860983780681	2.80738847299379	469.487103789276	46.6051510933132
6.4	-2.80433671500307	67.4523203046514	110.506979853332	3.09104937857502	469.529675813298	46.6002682805222
6.41666666666667	-2.80479447870223	67.163623998381	110.777365611642	3.01841753830841	469.554547640952	46.5996579289233
6.43333333333333	-2.80799882459632	67.5046579542544	111.544577571426	3.13285846309808	469.473065702502	46.5975216983272
6.45	-2.80952470359354	67.5293771940119	111.307150799462	4.0756990954822	469.404095971829	46.5981320499261
6.46666666666667	-2.81074540679129	67.6950876531065	111.299673992377	4.6706393164787	469.50648245254	46.5984372257255
6.48333333333333	-2.80830400039573	67.0800058293367	110.543906125072	3.7348177274952	469.432629909074	46.5952328798314
6.5	-2.80693070929829	67.9109995312094	112.156455049304	4.9520114035613	469.315747577891	46.5898923033412
6.51666666666667	-2.80693070929831	67.4492685466463	110.978781639249	5.70121799118999	469.444379177356	46.5885190122437
6.53333333333333	-2.80769364879688	67.0505563646885	110.77431385364	5.5742648586182	469.411725366814	46.5866879574471
6.55	-2.80311601180524	67.1256296113534	110.267416850764	5.19035370293227	469.346722921533	46.5853146663497
6.56666666666667	-2.80433671500306	67.3175851891996	110.614401734738	6.19712866527749	469.365948996899	46.5869931332465
6.58333333333333	-2.80632035769941	67.4982492624683	111.864096633439	5.71495090216559	469.40897878462	46.5830258478538
6.6	-2.80448930290276	67.2841684391611	110.967490134681	5.47050508680658	469.366559348497	46.5854672542494
6.61666666666667	-2.80448930290277	67.7465097753115	110.837790419922	5.1093295281656	469.400281274335	46.5819577325558
6.63333333333333	-2.8046418908025	67.2412912393365	111.08025259258	6.77162210772633	469.361523947806	46.5784482108622
6.65	-2.80799882459632	67.4729196711115	111.084982817471	6.16310156364048	469.389905297154	46.5744809254695
6.66666666666667	-2.8064729455991	67.6261179224326	111.161429355234	6.40983619748307	469.419202173901	46.573107634372
6.68333333333333	-2.8031160118053	67.4721567316167	111.4513463647	5.45921358223261	469.481305449087	46.5740231617704
6.7	-2.80143754490839	67.2023813249172	110.805441785189	5.5384067021861	469.414014185311	46.5711239916756
6.71666666666667	-2.80586259400024	68.1368296227952	112.07131100126	4.9930575485881	469.535474153487	46.5700558763776
6.73333333333333	-2.80403153920356	67.1970407484187	111.117941803811	4.17884851568697	469.493970244762	46.5702084642774
6.75	-2.80174272070781	68.0831186820935	112.253958717225	5.23750336393732	469.446057644251	46.5688351731799
6.76666666666667	-2.80372636340422	67.4431650306603	110.886618547821	3.82896446161008	469.4747441694	46.5674618820824
6.78333333333333	-2.8055574182008	67.4103586322279	110.938803609538	3.84681724588867	469.50694021624	46.565478239386
6.8	-2.80204789650724	67.0232431306413	110.17494858354	2.98255938188632	469.415082300608	46.5642575361883
6.81666666666667	-2.80494706660193	67.7111093825781	111.200797033361	4.9340060313991	469.499158233354	46.565478239386
6.83333333333333	-2.80418412710331	67.710804206778	111.546408626224	5.10871917656893	469.450177517544	46.5622738934919
6.85	-2.80769364879689	67.7669565538747	111.360098800664	5.54084810857197	469.445142116853	46.5613583660936
6.86666666666667	-2.80494706660195	67.8841440608586	111.336142500408	2.99217241956242	469.451550808641	46.5624264813916
6.88333333333333	-2.80326859970501	67.7080576245791	111.205069494543	4.80003385545202	469.497479766457	46.560595426595
6.9	-2.80433671500303	67.3322336275725	110.027548672412	4.98298674720412	469.405164087126	46.5589169596981
6.91666666666667	-2.80677812139858	67.4175302635161	110.839926650528	5.08720428270411	469.49076589887	46.5575436686006
6.93333333333333	-2.80830400039576	67.4129526265237	111.173026035608	3.31764240966483	469.417371119104	46.5569333170017
6.95	-2.80967729149322	67.3442880716482	111.165396640616	3.63349936209114	469.352673849623	46.556780729102
6.96666666666667	-2.80448930290278	67.1976511000188	110.324026961567	3.94111656791791	469.439648952463	46.5526608558096
6.98333333333333	-2.80097978120918	67.212757302092	110.343253036926	2.85087602441143	469.473828642	46.5523556800101
7	-2.80052201751005	67.2380868934445	109.513632626154	3.24852009108781	469.368695579093	46.5522030921104
7.01666666666667	-2.80403153920361	67.0851938179246	110.157095799289	3.65196249795666	469.386853539161	46.5482358067176
7.03333333333333	-2.80326859970501	67.2934763010435	110.975882469171	4.39704921228044	469.395856225243	46.5468625156202
7.05	-2.81089799469106	67.584919189507	110.816122938158	4.01374840816942	469.347485861032	46.5482358067177
7.06666666666667	-2.80815141249603	67.2429697062343	110.599142944762	3.48396322035692	469.399060571138	46.5470151035199
7.08333333333333	-2.80723588509773	67.0365182779168	110.578696166202	4.21226526571816	469.476575224195	46.5418271149295
7.1	-2.80616776979967	66.9042245688593	110.359122178505	3.59779379354478	469.450177517544	46.5380124174364
7.11666666666667	-2.80494706660191	67.4262277737997	111.070334379099	3.68064902309633	469.480389921688	46.5407589996314
7.13333333333333	-2.80677812139855	66.8810312080987	110.087057953299	3.01902788990557	469.429272975281	46.5398434722331
7.15	-2.7989961385129	67.3571054552235	110.715109748545	3.02665728489416	469.302014666916	46.534960659442
7.16666666666667	-2.79274003462431	67.4822275329971	110.990378319648	3.13819903959217	469.450482693344	46.5386227690354
7.18333333333333	-2.79304521042377	67.6282541530283	111.62895867997	3.33183308433514	469.367474875896	46.5380124174365
7.2	-2.79274003462434	67.4156992087147	111.480032889841	3.15254230216504	469.363202414704	46.5345028957429
7.21666666666667	-2.79426591362153	67.1469919173118	110.979544578765	3.56788656520097	469.413556421611	46.5326718409463
7.23333333333333	-2.79167191932627	67.1491281479065	110.202261817586	3.71040366354076	469.462537137421	46.5305356103501
7.25	-2.79167191932629	67.0322458167223	110.547415646757	3.67881796829806	469.418286646502	46.5264157370577
7.26666666666667	-2.7877046339335	67.2795908021673	111.159445712533	3.32771321103994	469.378461204675	46.5229062153642
7.28333333333333	-2.78388993644057	67.0194284331459	110.60524646075	3.22395343923215	469.402722680731	46.5248898580605
7.3	-2.78495805173862	67.5418894017945	110.825735975861	3.01597613192921	469.40928396042	46.5245846822611
7.31666666666667	-2.78373734854085	67.7269785241477	111.813742626534	4.2319491047824	469.51746878132	46.5227536274644
7.33333333333333	-2.78190629374423	67.7526132913043	111.432272877242	2.84080522304426	469.456128445634	46.521380336367
7.35	-2.78221146954367	66.9866220347031	110.470206169497	3.17695636612216	469.412488306313	46.5230588032639
7.36666666666667	-2.78495805173861	66.8923227126789	110.596091186769	3.12263507382218	469.546918245965	46.5174130509743
7.38333333333333	-2.7826692332428	66.8798105049029	110.037314297991	2.96714800400895	469.524793000506	46.5166501114756
7.4	-2.78236405744337	67.1680490474711	110.366598985586	4.01084923808579	469.335278829055	46.5145138808796
7.41666666666667	-2.78236405744338	67.3630563833148	110.801627087695	3.51310750919202	469.482373564386	46.5166501114757
7.43333333333333	-2.78312699694198	67.2371713660461	111.333548506113	2.72865311674158	469.523572297309	46.5139035292807
7.45	-2.78007523894753	67.3348276218661	110.809561658465	3.68827841809421	469.449719753844	46.511004359186
7.46666666666667	-2.77671830515374	67.2370187781459	110.210348976275	4.12696862977711	469.451093044942	46.5100888317877
7.48333333333333	-2.77793900835151	67.6676218311553	111.198813390666	2.99095171636182	469.393567406747	46.5116147107849
7.5	-2.77732865675262	67.2132150657901	110.746848031691	3.78196738850875	469.389905297154	46.5093258922891
7.51666666666667	-2.77397172295873	67.6325266142257	110.87044423047	1.98478710559559	469.462231961622	46.5084103648907
7.53333333333333	-2.77214066816214	67.5936166997916	111.149222323252	2.54386917018121	469.358777365611	46.5044430794981
7.55	-2.77244584396158	67.2792856263581	110.463034538194	1.85066234175595	469.321240742282	46.5049008431972
7.56666666666667	-2.7718354923627	66.7017404259294	109.858481279523	2.97843950858574	469.43598684287	46.4997128546067
7.58333333333333	-2.77214066816214	67.3844186892722	110.899130755607	2.60047928098055	469.384717308565	46.4968136845121
7.6	-2.77214066816214	67.1456186262117	110.360037705896	2.59758011088098	469.279279069857	46.4948300418157
7.61666666666667	-2.77320878346018	66.9718210084321	110.066153411037	2.13630689002837	469.374036155582	46.4971188603115
7.63333333333333	-2.77229325606187	67.178882788353	110.628439821509	2.73643509962976	469.447125759549	46.4940671023171
7.65	-2.77610795355483	67.0560495290775	110.393607043838	2.50221267355839	469.310407001401	46.4917782838213
7.66666666666667	-2.77946488734872	67.526478023918	111.125876374603	2.84843461802817	469.430798854281	46.4920834596207
7.68333333333333	-2.78038041474702	67.5293771940099	111.347281417091	3.3361055455271	469.445599880553	46.4911679322224
7.7	-2.77702348095313	67.5605051255514	110.523306758598	2.86048906209356	469.307202655505	46.489184289526
7.71666666666667	-2.77381913505906	67.199024391117	110.836569716726	2.38777174876846	469.351453146425	46.4853695920331
7.73333333333333	-2.77229325606187	66.9533578725698	110.400320911423	2.14103711492482	469.401654565433	46.4867428831306
7.75	-2.77595536565514	67.3430673684518	110.451285269933	2.7764131293543	469.371747337088	46.4849118283339
7.76666666666667	-2.78038041474711	66.9327585060989	110.201346290186	2.56416336084178	469.418286646504	46.4838437130358
7.78333333333333	-2.78739945813414	66.8387643598775	109.976889489704	2.58628860630275	469.464673368017	46.4807919550415
7.8	-2.78648393073575	66.9367257914988	110.242850198915	2.05513012737298	469.358777365611	46.4781979607462
7.81666666666667	-2.78266923324281	66.9672433714415	109.902579182539	2.19993604421365	469.45246633604	46.4745358511529
7.83333333333333	-2.78251664534309	67.0052377584702	110.029379727205	2.37998976588328	469.387158714961	46.4720944447575
7.85	-2.78205888164394	67.2396127724424	110.359122178506	2.06947338995105	469.277142839261	46.4708737415597
7.86666666666667	-2.78297440904226	67.4233286037006	111.055838528622	2.52967849549887	469.374341331382	46.4737729116544
7.88333333333333	-2.78099076634589	68.0049936774371	110.767752573952	3.56025717021607	469.474744169398	46.469042686763
7.9	-2.78236405744336	67.4218027247108	110.89012806953	2.8377534650441	469.375256858782	46.4682797472644
7.91666666666667	-2.7832795848417	67.0748178407418	109.96483504562	3.01597613191518	469.429120387383	46.4687375109636
7.93333333333333	-2.78480546383888	66.9007150471633	110.171896825543	2.81639115908048	469.430035914781	46.46522798927
7.95	-2.78892533713135	67.0737497254449	110.526663692387	3.09883136145923	469.360150656709	46.462481407075
7.96666666666667	-2.78694169443498	66.8926278884779	109.533163877318	2.38594069397131	469.411725366814	46.4594296490807
7.98333333333333	-2.78617875493639	67.4543039473479	110.954367575324	2.91648882130426	469.378766380474	46.4568356547854
8	-2.78709428233469	67.0603219902707	111.058127347119	3.01246661022105	469.322156269679	46.4589718853815
8.01666666666667	-2.78419511223999	67.6442758825004	110.828024794334	3.09227008178208	469.429120387383	46.4597348248801
8.03333333333333	-2.78495805173862	67.0319406409217	110.167471776453	3.59062216225959	469.349011740029	46.4577511821837
8.05	-2.78648393073579	66.9521371693729	110.248953714912	3.04039019587125	469.184521984131	46.4524106056935
8.06666666666667	-2.78221146954363	67.2560922656128	110.712973517954	3.65440390434297	469.276837663462	46.452715781493
8.08333333333333	-2.78022782684726	67.4495737224584	110.574423705012	2.8336335917567	469.318646747986	46.4487484961003
8.1	-2.78602616703666	67.0954172072068	110.167471776455	2.60231033577429	469.241589858627	46.4475277929025
8.11666666666667	-2.78160111794479	67.4057809952382	110.675284306722	2.78480546383645	469.284772234247	46.4476803808023
8.13333333333333	-2.7846528759392	66.7632333495144	110.141379245599	3.06190508972998	469.258679703394	46.442339804312
8.15	-2.78602616703665	67.2467844037252	110.295798200117	2.57728592022399	469.174756358549	46.4389828705182
8.16666666666667	-2.78465287593915	67.4259225979979	110.296561139616	1.97822582591826	469.328107197769	46.4386776947187
8.18333333333333	-2.78160111794478	67.0745126649459	110.299460309711	2.29591383313485	469.285840349546	46.4351681730252
8.2	-2.78083817844619	66.9182626556314	110.490805535958	2.47123732991577	469.262952164588	46.434710409326
8.21666666666667	-2.78312699694197	66.9747201785277	110.163657078961	2.66380325936055	469.404095971828	46.4319638271311
8.23333333333333	-2.78129594214529	66.9159738371329	110.631491579502	2.80433671500218	469.324445088172	46.4318112392314
8.25	-2.7787019478501	66.7160836885025	110.044028165581	2.54570022497774	469.206647229591	46.43257417873
8.26666666666667	-2.78083817844622	67.0850412300342	110.136191257021	2.35862745992118	469.397076928443	46.4267758385406
8.28333333333333	-2.78297440904226	67.4205820215089	110.540854367068	2.53074661080563	469.367932639595	46.4272336022398
8.3	-2.78327958484167	66.6512338311126	109.393088185361	2.65296951847896	469.27836354246	46.4238766684459
8.31666666666667	-2.78282182114255	66.7754403814957	109.745413645834	2.28523268015389	469.432782496976	46.4225033773485
8.33333333333333	-2.78953568873019	67.1738473876644	110.965506491994	2.1797944414422	469.422711695595	46.4241818442454
8.35	-2.78541581543775	66.7885629408714	109.615103579469	3.05473345844186	469.300031024219	46.4220456136493
8.36666666666667	-2.78526322753804	67.7315561611351	111.502615898996	2.01347363075526	469.378613792574	46.4215878499501
8.38333333333333	-2.78724687023442	67.2264902130582	110.435568716248	3.06663531462684	469.390973412452	46.416705037159
8.4	-2.78648393073582	66.4438668754034	109.268423871305	2.67631546714225	469.28889210754	46.4116696364684
8.41666666666667	-2.78800980973305	66.7607919431254	109.879385821791	2.25242628171552	469.336499532253	46.4081601147748
8.43333333333333	-2.79060380402826	67.1781198488536	110.407492542713	2.55409255946007	469.292554217134	46.4092282300728
8.45	-2.78251664534304	67.1540109606943	110.159689793562	3.09104937857772	469.103345221481	46.4087704663736
8.46666666666667	-2.78282182114253	66.7023507775278	109.65752301559	2.68287674682699	469.376324974079	46.4063290599781
8.48333333333333	-2.78358476064115	67.0711557311548	110.184714209133	2.49977126716709	469.312238056194	46.4028195382845
8.5	-2.78480546383889	67.0815317083318	110.640952029285	2.74177567611787	469.088086431508	46.4012936592874
8.51666666666667	-2.78327958484164	67.0546762379804	109.765402660682	1.48002633333279	469.184979747833	46.400988483488
8.53333333333333	-2.78007523894757	67.0497934251904	110.079275970418	2.59452835288928	469.24525196822	46.4061764720784
8.55	-2.78129594214536	67.2065011981993	111.2299413222	2.48664870779476	469.030103029614	46.4060238841787
8.56666666666667	-2.780380414747	66.8193856966125	109.999319910961	3.51371786080111	469.183606456734	46.404192829382
8.58333333333333	-2.77732865675262	67.0919076855102	110.435416128361	2.29057325665642	469.150647470395	46.3994626044908
8.6	-2.78053300264676	67.0369760416115	109.80812727261	2.36335768481857	469.121350593648	46.395495319098
8.61666666666667	-2.78434770013972	66.7527047844339	109.834830155062	3.43742391094064	469.277142839261	46.3977841375938
8.63333333333333	-2.78648393073584	67.2466318158305	110.161368260467	2.81990068077437	469.132336922426	46.3964108464963
8.65	-2.79060380402824	66.9940988417946	110.210959327876	3.38081380014594	469.153546640488	46.3953427311983
8.66666666666667	-2.79045121612853	66.8233529820073	109.74251447573	2.39723219854507	469.282025652053	46.3915280337053
8.68333333333333	-2.79197709512573	67.2112314230925	109.848563066035	2.61314407665346	469.237317397435	46.3872555725132
8.7	-2.79212968302545	67.2969858227346	110.872122697356	2.69050614182182	469.166821787764	46.3863400451148
8.71666666666667	-2.79182450722601	67.2185556422797	109.579550598834	3.75755332455413	469.269971207974	46.3871029846134
8.73333333333333	-2.78968827662993	67.6639597215623	110.739371224617	2.2202302348617	469.243726089221	46.3831356992207
8.75	-2.79060380402825	67.1067087117856	110.48577013527	2.5385285936909	469.103040045681	46.3852719298168
8.76666666666667	-2.78694169443494	67.0174447904506	109.847800126542	2.95219438982855	469.193219494417	46.3797787654268
8.78333333333333	-2.78678910653525	66.9635812618478	110.130240328922	2.58750930950126	469.249829605212	46.381914996023
8.8	-2.78373734854084	66.7392770492625	109.468619195742	3.33549519394132	469.191083263818	46.3811520565243
8.81666666666667	-2.78572099123722	67.1149484583708	110.559470090836	3.33839436401887	469.155225107385	46.3777951227305
8.83333333333333	-2.78724687023441	66.8026010276473	109.757468089914	1.98066723231913	469.194440197613	46.3773373590314
8.85	-2.78739945813413	66.7391244613621	109.772116528282	2.71919266696562	469.225873304956	46.3733700736386
8.86666666666667	-2.78770463393355	67.0299569982284	109.984061120993	3.51493856399547	469.267987565278	46.3755063042347
8.88333333333333	-2.79167191932631	66.5345040878368	109.678427557856	3.6478426246533	469.202527356297	46.3739804252375
8.9	-2.79106156772743	67.1620981193832	110.56908312852	3.45115682191463	469.119061775151	46.3721493704409
8.91666666666667	-2.78877274923161	66.6858712843563	109.292074995762	4.20097376114836	469.235944106338	46.3689450245467
8.93333333333333	-2.78953568873021	67.1059457722854	110.855795792088	4.44526698859518	469.293927508231	46.3700131398448
8.95	-2.78938310083053	67.2052804950042	110.267111674969	2.84736650271524	469.19535572501	46.3692502003462
8.96666666666667	-2.79457108942097	67.1210519743596	110.794608044303	3.09700030666547	469.110974616466	46.3719967825411
8.98333333333333	-2.78923051293072	66.9406930768916	109.956747886935	3.0410005474741	469.303387958015	46.3681820850481
9	-2.78999345242937	67.129902072543	110.088583832299	4.25941492673246	469.255017593802	46.3657406786526
9.01666666666667	-2.7895356887302	66.6378060959418	109.346701463858	4.94956999715298	469.213361097179	46.3703183156443
9.03333333333333	-2.78816239763273	66.7835275401794	109.965445397226	3.18412799740372	469.276227311863	46.3684872608476
9.05	-2.78541581543776	67.0323984046231	110.03472030369	2.904586965115	469.33222707106	46.3651303270537
9.06666666666667	-2.78694169443498	66.9152108976362	109.479300348716	2.35618605352468	469.26676686208	46.3660458544521
9.08333333333333	-2.7886201613319	66.6619149841044	109.437643852096	2.29835523953715	469.296826678325	46.3622311569591
9.1	-2.7870942823347	66.6153756746895	109.318625290317	1.83753978238338	469.276837663462	46.3636044480566
9.11666666666667	-2.79090897982768	67.1672861079729	110.695425909482	3.95713829737825	469.340314229745	46.3663510302515
9.13333333333333	-2.79029862822882	67.0192758452459	109.862753740706	3.56193563710634	469.263409928286	46.3617733932599
9.15	-2.79441850152123	67.1317331273408	109.489218562199	3.41239949538397	469.252271011607	46.3655880907529
9.16666666666667	-2.79685990791678	66.6626779235987	109.700705391214	3.78303550380016	469.250439956811	46.364977739154
9.18333333333333	-2.79853837481368	67.0735971375433	110.124441988731	2.5444795217809	469.353741964921	46.3610104537613
9.2	-2.80189530860754	67.707294685083	110.410849476505	3.35929890628962	469.323224384976	46.361163041661
9.21666666666667	-2.80097978120921	67.0159189114538	109.814993728102	3.20549030336614	469.280499773055	46.3579586957669
9.23333333333333	-2.79975907801144	66.6846505811671	109.620444155964	4.05189538311559	469.303235370114	46.3571957562683
9.25	-2.79930131431229	67.548908445174	110.247885599606	3.38737507983296	469.371136985489	46.3582638715664
9.26666666666667	-2.79869096271339	67.2107736593903	109.673849920858	3.43086263125381	469.39173635195	46.3584164594661
9.28333333333333	-2.79808061111453	67.1591989492887	110.022971035419	3.19007892549461	469.319714863283	46.3596371626638
9.3	-2.79899613851285	66.4885751300105	109.348379930746	3.29322834571477	469.374799095082	46.3575009320677
9.31666666666667	-2.79716508371619	66.3987008570864	109.126822300364	4.28260828749472	469.320172626982	46.3536862345747
9.33333333333333	-2.79319779832349	66.8862191966879	109.403921926249	5.10871917657744	469.273633317568	46.3506344765804
9.35	-2.79808061111456	66.7890207045674	110.043570401881	3.82728599471988	469.332074483161	46.3507870644801
9.36666666666667	-2.80082719330949	66.5189401220675	109.328696091699	3.46961995778442	469.422101343995	46.349718949182
9.38333333333333	-2.80006425381089	66.3427010978922	109.310385543733	2.9969026444487	469.340466817644	46.3489560096834
9.4	-2.80174272070781	67.242206766736	110.199515235395	3.53034994186499	469.23426563944	46.3436154331933
9.41666666666667	-2.79838578691394	66.6861764601553	109.581992005225	3.87901329271876	469.231824233045	46.3468197790874
9.43333333333333	-2.79792802321481	67.0546762379804	109.669272283868	2.07786572443694	469.34870656423	46.3504818886806
9.45	-2.79640214421758	66.8601266658376	109.697806221124	3.50410482312746	469.426373805188	46.345904251689
9.46666666666667	-2.79396073782209	67.0735971375463	110.739676400403	3.21861286274202	469.368085227495	46.3423947299955
9.48333333333333	-2.7960969684182	66.8419687057689	109.88228499186	4.61097744770019	469.302472430615	46.3398007357002
9.5	-2.79731767161593	66.8181649934152	109.027945341345	4.68788174914607	469.389752709255	46.3373593293047
9.51666666666667	-2.79884355061315	66.8950692948791	109.627310611459	4.74281339303871	469.328564961466	46.3381222688033
9.53333333333333	-2.80006425381089	67.262806133199	110.097281342582	3.94767784760392	469.296063738827	46.3355282745081
9.55	-2.80052201751006	66.8395272993722	109.278189496884	4.27787806260783	469.339551290248	46.3364438019064
9.56666666666667	-2.80128495700865	66.8715707583165	109.920431966809	4.49180629800503	469.387463890759	46.3370541535053
9.58333333333333	-2.80036942961033	66.6742746039752	109.850394120834	4.23255945637901	469.361981711506	46.3335446318118
9.6	-2.80143754490837	67.3809091675819	110.289389508329	4.8798373269949	469.334210713757	46.3283566432212
9.61666666666667	-2.80052201751006	66.5155831882747	109.705588204002	4.33860804669305	469.339246114447	46.3283566432213
9.63333333333333	-2.79975907801145	66.7134896942103	110.213095558469	3.90357994458647	469.366406760598	46.3240841820291
9.65	-2.80067460540977	66.8572274957438	109.341360887373	4.11506677359938	469.368085227495	46.3214901877339
9.66666666666667	-2.799453902212	66.6892282181492	109.447714653475	3.41774007187609	469.29896290892	46.3190487813383
9.68333333333333	-2.79884355061313	66.5251962259522	109.312521774322	4.18968225655647	469.218701673668	46.319201369238
9.7	-2.7999116659112	66.7987863301494	109.983450769393	4.45182826826682	469.357709250314	46.319201369238
9.71666666666667	-2.80235307230669	66.3414803946905	109.315726120219	3.18229694260851	469.201459241001	46.3173703144414
9.73333333333333	-2.80128495700866	66.4937631186127	109.014670194067	4.96742278144364	469.222058607464	46.3141659685473
9.75	-2.80403153920361	66.5682260136739	109.029013456643	4.2153170237134	469.293469744531	46.3146237322464
9.76666666666667	-2.80311601180528	66.9289438086136	110.107504731875	4.04655480661166	469.237012221635	46.3140133806475
9.78333333333333	-2.80433671500305	66.7797128426855	109.987723230583	3.0785371708006	469.329327900966	46.3114193863523
9.8	-2.80494706660195	66.9028512777634	109.519278378452	4.64500454933782	469.269513444274	46.3115719742521
9.81666666666667	-2.80494706660191	66.883777790293	110.371634386279	3.88267540231946	469.2563908849	46.3106564468537
9.83333333333333	-2.79945390221201	66.3770333753235	109.441153373791	3.71574424001838	469.343823751439	46.305621046163
9.85	-2.80311601180529	66.9765512333255	109.798209059132	5.28694184344767	469.313153583595	46.2995175301741
9.86666666666667	-2.79975907801148	66.7560617182272	109.398428761864	4.27253748611152	469.267529801579	46.2947873052829
9.88333333333333	-2.79762284741535	67.307514387815	109.992911219171	5.05271941738247	469.357251486615	46.2923458988873
9.9	-2.79624955631787	66.3837472429141	108.963400659763	5.12962371883696	469.311932880398	46.2921933109876
9.91666666666667	-2.80220048440699	66.9281808691159	110.226828469449	4.75700406771455	469.285535173746	46.2891415529932
9.93333333333333	-2.80052201751006	66.5740243538644	109.205405068723	4.38041713121001	469.318951923784	46.2845639160016
9.95	-2.8008271933095	66.6381112717469	109.110190219298	4.68315152425354	469.40348562023	46.2841061523024
9.96666666666667	-2.80097978120921	66.4920846517144	109.014822781971	4.24324060936227	469.332837422659	46.2816647459069
9.98333333333333	-2.79792802321478	66.1650887826145	108.281485335918	4.82261686460893	469.269513444275	46.2804440427091
10	-2.79762284741537	66.4991036951008	109.135214634849	5.24696381371996	469.269360856376	46.2764767573165
10.0166666666667	-2.79777543531505	66.5354196152375	108.886954122017	4.8070528988215	469.308118182905	46.2769345210156
10.0333333333333	-2.79335038622321	66.9561044547624	110.495688348752	4.42329433103032	469.314984638392	46.2746457025198
10.05	-2.79274003462431	66.8045846703348	109.380118213884	3.78303550381228	469.242657973923	46.2708310050268
10.0666666666667	-2.79060380402825	66.5445748892167	109.486624567904	4.98466521410535	469.209546399686	46.2682370107316
10.0833333333333	-2.79289262252403	66.5319100935392	109.256216839329	5.17845184675047	469.330243428364	46.2650326648375
10.1	-2.79441850152126	66.6426889087365	109.03465920893	4.63539151164217	469.206342053791	46.260912791545
10.1166666666667	-2.79624955631787	66.5407601917213	108.589407717545	5.04737884088402	469.195966076611	46.2615231431439
10.1333333333333	-2.7971650837162	67.2940866526449	110.055624845965	4.68605069434188	469.150037118795	46.2566403303528
10.15	-2.79487626522042	67.0952646193095	109.64287457722	3.69133017607633	469.247693374615	46.2543515118571
10.1666666666667	-2.7947236773207	66.5525094599979	109.378744922798	4.39765956388849	469.239606215931	46.2554196271551
10.1833333333333	-2.7947236773207	66.2542001160497	108.923270042138	5.11177093456737	469.322308857578	46.2535885723585
10.2	-2.79228227092515	66.8105355984365	109.449393120381	4.91386442862792	469.279584245657	46.2487057595674
10.2166666666667	-2.79121415562714	67.0864145211235	110.037772061692	4.59968594310883	469.318799335885	46.2487057595674
10.2333333333333	-2.78800980973299	66.6829721142675	109.709402901493	4.34989955127369	469.252576187406	46.2471798805702
10.25	-2.78739945813413	67.4378244541779	109.680106024749	5.18440277483478	469.198712658805	46.2438229467764
10.2666666666667	-2.78511063963833	66.5421334828065	108.804861831942	4.37263514832028	469.167889903063	46.2401608371831
10.2833333333333	-2.78556840333749	66.227039469901	108.672568122899	5.06584197675402	469.244183852922	46.239703073484
10.3	-2.78007523894751	66.8418161178711	109.52934917982	5.48484834938396	469.126233406437	46.2378720186873
10.3166666666667	-2.77915971154925	66.4965097008072	108.758017346743	5.03547698470397	469.115247077659	46.2349728485926
10.3333333333333	-2.77595536565517	67.3917429084639	110.279166119051	3.82728599472972	469.1469853608	46.2317685026985
10.35	-2.77290360766073	66.190570961863	108.342062732099	4.44587734019676	469.214124036677	46.2308529753002
10.3666666666667	-2.77320878346017	66.4904061848135	109.292685347352	5.25657685140258	469.13065845553	46.2316159147988
10.3833333333333	-2.77214066816212	66.4489022760912	109.072653595956	4.57466152754903	469.187115978427	46.2307003874005
10.4	-2.76878373436832	66.4008370876799	108.409048820078	4.6759798929627	469.208478284387	46.2297848600022
10.4166666666667	-2.76588456427359	66.7122689910108	109.7103184289	5.57121310062332	469.194897961312	46.2284115689047
10.4333333333333	-2.76268021837951	66.67381684028	109.432455863504	4.4811251450287	469.154919931586	46.226580514108
10.45	-2.75871293298671	66.702655953324	109.333273728681	4.70100430853322	469.144696542305	46.2256649867097
10.4666666666667	-2.75062577430164	66.2485543637609	108.597189700437	5.54740938826863	469.188641857424	46.2253598109103
10.4833333333333	-2.74635331310944	66.548084410916	108.746725842172	5.02113372213611	469.20695240539	46.2249020472111
10.5	-2.74452225831283	66.6600839293053	109.509512752862	5.68809543181033	469.172162364254	46.2230709924145
10.5166666666667	-2.74147050031837	66.4608041322749	109.124838657665	4.77546720357581	469.173535655352	46.2184933554228
10.5333333333333	-2.73658768752738	66.9748727664278	109.397360646568	4.89830046286042	469.199323010404	46.2157467732279
10.55	-2.7317048747363	66.5738717659575	109.229971720571	5.0157931456472	469.237164809534	46.216814888526
10.5666666666667	-2.72941605624054	66.5045968594905	109.021231473756	5.33882172935246	469.159039804878	46.2143734821304
10.5833333333333	-2.72544877084786	66.4724008126472	108.778921888997	5.35728486522072	469.16834766676	46.2110165483366
10.6	-2.72315995235201	66.8857614329916	109.801413405028	4.91615324712633	469.249677017312	46.2114743120358
10.6166666666667	-2.71614090896496	66.6391793870445	109.523093075938	4.91798430192657	469.200696301502	46.2097958451389
10.6333333333333	-2.71415726626857	66.7031137170252	109.583670472121	4.36790492343367	469.165143320867	46.2082699661416
10.65	-2.7167512605638	66.4263192669337	108.750693127553	5.38047822596622	469.12547046694	46.2059811476459
10.6666666666667	-2.71125809617381	66.8036691429417	109.679495673151	6.25907935255562	469.133099861926	46.2049130323478
10.6833333333333	-2.70362870118791	66.3376656971983	108.650748053241	4.75700406772101	469.122876472645	46.2017086864537
10.7	-2.69783036099846	66.4566842589827	108.682944100088	5.62553439293406	469.132184334527	46.2014035106542
10.7166666666667	-2.69325272400693	66.6033212306101	109.414297903437	5.34599336064004	469.109753913269	46.1994198679579
10.7333333333333	-2.69371048770609	66.1164132426039	108.594595706138	4.69154385874455	469.141339608511	46.2009457469551
10.75	-2.69187943290945	66.7235604955888	109.188467811851	5.53901705378394	469.156293222683	46.2004879832559
10.7666666666667	-2.68882767491502	66.6799203562652	109.199911904327	4.56871059945627	469.122723884745	46.2010983348548
10.7833333333333	-2.68806473541644	66.6658822694953	109.168936560687	4.9083712642423	469.186047863129	46.1983517526598
10.8	-2.68409745002365	66.9976083634809	109.194113564139	5.0330355783123	469.17384083115	46.1925534124704
10.8166666666667	-2.680130164631	66.2267342940988	108.760916516833	4.95796233164936	469.09830982079	46.1891964786766
10.8333333333333	-2.67753617033579	66.3623849369482	108.143240698767	4.61036709608957	469.177808116543	46.1870602480806
10.85	-2.67509476394024	66.4832345535285	108.698813241648	4.84825163175441	469.210309339184	46.1884335391781
10.8666666666667	-2.67463700024108	66.2015572906459	108.003622770522	4.93888884419149	469.139355965815	46.1861447206823
10.8833333333333	-2.67616287923827	66.6024057032117	109.377524219607	3.88496422081954	469.150952646193	46.1823300231892
10.9	-2.67051712694868	66.3921395773963	108.51998022318	5.1218417359415	469.15827686538	46.183550726387
10.9166666666667	-2.66807572055313	66.7873422376712	109.091269319733	5.64033541919209	469.076031987431	46.1812619078912
10.9333333333333	-2.66868607215201	66.2943307336773	108.915793235052	4.52278164165161	469.19077808802	46.1756161556016
10.95	-2.66654984155589	66.4135018833545	108.599325931022	4.64912442262201	469.187726330024	46.1768368587993
10.9666666666667	-2.66181961666462	66.009143949099	107.908560508998	4.76890592389797	469.08183032762	46.1740902766044
10.9833333333333	-2.66014114976768	67.1550790760005	109.83681379777	4.40300014037084	469.201306653102	46.1753109798021
11	-2.65998856186798	66.3806954849181	108.935324486215	4.93110686129967	469.23411305154	46.1737851008049
11.0166666666667	-2.66593948995709	66.6210214269843	109.199454140637	4.74281339304508	469.11921436305	46.1751583919024
11.0333333333333	-2.66319290776209	66.7314950663736	108.98659402052	5.15220672799476	469.095868414394	46.1737851008049
11.05	-2.65861527077043	66.1951485988536	108.384787344027	5.18562347802243	469.133099861926	46.1710385186099
11.0666666666667	-2.65586868857554	66.450885918792	109.233786418072	4.5352938494266	469.078168218026	46.1664608816184
11.0833333333333	-2.65846268287076	67.1195260953617	109.960715172335	5.30128510601619	469.069012944043	46.1638668873231
11.1	-2.65861527077049	66.525196225949	108.986136256815	4.96681242983073	469.060315433759	46.1649350026212
11.1166666666667	-2.65647904017443	66.1576119755282	108.184286843795	4.75166349122611	469.08717090411	46.1623410083259
11.1333333333333	-2.65663162807415	66.2760201857125	108.627554692488	5.41572603081294	469.060773197458	46.1652401784206
11.15	-2.65876785867021	66.6559640560112	109.534689756314	5.4586032306303	469.009045899454	46.1580685471338
11.1666666666667	-2.65998856186802	66.6436044361317	108.902670675667	5.59272799447859	468.955487546652	46.1602047777299
11.1833333333333	-2.66670242945564	66.1708871228034	108.365103504962	5.40077241662829	469.100293463486	46.160662541429
11.2	-2.66410843516036	66.4424935843055	108.780142592206	8.65638784505841	469.039563479397	46.1605099535293
11.2166666666667	-2.66227738036377	66.2238351240062	109.072501008064	5.07896453613204	469.019879640334	46.1589840745321
11.2333333333333	-2.66716019315486	66.3971749780901	108.916708762446	6.17622412302928	469.016217530742	46.1524227948441
11.25	-2.66746536895425	66.4638558902654	108.78563575659	5.57426485861924	469.149884530895	46.1501339763483
11.2666666666667	-2.66670242945566	66.6544381770186	108.992239772811	5.30540497932284	469.014691651742	46.1512020916464
11.2833333333333	-2.66777054475369	66.6390267991433	108.725210948301	6.12678564350515	469.073590581035	46.1505917400475
11.3	-2.66685501735536	66.104816562219	108.694998544155	5.46760591671235	469.075726811631	46.1521176190447
11.3166666666667	-2.66838089635259	66.084980135261	108.304373520871	6.11549413892817	469.084424321915	46.1518124432453
11.3333333333333	-2.67295853334415	66.0916940028476	107.685782175409	6.06178319822955	469.104565924678	46.1486080973512
11.35	-2.67356888494306	66.2360421559837	108.185660134894	5.56053194764414	469.014844239642	46.1486080973511
11.3666666666667	-2.67601029133854	66.1245004012891	108.530813964056	5.76499973326994	468.924054439309	46.143267520861
11.3833333333333	-2.67845169773409	66.2712899608226	108.921591575244	5.31196625899868	469.095563238595	46.1383847080699
11.4	-2.67677323083717	66.580127869855	108.867880634544	5.57304415541814	469.007977784156	46.1394528233679
11.4166666666667	-2.68028275253075	65.5852547636747	107.73323701222	6.04148900756181	468.943127926775	46.140520938666
11.4333333333333	-2.68058792833017	66.1278573350798	108.577048097671	5.83824192513422	469.097241705491	46.1397579991674
11.45	-2.68333451052516	66.4380685352164	108.550955566822	6.2149814495425	469.088544195206	46.1359433016744
11.4666666666667	-2.68531815322148	66.729053659979	109.088980501232	5.5908969396898	468.956860837749	46.1357907137747
11.4833333333333	-2.68821732331623	66.2252084150991	109.238211467152	5.5301669556053	469.046582522786	46.135638125875
11.5	-2.69432083930496	66.2531320007522	108.429648186544	6.11610449052478	469.042462649492	46.1374691806716
11.5166666666667	-2.69859330049715	66.18812955547	108.410116935372	6.53984108805253	468.968304930228	46.1357907137746
11.5333333333333	-2.70011917949433	66.2261239425022	107.896200889124	6.81526224704163	469.081525151821	46.1348751863763
11.55	-2.70698563498177	66.4975778161036	109.18831522395	6.61079446141197	469.150647470393	46.1365536532733
11.5666666666667	-2.70500199228535	66.4128915317601	108.208700907751	6.23588599180282	469.045819583286	46.1356381258749
11.5833333333333	-2.70439164068646	66.7836801280816	109.86397444391	5.87577854846204	469.126538582237	46.1364010653736
11.6	-2.709579629277	65.9954110381243	108.090445285458	6.58210793626918	469.152936288889	46.1338070710783
11.6166666666667	-2.71476761786743	66.6082040433968	108.270499007129	5.71373019896817	469.064130131252	46.1335018952789
11.6333333333333	-2.71568314526579	66.4933053549085	108.806540298851	5.90141331562395	469.141644784311	46.1333493073791
11.65	-2.72377030395089	66.257557049844	108.436362054131	6.54228249444078	469.146985360801	46.1295346098862
11.6666666666667	-2.7249910071487	66.350788256572	108.87230568363	6.45881691329252	469.048108401781	46.1286190824878
11.6833333333333	-2.7298738199397	66.1591378545244	108.591849123943	6.17927588100879	469.120129890449	46.1310604888834
11.7	-2.72850052884223	66.56151214609	109.921194906309	6.45820656170021	469.197797131406	46.1293820219864
11.7166666666667	-2.73201005053578	66.4209786904454	108.555228028017	6.59645119884313	469.044598880088	46.1266354397915
11.7333333333333	-2.73735062702603	65.7466927615817	107.432181086081	6.72813455630676	469.083203618719	46.1248043849948
11.75	-2.73872391812347	66.4005319118817	109.050375762604	7.04460186032065	469.123181648444	46.1183956932066
11.7666666666667	-2.74299637931569	66.5943185445265	109.3232029273	6.25129736966928	468.998059570673	46.1156491110116
11.7833333333333	-2.74528519781143	66.5747872933614	109.051901641601	6.35505714148675	469.109753913269	46.1158016989114
11.8	-2.74635331310957	66.2307015794905	108.733603282779	6.42128028996216	469.052075687172	46.1164120505102
11.8166666666667	-2.75566117499241	66.3694039803399	108.513418943491	6.12617529190496	468.939160641382	46.1118344135186
11.8333333333333	-2.75779740558846	66.4629403628706	108.73360328279	5.88661228934584	469.140271493211	46.1101559466217
11.85	-2.76023881198402	66.0379830621483	108.047873261445	6.08024633409151	469.052075687173	46.1135128804156
11.8666666666667	-2.76847855856882	66.7058602992198	108.852164080867	6.11839330902053	468.89109545297	46.1154965231119
11.8833333333333	-2.76985184966635	66.3239327862207	108.288046615604	6.1530307622572	469.095105474897	46.1124447651175
11.9	-2.77412431085846	66.6684762637871	109.185416053854	6.11717260582345	469.108075446373	46.1084774797248
11.9166666666667	-2.7787019478501	66.7696420412994	108.763205335326	5.89317356903082	468.958234128847	46.1077145402262
11.9333333333333	-2.77687089305345	66.0108224159983	108.378073476441	5.69160495350313	469.126080818538	46.1046627822318
11.95	-2.77977006314815	66.2522164733591	107.727438672034	6.22276343243446	469.130505867629	46.103442079034
11.9666666666667	-2.77870194785009	66.3478890864793	108.439871575824	6.43257179454391	469.001874268167	46.1016110242374
11.9833333333333	-2.78144853004508	65.8138314374631	108.225790752525	6.39442481961318	469.12592823064	46.1002377331399
12	-2.78022782684729	66.8227426304068	109.240652873555	6.24839819958197	469.121503181547	46.1008480847388
12.0166666666667	-2.77732865675263	66.4154855260448	107.950369593508	5.80253635659441	469.012860596946	46.1008480847388
12.0333333333333	-2.78282182114255	66.3053170624573	108.251883283372	5.59455904928196	469.125012703241	46.1000851452402
12.05	-2.78739945813415	66.8291513221928	109.465567437749	5.71250949576891	469.166974375661	46.0988644420424
12.0666666666667	-2.78770463393358	66.195453774657	108.990408718011	5.98426854516804	468.980817138005	46.0932186897528
12.0833333333333	-2.79441850152119	66.3997689723826	108.319327135052	6.24183691989448	469.196271252408	46.0912350470564
12.1	-2.79762284741537	66.1327401478726	107.887961142539	5.99510228604619	469.154919931585	46.0912350470564
12.1166666666667	-2.79823319901422	66.3375131092962	108.622977055486	6.19285620408106	469.014081300144	46.0897091680593
12.1333333333333	-2.80433671500306	66.2943307336761	108.357626697874	6.34910621339437	469.159955332277	46.0848263552682
12.15	-2.80159013280811	66.347126146979	108.519522459477	5.5217746211204	469.16361744187	46.086047058466
12.1666666666667	-2.80220048440702	66.4679757635588	108.560873780301	5.23384125434917	469.102429694082	46.0849789431679
12.1833333333333	-2.81166093418957	66.4545480283833	108.340079089409	6.11839330901907	469.121808357346	46.0855892947668
12.2	-2.81730668647928	66.3306466538137	108.559195313415	5.71311984735581	469.177960704443	46.0857418826665
12.2166666666667	-2.82051103237336	66.8306772011923	109.361349902234	5.21354706368126	469.068707768244	46.0839108278699
12.2333333333333	-2.82142655977165	66.179737220979	108.430716301827	5.79658542852353	469.12074024205	46.0787228392794
12.25	-2.81944291707532	66.1306039172771	108.054587129032	6.67457620349978	469.155225107385	46.0776547239814
12.2666666666667	-2.82783525155997	66.507496029584	109.032675566243	6.52015724897189	468.895215326262	46.0768917844828
12.2833333333333	-2.82508866936496	66.2297860520955	108.86742287084	5.94017064214842	469.140118905313	46.07841766348
12.3	-2.82646196046243	66.7745248540936	108.994833767097	6.90513651998137	469.185590099427	46.0779598997808
12.3166666666667	-2.82417314196664	66.1434213008532	108.131491430491	6.25785864936236	468.970288572924	46.0759762570844
12.3333333333333	-2.8295137184568	66.6472665457275	109.005820095885	6.2131503947457	469.083661382415	46.0732296748895
12.35	-2.83012407005571	66.1109200782102	108.003317594722	6.09153783866821	469.096173590193	46.071856383792
12.3666666666667	-2.83012407005572	66.0317269582568	108.119589574309	5.72258029714967	468.944348629973	46.0715512079926
12.3833333333333	-2.83027665795544	66.2567941103457	108.355643055179	5.61775241004183	469.042920413192	46.0688046257976
12.4	-2.83164994905291	66.296161788471	108.345267077995	6.04682958405184	469.092664068501	46.0639218130066
12.4166666666667	-2.83393876754874	66.6619149840976	108.971182642644	5.85975681899833	468.941907223577	46.063158873508
12.4333333333333	-2.83515947074648	65.8800545859361	108.050619843636	6.45286598520722	469.094342535396	46.0643795767057
12.45	-2.83454911914761	66.9709054810399	110.1989048838	5.60279879586104	469.107007331072	46.061480406611
12.4666666666667	-2.83729570134255	66.2371102712835	108.064657930417	5.88417088294941	468.943585690473	46.0630062856083
12.4833333333333	-2.83653276184396	65.8530465276907	107.750937208601	6.28593482291661	469.187268566329	46.0590390002155
12.5	-2.83958451983835	66.3790170180212	108.630301274675	6.37413062895121	469.168195078861	46.0579708849175
12.5166666666667	-2.84294145363224	66.0456124571283	107.971731899466	6.14112890608115	468.953656491855	46.0547665390233
12.5333333333333	-2.84614579952632	66.1019173921303	107.204367351793	6.57676735977965	469.124249763742	46.0549191269231
12.55	-2.8481294422227	66.3701669198372	108.309866685279	6.30851783206466	469.103802985176	46.0564450059203
12.5666666666667	-2.84935014542043	66.0817757893654	108.333212633918	6.04637182035247	468.910321528335	46.0552243027225
12.5833333333333	-2.84935014542044	65.9352914056347	107.627188421917	6.0724643512045	469.07572681163	46.0532406600262
12.6	-2.84782426642323	66.18980802237	108.120505101713	5.94139134534328	469.078015630126	46.0512570173298
12.6166666666667	-2.84996049701929	66.5596810912852	108.307272690964	5.61897311323586	468.948773679064	46.0501889020318
12.6333333333333	-2.85163896391625	66.958851036954	108.771750257711	6.17149389812571	469.041089358396	46.0456112650402
12.65	-2.85347001871287	66.0216561568803	107.579275821405	6.02180516850004	469.078473393827	46.0466793803382
12.6666666666667	-2.85163896391624	66.1013070405326	108.428274895449	5.67619357563002	468.911389643633	46.0503414899315
12.6833333333333	-2.8560640130081	66.0842171957622	107.693106394597	5.63560519430598	469.091901129001	46.0501889020318
12.7	-2.85667436460703	66.2125436194284	107.955099818421	5.84953342971413	469.123944587941	46.0479000835359
12.7166666666667	-2.86338823219466	66.2949410852754	108.504111081606	5.82283054726242	468.960522947343	46.0419491554469
12.7333333333333	-2.86125200159854	66.3019601286626	108.664480964206	6.40693702739491	469.10441333678	46.0424069191461
12.75	-2.85850541940363	66.2360421559836	107.702109080679	6.16249121203964	469.084271734015	46.0421017433466
12.7666666666667	-2.85667436460702	66.0688058178933	107.857443562609	6.13029516521424	468.94541674527	46.0393551611516
12.7833333333333	-2.86155717739803	66.39595427489	108.718497080713	7.64427230622138	469.019574464534	46.0352352878592
12.8	-2.86460893539248	65.8826485802239	107.367026052875	7.0548252495818	469.062146488555	46.0320309419651
12.8166666666667	-2.86781328128655	65.8448067811032	107.360922536908	6.12312353391048	468.948010739565	46.0352352878592
12.8333333333333	-2.86613481438965	66.221393717612	107.939841028445	6.25068701807439	469.072064702036	46.0344723483606
12.85	-2.86476152329215	65.7907906646012	107.243277266221	6.47956886765753	469.112500495463	46.0352352878592
12.8666666666667	-2.86567705069047	66.2986031948682	108.044516327648	6.23710669500486	469.024762453125	46.0334042330626
12.8833333333333	-2.86262529269604	65.7552376839627	107.530600281389	6.20124853857131	469.070386235141	46.0297421234693
12.9	-2.86155717739802	65.7891121977025	107.432028498174	6.61735574110535	469.056958499966	46.0276058928732
12.9166666666667	-2.86262529269606	66.0649911204013	107.813193071683	6.03858983746276	468.96204882634	46.027148129174
12.9333333333333	-2.86125200159858	66.3527718992702	108.587729250654	6.11061132613317	469.159955332276	46.0216549647842
12.95	-2.86582963859025	65.790485488798	107.503897398934	6.51664772729017	469.10822803427	46.0245541348789
12.9666666666667	-2.86949174818346	65.9877816431385	107.650992134272	6.25663794616725	468.978986083209	46.0233334316811
12.9833333333333	-2.86811845708595	66.1953011867588	108.006369352725	6.14463842776879	469.017438233939	46.0195187341881
13	-2.86643999018906	66.1068002049208	108.140646704474	5.84190403472803	469.077710454327	46.0204342615864
13.0166666666667	-2.8702546876821	66.0121957070947	107.333151539152	6.25068701808008	468.972424803521	46.0182980309903
13.0333333333333	-2.87025468768206	66.1528817506366	107.961661098104	6.22566260252444	469.097852057091	46.0182980309903
13.05	-2.87086503928098	66.1574593876211	108.332449694411	6.36573829444308	469.115247077657	46.0170773277925
13.0666666666667	-2.87391679727535	65.7302132684126	107.476278989094	4.46922328884766	469.053143802473	46.0115841634026
13.0833333333333	-2.87452714887421	66.3924447531925	108.479849605547	6.50764504119191	469.131573982928	46.0094479328066
13.1	-2.87620561577115	66.1982003568502	107.95586275791	6.46949806627431	469.095410650694	46.0091427570071
13.1166666666667	-2.87666337947029	65.7431832398906	107.764822707464	6.44447365072495	469.016675294439	46.0076168780099
13.1333333333333	-2.87864702216667	65.7761422262322	107.804648149294	5.91636692979317	469.126080818539	46.008684993308
13.15	-2.88002031326413	66.4302865523275	108.238302960296	6.67579690669703	469.145306893904	46.0062435869125
13.1666666666667	-2.88261430755939	65.8135262616573	107.428824152277	6.15837133874811	469.076947514829	46.003191828918
13.1833333333333	-2.88124101646191	66.2891427450845	107.921835656272	6.71394388162891	469.1471379487	46.0033444168177
13.2	-2.88093584066248	66.2798348832016	108.377157949038	5.53733858688215	469.213208509279	46.0076168780099
13.2166666666667	-2.8820039559605	66.2522164733538	107.918020958783	6.20246924176513	469.139813729514	46.0025814773192
13.2333333333333	-2.87849443426691	66.2441293146672	108.201681864362	6.06178319821823	469.079083745425	46.0039547684166
13.25	-2.87864702216666	66.1978951810536	107.986075162058	5.7506564706955	469.113568610762	46.0025814773192
13.2666666666667	-2.87956254956502	66.4815560866295	108.595053469842	6.11183202934321	469.113110847062	46.003191828918
13.2833333333333	-2.88475053815547	65.9128609843764	108.126913793498	6.72218362821245	469.09800464499	46.0012081862217
13.3	-2.8907014662446	66.3219491435323	108.086935763777	6.30500831037406	469.078168218026	45.9941891428345
13.3166666666667	-2.89222734524173	66.2436715509681	108.314139146456	6.22276343242705	469.043988528489	45.9929684396368
13.3333333333333	-2.89222734524171	65.8792916464389	108.065268282018	5.58799776959167	469.03254443601	45.9925106759376
13.35	-2.89665239433364	66.034320952554	107.509848327031	6.42066993836631	469.024304689426	45.9940365549348
13.3666666666667	-2.89970415232799	66.1060372654179	108.370749257239	5.65467868177485	469.079236333325	45.990679621141
13.3833333333333	-2.90306108612187	66.7781869636875	109.538962217503	6.10710180444653	469.058026615264	45.987933038946
13.4	-2.90412920141988	65.9972420929236	107.711264354668	6.23878516190335	469.101056402984	45.98579680835
13.4166666666667	-2.90718095941432	66.3575021241621	108.029410125582	5.60112032897449	469.079846684923	45.9828976382553
13.4333333333333	-2.91099565690727	65.9963265655248	107.609793401351	6.56486550360235	469.050397220277	45.9838131656536
13.45	-2.91481035440031	65.8770028279399	107.090994542298	5.2834323217517	469.114789313959	45.9853390446508
13.4666666666667	-2.91709917289608	65.7643929579481	107.322165210375	6.51008644760049	469.041852297893	45.9851864567511
13.4833333333333	-2.92228716148659	66.5923349018291	108.15392185175	5.85975681898547	468.964795408534	45.9798458802608
13.5	-2.92060869458965	65.7180062364343	107.487875669472	5.83000217854988	468.975934325214	45.9790829407623
13.5166666666667	-2.92366045258414	65.9134713359806	107.470022885205	6.20780981826066	469.049939456579	45.9774044738654
13.5333333333333	-2.92991655647257	65.9656563976797	107.450339046141	6.31340064486251	469.062909428055	45.9795407044614
13.55	-2.93128984757011	66.1066476170278	108.140188940787	6.14280737297337	469.012860596946	45.9767941222664
13.5666666666667	-2.93861406675663	66.4669076482595	108.435141350933	6.20491064816304	469.025677980523	45.971606133676
13.5833333333333	-2.94288652794874	66.0118905312978	107.930685754462	6.72935525949443	469.10899097377	45.9745053037707
13.6	-2.94715898914096	66.0724679274847	108.021170378995	7.06489605098406	469.056500736266	45.9740475400715
13.6166666666667	-2.95799273002097	65.9700814467752	107.974173305884	6.99104350752056	469.028577150618	45.9737423642721
13.6333333333333	-2.96363848231071	65.6084481244381	107.499319761954	6.71333353002655	469.044293704289	45.9709957820771
13.65	-2.97157305309606	66.329731126411	108.29613377429	6.5595249271105	469.09830982079	45.9723690731746
13.6666666666667	-2.97935503598191	65.7379952512939	107.128073401929	6.72279397981125	469.012555421146	45.971606133676
13.6833333333333	-2.98789995836612	65.9384957515283	108.014914275102	6.61903420800131	468.946790036368	45.9700802546788
13.7	-2.99079912846087	66.0773507402736	107.966238735088	6.86286967175383	468.96204882634	45.971606133676
13.7166666666667	-2.99873369924624	66.0379830621464	107.672201852333	6.55952492711123	468.988599120891	45.9676388482833
13.7333333333333	-3.00697344583126	66.4118234164563	108.313681382751	6.71562234852729	468.97257739142	45.9664181450855
13.75	-3.01643389561377	65.4660836139967	107.084891026312	6.79969828127014	468.983258544401	45.9627560354922
13.7666666666667	-3.02223223580325	65.5770150170989	107.352377614527	6.71623270012098	469.053448978273	45.9616879201942
13.7833333333333	-3.03291338878354	65.8553353461827	107.667929391143	6.42952003654873	469.06519824655	45.9632137991914
13.8	-3.03794878947435	66.2828866412119	108.898550802396	6.08390844368499	468.993176757882	45.9603146290967
13.8166666666667	-3.04344195386423	66.9290963965098	108.494650631819	6.61903420800444	469.018048585537	45.9626034475925
13.8333333333333	-3.05259722784732	65.6110421187391	106.956106838954	7.14363140723775	469.01072436635	45.9607723927959
13.85	-3.06159991393093	65.6653634110331	107.281729416953	6.85874979845885	469.027051271621	45.9604672169964
13.8666666666667	-3.0704500121146	66.0572091375069	107.753683790778	6.70616189873678	469.041699709994	45.9557369921052
13.8833333333333	-3.07304400640991	66.6645089783964	108.548514160424	7.84278916376091	469.01652270654	45.9545162889074
13.9	-3.08082598929556	65.9915963406346	107.64321015139	7.60795638609136	469.045514407486	45.9558895800049
13.9166666666667	-3.08403033518976	66.1493722289457	108.111807591435	6.72935525949339	469.018201173436	45.9543637010077
13.9333333333333	-3.09364337287203	66.3115731663448	108.573233400181	6.67930642838877	468.970441160825	45.9569576953029
13.95	-3.10295123475505	66.147235998341	107.720267040735	7.40165754566635	468.917340571722	45.9546688768071
13.9666666666667	-3.10676593224798	65.5342904051721	107.198569011603	6.82289164202863	468.960065183643	45.9532955857096
13.9833333333333	-3.11119098133995	65.828022112143	107.369467459294	6.97135966846721	468.931683834295	45.9493283003169
14	-3.11821002472698	66.4914743001148	107.802359330795	7.83683823566662	468.982800780702	45.9491757124172
14.0166666666667	-3.11866778842615	65.8016244054758	108.014151335608	6.69837991584103	468.991650878885	45.9461239544227
14.0333333333333	-3.12324542541775	66.0564461980136	108.014456511405	6.44859352401483	468.999432861771	45.9462765423225
14.05	-3.12934894140659	65.9479562013096	107.631918646805	6.62559548769258	469.012250245348	45.9439877238266
14.0666666666667	-3.13072223250402	65.9577218268949	107.800223100199	7.01255840138246	469.023389162027	45.9404782021331
14.0833333333333	-3.13499469369612	66.0912362391487	108.018576384693	7.71766708598711	468.99989062547	45.9413937295315
14.1	-3.13789386379084	66.0758248612773	108.446890619209	6.52137795217267	469.068402592445	45.9359005651415
14.1166666666667	-3.13301105099984	65.9445992675207	107.172476480758	5.99800145613344	469.036359133504	45.936205740941
14.1333333333333	-3.1328584631001	65.6726876302179	107.142874428208	7.90290879625419	468.962964353738	45.9375790320385
14.15	-3.13392657839813	65.9714547378683	107.499777525649	7.78434799816628	468.98920947249	45.9352902135427
14.1666666666667	-3.13362140259871	65.9317818839426	107.582937931	7.40470930365724	469.025372804723	45.9343746861443
14.1833333333333	-3.1375886879914	65.9359017572364	107.57805511821	7.24678082744925	469.008435547855	45.9313229281499
14.2	-3.13972491858748	65.4348030945604	106.537405642126	7.47856184712561	469.02720385952	45.9374264441388
14.2166666666667	-3.13819903959029	66.5854684463419	108.454520014197	7.42256208792712	469.045666995386	45.9343746861443
14.2333333333333	-3.13865680328941	65.6069222454289	107.036673249989	7.52571150814222	469.092053716901	45.9313229281499
14.25	-3.13346881469897	65.7878914945061	107.67403290713	7.45719954116339	469.043988528489	45.9310177523505
14.2666666666667	-3.1365205726934	65.9568062995005	107.863547078586	5.87348972996528	469.044141116389	45.9297970491527
14.2833333333333	-3.13545245739533	66.2709847850192	108.084036593677	6.98631328262972	469.066876713447	45.9252194121611
14.3	-3.13606280899419	65.8255807057341	107.282492356448	7.36473127393651	469.077710454326	45.9241512968631
14.3166666666667	-3.13255328730064	66.1193124126991	108.026053191786	7.67890975945683	468.977612792111	45.9256771758603
14.3333333333333	-3.12934894140658	66.2233773603075	107.842642536324	7.37541242691863	468.9834111323	45.9238461210637
14.35	-3.12232989801938	66.0834542562627	107.751547560187	6.97074931685638	469.039258303598	45.9223202420664
14.3666666666667	-3.11821002472699	65.8174935470552	107.437979426267	7.27897687428948	469.0381901883	45.9159115502782
14.3833333333333	-3.11637896993032	65.405506217808	107.069021884739	7.31056256953563	468.97791796791	45.9163693139774
14.4	-3.11256427243736	65.9705392104662	107.596976017763	7.72361801407722	468.997296631175	45.9146908470805
14.4166666666667	-3.10920733864345	66.4269296185296	108.992697536504	6.66084329252205	469.05970508216	45.9136227317824
14.4333333333333	-3.10234088315612	65.5863228789775	106.953818020456	7.37602277850961	469.009351075253	45.9140804954816
14.45	-3.09989947676053	65.6986275731686	107.576224063411	7.47627302862535	469.070538823041	45.910570973788
14.4666666666667	-3.09364337287207	65.1773873077271	106.469961790442	7.28904767567184	469.005231201961	45.9069088641948
14.4833333333333	-3.09288043337341	65.4224434746837	106.897970849169	7.63420150484348	468.947400387967	45.9047726335987
14.5	-3.08509845048775	65.8403817320097	107.765738234862	7.57637069084467	469.003552735064	45.9081295673925
14.5166666666667	-3.08387774729	65.6876412443858	107.538382264276	6.49269142702374	468.937634762384	45.905688160997
14.5333333333333	-3.08128375299474	65.5512276620407	107.496115416056	6.52549782547402	468.957166013549	45.9066036883953
14.55	-3.07151812741253	65.930256004951	107.241446211431	6.57859841456875	469.017743409738	45.9032467546014
14.5666666666667	-3.06541461142385	66.125263340787	108.013846159807	6.79725687488272	469.01606494284	45.9041622819998
14.5833333333333	-3.05885333173597	66.0570565496134	107.412497247014	8.23799182406212	468.974255858317	45.9035519304009
14.6	-3.05458087054374	65.799793350682	107.393728935343	2.59346023758532	468.993939697381	45.9038571062003
14.6166666666667	-3.05030840935163	65.5683175068068	106.940237697375	7.21458478058023	469.01102954215	45.9011105240054
14.6333333333333	-3.04679888765801	66.1209908795954	107.644736030384	7.21214337420655	468.958386716746	45.9003475845068
14.65	-3.04359454176393	65.7158700058397	106.940237697377	7.44514509708326	469.028271974818	45.8959225354149
14.6666666666667	-3.04313677806473	65.8382455014145	107.591025089682	7.13295025424958	469.035138430305	45.8979061781113
14.6833333333333	-3.03672808627654	65.75844202986	106.838766744064	6.17149389812424	469.049786868679	45.8988217055096
14.7	-3.03672808627651	65.8785287069386	107.418600763001	6.68403665329192	469.086255376711	45.8962277112143
14.7166666666667	-3.03154009768606	65.56801233101	106.937948878882	6.97441142645087	469.004620850362	45.8943966564177
14.7333333333333	-3.0261995211958	65.6246224418066	107.18880338602	6.02775609658964	469.01728564604	45.8934811290194
14.75	-3.02330035110117	65.7775155173251	107.008749664351	7.16560406479857	469.130048103931	45.8947018322172
14.7666666666667	-3.01933306570842	66.4118234164621	108.220602763932	6.40632667577735	469.067792240844	45.8927181895208
14.7833333333333	-3.01948565360817	65.9040108861921	107.423941339488	5.99922215933943	469.007520020456	45.8933285411197
14.8	-3.01734942301203	65.8358040950203	107.167135904257	6.39320411642725	469.062909428056	45.8951595959163
14.8166666666667	-3.01490801661658	65.9243050768558	107.184836100632	7.19963116643912	469.055890384667	45.8945492443174
14.8333333333333	-3.01795977461095	65.8739510699491	108.347555896493	7.49702498299635	468.948926266964	45.8924130137214
14.85	-3.01795977461096	65.818103898651	107.445303645448	6.40037574769997	469.043225588991	45.8918026621225
14.8666666666667	-3.01445025291743	66.0121957070928	108.054739716925	6.56242409720483	469.084729497715	45.8867672614317
14.8833333333333	-3.01322954971963	66.1627999641186	108.588187014354	6.43135109134779	468.990277587788	45.88768278883
14.9	-3.00834673692863	66.188434731271	108.423544670558	7.07328838546506	469.024304689425	45.8869198493314
14.9166666666667	-3.00804156112916	66.2633553900356	108.108603245539	7.13523907275184	469.061230961158	45.8846310308356
14.9333333333333	-3.00453203943562	66.3388864003966	108.911673361761	6.85569804046776	469.090375250004	45.8834103276379
14.95	-3.00361651203725	65.6658211747296	107.060171786547	6.85874979846045	469.150494882494	45.8811215091421
14.9666666666667	-2.99659746865019	66.3629952885492	107.807699907283	6.84745829388146	469.111737555965	45.8803585696435
14.9833333333333	-2.99751299604849	66.4789620923305	108.200613749056	7.33726545197458	468.999127685971	45.8803585696434
15	-2.99247759535774	65.7190743517324	107.125479407637	5.89134251423729	469.080304448623	45.876238696351
15.0166666666667	-2.98973101316276	65.7611886120572	107.117697424755	6.47544899437427	469.109448737468	45.8803585696435
15.0333333333333	-2.9883577220653	65.7588997935592	107.262198165787	6.50230446471593	468.996991455375	45.8788326906463
15.05	-2.98591631566975	65.7202950549281	107.286001878137	6.61903420799993	469.027966799021	45.8795956301448
15.0666666666667	-2.98591631566979	65.5324593503744	106.675802867161	6.32408179784278	469.107617682672	45.8739498778552
15.0833333333333	-2.98957842526305	65.4912606174505	106.645285287215	6.69532815785581	468.989819824089	45.872423998858
15.1	-2.98820513416557	65.5381051026653	107.008139312751	7.35282941775809	469.06519824655	45.8753231689527
15.1166666666667	-2.98637407936894	65.7738534077299	106.607901251785	7.6496128827109	468.953351316056	45.8712032956603
15.1333333333333	-2.98820513416559	66.0204354536811	107.767874465467	7.21748395069881	469.061383549058	45.8754757568525
15.15	-2.9883577220653	66.2708321971186	108.1282870846	6.75437967505386	469.004315674563	45.875170581053
15.1666666666667	-2.99034136476168	66.2010995269426	107.101523107373	6.93565409992225	468.969525633425	45.8739498778552
15.1833333333333	-2.99125689215998	65.4888192110561	106.803213763427	6.79725687487642	468.918713862819	45.8727291746575
15.2	-2.98912066156388	65.7141915389445	107.385184012965	6.25556983086612	469.046124759086	45.8736447020558
15.2166666666667	-2.98805254626587	65.7970467684892	107.462393490219	6.43913307423117	469.036511721403	45.874102465755
15.2333333333333	-2.98576372777003	65.8664742628608	107.523276062203	6.70021097065223	469.011945069548	45.8737972899555
15.25	-2.9837800850737	65.6235543265077	106.849600484943	6.54274025814175	468.986920653994	45.8739498778552
15.2666666666667	-2.98561113987041	65.584186648384	106.772238419792	6.84852640918382	468.994092285281	45.8748654052536
15.2833333333333	-2.99003618896223	65.8608285105719	107.220541669162	6.94038432481233	468.990735351487	45.8748654052536
15.3	-2.9898836010625	65.2913704688084	106.464163450238	7.07634014345536	469.084424321916	45.869677416663
15.3166666666667	-2.99156206795943	65.2712288660565	106.483847289319	6.38664283672765	469.05970508216	45.8681515376659
15.3333333333333	-2.99552935335212	65.9458199707146	107.665487984744	6.9457249012959	469.008282959955	45.8673885981673
15.35	-2.99659746865019	65.6565133128464	107.280050950055	7.18650860705923	469.029645265916	45.8678463618664
15.3666666666667	-2.99980181454426	65.8077279214699	108.136374243281	6.87538187953256	469.054211917771	45.864794603872
15.3833333333333	-3.00407427573647	65.4203072440775	107.064444247739	6.94923442299712	469.01667529444	45.8664730707689
15.4	-3.00437945153589	65.2837410738302	106.45256676987	6.91474955766163	469.131879158727	45.8606747305796
15.4166666666667	-3.00605791843283	65.5365792236664	107.027823151816	6.44737282081899	469.130963631329	45.8622006095768
15.4333333333333	-3.00621050633254	65.4166451344853	106.725546522469	7.06489605098353	469.012250245348	45.8635739006743
15.45	-3.00758379743005	66.2690011423217	107.694784861494	6.43318214614118	469.051770511376	45.8600643789807
15.4666666666667	-3.01155108282273	65.4483834176292	106.807943988321	7.21809430230024	469.039563479398	45.8596066152816
15.4833333333333	-3.01277178602051	66.1949960109587	106.693350475628	7.90000962615285	468.964185056935	45.8565548572872
15.5	-3.01582354401489	65.289386826121	106.30654014984	7.48222395671746	468.963879881136	45.857165208886
15.5166666666667	-3.01857012620984	65.8657113233716	107.005850494269	6.79069559519314	469.095715826495	45.8554867419891
15.5333333333333	-3.0173494230121	65.7874337308062	107.372061453584	7.89466904966128	469.090070074205	45.8568600330866
15.55	-3.02330035110124	65.5164376209049	106.598593389893	7.12089581016063	469.11402637446	45.8564022693874
15.5666666666667	-3.02436846639921	65.8480111269974	106.561819706074	6.54457131293982	469.054822269369	45.856097093588
15.5833333333333	-3.02528399379754	66.1351815542684	107.315298754885	7.39570661757198	469.050397220278	45.8605221426799
15.6	-3.02299517530173	66.0599557197071	107.365194998099	7.1829990853647	469.014996827542	45.8589962636827
15.6166666666667	-3.02452105429891	66.0869637779605	107.636038520104	6.93733256682056	468.970288572925	45.8570126209863
15.6333333333333	-3.02619952119586	65.3261605099503	106.637045540632	6.57325783808713	468.941602047777	45.8597592031813
15.65	-3.0281831638922	65.3479805796135	107.15141935059	7.11860699168378	468.958234128846	45.8605221426799
15.6666666666667	-3.02909869129054	65.1871529333092	106.355673453547	6.67625467039078	469.008893311553	45.8591488515824
15.6833333333333	-3.03138750978632	65.5005684793326	107.011648834442	6.27632178523113	468.877667717795	45.8576229725852
15.7	-3.03184527348549	65.5451241460525	107.430197443373	6.40922584589008	468.944806393673	45.85502897829
15.7166666666667	-3.0327608008838	65.6591073071425	106.531149538229	6.80625956095719	468.977460204212	45.8593014394821
15.7333333333333	-3.0374910257752	65.5425301517583	106.550528201498	7.07145733066752	468.855084708636	45.857165208886
15.75	-3.04084795956896	65.8791390585386	106.96571987663	6.43013038814843	468.915509516925	45.8553341540894
15.7666666666667	-3.03672808627649	65.6856576016902	107.024618805927	6.64360085986663	468.910016352535	45.8554867419891
15.7833333333333	-3.03688067417624	65.566639039912	107.291037278832	7.18528790386232	468.930615718998	45.8521298081953
15.8	-3.03367632828211	65.5236092521937	106.540152224314	6.72523538620391	469.029340090116	45.8478573470031
15.8166666666667	-3.03581255887822	65.827106584735	107.449270930844	6.9391636216143	468.952893552356	45.8481625228026
15.8333333333333	-3.03535479517908	65.9603158211883	107.151266762689	6.66969339070991	468.914136225827	45.8513668686967
15.85	-3.02970904288938	65.9531441899004	107.480704038182	6.89094584530449	468.983411132301	45.8530453355936
15.8666666666667	-3.02772540019304	65.3516426892084	106.355063101954	6.87950175282786	469.006604493059	45.8528927476939
15.8833333333333	-3.03001421868887	65.6389657043822	107.065970126754	6.38130226024125	468.857678702931	45.8513668686967
15.9	-3.03184527348549	65.8069649819708	107.541586610174	7.18772931025938	468.985242187096	45.8486202865017
15.9166666666667	-3.0298616307891	65.8187142502489	107.22084684496	5.92887913756152	468.991040527286	45.8486202865017
15.9333333333333	-3.0272676364939	65.6226387991107	106.980673490805	6.3372043572163	468.901013666452	45.8486202865017
15.95	-3.02558916959696	65.4251900568752	106.460348752764	6.73713724238755	468.923291499811	45.8428219463123
15.9666666666667	-3.02543658169725	65.9476510255127	107.698752146884	6.83479349820608	468.951978024958	45.8400753641174
15.9833333333333	-3.02574175749668	65.614551640423	107.325827319966	6.52915993506558	468.95121508546	45.8388546609196
16	-3.02558916959697	65.820087541347	107.376791678476	6.85630839206624	469.034528078707	45.8351925513264
16.0166666666667	-3.02909869129057	65.431903924458	106.467978147741	7.20863385251545	469.051312747675	45.8345821997275
16.0333333333333	-3.02879351549108	65.5962410924575	106.891256981567	6.78962747988924	469.008588135754	45.8361080787247
16.05	-3.02604693329612	65.109790868149	106.108481055997	7.57576033924635	469.056195560467	45.8364132545241
16.0666666666667	-3.02696246069445	65.6348458310896	106.531912477729	6.73301736909018	468.980511962205	45.8306149143348
16.0833333333333	-3.02513140589783	65.8542672308888	106.623465217562	6.97258037164617	468.893842035164	45.8319882054323
16.1	-3.02360552690062	65.1717415554363	106.237417831267	7.31819196451561	469.061536136958	45.8289364474378
16.1166666666667	-3.02574175749668	65.7454720583793	106.659018198191	6.60835305501908	469.085797613013	45.8295467990367
16.1333333333333	-3.02391070270003	65.8669320265585	106.763388321602	7.44941755827543	468.91261034683	45.8313778538334
16.15	-3.02040118100651	65.4589119827104	106.896139794358	6.57020608008693	468.948926266963	45.8319882054323
16.1666666666667	-3.01704424721263	65.6429329897725	106.693808239325	8.58192495000341	468.986157714495	45.8313778538334
16.1833333333333	-3.01582354401489	65.4821053434673	106.511618287062	6.89323466380474	468.860883048826	45.8304623264351
16.2	-3.01612871981431	65.7561532113669	107.437826838366	6.64115945346773	468.918103511221	45.8283260958389
16.2166666666667	-3.01155108282274	65.7399788939944	106.806875873023	6.98570293102952	468.870038322809	45.8231381072485
16.2333333333333	-3.01048296752471	65.5333748777717	106.895834618561	6.27571143363172	468.848828604748	45.827257980541
16.25	-3.01261919812077	65.4526558788214	106.619803107965	6.85508768886848	468.915814692725	45.8277157442401
16.2666666666667	-3.01399248921825	65.3089180772889	105.853659263469	6.23588599179936	468.881024651586	45.8246639862456
16.2833333333333	-3.01277178602049	65.7489815800776	106.386648797195	6.38786353992612	468.768719957395	45.8220699919505
16.3	-3.01200884652192	65.4523507030209	106.913534814932	6.29127539940811	468.963879881139	45.8232906951482
16.3166666666667	-3.01490801661658	65.7773629294264	107.007528961153	6.60118142373229	468.948926266963	45.821764816151
16.3333333333333	-3.01734942301207	65.7411995971936	106.626059211856	5.52055391791953	468.794965076147	45.8200863492541
16.35	-3.01902788990901	65.6559029612491	106.830221821682	6.22871436051939	468.876294426698	45.8165768275605
16.3666666666667	-3.01719683511241	65.896076315407	107.498556822449	5.70594821607904	469.00034838917	45.8159664759617
16.3833333333333	-3.01322954971965	65.7648507216477	107.556540224345	6.00822484542217	468.812970448313	45.8153561243628
16.4	-3.01658648351348	65.8385506772124	107.411123955913	5.50025972725551	468.962354002138	45.8135250695662
16.4166666666667	-3.01567095611516	65.7616463757502	107.244955733113	6.04087865596743	469.017590821837	45.8109310752709
16.4333333333333	-3.01307696181996	65.3746834620635	106.858145407326	5.96046483281246	468.852643302241	45.8118466026692
16.45	-3.00529497893417	66.0079232459042	107.781302200633	5.52650484600891	469.003857910864	45.8072689656776
16.4666666666667	-3.00468462733534	65.5172005604039	106.811453510014	6.15058935586077	468.966473875432	45.810320723672
16.4833333333333	-3.00148028144121	65.4253426447736	107.219778729667	6.05522191853433	468.866528801116	45.806506026179
16.5	-3.0028535725387	65.5301705318791	106.666647593179	6.07902563089283	469.028577150618	45.8020809770871
16.5166666666667	-2.99873369924621	65.3319588501426	106.26961387811	6.12144506701579	468.995465576376	45.7993343948922
16.5333333333333	-2.99690264444961	65.5095711654171	106.773153947185	6.1577609871482	468.796033191444	45.8002499222905
16.55	-2.99171465585908	65.4824105192658	107.006460845854	5.98732030315793	468.880414299991	45.8028439165858
16.5666666666667	-2.98896807366417	65.4882088594562	106.69258753613	6.0086826091234	468.877209954095	45.8029965044855
16.5833333333333	-2.983627497174	65.6005135536472	106.579214726635	6.43608131623811	468.780164049874	45.806506026179
16.6	-2.98576372777008	65.8457223084991	107.264792160082	5.97007787049142	468.861493400425	45.8004025101902
16.6166666666667	-2.98561113987036	65.4406014347445	106.634604134243	6.08619726217953	468.938245113984	45.797808515895
16.6333333333333	-2.98255938187594	65.6311837214943	106.484305053015	5.84007297992985	468.846539786251	45.7962826368978
16.65	-2.98362749717398	65.4634896197021	106.639029183329	5.92826878596757	468.896741205259	45.7985714553936
16.6666666666667	-2.98072832707926	65.7216683460333	106.941153224781	6.22810400891873	468.893231683565	45.7968929884967
16.6833333333333	-2.97645586588715	66.1388436638632	107.379538260672	6.02424657489284	468.824261952893	45.797808515895
16.7	-2.97523516268936	65.213550639952	106.105581885894	6.28227271331582	468.911999995232	45.7982662795941
16.7166666666667	-2.97081011359752	65.349964222308	105.802084553364	5.5933383460842	468.868359855912	45.7935360547028
16.7333333333333	-2.96897905880089	66.3706246835402	107.564627383038	6.32103003985371	468.748578354632	45.7930782910036
16.75	-2.97325151999303	65.8089486246674	106.643454232422	5.93238865926196	468.910168940435	45.7880428903129
16.7666666666667	-2.97431963529104	65.4000130534157	106.549612674103	5.78163181434361	468.989514648287	45.7866695992155
16.7833333333333	-2.97233599259471	65.3763619289615	107.026602448618	6.35795631158181	468.780926989372	45.7892635935107
16.8	-2.97721880538582	65.39741905912	106.226889266172	6.53022805036295	468.879651360494	45.7891110056109
16.8166666666667	-2.97798174488434	65.1758614287293	105.982443450837	6.41578712557512	468.97257739142	45.7880428903129
16.8333333333333	-2.97508257478969	65.4613533891015	107.046286287673	6.52915993506943	468.806409168626	45.7907894725078
16.85	-2.97492998688996	65.7846871486127	107.327505786863	6.00761449382327	468.920697505517	45.7924679394048
16.8666666666667	-2.97706621748603	65.7216683460291	106.727530165166	6.3019565523831	468.983868896001	45.7906368846082
16.8833333333333	-2.97355669579245	65.4267159358661	107.271811203465	6.01890599840195	468.830212880982	45.7849911323185
16.9	-2.97248858049444	65.2057686570732	105.955587980488	6.01051366392011	469.008893311553	45.7848385444188
16.9166666666667	-2.96882647090115	65.5754891380947	106.252524033339	5.45143159934098	468.982190429101	45.789111005611
16.9333333333333	-2.97355669579245	64.9788704501923	105.669943432209	5.64338717718943	468.819073964302	45.7892635935107
16.95	-2.97294634419355	65.1096382802537	106.290213244574	6.39503517121279	469.043835940592	45.7875851266137
16.9666666666667	-2.96989458619919	65.1291695314154	105.929037685934	5.92536961587475	468.995160400579	45.7877377145135
16.9833333333333	-2.96913164670059	65.0484505324679	106.040121676941	6.64955178795282	468.814496327311	45.782549725923
17	-2.96989458619919	65.619587041115	107.055594149565	6.4444736507221	469.035748781904	45.7828549017224
17.0166666666667	-2.97218340469499	65.376514516858	106.490866332698	5.71968112704605	469.107159918971	45.77873502843
17.0333333333333	-2.96913164670058	65.4924813206487	106.926199610604	5.99983251094023	468.914899165326	45.7784298526306
17.05	-2.96607988870617	65.5995980262493	107.005087554751	6.83189432809893	469.075574223734	45.7750729188367
17.0666666666667	-2.96592730080647	65.2317086000252	106.380240105404	5.20820648718912	469.081982915519	45.7770565615331
17.0833333333333	-2.96592730080646	65.0768318818076	106.46294274705	6.04148900755689	468.941754635677	45.7781246768312
17.1	-2.96699541610451	65.5680123310092	106.605765021189	5.53962740537958	469.048566165481	45.7698849302462
17.1166666666667	-2.96455400970901	65.0692024868258	106.165091166798	5.45860323063087	469.100598639285	45.7663754085527
17.1333333333333	-2.96363848231068	65.4869881562599	106.993796050181	5.41389497601254	469.258069351798	45.7686642270485
17.15	-2.96638506450562	65.2375069402175	106.565481815668	5.22911102945386	469.59834036817	45.7679012875499
17.1666666666667	-2.96531694920757	65.3618660784912	106.495443969695	5.55931124445953	469.76328788777	45.7691219907476
17.1833333333333	-2.96485918550843	65.5413094485597	106.469504026743	6.91535990925924	469.746198043001	45.7677486996502
17.2	-2.96669024030509	65.0685921352249	105.965811369764	5.35423310721757	469.748639449396	45.7660702327532
17.2166666666667	-2.96775835560311	65.4741707726809	106.424338008423	6.06056249502702	469.661206582857	45.7659176448535
17.2333333333333	-2.96562212500699	65.6618538893331	106.706167859201	4.78752164765639	469.476270048394	45.7651547053549
17.25	-2.96211260331347	65.1326790531086	105.909811610568	5.70838962247308	469.436444606569	45.7630184747588
17.2666666666667	-2.96012896061711	65.3493538707159	106.250845566459	6.50108376152817	469.390973412451	45.7599667167644
17.2833333333333	-2.96180742751404	65.4526558788211	107.183157633731	6.17927588100415	469.224194838058	45.7608822441628
17.3	-2.96226519121314	65.1308479983062	106.044088962302	3.47908040757356	469.153088876789	45.7595089530652
17.3166666666667	-2.95768755422158	65.0978890119744	105.830313314818	6.62803689409154	469.219312025268	45.7575253103689
17.3333333333333	-2.9576875542216	65.7720223529335	106.893088036363	5.45387300575471	469.186047863129	45.7553890797729
17.35	-2.9547883841269	65.4859200409596	106.198965680536	5.3751376494895	469.145917245503	45.753100261277
17.3666666666667	-2.95295732933028	65.6647530594322	106.712729138892	6.14875830106359	469.220990492165	45.7529476733773
17.3833333333333	-2.9537202688289	65.4158821949886	106.54091516381	5.87516819686648	469.039716067297	45.7491329758843
17.4	-2.95768755422158	65.605548954341	106.639792122833	6.15592993235101	469.178418468142	45.7514217943801
17.4166666666667	-2.95799273002102	65.3696480613742	105.658194163932	6.11427343573078	469.196576428209	45.7476070968871
17.4333333333333	-2.95661943892355	65.6626168288359	106.935965236182	6.76567117963062	469.171399424756	45.7497433274832
17.45	-2.95799273002106	65.3217354608587	106.637655892224	6.58683816114949	469.158887216979	45.7488278000849
17.4666666666667	-2.96043413641655	65.3739205225655	106.234671249072	5.6606296098602	469.224042250159	45.7489803879846
17.4833333333333	-2.95967119691795	65.4898873263533	106.55602136589	6.75804178465143	469.152173349391	45.748217448486
17.5	-2.96058672431627	65.4666939655956	106.978384672307	5.79658542851121	469.226178480755	45.7436398114944
17.5166666666667	-2.9622651912132	65.3873482577367	106.326071400994	5.05271941737824	469.175214122249	45.7434872235947
17.5333333333333	-2.96165483961431	65.1604500508583	106.037680270534	5.70777927087538	469.253339126905	45.741656168798
17.55	-2.96165483961435	65.6703988117186	106.339804311976	6.0904697233782	469.113110847061	45.7457760420906
17.5666666666667	-2.96424883390955	64.8975410996388	105.693747144563	6.17927588100595	469.128369637034	45.7485226242854
17.5833333333333	-2.96257036701265	65.305561143486	106.075216893856	5.14503509670751	469.062451664355	45.7439449872939
17.6	-2.96211260331348	65.3862801424405	106.693655651426	6.24656714479191	469.21244556978	45.7405880535
17.6166666666667	-2.96348589441094	64.9761238679929	105.645376780351	6.33064307753986	469.055432620969	45.7376888834053
17.6333333333333	-2.96424883390954	65.7671395401438	107.012106598147	5.15403778279324	469.071301762539	45.7405880535
17.65	-2.96119707591517	64.9007454455367	105.677725415101	6.62681619088414	469.04337817689	45.7373837076059
17.6666666666667	-2.96058672431629	65.4149666675974	105.884176843424	5.94261204853929	469.085187261414	45.7354000649095
17.6833333333333	-2.96333330651122	65.5919686312675	106.413504267546	6.03981054066717	469.015302003342	45.7366207681073
17.7	-2.96470659760873	64.865497640695	105.463797179685	4.83634977557042	468.96174365054	45.7386044108036
17.7166666666667	-2.96760576770339	64.9652901271157	106.155630717016	5.56114229924265	469.034680666606	45.7366207681073
17.7333333333333	-2.968368707202	65.133136816817	106.315695423834	5.25230439021076	469.038953127797	45.7352474770098
17.75	-2.96867388300143	66.0419503475398	107.457052913729	5.79353367051681	468.910931879934	45.7314327795168
17.7666666666667	-2.9665376524053	65.5313912350703	106.627279915043	5.26908905917149	468.891095452971	45.7308224279179
17.7833333333333	-2.96257036701262	65.5197945546982	106.57860437504	5.2303317326511	468.959760007844	45.7308224279179
17.8	-2.95982378481769	65.3601876115892	105.935598965627	5.15998871086109	468.905286127644	45.7303646642187
17.8166666666667	-2.96302813071179	65.4216805351788	106.916433985021	3.92265343205149	468.993329345782	45.7276180820238
17.8333333333333	-2.96241777911288	65.4851571014628	105.943533536413	5.81748997075413	468.969830809226	45.7282284336227
17.85	-2.96745317980367	65.2010384321814	106.062704686089	6.63932839866262	469.006299317259	45.7283810215224
17.8666666666667	-2.96211260331348	65.0730171843169	105.966726897163	5.76194797528106	469.018811525036	45.7276180820238
17.8833333333333	-2.96516436130787	65.2619210041701	106.22444785979	5.37574800108361	469.014691651743	45.7274654941241
17.9	-2.95936602111855	64.9704781157051	105.914541835457	5.46043428542844	469.087476079909	45.7270077304249
17.9166666666667	-2.95463579622718	65.5510750741419	106.75347010812	5.52421602751696	469.033765139208	45.7268551425252
17.9333333333333	-2.95539873572578	65.1326790531095	105.873343102537	6.48857155373914	469.056042972567	45.7267025546255
17.95	-2.95860308161993	65.2974739848072	106.157766947615	6.15181005904845	469.015759767041	45.7277706699235
17.9666666666667	-2.95921343321879	65.1232186033263	106.024862886957	5.19218475772139	469.019269288735	45.7238033845308
17.9833333333333	-2.9605867243163	65.1567879412663	106.497885376093	5.23750336393986	469.067334477146	45.7212093902355
18	-2.96226519121319	65.2799263763384	106.400229120268	5.32630952157433	469.015454591242	45.7198360991381
18.0166666666667	-2.961807427514	65.1802864778184	106.269919053902	5.59684786778522	469.074048344735	45.7227352692328
18.0333333333333	-2.95906084531907	64.9263802126867	105.885092370814	5.64750705048269	469.036206545603	45.7198360991381
18.05	-2.95845049372021	64.9324837286863	106.392752313193	4.68315152427806	469.006299317259	45.7172421048428
18.0666666666667	-2.95951860901823	65.8039132239782	106.936117824087	7.0697788637735	469.040173830996	45.7160214016451
18.0833333333333	-2.95845049372019	65.5387154542678	107.140890785513	4.2288973468044	468.967236814931	45.7163265774445
18.1	-2.96012896061712	65.2127877004602	106.273581163496	5.08659393112147	468.95121508546	45.713885171049
18.1166666666667	-2.95921343321881	65.0843086888964	106.040732028524	5.23033173265415	469.099988287686	45.7140377589487
18.1333333333333	-2.95692461472298	65.3423348273247	106.590048467519	5.07530242653985	469.045514407486	45.7146481105476
18.15	-2.95661943892355	65.3173104117691	105.847708335384	5.68748508021571	469.101666754583	45.7146481105476
18.1666666666667	-2.95875566951966	65.5413094485589	106.219870222803	4.2575838719359	469.143628427007	45.7119015283526
18.1833333333333	-2.96104448801543	65.2184334527531	106.197439801542	5.83824192513039	469.139813729514	45.7125118799515
18.2	-2.96302813071182	64.9303474980821	105.950094816095	5.13969452019323	469.100293463486	45.7102230614557
18.2166666666667	-2.96653765240535	65.3406563604267	106.165701518399	3.21571369264878	469.113416022862	45.710070473556
18.2333333333333	-2.96745317980366	65.3463021127252	105.995413422313	3.58634970105725	469.187268566326	45.7088497703582
18.25	-2.96684282820479	66.3370553455982	106.605612433291	1.64039621593929	469.086102788812	45.7056454244641
18.2666666666667	-2.96775835560306	65.6572762523382	107.165457437365	2.18803418804349	469.12501270324	45.7080868308597
18.2833333333333	-2.96196001541375	65.7115975446462	107.035605134702	2.09037793221304	469.038495364099	45.709002358258
18.3	-2.9628755428121	65.2996102153912	106.988608061576	2.25959791300946	469.083661382416	45.7102230614557
18.3166666666667	-2.96363848231067	64.8543587240198	105.863272301151	2.55699172955697	469.022473634629	45.7097652977566
18.3333333333333	-2.96516436130786	65.2529183180865	106.028219820748	2.48970046577752	469.079846684923	45.7094601219571
18.35	-2.96546953710731	65.0075569753369	105.965048430264	2.79960649010857	469.023541749926	45.7077816550602
18.3666666666667	-2.96379107021041	64.9736824616002	105.31090410417	1.94435131217889	468.968152342329	45.7044247212664
18.3833333333333	-2.96257036701266	64.9990120529548	105.485159485652	3.34083577042428	468.985089599198	45.7016781390714
18.4	-2.96836870720197	65.2701607507542	106.190573346049	2.99690264445198	468.963879881137	45.6989315568765
18.4166666666667	-2.96653765240532	65.492328732747	106.535727175215	2.87406938517071	468.914746577426	45.7009151995728
18.4333333333333	-2.96562212500703	65.099109715171	105.783316241701	1.93412792290325	468.954419431354	45.7012203753723
18.45	-2.96775835560313	65.2350655338235	106.477591185431	1.64268503443671	468.964032469036	45.6998470842748
18.4666666666667	-2.96730059190395	65.4697457235894	106.422506953627	2.16835034896858	468.940839108279	45.6993893205756
18.4833333333333	-2.96409624600981	65.7114449567451	106.953360256752	3.07258624271502	468.948926266964	45.6998470842748
18.5	-2.96470659760871	65.2748909756476	106.004110932595	2.81456010428428	468.991803466785	45.7010677874725
18.5166666666667	-2.96485918550843	65.0486031203649	105.448690977619	2.70545975598487	468.975781737313	45.6992367326759
18.5333333333333	-2.96516436130787	65.2875557713244	106.117483742088	2.98088091498042	468.877820305694	45.6971005020798
18.55	-2.96714800400427	64.9846687903741	105.665365795208	3.76289390104494	468.832196523678	45.6937435682859
18.5666666666667	-2.96928423460032	64.9507942766442	105.684286694785	2.88490312605028	468.849744132146	45.6911495739907
18.5833333333333	-2.97019976199866	65.4503670603272	106.430899288111	1.83525096388592	468.86408739472	45.6932858045868
18.6	-2.96470659760869	64.8514595539244	105.921408290946	1.94664013067943	468.827466298787	45.6905392223918
18.6166666666667	-2.9639436581101	65.4293099301615	106.19164146135	2.30903639251014	468.827618886686	45.689928870793
18.6333333333333	-2.9660798887062	65.3105965441817	106.096579199826	2.50572219525253	468.888959222374	45.6893185191941
18.65	-2.96714800400422	65.4042855146114	106.269613878108	2.55760208115754	468.864239982619	45.6888607554949
18.6666666666667	-2.96867388300143	64.9095955437163	105.943380948504	2.30552687082232	468.8744633719	45.6887081675952
18.6833333333333	-2.96516436130789	65.1676216821434	105.891653650501	3.125686831812	468.851117423243	45.6890133433947
18.7	-2.96028154851683	65.260852888874	106.247336044755	2.56355300923388	468.956250486151	45.687182288598
18.7166666666667	-2.96287554281207	65.2706185144559	106.560446414975	1.73210154367181	468.935498531788	45.6868771127986
18.7333333333333	-2.9573823784221	65.0341072698916	105.721365554407	1.55693063479033	468.908185297738	45.6867245248988
18.75	-2.95814531792075	65.5268135980853	106.024405123258	1.21955878851168	468.878735833093	45.6835201790047
18.7666666666667	-2.95997637271739	65.4224434746705	106.63857141962	1.20582587754754	468.93488818019	45.6819943000075
18.7833333333333	-2.95936602111851	65.119556493733	105.50072345142	2.28935255344947	468.947552975866	45.6836727669045
18.8	-2.96058672431627	65.5825081814876	107.360312185322	2.22740186615527	468.902539545449	45.6858089975005
18.8166666666667	-2.95799273002102	65.4146614917897	106.578451787137	1.78993235766282	468.925885494106	45.6838253548042
18.8333333333333	-2.95646685102381	65.202564311179	106.248098984248	1.63978586433252	468.914746577427	45.6858089975005
18.85	-2.96089190011573	65.4946175512445	106.029135348148	2.71980301855751	468.838605215466	45.6862667611997
18.8666666666667	-2.96028154851684	65.1883736365084	106.024405123256	1.47514352054885	468.835706045371	45.6824520637067
18.8833333333333	-2.95951860901823	65.188678812307	106.428763057518	1.62010202527848	468.868665031711	45.681231360509
18.9	-2.95951860901823	65.2448311594039	106.158987650816	1.81846629490799	468.859814933528	45.683367591105
18.9166666666667	-2.96180742751407	64.9015083850311	105.124899454407	2.84370439313191	468.837689688068	45.6844357064031
18.9333333333333	-2.96485918550843	64.8964729843423	105.531698795062	2.19993604421294	468.91261034683	45.6838253548042
18.95	-2.96196001541374	64.7382393323315	105.102926796849	2.67143265434729	468.873242668702	45.6809261847095
18.9666666666667	-2.96318071861151	64.8369637034509	105.711294753032	1.99317944009284	468.888806634474	45.6815365363084
18.9833333333333	-2.96287554281206	65.1052132311612	105.798575031668	2.01042187276357	468.915051753225	45.6810787726092
19	-2.96211260331347	65.0922432596828	105.398336970707	2.23396314584988	468.845776846753	45.6794003057123
19.0166666666667	-2.95921343321877	64.8517647297206	105.416037167078	2.44911208445737	468.975781737316	45.6790951299129
19.0333333333333	-2.96058672431628	64.8294868963658	105.626150704989	2.36396803641041	468.96723681493	45.678484778314
19.05	-2.96592730080656	65.4546395215261	105.809103596762	1.7868805996667	468.835095693772	45.678484778314
19.0666666666667	-2.9685212951017	65.4338875671535	106.181112896269	2.22740186616551	468.866071037416	45.6758907840187
19.0833333333333	-2.96348589441097	64.8937264021445	105.418936337166	2.91831987609672	468.898724847956	45.6711605591275
19.1	-2.96531694920759	65.6487313299618	106.575400029147	1.97532665582197	468.857373527132	45.6687191527319
19.1166666666667	-2.96180742751406	64.789356278745	105.222097946541	2.27577223037099	468.921613032914	45.670855383328
19.1333333333333	-2.96165483961434	64.5896187180068	104.97963577388	2.2179414163794	468.937024410786	45.6728390260243
19.15	-2.9654695371073	64.8471870927313	105.866324059144	2.36457838801067	468.935956295488	45.670855383328
19.1666666666667	-2.96394365811011	65.0290718692004	106.088186865341	1.9985200165793	468.931836422195	45.6674984495341
19.1833333333333	-2.96501177340815	65.1078072254548	105.886465661913	2.05940258856892	468.890637689271	45.665972570537
19.2	-2.96333330651121	64.9108162469169	105.552908513128	2.59819046248811	468.825177480292	45.6638363399409
19.2166666666667	-2.9615022517146	65.1384773932983	106.258322373529	2.92121904618897	468.951520261259	45.667040685835
19.2333333333333	-2.95768755422158	64.7031441153958	105.31548174115	2.26554884108391	468.847913077347	45.6693295043308
19.25	-2.95890825741935	65.0313606876946	105.356985649883	1.96464550284418	468.756665513317	45.6671932737347
19.2666666666667	-2.95860308161993	65.0049629810449	105.552145573636	2.07481396644923	468.852338126442	45.6635311641414
19.2833333333333	-2.96165483961432	65.3350106081376	106.520468385248	2.68821732331669	468.810681629817	45.6581905876512
19.3	-2.96104448801539	65.2538338454849	106.084066992042	2.61192337345556	468.738965316948	45.6595638787488
19.3166666666667	-2.95860308161991	65.2677193443606	106.180960308371	2.59513870448549	468.711652082899	45.6601742303476
19.3333333333333	-2.95982378481768	64.977191983299	105.866324059158	1.97166454623337	468.734845443656	45.6560543570552
19.35	-2.95707720262271	64.5890083664075	104.845205834223	2.1958161709206	468.761548326108	45.6572750602529
19.3666666666667	-2.95982378481765	65.1813545931165	105.977255462238	2.00447094467245	468.732251449361	45.65346036276
19.3833333333333	-2.96318071861155	65.1075020496537	105.997091889206	2.15049756470661	468.78779344486	45.6507137805649
19.4	-2.96928423460029	65.129474707214	105.875174157331	2.72041337015494	468.789929675455	45.6507137805649
19.4166666666667	-2.96958941039974	65.1757088408298	106.084829931549	2.53257766559359	468.845776846753	45.6536129506596
19.4333333333333	-2.96913164670059	65.1432076181897	106.07292807537	1.64985666572187	468.763989732504	45.6513241321639
19.45	-2.96821611930228	65.0978890119742	105.66322956462	2.43064894859477	468.703717512114	45.6496456652669
19.4666666666667	-2.97096270149723	65.3951302406266	105.949637052395	2.33299269276834	468.74934129413	45.6497982531666
19.4833333333333	-2.97111528939697	65.35911949629	105.812002766846	2.45216384244936	468.81464891521	45.6501034289661
19.5	-2.97355669579247	65.0493660598615	105.691458326069	2.14271558181736	468.697461408225	45.6493404894675
19.5166666666667	-2.96897905880084	64.8404732251438	105.356527886182	1.7881013028648	468.780774401474	45.6533077748602
19.5333333333333	-2.97142046519639	65.0428047801747	105.781485186906	1.81434642162074	468.839520742865	45.6525448353616
19.55	-2.97065752569777	65.5420723880537	106.545340212893	2.39555373166153	468.746594711934	45.6499508410664
19.5666666666667	-2.97004717409891	64.8365059397509	105.333639701225	2.26432813789034	468.763684556704	45.6511715442641
19.5833333333333	-2.96974199829945	65.0531807573531	106.089102392737	1.28273017899257	468.82533006819	45.6461361435734
19.6	-2.97172564099582	64.8088875299008	105.329062064229	2.59040847959914	468.897046381059	45.640337803384
19.6166666666667	-2.96867388300144	64.5859566084124	105.072104041105	2.17613233185749	468.883160882185	45.6362179300916
19.6333333333333	-2.97050493779808	64.8023262502191	105.328604300537	2.51121535964054	468.848676016848	45.6401852154843
19.65	-2.9700471740989	65.3324166138419	105.568167303095	1.88835155298634	468.845166495154	45.6389645122865
19.6666666666667	-2.97355669579249	64.9634590723177	105.69725666626	2.10639966168784	468.886822991778	45.6385067485874
19.6833333333333	-2.97279375629388	65.1424446786904	105.902639979282	2.47245803311048	468.863019279422	45.6386593364871
19.7	-2.96974199829948	64.9219551635927	105.692373853466	2.89146440574412	468.855389884436	45.6346920510944
19.7166666666667	-2.97340410789274	64.9311104375781	105.808035481455	2.62794510292744	468.938092526084	45.639269688086
19.7333333333333	-2.97309893209329	65.1535835953677	105.700918775846	2.27867140046142	468.95609789825	45.6363705179912
19.75	-2.97111528939695	64.8972359238408	105.401083552902	1.99317944009181	468.902386957549	45.6348446389941
19.7666666666667	-2.96852129510172	65.6380501769806	106.056906345891	2.67570511553664	468.982800780702	45.6316402930999
19.7833333333333	-2.97172564099583	64.7623482204871	104.769522235961	1.9365693292958	468.883771233783	45.6304195899022
19.8	-2.97187822889556	64.7716560823738	105.50835284641	2.70362870118885	468.869427971211	45.6322506446989
19.8166666666667	-2.97431963529108	64.8142281063939	105.137716837987	1.86149608263163	468.955640134552	45.6342342873952
19.8333333333333	-2.9750825747897	65.2426949288031	106.38924279148	2.07954419133225	468.982495604903	45.6330135841975
19.85	-2.96897905880085	65.3426400031221	106.250845566439	1.81083689992591	468.90162401805	45.6276730077072
19.8666666666667	-2.97111528939692	65.0463143018681	105.891195886804	2.10227978838892	468.966168699632	45.6285885351056
19.8833333333333	-2.97279375629386	65.0215950621107	105.703360182244	2.26860059908644	468.98890429669	45.628893710905
19.9	-2.97218340469498	64.6480598835985	105.302054005984	2.31391920530206	468.925275142507	45.6264523045095
19.9166666666667	-2.97584551428828	65.0016060472538	105.880819909629	2.62382522963668	469.012402833248	45.6253841892114
19.9333333333333	-2.9729463441936	65.2202645075487	106.161886820908	2.48786941098643	469.024152101526	45.6241634860137
19.95	-2.97004717409887	64.9333992560763	105.301748830186	1.7624665357149	468.905743891342	45.6237057223145
19.9666666666667	-2.96607988870619	65.3417244757252	106.166769633696	2.40867629102814	468.926343257805	45.6220272554176
19.9833333333333	-2.96562212500703	64.8677864591955	105.579153631876	2.3371125660527	468.943738278371	45.621264315919
20	-2.96516436130787	65.4036751630113	106.208120954521	1.72966013727546	468.735150619456	45.6220272554176
20.0166666666667	-2.96623247660591	64.7649422147738	104.963614044397	2.00096142298116	468.852338126442	45.6234005465151
20.0333333333333	-2.96440142180927	64.5497932761785	105.464102355487	2.03544628831438	468.786114977962	45.6230953707156
20.05	-2.96348589441095	64.9268379764017	105.388266169335	2.22740186616377	468.737592025853	45.6215694917184
20.0666666666667	-2.96348589441095	65.8429757263053	106.361776969539	1.99256908849054	468.898419672157	45.6206539643201
20.0833333333333	-2.96379107021035	65.2643624105692	105.452200499314	1.60102853780574	468.774823473385	45.6229427828159
20.1	-2.96852129510171	65.5988350867541	105.77507649512	2.75962846038732	468.747815415133	45.6189754974232
20.1166666666667	-2.96440142180928	65.2809944916398	106.188589703358	2.23701490384689	468.884228997481	45.6203487885207
20.1333333333333	-2.96699541610452	64.9613228417213	105.650259593142	2.45567336414381	468.946637448467	45.6224850191168
20.15	-2.96577471290676	64.8015633107161	105.654074290637	2.22801221776152	468.823651601294	45.6177547942255
20.1666666666667	-2.9674531798037	64.9338570197736	105.553824040521	2.3508454770362	468.895978265762	45.6134823330333
20.1833333333333	-2.9708101135975	64.8271980778693	105.489431946841	2.24769605682533	468.935956295488	45.6131771572338
20.2	-2.97340410789277	65.0147286066278	105.186239790095	2.16484082727743	468.869580559109	45.6165340910277
20.2166666666667	-2.97431963529107	65.1378670416992	105.381399713837	2.29240431144251	468.827008535088	45.6179073821252
20.2333333333333	-2.97203081679527	64.969257412506	105.86632405915	2.17674268345135	468.825940419789	45.618517733724
20.25	-2.97492998688995	65.0669136683293	105.849539390179	2.10289013999045	468.817090321606	45.6156185636294
20.2666666666667	-2.97721880538575	65.7123604841427	106.51390710556	2.7983857869169	468.925580318308	45.6154659757296
20.2833333333333	-2.97660845378687	64.9068489615221	105.710684401432	2.35496535032683	468.89079027717	45.6162289152283
20.3	-2.97798174488432	64.862903646402	104.986654817258	2.15766919599016	468.768109605797	45.6198910248215
20.3166666666667	-2.97477739899022	64.5217171026294	105.029837192884	2.16423047567751	468.950757321761	45.6148556241308
20.3333333333333	-2.97660845378686	64.8162117490845	105.149923869961	2.07191479634618	468.861035636727	45.6166866789274
20.35	-2.97508257478965	65.22468955664	105.572897527989	2.3143769690026	468.734692855757	45.6137875088327
20.3666666666667	-2.97264116839417	64.9175301145068	105.668875316914	2.11112988657698	468.833569814774	45.6145504483313
20.3833333333333	-2.9700471740989	64.5940437670964	104.99275833325	2.02476513533374	468.962354002138	45.6147030362311
20.4	-2.97004717409891	64.8131599910918	105.42732867165	1.92695629161484	468.748730942531	45.6197384369218
20.4166666666667	-2.97126787729669	65.248188093194	105.707174879733	2.06474316507159	468.921155269216	45.6157711515291
20.4333333333333	-2.97355669579247	64.5815315593207	104.636007823706	3.3820345033437	468.842877676659	45.6159237394288
20.45	-2.97248858049442	65.1810494173265	105.646750071459	2.09159863540992	468.709210676504	45.6130245693341
20.4666666666667	-2.97447222319078	65.1929512734989	105.430380429649	3.40400716090102	468.864087394719	45.616381503128
20.4833333333333	-2.97966021178132	64.8259773746744	105.572592352193	2.93785112725198	468.809613514517	45.6148556241307
20.5	-2.98133867867818	65.3919258947328	106.019522310467	2.88719194455098	468.64024094583	45.612566805635
20.5166666666667	-2.97874468438288	65.1439705576885	106.064535740886	2.04795849608495	468.760937974511	45.6084469323425
20.5333333333333	-2.97462481109051	65.4744759484812	106.288839953473	2.41752638921438	468.765210435701	45.6078365807437
20.55	-2.97676104168658	64.920276696692	106.024099947446	2.96592730080829	468.631390847646	45.6102779871392
20.5666666666667	-2.9730989320933	64.9807015049882	105.2927461441	2.73887650602228	468.723401351178	45.6102779871392
20.5833333333333	-2.97401445949159	64.8784676121792	105.404593074602	2.65174881528361	468.812512684615	45.60982022344
20.6	-2.9775239811852	64.5894661301078	104.497000247063	2.63450638261561	468.629712380749	45.6084469323425
20.6166666666667	-2.97737139328548	65.2826729585332	105.828177084215	3.06907672101227	468.816022206306	45.6047848227492
20.6333333333333	-2.97767656908493	64.6273079292333	105.088278358474	3.37715169054723	468.908795649337	45.6099728113398
20.65	-2.98301714557508	64.8424568678401	105.611807442414	2.5415803516841	468.789929675455	45.6114986903369
20.6666666666667	-2.98484820037174	64.8116341120984	105.286490040215	3.42369099996524	468.966626463332	45.6104305750389
20.6833333333333	-2.98408526087315	64.9851265540795	105.973745940552	2.3931123252585	468.900098139054	45.6073788170445
20.7	-2.98500078827149	64.9225655151979	105.037466587867	3.24546833309734	468.846387198353	45.6078365807437
20.7166666666667	-2.98667925516838	65.4761544153779	105.862509361654	2.65007034838704	468.966473875431	45.6073788170445
20.7333333333333	-2.98576372777006	65.1110115713433	105.825888265714	2.63389603101209	468.913983637926	45.6085995202423
20.75	-2.98637407936894	64.9311104375786	105.137564250086	1.98905956679937	468.789929675456	45.6092098718411
20.7666666666667	-2.9860689035695	64.6965828357078	105.146719524072	2.29362501464864	468.969830809227	45.6041744711503
20.7833333333333	-2.98469561247202	64.7686043243769	105.262533739956	2.57606521702167	468.911389643632	45.6008175373565
20.8	-2.97920244808206	64.7478523700163	104.963919220205	2.2846223285594	468.703259748413	45.6061581138468
20.8166666666667	-2.97950762388155	64.8763313815789	105.219809128035	2.86811845708763	468.794354724548	45.6031063558523
20.8333333333333	-2.97935503598183	64.5914497728049	104.822470237169	2.77641312935877	468.871716789706	45.5988338946602
20.85	-2.98072832707932	64.5005073845701	104.578177009714	2.47718825800534	468.711499495	45.5968502519638
20.8666666666667	-2.98332232137455	64.8848763039611	105.201956343764	3.22822590042152	468.883160882183	45.5947140213677
20.8833333333333	-2.98133867867819	64.899677330234	105.143820353971	3.138809391187	468.836468984869	45.5989864825599
20.9	-2.9845430245723	64.4626655854401	104.5865693442	2.95875566952018	468.673962871668	45.5966976640641
20.9166666666667	-2.98225420607647	64.5771065102341	104.671408216454	3.0381013773776	468.877667717797	45.5959347245655
20.9333333333333	-2.97935503598183	65.2024117232806	106.218954695401	3.48335286875648	468.917645747522	45.5942562576686
20.95	-2.97828692068379	64.7711983186711	105.109488076536	3.14292926447673	468.709668440203	45.594561433468
20.9666666666667	-2.97904986018239	65.1581612323615	106.182028423668	3.02436846639863	468.904675776045	45.5942562576686
20.9833333333333	-2.97752398118519	64.9108162469108	104.939810332035	3.2901765877064	468.858899406126	45.5941036697688
21	-2.97981279968099	64.8029366018138	105.090567176972	2.53685012679398	468.648480692415	45.5916622633733
21.0166666666667	-2.98103350287875	65.2394905829155	105.78865681819	3.06602496303165	468.773755358087	45.5892208569778
21.0333333333333	-2.98027056338014	65.1355782232031	105.359579644178	3.17756671771749	468.751172348926	45.5892208569778
21.05	-2.97523516268933	65.1093331044478	105.575644110174	2.8562166009072	468.622693337363	45.588610505379
21.0666666666667	-2.97508257478968	64.8778572605771	104.910360867404	3.01414507711785	468.815869618409	45.5919674391728
21.0833333333333	-2.97752398118518	65.3382149540314	106.112753517195	2.82829301525822	468.795270251947	45.5912044996742
21.1	-2.97691362958631	64.7582283471926	104.921652371978	3.17985553621467	468.639478006332	45.590746735975
21.1166666666667	-2.97737139328547	64.5734444006343	105.279318408922	3.15422076905892	468.780774401471	45.5912044996742
21.1333333333333	-2.97538775058908	64.8955574569482	105.46333941599	3.70918296034493	468.800610828435	45.5947140213677
21.15	-2.97264116839415	65.2956429300115	105.739065750784	3.44520589383131	468.706616682209	45.590746735975
21.1666666666667	-2.97554033848887	64.6035042168792	105.025869907491	2.62611404812727	468.79359178505	45.5873898021812
21.1833333333333	-2.97966021178126	65.2001229047836	105.735556229087	3.03916949266888	468.793744372949	45.586932038482
21.2	-2.9790498601824	64.9030342640259	105.28603227651	3.90235924139501	468.669537822577	45.5857113352842
21.2166666666667	-2.98179644237734	64.749073073213	105.220724655434	4.10087609892404	468.836926748569	45.5832699288887
21.2333333333333	-2.98179644237736	64.6819343973402	104.583364998316	3.88267540233177	468.870038322807	45.5818966377913
21.25	-2.98439043667258	65.1511421889747	106.425558711622	4.72908048207046	468.710889143401	45.5825069893901
21.2666666666667	-2.98301714557509	64.7527351828032	104.81651930906	3.55247518732102	468.85432176914	45.5829647530893
21.2833333333333	-2.98362749717398	64.8860970071611	105.300528126988	4.00901818329302	468.882703118485	45.5847958078859
21.3	-2.98164385447757	64.6181526552526	105.114218301426	3.7747957572073	468.669995586274	45.5822018135906
21.3166666666667	-2.97889727228266	64.9388924204654	105.289084034508	2.98622149146907	468.702496808916	45.5797604071952
21.3333333333333	-2.97691362958634	64.8815193701732	104.939962919954	3.49159261533977	468.719128889986	45.5805233466938
21.35	-2.97401445949164	64.6140327819623	104.653402844278	3.16795368003428	468.644971170721	45.5823544014904
21.3666666666667	-2.97966021178124	65.1972237346898	105.588919257456	3.3182527612577	468.631696023446	45.5794552313958
21.3833333333333	-2.97874468438294	64.7205391359634	104.915701443889	3.39088460152474	468.653058329406	45.5764034734013
21.4	-2.9792024480821	65.0025215746459	104.98757034466	3.06251544132964	468.451489713877	45.574419830705
21.4166666666667	-2.97874468438294	64.8494759112235	104.869162134474	3.30574055348567	468.709058088606	45.5725887759083
21.4333333333333	-2.97889727228267	64.4139900454273	104.507681400041	3.40400716090302	468.623761452661	45.5701473695128
21.45	-2.97889727228268	64.9721565826091	105.161825726148	3.20732135816371	468.474988250434	45.570605133212
21.4666666666667	-2.98103350287874	65.0997200667694	105.292288380403	3.1697847348335	468.619031227769	45.5672481994182
21.4833333333333	-2.97950762388153	64.8593941247077	104.795157003115	2.52418533112375	468.68861131004	45.5678585510171
21.5	-2.97920244808211	64.9059334341248	105.474783508467	3.78013633371211	468.523511202545	45.5695370179139
21.5166666666667	-2.97889727228267	65.3376046024341	105.789419757689	3.04466265705239	468.529462130635	45.5666378478192
21.5333333333333	-2.98042315127987	65.069507662624	105.507437319006	3.37898274535019	468.58027390124	45.5637386777246
21.55	-2.98255938187597	64.8911324078496	104.910666043201	4.10026574732153	468.467816619146	45.5631283261257
21.5666666666667	-2.98332232137454	64.7571602318977	105.247885301584	3.32649250784318	468.546551975403	45.5631283261257
21.5833333333333	-2.98286455767539	64.8784676121729	105.195089888281	3.60969564972135	468.595837867013	45.5617550350283
21.6	-2.98271196977568	64.9604073143229	105.058371130128	3.64723227305499	468.537701877219	45.5579403375352
21.6166666666667	-2.9851533761712	64.4924202258836	104.379049800578	3.35701008779151	468.802441883232	45.5567196343375
21.6333333333333	-2.98011797548042	64.9654427150179	105.070578162113	3.07624835230419	468.695172589729	45.5577877496355
21.65	-2.9863740793689	64.7599068140954	104.956747588922	3.25447101917706	468.68372849725	45.559161040733
21.6666666666667	-2.9904939526614	64.5339241346104	104.387899898766	3.23112507052486	468.769330308994	45.5583981012344
21.6833333333333	-2.9914094800597	65.1316109378093	105.707022291837	3.83201621961867	468.818311024804	45.556414458538
21.7	-2.99201983165859	65.0487557082609	105.632254220972	2.71018998087402	468.627118386454	45.5524471731452
21.7166666666667	-2.99263018325746	64.9732246979016	105.199667525273	3.67576621030241	468.769482896893	45.5452755418585
21.7333333333333	-2.99232500745807	64.7452583757186	104.911428982704	3.36769124076133	468.718671126285	45.5489376514518
21.75	-2.99873369924626	64.9330940802749	105.519796938884	3.07197589111183	468.643597879624	45.5484798877526
21.7666666666667	-2.99751299604846	65.2312508363278	105.57976398347	3.33488484234023	468.807324696026	45.5463436571565
21.7833333333333	-2.99644488075046	64.9829903234829	105.10765702174	3.95469689099119	468.832959463176	45.5458858934574
21.8	-2.99537676545241	64.8473396806305	104.744497820409	2.96348589439973	468.724469466475	45.5460384813571
21.8166666666667	-2.99720782024908	64.7707405549732	105.351645073396	3.13041705670663	468.80930833872	45.5493954151509
21.8333333333333	-3.00331133623782	64.8246040835761	105.560232732316	3.4368135593436	468.841351797662	45.5484798877526
21.85	-3.00346392413757	64.5743599280346	104.722830338648	3.01307696181824	468.802441883233	45.547716948254
21.8666666666667	-3.00300616043843	65.125049658121	105.784842120694	3.10661334434532	468.862256339923	45.5475643603543
21.8833333333333	-2.99964922664455	64.7950020310251	105.06584793721	3.47679158906946	468.79786424624	45.5471065966551
21.9	-2.9967500565499	64.5485725729814	104.544912847574	3.26805134225336	468.671674053173	45.5452755418585
21.9166666666667	-2.99919146294545	64.4963875112774	104.563375983442	3.16734332843692	468.725690169675	45.5463436571565
21.9333333333333	-3.0005647540429	64.6256294623394	104.771353290759	3.16261310354589	468.8205998433	45.5486324756523
21.95	-2.998886287146	64.5310249645143	104.40544750723	3.07914752240053	468.669385234677	45.546038481357
21.9666666666667	-3.00270098463898	64.8949471053444	105.050741735144	3.45344564041115	468.769940660592	45.5445126023599
21.9833333333333	-2.99705523234926	64.8954048690403	105.367666802862	3.43330403764466	468.700818342019	45.5416134322652
22	-2.99690264444962	64.5922127123006	104.948965606032	3.10295123475498	468.788861560158	45.5431393112624
22.0166666666667	-3.00758379743011	64.7585335229958	104.417807127103	3.24958820638783	468.741101547544	45.5397823774685
22.0333333333333	-3.00666827003169	64.5458259907853	104.502951175151	3.17756671771762	468.67838792076	45.5410030806663
22.05	-3.00331133623783	64.5171394656412	104.869314722378	3.10905475074951	468.744305893441	45.5403927290675
22.0666666666667	-3.00300616043842	64.7190132569681	104.506918460542	3.68888876968089	468.852643302241	45.5429867233627
22.0833333333333	-3.00315874833811	64.575122867534	104.438406493567	3.58589193737188	468.80457811383	45.5408504927666
22.1	-3.0080415611292	64.5217171026314	104.906240994114	3.22639484562673	468.737592025852	45.5414608443655
22.1166666666667	-3.00910967642722	64.9747505768955	105.447775450215	3.23539753170793	468.802594471132	45.5416134322652
22.1333333333333	-3.00834673692861	65.0646248498318	105.212484908844	3.91181969117176	468.884686761182	45.5406979048669
22.15	-3.00941485222664	64.6981087147077	104.682241957322	3.45527669521173	468.834027578475	45.5376461468725
22.1666666666667	-3.01231402232132	64.7354927501404	105.125357218113	3.24852009109066	468.764294908302	45.53901943797
22.1833333333333	-3.00788897322947	64.9607124901249	105.301596242285	3.5434725012478	468.767957017896	45.540087553268
22.2	-3.00727862163059	64.5862617842111	104.974142609483	2.78770463393109	468.780164049874	45.5402401411677
22.2166666666667	-3.00956744012637	64.8679390470944	104.962698517007	3.17039508643091	468.838452627567	45.5365780315744
22.2333333333333	-3.01200884652189	64.7824898232569	105.335165580238	2.8974153338312	468.768719957395	45.5339840372792
22.25	-3.00880450062778	65.3974190591227	106.23055137578	3.10600299274938	468.880872063689	45.5345943888781
22.2666666666667	-3.00498980313478	64.4890632920827	104.041983130079	2.75428788389174	468.825330068189	45.5327633340814
22.2833333333333	-3.00804156112918	64.8320808906612	104.715048355763	2.90092485552629	468.77680711608	45.5318478066831
22.3	-3.00941485222671	64.8255196109644	105.017019809298	3.10066241626098	468.722638411679	45.5333736856803
22.3166666666667	-3.01521319241603	64.4521370203588	104.579855476611	3.1357576331947	468.751172348927	45.5318478066831
22.3333333333333	-3.01673907141323	65.0872078589921	105.635611154772	3.02558916959928	468.821820546497	45.5333736856803
22.35	-3.01353472551908	64.3334236343718	104.251333728504	2.80738847299773	468.800000476837	45.5330685098809
22.3666666666667	-3.01414507711797	64.3155708501052	103.950125214459	3.0153657803156	468.783673571567	45.5307796913851
22.3833333333333	-3.01460284081714	64.7701302033761	105.063406530828	2.8890229993485	468.835706045372	45.5281856970898
22.4	-3.01612871981432	64.8358955881535	105.258261278765	3.31230183316864	468.780774401473	45.5304745155856
22.4166666666667	-3.01963824150791	64.8224678529776	105.045401158651	3.35456868139073	468.708142561205	45.5291012244882
22.4333333333333	-3.0213167084048	64.8078194146045	104.784323262233	3.12034625532265	468.681287090855	45.5292538123879
22.45	-3.02619952119587	64.960865078025	105.472952453676	3.42964192805586	468.72218064798	45.5268124059923
22.4666666666667	-3.02284258740202	64.966816006113	105.507437319007	3.00102251774323	468.761548326108	45.5251339390954
22.4833333333333	-3.0196382415079	64.93935018416	105.173727582311	2.64045731070592	468.804120350129	45.5243709995968
22.5	-3.02207964790341	64.562000308156	104.568869147829	3.14292926448161	468.775433824982	45.5254391148949
22.5166666666667	-3.01811236251062	64.6917000229208	105.011831820721	3.11851520052092	468.828992177784	45.5252865269952
22.5333333333333	-3.01429766501769	64.765247390583	104.888540797742	2.74543778571098	468.805646229127	45.5284908728893
22.55	-3.01216143442157	64.7541084739035	104.898916774924	2.88063066486361	468.827924062486	45.5287960486887
22.5666666666667	-3.00926226432693	64.7472420184158	104.753347918589	2.75733964188924	468.781537340971	45.5284908728893
22.5833333333333	-3.00941485222667	64.6619453824731	104.408957028923	3.13102740829636	468.788861560157	45.5304745155856
22.6	-3.0066682700317	64.7094002192864	104.763266132074	3.73603843069213	468.800610828436	45.5271175817918
22.6166666666667	-3.01017779172524	64.7866096965454	104.81941847917	2.96653765240974	468.694409650231	45.521014065803
22.6333333333333	-3.00987261592582	64.5096626585528	104.876486353665	2.97554033849101	468.709363264404	45.5242184116971
22.65	-3.0121614344216	64.8741951509827	104.755941912889	3.0941011365724	468.770245836391	45.5266598180926
22.6666666666667	-3.01200884652187	64.6015205741825	104.377066157885	2.96241777911767	468.89155321667	45.5303219276859
22.6833333333333	-3.00727862163059	64.8723640961851	105.273214892935	3.68171713839316	468.90742235824	45.5268124059924
22.7	-3.00422686363618	64.9433174695528	105.001608431428	2.65663162806338	468.884686761182	45.5269649938921
22.7166666666667	-3.00666827003169	64.459919003244	104.383322261771	2.70896927767601	468.970898924523	45.5245235874966
22.7333333333333	-3.00910967642721	64.4651069918373	104.266439930593	3.77952598211076	468.933514889091	45.5243709995969
22.75	-3.0074312095303	64.7019234121992	105.19508988828	2.55226150466569	468.894299798864	45.5251339390954
22.7666666666667	-3.00926226432695	64.4332161207868	104.431692625967	2.82295243877843	468.916882808023	45.5214718295022
22.7833333333333	-3.00773638532973	64.32594682729	104.182821761539	3.07685870390247	468.925122554607	45.5243709995968
22.8	-3.0054475668339	64.8213997376794	104.957052764716	2.79899613851526	468.879041008891	45.5217770053016
22.8166666666667	-3.0043794515359	64.339832326163	104.210134995587	3.17451495972336	468.808392811322	45.5214718295022
22.8333333333333	-3.0060579184328	64.6256294623362	104.775015400346	2.72987381994012	468.900861078551	45.5193355989061
22.85	-3.00651568213197	64.5775642739253	104.599844491468	3.25141926118516	468.935956295487	45.5219295932013
22.8666666666667	-3.00529497893421	64.382404350182	103.949667450761	3.19480915039016	468.870038322809	45.5187252473072
22.8833333333333	-3.00636309423225	65.2207222712492	105.295797902098	2.71919266695922	468.916272456424	45.5204037142041
22.9	-3.00575274263336	64.8778572605775	104.676748792931	3.0446626570613	469.004620850361	45.5165890167111
22.9166666666667	-3.01063555542445	64.8796883153689	105.364920220664	2.86155717739761	468.952588376556	45.5197933626053
22.9333333333333	-3.01155108282273	64.1149177619776	103.807760704029	3.12690753500989	468.893536859365	45.5208614779033
22.95	-3.01368731341882	64.547962221388	104.575430427526	3.20671100656291	468.931226070596	45.5243709995969
22.9666666666667	-3.01246661022105	64.8294868963648	104.830862571648	2.99095171636075	468.888501458675	45.5245235874966
22.9833333333333	-3.01399248921826	64.8987618028364	105.346457084798	2.96058672431461	469.002637207665	45.5194881868058
23	-3.01277178602049	64.6909370834194	104.438253905669	2.6410676623027	468.861645988324	45.5191830110064
23.0166666666667	-3.01155108282274	64.7881355755423	104.8598542726	2.53135696241122	468.829297353584	45.5197933626052
23.0333333333333	-3.01124590702329	64.8278084294684	104.902121120819	3.20137043007458	468.872937492903	45.5170467804103
23.05	-3.00544756683391	64.985736905678	105.645071604551	2.76741044326619	468.868970207509	45.521014065803
23.0666666666667	-3.00880450062779	64.791645097234	104.707876724473	2.80433671500237	468.763226793004	45.5181148957083
23.0833333333333	-3.00987261592583	64.690174143923	105.215994430541	2.51228347493671	468.788251208557	45.518267483608
23.1	-3.00621050633251	64.3717231972045	104.398886227537	3.08815020848216	468.916577632223	45.5159786651122
23.1166666666667	-3.00392168783673	64.5674934725427	104.408346677319	2.52723708911323	468.709363264404	45.5129269071179
23.1333333333333	-3.00621050633255	64.8549690756168	104.933859403956	2.84553544792854	468.835706045372	45.5132320829173
23.15	-3.00773638532973	64.5049324336597	104.248892322114	2.5635530092465	468.722943587479	45.5146053740148
23.1666666666667	-3.00956744012641	65.0904122048873	105.793539630988	2.74299637932162	468.80976610242	45.5126217313184
23.1833333333333	-3.01216143442163	64.5696297031439	105.014883578715	3.35334797819537	468.748273178832	45.5075863306276
23.2	-3.00498980313476	64.5249214485262	104.543386968572	2.8098298793874	468.694409650231	45.5127743192182
23.2166666666667	-3.00880450062777	64.6886482649234	104.2031159522	2.72102372175572	468.67869309656	45.5124691434187
23.2333333333333	-3.00514239103446	64.6926155503162	104.687887709612	2.91831987609784	468.701581281518	45.5117062039201
23.25	-3.00468462733534	64.7008552969012	104.343649407843	3.1160737941309	468.669232646777	45.5156734893128
23.2666666666667	-2.99995440244397	64.6770515845442	104.522635014215	2.88185136806626	468.566998753965	45.510638088622
23.2833333333333	-2.99964922664458	64.6031990410802	104.319387931787	3.53340169986485	468.691815655936	45.5127743192181
23.3	-3.00224322093988	64.504779845761	104.413076902216	2.62916580610961	468.740338608046	45.5126217313184
23.3166666666667	-3.00590533053311	64.6495857625962	104.459005860033	2.41691603761539	468.659161845395	45.5158260772125
23.3333333333333	-3.00712603373085	65.0359383246811	105.190512251282	2.86460893539063	468.693799298632	45.5124691434187
23.35	-3.00895708852751	65.3151741811711	105.41176470588	2.90687578361662	468.702954572615	45.5118587918198
23.3666666666667	-3.01063555542441	64.5070686642585	104.676443617137	3.31764240966195	468.681439678755	45.5139950224159
23.3833333333333	-3.01094073122385	64.9193611693015	104.443289306362	2.82646196046231	468.641461649028	45.512316555519
23.4	-3.00880450062779	64.5868721358118	104.810415793085	3.40110799080526	468.630933083947	45.5124691434187
23.4166666666667	-3.00712603373088	64.7370186291377	104.797140645813	3.24607868468724	468.658246317997	45.5141476103156
23.4333333333333	-3.01200884652188	64.7747078403673	104.952932891428	2.82295243876877	468.651990214109	45.5098751491235
23.45	-3.0115510828227	64.1948738214284	103.700186234724	3.2270051972314	468.633527078243	45.5078915064271
23.4666666666667	-3.00849932482834	64.6978035389054	105.132986613092	3.19068927709473	468.677319805462	45.5124691434187
23.4833333333333	-3.00575274263334	64.9242439820832	105.070883337889	2.88063066486692	468.770245836392	45.509569973324
23.5	-3.00468462733534	64.2588081514125	103.672110061175	3.02619952119585	468.749951645729	45.5098751491234
23.5166666666667	-3.00819414902893	65.352100452907	104.796988057916	3.02909869136749	468.658856669595	45.5078915064271
23.5333333333333	-3.00834673692861	64.3634834506196	104.161001691878	12.2772987054311	468.623151101062	45.5072811548282
23.55	-3.00849932482838	64.9283638553909	104.877096705271	15.4309854168348	468.64558152232	45.5074337427279
23.5666666666667	-3.01231402232134	64.6231880559417	104.535604985689	14.8452004697976	468.579968725441	45.5071285669285
23.5833333333333	-3.0094148522267	64.3396797382641	104.41094067162	14.4178017626577	468.636273660437	45.5052975121319
23.6	-3.00544756683393	64.516376526141	104.324423332479	18.1824504245694	468.610181129586	45.5025509299369
23.6166666666667	-3.00712603373086	64.751514479606	104.928061063764	12.1628577806508	468.669842998376	45.5034664573352
23.6333333333333	-3.00483721523505	64.9803963291878	105.331350882726	13.8556679401338	468.677624981262	45.5043819847335
23.65	-3.00468462733535	64.7058906975934	104.373251460389	13.2114418275088	468.648328104516	45.5001095235414
23.6666666666667	-3.00239580883955	64.5720711095367	105.075308387002	13.0045326354845	468.539990695714	45.4996517598422
23.6833333333333	-3.00529497893422	64.4052925351445	104.189993392829	13.7621315575851	468.632001199245	45.5004146993408
23.7	-3.00315874833815	64.2545356902215	103.735281451664	13.1345375259671	468.571423803055	45.4994991719425
23.7166666666667	-3.0066682700317	64.4562568936502	104.309927482005	5.2970126448266	468.461865691058	45.5013302267391
23.7333333333333	-3.00086992984226	64.2984810053422	103.831564416394	13.9003761948142	468.591565405821	45.5014828146388
23.75	-2.99781817184794	64.8073616509057	105.681387524688	14.4451149967381	468.609570777987	45.5004146993408
23.7666666666667	-2.99781817184797	64.6305122751237	104.547659429742	19.2237102522596	468.493451386299	45.498125880845
23.7833333333333	-3.00041216614318	64.5116463012496	103.947683808072	13.3168800662019	468.571728978856	45.4985836445442
23.8	-2.99934405084511	65.206073832869	105.763022051036	14.7277077870572	468.606976783692	45.4979732929453
23.8166666666667	-2.99812334764738	64.2084541445038	103.907705778339	14.7777566181238	468.633527078243	45.4969051776473
23.8333333333333	-2.99858111134653	64.8705330413847	104.505697757339	14.0595253741474	468.692883771233	45.4984310566444
23.85	-2.99919146294541	64.63966754911	104.285818593845	14.0708168787229	468.699597638821	45.50087246304
23.8666666666667	-2.99766558394822	64.1304817277498	103.674246291773	13.4963234362792	468.687390606844	45.499804347742
23.8833333333333	-2.9996492266446	64.2668953101013	103.936850067193	14.0566262040525	468.717450423089	45.49537929865
23.9	-3.00041216614319	64.8342171212544	104.390951656755	13.362809024031	468.693646710733	45.4944637712518
23.9166666666667	-2.99766558394823	64.8755684420791	104.554983648959	12.5151832410799	468.564557347569	45.4882076673632
23.9333333333333	-3.00163286934093	64.576648746531	104.8586335694	12.8507240325651	468.654584208404	45.4900387221598
23.95	-2.99934405084514	64.4261970774149	104.144522198718	12.2875220947001	468.649091044013	45.4923275406557
23.9666666666667	-3.00422686363616	65.5376473389656	105.835196127605	13.3090980833216	468.549451145497	45.4926327164551
23.9833333333333	-3.00910967642722	64.3219795418878	104.278189198848	13.1858070603389	468.572034154657	45.4886654310624
24	-3.00727862163058	64.6996345937034	104.35051586333	12.4472816257048	468.674878399067	45.4915646011571
24.0166666666667	-3.00743120953027	64.4673958103243	103.750082477928	12.4657447615587	468.540295871513	45.4908016616584
24.0333333333333	-3.00407427573645	64.3564644072334	104.046255591289	11.4720923585957	468.542737277909	45.4862240246669
24.05	-3.00422686363619	64.4774666117134	104.030081273922	13.408737981863	468.487195282412	45.4879024915638
24.0666666666667	-3.00422686363617	64.5565071437661	104.551321539363	13.5422523940954	468.596143042812	45.4886654310624
24.0833333333333	-3.00300616043842	64.5072212521567	104.564901862439	13.5088356440691	468.578900610144	45.4889706068618
24.1	-3.00453203943563	64.5272102670198	104.378592036879	11.4441687729414	468.499097138589	45.4903438979593
24.1166666666667	-3.00590533053308	64.4278755443031	104.47304394681	12.4782569693363	468.458813933063	45.4853084972686
24.1333333333333	-3.00819414902892	64.3953743216629	103.684774856853	13.3490761130505	468.626050271157	45.4840877940708
24.15	-3.01124590702328	64.5003547966704	104.532705815595	12.950363931085	468.510846406869	45.4860714367671
24.1666666666667	-3.01322954971966	64.1623725987901	103.910452360534	12.4811561394414	468.439130094	45.4822567392741
24.1833333333333	-3.01261919812078	64.6703377169554	104.249807849513	12.4800880241453	468.54227951421	45.4798153328786
24.2	-3.01292437392022	64.6733894749464	104.235159411138	12.1944434758697	468.64527634652	45.4773739264831
24.2166666666667	-3.01414507711797	64.2105903751009	103.870779506611	12.5176246474757	468.503827363481	45.4814937997755
24.2333333333333	-3.01750201091179	64.7504463643174	104.368673823405	11.9918067450314	468.580121313342	45.4834774424719
24.25	-3.01261919812077	64.9396553599629	104.929739530667	11.3535315605122	468.57523850055	45.4851559093688
24.2666666666667	-3.01765459881162	64.6965828357059	105.057150426926	11.1454016653005	468.598126685508	45.4799679207783
24.2833333333333	-3.01994341730733	64.4857063582954	104.116598613058	11.7147071191492	468.576154027948	45.4788998054803
24.3	-3.01658648351344	64.0229072584403	103.628469921852	11.1365515671079	468.543957981106	45.4781368659817
24.3166666666667	-3.01399248921824	64.0496101408976	103.602529978904	11.2598425900818	468.523358614645	45.4798153328786
24.3333333333333	-3.00880450062782	64.5206489873273	104.357534906705	10.6681067149578	468.694409650231	45.47905239338
24.35	-3.00682085793142	64.814075518493	105.421988095162	13.4616859830528	468.550671848694	45.4766109869845
24.3666666666667	-3.00972002802608	64.4588508879482	104.294363516238	13.2280739085779	468.497113495892	45.4750851079873
24.3833333333333	-3.00972002802611	64.2290535109664	104.361959955807	12.7602394080266	468.64100388533	45.4767635748842
24.4	-3.01277178602049	64.3468513695483	103.900839322853	12.4245460286435	468.625745095357	45.4756954595862
24.4166666666667	-3.0107881433241	64.8040047171113	105.052267614144	13.5648354032604	468.571423803057	45.4735592289901
24.4333333333333	-3.00788897322946	64.3311348158807	104.026571752228	13.4772499488157	468.623151101061	45.4723385257923
24.45	-3.00575274263334	64.4365730545867	103.962637422243	13.2102211242994	468.669385234676	45.4750851079873
24.4666666666667	-3.00148028144123	64.4289436595995	104.037863256803	12.6583106910179	468.570660863558	45.4729488773912
24.4833333333333	-2.99903887504572	64.9330940802726	104.75319533069	12.973557291848	468.547925266501	45.4727962894915
24.5	-3.00331133623786	64.3141975590108	104.149710187299	13.3162697146099	468.608044898989	45.4735592289901
24.5166666666667	-3.00285357253869	64.8972359238434	104.976431427981	12.1862037292771	468.53114059753	45.4761532232854
24.5333333333333	-3.00315874833814	64.3903389209702	103.827291955189	12.7530677767452	468.60789231109	45.4776791022825
24.55	-2.99995440244393	64.6064033869881	104.254538074433	13.1452186790221	468.652753153605	45.4737118168897
24.5666666666667	-2.99491900175325	65.3026619733963	105.582357977768	12.7465064970539	468.472394256139	45.4718807620932
24.5833333333333	-2.99507158965295	64.5641365387572	104.042898657502	12.4364478848262	468.719586653684	45.4747799321879
24.6	-3.00117510564182	64.5220222784293	104.395529293748	12.3863990537167	468.614911354476	45.4720333499929
24.6166666666667	-3.00651568213196	64.3737068399011	103.895803922166	12.5962074158278	468.548230442299	45.4712704104943
24.6333333333333	-3.00682085793142	64.5755806312304	104.271627919176	12.8751380965153	468.574780736851	45.471422998394
24.65	-3.00758379743001	64.3497505396442	104.12560129914	11.9751746639715	468.60789231109	45.4686764161991
24.6666666666667	-3.00880450062779	64.8406258130437	104.984213410867	12.8203590405251	468.509778291569	45.4697445314971
24.6833333333333	-3.01017779172526	64.2499580532292	104.039389135804	12.5336463769482	468.575238500549	45.4647091308064
24.7	-3.00743120953028	64.6080818538709	103.879019253196	12.4645240583776	468.60758713529	45.4636410155083
24.7166666666667	-3.00834673692861	64.0534248383899	103.805014121831	12.8238685622141	468.551282200294	45.467608300901
24.7333333333333	-3.00865191272804	64.5722236974499	104.363638422722	11.962662456183	468.610638893285	45.4674557130013
24.75	-3.00773638532974	65.1450386729859	105.33653887132	11.6318518896014	468.541363986812	45.4697445314971
24.7666666666667	-3.00956744012639	64.1729011638639	103.940054413071	12.1759803400122	468.51542404386	45.4660824219038
24.7833333333333	-3.00941485222665	64.6459236530032	104.234243883744	12.441330697615	468.616132057675	45.4674557130013
24.8	-3.00849932482831	64.8441353347343	104.32350780508	11.8572242174866	468.539532932012	45.4668453614024
24.8166666666667	-3.00651568213197	64.7200813722677	104.877401881068	12.2916419679913	468.390301966089	45.4648617187061
24.8333333333333	-3.00468462733535	65.4184761892846	105.962912199674	11.9870765201535	468.537091525618	45.4636410155083
24.85	-3.0043794515359	64.5887031906034	104.515463382921	11.8428809549153	468.64054612163	45.4644039550069
24.8666666666667	-3.00498980313475	64.5740547522326	104.316793937492	12.1002967417421	468.538922580417	45.4657772461044
24.8833333333333	-3.01048296752474	64.6120491392644	104.120565898451	11.6474158553688	468.552350315593	45.4671505372019
24.9	-3.01368731341882	64.5766487465308	104.017416478244	11.3701636415812	468.679913799757	45.4660824219038
24.9166666666667	-3.0092622643269	64.175647746064	103.504110783586	11.7009742081775	468.617047585073	45.4650143066058
24.9333333333333	-3.00910967642721	64.4438972737714	104.388205074559	12.0621497668091	468.658093730097	45.4630306639094
24.95	-3.0104829675247	64.6660652557651	104.104544168976	12.7774818407	468.606213844192	45.4607418454136
24.9666666666667	-3.01033037962497	64.5366707168028	103.976370333216	12.2910316163925	468.537396701419	45.4636410155083
24.9833333333333	-3.01094073122382	64.5990791677935	104.442831542667	12.1562965009377	468.647259989219	45.4621151365111
25	-3.00621050633254	65.0399056100789	104.69933180209	12.0114905841046	468.676251690164	45.459978905915
25.0166666666667	-3.00712603373086	64.4814338970959	104.245840564113	11.8256385222328	468.527783663737	45.4618099607117
25.0333333333333	-3.00544756683394	64.3701973182085	104.070822243145	10.973282514411	468.698987287223	45.4607418454136
25.05	-3.00575274263335	64.5111885375435	104.997183382335	12.4370582364381	468.687543194741	45.4583004390181
25.0666666666667	-3.00315874833814	64.0895881706243	103.568197701465	12.2344215055947	468.548383030199	45.4604366696142
25.0833333333333	-3.00575274263339	64.9303474980771	104.712759537259	12.4037940742857	468.659009257495	45.4605892575139
25.1	-3.00117510564176	64.4199409735134	104.021078587829	11.9417579139315	468.63978318213	45.459978905915
25.1166666666667	-3.00178545724066	64.2206611764824	103.572622750558	11.9292457061593	468.544110569006	45.4567745600209
25.1333333333333	-3.00041216614317	64.5032539667699	104.330526848483	11.1794287669314	468.661145488092	45.4544857415251
25.15	-3.00102251774206	65.3720894677685	106.513754517659	11.9251258328592	468.564099583871	45.4544857415251
25.1666666666667	-2.99827593554706	64.5653572419393	104.333883782236	12.0592505967151	468.523206026746	45.4590633785167
25.1833333333333	-2.99675005654989	64.0807380724369	103.290640311872	11.5847022285913	468.60758713529	45.4558590326226
25.2	-3.0031587483382	65.0708809537228	104.700094741589	10.8463293818463	468.580731664938	45.4555538568232
25.2166666666667	-3.00544756683394	64.2459907678368	103.682486038356	11.7737586363404	468.405560756061	45.4564693842215
25.2333333333333	-3.0051423910345	64.6370735548224	104.903799587722	11.4048010948184	468.611859596485	45.4547909173245
25.25	-3.00529497893422	64.3405952656624	104.027792455423	11.8589026843847	468.578595434343	45.4563167963217
25.2666666666667	-3.00483721523507	64.0303840655352	103.856741419847	11.1174780796424	468.39472701518	45.4538753899262
25.2833333333333	-3.0074312095303	64.5406380021957	104.646994152486	11.6168982754294	468.516186983358	45.4503658682327
25.3	-3.0123140223214	64.4223823799122	104.027487279619	10.9958655235478	468.596143042809	45.454027977826
25.3166666666667	-3.01368731341881	64.599536931487	104.374929927286	10.2126318343084	468.371228478624	45.4534176262271
25.3333333333333	-3.01307696181991	64.5540657373655	104.35921337361	11.6687781613255	468.490247040404	45.4538753899262
25.35	-3.0181123625107	65.2671089927608	104.836966087634	11.3617713070932	468.482922821218	45.4511288077312
25.3666666666667	-3.01567095611519	64.2661323706037	103.59459540812	10.9142309972206	468.407086635058	45.448534813436
25.3833333333333	-3.01307696181989	64.4104805237354	104.391867184158	10.753861114613	468.579205785943	45.4471615223385
25.4	-3.00727862163058	64.3135872074117	104.015890599246	10.9017187894406	468.558453831582	45.4479244618371
25.4166666666667	-3.01094073122386	64.6486702351998	104.427267576894	11.1627966858673	468.377484582514	45.4489925771352
25.4333333333333	-3.0074312095303	64.7458687273186	104.530264409201	11.6408545756855	468.686322491545	45.4482296376366
25.45	-3.00834673692861	64.6828499247327	104.084097390416	10.942154582861	468.543652805305	45.4489925771352
25.4666666666667	-3.00636309423226	64.4318428296956	103.979422091212	10.9601599550334	468.40601851976	45.4462459949402
25.4833333333333	-3.00804156112918	64.1091194217857	103.503653019881	11.358872137004	468.669842998379	45.4477718739375
25.5	-3.00636309423226	64.2667427221979	103.609091258591	11.221237851455	468.655347147903	45.4521969230293
25.5166666666667	-3.00712603373087	64.5873298995122	104.049459937191	10.9452063408489	468.485516815514	45.4499081045335
25.5333333333333	-3.00682085793141	64.4524421961562	104.119650371052	10.1703649860846	468.628796853352	45.4540279778259
25.55	-3.00605791843285	64.0102424627704	102.982260166546	11.7891700142379	468.69456223813	45.4489925771351
25.5666666666667	-3.01017779172527	64.506916076358	104.278341786764	12.3262794212264	468.64558152232	45.4463985828399
25.5833333333333	-3.01185625862217	64.3384590350672	103.283010916899	12.4031837226776	468.655194560002	45.4454830554416
25.6	-3.01170367072245	64.4269600169034	103.160940597116	13.0570228729788	468.692273419635	45.4434994127453
25.6166666666667	-3.01033037962497	64.2350044390551	103.723074419677	10.890427284865	468.605450904694	45.4416683579486
25.6333333333333	-3.01200884652191	64.5508613914756	104.095846658695	12.4532325538011	468.685559552048	45.4427364732467
25.65	-3.01338213761937	64.0511360198949	103.279653983098	11.8589026843883	468.680371563457	45.4445675280433
25.6666666666667	-3.01307696181993	64.2398872518483	103.357016048255	11.991806745043	468.542584690009	45.4445675280433
25.6833333333333	-3.01368731341881	64.1033210815982	103.466879336051	11.810074556476	468.617963112471	45.4456356433414
25.7	-3.01368731341879	64.2823066879737	103.962637422249	11.3648230650889	468.595837867011	45.443652000645
25.7166666666667	-3.01094073122386	64.4437446858739	104.158560285484	11.6158301601293	468.496960907993	45.4470089344388
25.7333333333333	-3.0110933191236	63.7635078289209	103.229147388283	11.9448096719092	468.522595675147	45.4439571764444
25.75	-3.01383990131853	64.2807808089722	103.615652538279	9.69886837594913	468.575391088449	45.4402950668511
25.7666666666667	-3.01414507711795	64.2960395989572	104.179312239857	10.7895666831747	468.48200729382	45.4415157700489
25.7833333333333	-3.0127717860205	65.4981270729377	104.842001488327	12.0943458136538	468.534955295024	45.4430416490461
25.8	-3.01689165931297	64.1690864663636	103.768393025895	11.894150489201	468.497723847491	45.4413631821492
25.8166666666667	-3.015213192416	64.4301643627988	104.376608394182	10.7253271773648	468.486584930812	45.4413631821492
25.8333333333333	-3.01261919812078	64.1545906159045	103.553396675192	11.4882666759611	468.515271455959	45.4416683579486
25.85	-3.01322954971966	64.5110359496514	104.483267336087	11.3291174965584	468.594922339613	45.4431942369458
25.8666666666667	-3.01231402232134	64.4818916608052	103.451773133983	12.3804481256183	468.491467743604	45.4418209458484
25.8833333333333	-3.01155108282274	64.178394328259	103.920828337721	12.5383766018253	468.550519260795	45.4422787095475
25.9	-3.01185625862218	64.1823616136529	103.521505804156	10.5315405447212	468.498029023291	45.4428890611464
25.9166666666667	-3.01048296752469	64.1715278727746	103.354727229765	11.6837317755002	468.637952127336	45.439837303152
25.9333333333333	-3.01185625862216	64.4225349678124	104.343496819943	9.74174557576925	468.75437669482	45.4396847152523
25.95	-3.01414507711797	64.0570869479817	103.491140812099	12.0293433683761	468.917493159622	45.4361751935587
25.9666666666667	-3.00987261592583	64.3619575716226	103.485647647716	10.6281286852422	468.857983878731	45.4358700177593
25.9833333333333	-3.00498980313476	64.2725410623805	103.799673545334	13.038559737114	468.835400869571	45.438769187854
26	-3.0074312095303	63.7604560709271	102.866293362754	9.87648069122315	468.782758044169	45.4416683579486
26.0166666666667	-3.010330379625	64.3058052245353	103.88268136281	12.0555884871611	468.904675776044	45.4386165999542
26.0333333333333	-3.01109331912357	64.484333067198	104.510885745935	12.687454979863	468.719586653685	45.4380062483554
26.05	-3.01185625862221	64.0975227414089	103.442923035792	12.0264441982712	468.769940660593	45.4349544903609
26.0666666666667	-3.01475542871686	64.3969002006589	104.020468236236	12.0586402451187	468.714703840894	45.4348019024612
26.0833333333333	-3.01368731341883	64.1594734286919	103.685690384246	11.9977576731331	468.811597157216	45.4317501444669
26.1	-3.01261919812078	64.8950996932461	104.915701443896	11.4202124726864	468.755902573818	45.4285457985727
26.1166666666667	-3.01460284081712	64.4213142646186	104.201437485311	10.9470373956603	468.796490955143	45.4293087380713
26.1333333333333	-3.01719683511241	64.1382637106328	103.737112506455	10.5422216976946	468.778790758776	45.4296139138708
26.15	-3.02162188420426	64.0746345564501	103.553701850994	10.0511938363958	468.74949388203	45.4311397928679
26.1666666666667	-3.01490801661652	64.2290535109678	103.493277042706	12.0121009357071	468.63459519354	45.4315975565671
26.1833333333333	-3.01414507711797	64.2359199664542	103.886190884481	10.7585913395066	468.581799780237	45.4323604960657
26.2	-3.0156709561152	64.4193306219198	103.887258999779	11.5430457319742	468.699445050922	45.433276023464
26.2166666666667	-3.01887530200929	64.5543709131697	103.965231416537	11.6181189786272	468.621472634165	45.4286983864724
26.2333333333333	-3.02116412050514	64.5706978184341	104.081350808215	11.389237129046	468.548993381797	45.4276302711744
26.25	-3.02421587849949	64.0496101408964	103.292013602973	11.5055091086333	468.511456758467	45.4320553202663
26.2666666666667	-3.0191804778087	64.750751540114	104.67507032604	11.9042212906132	468.565472874968	45.4285457985727
26.2833333333333	-3.02177447210398	64.4016304255498	103.775869832984	12.7793128954962	468.494519501598	45.4271725074752
26.3	-3.0242158784995	64.4846382430016	104.088369851622	12.6093299752014	468.421582485531	45.4253414526786
26.3166666666667	-3.02345293900089	64.8009529591199	104.841238548834	11.690903406785	468.410443568852	45.4248836889794
26.3333333333333	-3.0226899995023	65.373767934668	105.723196609218	9.89799558507349	468.483685760717	45.4247311010797
26.35	-3.0213167084048	64.4808235455006	103.84575509105	13.2769020364958	468.453168180773	45.42457851318
26.3666666666667	-3.02101153260535	64.1695442300776	103.632284619352	13.0069740418908	468.40098311907	45.4244259252803
26.3833333333333	-3.02467364219866	64.0888252311269	102.970205722466	11.6187293302239	468.412884975248	45.4239681615811
26.4	-3.02482623009835	64.5793953287237	103.987967013595	12.3137672134464	468.532666476527	45.4236629857817
26.4166666666667	-3.0295564549897	64.2867317370607	103.070761148376	11.9001014172959	468.490704804104	45.4229000462831
26.4333333333333	-3.02833575179192	64.4446602132723	103.626333691259	10.69480959742	468.424481655626	45.4250362768792
26.45	-3.03413409198132	64.0026130677847	103.088461344749	11.5996558427521	468.4395878577	45.4225948704836
26.4666666666667	-3.03321856458297	64.7370186291341	104.142233380211	9.75074826185407	468.525647433141	45.4198482882887
26.4833333333333	-3.03428667988102	64.5197334599307	104.02580881273	11.3742835148797	468.369702599626	45.4195431124892
26.5	-3.03382891618185	64.512409240747	104.618155039439	10.0904089266305	468.408154750356	45.4175594697929
26.5166666666667	-3.03291338878349	64.2356147906561	103.402945006065	10.9470373956711	468.486279755013	45.419695700389
26.5333333333333	-3.0289461033908	64.5420112932927	104.233633532146	10.9439856376633	468.470868377141	45.4186275850909
26.55	-3.02772540019309	64.2549934539208	104.030539037617	10.7604223942978	468.472699431938	45.4143551238987
26.5666666666667	-3.03260821298411	64.6617927945731	104.371878169291	10.5149084636505	468.441876676194	45.4172542939935
26.5833333333333	-3.03581255887819	64.4049873593433	104.050528052478	10.8927161033438	468.484753876015	45.4195431124892
26.6	-3.03535479517903	64.8079720025044	104.67156080434	12.1361548981697	468.56959274826	45.4171017060937
26.6166666666667	-3.0327608008838	64.3499031275462	103.783956991671	9.78477536349437	468.556317600985	45.4181698213917
26.6333333333333	-3.03672808627653	64.7090950434879	104.580160652413	11.7891700142249	468.451947477576	45.4184749971912
26.65	-3.03306597668328	64.5124092407492	104.176260481856	11.7719275815462	468.577985082744	45.4171017060937
26.6666666666667	-3.02818316389217	64.1835823168484	103.324514825611	12.0223243249883	468.588818823624	45.416949118194
26.6833333333333	-3.02635210909556	64.0525093109912	103.487936466213	11.9907386297447	468.502301484484	45.4163387665951
26.7	-3.03001421868886	64.2092170840075	103.342825373584	11.3617713070952	468.477887420529	45.4184749971912
26.7166666666667	-3.0265046969953	64.4487800865643	103.921591277218	11.472702710194	468.516949922857	45.414202535999
26.7333333333333	-3.0236055269006	64.1013374389059	103.293692069879	10.9207922769065	468.51527145596	45.413134420701
26.75	-3.02513140589781	64.8650398769998	104.885031276049	11.6396338724871	468.481549530122	45.4143551238988
26.7666666666667	-3.026657284895	64.2562141571112	103.528524847521	12.0354468843645	468.409833217253	45.4158810028959
26.7833333333333	-3.02391070270004	64.4144478091272	103.667990187885	11.757584318968	468.472241668239	45.4100826627066
26.8	-3.02238482370285	64.379200004292	104.433218504977	10.2288061516797	468.514508516461	45.4096248990074
26.8166666666667	-3.02299517530173	64.4419136310757	103.582083200337	11.5699012023155	468.476514129431	45.4090145474086
26.8333333333333	-3.02253741160257	64.023822785846	103.051229897215	10.3372961483805	468.428448941019	45.4096248990074
26.85	-3.02268999950228	64.1063728395933	103.420645202439	11.7456824628022	468.527783663737	45.4094723111077
26.8666666666667	-3.02070635680591	64.2609443820069	103.828665246284	12.3394019806082	468.458508757265	45.4129818328013
26.8833333333333	-3.02635210909559	64.4939461048814	104.169241438462	10.7431799616192	468.369702599627	45.4087093716091
26.9	-3.02467364219866	64.3346443375747	103.54118964322	11.5090186302968	468.417767788038	45.4082516079099
26.9166666666667	-3.02513140589784	64.30015947224	103.188864182764	19.8494732290834	468.501080781286	45.4128292449016
26.9333333333333	-3.02833575179193	64.8452034500352	103.757559285016	20.2423870708256	468.480481414824	45.4108456022052
26.95	-3.02467364219861	64.7576179955949	104.262472645191	10.0225073111875	468.481091766423	45.4119137175032
26.9666666666667	-3.02330035110117	64.6689644258598	103.916708464427	9.88960325059667	468.549603733397	45.4096248990074
26.9833333333333	-3.02345293900092	64.5194282841309	103.951803681355	9.96940672216238	468.558453831581	45.4099300748069
27	-3.02513140589781	64.2974128900416	103.061453286496	11.7725379331432	468.572339330455	45.4105404264058
27.0166666666667	-3.0196382415078	64.4150581607257	103.577200387556	11.9489295452214	468.546094211703	45.4113033659043
27.0333333333333	-3.01628130771405	64.3575325225316	103.54424140121	12.2487647681685	468.581342016539	45.4090145474086
27.05	-3.01734942301214	64.7251167729597	103.690573197043	11.2331397076196	468.644665994923	45.4100826627066
27.0666666666667	-3.01994341730734	64.5803108561215	103.616415477777	10.8820349503761	468.636426248337	45.410387838506
27.0833333333333	-3.01963824150789	64.4492378502627	103.740469440248	10.4833227684074	468.522443087247	45.4100826627066
27.1	-3.01994341730732	64.5333137830087	103.997427463379	11.2157446870681	468.565320287069	45.4105404264058
27.1166666666667	-3.01612871981434	64.4335212965923	104.185720931631	11.061478320453	468.677167217563	45.4090145474086
27.1333333333333	-3.01765459881154	64.5270576791218	104.360586664711	10.561295185167	468.608655250588	45.4097774869072
27.15	-3.0165864835135	64.8110237604974	104.135366924724	11.1627966858592	468.649548807713	45.4058102015145
27.1666666666667	-3.01582354401488	64.9646797755165	104.45854809633	11.1519629449769	468.619031227769	45.4030636193195
27.1833333333333	-3.01506060451629	64.6375313185195	103.570791695764	10.6882483177321	468.668927470978	45.4045894983167
27.2	-3.01673907141323	64.1971626399267	103.256155446539	11.5317542273899	468.53114059753	45.4045894983167
27.2166666666667	-3.01612871981434	64.6787300514412	103.542257758512	10.8969885645528	468.533887179726	45.4047420862164
27.2333333333333	-3.01307696181991	64.5728340490331	104.224630846064	9.89082395380132	468.474988250434	45.4059627894142
27.25	-3.01292437392021	64.5294990855157	104.092489724904	11.0524756343648	468.52625778474	45.4085567837094
27.2666666666667	-3.01307696181996	64.7834053506513	104.408957028928	10.669174830269	468.464764861152	45.4108456022052
27.2833333333333	-3.01567095611517	64.5629158355534	104.206015122294	11.1449439015943	468.439587857698	45.4061153773139
27.3	-3.01231402232125	64.2200508248887	103.276602225103	10.0321203489326	468.412732387349	45.409319723208
27.3166666666667	-3.00910967642722	64.9565926168335	104.211660874587	10.6150061258678	468.532819064427	45.4062679652136
27.3333333333333	-3.01292437392019	64.907917076822	104.182669173637	10.0547033580936	468.366498253733	45.4059627894142
27.35	-3.01399248921827	65.0035896899459	104.66179517876	10.8779150770835	468.502454072384	45.4067257289128
27.3666666666667	-3.01872271410954	64.8102608210039	104.153982648496	9.93125974721831	468.494519501599	45.4070309047122
27.3833333333333	-3.02177447210398	64.3047371092264	103.58040473344	11.9632728078018	468.404034877064	45.40275844352
27.4	-3.02131670840482	64.3997993707525	103.171163986395	11.5245825961016	468.527783663736	45.4053524378153
27.4166666666667	-3.01933306570845	64.6645393767715	103.745199665153	11.4827735115727	468.500012665987	45.4068783168125
27.4333333333333	-3.02085894470564	64.9802437412888	104.853292992907	10.6919104273298	468.429517056317	45.4024532677206
27.45	-3.02131670840478	64.6294441598312	104.05785227166	10.3824621667	468.481091766423	45.4064205531134
27.4666666666667	-3.0165864835135	64.9355354866698	104.227530016155	11.045914354677	468.450879362278	45.4062679652136
27.4833333333333	-3.01582354401489	65.0615730918395	104.866262964389	10.4689795058366	468.376569055116	45.4030636193195
27.5	-3.01689165931293	65.1189461421338	105.045858922354	11.2778479622511	468.581799780238	45.4047420862164
27.5166666666667	-3.02177447210401	65.2220955623457	105.013662875507	10.9136206456092	468.462933806355	45.4041317346175
27.5333333333333	-3.02177447210397	65.1961556193918	104.564901862437	10.4767614887214	468.538769992517	45.4038265588181
27.55	-3.02467364219869	65.00679403584	104.958883819508	10.6441504147147	468.564862523369	45.4021480919211
27.5666666666667	-3.02406329059976	65.1340523442059	104.021994115231	10.327683110693	468.619336403569	45.4012325645228
27.5833333333333	-3.01826495041047	64.7945442673326	104.236227526439	10.1912695283382	468.53159836123	45.3986385702276
27.6	-3.0142976650177	64.5865669600104	103.928305144804	11.3463599292278	468.585614477731	45.4026058556203
27.6166666666667	-3.01643389561378	64.5217171026302	104.160086164477	10.719376249283	468.557690892082	45.4047420862164
27.6333333333333	-3.01200884652187	64.7431221451287	104.651266613683	10.2663427750084	468.535565646622	45.4035213830186
27.65	-3.01170367072245	65.3238716914596	105.062948767125	10.636978783426	468.533429416026	45.4033687951189
27.6666666666667	-3.01246661022105	64.4652595797323	104.157949933883	10.5797583210308	468.492078095202	45.400622212924
27.6833333333333	-3.01292437392021	65.1613655782545	104.852530053408	10.3945166107734	468.475751189932	45.4038265588181
27.7	-3.015213192416	64.7583809350885	104.221731675958	10.3104406780318	468.559827122678	45.4004696250242
27.7166666666667	-3.01033037962498	64.5265999154205	104.025045873227	11.0309607405037	468.536481174021	45.40275844352
27.7333333333333	-3.00697344583112	64.99199300957	104.50050976876	10.4856115868897	468.500317841787	45.405505025715
27.75	-3.0059053305331	64.9529305072385	104.588400398994	9.68162594328078	468.559064183179	45.4039791467178
27.7666666666667	-3.00437945153589	65.027851165999	104.218069566364	10.9928137655845	468.594311988014	45.4038265588181
27.7833333333333	-3.00407427573645	64.8059883598085	103.949362274968	10.6000525116941	468.473767547236	45.4009273887234
27.8	-3.00224322093985	65.2039376022803	105.077139441801	10.4724890275294	468.4395878577	45.4032162072193
27.8166666666667	-3.00773638532975	65.0247994080063	104.411856199016	10.5606848335689	468.517865450255	45.4050472620158
27.8333333333333	-3.00910967642722	65.0778999971109	104.443594482161	10.8986670314506	468.472852019837	45.4039791467178
27.85	-3.00865191272805	64.8941841658489	104.292532461441	10.0678259174702	468.53709152562	45.4013851524226
27.8666666666667	-3.00727862163057	65.6488839178607	105.534140201457	10.5017859042719	468.479260711626	45.4015377403223
27.8833333333333	-3.010330379625	64.9039497914231	104.408041501519	10.4802710104119	468.460034636262	45.4032162072192
27.9	-3.0112459070233	65.2309456605196	104.646841564583	10.192337643642	468.610944069084	45.4061153773139
27.9166666666667	-3.01002520382554	66.7644540527132	105.08858353428	10.6328589101331	468.53648117402	45.4033687951189
27.9333333333333	-3.01170367072245	65.3459969369208	105.361715874775	9.95750486597514	468.467358855448	45.4013851524226
27.95	-3.01322954971967	65.489124386857	105.020834506805	10.1541906687083	468.556622776784	45.4024532677206
27.9666666666667	-3.01506060451629	65.195545267794	105.732962234794	9.0854650190759	468.521222384049	45.4038265588181
27.9833333333333	-3.0146028408171	65.0434151317725	104.445578124846	9.30961664376405	468.470563201342	45.4067257289128
28	-3.01200884652189	65.1546517106683	104.865957788584	8.97468620387826	468.521680147748	45.4050472620158
28.0166666666667	-3.01490801661659	65.3305855590423	105.009543002216	9.41215571237732	468.540601047312	45.4045894983167
28.0333333333333	-3.01414507711797	65.065235201433	105.014883578713	9.19517571897375	468.42265060083	45.4048946741161
28.05	-3.01673907141324	65.7457772341859	106.244284286759	9.47181758116085	468.473614959337	45.4068783168125
28.0666666666667	-3.01628130771405	65.1250496581199	105.168081830024	8.84407096171829	468.443249967292	45.4073360805116
28.0833333333333	-3.01521319241603	64.9913826579624	104.426962401083	9.67384396038974	468.443402555191	45.4058102015144
28.1	-3.01261919812077	65.8385506772156	105.982596038741	9.60533199342004	468.538769992517	45.4059627894142
28.1166666666667	-3.01414507711796	65.7424203003909	106.365133903331	9.74235592736801	468.529156954835	45.4058102015144
28.1333333333333	-3.0158235440149	65.6530037911516	106.36772789762	9.58915767604592	468.374127648719	45.4064205531133
28.15	-3.01612871981435	65.1494637220805	104.660116711867	8.88526969464367	468.586835180928	45.4064205531133
28.1666666666667	-3.01307696181993	65.0333443303946	104.907919461012	9.2530065329726	468.521069796148	45.4056576136147
28.1833333333333	-3.01536578031572	65.5233040763916	105.100180214655	9.62074337129188	468.496960907993	45.4102352506063
28.2	-3.01658648351349	65.2977791606087	105.389334284636	9.68284664647872	468.545178684305	45.4113033659044
28.2166666666667	-3.01475542871686	66.0314217824585	106.523214967443	9.75425778354719	468.551739963993	45.4097774869072
28.2333333333333	-3.01368731341882	65.653919318544	105.249411180564	9.89616453028692	468.407849574556	45.4068783168125
28.25	-3.01597613191461	65.3003731549009	104.969259796695	9.57969722626785	468.50962570367	45.4074886684114
28.2666666666667	-3.01887530200931	65.5677071552174	105.60494098693	8.90129142410742	468.571423803056	45.4077938442108
28.2833333333333	-3.01765459881153	65.9296456533458	105.38567217503	8.89534049602411	468.492535858901	45.4085567837094
28.3	-3.01582354401488	65.7207528186326	106.000906586714	8.86436515237726	468.480176239024	45.4080990200103
28.3166666666667	-3.01673907141322	66.073383454881	106.225058211387	8.71482901065588	468.464154509553	45.4099300748069
28.3333333333333	-3.01918047780872	65.3557625624999	105.233694626909	9.09980828164708	468.352307579059	45.4064205531134
28.35	-3.01994341730734	65.8811227012351	106.147848734133	8.9311986524569	468.476056365732	45.4062679652136
28.3666666666667	-3.01994341730735	65.2312508363308	105.436483945642	8.95851188650601	468.440961148797	45.4070309047122
28.3833333333333	-3.01719683511239	65.578388308196	105.68382893109	9.31861932984927	468.416852260641	45.4058102015144
28.4	-3.02391070270002	66.1083260839174	106.451498654574	9.30366571567702	468.453625944473	45.4088619595088
28.4166666666667	-3.02513140589783	65.7964364168861	105.854879966664	8.90968375860057	468.415173793743	45.4116085417038
28.4333333333333	-3.02803057599249	65.4084053879037	105.682150464186	9.40971430598179	468.337048789087	45.4164913544948
28.45	-3.02436846639918	65.3780403958629	105.642172434462	8.18489123492397	468.43409469331	45.4166439423945
28.4666666666667	-3.02467364219865	65.886463277725	105.822989095628	9.02595573818272	468.485059051815	45.4143551238988
28.4833333333333	-3.02680987279473	65.7132760115471	105.385214411339	8.93775993213874	468.383893274301	45.4123714812024
28.5	-3.02513140589781	66.4681283514576	106.933981593489	8.60221914066187	468.500012665988	45.4138973601996
28.5166666666667	-3.02391070270005	66.102680331617	107.002340972549	9.13566643808665	468.418378139635	45.4120663054029
28.5333333333333	-3.02467364219865	65.5521431894387	105.866324059147	9.06471306471322	468.352460166959	45.4126766570018
28.55	-3.02314776320141	65.8994332492067	106.122519142787	9.37995966553526	468.503979951381	45.4143551238987
28.5666666666667	-3.02040118100648	66.0709420484877	106.437765743599	9.13917595977607	468.383435510601	45.4106930143055
28.5833333333333	-3.01795977461096	66.3762704358268	106.209189069821	9.38301142352628	468.38938643869	45.4090145474086
28.6	-3.02055376890621	65.9806100118507	106.202627790132	9.3972020982013	468.519086153453	45.4114559538041
28.6166666666667	-3.0173494230121	65.8965340791078	106.278921739993	8.9299779492643	468.398389124775	45.4129818328013
28.6333333333333	-3.02070635680597	65.7250252798227	105.863882652753	8.69575552319282	468.329114218302	45.4128292449016
28.65	-3.02528399379752	65.9658089855812	106.156698832317	9.39491327970424	468.46033981206	45.4108456022052
28.6666666666667	-3.02436846639919	65.3508797497073	105.535818668354	9.3567663047734	468.490704804104	45.410387838506
28.6833333333333	-3.02452105429892	65.8754769489439	106.058279636995	9.09568840835551	468.357800743449	45.4109981901049
28.7	-3.02955645498973	65.8263436452351	105.668875316906	9.53910884494456	468.464154509554	45.4094723111077
28.7166666666667	-3.03154009768605	65.9166756818699	105.633017160476	9.18983514248468	468.437451627103	45.4085567837094
28.7333333333333	-3.03215044928493	65.4052010419992	105.52727374596	8.67485098092924	468.426770474123	45.4056576136147
28.75	-3.03215044928493	65.0103035575332	104.775320576151	8.98780876325418	468.505048066678	45.4070309047122
28.7666666666667	-3.03230303718464	65.6011239052494	105.853659263474	8.61885122173434	468.468121794944	45.409319723208
28.7833333333333	-3.03169268558577	65.4286995785668	105.571676824791	9.25300653296759	468.335828085889	45.4096248990074
28.8	-3.03474444358024	66.8601266658469	107.703329783883	8.63548330279297	468.574933324753	45.410387838506
28.8166666666667	-3.03825396527373	66.1098519629119	106.1628023483	8.81492667287338	468.49833419909	45.4077938442108
28.8333333333333	-3.03688067417626	65.7709542376394	106.536642702618	9.09507805675941	468.312024373533	45.4096248990074
28.85	-3.03611773467764	65.4491463571271	105.557180974311	8.78089957123559	468.497571259593	45.4073360805116
28.8666666666667	-3.03642291047706	65.6826058436959	105.766073809024	9.55345210751318	468.519696505053	45.4079464321105
28.8833333333333	-3.04008502007037	65.9627572275837	106.72554652247	9.19944818016128	468.254651323237	45.4088619595088
28.9	-3.03825396527373	65.6668892900267	105.925680752139	9.05036980213634	468.39991500377	45.40825160791
28.9166666666667	-3.03962725637122	66.3890878194064	106.95732754215	9.670792202399	468.419293667035	45.4039791467178
28.9333333333333	-3.04069537166923	66.1356393179696	106.280295031091	8.80897574478438	468.277081744497	45.4068783168125
28.95	-3.0434419538642	65.9037057103948	106.034170748841	9.07295281130412	468.378094934113	45.4042843225172
28.9666666666667	-3.03977984427093	66.0190621625824	106.052633884707	9.36622675455975	468.418835903337	45.4068783168125
28.9833333333333	-3.03871172897289	65.6183663379215	105.843893637895	9.10453850653686	468.310956258235	45.405505025715
29	-3.03855914107316	66.4574471984772	106.788717912955	9.07005364120323	468.439435269799	45.4047420862164
29.0166666666667	-3.03596514677796	65.8435860778913	106.486288695695	9.13795525657569	468.344220420371	45.4042843225172
29.0333333333333	-3.04222125066645	65.518573851501	105.720755202816	8.92753654286523	468.203229201033	45.4035213830186
29.05	-3.04252642646581	66.0630074777035	106.930929835503	9.4455724624168	468.397626185278	45.4070309047122
29.0666666666667	-3.03611773467762	65.863880268567	106.724173231375	8.99253898814287	468.344067832473	45.4041317346175
29.0833333333333	-3.03352374038238	66.3900033467974	107.624136663924	8.52287343280791	468.127240426972	45.4021480919212
29.1	-3.0394746684715	66.2159005532172	106.29875816695	8.7517552823884	468.26517988832	45.4030636193195
29.1166666666667	-3.03703326207599	65.5936470981648	106.319815297117	8.65516714186671	468.402508998067	45.4059627894142
29.1333333333333	-3.03550738307877	65.5802193629867	105.413443172772	8.61763051853741	468.237256302669	45.4048946741161
29.15	-3.03581255887822	65.5139962145069	105.356070122479	9.42344721695199	468.301800984251	45.4064205531133
29.1666666666667	-3.03245562508436	65.9113351053764	106.489187865803	9.31861932984381	468.309888142936	45.4051998499156
29.1833333333333	-3.03459185568044	65.2666512290617	105.625998117087	8.92463737277218	468.243664994458	45.4039791467178
29.2	-3.03474444358015	66.2065926913385	106.981589018196	8.42216541899154	468.307294148643	45.3997066855256
29.2166666666667	-3.03215044928493	65.2986946880049	104.873434595672	8.88710074943766	468.348340293666	45.4012325645228
29.2333333333333	-3.02909869129053	65.8016244054912	106.335379262907	9.42344721695588	468.172559033189	45.398943746027
29.25	-3.03138750978633	66.0985604583359	106.375204704714	9.22447259571982	468.35688521605	45.4000118613251
29.2666666666667	-3.03138750978633	65.5643502214121	105.62370929859	9.0497594505301	468.367413781128	45.4023006798209
29.2833333333333	-3.03138750978632	65.5840340604801	105.849539390179	8.29643298962345	468.111523873301	45.3987911581273
29.3	-3.02848833969166	65.4219857109793	105.885702722418	9.14695794266582	468.297681110964	45.3974178670299
29.3166666666667	-3.03169268558577	65.6731453939164	106.253592148637	8.54545644196474	468.436993863403	45.3990963339268
29.3333333333333	-3.02970904288943	65.4787484096703	105.74440632727	8.86558585557517	468.125409372176	45.398943746027
29.35	-3.02726763649387	66.1710397107038	106.642843880826	8.84773307131018	468.348645469466	45.4000118613251
29.3666666666667	-3.02391070270006	65.7392159544972	106.423117305228	8.64799551057945	468.289136188576	45.4030636193195
29.3833333333333	-3.0236055269006	66.1116830177162	106.782004045373	8.50624135173839	468.267163531015	45.4039791467178
29.4	-3.0211641205051	66.4934579428107	107.336508472949	8.57826284040689	468.321179647516	45.4042843225173
29.4166666666667	-3.02223223580316	66.4800302076376	106.991507231679	8.41621449090732	468.314618367827	45.4013851524226
29.4333333333333	-3.02543658169724	66.6867868117575	106.746298476834	9.11720330221662	468.222913040096	45.4041317346175
29.45	-3.02680987279473	66.0210458052748	106.418234492431	8.37272693947587	468.34193160188	45.4030636193195
29.4666666666667	-3.02803057599248	66.1608163214217	106.186148296961	8.36677601139333	468.440198209298	45.4021480919212
29.4833333333333	-3.03230303718468	65.8504525333905	106.391989373688	8.6539464386674	468.180188428174	45.4018429161217
29.5	-3.03352374038241	66.0565987859129	106.431662227611	8.42811634708141	468.398541712674	45.4033687951189
29.5166666666667	-3.03550738307878	65.8345833918233	105.714041335229	8.26179553638814	468.39915206427	45.4050472620158
29.5333333333333	-3.03504961937961	66.4127389438599	106.449209836079	8.52699330610034	468.181409131372	45.4032162072192
29.55	-3.03627032257736	66.1679879527004	106.060873631283	8.6539464386701	468.362836144143	45.4010799766231
29.5666666666667	-3.03352374038239	65.9310189444441	105.945364591203	8.90312247891009	468.407544398757	45.3983333944282
29.5833333333333	-3.03108233398691	66.3990060328811	106.294333117855	8.91090446179493	468.332776327895	45.4018429161217
29.6	-3.03016680658858	66.6080514555026	107.240530684029	8.85307364779898	468.400525355371	45.4039791467178
29.6166666666667	-3.03382891618182	66.7952768084609	107.258078292497	8.40126087672886	468.383893274302	45.4067257289127
29.6333333333333	-3.0364229104771	66.158832678728	107.044607820789	8.96034294130287	468.256482378035	45.4058102015144
29.65	-3.03794878947428	67.3105661458084	107.666403512145	8.20274401919453	468.398236536874	45.4029110314198
29.6666666666667	-3.03977984427094	66.8761483953049	107.303702074517	9.11537224742294	468.357495567648	45.4035213830187
29.6833333333333	-3.03977984427094	67.0510141283865	108.70888404303	8.41087391441576	468.220013870001	45.4056576136147
29.7	-3.03581255887819	67.2296945589601	107.82051729086	8.39347889385027	468.429517056319	45.4088619595089
29.7166666666667	-3.03794878947428	67.2521249802184	108.669058601204	8.7339024981206	468.419293667036	45.4113033659044
29.7333333333333	-3.03916949267205	67.299274641227	107.688376169686	8.44413807655924	468.282574908887	45.4102352506063
29.75	-3.03855914107316	66.652607122219	106.940085109477	9.30488641887223	468.447064664785	45.4108456022052
29.7666666666667	-3.03382891618182	66.8885080151925	107.914816612901	8.16352892896599	468.531445773329	45.4085567837094
29.7833333333333	-3.03565997097849	67.0996896683983	107.910086387996	9.29588373278983	468.42814376522	45.4114559538041
29.8	-3.03459185568042	66.9698373657406	107.578970645623	8.79585318539992	468.51069381897	45.4149654754976
29.8166666666667	-3.03306597668324	67.5588266586578	109.318472702414	8.94493156343273	468.545026096405	45.4135921844002
29.8333333333333	-3.03138750978633	67.5583688949625	107.914053673407	8.55979970454107	468.471173552941	45.4171017060937
29.85	-3.03306597668325	66.908954793749	107.426535333793	8.82148795256085	468.478345184228	45.4200008761884
29.8666666666667	-3.03398150408155	67.763141856374	109.644095280408	8.82270865575792	468.450574186479	45.4219845188847
29.8833333333333	-3.03703326207597	68.19969583748	109.119803256977	8.62663320461383	468.419904018635	45.4241207494808
29.9	-3.03428667988102	68.2767527268362	110.395590686528	8.363113901798	468.546399387502	45.4251888647788
29.9166666666667	-3.03535479517908	68.6351817032786	110.71068469945	9.07539421769163	468.453168180772	45.4328182597649
29.9333333333333	-3.03932208057176	68.3182566355601	110.01091659134	8.32740833326556	468.363904259438	45.4312923807677
29.95	-3.03901690477233	69.5455211130188	111.47957512616	9.32930048282965	468.434552457009	45.4326656718652
29.9666666666667	-3.03947466847149	69.5685618858675	111.877524368615	8.4090428596178	468.478192596328	45.4351070782607
29.9833333333333	-3.03413409198127	69.5546763869904	111.712271673208	8.69514517160325	468.442487027793	45.4392269515532
30	-3.03871172897288	69.4272654907265	111.479727714046	9.42588862335015	468.478192596328	45.4450252917425
30.0166666666667	-3.04176348696726	69.9445384707704	113.981558917843	8.82148795254761	468.426770474122	45.4445675280433
30.0333333333333	-3.03840655317344	68.7401621782864	110.49431505765	8.47038319530442	468.512982637464	45.4480770497369
30.05	-3.03840655317342	69.2948191937877	111.664511660646	9.05693108183115	468.438824918199	45.4488399892355
30.0666666666667	-3.03443926778071	69.9944347139856	113.178946565329	8.81431632127177	468.431958462713	45.4558590326226
30.0833333333333	-3.03169268558577	69.6814769316594	113.030631126802	8.76838736345864	468.510693818968	45.4587582027172
30.1	-3.03230303718465	70.2445262816294	113.178793977432	8.3852391472585	468.483380584918	45.4624203123105
30.1166666666667	-3.03291338878351	70.305714029416	113.845908275008	8.21464587537535	468.516339571258	45.4628780760097
30.1333333333333	-3.03642291047711	70.1760143146541	112.71095947689	8.01261949614656	468.398694300573	45.4671505372019
30.15	-3.03825396527372	70.7688183050608	114.949881729468	8.71833853234658	468.447217252684	45.4673031251016
30.1666666666667	-3.03764361367484	71.0482067494497	114.715811891299	8.33213855814858	468.529156954834	45.4712704104943
30.1833333333333	-3.03840655317344	70.8863109878468	114.816825080917	7.55851790657716	468.479718475325	45.4761532232853
30.2	-3.04039019586983	71.7916149968913	116.430136944675	8.33274890976397	468.416089321142	45.48454555777
30.2166666666667	-3.04222125066645	71.4969677625283	116.984031020644	8.37562610957845	468.490552216205	45.4857662609677
30.2333333333333	-3.04039019586982	71.8727917595479	116.699149411877	8.05976915715773	468.50947311577	45.4944637712519
30.25	-3.04573077236	72.3781628834106	118.049552324388	8.25111438340628	468.437299039203	45.499193996143
30.2666666666667	-3.04695147555771	71.8450207617886	117.077262227364	8.00315904636296	468.508405000473	45.4958370623492
30.2833333333333	-3.04176348696728	72.5153394052602	117.780997620883	8.38813831735487	468.504590302979	45.5034664573352
30.3	-3.04206866276673	72.7462048975308	118.489158063484	7.93815660107258	468.528394015335	45.5078915064271
30.3166666666667	-3.04191607486701	72.2426648284574	118.071067218244	7.88566636357853	468.468426970745	45.5118587918198
30.3333333333333	-3.04389971756338	71.9141430803635	116.900260263702	8.47282460169559	468.46003463626	45.51719936831
30.35	-3.03901690477231	72.3316235740034	118.067099932872	8.38813831735167	468.557080540483	45.519945950505
30.3666666666667	-3.0397798442709	73.8947340187224	121.289603787032	7.85285996513716	468.482007293822	45.526964993892
30.3833333333333	-3.04359454176395	73.4743543549948	120.336387177483	8.42094471579921	468.398083948975	45.5323055703823
30.4	-3.04710406345747	73.4612317956217	120.458610085163	8.55323842485426	468.44416549469	45.541155668566
30.4166666666667	-3.04878253035441	73.501057237448	120.426566626217	7.85713242632477	468.491162567804	45.5457333055576
30.4333333333333	-3.04969805775271	73.4969373641549	119.969108102859	7.64076278452743	468.523358614645	45.5471065966551
30.45	-3.05122393674991	74.3047377052747	122.295615809902	7.59071395342642	468.517102510756	45.5568722222373
30.4666666666667	-3.04908770615384	73.7598463153745	121.380393587374	8.56346181413288	468.522900850946	45.566790435719
30.4833333333333	-3.05015582145192	74.7296950060047	122.88796203662	7.6168064842586	468.534344943425	45.5674007873179
30.5	-3.05274981574712	74.6170851360014	122.105949050543	7.10014385581871	468.49863937489	45.5719784243095
30.5166666666667	-3.0519868762485	74.1983839391755	121.313102323618	6.46476784139076	468.459119108862	45.5780819402983
30.5333333333333	-3.0503084093516	75.2616164244204	124.029777290216	7.45536848636707	468.444623258389	45.5838802804876
30.55	-3.04801959085575	75.6656691828722	124.207694781267	6.67091409389857	468.415478969542	45.5892208569779
30.5666666666667	-3.04588336025972	75.2590224301234	123.789146172359	6.87355082473466	468.376874230914	45.5919674391728
30.5833333333333	-3.04695147555777	75.8115432150049	126.252982989124	6.50520363481144	468.372601769721	45.5962399003649
30.6	-3.04420489336279	75.7396743142385	124.808738518273	6.75499002665206	468.407239222958	45.6002071857577
30.6166666666667	-3.04527300866082	75.5489394395866	124.986198245639	6.22810400892391	468.458661345163	45.6090572839414
30.6333333333333	-3.04801959085581	76.7551467868848	127.757041916679	6.19712866528285	468.450879362278	45.6145504483314
30.65	-3.04771441505637	76.9336746295529	126.892021113165	7.15614361501756	468.451489713877	45.6215694917184
30.6666666666667	-3.04496783286138	76.3770339713732	126.575401221241	6.07612646079721	468.453778532373	45.6287411230053
30.6833333333333	-3.0442048933628	77.0528457792305	126.861656121113	7.175827454077	468.511456758467	45.6345394631946
30.7	-3.04817217875556	76.3037917794965	126.872795037787	6.9910435075164	468.539532932016	45.6411007428827
30.7166666666667	-3.04832476665525	76.3094375317934	126.727836533056	7.0041660668955	468.609570777986	45.6525448353616
30.7333333333333	-3.04115313536833	77.5750015720786	129.556205842285	6.56013527871409	468.676099102265	45.6578854118519
30.75	-3.03947466847148	76.9751785382734	128.539665254335	7.34626813806699	468.681897442454	45.6658199826372
30.7666666666667	-3.04145831116785	76.6806838918231	128.557670626526	6.49452248182059	468.642682352225	45.6722286744255
30.7833333333333	-3.04008502007036	77.5151871153824	130.342949053225	6.64405862355673	468.554639134087	45.6739071413224
30.8	-3.04161089906763	76.9361160359443	129.268272475491	6.97792094814398	468.500928193386	45.676348547718
30.8166666666667	-3.04573077236001	77.8096817618457	130.374839924272	6.82655375162013	468.509930879469	45.6865719369992
30.8333333333333	-3.04420489336283	78.1354569277489	130.840538194219	6.73530618758829	468.468884734445	45.6916073376898
30.85	-3.04206866276673	77.228627039705	129.516532988338	7.037582816938	468.442944791493	45.7027462543695
30.8666666666667	-3.04557818446026	77.3561905238697	130.357292315785	7.7027134718155	468.544720920605	45.7088497703582
30.8833333333333	-3.04634112395887	78.1238602473712	132.078483824644	6.57432595337857	468.490247040405	45.7183102201409
30.9	-3.04161089906761	78.3531998606492	131.526878567158	6.68586770807804	468.454236296072	45.7212093902356
30.9166666666667	-3.0344392677807	77.4541519555016	131.081169312076	6.67152444550778	468.530530245933	45.7286861973219
30.9333333333333	-3.03565997097848	79.3303727704484	132.546776088874	7.22770733998318	468.610333717485	45.7341793617117
30.95	-3.03550738307877	78.2747696801779	133.385246597842	6.99638408400001	468.548840793898	45.7428768719959
30.9666666666667	-3.03581255887821	78.4296463984032	133.035515131683	6.20597876346001	468.54258469001	45.7498959153829
30.9833333333333	-3.0295564549896	78.3873795501761	133.165214846449	6.61491433471063	468.472699431937	45.7587460135668
31	-3.02635210909557	77.8612564719472	133.156517336161	6.28654517451196	468.472699431938	45.766222820653
31.0166666666667	-3.0329133887836	77.8282974856131	132.491386681282	6.76460306434403	468.52564743314	45.7730892761404
31.0333333333333	-3.03428667988101	78.3388565980712	133.304680186791	7.15019268692697	468.426312710423	45.7805660832267
31.05	-3.03611773467764	78.4771012352202	134.072655086099	6.75254862024139	468.413037563149	45.7955196973994
31.0666666666667	-3.03443926778073	78.8587235724179	135.308006722213	6.27998389482787	468.572491918355	45.8042172076832
31.0833333333333	-3.03703326207596	78.9791154252982	134.679344575373	8.16581774745445	468.452252653376	45.8092526083739
31.1	-3.03489703147988	78.6147355207646	134.551933679102	7.69432113732544	468.455609587169	45.8177975307583
31.1166666666667	-3.03749102577511	79.1678666572447	135.450218644738	8.02223253382153	468.458050993564	45.8274105684406
31.1333333333333	-3.03703326207594	79.2887162738239	136.807945776453	8.20045520069467	468.503827363481	45.837633957722
31.15	-3.03413409198129	78.962178168423	135.245140507523	7.391586744284	468.436078336005	45.8464840559056
31.1666666666667	-3.03596514677795	79.9185991238686	137.651756861912	8.12355089924528	468.442334439894	45.8536556871926
31.1833333333333	-3.03733843787541	78.723225517466	135.552757713364	7.99598741507562	468.430279995816	45.8623531974765
31.2	-3.03428667988099	79.8258256808522	137.621697045678	7.96852159312714	468.382672571102	45.8762386963512
31.2166666666667	-3.03474444358017	79.8860979012312	137.055748525604	8.26362659118277	468.335980673789	45.8907345468244
31.2333333333333	-3.03306597668322	79.9546098682068	138.861168555111	8.35777332530772	468.359784386145	45.9021786393036
31.25	-3.03245562508437	80.1242876126937	139.236077024703	8.0019383431636	468.346814414669	45.9145382591807
31.2666666666667	-3.03672808627657	80.4096269851662	139.01787632809	8.12645006933996	468.413495326847	45.927050466958
31.2833333333333	-3.03611773467764	79.8836564948353	138.236473693639	8.36433460499838	468.337048789087	45.9426144327292
31.3	-3.03245562508429	80.5024004282113	140.030449630668	8.33747913465611	468.249615922548	45.9600094532976
31.3166666666667	-3.02803057599248	80.9522295565757	140.627068318553	8.86741691037341	468.400525355371	45.9738949521719
31.3333333333333	-3.02925127919022	81.1167193124776	141.488884776173	7.73124740906425	468.452710417075	45.9886959784445
31.35	-3.03031939448828	80.2047014358443	140.120171315679	8.26362659118522	468.341779013978	46.0086849933081
31.3666666666667	-3.02635210909559	80.7605791545197	141.287621336431	7.99003648698694	468.41639449694	46.0259274259762
31.3833333333333	-3.02680987279474	81.5068865720623	141.893547886239	8.19862414590461	468.53709152562	46.0439327981434
31.4	-3.02726763649389	82.0160723934241	143.974846838408	8.30406238460883	468.489484100907	46.0617855824104
31.4166666666667	-3.02757281229333	81.2511492521272	142.256401911768	8.21647693016607	468.461560515258	46.0834530641709
31.4333333333333	-3.02757281229333	82.2170306573516	145.27398021662	7.58766219542589	468.413647914746	46.1063412491286
31.45	-3.02772540019304	81.9229937745988	143.595818495517	7.68425033595715	468.565930638668	46.1296871977861
31.4666666666667	-3.02528399379754	83.1456806150481	147.757195696661	8.61518911213847	468.509473115771	46.1531857343427
31.4833333333333	-3.02085894470562	82.285847800125	145.821618188715	7.672958831366	468.415173793743	46.177752386198
31.5	-3.01979082940761	83.3554889771633	148.602837836911	8.42567494068589	468.413342738947	46.20369232915
31.5166666666667	-3.01658648351349	83.3364154896914	147.865227929662	7.49702498297895	468.450726774378	46.2320736784984
31.5333333333333	-3.01948565360817	83.1990863799513	149.658288339279	7.37434431161523	468.378400109911	46.2624386705423
31.55	-3.01689165931287	84.0143635281626	151.42022081736	7.13523907275758	468.289746540174	46.2943295415842
31.5666666666667	-3.01368731341881	83.9431049789835	151.820458878304	7.94166612277797	468.375958703516	46.3265255884247
31.5833333333333	-3.01216143442162	83.9177753876255	151.341943224776	8.46443226721774	468.416547084841	46.3625363327582
31.6	-3.01139849492301	85.1050618353593	153.886346452632	7.59605452990442	468.346356650969	46.3950375553991
31.6166666666667	-3.01002520382554	85.9363607130251	156.55037859381	7.60200545799206	468.350323936362	46.4339474698272
31.6333333333333	-3.00956744012635	86.0334066172534	158.46856108122	8.37379505478136	468.348950645265	46.4745358511533
31.65	-3.00514239103449	87.2870688013415	160.557642016263	7.87559556219593	468.329114218301	46.5215329242665
31.6666666666667	-3.010330379625	87.7339987596274	161.079645221218	8.13728381021137	468.349255821064	46.5618161297932
31.6833333333333	-3.00773638532975	87.804799545096	162.485742717124	7.30217023504777	468.313092488831	46.6133908398979
31.7	-3.00651568213199	88.5872702948736	165.109644240747	8.17482043355029	468.305005330146	46.6590146219149
31.7166666666667	-3.00804156112918	89.8778587506901	167.984858035133	7.68669174234283	468.326520224006	46.7110470957188
31.7333333333333	-3.00361651203724	90.9558922622235	170.911951715501	7.96012925864525	468.326672811906	46.7632321574238
31.75	-2.9998018145443	91.6584069525245	173.433314170439	8.22181750666005	468.295392292463	46.8177060376231
31.7666666666667	-2.9921724195582	93.0541284712841	176.633692779221	8.57948354360112	468.3306400973	46.8785886096123
31.7833333333333	-2.9875947825667	94.1330775101836	180.627986230141	8.10798693346884	468.374432824518	46.9422177637947
31.8	-2.98408526087311	94.4095667844805	183.324672181911	8.38996937214952	468.266858355214	47.0044736268813
31.8166666666667	-2.98255938187594	95.2721461815976	185.138637133768	7.85347031673526	468.252057328943	47.0688657205624
31.8333333333333	-2.98072832707929	97.1649990776023	190.262081042603	8.1764989004397	468.358105919247	47.1407346213296
31.85	-2.98332232137454	98.3930264945688	194.484798579517	8.36250355020297	468.38999679029	47.2092465883049
31.8666666666667	-2.97782915698466	99.6065580610204	197.332088788242	8.49250844076518	468.404034877064	47.280047373774
31.8833333333333	-2.97492998688991	102.303244012801	203.719113094799	7.92091416840895	468.347119590468	47.3557309720362
31.9	-2.96684282820483	103.226705981885	209.162533829332	7.68898056083961	468.343915244574	47.4359922072879
31.9166666666667	-2.96257036701261	105.456625548417	215.118192143376	7.62107894546941	468.371533654423	47.5170163820404
31.9333333333333	-2.95906084531909	106.868521384501	219.520047874431	7.7509312481334	468.326520224006	47.59834573259
31.95	-2.95219438983159	109.887930744196	227.518858165762	7.77000473569537	468.33643843749	47.6895932966239
31.9666666666667	-2.94380205534709	111.653067568124	233.891234033769	19.8018658043069	468.510236055269	47.7751951083656
31.9833333333333	-2.93403642976487	113.671805481448	238.423552419238	7.4947361643716	468.365124962633	47.8659849087003
32	-2.92381304048376	115.398947918352	246.048522356064	8.02162218222747	468.312024373533	47.959216115428
32.0166666666667	-2.9137422391021	117.272116975349	252.437530305352	8.66584829483345	468.380688928409	48.054278376955
32.0333333333333	-2.90260332242267	120.123984821086	261.837250103803	7.86308335441706	468.470258025542	48.1549863907689
32.05	-2.88764970824989	122.980735479675	269.641968586681	7.49351546130243	468.352307579059	48.2518797070925
32.0666666666667	-2.8739167972753	125.363242945876	277.865846029904	8.15864611617694	468.46583297645	48.3579282973966
32.0833333333333	-2.861099413699	129.402244651416	289.074190203692	7.86186265122336	468.359021446647	48.4626035966032
32.1	-2.84477250842874	132.504967004371	299.675844888489	7.97157335112124	468.395947718379	48.5726194723028
32.1166666666667	-2.82783525156006	135.250633671896	308.518618852935	8.26057483318825	468.384961389599	48.6783628868074
32.1333333333333	-2.80632035769925	138.316429753113	320.046329501132	8.1711583239522	468.344830771972	48.7879209988079
32.15	-2.78617875493649	141.557549331022	330.039921405254	8.04908800417855	468.305310505945	48.8967161713068
32.1666666666667	-2.7634431578779	145.516137213511	341.918584222827	7.87132310100606	468.382214807405	49.0126829750956
32.1833333333333	-2.74009720922105	149.291161852532	355.324804504155	8.47816517818825	468.385266565398	49.1307860094774
32.2	-2.71080033247441	154.344415327625	368.658240357679	8.13606310700719	468.323010702312	49.2487364559625
32.2166666666667	-2.68287674682602	158.333978553645	382.410529995567	7.31117292113159	468.335980673789	49.3599730348569
32.2333333333333	-2.65052811208497	162.208032739692	395.906624550177	8.08174181473225	468.39457442728	49.4838744094313
32.25	-2.62428299333351	166.281824486364	408.413644338467	8.81904654616392	468.274640338101	49.59816274632
32.2666666666667	-2.5879670731996	170.922022516918	425.57154331061	8.05732775075079	468.359936974046	49.720080478198
32.2833333333333	-2.54844680717262	175.9662733058	439.786021696715	8.13728381021727	468.356122276552	49.836352457783
32.3	-2.50190749775731	181.1769974934	455.803631294243	9.58793697286561	468.382977746903	49.9538451405691
32.3166666666667	-2.45262160614839	185.092403000156	470.670422951662	9.42649897494749	468.374738000318	50.0730162902489
32.3333333333333	-2.4044038298375	190.097591286703	487.668562392358	9.25666864256158	468.419293667036	50.1908141488312
32.35	-2.35542311402668	195.277340130669	502.377730749786	9.30610712207237	468.338116904385	50.3116637654111
32.3666666666667	-2.30094923382736	199.145748564307	517.445328083227	9.58503780276291	468.480328826923	50.4283935086953
32.3833333333333	-2.24128736503599	205.867703310749	536.352952501479	8.38935902054879	468.449658659079	50.5524474711694
32.4	-2.17842115035217	209.426968659557	551.707109910586	9.7019201339267	468.364819786836	50.6632262863647
32.4166666666667	-2.11494458406774	214.893582755006	569.446063604877	12.1868140808789	468.475598602034	50.7578307841926
32.4333333333333	-2.04750073239236	221.292661505483	585.805927861034	9.22447259572998	468.536481174021	50.8788329886691
32.45	-1.97486889212459	224.739164396517	601.280477123463	8.99070793337085	468.419751430734	50.9873229853716
32.4666666666667	-1.89674388746895	230.006040931097	618.156241068583	9.81742917403788	468.483075409119	51.1008483827618
32.4833333333333	-1.81724559171368	235.609068608885	635.962791202444	4.84764128014667	468.55845383158	51.210559082662
32.5	-1.73286448316958	239.785704599959	650.783043550434	9.38896235161792	468.495129853197	51.3173706124646
32.5166666666667	-1.64054880383771	244.348387977448	665.347711166825	9.90928708964955	468.457135466166	51.4250976696684
32.5333333333333	-1.55342111309876	248.58911088641	680.780756520105	9.67567501519241	468.456372526668	51.5213806343904
32.55	-1.4569855604743	253.492523043971	695.089381640755	10.1566320751105	468.473920135136	51.6239197030037
32.5666666666667	-1.35719307405869	256.974426327625	710.004238486595	9.68574581657057	468.456677702467	51.7220337225223
32.5833333333333	-1.24885566525889	261.242767646437	723.82687114625	9.27574213002409	468.465222624852	51.8145019897514
32.6	-1.14128119595474	265.6568304096	737.285276489644	9.90928708966667	468.443402555192	51.9057495537852
32.6166666666667	-1.02958685336114	269.943024512681	750.060850981432	10.1888281219512	468.599194800805	51.9959290025186
32.6333333333333	-0.920791680859206	273.421723450546	762.69696013322	10.0321203489403	468.586987768828	52.0839722206583
32.65	-0.806198168170954	276.310059804306	774.108551389426	10.753861114611	468.673962871668	52.1710999113973
32.6666666666667	-0.696029704571517	280.164430151288	785.931519623599	10.5083471839608	468.848523428949	52.2542603167458
32.6833333333333	-0.577011142791437	284.084108119244	797.202577424168	10.491562514994	468.877667717795	52.3313172061034
32.7	-0.449142482824297	286.641481318586	806.14193952941	10.5977636932027	468.799847888937	52.407305980165
32.7166666666667	-0.327224750949649	288.539522203176	816.980715810089	11.0584265624531	468.870648674407	52.4800904083305
32.7333333333333	-0.201950085277738	289.672029594925	822.080813770414	11.0483557610643	468.882397942685	52.5499756664032
32.75	-0.0754547164115138	292.381685518127	829.754611835158	10.3252417042995	468.803509998531	52.6160462269811
32.7666666666667	0.0505828887589874	294.579866801527	836.957371053653	10.9667212347336	468.866071037418	52.6833374907586
32.7833333333333	0.17631531812663	297.058809820346	844.626744069273	11.3863379589523	468.912457758931	52.7474244086401
32.8	0.303878802294328	298.416689539975	848.567784343305	11.3088233058892	468.766888902598	52.805102634735
32.8166666666667	0.427169825266441	300.21264911966	854.666875282958	11.0089880829445	468.937329586585	52.8597291028341
32.8333333333333	0.552749666734357	301.396426045668	859.763311133543	11.3742835148683	468.833417226878	52.9152710983314
32.85	0.678787271904865	303.222140265839	863.547338458755	12.0121009357061	468.711041731301	52.9669983963372
32.8666666666667	0.802841234375595	303.963564870568	866.447424080795	12.2338111539964	468.935345943887	53.0117066509546
32.8833333333333	0.929031427445827	304.066714290781	868.740820213619	12.131272085383	469.02674609582	53.0536683233782
32.9	1.05644232371037	304.22922040398	870.261206046407	11.8701941889647	468.863324455221	53.0982239900959
32.9166666666667	1.17759711608975	304.960574207345	871.858191004902	11.926956887661	468.957623777249	53.1327088554332
32.9333333333333	1.29280098037683	305.369052014888	873.845648398731	12.1759803400009	469.039563479398	53.1716187698613
32.95	1.41136177846093	306.021365286187	874.182104717613	12.6165016064932	468.951367673359	53.2051881078002
32.9666666666667	1.52595529114913	304.486941366611	873.202795577218	12.304154175767	469.034680666606	53.2366212151421
32.9833333333333	1.63795480954521	304.658144990103	872.780279682901	13.0933387931251	469.07618457533	53.2643922128915
33	1.75056467953709	305.008639395752	873.99594747996	13.0742653056541	469.013165772746	53.2892640405455
33.0166666666667	1.85798656094147	304.580477749119	872.646460094795	13.8353737494736	469.123181648446	53.3106263465066
33.0333333333333	1.96311962384717	302.879580430957	869.250616386564	14.7640237071535	469.128369637034	53.3318360645674
33.05	2.06810009885599	302.182558905034	866.583990251018	14.6216591967081	469.06611377395	53.3509095520326
33.0666666666667	2.16926587636899	301.632174350745	863.960546491173	14.5500954717469	469.257459000198	53.3657105783053
33.0833333333333	2.2684480111857	300.308932084386	862.795995640536	14.9488076537165	469.216565443074	53.3808167803774
33.1	2.36015333891873	299.726198895342	859.340490063438	14.1638954975526	469.106549567374	53.3885987632632
33.1166666666667	2.43736281617598	298.366945884652	856.109746462712	14.8606118476666	469.220685316364	53.3934815760542
33.1333333333333	2.52357497951896	297.331789572935	852.536900790721	15.5675515870751	469.337415059651	53.4006532073411
33.15	2.60520950586805	296.123140819268	849.449589815731	14.5697793108119	469.253033951106	53.4081300144273
33.1666666666667	2.68989579021379	294.838655879414	845.04529267815	15.1955422875715	469.329327900966	53.407214487029
33.1833333333333	2.75947587248512	294.701021593874	840.381290935368	16.0193643581484	469.277600602961	53.4058411959316
33.2	2.83531205864702	292.658479968203	837.655155518931	15.6826028634653	469.298505145223	53.4014161468396
33.2166666666667	2.90657060781528	291.759737238872	834.062931183761	15.9490213363774	469.371289573389	53.394702279252
33.2333333333333	2.97676104168748	289.073122088472	827.550174447818	16.0109720236658	469.347638448931	53.3898194664608
33.25	3.04527300866084	288.057039264264	821.906710976762	16.4377603791809	469.299115496821	53.3773072586839
33.2666666666667	3.10859698704553	286.753023073231	818.628207363333	17.0749674484141	469.535626741389	53.3641846993078
33.2833333333333	3.17283649282684	284.967134294932	814.420901204391	16.7601786112882	469.431866969577	53.348925909336
33.3	3.23753376230896	283.819215525319	808.333254357085	16.6725931568595	469.357251486614	53.3315308887677
33.3166666666667	3.29414387310428	282.180116306546	803.724031670317	17.4855814865589	469.443616237857	53.3148988076984
33.3333333333333	3.35227986289686	280.977571068875	798.245973482542	17.0958719906786	469.595441198078	53.2927735622393
33.35	3.40538045200019	278.713166637006	793.311891157129	16.7720804674673	469.344739278837	53.2727845473756
33.3666666666667	3.45603963470656	277.962891934104	790.569734011324	17.2228251232328	469.494122832662	53.2515748293149
33.3833333333333	3.50852987221097	274.756867573052	781.370056949208	17.9535685749959	469.570874546221	53.223498655766
33.4	3.55644247272241	272.776124046817	777.149628230933	16.9170389722029	469.392804467249	53.1961854217165
33.4166666666667	3.60298178213768	271.599213576261	771.098297303771	17.7478800861853	469.50220999135	53.164599726474
33.4333333333333	3.65013144315055	270.503479868386	767.958190915492	18.1853495946729	469.532422395493	53.1357606134273
33.45	3.69239829137359	268.596894061355	761.621062852126	18.2860576084891	469.376477561979	53.1110413736723
33.4666666666667	3.73374961219717	266.364075324782	755.005156696159	18.2753764555083	469.507855743638	53.0759461567371
33.4833333333333	3.77037070813046	264.818970252195	751.449095693127	18.0905925089422	469.595746373874	53.041919055099
33.5	3.80577110086506	263.113953060743	745.914579982435	17.8397380018077	469.358014426113	53.0043824317684
33.5166666666667	3.84956382808527	261.507049888784	740.176512013434	18.6228191031786	469.679364542927	52.9669983963364
33.5333333333333	3.88465904502033	261.101166075534	738.928037817948	18.5483562081063	469.627332069118	52.9268677787106
33.55	3.92143272885339	258.299041885045	729.737058266087	18.3475505320838	469.418286646502	52.8894837432786
33.5666666666667	3.9580538247857	257.029052795705	724.615598000011	19.2206584942752	469.592236852184	52.8522522957474
33.5833333333333	3.99406456911917	254.592529212998	720.095181470867	19.2581951176031	469.667615274645	52.8119690902219
33.6	4.0258028522614	254.041686894992	715.622982717913	19.4870769671827	469.59376273118	52.7722962362941
33.6166666666667	4.06028771759767	252.58874491388	712.239040865884	19.1759502396498	469.701947552081	52.7259095147798
33.6333333333333	4.09553552243349	250.682769458463	705.384029470895	20.5410015905531	469.750623092091	52.6795227932643
33.65	4.12864709667229	252.013641119825	704.092372899812	19.5610820985557	469.57209524942	52.6392395877388
33.6666666666667	4.16130090721286	247.515655011839	697.35134466591	19.1677104930772	469.786633836428	52.5923951025241
33.6833333333333	4.20021082164097	246.587920581575	693.829921116238	20.3449261394073	469.75230155899	52.5449402657118
33.7	4.24125696666621	245.725036008642	690.041316154031	19.9866497508559	469.536694856685	52.4994690715946
33.7166666666667	4.27742029889935	244.402861857586	685.920374746349	19.0670024792558	469.751233443691	52.4536927016792
33.7333333333333	4.31358363113354	243.64572069915	683.665125588421	19.2993938505316	469.747571334096	52.4066956285647
33.75	4.35340907295995	241.347136577793	677.239649131277	19.5192730140252	469.591473912684	52.3629029013457
33.7666666666667	4.38911464149496	241.552977654496	675.755731806448	20.472337035679	469.75886283868	52.3186524104263
33.7833333333333	4.42771938012363	238.695464056457	668.996850788394	19.9520122976304	469.829511036247	52.272265688912
33.8	4.46434047605702	238.565459165899	665.781365977592	20.2661907831608	469.66425834085	52.2249634399981
33.8166666666667	4.50813320327612	237.618193484432	664.652215519668	20.233384384713	469.717053754154	52.1785767184838
33.8333333333333	4.54307583231155	236.344084521787	660.166131267946	19.7345745405322	469.711865765564	52.1343262275656
33.85	4.57817104924765	234.945006069233	657.770501242293	19.8841106822574	469.654950478968	52.0879395060501
33.8666666666667	4.62059048536927	233.365110955546	653.839836945545	20.186234723699	469.728955610331	52.0409424329369
33.8833333333333	4.66148404249482	233.571104620161	652.201348078316	20.4419720436332	469.762982711969	52.0003540516108
33.9	4.7037508907167	232.07360697232	648.943138655629	20.5034649672198	469.6920293386	51.9538147421968
33.9166666666667	4.75135831543002	231.487364261582	645.909233445448	20.2602398550646	469.758862838678	51.912463421372
33.9333333333333	4.80064420703894	230.130857833083	642.264366284879	20.4969036875293	469.737500532717	51.8694336336516
33.95	4.8490145712509	229.022917093194	640.426292444823	20.7567608807522	469.621991492628	51.8260986701305
33.9666666666667	4.90364103934998	227.288755612896	637.970390198855	20.0336468239833	469.700574260984	51.7835266461091
33.9833333333333	4.95552092525552	227.879728548518	635.671195725859	19.2111980444935	469.70820365597	51.7411072099864
34	5.00907927805656	227.470182625662	635.243186667155	20.3878033392311	469.769696579557	51.697467070667
34.0166666666667	5.06507903725462	226.144651540776	631.675528983748	21.4641583838728	469.783276902631	51.65733645304
34.0333333333333	5.12443573024495	225.176023553372	629.205588651035	22.576524172815	469.665631631948	51.6123230226232
34.05	5.18638641753214	224.924253518827	628.297843235573	22.248002424703	469.841412892427	51.5731079323946
34.0666666666667	5.24650605002102	224.362272284167	626.11263192371	21.3724530561214	469.72987113773	51.5349609574651
34.0833333333333	5.30723603410876	224.763578460433	626.092490320961	21.030350984952	469.780072556738	51.4974243341345
34.1	5.37284883098928	223.523344011499	623.489951103316	21.3111127204398	469.794110643513	51.4618713534992
34.1166666666667	5.43876680366745	223.041776599988	622.792319225811	21.8724836035049	469.848431935813	51.4302856582576
34.1333333333333	5.50666841904382	223.210233641276	621.671866278152	21.7383588396521	469.857282033997	51.391680919628
34.15	5.57960543510903	222.246183290851	620.317648668152	21.684190135255	469.915570611689	51.3573486421914
34.1666666666667	5.65284762697564	222.698301237719	620.092428928154	21.124497719084	469.932660456459	51.3239318921523
34.1833333333333	5.71952853915238	221.458677140401	618.13106406517	21.871873251911	469.968366024993	51.2929565485096
34.2	5.7933810826179	220.541623863077	616.662252942449	20.0003826618438	469.927625055767	51.2596923863701
34.2166666666667	5.86753880188085	220.965055284801	616.215780747878	22.1753705844479	469.906262749807	51.2258178726327
34.2333333333333	5.9462741581375	220.987027942356	615.898703092262	22.0066083673669	470.042065980559	51.1974365232844
34.25	6.02775609658693	220.696347993395	616.303213614417	23.1903852933874	470.04603326595	51.1699707013352
34.2666666666667	6.11244238093275	221.010526478909	615.205191088011	21.4421857262893	469.908551568302	51.1397582971902
34.2833333333333	6.19865454427342	219.776548133882	614.418905640776	22.7254499629423	470.001782775032	51.1129028268399
34.3	6.28349341651895	220.263913885594	615.594137644433	22.3160566279843	470.063733462317	51.0845214774915
34.3166666666667	6.37046851935826	219.874204389701	615.533102484528	22.2826398779523	469.912824029494	51.0579711829406
34.3333333333333	6.46339455028651	219.463895527356	614.535025032474	21.4403546715073	469.874066702966	51.0337097068855
34.35	6.5583042239137	219.909147018743	613.74828182151	21.4540875824813	469.916486139088	51.0118896372252
34.3666666666667	6.65367166123743	220.345090648239	615.163382003506	22.7104963487725	469.987286924558	50.9879333369694
34.3833333333333	6.7562107298507	220.159848937979	614.819754053345	20.6833661009794	469.960889217906	50.9677917342061
34.4	6.8579868589626	220.208982241691	616.295126455731	21.4665997902406	469.986981748759	50.9433776702512
34.4166666666667	6.96250957027228	219.486325948613	614.580648814461	22.7857221833284	469.998120665439	50.9261352375825
34.4333333333333	7.06703228157911	219.7673928599	613.830831875254	21.7157758304955	470.17146051952	50.9066039864186
34.45	7.17186016868824	219.600614285513	614.753683492785	22.1729291780562	470.03489434927	50.8898193174492
34.4666666666667	7.2782139347917	220.561002526343	616.773642109253	21.5494550198001	470.077313785393	50.8712035936835
34.4833333333333	7.38609357989531	219.394010269282	615.740622028155	21.558457705886	470.044965150653	50.8518249304188
34.5	7.50022932888442	220.383542798969	617.559774968611	22.0507062703791	470.176495920211	50.8350402614499
34.5166666666667	7.61512801737522	219.941953417168	616.413992429602	23.274461226147	470.08936822947	50.8181030045807
34.5333333333333	7.73246811225839	219.638913848336	617.096212929264	23.6003889799346	470.122937567409	50.8042175057064
34.55	7.85423325623673	219.967130420639	618.323019643031	23.3829512228334	470.163831124536	50.7915527100295
34.5666666666667	7.97981309770467	220.413450027317	619.657095650266	23.4395613336294	470.282086746817	50.7761413321579
34.5833333333333	8.10401964807514	220.945066269944	620.146902808368	23.1546797248517	470.184430490997	50.7642394759799
34.6	8.22486926465512	219.977353809917	619.866446248688	23.4609236395893	470.168713937325	50.7537109108991
34.6166666666667	8.35319568831798	221.874936930823	623.366965256137	22.5263227538125	470.219525707931	50.7387572967267
34.6333333333333	8.48182728778379	221.834653725309	623.536490412744	22.1663678983658	470.249280348377	50.7274657921473
34.65	8.61503652423762	222.863401345217	624.447134998271	22.2211469543634	470.195874583475	50.7207519245597
34.6666666666667	8.74931387599313	221.64788613604	623.676260928892	22.9251875236769	470.289105790204	50.7125121779747
34.6833333333333	8.88755851313766	221.77682291131	625.801657784081	23.031236113977	470.2367681406	50.7041198434902
34.7	9.03099113887644	222.146238216537	625.458335009722	24.0314497966461	470.401410484399	50.6958800969052
34.7166666666667	9.16648919382598	222.504972368775	627.485770433291	23.6368574879675	470.334271808521	50.6893188172173
34.7333333333333	9.31205805016094	222.597745811803	627.201651764008	24.3198409271094	470.32481135874	50.6841308286268
34.75	9.45884760968966	222.677396695459	627.625388361537	23.4073652867892	470.460919765289	50.6754333183428
34.7666666666667	9.60777339981846	223.844694128322	629.135093041391	25.0804916072208	470.36097469097	50.6668883959584
34.7833333333333	9.75303708034998	223.424924816186	631.021995009307	23.8120283968463	470.321301837045	50.6600219404711
34.8	9.90348874947608	223.814329136279	633.020743907751	24.9939742680753	470.372876547151	50.656207242978
34.8166666666667	10.0572973523919	223.735441192115	632.792930173449	23.7726607187203	470.376843832543	50.6501037269893
34.8333333333333	10.2123266585054	223.459867445216	632.94094043616	25.8075729493763	470.389966391918	50.6447631504991
34.85	10.3661352614253	225.180601190377	636.377982877387	24.6239486112495	470.486707120342	50.6449157383988
34.8666666666667	10.5252844408312	226.467832712406	637.089195077968	24.7829452027567	470.467023281277	50.6420165683042
34.8833333333333	10.6845862081411	224.933408792811	637.110862559729	25.9482589929324	470.568494234591	50.6401855135075
34.9	10.8417517448507	225.411466682634	637.871208064022	26.4244858279508	470.475568203662	50.6360656402151
34.9166666666667	11.0054785612525	226.568540726226	640.632133521589	26.3405624831019	470.540875824743	50.6314880032234
34.9333333333333	11.1707312566471	226.933073218651	641.807518113111	25.6658187905469	470.613202489209	50.6299621242263
34.95	11.342697819634	225.765012846284	640.465354947171	25.4833236624891	470.731305523592	50.6258422509338
34.9666666666667	11.5099341577249	225.85290347653	642.534599455268	26.6689316433029	470.597028171839	50.6267577783322
34.9833333333333	11.6857154182048	226.289152281836	644.426841999707	25.8672348181723	470.731610699393	50.6211120260425
35	11.8627173818777	226.8505231649	644.605675018172	26.6658798853086	470.709485453933	50.6212646139422
35.0166666666667	12.0363624117615	227.529386730761	646.719170017214	26.8190781366389	470.797070908373	50.6205016744436
35.0333333333333	12.2098548537409	227.799772489058	646.988335072299	27.6941697415202	470.823926378723	50.6215697897417
35.05	12.3871619932181	227.854551545048	648.009605885152	26.3857285014288	470.864514760049	50.6177550922486
35.0666666666667	12.5678260664842	227.24831981947	649.712486846004	28.2860582045384	470.920209343446	50.6169921527501
35.0833333333333	12.7463539091542	228.398069643849	650.686302821999	27.4556748542666	471.015271604971	50.6165343890509
35.1	12.9328163226147	228.946623143354	652.131615408162	27.6696030896694	471.019849241963	50.6119567520593
35.1166666666667	13.1136329837805	229.18176109682	651.786156403194	27.9796617018958	470.930127556928	50.6153136858531
35.1333333333333	13.2985695182438	229.175504992933	652.965813455945	28.1435411061966	471.011762083279	50.6139403947556
35.15	13.483506052702	229.583525036779	655.375786744097	27.925950761198	471.069440309372	50.6107360488616
35.1666666666667	13.6678322355664	230.482725529839	656.348076841135	27.7317063648551	470.974225459946	50.6108886367613
35.1833333333333	13.8570412312167	230.579924021957	658.072320107956	28.2608812010805	471.000470578698	50.6099731093629
35.2	14.0480812816688	229.768461571236	657.026024879578	28.1339280685147	471.051282349306	50.6130248673574
35.2166666666667	14.2372902773192	229.630369521996	659.099541848866	28.7110155052533	471.106061405305	50.6139403947557
35.2333333333333	14.4303139704676	230.876707486926	660.515710146179	29.440538253816	471.13596863365	50.6133300431568
35.25	14.6073159341404	231.321958978293	660.73970918296	28.846208384407	471.137799688446	50.6127196915579
35.2666666666667	14.8062905553781	230.791716026774	661.466790525159	28.9589708423091	471.12513489277	50.6113464004604
35.2833333333333	15.0002297759196	231.899351590833	663.816644180813	29.8053759220482	471.170300911087	50.6078368787669
35.3	15.2016458035529	231.147093245217	662.467461971494	30.2278918163653	471.134290166752	50.6079894666666
35.3166666666667	15.4004678368854	232.404264951009	664.662591496865	29.4953173098141	471.110639042297	50.6067687634688
35.3333333333333	15.6029519798112	232.058043006545	664.213677895884	29.7701281172057	471.241101696556	50.6064635876694
35.35	15.8031473042467	232.111296183542	665.246240213291	30.3388232194702	471.243390515052	50.603411829675
35.3666666666667	16.0112771994621	231.583036874709	665.119439668614	30.549241933183	471.193799447644	50.6073791150677
35.3833333333333	16.2184915672848	232.853178551982	667.055322352372	30.2278918163718	471.225842906586	50.6031066538755
35.4	16.4243326440044	231.40710302634	666.037561061237	30.7875842325409	471.344098528868	50.6021911264772
35.4166666666667	16.6313944239274	231.958097932225	667.351037702034	30.9723681791043	471.16785950469	50.601733362778
35.4333333333333	16.8389139675439	231.285795646057	667.544366570968	31.0199756038161	471.235761120066	50.5970031378868
35.45	17.0461283353666	232.932829435644	669.549524161209	31.2316150207234	471.349744281158	50.5948669072906
35.4666666666667	17.259141043373	232.36413433338	670.010949969945	30.6450671342044	471.328992326795	50.5875426881041
35.4833333333333	17.4681864659923	233.266233996533	669.689294677334	32.1370716176801	471.452741113469	50.5855590454078
35.5	17.6816569376979	232.977690278154	670.037958028195	32.0601673162084	471.39719911797	50.5838805785108
35.5166666666667	17.9010783374983	232.680143873706	670.545923146371	32.1126575537162	471.414441550642	50.5796081173186
35.5333333333333	18.1127177544071	233.371672235231	671.686670284672	32.4225635780438	471.68086002355	50.5773192988229
35.55	18.3280192809152	233.078245704068	673.534509750279	32.4129505403521	471.602582430991	50.5754882440261
35.5666666666667	18.5489665597068	233.314451772836	672.145349511223	32.1364612660721	471.537274809914	50.5661803821433
35.5833333333333	18.7630473830112	232.797026204888	672.085229878741	33.834612002045	471.737470134344	50.5645019152465
35.6	18.9823161949119	232.919096524662	671.18892855578	33.6026783944797	471.814069260005	50.5545837017646
35.6166666666667	19.1999065399098	232.814878989154	671.462976423678	34.7429677690824	471.703137856909	50.5513793558705
35.6333333333333	19.4184124123119	232.97707992656	671.486322372342	34.0235158219025	471.755322918614	50.5422240818872
35.65	19.6355449936106	233.577360724055	672.362329504632	34.4931813772411	471.817883957498	50.5350524506005
35.6666666666667	19.8548138055114	232.733091874898	671.009180009914	34.357835910191	471.897840016951	50.5257445887175
35.6833333333333	20.0745403811053	232.912840420772	672.919275338601	34.6504995018532	471.852826586534	50.5199462485282
35.7	20.2944195446049	232.931456144534	672.320520420083	34.7161122987339	471.904859060338	50.5072814528513
35.7166666666667	20.5139935322991	232.104887491758	669.992944597781	34.7667714814408	471.822614182389	50.4967528877708
35.7333333333333	20.7396710359881	231.51162573765	669.666559080293	35.1703664762151	471.963147638032	50.4857665589907
35.75	20.9551251503899	232.262053028468	670.945245679929	36.7159293124635	471.847943773743	50.4720336480161
35.7666666666667	21.1766827807865	230.981382786101	668.63125018065	36.7932913776115	471.911115164229	50.4663878957264
35.7833333333333	21.3967145321798	230.581144725153	668.475610522963	36.2181875835773	472.009076595847	50.4534179242503
35.8	21.6170514593786	230.574278269668	668.556024346111	36.8804190683667	472.002515316159	50.4390746616764
35.8166666666667	21.8331159253793	231.037687721117	668.270227209939	36.6843436172214	472.016858578733	50.4277831570973
35.8333333333333	22.0549787315693	231.183561753255	667.65346691929	37.1950553175779	472.171887884847	50.4154235372202
35.85	22.2765363619659	229.899076813403	665.213738990645	37.6194022667058	472.231854929438	50.3957396981561
35.8666666666667	22.5011457503508	230.772489951394	666.387902878984	37.5110648579051	472.078046326521	50.3832274903792
35.8833333333333	22.7237714960455	230.833372523384	665.990411400207	37.5377677403567	472.1444220629	50.3675109367078
35.9	22.9644026139009	229.73473964541	663.290673690488	37.7947257634829	472.276258008257	50.3496581524408
35.9166666666667	23.1871809474953	229.498686164538	662.993737637626	37.989580511432	472.20347358009	50.3362304172652
35.9333333333333	23.404313528794	229.107298201759	662.56252423302	38.7549614164208	472.286176221739	50.3162414024021
35.95	23.6251082196919	228.699735921597	660.872765831505	38.5958122370221	472.254895702296	50.2991515576333
35.9666666666667	23.8446822073861	228.044065716508	660.669823924889	39.9387383424481	472.275495068758	50.2828246523634
35.9833333333333	24.0627303160891	228.685545246924	659.228173448302	39.0995048939875	472.387799762954	50.2631408132993
36	24.2740645571985	226.916288549679	656.689263384894	39.9565911267157	472.507581264232	50.2419310952384
36.0166666666667	24.489060907907	226.65292183476	656.055565837332	39.2443108108162	472.453870323532	50.2208739650768
36.0333333333333	24.7043624344091	226.373380802476	653.851128450103	39.6245598569262	472.657422581758	50.1992064833168
36.05	24.9179854940202	226.586698686264	654.58980647262	40.0107598311207	472.698316138881	50.1755553588599
36.0666666666667	25.133439608422	224.607938802713	650.650597253468	40.1377129636827	472.644147434482	50.1578551624927
36.0833333333333	25.3487411349241	225.051054063505	650.160637507487	39.8361992738377	472.770337627549	50.1345092138358
36.1	25.5638900735323	223.944181438934	647.920647139582	40.3214287949526	472.782849835327	50.1094847982814
36.1166666666667	25.772935496146	225.253080442728	648.546104940538	41.3340020974888	472.722730202838	50.0869017891232
36.1333333333333	25.9818283308656	223.723386748021	646.795921730728	40.4084038977841	472.696637671986	50.0605040824712
36.15	26.1887375228832	221.928647871535	643.575859282973	41.2351251384629	472.723798318136	50.0354796669175
36.1666666666667	26.397020006004	222.429899122116	642.652244725947	41.6500116378032	472.636212863697	50.0103026634633
36.1833333333333	26.6005722642278	221.819700111137	640.683555643778	41.0837579419456	472.800855207494	49.9864989511073
36.2	26.8080918078498	221.000913441234	639.065666143021	42.2232843770635	472.75370554648	49.9613219476532
36.2166666666667	27.005998313784	221.123899288411	636.691703599203	42.1834589352286	472.72669748823	49.9337035378042
36.2333333333333	27.2052781108212	219.915860886314	633.844565978309	42.6804377246244	472.854718736097	49.9111205286453
36.25	27.4036423804546	219.226926519091	633.334312041659	42.9987360834323	472.869977526067	49.8845702340943
36.2666666666667	27.5986497162995	217.89620744562	629.089164083506	42.9511286587247	472.784528302224	49.8612242854368
36.2833333333333	27.7889268272478	217.368405900501	627.919577832194	43.3856989971217	472.879895739549	49.8349791666853
36.3	27.9816453445967	216.536496671224	624.999808371013	42.8974177180215	472.901258045508	49.8072081689358
36.3166666666667	28.1502549737849	216.666959325489	623.307303387355	43.779680954201	472.794599103606	49.7771483526914
36.3333333333333	28.3383958541372	215.96200322879	621.062582794599	43.8291194337048	472.961377677999	49.7487670033438
36.35	28.5253160312969	215.360043964384	619.659384468748	44.5664241651567	472.876538805755	49.7216063571933
36.3666666666667	28.7088792746577	214.251340285031	617.093466347091	44.2951228794545	472.826032210948	49.693072419946
36.3833333333333	28.8858812383354	213.561642978288	614.178121935006	44.5235469653367	472.8521247418	49.6672850648929
36.4	29.0613573230111	213.310788471156	612.943685826298	44.7946956631358	472.900189930212	49.6399718308434
36.4166666666667	29.2340868254967	211.466763703021	608.864553503039	44.8810604143816	472.815503645867	49.6140318878906
36.4333333333333	29.4098680859718	210.884793453503	606.651266017642	45.3347042402457	472.87913280005	49.5861083022422
36.45	29.58107170946	210.38674654881	603.277242379001	44.6868160180317	472.975720940572	49.5580321286933
36.4666666666667	29.7422045315622	210.031979681967	602.623098052926	45.212481332568	472.82465891985	49.5301085430449
36.4833333333333	29.9016588867719	209.789822685091	599.577290986546	45.5982235430636	472.965650139194	49.5018797815963
36.5	30.0617235935761	207.532589884555	594.419362212381	45.6745174929213	473.041791501152	49.4733458443491
36.5166666666667	30.2166003117941	207.972958563147	594.787709402296	45.6368282816917	472.941693838936	49.446490373998
36.5333333333333	30.3702563268101	206.724331779735	591.197316121886	45.8771542237499	473.055829587926	49.4184142004498
36.55	30.520250232237	205.662014821878	587.113300985848	45.9825924624513	473.078870360782	49.3917113179984
36.5666666666667	30.67009154976	204.940426644108	585.233112885532	45.798418867496	472.973889885777	49.3633299686509
36.5833333333333	30.8081835990048	203.406765664036	581.599079465842	46.8296078937965	473.127545900793	49.3364744983005
36.6	30.9418505991615	202.968380628129	578.871570758301	46.5441159334229	473.12952954349	49.3058043304564
36.6166666666667	31.0768908904119	201.954434034502	575.299488025899	46.5911130065355	473.000897944027	49.2803221512035
36.6333333333333	31.2046069624794	200.86297278779	572.181506882977	47.0745114728526	473.175763677107	49.2507200986575
36.65	31.3282031612509	200.081417565436	569.665179828729	46.8039731266498	473.151959964751	49.2256956831037
36.6666666666667	31.451189008427	198.788235115292	566.317859072521	46.8384579919873	472.995557367536	49.1979246853543
36.6833333333333	31.5709705097056	197.733700140343	562.162585387397	47.1436337914239	473.099317139346	49.1761046156947
36.7	31.6878528408927	197.048580470597	559.476275412792	47.3636655428236	473.132886477283	49.1483336179453
36.7166666666667	31.7925281400992	196.9934962388	557.223925425054	47.5919370408019	472.992963373242	49.1223936749932
36.7333333333333	31.8979663788073	194.872371844771	553.218645645246	47.6134519346617	473.178052495604	49.0935545619458
36.75	32.0029468538135	194.377834461798	549.659990648031	47.6075010065736	473.225507332415	49.0657835641971
36.7666666666667	32.0978565274406	193.439113702704	546.900285893649	47.8189878355847	473.117780275212	49.039996209144
36.7833333333333	32.185289393979	192.394344353337	543.286241488823	47.5954465624957	473.227643563011	49.0108519202979
36.8	32.2739429637175	191.411525691221	540.200303804832	47.8601865685137	473.254804209159	48.9833860983479
36.8166666666667	32.3519153804732	189.901210659809	536.024125577443	47.9531125994397	473.121137209007	48.9569883916967
36.8333333333333	32.4240894570399	189.133235760524	533.075211827491	48.2941465553086	473.349103531187	48.9347105583379
36.85	32.4951954183104	188.985072909889	529.982865451719	48.4449034002325	473.260602549349	48.9083128516859
36.8666666666667	32.5640125610832	186.832057644859	524.787857817905	47.4643735566364	473.145551272961	48.8797789144387
36.8833333333333	32.621843375078	186.308375973006	522.806351352096	48.2201414239503	473.382215105428	48.8526182682881
36.9	32.676469843177	185.594874953922	518.424179460083	47.7069883171902	473.274030284527	48.8268309132358
36.9166666666667	32.726976437985	184.81438784684	515.162002751921	48.7381773435063	473.106793946432	48.8044004919766
36.9333333333333	32.7692432862069	183.328639467283	512.110397345459	48.8030272008806	473.217877937428	48.7766294942279
36.95	32.8029652120455	182.334987064293	508.800918388385	48.6309080499969	473.259381846151	48.7543516608684
36.9666666666667	32.8359241983846	181.443110790441	505.279189662892	48.9371519647329	473.051099363035	48.7256651357214
36.9833333333333	32.8623219050365	179.9877274029	501.267043427606	48.889544540022	473.271131114433	48.7036924781614
37	32.8884144358883	179.504481524496	497.984725116773	49.0380125664481	473.152875492148	48.6806517053039
37.0166666666667	32.9047413411585	177.449580278951	493.01661568974	48.4824400235651	473.031873287671	48.653185883354
37.0333333333333	32.9172535489354	177.227259709074	490.581770573954	48.866351179264	473.178357671402	48.6289244072988
37.05	32.9267139987181	175.627985932094	485.637312271366	48.9962034819211	473.173017094909	48.6057310465411
37.0666666666667	32.9256458834199	175.01473516313	482.3789502608	48.6278562919998	473.062238279715	48.5840635647811
37.0833333333333	32.91481214254	172.553034576966	477.783155309176	48.579638515688	473.261365488848	48.560870204024
37.1	32.9036732258602	172.524958403403	475.914411301259	48.7500791996768	473.190106939679	48.5341673215726
37.1166666666667	32.8856678536935	170.913172418674	470.025739075324	48.7519102544721	473.009137690612	48.5077696149214
37.1333333333333	32.8632374324343	170.362940452272	467.225903703311	48.9902525538361	473.138684817475	48.481677084069
37.15	32.8357716104851	169.510431856547	464.197644245507	48.6362486264894	473.16325146933	48.4610777176071
37.1666666666667	32.8040333273429	167.981195925537	459.956158396943	48.0490903883634	473.065595213508	48.4363584778521
37.1833333333333	32.763902709717	167.479181735469	457.486675827917	48.7267332510162	473.161420414532	48.4088926559028
37.2	32.7123279996109	165.884027831767	450.969494042895	49.2018919707469	473.099469727245	48.3840208282481
37.2166666666667	32.6602955258071	163.731317742546	447.0823172976	48.6838560511996	473.031262936071	48.3632688738865
37.2333333333333	32.6001758933165	164.366083405377	445.205486131003	48.0765562103138	473.00517040522	48.338854809931
37.25	32.5380726181313	162.676630179681	440.980022011997	48.7137632795432	473.02119213469	48.3162718007727
37.2666666666667	32.466814068961	161.964349863779	437.367045722379	48.866351179262	472.884168200741	48.2947569069119
37.2833333333333	32.3912830586006	160.94902997905	433.682963471582	48.6809568811027	473.024243892684	48.2784300016421
37.3	32.3122425265444	159.872674934405	429.552256438209	48.2166319022501	472.995404779634	48.2552366408843
37.3166666666667	32.2257251874043	158.395929240933	425.95942175145	48.1497984021787	472.838086655026	48.2328062196258
37.3333333333333	32.1360035023701	157.403192365371	421.698709827619	48.3071165267887	473.00410228992	48.211596501565
37.35	32.0383472465479	155.919427628477	418.561044845626	48.3530454846059	472.915753895982	48.1908445472028
37.3666666666667	31.9356555900374	155.416803086807	415.078226034558	48.4848814299638	472.815045882169	48.1728391750361
37.3833333333333	31.8384570979144	154.604730284482	411.68848584222	48.0538206132493	472.78712229652	48.1473569957826
37.4	31.7263049916216	152.421044851611	405.791573869706	47.5525693626738	472.858838609388	48.1258421019223
37.4166666666667	31.612932182128	152.146844395804	403.11289329008	48.0019407273506	472.758130595572	48.1066160265573
37.4333333333333	31.4868945769608	150.943231042823	400.401711487888	47.6795224952419	472.838239242925	48.0876951269923
37.45	31.3625354386872	148.879937462788	395.060829821824	47.8583555137138	472.800855207492	48.0657224694323
37.4666666666667	31.232225372328	148.460015562773	391.82383011722	47.7426938857253	472.657880345456	48.0423765207754
37.4833333333333	31.0933703835808	148.050469639907	388.699135106703	47.9447202649525	472.797193097901	48.024523736508
37.5	30.9534472795394	146.061638954975	384.658149758467	47.3708371741079	472.667188207339	48.0054502490432
37.5166666666667	30.8145922907922	145.34340771099	381.116126842226	47.0090512638643	472.59104684538	47.9848508825807
37.5333333333333	30.6655139127676	144.955529269904	378.433326389386	46.3587216352648	472.729444070425	47.9708127958067
37.55	30.5144518920427	143.86696719328	374.620002187416	46.2079647903385	472.667645971037	47.9506711930434
37.5666666666667	30.3606432891269	142.472313789859	370.181525360424	45.9122494406848	472.598065888766	47.9326658208767
37.5833333333333	30.1956957695317	141.686180930513	367.425482715723	46.1452511635559	472.575330291708	47.9100828117184
37.6	30.0331896563275	140.680168907645	363.386938773782	45.9503964156124	472.626599826014	47.8952817854453
37.6166666666667	29.86412226344	139.607323384724	359.657385328865	45.6798580694093	472.529401333893	47.8754453584819
37.6333333333333	29.695512634247	139.329765995122	358.591406261387	46.00532805951	472.540540250572	47.8591184532116
37.65	29.5232408954653	137.527702899444	353.447362986076	44.8215511334901	472.549085172956	47.8421811963429
37.6666666666667	29.3457811680884	137.235497071469	350.103246575757	45.0348690172962	472.549237760855	47.8235654725768
37.6833333333333	29.1638963916246	136.30699970168	346.735021277377	44.7725704176764	472.451428917136	47.8058652762095
37.7	28.9759080991669	136.408470654983	345.162755558621	45.1589229797676	472.405652547218	47.7903013104379
37.7166666666667	28.7914293284078	134.34670295398	340.449620512113	44.5771053181366	472.304334181805	47.7719907624717
37.7333333333333	28.5973375199613	133.08022338629	337.834569086678	44.229662670472	472.368726275488	47.7574949119981
37.75	28.4061448816146	132.332847853473	335.17831892838	44.1146113940843	472.311963576791	47.7408628309288
37.7666666666667	28.2141893037641	131.619957185968	331.898289435957	43.3426692093853	472.205762398586	47.7254514530568
37.7833333333333	28.0182664405262	130.550163421042	328.944187697415	42.701342266879	472.232312693138	47.7089719598873
37.8	27.8211228740851	129.468620387817	324.719791693617	43.6759211823926	472.279157178352	47.6944761094137
37.8166666666667	27.6210801375548	129.077232425047	322.38672270695	42.9093195741941	472.232923044736	47.679675083141
37.8333333333333	27.4190537583281	128.52104953058	319.80035780674	42.9689814429847	472.201337349495	47.6610593593754
37.85	27.2158066758982	127.029350222902	315.539951058608	42.7317072589178	472.210340035578	47.6483945636984
37.8666666666667	27.0079819564822	126.664817730482	314.138431199711	41.7977167247393	472.24772407101	47.632372834228
37.8833333333333	26.8083969836456	125.126884289188	310.363864324292	41.9789911496044	472.120007998943	47.6189450990525
37.9	26.6011826158285	124.238670124933	306.866549662756	41.6338373204396	472.09483099549	47.6050596001781
37.9166666666667	26.3907639021117	123.27523012609	304.559878382652	41.5116144127633	472.08399725461	47.5907163376042
37.9333333333333	26.1853805890913	122.929771121132	301.624544955773	41.623766519057	472.052564147268	47.5742368444347
37.95	25.9760299906724	122.192771565467	299.224795056836	41.0216546667573	471.961774346933	47.5597409939611
37.9666666666667	25.7607284641703	120.613029039684	296.073397163956	40.9120965547629	471.858319750924	47.54951760468
37.9833333333333	25.550004574654	120.684440176748	293.892458313215	40.0572991405228	471.841535081955	47.5360898695045
38	25.3414169157395	119.831778993117	290.624788440751	40.0638604202188	471.870374195002	47.5243406012262
38.0166666666667	25.1235213949362	119.711234552323	289.794405090437	40.305254477568	471.851148119636	47.5110654539504
38.0333333333333	24.9094405716319	117.988517164498	285.50088676815	39.3050407949104	471.809644210913	47.5017575920676
38.05	24.6988692700153	117.707755429009	284.069612268752	39.1143059202524	471.872205249799	47.4897031479895
38.0666666666667	24.4829573919143	117.104880637221	281.415040577349	38.3615898109432	471.854199877631	47.4758176491152
38.0833333333333	24.2690291565096	117.19185574007	280.44366600776	39.1864799968236	471.762341962001	47.4637632050375
38.1	24.0586104427928	115.382773600974	276.238343491435	38.6804985213494	471.65858219019	47.4538449915555
38.1166666666667	23.847428789583	114.882743053602	273.981415866712	37.2451041486946	471.615857578269	47.44056984428
38.1333333333333	23.6331953783731	114.307944435352	271.957642552703	37.7584098433507	471.621503330559	47.4294309276003
38.15	23.4220137251634	114.054038170224	270.83276455599	37.2969840345961	471.565045807663	47.4189023625198
38.1666666666667	23.214646769441	112.986380635872	267.39999457595	38.040239694134	471.440076317792	47.4080686216395
38.1833333333333	22.9999555945377	112.488638906995	265.647675135599	37.0609305537351	471.552228424086	47.3979978202581
38.2	22.7896894687205	112.159506807291	263.843780985086	36.1365530572217	471.513013333856	47.3874692551773
38.2166666666667	22.5774397002128	111.3962621329	262.126098997961	35.9552786323597	471.39185854148	47.3824338544866
38.2333333333333	22.3723615629862	110.911795551281	259.371582232185	35.7323477108646	471.393994772076	47.373431168403
38.25	22.1659101346677	110.247122660108	257.857452503291	35.2585622822382	471.368970356522	47.3629026033225
38.2666666666667	21.9617475248394	109.721152169765	255.059600773984	34.7357961378002	471.334638079084	47.3511533350438
38.2833333333333	21.7540753933232	109.054648223795	252.704864305544	35.2585622822383	471.242169811855	47.3371152482698
38.3	21.553727480988	108.54317358393	251.166320512655	34.7769948707201	471.183881234162	47.3276547984871
38.3166666666667	21.3474286405691	108.19023777188	249.672942738101	35.0749990388748	471.240796520757	47.3198728156014
38.3333333333333	21.1400616848523	107.083822911023	246.010375381152	34.2833730151372	471.156110236413	47.3096494263203
38.35	20.9381878935199	106.520163209447	246.060119036442	33.6592885052728	471.158704230708	47.30430884983
38.3666666666667	20.7318890531011	106.166922221602	244.097838646067	33.7761708364591	471.194867562942	47.2995786249388
38.3833333333333	20.5359661898578	105.530020328166	241.466460315365	33.3756275996893	471.176862190774	47.2902707630557
38.4	20.3362286291269	105.876700036332	240.90707307501	32.8553028616496	471.131085820859	47.2808103132732
38.4166666666667	20.1378643594881	104.487997560967	238.037657620744	33.0310841221268	471.0537237557	47.2696713965935
38.4333333333333	19.9401104414535	104.095846658698	236.472716121244	32.6955433306442	470.960797724771	47.2576169525157
38.45	19.7490703910015	103.865744105921	235.238127424597	32.2330494065869	470.968732295557	47.2542600187218
38.4666666666667	19.5748150095236	103.970877168828	234.352507254634	31.9863147727439	470.898389273786	47.2444943931398
38.4833333333333	19.3822490800742	103.03780216203	231.54733130615	31.8848438194257	470.831098010009	47.2362546465548
38.5	19.1886150353321	102.614675916116	230.198759448454	31.3681811909782	470.833997180104	47.229693366867
38.5166666666667	18.9948284026849	101.988607763565	228.873686127271	31.2369555972205	470.866803578543	47.2263364330731
38.5333333333333	18.8025676490403	102.220846546938	227.754759058637	31.2638110675693	470.720776958512	47.218249274388
38.55	18.6129008896857	101.094442671196	225.357603154006	30.7524890156015	470.673322121699	47.2087888246052
38.5666666666667	18.427659179428	101.186453174737	224.090818410561	30.5426806534925	470.675763528094	47.2031430723157
38.5833333333333	18.2422648812707	100.517812998173	222.941526349888	30.2500170618324	470.617169774602	47.1974973200261
38.6	18.0561076436096	99.6762907312052	221.190885376378	30.006181598075	470.679578225588	47.1912412161375
38.6166666666667	17.8765116856416	99.1770231233271	219.739774450062	29.5221727801647	470.655011573733	47.1848325243494
38.6333333333333	17.6902018600808	99.0758573458098	217.951749441121	30.0383776449173	470.637921728964	47.1767453656641
38.65	17.5061808530209	98.7876188032414	216.814664412424	29.0608995593167	470.594586765444	47.1683530311796
38.6666666666667	17.3218546701566	98.4664212743232	215.589841341352	28.9148729392776	470.523633392073	47.1584348176977
38.6833333333333	17.1414957726899	97.8182278763187	213.933194514112	28.3658616760883	470.463208583785	47.1546201202048
38.7	16.9594584083214	98.2961331782378	212.717831892821	28.8707750362613	470.517224700286	47.1482114284164
38.7166666666667	16.7792520987544	97.0572720204174	211.112607187786	28.1328599532172	470.527142913767	47.14088720923
38.7333333333333	16.6028604866756	96.909261757683	210.722592516085	28.0463426140725	470.430249597444	47.1379880391353
38.75	16.4241800561058	96.054159167657	208.388302826184	27.4265305654126	470.465192226481	47.13539404484
38.7666666666667	16.2506876141217	95.8368739984568	206.641171374387	26.9638840534633	470.557202730012	47.1263913587565
38.7833333333333	16.0768899963429	95.7581386421991	206.675503651825	27.3502366155528	470.480451016453	47.1216611338652
38.8	15.8991250931666	94.9379786811928	203.746884092462	26.9753281459312	470.515546233388	47.1149472662775
38.8166666666667	15.7303628760786	94.627920068975	202.752316162127	26.6671005885069	470.41666927437	47.1115903324837
38.8333333333333	15.5571756098986	94.8149928340337	202.116482384008	26.9191757988455	470.446118739015	47.1041135253975
38.85	15.3887185686053	94.2624720491445	200.664913693957	26.1533371301442	470.441083338325	47.0948056635145
38.8666666666667	15.2140054234282	94.3769129739391	200.65789465058	25.771867380846	470.328931232032	47.088549559626
38.8833333333333	15.0414285088424	93.2779749201477	198.446285632019	26.4041916372872	470.244550123486	47.085802977431
38.9	14.871750764356	93.5753687367032	198.126156218418	25.2294173973514	470.333966632722	47.0815305162389
38.9166666666667	14.6994790255697	93.6618860758432	197.415249193607	24.85756068573	470.179547678204	47.0792416977431
38.9333333333333	14.5267495230889	92.8824670840808	195.060360137253	25.1483932225943	470.181378733002	47.073290769654
38.95	14.3567666027984	92.4137170561366	194.247524395437	24.571458373747	470.146130928167	47.0696286600607
38.9666666666667	14.1956337806963	92.274251715795	193.876430623321	24.4707503599371	470.215405834639	47.0604733860776
38.9833333333333	14.0300759094977	91.6689355176012	191.767208085473	24.6543136033007	470.077161197492	47.0525388152921
39	13.8610085166101	91.5331322868544	191.101924842711	24.3985762833699	470.095776921259	47.0494870572977
39.0166666666667	13.693009239016	90.838704755228	188.919460113002	24.0004744529972	470.074414615298	47.0433835413088
39.0333333333333	13.5272987799223	91.1310631710916	189.018489659933	23.8657393375475	470.064496401816	47.0407895470137
39.05	13.3620460845232	90.0650841036397	187.083980267266	23.6177840005023	470.035657288769	47.0365170858214
39.0666666666667	13.1978615044266	90.2298790353462	186.913386995395	23.6171736489027	470.03519952507	47.0293454545347
39.0833333333333	13.0344398638286	89.7849327197639	185.256740168147	22.81196730209	469.951733943924	47.0265988723397
39.1	12.8734596296217	90.1300865489304	185.274440364505	22.3558820698198	469.9640935638	47.0230893506461
39.1166666666667	12.7120216317201	89.5595603918854	183.990870952075	22.7344526490238	469.889935844537	47.0197324168523
39.1333333333333	12.5527198644101	88.607869661324	182.956935343562	22.3011030138156	469.891003959835	47.0153073677604
39.15	12.3886878722132	89.3875938288904	183.735286220034	22.0346845409085	469.987439512457	47.0117978460669
39.1666666666667	12.2275550501066	88.7261252835966	181.513148636383	22.2635663904923	469.995831846941	47.005694330078
39.1833333333333	12.0626075305114	88.1801657784072	179.74740146085	22.3934186931524	469.872693411869	47.0023373962843
39.2	11.9028479995023	88.6417441750563	180.255366579006	21.5465558497032	469.906110161908	46.9985226987912
39.2166666666667	11.7450721111939	87.4909262353744	177.784663306756	22.068101290947	469.928540583166	46.9971494076938
39.2333333333333	11.5872962228812	87.6641135015539	177.455683794947	21.4707196635378	469.840497365027	46.9896726006074
39.25	11.4315039772691	87.1250204518449	175.948878285222	21.3933575983856	469.89344536623	46.9893674248081
39.2666666666667	11.2738806768561	87.4070028905196	175.70702646415	20.8152020463413	469.871625296569	46.9869260184125
39.2833333333333	11.1151892611494	86.1425069655467	173.714991433319	20.7102215713389	469.824323047657	46.983416496719
39.3	10.9549719664411	86.3712362272371	173.392420613313	20.2608502066616	469.841718068225	46.9840268483178
39.3166666666667	10.7976538418319	86.5015462935881	172.907648855901	20.6076825027298	469.738263472215	46.9789914476271
39.3333333333333	10.6410986567212	85.9398702347258	172.00539660487	20.8449566867966	469.654492715268	46.9745663985353
39.35	10.4839331200074	85.5464986292419	170.99572247241	19.8674786011816	469.771985398054	46.9707517010422
39.3666666666667	10.3278356985959	85.461659757003	170.22118629345	19.5307171065049	469.712018353464	46.9675473551481
39.3833333333333	10.1738745077762	84.6143391498539	168.103266245324	19.6039592983729	469.587201451492	46.9664792398501
39.4	10.0196081411613	85.5298665481706	169.995813965547	19.9907696241613	469.633588173007	46.9667844156495
39.4166666666667	9.8641210713444	84.6601155197556	167.480707614435	19.3012249053229	469.689130168504	46.9643430092539
39.4333333333333	9.7040563645402	83.7825825084787	165.864343992731	19.6707927984456	469.532422395493	46.957781729566
39.45	9.54490718513004	84.5214131189259	166.282129662159	19.4644939580161	469.60566458736	46.9554929110702
39.4666666666667	9.39781244980194	84.0454914596975	164.991846382134	18.4279643552292	469.646710732383	46.9525937409756
39.4833333333333	9.2510228902692	84.0486958055872	164.531946452364	18.3100139087427	469.555615756249	46.9487790434825
39.5	9.09904534215002	83.324055869821	163.013239086464	18.7528239937319	469.504803985644	46.9471005765856
39.5166666666667	8.94126945383746	83.2502033263627	162.836389710689	21.5459454981221	469.512585968528	46.9432858790926
39.5333333333333	8.80607657468748	83.6191608678791	162.765436337319	20.2005779862704	469.390820824553	46.941454824296
39.55	8.66676382224106	82.9389240109171	162.659082571196	18.3766948209038	469.517468781321	46.9440488185913
39.5666666666667	8.52073720221088	82.6870013884903	160.931787546379	17.9732524140634	469.416303003805	46.9445065822904
39.5833333333333	8.36982776938977	82.6618243850384	160.461359051548	18.2407390022722	469.367017112196	46.9394711815997
39.6	8.22120715506037	82.3055316391889	160.038995745117	17.7228556706182	469.466199247015	46.9356564841066
39.6166666666667	8.07548571082968	82.4422503973347	159.038934650358	17.3056803527865	469.462994901121	46.9326047261122
39.6333333333333	7.92701768440002	82.9979755281178	159.194879483863	17.7532206626669	469.336499532252	46.9347409567083
39.65	7.77809189427524	82.0136309870317	156.98876362973	17.2203837168481	469.341229757144	46.9324521382125
39.6666666666667	7.63145492264224	81.4247942820032	156.677942077995	16.9617472268212	469.338788350748	46.9315366108142
39.6833333333333	7.48634383001042	81.2123919255959	157.036218466533	17.2150431403552	469.240216567529	46.9313840229145
39.7	7.34703107756406	81.5071917478537	156.53771379813	16.5665445665399	469.277448015061	46.93382542931
39.7166666666667	7.20451397922742	81.0265398637379	154.561090145178	16.5862284056083	469.264783219384	46.9358090720064
39.7333333333333	7.05863994709305	81.3887835376737	154.627313293659	16.4270792261984	469.267834977378	46.931078847115
39.75	6.91597026085674	80.926137025722	154.296350139162	16.3465128151483	469.235028578939	46.9333676656108
39.7666666666667	6.77619974471126	80.6989336430364	153.11440426792	16.1588296984891	469.160107920175	46.9312314350148
39.7833333333333	6.63902322286478	80.4662370959658	152.911462361304	15.9043130817596	469.15797168958	46.9336728414103
39.8	6.50077858571653	80.427632357338	152.573632751309	15.5944070574189	469.243878677123	46.9313840229145
39.8166666666667	6.36528053076695	80.4123735673641	151.524438352847	15.1544961425375	469.186047863128	46.9344357809089
39.8333333333333	6.22749365732158	79.8085832481818	150.850152424001	16.0491189985898	469.106702155274	46.9304684955162
39.85	6.09306371766633	79.1074418489607	149.036645235813	15.6575784479085	469.160107920177	46.9318417866137
39.8666666666667	5.956344959519	79.8900651866189	150.198754680071	15.2701577705214	469.233807875742	46.9370297752041
39.8833333333333	5.81886326186935	79.9228715850616	150.767602370233	15.8155069241225	469.049786868678	46.9355038962069
39.9	5.68840060761048	79.6416520858816	149.352044424543	15.2892312579889	469.162701914471	46.9380978905021
39.9166666666667	5.55610689855137	79.3041276516983	148.868493370321	15.6462869433301	469.067334477146	46.9396237694994
39.9333333333333	5.42533906849305	79.1324662645171	147.968072174083	14.6288308280027	469.060315433759	46.9417600000954
39.95	5.29670746902724	78.2869767121699	146.484307437198	14.9691018443793	469.039716067296	46.9431332911929
39.9666666666667	5.16685516636722	79.4454240468391	147.393120967931	14.6419533873778	468.937024410786	46.9461850491873
39.9833333333333	5.04264861599336	78.5518693060704	146.56197467814	14.3665322283842	468.887891107076	46.9448117580898
40	4.91508513182907	78.5027360023698	145.572136972674	14.584122573383	468.910168940435	46.9492368071817
40.0166666666667	4.78828458716	77.9000137984703	145.126427717582	13.6887367778071	468.95564013455	46.9477109281845
40.0333333333333	4.6675875584831	78.1757401332714	144.502343207738	12.9825599779237	468.804883289628	46.949084219282
40.05	4.5496371119979	78.6762284443433	144.743126913479	14.3921669955457	468.896436029462	46.9530515046748
40.0666666666667	4.42878749542112	77.4787186073459	142.749566003649	13.8359841010536	468.939160641382	46.9548825594714
40.0833333333333	4.29145838567484	77.4430130388104	142.786492275377	13.6905678326232	468.867291740614	46.9580869053654
40.1	4.17182947229258	77.7875565163819	143.556755993171	13.4563454065508	468.862866691522	46.9631223060562
40.1166666666667	4.0517427952145	77.5275467352585	142.318200011153	13.2244117989779	468.868359855912	46.96647923985
40.1333333333333	3.92921471173761	77.9920243020079	142.245873346681	13.3925636644688	468.824261952892	46.9722775800394
40.15	3.81080650155644	77.5891922467485	142.228936089812	12.8781898545166	468.821362782798	46.9728879316383
40.1666666666667	3.6983492194612	77.4384354018205	141.610955095941	12.6409156704483	468.782758044168	46.979601799226
40.1833333333333	3.5865022889679	77.2016189814564	141.668785909938	12.709427637422	468.747357651434	46.9840268483178
40.2	3.47511312217075	77.7167557309073	141.23574145052	13.2328041334635	468.791608142353	46.9849423757162
40.2166666666667	3.36769124076929	76.3555190775127	139.672936181603	12.8859718373998	468.709515852303	46.9899777764069
40.2333333333333	3.25508137077436	76.333851595758	139.24721594139	13.0713661355561	468.62986496865	46.9963864681952
40.25	3.14735431357349	76.7299697834235	139.859551182959	12.2834022214056	468.759717271311	46.9998959898887
40.2666666666667	3.04039019586826	76.2131545670684	138.269585267857	11.9954688546324	468.733929916256	47.0098142033707
40.2833333333333	2.93602007246117	76.4173171768977	138.08281767862	11.8845374515376	468.5477726786	47.0171384225571
40.3	2.83149736115148	76.3260696128594	138.291863101222	11.9841773500584	468.671826641075	47.0214108837494
40.3166666666667	2.72758500144354	75.9633681752295	136.973045883954	12.11174083422	468.697156232426	47.0320920367297
40.3333333333333	2.62718216342911	75.8530471237329	137.413261974643	11.7969519970993	468.649396219814	47.0392636680164
40.35	2.52418533111667	76.0155532369369	137.450798597977	12.0233924402844	468.654736796304	47.0462827114036
40.3666666666667	2.4253083720994	76.2810561824497	136.696861785469	11.916733498384	468.599957740305	47.0522336394926
40.3833333333333	2.32841505577582	75.7097670858955	136.227348818025	10.9558874938382	468.574628148951	47.0594052707796
40.4	2.23014844835741	76.2688491504671	136.716240448724	11.1180884312419	468.709821028102	47.0697812479604
40.4166666666667	2.13706982952688	76.1098525589552	136.806419897454	11.5389258586761	468.70493821531	47.0809201646401
40.4333333333333	2.04475415019749	75.2782485054903	135.159386107891	11.7147071191511	468.537244113519	47.0948056635145
40.45	1.95213329506611	75.1731154425863	134.585655604947	10.8670813361992	468.759717271312	47.1045712890967
40.4666666666667	1.85752879724094	75.8219191921896	135.902336591621	10.9267432049951	468.633984841942	47.1184567879711
40.4833333333333	1.76841746380324	75.5062148276614	134.952782091645	11.1508948296879	468.517407686556	47.1254758313583
40.5	1.68235788836228	75.0858351639411	134.234398259783	11.1884314530153	468.62955979285	47.1361569843386
40.5166666666667	1.59065256062933	75.4523512990713	135.159843871582	10.1531225534072	468.608960426386	47.1520261259097
40.5333333333333	1.50764474318278	75.1967665670365	133.897331589299	10.2841955592753	468.530835421731	47.1659116247841
40.55	1.41670235494841	74.9617812014765	133.927543993459	10.4462439087855	468.671063701574	47.180712651057
40.5666666666667	1.33399971330133	75.7491347640248	134.656608978309	10.9851843705879	468.557233128383	47.1884946339426
40.5833333333333	1.24977119265695	75.433277811606	134.238060369384	10.2877050809735	468.639478006331	47.2051267150119
40.6	1.17561347339192	75.2553603205264	133.26897461825	10.4517370731715	468.632916726644	47.2217587960816
40.6166666666667	1.09687811713742	74.3920179839164	132.949455556239	11.1675269107523	468.665112773485	47.2394589924489
40.6333333333333	1.01905828827911	74.7878309957901	133.220604254039	10.6281286852369	468.541363986812	47.2557858977192
40.65	0.94276433842011	74.6129652627102	131.883476488803	10.0064855817842	468.673810283768	47.2780637310781
40.6666666666667	0.86555486116069	74.7917982811864	132.095115905721	10.3199011278073	468.626050271155	47.2969846306436
40.6833333333333	0.787735032304504	75.1345107039543	132.747124001218	9.49913081521826	468.47681930523	47.3169736455067
40.7	0.712661785641194	73.8452955392114	130.046165588261	9.5528417559249	468.585461889833	47.3366574845709
40.7166666666667	0.63804630267909	74.1539808603511	131.352318009871	10.1966101048357	468.638409891034	47.3561887357348
40.7333333333333	0.567855868806904	73.8509412915073	130.652397313857	9.43183955142825	468.414410854244	47.3819760907878
40.75	0.498733550234647	74.428791667747	131.897361987672	9.17854363790411	468.567303929764	47.4027280451494
40.7666666666667	0.431289698557499	74.6367689750576	131.427086080713	9.76448117282982	468.55235031559	47.4225644721133
40.7833333333333	0.367507956475368	73.776020632744	129.835746874554	9.28047235491623	468.415631557443	47.4456052449707
40.8	0.295486467806541	73.8639112629917	129.795005905346	9.18144280799811	468.498029023294	47.4765805886143
40.8166666666667	0.231552137824795	74.2742201253311	130.765770123349	9.21485955803897	468.570355687758	47.5017575920677
40.8333333333333	0.168685923140983	74.0041395428313	129.946830865561	9.74296627896759	468.470105437642	47.5231198980282
40.85	0.104904181057123	73.6452528026859	129.668815712266	9.19517571896955	468.570508275658	47.5499753683793
40.8666666666667	0.0438690211699267	74.031757952676	130.619285739618	8.87687736015565	468.415173793745	47.5801877725235
40.8833333333333	-0.0176239024181062	73.6936231668973	129.708793741986	9.55467281071849	468.330792685199	47.6076535944735
40.9	-0.0780487107064454	74.190296780485	130.005272031145	9.60044918063363	468.459729460461	47.638781526016
40.9166666666667	-0.131454475609225	73.3974500535324	129.193809580425	8.78685049932196	468.479108123725	47.6645688810691
40.9333333333333	-0.188522350103778	73.1319471080266	128.544548067126	9.44374140761484	468.334302206892	47.6963071642105
40.95	-0.246963515697335	73.3022352041143	128.632743873167	9.57130489177967	468.413800502648	47.7239255740602
40.9666666666667	-0.298385637902265	73.205952239391	129.139946051832	9.15351922235051	468.514203340662	47.7553586814021
40.9833333333333	-0.350570699607287	73.6541029008729	129.64241800561	9.00917106921077	468.294324177164	47.7904538983382
41	-0.408248925700718	73.5341688116889	128.886497550398	8.75526480408098	468.427380825721	47.8267698184711
41.0166666666667	-0.461654690603427	73.2033582451004	127.883842461336	9.43244990303908	468.468884734444	47.8626279749058
41.0333333333333	-0.509414703215128	73.8460584787169	128.325126667328	8.67546133252583	468.394879603081	47.8997068345373
41.05	-0.555496248931206	73.4017225147217	127.746360763679	8.39347889385126	468.527478487938	47.9349546393731
41.0666666666667	-0.60050967934802	73.1108899778661	127.451408353532	8.92341666957274	468.442639615692	47.971270559506
41.0833333333333	-0.647659340360893	73.4388013743602	127.807395923576	8.59077504818472	468.372601769721	48.0080442433381
41.1	-0.693283122377832	73.552021595954	127.675102214518	8.71666006545232	468.525342257342	48.0446653392714
41.1166666666667	-0.741043134989571	73.0765577004283	127.404106104614	8.47755482659427	468.454236296074	48.0826597263012
41.1333333333333	-0.787429856505099	73.5289808230987	128.285148637601	8.20579577719201	468.234357132576	48.1230955197275
41.15	-0.828018237830069	72.9019971431532	126.90132897505	8.9186864446788	468.489178925106	48.1624631978548
41.1666666666667	-0.869979910253651	72.8183789741097	126.539543064816	8.59016469657636	468.502148896582	48.2065611008745
41.1833333333333	-0.910568291578629	73.6283155458168	127.881553642843	7.93159532139275	468.301953572151	48.247912421698
41.2	-0.953140315601064	72.6683850686731	126.29036702455	8.46031239392771	468.397626185277	48.2900266820213
41.2166666666667	-0.987014829338414	73.2846875956451	126.782005237458	8.49906972045167	468.397015833677	48.3319883544438
41.2333333333333	-1.02607733166732	73.6679883997391	127.884147637135	8.19923449749857	468.253430620041	48.3731870873688
41.25	-1.06788641619005	72.9731031044187	126.652305522698	8.21113635367965	468.426770474122	48.4142332323929
41.2666666666667	-1.10435492422362	73.0190320622431	126.637351908532	8.64143423089408	468.34467818407	48.4583311354126
41.2833333333333	-1.13883978955989	73.5749097809141	126.845329215844	8.70292715447706	468.205212843729	48.5022764505314
41.3	-1.1728668911979	72.8714795631912	126.490104585284	8.48289540306774	468.375653527718	48.5454588261528
41.3166666666667	-1.20445258643953	72.577747856246	126.093986397626	7.65495345920064	468.298291462557	48.5916929597674
41.3333333333333	-1.24214179766988	73.3869214884545	127.399375879724	8.30528308780639	468.098096138126	48.6435728456716
41.35	-1.27861030570348	73.1882520430201	126.286399739161	7.64427230621846	468.259991899729	48.6872129849921
41.3666666666667	-1.31217964364144	72.7253003552718	125.663383344608	8.0228428854233	468.309430379238	48.7293272453143
41.3833333333333	-1.34666450897864	73.2613416469896	126.895225459054	8.01139879294863	468.175305615383	48.7741880878326
41.4	-1.37916573161857	72.6799817490586	126.104972726405	8.65699819665959	468.260754839226	48.8205748093469
41.4166666666667	-1.40907295996412	72.7080579226027	126.088645821125	8.40370228312229	468.324841757108	48.8689451735588
41.4333333333333	-1.43867501250941	72.2498364597457	124.854057124498	8.13011217892897	468.163708935005	48.9156370708725
41.45	-1.46827706505551	73.0309339184209	126.764305041111	8.08479357271321	468.281201617791	48.9604979133908
41.4666666666667	-1.49772652970109	72.9595227813455	126.416557217635	8.24394275211963	468.283643024185	49.0071898107045
41.4833333333333	-1.52702340644772	71.8073315505561	124.427726532681	8.11759997115596	468.249310746748	49.0569334660139
41.5	-1.55342111309892	72.6883740835412	126.135490306347	8.63197378110726	468.303021687449	49.1019468964307
41.5166666666667	-1.5801239955503	72.9370923600818	125.999076723984	7.80159043082313	468.299817341553	49.1463499752499
41.5333333333333	-1.60652170220151	72.6973767696245	125.434654082934	7.80052231553317	468.203229201033	49.1921263451653
41.55	-1.63108835405673	72.8792615460984	126.236045732276	7.68775985764761	468.439740445601	49.237292363483
41.5666666666667	-1.65245066001726	73.1723829014518	126.321800131902	8.38813831735485	468.379620813108	49.2798643875043
41.5833333333333	-1.67961130616709	72.463612107258	125.221336199128	7.82371567629175	468.285779254781	49.3231993510242
41.6	-1.7014313758274	72.3772473560112	125.387504421916	8.17604113674301	468.358868858747	49.3676024298434
41.6166666666667	-1.72630320348146	72.0786328362595	124.073722605334	7.30217023505286	468.36298873204	49.4101744538647
41.6333333333333	-1.74598704254566	72.7242322399813	125.214774919449	7.48222395672346	468.256482378034	49.4547301205836
41.65	-1.77162180969833	72.9821057905055	126.030815007142	8.10920763666781	468.315686483126	49.4997435510004
41.6666666666667	-1.78672801177086	72.0790905999567	124.977958499068	7.33375593028566	468.30271651165	49.5391112291288
41.6833333333333	-1.8054963234362	72.4395032190972	125.354545435581	7.21992535710099	468.290967243371	49.5838194837462
41.7	-1.82411204720234	72.3181958388227	124.517448217713	6.45820656169875	468.285474078982	49.6228819860751
41.7166666666667	-1.84700023216006	72.7663465002981	124.808280754583	7.56614730156172	468.299206989956	49.6665221253945
41.7333333333333	-1.86531078012671	72.2187085281959	124.319846887577	7.66700790327446	468.240613236464	49.7040587487262
41.75	-1.88331615229345	72.2768445179966	124.946983155428	7.56614730156343	468.357800743449	49.7492247670427
41.7666666666667	-1.90101634866119	73.2135816343809	126.112144357697	7.7057652297974	468.300885456852	49.7873717419732
41.7833333333333	-1.91658031443243	72.6160474190725	125.716941697413	6.58210793626852	468.22626997389	49.8236876621061
41.8	-1.93382274710095	72.1379895292472	124.551322731435	7.1418003524606	468.182324658772	49.8615294612372
41.8166666666667	-1.94419872428176	71.8953747686955	123.581474040832	7.78495834976061	468.306073445443	49.8986083208687
41.8333333333333	-1.9644929149443	71.6927380378667	123.372581206114	6.8247226968308	468.146771678136	49.9381285868957
41.85	-1.97715771062129	72.169117460796	124.211051715083	7.01728862627587	468.260297075528	49.9762755618262
41.8666666666667	-1.99684154968492	72.0830578853545	124.377830289477	7.76344345590267	468.225354446492	50.0101500755636
41.8833333333333	-2.0180512677463	71.8773693965301	123.608176923281	6.78306620019414	468.327740927204	50.0457030561989
41.9	-2.03468334881555	72.1131177015961	123.572471354749	6.70555154713968	468.203839552631	50.0814086247329
41.9166666666667	-2.04933178718885	72.3055310431485	124.20906807239	7.19902081483508	468.285779254781	50.1194030117637
41.9333333333333	-2.05863964907163	72.9569287870472	124.898765379115	6.36512794287015	468.221234573199	50.1567870471946
41.95	-2.07130444474855	72.7008862913116	124.959647951101	6.55357399903235	468.334759970592	50.1940184947268
41.9666666666667	-2.08107007033048	72.2672314803141	124.368217251792	7.38258405820057	468.333844443193	50.2294188874613
41.9833333333333	-2.09236157490993	72.4799390125208	123.850791683838	6.51893654577836	468.261822954524	50.2668029228933
42	-2.10517895848625	71.8885083132093	124.004447698858	6.69364969096478	468.276013629199	50.3055602494217
42.0166666666667	-2.11738599046402	72.1378369413539	124.159171829167	6.81037943425481	468.388470911293	50.3476745097449
42.0333333333333	-2.12944043454174	71.9635815598712	123.377158843109	7.21397442900998	468.36817672063	50.3826171387803
42.05	-2.1390534722242	72.085194115953	123.933494325498	6.99043315591751	468.298901814156	50.4181701194156
42.0666666666667	-2.147293218809	72.2620434917233	123.901298278645	7.1836094369671	468.306073445444	50.4589110886404
42.0833333333333	-2.16117871768336	72.1999402165335	123.67699406605	7.50892683916865	468.341626426078	50.5033141674583
42.1	-2.16865552476978	72.7297254043634	124.973838625777	7.09648174622212	468.316449422624	50.5483275978763
42.1166666666667	-2.17521680445765	71.6854138186862	123.248679831552	6.68998758137151	468.252667680542	50.5927306766943
42.1333333333333	-2.18391431474181	72.2101636058268	124.197471392017	6.95945781227841	468.312634725132	50.6357604644159
42.15	-2.1932221766246	72.7362866840566	125.005119145226	6.69364969096916	468.278607623495	50.6807738948328
42.1666666666667	-2.20420850540461	71.7449230995722	123.584525798828	6.11244238093578	468.189191114259	50.728991671145
42.1833333333333	-2.21687330108121	72.5984998106046	124.7434308972	7.21153302261256	468.331250448897	50.7769042716564
42.2	-2.22633375086396	72.0645947494775	123.958366153133	6.77116434401829	468.312024373532	50.8248168721692
42.2166666666667	-2.23228467895295	71.8088574295549	123.789603936052	6.97074931685556	468.19895673984	50.8776122854716
42.2333333333333	-2.2425080682343	72.2286267416848	123.73360417685	7.07145733066992	468.152264842526	50.9253722980847
42.25	-2.24906934792216	71.8103833085527	123.314445216325	6.92909282023265	468.218793166804	50.9807617056824
42.2666666666667	-2.26264967099744	72.0807690668642	124.039390327911	7.0088962917864	468.324689169211	51.0312683004905
42.2833333333333	-2.27195753288016	72.4851270011145	124.967429933991	6.78184549700204	468.339490195482	51.088946526584
42.3	-2.27378858767687	72.3339123924866	124.558799538535	6.33415259922251	468.194379102847	51.1493713348739
42.3166666666667	-2.28126539476309	72.019428731168	124.364249966395	6.45820656169695	468.206891310626	51.206134033569
42.3333333333333	-2.28446974065715	71.8862194947133	123.39043399039	6.40388526939402	468.34101607448	51.2624389685649
42.35	-2.29133619614462	72.1695752244968	123.900077575457	6.94755595610053	468.18232465877	51.3170654366655
42.3666666666667	-2.2962190089356	72.6628919042892	124.7466352431	6.9313816387284	468.274029986502	51.3721496684637
42.3833333333333	-2.29866041533118	71.9455761876999	123.279044823582	6.92192118894268	468.304852742246	51.4244873180684
42.4	-2.30476393131991	71.7980236886748	123.280875878385	6.3263706163394	468.276623980798	51.4719421548807
42.4166666666667	-2.3079682772141	71.9974560736129	123.575217936953	7.12989849627728	468.174237500085	51.5224487496887
42.4333333333333	-2.31422438110256	72.3610730386418	124.56887033992	8.09669542889109	468.134259470359	51.5714294654982
42.45	-2.31544508430037	71.9626660324663	124.098289257171	6.69776956424404	468.203381788933	51.6112549073257
42.4666666666667	-2.32093824869025	71.6365856907711	122.953117069788	5.83290134864742	468.211926711316	51.6487915306563
42.4833333333333	-2.32261671558717	72.2000928044384	124.00658392946	5.12718231247553	468.180951367672	51.6838867475923
42.5	-2.32246412768745	71.8834729125185	123.54012272001	9.49150142022972	468.093976264833	51.7134888001376
42.5166666666667	-2.32231153978774	72.2583813821246	123.689658861727	6.54869118617473	468.18873335056	51.7427856768843
42.5333333333333	-2.32322706718606	71.350788554596	122.508018166304	4.51744106515738	468.192700635952	51.7693359714352
42.55	-2.32429518248407	72.1660657028103	123.303153711762	4.71534757112318	468.170727978391	51.7903931015967
42.5666666666667	-2.32154860028913	72.1450085726384	124.149558791496	6.92543071064422	468.12800336647	51.8044311883707
42.5833333333333	-2.32215895188802	72.1930737610539	125.029990972883	6.56074563032213	468.161114940709	51.8181640993454
42.6	-2.31910719389359	71.5860790959641	123.146751114526	5.29472382633056	468.192700635952	51.8312866587215
42.6166666666667	-2.31468214480175	72.0349926969395	123.508384436864	5.95451390471458	468.129987009167	51.8402893448048
42.6333333333333	-2.31376661740339	71.6840405275834	123.657310226994	6.92604106224908	468.200940382537	51.8430359269998
42.65	-2.3088838046124	71.8366284273049	123.257072166035	8.23204089594155	468.126782663273	51.8393738174066
42.6666666666667	-2.30751051351488	71.6466564921565	122.411582613682	6.99882549039491	468.120831735185	51.8398315811057
42.6833333333333	-2.30323805232276	72.1233410908801	122.882774048018	7.16331524629863	468.21009565652	51.833728065117
42.7	-2.29606642103581	71.1449474778757	122.178580890813	8.06266832724904	468.067273382382	51.8264038459303
42.7166666666667	-2.28813185025048	72.251820102442	123.462150303253	7.11555523369069	468.185681592564	51.8117554075573
42.7333333333333	-2.28096021896348	71.2868542246036	122.658775011216	7.54600569879164	468.121136910981	51.7978699086826
42.75	-2.26661695638995	71.5930981393515	122.708060902838	6.26503028065144	468.007611513591	51.7847473493068
42.7666666666667	-2.25700391870739	72.4436230924002	124.217765582683	7.80708359522259	468.084668402952	51.7646057465435
42.7833333333333	-2.23777784334285	72.6868482045435	124.406669402519	6.27037085714036	468.187207471562	51.7487366049729
42.8	-2.2211457622731	71.9693799000457	123.440635409372	6.98982280432554	468.146924266035	51.7282898264101
42.8166666666667	-2.20085157161059	71.4289135592536	122.60338560363	6.22505225092301	468.143109568543	51.7050964656529
42.8333333333333	-2.18299878734365	71.9945569035139	123.365409574829	6.20307959337098	468.147382029735	51.6825134564947
42.85	-2.15080274050234	71.4269299165533	122.517478616081	5.16288788097358	468.105420357312	51.6535217555475
42.8666666666667	-2.12272656695426	71.3034863056821	121.59737358078	6.17744482620444	468.102216011418	51.6281921641944
42.8833333333333	-2.08869946531622	71.270374731441	121.428458775787	6.43257179454155	467.989148377725	51.599810814846
42.9	-2.04994213878784	71.036915244869	121.940391179339	6.38481178192683	468.091687446337	51.5737182839943
42.9166666666667	-2.01210033965675	71.8825573851184	123.017661751365	7.45826765646061	468.052624944009	51.5494568079384
42.9333333333333	-1.97212230993063	70.8989757835263	121.59050712529	6.31217994166757	468.121136910983	51.5174133489976
42.95	-1.91764842972978	71.6170544396109	122.486655860351	6.58577004586712	468.066815618682	51.4843017747579
42.9666666666667	-1.85661326984257	70.999073445743	121.803214657501	6.64772073314881	468.06803632188	51.4521057279174
42.9833333333333	-1.79481517045509	70.8571666990058	120.77843432298	6.97670024494773	468.072613958871	51.41228028609
43	-1.72950754937574	71.4389843606343	121.988914131457	6.66267434732163	467.956647155085	51.3774902449543
43.0166666666667	-1.65382395111353	71.9959301946048	123.141868301734	6.0211948169052	468.051709416612	51.3401062095223
43.0333333333333	-1.57630929805677	70.8892101579424	121.4739299699	6.95884746067813	468.066052679184	51.3002807676959
43.05	-1.48994454681391	71.2784618901372	121.425254429914	6.12205541860861	468.081464057056	51.2609130895676
43.0666666666667	-1.39259346679373	71.2189526092363	122.600028669834	6.77818338741214	468.043622257925	51.2224609388387
43.0833333333333	-1.28883369498549	70.849689891914	121.127250261743	6.79908792967502	468.077801947462	51.1826354970123
43.1	-1.18003852248359	71.516041249996	121.840751280829	6.42356910845991	468.076428656365	51.1438781704828
43.1166666666667	-1.06117254860327	71.4853710821532	120.795829343551	6.55418435062011	468.117474801389	51.1011535585618
43.1333333333333	-0.933914240234978	70.8466381339188	121.108024186374	6.62742654248896	468.188733350559	51.0608703530351
43.15	-0.798416185285379	70.8332103987458	120.673301260071	7.00004619360354	468.171948681589	51.0157043347185
43.1666666666667	-0.654678383747051	71.0781139778039	121.699912649397	6.0266879812766	468.312024373534	50.972064195398
43.1833333333333	-0.495529204341119	71.837391366804	121.736686333224	5.37040742459077	468.297986286759	50.9262878254826
43.2	-0.330581684741407	70.7616466737694	120.656058827405	6.88560526882388	468.122052438381	50.8823425103626
43.2166666666667	-0.152511605770424	70.7659191349696	121.45363577924	6.54823342253416	468.257550493332	50.8379394315446
43.2333333333333	0.0385284446817776	70.4798168229934	120.4932475384	5.23323090273843	468.339795371282	50.7904845947311
43.25	0.239486708610457	70.7003063380901	121.182334493538	5.60401949906463	468.30241133585	50.7465392796123
43.2666666666667	0.454177883519608	70.6510204464759	120.389640354484	6.06895482951762	468.290814655471	50.7021362007931
43.2833333333333	0.677413980807123	70.2870983056481	120.383994602203	6.80442850616367	468.22657514969	50.6537658365825
43.3	0.914840752774919	70.4334301014884	120.117118365595	7.7182774375784	468.276623980799	50.6061584118692
43.3166666666667	1.16264350191706	70.8864635757482	120.567557845566	6.35261573508651	468.35719039185	50.5579406355583
43.3333333333333	1.42326363463539	70.4486888914539	120.297019499362	6.09397924506462	468.339337607583	50.5117065019437
43.35	1.69441233244167	70.8860058120545	121.086204116721	6.11488378732756	468.354138633856	50.4624206103335
43.3666666666667	1.97929394121517	71.6361279270732	121.889579408741	6.07490575760432	468.442639615693	50.4151183614209
43.3833333333333	2.2768403456734	70.8068126920887	120.874106936094	5.48667940418128	468.328351278802	50.3621703602174
43.4	2.58903518849645	70.6656688848514	120.384452365898	6.60057107212792	468.294781940864	50.3139525839065
43.4166666666667	2.91740434869853	71.0375255964697	121.538474651484	7.22587628518253	468.43394210541	50.2672606865915
43.4333333333333	3.25157184908096	70.4558605227403	120.389792942395	6.25068701807804	468.373975060819	50.2167540917848
43.45	3.60359213373999	70.4673046152193	120.839469482872	7.00950664338771	468.353680870158	50.1668578485757
43.4666666666667	3.9595797037821	70.5312389452002	120.842368652961	6.20842016985721	468.519849092951	50.1171141932676
43.4833333333333	4.33403040970037	70.5458873835713	121.154410907881	5.85914646740147	468.461407927358	50.0688964169554
43.5	4.72084073548558	70.4155773172126	120.171439657893	6.47071876947393	468.478192596328	50.0159484157532
43.5166666666667	5.12138397225633	70.8922619159395	121.360404572521	6.56608620681158	468.566998753965	49.9663573483435
43.5333333333333	5.53016695560093	70.5826610674055	121.140677996915	7.62764022515016	468.479260711626	49.9172240446343
43.55	5.95405614102931	70.7018322170926	121.966788886009	6.27571143361813	468.457288054068	49.8667174498263
43.5666666666667	6.39411964381612	70.9618419982103	121.8006206632	6.77467386571977	468.623303688962	49.8204833162118
43.5833333333333	6.83082621280899	70.6778759168376	120.656516591113	7.71873520127337	468.501080781287	49.7730284793995
43.6	7.28080792908961	70.1944774505208	120.491111307813	8.45008900463894	468.423260952429	49.7284728126806
43.6166666666667	7.73826645244415	71.1200756502175	122.074058179498	7.53944441911292	468.643292703823	49.6802550363697
43.6333333333333	8.20930529888646	70.6421703482948	121.376731477779	8.47038319530905	468.725690169672	49.6256285682692
43.65	8.68415884280887	70.9893078201575	122.04064142946	8.25233508660764	468.512372285865	49.574359033964
43.6666666666667	9.16572625433202	71.0900158339753	121.671683887931	7.8838353087819	468.724164290678	49.5236998512562
43.6833333333333	9.64881954483922	71.1495251148661	121.196677756109	8.45603993272799	468.761243150309	49.475634662845
43.7	10.1403051698443	70.7575268004792	122.252891197974	8.63853506079199	468.666180888783	49.4322996993239
43.7166666666667	10.6336218496326	70.5541271301575	121.664970020351	8.18901110822065	468.834790517973	49.3836241593138
43.7333333333333	11.1319739301253	71.1295360999983	122.696616810353	8.5538487764622	468.833569814776	49.3329649766061
43.75	11.6339881201975	70.3018993319213	121.114585466062	9.57847652307009	468.8747685477	49.2879515461893
43.7666666666667	12.130203970094	71.0804027962945	122.188041340599	9.82826291491006	468.857068351333	49.2394285940777
43.7833333333333	12.6280982868739	70.3000682771236	121.249930933112	9.77699338060625	468.942517575175	49.1956358668587
43.8	13.1238563730707	70.6530040891907	121.3199687791	10.024948717644	468.84272508876	49.1486387937442
43.8166666666667	13.5706337434448	71.1217541171153	122.12380183481	9.40437372949047	469.139203377915	49.0964537320406
43.8333333333333	14.0608986652388	70.3044933262213	121.357352814521	10.2376562498592	469.102582281983	49.0471678404317
43.85	14.5388039671687	70.4068798069303	121.412742222115	9.63447628226715	468.998364746473	49.0036802890108
43.8666666666667	15.0156411537875	70.7047313871785	121.534659953985	10.5464941588867	469.108685797969	48.9601927375912
43.8833333333333	15.4854592970321	71.1489147632668	122.605979597927	11.0054785612543	469.218091322069	48.9102964943821
43.9	15.9444436993838	70.663532654261	121.888206117647	11.307602602699	469.076031987431	48.869250349358
43.9166666666667	16.3977823494583	70.2034801365993	121.392600619349	10.4624182261453	469.172925303753	48.8240843310403
43.9333333333333	16.8415079618383	70.2841991355514	121.415183628508	11.0256201640115	469.088086431509	48.7796812522224
43.95	17.267838553662	70.9491772025323	122.032401682876	11.5149695584231	469.155072519487	48.7366514645007
43.9666666666667	17.6830302287946	70.2971691070304	121.471793739306	12.1743018731056	469.202679944198	48.6965208468749
43.9833333333333	18.0802165317713	70.6894725972142	122.320335049652	11.878586523447	469.177350352844	48.6504393011588
44	18.4615336931665	70.5522960753617	121.478812782694	12.1617896653288	469.194592785513	48.6107664472322
44.0166666666667	18.8317119378924	70.5405468070901	121.179893087153	12.3638160445622	469.294690447731	48.5689573627083
44.0333333333333	19.1849529257394	71.0315746683818	122.226798667121	12.9491432278853	469.344128927238	48.5230284048932
44.05	19.5107280916461	70.3995555877363	121.591117476875	14.0451821115926	469.175671885947	48.4827451993665
44.0666666666667	19.8217022312712	70.5121654577353	120.975577889414	15.0400552177476	469.34901174003	48.4383421205485
44.0833333333333	20.1172649930251	70.2314037222515	119.994742870018	14.9977883695235	469.416608179605	48.3994322061204
44.1	20.3907025093272	70.3658336619036	120.654990712107	15.2814492751044	469.402722680731	48.3570127699977
44.1166666666667	20.6382000826698	70.0635570325598	120.220115197905	15.3154763767409	469.426984156786	48.3179502676699
44.1333333333333	20.8661664048548	70.1374095760231	120.476768045232	15.5197915744701	469.457349148831	48.2782774137422
44.15	21.0718548936746	70.056385401271	120.143210896442	15.9746561035331	469.499158233354	48.2415037299101
44.1666666666667	21.2581647192353	70.3249401047781	121.037528576699	15.1210793924965	469.499463409153	48.2028989912804
44.1833333333333	21.4153302559447	69.8629039444283	119.49318644364	16.0306558627243	469.516705841822	48.1662778953481
44.2	21.5512860745971	70.0728648944504	120.583274399255	16.6493997960991	469.499463409154	48.1269102172198
44.2166666666667	21.6626752413911	70.8017772914039	121.216056419377	17.1453104701825	469.654797891068	48.090594297087
44.2333333333333	21.7543805691239	70.0449413087828	119.921500678136	16.5581522320552	469.668835977841	48.0533628495548
44.25	21.8134320863146	69.847645154455	119.460685220998	16.564103160149	469.555157992551	48.0190305721183
44.2666666666667	21.8527997644428	70.147022613702	119.983146189638	16.6928873475321	469.756726608084	47.9837827672824
44.2833333333333	21.869889609211	69.6645396747912	119.587485765665	18.6096965437963	469.767255173161	47.9483823745479
44.3	21.8573774014336	70.2906078273477	120.361411593047	18.1067668263048	469.547986361264	47.9143552729098
44.3166666666667	21.8267072335901	70.1685375075662	119.744956478174	18.1984721540529	469.742535933408	47.8792600559746
44.3333333333333	21.7684186558979	70.2054637793052	119.43825479975	19.0848552635246	469.748029097798	47.8420286084434
44.35	21.6846478989505	69.0979808031299	117.921988840222	18.1072245900149	469.692944865998	47.8092222100032
44.3666666666667	21.5843976488358	69.7820323575737	119.231345607715	18.5298930722413	469.748486861496	47.7797727453576
44.3833333333333	21.4571393404675	69.2659800807206	118.41591587161	17.8401957655044	469.705762249574	47.7462034074187
44.4	21.3134015389332	69.5728343470581	118.419577981208	18.4482585458846	469.642133095391	47.7150754758763
44.4166666666667	21.1484540193335	69.3332713444951	117.992026686185	19.0245830431268	469.727277143436	47.685015659631
44.4333333333333	20.9679425339671	69.0770762608692	117.428672160426	17.973252414062	469.736585005319	47.6564817223838
44.45	20.7643902757377	69.1674082975021	118.091513996806	19.5008098781733	469.596204137577	47.6291684883335
44.4666666666667	20.5458844033414	68.8561289820751	116.61614159442	19.455491271944	469.823865283958	47.6015500784845
44.4833333333333	20.3081524555742	69.1013377369327	116.863944343575	18.4505473643789	469.701337200481	47.5722532017379
44.5	20.0574505363375	69.7307628232695	117.677085261171	18.4429179694007	469.674939493831	47.5446347918889
44.5166666666667	19.789048420726	69.5804637420403	117.777488099183	18.7509929389357	469.744824751905	47.5148801514432
44.5333333333333	19.5035564603535	69.3462413159752	117.30126126416	18.4929668005082	469.840344777127	47.4900083237891
44.55	19.211045456586	69.3164866755253	116.786429690492	18.4833537628351	469.590253209486	47.4596433317445
44.5666666666667	18.9060222450496	68.957905111188	116.100394493366	19.0770732806367	469.79563652251	47.4366025588871
44.5833333333333	18.5897075289342	69.2704051298129	117.025687517265	18.7480937688375	469.683637004116	47.4106626159351
44.6	18.2662211815232	69.1123240657034	116.233451141917	19.5252239421144	469.689435344305	47.3844174971829
44.6166666666667	17.9331217964388	69.2554515156373	116.608207023621	18.6408244753427	469.655255654768	47.3589353179299
44.6333333333333	17.5887309067659	69.7586864089158	117.917106027426	18.495865970602	469.67005668104	47.3375730119688
44.65	17.2365580342167	68.7087290709502	115.686270933535	18.1591044759208	469.639996864795	47.3110227174178
44.6666666666667	16.878891997268	68.5553782317297	115.531851979016	18.7599956250229	469.705151897976	47.2893552356573
44.6833333333333	16.5178690265352	68.7140696474369	115.816580999889	18.8488017826554	469.576520298512	47.2682981054962
44.7	16.1547098251964	68.1040232243535	114.377524517623	19.1092693274802	469.53425345029	47.2455625084376
44.7166666666667	15.7889566295723	68.4607737338999	115.103995508193	19.1683208446694	469.595898961776	47.2257260814743
44.7333333333333	15.4181680332475	68.353657028296	114.596488153717	18.9876567713951	469.504956573543	47.2071103577082
44.75	15.0507363707266	68.4336130877502	114.338614603198	18.3557902786606	469.545239779069	47.188799809742
44.7666666666667	14.6788796591036	68.340076705223	114.573294792978	17.9940043684223	469.520215363511	47.1649960973854
44.7833333333333	14.3032082499979	68.5018198789249	115.125968165753	17.900467985896	469.21778614627	47.1459226099207
44.8	13.9315041262747	68.1626169778427	114.100119715924	17.9595195030982	469.492444365768	47.128680177252
44.8166666666667	13.5604103541605	68.2593577062721	114.420096541653	18.6431132938328	469.325513203472	47.1074704591912
44.8333333333333	13.1955726859347	68.7603037810515	115.370108805307	17.5780497537992	469.303387958012	47.0888547354256
44.85	12.8290565508021	68.1597178077504	114.081503992163	16.948624667443	469.412030542614	47.068865720562
44.8666666666667	12.4672706405706	68.1797068226147	113.523032279196	17.1244059279202	469.352979025422	47.0504025846962
44.8833333333333	12.145615347956	68.2814829517294	113.518454642205	16.9133768626057	469.340466817645	47.0331601520275
44.9	11.7887122505155	68.3280222611427	113.837821116315	16.7191324662648	469.181927989837	47.0159177193594
44.9166666666667	11.4380652569539	68.378071092246	113.853690257877	16.742936178621	469.143018075409	47.0011166930864
44.9333333333333	11.0875708513016	67.3676340203081	112.143332489929	16.5493021338782	469.307507831306	46.9864682547134
44.95	10.746842071222	67.7321665127412	112.975089131308	16.0800943422394	469.127606697533	46.9705991131423
44.9666666666667	10.4113012797422	67.5737802728289	112.659689942581	16.6744242116462	469.075726811631	46.9507626861789
44.9833333333333	10.0817114163423	67.5832407226163	112.832572032968	16.3191995810971	469.298962908922	46.9379453026023
45	9.75776730524103	67.9610483623176	112.639853515616	16.2506876141242	469.176892589145	46.9252805069257
45.0166666666667	9.43901118272148	67.4758188412096	111.377798997036	14.9137124367756	469.151868173592	46.9118527717501
45.0333333333333	9.12757927939709	68.0002634525455	112.837760021555	15.8811197210035	469.120740242048	46.8991879760735
45.05	8.81965689775783	67.4439279701676	112.417075182019	15.4125222809541	468.984784423397	46.8842343619008
45.0666666666667	8.52134755380923	68.0422251249685	112.519614250636	15.3386697374977	469.038953127799	46.8729428573217
45.0833333333333	8.22822619845091	67.2763864562779	111.898123735079	14.8909768397254	469.014081300145	46.8601254737454
45.1	7.94502305656654	67.7037851633934	112.460867909249	14.441605475044	468.940839108279	46.8437985684752
45.1166666666667	7.66883895807696	67.924579854287	112.560355219868	14.6544655951516	469.018201173437	46.8341855307929
45.1333333333333	7.39540144177486	67.3802988159815	111.457449880682	14.5769509420907	468.783978747365	46.8212155593166
45.15	7.13218731476133	67.6279489772261	111.682211856972	13.6185463439574	468.790540027054	46.8100766426372
45.1666666666667	6.87339823683256	67.9763071522892	111.855551711057	13.7775429354638	468.842267325059	46.8000058412555
45.1833333333333	6.6234592570945	67.6285593288291	112.059256557182	13.6786659764433	468.791608142353	46.7882565729772
45.2	6.37596168374518	67.5193063926288	111.977316855032	14.1983803628866	468.800610828436	46.7745236620023
45.2166666666667	6.13578832958908	67.5661508778424	111.869437209931	13.2399757647502	468.775891588681	46.767657206515
45.2333333333333	5.90477024940977	67.4878732852855	111.523978204966	13.6893471294174	468.725079818075	46.7583493446319
45.25	5.68244967952069	67.3883859746686	111.756369576238	12.0883948855635	468.686475079445	46.7481259553508
45.2666666666667	5.46348604341944	67.1151010462754	110.756613657266	12.4163062820664	468.447827604282	46.7415646756627
45.2833333333333	5.25276215390893	67.7484934180077	111.032034816268	12.0996863901421	468.584546362433	46.7261532977911
45.3	5.04356414338993	66.9643442013329	110.747763559082	11.9464881388211	468.667249004081	46.7163876722089
45.3166666666667	4.84489469795718	66.8553964409494	110.872733048963	11.6890723519959	468.66190842759	46.7046384039306
45.3333333333333	4.64866665891982	67.6906626040123	111.848837843472	11.7707068783446	468.620404518867	46.6983823000422
45.35	4.45777919636737	67.2573129688081	110.641562380885	11.9072730485956	468.642987528026	46.6912106687552
45.3666666666667	4.27406336510691	67.5302927214073	112.072684292354	11.5514380664537	468.752545640024	46.6814450431733
45.3833333333333	4.092788940237	67.3593942737219	111.006552637006	10.9398657643695	468.676709453862	46.6681698958975
45.4	3.92128014095398	67.6699106496504	111.02348989388	10.9612280703325	468.424939419326	46.6579465066164
45.4166666666667	3.75282309966074	67.5818674315097	111.491782158124	10.685349147636	468.551587376095	46.646655002037
45.4333333333333	3.59428427185377	67.2342721959511	111.231772377001	10.5899817103133	468.59171799372	46.6420773650455
45.45	3.44230672373049	67.4852792909878	111.095206206744	10.5762487993342	468.45484664767	46.6333798547613
45.4666666666667	3.28971882401248	66.8198434603126	110.007712245449	10.0261694208486	468.442944791492	46.6284970419704
45.4833333333333	3.13850421538787	67.1788827883583	109.844900956454	10.0112158066647	468.419751430735	46.6201047074856
45.5	2.99537676545242	67.1846811285425	110.571066771213	8.76121573217006	468.419904018635	46.6088132029065
45.5166666666667	2.84996049701729	66.9416086042885	110.030447842501	9.76265011804534	468.456982878265	46.6028622748174
45.5333333333333	2.71766678796187	67.1199838590614	110.372855089478	9.69947872754685	468.276623980798	46.5978268741267
45.55	2.58201614510894	67.164997289483	110.680777471114	9.25773675786074	468.351849815362	46.5900448912408
45.5666666666667	2.45811477053805	67.5174753378317	110.883566789841	9.59220943404428	468.46079757576	46.5822629083552
45.5833333333333	2.33695997816193	67.185138892244	111.174399326709	8.88938956793985	468.395947718379	46.5784482108623
45.6	2.21900953167668	67.3069040362203	110.604330933353	8.84300284642069	468.349408408963	46.5679196457815
45.6166666666667	2.09922803039803	67.4900095158848	111.120993561807	8.89244132592905	468.207959425924	46.5592221354976
45.6333333333333	1.98432934190725	66.9149057218371	109.985892175784	8.63670400599244	468.354291221756	46.5515927405115
45.65	1.87660228470635	67.2730295224803	110.554129514343	7.79686020593962	468.407849574557	46.5457944003222
45.6666666666667	1.7707062822992	66.8254892125996	109.844748368537	8.65043691697893	468.289441364373	46.5442685213249
45.6833333333333	1.6721344990814	67.1193735074606	109.598318910495	8.39119007535183	468.260602251327	46.5374020658376
45.7	1.57051095786645	67.288593488249	110.802542615091	7.80754135891786	468.324841757109	46.532214077247
45.7166666666667	1.47163399884921	66.8961374101723	110.02861678771	7.84095810895905	468.323163290212	46.5267209128572
45.7333333333333	1.37535103412454	67.1187631558673	110.512625605627	7.77778671847658	468.332623739993	46.5160397598767
45.75	1.28318794269489	67.0893136912175	110.206229102983	7.8910069400672	468.178509961278	46.5135983534813
45.7666666666667	1.19575507615412	66.5930978413291	109.061209503481	7.50190779578799	468.45698287827	46.5047482552974
45.7833333333333	1.1122894950084	67.0769540713406	109.73992048144	8.4137730845079	468.415021205843	46.4986447393087
45.8	1.03065496865704	66.8370858929771	109.767691479186	7.55729720336895	468.29234053447	46.4931515749186
45.8166666666667	0.949020442307921	66.9649545529467	109.914633626619	7.64366195462197	468.484753876016	46.483233361437
45.8333333333333	0.873031668248337	67.0311777014267	110.08293808001	7.45002790988152	468.440045621399	46.482165246139
45.85	0.800705003780013	66.6565744076112	109.723440988266	6.90513651997526	468.372601769721	46.4778927849468
45.8666666666667	0.723495526522683	66.7418710435567	109.439932670589	6.96723979516193	468.332013388396	46.4713315052589
45.8833333333333	0.650558510455479	66.3356820545003	109.621359683355	6.93443339672246	468.296460407762	46.466296104568
45.9	0.581741367682658	66.7546884271293	109.293600874757	7.02446025755605	468.405255580261	46.4601925885793
45.9166666666667	0.516128570802098	66.852344682951	109.788290845651	7.32429548050798	468.333234091593	46.4540890725904
45.9333333333333	0.446395900630945	66.7711679203005	109.500510066778	7.08580059324648	468.314618367827	46.4521054298941
45.95	0.385360740742076	67.0482675461901	109.638754703917	6.80625956095764	468.510846406867	46.4466122655042
45.9666666666667	0.325393696152894	66.4232675089404	108.67684058409	6.94099467641057	468.267773882614	46.4441708591087
45.9833333333333	0.266342178960368	66.6910592729522	109.698263984819	6.8778232859234	468.303632039049	46.4406613374151
46	0.20210267317907	66.5583078001921	108.837973406194	6.60896340662021	468.317059774223	46.4348629972258
46.0166666666667	0.147933968777723	66.2429086114752	109.008261502289	6.72752420470409	468.300122517356	46.4287594812369
46.0333333333333	0.0943756159766912	66.8618051327355	109.309775192128	6.61857644430201	468.41715743644	46.4237240805462
46.05	0.042953493770329	66.5064279142806	109.050070586798	6.36283912437239	468.342389365575	46.4183835040559
46.0666666666667	-0.00953674373269545	66.5070382658875	108.832480241805	6.66023294092727	468.270520464809	46.4151791581619
46.0833333333333	-0.0647735634306303	66.8712655825171	109.218069864396	6.84745829388111	468.292645710269	46.4095334058723
46.1	-0.114974982439239	66.7163888643019	109.066550079976	7.03819316853358	468.168133984097	46.4086178784739
46.1166666666667	-0.161514291853221	66.8360177776835	109.535605283715	6.8735508247413	468.335828085888	46.3988522528919
46.1333333333333	-0.21018983186459	66.3492623775723	108.66341284891	6.4730075879827	468.326520224005	46.3964108464963
46.15	-0.259323135573793	66.311725754242	108.938376244204	8.96339469929863	468.244122758157	46.3929013248028
46.1666666666667	-0.304641741791288	66.8824044991981	109.797293531729	6.44737282079749	468.275098101801	46.3880185120117
46.1833333333333	-0.350265523806979	66.4991036951019	108.473898677464	6.36940040405758	468.267926470514	46.3814572323238
46.2	-0.39131166883223	66.4794198560366	108.986288844726	6.43013038814326	468.234509720476	46.3794735896274
46.2166666666667	-0.429458643761722	66.4749948069444	109.023825468052	5.98197972667077	468.439130093999	46.3719967825412
46.2333333333333	-0.468063382391457	67.0636789240693	110.079733734122	6.46949806627882	468.343457480874	46.3681820850481
46.25	-0.509872466914203	66.9307748634085	109.588095521217	6.30851783207163	468.405255580262	46.3658932665523
46.2666666666667	-0.548019441844741	66.4565316710751	108.666312019004	6.57859841457466	468.430737759514	46.3628415085578
46.2833333333333	-0.584640537777036	66.4061776641712	108.848654559175	6.00868260912084	468.384656213799	46.3546017619731
46.3	-0.615463293520965	66.3250009015214	108.972708521646	5.76667820016694	468.361615440941	46.3553647014716
46.3166666666667	-0.653457680550809	66.524891050154	108.956991967977	5.79536472531256	468.282269733087	46.3465146032879
46.3333333333333	-0.687942545887074	66.6191903721783	109.398886525563	5.56953463372484	468.318280477421	46.3445309605916
46.35	-0.722122235424832	66.8563119683447	109.148032018423	6.21971167443551	468.303632039048	46.342089554196
46.3666666666667	-0.75614933706193	66.4324227829267	108.893515401694	5.92109715468219	468.258618608631	46.3391903841014
46.3833333333333	-0.794143724092724	66.3266793684205	108.679281990487	6.41166725228337	468.330487509399	46.3340023955109
46.4	-0.826034595133769	66.8874398998877	109.065634552575	6.00044286253928	468.328961630402	46.3338498076112
46.4166666666667	-0.855789235579583	66.4835397293276	109.027640165547	5.88722264094409	468.301495808452	46.3303402859176
46.4333333333333	-0.884475760726561	66.6436044361356	109.122702427073	5.75187717389326	468.250073686247	46.325762648926
46.45	-0.916519219668191	66.3689462166392	108.599325931037	5.81855808606953	468.084210639251	46.316454787043
46.4666666666667	-0.943832453717684	66.881641559697	109.785696851353	5.46928438361256	468.25907637233	46.3127926774498
46.4833333333333	-0.971450863567404	67.4945871528715	109.364859423916	5.39665254334864	468.320721883816	46.3074521009596
46.5	-0.999221861316073	66.6498605400241	108.673788826095	5.72563205514143	468.248700395149	46.3053158703635
46.5166666666667	-1.0236359252716	66.2957040247776	108.626028813487	5.48301729458366	468.192853223852	46.3018063486699
46.5333333333333	-1.04667669812902	66.5447274771164	108.602530276925	5.49369844756728	468.259991899728	46.3015011728705
46.55	-1.06941229518763	65.8654061475624	107.574240420713	5.50743135854045	468.292950886068	46.2970761237786
46.5666666666667	-1.09397894704226	66.4827767898326	108.544394287136	5.343551954242	468.254040971639	46.2947873052828
46.5833333333333	-1.11961371419491	66.5187875341647	108.589560305448	5.43708833676528	468.146771678136	46.2885312013944
46.6	-1.13838202586077	66.5703622442688	108.962637720263	6.03614843107013	468.332623739996	46.2841061523024
46.6166666666667	-1.16081244711933	66.1437264766546	108.104330784341	5.21308929998418	468.301038044754	46.27998627901
46.6333333333333	-1.18171698938128	66.1888924949699	108.782126234896	5.64338717719388	468.140362986348	46.2781552242134
46.65	-1.20353705904096	66.0834542562627	107.958456752208	5.41267427281551	468.247479691951	46.2775448726145
46.6666666666667	-1.226577831899	66.4411202932082	108.770682142418	5.76194797527408	468.298901814157	46.2746457025198
46.6833333333333	-1.24885566525783	66.3187447976315	107.948691126628	5.06645232835413	468.304394978547	46.2709835929265
46.7	-1.26869209222169	66.4380685352076	108.182608376892	4.90669279735176	468.19254804805	46.2697628897288
46.7166666666667	-1.2850189974915	65.702442270663	107.394949638542	5.67619357563226	468.073224310471	46.2662533680352
46.7333333333333	-1.30561836395399	66.4266244427421	108.801047134472	5.1790621983491	468.225507034393	46.2635067858402
46.75	-1.324539263519	66.4763680980425	108.428732659145	6.21437109794442	468.218182815205	46.2590817367484
46.7666666666667	-1.34452827838262	66.3666573981459	108.859640887964	5.31669648387854	468.146619090237	46.2574032698514
46.7833333333333	-1.3648224690451	66.7176095675004	109.265982464909	5.15403778279099	468.197888624542	46.2511471659629
46.8	-1.38099678641565	66.7000619590198	108.9891880148	5.39009126365855	468.10694623631	46.248400583768
46.8166666666667	-1.39945992228156	65.7421151245888	107.808310258882	5.42579683219259	468.307141560742	46.2451962378739
46.8333333333333	-1.41731270654859	66.0834542562607	107.937552209945	5.6708529991436	468.207349074327	46.2418393040801
46.85	-1.43226632072139	66.0030404331104	107.78221772803	5.02998382031434	468.097638374427	46.2387875460856
46.8666666666667	-1.45347603878222	66.1046639743224	107.829825152739	4.87800627219257	468.282269733086	46.2387875460857
46.8833333333333	-1.46644601025863	66.2717477245157	108.705984872935	5.63743624910348	468.234662308374	46.2322262663976
46.9	-1.47666939953973	65.8382455014128	107.814871538573	5.00984221755695	468.176526318581	46.2284115689047
46.9166666666667	-1.48857125571808	66.4984933435049	108.427511955952	5.300064402825	468.317364950023	46.2259701625091
46.9333333333333	-1.50520333678736	66.2311593431937	108.223196758224	5.27854950896187	468.154095897323	46.2235287561136
46.95	-1.5186310719629	66.2184945475167	107.867056600273	5.43891939156777	468.144940623339	46.2223080529158
46.9666666666667	-1.53083810394034	66.2033883454437	107.578665469806	5.19569427941465	468.121747262582	46.2174252401249
46.9833333333333	-1.5471650092106	65.966724512973	107.423788751586	5.13725311382627	468.19956709144	46.2120846636346
47	-1.55998239278688	65.8861581019257	107.509390563333	5.6481174020837	468.182324658771	46.2101010209383
47.0166666666667	-1.57142648526601	66.8305246132955	108.975912867542	5.30128510601428	468.164929638203	46.2091854935399
47.0333333333333	-1.58012399554993	66.234821452785	107.701956492777	5.10749847337573	468.196057569746	46.2061337355456
47.05	-1.59446725812382	66.3114205784468	107.87178682518	4.94361906907291	468.186139356262	46.2030819775511
47.0666666666667	-1.60697946590067	66.1068002049197	108.270804182934	4.81071500842115	468.088940864142	46.2018612743534
47.0833333333333	-1.62117014057444	66.0935250576408	107.9073398058	5.19157440611797	468.158368358514	46.1992672800582
47.1	-1.63658151844637	66.574634705461	108.433005120335	5.45677217583593	468.119916207785	46.1946896430665
47.1166666666667	-1.65000925362155	65.7566109750681	107.233511640645	5.48896822267781	468.167371044598	46.191180121373
47.1333333333333	-1.66252146139875	65.981372951358	107.549216005167	4.88456755187924	468.21558882091	46.1919430608716
47.15	-1.67106638378294	66.8788949775029	108.529288085058	4.49119594640436	468.153180369925	46.1882809512784
47.1666666666667	-1.68373117945985	66.2540475281436	108.151480445346	5.35362275562631	468.132733591363	46.1864498964817
47.1833333333333	-1.6919709260446	66.0039559605085	107.572714541715	4.84825163175302	468.23740889057	46.1855343690834
47.2	-1.70448313382183	66.395343923292	108.368765614554	4.9221041752149	468.092755561635	46.1838559021864
47.2166666666667	-1.71775828109729	66.1483041136449	107.611777044044	4.68666104594769	468.247021928252	46.1808041441921
47.2333333333333	-1.72676096718094	66.1348763784662	108.471152095265	5.30723603410819	468.143567332242	46.1766842708996
47.25	-1.74247752085193	65.8286324637313	107.19460172621	4.48585536991686	468.28104902989	46.1742428645041
47.2666666666667	-1.75178538273499	66.2725106640172	107.744986280506	4.46022060276219	468.276623980794	46.1722592218077
47.2833333333333	-1.76353465101331	65.901722067697	107.420889581494	4.3082430546438	467.966565368567	46.1695126396128
47.3	-1.77482615559275	66.1803475725867	107.636954047505	5.25123627491856	468.193768751254	46.1672238211169
47.3166666666667	-1.78672801177076	65.8525887639864	107.687918406003	4.85664396623469	468.277997271895	46.1602047777298
47.3333333333333	-1.79801951634989	65.7965890047912	106.633383431049	4.83207731437998	468.197430860844	46.160662541429
47.35	-1.80976878462849	65.7299080926147	106.63765589224	4.84291105526031	468.142041453244	46.1576107834346
47.3666666666667	-1.81861888281213	66.4482919244904	108.462149409175	4.34989955127153	468.140668162146	46.1585263108329
47.3833333333333	-1.82685862939712	66.2491647153534	108.187033425977	3.96019005538457	468.261365190826	46.1566952560363
47.4	-1.83479320018244	65.4483834176301	106.569449101061	4.72847013047029	468.113812691798	46.1563900802369
47.4166666666667	-1.84776317165879	65.861591450074	107.18758268283	4.34577967797223	467.962903258974	46.1551693770391
47.4333333333333	-1.85432445134663	65.84038173201	107.286459641842	4.60319546480098	468.158368358514	46.1490658610503
47.45	-1.86347972532992	66.0768929765814	107.542807313384	4.53407314623027	468.261517778724	46.1475399820531
47.4666666666667	-1.86744701072256	66.4443246391017	108.793265151576	4.79942350384182	468.102978950917	46.1463192788553
47.4833333333333	-1.87904369110142	65.8222237719383	107.693869334082	4.4054415467703	468.206586134828	46.1460141030559
47.5	-1.88591014658869	65.9516183109056	107.550131532558	5.35728486521748	468.283490436285	46.1423519934626
47.5166666666667	-1.89323436577534	66.1727181776063	107.52297088642	4.4054415467525	468.267316118915	46.1402157628665
47.5333333333333	-1.89933788176405	66.443409111702	108.3983676671	4.33982874988513	468.290509479672	46.1408261144654
47.55	-1.90895091944655	65.4500618845195	106.680075328349	4.33616664029232	468.087872748844	46.1374691806715
47.5666666666667	-1.9185639571288	65.8643380322674	107.806936967787	4.62837246825728	468.260754839227	46.1357907137747
47.5833333333333	-1.93244945600314	65.8156624922572	106.812674213215	5.22727997465205	468.119305856188	46.1344174226772
47.6	-1.94419872428176	65.7967415926915	107.511374206031	5.30662568250889	468.157300243217	46.1319760162816
47.6166666666667	-1.9521332950671	66.2183419596142	107.182852457934	4.94056731108344	468.2209293974	46.1286190824878
47.6333333333333	-1.95823681105601	66.1942330714595	107.38136931547	5.03486663310991	468.109082466905	46.1287716703875
47.65	-1.97059643093318	66.1158028910049	107.442404475358	5.0490573077826	468.183697949868	46.1248043849948
47.6666666666667	-1.98127758391372	66.1109200782165	107.221152020768	5.2153781184781	468.177747021778	46.1238888575965
47.6833333333333	-1.98661816040383	66.4083138947689	108.216635478535	4.98176604400809	468.012646914282	46.1231259180979
47.7	-1.99501049488855	65.6584969555434	107.29088469093	4.59785488830769	468.189954053758	46.1222103906996
47.7166666666667	-2.00340282937303	66.3221017314252	107.795035111608	4.5293429213364	468.088025336744	46.1220578027999
47.7333333333333	-2.0082856421641	65.7131234236338	106.901938134534	4.86076383952501	468.127087839073	46.1188534569057
47.75	-2.00874340586324	65.5072823469211	106.634604134238	4.30412318135041	468.133191355061	46.1156491110116
47.7666666666667	-2.01789867984658	66.0158578166934	107.486349790483	5.11344940147144	467.951153990695	46.1122921772177
47.7833333333333	-2.02491772323357	66.0662118235949	107.52159759531	4.86427336122189	468.162793407607	46.1054257217304
47.8	-2.03056347552332	65.7219735218201	107.148367592585	4.96559172663764	468.169202099392	46.1087826555243
47.8166666666667	-2.0395661616067	65.5162850330055	106.741415664043	4.7916415209546	468.033246280744	46.1090878313237
47.8333333333333	-2.04750073239204	65.9189645003657	107.235953047037	4.54902676040261	468.157605419015	46.106188661229
47.85	-2.05513012737815	65.5173531483017	106.470877317839	4.39460780588345	468.176526318581	46.1026791395354
47.8666666666667	-2.06382763766207	65.8210030687424	107.285238938641	4.44419887328955	468.083295111852	46.0973385630453
47.8833333333333	-2.07450879064262	65.9096566384809	106.82839076688	5.17311127025861	468.163251171306	46.0996273815411
47.9	-2.08427441622458	65.6096688276337	107.227713300445	5.06050140026424	468.058881047898	46.0990170299422
47.9166666666667	-2.0876313500185	65.8101693278682	107.699209910581	4.76951627549506	468.108929879006	46.0965756235466
47.9333333333333	-2.09495556920499	66.0179940472838	106.979452787605	4.74693326633785	468.135174997758	46.0970333872458
47.95	-2.09953320619663	65.8791390585376	107.590719913888	4.61402920567988	468.059643987396	46.0942868050508
47.9666666666667	-2.10212720049184	65.7932320709968	107.116324133656	4.50431850578306	468.159131298013	46.091997986555
47.9833333333333	-2.11036694707679	65.3893319004349	106.057058933791	4.65339688381519	468.156079540018	46.0932186897528
48	-2.11280835347225	65.3911629552342	106.100241309419	5.12474090604428	468.087567573045	46.0933712776525
48.0166666666667	-2.12272656695418	65.4886666231674	106.43471398562	4.66529873997701	468.104352242013	46.0889462285606
48.0333333333333	-2.12989819824089	66.5103951996802	107.494894712859	4.25346399864375	468.018292666572	46.0855892947668
48.05	-2.13813794482589	65.7848397365051	106.677176158256	4.68437222745218	468.149060496632	46.083300476271
48.0666666666667	-2.14454663661401	66.0520211489217	107.362753591704	4.41795375454285	468.072766546772	46.0836056520704
48.0833333333333	-2.14942944940498	65.6961861667771	107.006155670064	5.17662079194905	468.186139356263	46.0816220093741
48.1	-2.15568555329358	65.659107307142	106.24565757785	4.42451503422748	468.163098583406	46.07841766348
48.1166666666667	-2.15812695968906	65.5092659896169	106.593557989208	4.87800627219317	468.148450145033	46.0788754271791
48.1333333333333	-2.16026319028518	65.848163714898	107.149588295793	4.83924894566412	468.097790962326	46.0758236691847
48.15	-2.16682446997305	65.8742562457497	106.581808720939	4.19319177825575	468.215131057211	46.0788754271791
48.1666666666667	-2.17796338665274	65.3736153467642	106.296316760563	4.4065096620675	468.038892033033	46.0738400264883
48.1833333333333	-2.18238843574453	65.4663887897956	107.048880281977	4.85069303814694	468.12266278998	46.0739926143881
48.2	-2.18406690264147	65.550006958845	106.760031387807	4.61814907897113	468.148450145033	46.0723141474911
48.2166666666667	-2.18666089693669	65.9352914056348	107.132040687324	4.62059048536904	468.108014351607	46.0694149773965
48.2333333333333	-2.19306958872497	66.1772958145916	107.426993097487	4.9138644286311	468.10084272032	46.070788268494
48.25	-2.19184888552718	66.0131112344927	107.514578551923	4.65156582901272	468.045605900622	46.066973571001
48.2666666666667	-2.19779981361636	65.8571664009788	107.290884690938	4.61402920567646	468.106030708913	46.0656002799035
48.2833333333333	-2.20390332960507	65.8567086372794	107.514578551921	4.19136072345767	468.178967724977	46.0636166372071
48.3	-2.20954908189475	65.6079903607368	105.930258389117	4.77134733029534	467.939252134516	46.0622433461096
48.3166666666667	-2.21199048829022	65.7617989636532	106.250082626945	4.25224329544349	468.072308783073	46.0607174671125
48.3333333333333	-2.21641553738205	65.542377563851	106.437613155691	4.2504122406432	467.975262878851	46.0637692251069
48.35	-2.22053541067455	66.6078988676024	107.644736030385	4.99427825178519	468.077649359563	46.0570553575191
48.3666666666667	-2.22541822346553	65.8019295812863	106.583487187838	4.69154385874215	468.0578129326	46.050646665731
48.3833333333333	-2.23243726685277	65.6433907534725	106.629568733549	4.51744106515772	467.910565609369	46.0497311383326
48.4	-2.24555982622855	65.7259408072201	106.57341638645	4.40650966206154	467.979535340042	46.0488156109343
48.4166666666667	-2.24983228742078	65.6591073071433	106.945730861769	4.62532071025897	468.080701117557	46.048968198834
48.4333333333333	-2.25288404541515	65.940937157924	107.012411773944	4.18663049856599	467.930859800033	46.0477474956363
48.45	-2.25639356710877	65.9162179181641	107.221609784454	4.670028964882	468.005322695096	46.0442379739427
48.4666666666667	-2.26264967099722	65.2640572347675	106.29021324457	4.3720247967269	467.988538026126	46.0421017433466
48.4833333333333	-2.26814283538721	65.8554879340864	107.067496005749	3.82545493992437	468.031872989648	46.0421017433466
48.5	-2.27363599977707	65.7724801166344	106.834189107072	4.06272912399345	468.06834149768	46.0416439796475
48.5166666666667	-2.28431715275757	66.2242928877091	107.231680585849	5.28160126695995	467.851208916378	46.0376766942547
48.5333333333333	-2.28706373495243	65.9482613771105	107.205740642889	4.51988247155309	468.033093692845	46.0334042330626
48.55	-2.29286207514191	65.3856697908437	106.456076291568	4.444656636995	468.049115422312	46.0330990572631
48.5666666666667	-2.29942335482975	65.7265511588193	107.173697183949	4.36607386863543	467.85029338898	46.0314205903662
48.5833333333333	-2.30049147012776	65.6243172660056	106.476370482234	4.04411340022723	468.020886660866	46.0292843597702
48.6	-2.30659498611662	65.8828011681319	106.471487669438	4.37385585152352	468.011578798984	46.0273007170738
48.6166666666667	-2.31193556260675	65.5997506141523	106.588522588521	4.08058190826607	467.976178406249	46.02394378328
48.6333333333333	-2.31544508430037	65.6223336233079	106.573416386444	3.58100912458036	467.889813655007	46.0234860195808
48.65	-2.32246412768741	65.1644173362508	105.45097979611	4.46739223404871	467.809705007654	46.0240963711797
48.6666666666667	-2.32963575897434	65.5231514884944	106.595236456116	3.9946749207126	467.974194763554	46.0227230800822
48.6833333333333	-2.33390822016644	65.3763619289627	106.097494727226	3.86543296965428	468.060712102694	46.0227230800822
48.7	-2.33757032975978	65.2144661673607	105.999228119808	4.26170374522859	467.962140319474	46.0205868494861
48.7166666666667	-2.3427583183502	65.5738106711988	106.405569696758	3.93562340352721	467.961529967876	46.0198239099875
48.7333333333333	-2.34779371904099	65.5249825432913	106.608969367087	3.79081748668749	467.984418152834	46.0163143882939
48.75	-2.34931959803816	65.9391061031286	106.67168299387	3.3914949531254	467.970532653959	46.0129574545001
48.7666666666667	-2.35847487202151	65.4930916722357	106.348959585952	3.94111656791706	468.023633243062	46.0170773277926
48.7833333333333	-2.3656465033082	64.8874702982584	105.519949526783	4.11933923479295	467.987775086628	46.0144833334973
48.8	-2.36549391540847	65.1323738773125	105.279318408926	6.49925270672449	467.989453553526	46.0121945150014
48.8166666666667	-2.36732497020513	65.1519051284737	105.705649000747	4.29801966535417	468.06254315749	46.0076168780099
48.8333333333333	-2.37190260719667	65.3897896641354	106.771628068189	4.02809167075166	467.841595878697	46.0088375812077
48.85	-2.37648024418833	65.4076424484044	105.60204181683	4.28794886397823	467.978467224746	46.0080746417091
48.8666666666667	-2.37907423848354	65.5190316152001	106.105429298007	3.57154867479924	468.054150823006	46.0067013506116
48.8833333333333	-2.38182082067854	65.3012886822984	105.784842120695	3.45649739840763	468.05186200451	46.0105160481046
48.9	-2.38639845767008	65.4914132053479	105.975271819544	3.8170626054417	468.0573551689	46.009753108606
48.9166666666667	-2.39219679785952	65.7593575572565	106.58928552802	4.0584566627982	468.053082707708	46.0068539385113
48.9333333333333	-2.39814772594853	65.2968636332078	106.087271337943	3.59718344194711	468.058270696298	46.0036495926172
48.95	-2.4034883024388	65.6359139463892	106.616446174172	4.25163294384735	468.059949163195	46.0028866531186
48.9666666666667	-2.4077607636309	65.8339730402211	106.253286972837	3.50654622951553	467.96473431377	46.0039547684166
48.9833333333333	-2.4091340547284	66.1611214972249	107.341086109954	3.45237752511859	467.996472596914	45.9999874830239
49	-2.41218581272278	66.0913888270491	107.231222822143	3.82667564312669	468.140820750047	45.9975460766284
49.0166666666667	-2.41859450451108	65.3891793125382	106.136252053754	3.69010947287503	468.011426211082	45.9947994944334
49.0333333333333	-2.42118849880627	65.8718148393519	106.790243791951	3.72169516811973	467.978162048946	45.9941891428346
49.05	-2.42958083329097	65.3127327747803	105.409781063188	4.02336144587169	468.120679147283	45.994494318634
49.0666666666667	-2.43217482758609	66.0538522037184	106.921164209914	4.21043421092165	467.892560237202	45.9928158517371
49.0833333333333	-2.43186965178663	65.4015389324183	105.954519865194	3.6788179683037	468.032330753345	45.991747736439
49.1	-2.43675246457772	65.6983223973715	106.241690292463	3.38081380014601	468.054455998805	45.991747736439
49.1166666666667	-2.44041457417095	65.500263303535	106.407248163658	3.75801108825184	467.966412780667	45.9888485663444
49.1333333333333	-2.44300856846621	65.6629220046373	106.164633403104	3.74321006198295	468.131818063964	45.9873226873472
49.15	-2.44346633216535	65.8776131795402	107.135702796915	4.24385096096294	468.062848333291	45.9856442204503
49.1666666666667	-2.45079055135198	65.9336129387353	106.911551172224	3.24607868468766	468.004101991898	45.9828976382553
49.1833333333333	-2.45277419404828	65.3798714506558	106.326986928404	3.60908529812429	468.048047307017	45.9833554019544
49.2	-2.45735183103994	65.5002633035346	106.110159522899	3.77662681202034	468.075665716867	45.979235528662
49.2166666666667	-2.4620820559312	65.2726021571524	105.848471274881	3.94996666610062	468.070630316176	45.9760311827679
49.2333333333333	-2.46681228082258	65.1783028351269	105.696493726762	3.50120565301738	468.070630316176	45.9764889464671
49.25	-2.47138991781412	65.374378286265	105.892264002101	3.32420368934891	468.135480173557	45.9790829407623
49.2666666666667	-2.47413650000909	65.2040901901785	105.431753720749	3.88801597881923	468.132733591362	45.9760311827679
49.2833333333333	-2.47489943950769	65.422290886777	106.217123640605	3.90235924138778	468.126782663273	45.9757260069684
49.3	-2.48191848289489	65.0135079034216	105.635458566851	4.14253259555407	468.016156435975	45.9711483699768
49.3166666666667	-2.48435988929032	65.0309029239966	104.836050560241	4.33616664029005	468.065289739686	45.970538018378
49.3333333333333	-2.48893752628185	65.4076424484014	106.155020365409	3.62815878559358	468.168896923595	45.974352715871
49.35	-2.49656692126794	65.4250374689706	105.974356292145	4.00840783169618	468.105420357311	45.9671810845841
49.3666666666667	-2.49839797606454	65.0716438932221	105.196158003579	4.25636316873851	468.011578798984	45.9737423642721
49.3833333333333	-2.5002290308612	65.0925484354829	105.663076976724	3.99116539902216	468.168133984097	45.9700802546788
49.4	-2.50038161876091	65.1137581535433	105.665060619417	3.70079062585858	468.029278995352	45.9708431941774
49.4166666666667	-2.5017549098584	65.2611580646762	105.951468107193	3.44398519062307	468.024396182561	45.9682491998821
49.4333333333333	-2.50206008565782	65.6252327934045	105.936972256717	2.7852632275379	468.033856632344	45.9647396781886
49.45	-2.50587478315087	65.201496195875	106.204153669123	3.48274251716452	467.925824399341	45.9630612112917
49.4666666666667	-2.50770583794747	64.9388924204632	105.504538148912	3.74259971038024	467.999524354906	45.9621456838934
49.4833333333333	-2.51091018384165	65.8454171327027	106.480337767627	4.18067957047477	468.037976505634	45.9603146290967
49.5	-2.51518264503375	65.258869246177	106.066061619882	3.58161947617646	467.920483822851	45.960162041197
49.5166666666667	-2.51380935393627	65.452961054621	105.918356532946	3.77540610881766	468.142804392746	45.957415459002
49.5333333333333	-2.51823440302816	65.1451912608856	105.501333803019	3.17100543802978	468.120221383584	45.9536007615091
49.55	-2.52647414961311	65.3774300442598	106.53053918663	3.51966878889185	467.922620053447	45.9575680469018
49.5666666666667	-2.52815261650995	65.1053658190583	105.543905827038	3.0709077758118	468.061780217993	45.9540585252082
49.5833333333333	-2.530288847106	65.2417794014074	105.934530850318	3.05885333172946	468.197278272944	45.9503964156149
49.6	-2.53135696240406	65.2524605543895	106.237265243369	3.93623375512728	468.005933046694	45.952532646211
49.6166666666667	-2.53211990190262	65.4566231642139	106.288534777678	3.3264925078529	468.062695745389	45.948717948718
49.6333333333333	-2.54035964848758	65.2826729585324	105.352560600789	2.77336137136509	468.108777291105	45.9484127729186
49.65	-2.54264846698333	65.2944222268116	105.832144369609	4.0799715566589	468.000439882305	45.9494808882166
49.6666666666667	-2.54585281287749	65.2811470795364	105.737845047582	3.48625203884507	468.105420357313	45.9490231245174
49.6833333333333	-2.54997268616988	65.3998604655176	105.781790362702	3.35212727499726	468.060406926895	45.9471920697208
49.7	-2.55393997156263	65.5522957773395	106.092459326537	3.42063924197277	467.984112977036	45.9496334761163
49.7166666666667	-2.55393997156261	65.4425850774406	106.158987650812	3.46244832649534	468.235120072074	45.9484127729186
49.7333333333333	-2.55912796015315	64.9747505768964	105.315786916953	3.20320148486633	468.086194281944	45.9461239544228
49.75	-2.56156936654861	65.2135506399602	105.58205280197	3.16917438323344	467.985333680232	45.9458187786233
49.7666666666667	-2.5649263003425	65.3952828285251	106.060110691789	4.00184655200613	468.137921579954	45.9435299601275
49.7833333333333	-2.56813064623657	65.2207222712472	105.522390933179	3.35746785148718	468.118085152989	45.9427670206289
49.8	-2.57118240423102	65.4203072440794	105.934530850326	3.87428306785613	468.023175479362	45.9406307900328
49.8166666666667	-2.57392898642593	65.0801888156044	105.791403400387	3.15605182384172	468.072766546772	45.9380367957376
49.8333333333333	-2.57560745332279	65.2472725657965	106.275259630399	-1.51680001716771	468.099774605023	45.937273856239
49.85	-2.58369461200803	65.2896920019203	105.532614322457	3.21205158307559	468.022412539864	45.9354428014424
49.8666666666667	-2.58308426040913	65.2252999082397	105.446554747018	3.31886311286557	468.086957221446	45.9369686804396
49.8833333333333	-2.5856782547044	65.0278511659999	105.386587702427	3.43330403765316	468.052167180309	45.933459158746
49.9	-2.59178177069312	65.0667610804281	105.318228323352	3.67881796830051	468.026837588956	45.9322384555483
49.9166666666667	-2.59758011088255	65.2758065030441	105.636679270065	3.03916949267197	468.078717474862	45.9313229281499
49.9333333333333	-2.59834305038112	64.9639168360176	104.939810332046	3.51905843729128	468.094281440633	45.9326962192474
49.95	-2.59925857777946	65.6153145799269	106.3852755061	2.86109941369311	467.988843201926	45.9326962192474
49.9666666666667	-2.60276809947299	65.4212227714796	105.523459048478	3.14949054416774	468.085126166649	45.9322384555483
49.9833333333333	-2.60551468166799	65.2835884859308	106.027151705451	3.9530184240922	468.036908390337	45.9305599886513
50	-2.60902420336151	65.118335790535	105.029074253385	2.98973101316278	468.014630556979	45.928576345955
50.0166666666667	-2.61543289514982	64.8777046726775	105.225302292431	3.1900789255033	468.09626508333	45.9276608185567
50.0333333333333	-2.61833206524444	65.3194466423671	105.610739327118	3.6603548324327	468.149060496632	45.9293392854536
50.05	-2.62321487803557	65.6734505697109	106.087729101632	3.88328575392057	468.107098824209	45.9264401153588
50.0666666666667	-2.6287080424254	64.9579659079276	104.846273949518	3.35090657179699	468.127698190671	45.9239987089634
50.0833333333333	-2.63053909722199	65.0359383246835	105.257040575562	2.91221636010128	468.122662789981	45.9241512968631
50.1	-2.63679520111057	65.2195015680496	105.323874075644	3.49525472493264	468.096112495429	45.9221676541667
50.1166666666667	-2.63954178330547	65.2629891194685	105.540701481143	2.25715650661222	468.069257025078	45.9221676541667
50.1333333333333	-2.6462556508932	65.4161873707881	105.841909995192	2.77458207456465	468.059338811597	45.919268484072
50.15	-2.64457718399627	65.1931038613991	105.385672175032	3.294906812603	468.083142523953	45.9172848413757
50.1666666666667	-2.64686600249213	65.1961556193955	105.571524236896	2.9367830119578	468.098706489724	45.9156063744788
50.1833333333333	-2.65541092487636	65.7296029168117	106.414572382841	2.99751299604807	468.075513128967	45.9160641381779
50.2	-2.65510574907694	65.7337227901032	106.005636811583	3.00056475404239	467.998608827508	45.9177426050749
50.2166666666667	-2.65724197967301	65.4030648114133	105.253531053874	2.94990557133601	468.108014351607	45.9192684840721
50.2333333333333	-2.65678421597384	64.9652901271148	105.129477091402	2.81333940108385	468.111981636999	45.9165219018771
50.25	-2.65663162807414	65.2140084036594	105.38063677434	2.67326370914361	468.023175479363	45.9157589623785
50.2666666666667	-2.66136185296552	65.1178780268282	105.409323299477	2.91709917289866	468.034314396042	45.9148434349801
50.2833333333333	-2.66380325936098	64.6553841027849	104.656912365968	2.91404741490156	468.012799502182	45.9098080342894
50.3	-2.66395584726072	65.1627388693538	105.514151186594	2.94502275854801	468.085736518249	45.9090450947908
50.3166666666667	-2.66609207785677	64.8633614101043	104.993216096954	3.18473834900527	468.054303410905	45.9078243915931
50.3333333333333	-2.66502396255873	65.8806649375302	107.038199128986	3.11378497563618	467.98106121904	45.905688160997
50.35	-2.66807572055314	65.595325565056	106.408468866845	3.03977984427055	468.038281681436	45.9046200456989
50.3666666666667	-2.66731278105455	65.2327767153246	105.577169989179	2.97492998689012	468.079022650661	45.9033993425012
50.3833333333333	-2.66517655045844	65.32127769716	105.752493485953	2.98973101316289	468.001507997602	45.9043148698995
50.4	-2.66380325936097	64.7798958289562	104.560629401248	3.05183428834772	467.957104918784	45.8994320571085
50.4166666666667	-2.6660920778568	65.2649727621681	105.030905308188	3.22944660362204	468.098553901825	45.8965328870138
50.4333333333333	-2.66761795685398	64.9300423222824	105.094381874467	2.89741533383338	468.024243594661	45.8962277112144
50.45	-2.66563431415761	64.8009529591223	104.807211447201	2.73170487473493	467.978467224744	45.8899716073258
50.4666666666667	-2.66716019315481	65.4514351756231	106.140829690744	2.74360673091382	467.958935973581	45.8919552500222
50.4833333333333	-2.66700760525508	65.3707161766726	105.637137033771	3.17512531132188	468.091534858437	45.8884457283286
50.5	-2.66532913835817	65.6334725399895	106.589132940122	2.72514359504839	467.881573908423	45.8878353767298
50.5166666666667	-2.66242996826345	65.2480355052923	105.674521069189	2.9319001991725	467.958478209884	45.8834103276378
50.5333333333333	-2.66014114976769	65.2281990783335	105.725485427707	2.96836870720195	467.996777772711	45.8823422123398
50.55	-2.65953079816884	65.2034798385756	105.648581126242	3.09883136146827	467.897290462095	45.876238696351
50.5666666666667	-2.66075150136657	65.0971260724748	105.383993708134	3.31398030006644	468.048199894917	45.874102465755
50.5833333333333	-2.65678421597389	65.4990426003358	105.516745180892	2.64945999679042	467.904156917583	45.872423998858
50.6	-2.65434280957832	65.0568428669447	104.856649926698	2.72514359504808	467.923382992947	45.875170581053
50.6166666666667	-2.65052811208535	64.7252693608572	104.659353772363	2.57911697501379	468.05201459241	45.8712032956603
50.6333333333333	-2.65068069998506	64.7951546189298	104.936758574059	3.35578938459467	467.961835143675	45.8683041255656
50.65	-2.64762894199069	65.1168099115359	105.681692700485	3.19068927709711	467.938641782918	45.8673885981673
50.6666666666667	-2.64106766230266	65.238575055512	105.548941227726	2.80433671500438	468.010968447386	45.8679989497662
50.6833333333333	-2.63984695910494	64.8241463198757	105.001913607236	3.18580646430299	468.099469429223	45.8663204828692
50.7	-2.64137283810211	64.8706856292897	104.837118675538	2.73948685761929	467.951916930193	45.8660153070698
50.7166666666667	-2.63435379471504	64.7400703871294	104.992758333251	2.88612382925268	467.995251893714	45.8614376700782
50.7333333333333	-2.6311494488209	64.9292793827903	104.926992948472	2.85743730410615	468.025464297859	45.8620480216771
50.75	-2.63053909722203	65.5027047099295	104.952627715625	3.1787874209158	468.067578558181	45.8591488515824
50.7666666666667	-2.62596146023034	64.8896065288554	104.977957306989	3.53935262795047	468.01340985378	45.8551815661897
50.7833333333333	-2.62138382323883	65.4917183811497	105.858542076262	2.93739336355828	468.000897646004	45.8585384999835
50.8	-2.62001053214128	64.82460408357	104.92317825097	2.75856034507275	468.011121035286	45.8594540273818
50.8166666666667	-2.6136018403531	65.2452889231029	105.131460734097	1.91505443543787	468.126630075373	45.8594540273818
50.8333333333333	-2.61253372505509	65.1282540040154	105.064627234016	3.62342856069495	468.191174756955	45.8612850821785
50.85	-2.60856643966234	65.4901925021519	105.714499098927	2.49565139386363	468.108166939507	45.8635739006743
50.8666666666667	-2.60826126386292	64.9788704501922	105.201651167971	2.57438675012002	468.141125925846	45.8650997796715
50.8833333333333	-2.60459915426959	65.258869246178	105.144430705573	3.55598470903431	468.177441845979	45.8629635490754
50.9	-2.59834305038114	65.082477634101	105.051962438342	4.21287561732728	467.999676942807	45.8663204828692
50.9166666666667	-2.59590164398558	65.2356758854192	105.318380911252	1.55632028318822	467.969159362863	45.86586271917
50.9333333333333	-2.59498611658727	64.9591866111277	104.926535184773	3.40583821569301	468.07383466207	45.8623531974765
50.95	-2.59742752298279	65.0573006306491	105.449148741317	3.33671589711793	467.954663512388	45.8646420159723
50.9666666666667	-2.59407058918896	65.1519051284734	105.276571826731	2.77458207455879	467.979230164243	45.8625057853763
50.9833333333333	-2.59498611658732	65.2115669972678	105.320822317653	2.05451977577136	468.04026532413	45.8629635490754
51	-2.59986892937832	65.4657784381973	105.47859820596	1.98371899030917	467.844037285092	45.8663204828692
51.0166666666667	-2.60368362687131	64.8403206372417	104.731375261026	2.8949739274403	468.02042889717	45.8643368401729
51.0333333333333	-2.60047928097719	65.0765267060119	104.995962679146	2.45445266094466	467.949933287497	45.8658627191701
51.05	-2.60261551157334	64.8542061361179	105.21599443054	2.70896927768457	467.803296315868	45.8693722408637
51.0666666666667	-2.60581985746741	64.9919930095672	104.890982204137	2.62260452643375	468.014935732779	45.8690670650642
51.0833333333333	-2.60887161546177	64.922565515195	104.842001488327	1.94129955418317	467.956341979287	45.8695248287634
51.1	-2.61131302185732	64.9608650780247	104.927450712171	3.08876056008366	467.800244557872	45.8676937739667
51.1166666666667	-2.61329666455365	65.1184883784335	105.030600132379	2.34840407064809	467.914685482661	45.8693722408636
51.1333333333333	-2.61909500474311	65.0888863258862	105.447317686515	1.82746898099788	467.999219179106	45.872423998858
51.15	-2.6306916851217	64.5516243309767	104.49455884067	2.4169160376126	467.819012869538	45.8715084714597
51.1666666666667	-2.63511673421366	64.6584358607816	104.514700443436	2.35801710832427	467.952374693894	45.8701351803622
51.1833333333333	-2.6412202502024	64.8563423667155	105.353323540288	3.08753985688026	467.979687927943	45.8689144771645
51.2	-2.64900223308824	64.8568001304149	105.179068158806	3.44276448742826	467.879285089927	45.8704403561617
51.2166666666667	-2.65739456757273	64.8444405105378	104.919516141386	2.72041337015855	468.017682314973	45.8715084714597
51.2333333333333	-2.66151444086522	64.6749153539458	104.630209483513	2.53913894530023	467.907666439273	45.8725765867577
51.25	-2.66639725365621	64.6369209669185	104.494253664866	3.52745077177588	467.876080744033	45.8696774166631
51.2666666666667	-2.67112747854757	65.1699105006434	104.812857199481	2.24647535360499	467.999676942808	45.8701351803622
51.2833333333333	-2.67295853334418	64.9234810425919	104.486013918281	1.84181224357147	468.014172793279	45.8684567134653
51.3	-2.67723099453636	64.7821846474533	104.734121843233	3.43086263126928	467.843274345593	45.8670834223678
51.3166666666667	-2.67845169773411	64.9356880745704	105.033041538778	3.23417682851129	467.974194763553	45.8672360102676
51.3333333333333	-2.68852249911553	64.8986092149379	104.889303737244	2.37586989259867	467.972974060356	45.8640316643734
51.35	-2.69264237240807	64.9430122937557	104.570852790524	1.52290353315335	467.786664234797	45.8657101312704
51.3666666666667	-2.69889847629653	64.7278633551503	104.581381355604	2.0682526867449	467.875165216634	45.8646420159723
51.3833333333333	-2.7005769431935	65.1644173362513	104.986654817262	3.27110310025013	467.89942669269	45.8655575433707
51.4	-2.70591751968365	64.9416390026594	104.710470718768	2.76924149807413	467.843274345593	45.8681515376659
51.4166666666667	-2.71141068407364	65.3310433227489	105.572744940092	1.95808422316018	467.913159603666	45.8655575433706
51.4333333333333	-2.71415726626855	65.3273812131539	105.106741494347	2.96409624600959	467.92719769044	45.8654049554709
51.45	-2.71675126056386	64.4628181733357	104.119955546854	1.80656443872172	467.743481859176	45.8658627191701
51.4666666666667	-2.72239701285343	65.0522652299548	105.155722210151	1.42158516774103	467.917432064857	45.8654049554709
51.4833333333333	-2.72010819435764	65.3334847291377	105.380484186435	1.77864085310313	467.88172649632	45.867541186067
51.5	-2.72438065554979	65.0255623475052	105.121084756916	3.56559774670586	467.74683879297	45.8669308344681
51.5166666666667	-2.72697464984505	65.2185860406533	105.711599928832	3.10478228953172	467.87363933764	45.8650997796715
51.5333333333333	-2.72956864414028	65.1104012197489	104.974600373184	2.14454663661439	467.960004088879	45.863726488574
51.55	-2.73597733592859	64.8352852365537	104.845968773724	3.15544147226941	467.69633219816	45.8608273184793
51.5666666666667	-2.73979203342153	65.0228157653112	105.088583534277	2.7817537058411	467.786969410597	45.8611324942788
51.5833333333333	-2.74559037361086	65.0013008714536	105.114218301434	2.22923292095584	467.914532894763	45.8612850821785
51.6	-2.74360673091452	64.4678535740275	104.247824206816	3.25202961278763	467.733563645694	45.8620480216771
51.6166666666667	-2.75016801060243	64.6562996301805	104.393698238949	3.71101401514218	467.859448662962	45.8577755604849
51.6333333333333	-2.75047318640192	65.0148811945288	104.721609635455	2.51945510621441	467.958173034082	45.8600643789807
51.65	-2.75489823549376	65.4091683274026	105.44670733492	1.67488108127243	467.790326344391	45.8551815661897
51.6666666666667	-2.75672929029043	64.799274492219	104.545370611275	2.73109452313386	467.870587579644	45.8554867419891
51.6833333333333	-2.75779740558846	65.1885262244052	105.689169507573	1.27311714131436	467.870740167543	45.8580807362844
51.7	-2.76008622408431	64.8888435893494	104.43047192277	2.64472977190922	467.729748948202	45.8589962636827
51.7166666666667	-2.76512162477501	64.5542183252697	104.365316889602	2.83546464654573	467.93177532743	45.8568600330866
51.7333333333333	-2.76695267957167	65.035022797285	104.897848659618	3.22349567553516	467.932233091128	45.858843675783
51.75	-2.76680009167194	64.3381538592669	103.802114951737	2.57072464053181	467.823743094429	45.8586910878832
51.7666666666667	-2.76649491587252	64.9822273839903	104.734732194832	1.51573190187008	467.900647395891	45.8556393298888
51.7833333333333	-2.76847855856886	64.7718086702707	104.292379873536	2.53562942359748	468.072003607273	45.8582333241841
51.8	-2.76802079486966	64.8821297217671	104.464956788121	2.50221267355841	467.727612717603	45.8579281483846
51.8166666666667	-2.76634232797278	64.5720711095372	104.319998283387	3.02497881800014	467.892560237203	45.857165208886
51.8333333333333	-2.76908891016771	64.7643318631834	104.735342546422	2.89085405415468	467.949475523799	45.8544186266911
51.85	-2.7703096133655	64.7234383060596	104.571615730022	1.58012399554819	467.797650563577	45.8545712145908
51.8666666666667	-2.77168290446295	64.8110237604986	104.311300773103	2.35557570192087	467.9477970569	45.8538082750922
51.8833333333333	-2.77534501405627	64.7087898676847	104.284140126951	2.65129105158635	467.908581966672	45.8509091049975
51.9	-2.77366654715936	64.6118965513623	104.282461660052	2.9706575256993	467.734936936791	45.8528927476939
51.9166666666667	-2.771682904463	65.1911202187023	105.219961715939	2.30903639250985	468.017071963376	45.8519772202956
51.9333333333333	-2.77580277775541	64.8131599910958	104.930197294369	2.86521928698785	467.972516296657	45.8524349839947
51.95	-2.77534501405626	64.9199715208983	104.525076420609	3.45771810160272	467.755536303254	45.8556393298889
51.9666666666667	-2.77809159625121	64.5618477202568	104.678885023527	3.13819903958977	467.900037044289	45.8528927476939
51.9833333333333	-2.77763383255204	64.5867195479124	104.49562695596	3.77769492731546	467.932538266928	45.8516720444962
52	-2.77732865675262	64.6047249200776	104.158255109683	2.6357270858125	467.76865886263	45.8544186266911
52.0166666666667	-2.77671830515374	64.4265022532044	103.934103484992	2.02003491045093	467.886761897015	45.8506039291981
52.0333333333333	-2.77839677205066	64.7156563231751	103.979574679112	3.17878742091717	467.900037044289	45.8519772202956
52.05	-2.78068559054651	65.1325264652066	104.616476572546	2.96943682248762	467.83427165951	45.8498409896995
52.0666666666667	-2.78358476064113	64.7391548597311	104.386831783463	2.26142896779774	467.931012387932	45.8506039291981
52.0833333333333	-2.78114335424563	65.1055184069602	104.218679917977	2.09327710230774	467.8945438799	45.851214280797
52.1	-2.78160111794479	64.3817939985847	103.69164131234	2.38533034237585	467.756146654853	45.8538082750922
52.1166666666667	-2.78572099123716	64.5757332191299	104.274679677169	2.89497392743964	467.887067072812	45.8530453355936
52.1333333333333	-2.79228227092519	64.3871345750761	103.545919868102	2.32276930349226	467.875622980332	45.8487728744014
52.15	-2.79090897982769	64.4562568936501	103.58666083733	3.81645225384426	467.708386642241	45.8461788801062
52.1666666666667	-2.79350297412293	64.4002571344546	103.974997042122	2.69050614180734	467.86234783306	45.8492306381006
52.1833333333333	-2.79182450722601	64.8807564306691	104.203115952199	3.50654622951101	467.946271177904	45.8451107648082
52.2	-2.79563920471903	65.0666084925263	104.622122324832	3.46122762328944	467.782391773604	45.8455685285073
52.2166666666667	-2.79457108942097	64.5159187624412	104.21456004468	2.75489823549418	467.815503347844	45.8464840559056
52.2333333333333	-2.79426591362153	64.4945564564781	104.013906956544	2.98851030996749	467.931775327431	45.8495358139001
52.25	-2.79380814992237	64.3085518067212	103.725058062378	3.03749102577513	467.865399591052	45.8455685285073
52.2666666666667	-2.79182450722599	64.8842659523706	104.539572271094	3.48503133565552	467.891186946105	45.8402279520171
52.2833333333333	-2.79258744672462	64.8625984706039	104.620901621633	3.35334797819571	467.867840997448	45.8416012431146
52.3	-2.79701249581652	64.6732368870494	104.052053931477	3.6734773918045	467.912854427865	45.8376339577218
52.3166666666667	-2.79624955631789	64.5233955695262	104.333120842762	2.98851030996344	467.908734554573	45.8377865456216
52.3333333333333	-2.79762284741535	64.333881398076	103.757254109224	2.95646685102569	468.002728700801	45.8388546609197
52.35	-2.79960649011174	64.3747749552012	103.837057580776	2.62855545452662	467.84464763669	45.8377865456216
52.3666666666667	-2.79975907801147	64.7072639886885	104.511190921735	3.1345369299967	467.992352723619	45.8388546609196
52.3833333333333	-2.79655473211732	64.5665779451462	104.002157688267	2.85804765570696	467.906598323976	45.8394650125185
52.4	-2.79823319901423	64.6657600799626	104.316641349588	3.59886190884493	467.88859295181	45.8364132545241
52.4166666666667	-2.80067460540977	65.2083626513689	104.805685568192	2.67387406073517	467.893475764602	45.8390072488194
52.4333333333333	-2.80082719330948	64.5534553857736	104.022146703134	2.68104569202755	467.971295593458	45.840838303616
52.45	-2.80448930290281	64.576953922332	104.382559322274	3.21510334105428	467.82801555562	45.8362606666244
52.4666666666667	-2.80647294559912	64.6984138905062	104.015738011346	3.52684042017669	467.840985527097	45.8354977271258
52.4833333333333	-2.80601518189994	64.3338813980761	103.718039018997	3.68415854479173	467.939252134517	45.8382443093208
52.5	-2.80525224240137	64.8935738142475	104.503714114649	3.77296470242527	467.909192318272	45.8399227762177
52.5166666666667	-2.80952470359356	64.8444405105332	104.237143053838	2.87300126986775	467.86158489356	45.8377865456216
52.5333333333333	-2.80982987939297	64.6305122751303	104.534079106693	2.90519731671877	467.935895200723	45.8368710182233
52.55	-2.81257646158795	64.8302498358674	104.03404855931	3.18702716749618	467.835644950607	45.8362606666244
52.5666666666667	-2.81272904948765	64.8865547708598	104.508291751642	2.74482743411283	467.9485599964	45.83320890863
52.5833333333333	-2.81333940108655	64.5568123195698	104.233786120053	3.5672762135955	467.827710379822	45.8321407933319
52.6	-2.80906693989436	64.312213916316	103.426290954728	3.75862143984987	467.884320490618	45.8371761940227
52.6166666666667	-2.81242387368816	64.7653999784831	104.227530016155	3.27232380344718	467.978314636845	45.8336666723292
52.6333333333333	-2.8148652800837	64.3134346195116	103.697592240428	3.03031939448692	467.928876157336	45.8345821997275
52.65	-2.81059281889157	64.8053780082064	104.428946043781	3.03977984426835	467.930402036333	45.8290890353376
52.6666666666667	-2.81410234058515	64.9106636590134	104.724813981338	3.59001181066084	467.827862967721	45.8280209200396
52.6833333333333	-2.8139497526854	64.5339241346082	103.865438930121	3.13697833639284	467.883099787419	45.8327511449308
52.7	-2.81486528008373	64.5314827282108	104.208761704487	3.56315634031344	468.024396182561	45.8298519748361
52.7166666666667	-2.81517045588316	64.2202034127839	103.199392747844	3.43208333445121	467.909344906172	45.8278683321398
52.7333333333333	-2.81410234058508	64.2083015566093	103.643881299734	3.3014680922854	467.931775327431	45.8243588104462
52.75	-2.81181352208932	64.6695747774586	103.977591036415	2.81150834628988	467.891949885604	45.8226803435493
52.7666666666667	-2.81730668647929	64.6469917682943	104.456106689933	3.18412799740996	467.980756043241	45.8263424531427
52.7833333333333	-2.81761186227868	64.2765083477801	103.703237992717	3.04039019586917	467.888898127609	45.8278683321398
52.8	-2.82173173557118	64.6201362979508	103.889090054581	2.86872880868787	467.904156917582	45.8258846894434
52.8166666666667	-2.82127397187194	64.3347969254722	103.754660114922	3.3742525204593	467.900189632189	45.8232906951482
52.8333333333333	-2.8179170380781	64.3613472200238	103.36449285534	3.67164633701348	467.906445736077	45.8251217499448
52.85	-2.82402055406694	64.487690000995	103.936239715597	3.26164265046392	467.903393978082	45.8269528047415
52.8666666666667	-2.82402055406691	65.0159493098227	104.81438307848	3.64662192145695	467.858075371866	45.8286312716384
52.8833333333333	-2.82737748786078	64.5905342454017	104.02321481843	3.37120076246394	467.915295834262	45.826647628942
52.9	-2.83042924585513	64.7199287843654	104.423300291498	3.81294273215322	467.990063905124	45.8269528047415
52.9166666666667	-2.83576982234539	64.8320808906643	103.91396188224	2.85148637600951	467.858227959765	45.8281735079392
52.9333333333333	-2.83653276184396	65.2780953215425	105.725332839805	3.04695147555404	467.905530208679	45.8226803435494
52.95	-2.83332841594981	64.6480598835959	104.550100836149	4.03755212054222	467.938184019219	45.8216122282513
52.9666666666667	-2.83271806435096	64.8357430002542	103.918539519224	3.50715658111418	467.93757366762	45.8246639862457
52.9833333333333	-2.83134477325344	64.1149177619751	103.287130790188	3.32176228295273	467.896985286293	45.8202389371538
53	-2.82859819105852	64.676441232946	104.431387450182	3.0518342883488	467.841138114997	45.8184078823572
53.0166666666667	-2.83027665795544	64.4097175842328	103.954092499852	2.6070405606683	467.979230164245	45.8184078823572
53.0333333333333	-2.82768266366019	64.5464363423847	104.137960919021	3.23890705340595	467.93223309113	45.817950118658
53.05	-2.82676713626194	64.4504585534609	104.302145499123	3.26210041417357	467.873181573937	45.8190182339561
53.0666666666667	-2.83241288855152	64.6035042168801	104.314047355294	4.05128503151283	467.800397145772	45.8235958709477
53.0833333333333	-2.83058183375488	64.440845515781	103.387075864498	2.84965532122079	467.864331475753	45.8264950410423
53.1	-2.83378617964901	64.2015876890168	104.081961159823	3.99177575062734	467.913007015765	45.8271053926412
53.1166666666667	-2.83363359174929	64.2556038055165	103.430868591718	3.54118368275439	467.783307301004	45.8234432830479
53.1333333333333	-2.83241288855154	64.6172371278571	104.398428463848	3.61686728101358	467.832440604714	45.8248165741454
53.15	-2.83821122874085	64.6836128642347	104.26613475479	3.74488852887613	467.957257506684	45.8182552944575
53.1666666666667	-2.83943193193863	64.4126167543338	103.518759221957	3.96965050516714	467.885998957515	45.8194759976552
53.1833333333333	-2.83973710773807	65.1795235383218	104.106375223777	3.98994469582938	467.944897886807	45.8205441129533
53.2	-2.84019487143722	64.7203865480611	104.037558081003	3.25859089247081	467.881573908423	45.8185604702568
53.2166666666667	-2.83805864084116	64.6775093482444	104.022909642632	4.32014491081901	467.966565368567	45.8156613001622
53.2333333333333	-2.83851640454034	64.2853584459611	103.718344194788	4.8679354708196	467.905835384477	45.8219174040508
53.25	-2.84111039883555	64.4030037166478	103.694998246133	5.09742767199441	467.939252134517	45.8199337613544
53.2666666666667	-2.84324662943164	64.5948067066012	103.977438448526	4.79942350383481	468.047131779619	45.81688200336
53.2833333333333	-2.84202592623387	64.8696175139909	104.587790047394	4.50431850578304	467.963208434773	45.8182552944575
53.3	-2.84156816253475	64.357990286231	103.810354698323	4.86671476762616	468.011731386883	45.8170345912597
53.3166666666667	-2.84538286002772	64.7525825949055	104.506765872643	4.9698641878261	467.863721124156	45.8197811734547
53.3333333333333	-2.84706132692463	64.0541877778894	103.36174627315	4.23072840158274	468.014935732777	45.8213070524519
53.35	-2.84690873902492	64.6552315148876	103.852011194949	5.20164520750489	467.930859800032	45.8190182339561
53.3666666666667	-2.84889238172126	64.5311775524153	103.936239715593	4.81483488171157	467.918042416456	45.8200863492541
53.3833333333333	-2.84935014542042	64.3579902862312	103.62602851546	5.44731172604929	467.952679869693	45.8193234097555
53.4	-2.84690873902492	64.581836735119	103.742758258746	4.14436365034685	468.009595156288	45.8164242396608
53.4166666666667	-2.84797685432295	64.43291094499	103.547140571305	4.71412686790312	467.910565609369	45.8191708218558
53.4333333333333	-2.84675615112519	64.253772750721	103.79967354534	4.59129360862466	467.878369562529	45.8142880090647
53.45	-2.84782426642325	64.6550789269875	103.804861533932	4.52278164165233	467.859143487164	45.8165768275606
53.4666666666667	-2.84767167852352	64.5493355124796	103.858725062533	4.85008268654847	467.945355650506	45.8156613001622
53.4833333333333	-2.84278886573242	64.5343818983078	103.843618860461	4.24446131254808	467.876233331931	45.8129147179672
53.5	-2.84034745933695	64.6263924018378	104.00215768827	3.81950401183985	467.799176442574	45.8135250695661
53.5166666666667	-2.83958451983836	64.5859566084096	104.06441355135	4.9405673110869	467.819318045338	45.8147457727639
53.5333333333333	-2.84095781093584	64.4098701721352	103.683554153655	4.33082606380066	467.864331475754	45.8185604702569
53.55	-2.84370439313083	64.4507637292591	104.092337136999	4.54841640880414	467.862195245158	45.8176449428586
53.5666666666667	-2.84568803582716	64.3537178250388	103.33702703339	4.28550745758368	467.797040211978	45.8173397670591
53.5833333333333	-2.84873979382154	64.6610298550732	104.099051004588	4.4971468744898	467.773541675421	45.8170345912597
53.6	-2.84873979382156	64.5674934725462	103.820425499702	5.04310637969264	467.835797538507	45.8200863492541
53.6166666666667	-2.85057084861819	64.71825031747	103.990255832092	4.28977991877849	467.740124925383	45.8203915250535
53.6333333333333	-2.84889238172126	64.3112983889132	103.548819038199	4.66041592719711	467.802991140067	45.8216122282513
53.65	-2.84782426642324	64.2047920349106	103.550344917198	4.38575770769958	467.788342701694	45.8173397670591
53.6666666666667	-2.84690873902493	64.4977608023756	103.725058062379	4.82566862259023	467.779034839811	45.8231381072485
53.6833333333333	-2.84935014542044	64.6125069029623	104.024893285324	3.81828330864423	467.778424488212	45.8213070524519
53.7	-2.8447725084288	64.8700752776885	104.896780544324	4.30290247816475	467.666119794017	45.8187130581566
53.7166666666667	-2.84538286002771	64.3253364756911	103.596426462916	5.09910613889134	467.70838664224	45.8177975307583
53.7333333333333	-2.84782426642326	64.3280830578858	103.518148870357	4.36729457182315	467.844952812491	45.8193234097555
53.75	-2.84935014542043	64.2090644961038	103.330313165803	3.94279503481357	467.786053883198	45.8193234097555
53.7666666666667	-2.84996049701932	64.2548408660237	104.255453601808	4.26948572811731	467.726086838608	45.8231381072485
53.7833333333333	-2.85194413971568	64.5365181289029	103.570181344161	4.27848841419745	467.777814136613	45.8148983606636
53.8	-2.8557588372087	64.3837776412822	103.551413032501	4.40712001366439	467.790936695988	45.8150509485634
53.8166666666667	-2.85530107350951	64.5006599724689	103.628317333955	4.47929409022841	467.712048751834	45.8200863492541
53.8333333333333	-2.85591142510837	64.3674507360157	103.267904714822	4.25392176234347	467.780713306707	45.8203915250535
53.85	-2.8568269525067	64.1828193773525	102.993246495324	4.48524501832104	467.882642023721	45.8229855193488
53.8666666666667	-2.85392778241204	64.480060606005	104.002005100365	4.89051847997583	467.905530208678	45.8223751677499
53.8833333333333	-2.85530107350952	64.4265022532037	103.962484834342	4.23255945637882	467.956799742984	45.821764816151
53.9	-2.85545366140924	64.3581428741303	103.989950656293	4.42512538582589	467.811230886652	45.8191708218558
53.9166666666667	-2.85301225501368	64.3161812017059	103.464590517552	4.7362521133585	467.967633483866	45.817950118658
53.9333333333333	-2.84996049701932	64.2517891080244	103.466268984451	4.62226895226789	467.938641782918	45.8185604702569
53.95	-2.8484346180221	64.5511665672734	103.755880818116	4.16450525310324	467.894391291999	45.8153561243628
53.9666666666667	-2.84873979382155	63.9193000745362	102.762838766745	4.19975305794129	467.890118830807	45.8167294154603
53.9833333333333	-2.85041826071845	64.1028633179016	103.027578772765	4.26826502490548	467.950696226996	45.8188656460564
54	-2.84690873902491	64.1068306032914	103.23372502528	3.38020344854613	467.908124202974	45.8194759976552
54.0166666666667	-2.85026567281876	64.2540779265254	103.386007749209	4.95857268325971	467.822522391231	45.8171871791594
54.0333333333333	-2.84599321162658	64.5064583126581	104.193502914519	4.44709804338759	467.894849055699	45.8170345912597
54.05	-2.84233110203325	64.3624153353196	103.964773652827	5.21003754200287	468.000897646004	45.8181027065577
54.0666666666667	-2.83821122874086	64.2769661114789	103.27110906071	5.43479951827334	467.969006774962	45.8155087122625
54.0833333333333	-2.83638017394424	64.2508735806257	103.40492864876	4.51988247156293	467.916669125359	45.8156613001622
54.1	-2.83622758604451	64.4959297475781	103.979116915412	4.17167688439608	467.860516778261	45.8199337613544
54.1166666666667	-2.83348100384958	64.4730415626198	103.516928167162	4.99015837848799	467.903851741781	45.8167294154603
54.1333333333333	-2.83042924585513	64.4789924907088	103.684011917354	4.86381559752163	467.931012387932	45.8191708218558
54.15	-2.82691972416161	64.4934883411823	103.455435243575	4.84352140686067	467.918652768055	45.8162716517611
54.1666666666667	-2.82676713626187	64.4770088480147	103.219381762708	4.67659024456527	467.8942387041	45.8173397670591
54.1833333333333	-2.8253938451644	64.877399496877	103.66905830318	4.72312955398009	468.016766787574	45.8174923549589
54.2	-2.82585160886358	64.6033516289791	103.651510694718	5.28938324984847	467.944287535206	45.8205441129533
54.2166666666667	-2.82783525155992	64.7016182364001	104.273153798173	5.67085299914169	467.846326103587	45.8214596403516
54.2333333333333	-2.82508866936491	64.2786445783741	103.3843292823	5.59455904927842	467.918042416457	45.8205441129532
54.25	-2.82218949927028	64.3679084997123	103.623739696964	5.24162323722976	467.923840756645	45.8188656460563
54.2666666666667	-2.8227998508692	63.9589729284627	102.615896619316	5.0342562815084	467.843121757692	45.8193234097555
54.2833333333333	-2.8253938451644	64.350208303345	103.864828578523	4.99778777347751	467.818555105838	45.8176449428586
54.3	-2.82371537826743	64.1034736694941	103.359915218341	5.09864837518958	467.833050956312	45.8194759976552
54.3166666666667	-2.82173173557112	64.1970100520267	103.551565620397	4.97871428601395	467.836865653805	45.8197811734547
54.3333333333333	-2.82386796616715	64.4028511287462	103.352438411263	5.66902194434486	467.839001884401	45.8200863492541
54.35	-2.82814042735935	64.5923653002009	103.70461128382	4.92454558160722	467.869824640144	45.8213070524519
54.3666666666667	-2.8227998508692	64.4530525477596	104.069143776251	4.71000699460283	467.89927410479	45.8239010467471
54.3833333333333	-2.82096879607251	63.9815559376217	103.0579437648	5.27259858087595	467.944592711007	45.8196285855549
54.4	-2.81913774127589	64.4388618730807	103.555227729988	5.33576997135781	467.819470633237	45.8197811734547
54.4166666666667	-2.82005326867424	64.2484321742296	103.249594166849	5.03959685799604	467.795056569282	45.8197811734547
54.4333333333333	-2.8255464330641	64.2891731434562	103.387228452398	4.65629605390367	467.879895441526	45.8203915250535
54.45	-2.82676713626187	64.3152656743068	103.200918626838	5.28450043706005	467.862500420958	45.8199337613544
54.4666666666667	-2.82585160886356	64.0410652185124	103.155447432723	5.70121799118671	467.867230645849	45.8182552944575
54.4833333333333	-2.82798783945965	64.0929451044173	103.091207926938	4.95079070035354	467.815503347845	45.81688200336
54.5	-2.82676713626188	64.0824165393362	102.874380521439	4.59617642141438	467.922314877648	45.8181027065577
54.5166666666667	-2.82707231206135	64.3154182622109	103.562704537082	5.02403289223873	467.817334402639	45.8167294154603
54.5333333333333	-2.82890336685796	64.3505134791443	103.524252386346	5.38108857757311	467.767895923132	45.8182552944575
54.55	-2.82676713626183	64.4091072326356	103.507925481074	4.72480802087725	467.850445976881	45.8185604702569
54.5666666666667	-2.82569902096385	64.3668403844152	103.459097353168	5.26725800438376	467.819012869537	45.8193234097555
54.5833333333333	-2.83042924585513	64.6993294179052	104.032522680315	5.01808196414194	467.829999198317	45.8156613001623
54.6	-2.83088700955432	64.1124763555783	103.120504803683	5.13557464692523	467.896222346796	45.8116940147695
54.6166666666667	-2.83454911914756	64.1257515028533	102.903219634483	5.10398895168342	467.831372489415	45.8116940147695
54.6333333333333	-2.83836381664061	64.5981636403906	103.553244087295	4.87571745369877	467.903241390183	45.8089474325745
54.65	-2.83973710773807	64.3094673341218	103.287893729683	4.64256314292834	467.884778254317	45.8077267293768
54.6666666666667	-2.8412629867353	64.0523567230904	103.064505044489	5.02052337053662	467.858533135565	45.8055904987807
54.6833333333333	-2.84416215682995	64.1559639069998	103.181387375674	4.93171721289771	467.908887142472	45.8037594439841
54.7	-2.8437043931308	64.5021858514646	103.720785601186	5.44303926486255	468.025311709959	45.8017758012877
54.7166666666667	-2.84538286002771	64.1091194217874	103.274160818706	5.17005951226186	467.898358577392	45.8020809770871
54.7333333333333	-2.84523027212799	64.2896309071541	103.47832342853	4.84108000046023	467.910413021471	45.799944746491
54.75	-2.84538286002771	63.9548530551704	103.106924480613	4.56871059946479	467.985028504433	45.7981136916944
54.7666666666667	-2.84507768422829	64.5269050912212	103.361746273149	4.94651823917676	467.822369803331	45.7959774610983
54.7833333333333	-2.84614579952631	64.0500679045954	103.430716003818	5.02113372213408	467.96488690167	45.7968929884967
54.8	-2.8421785141336	64.4310798901981	103.360067806248	4.86976652561543	467.956036803484	45.792315351505
54.8166666666667	-2.84782426642325	64.1623725987895	103.551107856699	5.18028290154198	467.870892755442	45.7906368846081
54.8333333333333	-2.84858720592185	64.477161435912	103.81981514811	4.64622525252674	467.954663512388	45.7892635935107
54.85	-2.84584062372685	64.1419258202272	102.855764797674	4.8213961614058	467.862958184656	45.7872799508143
54.8666666666667	-2.84248368993302	64.517902405137	103.68004463196	5.61119113035252	467.762097582942	45.7842281928199
54.8833333333333	-2.84629838742603	64.0296211260304	102.950216707597	4.91554289552812	467.916974301159	45.7817867864244
54.9	-2.84126298673528	64.0628852881713	103.382345639604	5.68031344892236	467.906445736078	45.7828549017224
54.9166666666667	-2.84355180523107	64.1701545816771	103.440329041497	5.36796601819536	467.814435232546	45.7820919622238
54.9333333333333	-2.8398896956378	64.3730964883029	103.133169599364	5.32096894508553	467.856396904969	45.7808712590261
54.95	-2.84202592623389	64.1503181547111	103.632589795152	4.84581022535896	467.895459407297	45.7778195010317
54.9666666666667	-2.84019487143724	64.2496528774295	103.432089294917	5.57960543510916	467.869977228044	45.77873502843
54.9833333333333	-2.83470170704727	63.8947334226784	102.83623354651	5.0521090657743	467.858075371866	45.7765987978339
55	-2.833786179649	64.0453376797043	103.283163504789	5.33515961975809	467.901715511186	45.7741573914384
55.0166666666667	-2.83561723444571	64.2252388134767	103.100668376731	4.86198454271366	467.907666439275	45.7726315124412
55.0333333333333	-2.84172075043444	64.3621101595229	103.881613247491	4.10789514231003	467.92658733884	45.7724789245415
55.05	-2.84156816253468	64.1732063396642	102.967916903957	4.41429164495951	467.872723810239	45.7720211608423
55.0666666666667	-2.83912675613918	63.9373054467027	103.133627363065	5.2046969655005	467.903241390183	45.774920330937
55.0833333333333	-2.83607499814482	64.1556587312009	103.34297796148	5.71968112705269	467.889661067108	45.7735470398395
55.1	-2.83500688284676	64.1556587312029	103.306662041348	5.26313813108758	467.868451349046	45.7743099793381
55.1166666666667	-2.83546464654593	64.3672981481153	103.679892044064	5.11650115945792	467.750806078363	45.774920330937
55.1333333333333	-2.83058183375485	63.8330879111928	102.850424221183	5.52116426951998	467.898968928992	45.7755306825359
55.15	-2.82936113055712	64.2015876890159	103.563009712873	5.68031344892634	467.969769714462	45.7726315124412
55.1666666666667	-2.82798783945961	64.1313972551446	103.31261296943	5.15220672799122	467.762097582941	45.7772091494328
55.1833333333333	-2.82524125726468	64.0903511101212	102.914968902766	5.31379731379591	467.811230886652	45.7805660832266
55.2	-2.82386796616715	64.3549385282402	103.02513736637	5.46043428542477	467.790936695988	45.77873502843
55.2166666666667	-2.81684892278009	64.5287361460177	103.672110061176	4.95201140356171	467.737683518987	45.7785824405303
55.2333333333333	-2.81669633488037	64.0407600427127	102.880941801127	5.0437167312924	467.819165457439	45.7804134953269
55.25	-2.81532304378288	64.491199522686	103.623587109064	4.82856779268786	467.864026299955	45.7827023138227
55.2666666666667	-2.81028764309202	64.1896858328327	103.062979165483	5.08659393111469	467.726697190206	45.7859066597169
55.2833333333333	-2.80387895130388	64.0070381168749	102.725302143413	4.87449675050355	467.776898609215	45.7898739451096
55.3	-2.80509965450168	64.3108406252203	102.85606997348	4.96559172663048	467.828778495118	45.7917049999062
55.3166666666667	-2.80677812139857	64.2655220189995	103.23372502528	4.29100062197339	467.651013591946	45.7924679394048
55.3333333333333	-2.80937211569379	64.2260017529699	103.130880780865	4.59251431181697	467.841748466594	45.7904842967084
55.35	-2.81089799469101	64.5505562156759	103.810659874121	4.81483488171338	467.831372489414	45.7949093458003
55.3666666666667	-2.81257646158792	63.9778938280296	103.135763593662	4.96803313302867	467.779034839811	45.7932308789034
55.3833333333333	-2.813644576886	64.2775764630799	103.426290954726	5.3185275386863	467.755536303255	45.7955196973992
55.4	-2.81867997757672	64.2734565897852	103.256765798134	4.80537443192857	467.843732109292	45.7933834668031
55.4166666666667	-2.81517045588316	64.4879951767923	104.317862052788	5.7559970471881	467.74683879297	45.7955196973992
55.4333333333333	-2.81883256547643	64.2891731434575	103.013998449685	5.19935638900811	467.906598323977	45.797808515895
55.45	-2.8199006807745	64.274677292985	103.620077587376	5.77629123785555	467.806805837558	45.8013180375886
55.4666666666667	-2.82386796616719	64.3921699757679	103.371359310828	6.00395238423057	467.709454757538	45.8040646197835
55.4833333333333	-2.82569902096384	64.227222456171	103.586813425236	6.0117343671157	467.903393978084	45.8034542681846
55.5	-2.82753007576048	64.3853035202803	103.53890082472	5.88722264094486	467.824506033927	45.8042172076832
55.5166666666667	-2.83561723444572	63.9919319147979	102.698141497257	5.45021089613352	467.68732951208	45.8068112019785
55.5333333333333	-2.83714311344283	64.0386238121171	102.849508693785	4.59907559150906	467.942914244111	45.8048275592821
55.55	-2.83851640454037	64.2205085885809	102.643667617058	5.39665254335778	467.97953534004	45.8060482624799
55.5666666666667	-2.84278886573248	63.9292182880169	102.556997690023	5.75599704718717	467.748517259867	45.8040646197835
55.5833333333333	-2.84538286002767	63.917316431841	102.746359273577	6.01890599840788	467.931470151629	45.807574141477
55.6	-2.8511812002171	63.7606086588291	102.353292843898	5.09559661719606	468.036603214538	45.8098629599729
55.6166666666667	-2.85484330981033	64.531482728209	103.564077828167	5.4633334555221	467.859753838763	45.8097103720732
55.6333333333333	-2.85820024360422	64.2777290509741	103.390737974086	5.1068881217766	467.949628111699	45.8081844930759
55.65	-2.86247270479634	63.9847602835158	102.702871722157	5.72319064874086	467.953290221292	45.8104733115717
55.6666666666667	-2.86216752899691	64.2350044390616	102.857138088781	6.15303076225244	467.740887864881	45.8098629599729
55.6833333333333	-2.86384599589382	64.7090950434866	104.079214577628	5.18150360474209	467.89942669269	45.8129147179673
55.7	-2.86582963859022	64.1240730359563	103.155447432716	5.44075044637026	467.808636892355	45.8116940147695
55.7166666666667	-2.86964433608318	64.3582954620292	103.388449155595	5.56465182093778	467.699689131956	45.8147457727639
55.7333333333333	-2.86903398448433	64.4670906345282	103.510977239067	4.96513396293712	467.865704766854	45.8165768275605
55.75	-2.87376420937562	64.2528572233234	103.189016770662	5.44609102285449	467.864636651554	45.8155087122625
55.7666666666667	-2.87269609407758	64.1716804606657	103.271109060701	5.15754730448295	467.756757006452	45.817950118658
55.7833333333333	-2.87483232467367	63.7543525549391	102.448355105423	5.48896822267629	467.890271418707	45.8124569542681
55.8	-2.87635820367091	64.7301521736546	104.146811017216	5.38291963236503	467.890424006604	45.8121517784687
55.8166666666667	-2.88063066486303	64.288410203956	103.281179862089	5.08964568910815	467.760571703945	45.8144405969645
55.8333333333333	-2.88154619226132	64.1808357346534	103.070303384677	5.12245208754715	467.873334161837	45.8129147179673
55.85	-2.8862764171527	64.4608345306425	103.462759462761	5.332260449665	467.927808042037	45.8139828332653
55.8666666666667	-2.8911592299437	64.2260017529777	103.153311202135	5.73692355971687	467.790326344391	45.8133724816664
55.8833333333333	-2.88703935665125	63.6815681267739	102.132040389302	6.02546727808878	467.864636651555	45.8112362510703
55.9	-2.89024370254536	64.5305672008108	103.174368332283	5.3369906745571	467.885083430117	45.8127621300675
55.9166666666667	-2.89222734524176	64.4045295956431	103.58147284874	5.42579683219414	467.742413743878	45.8139828332653
55.9333333333333	-2.8949739274367	64.3579902862312	103.153616377929	5.43174776028204	467.934369321725	45.8182552944575
55.95	-2.89299028474034	63.9839973440137	102.765280173137	5.02235442533086	467.885236018013	45.8170345912597
55.9666666666667	-2.89695757013304	63.9112129158505	102.627493299693	5.23033173265008	467.662152508626	45.8148983606636
55.9833333333333	-2.90031450392691	63.9254035905259	102.61406556452	5.30845673730821	467.828931083022	45.8138302453656
56	-2.89970415232801	64.0589180027794	102.935873445027	5.39299043375195	467.849988213181	45.8155087122625
56.0166666666667	-2.89802568543111	63.9695014935445	102.895285063701	5.22071869496804	467.616833902408	45.8145931848642
56.0333333333333	-2.9010774434255	64.1371955953356	103.05428165521	5.29411347473308	467.742871507578	45.8174923549589
56.05	-2.90290849822219	63.9206733656323	103.028036536453	5.00328093786884	467.761029467641	45.819628585555
56.0666666666667	-2.90687578361485	64.0726509137543	102.774893210822	5.30540497931204	467.547711583836	45.8205441129533
56.0833333333333	-2.90428178931962	63.9167060802416	102.774130271327	4.73854093185469	467.766370044132	45.8170345912597
56.1	-2.90840166261208	63.9810981739233	102.350241085903	5.14442474511034	467.770337329526	45.8161190638614
56.1166666666667	-2.91160600850619	64.1332283099434	103.155905196421	5.16243011727622	467.618817545104	45.8135250695662
56.1333333333333	-2.90641801991568	63.9974250791927	102.729422016704	5.10810882497554	467.850140801081	45.8123043663684
56.15	-2.90901201421092	64.2478218226318	103.045278969125	5.23918183083435	467.708996993841	45.8173397670591
56.1666666666667	-2.90885942631123	64.0584602390759	102.728506489302	4.91447478022472	467.604321694632	45.8182552944574
56.1833333333333	-2.9134370633028	63.7206306290996	102.421499635069	4.5746615275523	467.81718181474	45.8152035364631
56.2	-2.9142000028014	64.2870369128654	103.267599539027	5.51994356632642	467.771405444822	45.8150509485633
56.2166666666667	-2.91343706330281	64.2253914013746	103.431784119118	5.47889742129511	467.466382233285	45.8139828332653
56.2333333333333	-2.91236894800477	63.7909736508675	102.405172729792	5.06645232834865	467.656811932139	45.81688200336
56.25	-2.91420000280141	63.7401618802644	102.417074585979	5.13191253733112	467.737683518987	45.8182552944575
56.2666666666667	-2.91725176079584	63.9574470494713	102.647482314556	5.19935638900212	467.535657139757	45.8110836631706
56.2833333333333	-2.91755693659524	64.3033638181307	102.707907122846	4.82078580980262	467.649792888748	45.8113888389701
56.3	-2.91313188750333	64.1591682528976	103.537222357836	5.49430879916929	467.640790202663	45.810320723672
56.3166666666667	-2.9140474149017	64.5418587053936	103.853994837641	5.08491546421638	467.573804114688	45.810320723672
56.3333333333333	-2.9157258817986	64.2112007267052	103.18367619418	5.18196136843963	467.683819990385	45.8126095421678
56.35	-2.91557329389888	63.8114204294337	102.557150277923	4.91554289552785	467.683667402485	45.8133724816664
56.3666666666667	-2.91496294230001	64.0212287915489	102.95738833889	5.17311127025338	467.471112458176	45.8133724816664
56.3833333333333	-2.91511553019973	63.6821784783691	101.955496189324	5.12245208754501	467.668103436716	45.8142880090648
56.4	-2.91511553019973	63.854450217152	102.770773337524	4.49775722609726	467.685956220982	45.8152035364631
56.4166666666667	-2.91603105759806	64.3303718763836	103.247610524154	4.4899752432113	467.582806800771	45.8139828332653
56.4333333333333	-2.91770952449497	64.12544632706	102.681662004097	4.69261197403697	467.636975505171	45.8191708218558
56.45	-2.9152681180994	63.4587897931822	102.112356550243	4.75700406772045	467.797345387776	45.8161190638614
56.4666666666667	-2.9109956569073	64.1104927128843	102.983328281839	5.00740081115896	467.567700598699	45.8181027065577
56.4833333333333	-2.90962236580981	63.6853828242616	102.156454453248	5.26603730118398	467.724103195914	45.8184078823572
56.5	-2.91038530530841	63.9055671635608	102.250448599485	5.03959685800055	467.806348073861	45.8174923549589
56.5166666666667	-2.9129792996037	63.8788642811085	102.61772767411	5.35194428873046	467.76804851103	45.8165768275606
56.5333333333333	-2.91587846969833	63.8166084180238	102.165762315139	5.30418427611474	467.729443772402	45.8165768275605
56.55	-2.91709917289612	63.7445869293601	102.006613135743	5.20164520749925	467.804211843264	45.8109310752709
56.5666666666667	-2.91999834299078	64.1637458898879	103.065573159791	4.96147185334404	467.691296797472	45.8191708218558
56.5833333333333	-2.92076128248937	64.0706672710602	102.994772374321	4.95018034877039	467.911023373068	45.8188656460564
56.6	-2.9209138703891	63.8970222411766	102.674490372803	4.0972139893296	467.757825121749	45.8174923549589
56.6166666666667	-2.92427080418292	64.0462532071016	102.3484100311	4.78202848326941	467.732495530396	45.81688200336
56.6333333333333	-2.92076128248934	64.080738072439	103.391043149893	4.90608244574852	467.793225514486	45.8167294154602
56.65	-2.92045610668991	63.9832344045192	102.547079476546	5.52482637910949	467.943829771508	45.815203536463
56.6666666666667	-2.922592337286	63.9212837172343	102.362600705786	4.98710662049217	467.801007497369	45.8185604702569
56.6833333333333	-2.91954057929162	64.2873420886598	103.350149592765	4.77546720358627	467.822217215431	45.8145931848642
56.7	-2.9174043486955	64.0042915346763	102.847372463185	4.36241175904003	467.999371767006	45.8177975307583
56.7166666666667	-2.91572588179861	63.8477363495672	102.826773096728	4.58412197733482	467.731122239299	45.817950118658
56.7333333333333	-2.91893022769278	63.7616767741277	102.001882910839	5.57487521022099	467.784985767901	45.8171871791594
56.75	-2.92045610668993	64.0964546261105	102.676321427603	5.03181487511483	467.810620535053	45.8155087122625
56.7666666666667	-2.91526811809938	63.832935323292	102.468344120276	4.97825652231223	467.8945438799	45.81688200336
56.7833333333333	-2.91252153590449	63.9922370906022	102.238088979608	4.68132046945754	467.866162530551	45.8164242396608
56.8	-2.91114824480699	63.9220466567221	102.965017733866	4.5603182649814	467.765301928835	45.8199337613544
56.8166666666667	-2.91084306900757	63.527149172257	101.864401213193	4.69978360532451	467.759198412848	45.81688200336
56.8333333333333	-2.91252153590449	64.5629158355484	102.970205722455	4.80293302553182	467.869977228043	45.8167294154603
56.85	-2.91084306900757	64.3981209038543	102.984091221336	5.23689301233938	467.851514092178	45.8153561243628
56.8666666666667	-2.91206377220534	64.1126289434819	102.764669821542	5.01686126094508	467.810467947153	45.8167294154603
56.8833333333333	-2.90809648681261	64.1124763555828	102.797171044183	4.71290616469865	467.869214288545	45.8156613001622
56.9	-2.91282671170391	64.243396773543	102.819448877545	4.70161466011945	467.802228200569	45.8173397670591
56.9166666666667	-2.9132844754031	63.5726203663697	101.760641441382	4.91020231903581	467.735394700491	45.8159664759616
56.9333333333333	-2.91557329389888	63.8976325927742	102.545095833841	4.6794894146591	467.707623702742	45.8139828332653
56.95	-2.91526811809947	63.9836921682192	102.57149354049	5.54206881177325	467.732342942497	45.8147457727639
56.9666666666667	-2.91755693659525	64.2662849584985	102.218557728442	3.91777061926145	467.751263842062	45.8177975307583
56.9833333333333	-2.91328447540306	64.0477790860928	102.747427388869	4.24201990617528	467.667645673015	45.814135421165
57	-2.91221636010505	63.4056892040783	101.610800123859	4.84519987375734	467.712048751834	45.8159664759617
57.0166666666667	-2.90473955301873	63.3150519916521	101.644216873909	5.03486663310627	467.808179128659	45.81688200336
57.0333333333333	-2.90733354731401	64.0088691716718	102.504965216218	4.82917814428735	467.856854668668	45.8184078823572
57.05	-2.90519731671788	63.8254585162046	102.460409549498	5.3667453149978	467.859906426661	45.8132198937667
57.0666666666667	-2.90458696511906	63.8819160391046	102.750479146869	4.6527865322094	467.767590747332	45.8155087122625
57.0833333333333	-2.90931719001032	63.886646263996	103.096701091335	4.97993498920845	467.805890310161	45.8147457727639
57.1	-2.9119111843056	63.7978401063576	102.201010119972	4.85298185664412	467.796277272479	45.8126095421678
57.1166666666667	-2.9096223658098	63.6150398024945	102.315145868964	5.31379731379695	467.846173515688	45.814135421165
57.1333333333333	-2.91358965120254	63.8086738472421	102.487417607752	4.91447478022873	467.735242112591	45.8127621300675
57.15	-2.91252153590449	64.3004646480349	102.974783359453	5.1409152234133	467.793835866083	45.8161190638614
57.1666666666667	-2.91252153590448	64.0830268909306	102.813650537345	5.04371673128974	467.797650563577	45.8144405969644
57.1833333333333	-2.91038530530842	63.6850776484658	102.298361199996	4.62348965546556	467.790173756491	45.8113888389701
57.2	-2.90885942631117	63.9492073028855	102.886892729223	4.51866176835902	467.742261155979	45.8107784873712
57.2166666666667	-2.90367143772074	64.179157267759	102.900015288594	4.86915617401296	467.86097454196	45.8153561243628
57.2333333333333	-2.90321367402158	63.7349738916702	102.22725523873	4.86732511921577	467.922772641347	45.8135250695661
57.25	-2.90275591032241	63.8176765333221	103.107534832212	4.80476408033155	467.914075131063	45.8126095421678
57.2666666666667	-2.90138261922494	64.2609443820193	103.373648129338	4.86976652562037	467.872876398138	45.8141354211651
57.2833333333333	-2.90306108612185	64.6913948471174	104.204031479597	5.36445649650353	467.862195245158	45.8164242396608
57.3	-2.90321367402159	63.5300483423428	101.666494707243	4.48463466671945	467.869519464345	45.8176449428586
57.3166666666667	-2.90580766831682	63.9777412401293	102.906881744083	5.43708833677307	467.857617608167	45.8182552944575
57.3333333333333	-2.90809648681261	63.7171211074069	102.308279413483	4.83161955069358	467.832440604712	45.8167294154603
57.35	-2.90687578361486	64.0645637550696	102.600943005142	4.07463098017337	467.976330994149	45.8165768275605
57.3666666666667	-2.90931719001037	63.7606086588291	102.224966420232	4.97169524262247	467.917126889058	45.8132198937667
57.3833333333333	-2.90809648681261	63.678516368777	102.358480832484	4.65995816349694	467.831830253114	45.8127621300675
57.4	-2.91069048110784	63.675159434982	101.817556727979	5.07652312973195	467.844189872991	45.8142880090647
57.4166666666667	-2.9103853053084	64.1034736694984	102.436148073448	4.76188688050801	467.943677183609	45.814135421165
57.4333333333333	-2.91084306900757	63.832324971696	102.419668580275	4.69154385874052	467.869061700646	45.8127621300675
57.45	-2.91374223910232	63.8614692605417	102.298666375795	4.41139247485877	467.86082195406	45.814135421165
57.4666666666667	-2.9203035187902	63.7209358048999	102.224050892833	5.30479462771338	467.80665324966	45.8129147179673
57.4833333333333	-2.91542070599909	63.7798347341941	102.302786249096	4.68666104594057	467.924145932445	45.8139828332653
57.5	-2.91175859640589	64.0158882150583	103.139273115353	4.65156582901272	467.847241630986	45.8142880090647
57.5166666666667	-2.91130083270671	64.0488472013956	103.076864664358	4.79515104264913	467.918347592256	45.8123043663684
57.5333333333333	-2.90977495370953	63.9287605243186	102.394033813121	4.87632780530104	467.926129575141	45.8124569542681
57.55	-2.91313188750346	64.1999092221192	102.76161806355	5.41038545432029	467.954968688188	45.8127621300675
[truncated: 16,980 more chars]
