# Supplementary material for: Thermodynamically controlled multiphase separation of heterogeneous liquid crystal colloids
Source: Nat Commun. 2023 Aug 29;14:5277. doi: 10.1038/s41467-023-41054-7 (PMC10465492; doi:10.1038/s41467-023-41054-7)
Supplement: Supplementary file 11 — Source Data [file 41467_2023_41054_MOESM11_ESM.zip › Source data/Supplementary Figure 7_The size-exclusion chromatography/13-1-2022/han-9.xlsx]

## Sheet: Sample Details
Administrative Information
Export date	13. tammikuuta 2022 13:00:41
Culture name	fi-FI
Decimal separator	,
Workspace name	Leena
Workspace path	C:\ProgramData\Agilent Technologies\GPC\Workspaces\Leena\
File name	MDS_Aqueous_100122-0042.sample
Creation date	12. tammikuuta 2022 10:11:03
Created by	gpc-sec
Comments	Collected by Agilent GPC/SEC Software Version 1.1.3131.27789
Software version	Agilent GPC/SEC Software - 1.1.3131.27789
Sample Information
Sample name	han-9
Information
Sample type	Sample
Injection date	12. tammikuuta 2022
Vial number	1
Injection number	1
Injection volume (µL)	100
Concentration (mg/mL)	1
dn/dc (mL/g)	0.1
UV extinction coefficient [(mg/mL)-¹][cm-¹]	1
Mark-Houwink K ((10e-5) dL/g)	14.1
Mark-Houwink Alpha	0.7
Mp	100000
Analysed	No
Instrument Conditions
Eluent
Refractive index (RIU)	1
Set flow rate (mL/min)	1
LS Wavelength (nm)	658
Set temperature (°C)	20
Actual temperature (°C)	0
Actual flow rate (mL/min)	0
Column information
Data origin	Collected by Agilent GPC/SEC Software Version 1.1.3131.27789
Instrument name
Collection Parameters
Collected by	gpc-sec
Number of channels	6
Run length (mins)	60.0167
Delay time (secs)	0
Sampling interval (secs)	1
Number of data points	3601
DLS Parameters
Viscosity (cP)	0.0089
Correlator run time (secs)	5
Collection fraction	0
Channel Information
Channel ID	Detector type	Detector name	Detector units	Channel Information
1	RI	RI	mV
2	LS 15°	LS 15°	mV
3	LS 90°	LS 90°	mV
4	VS DP	VS DP	mV
5	VS IP	VS IP	mV
6	UV 280nm	UV 280nm	mV

## Sheet: Raw Data
Collection Parameters
Collected by	gpc-sec
Number of channels	6
Run length (mins)	60.0167
Delay time (secs)	0
Sampling interval (secs)	1
Number of data points	3601
DLS Parameters
Viscosity (cP)	0.0089
Correlator run time (secs)	5
Collection fraction	0
Channel Information
Channel ID	Detector type	Detector name	Detector units	Channel Information
1	RI	RI	mV
2	LS 15°	LS 15°	mV
3	LS 90°	LS 90°	mV
4	VS DP	VS DP	mV
5	VS IP	VS IP	mV
6	UV 280nm	UV 280nm	mV
Raw Data
RT (mins)	Response Trace 1	Response Trace 2	Response Trace 3	Response Trace 4	Response Trace 5	Response Trace 6
0	-5.35545	58.9336	91.4895	-1.86195	469.409	40.5592
0.0166667	-5.75386	58.931	91.4706	-1.66283	469.437	39.8592
0.0333333	-6.15654	59.0134	91.6029	-2.83287	468.09	39.1126
0.05	-6.64635	58.8639	91.4236	-3.3181	462.048	38.3167
0.0666667	-7.17842	58.9193	91.5449	-3.44444	457.69	37.4764
0.0833333	-7.75734	58.9791	91.6399	-8.06252	453.207	36.5942
0.1	-8.38966	58.9178	91.4805	-8.69682	449.754	35.6754
0.116667	-9.07036	59.0411	91.6502	-2.02873	448.116	34.7256
0.133333	-9.81056	58.9625	91.6308	-4.07143	447.963	33.7389
0.15	-10.6223	58.8792	91.5844	-2.13966	448.939	32.7177
0.166667	-11.5081	58.8917	91.5432	-5.16228	451.229	31.6653
0.183333	-12.4735	58.8569	91.4443	-3.76213	453.22	30.5734
0.2	-13.5207	58.8964	91.6158	-2.59331	455.296	29.4453
0.216667	-14.6653	59.089	91.704	-5.08827	458.304	28.2839
0.233333	-15.9068	58.8299	91.4056	-4.14894	461.26	27.087
0.25	-17.2524	58.8305	91.4457	-4.804	463.721	25.8541
0.266667	-18.7002	58.7905	91.341	-3.02422	465.885	24.5889
0.283333	-20.2558	58.8932	91.4704	-4.38622	467.426	23.2943
0.3	-21.917	58.8735	91.4594	-4.44817	468.802	21.9762
0.316667	-23.6892	58.8795	91.3497	-4.61388	470.067	20.6365
0.333333	-25.5691	59.081	91.5723	-6.10161	471.015	19.284
0.35	-27.5675	58.9813	91.4774	-8.29735	471.52	17.9182
0.366667	-29.6702	58.8474	91.2768	-9.65462	471.978	16.5522
0.383333	-31.8772	58.8723	91.2237	-4.26094	472.061	15.1954
0.4	-34.1869	59.0116	91.6778	-4.81834	471.966	13.8442
0.416667	-36.6038	58.9686	91.352	-4.34151	471.953	12.5123
0.433333	-39.1186	59.0655	91.4164	-5.19432	471.878	11.1979
0.45	-41.7271	59.0324	91.4243	-5.72487	471.617	9.91356
0.466667	-44.4207	58.9011	91.3084	-4.07204	471.589	8.65883
0.483333	-47.1969	58.9706	91.3924	-5.214	471.519	7.44072
0.5	-50.0547	58.8938	91.3313	-8.41545	471.229	6.26244
0.516667	-52.9775	58.8799	91.2313	-4.82185	471.289	5.13344
0.533333	-55.9594	58.9198	91.432	-4.34746	471.069	4.05251
0.55	-58.9956	59.0514	91.6891	-5.12108	470.833	2.98347
0.566667	-62.085	58.9552	91.3944	-4.65492	470.949	1.97884
0.583333	-65.1934	58.9364	91.4463	-6.37749	470.744	1.62972
0.6	-68.3297	59.0067	91.4895	-6.13136	470.515	1.62972
0.616667	-71.4791	58.919	91.48	-5.1873	470.593	1.63124
0.633333	-74.6302	58.8682	91.4114	-5.45128	470.476	1.63246
0.65	-77.7668	58.8709	91.3587	-6.08971	470.263	1.62972
0.666667	-80.8871	58.9166	91.4887	-7.18941	470.214	1.62987
0.683333	-83.9745	58.8673	91.3305	-11.5333	470.279	1.63033
0.7	-87.0171	58.8769	91.3418	-10.0205	470.162	1.62987
0.716667	-90.0048	58.8897	91.374	-6.19392	470.062	1.62865
0.733333	-92.927	58.8837	91.4628	-5.76607	469.967	1.62743
0.75	-95.7699	58.858	91.2092	-5.97405	469.908	1.63002
0.766667	-98.529	58.9939	91.4631	-6.41213	469.925	1.63216
0.783333	-101.191	58.9268	91.3354	-6.73103	469.855	1.63048
0.8	-103.749	58.9146	91.3895	-5.75462	469.715	1.63109
0.816667	-106.192	58.8313	91.2927	-6.57311	469.793	1.63017
0.833333	-108.514	58.848	91.2695	-6.94908	469.66	1.63261
0.85	-110.704	58.8668	91.3348	-7.08916	469.512	1.63048
0.866667	-112.76	58.9562	91.3483	-6.39061	469.555	1.63078
0.883333	-114.669	59.1238	91.8037	-7.07848	469.572	1.63246
0.9	-116.432	58.9118	91.3929	-7.0565	469.448	1.63017
0.916667	-118.045	58.9271	91.466	-6.38893	469.36	1.632
0.933333	-119.498	58.9024	91.4213	-6.90025	469.366	1.63124
0.95	-120.798	58.856	91.2646	-12.1848	469.343	1.63139
0.966667	-121.934	58.9166	91.379	-12.4715	469.335	1.63078
0.983333	-122.914	58.8274	91.2077	-8.30986	469.285	1.63078
1	-123.729	58.9394	91.4167	-7.31102	469.268	1.6317
1.01667	-124.379	58.959	91.4358	-7.05162	469.376	1.63094
1.03333	-124.872	58.8989	91.3656	-7.35146	469.357	1.63033
1.05	-125.204	58.8918	91.3439	-8.2682	469.383	1.8853
1.06667	-125.378	58.8924	91.4024	-8.38615	469.407	2.68425
1.08333	-125.394	58.7783	91.3093	-8.46077	469.412	3.48167
1.1	-125.287	58.7974	91.3148	-8.42384	469.358	4.28185
1.11667	-125.032	58.744	91.35	-7.7842	469.334	5.10231
1.13333	-124.631	58.8281	91.3798	-9.44008	469.358	5.93422
1.15	-124.092	58.8027	91.3339	-8.74626	469.369	6.77986
1.16667	-123.42	58.8773	91.6308	-9.33632	469.381	7.63008
1.18333	-122.618	58.9523	91.728	-8.25447	469.167	8.49495
1.2	-121.697	58.9298	91.7191	-9.66362	468.904	9.36653
1.21667	-120.668	58.7698	91.4024	-15.2854	468.614	10.2447
1.23333	-119.534	58.8151	91.4805	-14.6156	468.627	11.1248
1.25	-118.292	58.8252	91.491	-9.05678	468.646	12.0081
1.26667	-116.955	58.8641	91.5185	-8.59062	468.87	12.8898
1.28333	-115.529	58.7936	91.3366	-9.13551	468.872	13.7632
1.3	-114.017	58.7728	91.4213	-10.5701	468.984	14.6339
1.31667	-112.429	58.9889	91.7281	-10.2584	469.008	15.5025
1.33333	-110.765	58.8552	91.471	-10.2244	469.068	16.3639
1.35	-109.04	58.8203	91.3558	-9.64562	469.145	17.2108
1.36667	-107.259	58.8062	91.3789	-9.66713	469.19	18.0511
1.38333	-105.424	58.8598	91.4835	-15.8147	469.179	18.8828
1.4	-103.547	58.8273	91.4835	-15.1144	469.239	19.7047
1.41667	-101.625	58.9639	91.6534	-9.82323	469.343	20.512
1.43333	-99.6716	58.8485	91.3375	-10.2168	469.328	21.3026
1.45	-97.6876	58.8964	91.5655	-9.60808	469.383	22.0806
1.46667	-95.678	58.9961	91.4413	-10.3693	469.406	22.842
1.48333	-93.6552	58.9095	91.3413	-10.4223	469.403	23.5908
1.5	-91.6184	58.8429	91.3778	-10.0968	469.445	24.3214
1.51667	-89.576	58.9448	91.5165	-10.8337	469.515	25.0361
1.53333	-87.5242	58.8982	91.3892	-10.724	469.529	25.7385
1.55	-85.4728	58.8162	91.2855	-10.8515	469.489	26.4223
1.56667	-83.4242	58.953	91.495	-10.0129	469.481	27.0892
1.58333	-81.3819	58.8221	91.3609	-11.4838	469.539	27.7374
1.6	-79.3534	58.8145	91.3694	-10.9045	469.568	28.3657
1.61667	-77.3441	58.8682	91.3796	-11.0094	469.566	28.9834
1.63333	-75.3544	58.8804	91.4001	-16.3529	469.628	29.5774
1.65	-73.3816	59.0624	91.737	-16.17	469.645	30.1571
1.66667	-71.4327	58.7615	91.2264	-11.0499	469.645	30.7188
1.68333	-69.3188	58.7771	91.2244	-11.2061	469.674	31.2667
1.7	-67.4287	58.7228	91.2411	-11.4463	469.693	31.7959
1.71667	-65.5688	58.7826	91.3267	-10.8591	469.743	32.3104
1.73333	-63.7443	58.7923	91.3549	-11.3944	469.764	32.8089
1.75	-61.9489	58.8413	91.4512	-11.8565	469.722	33.2948
1.76667	-60.1933	58.8053	91.365	-11.829	469.714	33.7627
1.78333	-58.4728	58.7698	91.419	-16.8209	469.815	34.2138
1.8	-56.7895	58.7791	91.4085	-17.523	469.855	34.6543
1.81667	-55.1409	58.7092	91.2785	-11.8987	469.739	35.0788
1.83333	-53.5354	58.8541	91.4924	-11.8659	469.701	35.4897
1.85	-51.9621	58.6956	91.2977	-12.2301	469.868	35.8903
1.86667	-50.4324	58.8071	91.4982	-11.9559	469.727	36.2791
1.88333	-48.9452	58.7299	91.3033	-11.9906	469.739	36.6511
1.9	-47.4955	58.7412	91.3731	-11.7771	469.73	37.019
1.91667	-46.086	58.8105	91.4416	-12.3672	469.704	37.3667
1.93333	-44.7135	58.7511	91.4568	-12.3177	469.777	37.7088
1.95	-43.3782	58.7766	91.4907	-12.5317	469.818	38.0392
1.96667	-42.0864	58.7798	91.3902	-15.1943	469.832	38.3566
1.98333	-40.83	58.8622	91.5624	-18.1257	469.907	38.6674
2	-39.6108	58.8955	91.5369	-17.5933	469.853	38.9663
2.01667	-38.4208	58.9117	91.6781	-12.5639	469.74	39.2574
2.03333	-37.273	58.8384	91.6422	-12.9334	469.814	39.5382
2.05	-36.161	58.7836	91.4201	-12.6504	469.798	39.8139
2.06667	-35.0842	58.7431	91.4065	-12.093	469.766	40.0826
2.08333	-34.0354	58.8728	91.6387	-12.9256	469.746	40.34
2.1	-33.0231	58.7815	91.4147	-13.1182	469.743	40.5877
2.11667	-32.0393	58.7751	91.3941	-12.8352	469.777	40.8335
2.13333	-31.0821	58.8238	91.4469	-12.8364	469.825	41.0697
2.15	-30.1568	58.8697	91.4227	-12.6957	469.814	41.2991
2.16667	-29.3494	58.8497	91.5736	-13.1338	469.812	41.5205
2.18333	-28.483	58.8371	91.5189	-12.5591	469.854	41.7381
2.2	-27.6392	58.8367	91.4022	-13.2839	469.859	41.9483
2.21667	-26.8243	58.8821	91.6196	-18.9387	469.817	42.1565
2.23333	-26.0328	58.8458	91.4327	-18.7449	469.911	42.3501
2.25	-25.2673	58.7698	91.3613	-13.4913	469.929	42.5411
2.26667	-24.5179	58.9176	91.585	-13.3126	469.902	42.727
2.28333	-23.7923	58.7618	91.3415	-12.7987	469.924	42.9086
2.3	-23.0895	58.8065	91.3923	-13.3436	469.936	43.0689
2.31667	-22.4116	58.9281	91.4828	-13.3167	469.881	43.2406
2.33333	-21.7548	58.9089	91.5063	-13.924	469.907	43.4061
2.35	-21.1172	58.7873	91.3816	-14.0791	469.849	43.5679
2.36667	-20.4948	58.8532	91.3992	-13.9896	469.891	43.7251
2.38333	-19.8919	58.9001	91.6454	-13.3573	469.885	43.8772
2.4	-19.309	58.9097	91.5786	-13.7125	469.859	44.0255
2.41667	-18.7394	58.8236	91.4321	-14.2966	469.75	44.1708
2.43333	-18.1904	58.8996	91.4777	-13.8245	469.882	44.3148
2.45	-17.6553	58.7806	91.3201	-19.9531	469.824	44.454
2.46667	-17.136	58.861	91.4275	-19.8243	469.811	44.5853
2.48333	-16.6323	58.8352	91.3508	-14.408	469.767	44.7149
2.5	-16.1413	58.8186	91.3474	-14.2876	469.896	44.8377
2.51667	-15.662	58.905	91.4607	-14.5469	469.787	44.9593
2.53333	-15.2029	58.8409	91.3973	-14.9154	469.849	45.0816
2.55	-14.755	58.8676	91.5264	-15.1752	469.844	45.1933
2.56667	-14.3162	58.8287	91.4085	-15.0315	469.848	45.3045
2.58333	-13.8914	59.0325	91.6511	-14.7782	469.875	45.413
2.6	-13.4824	58.8818	91.5377	-15.5239	469.791	45.5152
2.61667	-13.0791	58.8479	91.4741	-15.1437	469.857	45.6176
2.63333	-12.6929	58.8247	91.4037	-15.4082	469.893	45.7148
2.65	-12.3145	58.9407	91.3818	-15.4917	469.968	45.8091
2.66667	-11.9495	58.8468	91.4607	-21.5046	469.941	45.8981
2.68333	-11.5932	58.7974	91.3787	-21.8235	469.988	45.9863
2.7	-11.2467	58.8738	91.3944	-15.7909	470.043	46.0708
2.71667	-10.9107	58.8526	91.4646	-16.3757	469.922	46.1514
2.73333	-10.586	59.0817	91.7585	-16.4668	470.014	46.2281
2.75	-10.267	58.7763	91.2217	-16.2569	470.049	46.3065
2.76667	-9.95873	58.8113	91.3644	-16.3667	470	46.3772
2.78333	-9.66164	58.8102	91.3368	-16.2928	469.989	46.4449
2.8	-9.36897	58.894	91.5771	-16.9949	470.001	46.5121
2.81667	-9.08897	58.9774	91.5127	-17.0808	469.937	46.578
2.83333	-8.81798	58.8596	91.3331	-16.7649	469.985	46.6396
2.85	-8.54836	58.964	91.5127	-22.4445	469.957	46.7014
2.86667	-8.29216	58.8891	91.504	-22.9089	469.91	46.7603
2.88333	-8.05168	58.7914	91.3416	-17.0438	470.1	46.8139
2.9	-7.81456	58.7898	91.3015	-17.0385	470.015	46.8664
2.91667	-7.58614	58.9346	91.5221	-16.7612	469.903	46.9152
2.93333	-7.36153	58.8166	91.345	-16.9579	469.968	46.9642
2.95	-7.14989	58.8532	91.4397	-17.7197	470.041	47.0077
2.96667	-6.9381	58.8291	91.3032	-17.2018	469.92	47.0502
2.98333	-6.7379	58.977	91.5887	-17.774	469.947	47.0951
3	-6.54182	58.8642	91.4219	-17.6995	469.908	47.134
3.01667	-6.35918	59.0626	91.6021	-17.7609	469.892	47.1696
3.03333	-6.17683	58.8265	91.3909	-17.6929	469.967	47.2012
3.05	-6.00426	58.8818	91.3737	-18.1477	469.978	47.2349
3.06667	-5.83916	58.9291	91.4314	-18.3981	469.961	47.2709
3.08333	-5.67726	58.7603	91.2188	-18.1727	470.049	47.3016
3.1	-5.5175	58.8865	91.3706	-18.9219	469.994	47.3293
3.11667	-5.37056	58.8357	91.3523	-18.3099	469.872	47.3554
3.13333	-5.23277	58.9527	91.6128	-18.9237	469.984	47.3798
3.15	-5.10201	58.9338	91.4794	-24.2887	470.011	47.4001
3.16667	-4.97139	58.8531	91.4854	-24.2411	469.922	47.4249
3.18333	-4.84306	58.7656	91.2617	-24.9754	469.969	47.4508
3.2	-4.72649	58.841	91.4578	-19.0072	469.997	47.4679
3.21667	-4.6122	58.8297	91.3117	-19.0113	469.922	47.4825
3.23333	-4.51225	58.959	91.3787	-19.2486	469.974	47.4998
3.25	-4.40651	58.9068	91.4254	-19.0554	470.019	47.5156
3.26667	-4.30748	58.968	91.4971	-19.8608	469.968	47.5336
3.28333	-4.21104	58.8752	91.4257	-19.3803	470.121	47.555
3.3	-4.1198	58.8424	91.3963	-19.6062	470.108	47.5698
3.31667	-4.04015	58.8047	91.3609	-19.9006	470.007	47.5793
3.33333	-3.9605	58.8526	91.4086	-20.6629	470.219	47.5893
3.35	-3.88802	58.8517	91.3677	-20.6297	470.212	47.6028
3.36667	-3.81279	58.9468	91.3647	-20.1891	470.052	47.6145
3.38333	-3.74413	58.8705	91.3718	-20.7232	470.149	47.626
3.4	-3.68141	58.8567	91.3482	-27.0371	470.218	47.6341
3.41667	-3.62007	58.8274	91.3122	-27.4079	470.088	47.6417
3.43333	-3.56453	58.8598	91.4219	-21.7757	470.137	47.6508
3.45	-3.51067	58.7724	91.1904	-20.7917	470.089	47.6598
3.46667	-3.45573	58.9019	91.5107	-21.712	470.045	47.6653
3.48333	-3.40858	58.8477	91.5084	-20.9055	470.116	47.6731
3.5	-3.36617	58.8442	91.4332	-21.5499	470.042	47.6803
3.51667	-3.32237	58.8097	91.3091	-22.36	469.909	47.6843
3.53333	-3.2769	58.8718	91.3879	-22.0315	470.071	47.6922
3.55	-3.23326	59.0054	91.6338	-22.1693	470.109	47.6994
3.56667	-3.19588	58.9028	91.4262	-22.1049	469.993	47.703
3.58333	-3.1617	58.8473	91.3755	-22.5077	470.099	47.7119
3.6	-3.13499	58.8331	91.4091	-22.68	470.135	47.7166
3.61667	-3.1057	58.7963	91.3545	-28.9141	470.013	47.7172
3.63333	-3.07137	58.8033	91.3993	-28.1959	470.161	47.7241
3.65	-3.04558	58.8708	91.4144	-29.9845	470.193	47.73
3.66667	-3.01994	58.8215	91.352	-22.4094	470.08	47.7341
3.68333	-2.99706	58.7882	91.3682	-22.3957	470.181	47.7341
3.7	-2.97585	58.8569	91.387	-23.2433	470.126	47.7355
3.71667	-2.95692	58.8496	91.2981	-23.1884	470.032	47.7369
3.73333	-2.93907	58.8653	91.4042	-23.7743	470.166	47.7415
3.75	-2.92473	58.8775	91.4091	-23.896	470.123	47.7454
3.76667	-2.9052	58.9967	91.4126	-23.518	470.028	47.7483
3.78333	-2.8907	58.8441	91.3816	-23.9269	470.181	47.7531
3.8	-2.87697	58.9204	91.5456	-24.6624	470.165	47.7586
3.81667	-2.86339	58.8126	91.3264	-24.7077	470.01	47.7576
3.83333	-2.84523	59.0682	91.5469	-24.3496	470.141	47.761
3.85	-2.83348	58.8633	91.3842	-24.4706	470.205	47.7619
3.86667	-2.82051	58.931	91.5434	-24.5641	470.113	47.7596
3.88333	-2.80754	58.823	91.2545	-31.5986	470.265	47.7587
3.9	-2.7961	58.8088	91.285	-31.9122	470.196	47.7631
3.91667	-2.7874	58.9713	91.5273	-24.9235	470.098	47.7644
3.93333	-2.77702	58.9085	91.3111	-24.9415	470.221	47.7674
3.95	-2.7668	58.982	91.6644	-25.302	470.212	47.7665
3.96667	-2.75581	58.8325	91.3038	-25.5244	470.024	47.7689
3.98333	-2.74727	58.848	91.3097	-26.0465	470.175	47.7703
4	-2.7404	58.7835	91.3061	-26.1294	470.173	47.7694
4.01667	-2.73445	58.8282	91.3949	-26.3958	469.997	47.7731
4.03333	-2.72682	58.7908	91.2824	-26.1645	470.173	47.7764
4.05	-2.72133	58.8926	91.4419	-26.6425	470.278	47.7816
4.06667	-2.71675	58.8259	91.439	-33.3463	470.075	47.7818
4.08333	-2.70988	58.8833	91.2994	-33.9381	470.201	47.7792
4.1	-2.70653	58.8555	91.3522	-27.1926	470.289	47.7793
4.11667	-2.70165	58.775	91.2695	-26.7683	470.211	47.7818
4.13333	-2.69279	58.9446	91.5455	-27.5634	470.249	47.7822
4.15	-2.68883	58.8955	91.4587	-27.7119	470.229	47.7831
4.16667	-2.68272	58.8551	91.3891	-27.8101	470.108	47.7798
4.18333	-2.67784	58.8828	91.3921	-28.0415	470.358	47.7811
4.2	-2.67159	58.8894	91.3557	-27.6444	470.283	47.7865
4.21667	-2.66762	58.9739	91.4799	-27.9723	470.121	47.7868
4.23333	-2.66228	58.9001	91.3044	-28.8586	470.343	47.7863
4.25	-2.66197	58.8606	91.3163	-28.1934	470.405	47.7856
4.26667	-2.66106	58.8679	91.3456	-28.5893	470.21	47.7903
4.28333	-2.65602	58.8332	91.4155	-28.5833	470.364	47.7918
4.3	-2.65297	58.8291	91.2461	-29.3414	470.376	47.7934
4.31667	-2.649	58.8415	91.4059	-35.7877	470.243	47.792
4.33333	-2.64809	58.7981	91.3232	-36.1823	470.387	47.7924
4.35	-2.64198	58.8819	91.4027	-29.6352	470.341	47.7912
4.36667	-2.63817	58.8041	91.2653	-29.612	470.25	47.7932
4.38333	-2.63557	58.783	91.3131	-30.0835	470.408	47.7923
4.4	-2.63008	58.9448	91.5374	-29.6662	470.428	47.7941
4.41667	-2.62917	58.8403	91.3975	-29.9661	470.263	47.7944
4.43333	-2.62337	58.8837	91.4561	-30.5132	470.453	47.7934
4.45	-2.61864	58.8593	91.3363	-30.3059	470.533	47.7961
4.46667	-2.62062	58.8265	91.31	-30.4185	470.335	47.7995
4.48333	-2.61345	58.8085	91.3482	-31.1898	470.489	47.7978
4.5	-2.60674	58.7948	91.2756	-31.0145	470.556	47.7961
4.51667	-2.60277	58.8548	91.396	-31.5969	470.348	47.7978
4.53333	-2.60384	58.9198	91.5347	-31.0854	470.442	47.7982
4.55	-2.60551	58.8134	91.3671	-38.5891	470.507	47.7992
4.56667	-2.60246	58.8778	91.2969	-39.1804	470.435	47.7964
4.58333	-2.59773	58.8569	91.3612	-32.1304	470.478	47.7984
4.6	-2.59544	58.7891	91.3462	-31.6845	470.482	47.8005
4.61667	-2.59636	58.7432	91.231	-32.3437	470.38	47.7999
4.63333	-2.59026	58.8674	91.3606	-32.1798	470.524	47.8017
4.65	-2.58278	58.7147	91.18	-32.7663	470.494	47.8025
4.66667	-2.58293	59.0389	91.4636	-32.4718	470.387	47.8045
4.68333	-2.57927	58.8244	91.3882	-32.5648	470.49	47.8017
4.7	-2.57378	58.8065	91.3522	-32.2073	470.492	47.8062
4.71667	-2.57149	58.7135	91.1816	-32.7877	470.432	47.8059
4.73333	-2.5753	58.7574	91.1965	-40.2885	470.468	47.8074
4.75	-2.57301	58.8239	91.26	-39.9462	470.41	47.8071
4.76667	-2.57561	58.8686	91.3364	-37.7273	470.465	47.8077
4.78333	-2.56996	58.8863	91.4335	-33.3892	470.496	47.808
4.8	-2.56874	58.9985	91.4179	-33.857	470.466	47.8065
4.81667	-2.5663	58.8175	91.2489	-34.0174	470.487	47.8086
4.83333	-2.56889	58.7354	91.164	-34.2635	470.579	47.8101
4.85	-2.56325	58.819	91.2553	-33.8064	470.524	47.8129
4.86667	-2.56294	58.686	91.0819	-34.3482	470.44	47.8132
4.88333	-2.56065	58.892	91.4021	-35.0761	470.552	47.813
4.9	-2.55684	58.8317	91.4063	-35.1511	470.564	47.8121
4.91667	-2.55592	58.9927	91.421	-35.0599	470.508	47.8091
4.93333	-2.55623	58.894	91.4672	-35.1124	470.477	47.8095
4.95	-2.55409	58.9127	91.4347	-34.8853	470.502	47.8101
4.96667	-2.55745	58.9336	91.5583	-35.2984	470.569	47.8082
4.98333	-2.55516	58.7917	91.2055	-42.8776	470.543	47.8103
5	-2.5547	58.8584	91.3688	-43.429	470.598	47.8133
5.01667	-2.5486	58.8117	91.3526	-36.2472	470.701	47.8112
5.03333	-2.54723	58.7717	91.2693	-36.2455	470.713	47.8147
5.05	-2.54387	58.8924	91.4155	-36.2472	470.687	47.8146
5.06667	-2.54189	58.8491	91.3837	-36.6251	470.658	47.8176
5.08333	-2.54036	58.7869	91.208	-36.0673	470.607	47.817
5.1	-2.54021	58.836	91.2681	-36.401	470.629	47.8194
5.11667	-2.53716	58.796	91.2267	-36.9006	470.598	47.8194
5.13333	-2.53899	58.8799	91.3833	-36.3187	470.556	47.8204
5.15	-2.53853	58.7974	91.2281	-38.0306	470.655	47.8204
5.16667	-2.53868	58.7739	91.2129	-36.5304	470.645	47.8216
5.18333	-2.537	59.0231	91.6239	-37.142	470.573	47.8217
5.2	-2.53532	58.8056	91.3183	-44.6378	470.572	47.8213
5.21667	-2.5312	58.7556	91.289	-44.5162	470.643	47.8169
5.23333	-2.53334	58.7817	91.2589	-37.9102	470.592	47.8167
5.25	-2.53136	58.7573	91.1498	-37.9781	470.547	47.8173
5.26667	-2.53181	58.7502	91.2579	-38.7882	470.639	47.8178
5.28333	-2.53105	58.9275	91.4639	-38.1432	470.678	47.8175
5.3	-2.52708	58.774	91.2721	-38.095	470.646	47.8172
5.31667	-2.52693	58.7429	91.2045	-38.5468	470.563	47.8188
5.33333	-2.52434	58.78	91.155	-38.914	470.601	47.8181
5.35	-2.52922	58.7008	91.1301	-39.0397	470.662	47.8201
5.36667	-2.53029	58.8404	91.2531	-38.7692	470.653	47.823
5.38333	-2.52571	58.7399	91.2006	-38.7936	470.675	47.8223
5.4	-2.5219	58.7524	91.1706	-39.5666	470.712	47.8172
5.41667	-2.52357	58.8892	91.3982	-39.4605	470.696	47.8188
5.43333	-2.52266	58.8401	91.3014	-47.2437	470.732	47.8173
5.45	-2.52007	58.8194	91.3274	-47.2306	470.685	47.8185
5.46667	-2.51961	58.8889	91.3738	-39.6394	470.769	47.8176
5.48333	-2.51717	58.7542	91.198	-39.9171	470.755	47.8198
5.5	-2.51381	58.7637	91.2112	-39.8557	470.689	47.8176
5.51667	-2.51442	58.7551	91.2455	-40.2645	470.645	47.819
5.53333	-2.51198	58.8581	91.386	-40.6609	470.716	47.8201
5.55	-2.50877	58.7884	91.1507	-39.9278	470.71	47.8202
5.56667	-2.50938	58.7849	91.3294	-40.3332	470.755	47.8208
5.58333	-2.51228	58.7399	91.2402	-40.9351	470.642	47.8172
5.6	-2.50954	58.9404	91.4642	-40.3289	470.691	47.8175
5.61667	-2.50679	58.9069	91.4167	-40.463	470.643	47.8146
5.63333	-2.50816	58.8133	91.3093	-47.5173	470.603	47.8138
5.65	-2.50435	58.8337	91.3877	-47.705	470.61	47.8182
5.66667	-2.50572	58.7515	91.2135	-40.7212	470.657	47.8196
5.68333	-2.50771	58.8375	91.3595	-40.391	470.67	47.8237
5.7	-2.50816	58.7623	91.2786	-40.8767	470.682	47.8205
5.71667	-2.50298	58.7383	91.3081	-41.1515	470.577	47.8202
5.73333	-2.50328	58.818	91.334	-40.4661	470.673	47.8178
5.75	-2.49901	58.8403	91.3375	-40.7104	470.684	47.8196
5.76667	-2.49931	58.8842	91.4565	-40.4308	470.685	47.8228
5.78333	-2.4987	58.8409	91.2875	-40.5727	470.667	47.83
5.8	-2.49641	58.8796	91.3693	-40.5822	470.797	47.8269
5.81667	-2.49535	58.811	91.3369	-47.5631	470.789	47.8262
5.83333	-2.50221	58.7484	91.2208	-47.8754	470.633	47.8248
5.85	-2.4984	58.8601	91.2672	-41.2528	470.726	47.8237
5.86667	-2.49809	59.0443	91.5409	-40.0762	470.796	47.8231
5.88333	-2.49901	58.7725	91.2219	-40.5114	470.736	47.8263
5.9	-2.50023	58.7478	91.2685	-41.9526	470.704	47.8233
5.91667	-2.50496	58.7931	91.2458	-42.2405	470.81	47.8246
5.93333	-2.50374	58.7695	91.2476	-41.744	470.792	47.828
5.95	-2.50587	58.9353	91.4462	-42.6261	470.78	47.8274
5.96667	-2.50038	59.0182	91.571	-42.6368	470.749	47.8288
5.98333	-2.50282	58.8633	91.3711	-41.8476	470.829	47.8237
6	-2.5074	58.7783	91.237	-41.4727	470.853	47.822
6.01667	-2.50511	58.7995	91.2615	-41.5168	470.824	47.8249
6.03333	-2.50206	58.7602	91.269	-41.7815	470.729	47.8255
6.05	-2.50282	58.7235	91.2171	-41.9485	470.841	47.8242
6.06667	-2.49825	58.9228	91.392	-41.5389	470.797	47.8265
6.08333	-2.49733	58.8795	91.3848	-41.6456	470.726	47.8259
6.1	-2.49916	58.7472	91.1071	-41.6027	470.82	47.8243
6.11667	-2.50237	58.857	91.31	-41.8673	470.744	47.8298
6.13333	-2.4987	58.877	91.3454	-42.2321	470.767	47.8277
6.15	-2.50267	58.7707	91.2763	-42.7245	470.764	47.8255
6.16667	-2.49977	58.7899	91.3503	-43.0291	470.754	47.828
6.18333	-2.50008	58.9578	91.3297	-42.9861	470.73	47.8243
6.2	-2.50053	58.8854	91.2614	-43.2143	470.812	47.8272
6.21667	-2.49977	58.8407	91.2643	-43.5607	470.814	47.8275
6.23333	-2.5016	58.9108	91.3337	-51.0685	470.742	47.8298
6.25	-2.49901	58.8	91.2418	-50.5601	470.851	47.8301
6.26667	-2.49718	58.8093	91.2112	-42.9403	470.852	47.828
6.28333	-2.49855	58.8396	91.3181	-43.3152	470.799	47.8237
6.3	-2.49886	58.8749	91.3334	-43.1251	470.813	47.8266
6.31667	-2.49901	58.9011	91.3355	-43.4963	470.877	47.8286
6.33333	-2.49962	58.7489	91.2443	-43.2484	470.782	47.8292
6.35	-2.49641	58.7499	91.1851	-43.3497	470.845	47.8304
6.36667	-2.49306	58.8384	91.3654	-51.0787	470.826	47.8306
6.38333	-2.49321	58.7777	91.1631	-51.2038	470.836	47.8342
6.4	-2.49092	58.7728	91.2504	-43.2859	470.873	47.832
6.41667	-2.48909	58.7597	91.2331	-43.3599	470.82	47.8315
6.43333	-2.49184	58.7725	91.2225	-43.2275	470.832	47.8303
6.45	-2.4897	58.8232	91.2997	-43.3628	470.932	47.8324
6.46667	-2.48741	58.7563	91.177	-43.3265	470.83	47.8355
6.48333	-2.48909	58.7751	91.2434	-43.2955	470.816	47.8336
6.5	-2.49001	58.767	91.2168	-51.937	470.835	47.8323
6.51667	-2.49062	58.7985	91.2534	-52.3679	470.95	47.8307
6.53333	-2.49489	58.8136	91.3355	-44.1502	470.824	47.8318
6.55	-2.4926	58.7859	91.1778	-44.6574	470.794	47.8298
6.56667	-2.49336	58.7847	91.3088	-44.797	470.817	47.83
6.58333	-2.49321	58.8091	91.2307	-45.6498	470.769	47.8306
6.6	-2.49107	58.7885	91.3313	-45.1397	470.844	47.8309
6.61667	-2.49107	58.9056	91.3503	-45.4633	470.819	47.8304
6.63333	-2.49046	58.7734	91.1933	-45.1015	470.828	47.8277
6.65	-2.4836	58.7202	91.1204	-53.4164	470.896	47.83
6.66667	-2.48924	58.7139	91.1746	-53.3407	470.835	47.8291
6.68333	-2.4897	58.8021	91.3017	-44.7749	470.756	47.8259
6.7	-2.48894	58.7911	91.2043	-45.9306	470.885	47.8269
6.71667	-2.4839	58.7261	91.1268	-45.0932	470.86	47.8289
6.73333	-2.48161	58.7995	91.302	-45.2314	470.765	47.8315
6.75	-2.48192	58.6997	91.1448	-46.1773	470.784	47.8306
6.76667	-2.47871	58.7737	91.2261	-45.9908	470.816	47.833
6.78333	-2.47795	58.7814	91.2186	-46.1594	470.794	47.8332
6.8	-2.47749	58.8999	91.4744	-45.9818	470.798	47.8344
6.81667	-2.47902	58.7225	91.1793	-46.0212	470.749	47.831
6.83333	-2.47932	58.8151	91.339	-46.1631	470.753	47.83
6.85	-2.4781	58.7576	91.1491	-54.73	470.797	47.8307
6.86667	-2.47704	58.7267	91.1778	-53.9654	470.789	47.8323
6.88333	-2.48116	58.7853	91.2421	-51.0268	470.71	47.8323
6.9	-2.4778	58.8165	91.2568	-46.2078	470.888	47.8336
6.91667	-2.47597	58.8134	91.2383	-46.4599	470.825	47.8335
6.93333	-2.47734	58.7508	91.1561	-46.7632	470.685	47.8324
6.95	-2.47185	58.8233	91.2452	-46.9408	470.785	47.8364
6.96667	-2.46635	58.6939	91.2035	-45.6231	470.848	47.8387
6.98333	-2.46895	58.7774	91.2446	-46.5922	470.703	47.8342
7	-2.47215	58.6724	91.1387	-46.771	470.765	47.837
7.01667	-2.46819	58.7328	91.2446	-46.4867	470.805	47.8373
7.03333	-2.46712	58.7925	91.2722	-46.6	470.792	47.839
7.05	-2.46788	58.8609	91.2397	-46.6482	470.811	47.8367
7.06667	-2.4662	58.7553	91.2212	-54.7515	470.837	47.8387
7.08333	-2.46437	58.7812	91.2437	-55.0752	470.741	47.8349
7.1	-2.46361	58.7988	91.2119	-46.4271	470.836	47.8361
7.11667	-2.46346	58.8279	91.2896	-47.441	470.791	47.8365
7.13333	-2.46284	58.7647	91.17	-46.8545	470.67	47.8373
7.15	-2.46147	58.8207	91.3346	-46.6149	470.823	47.8362
7.16667	-2.46407	58.7685	91.2153	-46.6268	470.799	47.8361
7.18333	-2.46315	58.8068	91.2702	-46.5755	470.633	47.8359
7.2	-2.46239	58.7826	91.2028	-46.6912	470.774	47.8375
7.21667	-2.46071	58.8735	91.3416	-47.0637	470.769	47.8393
7.23333	-2.45918	58.8711	91.3668	-47.1305	470.625	47.8394
7.25	-2.4604	58.9263	91.4597	-46.9743	470.693	47.8417
7.26667	-2.46071	58.8174	91.3146	-46.8247	470.714	47.84
7.28333	-2.4575	58.7965	91.1303	-46.7114	470.677	47.8428
7.3	-2.45918	58.7139	91.1681	-46.6184	470.765	47.8423
7.31667	-2.45873	58.8693	91.4022	-46.5672	470.666	47.8413
7.33333	-2.46101	58.7548	91.2425	-46.3108	470.602	47.8428
7.35	-2.45918	58.7637	91.244	-46.591	470.719	47.841
7.36667	-2.4572	58.67	91.052	-45.6797	470.661	47.8382
7.38333	-2.45781	58.7594	91.1768	-54.0809	470.547	47.8364
7.4	-2.45491	58.8642	91.3361	-54.2878	470.677	47.8384
7.41667	-2.45247	58.9115	91.3041	-54.3497	470.694	47.8371
7.43333	-2.45338	58.8812	91.2753	-45.6432	470.597	47.841
7.45	-2.44881	58.7783	91.0851	-46.2525	470.684	47.8422
7.46667	-2.45155	58.745	91.1903	-46.1362	470.738	47.84
7.48333	-2.45094	58.7367	91.1712	-47.3223	470.696	47.839
7.5	-2.45491	58.7411	91.2502	-45.7507	470.794	47.8393
7.51667	-2.44972	58.7861	91.2966	-46.3097	470.818	47.8387
7.53333	-2.45552	58.7278	91.1308	-46.4652	470.739	47.8365
7.55	-2.45628	58.8331	91.2672	-45.6475	470.874	47.8349
7.56667	-2.45445	58.8111	91.2756	-54.6514	470.849	47.8359
7.58333	-2.45369	58.7772	91.284	-53.6285	470.618	47.8339
7.6	-2.45155	58.7789	91.1523	-54.9923	470.793	47.833
7.61667	-2.45033	58.7812	91.2501	-46.3639	470.871	47.8339
7.63333	-2.44911	58.6854	91.1189	-46.4945	470.701	47.8387
7.65	-2.45201	58.78	91.1457	-45.9521	470.79	47.8373
7.66667	-2.45079	58.9256	91.3239	-46.6691	470.782	47.8359
7.68333	-2.45171	59.0136	91.3607	-46.3949	470.638	47.8382
7.7	-2.45079	58.753	91.1956	-46.6894	470.756	47.8339
7.71667	-2.45018	58.6994	91.0624	-46.07	470.709	47.8359
7.73333	-2.45232	58.8174	91.2499	-46.2095	470.618	47.8333
7.75	-2.45201	58.8436	91.2696	-46.2226	470.82	47.8309
7.76667	-2.45064	58.7389	91.2087	-46.2716	470.829	47.8313
7.78333	-2.45277	58.7795	91.1829	-45.9223	470.657	47.837
7.8	-2.45033	58.7985	91.1863	-45.6629	470.758	47.8359
7.81667	-2.45003	58.7756	91.2573	-46.4939	470.718	47.8371
7.83333	-2.44804	58.783	91.2914	-46.2566	470.629	47.8356
7.85	-2.44926	58.7983	91.1742	-45.852	470.718	47.8355
7.86667	-2.44835	58.7481	91.2074	-45.9133	470.801	47.8327
7.88333	-2.4482	58.7283	91.1793	-45.9199	470.65	47.83
7.9	-2.44957	58.7316	91.1497	-46.0706	470.775	47.8309
7.91667	-2.45018	58.7342	91.1265	-45.2677	470.78	47.8341
7.93333	-2.44988	58.7539	91.2075	-46.1935	470.683	47.8346
7.95	-2.44835	58.8548	91.298	-46.0046	470.744	47.8294
7.96667	-2.44988	58.8624	91.4605	-44.6955	470.777	47.8281
7.98333	-2.4543	58.6878	91.1234	-45.5259	470.578	47.8297
8	-2.4543	58.784	91.2519	-44.9418	470.752	47.8269
8.01667	-2.45354	58.7594	91.2179	-45.0776	470.727	47.8292
8.03333	-2.45735	58.8683	91.2132	-46.0563	470.556	47.8284
8.05	-2.45613	58.7588	91.1588	-44.8774	470.692	47.8288
8.06667	-2.45842	58.6756	91.0041	-44.2789	470.756	47.8309
8.08333	-2.45888	58.7658	91.1602	-44.0406	470.518	47.8333
8.1	-2.46193	58.7406	91.2316	-43.9893	470.652	47.8303
8.11667	-2.45857	58.7852	91.2595	-44.3081	470.692	47.8309
8.13333	-2.45674	58.8206	91.347	-43.41	470.541	47.8309
8.15	-2.45644	58.8422	91.3038	-43.2896	470.729	47.8288
8.16667	-2.45552	58.7888	91.2139	-44.8356	470.646	47.8306
8.18333	-2.45491	58.7484	91.1205	-43.072	470.648	47.8324
8.2	-2.45644	58.8459	91.2721	-43.3402	470.774	47.8309
8.21667	-2.45918	58.7388	91.2116	-43.0373	470.801	47.8292
8.23333	-2.45995	58.785	91.2975	-42.4783	470.663	47.8278
8.25	-2.4604	58.7571	91.1797	-43.4325	470.718	47.8274
8.26667	-2.45995	58.8732	91.2826	-42.6577	470.798	47.8262
8.28333	-2.4601	58.6805	91.0421	-43.4135	470.578	47.8278
8.3	-2.46208	58.7669	91.1361	-41.4973	470.618	47.8272
8.31667	-2.4604	58.7708	91.2725	-42.38	470.728	47.821
8.33333	-2.46361	58.843	91.2302	-43.4367	470.678	47.8216
8.35	-2.46849	58.7887	91.1765	-42.9122	470.637	47.8243
8.36667	-2.46758	58.7205	91.1688	-41.8804	470.605	47.8251
8.38333	-2.4659	58.7026	91.1729	-42.7972	470.58	47.8268
8.4	-2.46513	58.6294	91.0024	-42.4957	470.688	47.826
8.41667	-2.46758	58.7663	91.1962	-43.0141	470.646	47.8266
8.43333	-2.46788	58.7302	91.1445	-41.3953	470.561	47.8252
8.45	-2.4662	58.7954	91.2455	-41.4823	470.611	47.824
8.46667	-2.46681	58.7598	91.2478	-42.309	470.618	47.8217
8.48333	-2.46864	58.7785	91.1657	-42.3293	470.627	47.8196
8.5	-2.47093	58.7296	91.2194	-41.8215	470.585	47.8225
8.51667	-2.47078	58.6765	91.051	-41.6384	470.67	47.8226
8.53333	-2.47124	58.7293	91.2127	-41.2659	470.66	47.8205
8.55	-2.46864	58.7164	91.2197	-41.2809	470.599	47.8193
8.56667	-2.46971	58.6997	91.1018	-42.0712	470.581	47.8194
8.58333	-2.47108	58.7852	91.1816	-40.4552	470.635	47.8193
8.6	-2.47124	58.7592	91.0804	-40.2979	470.627	47.8208
8.61667	-2.47215	58.7214	91.1428	-40.8511	470.619	47.8223
8.63333	-2.47398	58.8245	91.2325	-40.7819	470.69	47.8194
8.65	-2.47398	58.7676	91.1607	-39.0951	470.676	47.8211
8.66667	-2.47444	58.7167	91.1405	-39.7729	470.66	47.8236
8.68333	-2.47322	58.7687	91.1468	-40.0668	470.589	47.8237
8.7	-2.47429	58.9339	91.3683	-39.5058	470.57	47.8249
8.71667	-2.47765	58.6546	91.0433	-38.6904	470.691	47.8249
8.73333	-2.48009	58.7006	91.0894	-39.8402	470.595	47.8246
8.75	-2.48161	58.6796	91.0572	-41.5121	470.544	47.8222
8.76667	-2.48543	58.8978	91.3023	-39.4205	470.601	47.8252
8.78333	-2.48344	58.7382	91.1219	-38.2761	470.52	47.8254
8.8	-2.48405	58.6758	90.9975	-38.4383	470.539	47.8237
8.81667	-2.48146	58.7579	91.0996	-40.5853	470.463	47.8248
8.83333	-2.48177	58.7099	91.1106	-39.0612	470.513	47.8254
8.85	-2.48405	59.1862	91.3001	-38.2166	470.451	47.8225
8.86667	-2.4865	58.6596	91.1094	-38.7632	470.505	47.8251
8.88333	-2.48558	58.8323	91.2678	-38.1904	470.48	47.8198
8.9	-2.48528	58.6958	91.1576	-37.9066	470.415	47.8222
8.91667	-2.48863	58.7482	91.06	-38.8364	470.497	47.8187
8.93333	-2.48085	58.6968	91.1076	-38.7	470.436	47.8182
8.95	-2.48467	58.7373	91.2348	-37.9931	470.38	47.8198
8.96667	-2.49062	58.7405	91.2054	-39.1285	470.471	47.8199
8.98333	-2.49031	58.6912	91.0404	-37.7564	470.467	47.822
9	-2.49306	58.7348	91.096	-37.8375	470.393	47.8201
9.01667	-2.4958	58.7667	91.2013	-36.7115	470.401	47.8175
9.03333	-2.49672	58.6649	91.0729	-37.9888	470.502	47.8173
9.05	-2.4926	58.7446	91.1779	-35.9623	470.586	47.8152
9.06667	-2.49245	58.7782	91.2992	-37.4728	470.588	47.8199
9.08333	-2.49275	58.7482	91.1633	-37.9978	470.497	47.8243
9.1	-2.49474	58.762	91.3233	-37.0763	470.504	47.8234
9.11667	-2.49809	58.7371	91.1825	-36.9119	470.538	47.8217
9.13333	-2.49672	58.7888	91.2499	-36.4666	470.445	47.8219
9.15	-2.49916	58.8039	91.2339	-35.9463	470.456	47.8216
9.16667	-2.50023	58.7959	91.2035	-36.0236	470.501	47.8199
9.18333	-2.49947	58.7806	91.2539	-36.3152	470.406	47.8194
9.2	-2.4984	58.7228	91.0635	-35.492	470.402	47.8196
9.21667	-2.49611	58.7563	91.2103	-35.6011	470.347	47.8211
9.23333	-2.49184	58.8024	91.3342	-35.8228	470.441	47.8228
9.25	-2.49718	58.8093	91.2025	-35.6875	470.308	47.8207
9.26667	-2.49718	58.7071	91.1466	-35.042	470.336	47.824
9.28333	-2.49336	58.6626	91.0664	-35.5701	470.365	47.8237
9.3	-2.49352	58.6211	91.003	-34.0752	470.429	47.8245
9.31667	-2.49535	58.7806	91.1381	-34.1987	470.338	47.8214
9.33333	-2.49397	58.7907	91.2522	-34.1998	470.331	47.822
9.35	-2.50038	58.7392	91.0607	-34.3386	470.328	47.8242
9.36667	-2.49733	58.7916	91.1504	-33.7891	470.377	47.8245
9.38333	-2.49352	58.7077	91.1543	-33.8535	470.363	47.8237
9.4	-2.4894	58.6991	91.1488	-32.7413	470.27	47.8205
9.41667	-2.4894	58.7699	91.1631	-33.2777	470.304	47.8248
9.43333	-2.48924	58.7898	91.1744	-32.4796	470.277	47.8262
9.45	-2.48894	58.8364	91.2913	-32.6817	470.209	47.8251
9.46667	-2.48924	58.7811	91.1781	-33.0685	470.282	47.8245
9.48333	-2.48802	58.7176	91.0049	-32.8014	470.204	47.8199
9.5	-2.48467	58.6709	91.1007	-30.651	470.193	47.8188
9.51667	-2.48543	58.7116	91.1517	-30.5007	470.206	47.8191
9.53333	-2.48528	58.7537	91.2382	-30.9853	470.214	47.8191
9.55	-2.48268	58.7397	91.1466	-29.1752	470.281	47.8194
9.56667	-2.48985	58.8044	91.2696	-31.0372	470.225	47.8164
9.58333	-2.48421	58.7278	91.1181	-30.5705	470.16	47.8211
9.6	-2.48833	58.6626	91.0499	-30.1818	470.123	47.8234
9.61667	-2.4868	58.8187	91.0798	-31.0313	470.187	47.8228
9.63333	-2.48604	58.6727	91.1071	-28.0862	470.157	47.8199
9.65	-2.48756	58.6968	91.0839	-29.3284	470.075	47.8178
9.66667	-2.48817	58.7339	91.1318	-29.5321	470.103	47.8179
9.68333	-2.49352	58.8047	91.2299	-30.6432	470.154	47.8165
9.7	-2.49016	58.7688	91.2405	-30.3231	470.05	47.819
9.71667	-2.48589	58.7583	91.2493	-29.482	470.08	47.8155
9.73333	-2.48894	58.7716	91.1866	-29.4695	470.098	47.8172
9.75	-2.48711	58.7624	91.2264	-29.5298	470.061	47.8159
9.76667	-2.48634	58.8013	91.2309	-29.8475	470.048	47.8201
9.78333	-2.48802	58.7217	91.114	-28.9951	470.06	47.8207
9.8	-2.48589	58.8236	91.1257	-29.5155	470.038	47.8208
9.81667	-2.48604	58.736	91.1909	-29.6149	470.148	47.8198
9.83333	-2.48268	58.8345	91.3456	-28.8998	470.023	47.8193
9.85	-2.48314	58.7682	91.1942	-28.3144	469.93	47.8178
9.86667	-2.48314	58.8	91.1857	-28.7597	470.016	47.8187
9.88333	-2.48314	58.6959	91.1634	-27.6034	470.04	47.8181
9.9	-2.48268	58.8369	91.2986	-27.9621	469.931	47.8217
9.91667	-2.4839	58.6526	91.0911	-28.1458	469.954	47.8196
9.93333	-2.48177	58.6671	91.038	-28.7937	469.974	47.8188
9.95	-2.47704	58.7818	91.3502	-27.3924	469.901	47.8198
9.96667	-2.47871	58.7374	91.1605	-27.4783	469.872	47.8196
9.98333	-2.47643	58.708	91.2417	-27.7964	469.931	47.8196
10	-2.47444	58.7827	91.0687	-26.8261	469.957	47.8169
10.0167	-2.47261	58.8071	91.2708	-26.7039	469.999	47.8159
10.0333	-2.46819	58.6642	91.0317	-26.99	469.9	47.813
10.05	-2.4662	58.6579	91.0745	-27.145	469.89	47.8161
10.0667	-2.46986	58.7093	91.0297	-26.5328	469.972	47.8133
10.0833	-2.46864	58.8303	91.1984	-25.8462	469.91	47.8149
10.1	-2.46956	58.7028	91.0436	-25.5775	469.857	47.8129
10.1167	-2.46849	58.6924	91.0685	-25.7998	469.86	47.8144
10.1333	-2.46971	58.6608	91.1063	-25.2508	469.957	47.812
10.15	-2.46666	58.7869	91.1938	-25.6263	469.912	47.8144
10.1667	-2.46544	58.7217	91.1301	-26.3386	469.985	47.8133
10.1833	-2.46422	58.7206	91.0735	-26.6401	470.032	47.8138
10.2	-2.46193	58.7531	91.1077	-25.3355	470.046	47.8124
10.2167	-2.46056	58.767	91.2217	-25.8277	470.004	47.8162
10.2333	-2.4604	58.6236	90.957	-24.5838	470.009	47.8138
10.25	-2.45476	58.6601	91.0078	-25.2221	469.924	47.8136
10.2667	-2.45567	58.6797	91.1002	-24.8222	470.079	47.814
10.2833	-2.4543	58.7696	91.0952	-25.2264	469.968	47.8107
10.3	-2.45338	58.682	91.0061	-24.697	469.924	47.8121
10.3167	-2.44988	58.7695	91.2658	-24.2536	469.94	47.8101
10.3333	-2.44652	58.6842	91.0206	-23.9478	469.983	47.812
10.35	-2.44713	58.7704	91.1848	-24.0957	469.873	47.8089
10.3667	-2.44698	58.7367	91.0329	-23.8465	469.937	47.8107
10.3833	-2.44179	58.7078	90.957	-24.4646	469.958	47.8103
10.4	-2.43996	58.6883	91.0476	-23.4054	469.906	47.8126
10.4167	-2.44087	58.6948	91.0024	-24.6429	469.878	47.8153
10.4333	-2.43996	58.7412	91.1677	-23.1605	469.824	47.8143
10.45	-2.4395	58.7388	91.1204	-23.5204	469.759	47.8129
10.4667	-2.44255	58.7563	91.1921	-22.8188	469.871	47.8095
10.4833	-2.43797	58.7443	91.1907	-22.4041	469.844	47.8089
10.5	-2.4395	58.736	91.0894	-22.6162	469.755	47.8088
10.5167	-2.43874	58.7025	91.1491	-22.736	469.84	47.813
10.5333	-2.43904	58.7594	91.1831	-21.9242	469.804	47.8101
10.55	-2.43416	58.7597	91.233	-22.4439	469.736	47.8078
10.5667	-2.43568	58.6689	91.0522	-22.472	469.783	47.8124
10.5833	-2.43568	58.6977	91.1449	-22.2366	469.853	47.8127
10.6	-2.4337	58.7046	91.1544	-21.9099	469.772	47.8114
10.6167	-2.43141	58.7138	91.1094	-21.6769	469.822	47.8097
10.6333	-2.42287	58.6558	91.0784	-21.4379	469.809	47.8103
10.65	-2.42241	58.6935	91.1436	-21.5559	469.81	47.8098
10.6667	-2.42271	58.691	91.0506	-21.0653	469.88	47.8098
10.6833	-2.42439	58.7302	91.1642	-20.6695	469.806	47.8082
10.7	-2.42561	58.8044	91.236	-21.0003	469.754	47.8101
10.7167	-2.42546	58.6961	91.1388	-20.6957	469.826	47.8089
10.7333	-2.42378	58.7833	91.1689	-20.8317	469.864	47.8097
10.75	-2.42424	58.6738	91.0294	-20.8602	469.77	47.8103
10.7667	-2.42622	58.7496	91.1678	-20.5796	469.823	47.8057
10.7833	-2.42744	58.8499	91.2795	-20.0199	469.866	47.8048
10.8	-2.42546	58.7559	91.2077	-20.4974	469.784	47.8065
10.8167	-2.42867	58.7449	91.1211	-19.6789	469.809	47.8071
10.8333	-2.42592	58.8485	91.2766	-20.2047	469.727	47.8021
10.85	-2.42912	58.7128	91.1483	-19.1341	469.738	47.8028
10.8667	-2.43172	58.6562	91.0085	-19.2564	469.774	47.8037
10.8833	-2.43263	58.7554	91.1628	-19.36	469.74	47.8045
10.9	-2.43065	58.7385	91.1445	-19.3868	469.71	47.8037
10.9167	-2.4334	58.6587	90.9615	-18.9059	469.824	47.8059
10.9333	-2.4334	58.7432	91.1297	-18.159	469.747	47.8082
10.95	-2.4305	58.7812	91.1984	-17.7071	469.644	47.8062
10.9667	-2.43385	58.8029	91.2307	-17.9754	469.797	47.8065
10.9833	-2.43065	58.7836	91.161	-17.5648	469.85	47.8046
11	-2.4305	58.6759	91.0502	-17.1612	469.685	47.8056
11.0167	-2.43126	58.6955	91.0705	-17.4306	469.734	47.8034
11.0333	-2.43507	58.6765	91.0293	-16.741	469.688	47.8062
11.05	-2.4334	58.6765	91.0778	-17.1976	469.597	47.8043
11.0667	-2.43355	58.6892	91.0154	-16.8829	469.75	47.8059
11.0833	-2.43248	58.6338	90.9875	-16.8697	469.624	47.8048
11.1	-2.42805	58.7461	91.2577	-16.9985	469.61	47.8024
11.1167	-2.4308	58.7351	91.1436	-16.2344	469.64	47.8024
11.1333	-2.43233	58.6724	91.0383	-16.4704	469.694	47.8016
11.15	-2.43172	58.6565	90.9597	-16.679	469.508	47.8045
11.1667	-2.43385	58.7095	91.1085	-16.2063	469.708	47.8031
11.1833	-2.43706	58.7075	91.1878	-16.0865	469.685	47.8062
11.2	-2.44041	58.662	90.9991	-16.1121	469.591	47.8045
11.2167	-2.44026	58.7917	91.2801	-15.6818	469.584	47.8075
11.2333	-2.43782	58.6213	90.8834	-15.9399	469.697	47.8063
11.25	-2.43889	58.6819	91.0409	-15.6318	469.613	47.8071
11.2667	-2.44347	58.8386	91.3436	-15.559	469.674	47.8068
11.2833	-2.44255	58.7057	91.123	-15.7128	469.633	47.8072
11.3	-2.4427	58.7673	91.1475	-15.6777	469.559	47.806
11.3167	-2.44316	58.7495	91.0687	-15.4142	469.686	47.8066
11.3333	-2.44347	58.8194	91.2804	-14.9523	469.634	47.8074
11.35	-2.43904	58.6057	90.9632	-15.0971	469.46	47.8022
11.3667	-2.43813	58.6703	91.03	-14.8342	469.683	47.8042
11.3833	-2.44179	58.7223	91.0563	-15.0083	469.65	47.8046
11.4	-2.44087	58.7475	91.1649	-14.4433	469.49	47.8043
11.4167	-2.44438	58.7347	91.0929	-14.5005	469.595	47.8022
11.4333	-2.44514	58.7304	91.0256	-14.4862	469.626	47.8017
11.45	-2.44743	58.6701	91.0685	-14.6799	469.499	47.804
11.4667	-2.44576	58.91	91.1541	-14.439	469.525	47.8071
11.4833	-2.44133	58.7917	91.1578	-14.6978	469.512	47.8075
11.5	-2.43843	58.6721	91.0397	-13.9491	469.417	47.8057
11.5167	-2.4398	58.7643	91.2225	-14.2745	469.492	47.8048
11.5333	-2.44118	58.7217	91.1326	-13.6607	469.486	47.8056
11.55	-2.4427	58.603	90.9158	-13.4055	469.385	47.8046
11.5667	-2.44576	58.8172	91.2035	-13.5134	469.527	47.8027
11.5833	-2.44759	58.8133	91.4277	-13.4937	469.467	47.8057
11.6	-2.44789	58.7255	91.1758	-13.2369	469.3	47.8072
11.6167	-2.44881	58.8139	91.2357	-12.8381	469.475	47.8066
11.6333	-2.44652	58.6674	91.0264	-13.4008	469.524	47.8046
11.65	-2.44637	58.6594	91.1308	-13.3698	469.256	47.8027
11.6667	-2.44362	58.7345	91.1382	-12.8089	469.481	47.8016
11.6833	-2.44194	58.7205	91.0952	-13.3949	469.533	47.8046
11.7	-2.43858	58.697	91.0693	-12.8774	469.321	47.8042
11.7167	-2.44041	58.7113	91.0601	-12.4668	469.443	47.7995
11.7333	-2.43965	58.643	90.9666	-12.8011	469.491	47.7979
11.75	-2.43874	58.7907	91.0662	-12.3159	469.361	47.7988
11.7667	-2.44087	58.7351	91.1108	-12.1867	469.505	47.7988
11.7833	-2.44545	58.7063	91.0403	-11.9082	469.501	47.8005
11.8	-2.44759	58.7553	91.1738	-12.7123	469.345	47.8005
11.8167	-2.44942	58.6929	91.0908	-12.1932	469.508	47.8017
11.8333	-2.45338	58.7376	91.1749	-11.6842	469.511	47.8001
11.85	-2.45735	58.6744	91.0894	-12.2576	469.35	47.7996
11.8667	-2.45918	59.1755	91.0925	-12.0573	469.516	47.8017
11.8833	-2.45842	58.6802	91.0003	-12.1682	469.523	47.8046
11.9	-2.4572	58.7386	91.1422	-11.7229	469.365	47.8083
11.9167	-2.46254	58.7316	91.0893	-11.8296	469.5	47.8054
11.9333	-2.46574	58.708	91.079	-11.5423	469.537	47.8019
11.95	-2.47047	58.6654	91.0484	-11.5751	469.398	47.8033
11.9667	-2.47566	58.6376	91.0484	-11.2878	469.525	47.8048
11.9833	-2.47459	58.7931	91.2042	-11.5971	469.592	47.8031
12	-2.47826	58.6829	91.0175	-11.2592	469.454	47.8043
12.0167	-2.48039	58.6901	90.9168	-11.2949	469.534	47.8042
12.0333	-2.48009	58.8006	91.1233	-11.0899	469.486	47.8042
12.05	-2.48497	58.7244	91.0714	-11.2383	469.349	47.8001
12.0667	-2.48467	58.7029	91.0696	-11.1436	469.441	47.8024
12.0833	-2.48558	58.6712	91.0291	-11.0076	469.519	47.803
12.1	-2.48375	58.7376	91.0714	-10.7847	469.308	47.8025
12.1167	-2.48299	58.6846	91.038	-10.2221	469.427	47.8043
12.1333	-2.48482	58.668	90.9402	-10.442	469.457	47.804
12.15	-2.48131	58.7881	91.1587	-10.9194	469.352	47.8078
12.1667	-2.48619	58.6796	90.9641	-10.7519	469.46	47.8062
12.1833	-2.48634	58.6825	91.0101	-9.8066	469.351	47.806
12.2	-2.48619	58.7687	91.0613	-10.3985	469.365	47.8043
12.2167	-2.48756	58.7898	91.1358	-10.2262	469.448	47.8024
12.2333	-2.4894	58.6092	90.8944	-9.90608	469.394	47.8028
12.25	-2.49428	58.6373	90.9869	-9.70711	469.291	47.8082
12.2667	-2.49641	58.6465	90.9631	-9.52232	469.485	47.806
12.2833	-2.49657	58.7325	91.1247	-9.33571	469.518	47.8019
12.3	-2.49657	58.7147	91.0909	-9.88701	469.427	47.8051
12.3167	-2.49626	58.6607	90.9466	-9.68742	469.496	47.8022
12.3333	-2.49611	58.6799	90.9852	-9.09966	469.536	47.8022
12.35	-2.49794	58.6659	90.9855	-9.35722	469.395	47.8068
12.3667	-2.49809	58.7806	91.0456	-9.28749	469.497	47.8048
12.3833	-2.49855	58.7171	91.0809	-8.83568	469.492	47.806
12.4	-2.49764	58.7656	91.1707	-9.50554	469.442	47.8069
12.4167	-2.49672	58.7832	91.1741	-9.52889	469.492	47.806
12.4333	-2.49962	58.7287	91.0809	-8.52684	469.445	47.8019
12.45	-2.50175	58.6755	90.9809	-9.1552	469.402	47.8027
12.4667	-2.50267	58.6019	90.8785	-8.76885	469.536	47.8092
12.4833	-2.50603	58.6883	91.1109	-8.93395	469.526	47.8083
12.5	-2.49992	58.7696	91.1787	-8.69911	469.432	47.8082
12.5167	-2.50084	58.6694	91.0746	-7.80632	469.514	47.8048
12.5333	-2.50603	58.6964	91.0755	-8.68538	469.461	47.8066
12.55	-2.50771	58.65	90.993	-8.08586	469.444	47.8062
12.5667	-2.50542	58.6655	90.9821	-8.61931	469.433	47.8054
12.5833	-2.50603	58.619	90.9209	-8.17696	469.382	47.8068
12.6	-2.50557	58.7106	91.0218	-8.03688	469.378	47.8054
12.6167	-2.50542	58.6744	91.0265	-7.26204	469.312	47.8049
12.6333	-2.50587	58.7191	91.0272	-6.64452	469.382	47.8036
12.65	-2.50816	58.6742	90.9672	-8.30391	469.421	47.8025
12.6667	-2.50542	58.7974	91.206	-7.80571	469.442	47.8065
12.6833	-2.50755	58.6674	90.9918	-7.24068	469.4	47.8054
12.7	-2.51259	58.7672	91.0215	-7.66563	469.284	47.803
12.7167	-2.51793	58.7707	91.1385	-7.85103	469.34	47.8037
12.7333	-2.52052	58.8779	91.1883	-7.12257	469.308	47.8039
12.75	-2.51732	58.7164	91.0877	-7.10655	469.393	47.8027
12.7667	-2.51793	58.7511	91.1761	-7.42241	469.257	47.8002
12.7833	-2.51411	58.6555	90.9916	-7.32109	469.421	47.7976
12.8	-2.51732	58.6927	91.0218	-7.18636	469.382	47.7996
12.8167	-2.51717	58.7083	91.0822	-7.02004	469.351	47.7995
12.8333	-2.51991	58.6868	91.0658	-6.43898	469.373	47.7999
12.85	-2.51884	58.7569	91.21	-6.91216	469.36	47.8022
12.8667	-2.51961	58.7571	91.1469	-6.51588	469.328	47.8031
12.8833	-2.5219	58.6378	90.9791	-7.69249	469.269	47.7992
12.9	-2.52205	58.6533	90.9635	-7.06001	469.293	47.7982
12.9167	-2.52296	58.7136	91.0798	-11.9297	469.386	47.7961
12.9333	-2.52708	58.7125	91.1266	-12.0298	469.312	47.7964
12.95	-2.53365	58.7649	90.9986	-6.01341	469.316	47.7988
12.9667	-2.53853	58.6901	91.0375	-6.9503	469.361	47.7946
12.9833	-2.54585	58.6565	91.016	-6.68449	469.382	47.7947
13	-2.54951	58.8126	91.1509	-6.5165	469.39	47.7995
13.0167	-2.55302	58.7855	91.0027	-7.54936	469.286	47.8027
13.0333	-2.55775	58.6922	91.0479	-6.60698	469.374	47.8014
13.05	-2.55913	58.764	90.9718	-6.77208	469.291	47.7972
13.0667	-2.56172	58.7269	91.094	-7.03316	469.334	47.8001
13.0833	-2.56279	58.6945	90.9625	-11.1495	469.206	47.7973
13.1	-2.56615	58.8021	91.0951	-4.89876	469.259	47.7932
13.1167	-2.57072	58.6881	91.038	-5.46913	469.296	47.7949
13.1333	-2.57591	58.6227	90.9533	-6.36437	469.221	47.7964
13.15	-2.58186	58.737	91.049	-6.38054	469.302	47.7999
13.1667	-2.58675	58.8694	91.2429	-6.45927	469.298	47.799
13.1833	-2.58827	58.7571	91.128	-6.22017	469.282	47.7949
13.2	-2.59254	58.7437	91.036	-5.46913	469.278	47.7935
13.2167	-2.59605	58.6698	91.0287	-5.39711	469.166	47.7953
13.2333	-2.6046	58.6807	91.098	-5.68199	469.233	47.7953
13.25	-2.60887	58.6475	90.9628	-5.43587	469.29	47.799
13.2667	-2.60857	58.6773	91.0633	-6.12251	469.208	47.7981
13.2833	-2.61284	58.7861	91.0862	-5.80833	469.215	47.7992
13.3	-2.61482	58.7071	91.0804	-5.82924	469.331	47.799
13.3167	-2.62108	58.7252	91.025	-5.54009	469.329	47.8024
13.3333	-2.62474	58.6741	91.0351	-5.60799	469.29	47.8014
13.35	-2.62901	58.6994	91.0287	-5.33623	469.273	47.806
13.3667	-2.63435	58.7225	91.0514	-5.63133	469.232	47.8048
13.3833	-2.63832	58.7107	91.0061	-6.06407	469.248	47.8022
13.4	-2.64366	58.7186	91.1108	-10.2018	469.26	47.8007
13.4167	-2.65129	58.7617	90.9943	-10.3782	469.239	47.7999
13.4333	-2.65404	58.6825	91.0798	-5.58189	469.302	47.8007
13.45	-2.65694	58.727	91.0963	-5.83458	469.349	47.7959
13.4667	-2.6577	58.642	90.9422	-5.84114	469.219	47.7985
13.4833	-2.65862	58.682	90.9562	-4.69017	469.255	47.8005
13.5	-2.65495	58.769	91.1027	-5.70931	469.447	47.8007
13.5167	-2.65953	58.7014	91.0043	-5.45784	469.299	47.8008
13.5333	-2.65968	58.6715	90.9383	-6.02882	469.201	47.7981
13.55	-2.66762	58.6582	90.9885	-5.53719	469.231	47.7966
13.5667	-2.66808	58.6643	90.9806	-5.00969	469.354	47.8007
13.5833	-2.6693	58.6599	90.9123	-4.99718	469.422	47.8008
13.6	-2.67204	58.6491	90.935	-4.97505	469.402	47.8036
13.6167	-2.67952	58.7296	91.0944	-5.14076	469.366	47.8005
13.6333	-2.68379	58.6655	90.9477	-5.28618	469.454	47.8011
13.65	-2.68242	58.6419	90.9113	-5.28023	469.465	47.8005
13.6667	-2.68517	58.7333	91.0641	-4.70329	469.304	47.7985
13.6833	-2.687	58.7807	91.1887	-5.27123	469.393	47.7993
13.7	-2.6899	58.7977	91.2248	-9.34288	469.43	47.8011
13.7167	-2.68913	58.6311	90.9666	-8.06374	469.338	47.801
13.7333	-2.69417	58.6335	90.9281	-4.88625	469.283	47.8028
13.75	-2.69386	58.9939	91.3273	-4.73015	469.342	47.8004
13.7667	-2.69234	58.9182	91.4831	-3.97545	469.31	47.8004
13.7833	-2.69157	58.8544	91.2685	-3.9904	469.263	47.7979
13.8	-2.69157	58.6601	90.9628	-4.33067	469.293	47.7993
13.8167	-2.69279	58.746	91.0284	-4.10606	469.326	47.8011
13.8333	-2.69386	58.6689	90.9179	-5.00908	469.294	47.801
13.85	-2.69585	58.697	90.9472	-4.19716	469.307	47.7961
13.8667	-2.69676	58.6974	91.0406	-4.74022	469.205	47.7967
13.8833	-2.69844	58.7406	90.9789	-4.46953	469.252	47.7972
13.9	-2.69875	58.6828	90.9512	-9.38515	469.288	47.7966
13.9167	-2.69798	58.6744	90.9422	-8.78136	469.22	47.7976
13.9333	-2.69691	58.6865	90.9739	-4.0374	469.21	47.7985
13.95	-2.69371	58.7243	90.9872	-3.96721	469.323	47.7961
13.9667	-2.69157	58.8616	91.0697	-4.04823	469.206	47.7956
13.9833	-2.69539	58.6541	90.9431	-4.81773	469.289	47.7932
14	-2.69341	58.7112	91.016	-3.67332	469.177	47.7947
14.0167	-2.69173	58.7838	91.0473	-3.54759	469.242	47.7952
14.0333	-2.68929	58.6842	90.9069	-4.18465	469.241	47.7963
14.05	-2.68929	58.5935	90.89	-3.61305	469.501	47.7956
14.0667	-2.68593	58.8036	91.1085	-3.79189	469.532	47.7961
14.0833	-2.68486	58.6332	90.8817	-3.67806	469.71	47.7956
14.1	-2.68181	58.9304	91.0508	-4.07143	469.682	47.7976
14.1167	-2.68517	58.6329	90.8534	-3.85445	469.506	47.7975
14.1333	-2.68242	58.7232	91.0508	-3.35793	469.569	47.795
14.15	-2.67982	58.6845	90.9748	-4.16389	469.502	47.7955
14.1667	-2.67723	58.7553	91.1196	-3.84377	469.42	47.7979
14.1833	-2.67448	58.9393	91.4011	-3.06953	469.443	47.7949
14.2	-2.67418	58.7849	91.1652	-4.02916	469.39	47.7987
14.2167	-2.66853	58.6582	90.9443	-3.85506	469.345	47.7984
14.2333	-2.67235	58.7339	91.1091	-4.22646	469.384	47.7979
14.25	-2.66914	58.6607	90.9531	-3.77754	469.33	47.7952
14.2667	-2.66609	58.7333	90.9618	-3.79784	469.187	47.7932
14.2833	-2.66548	58.7043	90.9229	-4.27467	469.332	47.795
14.3	-2.66594	58.7525	91.0632	-4.64836	469.218	47.7978
14.3167	-2.66441	58.6547	90.9791	-4.05891	469.08	47.795
14.3333	-2.66167	58.5944	90.8695	-3.2531	469.178	47.7953
14.35	-2.66197	58.6478	90.9354	-3.77815	469.223	47.7975
14.3667	-2.66258	58.7482	90.9524	-4.19365	469.191	47.8011
14.3833	-2.66212	58.7609	90.9757	-3.65715	469.14	47.7996
14.4	-2.65785	58.8641	91.265	-3.69301	469.236	47.801
14.4167	-2.65266	58.6097	90.873	-3.88374	469.136	47.8005
14.4333	-2.65709	58.7002	91.0151	-4.04396	469.141	47.8022
14.45	-2.65648	58.6538	90.9043	-9.09798	469.094	47.8001
14.4667	-2.65175	58.6202	90.8367	-8.95424	469.18	47.8008
14.4833	-2.65129	58.6913	90.8637	-4.08394	469.2	47.801
14.5	-2.6458	58.641	90.8967	-3.49739	469.237	47.8045
14.5167	-2.64397	58.7362	91.0583	-3.51051	469.102	47.8021
14.5333	-2.64305	58.906	91.2627	-3.15239	469.313	47.8048
14.55	-2.64519	58.7212	90.9655	-4.07021	469.172	47.8056
14.5667	-2.64626	58.7585	91.0067	-3.38722	469.115	47.8049
14.5833	-2.64442	59.1535	91.2489	-3.76381	469.242	47.8074
14.6	-2.64259	58.8474	91.1489	-3.2	469.322	47.8042
14.6167	-2.64107	58.7899	91.0908	-3.26561	469.226	47.8011
14.6333	-2.64397	58.8712	91.2449	-2.92702	469.142	47.8022
14.65	-2.64244	58.7791	91.1057	-3.07426	469.222	47.8004
14.6667	-2.64183	58.6991	90.9861	-2.94914	469.179	47.8016
14.6833	-2.64168	58.7246	91.0708	-3.12492	469.201	47.8045
14.7	-2.63969	58.6245	90.8598	-3.23402	469.152	47.8065
14.7167	-2.63985	58.6877	90.9193	-3.43422	469.077	47.8059
14.7333	-2.63939	58.642	90.8952	-2.78511	469.273	47.8071
14.75	-2.63924	58.8946	91.1894	-3.24242	469.17	47.8071
14.7667	-2.63435	58.637	90.9113	-2.62062	469.122	47.8019
14.7833	-2.63695	58.7084	90.9258	-2.89909	469.209	47.803
14.8	-2.6371	58.7069	90.9902	-3.68401	469.145	47.8016
14.8167	-2.63512	58.7225	90.9286	-3.13561	469.151	47.8013
14.8333	-2.63496	58.6498	90.8334	-3.45696	469.138	47.7998
14.85	-2.63008	58.8488	91.0506	-3.45222	469.133	47.801
14.8667	-2.63023	58.7217	91.0891	-3.12675	469.089	47.8031
14.8833	-2.63252	58.6514	90.8845	-9.01512	469.159	47.8019
14.9	-2.63176	58.7309	90.9075	-8.17162	469.172	47.8024
14.9167	-2.63481	58.6405	90.928	-2.93236	469.114	47.8014
14.9333	-2.63222	58.6756	90.9449	-3.19939	469.191	47.8042
14.95	-2.63344	58.6332	90.8053	-3.69362	469.216	47.801
14.9667	-2.63252	58.6114	90.8501	-3.71086	469.117	47.8037
14.9833	-2.63542	58.7371	90.9985	-3.58986	469.169	47.8024
15	-2.63222	58.6962	91.054	-2.98241	469.163	47.8046
15.0167	-2.62657	58.6918	90.9359	-3.30193	469.121	47.8042
15.0333	-2.62505	58.6411	90.8707	-3.17085	469.116	47.8053
15.05	-2.6281	58.6509	90.8927	-3.43788	469.252	47.8025
15.0667	-2.63008	58.7231	90.9805	-3.30009	469.122	47.8013
15.0833	-2.63145	58.6518	90.9547	-3.28163	469.239	47.8036
15.1	-2.62856	58.6964	90.8645	-3.51585	469.206	47.8039
15.1167	-2.62642	58.7209	91.0195	-2.56706	469.19	47.8022
15.1333	-2.62535	58.729	90.9194	-3.2769	469.208	47.8033
15.15	-2.62428	58.625	90.8503	-3.53981	469.189	47.801
15.1667	-2.62917	58.7029	90.9837	-3.54332	469.098	47.803
15.1833	-2.63084	58.6892	90.9261	-3.10646	469.288	47.8036
15.2	-2.62978	58.6997	90.9918	-2.97295	469.162	47.8008
15.2167	-2.6281	58.6608	90.8924	-3.23936	469.054	47.8016
15.2333	-2.63039	58.708	90.9007	-2.65053	469.136	47.8056
15.25	-2.63222	58.6578	90.9118	-3.17802	469.153	47.8014
15.2667	-2.63313	58.6906	90.9943	-3.23402	469.02	47.8039
15.2833	-2.63344	58.6613	90.8396	-2.96333	469.073	47.804
15.3	-2.62901	58.7582	90.9979	-3.05809	469.156	47.8037
15.3167	-2.62932	58.699	90.9861	-2.38945	468.988	47.8043
15.3333	-2.62993	58.7734	91.0561	-2.87819	469.149	47.8082
15.35	-2.62825	58.6051	90.7974	-3.22624	469.156	47.8066
15.3667	-2.62947	58.666	90.9582	-2.89787	469.029	47.8091
15.3833	-2.6281	58.7142	91.0967	-2.92824	469.152	47.8049
15.4	-2.62886	58.9697	91.3226	-2.98363	469.095	47.8043
15.4167	-2.62337	58.7205	90.9611	-2.71248	469.054	47.8028
15.4333	-2.62245	58.7353	91.1553	-2.6368	469.119	47.8037
15.45	-2.62642	58.6683	90.9968	-6.21422	469.114	47.8086
15.4667	-2.62733	58.7595	91.0403	-7.05162	469.018	47.8059
15.4833	-2.62856	58.7089	91.005	-2.50267	469.172	47.8063
15.5	-2.62962	58.6782	90.8372	-2.0974	469.201	47.8033
15.5167	-2.6255	58.7161	91.0584	-2.0002	469.032	47.8027
15.5333	-2.62672	58.7316	91.004	-2.29469	469.167	47.8007
15.55	-2.62627	58.6187	90.8292	-2.87575	469.138	47.801
15.5667	-2.6223	58.7188	91.0397	-2.74879	469.079	47.7978
15.5833	-2.62459	58.7363	91.0337	-2.56462	469.291	47.7996
15.6	-2.6284	58.7425	91.0586	-2.1891	469.175	47.8019
15.6167	-2.62505	58.7762	90.9916	-2.18727	469.061	47.7999
15.6333	-2.6252	58.6625	90.9061	-2.20757	469.318	47.8004
15.65	-2.62154	59.0177	90.9361	-2.52113	469.201	47.7988
15.6667	-2.62581	58.63	90.8677	-2.4102	469.102	47.7978
15.6833	-2.62688	58.6926	90.9942	-6.81389	469.168	47.7979
15.7	-2.62871	58.6317	90.8932	-6.47469	469.287	47.8004
15.7167	-2.62871	58.6503	90.801	-2.56767	469.114	47.8004
15.7333	-2.62169	58.6179	90.8105	-2.87392	469.198	47.7993
15.75	-2.6255	58.7367	90.9965	-2.77199	469.112	47.7973
15.7667	-2.62642	58.6816	90.8598	-2.29942	468.991	47.7966
15.7833	-2.62001	58.7304	90.9498	-2.5605	469.144	47.7961
15.8	-2.61955	58.6932	90.9231	-2.21184	469.128	47.7993
15.8167	-2.62337	58.8146	91.1347	-2.22603	468.916	47.795
15.8333	-2.62276	58.7745	90.8996	-2.02461	469.197	47.7967
15.85	-2.6165	58.7168	90.9409	-2.45079	469.131	47.7978
15.8667	-2.61131	58.7103	90.897	-2.8138	468.923	47.7941
15.8833	-2.61208	58.7116	90.8622	-2.74284	469.161	47.7949
15.9	-2.61482	58.7287	91.0123	-3.22807	469.116	47.792
15.9167	-2.61589	58.682	90.9333	-2.29408	468.869	47.7927
15.9333	-2.61604	58.6755	90.8073	-2.79594	469.104	47.7918
15.95	-2.61498	58.7302	90.9159	-2.38457	469.172	47.7906
15.9667	-2.61406	58.7379	91.0937	-2.89955	468.931	47.7929
15.9833	-2.61086	58.7975	91.0578	-7.14821	469.149	47.7889
16	-2.61238	58.8288	91.0923	-6.84364	469.08	47.7897
16.0167	-2.61131	58.7574	90.8672	-2.06276	468.964	47.7955
16.0333	-2.60811	58.7695	91.2174	-2.40959	469.158	47.7941
16.05	-2.61086	58.7222	90.9579	-1.76659	469.147	47.793
16.0667	-2.61269	58.7229	91.101	-2.83287	468.963	47.7923
16.0833	-2.61787	58.7141	90.9948	-2.05376	469.177	47.7923
16.1	-2.6133	58.6861	90.8442	-2.41737	469.176	47.792
16.1167	-2.61436	58.6315	90.7951	-2.257	469.008	47.7935
16.1333	-2.61086	58.7565	90.9963	-2.08366	469.144	47.7926
16.15	-2.61253	58.8764	91.0955	-2.26006	469.204	47.7883
16.1667	-2.6104	58.7695	90.8912	-2.32033	469.161	47.7918
16.1833	-2.60826	58.6982	90.8318	-2.46864	469.245	47.7909
16.2	-2.60704	58.5976	90.7179	-2.24815	469.239	47.7895
16.2167	-2.60704	58.6443	90.9004	-3.18337	469.129	47.7912
16.2333	-2.6078	58.9404	91.341	-1.68312	469.18	47.7886
16.25	-2.60857	58.7186	90.9373	-2.23259	469.169	47.7866
16.2667	-2.60719	58.7431	91.0023	-1.66878	469.003	47.7889
16.2833	-2.60307	58.8131	91.1478	-2.23198	469.174	47.7909
16.3	-2.60399	58.6829	90.9429	-1.95183	469.198	47.7932
16.3167	-2.60658	58.6846	90.846	-7.05528	469.047	47.7944
16.3333	-2.60719	58.7019	90.9658	-6.53313	469.124	47.7953
16.35	-2.60353	58.6811	90.8839	-2.28981	469.186	47.7915
16.3667	-2.60628	58.7858	91.049	-1.89949	469.054	47.7943
16.3833	-2.60521	58.6578	90.7903	-2.32735	469.147	47.7921
16.4	-2.60597	58.6424	90.8845	-2.2541	469.14	47.7959
16.4167	-2.5988	58.7193	90.9506	-1.70509	469.042	47.7927
16.4333	-2.59636	58.6626	90.8497	-2.07588	469.146	47.7955
16.45	-2.59666	58.7563	90.864	-2.53487	469.028	47.7975
16.4667	-2.59529	58.6709	90.8978	-2.27135	469.025	47.7952
16.4833	-2.59331	58.7475	90.9223	-2.0121	469.072	47.7944
16.5	-2.58934	58.7217	90.8923	-2.52113	469.161	47.7891
16.5167	-2.58644	58.6442	90.8344	-1.93275	469.02	47.7905
16.5333	-2.58415	58.6637	90.821	-1.96449	469.164	47.7909
16.55	-2.58568	58.7081	90.8891	-1.51802	469.111	47.7935
16.5667	-2.58858	58.8454	91.1477	-1.72127	469.142	47.7964
16.5833	-2.58507	58.6523	90.8997	-1.84166	469.159	47.7969
16.6	-2.58614	58.7141	90.9795	-1.98296	469.151	47.7926
16.6167	-2.58919	59.0292	91.3418	-2.63618	469.2	47.7911
16.6333	-2.58614	58.8731	90.8456	-1.53587	469.12	47.7923
16.65	-2.58644	58.7644	90.9881	-2.34596	469.152	47.7918
16.6667	-2.58705	58.6298	90.828	-0.688248	469.155	47.7882
16.6833	-2.58522	58.7067	90.9605	-0.777664	469.124	47.7903
16.7	-2.58293	58.7673	90.9647	-0.768814	469.165	47.7929
16.7167	-2.5782	58.6871	90.9426	-1.11504	469.099	47.7912
16.7333	-2.58095	58.6979	90.9635	-0.0821686	469.169	47.792
16.75	-2.58064	58.7025	90.9396	-0.871811	469.09	47.7932
16.7667	-2.57637	58.7318	90.8845	-0.802689	469.107	47.7941
16.7833	-2.57652	58.7685	91.007	-5.17113	469.031	47.7947
16.8	-2.57729	58.6581	90.8447	-5.55443	469.059	47.7943
16.8167	-2.57637	58.8284	91.0473	-1.17531	469.104	47.795
16.8333	-2.57759	58.7508	90.9446	-1.96205	469.062	47.7963
16.85	-2.57774	58.7495	90.9861	-1.2217	469.144	47.7938
16.8667	-2.58003	58.7299	90.9248	-2.12349	469.254	47.7955
16.8833	-2.58141	58.6753	90.836	-2.9377	469.18	47.7979
16.9	-2.58308	58.6659	90.837	-2.07405	469.229	47.7988
16.9167	-2.58537	58.7194	90.8344	-1.88698	469.248	47.8004
16.9333	-2.58614	58.6849	90.8552	-0.463638	469.185	47.795
16.95	-2.58751	58.6868	90.8949	-0.807419	469.153	47.7998
16.9667	-2.58492	58.6468	90.8018	-2.75352	469.253	47.8019
16.9833	-2.58598	58.6369	90.9164	-6.47179	469.132	47.7992
17	-2.5843	58.6132	90.7723	-6.11046	469.182	47.7995
17.0167	-2.58034	58.7313	90.9391	-1.10008	469.214	47.8005
17.0333	-2.58354	58.6982	90.8735	-0.302048	469.147	47.8007
17.05	-2.58247	58.7154	90.9042	-1.26106	469.21	47.7985
17.0667	-2.58324	58.7661	90.826	-3.2238	469.208	47.7992
17.0833	-2.58736	58.6256	90.8102	-2.37328	469.172	47.8019
17.1	-2.584	58.8296	91.0687	-2.75414	469.069	47.7992
17.1167	-2.58125	58.6279	90.7894	-2.06688	469.165	47.7972
17.1333	-2.57988	58.6044	90.7836	-2.89421	469.097	47.7938
17.15	-2.57942	58.7571	90.9466	-2.48177	469.037	47.7944
17.1667	-2.57362	58.7843	90.9988	-3.58925	469.055	47.7967
17.1833	-2.57347	58.6391	90.72	-2.87392	469.155	47.7982
17.2	-2.57545	58.643	90.7813	-1.33141	469.201	47.7963
17.2167	-2.57149	58.6945	90.8323	-2.35008	469.186	47.7953
17.2333	-2.5721	58.6674	90.8105	-1.98769	469.172	47.795
17.25	-2.57301	58.6597	90.7819	-2.13066	469.192	47.7982
17.2667	-2.57408	58.6366	90.8344	-3.03673	469.201	47.7999
17.2833	-2.56859	58.7081	90.8973	-2.67662	469.12	47.7988
17.3	-2.56477	58.6887	90.8056	-1.96495	469.187	47.7937
17.3167	-2.56828	58.6962	90.8238	-1.21101	469.14	47.7949
17.3333	-2.57088	58.6892	90.8636	-2.29698	469.237	47.7914
17.35	-2.57393	58.6742	90.8041	-2.78221	469.136	47.7941
17.3667	-2.57256	58.7516	90.9484	-2.21596	469.249	47.7952
17.3833	-2.56905	58.6065	90.6988	-2.79884	469.182	47.797
17.4	-2.56722	58.6962	90.9791	-2.24632	469.201	47.7981
17.4167	-2.56355	58.6727	90.892	-2.60521	469.239	47.7966
17.4333	-2.56126	58.6562	90.8143	-0.784836	469.181	47.7973
17.45	-2.56218	58.7367	90.816	-3.22029	469.253	47.7978
17.4667	-2.55684	58.7232	90.8637	-1.32072	469.174	47.7979
17.4833	-2.56142	58.7544	90.8381	-2.19872	469.212	47.7967
17.5	-2.56294	58.7724	91.1056	-2.83348	469.193	47.7995
17.5167	-2.56218	58.6527	90.8454	-1.68785	469.281	47.7976
17.5333	-2.55775	58.7511	90.9739	-1.96144	469.129	47.8028
17.55	-2.5602	58.7272	90.9152	-2.45384	469.103	47.8025
17.5667	-2.55989	58.7577	90.9606	-2.34352	469.138	47.8037
17.5833	-2.55852	58.8601	91.2344	-2.41447	469.2	47.8027
17.6	-2.55516	58.6678	90.8279	-1.70342	469.139	47.8021
17.6167	-2.55257	58.6536	90.7687	-1.38268	469.178	47.799
17.6333	-2.55058	58.5854	90.6913	-2.47337	469.139	47.8022
17.65	-2.54768	58.7598	90.8785	-6.77208	469.138	47.7992
17.6667	-2.54265	58.6974	90.9483	-7.04338	469.155	47.8021
17.6833	-2.54433	58.6478	90.7616	-2.48955	469.111	47.7993
17.7	-2.54692	58.6474	90.7984	-1.91795	469.184	47.8022
17.7167	-2.55058	58.7304	90.8622	-1.36604	469.193	47.7975
17.7333	-2.55272	58.6839	90.8151	-2.30354	469.139	47.7998
17.75	-2.54677	58.8049	90.8601	-2.26784	469.142	47.8021
17.7667	-2.54982	58.7522	90.9205	-2.21001	469.146	47.8011
17.7833	-2.54814	58.6646	90.8283	-2.54433	469.2	47.7998
17.8	-2.54692	58.7118	90.8981	-2.41447	469.07	47.7985
17.8167	-2.54097	58.6239	90.8033	-1.43868	469.122	47.8022
17.8333	-2.53868	58.7109	90.9165	-2.34825	469.126	47.8034
17.85	-2.53899	58.7423	90.8061	-2.14317	469.195	47.8022
17.8667	-2.5425	58.7229	91.0108	-1.84105	469.059	47.8016
17.8833	-2.54036	58.8448	90.953	-1.85295	469.08	47.8021
17.9	-2.53883	58.7238	90.9072	-2.67128	469.215	47.8043
17.9167	-2.54036	58.6573	90.7516	-1.10786	469.178	47.8034
17.9333	-2.53746	58.7765	90.9303	-2.53426	468.999	47.8046
17.95	-2.53868	58.6121	90.7003	-1.97044	469.085	47.8002
17.9667	-2.54005	58.7315	90.9338	-2.23442	469.008	47.8033
17.9833	-2.54097	58.74	90.8975	-7.08504	469.002	47.803
18	-2.53761	58.6437	90.7356	-6.37215	468.982	47.8021
18.0167	-2.53593	58.8146	91.0377	-1.78505	468.972	47.7999
18.0333	-2.53441	58.9375	91.1056	-0.980911	469.039	47.8063
18.05	-2.53166	58.679	90.7847	-1.56151	469.043	47.8042
18.0667	-2.52953	58.6427	90.8059	-1.92802	469.017	47.8063
18.0833	-2.53197	58.7368	90.8918	-1.86256	468.951	47.804
18.1	-2.53365	58.7229	90.9596	-1.77071	469.122	47.8053
18.1167	-2.53258	58.7598	90.9582	-2.78633	469.058	47.8013
18.1333	-2.53502	58.7099	90.9142	-2.33696	468.985	47.8062
18.15	-2.53365	58.6901	90.8122	-0.924301	469.03	47.8033
18.1667	-2.53365	58.706	90.807	-1.87981	469.102	47.8019
18.1833	-2.53624	58.6326	90.732	-1.90117	469.083	47.8034
18.2	-2.53502	58.8209	90.9637	-2.40013	469.129	47.8028
18.2167	-2.53777	58.6262	90.6881	-1.9323	469.071	47.8005
18.2333	-2.53471	58.7145	90.7713	-1.17699	469.048	47.8014
18.25	-2.53777	58.7534	90.9148	-1.493	469.067	47.8004
18.2667	-2.53487	58.7656	90.9614	-1.31355	469.033	47.7998
18.2833	-2.52998	58.8046	91.016	-1.97746	469.128	47.7995
18.3	-2.53044	58.7228	90.8061	-6.42464	469.077	47.797
18.3167	-2.53105	58.6539	90.752	-6.16234	469.122	47.7988
18.3333	-2.52907	58.8273	91.0743	-2.03896	469.019	47.7973
18.35	-2.52968	58.6991	90.7891	-2.92046	469.158	47.7978
18.3667	-2.52846	58.6898	90.8267	-2.0771	469.178	47.7964
18.3833	-2.53166	58.623	90.7003	-2.17537	469.125	47.7995
18.4	-2.52815	58.661	90.7874	-2.65938	469.129	47.7985
18.4167	-2.52785	58.8769	91.1927	-2.33879	469.148	47.7981
18.4333	-2.52785	58.834	91.0006	-2.10869	468.996	47.7982
18.45	-2.52968	58.6832	90.7581	-6.59813	469.171	47.7996
18.4667	-2.5309	58.755	90.8851	-2.00264	469.019	47.7984
18.4833	-2.53059	58.7586	90.9112	-1.77376	469.113	47.7967
18.5	-2.53075	58.6521	90.7929	-1.80168	469.118	47.7964
18.5167	-2.52968	58.6581	90.8299	-2.1743	469.006	47.7953
18.5333	-2.53014	58.6965	90.879	-1.85951	468.945	47.793
18.55	-2.53105	58.8126	90.843	-2.1212	469.089	47.7929
18.5667	-2.53197	58.619	90.7005	-2.6963	469.029	47.7949
18.5833	-2.53273	58.6601	90.7832	-1.95549	468.949	47.7895
18.6	-2.53227	58.7927	90.9316	-1.96922	469.066	47.7915
18.6167	-2.53487	58.7525	90.8532	-1.98112	469.088	47.7924
18.6333	-2.5309	58.7096	90.812	-1.2635	468.986	47.7949
18.65	-2.5312	58.6347	90.7044	-1.68129	468.965	47.7992
18.6667	-2.5309	58.7072	90.8642	-2.18559	469.092	47.7978
18.6833	-2.52937	58.7653	91.1204	-2.33101	468.955	47.7966
18.7	-2.52815	58.746	90.8607	-1.84639	469.109	47.7967
18.7167	-2.52388	58.6796	90.7943	-2.62245	469.003	47.7976
18.7333	-2.52892	58.679	90.7772	-2.66472	469.027	47.8005
18.75	-2.52556	58.8134	90.868	-2.7018	469.144	47.8021
18.7667	-2.53014	58.778	90.947	-2.64214	469.042	47.8014
18.7833	-2.52556	58.6591	90.7653	-2.42577	468.958	47.7992
18.8	-2.52251	58.6619	90.6748	-2.37267	469.083	47.8001
18.8167	-2.52357	58.6878	90.8032	-2.69997	469.104	47.7976
18.8333	-2.52052	58.6439	90.6902	-2.63252	469.041	47.7958
18.85	-2.52495	58.7197	90.8929	-2.3423	469.126	47.7952
18.8667	-2.52159	58.829	91.0284	-1.61339	469.181	47.7981
18.8833	-2.52357	58.8471	91.0029	-1.81236	469.061	47.7956
18.9	-2.52144	58.802	91.0575	-1.45653	469.134	47.7984
18.9167	-2.52403	58.6721	90.7603	-1.82381	469.057	47.7963
18.9333	-2.52266	58.6916	90.7772	-6.43959	469.061	47.7995
18.95	-2.52129	58.7132	90.7952	-6.56349	469.119	47.7984
18.9667	-2.5193	58.7255	90.8697	-2.49794	469.073	47.7973
18.9833	-2.52266	58.686	90.7278	-2.08488	469.007	47.7953
19	-2.52144	58.7261	90.8498	-2.61055	469.106	47.7964
19.0167	-2.52159	58.661	90.8372	-2.06215	469.086	47.7938
19.0333	-2.5193	58.9074	90.9217	-2.63084	468.971	47.7961
19.05	-2.51976	58.6347	90.7322	-2.17964	469.018	47.7967
19.0667	-2.52022	58.7196	90.8437	-1.53053	469.076	47.7975
19.0833	-2.51747	58.7789	90.7827	-2.44835	469.012	47.7949
19.1	-2.51717	58.6388	90.7342	-2.16225	469.013	47.7944
19.1167	-2.52495	58.7048	90.7726	-2.36855	468.989	47.7972
19.1333	-2.52144	58.8935	91.036	-2.22603	468.999	47.7967
19.15	-2.51976	58.6967	90.8167	-2.01149	469.043	47.7963
19.1667	-2.51823	58.7678	90.7977	-6.35246	469.013	47.7975
19.1833	-2.51671	58.6419	90.7259	-6.4843	468.956	47.7972
19.2	-2.51915	58.847	90.9628	-1.51375	469.091	47.8036
19.2167	-2.5164	58.7156	90.8253	-2.13844	468.985	47.8027
19.2333	-2.51518	58.6713	90.695	-1.99547	468.957	47.7992
19.25	-2.51869	58.7522	90.8428	-1.68663	469.053	47.7976
19.2667	-2.5219	58.7898	90.8955	-1.9561	469.062	47.7992
19.2833	-2.52296	58.7104	90.8228	-1.52748	468.957	47.8005
19.3	-2.52617	58.6892	90.8295	-1.86958	469.043	47.7999
19.3167	-2.53029	58.6321	90.6844	-1.83144	469.036	47.8013
19.3333	-2.52953	58.8497	91.0125	-1.58241	469.015	47.8027
19.35	-2.52846	58.8131	91.004	-1.84105	469.059	47.7995
19.3667	-2.52998	58.7161	90.8433	-2.02705	469.135	47.7956
19.3833	-2.52968	58.7739	90.816	-1.70036	469.068	47.7964
19.4	-2.52922	58.7405	90.8607	-2.1331	469.154	47.7988
19.4167	-2.52769	58.755	90.8436	-2.3745	469.181	47.7956
19.4333	-2.5312	58.798	90.9414	-7.00935	469.029	47.7975
19.45	-2.53014	58.6941	90.8234	-6.22261	469.14	47.7964
19.4667	-2.52602	58.8631	91.1952	-1.99364	469.15	47.7979
19.4833	-2.52739	58.7069	90.8105	-1.89522	469.027	47.799
19.5	-2.52907	58.7661	90.9882	-1.56212	469.083	47.7985
19.5167	-2.52846	58.6831	90.7688	-2.08183	469.106	47.7966
19.5333	-2.52998	58.684	90.7812	-2.22374	469.052	47.7972
19.55	-2.52937	58.706	90.8469	-1.92925	469.133	47.7973
19.5667	-2.53059	58.8773	90.9275	-2.38762	469.171	47.7995
19.5833	-2.53029	58.7591	90.7882	-1.77605	469.077	47.8007
19.6	-2.52754	58.7197	90.8447	-2.39235	469.177	47.8004
19.6167	-2.52617	58.7179	90.8389	-2.35359	469.111	47.8034
19.6333	-2.52571	58.666	90.7723	-2.62489	469.03	47.8033
19.65	-2.52647	58.7328	90.8086	-1.91917	469.173	47.8039
19.6667	-2.52419	58.711	90.8334	-2.00737	469.043	47.803
19.6833	-2.52205	58.7284	90.8363	-1.9883	468.939	47.8049
19.7	-2.5219	58.774	90.9029	-1.51619	469.075	47.8042
19.7167	-2.52342	58.6059	90.685	-2.36671	469.096	47.8051
19.7333	-2.5219	58.6466	90.7177	-2.32033	469.032	47.8043
19.75	-2.51961	58.8261	90.8671	-6.148	469.095	47.8051
19.7667	-2.52037	58.7159	90.8013	-6.78886	469.056	47.8062
19.7833	-2.52068	58.7588	90.8457	-2.01027	468.957	47.8042
19.8	-2.52083	58.7443	90.7919	-1.79329	469.021	47.8024
19.8167	-2.51656	58.717	90.7932	-1.95137	469.042	47.8005
19.8333	-2.51503	58.7249	90.7508	-2.34169	469.011	47.8011
19.85	-2.51259	58.7569	90.8683	-1.54366	469.112	47.8065
19.8667	-2.51472	58.7234	90.8178	-1.9268	469.025	47.8057
19.8833	-2.519	59.4393	90.7351	-2.08656	468.981	47.8048
19.9	-2.52602	58.7203	90.8009	-1.79756	469.079	47.8033
19.9167	-2.53273	58.7077	90.7475	-1.89049	469.065	47.8033
19.9333	-2.53273	58.7356	90.8209	-2.43706	469.067	47.8034
19.95	-2.53166	58.7029	90.7595	-2.0974	469.014	47.8013
19.9667	-2.52831	58.7122	90.8283	-2.48894	469.078	47.8002
19.9833	-2.52907	58.6726	90.8041	-2.04842	469.038	47.8016
20	-2.52571	58.7141	90.7568	-1.89522	469.053	47.8019
20.0167	-2.52098	58.7086	90.859	-1.70448	469.048	47.8045
20.0333	-2.52556	58.6562	90.7351	-1.93047	468.999	47.8014
20.05	-2.52754	58.7722	90.7882	-1.959	469.066	47.8019
20.0667	-2.52541	58.7537	90.8604	-2.5927	468.997	47.8019
20.0833	-2.52632	58.7713	90.8677	-1.86012	468.905	47.799
20.1	-2.5251	58.7176	90.7664	-2.33879	469.02	47.7982
20.1167	-2.52983	58.6828	90.6748	-1.87447	469.001	47.8017
20.1333	-2.52876	58.6504	90.7661	-1.57814	468.924	47.8016
20.15	-2.53227	58.655	90.828	-1.45058	468.94	47.8059
20.1667	-2.53029	58.727	90.9004	-2.11998	468.998	47.8031
20.1833	-2.52846	58.653	90.6913	-1.97334	468.877	47.8008
20.2	-2.52785	58.7609	90.8624	-1.18294	468.96	47.806
20.2167	-2.52724	58.6929	90.6915	-1.71043	469.04	47.8042
20.2333	-2.52769	58.6779	90.7113	-1.99059	469.003	47.8005
20.25	-2.52602	58.6976	90.7175	-1.90117	468.988	47.8028
20.2667	-2.52892	58.6723	90.7349	-1.20506	468.942	47.8036
20.2833	-2.52846	58.807	91.0731	-0.786667	468.963	47.8046
20.3	-2.53136	58.6305	90.6846	-3.14751	469.104	47.8014
20.3167	-2.53044	58.6898	90.8544	-5.7386	469.038	47.8036
20.3333	-2.52861	58.8041	90.8962	-6.01448	468.985	47.8046
20.35	-2.52739	58.7257	90.8056	-0.961838	469.011	47.8066
20.3667	-2.52983	58.7084	90.7638	-0.128555	469.075	47.8037
20.3833	-2.52953	58.686	90.799	-1.05843	468.995	47.8054
20.4	-2.52861	58.7228	90.8321	-1.38268	469.047	47.8066
20.4167	-2.52525	58.8982	91.0772	-1.29448	469.053	47.8036
20.4333	-2.52892	58.6796	90.7253	-1.16814	469.064	47.8042
20.45	-2.52708	58.745	90.8378	-0.302658	469.108	47.8013
20.4667	-2.53227	58.7382	90.7929	-0.753861	469.078	47.806
20.4833	-2.53059	58.7496	90.8218	-0.514908	469.113	47.8043
20.5	-2.53136	58.7905	90.686	-0.682907	469.143	47.8066
20.5167	-2.52647	58.7618	90.8814	-0.564957	469.051	47.8053
20.5333	-2.52907	58.6334	90.7504	-0.665665	468.963	47.8057
20.55	-2.52388	58.7959	90.8471	-0.956497	469.078	47.8051
20.5667	-2.5251	58.713	90.6954	-0.80986	468.966	47.8049
20.5833	-2.52647	58.7455	90.8147	-0.787888	468.988	47.8049
20.6	-2.52403	58.7391	90.8846	-1.29326	468.983	47.8082
20.6167	-2.5248	58.829	90.8428	-1.68007	469.012	47.8046
20.6333	-2.52815	58.7431	90.8225	-3.58208	469.015	47.8065
20.65	-2.52724	58.7821	90.7513	-6.11473	469.04	47.8071
20.6667	-2.53105	58.87	91.0815	-6.49437	468.943	47.8048
20.6833	-2.52724	58.7014	90.9031	-1.87737	469.032	47.8074
20.7	-2.52708	58.7199	90.7554	-1.79878	468.984	47.8049
20.7167	-2.52357	58.7423	90.7746	-1.31477	468.937	47.8069
20.7333	-2.52556	58.7298	90.8114	-0.966568	468.858	47.8037
20.75	-2.52693	58.6555	90.6324	-1.47087	468.998	47.8034
20.7667	-2.52708	58.6657	90.7346	-1.9239	468.913	47.8054
20.7833	-2.52571	58.6572	90.6596	-1.6819	468.951	47.8049
20.8	-2.53044	58.7328	90.8183	-1.58592	468.987	47.8037
20.8167	-2.53029	58.7467	90.8448	-1.40587	469.017	47.8042
20.8333	-2.52953	58.6839	90.7407	-0.405197	468.966	47.8025
20.85	-2.53014	58.7284	90.797	-1.05965	469.004	47.8014
20.8667	-2.52617	58.6739	90.7011	-1.5937	468.956	47.8016
20.8833	-2.52876	58.6951	90.7221	-1.44295	468.96	47.8027
20.9	-2.52892	58.6533	90.637	-5.96382	469.023	47.8022
20.9167	-2.52953	58.8114	90.8685	-6.18675	468.974	47.799
20.9333	-2.52922	58.7783	90.8306	-1.23482	468.97	47.8005
20.95	-2.52876	58.7623	90.7594	-0.495834	469.057	47.7996
20.9667	-2.5312	58.8439	90.9301	-0.8564	469.068	47.7995
20.9833	-2.52815	58.7052	90.6989	-1.81892	469.06	47.7988
21	-2.5309	58.7579	90.7519	-1.10664	469.157	47.7964
21.0167	-2.52708	58.6323	90.6084	-1.56624	469.158	47.7956
21.0333	-2.52724	58.6674	90.7024	-1.22108	469.09	47.7985
21.05	-2.52769	58.7071	90.7868	-1.61629	469.098	47.7985
21.0667	-2.52846	58.7544	90.7658	-1.48277	469.035	47.7949
21.0833	-2.52647	58.7385	90.7858	-0.924912	469.05	47.7981
21.1	-2.52937	58.7229	90.7253	-2.17369	468.979	47.7996
21.1167	-2.53243	58.8082	90.9235	-1.44051	468.973	47.8033
21.1333	-2.53365	58.7922	90.8004	-1.35765	469.002	47.7998
21.15	-2.53426	58.6446	90.6576	-1.36711	468.986	47.7984
21.1667	-2.53975	58.6807	90.7499	-1.78627	468.969	47.7998
21.1833	-2.53807	58.7598	90.9029	-1.75041	469.027	47.7979
21.2	-2.53899	58.8067	90.8956	-1.16692	469.1	47.7973
21.2167	-2.53914	58.6739	90.7108	-1.32423	469.046	47.7984
21.2333	-2.53975	58.7049	90.6889	-1.60439	468.994	47.7963
21.25	-2.53731	58.8078	90.7603	-1.49834	468.984	47.7988
21.2667	-2.53578	58.7972	90.7343	-1.6407	469.038	47.7978
21.2833	-2.53578	58.7199	90.8366	-1.17165	468.972	47.7984
21.3	-2.53349	58.6799	90.7098	-1.53221	469.002	47.7961
21.3167	-2.53136	58.7325	90.8566	-5.70992	468.937	47.7953
21.3333	-2.53349	58.7403	90.7749	-6.16417	469.035	47.7987
21.35	-2.5396	58.7548	90.8529	-1.54839	469.096	47.7955
21.3667	-2.54051	58.7556	90.8062	-1.1306	468.935	47.7944
21.3833	-2.53624	58.7234	90.6887	-1.57646	469.042	47.7909
21.4	-2.53777	58.7585	90.7702	-1.14128	469.077	47.7918
21.4167	-2.5367	58.7019	90.7113	-1.50841	468.878	47.7911
21.4333	-2.53563	58.7263	90.7839	-1.5377	469.024	47.7898
21.45	-2.53517	58.6634	90.6869	-1.36772	469.046	47.7915
21.4667	-2.53456	58.7537	90.8555	-1.22704	468.927	47.7906
21.4833	-2.53487	58.7727	90.7696	-1.15623	469.098	47.792
21.5	-2.53761	58.7527	90.7298	-1.03691	469.088	47.7921
21.5167	-2.5341	58.784	90.8616	-1.61812	468.913	47.7932
21.5333	-2.53426	58.839	90.8764	-2.04842	469.124	47.7886
21.55	-2.53838	58.9089	90.8802	-1.38924	469.129	47.7938
21.5667	-2.53914	58.6742	90.686	-1.97929	468.987	47.7918
21.5833	-2.54036	58.6782	90.7324	-1.06621	469.146	47.7934
21.6	-2.54295	58.7815	90.7369	-1.54839	469.082	47.7976
21.6167	-2.54356	58.6953	90.7014	-1.51558	468.94	47.7958
21.6333	-2.54097	58.6816	90.6928	-1.43578	469.042	47.7944
21.65	-2.54372	58.7244	90.7433	-1.37672	469.061	47.7929
21.6667	-2.54677	58.7089	90.6686	-1.26472	469	47.7946
21.6833	-2.54646	58.7624	90.7862	-1.79756	469.004	47.7953
21.7	-2.55074	58.7051	90.7044	-1.57585	468.966	47.795
21.7167	-2.55196	58.7482	90.8306	-2.14684	468.901	47.7969
21.7333	-2.54951	58.6785	90.6509	-1.69197	468.98	47.7992
21.75	-2.55302	58.8151	90.8563	-6.42159	469.012	47.7963
21.7667	-2.55165	58.7952	90.9304	-6.67381	468.931	47.7981
21.7833	-2.55028	58.6674	90.615	-1.47148	469.056	47.7934
21.8	-2.54921	58.6262	90.6014	-1.66939	468.973	47.7937
21.8167	-2.55257	58.7357	90.83	-1.78017	468.956	47.7921
21.8333	-2.55623	58.7923	90.7349	-1.81786	468.933	47.7963
21.85	-2.55791	58.9014	90.8523	-1.66817	469.039	47.7956
21.8667	-2.55486	58.7171	90.7609	-1.59904	468.986	47.7934
21.8833	-2.55562	58.6196	90.5644	-1.78505	468.936	47.7935
21.9	-2.55837	58.693	90.653	-1.57875	468.962	47.7955
21.9167	-2.56294	58.7722	90.7201	-2.11098	469.046	47.7959
21.9333	-2.56279	58.7212	90.7423	-0.833054	469.073	47.7975
21.95	-2.55852	58.659	90.6933	-1.73378	469.051	47.7932
21.9667	-2.56081	60.5204	90.7594	-2.14561	468.943	47.7947
21.9833	-2.55852	58.8421	90.709	-1.76888	469.118	47.7958
22	-2.55867	58.8097	90.8305	-2.07771	469.144	47.7958
22.0167	-2.56096	58.6765	90.6918	-1.71104	469.043	47.7963
22.0333	-2.55943	58.7373	90.7279	-2.23747	469.113	47.7949
22.05	-2.55959	58.7182	90.7972	-2.11403	469.144	47.7924
22.0667	-2.56264	58.6683	90.6625	-1.2635	469.124	47.7917
22.0833	-2.56065	58.6233	90.5465	-2.05925	469.064	47.7912
22.1	-2.55852	58.7302	90.7681	-2.1122	469.192	47.7944
22.1167	-2.55791	58.7287	90.6948	-1.42143	469.071	47.7918
22.1333	-2.55623	58.7908	90.7702	-1.86729	469.079	47.7915
22.15	-2.5576	58.7266	90.767	-2.00264	469.117	47.7915
22.1667	-2.56508	58.812	90.8175	-1.39641	469.054	47.793
22.1833	-2.56187	58.7266	90.7104	-6.55037	469.02	47.7944
22.2	-2.56523	58.6575	90.6564	-6.36391	469.074	47.7952
22.2167	-2.56462	58.7205	90.6838	-1.35826	468.93	47.795
22.2333	-2.56767	58.6672	90.7201	-1.49712	468.996	47.7934
22.25	-2.57118	58.6616	90.5824	-1.03096	469.065	47.7908
22.2667	-2.5721	58.8143	90.7929	-1.98402	468.988	47.7903
22.2833	-2.57149	58.7191	90.7877	-1.10619	468.959	47.7937
22.3	-2.5695	58.7746	90.8399	-1.76064	469.056	47.7912
22.3167	-2.57332	58.7301	90.7716	-1.19255	469.041	47.7908
22.3333	-2.57195	58.8273	90.9411	-1.61873	469.022	47.7932
22.35	-2.56844	58.6669	90.6249	-2.23976	468.983	47.7941
22.3667	-2.56813	58.8122	90.8703	-1.20323	469.038	47.7914
22.3833	-2.56523	58.6454	90.6027	-1.717	469.071	47.7912
22.4	-2.5663	58.8248	90.8799	-2.54265	469.007	47.792
22.4167	-2.56737	58.6742	90.6081	-5.65865	468.979	47.7959
22.4333	-2.56508	58.7379	90.8497	-5.9037	469.004	47.7956
22.45	-2.56477	58.689	90.6619	-2.15279	468.935	47.7941
22.4667	-2.55989	58.6826	90.7209	-1.47026	469.023	47.7963
22.4833	-2.56004	58.84	90.7291	-1.47682	469.001	47.7963
22.5	-2.56065	58.7504	90.7211	-0.882645	468.944	47.7924
22.5167	-2.56081	58.834	90.7937	-1.42326	469.039	47.7915
22.5333	-2.56538	58.7495	90.6823	-0.884934	468.964	47.7956
22.55	-2.56767	58.7286	90.7266	-0.899277	468.927	47.7929
22.5667	-2.5663	58.7147	90.7571	-0.937424	469.088	47.7955
22.5833	-2.56691	58.7394	90.7465	-1.37138	469.085	47.7947
22.6	-2.56523	58.7869	90.8224	-0.679398	468.928	47.7975
22.6167	-2.56416	58.7052	90.5927	-1.13121	469.059	47.7981
22.6333	-2.56371	58.7215	90.6918	-1.68373	469.03	47.7961
22.65	-2.5666	58.7475	90.7272	-1.79634	468.88	47.7959
22.6667	-2.56859	58.8316	90.7185	-1.38512	468.972	47.7961
22.6833	-2.5721	58.7908	90.6858	-1.61812	469.039	47.7973
22.7	-2.5692	58.708	90.7267	-1.81541	468.891	47.7976
22.7167	-2.57668	58.7495	90.8126	-1.48155	469.058	47.7966
22.7333	-2.57683	58.793	90.8535	-0.850449	469.049	47.7932
22.75	-2.57759	58.7116	90.7513	-1.11687	468.834	47.7927
22.7667	-2.58202	58.7402	90.7076	-2.06749	468.895	47.7952
22.7833	-2.58308	58.8244	90.9126	-1.51314	468.884	47.7966
22.8	-2.58568	58.7956	90.8665	-1.43684	468.823	47.7964
22.8167	-2.58278	58.7359	90.7739	-5.9037	468.931	47.7937
22.8333	-2.58339	58.6881	90.7018	-5.82558	468.921	47.7918
22.85	-2.58095	58.7878	90.7024	-1.80473	468.773	47.792
22.8667	-2.58186	58.755	90.7104	-1.4489	468.94	47.7911
22.8833	-2.58492	58.7608	90.6469	-1.5049	468.981	47.7903
22.9	-2.58324	58.6892	90.6791	-1.81725	468.819	47.7888
22.9167	-2.58293	58.7693	90.83	-0.998764	468.945	47.7869
22.9333	-2.58369	58.7141	90.6959	-1.45714	468.891	47.7892
22.95	-2.58476	58.7817	90.6277	-1.2307	468.878	47.7883
22.9667	-2.58232	58.6919	90.635	-1.58241	468.865	47.7883
22.9833	-2.57835	58.7463	90.6556	-1.27541	468.903	47.7914
23	-2.58385	58.7035	90.6773	-1.32896	468.888	47.7895
23.0167	-2.58324	59.0359	90.9635	-1.43929	469.055	47.7877
23.0333	-2.58278	58.7884	90.7919	-1.27007	469.049	47.7883
23.05	-2.58629	58.7391	90.6846	-0.91362	468.926	47.7877
23.0667	-2.58202	58.8587	90.85	-1.14128	469.024	47.7877
23.0833	-2.58354	58.6892	90.6852	-1.74156	469.086	47.7857
23.1	-2.58537	58.7621	90.823	-1.69029	469.018	47.7876
23.1167	-2.584	58.6591	90.5706	-0.397415	469.038	47.7921
23.1333	-2.58156	58.7289	90.7081	-1.04713	469.095	47.7935
23.15	-2.58202	58.7109	90.7035	-0.983963	469.06	47.7932
23.1667	-2.58095	58.7197	90.7285	-1.63246	469.037	47.7927
23.1833	-2.58354	58.6933	90.6132	-1.35109	469.046	47.7917
23.2	-2.58736	58.686	90.7229	-1.23604	469.033	47.7929
23.2167	-2.58522	58.6657	90.5886	-2.05498	469.036	47.7976
23.2333	-2.5869	58.6744	90.6667	-1.0894	469.045	47.795
23.25	-2.58415	58.6878	90.5468	-1.76109	468.964	47.7926
23.2667	-2.58446	58.7286	90.6472	-1.72188	469.006	47.7953
23.2833	-2.58064	58.745	90.6587	-1.37016	469.006	47.7952
23.3	-2.58034	58.7258	90.6452	-1.35292	468.954	47.7929
23.3167	-2.58446	58.7536	90.7101	-2.13005	468.952	47.7906
23.3333	-2.58492	58.7754	90.8305	-1.11031	468.975	47.7906
23.35	-2.5843	58.7248	90.6675	-1.37428	469.008	47.7941
23.3667	-2.58247	58.6976	90.6406	-1.47331	468.944	47.7972
23.3833	-2.58141	58.7504	90.6164	-1.25984	468.892	47.7958
23.4	-2.58003	58.7281	90.7267	-0.790787	468.966	47.7961
23.4167	-2.58232	58.8152	90.7092	-5.9829	468.903	47.793
23.4333	-2.57896	58.6987	90.6352	-6.0247	468.88	47.7956
23.45	-2.57957	58.8027	90.7256	-0.8004	468.92	47.795
23.4667	-2.57759	58.8036	90.7903	-1.08284	469.004	47.795
23.4833	-2.57744	58.7035	90.6806	-0.943375	468.98	47.7918
23.5	-2.58049	58.6732	90.6141	-0.897446	468.916	47.7941
23.5167	-2.57881	58.6965	90.6556	-1.30104	468.926	47.7929
23.5333	-2.57957	58.7083	90.7391	-0.597153	468.999	47.794
23.55	-2.58186	58.7241	90.5952	-1.40053	468.967	47.7888
23.5667	-2.58125	58.7109	90.6387	-0.536881	468.969	47.7937
23.5833	-2.58019	58.8891	90.9252	-0.802078	468.93	47.7947
23.6	-2.58003	58.8105	90.8765	-0.490341	468.965	47.7934
23.6167	-2.58049	58.7922	90.7288	-1.0363	468.912	47.7958
23.6333	-2.58156	58.8274	90.8428	-5.20638	468.945	47.7937
23.65	-2.5779	58.6958	90.6034	-5.13481	468.871	47.7941
23.6667	-2.57896	58.697	90.6702	-1.03279	469.02	47.7952
23.6833	-2.57561	58.7562	90.7479	-0.69725	468.934	47.7979
23.7	-2.57698	58.7998	90.7839	-1.10252	468.966	47.7929
23.7167	-2.57576	58.6544	90.5309	-1.49895	468.99	47.7966
23.7333	-2.575	58.7493	90.7397	-1.62056	468.975	47.7964
23.75	-2.57668	58.746	90.7073	-1.22765	468.889	47.7937
23.7667	-2.57973	58.7093	90.6323	-0.992813	468.87	47.7958
23.7833	-2.57973	58.7096	90.6335	-0.684738	468.931	47.7905
23.8	-2.58339	58.6729	90.5384	-1.31233	468.905	47.7892
23.8167	-2.58369	58.6703	90.6712	-1.20857	468.866	47.7926
23.8333	-2.58461	58.7196	90.6808	-1.06621	468.787	47.7956
23.85	-2.58629	58.7173	90.6316	-1.01494	468.836	47.7911
23.8667	-2.58354	58.7057	90.6522	-0.910568	468.836	47.7917
23.8833	-2.58171	58.8268	90.693	-1.50963	468.812	47.7908
23.9	-2.58308	58.7479	90.698	-0.958939	468.818	47.7946
23.9167	-2.5843	58.7516	90.686	-1.13167	468.82	47.7908
23.9333	-2.58202	58.7014	90.673	-1.76064	468.791	47.7879
23.95	-2.57607	58.7615	90.6417	-1.44341	468.776	47.7888
23.9667	-2.57683	58.7147	90.6825	-1.24016	468.776	47.7889
23.9833	-2.575	58.8383	90.7581	-1.27541	468.812	47.7872
24	-2.57484	58.7739	90.733	-1.5519	468.825	47.7856
24.0167	-2.57866	58.6781	90.5451	-6.41563	468.852	47.7903
24.0333	-2.57927	58.6456	90.5148	-5.58418	468.755	47.7886
24.05	-2.57866	58.8073	90.7784	-1.29692	468.874	47.7879
24.0667	-2.57851	58.6919	90.5686	-1.56334	468.847	47.7879
24.0833	-2.57866	58.7807	90.7905	-1.02562	468.802	47.7891
24.1	-2.5782	58.7739	90.6619	-1.38268	468.82	47.7879
24.1167	-2.57851	58.7348	90.6297	-1.56624	468.867	47.7892
24.1333	-2.57484	58.7901	90.6989	-0.610275	468.782	47.7871
24.15	-2.57469	58.7438	90.6867	-1.50719	468.779	47.7871
24.1667	-2.57515	58.6079	90.4916	-1.56334	468.845	47.7863
24.1833	-2.57469	58.6417	90.5514	-1.10786	468.856	47.7892
24.2	-2.57454	58.7179	90.6614	-1.77727	468.868	47.7909
24.2167	-2.57881	58.7614	90.7531	-1.12694	468.811	47.7892
24.2333	-2.58217	58.7745	90.6385	-1.1776	468.799	47.7889
24.25	-2.58202	58.7186	90.6454	-1.02745	468.923	47.7877
24.2667	-2.58568	58.7	90.6312	-1.3105	468.91	47.7903
24.2833	-2.58904	58.6866	90.6171	-1.05537	468.738	47.7937
24.3	-2.58507	58.7894	90.713	-1.82671	468.904	47.7901
24.3167	-2.58064	58.7711	90.7871	-1.89232	468.916	47.79
24.3333	-2.58049	58.8348	90.9007	-1.22948	468.817	47.7906
24.35	-2.58492	58.7486	90.7156	-1.20567	468.899	47.7935
24.3667	-2.58675	58.6591	90.519	-1.25511	468.908	47.7903
24.3833	-2.58659	58.8221	90.733	-1.23909	468.762	47.7915
24.4	-2.58873	58.7304	90.6652	-5.45723	468.874	47.7909
24.4167	-2.58781	58.6834	90.5673	-4.9601	468.878	47.7903
24.4333	-2.58827	58.7405	90.6684	-0.641861	468.773	47.7903
24.45	-2.59193	58.7345	90.5572	-1.20262	468.882	47.7866
24.4667	-2.58888	58.6813	90.6168	-0.81398	468.915	47.7888
24.4833	-2.5898	58.6825	90.5984	-1.20384	468.728	47.7866
24.5	-2.58827	58.7185	90.6394	-1.54427	468.81	47.7923
24.5167	-2.58598	58.6691	90.5517	-0.838547	468.897	47.7935
24.5333	-2.58507	58.7475	90.5859	-1.02272	468.719	47.7935
24.55	-2.58476	58.704	90.5659	-1.19377	468.852	47.792
24.5667	-2.58492	58.7209	90.6654	-1.55312	468.925	47.7924
24.5833	-2.58659	58.8519	91.0095	-1.98235	468.727	47.7935
24.6	-2.58629	58.7309	90.6652	-1.05537	468.885	47.7937
24.6167	-2.5811	58.8514	90.8259	-1.2664	468.868	47.7924
24.6333	-2.5843	58.794	90.6803	-1.17226	468.725	47.7944
24.65	-2.58324	58.7417	90.6634	-1.34926	468.886	47.7906
24.6667	-2.58492	58.737	90.575	-1.20689	468.898	47.7895
24.6833	-2.58675	58.8197	90.7501	-1.11382	468.829	47.7898
24.7	-2.58522	58.6961	90.575	-0.955277	468.965	47.7938
24.7167	-2.58537	58.8114	90.8022	-1.63368	468.951	47.7932
24.7333	-2.58736	58.812	90.7327	-5.92629	468.732	47.7926
24.75	-2.58827	58.7589	90.6312	-5.4554	468.853	47.792
24.7667	-2.58842	58.7005	90.6463	-1.69685	468.949	47.7926
24.7833	-2.58629	58.7679	90.5979	-1.32133	468.842	47.7917
24.8	-2.58507	58.7786	90.821	-0.767593	468.948	47.7941
24.8167	-2.58705	58.7257	90.6399	-1.30333	469.03	47.7937
24.8333	-2.58659	58.8015	90.7757	-1.36833	468.866	47.7914
24.85	-2.58507	58.8073	90.7429	-1.43639	468.996	47.7924
24.8667	-2.58461	58.8264	90.6709	-1.39275	468.954	47.7926
24.8833	-2.58537	58.6967	90.594	-1.5728	468.797	47.7914
24.9	-2.57957	58.7019	90.5776	-1.82671	468.944	47.7926
24.9167	-2.57881	58.6808	90.5708	-1.35521	468.951	47.7911
24.9333	-2.57698	58.7353	90.6692	-1.726	468.735	47.7924
24.95	-2.57622	58.7579	90.6141	-1.64787	468.919	47.7963
24.9667	-2.57912	58.7106	90.5607	-1.98357	468.976	47.7956
24.9833	-2.58537	58.9924	91.0946	-0.701981	468.761	47.7976
25	-2.58369	58.691	90.6382	-7.13982	468.934	47.7966
25.0167	-2.58385	58.7879	90.7882	-5.97405	469.013	47.7981
25.0333	-2.58476	58.8056	90.7078	-7.56249	468.837	47.7959
25.05	-2.58461	58.9178	90.6797	-1.02989	468.951	47.7978
25.0667	-2.5869	58.6778	90.5331	-1.93825	468.932	47.7929
25.0833	-2.58446	58.7673	90.7388	-1.959	468.804	47.7956
25.1	-2.58659	58.814	90.7822	-0.768814	468.931	47.7988
25.1167	-2.58995	58.8078	90.7174	-2.19627	468.929	47.7979
25.1333	-2.58995	58.7168	90.6428	-2.43828	468.725	47.7979
25.15	-2.59026	58.7951	90.7758	-2.37511	468.905	47.7956
25.1667	-2.59087	58.7525	90.7139	-3.5421	468.917	47.7967
25.1833	-2.58858	58.8076	90.6432	-1.89415	468.738	47.7946
25.2	-2.58644	58.7368	90.6548	-2.77443	468.858	47.7985
25.2167	-2.5872	58.8448	90.7278	-2.2863	468.938	47.8002
25.2333	-2.58858	58.8427	90.7435	-1.8679	468.788	47.7992
25.25	-2.58965	58.7399	90.7072	-1.74202	468.909	47.7982
25.2667	-2.59468	58.7632	90.7336	-1.75224	468.86	47.7959
25.2833	-2.59468	58.6897	90.5573	-2.11052	468.786	47.7978
25.3	-2.59254	58.7322	90.6033	-1.94542	468.898	47.7984
25.3167	-2.59407	58.7766	90.7587	-2.22603	468.917	47.8002
25.3333	-2.59026	58.8339	90.7003	-2.46513	468.734	47.7992
25.35	-2.59453	58.8419	90.7703	-0.888596	468.983	47.799
25.3667	-2.59453	58.6829	90.5825	-1.1866	468.91	47.7985
25.3833	-2.58858	58.7177	90.5773	0.225906	468.712	47.7988
25.4	-2.59392	58.6375	90.4722	-0.840225	468.851	47.7976
25.4167	-2.59346	58.8941	90.8099	-6.02531	468.934	47.7969
25.4333	-2.59529	58.7496	90.6013	-5.00252	468.814	47.7995
25.45	-2.59377	58.8177	90.6771	-1.66039	468.947	47.7952
25.4667	-2.59331	58.8075	90.7743	-0.277634	469.023	47.8001
25.4833	-2.59163	58.8529	90.7388	0.267105	468.845	47.7953
25.5	-2.58736	58.7215	90.548	-1.83922	468.936	47.7972
25.5167	-2.58888	58.7301	90.5947	-1.21452	468.926	47.7993
25.5333	-2.59377	58.6567	90.492	0.121536	468.864	47.801
25.55	-2.59361	58.7002	90.5515	-0.983963	468.958	47.7998
25.5667	-2.58965	58.7598	90.7662	-2.17369	468.897	47.7982
25.5833	-2.58659	58.8227	90.6837	-1.82198	468.816	47.7982
25.6	-2.58705	58.792	90.7397	-1.83388	468.976	47.7959
25.6167	-2.58858	58.6924	90.6388	-0.817642	468.97	47.7987
25.6333	-2.58751	58.7827	90.6365	-0.207291	468.832	47.7988
25.65	-2.58553	58.7458	90.5598	-1.36604	469.004	47.7964
25.6667	-2.58736	58.7292	90.5712	-2.02644	469.018	47.793
25.6833	-2.5843	58.6846	90.5526	-1.69258	468.747	47.7955
25.7	-2.58446	58.7368	90.6242	-2.07405	468.962	47.7972
25.7167	-2.58247	58.6684	90.4963	-2.16347	469.001	47.7973
25.7333	-2.58308	58.917	90.8212	-2.4073	468.848	47.7963
25.75	-2.58247	58.7144	90.6457	-0.796738	469.055	47.7941
25.7667	-2.58415	58.6984	90.5515	-6.50154	469.018	47.7961
25.7833	-2.58507	58.8042	90.7551	-5.34157	468.836	47.7944
25.8	-2.58568	58.8267	90.7528	-1.22292	469.125	47.7956
25.8167	-2.58522	58.8041	90.7771	-2.28874	469.058	47.7958
25.8333	-2.57881	58.7444	90.5929	-1.73668	468.823	47.7949
25.85	-2.58156	58.8755	90.8234	-0.64888	468.993	47.7943
25.8667	-2.58415	58.8184	90.6965	-1.82793	469.076	47.7947
25.8833	-2.58415	58.7225	90.6199	-2.2422	468.854	47.7969
25.9	-2.58156	58.7923	90.7423	-2.08717	469.028	47.7952
25.9167	-2.57912	58.7916	90.7969	-1.09123	469.025	47.7944
25.9333	-2.57683	59.0815	90.8334	-2.73933	468.845	47.7969
25.95	-2.57957	58.8381	90.7081	-0.831375	468.891	47.7967
25.9667	-2.57866	58.7373	90.6356	-0.802689	468.887	47.7952
25.9833	-2.57713	58.6877	90.5242	-1.87508	468.764	47.7929
26	-2.58003	58.8421	90.7218	-1.85295	468.954	47.7929
26.0167	-2.57805	58.7605	90.6382	-1.61461	468.926	47.7927
26.0333	-2.5808	58.7759	90.6776	-5.99663	468.697	47.7964
26.05	-2.58232	58.6762	90.5389	-6.59691	468.89	47.7956
26.0667	-2.58217	58.805	90.868	-1.3839	468.876	47.7972
26.0833	-2.58217	58.8731	90.8909	-1.37733	468.683	47.7946
26.1	-2.58705	58.7405	90.6991	-1.82976	468.873	47.7886
26.1167	-2.58553	58.7486	90.6884	-0.911789	468.884	47.7879
26.1333	-2.58507	58.7783	90.6439	-0.348587	468.702	47.7909
26.15	-2.58553	58.7386	90.5216	-1.88393	468.877	47.7895
26.1667	-2.5898	58.7551	90.6564	-1.91261	468.804	47.7927
26.1833	-2.59117	58.7313	90.5956	-1.13167	468.751	47.7906
26.2	-2.58766	58.7319	90.5773	-0.37178	468.905	47.7914
26.2167	-2.58705	58.8055	90.6207	-1.05659	468.813	47.7934
26.2333	-2.58888	58.733	90.6448	-1.1776	468.662	47.7917
26.25	-2.58766	58.7121	90.599	-2.11281	468.951	47.7889
26.2667	-2.59392	58.843	90.705	-0.890274	468.804	47.7871
26.2833	-2.5927	58.8343	90.7385	-1.30165	468.645	47.7883
26.3	-2.59316	58.8134	90.5555	-2.0211	468.765	47.7868
26.3167	-2.59209	58.742	90.5418	-0.817032	468.9	47.7879
26.3333	-2.59041	58.7167	90.5947	-1.81664	468.695	47.7856
26.35	-2.59117	58.7212	90.5225	-0.567246	468.724	47.7828
26.3667	-2.59224	58.8279	90.6991	-0.902329	468.762	47.7883
26.3833	-2.59209	58.745	90.6208	-1.4959	468.75	47.79
26.4	-2.59422	58.7138	90.6721	-0.829544	468.762	47.7918
26.4167	-2.59392	58.7457	90.6735	-5.05135	468.808	47.7894
26.4333	-2.59377	58.7124	90.5831	-5.50789	468.709	47.7909
26.45	-2.59605	58.7901	90.6731	-1.16936	468.892	47.7879
26.4667	-2.59972	58.8679	90.7121	-1.38618	468.847	47.79
26.4833	-2.60048	58.7125	90.5137	-1.48872	468.687	47.7868
26.5	-2.5985	58.7376	90.6611	-1.51024	468.934	47.7857
26.5167	-2.59956	58.6947	90.5467	-1.24199	468.931	47.7891
26.5333	-2.59621	58.81	90.6968	-0.637589	468.787	47.7871
26.55	-2.59468	59.0786	91.1849	-1.36955	468.93	47.786
26.5667	-2.59636	58.9085	90.6739	-0.939255	468.902	47.7863
26.5833	-2.59392	58.8091	90.646	-1.50429	468.691	47.7853
26.6	-2.59163	58.7142	90.5346	-1.50246	468.841	47.7877
26.6167	-2.59377	59.0063	90.7212	-2.61177	468.858	47.7917
26.6333	-2.58934	58.8096	90.6223	-5.14488	468.679	47.7926
26.65	-2.58934	58.7606	90.6194	-6.28105	468.837	47.7897
26.6667	-2.5869	58.8351	90.7671	-0.835495	468.791	47.7876
26.6833	-2.58842	58.6979	90.5386	-1.85768	468.626	47.7879
26.7	-2.58583	58.7244	90.581	-0.634079	468.851	47.7879
26.7167	-2.58644	58.7614	90.6377	-1.18477	468.81	47.7886
26.7333	-2.58919	58.7119	90.5308	-1.7028	468.619	47.7888
26.75	-2.58797	58.7728	90.6495	-1.56395	468.854	47.7911
26.7667	-2.58644	58.8131	90.6503	-2.09023	468.835	47.7854
26.7833	-2.58797	58.7923	90.6413	-1.30333	468.748	47.7901
26.8	-2.58476	58.6996	90.5804	-1.58531	468.951	47.7876
26.8167	-2.5843	58.9394	90.8669	-0.989914	468.856	47.7905
26.8333	-2.58492	58.8639	90.7075	-5.40245	468.833	47.7856
26.85	-2.58675	58.8465	90.6834	-5.8596	468.965	47.7871
26.8667	-2.58614	58.7051	90.4806	-6.12068	468.833	47.7891
26.8833	-2.58659	58.753	90.6197	-2.0472	468.817	47.7903
26.9	-2.58598	58.7299	90.5204	-1.75941	468.975	47.7885
26.9167	-2.59254	58.7991	90.6811	-1.3755	468.902	47.7938
26.9333	-2.59453	58.8653	90.8515	-1.12694	468.807	47.7883
26.95	-2.59422	58.7772	90.5415	-1.64192	468.953	47.7894
26.9667	-2.59117	58.7319	90.523	-1.82793	468.969	47.7906
26.9833	-2.593	58.747	90.5061	-2.04903	468.771	47.79
27	-2.59285	58.8107	90.6492	-1.55434	468.918	47.792
27.0167	-2.59438	58.7423	90.6294	-1.41304	468.901	47.7943
27.0333	-2.59132	58.7569	90.6011	-1.86958	468.827	47.7914
27.05	-2.59544	58.8947	90.6971	-6.2751	468.964	47.7914
27.0667	-2.59834	58.7444	90.677	-6.07719	468.871	47.7886
27.0833	-2.59407	58.9796	90.8611	-1.24077	468.681	47.7898
27.1	-2.59834	58.9144	90.797	-1.90727	468.834	47.7879
27.1167	-2.60017	58.8419	90.6088	-1.92207	468.81	47.7897
27.1333	-2.60582	58.8354	90.9264	-2.02644	468.676	47.7947
27.15	-2.60689	58.7321	90.594	-1.20857	468.817	47.7938
27.1667	-2.60719	58.8795	90.9316	-1.50429	468.783	47.7911
27.1833	-2.60338	58.7487	90.6274	-1.17348	468.684	47.7903
27.2	-2.6049	58.7417	90.5552	-1.17821	468.802	47.7871
27.2167	-2.60353	58.9607	90.8807	-2.21718	468.841	47.7868
27.2333	-2.59972	58.7836	90.6269	-1.3517	468.719	47.7891
27.25	-2.60063	58.8279	90.6637	-1.67778	468.752	47.7909
27.2667	-2.59605	58.7133	90.5334	-1.7701	468.786	47.7865
27.2833	-2.59651	58.7002	90.5302	-1.47087	468.75	47.786
27.3	-2.59972	58.7881	90.563	-6.269	468.774	47.7863
27.3167	-2.60063	58.7528	90.5038	-6.09077	468.782	47.7834
27.3333	-2.60475	58.7217	90.5827	-1.14189	468.727	47.7872
27.35	-2.60429	58.719	90.5357	-1.79924	468.883	47.7848
27.3667	-2.60338	58.8606	90.5834	-2.12715	468.885	47.7871
27.3833	-2.60139	58.7405	90.5325	-1.37016	468.825	47.7876
27.4	-2.60597	58.7489	90.5732	-1.17699	468.916	47.7882
27.4167	-2.60414	58.7951	90.6056	-1.14845	468.966	47.7898
27.4333	-2.60674	58.6945	90.4943	-1.36772	468.817	47.7891
27.45	-2.60414	58.7638	90.6872	-0.505295	468.84	47.792
27.4667	-2.6017	58.7014	90.5236	-0.221634	468.886	47.7912
27.4833	-2.60384	58.7664	90.5868	-1.09062	468.842	47.7927
27.5	-2.59804	58.7583	90.7067	-0.523758	468.91	47.792
27.5167	-2.59636	58.7908	90.566	-0.96489	468.865	47.79
27.5333	-2.59682	58.7072	90.5201	-0.703812	468.781	47.7915
27.55	-2.59666	58.717	90.5022	-0.517197	468.899	47.7898
27.5667	-2.59804	58.8187	90.5929	-0.517197	468.88	47.7897
27.5833	-2.59621	58.9359	90.8138	-0.799179	468.791	47.7882
27.6	-2.59636	58.7618	90.601	-0.528488	468.815	47.7923
27.6167	-2.60017	58.7951	90.5998	-0.827713	468.88	47.7938
27.6333	-2.59422	58.7579	90.7151	-0.930862	468.79	47.7921
27.65	-2.59636	58.7347	90.5334	-0.727615	468.845	47.7915
27.6667	-2.59453	58.7254	90.5509	-0.840836	468.824	47.7918
27.6833	-2.59483	58.7478	90.6779	-0.787888	468.755	47.7929
27.7	-2.59468	58.7495	90.5509	-4.84032	468.839	47.7911
27.7167	-2.59224	58.7592	90.626	-5.88341	468.78	47.7882
27.7333	-2.59331	58.9507	90.9156	0.0167084	468.786	47.7863
27.75	-2.59453	58.8296	90.6622	-1.07872	468.785	47.7847
27.7667	-2.59361	58.763	90.6182	-0.985184	468.818	47.7883
27.7833	-2.59468	58.7983	90.6429	-0.846176	468.649	47.7859
27.8	-2.59666	58.8628	90.8114	-0.412979	468.78	47.7868
27.8167	-2.59499	58.7685	90.5476	-1.07338	468.784	47.7886
27.8333	-2.59758	58.7684	90.5796	-0.553513	468.696	47.7909
27.85	-2.59621	58.839	90.6644	-1.01311	468.714	47.7934
27.8667	-2.60384	58.9248	90.6751	-0.936203	468.757	47.7935
27.8833	-2.60307	58.7237	90.566	-0.352097	468.798	47.7946
27.9	-2.6049	58.8041	90.6403	-1.6021	468.818	47.7915
27.9167	-2.60811	58.7458	90.6239	-1.17409	468.808	47.7923
27.9333	-2.60796	58.8216	90.6867	-0.982132	468.758	47.7932
27.95	-2.61238	58.8601	90.6403	-1.45897	468.797	47.7937
27.9667	-2.61177	58.7115	90.5686	-1.14662	468.822	47.7934
27.9833	-2.61162	58.8863	90.72	-1.63658	468.755	47.7956
28	-2.61681	58.9018	90.8453	-1.51741	468.823	47.7958
28.0167	-2.61955	58.729	90.6669	-1.64131	468.798	47.7912
28.0333	-2.61818	58.7467	90.5708	-1.69624	468.737	47.7891
28.05	-2.61711	58.7835	90.604	-6.15288	468.763	47.794
28.0667	-2.61467	58.7791	90.6226	-4.87068	468.894	47.7938
28.0833	-2.61269	58.818	90.6539	-1.2635	468.798	47.792
28.1	-2.61467	58.7711	90.6136	-1.1573	468.789	47.7895
28.1167	-2.61528	58.7199	90.6147	-1.18126	468.816	47.7914
28.1333	-2.61406	58.706	90.4643	-1.5818	468.876	47.7915
28.15	-2.61986	58.7826	90.5819	-0.582199	468.795	47.7918
28.1667	-2.61543	58.8725	90.7478	-0.619736	468.725	47.7857
28.1833	-2.61482	58.8416	90.7821	-1.31828	468.782	47.7895
28.2	-2.61726	58.7328	90.5167	-1.22292	468.799	47.7892
28.2167	-2.61986	58.8386	90.6057	-1.61812	468.732	47.7874
28.2333	-2.62108	58.762	90.5543	-1.90834	468.666	47.7874
28.25	-2.6191	58.8581	90.685	-1.14723	468.713	47.7869
28.2667	-2.61375	58.8664	90.7552	-2.03362	468.732	47.7879
28.2833	-2.6165	58.7977	90.6666	-1.39397	468.711	47.7874
28.3	-2.61742	58.765	90.6057	-3.06587	468.713	47.7871
28.3167	-2.61681	58.7301	90.527	-5.94475	468.783	47.7911
28.3333	-2.61391	58.7878	90.6338	-3.78288	468.847	47.7924
28.35	-2.61131	58.726	90.5607	-1.59065	468.809	47.7917
28.3667	-2.61345	58.8169	90.6089	-1.19255	468.806	47.7883
28.3833	-2.61253	58.789	90.5477	-1.14967	468.913	47.7892
28.4	-2.61147	58.8219	90.7497	-1.16692	468.905	47.7914
28.4167	-2.61406	58.7864	90.646	-1.40175	468.916	47.792
28.4333	-2.61574	58.7815	90.6806	-1.27068	468.854	47.7912
28.45	-2.61604	58.8641	90.7252	-1.31233	468.856	47.79
28.4667	-2.61253	58.8253	90.5804	-1.10435	468.845	47.7894
28.4833	-2.61528	58.7534	90.5872	-1.47865	468.865	47.7911
28.5	-2.61681	58.8854	90.7487	-1.3398	468.858	47.7929
28.5167	-2.61192	58.7267	90.5108	-2.13905	468.902	47.7909
28.5333	-2.61345	58.7798	90.6672	-1.22658	468.898	47.7952
28.55	-2.61192	58.8543	90.7368	-1.59004	468.849	47.7947
28.5667	-2.61116	58.7872	90.6355	-1.98112	468.802	47.7934
28.5833	-2.61116	58.9349	90.8588	-5.43633	468.878	47.7918
28.6	-2.6136	58.8187	90.5723	-6.09261	468.816	47.7943
28.6167	-2.6194	58.7678	90.5438	-1.12877	468.812	47.7941
28.6333	-2.61345	58.7574	90.6403	-1.54427	468.844	47.7911
28.65	-2.61711	58.986	90.8317	-1.67473	468.804	47.7903
28.6667	-2.61803	58.7699	90.6509	-2.06688	468.791	47.7961
28.6833	-2.62032	58.8412	90.6899	-1.00838	468.732	47.7946
28.7	-2.61925	58.7061	90.4936	-1.25984	468.696	47.7958
28.7167	-2.61803	58.8725	90.8898	-1.66817	468.732	47.795
28.7333	-2.6194	58.7751	90.6054	-1.32484	468.774	47.7967
28.75	-2.61757	58.9007	90.8149	-1.94176	468.665	47.7943
28.7667	-2.62169	58.8299	90.6661	-1.32484	468.647	47.7926
28.7833	-2.62077	58.7884	90.5438	-5.93529	468.702	47.7911
28.8	-2.61955	58.8404	90.6594	-5.62172	468.737	47.7895
28.8167	-2.61848	58.7853	90.6301	-2.11464	468.721	47.7906
28.8333	-2.61696	58.8313	90.6446	-1.93993	468.786	47.7934
28.85	-2.61299	58.8091	90.6503	-1.69197	468.751	47.7938
28.8667	-2.61314	58.7966	90.6063	-1.44585	468.724	47.7937
28.8833	-2.61375	58.8369	90.6529	-1.02089	468.726	47.7947
28.9	-2.61269	58.9037	90.7655	-1.44524	468.777	47.793
28.9167	-2.6136	58.7278	90.4826	-1.59187	468.835	47.792
28.9333	-2.61528	58.7147	90.508	-0.815201	468.838	47.7912
28.95	-2.61513	58.6878	90.4624	-1.15135	468.831	47.7949
28.9667	-2.61559	58.758	90.554	-1.78322	468.867	47.7929
28.9833	-2.60979	58.7307	90.5595	-1.69914	468.935	47.7949
29	-2.60811	58.7496	90.5155	-1.4518	468.885	47.7909
29.0167	-2.61024	58.7736	90.538	-1.35765	468.869	47.7914
29.0333	-2.61314	58.8078	90.6175	-2.09023	468.925	47.7908
29.05	-2.61086	58.7495	90.5227	-1.60912	468.843	47.7912
29.0667	-2.60933	58.8653	90.7496	-1.89354	468.78	47.7911
29.0833	-2.60994	58.8288	90.6439	-2.12715	468.751	47.7937
29.1	-2.60963	58.849	90.7571	-1.64253	468.813	47.7953
29.1167	-2.6107	58.872	90.8062	-2.02217	468.776	47.7967
29.1333	-2.60918	58.8618	90.603	-1.8058	468.713	47.7979
29.15	-2.61147	58.8557	90.7327	-2.03468	468.756	47.7963
29.1667	-2.61528	58.8613	90.6628	-1.70815	468.791	47.8005
29.1833	-2.61253	58.881	90.7877	-2.03529	468.71	47.8019
29.2	-2.61208	58.8015	90.6628	-1.45714	468.666	47.7993
29.2167	-2.61055	58.8441	90.613	-1.9352	468.713	47.7982
29.2333	-2.61253	58.818	90.657	-1.81129	468.774	47.7995
29.25	-2.61101	58.7406	90.5418	-1.55022	468.68	47.7967
29.2667	-2.61192	58.9707	90.8096	-1.28792	468.693	47.7966
29.2833	-2.60841	58.7446	90.4786	-1.63185	468.765	47.7966
29.3	-2.60902	58.9636	90.7916	-1.30989	468.752	47.794
29.3167	-2.61086	58.8419	90.6937	-1.21162	468.616	47.7958
29.3333	-2.61253	58.8345	90.6899	-1.69975	468.693	47.7985
29.35	-2.61436	58.7751	90.5877	-1.10008	468.656	47.7966
29.3667	-2.6136	58.832	90.5256	-1.42494	468.667	47.7947
29.3833	-2.61177	58.7266	90.5285	-1.55128	468.726	47.795
29.4	-2.6107	58.9106	90.6643	-1.34697	468.579	47.7975
29.4167	-2.6133	58.7249	90.5871	-1.18782	468.684	47.7961
29.4333	-2.61208	58.821	90.5857	-1.48338	468.766	47.793
29.45	-2.61391	58.8433	90.6475	-1.5287	468.767	47.7964
29.4667	-2.61131	58.8039	90.6715	-2.201	468.721	47.7964
29.4833	-2.61024	58.8824	90.7481	-2.06215	468.773	47.7975
29.5	-2.61055	58.8975	90.7551	-1.98463	468.759	47.7992
29.5167	-2.61131	58.7403	90.5756	-1.98769	468.693	47.7956
29.5333	-2.61024	58.8076	90.6466	-1.57341	468.744	47.7956
29.55	-2.61314	58.856	90.6136	-1.79451	468.792	47.7975
29.5667	-2.61101	58.9509	90.7485	-1.13823	468.812	47.797
29.5833	-2.61498	58.9321	90.7743	-1.93169	468.8	47.7976
29.6	-2.61971	59.0916	90.9347	-2.32628	468.801	47.7985
29.6167	-2.61955	58.8512	90.7264	-1.61751	468.896	47.7959
29.6333	-2.61848	58.8094	90.6435	-1.54427	468.885	47.7984
29.65	-2.62169	58.8789	90.8099	-3.69652	468.893	47.7981
29.6667	-2.6226	58.915	90.7494	-6.60576	468.872	47.799
29.6833	-2.62108	58.9671	90.814	0.187149	468.889	47.7999
29.7	-2.62199	58.8804	90.6879	-1.43684	468.785	47.8001
29.7167	-2.62062	59.0577	90.9272	-1.61278	468.808	47.8007
29.7333	-2.61986	59.7857	90.9187	-1.80946	468.895	47.7979
29.75	-2.62352	58.8606	90.6915	-0.982132	468.83	47.8005
29.7667	-2.61925	58.8346	90.6799	-1.41899	468.882	47.797
29.7833	-2.61391	58.8036	90.6991	-0.834274	468.831	47.7976
29.8	-2.61345	59.1723	90.7855	-1.3308	468.728	47.7966
29.8167	-2.61116	58.8863	90.8053	-5.50972	468.889	47.7961
29.8333	-2.61253	58.9736	90.8953	-5.5735	468.741	47.7961
29.85	-2.61284	58.9643	90.8375	-1.12572	468.762	47.7952
29.8667	-2.61696	58.9516	90.857	-0.612564	468.729	47.797
29.8833	-2.61772	59.0035	90.9655	-1.15913	468.842	47.7982
29.9	-2.6191	58.9661	90.9046	-0.772324	468.792	47.7961
29.9167	-2.61833	58.8607	90.7305	-1.22536	468.788	47.799
29.9333	-2.61604	59.0125	90.9298	-1.07445	468.874	47.8031
29.95	-2.61742	58.9558	90.8529	-1.64375	468.835	47.8033
29.9667	-2.61803	59.0304	91.0387	-1.87553	468.906	47.8013
29.9833	-2.62062	59.0534	90.9835	-1.64375	468.908	47.7999
30	-2.61574	59.0997	91.0407	-1.50124	468.989	47.8008
30.0167	-2.61391	58.9175	90.8004	-1.09596	469.012	47.8005
30.0333	-2.61543	58.9777	90.9615	-2.16591	469.005	47.8031
30.05	-2.61223	58.9935	90.9632	-1.6729	468.89	47.8021
30.0667	-2.60704	58.9166	90.9197	-1.57158	468.943	47.8042
30.0833	-2.60063	59.1492	91.2257	-6.45973	468.977	47.8054
30.1	-2.60063	59.0868	91.1724	-5.80238	468.863	47.8091
30.1167	-2.60323	59.1084	91.1135	-0.959549	468.808	47.8069
30.1333	-2.59789	59.1334	91.2142	-1.27602	468.856	47.808
30.15	-2.60155	59.2136	91.4198	-2.24754	468.819	47.8069
30.1667	-2.6078	59.2037	91.4814	-2.16591	468.73	47.8078
30.1833	-2.60582	59.3382	91.6851	-1.44951	468.769	47.8088
30.2	-2.60429	59.1322	91.3169	-1.56746	468.804	47.8103
30.2167	-2.60445	59.0809	91.0589	-1.85646	468.739	47.8114
30.2333	-2.5988	59.0319	91.1767	-0.91301	468.738	47.8107
30.25	-2.60139	59.4067	91.6285	-1.41609	468.728	47.8089
30.2667	-2.60551	59.1613	91.3837	-0.916519	468.782	47.8066
30.2833	-2.60292	59.1464	91.1921	-5.70763	468.737	47.8054
30.3	-2.60262	59.0707	91.1758	-6.0038	468.639	47.8039
30.3167	-2.60078	59.3891	91.8202	-1.21574	468.672	47.8074
30.3333	-2.60048	59.3469	91.6	-1.08055	468.738	47.8097
30.35	-2.6017	59.2442	91.5841	-1.22536	468.64	47.8117
30.3667	-2.5985	59.3305	91.5591	-1.48048	468.667	47.8123
30.3833	-2.59865	59.1811	91.4092	-1.8029	468.716	47.8121
30.4	-2.59621	59.2829	91.4803	-2.24449	468.701	47.8109
30.4167	-2.59483	59.3307	91.8534	-1.40053	468.636	47.8123
30.4333	-2.59483	59.2347	91.5772	-1.8058	468.684	47.8147
30.45	-2.59544	59.4331	91.8034	-1.09596	468.655	47.8141
30.4667	-2.59438	59.2254	91.6108	-1.79161	468.789	47.8159
30.4833	-2.59239	59.3891	91.6178	-1.86012	468.797	47.8126
30.5	-2.59071	59.4444	91.9291	-1.5377	468.737	47.8132
30.5167	-2.58766	59.3987	91.8156	-1.3636	468.827	47.814
30.5333	-2.58736	59.4222	91.9808	-5.33028	468.786	47.8176
30.55	-2.58659	59.4567	92.0466	-5.21828	468.752	47.8175
30.5667	-2.58797	59.4404	92.0568	-5.43999	468.711	47.8178
30.5833	-2.58873	59.4561	91.8743	-1.08406	468.805	47.8179
30.6	-2.59026	59.4228	91.9369	-1.63658	468.694	47.8155
30.6167	-2.58934	59.3748	91.6631	-1.45775	468.776	47.8181
30.6333	-2.58919	59.3476	91.8156	-1.11259	468.688	47.8161
30.65	-2.58781	59.4111	91.9463	-1.37917	468.734	47.8204
30.6667	-2.5898	59.5794	92.0426	-1.4637	468.778	47.8202
30.6833	-2.593	59.3435	91.8797	-1.1335	468.704	47.8234
30.7	-2.59117	59.5669	92.1038	-1.4048	468.691	47.8239
30.7167	-2.59254	59.363	91.945	-2.00554	468.768	47.8204
30.7333	-2.59285	59.6056	92.1742	-1.49834	468.703	47.8243
30.75	-2.59377	59.508	92.2254	-1.10619	468.663	47.826
30.7667	-2.59377	59.4424	92.0661	-1.63902	468.744	47.8291
30.7833	-2.59636	59.5271	92.2436	-0.815201	468.697	47.8312
30.8	-2.60033	59.4813	92.0348	-1.21941	468.579	47.8255
30.8167	-2.59789	59.6932	92.5097	-1.3868	468.698	47.8265
30.8333	-2.59163	59.6091	92.4949	-1.50719	468.701	47.8298
30.85	-2.58934	59.4749	92.2106	-1.717	468.591	47.8323
30.8667	-2.59148	59.4993	92.2486	-1.11321	468.636	47.8313
30.8833	-2.5927	59.8188	92.7012	-1.39992	468.668	47.8324
30.9	-2.59499	59.7282	92.8675	-1.64665	468.59	47.8301
30.9167	-2.59529	59.5693	92.4297	-1.42143	468.712	47.8347
30.9333	-2.5898	59.4933	92.2431	-1.55495	468.645	47.8375
30.95	-2.58995	59.6719	92.6714	-1.6407	468.525	47.8356
30.9667	-2.58888	59.6406	92.4177	-1.37672	468.635	47.8371
30.9833	-2.58812	59.7154	92.5205	-1.52092	468.703	47.8397
31	-2.58705	59.7591	92.9302	-1.32072	468.552	47.8379
31.0167	-2.58766	59.7729	92.8011	-1.73973	468.619	47.8387
31.0333	-2.5901	59.6162	92.5883	-1.48399	468.684	47.8429
31.05	-2.59163	59.6943	92.4659	-0.898666	468.653	47.8419
31.0667	-2.59102	59.7225	92.5471	-1.71593	468.684	47.8387
31.0833	-2.59178	59.7482	92.8639	-1.31416	468.731	47.8385
31.1	-2.5898	59.7132	92.8378	-1.69197	468.651	47.8373
31.1167	-2.58812	59.7942	92.8342	-1.2635	468.704	47.8405
31.1333	-2.58965	59.7628	92.806	-1.53221	468.729	47.844
31.15	-2.58995	59.6919	92.5919	-1.58241	468.641	47.8425
31.1667	-2.58705	59.9151	93.2694	-1.33736	468.756	47.8432
31.1833	-2.58354	59.7361	92.8931	-2.24403	468.721	47.8443
31.2	-2.58476	59.8086	92.8454	-1.4756	468.62	47.8413
31.2167	-2.58751	59.8072	93.014	-1.98051	468.752	47.846
31.2333	-2.59163	59.7923	92.8782	-1.56502	468.831	47.8451
31.25	-2.58827	59.7535	92.8436	-1.47087	468.681	47.8455
31.2667	-2.5872	59.6865	92.833	-2.13249	468.792	47.8451
31.2833	-2.58629	59.8693	93.0953	-1.95183	468.762	47.8451
31.3	-2.58659	59.7823	92.9247	-5.69634	468.702	47.8451
31.3167	-2.58354	59.7628	93.0447	-5.89363	468.701	47.8471
31.3333	-2.58675	59.9464	93.4123	-1.18126	468.694	47.8481
31.35	-2.58675	59.8785	92.9856	-1.4399	468.66	47.8463
31.3667	-2.58812	59.7575	92.9963	-0.765762	468.825	47.8475
31.3833	-2.58751	59.8721	93.254	-1.49956	468.682	47.8501
31.4	-2.58781	60.0205	93.3874	-1.19011	468.715	47.8486
31.4167	-2.58736	59.9674	93.3413	-0.36644	468.744	47.848
31.4333	-2.58492	59.681	92.9342	-0.97435	468.726	47.85
31.45	-2.58064	59.7857	93.1365	-1.614	468.568	47.8469
31.4667	-2.58293	59.8005	93.005	-1.3517	468.63	47.8506
31.4833	-2.58186	59.7707	93.1146	-1.24016	468.688	47.8523
31.5	-2.58003	59.8754	93.0494	-1.22765	468.688	47.8539
31.5167	-2.58034	59.8733	93.1826	-1.80168	468.8	47.853
31.5333	-2.58019	59.9523	93.4345	-1.38084	468.702	47.8513
31.55	-2.58232	59.8641	93.2275	-0.426559	468.665	47.8492
31.5667	-2.58095	59.8628	93.2424	-1.85951	468.818	47.8524
31.5833	-2.58064	59.9137	93.3105	-1.45058	468.831	47.8523
31.6	-2.58095	59.9159	93.3625	-1.09718	468.714	47.853
31.6167	-2.58278	60.0163	93.7035	-1.32301	468.784	47.855
31.6333	-2.58522	59.9441	93.3746	-1.48872	468.782	47.85
31.65	-2.58751	59.8441	93.2427	-1.43211	468.687	47.8535
31.6667	-2.58675	60.0391	93.4443	-1.92085	468.799	47.8577
31.6833	-2.58537	59.9598	93.4464	-1.99654	468.814	47.853
31.7	-2.58965	59.8699	93.3482	-1.62712	468.669	47.8529
31.7167	-2.59148	60.0654	93.6681	-1.1187	468.779	47.8562
31.7333	-2.59071	60.0724	93.4449	-1.48338	468.79	47.8565
31.75	-2.58827	59.9699	93.5674	-1.03584	468.679	47.8527
31.7667	-2.58827	59.8641	93.368	-1.70219	468.797	47.8529
31.7833	-2.584	60.0053	93.6129	-0.722275	468.696	47.8521
31.8	-2.58507	59.9078	93.4678	-1.2838	468.685	47.8509
31.8167	-2.58858	59.9741	93.6157	-1.80229	468.784	47.8515
31.8333	-2.59041	59.9642	93.5995	-1.47148	468.7	47.8513
31.85	-2.58827	60.086	93.6796	-1.26106	468.557	47.853
31.8667	-2.58934	59.9708	93.5558	-1.74156	468.652	47.8526
31.8833	-2.59209	60.0274	93.623	-1.27831	468.661	47.8523
31.9	-2.59972	60.1399	93.4986	-0.58876	468.496	47.8562
31.9167	-2.59758	59.9398	93.5493	-1.1187	468.54	47.8562
31.9333	-2.5985	60.0495	93.704	-0.772934	468.563	47.8593
31.95	-2.59651	60.1193	93.8171	-1.60973	468.462	47.8561
31.9667	-2.59773	60.0181	93.3869	-1.32545	468.635	47.8553
31.9833	-2.59987	60.1983	93.8296	-1.83571	468.628	47.8576
32	-2.59712	59.9546	93.5178	-1.45546	468.465	47.8584
32.0167	-2.59529	59.9575	93.4782	-1.71593	468.624	47.8552
32.0333	-2.59819	59.9123	93.5302	-1.47331	468.595	47.8558
32.05	-2.59575	60.0321	93.7306	-0.721054	468.44	47.8565
32.0667	-2.59377	60.1711	93.8352	-1.44585	468.641	47.8623
32.0833	-2.59438	60.0326	93.717	-1.19255	468.71	47.8652
32.1	-2.59422	60.174	94.0473	-0.828323	468.456	47.8646
32.1167	-2.59773	60.3056	94.2559	-1.09535	468.624	47.8642
32.1333	-2.59422	60.06	93.874	-1.34575	468.756	47.8616
32.15	-2.59453	60.0137	93.8262	-1.12038	468.591	47.8622
32.1667	-2.59544	60.1525	93.8999	-1.09657	468.646	47.8616
32.1833	-2.60124	60.1658	93.9335	-1.34697	468.674	47.8643
32.2	-2.60231	60.2935	94.2378	-1.17287	468.587	47.8637
32.2167	-2.59575	60.2326	94.1703	-1.49651	468.739	47.8672
32.2333	-2.59483	60.1507	94.2184	-0.647812	468.734	47.8654
32.25	-2.60063	60.1574	94.1116	-0.47905	468.513	47.8658
32.2667	-2.60857	60.3193	94.4166	-1.08406	468.76	47.8664
32.2833	-2.61253	60.3317	94.3032	-1.2336	468.655	47.8651
32.3	-2.61452	60.2815	94.1921	-0.712051	468.562	47.868
32.3167	-2.61009	60.2547	94.1827	-1.50063	468.69	47.8684
32.3333	-2.60567	60.2663	94.2805	-1.60805	468.772	47.8677
32.35	-2.60353	60.3367	94.6406	-1.29036	468.637	47.868
32.3667	-2.60643	60.2311	94.2428	-0.734787	468.73	47.8661
32.3833	-2.60658	60.2583	94.3751	-1.19606	468.751	47.8704
32.4	-2.60399	60.4488	94.3302	-1.29387	468.635	47.8712
32.4167	-2.60643	60.3019	94.4312	-1.60088	468.803	47.8736
32.4333	-2.60429	60.3498	94.4924	-0.969009	468.816	47.8712
32.45	-2.60567	60.2883	94.2295	-0.559006	468.583	47.8703
32.4667	-2.60368	60.5065	94.7239	-0.772934	468.749	47.8677
32.4833	-2.60521	60.6355	94.8875	-0.86647	468.712	47.8727
32.5	-2.60368	60.4989	94.8624	-0.52681	468.543	47.8768
32.5167	-2.6075	60.6028	94.903	-0.860519	468.69	47.8786
32.5333	-2.61192	60.5637	94.9215	-0.893326	468.753	47.88
32.55	-2.61086	60.4456	94.7826	-0.914841	468.505	47.8725
32.5667	-2.61452	60.4707	94.9078	-1.41014	468.71	47.8727
32.5833	-2.61314	60.3292	94.7027	-1.13411	468.703	47.875
32.6	-2.61482	60.5061	95.1189	-1.0006	468.662	47.8767
32.6167	-2.61574	60.4781	94.8574	-1.17043	468.761	47.8788
32.6333	-2.61436	60.2403	94.5989	-1.16631	468.762	47.8815
32.65	-2.61192	60.5091	94.9653	-1.36116	468.56	47.8844
32.6667	-2.6133	60.3317	94.7622	-0.699539	468.797	47.8846
32.6833	-2.61955	60.59	95.2877	-0.740738	468.748	47.8848
32.7	-2.61925	60.5569	95.1543	-0.029068	468.509	47.8826
32.7167	-2.61848	60.548	94.9383	-1.20628	468.793	47.8857
32.7333	-2.62062	60.6461	95.0877	-0.954666	468.761	47.8872
32.75	-2.62123	60.6623	95.2795	-0.815811	468.593	47.8899
32.7667	-2.62428	60.8906	95.5874	-1.42738	468.769	47.8864
32.7833	-2.62535	60.6467	95.1571	-1.31538	468.822	47.8913
32.8	-2.62505	60.4778	94.9009	-1.2545	468.655	47.8907
32.8167	-2.62352	60.6588	95.5163	-0.994034	468.747	47.8922
32.8333	-2.62276	60.5587	95.0575	-0.656662	468.787	47.8933
32.85	-2.61589	60.6396	95.5148	-0.928421	468.641	47.8945
32.8667	-2.61742	60.8472	95.6672	-1.56807	468.79	47.8944
32.8833	-2.61391	60.6637	95.3715	-0.591202	468.767	47.8965
32.9	-2.61116	60.7536	95.5958	-1.00716	468.646	47.897
32.9167	-2.61436	60.6826	95.2676	-1.40953	468.827	47.8996
32.9333	-2.61467	60.6182	95.4659	-1.36238	468.768	47.9003
32.95	-2.61543	60.9737	95.9475	-0.989914	468.733	47.9014
32.9667	-2.61879	60.8337	95.9492	-1.13884	468.796	47.904
[truncated: 1,622 more rows]
