# Supplementary material for: Thermodynamically controlled multiphase separation of heterogeneous liquid crystal colloids
Source: Nat Commun. 2023 Aug 29;14:5277. doi: 10.1038/s41467-023-41054-7 (PMC10465492; doi:10.1038/s41467-023-41054-7)
Supplement: Supplementary file 11 — Source Data [file 41467_2023_41054_MOESM11_ESM.zip › Source data/Supplementary Figure 7_The size-exclusion chromatography/13-1-2022/han-21.xlsx]

## Sheet: Sample Details
Administrative Information
Export date	13. tammikuuta 2022 13:05:15
Culture name	fi-FI
Decimal separator	,
Workspace name	Leena
Workspace path	C:\ProgramData\Agilent Technologies\GPC\Workspaces\Leena\
File name	MDS_Aqueous_100122-0054.sample
Creation date	12. tammikuuta 2022 22:31:38
Created by	gpc-sec
Comments	Collected by Agilent GPC/SEC Software Version 1.1.3131.27789
Software version	Agilent GPC/SEC Software - 1.1.3131.27789
Sample Information
Sample name	han-21
Information
Sample type	Sample
Injection date	12. tammikuuta 2022
Vial number	1
Injection number	1
Injection volume (µL)	100
Concentration (mg/mL)	1
dn/dc (mL/g)	0.1
UV extinction coefficient [(mg/mL)-¹][cm-¹]	1
Mark-Houwink K ((10e-5) dL/g)	14.1
Mark-Houwink Alpha	0.7
Mp	100000
Analysed	No
Instrument Conditions
Eluent
Refractive index (RIU)	1
Set flow rate (mL/min)	1
LS Wavelength (nm)	658
Set temperature (°C)	20
Actual temperature (°C)	0
Actual flow rate (mL/min)	0
Column information
Data origin	Collected by Agilent GPC/SEC Software Version 1.1.3131.27789
Instrument name
Collection Parameters
Collected by	gpc-sec
Number of channels	6
Run length (mins)	60.0167
Delay time (secs)	0
Sampling interval (secs)	1
Number of data points	3601
DLS Parameters
Viscosity (cP)	0.0089
Correlator run time (secs)	5
Collection fraction	0
Channel Information
Channel ID	Detector type	Detector name	Detector units	Channel Information
1	RI	RI	mV
2	LS 15°	LS 15°	mV
3	LS 90°	LS 90°	mV
4	VS DP	VS DP	mV
5	VS IP	VS IP	mV
6	UV 280nm	UV 280nm	mV

## Sheet: Raw Data
Collection Parameters
Collected by	gpc-sec
Number of channels	6
Run length (mins)	60.0167
Delay time (secs)	0
Sampling interval (secs)	1
Number of data points	3601
DLS Parameters
Viscosity (cP)	0.0089
Correlator run time (secs)	5
Collection fraction	0
Channel Information
Channel ID	Detector type	Detector name	Detector units	Channel Information
1	RI	RI	mV
2	LS 15°	LS 15°	mV
3	LS 90°	LS 90°	mV
4	VS DP	VS DP	mV
5	VS IP	VS IP	mV
6	UV 280nm	UV 280nm	mV
Raw Data
RT (mins)	Response Trace 1	Response Trace 2	Response Trace 3	Response Trace 4	Response Trace 5	Response Trace 6
0	0.97023	58.453	90.6248	-8.05183	471.596	40.2792
0.0166667	0.557327	58.5331	90.7102	-8.31596	471.584	39.5448
0.0333333	0.0922394	58.4786	90.6677	-8.14781	467.076	38.7667
0.05	-0.415878	58.5026	90.6532	-8.71224	462.332	37.9333
0.0666667	-0.970688	58.442	90.5991	-8.75755	458.522	37.0519
0.0833333	-1.57845	58.4789	90.6173	-9.20754	454.797	36.1338
0.1	-2.23717	58.4536	90.6129	-7.95998	452.331	35.1788
0.116667	-2.95067	58.5394	90.6759	-7.81288	451.425	34.1845
0.133333	-3.73711	58.5009	90.6532	-7.87666	451.697	33.1557
0.15	-4.59221	58.5174	90.5637	-9.26659	453.141	32.0907
0.166667	-5.52666	58.5017	90.5821	-8.14903	455.724	30.9962
0.183333	-6.55891	58.5458	90.6268	-8.88207	458.763	29.8591
0.2	-7.6815	58.5479	90.5625	-7.61375	461.662	28.6887
0.216667	-8.90083	58.5191	90.5581	-9.38698	464.476	27.4715
0.233333	-10.2262	58.5455	90.5134	-7.84447	466.759	26.2215
0.25	-11.6589	58.5273	90.4524	-8.75694	468.63	24.9381
0.266667	-13.1985	58.5781	90.5038	-8.61092	470.478	23.6237
0.283333	-14.8486	58.6515	90.5933	-8.25981	471.861	22.2833
0.3	-16.612	58.626	90.4865	-6.26961	472.92	20.927
0.316667	-18.4907	58.6459	90.5309	-8.41896	473.694	19.5582
0.333333	-20.4899	58.6898	90.5723	-8.37074	474.167	18.1724
0.35	-22.6009	58.81	90.5601	-9.03832	474.391	16.7915
0.366667	-24.8147	58.6669	90.5299	-8.87444	474.38	15.4182
0.383333	-27.1432	58.5862	90.438	-8.69682	474.385	14.0546
0.4	-29.5686	58.5996	90.4815	-9.179	474.236	12.712
0.416667	-32.1011	58.6114	90.5703	-9.21181	473.985	11.395
0.433333	-34.7302	58.6506	90.5409	-9.52766	473.818	10.1095
0.45	-37.4538	58.522	90.4556	-9.24812	473.673	8.85796
0.466667	-40.257	58.5119	90.4528	-9.87572	473.377	7.64488
0.483333	-43.1452	58.4896	90.4386	-8.93272	473.286	6.48125
0.5	-46.0987	58.5227	90.4697	-9.32854	473.099	5.3701
0.516667	-49.1186	58.4663	90.4208	-9.4323	472.871	4.30992
0.533333	-52.1883	58.4769	90.443	-9.28322	472.855	3.29292
0.55	-55.3075	58.5116	90.4174	-9.06746	472.718	2.29088
0.566667	-58.137	58.5239	90.4409	-9.00551	472.524	1.6909
0.583333	-61.3032	58.495	90.3957	-9.47289	472.567	1.68755
0.6	-64.483	58.5261	90.4208	-8.87016	472.43	1.68877
0.616667	-67.658	58.5319	90.355	-8.97148	472.342	1.68968
0.633333	-70.8161	58.565	90.4017	-8.92632	472.301	1.68434
0.65	-73.9504	58.6028	90.4206	-9.37508	472.266	1.68892
0.666667	-77.0429	58.6263	90.4887	-9.52293	472.2	1.68816
0.683333	-80.0855	58.6431	90.4569	-9.73625	472.14	1.68877
0.7	-83.0698	58.6239	90.449	-9.13124	472.154	1.69014
0.716667	-85.9832	58.612	90.4189	-10.0605	472.129	1.68678
0.733333	-88.8062	58.6085	90.4217	-9.93111	471.963	1.68938
0.75	-91.5286	58.6535	90.4673	-8.81538	471.898	1.6877
0.766667	-94.1477	58.6446	90.4289	-8.21693	471.876	1.68953
0.783333	-96.645	58.6753	90.4563	-9.99016	471.811	1.68846
0.8	-99.027	58.6262	90.4891	-11.0821	471.793	1.68907
0.816667	-101.28	58.6048	90.4795	-11.1823	471.775	1.68831
0.833333	-103.394	58.6164	90.4681	-6.48903	471.597	1.68983
0.85	-105.367	58.6167	90.5198	-7.1476	471.74	1.68694
0.866667	-107.191	58.6321	90.5622	-5.68016	471.687	1.68724
0.883333	-108.859	58.6243	90.5166	-6.63979	471.562	1.68968
0.9	-110.372	58.619	90.4849	-7.56065	471.602	1.688
0.916667	-111.726	58.6147	90.4594	-7.50999	471.551	1.68678
0.933333	-112.923	58.5923	90.4856	-6.73164	471.486	1.68846
0.95	-113.964	58.626	90.5151	-9.62898	471.426	1.68922
0.966667	-114.839	58.6008	90.4893	-9.43413	471.431	1.69014
0.983333	-115.562	58.5938	90.4826	-11.0816	471.413	1.68633
1	-116.128	58.6361	90.5438	-11.578	471.349	1.68953
1.01667	-116.536	58.6448	90.4954	-11.9613	471.355	1.68221
1.03333	-116.798	58.6002	90.4993	-11.562	471.354	2.33131
1.05	-116.91	58.6434	90.5308	-10.9409	471.256	3.0294
1.06667	-116.888	58.6137	90.473	-10.6446	471.333	3.76091
1.08333	-116.719	58.6735	90.5201	-10.6506	471.342	4.4735
1.1	-116.423	58.6066	90.5776	-11.1042	471.255	5.19783
1.11667	-116.003	58.7159	90.6512	-11.4141	471.345	5.93697
1.13333	-115.455	58.5755	90.4809	-11.9631	471.369	6.688
1.15	-114.796	58.5946	90.5222	-10.2155	471.316	7.44957
1.16667	-114.027	58.6596	90.6477	-9.17595	471.473	8.22441
1.18333	-113.147	58.5281	90.4566	-9.0609	471.456	9.00398
1.2	-112.169	58.5326	90.5088	-8.60558	471.463	9.78951
1.21667	-111.103	58.5438	90.516	-9.15688	471.473	10.581
1.23333	-109.953	58.505	90.4971	-9.02458	471.478	11.3725
1.25	-108.72	58.5676	90.6513	-9.87938	471.448	12.1709
1.26667	-107.416	58.5584	90.6385	-9.59679	471.447	12.9664
1.28333	-106.041	58.4953	90.5404	-9.89662	471.479	13.7646
1.3	-104.6	58.4673	90.4888	-10.0658	471.515	14.5608
1.31667	-103.103	58.4376	90.471	-9.60152	471.451	15.3547
1.33333	-101.553	58.4794	90.5261	-9.71428	471.487	16.1478
1.35	-99.9516	58.442	90.5303	-9.23561	471.523	16.9376
1.36667	-98.3048	58.4763	90.5891	-8.71819	471.408	17.7222
1.38333	-96.6212	58.4406	90.5523	-9.66057	471.486	18.4977
1.4	-94.905	58.4744	90.5956	-9.68742	471.434	19.268
1.41667	-93.1571	58.4258	90.5206	-10.2131	471.287	20.0318
1.43333	-91.3804	58.4461	90.5584	-8.93883	471.48	20.7943
1.45	-89.5779	58.5302	90.6628	-9.61586	471.535	21.5388
1.46667	-87.7674	58.4631	90.5343	-10.3979	471.532	22.2715
1.48333	-85.9313	58.4989	90.5633	-9.1497	471.584	23.0004
1.5	-84.0826	58.5484	90.6439	-10.2071	471.564	23.7174
1.51667	-82.2218	58.4975	90.5454	-9.92516	471.529	24.4236
1.53333	-80.3558	58.4962	90.4768	-10.144	471.464	25.1145
1.55	-78.4861	58.5369	90.5563	-10.2763	471.541	25.7952
1.56667	-76.625	58.5661	90.577	-10.3693	471.498	26.4608
1.58333	-74.755	58.5999	90.6023	-10.5392	471.415	27.1166
1.6	-72.8901	58.6073	90.5555	-9.95628	471.452	27.7616
1.61667	-71.0333	58.6103	90.5654	-10.5611	471.514	28.3887
1.63333	-69.371	58.5586	90.5132	-10.4366	471.42	29.0051
1.65	-67.5288	58.5687	90.4968	-9.97826	471.491	29.6009
1.66667	-65.7047	58.6066	90.5532	-9.71062	471.513	30.1798
1.68333	-63.8915	58.6648	90.6988	-9.5771	471.447	30.7508
1.7	-62.0957	58.6095	90.5827	-8.87611	471.555	31.3015
1.71667	-60.3207	58.5836	90.539	-10.2172	471.539	31.8383
1.73333	-58.5607	58.6529	90.6426	-10.1093	471.46	32.3621
1.75	-56.8319	58.6648	90.6295	-10.135	471.566	32.87
1.76667	-55.1235	58.5516	90.5111	-10.8347	471.513	33.3636
1.78333	-53.4368	59.204	90.8335	-10.9701	471.509	33.8413
1.8	-51.7817	58.5865	90.5947	-10.7459	471.531	34.3021
1.81667	-50.1472	58.5574	90.5642	-11.4332	471.569	34.7527
1.83333	-48.5416	58.5477	90.6005	-10.6405	471.555	35.1846
1.85	-46.9712	58.5752	90.5892	-10.3585	471.507	35.5993
1.86667	-45.427	58.547	90.6107	-10.4903	471.569	36.0043
1.88333	-43.9239	58.5181	90.5755	-10.3823	471.571	36.394
1.9	-42.4438	58.5284	90.6069	-10.4527	471.505	36.7699
1.91667	-40.9989	58.5503	90.6056	-9.65279	471.518	37.1349
1.93333	-39.5866	58.482	90.5743	-10.4992	471.535	37.4833
1.95	-38.2081	58.5232	90.6916	-11.0148	471.404	37.8193
1.96667	-36.87	58.4583	90.5856	-10.6715	471.533	38.1464
1.98333	-35.57	58.4614	90.5947	-10.6059	471.545	38.4582
2	-34.2999	58.4742	90.6631	-11.1871	471.372	38.7594
2.01667	-33.063	58.4905	90.6594	-12.3922	471.555	39.0495
2.03333	-31.8642	58.4739	90.6472	-10.5148	471.545	39.3256
2.05	-30.6968	58.4834	90.62	-10.1333	471.538	39.5968
2.06667	-29.5647	58.4489	90.6191	-10.8271	471.588	39.8547
2.08333	-28.4716	58.5545	90.6699	-10.4491	471.591	40.1046
2.1	-27.4143	58.4354	90.6142	-11.088	471.589	40.3405
2.11667	-26.3886	58.4585	90.6724	-10.1862	471.559	40.5708
2.13333	-25.3959	58.4333	90.6016	-11.0201	471.629	40.7929
2.15	-24.4353	58.4481	90.635	-11.1459	471.597	41.0076
2.16667	-23.5104	58.4208	90.6008	-11.1579	471.553	41.2122
2.18333	-22.6109	58.4371	90.6207	-11.6383	471.562	41.4114
2.2	-21.7461	58.4869	90.6988	-11.7086	471.643	41.5986
2.21667	-20.9071	58.4455	90.6347	-11.0673	471.531	41.7779
2.23333	-20.104	58.5014	90.7172	-11.168	471.613	41.9593
2.25	-19.3272	58.5157	90.7032	-10.8068	471.658	42.1293
2.26667	-18.5815	58.4869	90.7108	-10.9182	471.564	42.2929
2.28333	-17.8602	58.4676	90.6927	-11.2156	471.646	42.4451
2.3	-17.1668	58.4501	90.7082	-11.2478	471.611	42.6011
2.31667	-16.502	58.4513	90.6544	-11.2812	471.552	42.7477
2.33333	-15.8562	58.4054	90.5955	-11.1936	471.686	42.8864
2.35	-15.2383	58.4365	90.6582	-11.692	471.65	43.0218
2.36667	-14.6449	58.4411	90.5927	-11.6091	471.656	43.1539
2.38333	-14.0719	58.4444	90.6435	-11.9613	471.669	43.2801
2.4	-13.5206	58.514	90.7291	-12.8941	471.69	43.4022
2.41667	-12.9879	58.4707	90.7061	-10.0886	471.605	43.5242
2.43333	-12.479	58.4504	90.6406	-10.8604	471.593	43.6404
2.45	-11.9805	58.4713	90.6738	-11.603	471.63	43.7504
2.46667	-11.5078	58.4612	90.6564	-12.3243	471.617	43.8573
2.48333	-11.0513	58.4852	90.6834	-12.6038	471.524	43.9646
2.5	-10.62	58.4449	90.6368	-12.4447	471.556	44.065
2.51667	-10.1917	58.4417	90.6588	-13.2761	471.576	44.1685
2.53333	-9.77638	58.4521	90.7079	-10.9582	471.442	44.2625
2.55	-9.38347	58.4588	90.6435	-12.9215	471.598	44.3549
2.56667	-9.00291	58.4843	90.6632	-12.459	471.564	44.4468
2.58333	-8.63808	58.5455	90.8109	-11.0923	471.584	44.5347
2.6	-8.28835	58.5159	90.6023	-11.1518	471.569	44.6227
2.61667	-7.94762	58.4774	90.6306	-11.3938	471.601	44.7106
2.63333	-7.61559	58.4737	90.6498	-12.7493	471.586	44.7927
2.65	-7.2982	58.4834	90.6568	-10.5421	471.661	44.871
2.66667	-6.98875	58.5171	90.7479	-11.2663	471.629	44.9462
2.68333	-6.69106	58.4791	90.6388	-12.3214	471.588	45.0199
2.7	-6.43501	58.4675	90.6356	-10.5791	471.537	45.0898
2.71667	-6.15547	58.4687	90.6527	-12.7314	471.644	45.1621
2.73333	-5.88448	58.4777	90.6129	-12.3721	471.617	45.2322
2.75	-5.62096	58.489	90.6516	-12.1854	471.542	45.3024
2.76667	-5.36385	58.4972	90.6622	-12.4131	471.598	45.3652
2.78333	-5.1162	58.4437	90.592	-12.1175	471.7	45.4275
2.8	-4.8777	58.496	90.6307	-12.3595	471.569	45.4908
2.81667	-4.64363	58.4974	90.641	-12.5335	471.633	45.5526
2.83333	-4.41948	58.532	90.7104	-11.8391	471.671	45.6129
2.85	-4.19914	58.4455	90.5944	-12.5741	471.609	45.6748
2.86667	-3.98232	58.4528	90.5834	-12.5961	471.667	45.731
2.88333	-3.77937	58.5168	90.7616	-12.6254	471.678	45.7848
2.9	-3.58055	58.4698	90.6429	-12.0388	471.706	45.8393
2.91667	-3.38127	58.4588	90.604	-13.3643	471.69	45.8891
2.93333	-3.18504	58.4739	90.5613	-12.3946	471.675	45.9406
2.95	-3.00423	58.5197	90.6585	-12.5407	471.64	45.9934
2.96667	-2.82539	58.4902	90.6754	-13.0723	471.592	46.0412
2.98333	-2.64626	58.4904	90.6521	-11.9028	471.662	46.0906
3	-2.47276	58.6022	90.7932	-12.6408	471.677	46.1379
3.01667	-2.30385	58.4957	90.6554	-12.112	471.552	46.1866
3.03333	-2.1389	58.5116	90.6872	-12.9256	471.634	46.2365
3.05	-1.98082	58.4982	90.6786	-12.3965	471.648	46.278
3.06667	-1.81984	58.4989	90.6582	-12.6873	471.495	46.3206
3.08333	-1.67168	58.4748	90.6246	-11.7937	471.538	46.3628
3.1	-1.50703	58.4682	90.5967	-12.5788	471.587	46.4082
3.11667	-1.36498	58.487	90.6313	-14.827	471.38	46.4452
3.13333	-1.22444	58.4785	90.5897	-12.0388	471.552	46.4878
3.15	-1.08925	58.4681	90.6083	-14.3926	471.587	46.5278
3.16667	-0.951309	58.473	90.6054	-13.7954	471.675	46.5629
3.18333	-0.821304	58.5932	90.7781	-13.8049	471.665	46.6032
3.2	-0.697556	58.48	90.6431	-13.989	471.692	46.6399
3.21667	-0.576096	58.5082	90.648	-13.7392	471.655	46.6787
3.23333	-0.45372	58.5267	90.691	-12.754	471.679	46.7103
3.25	-0.333176	58.5279	90.6788	-13.2583	471.677	46.7478
3.26667	-0.220871	58.4972	90.6547	-13.8161	471.641	46.7843
3.28333	-0.110703	58.4791	90.6049	-12.9418	471.627	46.8139
3.3	0.00175476	58.4745	90.6051	-15.1006	471.735	46.8472
3.31667	0.109482	58.5041	90.6121	-13.7411	471.703	46.88
3.33333	0.214615	58.5926	90.7949	-13.0622	471.601	46.9134
3.35	0.326767	58.5015	90.6486	-12.3469	471.706	46.9419
3.36667	0.428391	58.5297	90.7169	-12.8815	471.766	46.9679
3.38333	0.527115	58.4635	90.5604	-12.5848	471.546	46.9985
3.4	0.624924	58.4899	90.6097	-13.297	471.7	47.028
3.41667	0.720596	58.4954	90.5918	-14.2948	471.735	47.0553
3.43333	0.808945	58.538	90.6394	-12.7142	471.699	47.0884
3.45	0.898514	58.5258	90.6324	-14.0183	471.72	47.1153
3.46667	0.990372	58.5082	90.6313	-12.7099	471.651	47.1404
3.48333	1.08025	58.5125	90.6747	-14.1369	471.715	47.1655
3.5	1.17073	58.5076	90.6446	-15.1263	471.73	47.192
3.51667	1.2571	58.5326	90.6652	-13.6607	471.734	47.2158
3.53333	1.3369	58.568	90.7269	-13.9849	471.664	47.2361
3.55	1.42006	58.5017	90.566	-14.4415	471.636	47.2573
3.56667	1.502	58.5476	90.6751	-14.6406	471.683	47.2843
3.58333	1.58012	58.5299	90.6641	-15.0417	471.635	47.3058
3.6	1.65642	58.473	90.5526	-13.933	471.559	47.3252
3.61667	1.73347	58.547	90.6765	-14.19	471.689	47.3458
3.63333	1.80717	58.5661	90.6368	-14.7878	471.697	47.3713
3.65	1.87767	58.5079	90.5856	-14.8689	471.555	47.3917
3.66667	1.94878	58.4847	90.5689	-13.9211	471.661	47.4105
3.68333	2.01576	58.6077	90.7702	-14.7097	471.667	47.4285
3.7	2.08763	58.5369	90.6246	-14.3717	471.504	47.4491
3.71667	2.1592	58.5381	90.7131	-15.1543	471.643	47.4674
3.73333	2.22343	58.5085	90.6234	-15.2163	471.66	47.4845
3.75	2.28386	58.4963	90.5732	-14.7031	471.697	47.5044
3.76667	2.34093	58.5339	90.6501	-15.7294	471.646	47.5185
3.78333	2.40227	58.5218	90.6672	-14.5612	471.644	47.5352
3.8	2.45979	58.5284	90.6112	-14.7944	471.711	47.5503
3.81667	2.51091	58.5238	90.624	-15.3289	471.744	47.5663
3.83333	2.57027	58.6977	90.7511	-14.724	471.762	47.5811
3.85	2.62749	58.5522	90.6724	-15.3642	471.744	47.5947
3.86667	2.68211	58.6111	90.6536	-15.0047	471.735	47.6044
3.88333	2.72926	58.5215	90.6159	-15.8958	471.798	47.6234
3.9	2.78526	58.5496	90.653	-15.3153	471.768	47.6347
3.91667	2.83852	58.5319	90.6278	-16.0198	471.643	47.6525
3.93333	2.89116	58.5143	90.6428	-14.6018	471.787	47.6641
3.95	2.94014	58.5487	90.6794	-14.9809	471.805	47.6743
3.96667	2.98729	58.5696	90.7137	-15.9251	471.598	47.6847
3.98333	3.03078	58.5366	90.6261	-16.1802	471.72	47.7001
4	3.07365	58.5091	90.6078	-16.1259	471.72	47.7103
4.01667	3.11836	58.5143	90.6158	-15.8642	471.683	47.7189
4.03333	3.15743	58.5407	90.6655	-16.1765	471.729	47.7309
4.05	3.19878	58.5365	90.6062	-15.6944	471.705	47.7432
4.06667	3.23921	58.5284	90.6577	-15.807	471.695	47.7508
4.08333	3.27644	58.5175	90.6445	-16.0567	471.708	47.761
4.1	3.31459	58.5784	90.6565	-15.8666	471.695	47.7677
4.11667	3.35304	58.5893	90.714	-16.276	471.68	47.7787
4.13333	3.39088	58.5517	90.6135	-15.1681	471.642	47.7885
4.15	3.42308	58.5206	90.6229	-15.2157	471.704	47.7952
4.16667	3.45268	58.5456	90.6406	-15.5614	471.693	47.8043
4.18333	3.48366	58.5836	90.7549	-15.9573	471.609	47.8103
4.2	3.51372	58.5163	90.5491	-15.9895	471.709	47.819
4.21667	3.54591	58.5352	90.5994	-16.5902	471.744	47.8312
4.23333	3.57277	58.5069	90.6065	-16.4335	471.588	47.8391
4.25	3.60512	58.5082	90.593	-16.4185	471.74	47.8457
4.26667	3.63213	58.5535	90.6387	-16.5527	471.78	47.8515
4.28333	3.66295	58.5825	90.6899	-16.6718	471.7	47.8581
4.3	3.68721	58.5218	90.6265	-15.9447	471.795	47.8635
4.31667	3.7101	58.5401	90.646	-16.3638	471.817	47.8687
4.33333	3.72993	58.5999	90.7098	-16.5235	471.873	47.8716
4.35	3.75175	58.5255	90.5753	-17.1481	471.805	47.8768
4.36667	3.77358	58.5215	90.6162	-16.9556	471.765	47.878
4.38333	3.79662	58.5503	90.6017	-16.8221	471.78	47.8877
4.4	3.81798	58.5381	90.6054	-16.1515	471.783	47.896
4.41667	3.83949	58.5111	90.5744	-17.0712	471.786	47.8983
4.43333	3.85887	58.5458	90.648	-15.9829	471.775	47.9026
4.45	3.88039	58.5143	90.5879	-16.6177	471.711	47.9067
4.46667	3.89885	58.5157	90.5827	-16.5908	471.793	47.9144
4.48333	3.91624	58.5331	90.6056	-15.5358	471.787	47.9182
4.5	3.93364	58.579	90.6649	-15.584	471.644	47.9203
4.51667	3.9492	58.5204	90.5833	-15.8451	471.762	47.9261
4.53333	3.96736	58.5658	90.6176	-15.9327	471.797	47.9308
4.55	3.98293	58.5241	90.6355	-15.0446	471.646	47.9314
4.56667	3.99498	58.5297	90.6182	-16.3845	471.753	47.9362
4.58333	4.00963	58.5616	90.6976	-16.5627	471.795	47.9414
4.6	4.02367	58.5629	90.682	-16.043	471.791	47.9456
4.61667	4.0403	58.6031	90.6907	-16.7715	471.755	47.9433
4.63333	4.0551	58.5378	90.6297	-17.1618	471.734	47.9495
4.65	4.06349	58.5682	90.6493	-16.7881	471.77	47.9546
4.66667	4.07387	58.5842	90.6852	-17.219	471.711	47.9522
4.68333	4.08012	58.5339	90.6303	-17.7805	471.709	47.9562
4.7	4.09493	58.6352	90.6947	-16.8894	471.71	47.9629
4.71667	4.10851	58.5799	90.6683	-17.1046	471.697	47.9659
4.73333	4.12041	58.5497	90.6165	-17.2691	471.735	47.967
4.75	4.13033	59.2794	90.8007	-16.6087	471.674	47.9693
4.76667	4.14314	58.5366	90.5898	-17.0927	471.593	47.9731
4.78333	4.15566	58.5682	90.6579	-16.741	471.714	47.9757
4.8	4.16649	58.5387	90.622	-17.026	471.712	47.98
4.81667	4.1729	58.5102	90.5622	-16.9753	471.534	47.9827
4.83333	4.18449	58.5445	90.6666	-16.8465	471.721	47.9868
4.85	4.19136	58.6546	90.6922	-16.3137	471.781	47.989
4.86667	4.1993	58.6062	90.6536	-17.0451	471.721	47.9926
4.88333	4.21028	58.5418	90.5888	-16.9413	471.754	47.9928
4.9	4.21852	58.5639	90.6704	-16.6766	471.825	47.9931
4.91667	4.22569	58.5168	90.5929	-17.0826	471.846	47.9937
4.93333	4.23592	58.563	90.5952	-16.5377	471.786	47.9949
4.95	4.24477	58.5162	90.5929	-17.4163	471.793	48.0015
4.96667	4.25087	58.6102	90.6878	-16.8185	471.81	48.0024
4.98333	4.25728	58.6832	90.7833	-17.6136	471.869	48.0042
5	4.26643	58.5729	90.6884	-17.169	471.816	48.0083
5.01667	4.27544	58.5526	90.6199	-17.4282	471.785	48.0088
5.03333	4.28459	58.5271	90.6065	-16.6827	471.713	48.012
5.05	4.29054	58.6135	90.7417	-18.6263	471.829	48.0161
5.06667	4.29832	58.5326	90.628	-17.7268	471.796	48.0196
5.08333	4.30306	58.5377	90.597	-18.1739	471.681	48.0213
5.1	4.30931	58.5221	90.5909	-17.1111	471.76	48.0212
5.11667	4.31343	58.5255	90.5639	-17.6542	471.771	48.0201
5.13333	4.31831	58.5726	90.6301	-17.3031	471.589	48.0244
5.15	4.32442	58.5714	90.6657	-16.8482	471.695	48.0236
5.16667	4.32976	58.5426	90.6019	-17.8509	471.727	48.0268
5.18333	4.33479	58.5302	90.5682	-17.4128	471.718	48.0285
5.2	4.33662	58.6799	90.5998	-17.6911	471.708	48.0322
5.21667	4.33662	58.547	90.5947	-17.8168	471.676	48.0323
5.23333	4.3441	58.5351	90.6217	-16.9698	471.695	48.034
5.25	4.35112	58.5841	90.6837	-18.0082	471.71	48.0376
5.26667	4.35921	58.5845	90.6052	-17.8622	471.692	48.0375
5.28333	4.36379	58.5473	90.6155	-17.5176	471.654	48.0401
5.3	4.3708	58.5589	90.6338	-17.6482	471.609	48.0378
5.31667	4.37447	58.5659	90.6352	-17.8162	471.635	48.0412
5.33333	4.37691	58.5232	90.5714	-18.0129	471.598	48.046
5.35	4.38332	58.5398	90.6121	-17.9522	471.527	48.0451
5.36667	4.3824	58.5227	90.5915	-17.7346	471.684	48.0471
5.38333	4.38972	58.5409	90.5972	-17.5391	471.712	48.0511
5.4	4.3969	58.536	90.5663	-18.2639	471.508	48.0523
5.41667	4.39751	58.5741	90.5639	-18.2662	471.722	48.0489
5.43333	4.39705	58.5439	90.5781	-18.3628	471.812	48.0543
5.45	4.40361	58.5433	90.5834	-18.3396	471.813	48.0558
5.46667	4.40727	58.5593	90.6588	-17.9932	471.858	48.0557
5.48333	4.41185	58.5172	90.5706	-17.9791	471.851	48.0601
5.5	4.41978	58.5473	90.6097	-18.2853	471.943	48.059
5.51667	4.42192	58.5772	90.6648	-17.8478	471.879	48.0604
5.53333	4.42543	58.5217	90.5415	-17.3168	471.904	48.0624
5.55	4.42909	58.525	90.5982	-18.3837	471.868	48.0645
5.56667	4.43428	58.538	90.5772	-17.6302	471.895	48.0669
5.58333	4.43855	58.5297	90.5979	-18.0183	471.855	48.0688
5.6	4.44038	58.5667	90.6451	-18.1452	471.823	48.0676
5.61667	4.4416	58.5401	90.6141	-18.1876	471.755	48.0708
5.63333	4.44527	58.5232	90.5686	-18.4504	471.854	48.0686
5.65	4.44679	58.5644	90.6295	-18.1596	471.808	48.0701
5.66667	4.44923	58.6027	90.6948	-17.9313	471.651	48.0686
5.68333	4.45473	58.5209	90.5769	-18.0082	471.786	48.0669
5.7	4.45976	58.5558	90.6535	-18.0923	471.788	48.0721
5.71667	4.46602	58.5348	90.6092	-17.8837	471.65	48.0691
5.73333	4.47273	58.5098	90.5355	-18.59	471.75	48.0686
5.75	4.47151	58.5271	90.577	-18.112	471.766	48.0705
5.76667	4.47289	58.5389	90.5895	-18.1905	471.786	48.0714
5.78333	4.47685	58.52	90.5593	-18.6936	471.794	48.074
5.8	4.4825	58.5879	90.6898	-18.3437	471.729	48.0769
5.81667	4.48296	58.5238	90.581	-17.9939	471.792	48.0759
5.83333	4.48753	58.5525	90.6088	-17.3454	471.744	48.0792
5.85	4.49333	58.6716	90.7276	-17.43	471.755	48.0761
5.86667	4.49425	58.5659	90.5985	-17.8825	471.752	48.0772
5.88333	4.49715	58.5282	90.5521	-18.1351	471.762	48.0802
5.9	4.49989	58.5951	90.6728	-18.2836	471.829	48.0805
5.91667	4.50264	58.521	90.6065	-17.6727	471.816	48.0817
5.93333	4.50523	58.5453	90.6065	-18.2162	471.707	48.084
5.95	4.50066	58.5278	90.5698	-18.0798	471.838	48.0862
5.96667	4.50432	58.5511	90.5976	-18.6317	471.814	48.0862
5.98333	4.50752	58.5586	90.6023	-18.4635	471.62	48.0848
6	4.51241	58.5833	90.6167	-18.9619	471.792	48.0906
6.01667	4.5121	58.6117	90.6487	-18.7836	471.874	48.0921
6.03333	4.51057	58.5133	90.5322	-18.7426	471.885	48.0943
6.05	4.51698	58.5619	90.6216	-18.1673	471.811	48.094
6.06667	4.52232	58.6111	90.6605	-18.7627	471.793	48.0972
6.08333	4.51973	58.561	90.5866	-18.4374	471.871	48.095
6.1	4.52217	58.56	90.6501	-18.1358	471.83	48.0946
6.11667	4.5237	58.5461	90.6089	-18.1507	471.822	48.0993
6.13333	4.52705	58.5349	90.5816	-18.6275	471.821	48.0994
6.15	4.53178	58.5557	90.6408	-19.081	471.795	48.1004
6.16667	4.53026	58.5406	90.5959	-18.2543	471.82	48.1031
6.18333	4.52919	58.5639	90.626	-19.1245	471.812	48.1068
6.2	4.53087	58.6393	90.6854	-19.1747	471.751	48.1063
6.21667	4.53178	58.5256	90.5402	-18.1983	471.832	48.108
6.23333	4.53774	58.5447	90.6237	-18.8183	471.819	48.1109
6.25	4.5414	58.581	90.6706	-18.783	471.627	48.11
6.26667	4.54598	58.5455	90.637	-19.8446	471.783	48.1123
6.28333	4.55177	58.5828	90.6821	-19.1782	471.804	48.1121
6.3	4.55193	58.5792	90.6954	-18.41	471.7	48.1121
6.31667	4.5533	58.5738	90.6152	-18.8897	471.753	48.1127
6.33333	4.5565	58.5351	90.5749	-18.7568	471.76	48.1146
6.35	4.56291	58.5302	90.5796	-19.031	471.775	48.1136
6.36667	4.56291	58.5459	90.5863	-19.121	471.747	48.1167
6.38333	4.56764	58.5429	90.5958	-18.7479	471.765	48.1176
6.4	4.5681	58.5337	90.5999	-19.2355	471.78	48.1211
6.41667	4.57283	58.728	90.6959	-18.5929	471.761	48.1228
6.43333	4.57634	58.5586	90.6228	-18.395	471.777	48.1226
6.45	4.5829	58.5416	90.584	-19.1169	471.803	48.1228
6.46667	4.57832	58.5398	90.608	-19.0626	471.744	48.1251
6.48333	4.58595	58.5668	90.6207	-18.5792	471.839	48.1292
6.5	4.58763	58.5357	90.5964	-18.742	471.814	48.1303
6.51667	4.59267	58.6681	90.6014	-19.1251	471.74	48.1286
6.53333	4.59419	58.56	90.5981	-18.8641	471.862	48.1281
6.55	4.5945	58.5355	90.5625	-19.118	471.843	48.1319
6.56667	4.59267	58.5242	90.5312	-19.2777	471.692	48.1359
6.58333	4.59648	58.7521	90.7476	-18.9971	471.802	48.1342
6.6	4.60289	58.5743	90.6934	-18.6382	471.843	48.1358
6.61667	4.60579	58.5253	90.5621	-19.0191	471.826	48.1353
6.63333	4.61082	58.5143	90.5503	-18.7843	471.789	48.1379
6.65	4.61296	58.5163	90.5291	-18.4744	471.773	48.1419
6.66667	4.61418	58.5302	90.5776	-18.1358	471.87	48.1448
6.68333	4.6183	58.5532	90.6234	-17.9676	471.764	48.1451
6.7	4.61754	58.5494	90.5813	-19.0989	471.78	48.1478
6.71667	4.62318	58.5688	90.6034	-18.2658	471.8	48.1544
6.73333	4.62624	58.5493	90.5903	-18.8427	471.768	48.1522
6.75	4.6302	58.6413	90.7475	-18.789	471.79	48.1527
6.76667	4.63448	58.5656	90.5886	-18.7496	471.758	48.1521
6.78333	4.63997	58.5889	90.6159	-18.8772	471.674	48.1527
6.8	4.64531	58.5601	90.5816	-18.7164	471.785	48.1529
6.81667	4.64546	58.5464	90.5746	-18.7783	471.706	48.1559
6.83333	4.64653	58.5792	90.6101	-18.6472	471.565	48.1551
6.85	4.64897	58.52	90.5538	-18.7586	471.756	48.1585
6.86667	4.64882	58.5178	90.5395	-19.5823	471.754	48.1594
6.88333	4.65172	58.5807	90.6554	-18.9947	471.702	48.1599
6.9	4.65553	58.5792	90.6406	-19.2236	471.754	48.1608
6.91667	4.65797	58.5828	90.6387	-19.1448	471.794	48.1608
6.93333	4.66026	58.5795	90.644	-18.9553	471.79	48.1619
6.95	4.67064	58.6681	90.7664	-19.4256	471.787	48.1657
6.96667	4.67171	58.6091	90.6271	-19.2611	471.739	48.1701
6.98333	4.67415	58.5871	90.6045	-19.0459	471.756	48.1699
7	4.67476	58.5566	90.5929	-19.2373	471.768	48.1715
7.01667	4.67949	58.5467	90.5982	-18.9285	471.743	48.1725
7.03333	4.68498	58.5539	90.61	-19.0936	471.721	48.1736
7.05	4.68651	58.5615	90.6457	-18.8856	471.672	48.1734
7.06667	4.68697	58.54	90.5708	-16.4919	471.732	48.1712
7.08333	4.69154	58.5358	90.5889	-17.1421	471.728	48.1733
7.1	4.69444	58.5606	90.5644	-18.0738	471.6	48.1767
7.11667	4.70207	58.5494	90.5801	-18.5601	471.783	48.1777
7.13333	4.70665	58.541	90.5364	-18.3128	471.752	48.1818
7.15	4.70802	58.5516	90.5747	-17.6333	471.63	48.1821
7.16667	4.71336	58.5893	90.5946	-18.457	471.718	48.1854
7.18333	4.71748	58.5246	90.5718	-18.8439	471.807	48.1855
7.2	4.72618	58.5593	90.642	-18.6054	471.749	48.1884
7.21667	4.72588	58.547	90.5907	-18.6036	471.691	48.1901
7.23333	4.72862	58.5676	90.5924	-18.3706	471.704	48.1907
7.25	4.73412	58.6301	90.6239	-18.283	471.799	48.1913
7.26667	4.74068	58.536	90.5802	-19.0173	471.762	48.1913
7.28333	4.74785	58.5774	90.5436	-18.516	471.743	48.1928
7.3	4.75548	58.5366	90.5825	-18.3337	471.746	48.198
7.31667	4.75365	58.5577	90.5886	-17.6142	471.702	48.1942
7.33333	4.75899	58.5192	90.5521	-18.541	471.732	48.1974
7.35	4.7596	58.5055	90.517	-18.5894	471.699	48.1963
7.36667	4.76494	58.6567	90.6835	-18.2496	471.574	48.1982
7.38333	4.76891	58.518	90.5387	-17.9682	471.737	48.2034
7.4	4.76967	58.5336	90.532	-17.9742	471.747	48.2043
7.41667	4.77074	58.5297	90.5454	-17.9713	471.535	48.2055
7.43333	4.7773	58.5987	90.6588	-17.8466	471.733	48.2064
7.45	4.78172	58.5201	90.5268	-18.5954	471.766	48.2061
7.46667	4.78218	58.5197	90.5514	-17.9694	471.702	48.2079
7.48333	4.78493	58.5738	90.6034	-18.274	471.672	48.2088
7.5	4.78981	58.5644	90.6297	-17.961	471.718	48.2111
7.51667	4.78645	58.577	90.5866	-18.3199	471.702	48.2104
7.53333	4.79057	58.5842	90.6158	-18.5119	471.7	48.2168
7.55	4.79271	58.5186	90.521	-17.8866	471.71	48.2139
7.56667	4.79561	58.5755	90.6107	-18.0088	471.796	48.2165
7.58333	4.80263	58.5578	90.5505	-17.8281	471.738	48.2201
7.6	4.80934	58.6175	90.6043	-17.6505	471.753	48.2261
7.61667	4.81453	58.5224	90.5291	-18.1518	471.743	48.2256
7.63333	4.81865	58.5302	90.545	-18.0679	471.737	48.2285
7.65	4.82155	58.5658	90.6191	-18.2842	471.802	48.2279
7.66667	4.82002	58.57	90.6112	-17.6952	471.813	48.2307
7.68333	4.82506	58.5061	90.505	-17.7764	471.664	48.2299
7.7	4.83223	58.5224	90.5737	-17.858	471.821	48.2316
7.71667	4.83864	58.5833	90.6316	-17.5814	471.765	48.2351
7.73333	4.83879	58.54	90.5624	-17.7131	471.687	48.2391
7.75	4.84352	58.5363	90.5497	-17.9134	471.746	48.2394
7.76667	4.84825	58.5178	90.5502	-17.2262	471.746	48.2391
7.78333	4.85313	58.5696	90.6197	-17.486	471.757	48.2406
7.8	4.85771	58.5532	90.5621	-17.5904	471.731	48.2429
7.81667	4.86153	58.587	90.5802	-17.5838	471.768	48.2441
7.83333	4.8658	58.5105	90.5042	-19.056	471.764	48.2476
7.85	4.87007	58.5502	90.5758	-17.7567	471.73	48.2465
7.86667	4.87801	58.5949	90.604	-16.254	471.751	48.2468
7.88333	4.88426	58.5293	90.5238	-23.4995	471.762	48.2481
7.9	4.88823	58.5995	90.5392	-15.5912	471.764	48.2531
7.91667	4.88853	58.6091	90.6866	12.5318	471.8	48.2517
7.93333	4.89128	58.5508	90.603	-16.1503	471.762	48.2523
7.95	4.89403	58.6179	90.6246	-17.8455	471.714	48.256
7.96667	4.89937	58.5362	90.5357	-16.558	471.824	48.2583
7.98333	4.90334	58.529	90.5712	-16.319	471.727	48.263
8	4.90669	58.5494	90.5642	-16.8656	471.622	48.2624
8.01667	4.9128	58.5535	90.5668	-17.7518	471.763	48.2652
8.03333	4.91829	58.5513	90.5549	-17.8443	471.746	48.2626
8.05	4.92104	58.5006	90.4989	-16.4239	471.731	48.2659
8.06667	4.92378	58.5363	90.5317	-17.4079	471.723	48.2682
8.08333	4.92882	58.6059	90.687	-17.6077	471.798	48.269
8.1	4.9305	58.5197	90.5401	-17.5689	471.771	48.2716
8.11667	4.93034	58.5413	90.5584	-17.3621	471.714	48.2679
8.13333	4.93446	58.527	90.5544	-17.7436	471.737	48.27
8.15	4.93904	58.543	90.5673	-17.8562	471.792	48.2735
8.16667	4.94225	58.5348	90.5901	-17.4647	471.709	48.2752
8.18333	4.94728	58.5477	90.5813	-17.5492	471.744	48.2797
8.2	4.95094	58.5123	90.5129	-15.0506	471.685	48.2812
8.21667	4.95445	58.5383	90.5578	-17.4575	471.678	48.2862
8.23333	4.95644	58.5914	90.6348	-17.9104	471.724	48.2887
8.25	4.95659	58.6028	90.5593	-16.9747	471.677	48.2906
8.26667	4.9601	58.5468	90.5341	-17.2036	471.522	48.2925
8.28333	4.96285	58.5667	90.581	-17.8037	471.738	48.2941
8.3	4.96651	58.6152	90.6701	-17.3371	471.754	48.2945
8.31667	4.97353	58.5786	90.6208	-17.6298	471.711	48.3022
8.33333	4.98283	58.6021	90.6406	-15.9036	471.679	48.3015
8.35	4.9839	58.5392	90.5679	-15.7272	471.708	48.3015
8.36667	4.98543	58.5683	90.6193	-17.4175	471.696	48.3047
8.38333	4.98985	58.5445	90.5274	-17.4169	471.601	48.3039
8.4	4.99657	58.554	90.6014	-18.4319	471.682	48.3033
8.41667	4.99962	58.623	90.5853	-16.6499	471.694	48.3038
8.43333	5.00435	58.6359	90.6458	-16.0931	471.621	48.3028
8.45	5.00618	58.5389	90.5393	-16.5723	471.634	48.3079
8.46667	5.01244	58.5973	90.6506	-18.041	471.658	48.3079
8.48333	5.01289	58.56	90.5448	-18.3027	471.59	48.3096
8.5	5.0164	58.5906	90.6313	-17.1415	471.62	48.3137
8.51667	5.01671	58.5534	90.6107	-17.3437	471.603	48.314
8.53333	5.01991	58.5534	90.5894	-16.5336	471.492	48.3178
8.55	5.02342	58.5223	90.5149	-16.3638	471.659	48.3183
8.56667	5.03059	58.5593	90.559	-16.9419	471.646	48.3175
8.58333	5.03777	58.5413	90.5973	-16.0246	471.543	48.3205
8.6	5.03609	58.6407	90.6252	-16.2415	471.634	48.3254
8.61667	5.0338	58.5229	90.5309	-16.7327	471.643	48.3282
8.63333	5.03487	58.5316	90.5479	-15.761	471.683	48.3286
8.65	5.03639	58.5307	90.5935	-15.7676	471.635	48.3297
8.66667	5.04173	58.5256	90.5111	-14.6268	471.718	48.3318
8.68333	5.04845	58.5716	90.6052	-16.0276	471.691	48.3321
8.7	5.04997	58.5185	90.5247	-15.9202	471.65	48.3324
8.71667	5.04829	58.5326	90.5276	-16.1706	471.671	48.3306
8.73333	5.05577	58.5505	90.5418	-16.7571	471.72	48.3329
8.75	5.06233	58.5351	90.5552	-16.3088	471.62	48.3364
8.76667	5.06538	58.5659	90.6384	-16.1813	471.669	48.3372
8.78333	5.06935	58.5406	90.5448	-15.9673	471.647	48.3367
8.8	5.0721	58.5455	90.5901	-15.4571	471.553	48.3338
8.81667	5.08003	58.5452	90.5784	-16.0889	471.645	48.3323
8.83333	5.08598	58.53	90.539	-15.5596	471.608	48.3421
8.85	5.08629	58.5308	90.5094	-16.5073	471.509	48.3414
8.86667	5.08781	58.5355	90.5314	-15.9655	471.639	48.3408
8.88333	5.08873	58.5546	90.6196	-15.9483	471.614	48.3431
8.9	5.09102	58.5462	90.5241	-14.9076	471.595	48.3453
8.91667	5.09407	58.522	90.5142	-14.8373	471.609	48.3479
8.93333	5.09834	58.5914	90.6442	-15.7957	471.594	48.3509
8.95	5.10109	58.5418	90.6056	-15.3141	471.576	48.3512
8.96667	5.10429	58.5279	90.5448	-15.6669	471.517	48.3538
8.98333	5.10399	58.577	90.5813	-15.6794	471.546	48.3503
9	5.10384	58.5448	90.5793	-15.6825	471.578	48.3535
9.01667	5.10796	58.5261	90.5228	-14.7514	471.466	48.3527
9.03333	5.11406	58.5255	90.5166	-16.1408	471.527	48.357
9.05	5.11864	58.531	90.5398	-15.7807	471.554	48.3593
9.06667	5.12215	58.5618	90.5233	-16.341	471.476	48.3582
9.08333	5.12566	58.5676	90.5779	-15.1	471.554	48.3596
9.1	5.12886	58.56	90.5994	-16.5926	471.551	48.3599
9.11667	5.13054	58.5288	90.5241	-15.4082	471.405	48.3599
9.13333	5.13435	58.5465	90.5149	-15.2312	471.621	48.3587
9.15	5.14198	58.5725	90.6025	-15.9107	471.627	48.3616
9.16667	5.14076	58.5671	90.5821	-15.2592	471.573	48.3602
9.18333	5.14244	58.5325	90.5396	-15.0202	471.638	48.366
9.2	5.14442	58.6411	90.6988	-15.3104	471.645	48.3669
9.21667	5.14122	58.5586	90.5749	-15.4798	471.619	48.3668
9.23333	5.14168	58.5355	90.5398	-14.5303	471.606	48.3688
9.25	5.14442	58.532	90.5337	-15.1215	471.651	48.374
9.26667	5.14931	58.626	90.6204	-15.171	471.627	48.3778
9.28333	5.15144	58.527	90.529	-15.1377	471.56	48.3779
9.3	5.15602	58.5143	90.505	-16.0281	471.603	48.3761
9.31667	5.16121	58.523	90.5404	-15.4565	471.696	48.3752
9.33333	5.16151	58.5554	90.5708	-15.4917	471.583	48.3778
9.35	5.16808	58.5214	90.4922	-14.609	471.62	48.379
9.36667	5.17326	58.6892	90.6309	-14.9714	471.613	48.3773
9.38333	5.17342	58.5906	90.5793	-16.1109	471.461	48.3787
9.4	5.17403	58.5433	90.5752	-14.7967	471.554	48.3813
9.41667	5.17647	58.541	90.5657	-14.7144	471.57	48.3834
9.43333	5.17738	58.5476	90.5645	-15.4029	471.475	48.3842
9.45	5.18181	58.5322	90.5213	-14.8396	471.587	48.3874
9.46667	5.1812	58.545	90.5405	-14.8122	471.563	48.39
9.48333	5.187	58.5685	90.5749	-14.5202	471.559	48.3883
9.5	5.18761	58.5996	90.6333	-14.7663	471.563	48.3935
9.51667	5.19005	58.5261	90.5323	-14.5725	471.585	48.3949
9.53333	5.19905	58.5354	90.5445	-15.1431	471.551	48.3944
9.55	5.20088	58.5745	90.5827	-15.366	471.515	48.3965
9.56667	5.20439	58.5792	90.6229	-14.8319	471.54	48.3955
9.58333	5.20485	58.65	90.6533	-14.4474	471.579	48.3959
9.6	5.20668	58.5716	90.5334	-13.8889	471.457	48.3996
9.61667	5.20729	58.5494	90.5674	-14.6041	471.529	48.4011
9.63333	5.21355	58.5163	90.5273	-14.4051	471.57	48.3999
9.65	5.21156	58.5638	90.5886	-14.3496	471.439	48.4005
9.66667	5.21339	58.5793	90.5964	-14.631	471.556	48.4043
9.68333	5.21736	58.5107	90.4986	-14.7878	471.552	48.4048
9.7	5.2198	58.5333	90.5401	-14.8808	471.436	48.4042
9.71667	5.21996	58.5635	90.5917	-14.3002	471.584	48.4043
9.73333	5.22697	58.5415	90.5126	-13.9211	471.545	48.4095
9.75	5.23262	58.5494	90.5767	-14.0314	471.548	48.4071
9.76667	5.23338	58.5389	90.5189	-14.0624	471.601	48.4074
9.78333	5.23262	58.5175	90.5166	-14.5887	471.589	48.4074
9.8	5.23903	58.5456	90.5428	-14.0487	471.566	48.4097
9.81667	5.24513	58.599	90.6835	-14.7413	471.55	48.4109
9.83333	5.25047	58.5674	90.603	-14.3938	471.604	48.4148
9.85	5.25047	58.6005	90.6373	-14.2281	471.571	48.4129
9.86667	5.25322	58.5558	90.6013	-14.1726	471.522	48.4151
9.88333	5.25414	58.5355	90.5883	-13.7464	471.562	48.4122
9.9	5.25291	58.581	90.6252	-14.0672	471.588	48.4126
9.91667	5.25108	58.5581	90.5543	-14.0624	471.499	48.4173
9.93333	5.2552	58.5799	90.5915	-13.334	471.511	48.4161
9.95	5.25688	58.5709	90.5998	-15.5126	471.498	48.415
9.96667	5.26238	58.5719	90.6046	-14.876	471.387	48.4185
9.98333	5.26817	58.6083	90.6168	-15.4833	471.504	48.4213
10	5.27336	58.5282	90.5352	-15.7307	471.476	48.4191
10.0167	5.27626	58.5067	90.4824	-15.6806	471.437	48.4226
10.0333	5.28206	58.5703	90.568	-14.7472	471.485	48.4278
10.05	5.28236	58.5447	90.5637	-15.202	471.474	48.4299
10.0667	5.2842	58.5473	90.5496	-14.817	471.468	48.4309
10.0833	5.28648	58.5354	90.5164	-13.9509	471.447	48.4321
10.1	5.28816	58.5897	90.6547	-14.044	471.512	48.4328
10.1167	5.28954	58.6076	90.5651	-14.2614	471.466	48.4394
10.1333	5.29793	58.5526	90.517	-13.4568	471.429	48.437
10.15	5.30174	58.5409	90.5434	-13.4765	471.474	48.4364
10.1667	5.30449	58.5372	90.5196	-14.2019	471.495	48.4406
10.1833	5.30586	58.639	90.6027	-13.4658	471.454	48.4393
10.2	5.31166	58.5729	90.5828	-13.0878	471.503	48.4397
10.2167	5.31837	58.5326	90.547	-13.6153	471.53	48.4432
10.2333	5.31944	58.558	90.5662	-13.1528	471.415	48.4438
10.25	5.31731	58.5021	90.4923	-13.5175	471.555	48.4455
10.2667	5.32448	58.5323	90.5338	-13.4556	471.549	48.4425
10.2833	5.32951	58.5537	90.5644	-13.6106	471.484	48.4449
10.3	5.33257	58.5661	90.5587	-13.8602	471.588	48.4455
10.3167	5.33516	58.5381	90.5259	-13.7357	471.562	48.4473
10.3333	5.33913	58.5232	90.5001	-13.5622	471.543	48.4478
10.35	5.33836	58.5725	90.5656	-13.8627	471.582	48.4478
10.3667	5.34233	58.56	90.5689	-13.8108	471.572	48.4478
10.3833	5.34813	58.527	90.5018	-11.2658	471.547	48.4493
10.4	5.34813	58.6077	90.6439	-12.651	471.497	48.4536
10.4167	5.35316	58.6051	90.62	-13.0235	471.573	48.4522
10.4333	5.35484	58.567	90.5465	-13.0872	471.533	48.4533
10.45	5.35591	58.5403	90.539	-13.0097	471.451	48.4585
10.4667	5.35637	58.5505	90.5531	-12.8446	471.493	48.4568
10.4833	5.36461	58.59	90.6229	-13.1504	471.571	48.4576
10.5	5.36751	58.5532	90.5874	-14.8182	471.428	48.462
10.5167	5.37102	58.5177	90.5021	-12.9186	471.502	48.4638
10.5333	5.3756	58.5558	90.5642	-12.3255	471.509	48.464
10.55	5.38017	58.5539	90.5634	-12.6009	471.407	48.4663
10.5667	5.38139	58.5716	90.5933	-13.1379	471.566	48.4655
10.5833	5.38078	58.5746	90.572	-12.552	471.555	48.465
10.6	5.38338	58.5554	90.5286	-13.0074	471.564	48.4641
10.6167	5.38765	58.5835	90.5776	-13.2798	471.554	48.4652
10.6333	5.39497	58.5787	90.5311	-12.254	471.554	48.4667
10.65	5.39574	58.5282	90.5261	-12.9287	471.525	48.4701
10.6667	5.40062	58.5313	90.5317	-12.6707	471.52	48.4666
10.6833	5.40367	58.5339	90.5193	-12.5216	471.574	48.4704
10.7	5.40733	58.581	90.6155	-12.4178	471.498	48.4737
10.7167	5.40688	58.5232	90.4929	-12.6003	471.422	48.4734
10.7333	5.40825	58.556	90.5492	-12.5466	471.515	48.4745
10.75	5.41298	58.5558	90.5473	-11.2377	471.547	48.476
10.7667	5.41237	58.6134	90.6384	-11.8737	471.455	48.4805
10.7833	5.41664	58.5514	90.5581	-12.4775	471.503	48.4805
10.8	5.41954	58.5679	90.5695	-11.99	471.536	48.4812
10.8167	5.42046	58.6243	90.611	-12.2123	471.341	48.4817
10.8333	5.42244	58.5856	90.588	-12.6592	471.482	48.4803
10.85	5.42351	58.5653	90.5503	-12.207	471.48	48.4805
10.8667	5.42503	58.5435	90.5319	-12.1676	471.547	48.4838
10.8833	5.42686	58.5262	90.5233	-11.711	471.541	48.4835
10.9	5.42748	58.5918	90.5872	-12.1455	471.511	48.4835
10.9167	5.43098	58.6085	90.5903	-13.2995	471.545	48.4847
10.9333	5.43465	58.6039	90.6072	-12.4168	471.578	48.4861
10.95	5.43633	58.5844	90.6429	-11.0476	471.594	48.4873
10.9667	5.44304	58.5624	90.5245	-11.829	471.561	48.4882
10.9833	5.44151	58.5654	90.5296	-11.87	471.537	48.491
11	5.44365	58.5529	90.5779	-12.1032	471.569	48.494
11.0167	5.44426	58.5314	90.5492	-10.5689	471.566	48.4965
11.0333	5.44823	58.5458	90.4922	-11.2669	471.409	48.4975
11.05	5.45158	58.5432	90.5402	-0.185165	471.487	48.5004
11.0667	5.45464	58.5642	90.532	-11.1936	471.609	48.5017
11.0833	5.45403	58.5833	90.5795	-11.693	471.364	48.4998
11.1	5.4615	58.5812	90.5959	-12.0864	471.48	48.5004
11.1167	5.46227	58.5615	90.5843	-10.7537	471.515	48.5015
11.1333	5.46074	58.5534	90.5375	-11.0314	471.487	48.5033
11.15	5.46165	58.5812	90.592	-11.6251	471.449	48.5059
11.1667	5.467	58.5413	90.5489	-13.0062	471.443	48.5035
11.1833	5.46867	58.5638	90.5892	-11.5589	471.442	48.5064
11.2	5.46867	58.5528	90.5552	-11.0929	471.499	48.5073
11.2167	5.47051	58.5351	90.4913	-12.4662	471.489	48.5067
11.2333	5.47188	58.5291	90.5181	-11.838	471.448	48.509
11.25	5.46745	58.5323	90.4966	-11.4285	471.47	48.5073
11.2667	5.46974	58.5934	90.5802	-10.9611	471.619	48.5072
11.2833	5.47066	58.5432	90.5201	-10.6374	471.627	48.5108
11.3	5.47554	58.5819	90.5705	-12.4471	471.534	48.5119
11.3167	5.48164	58.532	90.5343	-11.4469	471.643	48.5122
11.3333	5.48134	58.5934	90.5882	-11.1399	471.597	48.514
11.35	5.47951	58.5581	90.5428	-11.7539	471.462	48.5178
11.3667	5.48348	58.5165	90.4975	-12.3231	471.549	48.5189
11.3833	5.48607	58.5598	90.5581	-10.2131	471.598	48.5171
11.4	5.48866	58.5563	90.5047	-11.5823	471.553	48.5178
11.4167	5.49187	58.5671	90.5625	-11.8237	471.577	48.5181
11.4333	5.49385	58.6192	90.6701	-11.4857	471.564	48.5192
11.45	5.49767	58.5214	90.5001	-9.82216	471.614	48.5229
11.4667	5.50087	58.5622	90.5958	-12.2349	471.607	48.5265
11.4833	5.50255	58.5574	90.5515	-10.9873	471.537	48.5238
11.5	5.50682	58.5606	90.548	-10.1099	471.544	48.5215
11.5167	5.51292	58.5316	90.5018	-11.0267	471.582	48.5256
11.5333	5.51231	58.5284	90.5334	-10.0158	471.607	48.5281
11.55	5.51308	58.565	90.5199	-11.2724	471.537	48.5288
11.5667	5.51537	58.5159	90.4943	-10.9141	471.489	48.5264
11.5833	5.5172	58.5313	90.5247	-10.6393	471.569	48.5246
11.6	5.51521	58.5502	90.5021	-11.0708	471.54	48.5296
11.6167	5.51781	58.5537	90.5651	-10.6577	471.384	48.5328
11.6333	5.51582	58.5691	90.5822	-11.3044	471.508	48.5325
11.65	5.51537	58.5563	90.5187	-10.9606	471.484	48.5345
11.6667	5.51796	58.551	90.5628	-11.6389	471.29	48.5329
11.6833	5.51704	58.5549	90.5795	-11.2121	471.439	48.5316
11.7	5.52223	58.5438	90.507	-11.5507	471.432	48.5343
11.7167	5.52284	58.5526	90.5055	-10.966	471.486	48.5358
11.7333	5.53047	58.5349	90.523	-11.1054	471.462	48.5401
11.75	5.53185	58.6156	90.633	-10.1583	471.436	48.5372
11.7667	5.53444	58.5157	90.5026	-11.6091	471.452	48.538
11.7833	5.53734	58.554	90.5259	-11.9225	471.42	48.5407
11.8	5.54207	58.5383	90.5308	-10.7018	471.462	48.5397
11.8167	5.54146	58.547	90.5299	-11.5524	471.511	48.5433
11.8333	5.54421	58.5101	90.4757	-11.7837	471.473	48.5413
11.85	5.54573	58.5285	90.5334	-10.4707	471.557	48.5433
11.8667	5.55077	58.5302	90.5431	-11.2389	471.491	48.5447
11.8833	5.55321	58.5384	90.5224	-11.4291	471.451	48.5467
11.9	5.55473	58.5287	90.5357	-11.2753	471.52	48.5458
11.9167	5.55748	58.5636	90.5605	-11.5691	471.54	48.5412
11.9333	5.55855	58.5285	90.5438	-10.8216	471.382	48.5423
11.95	5.56648	58.5542	90.5746	-10.8121	471.531	48.5441
11.9667	5.5648	58.6051	90.5674	-11.2746	471.568	48.5458
11.9833	5.56541	58.552	90.5084	-11.9798	471.536	48.5439
12	5.56969	58.5337	90.5166	-11.6145	471.54	48.5444
12.0167	5.57274	58.5546	90.5453	-10.8747	471.51	48.5471
12.0333	5.57625	58.5282	90.5161	-10.7853	471.616	48.5477
12.05	5.5793	58.5168	90.5	-10.3382	471.531	48.5482
12.0667	5.5764	58.5711	90.5311	-10.7096	471.517	48.5474
12.0833	5.57732	58.5511	90.5399	-10.5029	471.523	48.5468
12.1	5.57854	58.6039	90.6054	-10.6048	471.534	48.5494
12.1167	5.58281	58.547	90.5764	-11.007	471.583	48.5519
12.1333	5.58586	58.5522	90.5178	-11.3879	471.516	48.5563
12.15	5.58556	58.6834	90.8372	-10.9325	471.48	48.5569
12.1667	5.58495	58.6077	90.6559	-11.3599	471.586	48.5561
12.1833	5.58418	58.5331	90.4784	-10.982	471.54	48.5563
12.2	5.58968	58.5656	90.546	-11.063	471.368	48.5566
12.2167	5.59227	58.6002	90.626	-11.8421	471.511	48.5587
12.2333	5.59441	58.5394	90.5637	-11.5786	471.499	48.5534
12.25	5.59288	58.5145	90.5199	-11.4034	471.377	48.5555
12.2667	5.59242	58.5603	90.6182	-11.4494	471.406	48.563
12.2833	5.59151	58.5185	90.4873	-10.5105	471.428	48.56
12.3	5.59151	58.596	90.5404	-10.8431	471.459	48.5596
12.3167	5.59029	58.5268	90.5122	-10.6805	471.438	48.5587
12.3333	5.59532	58.5317	90.4891	-9.87221	471.4	48.5587
12.35	5.59593	58.5085	90.482	-10.9373	471.471	48.5604
12.3667	5.59746	58.6526	90.696	-11.525	471.488	48.563
12.3833	5.59334	58.512	90.5053	-10.4777	471.492	48.5651
12.4	5.59593	58.5348	90.5126	-10.9225	471.452	48.5654
12.4167	5.59593	58.5394	90.5149	-10.9898	471.47	48.5633
12.4333	5.59746	58.5268	90.5154	-10.9766	471.51	48.5622
12.45	5.59837	58.5172	90.4816	-11.1895	471.521	48.5619
12.4667	5.60005	58.5928	90.5692	-10.9063	471.347	48.5632
12.4833	5.59868	58.5357	90.5199	-10.7383	471.496	48.5645
12.5	5.6031	58.5639	90.6033	-10.6721	471.532	48.5674
12.5167	5.60158	58.5893	90.5994	-10.4342	471.3	48.567
12.5333	5.60188	58.5908	90.6101	-11.1614	471.442	48.5685
12.55	5.59654	58.5401	90.517	-10.9194	471.514	48.5671
12.5667	5.59929	58.5017	90.471	-11.6286	471.481	48.5661
12.5833	5.59639	58.6427	90.602	-10.1821	471.424	48.5664
12.6	5.5941	58.523	90.5218	-10.9451	471.407	48.5699
12.6167	5.59563	58.5809	90.5944	-11.1662	471.445	48.5699
12.6333	5.59608	58.5172	90.4937	-11.0148	471.394	48.569
12.65	5.59502	58.5291	90.5543	-10.8515	471.395	48.5712
12.6667	5.59639	58.5218	90.4868	-10.8068	471.413	48.5703
12.6833	5.59502	58.5413	90.512	-10.0063	471.394	48.574
12.7	5.59731	58.5479	90.5763	-11.3313	471.37	48.5751
12.7167	5.59578	58.5757	90.5953	-11.1752	471.337	48.5773
12.7333	5.5909	58.5291	90.5207	-10.715	471.321	48.5755
12.75	5.58785	58.5439	90.5335	-10.7359	471.405	48.577
12.7667	5.58968	58.5635	90.579	-10.2966	471.405	48.5778
12.7833	5.59319	58.5612	90.55	-10.4057	471.238	48.5821
12.8	5.58998	58.6559	90.6071	-10.9295	471.393	48.5839
12.8167	5.58647	58.532	90.471	-10.9045	471.395	48.5806
12.8333	5.58342	58.5275	90.4868	-10.4891	471.338	48.583
12.85	5.58327	58.5494	90.5859	-11.0702	471.375	48.5825
12.8667	5.57793	58.518	90.4894	-10.7168	471.416	48.5825
12.8833	5.579	58.5407	90.5343	-10.2721	471.491	48.5854
12.9	5.5793	58.5127	90.4685	-10.9188	471.484	48.5862
12.9167	5.58113	58.5343	90.5055	-9.7715	471.464	48.5864
12.9333	5.58006	58.6051	90.6507	-10.9867	471.483	48.5857
12.95	5.58189	58.5224	90.4806	-10.6799	471.475	48.5891
12.9667	5.57808	58.5432	90.5399	-10.7513	471.488	48.5899
12.9833	5.57426	58.5441	90.5102	-11.041	471.487	48.5918
13	5.56984	58.5513	90.5508	-9.89784	471.428	48.5912
13.0167	5.56923	58.5531	90.5634	-10.8085	471.501	48.5871
13.0333	5.56725	58.5249	90.5244	-10.5958	471.473	48.5909
13.05	5.56221	58.5157	90.4986	-10.0617	471.351	48.5888
13.0667	5.5587	58.5723	90.6158	-10.6702	471.59	48.5912
13.0833	5.56068	58.5296	90.4966	-10.2256	471.577	48.5928
13.1	5.56465	58.6008	90.5456	-10.7418	471.422	48.5967
13.1167	5.56313	58.5638	90.5627	-10.4575	471.493	48.6007
13.1333	5.55946	58.5307	90.5068	-10.7812	471.55	48.6013
13.15	5.55641	58.5549	90.5564	-10.5029	471.517	48.605
13.1667	5.55306	58.5256	90.5088	-9.39537	471.499	48.6041
13.1833	5.55656	58.5993	90.559	-9.38042	471.501	48.6033
13.2	5.55244	58.5741	90.5976	-10.0349	471.549	48.6028
13.2167	5.55016	58.5888	90.5006	-9.94362	471.55	48.6097
13.2333	5.55016	58.5246	90.5126	-10.4551	471.549	48.6074
13.25	5.55214	58.5351	90.5543	-10.6661	471.538	48.6103
13.2667	5.54955	58.6024	90.5454	-9.56169	471.561	48.6099
13.2833	5.5468	58.5192	90.4881	-10.2781	471.578	48.6111
13.3	5.55092	58.5188	90.4878	-10.0158	471.547	48.6091
13.3167	5.54909	58.5349	90.5399	-9.95979	471.437	48.6091
13.3333	5.54726	58.5557	90.5531	-10.4426	471.603	48.6134
13.35	5.54771	58.5545	90.561	-10.5451	471.569	48.6111
13.3667	5.54482	58.6117	90.5871	-9.95857	471.384	48.6143
13.3833	5.5439	58.5284	90.4823	-10.3394	471.516	48.615
13.4	5.54329	58.6204	90.7569	-9.87389	471.562	48.612
13.4167	5.54009	58.5603	90.577	-9.74526	471.564	48.6164
13.4333	5.54253	58.5473	90.5332	-9.47395	471.537	48.6175
13.45	5.54176	58.5352	90.4989	-10.3007	471.536	48.6175
13.4667	5.53978	58.5709	90.5914	-10.5476	471.57	48.6199
13.4833	5.53703	58.5645	90.5634	-9.93767	471.522	48.6222
13.5	5.54314	58.6001	90.5721	-9.69399	471.505	48.6256
13.5167	5.54466	58.5462	90.5567	-9.6946	471.554	48.6247
13.5333	5.54894	58.558	90.5778	-10.1481	471.567	48.6224
13.55	5.55306	58.5871	90.6226	-9.69521	471.594	48.626
13.5667	5.55763	58.5502	90.5418	-9.66179	471.62	48.6242
13.5833	5.55733	58.5461	90.5677	-9.73213	471.6	48.6254
13.6	5.55885	58.5835	90.5557	-9.83574	471.701	48.6271
13.6167	5.55718	58.532	90.5018	-9.38408	471.642	48.6289
13.6333	5.56053	58.5279	90.4762	-9.55986	471.507	48.6297
13.65	5.56145	58.5343	90.4963	-10.1255	471.674	48.6346
13.6667	5.56068	58.5503	90.5268	-9.48479	471.624	48.6355
13.6833	5.5674	58.5511	90.5456	-9.52889	471.506	48.6362
13.7	5.57579	58.5201	90.4633	-10.1148	471.581	48.6361
13.7167	5.57762	58.577	90.5596	-9.23088	471.615	48.6366
13.7333	5.58342	58.6128	90.6179	-9.53117	471.618	48.6382
13.75	5.5854	58.551	90.4998	-9.9926	471.579	48.6367
13.7667	5.58922	58.5069	90.452	-9.35066	471.591	48.6376
13.7833	5.59013	58.6092	90.7316	-9.53957	471.601	48.6378
13.8	5.59486	58.5351	90.472	-9.26247	471.503	48.6361
13.8167	5.5967	58.5217	90.458	-9.67781	471.5	48.6395
13.8333	5.59792	58.7394	90.729	-9.61296	471.497	48.6408
13.85	5.60066	58.5806	90.5705	-9.40956	471.468	48.6381
13.8667	5.59944	58.6185	90.7156	-9.35661	471.493	48.6404
13.8833	5.59822	58.6018	90.6339	-9.52171	471.431	48.6416
13.9	5.60036	58.561	90.5177	-9.645	471.311	48.6422
13.9167	5.60188	58.6004	90.5308	-9.86321	471.487	48.6437
13.9333	5.60783	58.5056	90.4626	-9.002	471.462	48.6425
13.95	5.61256	58.5442	90.5737	-9.47289	471.302	48.6445
13.9667	5.61668	58.514	90.4739	-9.46739	471.456	48.6417
13.9833	5.62264	58.5632	90.5605	-9.94362	471.549	48.6451
14	5.62721	58.5435	90.5109	-9.81789	471.573	48.6497
14.0167	5.63042	58.5215	90.499	-9.94606	471.57	48.6472
14.0333	5.63408	58.634	90.7293	-9.88289	471.598	48.6497
14.05	5.63911	58.5223	90.4899	-9.89357	471.616	48.6529
14.0667	5.64171	58.5413	90.5369	-9.70406	471.563	48.6497
14.0833	5.64735	58.531	90.5387	-9.42925	471.535	48.651
14.1	5.65132	58.5786	90.5204	-9.56398	471.565	48.6462
14.1167	5.65117	58.5275	90.5299	-9.91631	471.551	48.6492
14.1333	5.65804	58.5401	90.5341	-10.3019	471.591	48.6468
14.15	5.65697	58.5835	90.5207	-9.67964	471.564	48.6465
14.1667	5.65834	58.5735	90.5302	-9.83406	471.488	48.6512
14.1833	5.6617	58.5419	90.4907	-9.21471	471.604	48.6524
14.2	5.66383	58.5586	90.5319	-8.86192	471.542	48.6501
14.2167	5.66887	58.5149	90.4841	-9.40956	471.369	48.6515
14.2333	5.6736	58.5488	90.5343	-9.38759	471.519	48.6497
14.25	5.67528	58.5278	90.5196	-9.43047	471.489	48.6535
14.2667	5.67757	58.5534	90.5517	-9.44664	471.479	48.6539
14.2833	5.68184	58.5337	90.4977	-9.72969	471.524	48.6578
14.3	5.68626	58.5757	90.5665	-9.74037	471.527	48.6567
14.3167	5.68733	58.5255	90.4865	-9.5771	471.532	48.6572
14.3333	5.68504	58.5816	90.5721	-10.0724	471.474	48.6614
14.35	5.69084	58.568	90.5879	-10.2488	471.518	48.6631
14.3667	5.69344	58.6242	90.603	-10.0486	471.553	48.6657
14.3833	5.69481	58.5264	90.4832	-10.1327	471.458	48.663
14.4	5.70015	58.549	90.5125	-9.25819	471.504	48.6637
14.4167	5.70396	58.5615	90.5465	-9.57893	471.55	48.6654
14.4333	5.70625	58.5282	90.4905	-9.81972	471.52	48.6654
14.45	5.70778	58.5487	90.5148	-10.5308	471.613	48.6718
14.4667	5.71205	58.5188	90.499	-8.02025	471.599	48.6704
14.4833	5.71495	58.5574	90.5508	-9.74648	471.498	48.6747
14.5	5.71449	58.5302	90.4812	-9.96513	471.657	48.6741
14.5167	5.71754	58.5297	90.505	-10.0581	471.6	48.6726
14.5333	5.71968	58.6311	90.6815	-9.2379	471.477	48.672
14.55	5.72334	58.709	90.6429	-10.2966	471.613	48.6736
14.5667	5.72243	58.5143	90.4491	-10.3967	471.633	48.6735
14.5833	5.72456	58.5139	90.4965	-10.1534	471.604	48.6767
14.6	5.72365	58.5368	90.5111	-10.3513	471.58	48.677
14.6167	5.72929	58.5462	90.514	-10.2012	471.602	48.6703
14.6333	5.73082	58.5258	90.4585	-10.0802	471.629	48.679
14.65	5.73525	58.5647	90.5337	-9.46083	471.565	48.681
14.6667	5.73723	58.5413	90.5257	-9.93538	471.538	48.6834
14.6833	5.7412	58.5818	90.5964	-9.57893	471.592	48.6811
14.7	5.74532	58.5442	90.5047	-9.87694	471.544	48.6794
14.7167	5.74898	58.5059	90.4421	-10.2203	471.588	48.6848
14.7333	5.74959	58.5597	90.4905	-9.55269	471.574	48.6904
14.75	5.75035	58.574	90.5503	-9.14681	471.495	48.6901
14.7667	5.74974	58.5392	90.4903	-9.82918	471.588	48.6887
14.7833	5.7502	58.5493	90.5262	-9.6302	471.53	48.6877
14.8	5.75874	58.5488	90.5059	-9.09798	471.39	48.6895
14.8167	5.76134	58.5555	90.4838	-9.84886	471.573	48.6941
14.8333	5.75539	58.5383	90.5213	-10.1612	471.591	48.6945
14.85	5.75905	58.5517	90.5088	-10.3425	471.568	48.6929
14.8667	5.76103	58.5476	90.557	-9.98665	471.533	48.6942
14.8833	5.76119	58.55	90.5628	-10.8581	471.601	48.6926
14.9	5.76561	58.5522	90.556	-10.1499	471.539	48.6936
14.9167	5.76653	58.5604	90.5412	-10.4527	471.489	48.6921
14.9333	5.77354	58.5331	90.4955	-10.1214	471.467	48.6922
14.95	5.77461	58.5511	90.5311	-9.54018	471.484	48.6938
14.9667	5.77675	58.574	90.528	-9.94316	471.455	48.6953
14.9833	5.78224	58.6231	90.594	-9.81499	471.463	48.6982
15	5.78377	58.5947	90.5671	-10.2119	471.483	48.6985
15.0167	5.78621	58.5433	90.4813	-10.1731	471.506	48.6996
15.0333	5.7885	58.549	90.5212	-10.5796	471.56	48.706
15.05	5.78712	58.5447	90.5431	-10.3657	471.535	48.7057
15.0667	5.79033	58.5241	90.4752	-10.1809	471.391	48.704
15.0833	5.78941	58.5908	90.6382	-10.3442	471.589	48.7026
15.1	5.79079	58.5929	90.585	-11.0619	471.537	48.7043
15.1167	5.79369	58.5276	90.4784	-10.8938	471.435	48.7051
15.1333	5.78941	58.5555	90.5215	-10.3175	471.546	48.7077
15.15	5.79231	58.5117	90.4649	-10.1112	471.596	48.7098
15.1667	5.79582	58.5519	90.5366	-11.556	471.558	48.7121
15.1833	5.80055	58.5748	90.5331	-10.461	471.597	48.7107
15.2	5.80421	58.5586	90.5273	-10.1421	471.623	48.7116
15.2167	5.80727	58.5392	90.4916	-10.0069	471.597	48.7113
15.2333	5.81108	58.5578	90.5296	-10.4551	471.535	48.7148
15.25	5.81047	58.5525	90.487	-10.3698	471.545	48.7154
15.2667	5.80879	58.5137	90.4621	-9.62425	471.6	48.7125
15.2833	5.81139	58.5871	90.586	-10.1434	471.532	48.7119
15.3	5.81444	58.5325	90.4726	-10.0611	471.536	48.7124
15.3167	5.8152	58.5336	90.5099	-9.80415	471.505	48.7104
15.3333	5.81566	58.6272	90.5761	-9.82689	471.446	48.7095
15.35	5.82008	58.5142	90.4324	-9.40422	471.54	48.7109
15.3667	5.82222	58.559	90.5595	-10.2424	471.455	48.7099
15.3833	5.82695	58.5329	90.4939	-9.72435	471.321	48.7161
15.4	5.83153	58.5297	90.4986	-9.82277	471.474	48.713
15.4167	5.83321	58.5934	90.6049	-9.78752	471.45	48.715
15.4333	5.83412	58.5406	90.5694	-8.75755	471.451	48.7173
15.45	5.83763	58.5484	90.5555	-8.46245	471.407	48.7217
15.4667	5.83763	58.5807	90.5235	-9.76555	471.513	48.7219
15.4833	5.84328	58.5929	90.5872	-9.86733	471.464	48.7223
15.5	5.8419	58.5625	90.5158	-9.58305	471.4	48.7237
15.5167	5.84206	58.5918	90.6168	-9.85191	471.416	48.7234
15.5333	5.84206	58.5215	90.4612	-9.76311	471.475	48.7273
15.55	5.84847	58.5593	90.5474	-9.74815	471.397	48.7278
15.5667	5.84801	58.5334	90.5267	-9.75121	471.422	48.7249
15.5833	5.84923	58.5618	90.4977	-9.49898	471.497	48.7246
15.6	5.85152	58.5296	90.5009	-9.52644	471.43	48.7243
15.6167	5.85884	58.6347	90.6149	-10.1833	471.466	48.7304
15.6333	5.85686	58.5835	90.5413	-9.55025	471.442	48.7319
15.65	5.85762	58.6028	90.6373	-10.1124	471.328	48.7309
15.6667	5.8596	58.5534	90.5442	-10.0665	471.522	48.7321
15.6833	5.86189	58.5502	90.5181	-9.18312	471.55	48.7342
15.7	5.86174	58.5412	90.4771	-10.0004	471.501	48.7342
15.7167	5.868	58.5352	90.4688	-9.86565	471.531	48.735
15.7333	5.86876	58.5206	90.447	-9.7715	471.584	48.7334
15.75	5.87074	58.5836	90.6193	-10.5058	471.535	48.7327
15.7667	5.87273	58.5429	90.4867	-10.0396	471.524	48.7344
15.7833	5.87715	58.5693	90.5778	-10.33	471.611	48.7357
15.8	5.8773	58.5391	90.4699	-9.73991	471.633	48.738
15.8167	5.87654	58.5131	90.4553	-9.64928	471.595	48.7406
15.8333	5.88265	58.5598	90.5222	-9.8925	471.659	48.7365
15.85	5.88539	58.5618	90.5117	-9.77684	471.651	48.7388
15.8667	5.88814	58.556	90.4997	-9.73625	471.623	48.7389
15.8833	5.895	58.5642	90.5064	-10.33	471.634	48.7356
15.9	5.89348	58.5644	90.5683	-10.3257	471.576	48.7379
15.9167	5.89623	58.5902	90.5538	-9.53423	471.468	48.7405
15.9333	5.90355	58.5319	90.4829	-10.0211	471.591	48.7399
15.95	5.90858	58.525	90.4524	-9.87572	471.572	48.738
15.9667	5.91652	58.5215	90.4462	-9.71474	471.47	48.7394
15.9833	5.92049	58.5473	90.6065	-9.87694	471.589	48.7418
16	5.92445	58.5683	90.5508	-10.1421	471.516	48.7403
16.0167	5.92888	58.5326	90.512	-9.55452	471.523	48.7388
16.0333	5.93147	58.5317	90.491	-10.299	471.503	48.7394
16.05	5.93102	58.547	90.4815	-10.2602	471.615	48.7423
16.0667	5.93452	58.5314	90.539	-23.1461	471.585	48.745
16.0833	5.9362	58.5412	90.5059	-9.53423	471.51	48.7498
16.1	5.93758	58.5795	90.5811	-9.83162	471.6	48.7531
16.1167	5.93941	58.6146	90.6544	-9.49074	471.642	48.7518
16.1333	5.94383	58.5203	90.471	-9.76494	471.565	48.7507
16.15	5.94673	58.5181	90.4522	-9.63799	471.598	48.7496
16.1667	5.95009	58.5233	90.46	-9.65401	471.608	48.7493
16.1833	5.95512	58.5603	90.5409	-9.59862	471.551	48.749
16.2	5.95314	58.5419	90.4997	-9.11644	471.65	48.753
16.2167	5.95665	58.5365	90.458	-9.59618	471.596	48.7521
16.2333	5.9568	58.7022	90.691	-9.06685	471.424	48.7548
16.25	5.95696	58.5278	90.4659	-9.66591	471.581	48.7511
16.2667	5.95924	58.5435	90.5207	-9.44008	471.6	48.7551
16.2833	5.96489	58.5891	90.5627	-9.89906	471.588	48.7562
16.3	5.96489	58.5209	90.4752	-9.96925	471.665	48.7562
16.3167	5.9687	58.5134	90.4713	-9.94972	471.676	48.7554
16.3333	5.97191	58.6288	90.5076	-9.77684	471.632	48.7576
16.35	5.9713	58.5357	90.4855	-9.99199	471.626	48.7559
16.3667	5.9742	58.5598	90.5236	-10.0092	471.701	48.7569
16.3833	5.97954	58.5348	90.4568	-10.2096	471.685	48.7576
16.4	5.97847	58.5476	90.4949	-10.5677	471.648	48.7566
16.4167	5.98183	58.5049	90.4226	-10.1965	471.666	48.7569
16.4333	5.98564	58.532	90.472	-10.0188	471.671	48.7588
16.45	5.98885	58.5737	90.5474	-10.0086	471.563	48.7623
16.4667	5.99205	58.5679	90.5494	-8.80821	471.588	48.7585
16.4833	5.99785	58.5519	90.5396	-8.4864	471.611	48.7608
16.5	6.00182	58.5568	90.5349	-9.04244	471.506	48.7608
16.5167	6.00075	58.5255	90.4931	-8.54713	471.665	48.7582
16.5333	6.00288	58.5383	90.5027	-8.60252	471.607	48.765
16.55	6.00487	58.5473	90.4853	-8.6837	471.52	48.7644
16.5667	6.00884	58.5554	90.541	-8.68126	471.599	48.7597
16.5833	6.01173	58.6251	90.6002	-8.59901	471.58	48.7588
16.6	6.01402	58.5778	90.5715	-9.26964	471.567	48.7588
16.6167	6.01906	58.5558	90.5564	-8.7397	471.555	48.7615
16.6333	6.02364	58.5491	90.5262	-9.20815	471.609	48.7672
16.65	6.02318	58.5505	90.516	-9.01146	471.582	48.7719
16.6667	6.02348	58.56	90.5326	-9.01619	471.539	48.7739
16.6833	6.02181	58.5453	90.5126	-8.62648	471.603	48.7704
16.7	6.02257	58.5592	90.5306	-8.28911	471.642	48.7714
16.7167	6.02669	58.5441	90.498	-9.235	471.615	48.7733
16.7333	6.02562	58.5383	90.4952	-9.13307	471.634	48.7725
16.75	6.02516	58.5317	90.474	-9.23973	471.62	48.774
16.7667	6.02669	58.5629	90.5476	-8.70934	471.555	48.7753
16.7833	6.03462	58.5516	90.5021	-8.98399	471.655	48.775
16.8	6.03996	58.5441	90.4881	-9.59023	471.609	48.7765
16.8167	6.04149	58.5748	90.5586	-8.77785	471.483	48.7771
16.8333	6.04652	58.5217	90.4752	-8.83202	471.637	48.7771
16.85	6.0482	58.5691	90.5236	-8.6718	471.639	48.7779
16.8667	6.0479	58.5287	90.4606	-8.99834	471.627	48.7775
16.8833	6.05019	58.5539	90.5595	-8.67058	471.669	48.778
16.9	6.05278	58.5468	90.5126	-8.74031	471.707	48.7777
16.9167	6.05843	58.5447	90.4972	-9.00673	471.62	48.7774
16.9333	6.06148	58.5366	90.4679	-7.71156	471.547	48.7779
16.95	6.06209	58.5076	90.4351	-8.10844	471.608	48.7804
16.9667	6.06499	58.552	90.5006	-8.11562	471.623	48.7801
16.9833	6.07033	58.5181	90.4516	-8.06496	471.569	48.7797
17	6.07506	58.5616	90.5769	-7.71202	471.568	48.7824
17.0167	6.07475	58.6121	90.5517	-8.17757	471.583	48.78
17.0333	6.07384	58.6002	90.5821	-8.50548	471.483	48.7791
17.05	6.07613	58.5522	90.5378	-7.85515	471.56	48.783
17.0667	6.08192	58.5429	90.5097	-7.86293	471.565	48.7838
17.0833	6.08147	58.663	90.6171	-8.69789	471.425	48.7833
17.1	6.08254	58.5429	90.5076	-8.55309	471.606	48.7847
17.1167	6.08131	58.5564	90.5424	-8.39989	471.553	48.7823
17.1333	6.0836	58.5648	90.5386	-8.29201	471.493	48.7809
17.15	6.08376	58.592	90.61	-8.29628	471.539	48.7811
17.1667	6.0865	58.5552	90.5119	-9.26842	471.556	48.7881
17.1833	6.08604	58.5113	90.4365	-8.82317	471.563	48.7856
17.2	6.0894	58.5371	90.5148	-8.23906	471.576	48.7853
17.2167	6.09032	58.6634	90.5416	-8.34099	471.62	48.7833
17.2333	6.09734	58.5481	90.472	-8.42735	471.615	48.7836
17.25	6.10252	58.5723	90.5134	-8.62404	471.532	48.7872
17.2667	6.10069	58.547	90.5029	-9.48418	471.599	48.7872
17.2833	6.10237	58.5253	90.4656	-9.4973	471.592	48.787
17.3	6.10344	58.5268	90.4859	-9.49135	471.514	48.7891
17.3167	6.10497	58.5662	90.5123	-10.2506	471.568	48.7878
17.3333	6.10878	58.5166	90.4557	-9.54674	471.632	48.7904
17.35	6.10863	58.5358	90.4563	-9.97231	471.511	48.7861
17.3667	6.10649	58.5876	90.5616	-9.8716	471.655	48.7908
17.3833	6.1068	58.5772	90.485	-9.81377	471.602	48.7948
17.4	6.10695	58.5844	90.5265	-9.99611	471.538	48.7942
17.4167	6.10695	58.5563	90.5004	-9.59206	471.635	48.7908
17.4333	6.11183	58.5459	90.467	-9.46922	471.638	48.7919
17.45	6.11717	58.5378	90.482	-10.1524	471.603	48.793
17.4667	6.11855	58.5137	90.4343	-9.76128	471.664	48.7919
17.4833	6.11763	58.5468	90.465	-10.0832	471.652	48.7907
17.5	6.11534	58.5438	90.5187	-10.5117	471.668	48.7939
17.5167	6.11153	58.5706	90.5163	-9.84596	471.585	48.7942
17.5333	6.11321	58.5442	90.4977	-10.3497	471.614	48.7988
17.55	6.11244	58.5165	90.4551	-10.3335	471.595	48.7972
17.5667	6.11351	58.5297	90.4656	-10.1249	471.54	48.7971
17.5833	6.11641	58.5284	90.518	-9.41979	471.551	48.7974
17.6	6.11946	58.5947	90.5294	-9.78279	471.603	48.7991
17.6167	6.12297	58.5096	90.4623	-9.44176	471.481	48.7992
17.6333	6.12038	58.5456	90.4824	-9.94362	471.574	48.7965
17.65	6.12618	58.5493	90.463	-9.44359	471.526	48.7994
17.6667	6.12495	58.6945	90.6144	-9.65279	471.382	48.7995
17.6833	6.12907	58.5415	90.474	-9.4854	471.554	48.8015
17.7	6.13243	58.5581	90.5007	-9.86794	471.604	48.8001
17.7167	6.13319	58.5181	90.4636	-10.0855	471.587	48.7989
17.7333	6.13106	58.5175	90.461	-10.2882	471.647	48.7988
17.75	6.13106	58.5181	90.4655	-9.71657	471.652	48.7978
17.7667	6.13487	58.567	90.573	-9.90669	471.613	48.7986
17.7833	6.13594	58.56	90.6063	-9.524	471.605	48.8009
17.8	6.13609	58.5864	90.5631	-9.87938	471.606	48.8047
17.8167	6.13472	58.5221	90.4749	-9.67018	471.576	48.8009
17.8333	6.13655	58.5209	90.4481	-9.66591	471.497	48.8023
17.85	6.13716	58.55	90.4884	-9.76006	471.579	48.8
17.8667	6.13731	58.5062	90.4524	-10.1475	471.566	48.8013
17.8833	6.13548	58.5804	90.5181	-9.66957	471.457	48.8024
17.9	6.14113	58.5555	90.518	-9.50615	471.549	48.8059
17.9167	6.14098	58.5377	90.4864	-9.42101	471.548	48.8079
17.9333	6.14449	58.5676	90.5131	-9.64806	471.433	48.8087
17.95	6.14388	58.6517	90.6088	-11.0101	471.607	48.8105
17.9667	6.14037	58.5145	90.4557	-9.46983	471.582	48.8126
17.9833	6.14525	58.4982	90.4212	-9.27849	471.543	48.8082
18	6.14891	58.5424	90.4867	-9.53056	471.628	48.8117
18.0167	6.15227	58.5401	90.482	-9.67781	471.608	48.8093
18.0333	6.14922	58.5354	90.481	-9.70589	471.606	48.8094
18.05	6.14891	58.5429	90.5447	-9.347	471.581	48.8107
18.0667	6.14693	58.5487	90.5071	-9.52354	471.55	48.8087
18.0833	6.14723	58.5035	90.451	-9.63677	471.511	48.8075
18.1	6.14922	58.5244	90.4792	-9.80599	471.464	48.8065
18.1167	6.15318	58.5374	90.476	-9.21242	471.523	48.8104
18.1333	6.15196	58.5203	90.4812	-9.37035	471.509	48.8133
18.15	6.15593	58.6257	90.5773	-9.5414	471.435	48.8137
18.1667	6.15501	58.5157	90.4238	-9.6862	471.458	48.8125
18.1833	6.16005	58.5238	90.4839	-9.26964	471.493	48.8125
18.2	6.16447	58.5259	90.5038	-8.86253	471.37	48.8136
18.2167	6.16249	58.559	90.4583	-10.2172	471.442	48.8116
18.2333	6.16524	58.5363	90.4928	-9.41795	471.433	48.8113
18.25	6.16493	58.5221	90.4583	-8.8607	471.358	48.8119
18.2667	6.16447	58.5047	90.449	-9.43825	471.458	48.8157
18.2833	6.16966	58.5201	90.4559	-9.7863	471.399	48.8146
18.3	6.16676	58.5525	90.5084	-9.235	471.455	48.8111
18.3167	6.16814	58.5204	90.4345	-9.76311	471.46	48.8123
18.3333	6.17256	58.5282	90.4943	-9.98009	471.486	48.8158
18.35	6.16936	58.5238	90.4432	-9.40483	471.512	48.8123
18.3667	6.16768	58.5651	90.5222	-9.48586	471.479	48.8122
18.3833	6.16997	58.5636	90.5056	-9.38408	471.513	48.8129
18.4	6.16936	58.5523	90.5003	-9.70345	471.513	48.8114
18.4167	6.17363	58.514	90.4707	-9.92699	471.432	48.809
18.4333	6.17561	58.5587	90.5048	-9.0728	471.526	48.8139
18.45	6.17577	58.6234	90.6281	-9.21776	471.495	48.8119
18.4667	6.17806	58.6955	90.6588	-8.81538	471.405	48.8157
18.4833	6.17912	58.5618	90.5962	-9.08836	471.471	48.8148
18.5	6.17943	58.6459	90.5412	-9.24812	471.503	48.8139
18.5167	6.18233	58.5244	90.4937	-9.71184	471.336	48.8126
18.5333	6.18019	58.5568	90.5109	-9.72557	471.44	48.8114
18.55	6.18141	58.5979	90.5819	-9.17534	471.429	48.8116
18.5667	6.17744	58.5622	90.5593	-9.35844	471.464	48.8131
18.5833	6.17851	58.5816	90.5705	-9.58778	471.49	48.8146
18.6	6.18324	58.5526	90.4598	-9.14314	471.515	48.8171
18.6167	6.18355	58.5125	90.4711	-9.3203	471.506	48.8145
18.6333	6.18309	58.5076	90.4281	-9.1497	471.555	48.8157
18.65	6.18294	58.5397	90.4272	-9.32198	471.546	48.8142
18.6667	6.18233	58.549	90.4862	-9.33449	471.488	48.8183
18.6833	6.17928	58.5442	90.4981	-8.75465	471.449	48.8178
18.7	6.17989	58.5174	90.4708	-9.6772	471.491	48.8233
18.7167	6.17882	58.5535	90.5241	-10.0617	471.464	48.823
18.7333	6.18019	58.5267	90.4855	-9.47395	471.423	48.8236
18.75	6.18492	58.5593	90.5715	-9.6093	471.451	48.818
18.7667	6.18218	58.6224	90.5758	-9.49486	471.519	48.8192
18.7833	6.18233	58.5644	90.5245	-9.55086	471.388	48.8233
18.8	6.17958	58.5651	90.5636	-9.04671	471.521	48.8259
18.8167	6.18385	58.5152	90.4897	-9.67064	471.515	48.8247
18.8333	6.18996	58.5339	90.4629	-9.11995	471.477	48.8236
18.85	6.18935	58.5322	90.4801	-9.23744	471.555	48.8256
18.8667	6.19499	58.5377	90.4946	-9.44359	471.563	48.827
18.8833	6.19331	58.5143	90.4765	-9.13841	471.545	48.8299
18.9	6.19743	58.5349	90.5007	-9.20342	471.609	48.8281
18.9167	6.19576	58.5191	90.4748	-10.256	471.605	48.8265
18.9333	6.19682	58.5334	90.4989	-8.23601	471.576	48.8267
18.95	6.19926	58.5458	90.512	-8.70033	471.556	48.8248
18.9667	6.19652	58.5416	90.5013	-9.81377	471.639	48.8242
18.9833	6.20171	58.5464	90.4725	-9.07173	471.603	48.827
19	6.20277	58.5427	90.5335	-9.64745	471.518	48.8274
19.0167	6.20018	58.5084	90.4342	-9.25697	471.626	48.8252
19.0333	6.20369	58.5189	90.4784	-8.95485	471.644	48.8282
19.05	6.20369	58.5453	90.516	-8.96446	471.515	48.8296
19.0667	6.20659	58.5	90.4415	-8.82912	471.598	48.8276
19.0833	6.20888	58.5757	90.5303	-9.21593	471.634	48.8326
19.1	6.21117	58.5351	90.4847	-9.33159	471.461	48.8291
19.1167	6.21422	58.5206	90.4746	-9.58305	471.557	48.8305
19.1333	6.21758	58.5238	90.4678	-9.33037	471.548	48.8296
19.15	6.21941	58.6614	90.5222	-9.63081	471.585	48.8291
19.1667	6.21758	58.5394	90.4855	-9.00017	471.618	48.827
19.1833	6.21391	58.5323	90.4417	-8.85597	471.567	48.8332
19.2	6.21849	58.5465	90.4815	-8.89458	471.537	48.8349
19.2167	6.22063	58.5424	90.5296	-9.43047	471.552	48.8355
19.2333	6.22368	58.5645	90.5326	-8.8726	471.528	48.8407
19.25	6.22429	58.5412	90.4806	-8.94295	471.551	48.8392
19.2667	6.22841	58.5023	90.4266	-9.2701	471.456	48.8351
19.2833	6.23009	58.5625	90.5572	-8.83858	471.56	48.8378
19.3	6.22994	58.5037	90.422	-9.19746	471.566	48.8403
19.3167	6.23314	58.5151	90.4475	-8.54485	471.381	48.8366
19.3333	6.24153	58.5218	90.4693	-8.85597	471.476	48.8383
19.35	6.24336	58.4921	90.4121	-9.18251	471.527	48.8429
19.3667	6.24565	58.5065	90.4368	-9.23744	471.378	48.8422
19.3833	6.24428	58.5683	90.5236	-9.11812	471.498	48.8432
19.4	6.24748	58.559	90.5306	-7.97615	471.453	48.8448
19.4167	6.24596	58.5552	90.4936	-9.75288	471.55	48.8429
19.4333	6.25145	58.5362	90.4891	-8.30818	471.517	48.8429
19.45	6.2574	58.5885	90.5241	-9.83635	471.525	48.8429
19.4667	6.25603	58.7177	90.5492	-10.4545	471.53	48.8439
19.4833	6.25877	58.5569	90.4606	-8.95363	471.531	48.8454
19.5	6.26076	58.5137	90.4516	-10.678	471.54	48.8477
19.5167	6.26106	58.5313	90.4639	-8.97865	471.514	48.8465
19.5333	6.26183	58.579	90.5103	-10.675	471.51	48.8456
19.55	6.26488	58.5448	90.516	-9.15154	471.607	48.8468
19.5667	6.26762	58.5339	90.4548	-8.67592	471.584	48.8506
19.5833	6.27083	58.5619	90.5611	-8.8726	471.427	48.8523
19.6	6.27235	58.5436	90.4842	-9.32137	471.539	48.8534
19.6167	6.27159	58.5273	90.4589	-10.1899	471.567	48.8566
19.6333	6.2748	58.5435	90.5212	-8.71101	471.379	48.8567
19.65	6.27739	58.5516	90.5038	-8.35228	471.578	48.8564
19.6667	6.27739	58.5004	90.418	-8.79982	471.583	48.8525
19.6833	6.27754	58.5606	90.4899	-9.21181	471.53	48.8548
19.7	6.28075	58.5618	90.5261	-8.83797	471.538	48.858
19.7167	6.27861	58.563	90.5012	-9.00795	471.476	48.8569
19.7333	6.27831	58.5642	90.5366	-8.88039	471.47	48.8569
19.75	6.28029	58.5867	90.5447	-8.51082	471.467	48.8583
19.7667	6.28334	58.6077	90.5895	-8.15682	471.496	48.8593
19.7833	6.28426	58.5177	90.4705	-9.59923	471.432	48.8593
19.8	6.28548	58.5105	90.4499	-8.96553	471.488	48.8607
19.8167	6.28532	58.5316	90.4543	-8.01613	471.539	48.8628
19.8333	6.2899	58.567	90.4672	-8.95073	471.549	48.8606
19.85	6.29112	58.5122	90.4319	-9.21883	471.49	48.8636
19.8667	6.29158	58.5592	90.5398	-8.64616	471.584	48.8599
19.8833	6.29051	58.5435	90.5032	-8.65089	471.558	48.8636
19.9	6.29372	58.5032	90.4316	-9.76128	471.459	48.8638
19.9167	6.29692	58.5264	90.4356	-8.92738	471.57	48.8638
19.9333	6.3015	58.5354	90.4553	-8.73665	471.649	48.8645
19.95	6.3047	58.5546	90.4865	-8.94707	471.508	48.8651
19.9667	6.30302	58.5404	90.472	-9.60152	471.561	48.867
19.9833	6.30226	58.5224	90.462	-8.74565	471.603	48.8674
20	6.30058	58.5532	90.5122	-8.78441	471.582	48.8642
20.0167	6.30348	58.5528	90.4679	-8.51616	471.6	48.861
20.0333	6.30714	58.5419	90.4646	-8.02681	471.59	48.8625
20.05	6.30943	58.5413	90.4403	-9.15215	471.579	48.8635
20.0667	6.3105	58.5836	90.4954	-10.0015	471.555	48.8635
20.0833	6.3105	58.5397	90.5225	-9.35661	471.559	48.8633
20.1	6.31386	58.5238	90.4485	-8.37853	471.59	48.8651
20.1167	6.3134	58.52	90.4411	-7.79015	471.613	48.865
20.1333	6.31859	58.5169	90.4716	-8.46138	471.699	48.8621
20.15	6.31706	58.5304	90.4656	-8.19603	471.672	48.8641
20.1667	6.3192	58.5461	90.5206	-7.73537	471.506	48.8709
20.1833	6.31645	58.5665	90.5091	-7.7842	471.618	48.8728
20.2	6.31355	58.5981	90.4757	-8.99239	471.609	48.8709
20.2167	6.32195	58.5046	90.4282	-8.42201	471.452	48.8709
20.2333	6.32561	58.5673	90.5644	-8.02803	471.593	48.8709
20.25	6.32713	58.5508	90.4562	-8.07747	471.599	48.8709
20.2667	6.32912	58.5296	90.4304	-9.49669	471.612	48.8702
20.2833	6.33095	58.5166	90.4166	-9.42452	471.593	48.8688
20.3	6.32851	58.5267	90.4688	-9.1462	471.565	48.867
20.3167	6.33385	58.6057	90.5192	-8.7516	471.621	48.8696
20.3333	6.33507	58.5323	90.4655	-8.30101	471.608	48.8679
20.35	6.33583	58.5636	90.5259	-8.45177	471.659	48.8696
20.3667	6.33827	58.5542	90.5093	-8.03459	471.58	48.872
20.3833	6.34453	58.5896	90.5622	-8.10066	471.573	48.8699
20.4	6.3427	58.5238	90.4476	-7.62032	471.561	48.8693
20.4167	6.34285	58.5415	90.478	-8.75633	471.596	48.8686
20.4333	6.34361	58.5142	90.4084	-7.88368	471.5	48.8682
20.45	6.34438	58.5374	90.4081	-9.07234	471.625	48.8723
20.4667	6.34453	58.6469	90.55	-8.77007	471.607	48.8757
20.4833	6.34621	58.5186	90.4586	-7.77885	471.399	48.8764
20.5	6.34529	58.5506	90.5735	-9.07707	471.601	48.8773
20.5167	6.34636	58.5531	90.4812	-7.81227	471.608	48.8779
20.5333	6.34789	58.5096	90.4235	-8.63655	471.515	48.8767
20.55	6.34895	58.5404	90.443	-8.42262	471.548	48.8799
20.5667	6.35429	58.5128	90.4394	-8.43208	471.58	48.879
20.5833	6.35521	58.5949	90.5351	-9.42268	471.6	48.8758
20.6	6.35216	58.6095	90.5656	-8.21281	471.574	48.8784
20.6167	6.35262	58.5441	90.4694	-8.05367	471.524	48.8799
20.6333	6.35597	58.527	90.4362	-8.87795	471.554	48.881
20.65	6.35765	58.5104	90.3967	-8.41484	471.523	48.8802
20.6667	6.35628	58.5249	90.4395	-8.64662	471.501	48.8822
20.6833	6.35719	58.5114	90.4363	-9.41322	471.45	48.8816
20.7	6.36025	58.5133	90.4166	-9.1349	471.429	48.8804
20.7167	6.36482	58.5195	90.4588	-8.08525	471.444	48.8772
20.7333	6.36269	58.5989	90.5859	-8.84941	471.423	48.8784
20.75	6.36391	58.5139	90.4186	-9.51393	471.299	48.8816
20.7667	6.36345	62.0725	90.6518	-9.32076	471.396	48.8799
20.7833	6.36528	58.5609	90.4742	-8.3094	471.432	48.8805
20.8	6.36559	58.5606	90.4925	-8.05962	471.316	48.8795
20.8167	6.36696	58.5114	90.4572	-8.2473	471.432	48.8848
20.8333	6.37245	58.4939	90.4179	-8.48518	471.503	48.8844
20.85	6.36971	58.5262	90.4559	-9.75945	471.516	48.8818
20.8667	6.37413	59.5344	90.5036	-8.73253	471.505	48.8851
20.8833	6.37291	58.5589	90.5055	-8.88695	471.48	48.8851
20.9	6.36665	58.512	90.4052	-8.19847	471.531	48.881
20.9167	6.37047	58.5821	90.5326	-9.27498	471.489	48.8813
20.9333	6.36574	58.5909	90.6204	-8.93333	471.467	48.8816
20.95	6.36772	58.518	90.442	-9.49196	471.497	48.8813
20.9667	6.36482	58.5371	90.4824	-8.72063	471.527	48.8821
20.9833	6.36375	58.5247	90.4792	-8.73192	471.525	48.8837
21	6.37047	58.5285	90.4876	-8.8369	471.514	48.8863
21.0167	6.37291	58.5151	90.4517	-10.1946	471.412	48.8862
21.0333	6.36787	58.583	90.5381	-10.1499	471.536	48.887
21.05	6.36864	58.5242	90.4997	-10.4467	471.531	48.885
21.0667	6.36848	58.5555	90.5616	-10.2602	471.343	48.8839
21.0833	6.36681	58.5096	90.4307	-10.275	471.558	48.8815
21.1	6.3691	58.514	90.4333	-10.2763	471.606	48.8828
21.1167	6.3694	58.5363	90.4433	-9.91264	471.525	48.8827
21.1333	6.3691	58.5072	90.4348	-10.1856	471.521	48.8845
21.15	6.37215	58.5268	90.4668	-10.0111	471.52	48.8847
21.1667	6.3784	58.5981	90.5833	-10.2221	471.58	48.8865
21.1833	6.38039	58.6262	90.5358	-10.47	471.533	48.8854
21.2	6.38222	58.5328	90.4659	-9.9955	471.536	48.8842
21.2167	6.3839	58.55	90.4556	-9.99672	471.527	48.883
21.2333	6.38451	58.5328	90.4408	-9.55147	471.523	48.8839
21.25	6.38176	58.5145	90.44	-10.4795	471.53	48.8865
21.2667	6.38023	58.5331	90.4968	-9.62181	471.515	48.886
21.2833	6.38344	58.5406	90.4664	-10.4819	471.459	48.8859
21.3	6.37764	58.578	90.5866	-10.942	471.541	48.8844
21.3167	6.38054	58.6214	90.5401	-10.2309	471.53	48.8859
21.3333	6.37932	58.5297	90.4531	-10.3669	471.324	48.8886
21.35	6.38268	58.5802	90.5262	-10.0146	471.464	48.8885
21.3667	6.37474	58.5307	90.4467	-10.014	471.483	48.89
21.3833	6.37581	58.5488	90.4815	-10.7114	471.364	48.8862
21.4	6.37749	58.5549	90.5483	-9.49486	471.452	48.8883
21.4167	6.37749	58.5308	90.4818	-10.6155	471.432	48.8886
21.4333	6.37917	58.523	90.4394	-9.98604	471.424	48.8862
21.45	6.38115	58.5084	90.4429	-10.2209	471.439	48.8868
21.4667	6.38771	58.4951	90.4043	-10.5868	471.466	48.89
21.4833	6.39351	58.5368	90.4343	-9.74587	471.522	48.8889
21.5	6.39366	58.5111	90.4075	-10.3216	471.484	48.8905
21.5167	6.3932	58.5104	90.4266	-10.3216	471.472	48.89
21.5333	6.39244	58.552	90.4554	-9.97948	471.49	48.8905
21.55	6.39442	58.5496	90.5376	-9.64088	471.431	48.8931
21.5667	6.3961	58.5049	90.415	-9.86626	471.475	48.8932
21.5833	6.39687	58.5363	90.4438	-10.2543	471.452	48.8941
21.6	6.39656	58.529	90.438	-9.5121	471.328	48.8927
21.6167	6.40129	58.5316	90.4427	-9.51866	471.489	48.8956
21.6333	6.40617	58.5296	90.4491	-10.1284	471.501	48.8932
21.65	6.40846	58.5564	90.4894	-10.2506	471.339	48.8921
21.6667	6.40739	58.4992	90.4252	-10.3335	471.479	48.8927
21.6833	6.40633	58.4957	90.3935	-9.98177	471.509	48.8955
21.7	6.40663	58.5098	90.4383	-9.88167	471.475	48.8964
21.7167	6.40877	58.5322	90.4469	-11.0738	471.455	48.8966
21.7333	6.41121	58.5113	90.4203	-10.9338	471.437	48.895
21.75	6.41472	58.5265	90.422	-10.8163	471.509	48.8958
21.7667	6.41502	58.5491	90.452	-10.6821	471.473	48.8946
21.7833	6.41686	58.5647	90.4974	-10.6493	471.488	48.8952
21.8	6.41609	58.5035	90.424	-10.2615	471.518	48.8973
21.8167	6.4164	58.5069	90.4281	-10.6423	471.48	48.8987
21.8333	6.42006	58.5325	90.489	-10.3638	471.471	48.8972
21.85	6.42006	58.5459	90.5192	-10.3306	471.429	48.8975
21.8667	6.42448	58.5903	90.494	-11.3612	471.398	48.9019
21.8833	6.42601	58.5291	90.5143	-11.0053	471.472	48.9004
21.9	6.4283	58.556	90.4757	-11.4504	471.466	48.9018
21.9167	6.43028	58.551	90.4607	-10.6512	471.295	48.9008
21.9333	6.42921	58.5899	90.5724	-10.7299	471.474	48.8972
21.95	6.43028	58.5302	90.4392	-10.9963	471.451	48.8961
21.9667	6.43333	58.516	90.3881	-11.038	471.388	48.8982
21.9833	6.4344	58.5149	90.4455	-10.3365	471.426	48.8972
22	6.43349	58.5571	90.4743	-11.032	471.457	48.9019
22.0167	6.43639	58.5206	90.4879	-10.5839	471.431	48.9031
22.0333	6.43547	58.5032	90.3872	-10.8241	471.427	48.8984
22.05	6.43806	58.5154	90.4784	-10.4003	471.393	48.8966
22.0667	6.43852	58.5581	90.5055	-9.69627	471.471	48.897
22.0833	6.43852	58.5284	90.4591	-9.98482	471.439	48.8917
22.1	6.43806	58.5278	90.4458	-9.84886	471.497	48.8966
22.1167	6.43517	58.5992	90.4429	-10.3925	471.493	48.8958
22.1333	6.43379	58.4965	90.4092	-10.2053	471.48	48.8963
22.15	6.43745	58.6553	90.5444	-10.4807	471.532	48.8978
22.1667	6.4373	58.5214	90.4832	-10.5201	471.516	48.8955
22.1833	6.43715	58.588	90.5515	-9.84184	471.428	48.8979
22.2	6.43761	58.5429	90.4804	-10.7334	471.633	48.9004
22.2167	6.44035	58.5302	90.4105	-10.1077	471.589	48.8946
22.2333	6.4428	58.541	90.4475	-9.34883	471.445	48.8927
22.25	6.44707	58.5423	90.5174	-9.87816	471.575	48.8953
22.2667	6.44661	58.5473	90.4829	-9.50447	471.586	48.8964
22.2833	6.44463	58.4994	90.4299	-10.2578	471.529	48.8976
22.3	6.44249	58.5137	90.4505	-10.4342	471.483	48.8987
22.3167	6.44661	58.5366	90.456	-10.3907	471.502	48.8995
22.3333	6.4489	58.5419	90.4757	-10.079	471.537	48.8975
22.35	6.45058	58.5445	90.4708	-10.1052	471.499	48.8955
22.3667	6.45119	58.5966	90.5204	-10.4259	471.481	48.8935
22.3833	6.45058	58.5305	90.4557	-10.1093	471.476	48.8926
22.4	6.45134	58.5677	90.4977	-9.356	471.426	48.892
22.4167	6.44981	58.5302	90.4607	-10.2053	471.423	48.8929
22.4333	6.45103	58.5806	90.5033	-10.0242	471.434	48.8967
22.45	6.45363	58.5674	90.5335	-10.3388	471.309	48.897
22.4667	6.45317	58.4913	90.4104	-9.60335	471.429	48.8941
22.4833	6.45119	58.525	90.4858	-9.55025	471.383	48.8963
22.5	6.45409	58.5406	90.4783	-9.40071	471.219	48.8938
22.5167	6.4547	58.5447	90.4798	-9.89906	471.417	48.8921
22.5333	6.45805	58.4914	90.4032	-9.83818	471.436	48.8946
22.55	6.45714	58.5709	90.4313	-10.2238	471.434	48.8982
22.5667	6.45912	58.5247	90.4511	-9.91692	471.434	48.8982
22.5833	6.46004	58.5323	90.4435	-9.22783	471.495	48.8979
22.6	6.46263	58.5024	90.4136	-10.532	471.512	48.8973
22.6167	6.45866	58.4888	90.391	-9.94484	471.492	48.8966
22.6333	6.45973	58.5165	90.4369	-9.72557	471.499	48.8938
22.65	6.46126	58.5532	90.4397	-9.80782	471.561	48.8906
22.6667	6.45973	58.5947	90.4923	-9.49135	471.491	48.8929
22.6833	6.45805	58.5625	90.5257	-9.45915	471.527	48.8941
22.7	6.45836	58.5473	90.4668	-9.0818	471.538	48.8969
22.7167	6.45836	58.5416	90.5334	-9.21883	471.537	48.8938
22.7333	6.45622	58.5342	90.4455	-9.62593	471.551	48.892
22.75	6.45973	58.5087	90.4426	-10.371	471.549	48.8918
22.7667	6.46233	58.5314	90.4459	-9.58305	471.391	48.8944
22.7833	6.45744	58.5514	90.4978	-10.0069	471.592	48.8924
22.8	6.45805	58.5442	90.4376	-10.9313	471.546	48.8902
22.8167	6.4605	58.5204	90.4171	-10.0581	471.415	48.8912
22.8333	6.4608	58.559	90.5366	-9.57832	471.503	48.8903
22.85	6.46111	58.5384	90.4882	-10.0521	471.561	48.8924
22.8667	6.45882	58.5096	90.4395	-10.4908	471.577	48.892
22.8833	6.45699	58.5181	90.4392	-9.74526	471.553	48.8897
22.9	6.45683	58.5537	90.4601	-10.1756	471.523	48.8918
22.9167	6.455	58.5296	90.458	-10.014	471.57	48.8874
22.9333	6.45622	58.5052	90.4278	-9.87038	471.498	48.8897
22.95	6.45699	58.5265	90.4746	-9.85542	471.523	48.8911
22.9667	6.4547	58.4979	90.4006	-10.147	471.485	48.8898
22.9833	6.45454	58.5403	90.4437	-9.75945	471.417	48.89
23	6.45729	58.5499	90.5294	-9.87694	471.488	48.8888
23.0167	6.46309	58.5	90.433	-9.80187	471.44	48.8894
23.0333	6.46248	58.5168	90.4253	-10.154	471.381	48.886
23.05	6.46416	58.55	90.4867	-9.7982	471.476	48.8908
23.0667	6.46309	58.5297	90.5128	-9.93721	471.499	48.8935
23.0833	6.46385	58.5171	90.4612	-9.94545	471.335	48.89
23.1	6.46828	58.5163	90.447	-9.56276	471.499	48.8929
23.1167	6.4669	58.5426	90.4102	-10.1815	471.54	48.8917
23.1333	6.46828	58.5067	90.415	-9.76067	471.486	48.892
23.15	6.46919	58.4919	90.4212	-9.31969	471.479	48.8891
23.1667	6.47057	58.5107	90.4241	-9.64928	471.525	48.892
23.1833	6.46767	58.5552	90.508	-10.2238	471.531	48.8911
23.2	6.46935	58.5481	90.4484	-9.87511	471.488	48.8941
23.2167	6.47102	58.558	90.4482	-9.71245	471.524	48.8929
23.2333	6.47301	58.5395	90.5239	-9.49303	471.615	48.8898
23.25	6.47072	58.5481	90.4765	-9.25163	471.523	48.8956
23.2667	6.47057	58.668	90.5926	-8.94234	471.605	48.8972
23.2833	6.47408	58.5204	90.4574	-9.31252	471.62	48.8976
23.3	6.4724	58.4995	90.4084	-9.23912	471.58	48.895
23.3167	6.47194	58.5268	90.4211	-9.53957	471.601	48.8975
23.3333	6.4698	58.513	90.438	-10.0665	471.551	48.8943
23.35	6.4669	58.5687	90.5431	-9.29466	471.445	48.8949
23.3667	6.46782	58.6161	90.5532	-9.52354	471.636	48.8921
23.3833	6.46233	58.5545	90.5041	-9.90196	471.603	48.8903
23.4	6.46782	58.5172	90.4206	-9.49242	471.505	48.8873
23.4167	6.47148	58.5387	90.4476	-9.76311	471.542	48.8891
23.4333	6.4756	58.5485	90.4549	-10.0195	471.614	48.8934
23.45	6.47209	58.5236	90.4426	-10.0671	471.576	48.8937
23.4667	6.4727	58.522	90.4336	-9.54674	471.522	48.8938
23.4833	6.47209	58.5188	90.4256	-9.47762	471.538	48.8946
23.5	6.47591	58.5148	90.4403	-9.2588	471.518	48.8958
23.5167	6.47896	58.5311	90.4481	-9.83757	471.431	48.8967
23.5333	6.47697	58.4986	90.3715	-10.0129	471.474	48.9004
23.55	6.47591	58.556	90.4897	-9.86321	471.502	48.8981
23.5667	6.47606	58.576	90.4806	-9.74098	471.45	48.8972
23.5833	6.47453	58.5117	90.4363	-9.53011	471.484	48.8958
23.6	6.47194	58.5593	90.4462	-10.0199	471.502	48.8963
23.6167	6.47347	58.5244	90.4305	-9.51271	471.377	48.8958
23.6333	6.47514	58.5267	90.4876	-10.0158	471.513	48.8967
23.65	6.4782	58.5224	90.4702	-9.48769	471.516	48.8975
23.6667	6.47972	58.596	90.543	-9.61113	471.411	48.8949
23.6833	6.47972	58.4754	90.3906	-9.87221	471.527	48.8984
23.7	6.48186	58.5568	90.5199	-9.30351	471.498	48.8973
23.7167	6.47865	58.5552	90.4937	-9.97704	471.491	48.8953
23.7333	6.47972	58.5436	90.5222	-9.42223	471.472	48.8956
23.75	6.47865	58.5265	90.4571	-10.1577	471.558	48.8984
23.7667	6.47865	58.5317	90.4476	-9.82918	471.505	48.8944
23.7833	6.47881	58.5441	90.418	-9.16817	471.508	48.8941
23.8	6.47545	58.509	90.4163	-9.52766	471.521	48.8984
23.8167	6.47438	58.5189	90.4282	-10.2065	471.563	48.8966
23.8333	6.47438	58.4919	90.402	-9.75288	471.472	48.8982
23.85	6.47194	58.5436	90.4626	-10.1189	471.484	48.8982
23.8667	6.47072	58.5786	90.5825	-9.4323	471.495	48.8992
23.8833	6.47102	58.5305	90.4659	-9.45915	471.431	48.8969
23.9	6.47759	58.5331	90.4914	-9.64989	471.484	48.8985
23.9167	6.48048	58.5909	90.4551	-9.73213	471.454	48.9019
23.9333	6.48521	58.5181	90.4334	-10.1362	471.3	48.9011
23.95	6.4843	58.4879	90.3826	-9.89601	471.517	48.9007
23.9667	6.48018	58.5282	90.4119	-9.47517	471.459	48.901
23.9833	6.48155	58.5169	90.4102	-10.1749	471.406	48.9033
24	6.47789	58.5387	90.4466	-10.2309	471.435	48.9021
24.0167	6.47728	58.5073	90.4202	-9.30061	471.457	48.9027
24.0333	6.48293	58.5073	90.4183	-9.91692	471.444	48.899
24.05	6.48262	58.4986	90.4458	-9.67964	471.413	48.8989
24.0667	6.48003	58.5049	90.4046	-10.3341	471.469	48.9021
24.0833	6.48018	58.5427	90.4418	-9.82918	471.421	48.9039
24.1	6.48293	58.5394	90.4954	-9.7303	471.344	48.9059
24.1167	6.48155	58.5625	90.592	-10.4569	471.372	48.9069
24.1333	6.48338	58.5654	90.4907	-10.0517	471.379	48.9051
24.15	6.4814	58.5308	90.4948	-10.1058	471.304	48.9063
24.1667	6.48094	58.511	90.4542	-9.41567	471.372	48.9018
24.1833	6.48247	58.5288	90.4429	-9.98009	471.35	48.8993
24.2	6.48277	58.5246	90.4192	-9.37325	471.262	48.8999
24.2167	6.48567	58.545	90.5015	-9.45198	471.364	48.9004
24.2333	6.49101	58.5586	90.5032	-9.16771	471.396	48.9001
24.25	6.49132	58.5073	90.4498	-8.90663	471.291	48.8989
24.2667	6.48949	58.4846	90.3944	-9.22249	471.428	48.8993
24.2833	6.49025	58.5081	90.433	-10.1237	471.477	48.9005
24.3	6.48781	58.5273	90.4816	-9.50203	471.47	48.9048
24.3167	6.49223	58.4972	90.4325	-8.87611	471.46	48.9047
24.3333	6.49284	58.5133	90.4284	-9.46083	471.555	48.9028
24.35	6.49162	58.5191	90.4446	-8.86849	471.51	48.9051
24.3667	6.4901	58.5494	90.4639	-8.70995	471.476	48.906
24.3833	6.49193	58.5011	90.4165	-9.60152	471.515	48.9088
24.4	6.49422	58.5029	90.426	-9.68971	471.609	48.9068
24.4167	6.49101	58.5455	90.4731	-9.09676	471.47	48.9066
24.4333	6.48872	58.5273	90.4893	-8.96446	471.529	48.9077
24.45	6.49101	58.5288	90.433	-8.96492	471.515	48.9077
24.4667	6.48857	58.5473	90.4395	-8.7397	471.419	48.9111
24.4833	6.48827	58.5644	90.5155	-9.2791	471.493	48.9101
24.5	6.48735	58.552	90.5061	-9.123	471.465	48.9108
24.5167	6.48933	58.5127	90.4423	-9.65645	471.312	48.9094
24.5333	6.48903	58.5409	90.4778	-9.19869	471.509	48.9097
24.55	6.48552	58.502	90.4345	-8.83629	471.563	48.9098
24.5667	6.48369	58.5169	90.4226	-8.7188	471.558	48.9075
24.5833	6.48659	58.5394	90.4649	-9.33571	471.525	48.9047
24.6	6.48415	58.5915	90.5593	-9.1938	471.504	48.9048
24.6167	6.48521	58.5149	90.4438	-9.11751	471.448	48.9059
24.6333	6.48506	58.5432	90.5215	-9.48891	471.387	48.9068
24.65	6.48857	58.5653	90.4963	-9.25163	471.456	48.9079
24.6667	6.48949	58.5784	90.472	-10.0921	471.459	48.9085
24.6833	6.48949	58.4885	90.3896	-9.78401	471.405	48.9068
24.7	6.48933	58.5107	90.4153	-9.29878	471.425	48.9082
24.7167	6.48842	58.5001	90.4528	-10.0796	471.475	48.9091
24.7333	6.48827	58.5789	90.5738	-9.33983	471.464	48.9104
24.75	6.48537	58.5227	90.4334	-9.94606	471.5	48.9083
24.7667	6.4901	58.4881	90.4057	-9.76433	471.497	48.9117
24.7833	6.48903	58.4914	90.3873	-9.40483	471.349	48.9132
24.8	6.48644	58.5592	90.4815	-9.70711	471.497	48.9091
24.8167	6.48903	58.4942	90.4147	-9.13902	471.5	48.9079
24.8333	6.48964	58.5069	90.3845	-8.8958	471.454	48.9115
24.85	6.49117	58.5958	90.4551	-9.28917	471.55	48.9115
24.8667	6.49345	58.5513	90.4656	-9.59023	471.528	48.9106
24.8833	6.49834	58.5337	90.4639	-9.31068	471.521	48.91
24.9	6.50002	58.6033	90.5625	-9.0258	471.51	48.9089
24.9167	6.50017	58.5642	90.5106	-8.72246	471.569	48.9085
24.9333	6.50108	58.5563	90.5412	-9.7744	471.534	48.9092
24.95	6.50108	58.5751	90.4803	-9.82689	471.471	48.9106
24.9667	6.50765	58.52	90.462	-8.93105	471.487	48.9146
24.9833	6.50002	58.587	90.5616	-8.86192	471.546	48.9132
25	6.49895	58.5529	90.507	-9.28917	471.443	48.9124
25.0167	6.49849	58.5148	90.4484	-9.61891	471.48	48.914
25.0333	6.49605	58.5514	90.5326	-9.33754	471.486	48.9149
25.05	6.49773	58.4931	90.3776	-9.04182	471.33	48.9109
25.0667	6.49803	58.4928	90.4128	-9.37752	471.393	48.9126
25.0833	6.50475	58.5651	90.629	-8.70934	471.339	48.9161
25.1	6.50444	58.5659	90.5257	-9.67903	471.23	48.9141
25.1167	6.51176	58.5139	90.4298	-9.29817	471.404	48.9121
25.1333	6.51329	58.5363	90.4894	-9.1993	471.41	48.9132
25.15	6.51268	58.516	90.4737	-9.89128	471.428	48.9156
25.1667	6.50993	58.5075	90.3996	-9.2588	471.453	48.9162
25.1833	6.51192	58.4948	90.3704	-9.15154	471.434	48.9153
25.2	6.51268	58.5462	90.4168	-9.36012	471.381	48.9173
25.2167	6.51192	58.5168	90.4031	-8.77785	471.315	48.9147
25.2333	6.51497	58.5082	90.4118	-9.79759	471.439	48.9129
25.25	6.51375	58.5105	90.4089	-9.179	471.492	48.9124
25.2667	6.51329	58.5325	90.4701	-9.20815	471.39	48.9149
25.2833	6.51726	58.5146	90.429	-9.55208	471.421	48.9097
25.3	6.51527	58.5091	90.424	-9.19151	471.462	48.9143
25.3167	6.51588	58.4769	90.3747	-9.27437	471.422	48.9152
25.3333	6.52016	58.5668	90.5077	-9.50325	471.54	48.9187
25.35	6.51863	58.5236	90.4246	-9.49959	471.539	48.9164
25.3667	6.5168	58.5366	90.4911	-9.7393	471.457	48.9162
25.3833	6.51802	58.6367	90.6547	-9.21883	471.581	48.9146
25.4	6.51863	58.5342	90.5055	-9.11217	471.511	48.9149
25.4167	6.52077	58.5084	90.4243	-8.79982	471.482	48.9127
25.4333	6.52229	58.5546	90.4784	-9.29405	471.552	48.9164
25.45	6.52458	58.5104	90.4183	-9.03053	471.541	48.9195
25.4667	6.52489	58.5294	90.4708	-9.59557	471.522	48.9176
25.4833	6.52397	58.556	90.4539	-8.83263	471.53	48.9198
25.5	6.52687	58.4983	90.4079	-9.6653	471.539	48.9224
25.5167	6.53267	58.5131	90.4105	-9.50554	471.495	48.9184
25.5333	6.52824	58.5394	90.429	-9.37859	471.436	48.9195
25.55	6.52519	58.5395	90.4514	-8.97987	471.513	48.9195
25.5667	6.52412	58.4965	90.431	-9.61647	471.489	48.9199
25.5833	6.52245	58.5108	90.4026	-9.53239	471.349	48.9181
25.6	6.52214	58.5477	90.4867	-10.1774	471.412	48.9196
25.6167	6.52351	58.5302	90.4313	-9.49547	471.385	48.9207
25.6333	6.52412	58.5571	90.53	-9.12895	471.276	48.9202
25.65	6.52367	58.5297	90.4084	-9.8037	471.346	48.9184
25.6667	6.52214	58.498	90.3939	-10.0498	471.392	48.9167
25.6833	6.52351	58.5426	90.4713	-9.06395	471.32	48.9176
25.7	6.52382	58.5094	90.4205	-9.60335	471.411	48.9173
25.7167	6.52123	58.5488	90.5126	-9.71245	471.347	48.9213
25.7333	6.51909	58.5545	90.4936	-9.7863	471.35	48.9199
25.75	6.52138	58.5281	90.4296	-9.42986	471.325	48.9133
25.7667	6.52123	58.5188	90.4852	-10.1446	471.311	48.9138
25.7833	6.51863	58.5462	90.5169	-9.34105	471.305	48.9114
25.8	6.52046	58.5067	90.4414	-9.2672	471.269	48.9146
25.8167	6.51833	58.5223	90.4337	-9.61937	471.323	48.9143
25.8333	6.52107	58.531	90.4255	-9.11049	471.35	48.9175
25.85	6.52351	58.5041	90.4397	-9.44725	471.297	48.9176
25.8667	6.53038	58.5322	90.4752	-9.524	471.342	48.9166
25.8833	6.52885	58.5197	90.4119	-9.12346	471.438	48.9158
25.9	6.52977	58.5362	90.4534	-9.04839	471.31	48.9164
25.9167	6.5316	58.5395	90.4832	-9.56398	471.413	48.9166
25.9333	6.53114	58.4945	90.4174	-9.47044	471.43	48.9162
25.95	6.53206	58.5207	90.4215	-8.73497	471.31	48.9201
25.9667	6.53008	58.5365	90.4978	-8.61687	471.418	48.9219
25.9833	6.53465	58.5377	90.4868	-9.58672	471.436	48.9193
26	6.53252	58.5102	90.4145	-9.62486	471.43	48.922
26.0167	6.53267	58.5461	90.4678	-9.02992	471.436	48.9207
26.0333	6.53236	58.512	90.4673	-8.99712	471.408	48.9205
26.05	6.53313	58.5107	90.4333	-9.22127	471.348	48.922
26.0667	6.5316	58.4988	90.4395	-9.39705	471.321	48.9219
26.0833	6.53099	58.5094	90.4232	-9.03053	471.358	48.9225
26.1	6.53481	58.5174	90.3884	-9.15566	471.364	48.9253
26.1167	6.5345	58.5185	90.4398	-9.14558	471.295	48.9271
26.1333	6.54106	58.5827	90.6377	-9.51576	471.351	48.9256
26.15	6.54381	58.5084	90.4083	-9.16115	471.376	48.9262
26.1667	6.54457	58.5789	90.5058	-9.58901	471.26	48.9269
26.1833	6.54366	58.4994	90.3945	-9.6415	471.339	48.9228
26.2	6.54274	58.5078	90.4247	-10.1749	471.349	48.9243
26.2167	6.53938	58.4742	90.3603	-9.78691	471.21	48.9233
26.2333	6.54228	58.4966	90.3986	-9.65935	471.37	48.9227
26.25	6.54289	58.4852	90.4195	-9.1909	471.367	48.9259
26.2667	6.53832	58.5029	90.4199	-9.91386	471.332	48.926
26.2833	6.5406	58.4704	90.3599	-9.63738	471.364	48.9268
26.3	6.54762	58.5291	90.4307	-9.78462	471.358	48.9257
26.3167	6.55006	58.5662	90.5308	-9.71123	471.317	48.9271
26.3333	6.55312	58.5516	90.4752	-10.2656	471.381	48.9272
26.35	6.55235	58.5442	90.4388	-9.47701	471.387	48.928
26.3667	6.55327	58.5349	90.4276	-9.98726	471.305	48.9274
26.3833	6.55525	58.5059	90.443	-9.31847	471.293	48.9274
26.4	6.55998	58.6596	90.6109	-9.35478	471.385	48.9268
26.4167	6.56059	58.5233	90.4281	-9.57771	471.367	48.9259
26.4333	6.5609	58.6106	90.5358	-9.98299	471.215	48.9272
26.45	6.55708	58.4809	90.4075	-9.89723	471.302	48.9251
26.4667	6.55815	58.554	90.4815	-9.6743	471.367	48.9239
26.4833	6.56136	58.527	90.4426	-10.0111	471.265	48.924
26.5	6.56105	58.5018	90.4255	-9.43642	471.366	48.9251
26.5167	6.56624	58.5206	90.4191	-10.0336	471.375	48.9211
26.5333	6.56273	58.5209	90.4847	-10.2978	471.323	48.9216
26.55	6.56212	58.4985	90.4397	-9.64745	471.401	48.9265
26.5667	6.56181	58.5137	90.4493	-10.1493	471.369	48.9278
26.5833	6.55785	58.4863	90.3988	-9.90547	471.351	48.9254
26.6	6.55876	58.5435	90.5033	-10.1987	471.386	48.9272
26.6167	6.55846	58.487	90.4307	-9.99199	471.341	48.9219
26.6333	6.55983	58.4795	90.3777	-10.3382	471.339	48.9224
26.65	6.558	58.5568	90.4824	-10.1977	471.31	48.9228
26.6667	6.56044	58.5552	90.4849	-10.1666	471.352	48.922
26.6833	6.5583	58.633	90.422	-10.2602	471.309	48.922
26.7	6.56014	58.4867	90.3883	-9.74693	471.263	48.9236
26.7167	6.5609	58.4879	90.3916	-9.79469	471.28	48.923
26.7333	6.56044	58.489	90.3939	-9.75288	471.299	48.9254
26.75	6.56136	58.5438	90.4639	-9.64867	471.217	48.926
26.7667	6.55937	58.5574	90.4798	-9.54613	471.277	48.9265
26.7833	6.56151	58.4901	90.3913	-10.2566	471.31	48.9272
26.8	6.56181	58.4986	90.4052	-9.04488	471.161	48.9278
26.8167	6.56609	58.5448	90.4633	-9.97414	471.292	48.9303
26.8333	6.56471	58.4975	90.3754	-9.36607	471.337	48.93
26.85	6.55998	58.4975	90.3919	-9.18495	471.374	48.9278
26.8667	6.56181	58.5273	90.4282	-9.49135	471.411	48.9297
26.8833	6.56029	58.4975	90.4502	-9.45671	471.426	48.9301
26.9	6.56029	58.5021	90.417	-9.87877	471.438	48.9281
26.9167	6.56044	58.5648	90.5323	-9.88945	471.45	48.9272
26.9333	6.56105	58.586	90.4104	-9.43825	471.496	48.9289
26.95	6.55952	58.5026	90.4308	-8.84163	471.467	48.9266
26.9667	6.55907	58.5192	90.4531	-9.81194	471.424	48.9263
26.9833	6.56151	58.5041	90.4247	-9.67781	471.514	48.9253
27	6.55952	58.5709	90.5386	-9.47228	471.541	48.926
27.0167	6.55754	58.5409	90.4737	-9.50386	471.439	48.9259
27.0333	6.55388	58.5059	90.4163	-9.70223	471.56	48.9277
27.05	6.5583	58.4832	90.409	-9.68681	471.568	48.9239
27.0667	6.55998	58.5104	90.4456	-9.6064	471.4	48.9259
27.0833	6.55983	58.5108	90.4015	-9.89418	471.523	48.9307
27.1	6.558	58.5175	90.4252	-9.96452	471.523	48.9298
27.1167	6.56029	58.525	90.4025	-9.59862	471.441	48.9292
27.1333	6.55983	58.5209	90.4519	-9.39766	471.477	48.9271
27.15	6.56212	58.5069	90.4392	-8.74382	471.445	48.9263
27.1667	6.55983	58.5648	90.4562	-9.53667	471.429	48.9236
27.1833	6.56258	58.471	90.3808	-9.56047	471.459	48.9268
27.2	6.55968	58.5543	90.5013	-9.70833	471.474	48.9248
27.2167	6.55861	58.554	90.4607	-9.61342	471.475	48.9303
27.2333	6.55724	58.4975	90.4028	-9.52232	471.443	48.9306
27.25	6.55388	58.5	90.4078	-9.2469	471.508	48.9298
27.2667	6.55251	58.5162	90.4231	-9.36379	471.5	48.9317
27.2833	6.55083	58.5737	90.5183	-9.3	471.407	48.9306
27.3	6.55006	58.5253	90.4136	-9.98131	471.446	48.9327
27.3167	6.5522	58.5026	90.4208	-10.256	471.452	48.9295
27.3333	6.55342	58.5529	90.4884	-9.5855	471.361	48.9306
27.35	6.55663	58.4817	90.3948	-9.30534	471.443	48.9326
27.3667	6.55876	58.4985	90.4405	-10.0451	471.488	48.9314
27.3833	6.55983	58.5012	90.4159	-9.64684	471.399	48.9327
27.4	6.55769	58.4959	90.3941	-9.03114	471.543	48.9301
27.4167	6.5609	60.3962	90.5293	-9.93538	471.477	48.9303
27.4333	6.56166	58.5462	90.4124	-9.8066	471.504	48.9307
27.45	6.55907	58.5302	90.424	-9.43352	471.524	48.9358
27.4667	6.55998	58.4879	90.3637	-9.85603	471.529	48.935
27.4833	6.55922	58.5627	90.4491	-9.51988	471.533	48.9326
27.5	6.55922	58.5569	90.5428	-10.3097	471.496	48.9323
27.5167	6.5609	58.5661	90.4855	-9.85603	471.524	48.9341
27.5333	6.5583	58.514	90.4073	-9.123	471.524	48.931
27.55	6.55266	58.5107	90.4044	-10.0224	471.509	48.928
27.5667	6.55663	58.4806	90.3956	-9.2791	471.581	48.9274
27.5833	6.55342	58.5043	90.4034	-8.95668	471.543	48.9301
27.6	6.55144	58.5239	90.4887	-9.45381	471.423	48.9323
27.6167	6.54823	58.4888	90.3626	-9.41139	471.465	48.9327
27.6333	6.54945	58.527	90.4498	-9.5974	471.464	48.9339
27.65	6.54961	58.5018	90.3857	-10.1696	471.286	48.9329
27.6667	6.55312	58.5197	90.4481	-9.96986	471.444	48.9291
27.6833	6.55678	58.505	90.4458	-9.66774	471.473	48.9318
27.7	6.55632	58.5204	90.4159	-9.18678	471.482	48.9298
27.7167	6.55983	58.5334	90.4559	-9.63905	471.524	48.931
27.7333	6.55739	58.5333	90.5084	-9.72908	471.49	48.9318
27.75	6.55907	58.5331	90.4485	-9.65218	471.5	48.9277
27.7667	6.56029	58.5838	90.5572	-9.73808	471.533	48.9292
27.7833	6.55769	58.4971	90.3982	-9.10149	471.564	48.9317
27.8	6.55449	58.529	90.4369	-8.48335	471.514	48.931
27.8167	6.55067	58.6562	90.6738	-8.84392	471.482	48.93
27.8333	6.55098	58.4702	90.3765	-9.23195	471.515	48.9324
27.85	6.55113	58.5572	90.4414	-9.48952	471.479	48.9289
27.8667	6.55113	58.5192	90.397	-9.12346	471.448	48.9304
27.8833	6.55312	58.5175	90.4304	-10.7603	471.514	48.9317
27.9	6.55724	58.493	90.3927	-9.88228	471.573	48.9359
27.9167	6.55647	58.5424	90.4876	-9.75945	471.371	48.9323
27.9333	6.55922	58.5201	90.4421	-9.8394	471.526	48.9336
27.95	6.55617	58.5265	90.4615	-10.1028	471.527	48.9314
27.9667	6.5551	58.5516	90.491	-9.27071	471.557	48.93
27.9833	6.55724	58.4953	90.4212	-9.6743	471.485	48.9312
28	6.558	58.4878	90.355	-9.06685	471.429	48.9307
28.0167	6.55312	58.5394	90.472	-10.3585	471.482	48.932
28.0333	6.55296	58.4975	90.3538	-9.1552	471.49	48.931
28.05	6.55541	58.46	90.3519	-9.00902	471.471	48.931
28.0667	6.55602	58.5473	90.4865	-9.78462	471.446	48.9315
28.0833	6.55251	58.5246	90.4633	-9.18846	471.464	48.9306
28.1	6.54945	58.5119	90.4272	-10.1595	471.499	48.9301
28.1167	6.54778	58.5273	90.4791	-9.91692	471.465	48.9307
28.1333	6.5461	58.4953	90.4284	-9.01085	471.374	48.9292
28.15	6.54762	58.4943	90.3861	-8.79097	471.497	48.9304
28.1667	6.54732	58.5259	90.4498	-8.40355	471.47	48.9292
28.1833	6.54274	58.5062	90.404	-8.24257	471.298	48.9298
28.2	6.54396	58.5355	90.4687	-9.36668	471.368	48.9301
28.2167	6.54549	58.514	90.4087	-9.29695	471.413	48.9263
28.2333	6.54671	58.5047	90.4423	-8.82607	471.316	48.928
28.25	6.54732	58.5107	90.4217	-10.1565	471.414	48.9314
28.2667	6.54671	58.5099	90.4047	-8.70277	471.375	48.9301
28.2833	6.54839	58.6614	90.7215	-9.59389	471.444	48.932
28.3	6.54594	58.5842	90.4397	-9.25942	471.392	48.9324
28.3167	6.55083	58.4927	90.4505	-9.08119	471.423	48.9326
28.3333	6.55129	58.5062	90.4466	-9.20219	471.396	48.9317
28.35	6.54884	58.4951	90.3767	-8.89702	471.371	48.9335
28.3667	6.55586	58.4942	90.4043	-9.72313	471.306	48.9297
28.3833	6.55724	58.6597	90.5187	-8.4893	471.364	48.9315
28.4	6.558	58.5539	90.4844	-9.39705	471.335	48.9304
28.4167	6.55922	58.5334	90.4466	-8.73436	471.403	48.9301
28.4333	6.55342	58.5307	90.4153	-9.93294	471.311	48.9338
28.45	6.55113	58.5456	90.4928	-8.55736	471.179	48.9333
28.4667	6.55251	58.5069	90.4202	-8.7957	471.3	48.9327
28.4833	6.55724	58.5195	90.4514	-8.99544	471.338	48.9329
28.5	6.55678	58.4785	90.3898	-9.00368	471.211	48.9307
28.5167	6.55678	58.4861	90.3854	-8.65929	471.316	48.9303
28.5333	6.55327	58.4708	90.3524	-9.66179	471.361	48.932
28.55	6.55968	58.5101	90.3928	-8.82134	471.371	48.931
28.5667	6.55907	58.5088	90.4177	-9.29222	471.361	48.9285
28.5833	6.55861	58.4942	90.3986	-8.28911	471.367	48.9286
28.6	6.56044	58.5102	90.4368	-9.17122	471.404	48.9272
28.6167	6.56181	58.48	90.3675	-9.91921	471.4	48.9263
28.6333	6.56395	58.4879	90.4231	-9.94362	471.366	48.9281
28.65	6.55937	58.5178	90.4496	-9.04549	471.368	48.9281
28.6667	6.56273	58.5017	90.4244	-10.0385	471.39	48.9263
28.6833	6.5612	58.4734	90.3817	-8.74626	471.37	48.9285
28.7	6.56609	58.5151	90.4284	-9.44725	471.4	48.9294
28.7167	6.56883	58.4837	90.3802	-8.64967	471.271	48.924
28.7333	6.56868	58.491	90.3834	-9.7094	471.38	48.9298
28.75	6.56731	58.5027	90.4719	-8.67226	471.37	48.9283
28.7667	6.56456	58.4898	90.398	-8.54713	471.255	48.9269
28.7833	6.56303	58.5192	90.4099	-9.14146	471.38	48.9249
28.8	6.56227	58.4895	90.4311	-9.49303	471.424	48.9257
28.8167	6.56334	58.5156	90.4041	-8.88634	471.336	48.9254
28.8333	6.56242	58.5146	90.3938	-8.48579	471.294	48.9251
28.85	6.56044	58.505	90.4234	-9.45488	471.306	48.9222
28.8667	6.56242	58.518	90.467	-9.44481	471.392	48.9245
28.8833	6.558	58.5467	90.4725	-8.75038	471.356	48.9233
28.9	6.56151	58.5207	90.4499	-9.35356	471.323	48.9259
28.9167	6.56242	58.4762	90.3767	-9.06807	471.322	48.9248
28.9333	6.5638	58.4907	90.398	-9.43581	471.332	48.9259
28.95	6.55968	58.494	90.4437	-9.4239	471.397	48.9263
28.9667	6.55754	58.4946	90.4221	-9.14681	471.388	48.9259
28.9833	6.55693	58.5148	90.519	-8.92021	471.366	48.9274
29	6.56029	58.4827	90.4028	-9.48586	471.496	48.9243
29.0167	6.56136	58.4904	90.3974	-8.65028	471.393	48.9246
29.0333	6.5609	58.518	90.3931	-9.12773	471.261	48.9237
29.05	6.56227	58.5075	90.4299	-9.7393	471.437	48.9214
29.0667	6.55754	58.4797	90.3977	-9.37141	471.427	48.9217
29.0833	6.55602	58.4785	90.3642	-9.03954	471.261	48.9208
29.1	6.55449	58.4911	90.3878	-9.46739	471.317	48.9227
29.1167	6.55266	58.4757	90.3779	-8.76595	471.395	48.9202
29.1333	6.55083	58.4794	90.3739	-8.79448	471.459	48.9224
29.15	6.54869	58.5203	90.4736	-8.42674	471.419	48.9195
29.1667	6.54625	58.5401	90.5087	-9.20754	471.488	48.9224
29.1833	6.54945	58.5207	90.433	-8.87795	471.502	48.9211
29.2	6.55006	58.5154	90.4154	-9.39659	471.495	48.9204
29.2167	6.55052	58.4969	90.405	-9.27498	471.484	48.9169
29.2333	6.55144	58.5288	90.4816	-8.96019	471.506	48.9149
29.25	6.5493	58.5191	90.49	-9.52889	471.523	48.9187
29.2667	6.54701	58.5098	90.4292	-8.14842	471.527	48.9169
29.2833	6.54869	58.5874	90.6092	-8.21693	471.497	48.9132
29.3	6.55251	58.5084	90.4601	-9.58489	471.298	48.9141
29.3167	6.55129	58.5004	90.4208	-9.54079	471.472	48.9153
29.3333	6.55022	58.5122	90.4511	-9.24873	471.443	48.9114
29.35	6.55006	58.4885	90.3989	-9.44237	471.279	48.9126
29.3667	6.55052	58.4956	90.4546	-9.15276	471.376	48.9158
29.3833	6.54808	58.5325	90.4723	-9.03893	471.448	48.9158
29.4	6.54594	58.4785	90.3938	-9.67552	471.415	48.9114
29.4167	6.5464	58.4731	90.3835	-9.45915	471.382	48.9121
29.4333	6.54701	58.5156	90.442	-9.56169	471.426	48.9086
29.45	6.54396	58.5032	90.405	-9.24339	471.457	48.9094
29.4667	6.54121	58.5506	90.4771	-9.89357	471.458	48.9085
29.4833	6.54076	58.5407	90.4516	-9.14742	471.501	48.9103
29.5	6.53832	58.5189	90.4716	-9.42818	471.482	48.9126
29.5167	6.53496	58.4988	90.4302	-8.98048	471.477	48.9123
29.5333	6.53511	58.4777	90.4246	-9.34944	471.51	48.9101
29.55	6.53877	58.5091	90.4321	-9.002	471.47	48.9106
29.5667	6.53435	58.5265	90.5163	-9.07585	471.374	48.9074
29.5833	6.52962	58.505	90.433	-9.00612	471.462	48.9074
29.6	6.5345	58.5308	90.4858	-9.21288	471.451	48.9104
29.6167	6.53206	58.4995	90.4279	-9.56398	471.303	48.9083
29.6333	6.52901	58.5703	90.5732	-9.29634	471.426	48.9077
29.65	6.52336	58.5607	90.5096	-8.51921	471.444	48.9114
29.6667	6.52641	58.494	90.4212	-9.54796	471.387	48.9079
29.6833	6.52672	58.53	90.4644	-9.87282	471.448	48.9089
29.7	6.52626	58.498	90.3942	-8.73436	471.51	48.9068
29.7167	6.52397	58.5503	90.4659	-9.49547	471.523	48.9053
29.7333	6.52275	58.5896	90.573	-9.77745	471.459	48.9062
29.75	6.52016	58.5362	90.4183	-10.0314	471.494	48.9071
29.7667	6.51817	58.4977	90.4247	-9.00612	471.522	48.9045
29.7833	6.52031	58.4942	90.4093	-9.39293	471.552	48.9037
29.8	6.51436	58.5073	90.4786	-9.18724	471.536	48.9024
29.8167	6.51344	58.5587	90.5358	-10.0564	471.528	48.9057
29.8333	6.51726	58.4928	90.4168	-8.99178	471.552	48.9027
29.85	6.51909	58.4792	90.3893	-9.47228	471.499	48.9021
29.8667	6.51863	58.5366	90.4435	-9.91097	471.448	48.8998
29.8833	6.51939	58.5423	90.5198	-9.51576	471.31	48.9013
29.9	6.51741	58.5037	90.4636	-9.85909	471.478	48.8999
29.9167	6.51512	58.4811	90.4166	-9.10744	471.468	48.8967
29.9333	6.51283	58.4985	90.4296	-9.37386	471.275	48.8972
29.95	6.51192	58.4887	90.4145	-9.82216	471.407	48.8949
29.9667	6.51344	58.5877	90.5451	-9.67659	471.422	48.894
29.9833	6.5136	58.4925	90.4374	-9.9604	471.392	48.8935
30	6.51787	58.5555	90.5689	-8.99544	471.362	48.8926
30.0167	6.51329	58.4917	90.4562	-9.49898	471.323	48.8955
30.0333	6.51283	58.5165	90.4311	-9.53896	471.409	48.894
30.05	6.51619	58.5117	90.4516	-9.56703	471.413	48.8908
30.0667	6.51207	58.5123	90.4235	-9.412	471.422	48.8921
30.0833	6.50948	58.5044	90.4331	-10.2369	471.385	48.8938
30.1	6.50856	58.5598	90.5402	-9.63738	471.338	48.8903
30.1167	6.50566	58.5194	90.4398	-10.0021	471.411	48.8943
30.1333	6.50291	58.5287	90.5355	-9.36607	471.389	48.8918
30.15	6.50185	58.5043	90.4151	-9.97765	471.358	48.8946
30.1667	6.5023	58.5789	90.4932	-9.38881	471.401	48.8908
30.1833	6.50047	58.5078	90.467	-9.34593	471.349	48.8956
30.2	6.49834	58.5059	90.4791	-9.53484	471.219	48.8883
30.2167	6.49727	58.5026	90.4237	-9.44725	471.403	48.8909
30.2333	6.49925	58.5072	90.4473	-9.77745	471.432	48.8898
30.25	6.49879	58.5192	90.4643	-9.67613	471.333	48.8888
30.2667	6.50032	58.4786	90.4104	-9.8864	471.361	48.8868
30.2833	6.4991	58.5314	90.4862	-9.83223	471.435	48.8885
30.3	6.50246	58.503	90.4507	-9.91509	471.4	48.892
30.3167	6.50322	58.5856	90.7046	-10.2459	471.375	48.8909
30.3333	6.50627	58.5656	90.6448	-9.98833	471.379	48.8914
30.35	6.50322	58.527	90.4656	-9.87282	471.417	48.8865
30.3667	6.50444	58.6266	90.5026	-9.60747	471.39	48.892
30.3833	6.50108	58.4875	90.4395	-9.87282	471.382	48.8882
30.4	6.49803	58.5529	90.508	-9.78874	471.41	48.8889
30.4167	6.49986	58.5308	90.4429	-9.41017	471.392	48.8882
30.4333	6.50429	58.5287	90.5106	-9.56703	471.451	48.8854
30.45	6.49849	58.5285	90.5122	-9.75288	471.401	48.8834
30.4667	6.4959	58.5209	90.4685	-9.33098	471.279	48.8813
30.4833	6.49773	58.5413	90.4873	-9.62959	471.469	48.8854
30.5	6.49879	58.5554	90.5746	-10.1893	471.435	48.8883
30.5167	6.49406	58.5922	90.5567	-9.83467	471.283	48.8862
30.5333	6.49513	58.5412	90.5068	-9.67659	471.415	48.8834
30.55	6.48964	58.5291	90.5093	-9.09798	471.428	48.8822
30.5667	6.48994	58.554	90.4966	-10.1887	471.381	48.8834
30.5833	6.49147	58.6251	90.5996	-9.80782	471.358	48.8805
30.6	6.4904	58.5566	90.5665	-9.85313	471.394	48.8831
30.6167	6.49208	58.5566	90.5837	-9.65279	471.404	48.8825
30.6333	6.49498	58.5375	90.5303	-9.75594	471.338	48.8833
30.65	6.49086	58.5783	90.5271	-9.68742	471.391	48.8789
30.6667	6.4901	58.5937	90.6341	-9.63799	471.398	48.8818
30.6833	6.48384	58.5952	90.6252	-9.75655	471.402	48.8784
30.7	6.48216	58.5925	90.6619	-10.1214	471.392	48.8775
30.7167	6.48216	58.599	90.7107	-9.72084	471.365	48.8779
30.7333	6.48232	58.5549	90.5888	-9.3589	471.311	48.8766
30.75	6.48033	58.5906	90.6278	-9.68208	471.441	48.8783
30.7667	6.4782	58.6051	90.6579	-9.49608	471.429	48.8752
30.7833	6.47804	58.5629	90.6147	-8.63533	471.249	48.8772
30.8	6.4785	58.5754	90.6619	-8.8929	471.46	48.8761
30.8167	6.47606	58.6253	90.7215	-9.36073	471.497	48.8766
30.8333	6.47316	58.5951	90.6588	-9.68971	471.464	48.8757
30.85	6.4698	58.5633	90.6588	-10.1643	471.429	48.875
30.8667	6.46629	58.5801	90.6866	-9.77562	471.464	48.8779
30.8833	6.46462	58.5967	90.7099	-9.36607	471.443	48.8783
30.9	6.46004	58.6243	90.7873	-9.5002	471.382	48.8749
30.9167	6.45668	58.6602	90.8369	-9.22783	471.357	48.875
30.9333	6.45836	58.7363	90.8685	-10.2375	471.387	48.8741
30.95	6.46187	58.652	90.8736	-9.44664	471.312	48.8737
30.9667	6.4579	58.668	90.9226	-8.79158	471.338	48.8735
30.9833	6.45348	58.7203	90.9756	-9.69093	471.319	48.876
31	6.45363	58.6839	90.9718	-9.26354	471.283	48.876
31.0167	6.455	58.6846	90.9579	-9.64088	471.33	48.8715
31.0333	6.45195	58.699	91.0073	-9.55269	471.292	48.8705
31.05	6.45302	58.7598	91.1124	-9.60091	471.187	48.8726
31.0667	6.45195	58.7438	91.157	-9.42223	471.36	48.8741
31.0833	6.45195	58.7785	91.2508	-9.85252	471.321	48.8729
31.1	6.45042	58.7717	91.2397	-9.46144	471.26	48.8744
31.1167	6.44798	58.8442	91.3931	-9.76067	471.315	48.8705
31.1333	6.44524	58.8384	91.4134	-9.46571	471.38	48.8732
31.15	6.44936	58.8636	91.5144	-9.524	471.341	48.8686
31.1667	6.44585	58.975	91.7971	-9.18129	471.361	48.8689
31.1833	6.44692	58.9657	91.7455	-9.45732	471.372	48.8708
31.2	6.44432	58.9985	91.9202	-9.46144	471.377	48.8764
31.2167	6.43974	59.0424	91.9666	-9.13963	471.311	48.8744
31.2333	6.44249	59.1094	92.2051	-9.73335	471.36	48.8735
31.25	6.44295	59.1448	92.3515	-9.26964	471.381	48.8705
31.2667	6.44203	59.2678	92.5483	-9.68208	471.355	48.8712
31.2833	6.44478	59.3145	92.7848	-9.19334	471.388	48.8741
31.3	6.44249	59.3145	92.8957	-9.69933	471.383	48.8708
31.3167	6.43944	59.4093	93.1667	-9.52889	471.305	48.8717
31.3333	6.43852	59.5625	93.5197	-9.93599	471.4	48.8737
31.35	6.43868	59.6774	93.9396	-9.60579	471.351	48.8741
31.3667	6.44127	59.7343	94.101	-10.0933	471.235	48.8752
31.3833	6.44356	59.8385	94.3658	-9.79881	471.422	48.8783
31.4	6.44585	59.9407	94.7382	-9.32381	471.367	48.8766
31.4167	6.43974	60.0649	95.1617	-9.94728	471.285	48.8792
31.4333	6.43456	60.2091	95.642	-9.81133	471.267	48.8815
31.45	6.43761	60.3378	96.0467	-10.2734	471.328	48.8813
31.4667	6.44005	60.5648	96.6804	-9.87938	471.377	48.8816
31.4833	6.43974	60.6886	97.0995	-9.55269	471.345	48.8842
31.5	6.43776	60.9496	97.8689	-8.97392	471.338	48.886
31.5167	6.43806	61.1079	98.3762	-9.7863	471.353	48.8851
31.5333	6.43715	61.3625	99.2303	-9.4532	471.293	48.8866
31.55	6.43623	61.6602	99.9712	-9.8275	471.305	48.8892
31.5667	6.44341	61.8523	100.799	-9.8835	471.274	48.8941
31.5833	6.44295	62.122	101.643	-9.77974	471.268	48.8996
31.6	6.4431	62.4024	102.513	-9.25652	471.342	48.9069
31.6167	6.4463	62.8388	103.842	-9.73991	471.259	48.9075
31.6333	6.45012	63.1585	104.792	-9.89906	471.115	48.9079
31.65	6.44569	63.4176	105.857	-10.026	471.331	48.9132
31.6667	6.44646	63.8937	107.282	-9.78157	471.369	48.9115
31.6833	6.44615	64.3314	108.676	-10.1427	471.369	48.9132
31.7	6.45485	64.6946	110.05	-9.58778	471.394	48.922
31.7167	6.45409	65.2851	111.697	-10.0158	471.466	48.9288
31.7333	6.45622	65.7002	113.214	-10.0462	471.471	48.9364
31.75	6.46065	66.2698	114.888	-8.98827	471.418	48.9399
31.7667	6.46446	66.946	116.978	-10.048	471.459	48.9419
31.7833	6.47026	67.4752	118.78	-9.27666	471.473	48.9481
31.8	6.4695	68.2058	121.098	-10.2071	471.363	48.9588
31.8167	6.47789	68.7475	123.104	-10.1762	471.377	48.9646
31.8333	6.48293	69.4877	125.448	-10.29	471.394	48.9713
31.85	6.49284	70.2477	127.78	-10.3944	471.346	48.9782
31.8667	6.49269	71.041	130.541	-9.80476	471.387	48.9832
31.8833	6.49941	71.7873	133.031	-9.91097	471.4	48.9971
31.9	6.50505	72.7346	135.891	-10.0051	471.276	49.0035
31.9167	6.51451	73.6115	138.829	-9.79652	471.407	49.0101
31.9333	6.51711	74.4132	141.616	-9.80476	471.33	49.0191
31.95	6.5287	75.4058	144.839	-9.64272	471.239	49.0325
31.9667	6.53465	76.3602	148.075	-9.57298	471.402	49.0412
31.9833	6.54427	77.4036	151.309	-9.41673	471.383	49.0495
32	6.55083	78.5046	154.891	-9.53056	471.35	49.0563
32.0167	6.56136	79.6374	158.477	-9.40956	471.342	49.0661
32.0333	6.57112	80.6255	162.167	-9.95079	471.366	49.0772
32.05	6.58165	81.6575	165.809	-9.75716	471.363	49.0867
32.0667	6.59859	82.9897	169.733	-10.1797	471.295	49.0968
32.0833	6.61415	84.1877	173.924	-9.49425	471.313	49.1047
32.1	6.62758	85.4028	177.888	-9.72786	471.32	49.1166
32.1167	6.64879	86.6865	182.168	-8.8839	471.244	49.1268
32.1333	6.66939	87.9656	186.265	-9.59862	471.308	49.139
32.15	6.68953	89.334	190.789	-10.0105	471.338	49.1526
32.1667	6.70799	90.4459	195.009	-10.039	471.281	49.166
32.1833	6.73119	91.9016	199.676	-9.65157	471.363	49.1769
32.2	6.7524	93.234	204.09	-9.66408	471.382	49.1882
32.2167	6.77589	94.567	208.63	-9.91921	471.222	49.2022
32.2333	6.80061	96.0572	213.364	-9.9633	471.363	49.2138
32.25	6.82503	97.5079	218.006	-9.76845	471.288	49.2274
32.2667	6.85234	98.7725	222.944	-9.79881	471.233	49.2397
32.2833	6.88011	100.111	227.203	-10.2328	471.255	49.251
32.3	6.91032	101.447	232.074	-9.22722	471.344	49.2628
32.3167	6.94572	103.036	237.001	-9.02931	471.342	49.2738
32.3333	6.97655	104.526	241.654	-9.9044	471.308	49.286
32.35	7.00813	105.811	246.575	-9.61113	471.385	49.3
32.3667	7.04964	107.314	251.296	-9.66957	471.442	49.3098
32.3833	7.08702	108.601	256.108	-8.48457	471.36	49.3224
32.4	7.1302	110.059	260.916	-10.0521	471.412	49.3349
32.4167	7.17064	111.621	265.707	-8.97514	471.468	49.3484
32.4333	7.21092	113.084	270.473	-8.88634	471.432	49.3569
32.45	7.25288	114.4	275.158	-9.10027	471.556	49.3665
32.4667	7.2979	115.96	279.912	-8.46733	471.583	49.3797
32.4833	7.34001	117.194	284.541	-8.88161	471.459	49.39
32.5	7.38823	118.57	289.217	-9.41139	471.635	49.3986
32.5167	7.44011	119.798	293.525	-8.70033	471.623	49.4106
32.5333	7.48848	120.93	298.133	-9.33037	471.553	49.4209
32.55	7.53929	122.309	302.4	-9.44725	471.648	49.4289
32.5667	7.59361	123.773	306.773	-9.02214	471.64	49.4387
32.5833	7.64763	124.948	311.013	-9.32259	471.577	49.448
32.6	7.70348	126.065	315.18	-8.65028	471.54	49.4624
32.6167	7.76192	127.281	319.091	-8.77846	471.61	49.4724
32.6333	7.81136	128.454	323.101	-8.57216	471.571	49.4804
32.65	7.86934	129.719	326.833	-8.57689	471.521	49.4869
32.6667	7.92961	130.586	330.658	-8.37669	471.567	49.4914
32.6833	7.99309	131.66	334.237	-7.67448	471.582	49.5039
32.7	8.05718	132.337	337.801	-8.53218	471.539	49.5127
32.7167	8.11867	133.888	341.188	-7.71751	471.534	49.5193
32.7333	8.17848	134.699	344.405	-8.19786	471.563	49.5234
32.75	8.24013	135.647	347.456	-7.92793	471.49	49.5293
32.7667	8.30528	136.492	350.687	-7.64229	471.576	49.5373
32.7833	8.37135	137.354	353.709	-7.3246	471.601	49.5475
32.8	8.4362	138.097	356.142	-6.74645	471.506	49.5525
32.8167	8.50166	138.708	358.65	-7.30141	471.705	49.5579
32.8333	8.56804	139.437	361.17	-6.91933	471.693	49.5618
32.85	8.63472	139.976	363.415	-6.53313	471.685	49.5644
32.8667	8.70247	140.929	365.964	-7.5988	471.74	49.5684
32.8833	8.76762	141.348	367.828	-6.88591	471.806	49.5724
32.9	8.83308	141.77	369.79	-7.0118	471.754	49.5774
32.9167	8.89931	142.106	371.591	-6.24886	471.75	49.5834
32.9333	8.96462	143.088	373.319	-6.09917	471.806	49.587
32.95	9.02763	143.402	374.918	-6.29524	471.837	49.5937
32.9667	9.09721	143.898	376.551	-6.15761	471.782	49.5947
[truncated: 1,622 more rows]
