# Supplementary material for: Thermodynamically controlled multiphase separation of heterogeneous liquid crystal colloids
Source: Nat Commun. 2023 Aug 29;14:5277. doi: 10.1038/s41467-023-41054-7 (PMC10465492; doi:10.1038/s41467-023-41054-7)
Supplement: Supplementary file 11 — Source Data [file 41467_2023_41054_MOESM11_ESM.zip › Source data/Supplementary Figure 7_The size-exclusion chromatography/13-1-2022/han-20.xlsx]

## Sheet: Sample Details
Administrative Information
Export date	13. tammikuuta 2022 13:04:52
Culture name	fi-FI
Decimal separator	,
Workspace name	Leena
Workspace path	C:\ProgramData\Agilent Technologies\GPC\Workspaces\Leena\
File name	MDS_Aqueous_100122-0053.sample
Creation date	12. tammikuuta 2022 21:29:54
Created by	gpc-sec
Comments	Collected by Agilent GPC/SEC Software Version 1.1.3131.27789
Software version	Agilent GPC/SEC Software - 1.1.3131.27789
Sample Information
Sample name	han-20
Information
Sample type	Sample
Injection date	12. tammikuuta 2022
Vial number	1
Injection number	1
Injection volume (µL)	100
Concentration (mg/mL)	1
dn/dc (mL/g)	0.1
UV extinction coefficient [(mg/mL)-¹][cm-¹]	1
Mark-Houwink K ((10e-5) dL/g)	14.1
Mark-Houwink Alpha	0.7
Mp	100000
Analysed	No
Instrument Conditions
Eluent
Refractive index (RIU)	1
Set flow rate (mL/min)	1
LS Wavelength (nm)	658
Set temperature (°C)	20
Actual temperature (°C)	0
Actual flow rate (mL/min)	0
Column information
Data origin	Collected by Agilent GPC/SEC Software Version 1.1.3131.27789
Instrument name
Collection Parameters
Collected by	gpc-sec
Number of channels	6
Run length (mins)	60.0167
Delay time (secs)	0
Sampling interval (secs)	1
Number of data points	3601
DLS Parameters
Viscosity (cP)	0.0089
Correlator run time (secs)	5
Collection fraction	0
Channel Information
Channel ID	Detector type	Detector name	Detector units	Channel Information
1	RI	RI	mV
2	LS 15°	LS 15°	mV
3	LS 90°	LS 90°	mV
4	VS DP	VS DP	mV
5	VS IP	VS IP	mV
6	UV 280nm	UV 280nm	mV

## Sheet: Raw Data
Collection Parameters
Collected by	gpc-sec
Number of channels	6
Run length (mins)	60.0167
Delay time (secs)	0
Sampling interval (secs)	1
Number of data points	3601
DLS Parameters
Viscosity (cP)	0.0089
Correlator run time (secs)	5
Collection fraction	0
Channel Information
Channel ID	Detector type	Detector name	Detector units	Channel Information
1	RI	RI	mV
2	LS 15°	LS 15°	mV
3	LS 90°	LS 90°	mV
4	VS DP	VS DP	mV
5	VS IP	VS IP	mV
6	UV 280nm	UV 280nm	mV
Raw Data
RT (mins)	Response Trace 1	Response Trace 2	Response Trace 3	Response Trace 4	Response Trace 5	Response Trace 6
0	2.13173	58.6037	90.113	-2.5367	468.771	39.3008
0.0166667	1.65413	58.6016	90.1363	-3.15956	468.74	38.5108
0.0333333	1.12312	58.6497	90.1443	-3.32939	464.703	37.6662
0.05	0.550919	58.6553	90.1382	-4.618	459.953	36.7754
0.0666667	-0.0783539	58.6193	90.0755	-3.88481	457.341	35.8401
0.0833333	-0.770035	58.6556	90.1319	-4.28307	454.349	34.8615
0.1	-1.52214	58.6233	90.0634	-3.31444	451.789	33.8459
0.116667	-2.33498	58.6958	90.0947	-3.64052	450.797	32.7953
0.133333	-3.21922	58.6582	90.0689	-3.80745	451.118	31.7133
0.15	-4.18175	58.6718	90.09	-3.15895	452.422	30.593
0.166667	-5.22713	58.6852	90.064	-4.4738	454.781	29.4428
0.183333	-6.36955	58.7298	90.0864	-4.28429	457.442	28.2606
0.2	-7.61116	58.7922	90.2235	-4.26277	460.025	27.0434
0.216667	-8.96126	58.7612	90.0477	-3.70842	462.386	25.7899
0.233333	-10.4168	58.7011	90.0265	-3.85689	464.731	24.5084
0.25	-11.9831	58.7594	90.0401	-3.21251	466.68	23.1971
0.266667	-13.6608	58.7048	89.9877	-3.84316	469.282	21.8627
0.283333	-15.4572	58.6987	89.9458	-3.67088	471.855	20.5112
0.3	-17.3743	58.7699	90.0076	-3.75191	473.2	19.1413
0.316667	-19.4109	58.6637	89.9314	-4.08272	473.773	17.7679
0.333333	-21.5598	58.6965	90.032	-3.87718	473.804	16.3927
0.35	-23.819	58.6855	89.9635	-3.7841	473.606	15.0202
0.366667	-26.1823	58.6718	89.9827	-4.74617	473.025	13.6626
0.383333	-28.6498	58.6517	90.0366	-4.51073	472.769	12.3301
0.4	-31.2162	58.7072	90.1394	-4.29436	472.388	11.0207
0.416667	-33.6054	58.8107	90.1424	-4.34441	471.87	9.75075
0.433333	-36.343	58.6576	89.9952	-4.67522	471.737	8.51692
0.45	-39.1619	58.6189	89.9091	-4.49043	471.372	7.32307
0.466667	-42.0582	58.6268	89.9038	-5.31242	471.046	6.18462
0.483333	-45.0213	58.5789	89.8649	-4.84154	470.792	5.0898
0.5	-48.05	58.626	89.8866	-4.47914	470.546	4.05113
0.516667	-51.1248	58.632	89.9246	-4.36943	470.33	3.03459
0.533333	-54.2368	58.6568	89.9027	-5.1693	470.073	2.08534
0.55	-57.3774	58.6562	89.9224	-4.99168	469.64	1.65504
0.566667	-60.5318	58.6643	89.8406	-5.34218	469.103	1.65382
0.583333	-63.6858	58.6442	89.8351	-6.03188	468.919	1.65504
0.6	-66.8336	58.6929	89.883	-4.98756	468.791	1.65657
0.616667	-69.9622	58.6932	89.8849	-5.28267	468.691	1.6584
0.633333	-73.0628	58.6942	89.9172	-5.59853	468.611	1.6552
0.65	-76.1186	58.754	90.0289	-5.53764	468.724	1.65703
0.666667	-79.1192	58.7173	89.9392	-5.99785	468.708	1.65779
0.683333	-82.0593	58.6993	89.9046	-5.60036	468.526	1.65703
0.7	-84.9195	58.7234	89.9407	-5.58418	468.719	1.65688
0.716667	-87.6873	58.6607	89.9024	-5.67955	468.795	1.65749
0.733333	-90.3651	58.641	89.8743	-6.04378	468.679	1.65672
0.75	-92.9336	58.6558	89.9207	-5.66948	468.685	1.65764
0.766667	-95.3852	58.6511	89.909	-5.65636	468.678	1.65596
0.783333	-97.7146	58.6408	89.93	-5.75645	468.71	1.65382
0.8	-99.9079	58.6193	89.9183	-6.15044	468.617	1.65688
0.816667	-101.96	58.9459	89.9567	-6.06636	468.615	1.65794
0.833333	-103.873	58.6314	89.9143	-6.2249	468.615	1.65504
0.85	-105.637	58.6851	90.0338	-6.37398	468.652	1.6552
0.866667	-107.251	58.6744	90.0433	-6.03661	468.578	1.65855
0.883333	-108.711	58.6224	89.988	-6.63918	468.565	1.65688
0.9	-110.009	58.6677	90.1157	-6.95274	468.563	1.6581
0.916667	-111.147	58.65	89.9883	-6.37993	468.59	1.65611
0.933333	-112.128	58.6182	89.9827	-6.66908	468.544	1.6584
0.95	-112.951	58.6277	89.9734	-6.58134	468.448	1.65749
0.966667	-113.625	58.6436	89.9802	-6.49086	468.58	1.65611
0.983333	-114.14	58.6147	89.8989	-7.26387	468.569	1.65733
1	-114.502	58.6179	89.9644	-8.0262	468.409	1.97899
1.01667	-114.716	58.6559	90.0207	-7.31987	468.514	2.68227
1.03333	-114.794	58.6617	90.0497	-7.07008	468.625	3.37074
1.05	-114.728	58.6712	90.0416	-6.76018	468.553	4.07249
1.06667	-114.528	58.6744	90.0118	-5.73799	468.485	4.7834
1.08333	-114.192	58.6349	89.9274	-5.87212	468.52	5.50423
1.1	-113.739	58.6298	89.9052	-6.54442	468.522	6.24641
1.11667	-113.16	58.6262	89.9334	-6.51527	468.471	6.99593
1.13333	-112.475	58.624	89.9035	-7.15294	468.459	7.75887
1.15	-111.683	58.7183	89.9447	-6.58852	468.495	8.52409
1.16667	-110.789	58.6352	89.8945	-6.92177	468.48	9.30031
1.18333	-109.795	58.8137	90.1893	-7.29668	468.427	10.08
1.2	-108.712	58.6375	90.0008	-7.15065	468.423	10.8672
1.21667	-107.547	58.7295	90.0991	-7.16011	468.307	11.6558
1.23333	-106.301	58.6303	89.938	-7.2657	468.361	12.4473
1.25	-104.986	58.6636	90.03	-7.60414	468.339	13.2394
1.26667	-103.606	58.624	89.9879	-7.49336	468.165	14.0282
1.28333	-102.158	58.6106	89.9662	-7.01119	468.312	14.8183
1.3	-100.654	58.6189	89.9966	-6.75301	468.347	15.6068
1.31667	-99.1027	58.6115	90.0083	-7.15477	468.174	16.3905
1.33333	-97.5022	58.5889	89.9697	-6.97365	468.215	17.168
1.35	-95.8621	58.5221	89.9026	-6.9915	468.321	17.9408
1.36667	-94.1822	58.61	90.0204	-7.73827	468.285	18.7116
1.38333	-92.4699	58.5935	90.0658	-6.20705	468.186	19.4749
1.4	-90.7241	58.5796	90.0199	-7.0118	468.155	20.2251
1.41667	-88.9574	58.5537	89.9627	-7.65968	468.183	20.971
1.43333	-87.1726	58.5593	90.0195	-7.83852	468.189	21.7081
1.45	-85.3605	58.5882	90.0887	-7.9702	468.222	22.4335
1.46667	-83.5316	58.5577	90.005	-7.51061	468.177	23.1518
1.48333	-81.8784	58.5543	90.052	-7.43858	468.146	23.8627
1.5	-80.0376	58.5777	90.1092	-7.59758	468.193	24.5557
1.51667	-78.1899	58.6108	90.1464	-7.575	468.057	25.2386
1.53333	-76.338	58.5975	90.1064	-6.99806	467.904	25.9046
1.55	-74.4837	58.5781	90.037	-6.73103	468.029	26.5569
1.56667	-72.6356	58.5442	89.9783	-7.08977	468.03	27.203
1.58333	-70.7908	58.5639	90.0497	-6.93489	467.892	27.8284
1.6	-68.9478	58.5687	90.0005	-7.82051	468.062	28.4469
1.61667	-67.1165	58.5862	90.0234	-7.79076	468.101	29.0458
1.63333	-65.2943	58.632	90.1003	-7.33299	468.035	29.6368
1.65	-63.4925	58.6172	90.0478	-6.68983	468.047	30.2081
1.66667	-61.7097	58.7574	90.1878	-6.51756	468.054	30.7661
1.68333	-59.9398	58.6799	90.0898	-7.04506	468.108	31.3059
1.7	-58.1854	58.6599	90.0366	-7.66975	468.176	31.8336
1.71667	-56.4475	58.6568	90.0593	-6.92955	468.158	32.346
1.73333	-54.7378	58.6712	90.1048	-7.05055	468.052	32.8419
1.75	-53.0512	58.7078	90.1064	-6.97121	468.043	33.3231
1.76667	-51.3923	58.6684	90.0834	-7.10884	468.044	33.7908
1.78333	-49.7582	58.6646	90.0692	-7.09816	468.074	34.2437
1.8	-48.1564	58.6851	90.0489	-7.42546	467.997	34.6816
1.81667	-46.5804	58.7054	90.1026	-7.18285	468.126	35.1075
1.83333	-45.0387	58.6462	90.0411	-7.59346	468.064	35.5161
1.85	-43.5255	58.663	90.0538	-7.21199	467.843	35.9078
1.86667	-42.0385	58.6575	90.0582	-6.31966	468.04	36.2908
1.88333	-40.5892	58.7	90.0884	-7.09694	467.905	36.6558
1.9	-39.1718	58.7521	90.2212	-7.67998	467.75	37.0104
1.91667	-37.7909	58.6404	90.0355	-7.41402	467.648	37.356
1.93333	-36.4408	58.6379	90.0472	-7.07375	467.689	37.6855
1.95	-35.1316	58.67	90.0906	-7.29729	467.614	38.0062
1.96667	-33.8499	58.7028	90.0512	-6.65169	467.718	38.3123
1.98333	-32.6023	58.6671	90.0898	-6.94206	467.77	38.6066
2	-31.3897	58.6517	90.0617	-7.04216	467.807	38.8911
2.01667	-30.2142	58.6979	90.1592	-7.5869	467.7	39.1605
2.03333	-29.0762	58.7113	90.1223	-7.60658	467.698	39.4242
2.05	-27.967	58.6918	90.1681	-7.63222	467.611	39.6752
2.06667	-26.8943	58.6643	90.1353	-6.94679	467.604	39.921
2.08333	-25.8599	58.6498	90.1368	-6.97426	467.62	40.1563
2.1	-24.8548	58.6504	90.1391	-6.90926	467.563	40.3776
2.11667	-23.8792	58.6219	90.0358	-7.65007	467.517	40.5958
2.13333	-22.9401	58.6663	90.156	-7.19658	467.826	40.8056
2.15	-22.029	58.6575	90.1321	-7.454	467.836	41.0073
2.16667	-21.1504	58.6202	90.1093	-7.10716	467.65	41.2026
2.18333	-20.3065	58.7177	90.2415	-7.05055	467.547	41.3883
2.2	-19.488	58.5894	90.0698	-7.54402	467.636	41.5708
2.21667	-18.7028	58.625	90.1441	-7.51122	467.619	41.7425
2.23333	-17.9421	58.6189	90.0964	-7.39143	467.572	41.9108
2.25	-17.2111	58.7292	90.23	-6.96709	467.534	42.0716
2.26667	-16.5066	58.7376	90.2798	-7.24724	467.599	42.2253
2.28333	-15.825	58.616	90.1493	-7.96776	467.469	42.3708
2.3	-15.1723	58.607	90.0922	-7.31987	467.502	42.5146
2.31667	-14.5449	58.653	90.14	-7.22267	467.475	42.6557
2.33333	-13.9317	58.5752	90.0509	-7.19948	467.505	42.7906
2.35	-13.3472	58.8549	90.2613	-6.64391	467.51	42.9241
2.36667	-12.7839	58.7171	90.2137	-6.6642	467.564	43.0488
2.38333	-12.2433	58.6372	90.1911	-6.84898	467.582	43.1728
2.4	-11.719	58.6172	90.1437	-7.05711	467.729	43.2908
2.41667	-11.2147	58.6295	90.1826	-6.95869	467.66	43.4043
2.43333	-10.7265	58.5835	90.0657	-6.88423	467.41	43.5186
2.45	-10.2584	58.6544	90.1743	-7.0678	467.316	43.6231
2.46667	-9.80904	58.6219	90.1077	-6.47224	467.313	43.728
2.48333	-9.33662	58.5798	90.1051	-7.42241	467.335	43.8306
2.5	-8.9196	58.5955	90.0562	-6.75423	467.249	43.9288
2.51667	-8.51708	58.5786	90.1455	-6.10512	467.322	44.0255
2.53333	-8.13103	58.5642	90.0585	-6.22078	467.422	44.1154
2.55	-7.79335	58.6378	90.2404	-6.8145	467.355	44.2085
2.56667	-7.42714	58.5842	90.0777	-6.49681	467.241	44.2954
2.58333	-7.08183	58.5781	90.1174	-7.02187	467.21	44.3827
2.6	-6.74248	58.5647	90.1125	-7.61437	467.175	44.4624
2.61667	-6.41731	58.5737	90.1118	-6.8705	467.28	44.5426
2.63333	-6.10237	58.6599	90.1965	-7.28355	467.27	44.6197
2.65	-5.79369	58.6044	90.2073	-7.15599	467.274	44.6967
2.66667	-5.49706	58.6323	90.1249	-6.8914	467.461	44.7739
2.68333	-5.20866	58.6855	90.2924	-7.66258	467.548	44.844
2.7	-4.9279	58.5557	90.0616	-7.25426	467.333	44.9172
2.71667	-4.65996	58.5619	90.077	-7.00401	467.485	44.9834
2.73333	-4.39934	58.6056	90.1298	-6.93901	467.473	45.053
2.75	-4.14482	58.5859	90.1576	-6.51527	467.401	45.1188
2.76667	-3.90175	58.5549	90.1046	-6.53847	467.489	45.1846
2.78333	-3.66264	58.6346	90.1907	-6.84181	467.686	45.2489
2.8	-3.43361	58.57	90.1041	-6.76735	467.754	45.3085
2.81667	-3.21037	58.6305	90.27	-6.55632	467.745	45.3698
2.83333	-2.99446	58.6718	90.3776	-6.75789	467.864	45.4281
2.85	-2.78358	58.6189	90.1525	-7.64534	467.99	45.4862
2.86667	-2.57545	58.5761	90.1138	-7.73659	467.675	45.5433
2.88333	-2.37434	58.6689	90.2361	-7.3246	467.778	45.5978
2.9	-2.17598	58.5851	90.1797	-6.81023	467.685	45.6519
2.91667	-1.98936	58.5888	90.1716	-6.83174	467.764	45.7024
2.93333	-1.80656	58.5789	90.129	-6.74049	467.872	45.7507
2.95	-1.62575	58.6576	90.1527	-6.7054	467.985	45.8018
2.96667	-1.44768	58.5995	90.1661	-7.03499	467.867	45.8501
2.98333	-1.27464	58.5651	90.0796	-7.59117	468.111	45.897
3	-1.11351	58.6349	90.3089	-7.286	468.118	45.947
3.01667	-0.94841	58.5862	90.1495	-6.72447	468.012	45.994
3.03333	-0.788193	58.601	90.1638	-6.59813	467.976	46.038
3.05	-0.633926	58.6814	90.283	-7.06245	467.944	46.0798
3.06667	-0.48439	58.5992	90.1632	-7.78786	467.787	46.1208
3.08333	-0.340347	58.5783	90.1643	-6.91216	467.488	46.1599
3.1	-0.195541	58.5699	90.1508	-6.43532	467.472	46.2029
3.11667	-0.054245	58.5986	90.1266	-6.66725	467.397	46.2461
3.13333	0.0861359	58.5961	90.1568	-6.80916	467.197	46.293
3.15	0.222092	58.5616	90.0991	-6.21727	467.202	46.3303
3.16667	0.346603	58.5735	90.158	-6.33873	467.143	46.3667
3.18333	0.472183	58.5627	90.109	-6.25954	466.951	46.4031
3.2	0.598373	58.7551	90.27	-5.77965	467.125	46.4405
3.21667	0.719528	58.587	90.0889	-5.4084	467.344	46.4768
3.23333	0.837936	58.5597	90.1313	-5.50911	467.196	46.5115
3.25	0.956345	58.5923	90.1533	-5.81673	467.36	46.5449
3.26667	1.07536	58.5899	90.1299	-4.83025	467.47	46.576
3.28333	1.18828	58.5427	90.0472	-5.3344	467.537	46.6079
3.3	1.29723	58.5783	90.1225	-2.22252	467.521	46.6401
3.31667	1.40038	58.5984	90.1646	-5.13237	467.497	46.6711
3.33333	1.50658	58.5822	90.142	-1.12404	467.384	46.7039
3.35	1.60667	58.5682	90.0985	-1.59248	467.23	46.7373
3.36667	1.70906	58.648	90.1342	-0.224533	467.23	46.7663
3.38333	1.80717	58.6839	90.2622	-3.4742	467.15	46.795
3.4	1.90697	58.6253	90.2424	-0.930862	467.029	46.8206
3.41667	2.00447	58.5397	90.0732	-2.55684	467.295	46.8514
3.43333	2.09984	58.6323	90.1649	-2.23091	467.463	46.8794
3.45	2.19139	58.5613	90.0713	-3.09029	467.323	46.9062
3.46667	2.27943	58.578	90.1513	-2.69814	467.674	46.9291
3.48333	2.3658	58.5653	90.0893	-3.37944	467.687	46.9547
3.5	2.44911	58.7324	90.209	-4.18709	467.675	46.9834
3.51667	2.53029	58.5915	90.1376	-4.59541	467.879	47.0028
3.53333	2.61131	58.5893	90.1553	-5.32433	467.812	47.0281
3.55	2.69493	58.5778	90.1475	-4.3438	467.78	47.0544
3.56667	2.77031	58.6018	90.1569	-5.98717	467.724	47.0783
3.58333	2.84691	58.577	90.1334	-2.35847	467.708	47.0972
3.6	2.92824	58.6745	90.1948	-7.61665	467.753	47.1186
3.61667	2.99492	58.5426	90.07	29.4715	467.564	47.1433
3.63333	3.06725	58.5287	90.0564	-6.71852	467.64	47.161
3.65	3.13911	58.6015	90.1144	-6.77864	467.487	47.1816
3.66667	3.20747	58.5961	90.1649	-6.01097	467.433	47.2019
3.68333	3.2766	58.579	90.1412	-9.16939	467.376	47.2182
3.7	3.34206	58.5836	90.129	-7.67937	467.229	47.2382
3.71667	3.40462	58.5664	90.1333	-7.78297	467.036	47.255
3.73333	3.4713	58.5543	90.0262	-8.14964	467.236	47.2726
3.75	3.53493	58.6274	90.1829	-7.70317	467.191	47.2852
3.76667	3.59428	58.5973	90.1902	-8.64967	467.127	47.3046
3.78333	3.64906	58.6707	90.2264	-7.11433	467.398	47.3229
3.8	3.70476	58.5444	90.0686	-7.42546	467.382	47.3373
3.81667	3.76274	58.5722	90.1077	-7.07665	467.509	47.3513
3.83333	3.81981	58.5601	90.0825	-7.70012	467.637	47.367
3.85	3.87535	58.6196	90.1609	-3.87413	467.728	47.38
3.86667	3.92479	58.581	90.1849	-5.11452	467.77	47.3939
3.88333	3.97636	58.7083	90.2573	-3.39851	467.776	47.4055
3.9	4.02336	58.5738	90.1513	-4.00291	467.634	47.4175
3.91667	4.07417	58.6436	90.2796	-3.95409	467.614	47.4299
3.93333	4.11949	58.6152	90.1299	-5.18608	467.639	47.4421
3.95	4.17122	58.5909	90.185	-4.12209	467.663	47.4537
3.96667	4.21776	58.6391	90.2688	-4.97444	467.546	47.4657
3.98333	4.26033	58.6506	90.2021	-4.91905	467.349	47.4758
4	4.30473	58.5468	90.0773	-5.20515	467.43	47.4876
4.01667	4.3499	58.6111	90.1521	-6.32149	467.5	47.4969
4.03333	4.38667	58.6146	90.1873	-5.10918	467.252	47.5065
4.05	4.42589	58.617	90.1371	-5.65926	467.418	47.513
4.06667	4.46281	58.559	90.1014	-6.8615	467.506	47.5213
4.08333	4.49547	58.5967	90.1055	1.04607	467.485	47.5335
4.1	4.52522	58.5677	90.1081	-5.63789	467.47	47.5393
4.11667	4.55559	58.6062	90.2419	-6.18568	467.425	47.5477
4.13333	4.58992	58.6776	90.1287	-4.1114	467.422	47.5553
4.15	4.62013	58.6405	90.2218	-6.48491	467.301	47.5645
4.16667	4.65096	58.5723	90.0819	-4.94225	467.195	47.573
4.18333	4.68056	58.5979	90.189	-4.50233	467.159	47.5774
4.2	4.71291	58.6149	90.1919	-5.3434	467.153	47.5848
4.21667	4.74113	58.5661	90.1278	-4.71581	467.299	47.5922
4.23333	4.76509	58.5671	90.1392	-4.30748	467.247	47.5996
4.25	4.78966	58.6137	90.2042	-5.868	467.157	47.6032
4.26667	4.81804	58.5769	90.1986	-5.77858	467.326	47.6078
4.28333	4.84016	58.5833	90.173	-6.26961	467.366	47.6144
4.3	4.86321	58.5798	90.1484	-7.52678	467.304	47.6188
4.31667	4.88518	58.5714	90.1154	-6.9706	467.525	47.6263
4.33333	4.9015	58.5516	90.0907	-6.63857	467.739	47.6292
4.35	4.92592	58.5407	90.06	-6.09505	467.649	47.6371
4.36667	4.94331	58.5459	90.1231	-5.92217	467.656	47.6431
4.38333	4.96422	58.547	90.0904	-5.86906	467.685	47.6478
4.4	4.98253	58.5639	90.1641	-6.6375	467.762	47.6502
4.41667	4.99733	58.5635	90.1022	-17.8472	467.735	47.6543
4.43333	5.01884	58.708	90.1687	-4.9279	467.673	47.6577
4.45	5.03548	58.6439	90.2628	-4.02977	467.843	47.6601
4.46667	5.05577	58.6576	90.2602	-3.67683	467.969	47.6647
4.48333	5.07027	58.5439	90.0739	24.6644	468.065	47.6672
4.5	5.08675	58.568	90.1762	-4.01726	467.986	47.6696
4.51667	5.10521	58.6099	90.1499	-3.90343	467.983	47.6739
4.53333	5.11803	58.5661	90.1638	-4.77242	468.021	47.6786
4.55	5.13374	58.5343	90.0658	-5.26466	467.807	47.6823
4.56667	5.14839	58.6053	90.2148	-4.39217	467.504	47.6858
4.58333	5.16289	58.5467	90.1022	-4.34914	467.637	47.6879
4.6	5.17891	58.5752	90.1153	-4.8243	467.706	47.6896
4.61667	5.18944	58.5891	90.1368	-5.38338	467.608	47.6925
4.63333	5.20058	58.5893	90.1556	-5.45433	467.679	47.6978
4.65	5.20866	58.5789	90.1829	-5.21294	467.567	47.6974
4.66667	5.22224	58.5371	90.0759	-5.15801	467.456	47.6987
4.68333	5.23155	58.5899	90.1275	-5.55199	467.379	47.7056
4.7	5.24193	58.6129	90.2613	-5.55672	467.342	47.7068
4.71667	5.24956	58.5609	90.0826	-5.81078	467.45	47.7102
4.73333	5.2607	58.601	90.1414	-5.69634	467.452	47.7088
4.75	5.26894	58.5416	90.073	-5.66048	467.551	47.7135
4.76667	5.28175	58.628	90.2444	-6.0157	467.556	47.7116
4.78333	5.28725	58.5523	90.1228	-4.83971	467.534	47.7139
4.8	5.29686	58.5925	90.1379	-4.851	467.628	47.7129
4.81667	5.30663	58.5473	90.0651	-5.97694	467.687	47.7155
4.83333	5.31303	58.5499	90.084	-5.07225	467.476	47.7183
4.85	5.31776	58.6306	90.2157	-5.27184	467.761	47.7168
4.86667	5.32616	58.5569	90.0991	-5.06081	467.657	47.7198
4.88333	5.33348	58.6594	90.1542	-5.87334	467.535	47.7233
4.9	5.33455	58.5293	90.0559	-6.58379	467.475	47.7287
4.91667	5.3402	58.5653	90.1151	-6.02165	467.55	47.729
4.93333	5.34462	58.5763	90.1513	-5.44472	467.51	47.73
4.95	5.34721	58.556	90.1437	-6.00624	467.46	47.7323
4.96667	5.35164	58.5867	90.1682	-5.82085	467.427	47.7341
4.98333	5.36064	58.6037	90.2161	-5.75523	467.442	47.7348
5	5.36308	58.5865	90.1664	-5.70168	467.279	47.7375
5.01667	5.36812	58.5706	90.0871	10.1591	467.307	47.7395
5.03333	5.37422	58.5482	90.0723	-4.08165	467.38	47.7404
5.05	5.38185	58.5998	90.1565	-4.07204	467.447	47.7395
5.06667	5.38933	58.6314	90.1621	-4.23531	467.635	47.7436
5.08333	5.38933	58.5267	90.0742	-3.7252	467.669	47.7461
5.1	5.39635	58.5867	90.138	-5.5938	467.633	47.7468
5.11667	5.39711	58.6012	90.1708	-3.31322	467.727	47.7477
5.13333	5.40382	58.6417	90.1841	-4.17152	467.584	47.7453
5.15	5.4084	58.5479	90.0665	-4.43138	467.505	47.745
5.16667	5.41481	58.5804	90.1534	-5.26054	467.547	47.747
5.18333	5.41924	58.6218	90.1353	-4.24614	467.599	47.7483
5.2	5.4174	58.9031	90.4928	-5.52406	467.49	47.7515
5.21667	5.42351	58.5777	90.1228	-4.89571	467.519	47.7525
5.23333	5.42931	58.5439	90.0422	-5.87502	467.596	47.752
5.25	5.43251	58.7382	90.2204	-5.09422	467.566	47.7517
5.26667	5.43465	58.5802	90.1188	-4.80461	467.525	47.7523
5.28333	5.43922	58.567	90.1391	-4.81468	467.584	47.7543
5.3	5.44441	58.6076	90.1183	-5.72304	467.71	47.7544
5.31667	5.44655	58.5598	90.1119	-5.00481	467.503	47.7557
5.33333	5.44746	58.5917	90.1586	-3.01765	467.588	47.7573
5.35	5.44914	58.6082	90.2084	-5.87563	467.656	47.7567
5.36667	5.44792	58.6175	90.2071	-6.30013	467.648	47.7538
5.38333	5.44609	58.5712	90.1363	-7.15065	467.775	47.7525
5.4	5.4464	58.6568	90.2793	-8.01903	467.816	47.7528
5.41667	5.44731	58.5935	90.1605	-6.70296	467.89	47.7575
5.43333	5.44991	58.5722	90.1308	-5.85121	468.017	47.7587
5.45	5.4525	58.5406	90.06	-4.70146	467.975	47.7569
5.46667	5.4586	58.5439	90.0822	-5.17296	467.957	47.759
5.48333	5.46227	58.5668	90.1264	-5.29457	468.084	47.759
5.5	5.46272	58.5584	90.1153	-6.36208	468.151	47.7609
5.51667	5.46333	58.5517	90.1077	-5.17479	467.964	47.7575
5.53333	5.46364	58.5563	90.1157	-5.26894	467.76	47.759
5.55	5.46532	58.643	90.1778	-4.04762	467.795	47.7621
5.56667	5.46608	58.5633	90.0745	-4.62517	467.686	47.7609
5.58333	5.46471	58.6538	90.2151	-4.34319	467.44	47.763
5.6	5.46928	58.5639	90.1183	-3.75847	467.631	47.7607
5.61667	5.47127	58.6305	90.1553	-4.96376	467.701	47.7593
5.63333	5.47081	58.6256	90.2033	-5.36964	467.559	47.7598
5.65	5.4734	58.5546	90.1354	-3.50884	467.611	47.7613
5.66667	5.47524	58.5607	90.1185	-4.3998	467.599	47.7624
5.68333	5.47722	58.5902	90.147	-4.5536	467.435	47.7613
5.7	5.47936	58.6744	90.1994	-2.82814	467.448	47.7624
5.71667	5.47707	58.5426	90.0971	-4.25087	467.494	47.7631
5.73333	5.47554	58.5662	90.0506	-4.51973	467.468	47.766
5.75	5.47325	58.5691	90.0848	-4.27177	467.415	47.7631
5.76667	5.47829	58.6399	90.284	-5.7415	467.525	47.7613
5.78333	5.47615	58.5822	90.1594	-5.38033	467.514	47.7636
5.8	5.47585	58.6393	90.1707	-4.47502	467.482	47.7668
5.81667	5.47829	58.5246	90.0581	-6.29768	467.586	47.7688
5.83333	5.47905	58.5412	90.0669	-4.46007	467.48	47.7712
5.85	5.47493	58.5812	90.1493	-2.24693	467.363	47.7694
5.86667	5.47401	58.5619	90.1217	-3.06648	467.437	47.7686
5.88333	5.47829	58.5262	90.0518	-5.5967	467.438	47.7721
5.9	5.47829	58.5261	90.0245	-6.23924	467.357	47.7731
5.91667	5.48088	58.5694	90.1208	-5.97343	467.528	47.7741
5.93333	5.47905	58.5764	90.0777	-5.6385	467.622	47.7717
5.95	5.47859	58.5798	90.1284	-5.69511	467.731	47.7714
5.96667	5.47524	58.53	90.0634	-5.24208	467.891	47.7721
5.98333	5.47554	58.5694	90.0736	-5.60036	468.074	47.7723
6	5.47386	58.5914	90.1026	-5.49248	468.096	47.7709
6.01667	5.47615	58.5827	90.0973	-5.97466	468.247	47.7683
6.03333	5.47279	58.623	90.2009	-6.3459	468.206	47.7729
6.05	5.47081	58.6082	90.1753	-4.95659	468.232	47.7692
6.06667	5.46867	58.5471	90.0599	-6.55876	467.974	47.7699
6.08333	5.46837	58.5278	90.0494	-5.22362	467.868	47.7694
6.1	5.46639	58.538	90.0767	-5.87685	467.794	47.7718
6.11667	5.46745	58.558	90.1	-4.40224	467.593	47.7712
6.13333	5.4615	58.5606	90.0684	-5.28145	467.485	47.7723
6.15	5.46135	58.5741	90.0985	-6.166	467.448	47.7689
6.16667	5.46425	58.5581	90.0965	-5.9359	467.191	47.7656
6.18333	5.46471	58.6015	90.1711	-6.70662	467.268	47.7699
6.2	5.46364	58.5644	90.1165	-5.83336	467.295	47.7731
6.21667	5.46455	58.6553	90.1594	-5.13893	467.381	47.7729
6.23333	5.46165	58.5525	90.0231	-5.31487	467.343	47.7717
6.25	5.46272	58.5648	90.1457	-7.57439	467.394	47.7706
6.26667	5.46516	58.5271	90.05	-6.65413	467.395	47.7676
6.28333	5.46059	58.5392	90.0571	-6.30608	467.495	47.7673
6.3	5.46013	58.5493	90.0558	-7.60658	467.656	47.7662
6.31667	5.45982	58.664	90.1537	-5.62172	467.7	47.7685
6.33333	5.46013	58.5513	90.0651	-6.02531	467.679	47.7712
6.35	5.46455	58.6092	90.1797	-6.45027	467.823	47.77
6.36667	5.46761	58.5246	90.0486	-6.27144	467.865	47.768
6.38333	5.46852	58.5255	90.0515	-5.51979	467.859	47.7682
6.4	5.46745	58.5902	90.1255	-6.41624	467.942	47.7644
6.41667	5.47127	58.5665	90.1342	-7.06963	467.916	47.7674
6.43333	5.46715	58.568	90.0622	-6.32576	467.553	47.7674
6.45	5.46593	58.6041	90.1301	-6.70723	467.551	47.7691
6.46667	5.46455	58.558	90.0639	-7.11311	467.524	47.7691
6.48333	5.46379	58.5906	90.1702	-6.99089	467.388	47.766
6.5	5.46165	58.5767	90.14	-6.55876	467.308	47.7656
6.51667	5.45616	58.5352	90.09	-6.70418	467.368	47.7699
6.53333	5.45799	58.6451	90.1858	-7.14699	467.423	47.7659
6.55	5.4583	58.5339	90.0434	-6.26015	467.41	47.7683
6.56667	5.45937	58.5485	90.0845	-6.8467	467.501	47.7673
6.58333	5.4583	58.5647	90.1107	-5.92033	467.564	47.7657
6.6	5.45815	58.5714	90.0901	-4.93217	467.593	47.7653
6.61667	5.45876	58.5827	90.0793	-4.87618	467.552	47.7657
6.63333	5.4554	58.5229	90.044	-5.56389	467.477	47.7654
6.65	5.45662	58.6045	90.1389	-5.90904	467.424	47.7654
6.66667	5.4583	58.5679	90.155	-5.7589	467.615	47.7641
6.68333	5.45967	58.6347	90.2247	-6.00441	467.617	47.7665
6.7	5.45723	58.6073	90.1061	-6.67442	467.499	47.7665
6.71667	5.45799	58.6128	90.1572	-6.13258	467.555	47.7657
6.73333	5.45982	58.5517	90.0964	-6.092	467.598	47.7685
6.75	5.45937	58.5441	90.0739	-6.56227	467.62	47.7689
6.76667	5.45906	58.5505	90.0823	-6.98128	467.499	47.7689
6.78333	5.46059	58.5766	90.0843	-7.34367	467.464	47.7702
6.8	5.46394	58.5619	90.1048	-6.40083	467.572	47.7674
6.81667	5.46303	58.6474	90.1597	-6.99211	467.601	47.7644
6.83333	5.45982	58.6066	90.2068	-7.16911	467.593	47.7613
6.85	5.45769	58.607	90.1609	-6.7263	467.648	47.7656
6.86667	5.45799	58.5416	90.0822	-6.61537	467.715	47.7685
6.88333	5.45586	58.5664	90.0994	-7.21977	467.844	47.7697
6.9	5.45555	58.5593	90.0872	-3.47954	467.903	47.7692
6.91667	5.45387	58.5307	90.0228	-5.83336	467.769	47.7718
6.93333	5.45113	58.568	90.0677	-5.45494	467.844	47.7744
6.95	5.45036	58.6201	90.2079	-6.04195	467.891	47.7766
6.96667	5.4525	58.5259	90.0422	-4.6389	467.729	47.7746
6.98333	5.45448	58.5256	90.0425	-3.52135	468.073	47.7735
7	5.45601	58.6138	90.1331	-4.03206	467.946	47.7685
7.01667	5.45326	58.567	90.0794	-4.55956	467.975	47.7738
7.03333	5.45265	58.5519	90.0843	-4.92088	467.878	47.7761
7.05	5.45082	58.6376	90.2308	-5.12047	467.819	47.7772
7.06667	5.45204	58.538	90.0585	-5.29213	467.776	47.7761
7.08333	5.4496	58.5569	90.0866	-5.13542	467.617	47.7767
7.1	5.44853	58.5381	90.0422	-4.86961	467.493	47.7723
7.11667	5.44884	58.5621	90.1357	-5.30052	467.653	47.7706
7.13333	5.45067	58.5545	90.0556	-4.69841	467.592	47.7743
7.15	5.45052	58.5563	90.0671	-4.72893	467.52	47.7776
7.16667	5.45082	58.5531	90.0402	-4.97688	467.543	47.7761
7.18333	5.44869	58.5688	90.1121	-5.02388	467.611	47.7757
7.2	5.44838	58.5386	90.0852	-5.01442	467.637	47.7775
7.21667	5.44731	58.5734	90.1055	-5.01503	467.663	47.777
7.23333	5.44579	58.5671	90.1128	-5.5294	467.416	47.7782
7.25	5.44502	58.5618	90.1304	-5.20577	467.636	47.7798
7.26667	5.44136	58.5717	90.106	-5.65102	467.631	47.7786
7.28333	5.4409	58.578	90.1061	-4.562	467.644	47.7807
7.3	5.43678	58.5899	90.1377	-5.49721	467.711	47.7813
7.31667	5.4351	58.5348	90.0596	-5.35713	467.808	47.7775
7.33333	5.43602	58.5572	90.093	-5.60448	467.77	47.7779
7.35	5.43083	58.5561	90.0892	-5.53947	467.776	47.7778
7.36667	5.43449	58.5647	90.0962	-5.25108	467.819	47.7766
7.38333	5.4348	58.5484	90.0958	-6.03539	467.806	47.7784
7.4	5.43648	58.5159	90.0329	-5.24925	467.762	47.7776
7.41667	5.43678	58.5761	90.0549	-5.49355	467.686	47.7752
7.43333	5.43617	58.5279	90.0402	-6.24519	467.747	47.7776
7.45	5.43144	58.5398	90.1066	-5.44289	467.52	47.775
7.46667	5.43098	58.5658	90.0913	-6.0569	467.614	47.7755
7.48333	5.42641	58.5862	90.1008	-6.07353	467.583	47.7807
7.5	5.4232	58.5574	90.1702	-6.06529	467.465	47.7807
7.51667	5.4232	58.5133	90.0219	-6.12068	467.555	47.7804
7.53333	5.4229	58.5682	90.0655	-6.213	467.555	47.7837
7.55	5.4232	58.5304	90.0463	-4.96132	467.653	47.7786
7.56667	5.42046	58.6031	90.1504	-6.38527	467.772	47.7784
7.58333	5.42107	58.577	90.1464	-6.30302	467.79	47.7778
7.6	5.42183	58.583	90.1179	-6.24519	467.826	47.7813
7.61667	5.42198	58.523	90.057	-5.66765	467.858	47.7831
7.63333	5.42168	58.5453	90.081	-5.50911	467.89	47.7815
7.65	5.42305	58.5719	90.1078	-6.67671	467.831	47.7819
7.66667	5.42366	58.5197	90.0398	-6.50337	467.766	47.7786
7.68333	5.42213	58.5407	90.0474	-6.3221	467.843	47.7784
7.7	5.41893	58.581	90.1019	-5.93941	467.806	47.7815
7.71667	5.42061	58.5249	90.0658	-6.20522	467.797	47.7839
7.73333	5.42091	58.5554	90.0143	-6.00151	467.802	47.7879
7.75	5.41969	58.6185	90.1905	-7.28172	467.849	47.7865
7.76667	5.41664	58.5616	90.1194	-6.20583	467.761	47.7862
7.78333	5.41405	58.5032	90.0135	-7.81944	468.027	47.7825
7.8	5.41328	58.5236	90.0483	-7.06413	468.011	47.7834
7.81667	5.41374	58.5313	90.0723	-17.5951	468.203	47.7834
7.83333	5.41161	58.597	90.1928	-7.1006	468.297	47.7857
7.85	5.41298	58.5641	90.084	-6.77925	468.448	47.7845
7.86667	5.411	58.5612	90.1037	-7.35085	468.322	47.7879
7.88333	5.40749	58.612	90.1257	-7.62749	468.227	47.7876
7.9	5.40596	58.5676	90.1054	-8.2206	468.046	47.7865
7.91667	5.40764	58.5297	90.0651	-7.47124	467.923	47.7871
7.93333	5.40642	58.5545	90.109	-8.40172	467.904	47.7874
7.95	5.40566	58.5409	90.059	-8.1443	468.023	47.7912
7.96667	5.41084	58.5835	90.099	-7.65251	468.099	47.7912
7.98333	5.41039	58.5618	90.0614	-8.7188	467.805	47.7879
8	5.41069	58.5439	90.0773	-8.64311	467.872	47.7857
8.01667	5.40916	58.5735	90.1	-7.61848	467.959	47.7872
8.03333	5.40886	58.5532	90.0691	-7.75383	467.956	47.7894
8.05	5.40901	58.5502	90.0689	-7.53685	468.124	47.7859
8.06667	5.40794	58.5264	90.0401	-7.2538	468.143	47.7863
8.08333	5.4084	58.5223	90.0309	-8.29567	468.192	47.7834
8.1	5.40825	58.5516	90.0732	-7.79549	468.25	47.785
8.11667	5.40489	58.5893	90.1432	-7.80098	468.192	47.7856
8.13333	5.40031	58.5966	90.14	-7.81288	468.296	47.7888
8.15	5.40276	58.5877	90.1189	-7.95891	468.255	47.7941
8.16667	5.39894	58.5204	90.0407	-7.98988	468.355	47.7955
8.18333	5.3965	58.6825	90.2026	-7.52739	468.175	47.7921
8.2	5.39909	58.5603	90.1101	-7.11006	468.009	47.7929
8.21667	5.39909	58.5648	90.1363	-6.96175	467.948	47.7938
8.23333	5.4052	58.5828	90.0954	-7.56432	467.943	47.7949
8.25	5.40321	58.5455	90.0953	-6.32927	467.727	47.7903
8.26667	5.40581	58.5419	90.0356	-6.79482	467.78	47.7905
8.28333	5.40428	58.5439	90.0507	-6.16066	467.776	47.7901
8.3	5.40108	58.5772	90.0448	-6.75133	467.584	47.7889
8.31667	5.40016	58.5839	90.0808	-7.31041	467.731	47.7876
8.33333	5.39848	58.5804	90.082	-7.1917	467.873	47.7877
8.35	5.39391	58.5972	90.1458	-7.14409	467.872	47.7912
8.36667	5.3936	58.5426	90.0936	-6.16661	467.779	47.7908
8.38333	5.39665	58.6047	90.1476	-6.44127	467.706	47.7908
8.4	5.39284	58.5816	90.1357	-6.91704	467.676	47.7912
8.41667	5.39665	58.5871	90.0642	-6.12297	467.847	47.7914
8.43333	5.39513	58.6134	90.1597	-6.39595	467.944	47.792
8.45	5.3965	58.5377	90.0619	-6.20354	468.059	47.7946
8.46667	5.39421	58.5374	90.0358	-5.62111	468.214	47.795
8.48333	5.3997	58.5636	90.1344	-6.12358	468.345	47.7918
8.5	5.40245	58.5571	90.1218	-5.89958	468.303	47.795
8.51667	5.40169	58.5343	90.0573	-6.222	468.21	47.797
8.53333	5.40154	58.5757	90.1	-6.51588	468.244	47.799
8.55	5.40245	58.5531	90.0774	-6.6642	468.409	47.7932
8.56667	5.40535	58.516	90.0446	-6.32576	468.27	47.79
8.58333	5.40657	58.5668	90.1382	-7.0797	468.437	47.7932
8.6	5.40535	58.6128	90.1382	-6.455	468.378	47.7941
8.61667	5.40901	58.5627	90.1037	-6.35429	468.118	47.7921
8.63333	5.40489	58.5731	90.162	-6.55403	467.968	47.7909
8.65	5.40871	58.5494	90.1115	-6.77925	467.873	47.7914
8.66667	5.40566	58.5836	90.1685	-7.58812	467.884	47.7908
8.68333	5.40474	58.5307	90.0246	-7.08214	467.935	47.795
8.7	5.40154	58.5568	90.0594	-7.66975	467.79	47.7926
8.71667	5.40062	58.5465	90.1055	-7.20421	467.778	47.7952
8.73333	5.39711	58.5706	90.0628	-7.34612	467.745	47.7926
8.75	5.39406	58.5589	90.1133	-7.46117	467.697	47.7914
8.76667	5.39558	58.5746	90.1208	-7.29424	467.537	47.7935
8.78333	5.39223	58.5447	90.0631	-6.33049	467.407	47.7908
8.8	5.38902	58.5537	90.0662	-5.10918	467.655	47.7934
8.81667	5.38658	58.5444	90.0112	-6.17607	467.553	47.7947
8.83333	5.3875	58.5815	90.1684	-6.56654	467.446	47.7972
8.85	5.38567	58.56	90.0723	-7.1447	467.624	47.7976
8.86667	5.38536	58.5911	90.104	-7.14165	467.788	47.794
8.88333	5.38567	58.5326	90.0294	-6.23741	467.763	47.7938
8.9	5.38506	58.5885	90.0657	-6.62132	467.913	47.7979
8.91667	5.38673	58.485	89.9778	-6.30837	468.04	47.7946
8.93333	5.38689	58.5047	90.0236	-6.43898	468.126	47.7949
8.95	5.38322	58.5857	90.1382	-6.86989	468.101	47.7952
8.96667	5.38414	58.5279	90.0266	-6.8467	468.108	47.7973
8.98333	5.38277	58.6001	90.0842	-6.77803	468.229	47.7958
9	5.38612	58.5647	90.1106	-6.44127	468.277	47.7937
9.01667	5.38322	58.5552	90.0732	-6.11412	468.146	47.7952
9.03333	5.38536	58.5416	90.0779	-5.20042	468.05	47.7959
9.05	5.38567	58.5413	90.0387	-5.10979	467.912	47.7932
9.06667	5.38124	58.5809	90.0895	-5.66887	467.903	47.7949
9.08333	5.38139	58.5279	90.0311	-6.06468	467.833	47.7969
9.1	5.38155	58.5404	90.0581	-6.25542	467.745	47.7946
9.11667	5.38017	58.5572	90.0488	-5.6736	467.861	47.7967
9.13333	5.38307	58.5928	90.066	-5.46974	467.799	47.7969
9.15	5.38124	58.5693	90.1331	-5.62172	467.652	47.795
9.16667	5.3791	58.6047	90.128	-5.81306	467.747	47.7966
9.18333	5.3759	58.536	90.0141	-5.72792	467.917	47.7961
9.2	5.38139	58.5664	90.1267	-5.41313	467.959	47.7934
9.21667	5.38048	58.5349	90.0799	-5.82497	467.9	47.7949
9.23333	5.38109	58.5436	90.0437	-5.79643	467.904	47.7967
9.25	5.38109	58.5207	90.0645	-5.99129	467.921	47.7976
9.26667	5.37682	58.4905	89.9767	-6.05034	467.853	47.7959
9.28333	5.37621	58.5484	90.0477	-6.84242	467.963	47.7969
9.3	5.3759	58.5598	90.0683	-6.98677	467.859	47.7973
9.31667	5.37575	58.5508	90.0759	-6.49742	467.775	47.7969
9.33333	5.37483	58.5752	90.1022	-5.75401	467.857	47.7961
9.35	5.37254	58.5325	90.0588	-6.33995	467.829	47.7949
9.36667	5.373	58.5871	90.1215	-6.77452	467.733	47.7927
9.38333	5.37315	58.5117	89.9975	-6.10451	467.968	47.7959
9.4	5.37163	58.5026	90.0216	-6.24519	467.857	47.794
9.41667	5.3727	58.5334	90.0105	-6.4222	467.74	47.7944
9.43333	5.37544	58.5799	90.1495	-6.01875	467.783	47.7966
9.45	5.37529	58.5784	90.1096	-5.91316	467.819	47.7964
9.46667	5.37331	58.5069	90.0288	-5.95314	467.852	47.7937
9.48333	5.3701	58.6118	90.1511	-5.66414	467.808	47.7982
9.5	5.37178	58.5467	90.0686	-6.17912	467.972	47.7956
9.51667	5.36552	58.5465	90.0394	-6.10985	468.004	47.7988
9.53333	5.36781	58.6576	90.313	-5.10979	467.912	47.7979
9.55	5.36781	58.5597	90.0602	-5.40184	467.874	47.7938
9.56667	5.36827	58.5123	90.0251	-5.7856	467.867	47.7912
9.58333	5.36568	58.6482	90.1853	-6.44371	467.896	47.7924
9.6	5.36675	58.5874	90.0852	-5.73448	468.055	47.7934
9.61667	5.36751	58.5207	90.0301	-5.74989	468.166	47.7937
9.63333	5.37071	58.5226	90.0494	-5.63133	468.012	47.792
9.65	5.37239	58.5629	90.1345	-5.88646	468.098	47.7929
9.66667	5.36644	58.5424	90.0962	-5.4966	468.056	47.7956
9.68333	5.37132	58.6218	90.1859	-6.48964	467.839	47.7981
9.7	5.36903	58.5207	90.0364	-5.94536	467.938	47.7966
9.71667	5.37132	58.561	90.1038	-5.4644	467.875	47.7944
9.73333	5.36842	58.5366	90.0616	-5.7917	467.845	47.7949
9.75	5.36797	58.5897	90.2273	-6.08727	467.834	47.7963
9.76667	5.3643	58.5235	90.0082	-5.89775	467.895	47.7952
9.78333	5.3669	58.5267	90.0462	-5.74211	467.852	47.7952
9.8	5.36736	58.5134	90.0207	-5.51033	467.94	47.7949
9.81667	5.36888	58.5844	90.064	-5.62538	468.006	47.7988
9.83333	5.36766	60.0881	90.1534	-6.04317	467.944	47.7987
9.85	5.36217	58.5342	90.0848	-6.43364	467.759	47.8005
9.86667	5.36339	58.5391	90.0423	-6.00151	467.72	47.8017
9.88333	5.36598	58.514	90.0289	-5.09071	467.752	47.803
9.9	5.37041	58.5242	90.0015	-5.12825	467.672	47.7975
9.91667	5.373	58.6016	90.2706	-5.10857	467.961	47.7982
9.93333	5.37346	58.5073	90.0257	-5.37437	468.087	47.7996
9.95	5.37285	58.5053	90.0114	-4.52568	467.974	47.799
9.96667	5.37132	58.5529	90.0897	-4.92088	468.148	47.7963
9.98333	5.36964	58.5758	90.1318	-4.48326	468.201	47.795
10	5.36934	58.5951	90.1736	-5.02571	468.358	47.7985
10.0167	5.37117	58.8149	90.1606	-5.17296	468.323	47.8013
10.0333	5.36598	58.5471	90.0633	-5.3196	468.573	47.8008
10.05	5.37056	58.5337	90.0152	-5.4435	468.328	47.8005
10.0667	5.37315	58.547	90.0948	-5.2343	468.365	47.8046
10.0833	5.37224	58.5212	90.0755	-5.20393	468.256	47.8014
10.1	5.37117	58.5627	90.0965	-4.50417	468.338	47.8013
10.1167	5.37437	58.552	90.0153	-4.1906	468.051	47.8021
10.1333	5.37102	58.6451	90.1778	-4.07555	468.167	47.8007
10.15	5.37376	58.6199	90.1235	-4.32961	468.082	47.8011
10.1667	5.37422	58.5795	90.1124	-4.04106	467.991	47.7982
10.1833	5.37346	58.5915	90.1223	-4.65981	467.983	47.7993
10.2	5.37361	58.5325	90.052	-4.38972	468.047	47.7998
10.2167	5.37407	58.5593	90.0799	-4.87618	467.898	47.7999
10.2333	5.37117	58.5188	90.0514	-4.81941	467.908	47.8049
10.25	5.37315	58.5621	90.1011	-4.35509	467.724	47.8001
10.2667	5.37209	58.5909	90.1554	-4.85161	467.667	47.7996
10.2833	5.37148	58.4943	89.9738	-5.00542	467.664	47.7996
10.3	5.37392	58.5154	90.041	-5.20332	467.734	47.7998
10.3167	5.36995	58.531	90.0217	-4.9279	467.68	47.8028
10.3333	5.36995	58.5499	90.0869	-4.97444	467.711	47.8022
10.35	5.37224	58.5604	90.0716	-4.97917	467.848	47.7999
10.3667	5.37361	58.5229	90.0491	-5.15205	467.92	47.7985
10.3833	5.37422	58.5093	90.0292	-5.26421	467.858	47.8001
10.4	5.37621	58.556	90.0726	-5.0013	467.921	47.8017
10.4167	5.37544	58.5249	90.0132	-4.8803	467.937	47.8025
10.4333	5.37804	58.621	90.1116	-5.82375	467.801	47.8017
10.45	5.37773	58.5218	90.0401	-5.44716	467.976	47.7998
10.4667	5.37697	58.5372	90.0645	-5.08888	468.057	47.8005
10.4833	5.37666	58.534	90.023	-5.20805	468.005	47.8005
10.5	5.37956	58.5665	90.1527	-5.43816	468.1	47.8005
10.5167	5.37712	58.5833	90.1482	-5.26054	468.199	47.8007
10.5333	5.37895	58.5294	90.0265	-5.13481	468.23	47.803
10.55	5.37666	58.5696	90.1318	-5.15144	468.264	47.8031
10.5667	5.37544	58.5442	90.026	-5.83992	468.229	47.8039
10.5833	5.37483	58.5317	90.0527	-5.50133	468.129	47.8065
10.6	5.3756	58.5061	90.0019	-5.50255	468.116	47.8069
10.6167	5.37666	58.5506	90.072	-6.01814	468.202	47.8039
10.6333	5.37682	58.5307	90.0547	-5.36659	468.074	47.801
10.65	5.37895	58.5229	90.0272	-4.6949	468.024	47.8057
10.6667	5.37682	58.5435	90.1327	-4.4648	467.858	47.8043
10.6833	5.37865	58.5911	90.2029	-4.77654	467.865	47.8092
10.7	5.37956	58.5229	90.0199	-4.99352	467.612	47.8103
10.7167	5.3791	58.5683	90.0826	-4.79439	467.872	47.8083
10.7333	5.37834	58.5084	90.0161	-5.32372	467.813	47.8107
10.75	5.37758	58.5563	90.0292	-5.16045	467.782	47.8097
10.7667	5.37819	58.581	90.0256	-5.7177	467.864	47.8082
10.7833	5.37834	58.5616	90.0994	-5.14915	467.77	47.8088
10.8	5.37849	58.5452	90.0271	-4.64485	467.897	47.8098
10.8167	5.3759	58.5358	89.9963	-4.81834	467.924	47.8109
10.8333	5.37529	58.5828	90.08	-4.19487	467.878	47.8111
10.85	5.37697	58.572	90.0718	-3.68111	467.851	47.8086
10.8667	5.38017	58.5122	90.0103	-5.18608	467.775	47.8092
10.8833	5.3759	58.5337	90.0222	-4.78371	467.787	47.8103
10.9	5.37651	58.4887	89.9844	-4.06792	467.772	47.8103
10.9167	5.37575	58.5938	90.1301	-4.5208	467.639	47.8104
10.9333	5.36964	58.5471	90.1145	-4.43031	467.677	47.8078
10.95	5.36476	58.5368	90.0401	-4.86473	467.707	47.8103
10.9667	5.3672	58.54	90.042	-4.19365	467.639	47.8106
10.9833	5.36613	58.5391	90.0491	-4.39156	467.841	47.8092
11	5.36842	58.512	90.017	-4.30275	467.916	47.8074
11.0167	5.36949	58.5177	90.0597	-4.69795	467.736	47.8072
11.0333	5.37422	58.6134	90.1128	-3.85094	467.798	47.806
11.05	5.37331	58.5447	90.0504	-4.10118	467.738	47.8114
11.0667	5.37468	58.6445	90.174	-4.25087	467.948	47.8098
11.0833	5.37331	58.5723	90.1199	-4.28902	467.849	47.8063
11.1	5.36522	58.5418	90.0648	-3.77937	468.01	47.808
11.1167	5.36552	58.5769	90.0855	-3.50044	467.964	47.8117
11.1333	5.36446	58.5874	90.1009	-4.59541	468.17	47.8127
11.15	5.364	58.5703	90.0596	-4.02138	468.283	47.8129
11.1667	5.36369	58.6047	90.1305	-4.38438	468.362	47.8123
11.1833	5.36385	58.5239	90.0085	-3.99101	468.258	47.8109
11.2	5.36522	58.5279	90.023	-4.14894	468.204	47.8165
11.2167	5.36186	58.6482	90.1365	-4.03694	468.134	47.8164
11.2333	5.36171	58.5307	90.0085	-3.63152	468.105	47.8165
11.25	5.36461	58.543	90.0391	-4.10362	468.18	47.8111
11.2667	5.36217	58.5459	90.0463	-3.96294	468.136	47.8097
11.2833	5.36003	58.5795	90.1264	-3.59871	467.879	47.81
11.3	5.35698	58.5397	89.9986	-4.20616	467.974	47.8126
11.3167	5.35545	58.5278	90.0098	-4.12865	468.081	47.8106
11.3333	5.35423	58.5609	90.081	-4.11369	468.132	47.8111
11.35	5.35912	58.6085	90.0634	-3.66737	468.076	47.8106
11.3667	5.36034	58.5488	90.0242	-4.27589	468.032	47.8112
11.3833	5.36644	58.5513	90.0474	-4.14177	468.051	47.8111
11.4	5.36171	58.4986	90.014	-3.82057	467.978	47.8114
11.4167	5.35988	58.5781	90.0875	-4.01955	467.986	47.8115
11.4333	5.35973	58.5317	90.033	-3.87535	468.005	47.8107
11.45	5.35667	58.4945	89.9752	-4.29024	468.043	47.8118
11.4667	5.35027	58.5432	90.0408	-3.21068	468.098	47.8095
11.4833	5.34859	58.5639	90.0971	-4.02016	468.079	47.8092
11.5	5.34813	58.5244	90.0442	-3.8485	467.931	47.8104
11.5167	5.34401	58.5735	90.0774	-3.39973	468.107	47.8095
11.5333	5.34431	58.5387	90.0797	-4.29192	468.176	47.8077
11.55	5.3434	58.5259	90.0591	-3.82469	468.147	47.8063
11.5667	5.33989	58.5175	90.0515	-3.58742	468.222	47.8098
11.5833	5.33714	58.53	90.0015	-3.24776	468.324	47.8114
11.6	5.33318	58.5694	90.0811	-4.36058	468.306	47.8124
11.6167	5.3344	58.5056	89.97	-4.12804	468.326	47.8104
11.6333	5.33409	58.5546	90.0494	-4.21562	468.421	47.8124
11.65	5.33272	58.5091	90.0114	-3.92601	468.637	47.8109
11.6667	5.33073	58.5001	89.9932	-3.72871	468.654	47.8126
11.6833	5.33302	58.5662	90.0535	-3.84193	468.701	47.8098
11.7	5.32646	58.5195	90.0158	-3.43193	468.577	47.8103
11.7167	5.32677	58.5754	90.1428	-4.06731	468.414	47.8123
11.7333	5.32524	58.5111	90.0005	-4.09706	468.169	47.8117
11.75	5.32356	58.5227	90.037	-3.75618	468.21	47.8101
11.7667	5.32433	58.5078	90.0187	-3.34663	468.096	47.8101
11.7833	5.32341	58.5568	90.1121	-4.79683	468.314	47.8129
11.8	5.32082	58.5993	90.1348	-3.36693	468.285	47.8133
11.8167	5.31502	58.5746	90.1081	-3.675	468.121	47.8132
11.8333	5.31685	58.5282	90.0796	-3.95165	468.319	47.8126
11.85	5.31853	58.5362	90.0507	-3.73467	468.232	47.8072
11.8667	5.31578	58.5597	90.064	-3.53325	468.283	47.808
11.8833	5.31563	58.5491	90.05	-3.62328	468.235	47.8098
11.9	5.31426	58.4982	89.9943	-3.56667	468.293	47.8112
11.9167	5.31334	58.5653	90.0361	-3.09685	468.167	47.8063
11.9333	5.31197	58.59	90.2886	-3.65181	468.175	47.8086
11.95	5.31014	58.5595	90.0251	-4.48387	468.157	47.8074
11.9667	5.31151	58.5748	90.0373	-4.09523	468.152	47.8069
11.9833	5.308	58.5656	90.0271	-4.32182	468.188	47.8088
12	5.30678	58.5566	90.1434	-3.8253	468.219	47.8082
12.0167	5.30678	58.5088	89.9836	-4.23958	468.177	47.8112
12.0333	5.30373	58.5375	90.048	-3.75786	468.129	47.813
12.05	5.30434	58.4995	89.986	-4.60609	468.097	47.8123
12.0667	5.30434	58.5139	90.0002	-4.58351	468.14	47.8086
12.0833	5.30525	58.5094	90.044	-3.83186	468.03	47.8132
12.1	5.30373	58.5584	90.0916	-4.51256	468.229	47.8048
12.1167	5.30418	58.583	90.0861	-3.55766	468.159	47.8054
12.1333	5.30098	58.5275	90.05	-3.54271	468.163	47.8036
12.15	5.29564	58.5259	90.0452	-3.67332	468.177	47.8024
12.1667	5.29686	58.5142	90.005	-4.56856	468.339	47.8016
12.1833	5.29717	58.6886	90.2267	-4.26216	468.364	47.8091
12.2	5.2964	58.5754	90.1905	-4.26582	468.361	47.8111
12.2167	5.2961	58.6021	90.1777	-4.49471	468.502	47.8124
12.2333	5.29564	58.5716	90.1289	-3.83415	468.648	47.8101
12.25	5.29991	58.5175	90.0147	-3.71025	468.498	47.8115
12.2667	5.29717	58.5542	90.072	-4.36775	468.57	47.8121
12.2833	5.2903	58.53	90.0152	-4.37599	468.493	47.8149
12.3	5.28877	58.4962	89.9822	-5.16274	468.245	47.8111
12.3167	5.28496	58.5177	90.0224	-4.93095	468.283	47.8098
12.3333	5.28145	58.5009	89.9508	-4.53041	468.311	47.8146
12.35	5.28496	58.5172	90.0512	-4.17274	468.133	47.8132
12.3667	5.28221	58.513	90.0094	-3.93791	468.472	47.8094
12.3833	5.28206	58.5877	90.068	-4.25743	468.396	47.8085
12.4	5.28404	58.5513	90.1371	-4.86778	468.272	47.81
12.4167	5.28099	58.5299	90.0596	-4.27055	468.224	47.8092
12.4333	5.28343	58.5435	90.1263	-5.03532	468.337	47.808
12.45	5.27901	58.5325	90.0176	-4.19838	468.368	47.8077
12.4667	5.27672	58.4953	89.9989	-4.53514	468.346	47.8114
12.4833	5.2784	58.5435	90.0582	-4.19121	468.29	47.8103
12.5	5.27657	58.5189	90.0175	-4.84871	468.278	47.8092
12.5167	5.27687	58.6511	90.3159	-4.01009	468.159	47.8118
12.5333	5.27245	58.5027	89.9685	-3.77281	468.248	47.8101
12.55	5.27153	58.5455	90.0312	-3.52852	468.081	47.8063
12.5667	5.27214	58.5181	90.0143	-3.98796	468.049	47.8059
12.5833	5.27184	58.5305	90.0164	-4.73488	468.16	47.8051
12.6	5.27672	58.5609	90.0382	-4.17931	468.217	47.8065
12.6167	5.27092	58.52	89.9867	-4.39873	468.031	47.8098
12.6333	5.26848	58.5206	90.0016	-4.04518	468.358	47.8085
12.65	5.26802	58.5889	90.0575	-4.06303	468.411	47.8072
12.6667	5.26176	58.5226	90.0483	-3.80806	468.53	47.8086
12.6833	5.25398	58.5268	90.0323	-4.45168	468.524	47.8107
12.7	5.2491	58.6164	90.2049	-4.25865	468.536	47.8141
12.7167	5.24941	58.4858	89.9586	-4.46129	468.584	47.812
12.7333	5.24773	58.5897	90.0939	-3.93547	468.457	47.8095
12.75	5.24376	58.576	90.1278	-4.5417	468.435	47.8075
12.7667	5.24498	58.5059	90.0295	-4.16023	468.351	47.8094
12.7833	5.24269	58.4936	89.9986	-4.20433	468.177	47.8149
12.8	5.24406	58.4997	89.9714	-4.60075	468.228	47.808
12.8167	5.24666	58.5549	89.9903	-4.48158	468.199	47.8074
12.8333	5.24529	58.5445	90.0477	-3.83003	468.004	47.8068
12.85	5.24391	58.6221	90.1199	-4.20021	468.042	47.8104
12.8667	5.24467	58.5448	90.0166	-4.18526	468.09	47.8092
12.8833	5.2462	58.5653	90.0608	-3.85811	468.085	47.8127
12.9	5.24269	58.5159	89.9734	-4.05357	468.072	47.8106
12.9167	5.23796	58.5537	90.0298	-4.63478	468.121	47.8106
12.9333	5.23476	58.5287	90.01	-4.1758	468.073	47.8074
12.95	5.23216	58.4968	89.9899	-4.76936	468.186	47.806
12.9667	5.22682	58.5954	90.1225	-4.42604	468.076	47.8063
12.9833	5.2253	58.5465	90.0362	-4.6711	468.046	47.8037
13	5.22408	58.5471	89.9912	-4.06853	468.04	47.806
13.0167	5.21965	58.5229	90.0085	-4.48692	468.169	47.8054
13.0333	5.21874	58.5696	90.0353	-4.01131	468.136	47.8062
13.05	5.21599	58.568	90.0863	-3.47603	468.082	47.8088
13.0667	5.21431	58.5064	90.0108	-4.96193	468.204	47.8057
13.0833	5.21492	58.5961	90.2026	-4.41292	468.235	47.8082
13.1	5.2108	58.5247	90.0272	-4.32838	468.326	47.8071
13.1167	5.21095	58.5539	90.1066	-4.34868	468.285	47.8098
13.1333	5.21004	58.5767	90.1109	-4.86183	468.324	47.8094
13.15	5.20851	58.5416	90.0243	-3.88542	468.161	47.8086
13.1667	5.21217	58.5171	90.0396	-3.44261	468.243	47.81
13.1833	5.20866	58.5075	89.9874	-4.21089	468.173	47.8085
13.2	5.20332	58.5065	89.9934	-4.31755	468.218	47.8065
13.2167	5.20058	58.6091	90.1022	-4.39217	468.193	47.8086
13.2333	5.19814	58.5662	90.1028	-3.8694	468.278	47.8063
13.25	5.19325	58.5389	90.0262	-4.20799	468.274	47.8065
13.2667	5.18745	58.4936	89.9882	-3.44078	468.348	47.8077
13.2833	5.1815	58.5662	90.147	-3.90282	468.237	47.8074
13.3	5.17662	58.5496	90.0239	-4.18297	468.213	47.8089
13.3167	5.17525	58.5699	90.0903	-3.75618	468.204	47.8111
13.3333	5.17479	58.5114	89.9809	-3.26256	468.33	47.8109
13.35	5.17036	58.5532	90.0593	-3.69408	468.295	47.8132
13.3667	5.16335	58.5098	90.0347	-3.72093	468.289	47.8078
13.3833	5.16075	58.5163	90.0051	-4.29024	468.246	47.8112
13.4	5.15694	58.6507	90.1913	-3.06053	468.266	47.8104
13.4167	5.15694	58.5069	89.9986	-3.67332	467.958	47.8085
13.4333	5.14763	58.5162	90.0126	-3.72459	468.024	47.81
13.45	5.14534	58.5169	90.0105	-3.82103	468.078	47.8103
13.4667	5.14397	58.556	90.0889	-3.12798	468.145	47.8111
13.4833	5.14061	58.5191	90.0068	-3.34251	468.114	47.8135
13.5	5.13344	58.558	90.0375	-2.04124	468.111	47.8123
13.5167	5.12779	58.5416	90.0825	-3.65181	468.115	47.8104
13.5333	5.12474	58.5149	90.0095	-3.40446	468.191	47.8083
13.55	5.12169	58.496	89.9627	-3.07426	468.318	47.8075
13.5667	5.12245	58.5406	90.0361	-2.26662	468.332	47.8056
13.5833	5.11848	58.5577	90.1014	-2.4543	468.36	47.8042
13.6	5.11818	58.5239	90.0224	-3.59581	468.496	47.8085
13.6167	5.11681	58.6042	90.0924	-3.07716	468.493	47.8046
13.6333	5.11803	58.5346	90.0701	-2.18971	468.324	47.8091
13.65	5.11116	58.6553	90.1411	-4.06853	468.485	47.8146
13.6667	5.10521	58.5186	90.0178	-2.18071	468.533	47.8078
13.6833	5.09987	58.5651	90.0311	-1.20445	468.305	47.808
13.7	5.09529	58.5279	90.0346	-3.00209	468.26	47.8069
13.7167	5.09285	58.5049	90.0161	-1.07399	468.326	47.8082
13.7333	5.08644	58.6646	90.1662	-0.0249481	468.264	47.8103
13.75	5.07851	58.5287	90.0398	-3.17558	468.347	47.8123
13.7667	5.07515	58.5577	90.0393	-1.12404	468.21	47.8121
13.7833	5.07851	58.4963	89.9892	-2.04308	468.3	47.8118
13.8	5.07591	58.5358	90.0283	-0.168533	468.339	47.8132
13.8167	5.07423	58.5532	90.1032	-1.9001	468.333	47.8118
13.8333	5.06767	58.6088	90.1199	-1.51924	468.3	47.8126
13.85	5.07027	58.5793	90.0748	-0.624466	468.393	47.8173
13.8667	5.06645	58.5659	90.1011	-1.67839	468.379	47.819
13.8833	5.06584	58.5267	90.0356	-0.580978	468.509	47.8165
13.9	5.06187	58.5465	90.0337	-0.952377	468.349	47.8132
13.9167	5.06187	58.5305	90.0221	-2.20696	468.502	47.8136
13.9333	5.06187	58.608	90.1254	-1.79222	468.407	47.8152
13.95	5.06126	58.5091	90.0179	-2.05376	468.169	47.8144
13.9667	5.06004	58.5395	90.0347	-3.20366	468.236	47.8144
13.9833	5.05974	58.4957	90.0134	-1.86012	468.24	47.8143
14	5.05928	58.6071	90.1293	-2.41325	468.249	47.8167
14.0167	5.05745	58.4953	89.9755	-3.21724	468.199	47.8172
14.0333	5.0573	58.4989	90.0024	-2.50862	468.24	47.8159
14.05	5.05775	58.5017	89.9863	-0.947037	468.292	47.8162
14.0667	5.0547	58.5242	89.9969	-1.98952	468.194	47.8164
14.0833	5.05806	58.5322	90.0298	-2.57301	468.208	47.8118
14.1	5.06157	58.5169	90.0073	-2.57484	468.4	47.8135
14.1167	5.06218	58.5525	90.0309	-3.41759	468.574	47.8132
14.1333	5.06508	58.5281	90.0239	-3.032	468.581	47.8135
14.15	5.06722	58.5285	90.0823	-2.14439	468.428	47.8167
14.1667	5.06462	58.5008	89.963	-3.95577	468.363	47.8161
14.1833	5.05989	58.4936	89.959	-2.80067	468.491	47.8127
14.2	5.05882	58.6121	90.1101	-2.00966	468.437	47.8136
14.2167	5.05882	58.5949	90.0095	-2.80968	468.397	47.8129
14.2333	5.05989	58.4953	89.9885	-2.39052	468.7	47.8175
14.25	5.06096	58.5377	90.0588	-4.98573	468.731	47.8175
14.2667	5.06157	58.507	89.9955	-2.51106	468.647	47.8202
14.2833	5.06081	58.5471	90.061	-3.33778	468.603	47.8178
14.3	5.06294	58.5358	90.0445	-1.91856	468.553	47.8164
14.3167	5.0666	58.574	90.0962	3.83492	468.493	47.8161
14.3333	5.06752	58.513	90.0106	2.40334	468.488	47.8178
14.35	5.06554	58.5212	90.032	1.74995	468.471	47.8193
14.3667	5.06416	58.6202	90.1959	2.54814	468.574	47.8202
14.3833	5.06706	58.5273	90.0028	2.11952	468.509	47.8228
14.4	5.06569	58.5452	90.0739	2.12486	468.324	47.8239
14.4167	5.07057	58.5125	89.9928	0.988236	468.212	47.826
14.4333	5.07347	58.5146	90.0184	1.66298	468.042	47.8219
14.45	5.07179	58.6179	90.0617	0.913773	468.031	47.8214
14.4667	5.06752	58.5825	90.0901	1.42937	467.94	47.822
14.4833	5.06569	58.5427	90.0662	0.495987	467.783	47.8252
14.5	5.06508	58.5534	90.0625	0.846939	467.966	47.8263
14.5167	5.06813	58.5229	89.9929	0.569229	467.998	47.8271
14.5333	5.06966	58.5407	90.0398	0.114975	468.089	47.8277
14.55	5.0753	58.5804	90.0289	0.0989533	468.066	47.8278
14.5667	5.07637	58.6143	90.0146	-0.919571	468.225	47.8281
14.5833	5.07423	58.5342	90.0231	-0.542831	468.218	47.8291
14.6	5.07607	58.5143	90.0253	-0.497513	468.278	47.8289
14.6167	5.07774	58.4966	89.9796	0.314102	468.409	47.8251
14.6333	5.08019	58.4885	89.9848	-0.803299	468.4	47.8257
14.65	5.07698	58.5334	89.9897	-0.742569	468.334	47.8278
14.6667	5.0808	58.5188	90.0054	-1.59248	468.262	47.8313
14.6833	5.07546	58.5603	90.0819	-1.17699	468.215	47.8329
14.7	5.07332	58.5304	90.0515	-2.52357	468.195	47.8286
14.7167	5.07744	58.4975	89.987	-0.550613	468.325	47.8286
14.7333	5.08125	58.5448	90.1138	-0.650101	468.332	47.8286
14.75	5.08125	58.4856	89.9818	-1.28014	468.263	47.8295
14.7667	5.08141	58.5564	90.0394	-1.11565	468.592	47.8288
14.7833	5.08522	58.7345	90.2891	-0.989914	468.564	47.8329
14.8	5.08278	58.5909	90.1289	-1.47682	468.546	47.835
14.8167	5.084	58.5003	89.9738	-0.741959	468.625	47.8376
14.8333	5.08141	58.6045	90.1244	-0.135727	468.463	47.8379
14.85	5.07973	58.5473	90.1002	-4.60259	468.49	47.8342
14.8667	5.07591	58.5636	90.1254	-0.53627	468.421	47.8362
14.8833	5.07729	58.5622	90.0907	-1.86256	468.589	47.8382
14.9	5.07805	58.5452	90.0481	-0.662003	468.562	47.8358
14.9167	5.08003	58.5198	89.9793	-0.997696	468.428	47.8384
14.9333	5.07851	58.541	90.021	-0.398636	468.51	47.837
14.95	5.08064	58.5139	90.0161	-0.31929	468.667	47.8352
14.9667	5.07896	58.5456	90.0333	-1.59843	468.607	47.8358
14.9833	5.07561	58.5154	89.9957	-0.0528717	468.745	47.8384
15	5.07439	58.5188	90.0131	-1.97151	468.835	47.8378
15.0167	5.07118	58.5351	90.0208	-0.390854	468.734	47.8379
15.0333	5.07195	58.5079	90.032	-0.293045	468.737	47.8396
15.05	5.07149	58.5398	90.0723	0.29747	468.684	47.8379
15.0667	5.07088	58.5186	89.9886	-0.147629	468.445	47.8376
15.0833	5.07149	58.538	90.0507	-0.353928	468.297	47.8361
15.1	5.07317	58.5874	90.1023	-0.760422	468.289	47.8352
15.1167	5.07286	58.5311	90.0362	-1.12404	468.193	47.8379
15.1333	5.07317	58.5328	90.0625	-1.09962	468.133	47.8399
15.15	5.07576	58.5903	90.1374	-0.234756	468.279	47.8405
15.1667	5.07652	58.6269	90.0956	-3.74184	468.272	47.8405
15.1833	5.07011	58.5279	90.0069	0.568619	468.266	47.8396
15.2	5.07347	58.568	90.0579	-1.05721	468.361	47.8388
15.2167	5.07225	58.5407	89.9804	-0.329514	468.295	47.8402
15.2333	5.0724	58.514	90.0188	-1.04942	468.123	47.842
15.25	5.07347	58.7196	90.4076	-1.83449	468.093	47.8449
15.2667	5.07729	58.4968	89.9563	-5.44533	468.136	47.8417
15.2833	5.08202	58.5508	90.0658	-1.14662	467.965	47.8414
15.3	5.08125	58.5139	90.0401	-0.393295	468.137	47.8434
15.3167	5.08385	58.5072	90.0153	-0.546951	468.068	47.8388
15.3333	5.07866	58.5055	90.0028	-1.18477	468.153	47.8391
15.35	5.07927	58.487	89.9578	-2.75124	468.167	47.842
15.3667	5.08293	58.5079	89.9966	-4.49287	468.304	47.8399
15.3833	5.0811	58.5171	90.0184	-1.7701	468.304	47.8367
15.4	5.07973	58.4986	89.9876	-2.27196	468.406	47.8394
15.4167	5.08003	58.541	90.0422	-1.79695	468.535	47.839
15.4333	5.08232	58.5902	90.1	-2.37511	468.537	47.8413
15.45	5.08431	58.5555	90.0962	-0.682907	468.463	47.8432
15.4667	5.08064	58.5294	89.9723	-0.997086	468.655	47.8405
15.4833	5.08461	58.4911	89.986	-1.90178	468.714	47.8399
15.5	5.08537	58.5151	90.0144	-0.841446	468.737	47.842
15.5167	5.08568	58.5833	90.1406	-0.847397	468.803	47.842
15.5333	5.08751	58.6462	90.3297	-0.765152	468.886	47.8428
15.55	5.09026	58.5899	90.1537	-0.409927	468.527	47.8425
15.5667	5.08675	58.5313	90.0205	-0.703812	468.675	47.8402
15.5833	5.09041	58.4948	89.9629	-0.409317	468.624	47.8411
15.6	5.09102	58.5221	89.9946	-1.45241	468.645	47.8439
15.6167	5.09087	58.5651	90.0562	-0.299606	468.562	47.8434
15.6333	5.09026	58.4946	89.9548	0.0501251	468.416	47.8422
15.65	5.08842	58.5355	90.0443	-0.796738	468.435	47.8463
15.6667	5.0898	58.5674	90.0752	-1.42677	468.392	47.8458
15.6833	5.09499	58.554	90.0118	-0.821152	468.39	47.8468
15.7	5.0988	58.626	90.0504	-0.786057	468.424	47.8437
15.7167	5.10353	58.6309	90.0858	-1.47331	468.287	47.8487
15.7333	5.10353	58.5346	90.0674	-0.986862	468.26	47.8519
15.75	5.10155	58.5506	90.046	-1.86913	468.189	47.848
15.7667	5.10414	58.5188	90.0039	-2.03117	468.16	47.8519
15.7833	5.10384	58.5239	90.024	-1.02806	468.243	47.849
15.8	5.1046	58.4969	89.9433	-1.65932	468.246	47.846
15.8167	5.10719	58.5597	90.0567	-1.76109	468.024	47.8461
15.8333	5.10765	58.632	90.0953	-2.81319	468.123	47.8494
15.85	5.10521	58.5508	90.0759	-2.33284	468.21	47.8489
15.8667	5.10353	58.6137	90.1788	-2.37511	468.268	47.8483
15.8833	5.10429	58.5116	89.9569	-2.12181	468.317	47.8498
15.9	5.10613	58.5117	90.0268	-2.03835	468.396	47.8526
15.9167	5.10521	58.5445	90.004	-1.93398	468.533	47.8483
15.9333	5.10811	58.5586	90.0765	-2.95509	468.66	47.8477
15.95	5.11253	58.5419	90.088	-1.63841	468.784	47.8466
15.9667	5.10979	58.565	90.1331	-2.67555	468.84	47.8472
15.9833	5.1136	58.518	90.0486	-2.40486	468.835	47.8497
16	5.11833	58.5168	90.001	-2.04613	468.751	47.846
16.0167	5.12306	58.5192	89.9892	-1.35109	468.484	47.8458
16.0333	5.12337	58.5262	90.0053	-1.68068	468.318	47.8442
16.05	5.12733	58.5053	89.9816	-1.77483	468.472	47.8529
16.0667	5.13008	58.5143	90.0108	-2.04124	468.51	47.8524
16.0833	5.13237	58.5012	89.9827	-0.80986	468.304	47.8487
16.1	5.13344	58.5418	90.0483	-1.18294	468.578	47.8512
16.1167	5.13634	58.5647	90.0317	-1.2545	468.612	47.8538
16.1333	5.14137	58.6391	90.0465	-1.1776	468.676	47.8556
16.15	5.14046	58.5435	90.0445	-1.85005	468.665	47.8498
16.1667	5.13878	58.5387	90.0178	-0.867081	468.739	47.8521
16.1833	5.13985	58.5203	89.9906	-1.2336	468.801	47.8529
16.2	5.13741	58.5368	90.0202	-0.627518	468.787	47.855
16.2167	5.13863	58.5232	90.0216	-1.03584	468.567	47.8561
16.2333	5.14137	58.7463	90.1968	-1.10847	468.587	47.8509
16.25	5.14839	58.5229	90.035	-1.782	468.545	47.8555
16.2667	5.14793	58.536	89.9926	-0.450516	468.693	47.8602
16.2833	5.1458	58.5668	90.0724	-1.04057	468.729	47.8559
16.3	5.14397	58.5589	90.0253	-0.779495	468.666	47.8562
16.3167	5.14656	58.5934	90.1382	-1.22826	468.798	47.8602
16.3333	5.14717	58.5261	90.0109	-1.52336	468.62	47.8573
16.35	5.14824	58.4744	89.9311	-1.50963	468.308	47.8585
16.3667	5.14732	58.6115	90.1455	-1.34102	468.45	47.8619
16.3833	5.14717	58.5496	90.0744	-0.0493622	468.545	47.8603
16.4	5.14229	58.5139	89.9839	-1.17943	468.396	47.8553
16.4167	5.1461	58.5578	90.0767	-1.14601	468.502	47.8545
16.4333	5.1545	58.5337	90.0549	-1.35414	468.535	47.8556
16.45	5.15221	58.512	90.0083	-0.715103	468.576	47.8573
16.4667	5.15038	58.5175	89.9822	-1.58775	468.485	47.8553
16.4833	5.15083	58.5299	90.0352	-1.27724	468.504	47.8571
16.5	5.15617	58.5235	90.0085	-1.0537	468.453	47.8585
16.5167	5.16014	58.5844	90.0622	-1.50612	468.313	47.8606
16.5333	5.15999	58.5432	90.0997	-1.18889	468.341	47.8613
16.55	5.16029	58.5229	90.0202	-1.15135	468.35	47.8629
16.5667	5.16151	58.7835	90.3808	-0.970841	468.405	47.8602
16.5833	5.16289	58.6039	90.142	-1.17638	468.387	47.8594
16.6	5.16212	58.5209	90.0048	-0.653763	468.389	47.8626
16.6167	5.16426	58.603	90.0161	-0.831375	468.265	47.8635
16.6333	5.16441	58.6402	90.1086	-0.551224	468.459	47.8651
16.65	5.16319	58.5235	90.0855	-1.05431	468.539	47.8654
16.6667	5.1609	58.5145	90.0051	-0.784836	468.447	47.8616
16.6833	5.15984	58.5214	90.0042	-0.896835	468.466	47.8635
16.7	5.16258	58.4887	89.9561	-0.810471	468.506	47.8646
16.7167	5.16182	58.518	90.0062	-0.283585	468.475	47.8642
16.7333	5.16289	58.5566	90.1218	-0.824204	468.47	47.8638
16.75	5.16716	58.5352	90.0291	-0.572586	468.517	47.8649
16.7667	5.17204	58.4876	89.9772	-0.715103	468.501	47.8605
16.7833	5.17204	58.5032	89.9841	-1.1306	468.492	47.8609
16.8	5.1722	58.5215	89.9801	-0.989304	468.434	47.8645
16.8167	5.17601	58.5052	89.9777	-0.432053	468.48	47.8625
16.8333	5.17433	58.507	89.9941	-1.35582	468.51	47.8614
16.85	5.17769	58.5146	89.992	-1.20857	468.61	47.8645
16.8667	5.17693	58.5232	89.9992	-0.893326	468.637	47.8623
16.8833	5.1754	58.512	90.0031	-0.840836	468.673	47.8631
16.9	5.17952	58.5357	90.0626	-1.21346	468.836	47.8631
16.9167	5.18318	58.5232	89.9836	-0.925522	468.706	47.8651
16.9333	5.1873	58.5172	90.0184	-0.629807	468.563	47.8625
16.95	5.18806	58.4884	89.9627	-0.793839	468.512	47.86
16.9667	5.19035	58.5082	89.9685	-0.336075	468.466	47.8611
16.9833	5.1902	58.5381	90.0564	-1.0775	468.55	47.8674
17	5.18959	58.5371	90.0463	-1.18538	468.47	47.8663
17.0167	5.1873	58.5047	90.012	-1.5258	468.359	47.8652
17.0333	5.1899	58.5751	90.099	-1.1335	468.351	47.8681
17.05	5.19157	58.4943	89.95	-1.4756	468.292	47.8693
17.0667	5.19722	58.5232	90.0352	-0.998764	468.375	47.8698
17.0833	5.19768	58.5337	89.9978	-1.09245	468.546	47.8735
17.1	5.20317	58.5555	90.088	-0.494614	468.453	47.8716
17.1167	5.20378	58.5098	89.9944	-1.53465	468.515	47.8713
17.1333	5.20256	58.5061	89.9696	-1.52397	468.542	47.8732
17.15	5.19859	58.5941	90.1032	-1.5818	468.458	47.875
17.1667	5.1963	58.547	90.0666	-1.60088	468.543	47.8747
17.1833	5.1963	58.5087	89.9728	-2.18193	468.511	47.8751
17.2	5.19096	58.5307	90.021	-1.18416	468.488	47.8703
17.2167	5.19264	58.504	89.9744	-1.21407	468.708	47.8738
17.2333	5.19127	58.5618	90.118	-1.40419	468.791	47.8754
17.25	5.19493	58.5816	90.1127	-1.24916	468.793	47.8782
17.2667	5.19646	58.5311	90.0196	-1.60316	468.839	47.8776
17.2833	5.19722	58.5398	90.0506	-1.493	469.03	47.8748
17.3	5.19875	58.5403	90.0195	-1.02211	468.991	47.8709
17.3167	5.20012	58.5043	90.0076	-1.5937	468.963	47.8754
17.3333	5.20165	58.5168	89.992	-1.1097	468.975	47.8764
17.35	5.19905	58.503	89.9366	-1.22002	469.031	47.8783
17.3667	5.20332	58.5188	89.9909	-0.632248	468.926	47.8776
17.3833	5.20302	58.5105	89.9819	-1.32195	468.941	47.8773
17.4	5.20561	58.5587	90.0712	-0.958939	468.959	47.8771
17.4167	5.20409	58.5577	90.0651	-1.09535	468.693	47.8773
17.4333	5.20668	58.5972	90.1484	-1.04591	468.846	47.8765
17.45	5.20683	58.5419	90.0358	-1.15379	468.72	47.8826
17.4667	5.20622	58.5252	90.019	-1.00655	468.426	47.8791
17.4833	5.21263	58.5371	90.0253	-1.33446	468.456	47.8805
17.5	5.21355	58.5317	90.0681	-1.3987	468.445	47.8837
17.5167	5.21248	58.5273	90.0131	-1.47987	468.485	47.8822
17.5333	5.20882	58.5557	90.0443	-1.26884	468.544	47.8806
17.55	5.21111	58.5239	90.0451	-1.2104	468.635	47.8828
17.5667	5.21156	58.5102	89.9328	-2.35298	468.649	47.8828
17.5833	5.21126	58.5094	89.9975	-1.23543	468.671	47.8805
17.6	5.20821	58.5476	90.0207	-1.77849	468.804	47.8794
17.6167	5.21065	58.551	90.0298	-1.31889	468.841	47.8783
17.6333	5.21248	58.5647	90.0332	-1.79039	468.763	47.8823
17.65	5.21446	58.5308	90.0079	-1.54182	468.919	47.8835
17.6667	5.2137	58.5021	89.967	-1.71944	469.047	47.8832
17.6833	5.21278	58.5229	90.0114	-1.92329	468.857	47.8829
17.7	5.21141	58.5102	89.9676	-1.76826	468.76	47.8823
17.7167	5.21156	58.5476	90.0405	-1.74629	468.749	47.8811
17.7333	5.21446	58.5333	90.0257	-1.14067	468.598	47.8857
17.75	5.21217	58.5117	90.0007	-1.95732	468.569	47.8867
17.7667	5.21385	58.4974	89.9487	-2.46269	468.511	47.8889
17.7833	5.21217	58.5769	90.0913	-2.024	468.536	47.8857
17.8	5.21126	58.5728	90.1247	-2.32262	468.599	47.8864
17.8167	5.22041	58.5517	90.0657	-2.08305	468.571	47.8893
17.8333	5.22011	58.6497	90.2613	-1.82793	468.521	47.8907
17.85	5.22041	58.505	89.934	-1.69319	468.508	47.887
17.8667	5.22316	58.5072	89.9976	-3.33229	468.695	47.8857
17.8833	5.22743	58.5868	90.0051	-2.39174	468.781	47.8916
17.9	5.23186	58.502	89.9836	-2.57118	468.715	47.8912
17.9167	5.22804	58.5548	90.1115	-2.01561	468.751	47.8931
17.9333	5.22972	58.5673	90.037	-1.9352	468.717	47.8921
17.95	5.22636	58.5539	89.9854	-1.8232	468.505	47.8909
17.9667	5.2282	58.5256	89.9892	-2.59026	468.619	47.893
17.9833	5.23079	58.5806	90.0388	-1.90178	468.622	47.8968
18	5.23277	58.4988	89.9369	-2.1003	468.593	47.8962
18.0167	5.2346	58.5168	89.9748	-2.10335	468.564	47.8954
18.0333	5.2343	58.5471	90.0233	-1.81419	468.589	47.8965
18.05	5.23628	58.5316	89.9763	-2.10396	468.614	47.896
18.0667	5.23354	58.543	90.0431	-2.90504	468.698	47.8988
18.0833	5.23338	58.531	90.0239	-2.46086	468.685	47.8985
18.1	5.23354	58.5319	89.9999	-2.35847	468.675	47.8967
18.1167	5.23659	58.5296	90.0127	-2.37267	468.661	47.8948
18.1333	5.23735	58.5171	89.977	-2.06581	468.573	47.895
18.15	5.23705	58.5896	90.0124	-2.34825	468.557	47.893
18.1667	5.23827	58.5682	90.0646	-1.72661	468.533	47.8948
18.1833	5.23766	58.5586	90.023	-2.50984	468.518	47.8944
18.2	5.24162	58.5026	89.9265	-2.30721	468.562	47.8991
18.2167	5.24391	58.5587	90.004	-2.92351	468.423	47.8971
18.2333	5.24529	58.5079	89.9802	-1.54839	468.474	47.8991
18.25	5.24056	58.5105	89.9532	-2.42989	468.505	47.8994
18.2667	5.24254	58.5557	90.0394	-2.15569	468.375	47.8989
18.2833	5.24498	58.5435	90.0288	-1.77727	468.559	47.8994
18.3	5.24086	58.572	90.0625	-2.35603	468.52	47.9012
18.3167	5.2404	58.561	89.9944	-2.91985	468.577	47.9008
18.3333	5.23872	58.5644	90.0814	-3.07426	468.574	47.9003
18.35	5.23781	58.6065	90.1601	-2.56111	468.619	47.9
18.3667	5.23415	58.5821	90.0834	-2.48421	468.588	47.8999
18.3833	5.23888	58.5398	90.03	-2.26128	468.633	47.9
18.4	5.24132	58.4991	89.9564	-3.06587	468.743	47.8991
18.4167	5.24025	58.5621	90.1276	-3.19405	468.686	47.9015
18.4333	5.23857	58.5188	89.968	-2.47108	468.768	47.9023
18.45	5.23674	58.5265	90.0074	-2.46269	468.924	47.9018
18.4667	5.2372	58.5429	89.9926	-2.6696	468.864	47.9018
18.4833	5.24239	58.5877	90.014	-2.39601	468.725	47.9035
18.5	5.24681	58.5979	90.0748	-2.16118	468.799	47.9031
18.5167	5.2459	58.5293	89.9683	-2.61833	468.918	47.9037
18.5333	5.24513	58.5787	90.03	-2.59026	468.779	47.8994
18.55	5.24651	58.5169	89.9795	-1.96678	468.909	47.9003
18.5667	5.24467	58.4902	89.938	-3.34602	468.902	47.9014
18.5833	5.24391	58.523	89.9725	-1.32011	468.885	47.9032
18.6	5.24269	58.5371	90.0501	-3.04619	468.819	47.9029
18.6167	5.24513	58.5394	90.0144	-2.40791	468.771	47.905
18.6333	5.24773	58.5276	90.0036	-1.8792	468.795	47.9031
18.65	5.24422	58.5334	90.0053	-2.65648	468.67	47.9072
18.6667	5.23888	58.5055	89.9715	-2.58492	468.541	47.9029
18.6833	5.23811	58.5168	90.0016	-2.57362	468.521	47.9038
18.7	5.23994	58.5484	90.0126	-1.90117	468.313	47.9018
18.7167	5.24391	58.5641	90.043	-2.39891	468.267	47.9035
18.7333	5.2462	58.5279	90.0204	-1.51802	468.208	47.9049
18.75	5.24681	58.5503	90.0135	-1.90422	468.043	47.9058
18.7667	5.24422	58.5075	89.9709	-1.39458	468.132	47.9079
18.7833	5.24269	58.5256	90.0021	-1.45424	468.201	47.9093
18.8	5.24193	58.4995	89.938	-1.91734	468.142	47.9083
18.8167	5.24101	58.5203	89.9954	-1.35582	468.377	47.9102
18.8333	5.24132	58.5159	89.9807	-1.98174	468.495	47.905
18.85	5.24117	58.5349	90.0147	-1.89583	468.49	47.9028
18.8667	5.24254	58.5334	89.9932	-1.8882	468.407	47.9072
18.8833	5.24529	58.6626	90.2259	-1.73073	468.421	47.9041
18.9	5.25139	58.5572	90.0509	-1.02806	468.467	47.9041
18.9167	5.25398	58.5856	90.1205	-1.13228	468.527	47.9015
18.9333	5.25093	58.5603	90.0619	-1.18355	468.711	47.9079
18.95	5.24803	58.5174	89.9783	-1.74507	468.796	47.9041
18.9667	5.25169	58.4979	89.9412	-2.17308	468.923	47.906
18.9833	5.25185	58.5276	90.0034	-2.09847	468.997	47.902
19	5.25429	58.518	89.9694	-2.31483	468.99	47.9055
19.0167	5.25337	58.5503	90.0161	-1.95244	468.896	47.907
19.0333	5.25429	58.5142	89.9461	-1.96144	468.93	47.9057
19.05	5.25444	58.5943	90.0771	-2.40318	468.905	47.9072
19.0667	5.25505	58.5168	89.9572	-2.28218	468.752	47.9067
19.0833	5.2549	58.5758	90.1052	-2.17842	468.895	47.9084
19.1	5.2552	58.5037	89.9303	-3.21846	468.95	47.9098
19.1167	5.2549	58.5236	89.9935	-2.57713	468.934	47.9086
19.1333	5.25536	58.5342	89.9603	-3.24059	468.871	47.9055
19.15	5.25276	58.5418	89.965	-2.62596	468.85	47.9064
19.1667	5.25475	58.5598	90.0306	-2.72377	468.834	47.9067
19.1833	5.25856	58.5685	90.046	-2.87346	468.618	47.9095
19.2	5.26009	58.5316	89.9799	-2.78633	468.561	47.9084
19.2167	5.25917	58.5302	89.9766	-2.8228	468.435	47.9119
19.2333	5.25932	58.57	90.005	-3.16368	468.384	47.9104
19.25	5.26039	58.5224	89.9812	-1.65871	468.447	47.9112
19.2667	5.26238	58.538	90.0036	-1.34865	468.544	47.9133
19.2833	5.26024	58.5545	90.0437	-3.41881	468.602	47.9148
19.3	5.25642	58.5545	89.9867	-2.32628	468.731	47.9141
19.3167	5.25597	58.5261	89.9426	-2.44179	468.763	47.9131
19.3333	5.25429	58.5856	90.0741	-2.73338	468.691	47.9122
19.35	5.25795	58.5613	89.9912	-2.6844	468.969	47.9116
19.3667	5.26115	58.5448	90.0066	-2.31316	469.058	47.913
19.3833	5.25917	58.5937	90.035	-2.17903	468.948	47.9113
19.4	5.25841	58.5561	90.017	-2.2332	468.892	47.9118
19.4167	5.25597	58.5571	90.0315	-1.56929	468.876	47.9145
19.4333	5.25688	58.5871	90.0291	-1.82549	468.821	47.9131
19.45	5.25749	58.5699	90.0095	-2.28218	468.713	47.915
19.4667	5.25459	58.5178	89.9671	-2.11098	468.618	47.9128
19.4833	5.25353	58.579	90.061	-2.17064	468.609	47.9145
19.5	5.25063	58.5619	90.0137	-2.15096	468.489	47.916
19.5167	5.24971	58.5458	89.9928	-2.39418	468.469	47.9162
19.5333	5.25093	58.5516	89.958	-1.49117	468.478	47.9182
19.55	5.252	58.568	90.024	-2.78282	468.305	47.92
19.5667	5.25459	58.5677	89.9778	-2.24632	468.316	47.9166
19.5833	5.25383	58.5314	89.9735	-1.99486	468.294	47.9165
19.6	5.25505	58.5461	90.0268	-1.61934	468.23	47.9159
19.6167	5.25887	58.7209	90.267	-2.46147	468.529	47.9218
19.6333	5.26039	58.5136	89.9403	-2.0562	468.559	47.9194
19.65	5.25826	58.5107	89.9276	-1.5699	468.577	47.9189
19.6667	5.25734	58.5067	89.9345	-1.82137	468.625	47.9191
19.6833	5.25154	58.6726	90.0855	-1.84166	468.646	47.9165
19.7	5.25154	58.5323	89.9812	-2.44667	468.639	47.9221
19.7167	5.25551	58.5748	90.0379	-2.04903	468.656	47.9191
19.7333	5.25551	58.5716	90.0135	-1.66527	468.702	47.9198
19.75	5.25307	58.5893	90.0756	-1.96205	468.763	47.9189
19.7667	5.25475	58.5128	89.9429	-1.13121	468.763	47.9185
19.7833	5.25703	58.5282	89.9709	-1.20323	468.822	47.9194
19.8	5.2549	58.5368	89.9537	-1.87553	468.849	47.9189
19.8167	5.25383	58.7132	90.1606	-1.57158	468.749	47.9205
19.8333	5.25429	58.5867	90.1095	-1.95244	468.794	47.9212
19.85	5.25764	58.5224	89.9735	-1.69029	468.831	47.9177
19.8667	5.25246	58.5542	89.9876	-2.17903	468.671	47.9208
19.8833	5.25597	58.6541	90.1264	-1.30394	468.804	47.9223
19.9	5.2552	58.529	89.9729	-2.0211	468.766	47.9238
19.9167	5.25276	58.5195	89.9519	-2.04185	468.864	47.9215
19.9333	5.25154	58.6451	90.0755	-1.23543	468.953	47.9241
19.95	5.25749	58.5333	89.9975	-1.75636	469.014	47.9215
19.9667	5.26131	58.5499	89.9503	-2.30659	468.945	47.9212
19.9833	5.26176	58.5371	89.9659	-1.92085	468.838	47.924
20	5.26283	58.5835	90.051	-1.84166	468.766	47.9214
20.0167	5.26299	58.6817	90.2142	-2.49245	468.677	47.9215
20.0333	5.26421	58.599	90.0396	-1.33446	468.61	47.9224
20.05	5.26482	58.5503	89.9928	-1.27541	468.681	47.9231
20.0667	5.26451	58.5467	89.9574	-1.72188	468.712	47.9281
20.0833	5.26314	58.5435	89.9931	-1.58302	468.565	47.9266
20.1	5.26207	58.5844	90.0616	-1.77727	468.606	47.9261
20.1167	5.26436	58.5362	89.9847	-2.20528	468.502	47.9258
20.1333	5.26466	58.5555	90.015	-2.05498	468.355	47.9229
20.15	5.26497	58.5777	90.0915	-2.61055	468.519	47.9221
20.1667	5.26604	58.5603	89.9856	-1.16875	468.478	47.9243
20.1833	5.26787	58.5719	90.0488	-1.89293	468.448	47.9247
20.2	5.26863	58.5398	90.0192	-1.86485	468.528	47.9267
20.2167	5.27031	58.5833	90.0391	-2.35603	468.588	47.9267
20.2333	5.26802	58.574	90.0494	-2.17308	468.626	47.9264
20.25	5.26985	58.5358	89.9342	-1.96922	468.685	47.9249
20.2667	5.26802	58.5619	90.0369	-2.45674	468.759	47.925
20.2833	5.26436	58.5653	90.0044	-1.76949	468.817	47.927
20.3	5.2636	58.5297	89.9287	-1.76064	468.838	47.9285
20.3167	5.26665	58.5386	89.9746	-2.13066	469.036	47.9279
20.3333	5.26573	58.5264	89.9386	-2.5396	469.112	47.9263
20.35	5.27229	58.5918	90.0469	-2.12303	468.992	47.9272
20.3667	5.27168	58.5342	89.9479	-1.89705	469.081	47.9304
20.3833	5.26939	58.5441	89.9806	-2.33223	469.041	47.9299
20.4	5.26802	58.5987	90.0196	-2.44484	468.796	47.9339
20.4167	5.2668	58.6663	90.088	-2.11098	468.88	47.9362
20.4333	5.26955	58.5986	90.0658	-2.49367	468.755	47.9371
20.45	5.26955	58.5546	89.9719	-2.32857	468.795	47.9377
20.4667	5.27153	58.5864	89.9867	-2.35542	468.869	47.9389
20.4833	5.27031	58.5477	89.9775	-1.98296	468.879	47.9362
20.5	5.26482	58.5445	89.9407	-2.6255	468.829	47.9318
20.5167	5.26329	58.5584	89.9921	-2.80251	468.87	47.9336
20.5333	5.26527	58.5346	89.9339	-1.89232	468.996	47.9327
20.55	5.2607	58.5641	90.0419	-1.57997	468.899	47.9366
20.5667	5.26085	58.5842	90.0257	-2.42043	468.876	47.9368
20.5833	5.26283	58.559	89.9897	-2.39662	468.938	47.9333
20.6	5.26665	58.5516	90.01	-2.08305	468.879	47.9314
20.6167	5.26711	58.5795	90.0111	-3.16429	468.885	47.9327
20.6333	5.26894	58.6137	89.9972	-2.24037	468.952	47.9337
20.65	5.26863	58.5787	89.9992	-2.20696	469	47.933
20.6667	5.27184	58.5543	89.9979	-2.25349	468.862	47.9282
20.6833	5.26802	58.5548	89.94	-2.73216	468.896	47.9327
20.7	5.2639	58.5615	89.9677	-2.64153	468.881	47.931
20.7167	5.26817	58.5958	89.9746	-2.38289	468.896	47.9325
20.7333	5.26543	58.5365	89.9229	-2.29286	468.853	47.9359
20.75	5.26131	58.5725	89.9708	-1.76888	468.697	47.9333
20.7667	5.26054	58.5767	90.0018	-2.42165	468.615	47.9337
20.7833	5.2636	58.5738	89.977	-2.75291	468.453	47.9369
20.8	5.26283	58.5252	89.9128	-2.61894	468.513	47.936
20.8167	5.26238	58.5462	89.9604	-2.03651	468.485	47.9365
20.8333	5.26619	58.6454	90.0306	-2.78999	468.522	47.9345
20.85	5.26405	58.6199	90.0686	-3.08373	468.625	47.9375
20.8667	5.2607	58.5598	89.9841	-2.09679	468.702	47.9369
20.8833	5.26192	58.5514	89.9706	-1.74263	468.685	47.9363
20.9	5.26634	58.5796	89.9769	-1.98891	468.815	47.936
20.9167	5.26726	58.5625	89.9474	-1.903	468.856	47.9363
20.9333	5.26543	58.55	89.9525	-2.39174	468.667	47.9386
20.95	5.26268	58.5624	89.9688	-2.10869	468.856	47.9365
20.9667	5.26344	58.61	90.0861	-3.6393	468.894	47.934
20.9833	5.25902	58.5734	89.9921	-3.41942	468.811	47.9365
21	5.25932	58.5651	89.931	-2.77626	468.824	47.938
21.0167	5.26085	58.6135	90.0597	-2.58125	468.801	47.9398
21.0333	5.26436	58.5674	89.9856	-2.65755	468.823	47.9411
21.05	5.26451	58.5935	90.043	-2.27074	468.745	47.9411
21.0667	5.25978	58.6185	90.0242	-1.66466	468.751	47.9366
21.0833	5.25993	58.5928	90.0292	-1.99898	468.821	47.9363
21.1	5.26085	58.6411	90.1212	-1.97868	468.898	47.9353
21.1167	5.26222	58.7336	90.1893	-1.44051	468.836	47.938
21.1333	5.26421	58.6335	90.015	-2.38289	468.808	47.9385
21.15	5.26527	58.5923	90.0044	-3.96538	468.819	47.9346
21.1667	5.26405	58.6684	90.0985	-2.70943	469.02	47.9389
21.1833	5.2639	58.5998	90.0097	-2.73506	469.016	47.9406
21.2	5.2639	58.5418	89.9316	-2.33101	468.921	47.9417
21.2167	5.26741	58.5874	89.969	-3.78777	469.067	47.9375
21.2333	5.26695	58.5844	89.988	-2.98073	469.157	47.9427
21.25	5.26863	58.5622	90.0149	-2.30003	468.997	47.9443
21.2667	5.26756	58.5737	89.9725	-3.27034	468.961	47.9432
21.2833	5.26817	58.5702	90.0131	-3.17497	468.956	47.942
21.3	5.27367	58.5661	89.9697	-3.94859	469.012	47.9398
21.3167	5.27214	58.5717	89.9571	-2.95021	469.097	47.9385
21.3333	5.27138	58.63	90.0739	-2.85011	468.965	47.9382
21.35	5.27153	58.6517	90.1058	-3.16307	469.089	47.9389
21.3667	5.27138	58.5885	90.0591	-3.39729	469.037	47.9426
21.3833	5.26894	58.6538	90.0205	-3.17558	468.976	47.9418
21.4	5.26756	58.5214	89.8806	-2.63908	468.94	47.9406
21.4167	5.27199	58.6091	90.0628	-3.12309	468.925	47.9388
21.4333	5.27565	58.5786	89.9844	-3.20534	468.944	47.9411
21.45	5.27473	58.5644	89.9386	-3.10768	468.995	47.9432
21.4667	5.26909	58.5699	89.9567	-2.44133	468.848	47.949
21.4833	5.27412	58.597	90.0269	-2.8167	469.12	47.9469
21.5	5.27672	58.5781	90.0248	-2.79762	469.073	47.9482
21.5167	5.27809	58.5891	89.9905	-2.89909	469.073	47.9466
21.5333	5.27763	58.5969	89.996	-2.52708	469.154	47.9453
21.55	5.27794	58.5722	89.9256	-3.07304	469.125	47.9438
21.5667	5.27916	58.5944	90.0018	-2.60155	469.185	47.9447
21.5833	5.28145	58.6079	90.0147	-2.86446	469.186	47.9469
21.6	5.27565	58.5545	89.9371	-2.73689	469.116	47.9493
21.6167	5.27794	58.5734	89.9863	-2.97112	469.153	47.9516
21.6333	5.27214	58.5702	89.9741	-3.24944	469.11	47.9495
21.65	5.27687	58.585	90.0011	-2.69279	469.128	47.9476
21.6667	5.27977	58.5693	89.9571	-2.8579	469.141	47.9456
21.6833	5.2842	58.5577	89.9372	-3.30559	469.151	47.9461
21.7	5.28267	58.5894	89.9812	-2.00798	469.138	47.9478
21.7167	5.28236	58.6095	89.9593	-2.44957	469.113	47.9501
21.7333	5.28252	58.5568	89.961	-2.56279	468.864	47.9498
21.75	5.28297	58.6131	90.0471	-2.91161	468.978	47.951
21.7667	5.27779	58.5665	89.9394	-2.77382	468.847	47.951
21.7833	5.27931	58.6437	90.0504	-2.59148	468.667	47.9507
21.8	5.27947	58.5964	89.986	-2.2422	468.746	47.9511
21.8167	5.27702	58.5648	89.9508	-2.88887	468.768	47.9516
21.8333	5.27855	58.6163	90.0578	-2.61345	468.734	47.9556
21.85	5.27535	58.6074	90.0439	-3.42659	468.696	47.9537
21.8667	5.2784	58.5871	89.9892	-2.91695	468.692	47.9548
21.8833	5.28008	58.5986	89.9911	-2.55394	468.76	47.9542
21.9	5.27824	58.5816	89.9485	-2.84477	468.734	47.9525
21.9167	5.28221	58.6575	90.025	-2.72621	468.779	47.9543
21.9333	5.28618	58.5868	89.9775	-3.21968	468.85	47.9531
21.95	5.28526	58.6028	90.0446	-2.00142	468.763	47.9543
21.9667	5.28786	58.5621	89.9171	-2.56645	468.898	47.9531
21.9833	5.28923	58.5554	89.9007	-3.4301	468.894	47.9552
22	5.28786	58.5609	89.9403	-2.99553	468.735	47.9568
22.0167	5.28679	58.5886	89.948	-1.78261	468.917	47.9562
22.0333	5.29015	58.5802	89.9506	-2.53243	468.981	47.9537
22.05	5.29289	58.5979	89.9499	-2.82448	469.004	47.956
22.0667	5.2935	58.6349	90.0956	-2.90016	469.007	47.954
22.0833	5.29274	58.5835	89.9629	-2.8054	469.031	47.9562
22.1	5.2964	58.594	89.9726	-0.994034	468.864	47.9554
22.1167	5.29503	58.6123	90.021	-3.08617	468.818	47.9571
22.1333	5.29442	58.7252	90.234	-1.82137	468.887	47.9552
22.15	5.29106	58.5873	89.9604	-2.36549	468.971	47.9574
22.1667	5.29137	58.5975	89.992	-1.32362	468.945	47.9586
22.1833	5.29396	58.6289	89.9867	-3.14644	469.041	47.9581
22.2	5.29503	58.5992	90.021	-2.58019	469.125	47.9563
22.2167	5.29411	58.5943	89.9526	-1.63963	469.109	47.9566
22.2333	5.29396	58.5976	90.0021	-2.76665	469.292	47.9592
22.25	5.29793	58.6134	89.9932	-1.99303	469.391	47.956
22.2667	5.29655	58.5917	89.931	-1.80351	469.341	47.9577
22.2833	5.29244	58.5746	89.9242	-1.7469	469.509	47.9566
22.3	5.29244	58.5925	89.9763	-2.97646	469.461	47.9552
22.3167	5.2906	58.594	89.956	-2.43645	469.257	47.956
22.3333	5.2964	58.6318	89.9725	-1.549	469.273	47.9583
22.35	5.29549	58.5984	89.9625	-2.55394	469.165	47.9606
22.3667	5.29182	58.5712	89.9284	-3.9904	469.142	47.9581
22.3833	5.29244	58.6034	89.9717	-2.26418	469.206	47.9569
22.4	5.29564	58.6025	90.0004	-3.37166	469.171	47.9552
22.4167	5.29839	58.5986	89.9613	-3.57262	469.02	47.9589
22.4333	5.29762	58.6372	89.9815	-2.46452	468.758	47.96
22.45	5.29961	58.625	90.0277	-3.76442	468.724	47.9583
22.4667	5.29717	58.6382	89.9751	-2.60994	468.727	47.9604
22.4833	5.29213	59.6653	90.1353	-3.5099	468.63	47.9595
22.5	5.29305	58.6396	89.9491	-3.74901	468.643	47.9612
22.5167	5.29152	58.6224	89.9511	-3.395	468.776	47.9649
22.5333	5.2961	58.6063	89.9424	-2.79411	468.709	47.9621
22.55	5.29228	58.7048	90.0335	-2.74223	468.939	47.958
22.5667	5.29533	58.5752	89.9021	-2.35664	469.026	47.9595
22.5833	5.29137	58.5784	89.9215	-1.79161	469.068	47.9614
22.6	5.28984	58.583	89.9233	-3.21678	469.117	47.9624
22.6167	5.29045	58.6155	89.9685	-2.08366	469.177	47.9667
22.6333	5.29091	58.6028	89.981	-2.63084	469.109	47.9679
22.65	5.29167	58.581	89.9337	-2.93114	469.175	47.9659
22.6667	5.29045	58.6485	90.0268	-2.50862	469.185	47.9656
22.6833	5.2935	58.6593	90.017	-3.40202	469.141	47.9656
22.7	5.29686	58.642	89.9769	-5.96275	469.123	47.9627
22.7167	5.29259	58.5931	89.9511	-3.57613	469.173	47.9618
22.7333	5.29167	58.6367	89.9439	-30.9626	469.235	47.9612
22.75	5.28908	58.6193	90.0164	-2.0121	469.23	47.9646
22.7667	5.28816	58.5882	89.9616	-2.26906	469.467	47.9643
22.7833	5.28587	58.6025	89.9404	-2.25227	469.614	47.9656
22.8	5.28908	58.6202	89.976	0.218735	469.328	47.9658
22.8167	5.29228	58.6279	89.9928	2.98088	469.433	47.9681
22.8333	5.28954	58.6251	90.0066	-0.758591	469.356	47.9681
22.85	5.28938	58.689	90.0095	-1.08345	469.2	47.967
22.8667	5.29274	58.6082	89.9349	-1.33507	469.198	47.9694
22.8833	5.29045	58.6387	89.9749	-2.45384	469.21	47.9733
22.9	5.29274	58.6283	90.0141	-1.12755	469.157	47.9697
22.9167	5.29442	58.5981	89.9494	-1.63063	469.111	47.9702
22.9333	5.29747	58.6041	89.9514	8.52287	469.171	47.9694
22.95	5.29732	58.6385	90.0291	-0.250778	469.086	47.9687
22.9667	5.29961	58.6283	89.9929	-2.23259	468.951	47.9662
22.9833	5.29747	58.6178	89.9844	-1.98296	469.092	47.9693
23	5.29884	58.6091	89.9085	-1.18599	469.16	47.9711
23.0167	5.29778	58.6948	89.9966	-2.11815	469.146	47.9716
23.0333	5.29991	58.6559	90.019	-3.2328	469.337	47.9731
23.05	5.30174	58.5853	89.9149	-2.37144	469.218	47.9717
23.0667	5.30418	58.5914	89.9281	0.134048	469.026	47.9739
23.0833	5.30052	58.6161	89.9656	-0.47493	469.183	47.9762
23.1	5.29961	58.5838	89.8959	-2.39418	469.12	47.9777
23.1167	5.29869	58.616	89.9293	-1.01967	469.08	47.9749
23.1333	5.30129	58.6425	89.938	-1.50551	469.12	47.9762
23.15	5.30037	58.6373	89.9593	-1.17531	469.143	47.9762
23.1667	5.29945	58.6205	89.9595	-2.04903	469.188	47.9754
23.1833	5.30067	58.6253	89.9448	-0.802078	469.178	47.9743
23.2	5.30083	58.5896	89.8899	-0.638809	469.095	47.9745
23.2167	5.30342	58.6936	90.0971	-1.75514	469.163	47.9786
23.2333	5.30129	58.6291	89.9554	-3.20717	469.108	47.9765
23.25	5.30357	58.6305	89.9587	-1.67473	469.054	47.9783
23.2667	5.29945	58.7621	90.0489	-2.32033	469.029	47.9835
23.2833	5.30098	58.6015	89.896	-1.18782	468.915	47.98
23.3	5.29915	58.6135	89.97	-1.55128	469.053	47.9806
23.3167	5.29671	58.6054	89.9331	-2.8347	468.977	47.9791
23.3333	5.29625	58.6329	89.9526	-2.88887	468.874	47.9746
23.35	5.2964	58.623	89.9876	-1.7028	469.024	47.9752
23.3667	5.29686	58.6169	89.9012	-1.4196	469.168	47.98
23.3833	5.30083	58.663	89.9825	-2.93724	469.078	47.9786
23.4	5.30556	58.6102	89.9444	-2.05864	469.234	47.9755
23.4167	5.31014	58.6807	89.918	-2.83821	469.264	47.9746
23.4333	5.31349	58.6849	89.9954	-1.86729	469.233	47.9746
23.45	5.30998	58.6263	89.9883	-2.17598	469.187	47.9763
23.4667	5.31227	58.662	89.9792	-2.79411	469.27	47.9763
23.4833	5.31212	58.6427	89.9532	-2.42638	469.247	47.9786
23.5	5.3112	58.6045	89.9264	-2.80785	469.106	47.9772
23.5167	5.3054	58.6071	89.9128	-2.30476	469.047	47.9771
23.5333	5.30739	58.5999	89.9064	-1.4399	469.072	47.9755
23.55	5.30998	58.6294	89.9734	-2.94197	469.201	47.9813
23.5667	5.31242	58.6581	90.0007	-2.06276	469.366	47.9778
23.5833	5.31075	58.6073	89.9052	-2.61467	469.355	47.9772
23.6	5.31273	58.5804	89.8731	-2.75475	469.205	47.9787
23.6167	5.3109	58.5969	89.8855	-3.46413	469.394	47.9787
23.6333	5.30815	58.6033	89.9151	-2.46208	469.414	47.9769
23.65	5.30907	58.6506	90.0436	-2.65755	469.365	47.9786
23.6667	5.308	58.6456	90.0259	-3.20839	469.43	47.9815
23.6833	5.30785	58.63	89.9171	-2.82753	469.354	47.9794
23.7	5.30693	58.6793	90.0031	-3.48137	469.326	47.9803
23.7167	5.30373	58.6355	89.9606	-2.13615	469.277	47.9812
23.7333	5.30129	58.6138	89.9349	-3.06648	469.275	47.98
23.75	5.30403	58.5905	89.9	-3.17024	469.37	47.9815
23.7667	5.30388	58.6066	89.918	-2.33757	469.308	47.9791
23.7833	5.30434	58.6506	89.9885	-2.33162	469.27	47.9815
23.8	5.30373	58.6022	89.8983	-3.30971	469.147	47.9842
23.8167	5.30022	58.6263	89.9192	-3.144	469.102	47.9829
23.8333	5.29671	58.6721	89.8939	-2.48772	469.026	47.9818
23.85	5.30037	58.6184	89.922	-2.78404	468.97	47.98
23.8667	5.3019	58.6607	90.0114	-2.75246	468.851	47.9862
23.8833	5.30037	58.6167	89.9319	-2.31483	468.996	47.982
23.9	5.29762	58.6456	89.9764	-2.46864	468.97	47.9838
23.9167	5.29076	58.632	89.9465	-3.35564	468.866	47.9823
23.9333	5.2906	58.6433	89.9616	-3.11714	468.893	47.9858
23.95	5.28984	58.6518	89.9679	-2.48299	468.921	47.9849
23.9667	5.29152	58.6425	89.9786	-2.87819	468.903	47.9894
23.9833	5.29289	58.6037	89.891	-2.67067	468.827	47.9878
24	5.28923	58.7878	90.0463	0.137711	468.877	47.9888
24.0167	5.29076	58.655	90.06	4.13353	468.986	47.9871
24.0333	5.29076	58.6431	90.0005	7.06261	468.911	47.9878
24.05	5.28816	58.6158	89.9023	8.51158	468.905	47.9891
24.0667	5.28755	58.6422	89.9189	33.7177	468.97	47.9896
24.0833	5.29045	58.6501	89.9282	19.9378	468.968	47.9874
24.1	5.29137	58.671	89.9545	17.0219	469.033	47.9868
24.1167	5.28786	58.7429	90.0753	19.7453	469.069	47.9906
24.1333	5.2874	58.6192	89.9329	10.5357	469.004	47.9913
24.15	5.28694	58.6671	89.9195	2.64946	469.153	47.989
24.1667	5.2906	58.6341	89.9479	1.99974	469.121	47.9929
24.1833	5.28969	58.6588	89.9239	2.87239	469.058	47.9957
24.2	5.28999	58.6474	89.9206	3.01003	469.227	47.9949
24.2167	5.29289	58.6585	89.9293	2.94685	469.248	47.9961
24.2333	5.29411	58.7283	89.9882	2.8437	469.252	47.9957
24.25	5.29762	58.626	89.9113	2.75673	469.19	47.9942
24.2667	5.29701	58.6385	89.9085	2.45506	469.255	47.9934
24.2833	5.29503	58.6178	89.9163	2.61421	469.224	47.9968
24.3	5.28877	58.625	89.9178	2.2715	469.183	47.9972
24.3167	5.2935	58.6144	89.8829	1.77681	469.225	47.9971
24.3333	5.29457	58.5975	89.8666	2.82463	469.177	47.9939
24.35	5.29579	58.635	89.9192	2.69356	468.984	47.9978
24.3667	5.29778	58.7089	90.052	2.50999	469.013	47.9942
24.3833	5.29625	58.6065	89.8707	2.68822	469.09	47.9929
24.4	5.29915	58.681	89.9639	2.98378	469.1	47.9899
24.4167	5.29457	58.6369	89.932	2.65236	469.286	47.9926
24.4333	5.29366	58.6575	90.0089	2.90688	469.373	47.9913
24.45	5.29213	58.6791	90.0195	2.69356	469.293	47.9922
24.4667	5.29045	58.642	89.9635	2.30186	469.54	47.9926
24.4833	5.28847	58.7061	89.996	2.40501	469.631	47.9926
24.5	5.2842	58.6559	89.9525	2.39906	469.499	47.9929
24.5167	5.28587	58.6361	89.9184	2.28172	469.371	47.9932
24.5333	5.28542	58.6317	89.967	2.58385	469.232	47.9939
24.55	5.28969	58.8679	90.1357	2.86156	469.04	47.9943
24.5667	5.2842	58.635	89.8811	1.62239	468.946	47.9954
24.5833	5.2842	58.767	90.133	3.04878	468.962	47.9929
24.6	5.28557	58.6243	89.9383	1.85371	469.035	47.9932
24.6167	5.28526	58.6396	89.9612	2.3156	469.011	47.9923
24.6333	5.2842	58.643	89.9682	1.78154	469.117	47.9914
24.65	5.28496	58.6243	89.918	2.02827	469.113	47.992
24.6667	5.28542	58.6457	89.95	2.12791	469.084	47.9897
24.6833	5.28786	58.6759	89.9802	2.92961	469.266	47.9864
24.7	5.28679	58.6427	89.9274	0.869064	469.23	47.9859
24.7167	5.28313	58.6805	89.9758	1.47469	469.134	47.9926
24.7333	5.28297	58.6298	89.9334	1.68556	469.234	47.9902
24.75	5.28358	58.6358	89.9299	1.42036	469.169	47.9849
24.7667	5.28206	58.6213	89.8953	1.45073	469.138	47.9813
24.7833	5.28053	58.6292	89.9125	1.83876	469.259	47.9809
24.8	5.27626	58.6185	89.8974	0.914993	469.272	47.9824
24.8167	5.28038	58.6503	89.9316	1.51512	469.271	47.9874
24.8333	5.28084	58.6352	89.9072	1.26244	469.21	47.9849
24.85	5.28328	58.6384	89.9485	0.465469	469.246	47.9853
24.8667	5.28099	58.6431	89.9232	0.515518	469.26	47.989
24.8833	5.27733	58.6523	89.9645	-0.552444	469.171	47.9885
24.9	5.27229	58.6109	89.893	-0.710983	469.21	47.987
24.9167	5.26924	58.6283	89.8736	0.387497	469.271	47.9864
24.9333	5.26619	58.673	89.9497	-0.989304	469.239	47.9885
24.95	5.26756	58.6639	89.9899	-8.35762	469.399	47.9878
24.9667	5.26802	58.6405	89.9229	-0.978012	469.383	47.9879
24.9833	5.26299	58.6881	89.9442	-0.493393	469.221	47.9882
25	5.261	58.6257	89.9078	-0.105972	469.35	47.9882
25.0167	5.25978	58.7028	89.9743	-0.110092	469.311	47.985
25.0333	5.25856	58.646	89.9137	-0.695419	469.403	47.9874
25.05	5.2552	58.6732	89.9479	-0.664444	469.459	47.9878
25.0667	5.25841	58.6181	89.8591	-0.926132	469.422	47.9829
25.0833	5.25673	58.6285	89.9119	-1.01677	469.404	47.983
25.1	5.2549	58.7186	90.079	-1.82076	469.366	47.9815
25.1167	5.25795	58.6497	89.9723	-0.372391	469.51	47.9839
25.1333	5.25856	58.6732	89.9537	-0.466538	469.586	47.9858
25.15	5.25841	58.7193	90.0689	-0.0815582	469.455	47.9864
25.1667	5.25764	58.6507	89.8962	-0.331192	469.469	47.9836
25.1833	5.2552	58.6439	89.9046	-0.204239	469.401	47.9832
25.2	5.24986	58.6474	89.9708	-0.620956	469.322	47.9827
25.2167	5.25139	58.6172	89.8953	-1.16753	469.477	47.9815
25.2333	5.25169	58.68	90.0018	-0.941544	469.474	47.9864
25.25	5.25047	58.6575	89.9055	-0.554733	469.232	47.9842
25.2667	5.25261	58.6309	89.9041	-0.351486	469.348	47.9821
25.2833	5.25581	58.6474	89.9349	-0.0904083	469.385	47.9838
25.3	5.25688	58.6416	89.9062	-0.268021	469.538	47.9842
25.3167	5.25337	58.6562	89.9171	0.327225	469.597	47.9832
25.3333	5.25063	58.6239	89.8676	-0.355148	469.563	47.9798
25.35	5.25139	58.6626	89.9557	-0.394363	469.503	47.9781
25.3667	5.25291	58.6312	89.9069	-0.724106	469.484	47.9801
25.3833	5.25368	58.6202	89.875	-0.0397491	469.475	47.982
25.4	5.24986	58.6271	89.9186	-0.409317	469.374	47.9786
25.4167	5.24925	58.6233	89.8772	-0.200119	469.338	47.9804
25.4333	5.24681	58.6655	89.9117	-0.392685	469.36	47.9827
25.45	5.24559	58.6378	89.9027	-0.445023	469.205	47.983
25.4667	5.24513	58.7466	90.0909	0.0792694	469.122	47.9827
25.4833	5.24651	58.6532	89.9358	-0.578537	469.301	47.9832
25.5	5.24925	58.6445	89.9061	-0.488663	469.428	47.982
25.5167	5.24727	58.6504	89.9303	0.0566864	469.255	47.9818
25.5333	5.24284	58.6446	89.8942	-0.0791168	469.526	47.9795
25.55	5.23979	58.6224	89.8759	-0.163803	469.557	47.9812
25.5667	5.23323	58.6511	89.8896	0.499496	469.582	47.98
25.5833	5.23598	58.6538	89.913	0.198441	469.543	47.9792
25.6	5.23872	58.6366	89.913	-1.53587	469.65	47.9813
25.6167	5.23659	58.6654	89.9239	0.259323	469.691	47.9861
25.6333	5.23155	58.6678	89.9239	-0.328293	469.734	47.9821
25.65	5.23003	58.6861	89.9075	0.346298	469.636	47.9861
25.6667	5.23186	58.6501	89.8835	-0.327072	469.547	47.9839
25.6833	5.22896	58.6797	89.9697	0.310593	469.486	47.9841
25.7	5.2282	58.6463	89.9117	-0.165024	469.538	47.9836
25.7167	5.22591	58.6442	89.9172	0.30571	469.519	47.9803
25.7333	5.22804	58.6669	89.8968	0.0899506	469.398	47.9841
25.75	5.22652	58.7112	89.97	0.411301	469.483	47.9836
25.7667	5.22697	58.6474	89.8905	-0.688858	469.563	47.9832
25.7833	5.23018	58.6492	89.9169	0.211563	469.42	47.981
25.8	5.22774	58.6272	89.8713	0.385056	469.593	47.9856
25.8167	5.23018	58.6517	89.9513	-0.958939	469.672	47.9847
25.8333	5.22926	58.6349	89.8875	-0.337143	469.75	47.9862
25.85	5.23003	58.6572	89.9487	-0.121384	469.783	47.9847
25.8667	5.23216	58.6453	89.9178	-0.402756	469.823	47.9873
25.8833	5.23262	58.6437	89.8934	-0.488052	469.963	47.9853
25.9	5.22636	58.6549	89.9189	-0.219193	469.947	47.987
25.9167	5.22316	58.6802	89.9538	-1.31706	469.876	47.9867
25.9333	5.22133	58.7161	90.0398	-0.0766754	469.849	47.9858
25.95	5.22408	58.7145	90.0088	-0.457077	469.863	47.987
25.9667	5.22087	58.6442	89.9	-0.37117	469.884	47.9823
25.9833	5.21812	58.7659	90.0626	-0.683517	469.872	47.9826
26	5.21812	58.6483	89.905	-0.457687	469.728	47.9856
26.0167	5.22041	58.666	89.9412	-0.550613	469.845	47.9847
26.0333	5.2224	58.6424	89.8863	-0.831986	469.828	47.9839
26.05	5.22697	58.6803	89.9308	-0.222702	469.663	47.9847
26.0667	5.22316	58.7118	89.9641	-0.524979	469.855	47.9791
26.0833	5.2227	58.6506	89.9155	-1.20323	469.945	47.9801
26.1	5.22057	58.6367	89.8811	-1.06148	469.823	47.9787
26.1167	5.22331	58.7339	89.931	-1.10619	469.819	47.9789
26.1333	5.21965	58.6768	89.9561	-0.554123	469.854	47.9812
26.15	5.22163	58.6669	89.9456	-0.697861	469.879	47.9827
26.1667	5.22285	58.7197	90.0675	-1.57463	469.791	47.9841
26.1833	5.21996	58.6543	89.9241	-2.00264	469.78	47.9845
26.2	5.21782	58.632	89.8753	-0.833664	469.801	47.9801
26.2167	5.22041	58.6794	89.9839	-0.656662	469.868	47.9791
26.2333	5.22041	58.6684	89.9601	-0.309219	469.892	47.9801
26.25	5.2195	58.6393	89.8702	-0.890884	469.933	47.9813
26.2667	5.21889	58.7374	90.0716	-0.58876	469.917	47.9809
26.2833	5.21889	58.6491	89.9023	-0.545883	470.047	47.9781
26.3	5.21431	58.6576	89.914	-0.753861	470.052	47.9807
26.3167	5.21233	58.6504	89.8866	-0.601273	469.878	47.9809
26.3333	5.21278	58.6857	90.0044	-0.85762	470.023	47.9818
26.35	5.21248	58.6343	89.9134	-0.530319	470.116	47.9823
26.3667	5.21599	58.6448	89.9392	0.0572968	470.014	47.9836
26.3833	5.21599	58.7034	89.9569	-0.437393	470.124	47.9876
26.4	5.21904	58.7232	89.9322	-0.686569	470.149	47.989
26.4167	5.22148	58.6559	89.9397	-0.568466	470.189	47.9873
26.4333	5.2224	58.6335	89.8739	-0.139847	470.173	47.9845
26.45	5.22057	58.6694	89.9661	0.0637054	470.149	47.987
26.4667	5.22743	58.6704	89.9395	-0.670395	470.214	47.9861
26.4833	5.22423	58.7457	90.0475	-0.626297	470.156	47.9852
26.5	5.22392	58.6358	89.8725	0.02388	470.08	47.9856
26.5167	5.22179	58.6282	89.9117	-0.416489	470.054	47.9839
26.5333	5.21996	58.6507	89.9021	-0.432053	470.02	47.9861
26.55	5.21996	58.7899	90.0271	-0.169754	470.08	47.9871
26.5667	5.21629	58.6825	89.9555	-0.20668	470.047	47.9849
26.5833	5.21629	58.6578	89.9235	-0.381851	469.978	47.9849
26.6	5.21523	58.6512	89.9239	-0.26329	470.164	47.9862
26.6167	5.21721	58.6686	89.9253	-0.247879	470.117	47.9874
26.6333	5.21706	58.7071	90.0066	-0.621567	469.978	47.985
26.65	5.21446	58.6486	89.883	-0.578079	470.117	47.9864
26.6667	5.21553	58.6509	89.9145	-1.44402	470.215	47.9855
26.6833	5.21828	58.6935	90.003	-2.2184	470.209	47.9864
26.7	5.21263	58.6124	89.8406	-0.580368	470.196	47.9829
26.7167	5.20943	58.624	89.8722	-0.517807	470.231	47.9841
26.7333	5.21172	58.661	89.9133	-0.400467	470.323	47.9849
26.75	5.20897	58.6776	89.9232	-0.684738	470.249	47.983
26.7667	5.21156	58.6526	89.9099	-0.568466	470.218	47.983
26.7833	5.20851	58.7363	90.0138	-1.02211	470.215	47.9884
26.8	5.20607	58.6999	89.9426	-1.53648	470.235	47.9908
26.8167	5.20714	58.6697	89.9567	-0.953598	470.265	47.9887
26.8333	5.20348	58.6414	89.9285	-1.16692	470.237	47.9845
26.85	5.20317	58.6713	89.9535	-0.880203	470.205	47.9867
26.8667	5.20134	58.7055	89.9935	-0.80101	470.301	47.9887
26.8833	5.20027	58.6269	89.904	-0.92186	470.247	47.9852
26.9	5.19646	58.632	89.9232	-0.498123	470.061	47.9841
26.9167	5.20012	58.6762	89.9534	-1.31477	470.304	47.985
26.9333	5.20042	58.641	89.909	-1.78139	470.338	47.9873
26.95	5.20027	58.6596	89.9444	-0.763321	470.28	47.989
26.9667	5.20226	58.6813	89.9215	-1.07872	470.223	47.9906
26.9833	5.20363	58.6427	89.8931	-1.22353	470.291	47.9853
27	5.20332	58.6607	89.936	-1.726	470.309	47.9867
27.0167	5.20119	58.6677	89.954	-1.0244	470.283	47.9873
27.0333	5.20119	58.6736	89.9618	-0.874252	470.311	47.9906
27.05	5.19997	58.659	89.9207	-1.76003	470.377	47.9888
27.0667	5.19569	58.6272	89.8919	-2.10274	470.334	47.9876
27.0833	5.19661	58.6701	90.055	-4.08867	470.41	47.9896
27.1	5.2021	58.6427	89.9053	-0.826035	470.388	47.9899
27.1167	5.20042	58.7199	90.086	-2.10213	470.343	47.9873
27.1333	5.19997	58.8039	90.1066	-0.597611	470.368	47.9871
27.15	5.19814	58.6628	89.9641	-0.935593	470.366	47.9902
27.1667	5.20393	58.6485	89.9387	-1.33736	470.196	47.9894
27.1833	5.20363	58.6236	89.8777	-0.365829	470.346	47.9891
27.2	5.20393	58.6276	89.8803	-0.550613	470.326	47.9891
27.2167	5.20119	58.657	89.9256	0.216904	470.278	47.9873
27.2333	5.20103	58.6492	89.9139	-0.189438	470.313	47.9876
27.25	5.2021	58.6285	89.8893	-0.595322	470.357	47.9908
27.2667	5.1992	58.6987	89.9784	-0.575638	470.303	47.9842
27.2833	5.20042	58.672	89.9317	-0.586929	470.276	47.9867
27.3	5.20073	58.6359	89.8978	-0.593491	470.263	47.9906
27.3167	5.20195	58.6666	89.9429	-0.596542	470.309	47.9905
27.3333	5.20302	58.6381	89.9058	-0.903397	470.26	47.9887
27.35	5.20149	58.6665	89.9186	-0.274582	470.316	47.9836
27.3667	5.20103	58.6947	90.0294	-0.0713348	470.328	47.9864
27.3833	5.19981	58.6492	89.9358	-0.355759	470.389	47.9841
27.4	5.20088	58.6695	89.9255	-0.000991821	470.381	47.9879
27.4167	5.19951	58.6329	89.8818	-0.306778	470.399	47.991
27.4333	5.19814	58.6254	89.8808	0.5233	470.335	47.9902
27.45	5.19493	58.6527	89.9416	-0.281754	470.444	47.9894
27.4667	5.19386	58.6738	89.9952	-0.107193	470.432	47.9876
27.4833	5.19005	58.6408	89.9247	-0.515366	470.349	47.9852
27.5	5.18715	58.6236	89.8986	-1.05537	470.495	47.9873
27.5167	5.18883	58.6008	89.8608	-0.575638	470.478	47.9876
27.5333	5.18501	58.6179	89.8765	-0.842667	470.47	47.9882
27.55	5.18288	58.6724	89.9606	-0.186996	470.468	47.9832
27.5667	5.17998	58.6599	89.9313	-0.156021	470.542	47.9842
27.5833	5.18318	58.6865	89.9632	-0.522537	470.54	47.9816
27.6	5.18181	58.6349	89.9201	-0.911789	470.486	47.9809
27.6167	5.18044	58.6514	89.9419	-1.0685	470.457	47.9841
27.6333	5.18364	58.778	89.939	-0.297318	470.466	47.9835
27.65	5.17967	58.6385	89.9006	-1.17943	470.394	47.9812
27.6667	5.18379	58.6402	89.9415	-0.931473	470.461	47.9821
27.6833	5.18089	58.6616	89.9685	-1.30394	470.436	47.9853
27.7	5.18333	58.6768	89.9877	-0.776444	470.406	47.9849
27.7167	5.18593	58.6774	89.9021	-0.958328	470.448	47.982
27.7333	5.1902	58.6765	89.9621	-0.248947	470.447	47.9801
27.75	5.18578	58.6546	89.9491	-0.839157	470.251	47.9813
27.7667	5.18196	58.758	90.0465	-1.38206	470.464	47.9838
27.7833	5.18379	58.6524	89.9102	-0.256729	470.406	47.9818
27.8	5.18379	58.6642	89.9273	-1.0656	470.397	47.9836
27.8167	5.18166	58.6074	89.8959	-0.476761	470.366	47.9833
27.8333	5.17799	58.6568	89.9644	-0.378342	470.444	47.987
27.85	5.17708	58.6231	89.8776	-0.239487	470.383	47.9852
27.8667	5.17815	58.6541	89.9659	-1.00365	470.413	47.9855
27.8833	5.1783	58.662	89.9532	-0.797348	470.464	47.9844
27.9	5.17906	58.6245	89.9145	-1.26884	470.488	47.9858
27.9167	5.17921	58.6504	89.9322	0.242538	470.371	47.9794
27.9333	5.18135	58.6622	89.8916	-0.555954	470.426	47.9835
27.95	5.18028	58.6247	89.9032	-1.45546	470.479	47.9827
27.9667	5.17998	58.6353	89.9094	-1.30333	470.432	47.9827
27.9833	5.17693	58.6607	89.9378	-1.726	470.482	47.985
28	5.18044	58.6637	89.9259	-0.624466	470.473	47.9844
28.0167	5.17876	58.6373	89.9189	-1.10619	470.315	47.9838
28.0333	5.17647	58.6877	89.9912	-1.64665	470.523	47.9833
28.05	5.17891	58.6613	89.9606	-0.742569	470.498	47.9821
28.0667	5.18059	58.6898	89.9638	-0.232925	470.449	47.9844
28.0833	5.18135	58.6893	89.9712	-0.598831	470.525	47.9849
28.1	5.18349	58.6269	89.8716	0.0893402	470.515	47.9824
28.1167	5.18532	58.7649	89.9827	-0.244827	470.538	47.9849
28.1333	5.18456	58.6478	89.9427	-0.626297	470.532	47.9842
28.15	5.18074	58.6675	89.9653	-1.16508	470.607	47.9832
28.1667	5.18181	58.6547	89.938	-1.4315	470.588	47.9798
28.1833	5.1783	58.6413	89.9218	-1.0894	470.517	47.9797
28.2	5.17983	58.6695	89.9854	-1.35704	470.566	47.9772
28.2167	5.18013	58.6349	89.9487	-1.23421	470.609	47.9762
28.2333	5.17769	58.6185	89.8847	-1.726	470.503	47.9784
28.25	5.17494	58.6202	89.923	-1.42677	470.526	47.9797
28.2667	5.1722	58.738	90.1473	-0.0713348	470.549	47.9787
28.2833	5.17296	58.6385	89.9218	-0.880203	470.468	47.9797
28.3	5.1754	58.6446	89.9226	-0.120316	470.564	47.9789
28.3167	5.1786	58.6573	89.9363	-0.128555	470.529	47.9784
28.3333	5.17571	58.644	89.8968	0.02388	470.407	47.9772
28.35	5.17036	58.5979	89.8708	-1.04408	470.575	47.9726
28.3667	5.16975	58.6079	89.8626	-1.46614	470.535	47.9786
28.3833	5.17189	58.6903	89.968	-0.985184	470.535	47.9803
28.4	5.17387	58.6555	89.921	-0.783005	470.53	47.9794
28.4167	5.17448	58.6726	89.9494	-0.511246	470.57	47.9777
28.4333	5.17632	58.6272	89.8988	-0.808029	470.559	47.9794
28.45	5.17799	58.6405	89.9708	-1.43394	470.537	47.9774
28.4667	5.17784	58.6396	89.9351	-0.792618	470.584	47.9791
28.4833	5.17662	58.6297	89.948	-1.22231	470.663	47.9769
28.5	5.18105	58.6128	89.8986	-0.663223	470.554	47.9723
28.5167	5.17586	58.6558	89.9174	-0.907669	470.595	47.9737
28.5333	5.17937	58.6019	89.8858	-0.812302	470.559	47.9725
28.55	5.18379	58.6179	89.8798	-1.3398	470.519	47.9729
28.5667	5.18181	58.6221	89.9348	-1.08879	470.581	47.9736
28.5833	5.17815	58.6987	90.0781	-1.38618	470.522	47.9743
28.6	5.18028	58.6317	89.9194	-1.1306	470.44	47.9781
28.6167	5.1812	58.6443	89.9529	-0.440292	470.63	47.9758
28.6333	5.17876	58.6741	89.9433	-0.541	470.638	47.9755
28.65	5.17509	58.6161	89.8986	-0.69725	470.574	47.9752
28.6667	5.17616	58.6089	89.9035	-0.48317	470.611	47.9729
28.6833	5.17769	58.6094	89.8795	-0.241318	470.617	47.9722
28.7	5.17693	58.6131	89.9015	-0.632858	470.583	47.9739
28.7167	5.17342	58.6224	89.9178	-0.396194	470.576	47.976
28.7333	5.16884	58.6648	89.959	-0.408707	470.635	47.9755
28.75	5.16563	58.628	89.9316	-0.862351	470.615	47.9765
28.7667	5.16716	58.5819	89.874	-0.891495	470.563	47.978
28.7833	5.16991	58.6242	89.9468	0.122147	470.559	47.9801
28.8	5.16838	58.6688	89.9857	-0.436173	470.63	47.9787
28.8167	5.16457	58.6143	89.9394	-0.0440216	470.508	47.9772
28.8333	5.16243	58.614	89.932	-0.650711	470.533	47.9775
28.85	5.1638	58.6326	89.9575	-0.53627	470.532	47.9769
28.8667	5.16045	58.6338	89.9239	-0.831375	470.469	47.9734
28.8833	5.15938	58.6787	90.0073	-0.488052	470.624	47.9739
28.9	5.16106	58.709	89.99	-0.148849	470.601	47.9772
28.9167	5.16121	58.6732	90.0083	-0.764542	470.52	47.974
28.9333	5.16609	58.6317	89.9488	-0.830154	470.642	47.9707
28.95	5.16884	58.5909	89.8643	-0.766983	470.613	47.9697
28.9667	5.16609	58.5876	89.9021	-0.92247	470.634	47.9711
28.9833	5.16487	58.6221	89.9261	-0.766983	470.61	47.9668
29	5.16624	58.6424	89.8901	-1.12038	470.65	47.9704
29.0167	5.16502	58.5879	89.8852	-1.37795	470.626	47.9734
29.0333	5.16579	58.6227	89.9307	-0.600052	470.549	47.9722
29.05	5.16365	58.6262	89.9029	-0.317001	470.636	47.9731
29.0667	5.15877	58.6147	89.9093	-0.518417	470.652	47.9722
29.0833	5.15572	58.623	89.8949	-1.33263	470.616	47.9748
29.1	5.15724	58.5989	89.8853	-0.714493	470.664	47.9743
29.1167	5.15892	58.6071	89.916	-0.492783	470.696	47.9748
29.1333	5.16319	58.5986	89.8957	-0.778885	470.566	47.9765
29.15	5.15816	58.6308	89.986	-0.562515	470.74	47.9705
29.1667	5.15556	58.6153	89.92	-1.09306	470.65	47.9737
29.1833	5.15434	58.6318	89.9651	-2.10564	470.628	47.97
29.2	5.15205	58.6289	89.9557	-0.545883	470.735	47.9711
29.2167	5.1548	58.578	89.8863	-1.05721	470.652	47.9694
29.2333	5.15099	58.5969	89.9189	-1.10497	470.718	47.971
29.25	5.15511	58.5918	89.9477	-1.09962	470.754	47.9678
29.2667	5.15801	58.633	89.9657	-1.11977	470.713	47.9691
29.2833	5.16106	58.6054	89.8925	-1.26472	470.698	47.971
29.3	5.15801	58.5856	89.9015	-1.5049	470.661	47.972
29.3167	5.15572	58.5882	89.9134	-1.3076	470.683	47.9722
29.3333	5.15984	58.5815	89.8882	-0.495224	470.698	47.9713
29.35	5.15907	58.5856	89.8872	-0.468979	470.67	47.974
29.3667	5.15556	58.6834	90.0541	-0.979691	470.679	47.9736
29.3833	5.15801	58.601	89.902	-0.759811	470.702	47.9731
29.4	5.15877	58.6611	89.9645	-1.0334	470.595	47.9691
29.4167	5.15862	58.6218	89.9494	-0.223312	470.668	47.9693
29.4333	5.15709	58.6817	90.015	-0.561295	470.666	47.9665
29.45	5.15862	58.5798	89.855	-0.53154	470.505	47.9687
29.4667	5.16106	58.5935	89.9276	-0.874252	470.655	47.9734
29.4833	5.16228	58.5677	89.8547	-1.14189	470.642	47.9765
29.5	5.16472	58.5915	89.8832	-0.703201	470.63	47.9733
29.5167	5.16518	58.6492	90.0018	-0.619736	470.7	47.9707
29.5333	5.16228	58.6181	89.9398	-0.824814	470.664	47.972
29.55	5.16487	58.6233	89.963	-0.716324	470.615	47.972
29.5667	5.16228	58.5813	89.8834	-1.13777	470.675	47.9723
29.5833	5.16182	58.5995	89.9104	-1.17043	470.728	47.9733
29.6	5.15984	58.581	89.8867	-1.89705	470.704	47.9719
29.6167	5.16518	58.601	89.9503	-1.14784	470.688	47.9711
29.6333	5.1667	58.5673	89.8811	-0.730667	470.735	47.9676
29.65	5.1635	58.5996	89.9134	-1.22108	470.77	47.97
29.6667	5.16243	58.5899	89.9229	-1.03523	470.687	47.9716
29.6833	5.16045	58.6065	89.9421	-1.17531	470.721	47.9704
29.7	5.16136	58.6149	89.9355	-0.746689	470.774	47.9676
29.7167	5.15984	58.6166	89.9447	-0.749741	470.675	47.9641
29.7333	5.15801	58.6083	89.947	-1.09062	470.78	47.962
29.75	5.1609	58.6044	89.9343	-0.80925	470.803	47.9656
29.7667	5.16426	58.5775	89.8875	-0.990524	470.725	47.963
29.7833	5.1635	58.5888	89.9062	-0.53627	470.815	47.9653
29.8	5.15801	58.5851	89.9067	-1.4608	470.79	47.9656
29.8167	5.15968	58.5876	89.8934	-1.36711	470.789	47.965
29.8333	5.15892	58.5799	89.8954	-0.890274	470.792	47.9655
29.85	5.15526	58.559	89.8628	-1.03584	470.762	47.967
29.8667	5.1606	58.5914	89.9232	-0.780716	470.697	47.9659
29.8833	5.15938	58.6163	89.9558	-1.51314	470.694	47.9655
29.9	5.15739	58.5691	89.8803	-1.0656	470.74	47.9623
29.9167	5.1606	58.596	89.9207	-1.19194	470.689	47.9614
29.9333	5.16472	58.5969	89.979	-0.843277	470.628	47.9604
29.95	5.1635	58.5824	89.8696	-0.792007	470.687	47.9621
29.9667	5.1638	58.5838	89.9712	-0.490952	470.711	47.961
29.9833	5.16029	58.5815	89.9123	-1.25389	470.591	47.963
30	5.1606	58.5827	89.9532	-0.676346	470.653	47.9624
30.0167	5.16014	58.5802	89.9271	-1.49651	470.651	47.9612
30.0333	5.16075	58.6176	89.9639	-0.858231	470.52	47.9632
30.05	5.16167	58.5716	89.8974	-1.20445	470.593	47.9623
30.0667	5.1635	58.5824	89.8946	-1.3839	470.595	47.9655
30.0833	5.16716	58.6063	89.9427	-1.00777	470.625	47.965
30.1	5.1635	58.5954	89.93	-1.03523	470.704	47.9635
30.1167	5.1606	58.572	89.9148	-1.19133	470.738	47.9592
30.1333	5.15862	58.6831	90.1122	-0.594101	470.721	47.9592
30.15	5.15572	58.5677	89.9001	-0.887985	470.753	47.962
30.1667	5.15709	58.5493	89.8989	-0.374832	470.785	47.9581
30.1833	5.15404	58.5935	89.9332	-0.81398	470.753	47.9577
30.2	5.15297	58.6037	89.9705	-0.810471	470.669	47.956
30.2167	5.15221	58.5871	89.9326	-0.733566	470.759	47.9551
30.2333	5.15556	58.5912	89.9537	-1.53053	470.811	47.9542
30.25	5.15877	58.6352	89.9906	-1.0453	470.663	47.9552
30.2667	5.15648	58.5987	89.914	-1.14845	470.686	47.9566
30.2833	5.15068	58.6399	90.0254	-1.20384	470.733	47.956
30.3	5.15114	58.6224	90.0329	-1.48933	470.597	47.9572
30.3167	5.1545	58.5899	89.9447	-1.22353	470.719	47.9568
30.3333	5.15526	58.5677	89.9128	-1.33385	470.696	47.9539
30.35	5.15266	58.5821	89.9896	-0.272293	470.658	47.951
30.3667	5.15175	58.5816	89.9845	-0.86113	470.767	47.9519
30.3833	5.14504	58.6192	90.0692	-1.07872	470.738	47.9546
30.4	5.14168	58.5911	89.9888	-0.799179	470.727	47.9537
30.4167	5.13924	58.596	90.0381	-0.197067	470.771	47.9571
30.4333	5.14	58.6897	90.0994	0.125809	470.75	47.9589
30.45	5.14198	58.607	90.034	-0.381851	470.753	47.9523
30.4667	5.13756	58.5963	89.983	-2.2332	470.681	47.9551
30.4833	5.13878	58.567	89.9563	-0.987473	470.79	47.9537
30.5	5.13512	58.6074	90.0346	-0.297928	470.744	47.9552
30.5167	5.13527	58.5885	89.9883	-0.877762	470.602	47.9531
30.5333	5.13222	58.6117	90.1054	-0.0785065	470.709	47.9531
30.55	5.12917	58.6088	90.0478	-0.290146	470.76	47.9549
30.5667	5.13145	58.5577	89.9439	-1.69319	470.542	47.9528
30.5833	5.1284	58.5845	89.9569	-0.966568	470.741	47.9551
30.6	5.12825	58.5723	89.9438	0.700302	470.753	47.9537
30.6167	5.12611	58.6057	90.0202	0.19371	470.698	47.951
30.6333	5.12566	58.6633	90.0974	-0.298538	470.741	47.9499
30.65	5.12718	58.574	89.9995	0.279007	470.73	47.9456
30.6667	5.12657	58.5838	89.9722	-1.80046	470.72	47.9473
30.6833	5.11986	58.5702	90.0112	-0.529099	470.689	47.9508
30.7	5.12276	58.5729	90.0207	-1.69914	470.718	47.9523
30.7167	5.11742	58.7011	90.2428	-0.851669	470.715	47.952
30.7333	5.12413	58.6005	90.0169	0.0655365	470.778	47.9467
30.75	5.11955	58.5876	90.0289	-0.507736	470.849	47.9485
30.7667	5.11879	58.5702	89.9993	-1.4489	470.775	47.9466
30.7833	5.12108	58.587	90.0605	-0.447464	470.725	47.9504
30.8	5.11925	58.628	90.0738	-0.00816345	470.82	47.9507
30.8167	5.11696	58.5912	90.0452	-0.290146	470.786	47.9496
30.8333	5.11635	58.5842	90.0155	-0.712662	470.632	47.9473
30.85	5.11833	58.5677	90.0152	-1.81358	470.745	47.9505
30.8667	5.11955	58.5781	90.0488	-1.20384	470.78	47.9487
30.8833	5.12047	58.6132	90.0662	-0.347366	470.668	47.9493
30.9	5.1191	58.5918	90.0408	-0.000991821	470.753	47.9476
30.9167	5.11925	58.6117	90.1069	-0.705032	470.747	47.9441
30.9333	5.12108	58.5979	90.1159	-0.339584	470.804	47.9435
30.95	5.12108	58.6088	90.1185	-3.34373	470.79	47.944
30.9667	5.11986	58.6265	90.1707	-1.17226	470.799	47.9441
30.9833	5.12093	58.6485	90.187	-1.98708	470.774	47.9519
31	5.12001	58.6344	90.209	-0.496902	470.756	47.9522
31.0167	5.11482	58.6675	90.3014	-1.30226	470.809	47.9508
31.0333	5.11192	58.6822	90.2848	-2.36259	470.78	47.9464
31.05	5.10689	58.6633	90.2605	-1.17592	470.7	47.9459
31.0667	5.10689	58.7304	90.442	-0.472488	470.778	47.9469
31.0833	5.1017	58.7164	90.3286	-0.0778961	470.75	47.9467
31.1	5.10719	58.6639	90.2953	-2.14973	470.648	47.9444
31.1167	5.10765	58.6736	90.3407	-1.73912	470.701	47.9456
31.1333	5.10323	58.7597	90.4496	-0.517197	470.801	47.9433
31.15	5.10277	58.6713	90.3539	-1.07811	470.623	47.9446
31.1667	5.10429	58.7045	90.4342	-1.24794	470.765	47.9432
31.1833	5.10033	58.7569	90.5477	-1.26518	470.757	47.9414
31.2	5.09529	58.7894	90.6355	-1.55968	470.761	47.9421
31.2167	5.09285	58.8433	90.7659	-0.761032	470.773	47.9414
31.2333	5.08827	58.7801	90.6486	-0.120773	470.75	47.9455
31.25	5.08522	58.7945	90.7061	-1.14601	470.823	47.9438
31.2667	5.08583	58.803	90.7496	-1.79634	470.851	47.9433
31.2833	5.08583	58.8857	90.9422	-1.34102	470.832	47.9391
31.3	5.08369	58.8606	90.9489	-1.32484	470.794	47.9391
31.3167	5.08156	58.9126	91.077	0.0798798	470.768	47.9401
31.3333	5.07805	58.9617	91.1193	-0.579758	470.841	47.9369
31.35	5.08049	58.9326	91.1471	-2.21062	470.809	47.9388
31.3667	5.07805	59.4968	91.6854	-1.18477	470.748	47.9391
31.3833	5.07729	59.082	91.4863	-1.47621	470.855	47.9426
31.4	5.07622	59.0968	91.5948	-0.53215	470.874	47.9398
31.4167	5.07515	59.1502	91.7867	-1.34575	470.672	47.9401
31.4333	5.07546	59.1288	91.8296	0.672989	470.793	47.9354
31.45	5.07103	59.2388	92.068	-1.5847	470.811	47.9411
31.4667	5.07149	59.2901	92.2596	-0.754471	470.735	47.9391
31.4833	5.07118	59.378	92.5271	-0.58876	470.778	47.9391
31.5	5.0666	59.4054	92.6919	-0.599442	470.746	47.9414
31.5167	5.06676	59.4477	92.8548	-1.35704	470.803	47.9415
31.5333	5.06371	59.5777	93.1904	-1.73195	470.787	47.9377
31.55	5.06432	59.6735	93.4927	-1.80885	470.811	47.9374
31.5667	5.06523	59.7697	93.7925	-2.01622	470.814	47.9388
31.5833	5.06157	59.8629	94.1074	-1.41014	470.78	47.9391
31.6	5.0631	59.9513	94.4192	-1.75468	470.77	47.938
31.6167	5.06126	60.1125	94.8725	-1.59126	470.765	47.9357
31.6333	5.05669	60.2137	95.2924	-0.560684	470.69	47.9395
31.65	5.05867	60.3468	95.6307	-1.39992	470.787	47.9409
31.6667	5.06126	60.5084	96.2406	-1.73256	470.792	47.9408
31.6833	5.0576	60.6226	96.6525	-1.63963	470.632	47.9449
31.7	5.05638	60.8411	97.3219	-1.8351	470.73	47.945
31.7167	5.05714	61.0888	97.9414	-0.709152	470.827	47.947
31.7333	5.06096	61.2417	98.5281	-1.69197	470.641	47.9466
31.75	5.06187	61.5624	99.3606	-0.852127	470.726	47.9491
31.7667	5.05928	61.6407	99.884	-1.53053	470.77	47.9499
31.7833	5.06172	61.8591	100.591	-1.75163	470.797	47.9501
31.8	5.0605	62.1078	101.423	-2.37099	470.794	47.9519
31.8167	5.06203	62.3862	102.282	-1.55312	470.784	47.9568
31.8333	5.06447	62.6859	103.254	-0.740738	470.798	47.9598
31.85	5.06432	62.9673	104.166	-1.49529	470.805	47.9646
31.8667	5.06203	63.1452	104.888	-0.836105	470.796	47.9659
31.8833	5.06676	63.5546	106.189	-1.5966	470.802	47.9685
31.9	5.06737	63.9248	107.251	-0.31929	470.805	47.9693
31.9167	5.06569	64.1734	108.182	-1.21407	470.873	47.9722
31.9333	5.06447	64.4613	109.216	-0.797958	470.839	47.9794
31.95	5.06416	64.8176	110.434	-0.870743	470.733	47.9789
31.9667	5.06523	65.232	111.688	-1.38924	470.844	47.9818
31.9833	5.07149	65.72	113.16	-1.60149	470.853	47.9859
32	5.07393	66.1341	114.622	-0.494003	470.658	47.9914
32.0167	5.08034	66.4774	115.859	-1.05598	470.733	47.9932
32.0333	5.08507	66.9187	117.234	-0.331192	470.778	47.9954
32.05	5.08705	67.3751	118.719	-0.817032	470.688	48.0015
32.0667	5.08934	67.8095	120.145	-1.36238	470.67	48.0039
32.0833	5.09575	68.3608	121.78	-1.12343	470.717	48.009
32.1	5.10139	68.8657	123.621	-1.15852	470.731	48.0131
32.1167	5.1075	69.2762	124.874	-1.04942	470.706	48.0135
32.1333	5.11299	69.7208	126.625	-0.622788	470.671	48.018
32.15	5.11894	70.3872	128.561	-1.69746	470.705	48.0253
32.1667	5.12764	70.7195	129.918	-1.63841	470.743	48.0294
32.1833	5.12932	71.168	131.537	-1.52748	470.758	48.0352
32.2	5.13786	71.7864	133.432	-0.250778	470.713	48.0378
32.2167	5.14824	72.2549	135.307	-0.934525	470.655	48.0415
32.2333	5.15694	72.8463	136.97	-1.20796	470.761	48.0456
32.25	5.16518	73.3236	138.676	-1.32668	470.756	48.0462
32.2667	5.17006	73.9732	140.678	-0.722275	470.656	48.0512
32.2833	5.1786	74.4538	142.456	-1.04057	470.791	48.0544
32.3	5.18684	75.1147	144.437	-0.821762	470.817	48.0549
32.3167	5.20439	75.5131	146.155	-0.488663	470.674	48.0619
32.3333	5.21919	76.0955	148.155	-0.737228	470.832	48.0691
32.35	5.22865	76.7263	150.019	-1.12465	470.823	48.0766
32.3667	5.24223	77.2875	151.858	-1.60744	470.819	48.0787
32.3833	5.24971	77.9943	153.944	-1.03935	470.771	48.0808
32.4	5.26253	78.3941	155.649	-1.83098	470.78	48.0839
32.4167	5.27611	78.8517	157.442	-0.97496	470.801	48.0909
32.4333	5.29289	79.6655	159.63	-1.29036	470.791	48.0947
32.45	5.30952	80.1215	161.445	-0.730057	470.8	48.101
32.4667	5.33241	80.5782	163.191	-1.38985	470.811	48.1057
32.4833	5.35255	81.0888	165.044	-1.12572	470.764	48.1081
32.5	5.3669	81.7533	167.016	-0.247269	470.843	48.1132
32.5167	5.38551	82.3034	168.82	-0.547562	470.78	48.1149
32.5333	5.40169	82.748	170.711	0.0345612	470.705	48.1213
32.55	5.42244	83.341	172.376	-0.501175	470.789	48.1257
32.5667	5.44151	83.8152	174.128	0.161514	470.799	48.1327
32.5833	5.46089	84.5091	176.11	0.0429535	470.651	48.135
32.6	5.48607	84.8888	177.654	-0.958939	470.796	48.1385
32.6167	5.50774	85.2929	179.366	-0.25795	470.828	48.1406
32.6333	5.5291	85.9031	181.336	-0.335464	470.834	48.1454
32.65	5.54939	86.2937	182.566	-0.818863	470.823	48.1506
32.6667	5.57716	86.7751	184.243	-0.173264	470.798	48.1509
32.6833	5.59898	87.214	185.919	-0.876694	470.839	48.151
32.7	5.62584	87.7198	187.41	0.25032	470.79	48.1571
32.7167	5.65453	88.0787	188.932	-0.0421906	470.796	48.1631
32.7333	5.67696	88.6532	190.292	-0.273972	470.784	48.1634
32.75	5.70152	88.8197	191.619	-0.543442	470.844	48.1649
32.7667	5.73174	89.2315	192.99	0.203323	470.892	48.1661
32.7833	5.76134	89.6319	194.331	0.227737	470.872	48.1666
32.8	5.78743	90.044	195.686	-0.455246	470.88	48.1716
32.8167	5.81474	90.4751	196.872	0.0685883	471.038	48.1727
32.8333	5.84374	90.8965	198.232	-0.107193	470.947	48.175
32.85	5.86861	91.0964	199.281	-0.442734	470.853	48.1774
32.8667	5.89623	91.3712	200.214	-0.254898	471.029	48.1788
32.8833	5.92003	92.1417	201.671	-0.155411	471.061	48.1817
32.9	5.94765	92.0039	202.397	-0.160751	470.92	48.1794
32.9167	5.98122	92.3502	203.312	0.483933	471.041	48.1794
32.9333	6.01463	92.5008	204.114	-0.148239	471.069	48.1825
32.95	6.04363	92.5875	204.87	0.989456	471.064	48.1849
32.9667	6.07079	92.8828	205.724	0.229416	471.064	48.1828
[truncated: 1,622 more rows]
