# Supplementary material for: Thermodynamically controlled multiphase separation of heterogeneous liquid crystal colloids
Source: Nat Commun. 2023 Aug 29;14:5277. doi: 10.1038/s41467-023-41054-7 (PMC10465492; doi:10.1038/s41467-023-41054-7)
Supplement: Supplementary file 11 — Source Data [file 41467_2023_41054_MOESM11_ESM.zip › Source data/Supplementary Figure 7_The size-exclusion chromatography/13-1-2022/han-8.xlsx]

## Sheet: Sample Details
Administrative Information
Export date	13. tammikuuta 2022 13:00:24
Culture name	fi-FI
Decimal separator	,
Workspace name	Leena
Workspace path	C:\ProgramData\Agilent Technologies\GPC\Workspaces\Leena\
File name	MDS_Aqueous_100122-0041.sample
Creation date	12. tammikuuta 2022 9:09:19
Created by	gpc-sec
Comments	Collected by Agilent GPC/SEC Software Version 1.1.3131.27789
Software version	Agilent GPC/SEC Software - 1.1.3131.27789
Sample Information
Sample name	han-8
Information
Sample type	Sample
Injection date	12. tammikuuta 2022
Vial number	1
Injection number	1
Injection volume (µL)	100
Concentration (mg/mL)	1
dn/dc (mL/g)	0.1
UV extinction coefficient [(mg/mL)-¹][cm-¹]	1
Mark-Houwink K ((10e-5) dL/g)	14.1
Mark-Houwink Alpha	0.7
Mp	100000
Analysed	No
Instrument Conditions
Eluent
Refractive index (RIU)	1
Set flow rate (mL/min)	1
LS Wavelength (nm)	658
Set temperature (°C)	20
Actual temperature (°C)	0
Actual flow rate (mL/min)	0
Column information
Data origin	Collected by Agilent GPC/SEC Software Version 1.1.3131.27789
Instrument name
Collection Parameters
Collected by	gpc-sec
Number of channels	6
Run length (mins)	60.0167
Delay time (secs)	0
Sampling interval (secs)	1
Number of data points	3601
DLS Parameters
Viscosity (cP)	0.0089
Correlator run time (secs)	5
Collection fraction	0
Channel Information
Channel ID	Detector type	Detector name	Detector units	Channel Information
1	RI	RI	mV
2	LS 15°	LS 15°	mV
3	LS 90°	LS 90°	mV
4	VS DP	VS DP	mV
5	VS IP	VS IP	mV
6	UV 280nm	UV 280nm	mV

## Sheet: Raw Data
Collection Parameters
Collected by	gpc-sec
Number of channels	6
Run length (mins)	60.0167
Delay time (secs)	0
Sampling interval (secs)	1
Number of data points	3601
DLS Parameters
Viscosity (cP)	0.0089
Correlator run time (secs)	5
Collection fraction	0
Channel Information
Channel ID	Detector type	Detector name	Detector units	Channel Information
1	RI	RI	mV
2	LS 15°	LS 15°	mV
3	LS 90°	LS 90°	mV
4	VS DP	VS DP	mV
5	VS IP	VS IP	mV
6	UV 280nm	UV 280nm	mV
Raw Data
RT (mins)	Response Trace 1	Response Trace 2	Response Trace 3	Response Trace 4	Response Trace 5	Response Trace 6
0	-3.75053	58.5604	91.1292	1.04301	471.113	41.8818
0.0166667	-4.04259	58.5714	91.1294	1.04134	471.166	41.236
0.0333333	-4.36836	58.4896	91.0595	0.888138	469.307	40.5369
0.05	-4.7448	58.4856	91.0574	-2.62428	462.743	39.7866
0.0666667	-5.15633	58.5709	91.1439	-2.85851	456.207	38.9816
0.0833333	-5.60722	58.4124	90.902	0.523911	448.917	38.1295
0.1	-6.10344	58.5381	91.0178	0.788498	442.139	37.2265
0.116667	-6.64345	58.4846	90.9823	0.581131	437.509	36.2919
0.133333	-7.22633	58.4577	91.0117	0.84465	435.574	35.317
0.15	-7.86369	58.4399	90.9684	1.3369	436.437	34.3092
0.166667	-8.57292	58.4278	90.9458	1.04012	440.093	33.2658
0.183333	-9.35356	58.4654	91.0334	0.40535	445.62	32.1793
0.2	-10.2274	58.5532	91.1358	1.80183	450.819	31.0474
0.216667	-11.1951	58.6448	91.3133	0.997849	455.519	29.8646
0.233333	-12.264	58.3752	90.8798	0.321884	460.054	28.633
0.25	-13.4403	58.5546	91.1793	1.20873	464.483	27.3376
0.266667	-14.7273	58.5572	91.1756	1.11168	468.619	25.9919
0.283333	-16.1414	58.4432	90.9203	-3.29597	472.742	24.5989
0.3	-17.6821	58.4505	90.975	-3.93135	476.063	23.1596
0.316667	-19.3571	58.7138	91.2779	-2.95509	478.287	21.681
0.333333	-21.1604	58.4631	90.9985	1.36436	479.697	20.1624
0.35	-23.0978	58.4405	90.9803	0.935745	480.338	18.615
0.366667	-25.1637	58.5648	91.0975	0.938187	480.534	17.0531
0.383333	-27.3611	58.5363	90.8822	0.608597	480.53	15.4809
0.4	-29.6883	58.5017	90.9293	0.785599	480.061	13.9109
0.416667	-32.1452	58.5903	91.0914	0.969162	479.312	12.3496
0.433333	-34.7254	58.6062	90.9737	1.44844	478.789	10.8047
0.45	-37.425	58.6306	91.0061	0.591812	478.138	9.28246
0.466667	-40.2421	58.5954	90.9248	0.750961	477.315	7.7961
0.483333	-43.1721	58.7193	91.0848	-2.8669	476.588	6.34438
0.5	-46.2049	58.5798	90.9322	-3.19466	475.905	4.93584
0.516667	-49.3366	58.5291	90.8772	-0.928421	475.251	3.57979
0.533333	-52.5559	58.6094	90.837	1.06331	474.699	2.20497
0.55	-55.8581	58.6144	90.9783	0.354691	474.238	1.68327
0.566667	-59.2309	58.6056	91.1027	1.37276	473.851	1.688
0.583333	-63.014	58.5226	90.8878	0.917893	473.533	1.68663
0.6	-66.5054	58.4225	90.7613	0.389786	473.229	1.68404
0.616667	-70.0327	58.4295	90.7169	0.467911	472.957	1.6851
0.633333	-73.5793	58.662	91.199	0.494766	472.869	1.6851
0.65	-77.1352	58.3871	90.7175	0.616837	472.702	1.68388
0.666667	-80.6858	58.4528	90.8781	-0.213852	472.505	1.68358
0.683333	-84.2118	58.5123	90.9486	0.613327	472.442	1.68663
0.7	-87.7103	58.7011	91.1237	-3.14049	472.336	1.68617
0.716667	-91.1613	58.4872	90.7781	-3.51891	472.146	1.68373
0.733333	-94.5519	58.5874	91.0468	-4.25926	472.035	1.68358
0.75	-97.8594	58.6156	90.948	0.271225	471.906	1.68587
0.766667	-101.081	58.5282	90.8653	0.234299	471.803	1.68648
0.783333	-104.205	58.5561	90.8949	0.368423	471.758	1.68709
0.8	-106.917	58.6822	90.9744	0.0774384	471.647	1.68373
0.816667	-109.811	58.5391	90.9823	-0.721664	471.544	1.68358
0.833333	-112.569	58.5743	91.0062	-0.141068	471.611	1.68663
0.85	-115.182	58.5589	90.8962	-0.646591	471.475	1.68663
0.866667	-117.639	58.5586	90.9763	-1.17882	471.306	1.68526
0.883333	-119.93	58.583	91.0491	-0.466538	471.34	1.68587
0.9	-122.046	58.5911	91.0604	-0.521927	471.274	1.68434
0.916667	-123.988	58.5258	90.8813	-0.864639	471.077	1.6851
0.933333	-125.74	58.5986	90.9974	-0.269852	471.029	1.68602
0.95	-127.309	58.5098	91.0044	-0.880814	471.016	1.68571
0.966667	-128.686	58.6259	91.1324	-1.02211	470.856	1.68678
0.983333	-129.872	58.5133	91.0592	-4.60426	470.951	1.68343
1	-130.864	58.4693	90.8691	-4.81117	470.801	1.68571
1.01667	-131.664	58.5378	91.0136	-0.0434113	470.767	1.68571
1.03333	-132.271	58.5545	91.0178	-0.70137	470.873	1.68419
1.05	-132.686	58.5954	91.1814	-0.950546	470.826	1.68724
1.06667	-132.913	58.4989	90.9872	-0.846176	470.744	1.68541
1.08333	-132.961	58.4707	90.9393	-0.675125	470.671	1.68358
1.1	-132.824	58.5252	90.9481	-6.15761	470.343	2.01363
1.11667	-132.515	58.4663	90.9277	-10.7352	470.075	2.97829
1.13333	-132.04	58.5323	90.9585	-0.175705	470.179	3.87779
1.15	-131.402	58.449	90.9177	0.014267	470.278	4.83925
1.16667	-130.608	58.4068	90.8781	-0.529099	469.281	5.80696
1.18333	-129.671	58.458	91.0096	-0.741959	468.524	6.7791
1.2	-128.595	58.4667	90.9324	-0.859909	468.235	7.75642
1.21667	-127.384	58.4237	91.004	-4.45168	468.271	8.73375
1.23333	-126.049	58.7507	91.3584	-4.3998	468.553	9.71367
1.25	-124.598	58.5487	90.9483	-1.06377	468.806	10.6815
1.26667	-123.039	58.3726	90.7708	-1.0685	468.926	11.6447
1.28333	-121.374	58.458	90.9396	-1.50063	469.38	12.6028
1.3	-119.617	58.5329	91.1054	-1.46019	469.588	13.5532
1.31667	-117.778	58.4174	90.9744	-1.38802	469.674	14.4936
1.33333	-115.86	58.6434	90.9422	-1.74446	469.93	15.426
1.35	-113.873	58.5229	90.9881	-1.06087	470.14	16.3467
1.36667	-111.829	58.6091	91.0372	-1.83388	470.151	17.2478
1.38333	-109.731	58.4635	91.0568	-1.55617	470.346	18.1342
1.4	-107.586	58.5833	91.0856	-1.40053	470.438	19.0113
1.41667	-105.403	58.5006	90.9683	-1.04408	470.436	19.871
1.43333	-103.189	58.5253	90.9779	-1.33202	470.617	20.7136
1.45	-100.949	58.5192	90.9327	-1.87019	470.656	21.5395
1.46667	-98.6947	58.4596	90.891	-5.08537	470.632	22.3418
1.48333	-96.4283	58.4173	90.8108	-6.00502	470.881	23.1307
1.5	-94.1599	58.5458	91.0262	-3.87184	470.948	23.9028
1.51667	-91.8934	58.5096	90.8762	-1.29143	470.862	24.656
1.53333	-89.6291	58.5572	91.0973	-1.33385	471.076	25.3912
1.55	-87.3718	58.5073	90.9708	-1.98296	471.053	26.1121
1.56667	-85.1276	58.4759	90.9864	-1.52519	470.829	26.8089
1.58333	-82.9023	58.6002	91.07	-2.16774	470.951	27.4888
1.6	-80.7015	58.6468	91.2544	-1.88866	470.971	28.1524
1.61667	-78.5235	58.5178	91.0964	-5.9037	470.849	28.802
1.63333	-76.3734	58.5535	91.1544	-6.05217	470.965	29.4282
1.65	-74.2577	58.4771	91.0442	-1.43929	470.958	30.0411
1.66667	-72.1696	58.4136	91.0293	-0.470657	470.907	30.6361
1.68333	-70.1084	58.4768	91.0447	-0.911179	471.073	31.2165
1.7	-68.0962	58.4469	91.0322	-0.961227	471.072	31.7826
1.71667	-66.1185	58.5113	91.1019	-1.4959	470.931	32.3328
1.73333	-64.1784	58.4985	91.0667	-1.09352	471.129	32.8675
1.75	-62.2797	58.4292	90.9913	-1.3195	471.117	33.3863
1.76667	-60.4246	58.5239	91.3174	-1.12343	470.912	33.892
1.78333	-58.6062	58.4451	91.0537	-1.87737	471.084	34.3838
1.8	-56.8301	58.404	91.0061	-1.46248	471.156	34.8652
1.81667	-55.0925	58.532	91.1923	-1.49055	470.947	35.3301
1.83333	-53.3993	58.4211	91.0072	-6.25359	471.091	35.7793
1.85	-51.7484	58.7209	91.3686	-5.4763	471.068	36.2258
1.86667	-50.2966	58.5699	91.2196	-1.59966	470.988	36.6521
1.88333	-48.7205	58.4003	91.0033	-1.8679	471.085	37.0739
1.9	-47.1874	58.4901	91.2449	-1.39641	471.094	37.4805
1.91667	-45.6861	58.417	91.098	-1.48582	470.982	37.8783
1.93333	-44.2324	58.4605	91.0764	-1.27831	471.155	38.2615
1.95	-42.8155	58.5294	91.1422	-1.54243	471.123	38.6335
1.96667	-41.4373	58.4301	91.0159	-0.937424	470.949	38.9951
1.98333	-40.0941	58.4684	91.1047	-1.38451	471.111	39.3478
2	-38.7852	58.442	91.007	-1.42204	471.121	39.6925
2.01667	-37.5109	58.6147	91.15	-1.43333	470.942	40.0265
2.03333	-36.2727	58.4437	90.922	-1.3517	471.062	40.3501
2.05	-35.0668	58.438	91.0761	-1.11687	471.099	40.6623
2.06667	-33.8941	58.6208	91.083	-1.41304	470.948	40.9682
2.08333	-32.7508	58.8255	91.3584	-1.40358	471.053	41.2612
2.1	-31.6351	58.4902	91.1227	-5.57289	471.012	41.5478
2.11667	-30.5531	58.5033	90.966	-6.35902	470.97	41.8258
2.13333	-29.5016	58.5082	91.1872	-4.81834	471.06	42.0979
2.15	-28.4771	58.5554	91.1796	-0.981522	471.063	42.3577
2.16667	-27.4776	58.3988	90.9518	-1.10497	470.952	42.6037
2.18333	-26.5086	58.5157	91.1305	-0.981522	471.172	42.8477
2.2	-25.5633	58.44	90.9991	-1.1544	471.187	43.0796
2.21667	-24.6447	58.5474	91.0243	-1.18782	471.049	43.3064
2.23333	-23.7518	58.5668	91.2177	-1.42021	471.145	43.5226
2.25	-22.8855	58.6576	91.2927	-1.10374	471.193	43.7328
2.26667	-22.0414	58.4264	90.8689	-1.53648	471.126	43.9381
2.28333	-21.2188	58.4606	90.9945	-1.68129	471.15	44.1241
2.3	-20.4202	58.5726	91.2511	-1.71532	471.135	44.3116
2.31667	-19.6488	58.5432	91.1163	-5.57411	471.189	44.4918
2.33333	-18.904	58.4228	90.8541	-6.05919	471.159	44.6622
2.35	-18.1797	59.3746	91.2472	0.334396	471.102	44.8251
2.36667	-17.4767	58.586	91.1124	-1.61156	471.136	44.9839
2.38333	-16.7902	58.6076	91.4018	-1.50063	471.166	45.1292
2.4	-16.1353	58.6221	91.1587	-0.659103	471.134	45.2734
2.41667	-15.4943	58.6097	91.1524	-1.50429	471.137	45.4087
2.43333	-14.88	58.554	91.0542	-2.30354	471.078	45.5383
2.45	-14.2809	58.587	91.1581	-1.07399	471.107	45.6573
2.46667	-13.7064	58.4798	91.0955	-1.44402	471.145	45.7746
2.48333	-13.1535	58.4795	90.9817	-0.878372	471.085	45.8891
2.5	-12.6167	58.5726	91.0337	-1.80885	471.159	45.9928
2.51667	-12.1021	58.5467	91.1149	-0.567856	471.144	46.0928
2.53333	-11.6067	58.6306	91.1704	-0.405197	471.096	46.1837
2.55	-11.1306	58.5574	91.0682	-5.8065	471.124	46.276
2.56667	-10.6707	58.5079	91.0243	-3.28163	471.138	46.359
2.58333	-10.2283	58.5342	91.0497	-0.817642	471.132	46.4433
2.6	-9.80049	58.4574	90.9391	-0.954056	471.098	46.5165
2.61667	-9.39369	58.5488	91.0517	-2.28752	471.094	46.5836
2.63333	-9.00597	58.6062	91.0883	-1.35643	471.078	46.6517
2.65	-8.63304	58.625	91.1651	0.309982	471.184	46.7114
2.66667	-8.28133	58.4376	90.8846	-1.64131	471.179	46.7701
2.68333	-7.93739	58.5589	91.1602	-0.365829	471.113	46.8247
2.7	-7.61101	58.6123	91.1091	0.691452	471.183	46.8751
2.71667	-7.30385	58.5615	91.2162	-0.634689	471.24	46.9213
2.73333	-7.01302	58.5032	91.0436	-0.641251	471.17	46.9679
2.75	-6.73393	58.6799	91.3535	-1.50017	471.345	47.0097
2.76667	-6.4637	58.8647	91.4388	-4.22768	471.676	47.0516
2.78333	-6.21391	58.5831	91.0969	-5.00847	471.784	47.0858
2.8	-5.97527	58.6288	91.215	-3.59108	471.795	47.12
2.81667	-5.74883	58.6103	91.1657	-0.0684357	471.732	47.1545
2.83333	-5.53108	58.5917	91.1128	-1.47453	471.701	47.1796
2.85	-5.32616	58.4846	90.9031	-0.0928497	471.691	47.2103
2.86667	-5.13435	58.4907	90.8857	-0.614395	471.589	47.2385
2.88333	-4.95445	58.5627	91.1552	-0.780106	471.566	47.2634
2.9	-4.78996	58.6474	91.2199	0.242538	471.591	47.29
2.91667	-4.62776	58.5331	91.0096	-0.904617	471.548	47.3116
2.93333	-4.49211	58.8023	91.5176	-0.896378	471.492	47.3281
2.95	-4.34776	58.601	91.2136	-1.03157	471.402	47.3466
2.96667	-4.21776	58.5604	91.0993	-1.2426	471.417	47.3631
2.98333	-4.08958	58.5549	91.0243	0.218124	471.371	47.3803
3	-3.97408	58.5418	90.9779	-0.157242	471.368	47.3922
3.01667	-3.86513	58.5552	91.0307	0.430374	471.383	47.4041
3.03333	-3.75954	58.4481	90.8967	-1.26106	471.381	47.4204
3.05	-3.66463	58.521	91.0542	-0.271072	471.373	47.4316
3.06667	-3.57246	58.7046	91.2763	-0.560074	471.391	47.4401
3.08333	-3.48946	58.5706	91.0346	-4.55483	471.418	47.4491
3.1	-3.41057	58.5835	91.1507	-5.83031	471.422	47.4589
3.11667	-3.33839	58.5099	91.0423	-5.19493	471.326	47.4683
3.13333	-3.27263	58.5188	90.982	0.0786591	471.276	47.4789
3.15	-3.20702	58.5618	91.0407	-1.33858	471.321	47.4873
3.16667	-3.14751	58.4702	90.8805	0.158005	471.364	47.4911
3.18333	-3.09486	58.5238	91.1065	-0.712051	471.281	47.4937
3.2	-3.03932	58.6189	91.146	-1.01677	471.336	47.5024
3.21667	-2.9879	58.5018	90.9124	-1.43639	471.316	47.508
3.23333	-2.94014	58.5299	90.9048	0.403519	471.347	47.5159
3.25	-2.90092	58.5914	91.2307	-1.35948	471.322	47.521
3.26667	-2.86049	58.5859	91.152	-0.888596	471.301	47.5315
3.28333	-2.82799	58.5561	91.1053	-0.118485	471.319	47.5332
3.3	-2.79518	58.572	91.0702	-0.341415	471.324	47.5372
3.31667	-2.76283	58.5238	90.9892	-1.56273	471.295	47.5428
3.33333	-2.73247	58.4684	90.8538	-1.1657	471.282	47.5507
3.35	-2.70393	58.4626	90.8715	-6.55998	471.412	47.5501
3.36667	-2.6815	58.5612	91.09	-4.86839	471.328	47.5559
3.38333	-2.65816	58.5047	90.9348	-1.44234	471.272	47.559
3.4	-2.63374	58.451	90.8857	-1.06255	471.297	47.5614
3.41667	-2.6133	58.6158	91.219	-1.8351	471.325	47.5605
3.43333	-2.59575	58.4946	90.9141	-0.482101	471.273	47.564
3.45	-2.57866	58.6033	91.0053	-0.659103	471.289	47.5681
3.46667	-2.55959	58.5571	90.9246	-1.36299	471.23	47.5681
3.48333	-2.5425	58.53	91.1137	-2.00905	471.213	47.5713
3.5	-2.52388	58.504	90.8692	-5.15739	471.198	47.573
3.51667	-2.51198	58.583	91.0885	-5.39772	471.232	47.5771
3.53333	-2.50191	58.579	91.0934	-5.34752	471.304	47.5776
3.55	-2.48375	58.6434	91.2106	-1.53938	471.522	47.5816
3.56667	-2.472	58.5931	91.1614	-1.5937	471.555	47.5813
3.58333	-2.46101	58.531	91.078	-2.22664	471.477	47.5819
3.6	-2.45018	58.6068	91.1643	-1.31599	471.557	47.5869
3.61667	-2.44133	58.4641	90.9136	-1.06255	471.591	47.5874
3.63333	-2.43446	58.4676	90.9692	-1.1657	471.502	47.5843
3.65	-2.42622	58.4991	90.9611	-1.98463	471.485	47.5861
3.66667	-2.41585	58.6355	91.0279	-1.37138	471.473	47.5854
3.68333	-2.40837	58.5284	90.9252	-1.03279	471.454	47.5901
3.7	-2.3983	58.4853	90.8999	-1.64848	471.453	47.5915
3.71667	-2.38976	58.5084	90.9594	-0.873642	471.436	47.5941
3.73333	-2.37846	58.4895	90.967	-0.826492	471.387	47.5938
3.75	-2.37206	58.6549	91.3599	-0.915909	471.398	47.5956
3.76667	-2.36549	58.5207	90.9434	-5.40901	471.407	47.5941
3.78333	-2.36183	58.6529	91.1852	-5.71953	471.294	47.5913
3.8	-2.36	58.4901	90.9423	-6.05873	471.327	47.5912
3.81667	-2.35008	58.5677	90.9933	-1.6497	471.352	47.5958
3.83333	-2.33925	58.5719	91.0375	-1.42143	471.295	47.5971
3.85	-2.33437	58.6175	91.0195	-0.874863	471.312	47.5991
3.86667	-2.33253	58.7519	91.2986	-1.78017	471.369	47.5997
3.88333	-2.32704	58.5412	91.115	-1.66039	471.315	47.6003
3.9	-2.32414	58.6205	91.0909	-1.25572	471.329	47.602
3.91667	-2.3188	58.5831	91.0993	-1.55373	471.329	47.6009
3.93333	-2.31407	58.6639	91.1407	-1.41487	471.304	47.6038
3.95	-2.31102	58.5328	91.0062	-1.31172	471.307	47.6052
3.96667	-2.30827	58.5264	90.9834	-1.95732	471.31	47.6043
3.98333	-2.31117	58.6549	91.1456	-1.94298	471.256	47.6063
4	-2.30919	58.568	91.0615	-1.61629	471.307	47.609
4.01667	-2.29958	58.5894	91.0796	-2.36443	471.291	47.6067
4.03333	-2.29225	58.615	91.2089	-6.57478	471.155	47.6073
4.05	-2.28935	58.5072	90.9803	-7.03255	471.204	47.6067
4.06667	-2.28233	58.5473	90.9554	-3.51051	471.268	47.6083
4.08333	-2.28249	58.5365	90.9867	-1.59843	471.15	47.6116
4.1	-2.27638	58.5337	91.0522	-1.53221	471.174	47.6086
4.11667	-2.2747	58.5705	91.0375	-2.61894	471.202	47.607
4.13333	-2.27303	58.5027	90.9937	-2.25227	471.161	47.6081
4.15	-2.27226	58.6472	91.0195	-1.98402	471.17	47.6153
4.16667	-2.27028	58.7122	91.0912	-2.04613	471.198	47.6145
4.18333	-2.26448	58.504	90.9516	-1.63902	471.159	47.6104
4.2	-2.26082	58.5281	91.1066	-2.05086	471.269	47.6125
4.21667	-2.26143	58.5183	90.9811	-2.17964	471.196	47.6104
4.23333	-2.25609	58.5821	91.1422	-3.85918	471.082	47.6116
4.25	-2.25212	58.6057	91.0539	-6.59874	471.174	47.6148
4.26667	-2.25105	58.6236	91.143	-6.85494	471.24	47.6189
4.28333	-2.24327	58.5026	90.9264	-2.55333	471.17	47.6205
4.3	-2.24342	58.578	91.0142	-2.31545	471.478	47.6179
4.31667	-2.2451	58.5261	90.9603	-2.80067	471.858	47.6156
4.33333	-2.24724	58.6097	91.1225	-2.17186	471.907	47.6215
4.35	-2.23976	58.5438	91.0133	-3.09273	471.891	47.6235
4.36667	-2.24159	58.5839	91.1312	-2.8788	471.844	47.6211
4.38333	-2.24312	58.5188	91.0433	-2.14256	471.748	47.6221
4.4	-2.24403	58.5157	90.9631	-2.74879	471.787	47.6223
4.41667	-2.23885	58.5821	91.0508	-2.83531	471.686	47.6214
4.43333	-2.23228	58.5339	90.9467	-2.98836	471.538	47.6225
4.45	-2.23351	58.6091	91.0236	-6.90926	471.65	47.6221
4.46667	-2.23015	58.5267	91.0598	-7.03911	471.605	47.6188
4.48333	-2.22847	58.4789	91.0252	-6.79543	471.468	47.6199
4.5	-2.22252	58.6056	90.9795	-2.66472	471.487	47.6209
4.51667	-2.22511	58.617	90.9594	-2.72087	471.474	47.6177
4.53333	-2.22404	58.6353	91.1175	-2.93724	471.354	47.6214
4.55	-2.22725	58.5889	91.0426	-3.29186	471.383	47.6208
4.56667	-2.22923	58.5282	90.9811	-3.26195	471.4	47.6226
4.58333	-2.23244	58.6379	91.0546	-3.18459	471.354	47.624
4.6	-2.23366	58.4512	90.8515	-3.12553	471.405	47.6209
4.61667	-2.23213	58.6115	91.0174	-3.76213	471.354	47.624
4.63333	-2.22939	58.4821	90.9452	-3.36037	471.208	47.6225
4.65	-2.22633	58.5847	91.1172	-7.398	471.342	47.624
4.66667	-2.22481	58.5381	91.0268	-7.88551	471.322	47.6244
4.68333	-2.22252	58.5151	90.9948	-3.76274	471.215	47.6241
4.7	-2.22054	58.5825	91.1478	-2.99324	471.306	47.6247
4.71667	-2.22038	58.578	91.0496	-3.41164	471.305	47.6292
4.73333	-2.21901	58.6141	90.9806	-3.24181	471.151	47.635
4.75	-2.21672	58.621	91.1318	-3.42949	471.262	47.6318
4.76667	-2.21626	58.5372	91.0142	-3.153	471.247	47.6328
4.78333	-2.21107	58.5525	91.0346	-4.02016	471.174	47.6308
4.8	-2.21199	58.6437	91.0796	-4.13582	471.248	47.6331
4.81667	-2.2094	58.4512	90.8337	-3.78181	471.255	47.6308
4.83333	-2.21001	58.6019	91.0004	-3.89259	471.151	47.6327
4.85	-2.20772	58.7359	91.1909	-3.77754	471.322	47.6337
4.86667	-2.20528	58.6971	90.9788	-3.36754	471.324	47.6348
4.88333	-2.21031	58.4843	90.8578	-2.97646	471.179	47.6345
4.9	-2.21291	58.6094	91.0792	-8.0172	471.332	47.6342
4.91667	-2.21199	58.5568	91.0333	-8.37853	471.377	47.6359
4.93333	-2.21016	58.5774	91.0148	-5.65331	471.255	47.635
4.95	-2.21001	58.5809	90.9716	-4.0554	471.359	47.6356
4.96667	-2.20619	58.6233	91.2183	-4.06548	471.376	47.6353
4.98333	-2.20741	58.5963	90.9701	-4.04457	471.29	47.6362
5	-2.20604	58.5238	91.0224	-3.60954	471.362	47.6344
5.01667	-2.2065	58.5654	91.0629	-3.18398	471.373	47.6322
5.03333	-2.20284	58.6105	91.0659	-4.0554	471.261	47.6373
5.05	-2.20406	58.5424	91.0603	-3.6805	471.374	47.638
5.06667	-2.19643	58.5419	90.9538	-4.60487	471.334	47.6373
5.08333	-2.19658	58.6337	91.1321	-4.07265	471.183	47.6351
5.1	-2.19551	58.6085	91.1704	-4.38072	471.338	47.6388
5.11667	-2.192	58.521	91.0349	-4.47792	471.316	47.6388
5.13333	-2.18925	58.5644	91.0818	-4.27879	471.167	47.638
5.15	-2.18666	58.6625	91.1749	-5.25215	471.273	47.6362
5.16667	-2.19002	58.5053	90.9469	-8.85536	471.315	47.6408
5.18333	-2.18956	58.5717	90.9863	-8.60146	471.108	47.6388
5.2	-2.18712	58.6239	91.0667	-3.86757	471.277	47.6377
5.21667	-2.18575	58.621	91.0786	-4.42131	471.256	47.6356
5.23333	-2.18575	58.4864	90.9063	-4.40529	471.149	47.6395
5.25	-2.1862	58.529	91.0085	-4.28307	471.285	47.6383
5.26667	-2.18407	58.5229	91.0743	-5.00908	471.314	47.6394
5.28333	-2.18529	58.5648	91.0824	-4.56551	471.135	47.6374
5.3	-2.18529	58.6329	91.0709	-4.8362	471.283	47.6374
5.31667	-2.18605	58.5101	91.0188	-4.72466	471.303	47.6412
5.33333	-2.18452	58.5079	90.9051	-4.89403	471.098	47.6406
5.35	-2.18437	58.5525	91.0459	-4.93752	471.268	47.6446
5.36667	-2.18346	58.5442	91.009	-4.80034	471.298	47.6441
5.38333	-2.18483	58.4547	90.8984	-9.94072	471.113	47.6406
5.4	-2.18254	58.7113	91.0717	-9.38103	471.247	47.6373
5.41667	-2.18224	58.6132	91.094	-10.1862	471.278	47.6421
5.43333	-2.18452	58.5633	91.0125	-4.36226	471.15	47.64
5.45	-2.18056	58.5604	90.9219	-5.45967	471.31	47.6414
5.46667	-2.18071	58.6492	91.164	-5.10674	471.302	47.64
5.48333	-2.18208	58.5683	91.0423	-5.19386	471.204	47.6411
5.5	-2.18117	58.4563	90.8448	-4.82491	471.357	47.6417
5.51667	-2.17613	58.5748	90.8651	-4.83971	471.336	47.6438
5.53333	-2.17995	58.6031	91.1228	-4.72954	471.149	47.6408
5.55	-2.17628	58.6092	91.022	-4.88808	471.333	47.638
5.56667	-2.17842	58.5865	91.0157	-5.22301	471.359	47.6435
5.58333	-2.17827	58.711	91.0627	-5.50438	471.14	47.6398
5.6	-2.17323	58.708	91.2252	-5.08293	471.272	47.6406
5.61667	-2.17445	58.5429	90.9309	-9.92409	471.312	47.6414
5.63333	-2.1772	58.6639	91.1776	-9.5771	471.157	47.6438
5.65	-2.17354	58.53	91.0691	-9.37508	471.282	47.6414
5.66667	-2.17323	58.5427	91.0499	-5.29579	471.275	47.6446
5.68333	-2.17033	58.5212	90.9385	-5.20744	471.183	47.6455
5.7	-2.16866	58.5798	91.181	-5.44777	471.307	47.6458
5.71667	-2.1685	58.5694	91.077	-5.73448	471.299	47.6455
5.73333	-2.16988	58.5716	91.1582	-5.36369	471.143	47.6421
5.75	-2.16957	58.4736	90.9499	-5.1783	471.311	47.6414
5.76667	-2.16713	58.6114	91.0955	-8.13942	471.298	47.6423
5.78333	-2.16927	58.5484	91.1202	-9.62898	471.141	47.6429
5.8	-2.16972	58.5969	91.0453	-9.95918	471.256	47.6431
5.81667	-2.16789	58.5879	91.03	-5.06981	471.34	47.6429
5.83333	-2.16713	58.5304	90.9998	-5.6086	471.271	47.6473
5.85	-2.16805	58.4834	90.8651	-5.35179	471.356	47.6492
5.86667	-2.16682	58.4647	90.8866	-5.71236	471.346	47.6476
5.88333	-2.16866	58.7089	91.2183	-5.7029	471.288	47.6472
5.9	-2.16988	58.8595	91.2241	-5.66582	471.347	47.6446
5.91667	-2.16454	58.5156	90.9597	-5.57884	471.338	47.6458
5.93333	-2.16591	58.4924	91.0517	-5.99907	471.331	47.645
5.95	-2.16484	58.4989	90.9866	-5.86739	471.468	47.6472
5.96667	-2.1653	58.5815	91.0375	-5.76714	471.466	47.6452
5.98333	-2.16423	58.4739	90.891	-10.3638	471.372	47.6469
6	-2.1656	58.5069	90.9576	-10.5689	471.462	47.6458
6.01667	-2.16576	58.44	90.8363	-4.79866	471.483	47.6452
6.03333	-2.16438	58.5207	90.9863	-4.75334	471.408	47.6507
6.05	-2.16545	58.6019	91.1153	-5.46318	471.436	47.6456
6.06667	-2.16652	58.639	91.2133	-5.50011	471.414	47.6461
6.08333	-2.17018	58.5229	90.9769	-5.32616	471.376	47.6482
6.1	-2.16499	58.5372	90.9878	-4.94942	471.41	47.647
6.11667	-2.16774	58.5987	91.0732	-5.91682	471.375	47.6498
6.13333	-2.16682	58.5915	90.9965	-6.13319	471.376	47.6481
6.15	-2.16469	58.5656	91.0412	-5.57823	471.392	47.6476
6.16667	-2.16698	58.5896	91.0163	-5.56511	471.385	47.6463
6.18333	-2.16789	58.5839	91.0397	-5.68611	471.359	47.6469
6.2	-2.16469	58.5233	90.9971	-5.55199	471.417	47.646
6.21667	-2.16713	58.5685	91.0487	-5.50255	471.427	47.6455
6.23333	-2.16927	58.6263	91.0709	-6.02531	471.366	47.6431
6.25	-2.16667	58.6594	91.0099	-11.0786	471.329	47.6414
6.26667	-2.16576	58.4985	91.061	-10.613	471.381	47.645
6.28333	-2.16103	58.5471	90.9606	-10.2084	471.371	47.6412
6.3	-2.16301	58.718	91.376	-5.5735	471.34	47.6424
6.31667	-2.16301	58.5635	91.0542	-4.98695	471.35	47.646
6.33333	-2.16438	58.4939	90.9516	-4.66682	471.405	47.644
6.35	-2.16728	58.5416	91.014	-6.26427	471.349	47.6405
6.36667	-2.16881	58.4646	90.9222	-5.53352	471.375	47.6403
6.38333	-2.16789	58.4998	90.9904	-4.61205	471.403	47.6417
6.4	-2.16652	58.5215	90.9744	-5.62767	471.413	47.6427
6.41667	-2.16621	58.4888	90.8633	-6.20766	471.411	47.6443
6.43333	-2.17064	58.6301	91.1057	-6.25114	471.402	47.6444
6.45	-2.17171	58.5418	90.9979	-5.91744	471.408	47.6411
6.46667	-2.16942	58.4968	90.9899	-5.84709	471.435	47.6415
6.48333	-2.16866	58.6836	91.2594	-5.84343	471.401	47.6449
6.5	-2.16606	58.5934	91.1237	-10.8019	471.364	47.646
6.51667	-2.16362	58.4647	90.883	-10.6255	471.404	47.6446
6.53333	-2.16637	58.6007	91.1523	-7.09465	471.389	47.6438
6.55	-2.16484	58.4789	90.828	-6.20522	471.383	47.6431
6.56667	-2.16682	58.7013	91.0328	-5.92339	471.398	47.6415
6.58333	-2.17079	58.5064	91.0673	-6.65413	471.438	47.64
6.6	-2.16728	58.4385	90.8735	-6.32332	471.406	47.6415
6.61667	-2.16667	58.4681	90.8183	-5.87029	471.38	47.6431
6.63333	-2.16805	58.5052	90.9245	-6.47057	471.366	47.6458
6.65	-2.16835	58.5868	91.0516	-6.36086	471.448	47.6405
6.66667	-2.16469	58.5462	91.0508	-7.18697	471.449	47.6383
6.68333	-2.16515	58.5911	91.1063	-11.2222	471.425	47.6411
6.7	-2.16301	58.7177	91.2916	-11.3825	471.441	47.6409
6.71667	-2.16179	58.6504	91.0993	-6.41335	471.471	47.64
6.73333	-2.16148	58.5526	91.0075	-6.74828	471.438	47.6406
6.75	-2.16286	58.5476	91.0682	-6.93001	471.361	47.6402
6.76667	-2.16164	58.5777	91.0244	-6.77635	471.378	47.6426
6.78333	-2.16469	58.5255	91.0299	-6.71196	471.397	47.6435
6.8	-2.16545	58.5513	90.9774	-6.49025	471.38	47.6412
6.81667	-2.16301	58.6524	91.1756	-6.86272	471.373	47.6388
6.83333	-2.16362	58.6037	91.2714	-6.46584	471.374	47.6359
6.85	-2.1624	58.6184	90.9898	-7.37953	471.421	47.6386
6.86667	-2.16087	58.5189	90.9997	-11.5411	471.413	47.6415
6.88333	-2.16194	58.5555	91.0499	-11.4379	471.391	47.6391
6.9	-2.16499	58.5166	91.0807	-11.7437	471.395	47.644
6.91667	-2.16698	58.6121	91.0358	-7.08748	471.454	47.6389
6.93333	-2.16515	58.4687	90.966	-7.01469	471.387	47.6424
6.95	-2.16667	58.4686	90.8588	-6.54976	471.335	47.6415
6.96667	-2.16484	58.5271	90.9954	-6.91872	471.313	47.6421
6.98333	-2.16621	58.4467	90.8918	-7.27699	471.318	47.6437
7	-2.16728	58.6694	91.1869	-7.60063	471.267	47.6394
7.01667	-2.1682	58.5265	91.0272	-7.11662	471.265	47.6437
7.03333	-2.16637	58.7972	91.2818	-7.43675	471.297	47.6437
7.05	-2.16454	58.5597	90.9625	-7.6162	471.316	47.6405
7.06667	-2.1685	58.4737	90.9689	-7.12975	471.29	47.6373
7.08333	-2.16972	58.7476	91.2885	-12.0138	471.298	47.6391
7.1	-2.16728	58.5226	91.0294	-11.9315	471.311	47.6388
7.11667	-2.16789	58.5279	91.0133	-7.34734	471.339	47.637
7.13333	-2.16621	58.5531	90.951	-7.29729	471.315	47.6383
7.15	-2.17049	58.5862	91.0191	-7.32109	471.255	47.6385
7.16667	-2.17598	58.5369	91.0552	-7.40273	471.322	47.6348
7.18333	-2.17781	58.5912	91.1236	-7.16011	471.317	47.6391
7.2	-2.17613	58.5027	90.9409	-7.75017	471.279	47.6423
7.21667	-2.17751	58.5447	91.1247	-7.46651	471.364	47.6406
7.23333	-2.17415	58.6478	91.1579	-8.03459	471.356	47.635
7.25	-2.17308	58.5299	90.9405	-7.57378	471.294	47.6408
7.26667	-2.1685	58.494	90.9013	-12.5794	471.288	47.6383
7.28333	-2.16347	58.6555	91.2251	-12.4847	471.282	47.6357
7.3	-2.1624	58.5059	91.0043	-11.8314	471.326	47.6365
7.31667	-2.16301	58.5288	90.9104	-7.34489	471.316	47.6368
7.33333	-2.16316	58.5586	91.061	-7.19658	471.308	47.637
7.35	-2.16438	58.6338	91.1895	-7.2007	471.243	47.6366
7.36667	-2.16667	58.5226	90.9223	-7.55592	471.317	47.6344
7.38333	-2.16759	58.4988	91.0159	-7.39082	471.284	47.6347
7.4	-2.16286	58.469	90.9367	-7.2364	471.216	47.6382
7.41667	-2.16316	58.4623	90.931	-11.9559	471.235	47.6359
7.43333	-2.16454	58.5302	90.9672	-12.5132	471.274	47.6363
7.45	-2.16637	58.56	91.0813	-12.2974	471.226	47.6354
7.46667	-2.16576	58.6132	91.042	-6.94496	471.277	47.6339
7.48333	-2.16454	58.5334	91.0873	-7.73766	471.304	47.6336
7.5	-2.16545	58.7009	91.3102	-7.65541	471.351	47.6342
7.51667	-2.16972	58.5561	91.1033	-7.463	471.366	47.633
7.53333	-2.1714	58.5415	91.1039	-7.2805	471.367	47.6319
7.55	-2.1656	58.5012	90.9133	-6.97304	471.384	47.633
7.56667	-2.1656	58.574	91.1097	-7.43614	471.358	47.635
7.58333	-2.16316	58.6155	91.0947	-7.40334	471.373	47.6345
7.6	-2.16148	58.498	90.9919	-12.4549	471.291	47.635
7.61667	-2.1595	58.419	90.8833	-11.8034	471.311	47.6305
7.63333	-2.15721	58.4608	91.0098	-7.52373	471.371	47.6322
7.65	-2.15401	58.5023	90.9716	-7.26738	471.337	47.6313
7.66667	-2.15569	58.5903	91.052	-7.78236	471.364	47.6353
7.68333	-2.16331	58.5183	91.0075	-7.31865	471.399	47.6333
7.7	-2.16255	58.5571	91.0963	-7.24068	471.349	47.6327
7.71667	-2.16133	58.5238	91.043	-7.6519	471.332	47.6293
7.73333	-2.16179	58.482	90.9946	-12.3034	471.32	47.6312
7.75	-2.16316	58.5738	91.1533	-12.0185	471.291	47.6322
7.76667	-2.15996	58.525	90.9669	-6.85677	471.326	47.6336
7.78333	-2.15996	58.5894	91.2104	-7.16545	471.321	47.6308
7.8	-2.15828	58.4971	90.9986	-6.8145	471.231	47.6293
7.81667	-2.15416	58.5099	90.9678	-7.11784	471.377	47.6296
7.83333	-2.15126	58.5137	91.0651	-6.99806	471.388	47.6279
7.85	-2.15004	58.4193	90.8285	-7.43858	471.288	47.6243
7.86667	-2.1508	58.6477	91.0326	-6.52779	471.316	47.6237
7.88333	-2.15309	58.6269	91.1309	-7.48863	471.301	47.6235
7.9	-2.15187	58.7124	91.1936	-8.16811	471.273	47.6243
7.91667	-2.14821	58.6935	91.1012	-7.47017	471.307	47.6243
7.93333	-2.15111	58.5467	91.0534	-7.4897	471.289	47.624
7.95	-2.15141	58.5128	90.895	-11.8439	471.274	47.6232
7.96667	-2.15034	58.4429	90.9023	-11.9279	471.302	47.6254
7.98333	-2.15736	58.5632	90.9586	-12.7905	471.316	47.6231
8	-2.15752	58.4763	90.8888	-7.29958	471.246	47.6243
8.01667	-2.15843	58.4716	90.899	-7.30675	471.325	47.6221
8.03333	-2.15462	58.679	91.4501	-7.09404	471.297	47.6202
8.05	-2.15172	58.561	91.0017	-7.25792	471.246	47.6217
8.06667	-2.14973	58.6121	91.1634	-7.60658	471.291	47.6278
8.08333	-2.15279	58.6393	91.2252	-7.27638	471.334	47.6211
8.1	-2.15599	58.5844	91.1141	-6.95213	471.251	47.6205
8.11667	-2.15797	58.5615	91.0484	-7.04399	471.292	47.6157
8.13333	-2.15889	58.5922	91.1688	-6.91704	471.355	47.6167
8.15	-2.15752	58.536	90.9878	-7.18041	471.313	47.6159
8.16667	-2.15401	58.5281	91.0125	-6.79955	471.351	47.6162
8.18333	-2.15202	58.5723	91.0201	-7.08565	471.325	47.6162
8.2	-2.14958	58.7388	91.2701	-6.58562	471.325	47.6188
8.21667	-2.1476	58.5134	90.9542	-12.065	471.4	47.6174
8.23333	-2.14912	58.5156	90.987	-11.5447	471.34	47.6151
8.25	-2.14806	58.7891	91.0967	-11.4094	471.276	47.617
8.26667	-2.1508	58.5931	91.1367	-6.90392	471.36	47.6164
8.28333	-2.15279	58.6047	91.2144	-7.04445	471.387	47.6215
8.3	-2.15309	58.4686	90.9014	-7.30614	471.293	47.6225
8.31667	-2.14775	58.6115	91.1477	-7.73171	471.311	47.6221
8.33333	-2.1476	58.4914	90.9716	-6.94084	471.331	47.6238
8.35	-2.15111	58.4647	90.8869	-6.87767	471.267	47.626
8.36667	-2.15172	58.4486	90.9452	-7.07787	471.32	47.6221
8.38333	-2.14851	58.493	90.9805	-11.6555	471.321	47.6231
8.4	-2.14928	58.5882	91.038	-11.3355	471.324	47.6237
8.41667	-2.14867	58.6034	91.1196	-11.3944	471.392	47.6243
8.43333	-2.1505	58.5195	90.9438	-6.56227	471.3	47.6231
8.45	-2.14836	58.5369	90.8567	-6.40373	471.186	47.6244
8.46667	-2.14729	58.437	90.8558	-6.62666	471.314	47.6252
8.48333	-2.15034	58.5525	91.0421	-7.26204	471.246	47.6247
8.5	-2.15065	58.5549	91.0131	-6.1927	471.168	47.6215
8.51667	-2.1479	58.541	91.002	-6.41335	471.267	47.6217
8.53333	-2.14638	59.1297	91.1031	-6.68098	471.276	47.6217
8.55	-2.14607	58.4386	90.9173	-6.58028	471.226	47.6243
8.56667	-2.14607	58.4614	91.0633	-6.40495	471.24	47.6211
8.58333	-2.14302	58.511	90.911	-7.05055	471.244	47.6205
8.6	-2.1386	58.5848	91.0725	-5.86189	471.259	47.6176
8.61667	-2.14241	58.5745	90.9741	-6.98784	471.323	47.6199
8.63333	-2.14027	58.5493	90.9742	-11.1304	471.296	47.6225
8.65	-2.14409	58.6286	91.1276	-11.2211	471.217	47.6211
8.66667	-2.14561	58.5859	90.9823	-10.8663	471.34	47.6231
8.68333	-2.14592	58.5255	91.0174	-6.69945	471.321	47.6231
8.7	-2.14821	58.5964	91.0966	-6.18446	471.218	47.6231
8.71667	-2.15019	58.4052	90.8234	-7.4218	471.318	47.6194
8.73333	-2.14973	58.5037	90.8953	-6.54564	471.345	47.6228
8.75	-2.15385	58.5827	90.8981	-6.44966	471.262	47.6212
8.76667	-2.15385	58.4632	90.9245	-6.55693	471.35	47.6221
8.78333	-2.1537	58.5441	91.1376	-5.6617	471.357	47.6234
8.8	-2.15385	58.4539	90.971	-6.60347	471.255	47.6225
8.81667	-2.15477	58.5484	91.1176	-6.64757	471.305	47.6206
8.83333	-2.15538	58.6097	91.2051	-6.31493	471.27	47.6202
8.85	-2.15416	58.4783	90.8115	-6.56349	471.231	47.6209
8.86667	-2.1537	58.5346	91.0432	-5.98656	471.286	47.6225
8.88333	-2.15187	58.5822	91.0972	-8.96202	471.277	47.6206
8.9	-2.15385	58.5069	90.9409	-10.5743	471.169	47.6218
8.91667	-2.15523	58.4763	90.9893	-10.6232	471.291	47.6173
8.93333	-2.1595	58.48	90.9493	-6.43364	471.292	47.617
8.95	-2.15797	58.5128	91.0442	-6.65108	471.153	47.6157
8.96667	-2.15736	58.4698	90.8637	-6.14571	471.237	47.6157
8.98333	-2.15736	58.5163	90.9583	-5.9127	471.263	47.6165
9	-2.15721	58.4876	91.0069	-6.36864	471.109	47.613
9.01667	-2.15477	58.6738	91.224	-6.65001	471.258	47.6121
9.03333	-2.1505	58.4878	90.9713	-6.33522	471.253	47.6151
9.05	-2.15569	58.5169	90.9121	-6.58669	471.15	47.6139
9.06667	-2.16316	58.4646	90.9374	-6.6851	471.217	47.6141
9.08333	-2.16789	58.4672	90.9592	-6.3311	471.172	47.6121
9.1	-2.16545	58.5203	90.9712	-11.4886	471.024	47.613
9.11667	-2.16866	58.5375	91.1068	-11.3474	471.23	47.6136
9.13333	-2.16957	58.4951	90.9522	-11.2008	471.193	47.613
9.15	-2.16682	58.4834	91.0149	-6.28334	471.087	47.6093
9.16667	-2.16621	58.4954	90.9902	-6.72142	471.223	47.6098
9.18333	-2.17049	58.4562	90.8836	-6.16417	471.27	47.6115
9.2	-2.17674	58.4914	90.8761	-6.48537	471.08	47.6096
9.21667	-2.17537	58.4739	90.8535	-6.04012	471.218	47.6098
9.23333	-2.1772	58.5514	91.0555	-6.59935	471.232	47.6106
9.25	-2.17232	58.5056	90.9817	-6.5284	471.151	47.607
9.26667	-2.17506	58.4992	90.9409	-5.95192	471.264	47.6086
9.28333	-2.17369	58.4205	90.8172	-6.29829	471.229	47.6081
9.3	-2.17339	58.4899	90.9478	-6.22978	471.116	47.609
9.31667	-2.17491	58.5241	91.0822	-9.1552	471.264	47.6096
9.33333	-2.1743	58.5821	91.1332	-10.0718	471.239	47.6084
9.35	-2.17018	58.5317	91.2043	-10.7246	471.026	47.6098
9.36667	-2.17155	58.5473	91.0304	-5.68428	471.213	47.6084
9.38333	-2.17552	58.4278	90.8985	-5.78804	471.225	47.6096
9.4	-2.17552	58.4547	90.9295	-6.11946	471.011	47.6099
9.41667	-2.17659	58.5337	91.0236	-5.66231	471.164	47.6092
9.43333	-2.17934	58.5415	91.0333	-5.80177	471.19	47.6086
9.45	-2.17857	58.541	90.9037	-5.68855	470.975	47.609
9.46667	-2.18361	58.5181	91.1288	-5.94841	471.113	47.6073
9.48333	-2.18407	58.4483	90.9376	-5.74867	471.114	47.6066
9.5	-2.18376	58.5511	91.0278	-5.56511	470.988	47.6049
9.51667	-2.18346	58.5355	91.0278	-4.84154	471.139	47.6055
9.53333	-2.1804	58.4963	91.0609	-6.48903	471.152	47.6048
9.55	-2.18544	58.5352	91.0955	-10.032	470.946	47.6019
9.56667	-2.1859	58.5795	91.029	-9.77974	471.19	47.6026
9.58333	-2.18407	58.5108	90.9365	-9.25758	471.141	47.6014
9.6	-2.18529	58.404	90.9039	-5.33623	470.987	47.6046
9.61667	-2.18391	58.6906	91.2331	-5.9269	471.148	47.6055
9.63333	-2.18666	58.4864	91.0062	-5.8828	471.172	47.6069
9.65	-2.18285	58.5278	90.9335	-5.51155	471.02	47.6066
9.66667	-2.1801	58.5296	90.9271	-5.48225	471.149	47.6064
9.68333	-2.18239	58.5268	90.9615	-5.37209	471.145	47.6048
9.7	-2.18681	58.4788	90.8781	-5.28969	471.026	47.6041
9.71667	-2.18529	58.456	90.9155	-5.26421	471.165	47.6031
9.73333	-2.18483	58.471	91.0206	-5.73448	471.144	47.6067
9.75	-2.183	58.5754	91.0976	-10.4569	470.997	47.6022
9.76667	-2.18117	58.4715	91.0351	-10.1517	471.161	47.6078
9.78333	-2.18269	58.4728	90.8944	-9.48418	471.201	47.6006
9.8	-2.18071	58.5864	91.146	-4.98573	471.009	47.6037
9.81667	-2.18071	58.5087	90.9686	-5.2784	471.154	47.6025
9.83333	-2.1801	58.4405	90.8256	-4.05602	471.251	47.6063
9.85	-2.17857	58.5287	90.9347	-4.76585	471.01	47.6083
9.86667	-2.17796	58.4667	90.9359	-5.37437	471.133	47.6072
9.88333	-2.17827	58.4798	90.8694	-5.00313	471.177	47.6061
9.9	-2.17964	58.5607	91.0244	-5.19264	471.051	47.6014
9.91667	-2.17674	58.5438	91.0052	-5.1342	471.152	47.5994
9.93333	-2.17262	58.4446	90.9197	-4.92195	471.123	47.6002
9.95	-2.17308	58.5543	91.0465	-4.44405	471.002	47.6012
9.96667	-2.17781	58.5906	91.0555	-4.84459	471.098	47.6011
9.98333	-2.17674	58.5087	91.0239	-9.16771	471.132	47.6009
10	-2.17186	58.5809	91.0778	-8.93929	470.98	47.6012
10.0167	-2.17186	58.5169	90.9138	-4.55071	471.106	47.6026
10.0333	-2.16759	58.4991	91.0139	-4.22218	471.123	47.6029
10.05	-2.16606	58.5024	90.9716	-4.40636	470.974	47.6035
10.0667	-2.1653	58.5543	91.0035	-4.68056	471.1	47.6014
10.0833	-2.16377	58.4869	90.9663	-4.1198	471.13	47.598
10.1	-2.16209	58.4243	90.8057	-4.10301	471.084	47.5979
10.1167	-2.15874	58.4721	90.9306	-9.09966	471.16	47.6029
10.1333	-2.15965	58.5868	91.0905	-8.77907	471.134	47.6003
10.15	-2.16011	58.4557	90.8559	-3.93547	471.108	47.5999
10.1667	-2.15752	58.5079	90.9271	-4.83849	471.119	47.6002
10.1833	-2.15858	58.5648	91.1134	-4.15138	471.116	47.6026
10.2	-2.15904	58.5619	90.9988	-3.89381	471.072	47.6025
10.2167	-2.15446	58.5069	90.9705	-4.71397	471.144	47.6029
10.2333	-2.15294	58.4422	90.9821	-4.30504	471.148	47.6048
10.25	-2.15935	58.5238	91.0313	-4.52446	471.092	47.6031
10.2667	-2.15767	58.4864	90.9673	-4.47731	471.147	47.6011
10.2833	-2.15309	58.4406	90.8541	-8.67119	471.277	47.5977
10.3	-2.15157	58.4553	90.9429	-8.5627	471.19	47.5961
10.3167	-2.1534	58.4348	90.9432	-3.72688	471.174	47.597
10.3333	-2.1534	58.5909	91.1906	-4.59419	471.25	47.5994
10.35	-2.15294	58.5345	91.0706	-3.64052	471.254	47.5971
10.3667	-2.15004	58.4521	90.948	-3.80623	471.258	47.5991
10.3833	-2.14912	58.5459	90.8176	-3.50105	471.203	47.6008
10.4	-2.14821	58.4469	90.9492	-3.71315	471.191	47.6009
10.4167	-2.14439	58.446	90.8259	-4.04884	471.164	47.5962
10.4333	-2.13982	58.4393	90.8546	-3.54271	471.168	47.5961
10.45	-2.13402	58.6645	91.031	-3.20656	471.13	47.5961
10.4667	-2.13493	58.4638	90.919	-4.03633	471.134	47.597
10.4833	-2.13127	58.5822	91.0786	-8.21343	471.185	47.5999
10.5	-2.1302	58.5352	91.0203	-7.67098	471.108	47.5973
10.5167	-2.1299	58.4661	90.8978	-1.61278	471.101	47.5999
10.5333	-2.12898	58.5012	90.9878	-3.41408	471.151	47.5988
10.55	-2.13097	58.4855	90.9634	-3.72459	471.104	47.5993
10.5667	-2.12914	58.4452	90.9316	-3.377	471.112	47.6017
10.5833	-2.12776	58.5781	91.1338	-4.12209	471.086	47.6006
10.6	-2.12776	58.464	90.8952	-3.51646	471.127	47.597
10.6167	-2.12257	58.3685	90.8498	-4.33662	471.098	47.6017
10.6333	-2.12349	58.4513	90.9515	-2.87941	471.069	47.6005
10.65	-2.12807	58.4338	90.8711	-4.25804	471.085	47.5991
10.6667	-2.1299	58.487	90.9556	-3.90938	471.104	47.6
10.6833	-2.12959	58.4338	90.8611	-3.5154	471.12	47.5979
10.7	-2.13066	58.4986	90.9592	-3.00987	471.069	47.5983
10.7167	-2.12669	58.4991	90.9654	-3.64113	471.061	47.6002
10.7333	-2.12761	58.5357	91.0453	-3.55888	471.13	47.6
10.75	-2.1302	58.5545	91.0342	-4.06792	471.121	47.6023
10.7667	-2.12883	58.3874	90.7934	-3.95821	471.093	47.6025
10.7833	-2.12776	58.4185	90.9266	-7.05879	471.099	47.6008
10.8	-2.12791	58.8079	91.1141	-8.15315	471.107	47.6026
10.8167	-2.13509	58.5035	90.9525	-7.99995	471.096	47.6011
10.8333	-2.1331	58.4707	90.794	-2.49733	471.075	47.6028
10.85	-2.13676	58.6478	91.1552	-4.58702	471.096	47.6011
10.8667	-2.13783	58.5009	90.8703	-3.20534	471.104	47.5979
10.8833	-2.13646	58.4309	90.9313	-4.11018	471.103	47.6009
10.9	-2.14012	58.453	90.9362	-3.73528	471.068	47.6012
10.9167	-2.13921	58.4588	90.9492	-3.64464	471.043	47.6011
10.9333	-2.14455	58.5444	90.9873	-3.54149	471.111	47.5962
10.95	-2.14104	58.4707	90.9037	-3.19878	471.102	47.5991
10.9667	-2.14333	58.4458	90.8939	-2.68272	471.092	47.5994
10.9833	-2.14073	58.4693	90.9589	-4.19304	471.083	47.597
11	-2.13997	58.4293	90.8672	-7.37953	471.088	47.5979
11.0167	-2.13554	58.5008	90.9232	-7.39021	471.052	47.5987
11.0333	-2.13356	58.4246	90.8871	-1.89522	471.056	47.598
11.05	-2.1331	58.4458	90.9267	-3.7281	471.044	47.5932
11.0667	-2.13707	58.4121	90.8799	-1.88271	471.018	47.598
11.0833	-2.14043	58.4452	90.8399	-3.98506	471.022	47.6002
11.1	-2.13966	58.5207	91.0534	-2.62123	470.978	47.599
11.1167	-2.14104	58.4695	90.9632	-1.86134	470.981	47.5964
11.1333	-2.14027	58.4982	90.9419	-1.6581	470.977	47.5968
11.15	-2.1418	58.5235	91.0012	-2.22496	470.965	47.5941
11.1667	-2.14348	58.4444	90.888	-2.98897	470.971	47.5968
11.1833	-2.14439	58.4261	90.8628	-2.90504	470.972	47.5983
11.2	-2.14699	58.514	90.8939	-7.21077	470.959	47.5999
11.2167	-2.14989	58.4539	90.9567	-7.07253	470.949	47.5983
11.2333	-2.15202	58.4641	91.0578	-1.22063	470.987	47.6008
11.25	-2.15233	58.6231	91.2038	-2.64992	471.028	47.5983
11.2667	-2.15309	58.4507	90.8741	-2.44362	470.983	47.5942
11.2833	-2.15752	58.4931	90.935	-1.88332	471.061	47.5892
11.3	-2.15416	58.5229	90.9145	-2.93358	471.027	47.5895
11.3167	-2.1566	58.5212	90.9249	-3.36632	471.068	47.5919
11.3333	-2.15599	58.4286	90.9592	-7.07253	471.039	47.5941
11.35	-2.15309	58.5149	90.9988	-6.07658	471.071	47.5945
11.3667	-2.15767	58.4733	90.8439	-2.38762	471.101	47.5932
11.3833	-2.16255	58.4147	90.8198	-4.56139	471.138	47.5947
11.4	-2.15904	58.4444	90.9216	-3.54637	471.07	47.5987
11.4167	-2.16072	58.4968	90.9994	-3.26256	471.035	47.5974
11.4333	-2.1624	58.5645	90.9255	-2.76558	471.031	47.5938
11.45	-2.15935	58.4843	90.9206	-2.23503	471.112	47.5935
11.4667	-2.1595	58.4423	90.8166	-3.30849	471.052	47.5959
11.4833	-2.16118	58.6745	91.1561	-3.12614	471.089	47.5959
11.5	-2.16423	58.5433	90.987	-3.58681	471.057	47.5947
11.5167	-2.16576	58.4423	90.7742	-6.8914	471.035	47.5939
11.5333	-2.1653	58.3808	90.8044	-8.03337	471.068	47.5906
11.55	-2.16743	58.6079	91.2283	-1.24977	471.047	47.5887
11.5667	-2.16652	58.5438	91.0568	-2.64503	470.982	47.5919
11.5833	-2.1711	58.5796	91.0862	-3.19344	471.093	47.593
11.6	-2.1685	58.438	90.904	-2.34947	471.031	47.5896
11.6167	-2.16835	58.4177	90.8711	-3.14339	470.981	47.5896
11.6333	-2.17201	58.3814	90.7484	-2.43111	471.063	47.5918
11.65	-2.17262	58.4594	90.9171	-2.40257	471.09	47.5886
11.6667	-2.17354	58.4934	90.9628	-2.60399	470.986	47.5887
11.6833	-2.17354	58.525	91.1472	-3.11241	471.073	47.5921
11.7	-2.17705	58.4727	90.9469	-2.6255	471.087	47.5916
11.7167	-2.17491	58.438	90.8726	-3.05275	471.067	47.5909
11.7333	-2.17613	58.5987	91.0313	-2.66716	471.073	47.591
11.75	-2.17613	58.474	90.9365	-3.05107	471.073	47.5893
11.7667	-2.18163	58.3817	90.787	-4.04045	471.087	47.5866
11.7833	-2.18163	58.5716	91.1866	-7.44988	471.102	47.5878
11.8	-2.18254	58.4878	90.9438	-7.21794	471.037	47.5877
11.8167	-2.18651	58.4954	90.9	-2.75902	470.989	47.5858
11.8333	-2.183	58.4135	90.8146	-1.38924	471.054	47.5864
11.85	-2.18132	58.4954	90.9229	-3.7072	471.079	47.5826
11.8667	-2.183	58.4612	90.9225	-2.01622	471.014	47.5855
11.8833	-2.18437	58.4919	91.0624	-2.60521	471.101	47.5832
11.9	-2.18712	58.3929	90.7897	-1.99425	471.108	47.5842
11.9167	-2.19078	58.6234	91.1436	-2.17247	471.066	47.5842
11.9333	-2.19246	58.5688	91.02	-2.28752	471.106	47.5832
11.95	-2.19399	58.5435	91.079	-7.38426	471.069	47.5854
11.9667	-2.1949	58.4971	90.913	-6.81984	471.054	47.5857
11.9833	-2.19917	58.4289	90.8938	-6.95808	471.063	47.5843
12	-2.20116	58.4954	90.827	-1.7588	471.016	47.5842
12.0167	-2.20024	58.54	91.0705	-2.73994	471.024	47.5848
12.0333	-2.20528	58.5107	90.8471	-2.77443	471.112	47.5864
12.05	-2.20543	58.4954	90.9812	-1.54655	471.086	47.5837
12.0667	-2.2039	58.4394	90.7911	-2.17064	471.003	47.5819
12.0833	-2.20726	58.5871	91.0934	-2.59148	471.047	47.5822
12.1	-2.20787	58.4269	90.9322	-2.64687	471.079	47.5808
12.1167	-2.21016	58.5209	90.9414	-2.30415	470.981	47.579
12.1333	-2.21199	58.521	90.9849	-1.52214	471.058	47.5817
12.15	-2.20955	58.5114	90.9441	-3.21846	471.051	47.5794
12.1667	-2.21367	58.4722	90.9994	-1.39931	470.957	47.5794
12.1833	-2.21855	58.5105	90.9629	-7.07558	470.991	47.5819
12.2	-2.21962	58.4016	90.7647	-7.13387	470.955	47.5803
12.2167	-2.22313	58.4956	90.9742	-6.75957	470.937	47.5829
12.2333	-2.22237	58.4547	90.9213	-2.24693	470.971	47.5782
12.25	-2.22542	58.4736	90.9835	-1.81541	470.965	47.5822
12.2667	-2.22786	58.3323	90.7304	-2.78511	470.892	47.5823
12.2833	-2.22984	58.5178	91.0163	-2.34108	471.033	47.5849
12.3	-2.22954	58.3418	90.716	-2.17247	471.063	47.5863
12.3167	-2.22939	58.4853	90.8996	-2.1563	470.964	47.5846
12.3333	-2.22984	58.4989	91.0018	-2.51045	470.989	47.5838
12.35	-2.22969	58.4286	90.8704	-1.65382	471.063	47.579
12.3667	-2.23091	58.4527	90.9908	-2.49245	470.94	47.5764
12.3833	-2.23015	58.4618	90.839	-2.0974	470.997	47.5739
12.4	-2.23274	58.5052	90.937	-2.89909	471.012	47.575
12.4167	-2.23045	58.6356	90.9846	-1.16219	470.966	47.5776
12.4333	-2.23351	58.4982	90.8872	-6.05873	471.081	47.5803
12.45	-2.23442	58.7428	91.0876	-6.56944	470.979	47.5774
12.4667	-2.2332	58.4777	90.8781	-5.94597	470.906	47.5755
12.4833	-2.23228	58.4167	90.8593	-2.50145	471.019	47.5759
12.5	-2.23427	58.4731	90.8849	-2.42271	470.942	47.5752
12.5167	-2.2303	58.596	91.0613	-1.92513	470.842	47.5793
12.5333	-2.23305	58.6523	91.3586	-2.60811	470.902	47.5773
12.55	-2.24052	58.4437	90.8637	-2.76314	470.994	47.5759
12.5667	-2.24159	58.5284	91.1089	-1.55907	470.843	47.5764
12.5833	-2.2419	58.5886	91.0282	-1.92146	470.922	47.5738
12.6	-2.24312	58.5535	91.0465	-2.11098	470.898	47.5774
12.6167	-2.24556	58.464	90.928	-1.97807	470.792	47.5753
12.6333	-2.24525	58.4409	90.8988	-3.66493	470.852	47.5724
12.65	-2.24724	58.5033	91.0935	-6.34529	470.852	47.57
12.6667	-2.24541	58.4788	90.9371	-6.96404	470.817	47.5733
12.6833	-2.24556	58.3891	90.7626	-2.72972	470.937	47.5718
12.7	-2.24785	58.466	90.92	-1.97456	470.931	47.5744
12.7167	-2.25243	58.4541	90.9045	-2.20039	470.764	47.5759
12.7333	-2.25197	58.487	90.8122	-2.11754	470.922	47.5777
12.75	-2.2509	58.6263	91.1414	-1.97456	470.928	47.5741
12.7667	-2.25975	58.5651	91.0754	-2.04369	470.8	47.5727
12.7833	-2.25746	58.5113	90.8913	-6.44554	470.885	47.5724
12.8	-2.25868	58.4083	90.8564	-6.33995	470.982	47.5744
12.8167	-2.25929	58.549	91.0465	-2.92885	470.856	47.5739
12.8333	-2.25578	58.521	90.9707	-2.67189	470.965	47.5715
12.85	-2.25807	58.6721	91.0966	-2.83409	470.942	47.5721
12.8667	-2.26387	58.5256	90.9971	-2.68562	470.881	47.5723
12.8833	-2.26433	58.5926	91.1215	-2.63145	471.051	47.5681
12.9	-2.26479	58.4693	90.7111	-2.23259	471.027	47.5697
12.9167	-2.26936	58.5404	90.8415	-6.66069	470.901	47.569
12.9333	-2.26891	58.6027	90.9867	-6.14204	471.09	47.5707
12.95	-2.27455	58.536	90.9759	-1.77071	471.044	47.5681
12.9667	-2.27806	58.4895	90.9943	-2.73933	470.914	47.5724
12.9833	-2.28111	58.5452	90.91	-2.38457	471.091	47.5703
13	-2.28569	58.5337	91.0302	-2.96989	471.165	47.5694
13.0167	-2.28706	58.5525	91.0052	-2.28691	470.949	47.5709
13.0333	-2.29256	58.3935	90.7905	-2.04308	471.056	47.5724
13.05	-2.29744	58.5232	90.9005	-2.46452	471.058	47.5701
13.0667	-2.29988	58.5291	90.9827	-1.97456	470.975	47.5668
13.0833	-2.30186	58.6889	91.0558	-2.6368	471.067	47.5652
13.1	-2.3037	58.6105	90.9945	-2.54265	471.042	47.5689
13.1167	-2.30721	58.4933	90.8895	-2.25945	470.889	47.569
13.1333	-2.30675	58.6691	91.1483	-6.96053	471.076	47.5674
13.15	-2.31178	58.4817	90.9139	-5.52467	471.031	47.5694
13.1667	-2.31392	58.4402	90.8665	-3.51173	470.834	47.5674
13.1833	-2.31865	58.4597	90.7876	-1.91612	471.016	47.5675
13.2	-2.32826	58.5241	90.9736	-2.19566	471.064	47.5686
13.2167	-2.33315	58.4448	90.7903	-2.49306	470.807	47.5645
13.2333	-2.33589	58.5569	90.906	-2.11937	470.915	47.5639
13.25	-2.33925	58.5874	91.04	-2.71599	470.972	47.564
13.2667	-2.34718	58.4956	91.0372	-2.43584	470.784	47.5636
13.2833	-2.34856	58.4364	90.7818	-2.69463	470.933	47.5628
13.3	-2.35115	58.5857	91.0868	-2.03056	470.901	47.5652
13.3167	-2.3542	58.4626	90.8347	-2.18498	470.777	47.5631
13.3333	-2.3597	58.5116	90.8338	-2.76131	470.975	47.5658
13.35	-2.36107	58.4856	90.8573	-6.97182	470.95	47.5652
13.3667	-2.36946	58.5268	91.0545	-7.38609	470.742	47.5658
13.3833	-2.36931	58.503	90.9809	-4.76341	470.966	47.5652
13.4	-2.37663	58.5665	90.9997	-3.00987	470.972	47.5642
13.4167	-2.37968	58.4982	90.9679	-2.68028	470.809	47.5652
13.4333	-2.38335	58.5285	90.879	-2.00859	470.961	47.5602
13.45	-2.39128	58.4945	90.8379	-2.41447	471.047	47.5617
13.4667	-2.39067	58.4664	91.0119	-2.30827	470.852	47.5648
13.4833	-2.40059	58.4826	90.809	-2.54494	470.974	47.568
13.5	-2.40181	58.4475	90.7534	-2.46681	471.009	47.5623
13.5167	-2.40807	58.409	90.823	-2.47398	470.923	47.5573
13.5333	-2.40837	58.4002	90.781	-2.14912	471.015	47.5604
13.55	-2.41249	58.4251	90.7421	-2.62489	471.03	47.562
13.5667	-2.4192	58.6367	90.9899	-6.94023	470.824	47.5619
13.5833	-2.42195	58.5142	90.8599	-7.62444	471.076	47.5602
13.6	-2.42302	58.5238	90.9556	-6.82274	471.028	47.5559
13.6167	-2.42683	58.4658	90.8488	-2.31728	470.954	47.5567
13.6333	-2.42485	58.5008	90.8852	-2.17003	471.093	47.5614
13.65	-2.42363	58.6807	90.8057	-2.18071	471.088	47.5597
13.6667	-2.42989	58.5069	90.9869	-2.02934	470.929	47.5564
13.6833	-2.43217	58.446	90.8779	-2.05986	470.985	47.5597
13.7	-2.43233	58.4969	90.9347	-2.70836	470.972	47.5552
13.7167	-2.43401	58.5575	91.0156	-2.51396	470.897	47.5541
13.7333	-2.43156	58.4966	91.0615	-7.59285	471.004	47.555
13.75	-2.42958	58.4356	90.9414	-7.286	470.943	47.5558
13.7667	-2.42928	58.525	90.8958	-2.90138	470.879	47.5565
13.7833	-2.43309	58.3942	90.7215	-2.97539	471.013	47.5509
13.8	-2.43645	58.4983	90.9101	-2.5753	470.984	47.551
13.8167	-2.43523	58.7905	91.1027	-2.72438	470.875	47.5549
13.8333	-2.44072	58.3805	90.6976	-2.78694	470.978	47.5536
13.85	-2.44164	58.4657	90.8375	-2.81792	471.019	47.5578
13.8667	-2.44072	58.485	90.8518	-3.42476	470.875	47.5567
13.8833	-2.43691	58.5307	90.9928	-7.45644	470.965	47.5565
13.9	-2.43843	58.4115	90.8495	-7.92793	471.053	47.5562
13.9167	-2.4424	58.5662	91.0764	-7.30385	470.94	47.5556
13.9333	-2.43965	58.3453	90.6925	-2.66411	470.995	47.555
13.95	-2.44118	58.3888	90.8062	-3.43071	470.991	47.5529
13.9667	-2.44057	58.4998	90.993	-2.79228	470.984	47.5535
13.9833	-2.43675	58.4968	90.987	-3.19054	471.028	47.5533
14	-2.43706	58.4769	90.8515	-3.30559	471.037	47.5481
14.0167	-2.43721	58.5014	90.9139	-3.04802	470.969	47.5495
14.0333	-2.44026	58.5284	90.9597	-3.21785	471.106	47.5492
14.05	-2.43553	58.4356	90.893	-2.38762	471.061	47.5513
14.0667	-2.43126	58.3785	90.7394	-2.26601	470.982	47.5521
14.0833	-2.42897	58.3877	90.7868	-3.18275	471.049	47.5503
14.1	-2.42226	58.391	90.6834	-2.83882	471.087	47.5488
14.1167	-2.42134	58.5384	90.9747	-7.34322	470.989	47.5498
14.1333	-2.41661	58.4806	90.8888	-7.761	471.049	47.548
14.15	-2.41341	58.4864	90.944	-3.67332	471.043	47.5477
14.1667	-2.41554	58.4147	90.7879	-2.83882	471.039	47.5451
14.1833	-2.4131	58.4351	90.8238	-3.59932	471.102	47.5477
14.2	-2.41493	58.4075	90.7792	-3.25844	471.054	47.5465
14.2167	-2.41325	58.5107	90.8329	-2.70836	471.018	47.5491
14.2333	-2.41295	58.5009	90.8501	-3.76213	471.066	47.5495
14.25	-2.41203	58.5299	90.9502	-3.34602	471.066	47.5494
14.2667	-2.41066	58.4834	90.8822	-3.25371	471.004	47.5484
14.2833	-2.41432	58.4225	90.778	-3.97972	471.01	47.5483
14.3	-2.41432	58.5532	90.9301	-3.5154	471.039	47.5446
14.3167	-2.40746	58.4415	90.9625	-3.18565	470.978	47.5459
14.3333	-2.40593	58.4644	90.8198	-4.82124	471.037	47.5501
14.35	-2.40639	58.4676	90.8668	-4.58229	471.08	47.5491
14.3667	-2.40242	58.5023	90.9048	-8.32298	471.085	47.5477
14.3833	-2.40166	58.5102	90.9702	-8.65151	471.071	47.5474
14.4	-2.39952	58.4013	90.7258	-8.9048	471.038	47.5523
14.4167	-2.39967	58.3878	90.8048	-4.39507	471.098	47.5468
14.4333	-2.4012	58.6756	91.215	-4.22707	471.171	47.5443
14.45	-2.40059	58.4863	90.8852	-4.73778	471.168	47.5486
14.4667	-2.40227	58.6311	91.1022	-4.31587	471.095	47.5512
14.4833	-2.40288	58.4542	90.8132	-3.87779	471.179	47.5535
14.5	-2.40059	58.5122	91.0415	-4.80522	471.135	47.5469
14.5167	-2.39326	58.6057	90.895	-4.71642	471.068	47.5457
14.5333	-2.39311	58.5558	91.0255	-4.8069	471.123	47.5472
14.55	-2.39479	58.5687	90.9376	-4.59541	471.197	47.5463
14.5667	-2.39632	58.6323	91.0439	-9.6946	471.111	47.5442
14.5833	-2.39616	58.6391	90.9873	-9.13963	471.153	47.5462
14.6	-2.39738	58.5041	90.8599	-9.93599	471.181	47.5462
14.6167	-2.39983	58.4759	90.8387	-5.37804	471.158	47.5471
14.6333	-2.39525	58.4705	90.9173	-5.7148	471.176	47.5481
14.65	-2.39632	58.6155	90.975	-5.56755	471.161	47.5469
14.6667	-2.39357	58.4495	90.8242	-5.64323	471.081	47.5492
14.6833	-2.39021	58.4638	90.904	-5.70335	471.175	47.5504
14.7	-2.3864	58.5168	90.9205	-6.12724	471.162	47.5492
14.7167	-2.38579	58.4393	90.7076	-5.67955	471.058	47.5459
14.7333	-2.38655	58.5758	91.1404	-5.79933	471.122	47.5471
14.75	-2.38686	58.4422	90.9849	-5.51033	471.132	47.5457
14.7667	-2.38731	58.4623	90.9245	-5.80421	471.001	47.5451
14.7833	-2.38487	58.5137	90.9043	-6.48247	471.077	47.5445
14.8	-2.38487	58.4695	90.794	-9.65111	471.097	47.5469
14.8167	-2.38579	58.5653	90.8579	-10.2543	471.006	47.5469
14.8333	-2.38472	58.5465	91.0708	-11.0989	471.07	47.5478
14.85	-2.38319	58.4357	90.7745	-6.81679	471.131	47.546
14.8667	-2.38472	58.5177	90.9516	-6.98555	470.984	47.546
14.8833	-2.38808	58.5278	90.8259	-5.98351	471.132	47.546
14.9	-2.39265	58.5583	90.9275	-7.43492	471.127	47.5471
14.9167	-2.38762	58.5632	90.9618	-6.91093	471.002	47.5465
14.9333	-2.38503	58.5081	90.8413	-7.39021	471.15	47.5443
14.95	-2.38655	58.6007	90.9876	-6.80916	471.169	47.546
14.9667	-2.38533	58.4405	90.7903	-7.60124	471.021	47.5449
14.9833	-2.38319	58.4162	90.7435	-12.0936	471.161	47.5462
15	-2.38533	58.3926	90.7554	-12.2015	471.231	47.5452
15.0167	-2.38411	58.514	90.9002	-12.1949	471.148	47.5448
15.0333	-2.38579	58.4425	90.819	-7.74376	471.235	47.5425
15.05	-2.38441	58.5226	90.8721	-7.85164	471.258	47.541
15.0667	-2.38213	58.4565	90.801	-7.65846	471.2	47.546
15.0833	-2.38029	58.6108	91.1889	-8.74199	471.304	47.5431
15.1	-2.38289	58.5906	90.9696	-8.36296	471.282	47.5469
15.1167	-2.38548	58.4365	90.8097	-8.34755	471.193	47.5497
15.1333	-2.38258	58.5207	90.828	-9.16771	471.246	47.5478
15.15	-2.39021	58.4609	90.8262	-9.2672	471.235	47.5497
15.1667	-2.39189	58.5156	90.8616	-8.59001	471.125	47.546
15.1833	-2.3922	58.4655	90.7955	-8.74565	471.64	47.5488
15.2	-2.3925	58.5659	90.9969	-8.93044	472.371	47.5451
15.2167	-2.39159	58.4086	90.7772	-8.72353	472.688	47.5462
15.2333	-2.39021	58.418	90.7296	-8.97636	472.748	47.5468
15.25	-2.3951	58.4916	90.7963	-13.7792	472.626	47.5486
15.2667	-2.39693	58.5207	91.0337	-14.4755	472.544	47.5501
15.2833	-2.39555	58.5145	91.0052	-14.2757	472.401	47.5497
15.3	-2.39418	58.5052	90.9402	-9.44542	472.167	47.548
15.3167	-2.39433	58.4762	90.8311	-9.54613	472.099	47.5498
15.3333	-2.39235	58.4	90.7224	-9.41734	472.065	47.5498
15.35	-2.39067	58.5188	90.8132	-9.75121	471.784	47.5465
15.3667	-2.38335	58.4553	90.9023	-9.98131	471.79	47.5497
15.3833	-2.38625	58.4417	90.816	-10.2882	471.733	47.5468
15.4	-2.38274	58.605	91.0053	-9.76311	471.634	47.546
15.4167	-2.38518	58.5014	90.8402	-9.58366	471.6	47.546
15.4333	-2.3867	58.5844	91.0021	-10.0135	471.517	47.5459
15.45	-2.38731	58.5548	90.9592	-9.72908	471.496	47.5477
15.4667	-2.38594	58.4536	90.7266	-9.77913	471.483	47.5474
15.4833	-2.38411	58.5194	90.8444	-10.4401	471.313	47.5469
15.5	-2.38182	58.5745	91.0172	-10.1803	471.323	47.5443
15.5167	-2.3835	58.4577	90.8067	-15.1687	471.374	47.5452
15.5333	-2.38686	58.465	90.7772	-15.5067	471.27	47.5465
15.55	-2.38823	58.5008	90.9084	-10.5445	471.302	47.5468
15.5667	-2.38747	58.5426	90.877	-10.7525	471.231	47.5489
15.5833	-2.38625	58.5761	90.8616	-10.6846	471.251	47.5504
15.6	-2.38289	58.3735	90.7101	-11.0285	471.197	47.5489
15.6167	-2.38319	58.4652	90.7914	-10.7262	471.133	47.5495
15.6333	-2.38182	58.3985	90.6767	-10.7734	471.129	47.5478
15.65	-2.37907	58.5067	90.7372	-11.2002	471.19	47.546
15.6667	-2.37801	58.4629	90.7229	-11.1155	470.966	47.5484
15.6833	-2.3777	58.5165	90.9658	-11.4207	471.08	47.5489
15.7	-2.37495	58.4606	90.7967	-11.2234	471.104	47.5465
15.7167	-2.37206	58.4406	90.7562	-13.504	471.096	47.5466
15.7333	-2.37114	58.4014	90.7298	-16.7022	471.039	47.5489
15.75	-2.37068	58.592	90.9039	-15.8923	471.061	47.5469
15.7667	-2.37114	58.4623	90.8422	-10.7972	471.057	47.5443
15.7833	-2.37129	58.4415	90.8155	-11.5929	471.084	47.541
15.8	-2.37099	58.6631	91.0807	-11.28	470.903	47.5462
15.8167	-2.36717	58.6367	90.9193	-11.587	471.004	47.5449
15.8333	-2.36855	58.4353	90.7955	-11.4803	470.992	47.5468
15.85	-2.36977	58.4542	90.7256	-11.3425	471.015	47.5451
15.8667	-2.36549	58.6117	90.9426	-11.8189	471.012	47.5452
15.8833	-2.36168	58.5575	90.8477	-12.2921	470.934	47.548
15.9	-2.36198	58.5062	90.7769	-11.9584	470.981	47.5457
15.9167	-2.35939	58.549	90.9538	-11.7802	470.993	47.5462
15.9333	-2.36153	58.5947	90.8955	-11.7486	470.881	47.541
15.95	-2.35909	58.4968	90.7867	-12.5567	470.914	47.5413
15.9667	-2.35909	58.4628	90.9853	-12.1873	470.993	47.5463
15.9833	-2.35771	58.4563	90.7319	-12.254	471.005	47.5468
16	-2.35466	58.4464	90.7462	-14.51	470.986	47.5475
16.0167	-2.35054	58.5188	90.9014	-17.4938	470.86	47.5446
16.0333	-2.34978	58.4478	90.7562	-16.8984	471.055	47.5448
16.05	-2.34901	58.4246	90.7368	-11.9965	471.098	47.5437
16.0667	-2.34825	58.5946	90.9715	-12.0798	470.952	47.5443
16.0833	-2.34505	58.5918	90.8982	-12.111	471.045	47.5425
16.1	-2.34139	58.5239	90.8726	-12.3791	471.096	47.5443
16.1167	-2.34108	58.529	90.9171	-12.2074	471.079	47.546
16.1333	-2.34383	58.4924	90.7093	-11.7593	471.056	47.5451
16.15	-2.34047	58.4861	90.8218	-11.8087	470.885	47.5457
16.1667	-2.33925	58.4078	90.6776	-12.232	471.095	47.5491
16.1833	-2.33681	58.4844	90.774	-12.0489	471.07	47.5489
16.2	-2.33589	58.5883	90.9884	-12.1861	471.027	47.55
16.2167	-2.33604	58.4019	90.6927	-17.7274	471.045	47.5501
16.2333	-2.33696	58.7103	90.9905	-17.6048	471.091	47.5492
16.25	-2.33421	59.1224	90.7613	-12.2837	471.096	47.5477
16.2667	-2.33665	58.4104	90.6362	-13.256	471.087	47.5445
16.2833	-2.33589	58.4696	90.7871	-12.7267	470.975	47.5475
16.3	-2.33391	58.5123	90.8253	-12.0895	471.174	47.5503
16.3167	-2.33238	58.5258	90.9072	-13.0753	471.123	47.5524
16.3333	-2.33559	58.4808	90.6847	-11.8302	471.026	47.55
16.35	-2.33406	58.4336	90.6814	-13.1683	471.07	47.5504
16.3667	-2.33528	58.532	90.9145	-12.112	471.067	47.5498
16.3833	-2.33315	58.4818	90.8428	-12.6342	471.021	47.5506
16.4	-2.33055	58.5127	90.7484	-17.4616	471.059	47.5506
16.4167	-2.3275	58.3839	90.6617	-17.8741	470.975	47.5489
16.4333	-2.32719	58.4219	90.7514	-18.1149	471.089	47.5456
16.45	-2.32689	58.4925	90.8256	-12.1395	471.027	47.5492
16.4667	-2.32872	58.5291	90.835	-13.0663	470.989	47.5507
16.4833	-2.32735	58.5192	90.8019	-12.7589	471.049	47.5486
16.5	-2.32948	58.4472	90.8312	-12.8196	470.944	47.552
16.5167	-2.32887	58.6077	91.0592	-12.9459	471.02	47.5488
16.5333	-2.3275	58.382	90.6538	-13.0044	471.041	47.5503
16.55	-2.3278	58.4153	90.7017	-13.176	471.005	47.5497
16.5667	-2.32552	58.4795	90.8976	-13.0503	471.097	47.546
16.5833	-2.32887	58.4762	90.7743	-13.0538	471.064	47.5471
16.6	-2.32735	58.5383	90.883	-13.3608	471.08	47.5471
16.6167	-2.31987	58.4112	90.6536	-12.8947	471.069	47.5483
16.6333	-2.31865	58.5978	91.0349	-12.7314	470.884	47.5475
16.65	-2.31483	58.4789	90.7429	-18.547	470.999	47.5465
16.6667	-2.31361	58.5244	90.8608	-18.0929	471.012	47.5477
16.6833	-2.31804	58.4652	90.8132	-18.1435	470.999	47.5481
16.7	-2.31575	58.5265	90.8535	-13.3561	471.067	47.5498
16.7167	-2.30888	58.4782	90.7528	-13.2745	471.06	47.5524
16.7333	-2.30461	58.4254	90.7504	-12.9174	471.076	47.5497
16.75	-2.30598	58.5481	90.7862	-12.2414	471.191	47.5494
16.7667	-2.30949	58.4275	90.7156	-12.651	471.028	47.5503
16.7833	-2.30644	58.5763	90.9774	-12.5585	471.087	47.5533
16.8	-2.30583	58.3668	90.6597	-13.1802	471.028	47.5536
16.8167	-2.30629	58.7101	90.9887	-12.2433	471.069	47.551
16.8333	-2.30324	58.4791	90.7031	-12.4281	471.065	47.5465
16.85	-2.30003	58.4571	90.7027	-11.9334	470.978	47.5498
16.8667	-2.29561	58.4603	90.7369	-12.3952	471.065	47.5474
16.8833	-2.29149	58.464	90.7679	-17.6739	471.129	47.5509
16.9	-2.29164	58.402	90.7665	-17.7781	471.016	47.5513
16.9167	-2.29439	58.4422	90.6495	-18.0982	470.975	47.5465
16.9333	-2.29286	58.4467	90.7226	-12.878	470.971	47.5478
16.95	-2.29439	58.4473	90.7494	-12.8941	471.017	47.5472
16.9667	-2.2924	58.4475	90.8218	-13.2298	471.017	47.548
16.9833	-2.2921	58.5261	90.7366	-12.5823	470.84	47.5489
17	-2.28874	58.5111	90.8302	-12.9812	470.966	47.5492
17.0167	-2.28737	58.448	90.7166	-12.7267	471.092	47.5509
17.0333	-2.28813	58.4394	90.7546	-13.0354	470.966	47.5489
17.05	-2.28447	58.4902	90.8236	-13.0907	470.972	47.5478
17.0667	-2.28355	58.6123	91.0059	-12.3505	471.002	47.5474
17.0833	-2.28462	58.5917	90.9826	-16.2594	470.996	47.5501
17.1	-2.28508	58.5612	90.9316	-18.1614	470.95	47.5539
17.1167	-2.28172	58.4116	90.7192	-12.5294	470.876	47.5547
17.1333	-2.2831	58.5557	90.7423	-12.4549	470.993	47.551
17.15	-2.2834	58.5612	90.8898	-13.3186	470.984	47.5491
17.1667	-2.28432	58.4325	90.7046	-12.766	470.971	47.5509
17.1833	-2.28493	58.3894	90.6257	-12.9156	471.026	47.5529
17.2	-2.28416	58.4571	90.7099	-17.3454	471.037	47.5512
17.2167	-2.28127	58.5464	90.8825	-18.0379	471.031	47.551
17.2333	-2.27913	58.5018	90.8701	-13.2577	470.968	47.5498
17.25	-2.28279	58.4669	90.7537	-12.9412	470.908	47.5526
17.2667	-2.28233	58.4664	90.6869	-12.0663	471.016	47.5524
17.2833	-2.28066	58.516	90.8761	-12.3846	470.972	47.5544
17.3	-2.27684	58.4441	90.7848	-12.7726	470.928	47.55
17.3167	-2.27257	58.473	90.7708	-12.2993	470.94	47.5504
17.3333	-2.27287	58.5296	90.9455	-12.698	470.859	47.5504
17.35	-2.27303	58.5317	90.8816	-12.4859	470.933	47.5535
17.3667	-2.27165	58.5578	90.8376	-17.8544	470.916	47.5483
17.3833	-2.27043	58.4795	90.7241	-17.6887	470.851	47.5456
17.4	-2.27287	58.511	90.7162	-12.3493	470.976	47.5478
17.4167	-2.27699	58.4855	90.7859	-12.2433	470.954	47.5477
17.4333	-2.27394	58.5107	90.9295	-11.9399	470.879	47.5492
17.45	-2.2744	58.531	90.8233	-12.142	470.881	47.5494
17.4667	-2.27379	58.4829	90.8138	-11.8075	470.767	47.5477
17.4833	-2.27486	58.5592	91.0334	-12.7499	470.844	47.5477
17.5	-2.27318	58.4887	90.7961	-11.9334	470.825	47.5463
17.5167	-2.27318	58.4812	90.8395	-11.9053	470.788	47.548
17.5333	-2.27486	58.3967	90.6429	-11.8493	470.856	47.5481
17.55	-2.27379	58.5534	90.8474	-11.5435	470.808	47.5518
17.5667	-2.27287	58.4054	90.6753	-11.4826	470.791	47.5501
17.5833	-2.27501	58.5049	90.8236	-11.457	470.838	47.5478
17.6	-2.27379	58.5334	90.7964	-12.2755	470.742	47.5503
17.6167	-2.27074	58.4153	90.6789	-17.1452	470.825	47.5492
17.6333	-2.26997	58.3678	90.6025	-17.4134	470.842	47.5468
17.65	-2.26494	58.4203	90.7098	-16.9413	470.866	47.5484
17.6667	-2.26585	58.5352	90.8593	-11.3993	470.891	47.5483
17.6833	-2.26265	58.4966	90.9531	-11.6895	470.753	47.5457
17.7	-2.26234	58.4617	90.7568	-11.5339	470.914	47.5477
17.7167	-2.26524	58.6411	90.9802	-11.879	471.013	47.5443
17.7333	-2.26479	58.3988	90.6623	-11.1245	471.013	47.5465
17.75	-2.26479	58.5758	90.8386	-11.4225	471.023	47.5436
17.7667	-2.26204	58.5079	90.8549	-11.8874	470.988	47.5452
17.7833	-2.26295	58.6308	90.9493	-11.2336	471.098	47.5448
17.8	-2.26219	58.4945	90.8202	-11.646	471.044	47.5468
17.8167	-2.26433	58.6391	91.0336	-11.3509	470.832	47.5469
17.8333	-2.25822	58.5041	90.7369	-16.3941	471.004	47.55
17.85	-2.26128	58.4963	90.8926	-16.8172	471.012	47.5472
17.8667	-2.25975	58.512	90.7513	-10.9361	471.016	47.5483
17.8833	-2.25792	58.5175	90.8872	-10.5355	470.941	47.5478
17.9	-2.25822	58.426	90.6908	-10.8247	470.892	47.55
17.9167	-2.25456	58.4463	90.6844	-11.5285	470.936	47.5494
17.9333	-2.2596	58.4217	90.6684	-10.9075	470.884	47.5445
17.95	-2.25594	58.4272	90.6626	-11.5304	470.716	47.5445
17.9667	-2.25716	58.4832	90.769	-11.7468	470.813	47.5456
17.9833	-2.26067	58.5882	90.8798	-15.9727	470.903	47.5477
18	-2.2628	58.5758	90.8418	-16.3714	470.817	47.5462
18.0167	-2.26463	58.5017	90.6968	-10.6811	470.799	47.5454
18.0333	-2.26707	58.4318	90.6837	-10.4539	470.791	47.5443
18.05	-2.26646	58.4306	90.6869	-10.9034	470.906	47.5442
18.0667	-2.26707	58.4827	90.7627	-10.3144	470.82	47.5436
18.0833	-2.26341	58.572	90.7885	-10.7334	470.753	47.5425
18.1	-2.26311	58.4283	90.5708	-10.3716	470.835	47.5419
18.1167	-2.26753	58.4025	90.6664	-10.129	470.873	47.5431
18.1333	-2.26601	58.4119	90.6904	-10.2316	470.765	47.546
18.15	-2.2686	58.4098	90.7212	-11.1048	470.786	47.5417
18.1667	-2.27135	58.4861	90.7171	-15.6628	470.682	47.5407
18.1833	-2.27257	58.5026	90.7464	-15.1675	470.888	47.5427
18.2	-2.27287	58.4815	90.845	-10.4903	470.823	47.5431
18.2167	-2.27501	58.4605	90.6643	-9.75777	470.83	47.5439
18.2333	-2.27196	58.4946	90.7858	-9.83574	470.915	47.5431
18.25	-2.27333	58.4646	90.6431	-9.7863	470.911	47.5398
18.2667	-2.27318	58.4829	90.7639	-10.687	470.884	47.5456
18.2833	-2.27409	58.4567	90.6536	-9.90196	470.841	47.5442
18.3	-2.27013	58.5011	90.7296	-10.0777	470.842	47.5425
18.3167	-2.26906	58.4432	90.6948	-9.46388	470.967	47.5443
18.3333	-2.27226	58.4972	90.7217	-10.1208	470.882	47.5422
18.35	-2.26814	58.6764	90.8192	-10.1405	470.789	47.5414
18.3667	-2.26982	58.5172	90.7916	-9.64394	470.906	47.542
18.3833	-2.27058	58.5636	90.8923	-9.32915	470.871	47.539
18.4	-2.26906	58.5395	90.7476	-9.87282	470.852	47.5387
18.4167	-2.26936	58.5059	90.7395	-10.3466	470.809	47.5387
18.4333	-2.27135	58.5574	90.8523	-14.9546	470.745	47.5365
18.45	-2.27364	58.4333	90.6074	-14.0147	470.787	47.5398
18.4667	-2.27013	58.5316	90.7993	-9.08775	470.805	47.5396
18.4833	-2.26677	58.5424	90.8186	-9.3792	470.744	47.5413
18.5	-2.2718	58.541	90.7946	-9.49303	470.842	47.5394
18.5167	-2.27089	58.5702	90.696	-9.37447	470.681	47.5414
18.5333	-2.27028	58.4219	90.7026	-9.74403	470.794	47.5402
18.55	-2.26784	58.4989	90.9744	-9.71123	470.753	47.5398
18.5667	-2.27013	58.4962	90.7412	-9.30534	470.741	47.5414
18.5833	-2.26738	58.5021	90.7301	-9.26537	470.766	47.5385
18.6	-2.26662	58.3848	90.5578	-9.54674	470.778	47.5391
18.6167	-2.26982	58.668	91.1468	-8.81187	470.746	47.5391
18.6333	-2.26692	58.5006	90.68	-8.99422	470.751	47.5376
18.65	-2.26799	58.4478	90.6789	-9.33754	470.573	47.5401
18.6667	-2.26769	58.6584	91.0337	-9.13429	470.758	47.543
18.6833	-2.26799	58.484	90.736	-13.9724	470.814	47.5413
18.7	-2.26509	58.4647	90.6561	-12.9299	470.773	47.5355
18.7167	-2.2686	58.4487	90.7261	-14.1941	470.715	47.5372
18.7333	-2.27272	58.5523	90.9045	-8.56865	470.756	47.5404
18.75	-2.27592	58.5683	90.7984	-7.78664	470.737	47.5422
18.7667	-2.27821	58.6047	91.021	-8.3773	470.752	47.5431
18.7833	-2.27348	58.5055	90.7848	-8.35518	470.585	47.5401
18.8	-2.27745	58.6247	90.9052	-8.83797	470.707	47.537
18.8167	-2.27699	58.4914	90.7772	-9.37859	470.762	47.5375
18.8333	-2.26906	58.5575	90.8276	-8.59489	470.751	47.5379
18.85	-2.2686	58.5128	90.7404	-8.04283	470.766	47.5391
18.8667	-2.26631	58.4853	90.8163	-7.95174	470.654	47.5425
18.8833	-2.26646	58.439	90.6176	-8.15254	470.744	47.5423
18.9	-2.26616	58.487	90.6844	-8.35289	470.749	47.5411
18.9167	-2.26631	58.4824	90.7528	-12.9704	470.639	47.5402
18.9333	-2.26021	58.5525	90.9042	-13.7029	470.734	47.5391
18.95	-2.25868	58.4826	90.7699	-12.9597	470.768	47.537
18.9667	-2.25716	58.4151	90.6222	-7.77763	470.723	47.537
18.9833	-2.25822	58.4396	90.7462	-7.61437	470.718	47.5404
19	-2.25945	58.5244	90.6985	-7.30141	470.631	47.5399
19.0167	-2.25395	58.5229	90.7218	-7.15599	470.798	47.5443
19.0333	-2.25472	58.4681	90.7256	-7.56844	470.758	47.5413
19.05	-2.25792	58.5975	90.9997	-7.52556	470.673	47.5442
19.0667	-2.25609	59.096	91.0629	-7.25914	470.732	47.5407
19.0833	-2.25899	58.4766	90.7215	-7.58156	470.747	47.5394
19.1	-2.26219	58.5859	90.8721	-7.52022	470.711	47.5381
19.1167	-2.26051	58.5192	90.7163	-12.4703	470.611	47.5414
19.1333	-2.26097	58.5053	90.7737	-12.2962	470.482	47.542
19.15	-2.26051	58.5249	90.7864	-11.348	470.684	47.5399
19.1667	-2.26189	58.5564	90.7649	-7.01897	470.664	47.5413
19.1833	-2.2625	58.4864	90.7005	-6.99333	470.643	47.5427
19.2	-2.2628	58.4731	90.7313	-6.9474	470.699	47.5431
19.2167	-2.26265	58.5302	90.857	-6.93184	470.768	47.5408
19.2333	-2.26387	58.5384	90.8294	-8.13347	470.721	47.5399
19.25	-2.26433	58.5099	90.774	-7.15843	470.697	47.541
19.2667	-2.26295	58.3776	90.5644	-8.22533	470.579	47.5411
19.2833	-2.26067	58.5415	90.9013	-6.88774	470.747	47.5405
19.3	-2.2596	58.5772	90.8006	-6.45744	470.695	47.5413
19.3167	-2.25822	58.4167	90.6982	-8.02147	470.654	47.5399
19.3333	-2.25761	58.514	90.8396	-13.0962	470.772	47.5408
19.35	-2.26189	58.5461	90.7124	-12.2462	470.751	47.5404
19.3667	-2.26463	58.5482	90.749	-12.0185	470.657	47.5402
19.3833	-2.26402	58.4756	90.7317	-6.58623	470.671	47.5433
19.4	-2.26341	58.4879	90.6222	-6.18919	470.538	47.5423
19.4167	-2.26677	58.5297	90.9179	-7.58629	470.73	47.5404
19.4333	-2.25838	58.4898	90.6791	-7.99583	470.714	47.5422
19.45	-2.26479	58.4545	90.6152	-6.73882	470.631	47.5378
19.4667	-2.26555	58.4806	90.7131	-7.08565	470.697	47.5417
19.4833	-2.26097	58.3982	90.6857	-6.16066	470.666	47.5419
19.5	-2.26112	58.5113	90.8285	-7.35329	470.683	47.5393
19.5167	-2.2657	58.4661	90.6094	-4.88274	470.712	47.5379
19.5333	-2.25929	58.4747	90.7571	-6.49559	470.669	47.5373
19.55	-2.25975	58.4475	90.6843	-6.69472	470.741	47.5405
19.5667	-2.2654	58.5568	90.9557	-6.57723	470.735	47.5376
19.5833	-2.26295	58.495	90.7046	-6.77635	470.676	47.5329
19.6	-2.26219	58.6262	90.9188	-11.8177	470.728	47.5335
19.6167	-2.26448	58.5572	90.8978	-11.8749	470.598	47.5393
19.6333	-2.26479	58.4176	90.5637	-10.9701	470.702	47.5399
19.65	-2.26173	58.4844	90.767	-6.68449	470.644	47.5369
19.6667	-2.25807	58.5065	90.6731	-7.57027	470.662	47.5349
19.6833	-2.25914	58.426	90.6577	-5.94963	470.639	47.5367
19.7	-2.26021	58.5165	90.8207	-6.84731	470.626	47.537
19.7167	-2.25929	58.5496	90.7322	-7.2007	470.625	47.5378
19.7333	-2.26158	58.5638	90.747	-6.58501	470.723	47.5391
19.75	-2.26128	58.5476	90.7935	-7.35619	470.452	47.5391
19.7667	-2.26006	58.4708	90.7224	-7.92671	470.63	47.5404
19.7833	-2.26143	58.4361	90.707	-6.94435	470.608	47.5375
19.8	-2.26524	58.5546	90.7514	-7.70378	470.606	47.5384
19.8167	-2.26387	58.6417	90.9449	-10.911	470.643	47.5335
19.8333	-2.26311	58.4457	90.6808	-11.3993	470.637	47.5369
19.85	-2.25548	58.5947	90.8305	-4.73366	470.672	47.5376
19.8667	-2.25334	58.6073	90.7542	-6.28929	470.68	47.5387
19.8833	-2.25761	58.5555	90.7348	-7.30324	470.494	47.5414
19.9	-2.26021	58.5198	90.7682	-6.09734	470.579	47.5393
19.9167	-2.25777	58.4567	90.6913	-6.66847	470.697	47.5404
19.9333	-2.26143	58.4637	90.6368	-6.80077	470.644	47.5384
19.95	-2.2538	58.4464	90.7218	-7.18819	470.657	47.5379
19.9667	-2.25533	58.4068	90.6091	-5.56038	470.605	47.5336
19.9833	-2.25822	58.4811	90.7499	-6.69518	470.658	47.5373
20	-2.25548	58.4853	90.6756	-5.85838	470.652	47.5384
20.0167	-2.257	58.565	90.8634	-6.93428	470.488	47.5376
20.0333	-2.25746	58.5101	90.7729	-6.148	470.585	47.5375
20.05	-2.25365	58.536	90.7586	-11.0601	470.709	47.5376
20.0667	-2.25304	58.5209	90.7433	-11.8421	470.648	47.5362
20.0833	-2.25349	58.5397	90.7357	-8.6068	470.622	47.5376
20.1	-2.25502	58.5366	90.8527	-6.03188	470.603	47.5338
20.1167	-2.25563	58.4461	90.6516	-5.41786	470.662	47.5326
20.1333	-2.25639	58.4679	90.7357	-6.50032	470.595	47.53
20.15	-2.2599	58.4573	90.684	-5.24269	470.43	47.5329
20.1667	-2.25807	58.5105	90.7334	-6.56654	470.567	47.534
20.1833	-2.25273	58.5586	90.7929	-6.03478	470.595	47.5347
20.2	-2.25548	58.5719	90.59	-5.1693	470.479	47.535
20.2167	-2.25655	58.4538	90.648	-6.09917	470.545	47.5332
20.2333	-2.25563	58.4223	90.5627	-5.64384	470.419	47.5338
20.25	-2.25883	58.6628	90.8607	-5.48759	470.619	47.5338
20.2667	-2.26051	58.4097	90.6052	-6.18202	470.57	47.5324
20.2833	-2.25746	58.4643	90.6869	-5.96809	470.459	47.5329
20.3	-2.25838	58.5555	90.7824	-10.5564	470.546	47.5359
20.3167	-2.2628	58.5333	90.8147	-10.8591	470.642	47.5378
20.3333	-2.25914	58.4914	90.6529	-6.46034	470.57	47.5365
20.35	-2.26051	58.6314	90.8941	-6.25298	470.562	47.535
20.3667	-2.26463	58.5523	90.8352	-5.47447	470.492	47.5362
20.3833	-2.26524	58.5105	90.7615	-5.30998	470.65	47.535
20.4	-2.26723	58.6019	90.8329	-5.66292	470.623	47.5341
20.4167	-2.26616	58.5342	90.7443	-5.80711	470.462	47.5321
20.4333	-2.26326	58.46	90.7041	-6.20766	470.563	47.5323
20.45	-2.26479	58.4759	90.5843	-4.69307	470.621	47.5288
20.4667	-2.26585	58.4603	90.6567	-5.57823	470.556	47.5341
20.4833	-2.26646	58.491	90.5973	-5.33501	470.6	47.5332
20.5	-2.26906	58.4594	90.6286	-5.83153	470.525	47.5303
20.5167	-2.27272	58.5706	90.7273	-4.89342	470.714	47.5292
20.5333	-2.27104	58.4394	90.6356	-5.33928	470.661	47.5314
20.55	-2.26845	58.4629	90.6554	-8.98048	470.568	47.5321
20.5667	-2.27257	58.4466	90.6548	-8.84285	470.704	47.5323
20.5833	-2.27364	58.4699	90.6704	-9.71474	470.636	47.5309
20.6	-2.27516	58.482	90.6893	-4.64729	470.594	47.5288
20.6167	-2.27501	58.4548	90.7143	-5.78392	470.608	47.5303
20.6333	-2.27333	58.4629	90.7281	-4.4857	470.503	47.5324
20.65	-2.2683	58.5217	90.7552	-5.31899	470.62	47.5324
20.6667	-2.27623	58.4141	90.6368	-5.0692	470.595	47.5321
20.6833	-2.27562	58.5348	90.7613	-4.95186	470.442	47.5295
20.7	-2.27364	58.4449	90.5705	-5.56328	470.565	47.5292
20.7167	-2.27394	58.552	90.6817	-5.94307	470.539	47.5297
20.7333	-2.27501	58.5065	90.7905	-5.89302	470.479	47.5311
20.75	-2.27562	58.5236	90.6933	-5.86556	470.507	47.5271
20.7667	-2.2776	58.4917	90.6602	-10.7371	470.489	47.5275
20.7833	-2.27852	58.5293	90.7769	-10.9719	470.526	47.5282
20.8	-2.27715	58.6405	90.9744	-10.8312	470.526	47.5246
20.8167	-2.27486	58.5674	90.8224	-5.84648	470.512	47.5268
20.8333	-2.27577	58.5552	90.8732	-4.99825	470.595	47.5289
20.85	-2.27562	58.5105	90.6893	-6.37581	470.581	47.5265
20.8667	-2.27654	58.5027	90.6722	-5.43938	470.568	47.5245
20.8833	-2.27608	58.469	90.6793	-4.57802	470.602	47.5233
20.9	-2.27608	58.5302	90.6905	-5.76424	470.546	47.5228
20.9167	-2.27592	58.5185	90.6779	-5.49721	470.584	47.5253
20.9333	-2.27364	58.4736	90.6135	-4.65797	470.564	47.5265
20.95	-2.27303	58.4753	90.6797	-4.92027	470.526	47.5251
20.9667	-2.2776	58.6132	90.7372	-4.11552	470.655	47.5254
20.9833	-2.27959	58.6195	90.9502	-4.79988	470.58	47.5257
21	-2.28081	58.6478	91.0217	-4.7361	470.556	47.5266
21.0167	-2.28127	58.5639	90.8393	-4.96605	470.59	47.5271
21.0333	-2.27821	58.6556	91.0535	-9.71962	470.629	47.5268
21.05	-2.27684	58.545	90.7774	-9.11812	470.545	47.5231
21.0667	-2.27852	58.4794	90.7702	-9.01512	470.568	47.5262
21.0833	-2.27821	58.485	90.6483	-3.59764	470.487	47.525
21.1	-2.2776	58.4696	90.5981	-3.84193	470.618	47.5277
21.1167	-2.27715	58.4913	90.5994	-4.66454	470.61	47.5262
21.1333	-2.27592	58.4628	90.6901	-4.13887	470.572	47.5237
21.15	-2.27669	58.5242	90.7168	-3.75252	470.664	47.5219
21.1667	-2.27425	58.6352	90.7378	-4.64073	470.657	47.5208
21.1833	-2.27104	58.4863	90.6225	-5.00069	470.601	47.5219
21.2	-2.27165	58.697	90.9843	-3.96599	470.568	47.5205
21.2167	-2.27379	58.5212	90.6944	-3.60237	470.46	47.5243
21.2333	-2.26875	58.551	90.7067	-5.1104	470.574	47.5224
21.25	-2.26769	58.5702	90.7658	-3.77281	470.555	47.5221
21.2667	-2.27226	58.532	90.7418	-4.28123	470.498	47.5257
21.2833	-2.26952	58.4792	90.6361	-4.67766	470.621	47.5269
21.3	-2.27257	58.5813	90.8741	-4.08104	470.556	47.5274
21.3167	-2.27119	58.6048	90.7452	-3.01109	470.507	47.5265
21.3333	-2.26814	58.6216	90.942	-7.63466	470.551	47.5236
21.35	-2.26906	58.513	90.7909	-7.78008	470.599	47.5237
21.3667	-2.27119	58.5238	90.7659	-3.70125	470.534	47.5283
21.3833	-2.27318	58.5638	90.8884	-2.83821	470.572	47.5272
21.4	-2.27272	58.5838	90.7847	-4.61983	470.441	47.5251
21.4167	-2.2718	58.4936	90.6692	-3.7043	470.577	47.5265
21.4333	-2.26997	58.4644	90.6161	-3.63152	470.505	47.5274
21.45	-2.26845	58.6369	90.8819	-3.79906	470.452	47.5272
21.4667	-2.26799	58.5505	90.6728	-2.81792	470.501	47.5282
21.4833	-2.27074	58.7209	90.7804	-3.5099	470.59	47.526
21.5	-2.27226	58.496	90.7629	-4.13109	470.501	47.5222
21.5167	-2.26616	58.4974	90.6333	-4.3647	470.506	47.5233
21.5333	-2.26479	58.4422	90.7192	-3.90572	470.465	47.5254
21.55	-2.26372	58.4675	90.6673	-3.63091	470.652	47.5259
21.5667	-2.26387	58.5761	90.6818	-3.2209	470.508	47.5233
21.5833	-2.26906	58.5937	90.8277	-2.66716	470.433	47.5216
21.6	-2.26631	58.5265	90.675	-8.72185	470.582	47.5221
21.6167	-2.26219	58.6378	90.9879	-7.71156	470.626	47.5228
21.6333	-2.26265	58.5172	90.7113	-7.79015	470.523	47.5263
21.65	-2.26631	58.5653	90.7645	-3.37471	470.495	47.526
21.6667	-2.26601	58.5067	90.7111	-3.78471	470.518	47.5254
21.6833	-2.27104	58.5822	90.8022	-3.13393	470.561	47.5271
21.7	-2.26997	58.6428	90.8245	-3.84789	470.51	47.5227
21.7167	-2.26585	58.4686	90.5943	-3.153	470.371	47.5254
21.7333	-2.26753	58.4599	90.599	-3.55888	470.507	47.5233
21.75	-2.26677	58.579	90.6741	-3.03795	470.491	47.5262
21.7667	-2.26357	58.5612	90.7603	-3.70552	470.366	47.5239
21.7833	-2.26616	58.426	90.5782	-3.35793	470.431	47.5233
21.8	-2.26234	58.617	90.904	-4.01665	470.511	47.5219
21.8167	-2.26326	58.5358	90.7203	-7.47368	470.406	47.5195
21.8333	-2.26418	58.5177	90.7124	-7.882	470.388	47.5208
21.85	-2.26646	58.6039	90.6915	-8.37013	470.396	47.5237
21.8667	-2.26677	58.4948	90.6556	-3.08373	470.458	47.5224
21.8833	-2.26662	58.5308	90.745	-3.22746	470.482	47.5202
21.9	-2.26723	58.4808	90.6005	-3.55766	470.441	47.5224
21.9167	-2.26692	58.4759	90.6449	-3.6631	470.502	47.5219
21.9333	-2.26418	58.577	90.6815	-3.0999	470.578	47.5211
21.95	-2.26311	58.63	90.8421	-3.32756	470.339	47.5207
21.9667	-2.2628	58.5127	90.6883	-3.21495	470.468	47.5199
21.9833	-2.26723	58.644	90.8608	-3.59108	470.461	47.5222
22	-2.27226	58.4466	90.6446	-3.49388	470.453	47.5204
22.0167	-2.27089	58.4524	90.6803	-2.80067	470.476	47.5193
22.0333	-2.27638	58.4844	90.6797	-3.03078	470.416	47.5179
22.05	-2.27898	58.5801	90.7159	-3.36281	470.436	47.5188
22.0667	-2.28066	58.6288	90.9579	-3.34724	470.54	47.5208
22.0833	-2.27806	58.5197	90.6963	-4.16801	470.482	47.5256
22.1	-2.27791	58.818	91.1045	-6.1927	470.454	47.5243
22.1167	-2.27303	58.5816	90.7472	-8.76106	470.504	47.5234
22.1333	-2.26799	58.5346	90.7034	-8.08998	470.469	47.5211
22.15	-2.26585	58.5503	90.6773	-3.61488	470.53	47.5182
22.1667	-2.26936	58.5279	90.6904	-3.87825	470.538	47.5178
22.1833	-2.27333	58.4521	90.5828	-3.85094	470.447	47.5216
22.2	-2.27226	58.5775	90.805	-3.88252	470.593	47.5217
22.2167	-2.27287	58.4553	90.6068	-4.14772	470.505	47.5184
22.2333	-2.27348	58.5061	90.6736	-3.30605	470.423	47.5201
22.25	-2.27364	58.4429	90.597	-3.66371	470.54	47.5195
22.2667	-2.27348	58.6845	90.8814	-3.74901	470.54	47.5163
22.2833	-2.27287	58.7133	90.9356	-4.0876	470.47	47.5228
22.3	-2.28004	58.61	90.7974	-3.91701	470.479	47.5199
22.3167	-2.28371	58.5355	90.7266	-3.27034	470.508	47.5192
22.3333	-2.28767	58.4621	90.6078	-4.04106	470.456	47.5146
22.35	-2.28371	58.5786	90.8085	-4.09828	470.455	47.5092
22.3667	-2.28523	58.5294	90.722	-8.40523	470.444	47.5109
22.3833	-2.28676	58.5224	90.7414	-8.09532	470.457	47.5156
22.4	-2.29164	58.5647	90.7723	-3.44856	470.502	47.5163
22.4167	-2.2924	58.5065	90.6577	-4.31648	470.218	47.5152
22.4333	-2.2892	58.5258	90.7558	-3.70491	470.43	47.5129
22.45	-2.28844	58.5526	90.7755	-3.75435	470.468	47.5153
22.4667	-2.29057	58.4342	90.5126	-4.02489	470.314	47.5149
22.4833	-2.29347	58.5436	90.7081	-3.16658	470.429	47.5146
22.5	-2.29195	58.5386	90.7658	-3.67088	470.417	47.5149
22.5167	-2.29363	58.496	90.608	-3.88313	470.449	47.5127
22.5333	-2.29149	58.4771	90.675	-4.28368	470.449	47.5132
22.55	-2.29317	58.5413	90.7822	-4.17274	470.41	47.5146
22.5667	-2.29347	58.4652	90.5932	-4.44222	470.348	47.5138
22.5833	-2.29179	58.567	90.8027	-9.31603	470.431	47.5152
22.6	-2.28966	58.5505	90.7732	-8.4774	470.36	47.5141
22.6167	-2.28767	58.5123	90.6876	-8.26225	470.307	47.5175
22.6333	-2.29271	58.4292	90.5537	-3.76335	470.419	47.5163
22.65	-2.28951	58.7136	90.8134	-3.39973	470.45	47.5144
22.6667	-2.28935	58.4913	90.6562	-3.63274	470.372	47.5105
22.6833	-2.2892	58.4548	90.6313	-3.63091	470.336	47.5089
22.7	-2.28722	58.6318	90.8312	-3.51646	470.314	47.5129
22.7167	-2.2924	58.4661	90.6365	-4.03206	470.423	47.5108
22.7333	-2.29179	58.5513	90.6649	-3.54759	470.395	47.5095
22.75	-2.29301	58.5723	90.7273	-8.27538	470.192	47.5117
22.7667	-2.29347	58.4283	90.6069	-7.95235	470.36	47.5129
22.7833	-2.29393	58.5468	90.7322	-8.21037	470.406	47.5114
22.8	-2.29347	58.5516	90.8295	-3.75618	470.216	47.5124
22.8167	-2.295	58.5047	90.6506	-3.34251	470.32	47.512
22.8333	-2.29301	58.6692	90.7633	-3.5743	470.368	47.5141
22.85	-2.29134	58.6907	90.9338	-3.61305	470.291	47.5127
22.8667	-2.29561	58.7859	91.0136	-3.59276	470.348	47.5132
22.8833	-2.29561	58.4756	90.6301	-2.70592	470.321	47.5092
22.9	-2.29469	58.5185	90.6234	-3.73711	470.334	47.5144
22.9167	-2.29805	58.5259	90.657	-3.08922	470.391	47.5167
22.9333	-2.29866	58.7023	90.9364	-3.00041	470.37	47.5144
22.95	-2.29836	58.6195	90.8704	-2.95509	470.343	47.5138
22.9667	-2.29881	58.4852	90.6406	-3.17207	470.45	47.5094
22.9833	-2.30385	58.5635	90.7369	-3.39729	470.35	47.5101
23	-2.30217	58.5897	90.7548	-3.13866	470.314	47.5105
23.0167	-2.30431	58.5796	90.7282	-3.66142	470.388	47.5112
23.0333	-2.30293	58.4705	90.5952	-3.61961	470.487	47.5115
23.05	-2.30415	58.4808	90.6583	-3.08266	470.443	47.512
23.0667	-2.30797	58.4608	90.6413	-8.15727	470.422	47.5105
23.0833	-2.30659	58.4188	90.5505	-7.91298	470.421	47.513
23.1	-2.30873	58.5366	90.7302	-7.97081	470.503	47.517
23.1167	-2.30614	58.4472	90.6146	-2.98134	470.439	47.5143
23.1333	-2.30629	58.4885	90.6757	-3.22746	470.313	47.5092
23.15	-2.30766	58.5922	90.651	-3.11363	470.489	47.5097
23.1667	-2.30385	58.4734	90.6139	-3.48427	470.502	47.5124
23.1833	-2.30186	58.6991	90.8598	-2.89665	470.328	47.5103
23.2	-2.30568	58.5079	90.644	-3.09807	470.487	47.5097
23.2167	-2.30782	58.5426	90.6796	-2.66304	470.473	47.51
23.2333	-2.30721	58.6106	90.8375	-3.34373	470.349	47.5138
23.25	-2.30522	58.5206	90.7705	-4.43504	470.451	47.5147
23.2667	-2.30522	58.5537	90.8048	-2.49672	470.386	47.514
23.2833	-2.30522	58.5159	90.6577	-3.01643	470.366	47.5132
23.3	-2.30293	58.5481	90.7406	-3.04558	470.46	47.5114
23.3167	-2.30492	58.5101	90.7552	-7.11006	470.48	47.512
23.3333	-2.30659	58.563	90.7443	-7.3217	470.339	47.5159
23.35	-2.30644	58.4809	90.6367	-3.10936	470.431	47.5135
23.3667	-2.30659	58.5304	90.6641	-2.42577	470.466	47.5127
23.3833	-2.30812	58.4536	90.5319	-2.98668	470.369	47.5115
23.4	-2.30705	58.4774	90.6022	-3.56834	470.364	47.5123
23.4167	-2.30522	58.5233	90.7099	-2.95448	470.424	47.5121
23.4333	-2.30598	58.505	90.6507	-3.24181	470.419	47.5137
23.45	-2.30446	58.5653	90.6797	-3.21617	470.37	47.513
23.4667	-2.30675	58.4834	90.622	-2.69096	470.381	47.5159
23.4833	-2.31056	58.5259	90.6394	-3.5862	470.422	47.5167
23.5	-2.30995	58.5659	90.6832	-2.89787	470.441	47.5156
23.5167	-2.31071	58.5442	90.7598	-2.79823	470.412	47.5153
23.5333	-2.31133	58.5969	90.8781	-5.67543	470.407	47.5121
23.55	-2.30812	58.5241	90.6559	-7.21977	470.493	47.5149
23.5667	-2.30949	58.643	90.8772	-6.53664	470.53	47.5158
23.5833	-2.30797	58.5448	90.7327	-2.2982	470.478	47.5161
23.6	-2.30385	58.5795	90.8111	-3.1089	470.497	47.515
23.6167	-2.30217	58.6462	90.7118	-2.75352	470.562	47.5137
23.6333	-2.30476	58.6317	90.9287	-2.47398	470.518	47.5159
23.65	-2.30583	58.5351	90.7729	-2.41142	470.509	47.5135
23.6667	-2.30949	58.6428	90.8451	-2.52953	470.489	47.5134
23.6833	-2.30675	58.5587	90.7262	-2.56828	470.589	47.5121
23.7	-2.30339	58.433	90.4699	-2.26845	470.497	47.5153
23.7167	-2.30522	58.4942	90.6364	-3.16902	470.376	47.5129
23.7333	-2.30507	58.5603	90.6525	-2.7578	470.469	47.5118
23.75	-2.30232	58.5339	90.6469	-2.78877	470.529	47.5123
23.7667	-2.30385	58.6155	90.8601	-2.20039	470.272	47.5137
23.7833	-2.31071	58.5433	90.6866	-3.03734	470.402	47.5143
23.8	-2.31438	58.5239	90.6419	-7.17918	470.408	47.5127
23.8167	-2.31041	58.5647	90.7613	-8.20915	470.323	47.5146
23.8333	-2.31331	58.5215	90.641	-4.795	470.434	47.5172
23.85	-2.3217	58.6045	90.7334	-2.5367	470.353	47.5137
23.8667	-2.32155	58.6253	90.8761	-2.62367	470.26	47.512
23.8833	-2.3188	58.4911	90.6408	-2.67967	470.419	47.5112
23.9	-2.32079	58.6407	90.6619	-2.66472	470.377	47.5143
23.9167	-2.31773	58.5156	90.5839	-2.68501	470.247	47.5135
23.9333	-2.31804	58.596	90.7227	-2.94319	470.367	47.5121
23.95	-2.31895	58.4985	90.6629	-2.84126	470.39	47.5118
23.9667	-2.31789	58.5906	90.9016	-2.27669	470.278	47.5132
23.9833	-2.31941	58.5333	90.7519	-3.03673	470.309	47.5123
24	-2.31209	58.6013	90.6912	-2.93602	470.37	47.5108
24.0167	-2.30797	58.5551	90.7189	-2.62001	470.255	47.5098
24.0333	-2.30598	58.4571	90.5834	-2.48711	470.294	47.5098
24.05	-2.30171	58.4957	90.6178	-7.22878	470.301	47.508
24.0667	-2.30614	58.5662	90.7966	-7.03194	470.303	47.5076
24.0833	-2.31194	58.6678	90.7479	-1.99608	470.373	47.5074
24.1	-2.31468	58.5423	90.7073	-2.36076	470.301	47.5091
24.1167	-2.31606	58.8699	91.1952	-2.73384	470.278	47.5097
24.1333	-2.32002	58.5473	90.7369	-2.97646	470.393	47.5069
24.15	-2.31529	58.5709	90.8036	-2.90138	470.341	47.505
24.1667	-2.31575	58.6379	90.8686	-2.37801	470.279	47.5024
24.1833	-2.31285	58.5989	90.7545	-2.4424	470.337	47.5057
24.2	-2.31117	58.6803	90.827	-6.96281	470.398	47.5042
24.2167	-2.31407	58.6044	90.7777	-7.1035	470.326	47.5037
24.2333	-2.31346	58.5391	90.657	-2.82509	470.324	47.5063
24.25	-2.31102	58.5438	90.6374	-2.6284	470.373	47.5045
24.2667	-2.31453	58.5615	90.7252	-2.93175	470.359	47.5069
24.2833	-2.31453	58.6713	90.6884	-2.8228	470.32	47.5028
24.3	-2.30995	58.5403	90.6918	-3.1028	470.35	47.5057
24.3167	-2.30949	58.5394	90.6748	-2.98424	470.339	47.5051
24.3333	-2.30904	58.558	90.6869	-2.92702	470.425	47.5056
24.35	-2.30873	58.6262	90.6924	-2.11098	470.351	47.5088
24.3667	-2.30873	58.6169	90.7317	-7.71751	470.287	47.5077
24.3833	-2.31026	58.5535	90.7853	-7.67159	470.332	47.5065
24.4	-2.30888	58.6002	90.7226	-7.50176	470.346	47.508
24.4167	-2.31209	58.5664	90.758	-2.38411	470.267	47.5069
24.4333	-2.31468	58.5877	90.7795	-2.99141	470.239	47.5083
24.45	-2.3188	58.5278	90.6501	-2.82875	470.283	47.5095
24.4667	-2.32124	58.5561	90.691	-3.2412	470.301	47.5083
24.4833	-2.31911	58.4583	90.5569	-3.10524	470.29	47.5074
24.5	-2.32002	58.5748	90.6336	-2.75352	470.249	47.5079
24.5167	-2.3246	58.7443	90.9246	-2.40486	470.286	47.508
24.5333	-2.32704	58.5873	90.785	-2.81319	470.306	47.508
24.55	-2.32582	58.5606	90.776	-3.50044	470.247	47.5074
24.5667	-2.32704	58.5481	90.5328	-3.38295	470.222	47.5053
24.5833	-2.32735	58.6974	90.8607	-2.81975	470.288	47.5034
24.6	-2.32887	58.474	90.6342	-2.42638	470.239	47.5047
24.6167	-2.32903	58.5597	90.7365	-2.87697	470.186	47.5048
24.6333	-2.32903	58.5307	90.6097	-3.22334	470.243	47.5022
24.65	-2.32506	58.6456	90.7607	-2.77321	470.237	47.5047
24.6667	-2.32704	58.4994	90.6025	-2.99736	470.18	47.5021
24.6833	-2.32872	58.5221	90.6657	-2.61055	470.176	47.5027
24.7	-2.32903	58.5542	90.7287	-7.33666	470.177	47.501
24.7167	-2.32918	58.5793	90.5915	-7.10884	470.217	47.504
24.7333	-2.3278	58.6616	90.8071	-2.79823	470.214	47.503
24.75	-2.32765	58.6295	90.8285	-2.4604	470.2	47.5015
24.7667	-2.32414	58.5603	90.7374	-2.70943	470.209	47.5011
24.7833	-2.32445	58.5355	90.6956	-2.10442	470.308	47.5004
24.8	-2.32536	58.4551	90.5302	-2.71431	470.243	47.5018
24.8167	-2.32933	58.5261	90.649	-3.52303	470.222	47.4979
24.8333	-2.32765	58.5543	90.7676	-3.3741	470.258	47.4976
24.85	-2.32735	58.6321	90.7491	-3.29414	470.256	47.5016
24.8667	-2.32857	58.5932	90.7398	-7.31514	470.261	47.5045
24.8833	-2.32933	58.607	90.776	-7.01408	470.207	47.5019
24.9	-2.33253	58.5197	90.631	-2.90672	470.146	47.5001
24.9167	-2.33467	58.6866	90.9759	-2.47581	470.232	47.4957
24.9333	-2.33025	58.5906	90.7359	-2.57957	470.205	47.4982
24.95	-2.32796	58.5391	90.6489	-3.07121	470.072	47.4996
24.9667	-2.32948	58.563	90.685	-2.67555	470.169	47.4987
24.9833	-2.32765	58.6486	90.7638	-2.73689	470.148	47.4995
25	-2.33009	58.5429	90.686	-2.57591	469.993	47.5011
25.0167	-2.32887	58.6796	90.9478	-2.80785	470.097	47.5015
25.0333	-2.32933	58.5436	90.6783	-1.78139	470.127	47.4989
25.05	-2.32628	58.5496	90.6948	-2.50023	470.013	47.5021
25.0667	-2.32658	58.538	90.6802	-6.33705	470.111	47.4999
25.0833	-2.32826	58.5741	90.7049	-6.79649	470.153	47.4993
25.1	-2.33131	58.6012	90.6658	-2.26601	470.05	47.499
25.1167	-2.33284	58.5279	90.6443	-2.75002	470.174	47.499
25.1333	-2.33009	58.4771	90.5392	-2.69463	470.128	47.5007
25.15	-2.32597	58.5867	90.7139	-3.18214	470.033	47.4995
25.1667	-2.32124	58.5203	90.666	-2.50862	470.232	47.4957
25.1833	-2.32063	58.4785	90.5874	-2.46925	470.241	47.4957
25.2	-2.31712	58.6645	90.8259	-3.10463	470.01	47.4981
25.2167	-2.31941	58.6887	90.8772	-2.47765	470.193	47.499
25.2333	-2.32094	58.577	90.7403	-3.28697	470.247	47.4993
25.25	-2.32018	58.5996	90.7217	-2.21657	470.077	47.501
25.2667	-2.31987	58.6439	90.8639	-3.377	470.266	47.4986
25.2833	-2.32246	58.5549	90.6695	-2.20161	470.274	47.4963
25.3	-2.31972	58.5723	90.7554	-5.59074	470.187	47.4984
25.3167	-2.31743	58.4933	90.5872	-7.82005	470.279	47.5011
25.3333	-2.31667	58.4939	90.6097	-7.49809	470.286	47.4934
25.35	-2.3214	58.5845	90.7305	-2.71248	470.153	47.4949
25.3667	-2.31956	58.5204	90.5633	-2.62062	470.403	47.497
25.3833	-2.32185	58.5975	90.7546	-2.0562	470.344	47.4984
25.4	-2.3217	58.6283	90.7609	-2.5486	470.163	47.497
25.4167	-2.32445	58.5629	90.6829	-2.89909	470.31	47.4995
25.4333	-2.32399	58.5972	90.8347	-3.42888	470.391	47.4989
25.45	-2.32185	58.5618	90.606	-2.86568	470.238	47.501
25.4667	-2.31743	58.5394	90.6599	-2.66472	470.377	47.5047
25.4833	-2.31911	58.6842	90.8912	-2.58369	470.382	47.5005
25.5	-2.31926	58.5896	90.7427	-3.01582	470.241	47.5019
25.5167	-2.32033	58.7103	90.9209	-2.83577	470.32	47.5005
25.5333	-2.32018	58.7074	90.8822	-2.49489	470.292	47.4975
25.55	-2.32048	58.6991	90.8889	-3.19649	470.18	47.4982
25.5667	-2.32094	58.6698	90.7298	-2.79823	470.328	47.4934
25.5833	-2.32613	58.7933	90.8442	-2.73872	470.281	47.4957
25.6	-2.32887	58.6401	90.7967	-2.55333	470.087	47.4978
25.6167	-2.32597	58.6474	90.7549	-2.35786	470.324	47.499
25.6333	-2.32552	58.6248	90.7266	-2.61406	470.268	47.4976
25.65	-2.32674	58.5445	90.6097	-2.89299	470.032	47.4998
25.6667	-2.32857	58.5751	90.7179	-2.90321	470.166	47.4981
25.6833	-2.32674	58.4892	90.6112	-3.31917	470.244	47.5011
25.7	-2.32918	58.5998	90.6576	-2.85667	470.12	47.5033
25.7167	-2.32826	58.563	90.7519	-2.86629	470.199	47.5034
25.7333	-2.33009	58.625	90.7523	-6.56059	470.244	47.5008
25.75	-2.33116	58.5374	90.6284	-7.28767	470.146	47.4986
25.7667	-2.33681	58.6187	90.8512	-2.52235	470.231	47.5024
25.7833	-2.33635	58.5342	90.7195	-2.56874	470.189	47.504
25.8	-2.33299	58.5932	90.7058	-2.94365	470.077	47.5053
25.8167	-2.33452	58.5081	90.547	-2.07649	470.292	47.5034
25.8333	-2.3336	58.5418	90.7142	-2.3864	470.298	47.503
25.85	-2.33528	58.5448	90.6002	-2.83043	470.149	47.5005
25.8667	-2.33437	58.6015	90.7636	-2.80724	470.259	47.5021
25.8833	-2.33711	58.6056	90.7034	-2.00798	470.342	47.5007
25.9	-2.3362	58.4835	90.5509	-2.43706	470.162	47.5005
25.9167	-2.3336	58.5247	90.7147	-2.09373	470.237	47.5002
25.9333	-2.33055	58.6042	90.6937	-2.22725	470.214	47.4995
25.95	-2.3333	58.5236	90.6236	-2.89787	470.14	47.5022
25.9667	-2.33391	58.5978	90.8592	-2.77748	470.172	47.4984
25.9833	-2.33482	58.6062	90.7047	-2.7047	470.142	47.5011
26	-2.33238	58.6089	90.697	-2.37694	470.053	47.4998
26.0167	-2.33452	58.6262	90.8102	-2.39174	470.204	47.4978
26.0333	-2.33376	58.588	90.6425	-1.93581	470.149	47.4964
26.05	-2.33437	58.6109	90.7284	-2.43233	470.011	47.4955
26.0667	-2.3394	58.4675	90.5755	-1.96083	470.132	47.497
26.0833	-2.34001	58.5535	90.6129	-7.12624	470.142	47.4963
26.1	-2.33879	58.5645	90.7139	-6.92528	469.947	47.499
26.1167	-2.34108	58.5775	90.7433	-6.7852	470.071	47.4972
26.1333	-2.34154	58.5484	90.6063	-1.80946	470.128	47.4993
26.15	-2.34276	58.502	90.5784	-2.37328	470.049	47.4982
26.1667	-2.3391	58.5659	90.7044	-2.48177	470.178	47.4955
26.1833	-2.33803	58.5725	90.6283	-2.15096	470.212	47.4995
26.2	-2.34093	58.5597	90.6808	-2.17308	470.171	47.5022
26.2167	-2.342	58.5799	90.6496	-2.63802	470.303	47.5042
26.2333	-2.342	58.6449	90.7726	-2.16652	470.284	47.5021
26.25	-2.33971	58.6263	90.7113	-2.42989	470.147	47.5011
26.2667	-2.34093	58.56	90.6695	-2.12593	470.369	47.5037
26.2833	-2.3391	58.632	90.7594	-2.44423	470.339	47.5042
26.3	-2.33772	58.5854	90.6216	-2.42226	470.218	47.505
26.3167	-2.33894	58.5619	90.7119	-6.29707	470.288	47.5053
26.3333	-2.33803	58.5201	90.6637	-7.02904	470.374	47.5021
26.35	-2.34001	58.6326	90.7658	-1.7617	470.252	47.5018
26.3667	-2.34016	58.597	90.6774	-2.49199	470.307	47.5016
26.3833	-2.33681	58.5279	90.7426	-2.08061	470.307	47.5037
26.4	-2.33879	58.5374	90.6037	-2.68684	470.263	47.5011
26.4167	-2.33543	58.6758	90.827	-2.03056	470.321	47.4995
26.4333	-2.33467	58.6355	90.714	-2.70775	470.294	47.5034
26.45	-2.33772	58.6756	90.7613	-2.60399	470.163	47.5054
26.4667	-2.34062	58.5381	90.6799	-4.1436	470.329	47.5042
26.4833	-2.34505	58.6056	90.7516	-6.4753	470.221	47.504
26.5	-2.34413	58.588	90.8024	-6.79421	470.113	47.5066
26.5167	-2.34001	58.8427	91.0641	-2.18254	470.253	47.506
26.5333	-2.34337	58.6614	90.8061	-2.35359	470.282	47.5027
26.55	-2.34077	58.6221	90.7447	-1.89949	470.122	47.5022
26.5667	-2.33986	58.5738	90.6091	-1.97456	470.184	47.5033
26.5833	-2.34245	58.545	90.5613	-2.26662	470.212	47.5039
26.6	-2.34581	58.5969	90.6811	-1.47987	470.109	47.5048
26.6167	-2.34566	58.5252	90.5735	-1.99608	470.193	47.5005
26.6333	-2.3452	58.503	90.5412	-1.54655	470.237	47.4987
26.65	-2.3484	58.5255	90.6216	-1.77483	470.184	47.5004
26.6667	-2.34734	58.5737	90.5962	-1.89049	470.307	47.5025
26.6833	-2.34825	58.579	90.6667	-1.95427	470.272	47.4996
26.7	-2.34703	58.6594	90.7581	-2.16118	470.15	47.501
26.7167	-2.34566	58.6024	90.6069	-6.93062	470.319	47.5024
26.7333	-2.34627	58.6439	90.7679	-6.82335	470.297	47.5033
26.75	-2.34428	58.6303	90.6925	-6.97304	470.156	47.5062
26.7667	-2.34474	58.5346	90.527	-1.49239	470.232	47.5042
26.7833	-2.34734	58.6715	90.8225	-2.37755	470.286	47.5076
26.8	-2.3423	58.5992	90.7761	-2.14027	470.114	47.5056
26.8167	-2.34047	58.7078	90.7044	-1.6407	470.194	47.5007
26.8333	-2.34154	58.5331	90.6553	-1.23543	470.219	47.5016
26.85	-2.34337	58.624	90.8387	-1.91795	470.162	47.5002
26.8667	-2.34581	58.534	90.6056	-2.40257	470.256	47.5007
26.8833	-2.34444	58.7582	90.9179	-2.36977	470.185	47.5021
26.9	-2.34291	58.6776	90.8408	-1.98586	470.114	47.4993
26.9167	-2.33772	58.623	90.7003	-2.54204	470.29	47.4979
26.9333	-2.33971	58.5918	90.6612	-5.52406	470.236	47.4969
26.95	-2.33955	58.6428	90.8222	-7.32048	470.094	47.4972
26.9667	-2.3394	58.6082	90.7897	-6.39656	470.199	47.4992
26.9833	-2.34139	58.5017	90.6162	-1.80473	470.26	47.4993
27	-2.34016	58.5844	90.6986	-2.18025	470.132	47.5011
27.0167	-2.34383	58.7057	90.7488	-1.45119	470.188	47.5025
27.0333	-2.34688	58.6776	90.8083	-1.76826	470.186	47.5005
27.05	-2.34993	58.532	90.5329	-2.27318	470.149	47.4999
27.0667	-2.35069	58.5746	90.7119	-2.56996	470.2	47.4986
27.0833	-2.3481	58.6074	90.6477	-2.5634	470.227	47.5015
27.1	-2.35146	58.955	91.1173	-1.96861	470.161	47.5024
27.1167	-2.34718	58.7072	90.8088	-1.34575	470.259	47.5018
27.1333	-2.34734	58.5423	90.6107	-6.6761	470.252	47.5022
27.15	-2.34306	58.5305	90.6496	-5.96336	470.105	47.5018
27.1667	-2.34276	58.6343	90.722	-1.76064	470.234	47.5013
27.1833	-2.34077	58.5592	90.6768	-1.63185	470.236	47.5033
27.2	-2.34306	58.5577	90.6261	-2.69035	470.063	47.5027
27.2167	-2.34352	58.5377	90.5718	-1.90422	470.165	47.4976
27.2333	-2.34322	58.6442	90.7636	-2.19978	470.214	47.5018
27.25	-2.34505	58.6195	90.6706	-2.11281	470.127	47.5028
27.2667	-2.34139	58.6091	90.5982	-1.6407	470.234	47.5024
27.2833	-2.3423	58.7576	90.8753	-1.72188	470.316	47.5013
27.3	-2.34123	58.5322	90.5555	-1.48521	470.299	47.5028
27.3167	-2.33818	58.6099	90.6846	-2.7018	470.387	47.5042
27.3333	-2.34489	58.576	90.6892	-5.90492	470.361	47.5036
27.35	-2.34428	58.5378	90.628	-6.07719	470.205	47.5059
27.3667	-2.3455	58.5813	90.5998	-2.3513	470.373	47.5047
27.3833	-2.34245	58.6578	90.7385	-2.43111	470.382	47.5024
27.4	-2.3455	58.5802	90.7232	-1.60744	470.158	47.5015
27.4167	-2.34673	58.6018	90.8207	-2.23381	470.281	47.504
27.4333	-2.34367	58.6878	90.7642	-2.3661	470.347	47.5005
27.45	-2.34596	58.5734	90.7404	-2.00737	470.162	47.4998
27.4667	-2.34703	58.5769	90.6767	-2.47826	470.209	47.5007
27.4833	-2.34474	58.6985	90.7754	-2.38518	470.234	47.5018
27.5	-2.342	58.6774	90.7066	-1.17104	470.177	47.5057
27.5167	-2.34215	58.7072	90.7502	-1.3958	470.236	47.5036
27.5333	-2.34062	58.5479	90.6213	-1.73195	470.213	47.5047
27.55	-2.34077	58.5613	90.612	-6.24107	470.113	47.5027
27.5667	-2.3455	58.6549	90.7639	-6.10039	470.295	47.5056
27.5833	-2.34581	58.5696	90.6126	-6.9027	470.247	47.5056
27.6	-2.34139	58.5261	90.5929	-1.57524	470.12	47.5045
27.6167	-2.34001	58.697	90.6107	-2.08061	470.25	47.5074
27.6333	-2.34398	58.5043	90.6001	-2.22069	470.292	47.5044
27.65	-2.34291	58.5809	90.5753	-1.82487	470.098	47.5053
27.6667	-2.34398	58.5842	90.6562	-2.18971	470.179	47.5034
27.6833	-2.342	58.4783	90.5186	-0.219803	470.245	47.5069
27.7	-2.34291	58.597	90.6725	-2.74162	470.083	47.5021
27.7167	-2.34245	58.59	90.6777	-1.40358	470.157	47.5036
27.7333	-2.3423	58.6068	90.7143	-1.01372	470.191	47.5063
27.75	-2.34062	58.6314	90.6265	-2.47704	470.026	47.5092
27.7667	-2.3394	58.5984	90.7334	-5.99602	470.247	47.5059
27.7833	-2.33833	58.6643	90.8105	-6.60576	470.183	47.5024
27.8	-2.33604	58.5761	90.7276	-6.47713	470.062	47.5048
27.8167	-2.33604	58.5357	90.5862	-3.31627	470.199	47.5048
27.8333	-2.34032	58.6187	90.7084	-2.63618	470.264	47.5066
27.85	-2.34215	58.6221	90.6977	-0.127945	470.07	47.5089
27.8667	-2.33986	58.5847	90.6875	-2.27318	470.238	47.5063
27.8833	-2.34383	58.5725	90.6481	-2.40486	470.29	47.5051
27.9	-2.34978	58.5818	90.7487	-0.133438	470.124	47.5073
27.9167	-2.351	58.578	90.6287	-0.949326	470.27	47.5059
27.9333	-2.3539	58.5256	90.4928	-1.67717	470.291	47.5051
27.95	-2.34962	58.5426	90.6852	-1.8792	470.162	47.5054
27.9667	-2.35085	58.5395	90.6068	-7.33604	470.287	47.5069
27.9833	-2.34901	58.5532	90.5907	-7.81044	470.269	47.5069
28	-2.34871	58.576	90.5753	-6.96877	470.1	47.5074
28.0167	-2.34962	58.6192	90.5553	-0.811691	470.321	47.5082
28.0333	-2.34978	58.6317	90.7354	-1.838	470.325	47.508
28.05	-2.34917	58.7374	90.8457	-2.2982	470.137	47.508
28.0667	-2.35024	58.5407	90.5628	-1.24016	470.246	47.505
28.0833	-2.35176	58.702	90.705	-1.09245	470.295	47.5068
28.1	-2.34779	58.5906	90.6559	-1.58241	470.101	47.5047
28.1167	-2.35039	58.6265	90.6358	-1.21758	470.316	47.5065
28.1333	-2.34962	58.7423	90.7963	-1.89049	470.334	47.5022
28.15	-2.34978	58.5958	90.6583	-1.80641	470.207	47.5086
28.1667	-2.34673	58.5423	90.5155	-2.6368	470.342	47.5076
28.1833	-2.34581	58.59	90.6422	-1.97273	470.292	47.506
28.2	-2.34978	58.7107	90.743	-6.89491	470.117	47.5097
28.2167	-2.35359	58.5912	90.6081	-6.23512	470.334	47.5117
28.2333	-2.34932	58.7177	90.7839	-1.59966	470.36	47.5097
28.25	-2.34795	58.6265	90.659	-2.30598	470.16	47.513
28.2667	-2.34886	58.6568	90.7334	-2.50679	470.292	47.5121
28.2833	-2.34596	58.5574	90.5593	-2.15034	470.292	47.514
28.3	-2.34795	58.5914	90.528	-2.69035	470.167	47.5105
28.3167	-2.34932	58.668	90.6902	-1.02211	470.234	47.5111
28.3333	-2.34764	58.5835	90.6362	-1.92802	470.316	47.5095
28.35	-2.35054	58.5764	90.5949	-0.793228	470.192	47.5098
28.3667	-2.34947	58.5801	90.6866	-2.01393	470.259	47.5077
28.3833	-2.35069	58.5477	90.5882	-2.76192	470.258	47.5028
28.4	-2.34505	58.5824	90.601	-6.61232	470.169	47.5074
28.4167	-2.34581	58.7093	90.9699	-6.37871	470.321	47.5082
28.4333	-2.34871	58.5462	90.559	-6.80367	470.261	47.5066
28.45	-2.34627	58.6486	90.8051	-1.97639	470.114	47.5025
28.4667	-2.3484	58.6074	90.7266	-2.54555	470.286	47.5076
28.4833	-2.3452	58.7164	90.8781	-1.55907	470.269	47.5076
28.5	-2.34367	58.5412	90.5383	-1.10069	470.098	47.5069
28.5167	-2.34306	58.7048	90.7829	-2.19154	470.167	47.506
28.5333	-2.34489	58.7864	90.7055	-2.70836	470.266	47.5071
28.55	-2.34642	58.9109	91.1063	-2.05208	470.076	47.5027
28.5667	-2.34734	58.6428	90.6379	-2.01027	470.141	47.5039
28.5833	-2.34673	58.5493	90.612	-0.943985	470.215	47.5056
28.6	-2.34123	58.744	90.7504	-5.33211	470.148	47.5033
28.6167	-2.34413	58.5786	90.6086	-5.80589	470.2	47.5031
28.6333	-2.34047	58.5319	90.5283	-5.73021	470.194	47.5018
28.65	-2.34139	58.7409	90.8219	-1.74324	470.063	47.5008
28.6667	-2.34596	58.5075	90.4871	-1.09352	470.176	47.5044
28.6833	-2.34505	58.6041	90.6202	-1.0894	470.204	47.5018
28.7	-2.34581	58.5957	90.6034	-1.88515	470.079	47.5036
28.7167	-2.34413	58.579	90.6052	-1.40892	470.124	47.5088
28.7333	-2.3452	58.7133	90.9869	-1.70448	470.183	47.508
28.75	-2.34566	58.5679	90.5593	-1.80824	470.021	47.5085
28.7667	-2.34688	58.801	90.8343	-1.65443	470.131	47.5069
28.7833	-2.34566	58.6756	90.6919	-1.8589	470.14	47.5056
28.8	-2.34306	58.6845	90.8233	-1.8589	470.099	47.508
28.8167	-2.351	58.5949	90.6577	-2.56523	470.095	47.5069
28.8333	-2.35466	58.63	90.6765	-2.95204	470.099	47.5062
28.85	-2.35359	58.5734	90.6142	-4.67888	470.099	47.5069
28.8667	-2.35237	58.8035	90.8559	-6.32988	470.179	47.5063
28.8833	-2.35664	58.6187	90.6554	-6.32576	470.148	47.5083
28.9	-2.35634	58.6668	90.8297	-0.786667	470.048	47.5071
28.9167	-2.35863	58.5992	90.7388	-1.9799	470.128	47.5018
28.9333	-2.35649	58.536	90.5637	-1.09062	470.175	47.4964
28.95	-2.3571	58.5902	90.8024	-2.2892	470.088	47.4999
28.9667	-2.3568	58.5749	90.5833	-1.22765	470.117	47.5018
28.9833	-2.35573	58.5972	90.6274	-1.54243	470.188	47.5007
29	-2.35695	58.6546	90.7757	-2.82219	470.142	47.5011
29.0167	-2.35649	58.6741	90.7618	-1.12282	470.174	47.5002
29.0333	-2.35619	58.6068	90.6799	-1.99715	470.198	47.5015
29.05	-2.35634	58.7075	90.8001	-1.61873	470.225	47.4989
29.0667	-2.36107	58.5876	90.6919	-1.6169	470.248	47.4998
29.0833	-2.36214	58.6797	90.7848	-5.24086	470.222	47.4993
29.1	-2.36275	58.6573	90.8492	-6.94862	470.2	47.4993
29.1167	-2.36031	58.6247	90.8015	-1.52336	470.238	47.501
29.1333	-2.35558	58.4916	90.5424	-1.69792	470.236	47.5002
29.15	-2.35603	58.7992	90.7595	-1.03996	470.163	47.4992
29.1667	-2.35664	58.6329	90.7459	-1.53343	470.172	47.4992
29.1833	-2.35664	58.6803	90.6976	-1.31706	470.248	47.4976
29.2	-2.36122	58.6262	90.6513	-2.16286	470.195	47.5019
29.2167	-2.36046	58.5979	90.6071	-2.06276	470.258	47.4987
29.2333	-2.36076	58.6199	90.6402	-2.12303	470.242	47.4999
29.25	-2.36473	58.6105	90.6657	-1.99059	470.243	47.4975
29.2667	-2.3658	58.5004	90.5412	-5.97405	470.164	47.497
29.2833	-2.36351	58.5587	90.5271	-6.85143	470.151	47.4955
29.3	-2.36336	58.5091	90.4787	-5.94902	470.138	47.4949
29.3167	-2.36183	58.6449	90.8653	-2.02217	470.209	47.4937
29.3333	-2.36061	58.5468	90.6405	-1.3755	470.189	47.4938
29.35	-2.36122	58.6181	90.6165	-1.62224	470.19	47.499
29.3667	-2.36259	58.7208	90.7981	-1.9352	470.207	47.4972
29.3833	-2.35924	58.6185	90.63	-0.988693	470.286	47.4979
29.4	-2.36229	58.5983	90.7499	-1.26946	470.246	47.4964
29.4167	-2.36397	58.6945	90.7719	-1.37856	470.206	47.4953
29.4333	-2.36153	58.7296	90.872	-2.40074	470.312	47.4952
29.45	-2.36137	58.6218	90.6562	-1.44173	470.297	47.4955
29.4667	-2.36549	58.6733	90.7896	-1.81191	470.236	47.4958
29.4833	-2.36931	58.7812	90.9592	-6.00685	470.268	47.4931
29.5	-2.37114	58.608	90.7653	-6.29585	470.272	47.4937
29.5167	-2.37206	58.6607	90.7737	-2.28508	470.291	47.4941
29.5333	-2.36809	58.8435	91.0554	-1.17287	470.297	47.4923
29.55	-2.36855	58.5938	90.5885	-2.11525	470.264	47.4892
29.5667	-2.3719	58.6832	90.8137	-1.7141	470.308	47.4879
29.5833	-2.37175	58.7521	90.7719	-1.5168	470.269	47.4902
29.6	-2.36855	58.6591	90.666	-1.78627	470.199	47.4928
29.6167	-2.36351	58.6999	90.7453	-2.14378	470.221	47.4926
29.6333	-2.36687	58.5751	90.6139	-1.74629	470.27	47.4921
29.65	-2.36748	58.5978	90.6284	-2.03178	470.245	47.495
29.6667	-2.37099	58.6747	90.805	-2.04491	470.259	47.4953
29.6833	-2.37541	58.6564	90.7348	-1.59309	470.229	47.4953
29.7	-2.37465	58.5603	90.6025	-1.98524	470.322	47.4929
29.7167	-2.37007	58.7592	90.724	-3.81279	470.263	47.4955
29.7333	-2.37007	58.7551	90.8741	-5.73982	470.216	47.4969
29.75	-2.36977	58.6222	90.7005	-5.96993	470.236	47.4928
29.7667	-2.37465	58.6297	90.7163	-1.45424	470.257	47.492
29.7833	-2.37312	58.6387	90.7447	-1.15852	470.207	47.492
29.8	-2.37358	58.6475	90.8672	-1.25038	470.189	47.494
29.8167	-2.37755	58.9462	91.2827	-1.67534	470.099	47.4937
29.8333	-2.37526	58.8364	90.9251	-1.21284	470.21	47.494
29.85	-2.37785	58.7177	90.9046	-1.62819	470.192	47.4953
29.8667	-2.37984	58.7951	90.9834	-1.78734	470.121	47.4966
29.8833	-2.38228	58.7656	90.9379	-1.54594	470.126	47.4952
29.9	-2.38274	58.6156	90.6724	-1.06621	470.184	47.4938
29.9167	-2.37968	58.653	90.6937	-5.57472	470.083	47.492
29.9333	-2.37923	58.6483	90.7763	-5.55855	470.042	47.4897
29.95	-2.37984	58.7731	90.9646	-5.62889	470.131	47.4914
29.9667	-2.3777	58.6573	90.772	-2.0919	470.181	47.4921
29.9833	-2.3777	58.9681	91.1364	-1.30226	470.161	47.4946
30	-2.37709	59.0224	91.4179	-1.72188	470.146	47.4964
30.0167	-2.37572	58.8596	91.208	-1.07216	470.154	47.4946
30.0333	-2.37709	58.7023	90.7957	-0.827713	470.178	47.4946
30.05	-2.38197	58.6817	90.8755	-1.42921	470.115	47.4947
30.0667	-2.38777	58.7528	91.06	-1.04836	470.087	47.4937
30.0833	-2.38609	58.6657	90.8646	-1.63963	470.116	47.492
30.1	-2.38533	58.7719	91.0745	-1.87737	470.108	47.4917
30.1167	-2.3864	58.7676	91.0781	-1.22002	470.089	47.495
30.1333	-2.38869	58.8487	91.1582	-1.50612	470.095	47.4912
30.15	-2.38838	58.8729	91.2006	-1.96205	470.177	47.4935
30.1667	-2.38564	58.8895	91.0917	-0.924912	470.158	47.4957
30.1833	-2.38686	58.9275	91.215	-1.43578	470.168	47.4943
30.2	-2.38487	58.8468	91.0484	-1.77193	470.134	47.4943
30.2167	-2.38701	59.0177	91.1445	-1.03462	470.153	47.4938
30.2333	-2.38625	58.932	91.2177	-6.00807	470.151	47.4963
30.25	-2.38396	59.1592	91.478	-5.27428	470.108	47.5015
30.2667	-2.38747	59.0276	91.2106	-1.93932	470.106	47.4972
30.2833	-2.38686	58.9684	91.2995	-2.10335	470.191	47.4975
30.3	-2.38518	58.9198	91.3305	-2.08305	470.179	47.5015
30.3167	-2.38182	58.9729	91.5873	-1.68434	470.165	47.4993
30.3333	-2.38091	58.9573	91.3331	-1.45363	470.208	47.5011
30.35	-2.37694	59.0313	91.5026	-2.19627	470.292	47.5031
30.3667	-2.37587	59.0078	91.3465	-1.92741	470.229	47.5027
30.3833	-2.37602	59.1161	91.5073	-1.57753	470.214	47.5031
30.4	-2.3716	59.0633	91.6735	-1.735	470.223	47.5045
30.4167	-2.37144	58.9695	91.52	-1.735	470.249	47.5008
30.4333	-2.37099	59.0057	91.5333	-2.02644	470.187	47.5005
30.45	-2.37206	59.2814	91.9527	-2.81014	470.194	47.5037
30.4667	-2.36931	59.0156	91.5382	-1.79817	470.18	47.5065
30.4833	-2.37282	59.0415	91.5163	-1.61568	470.23	47.5066
30.5	-2.37434	59.3452	92.1569	-2.02644	470.185	47.503
30.5167	-2.37846	59.0231	91.5086	-6.49742	470.12	47.5005
30.5333	-2.37434	58.9851	91.5318	-6.84303	470.152	47.5036
30.55	-2.37556	59.2962	92.0356	-5.75356	470.122	47.5062
30.5667	-2.37022	59.157	91.7625	-1.15501	470.122	47.5073
30.5833	-2.37236	59.2761	92.1014	-1.38924	470.093	47.5039
30.6	-2.37144	59.1006	91.8296	-1.11748	470.183	47.5079
30.6167	-2.37511	59.2547	92.2509	-1.62224	470.182	47.5066
30.6333	-2.37709	59.2117	92.1273	-1.66527	470.191	47.5054
30.65	-2.37633	59.3377	92.1058	-2.22786	470.208	47.5086
30.6667	-2.37633	59.2384	91.9972	-1.8351	470.218	47.5074
30.6833	-2.37831	59.3412	92.4111	-1.5287	470.263	47.5086
30.7	-2.37953	59.3455	92.3261	-1.58058	470.218	47.5066
30.7167	-2.38014	59.3066	92.3074	-5.7737	470.156	47.5069
30.7333	-2.37816	59.3005	92.2077	-6.00502	470.237	47.5074
30.75	-2.38579	59.3598	92.4017	-6.35017	470.217	47.5077
30.7667	-2.39006	59.2951	92.2816	-1.55128	470.151	47.5103
30.7833	-2.39113	59.4157	92.4088	-1.16631	470.155	47.5098
30.8	-2.38945	59.4285	92.5379	-1.85005	470.242	47.5088
30.8167	-2.39052	59.3989	92.448	-1.24855	470.162	47.5094
30.8333	-2.39037	59.3191	92.2868	-1.44295	470.119	47.5117
30.85	-2.39128	59.7724	93.046	-1.46614	470.157	47.5178
30.8667	-2.38976	59.3011	92.2747	-2.21718	470.18	47.5158
30.8833	-2.38731	59.3853	92.7396	-1.86729	470.201	47.5144
30.9	-2.38762	59.6081	92.8655	-1.67717	470.176	47.5155
30.9167	-2.37968	59.526	92.8335	-1.60439	470.14	47.5195
30.9333	-2.38045	59.8083	92.8822	-6.35429	470.211	47.5185
30.95	-2.38594	59.529	92.7216	-6.03966	470.171	47.5181
30.9667	-2.38518	59.5249	92.8774	-1.77971	470.095	47.5187
30.9833	-2.38731	59.6787	92.9594	-1.46965	470.166	47.5196
31	-2.38762	59.5475	92.9507	-1.44524	470.206	47.5208
31.0167	-2.38518	59.7282	93.1837	-1.4756	470.085	47.521
31.0333	-2.38686	59.6931	93.3187	-1.92024	470.132	47.5221
31.05	-2.38426	59.7112	93.3621	-1.66878	470.165	47.5198
31.0667	-2.38258	59.9004	93.7977	-6.08437	470.144	47.5205
31.0833	-2.37923	59.9166	93.5815	-6.32744	470.131	47.5202
31.1	-2.38167	59.8043	93.5435	-6.31615	470.135	47.5185
31.1167	-2.38289	59.837	93.6343	-1.55846	470.107	47.5205
31.1333	-2.38304	59.8888	93.7551	-1.68251	470.217	47.5219
31.15	-2.38655	60.0118	94.1679	-1.73973	470.124	47.5251
31.1667	-2.38808	60.0828	94.3122	-1.46141	470.167	47.5266
31.1833	-2.38625	60.0817	94.2184	-1.15562	470.159	47.5262
31.2	-2.38426	60.2126	94.4488	-1.99654	470.17	47.5251
31.2167	-2.38335	60.0336	94.2638	-1.31889	470.122	47.5283
31.2333	-2.38258	60.2222	94.6128	-1.44112	470.166	47.5329
31.25	-2.37938	60.601	95.0349	-1.8029	470.214	47.5323
31.2667	-2.37938	60.4447	95.1843	-1.13823	470.172	47.5289
31.2833	-2.3774	60.3835	95.2009	-5.8387	470.162	47.5303
31.3	-2.38304	60.4797	95.2197	-6.5432	470.157	47.5338
31.3167	-2.38655	60.545	95.8369	-0.735397	470.196	47.5373
31.3333	-2.3925	60.5993	95.8361	-1.79985	470.231	47.5378
31.35	-2.39189	61.0204	96.7524	-1.12282	470.192	47.5391
31.3667	-2.3925	61.2429	97.1552	-1.78078	470.098	47.5419
31.3833	-2.39113	61.0853	97.2471	-1.82793	470.214	47.5399
31.4	-2.3893	61.1271	97.5343	-1.59248	470.156	47.5411
31.4167	-2.38533	61.527	98.3254	-1.45836	470.019	47.5428
31.4333	-2.39204	61.3725	98.2339	-1.45241	470.067	47.5486
31.45	-2.39403	61.6564	98.7939	-1.18416	470.151	47.5538
31.4667	-2.39677	61.6901	99.1111	-1.55083	470.067	47.5536
31.4833	-2.39601	61.9413	99.8805	-5.83458	470.085	47.5555
31.5	-2.39311	62.08	100.425	-6.20293	470.078	47.5552
31.5167	-2.38976	62.418	101.311	-6.13442	470.04	47.5587
31.5333	-2.3835	62.6353	101.932	-1.95183	470.123	47.561
31.55	-2.38213	62.9119	102.94	-0.890274	470.11	47.5652
31.5667	-2.38548	63.1667	103.591	-1.81358	470.1	47.5726
31.5833	-2.37999	63.4272	104.607	-1.38573	470.24	47.5759
31.6	-2.37892	63.8592	105.859	-1.549	470.166	47.5782
31.6167	-2.3774	64.0377	106.604	-1.58119	470.09	47.5854
31.6333	-2.37465	64.6775	108.127	-1.23848	470.175	47.5915
31.65	-2.37083	65.082	109.43	-1.90895	470.188	47.5954
31.6667	-2.36397	65.5228	111.03	-2.04674	470.136	47.6016
31.6833	-2.36458	66.1074	112.824	-1.59065	470.122	47.6051
31.7	-2.36275	66.7922	114.553	-1.63368	470.151	47.6116
31.7167	-2.36168	67.3586	116.423	-1.78673	470.137	47.6188
31.7333	-2.35741	67.7868	118.099	-1.87202	470.125	47.6275
31.75	-2.35802	68.4312	120.402	-1.84288	470.133	47.6389
31.7667	-2.35344	69.1721	122.901	-6.51161	470.081	47.6481
31.7833	-2.35054	70.0208	125.228	-6.54259	470.192	47.6563
31.8	-2.34596	71.0728	128.315	-6.157	470.148	47.6713
31.8167	-2.34291	71.862	130.94	-1.62056	470.05	47.6812
31.8333	-2.33757	72.6788	133.782	-1.23314	470.174	47.6925
31.85	-2.33223	73.6811	137.268	-1.28136	470.15	47.7026
31.8667	-2.3246	74.959	141.202	-1.28426	470.048	47.7143
31.8833	-2.32002	76.1128	145.098	-1.50673	470.139	47.7296
31.9	-2.3098	77.3162	148.81	-2.27379	470.225	47.7436
31.9167	-2.3008	78.9394	153.255	-1.67839	470.111	47.7578
31.9333	-2.29073	79.9882	157.547	-1.74034	470.153	47.7749
31.95	-2.27684	81.5235	162.605	-1.50124	470.121	47.7934
31.9667	-2.26265	83.1791	167.761	-6.20766	470.146	47.8133
31.9833	-2.2506	84.6835	173.138	-5.81123	470.144	47.8356
32	-2.24022	86.4568	178.843	-1.55022	470.095	47.8523
32.0167	-2.23152	88.9547	186.303	-2.10869	470.013	47.8706
32.0333	-2.21092	90.4006	191.24	-1.87386	470.107	47.8889
32.05	-2.19048	92.7398	198.672	-1.68312	470.088	47.9145
32.0667	-2.17384	94.7111	205.695	-1.16219	469.967	47.9389
32.0833	-2.14821	96.88	213.183	-1.22765	470.087	47.9594
32.1	-2.12624	99.3247	220.838	-1.16875	470.106	47.9839
32.1167	-2.10411	101.462	228.782	-1.22108	470.015	48.0132
32.1333	-2.08046	104.613	238.033	-3.55766	470.077	48.036
32.15	-2.0536	107.087	246.208	-5.58189	470.125	48.0627
32.1667	-2.02339	109.392	254.962	-6.08315	470.063	48.0936
32.1833	-1.98753	112.43	264.702	-1.54488	470.119	48.1225
32.2	-1.95259	115.399	274.325	-1.36116	470.119	48.1501
32.2167	-1.91048	118.625	284.915	-1.47926	470.007	48.1742
32.2333	-1.87263	121.278	294.134	-1.02806	470.184	48.2046
32.25	-1.82823	124.456	304.93	-1.45836	470.16	48.2317
32.2667	-1.78185	127.618	315.198	-1.22536	470.021	48.2587
32.2833	-1.73332	130.936	326.686	-0.993424	470.207	48.2909
32.3	-1.68602	134.063	337.001	-1.68007	470.148	48.3283
32.3167	-1.63185	137.418	347.973	-0.895157	470.075	48.3573
32.3333	-1.57356	140.999	359.757	-5.8799	470.091	48.3857
32.35	-1.51421	144.35	371.191	-5.21111	470.187	48.4159
32.3667	-1.45393	147.954	382.379	-2.50801	470.152	48.4431
32.3833	-1.39091	151.048	393.363	-0.389023	470.123	48.471
32.4	-1.32393	155.022	405.673	-1.19072	470.086	48.5035
32.4167	-1.24763	157.817	416.744	-0.730667	470.051	48.532
32.4333	-1.17195	161.355	428.029	-0.736618	470.1	48.5575
32.45	-1.09383	164.72	439.153	-0.874252	470.022	48.5879
32.4667	-1.01143	167.776	450.447	-0.278244	470.037	48.6166
32.4833	-0.923996	171.591	461.875	-0.31929	470.117	48.642
32.5	-0.836716	174.764	472.571	-0.414658	470.128	48.6706
32.5167	-0.746841	177.686	483.724	-0.249558	469.978	48.6948
32.5333	-0.647812	180.578	494.156	-0.224533	470.12	48.7212
32.55	-0.551224	183.898	504.392	-4.42436	470.152	48.7473
32.5667	-0.449905	186.829	514.833	-4.58229	470.024	48.7737
32.5833	-0.347977	189.985	525.091	-4.65202	470.157	48.7914
32.6	-0.24971	193.109	534.351	-0.0177765	470.197	48.8136
32.6167	-0.144882	195.202	543.059	-0.297318	470.131	48.8346
32.6333	-0.0324249	198.222	552.356	0.172806	470.244	48.8607
32.65	0.0725555	200.766	561.067	1.18736	470.247	48.8778
32.6667	0.183792	203.474	569.466	0.882187	470.12	48.8972
32.6833	0.296707	205.337	577.905	1.25404	470.379	48.9135
32.7	0.41069	207.793	585.924	1.04668	470.321	48.9321
32.7167	0.527878	210.148	593.019	-3.3503	470.174	48.9471
32.7333	0.647965	212.333	600.361	-2.5367	470.354	48.9611
32.75	0.765457	214.128	606.793	1.35719	470.413	48.9774
32.7667	0.884171	215.677	612.936	0.975113	470.261	48.9922
32.7833	1.00472	217.911	619.284	2.06947	470.402	49.0038
32.8	1.12434	219.934	625.159	1.52229	470.426	49.0224
32.8167	1.24199	221.15	630.395	2.14928	470.352	49.0333
32.8333	1.36192	223.03	635.983	1.51329	470.51	49.0479
32.85	1.48308	223.961	640.445	2.10762	470.496	49.0582
32.8667	1.5905	225.546	645.377	2.35313	470.471	49.0693
32.8833	1.70631	226.535	649.533	2.41463	470.718	49.0803
32.9	1.82503	227.258	652.908	3.24196	470.692	49.0896
32.9167	1.94206	228.83	656.941	3.13103	470.538	49.0986
32.9333	2.05696	229.177	660.295	-0.451126	470.693	49.1041
32.95	2.174	230.592	663.618	-0.938034	470.757	49.1102
32.9667	2.28325	231.785	666.856	3.73482	470.605	49.123
[truncated: 1,622 more rows]
