# Supplementary material for: Thermodynamically controlled multiphase separation of heterogeneous liquid crystal colloids
Source: Nat Commun. 2023 Aug 29;14:5277. doi: 10.1038/s41467-023-41054-7 (PMC10465492; doi:10.1038/s41467-023-41054-7)
Supplement: Supplementary file 11 — Source Data [file 41467_2023_41054_MOESM11_ESM.zip › Source data/Supplementary Figure 7_The size-exclusion chromatography/13-1-2022/han-0-3.xlsx]

## Sheet: Sample Details
Administrative Information
Export date	13. tammikuuta 2022 12:57:36
Culture name	fi-FI
Decimal separator	,
Workspace name	Leena
Workspace path	C:\ProgramData\Agilent Technologies\GPC\Workspaces\Leena\
File name	MDS_Aqueous_100122-0033.sample
Creation date	12. tammikuuta 2022 0:55:42
Created by	gpc-sec
Comments	Collected by Agilent GPC/SEC Software Version 1.1.3131.27789
Software version	Agilent GPC/SEC Software - 1.1.3131.27789
Sample Information
Sample name	han-0-3
Information
Sample type	Sample
Injection date	12. tammikuuta 2022
Vial number	1
Injection number	1
Injection volume (µL)	100
Concentration (mg/mL)	1
dn/dc (mL/g)	0.1
UV extinction coefficient [(mg/mL)-¹][cm-¹]	1
Mark-Houwink K ((10e-5) dL/g)	14.1
Mark-Houwink Alpha	0.7
Mp	100000
Analysed	No
Instrument Conditions
Eluent
Refractive index (RIU)	1
Set flow rate (mL/min)	1
LS Wavelength (nm)	658
Set temperature (°C)	20
Actual temperature (°C)	0
Actual flow rate (mL/min)	0
Column information
Data origin	Collected by Agilent GPC/SEC Software Version 1.1.3131.27789
Instrument name
Collection Parameters
Collected by	gpc-sec
Number of channels	6
Run length (mins)	60.0167
Delay time (secs)	0
Sampling interval (secs)	1
Number of data points	3601
DLS Parameters
Viscosity (cP)	0.0089
Correlator run time (secs)	5
Collection fraction	0
Channel Information
Channel ID	Detector type	Detector name	Detector units	Channel Information
1	RI	RI	mV
2	LS 15°	LS 15°	mV
3	LS 90°	LS 90°	mV
4	VS DP	VS DP	mV
5	VS IP	VS IP	mV
6	UV 280nm	UV 280nm	mV

## Sheet: Raw Data
Collection Parameters
Collected by	gpc-sec
Number of channels	6
Run length (mins)	60.0167
Delay time (secs)	0
Sampling interval (secs)	1
Number of data points	3601
DLS Parameters
Viscosity (cP)	0.0089
Correlator run time (secs)	5
Collection fraction	0
Channel Information
Channel ID	Detector type	Detector name	Detector units	Channel Information
1	RI	RI	mV
2	LS 15°	LS 15°	mV
3	LS 90°	LS 90°	mV
4	VS DP	VS DP	mV
5	VS IP	VS IP	mV
6	UV 280nm	UV 280nm	mV
Raw Data
RT (mins)	Response Trace 1	Response Trace 2	Response Trace 3	Response Trace 4	Response Trace 5	Response Trace 6
0	-3.10417	63.2984	100.889	3.43559	467.741	47.3159
0.0166667	-3.12004	63.2243	100.843	3.54469	467.785	47.2138
0.0333333	-3.14613	63.6341	101.431	4.63722	463.881	47.0922
0.05	-3.17253	63.4376	101.556	3.90648	458.33	46.9511
0.0666667	-3.19832	63.4567	101.468	4.43275	453.808	46.7869
0.0833333	-3.23204	63.4011	101.574	4.66103	449.878	46.5914
0.1	-3.2708	63.7276	101.439	3.95241	447.654	46.3613
0.116667	-3.31718	64.4244	102.549	4.08058	446.837	46.0989
0.133333	-3.36021	64.0521	101.965	4.0287	447.223	45.801
0.15	-3.4153	63.5754	101.245	3.57811	448.362	45.4597
0.166667	-3.48106	63.3588	101.372	3.90526	450.639	45.0678
0.183333	-3.56224	63.8902	101.649	3.50121	453.171	44.6151
0.2	-3.6483	63.2713	100.973	4.85481	456.099	44.1001
0.216667	-3.76076	63.5339	101.29	4.3618	459.441	43.5104
0.233333	-3.89977	63.545	101.486	3.60191	462.348	42.8428
0.25	-4.06792	63.2439	101.227	4.00719	464.812	42.0821
0.266667	-4.26521	63.2885	101.206	4.2701	466.935	41.2223
0.283333	-4.50569	63.3955	101.207	3.45284	468.775	40.2534
0.3	-4.79027	63.8805	102.211	4.86916	470.117	39.1656
0.316667	-5.09575	63.677	101.252	4.26765	471.233	37.9537
0.333333	-5.49019	63.2201	100.823	4.32365	471.883	36.6079
0.35	-5.95406	63.5578	101.161	4.31892	472.06	35.1209
0.366667	-6.50353	63.327	101.075	4.57344	472.247	33.4908
0.383333	-7.14211	63.3147	100.671	3.6985	472.235	31.7202
0.4	-7.882	63.1275	100.59	4.23607	471.944	29.7968
0.416667	-8.73512	63.3961	101.406	3.22166	471.708	27.7323
0.433333	-9.71901	63.6449	100.928	3.5096	471.468	25.5216
0.45	-10.8532	63.876	101.529	3.51845	471.184	23.1739
0.466667	-12.1449	63.4878	100.94	3.76045	471.055	20.6895
0.483333	-13.6167	63.3564	100.771	2.32094	470.713	18.0817
0.5	-15.2769	63.1336	100.699	3.10005	470.384	15.3632
0.516667	-17.1474	63.6141	101.478	2.97005	470.153	12.5507
0.533333	-19.2411	63.0911	100.721	3.0088	469.924	9.64821
0.55	-21.583	63.8009	102.178	3.60909	469.63	6.67442
0.566667	-24.1756	63.5813	101.132	2.53029	469.503	3.6483
0.583333	-27.048	63.7125	101.616	2.63451	469.351	1.68831
0.6	-30.2059	63.4161	100.727	2.43248	468.986	1.68373
0.616667	-33.6597	63.9574	101.63	2.56294	468.939	1.6851
0.633333	-37.4148	63.3016	100.397	2.28111	468.915	1.68297
0.65	-41.484	63.3694	100.716	2.71919	468.641	1.6848
0.666667	-45.8678	63.5696	100.757	2.60475	468.664	1.6851
0.683333	-50.5601	63.3073	100.676	2.46407	468.612	1.68251
0.7	-55.564	63.5181	100.769	2.52312	468.499	1.68373
0.716667	-60.8674	63.6666	101.366	1.8055	468.455	1.68434
0.733333	-66.4527	63.3894	100.841	1.80305	468.332	1.68266
0.75	-72.3046	63.3703	101.181	1.8644	468.251	1.68373
0.766667	-78.4054	63.4353	100.607	2.2364	468.293	1.68282
0.783333	-84.7179	63.2653	100.419	1.67488	468.318	1.68449
0.8	-91.2159	63.4721	100.704	1.73332	468.133	1.68556
0.816667	-97.8614	63.4357	100.251	1.78749	468.209	1.68221
0.833333	-104.613	63.4837	100.872	1.81801	468.273	1.68449
0.85	-111.424	63.6575	101.386	1.98784	467.984	1.68266
0.866667	-118.251	63.5793	101.08	2.37816	468.045	1.68312
0.883333	-125.048	63.7795	101.403	1.75362	467.993	1.68388
0.9	-131.763	63.2439	100.543	2.10945	467.958	1.68465
0.916667	-138.337	62.982	100.029	1.90254	468.078	1.6848
0.933333	-144.734	63.3582	100.763	1.56822	467.954	1.68205
0.95	-150.899	63.3028	100.853	1.25938	467.877	1.68297
0.966667	-156.786	63.6263	101.076	1.58669	467.883	1.68419
0.983333	-162.347	63.3028	100.859	1.036	467.81	1.68022
1	-167.543	63.2906	100.558	1.23924	467.572	1.68434
1.01667	-172.33	63.3746	101.32	0.858841	467.563	1.68526
1.03333	-176.683	64.1558	101.462	0.834427	467.624	1.68343
1.05	-180.573	63.3096	100.595	0.30632	467.418	1.68709
1.06667	-183.967	63.538	101.191	0.857773	467.488	1.68556
1.08333	-186.857	63.1988	100.696	0.203323	467.521	1.68221
1.1	-189.234	63.0358	100.624	-0.0522614	467.438	1.68282
1.11667	-191.09	62.8542	100.192	0.0232697	467.635	1.68388
1.13333	-192.414	63.2578	101.137	0.941696	467.647	1.6848
1.15	-193.209	63.3196	101.135	-0.317001	467.544	1.68312
1.16667	-193.48	63.1516	101.218	-0.170364	467.64	1.68129
1.18333	-193.247	63.3799	101.014	-0.573807	467.568	1.68221
1.2	-192.518	63.7104	101.269	-0.47905	467.537	1.68373
1.21667	-191.311	63.1326	100.815	-0.449905	467.648	1.68205
1.23333	-189.654	63.7627	101.521	-0.716324	467.665	1.68159
1.25	-187.559	63.7377	101.038	-0.879593	467.49	1.68343
1.26667	-185.062	62.7943	99.7414	-1.11031	467.49	2.98561
1.28333	-182.187	63.4118	101.207	-1.18416	467.62	5.17799
1.3	-178.96	63.3772	100.9	-1.31355	467.344	7.29073
1.31667	-175.418	63.0872	100.828	-1.53221	467.559	9.35722
1.33333	-171.586	63.2143	100.857	-1.14128	467.516	11.3662
1.35	-167.499	63.3755	101.57	-1.32301	467.406	13.321
1.36667	-163.18	63.4652	101.346	-1.38618	467.674	15.212
1.38333	-159.128	63.2067	101.056	-1.83632	467.599	17.0451
1.4	-154.468	62.9011	100.372	-1.76598	467.544	18.8047
1.41667	-149.674	63.1277	100.825	-2.04964	467.705	20.5024
1.43333	-144.765	63.0701	100.992	-1.86134	467.778	22.1314
1.45	-139.768	63.3062	101.295	-2.24693	467.579	23.6895
1.46667	-134.719	63.2983	101.652	-2.54555	467.747	25.176
1.48333	-129.633	62.9504	100.584	-1.8911	467.818	26.5965
1.5	-124.542	63.2307	100.932	-2.85484	467.655	27.9447
1.51667	-119.46	63.2406	101.07	-2.36443	467.73	29.2246
1.53333	-114.416	63.3604	101.462	-3.12843	467.761	30.438
1.55	-109.419	63.2008	100.887	-2.78816	467.667	31.5804
1.56667	-104.494	63.3065	100.806	-2.18681	467.71	32.662
1.58333	-99.6531	62.9963	100.304	-2.98729	467.764	33.6843
1.6	-94.9154	62.7572	99.8956	-2.84889	467.637	34.6423
1.61667	-90.2844	63.4124	101.443	-2.89131	467.783	35.5434
1.63333	-85.7679	63.2833	100.774	-3.05702	467.791	36.3882
1.65	-81.3828	63.2182	100.56	-3.15834	467.639	37.1821
1.66667	-77.1345	63.1031	100.575	-2.59804	467.869	37.9165
1.68333	-73.036	63.1957	100.864	-3.12492	467.796	38.6079
1.7	-69.08	63.0936	100.463	-3.10524	467.683	39.2524
1.71667	-65.2811	63.1023	100.503	-2.6516	467.752	39.8557
1.73333	-61.6363	63.4441	101.264	-2.59026	467.86	40.4154
1.75	-58.1463	63.5537	101.205	-2.87346	467.696	40.9385
1.76667	-54.8112	63.4968	101.17	-2.54021	467.904	41.4175
1.78333	-51.6309	63.3443	100.619	-3.08495	467.82	41.8661
1.8	-48.6042	63.4174	100.893	-3.50334	467.87	42.2871
1.81667	-45.7363	63.2893	101.183	-3.08434	467.95	42.6794
1.83333	-43.0079	63.3448	100.713	-3.22029	467.97	43.0383
1.85	-40.4255	63.4054	101.105	-3.40797	467.844	43.3715
1.86667	-37.9844	63.3817	100.559	-2.42821	467.983	43.679
1.88333	-35.6873	64.1847	100.663	-3.12614	468.04	43.9697
1.9	-33.5227	62.9362	100.048	-2.80602	467.859	44.2335
1.91667	-31.4835	63.2218	100.72	-3.24715	467.988	44.4773
1.93333	-29.5687	63.3184	100.626	-2.87163	467.973	44.7025
1.95	-27.7702	63.117	100.701	-3.50166	467.878	44.914
1.96667	-26.0857	63.3962	101.375	-3.16185	467.96	45.1102
1.98333	-24.5103	63.3976	100.973	-3.04085	467.999	45.2921
2	-23.0392	63.39	100.558	-3.03734	467.855	45.4563
2.01667	-21.6615	63.2876	100.294	-2.8054	468.023	45.6101
2.03333	-20.378	62.8663	100.053	-2.41447	468.019	45.7484
2.05	-19.181	63.2162	100.567	-2.77977	467.961	45.8814
2.06667	-18.0647	63.1512	100.839	-2.50267	468.07	46.0072
2.08333	-17.0266	63.0311	100.266	-2.43706	468.061	46.1256
2.1	-16.0641	63.504	100.89	-3.04512	467.974	46.2301
2.11667	-15.1632	62.9995	100.686	-2.95921	468.026	46.3285
2.13333	-14.3229	63.3466	100.905	-2.72499	468.032	46.4169
2.15	-13.5448	63.0373	100.367	-2.67433	467.95	46.497
2.16667	-12.8252	63.8454	101.668	-2.70775	468.056	46.5743
2.18333	-12.1581	63.1381	100.632	-3.04268	468.079	46.6499
2.2	-11.5368	63.4225	101.144	-3.15407	468.035	46.7117
2.21667	-10.9579	63.2993	101.623	-2.9705	468.071	46.778
2.23333	-10.4217	63.12	100.468	-3.26027	468.071	46.8337
2.25	-9.93111	63.4872	101.267	-3.38844	468.033	46.8858
2.26667	-9.4764	63.1594	100.506	-3.36937	468.099	46.9361
2.28333	-9.05098	63.5879	101.116	-2.67784	468.022	46.9808
2.3	-8.6544	63.3935	100.873	-3.74123	467.989	47.0264
2.31667	-8.28819	63.0897	100.366	-2.76558	468.043	47.0676
2.33333	-7.94701	63.345	101.045	-3.52074	468.106	47.1032
2.35	-7.63252	63.0567	100.54	-3.74779	468.055	47.1374
2.36667	-7.34245	63.0244	100.648	-3.45512	468.125	47.1658
2.38333	-7.07771	63.1263	100.631	-2.6075	468.18	47.1949
2.4	-6.82915	62.9212	100.247	-3.89854	468.1	47.225
2.41667	-6.59355	63.4235	101.279	-3.39439	468.154	47.2512
2.43333	-6.37947	63.3474	100.64	-4.18892	468.133	47.2782
2.45	-6.1953	63.4319	101.041	-4.31755	468.18	47.3042
2.46667	-6.00731	63.2574	100.863	-3.89732	468.207	47.3237
2.48333	-5.83458	62.8341	100.189	-3.59642	468.177	47.3406
2.5	-5.67375	63.2146	100.84	-4.35097	468.227	47.357
2.51667	-5.51689	63.1251	100.825	-3.56606	468.286	47.3805
2.53333	-5.3756	63.2107	100.527	-3.96721	468.264	47.3978
2.55	-5.24849	63.1255	100.477	-3.70491	468.203	47.4111
2.56667	-5.12383	62.9571	100.562	-3.49632	468.196	47.4255
2.58333	-5.00923	63.3738	101.113	-4.00536	468.217	47.4378
2.6	-4.90532	63.2417	100.851	-4.45351	468.249	47.4496
2.61667	-4.80629	63.4643	101.013	-3.39546	468.202	47.4648
2.63333	-4.71458	63.0563	100.185	-4.36775	468.264	47.4767
2.65	-4.63066	63.1667	100.533	22.6092	468.243	47.4882
2.66667	-4.55132	63.6662	101.413	8.83339	468.147	47.4929
2.68333	-4.47975	63.0763	100.454	9.188	468.164	47.5039
2.7	-4.41246	63.2534	100.875	9.19167	468.135	47.5124
2.71667	-4.34685	63.4179	101.042	8.85902	468.24	47.5201
2.73333	-4.28947	63.2934	100.655	8.16826	468.133	47.5271
2.75	-4.23241	62.9881	100.475	8.69804	468.089	47.5324
2.76667	-4.18343	63.3434	100.804	8.45375	468.182	47.5428
2.78333	-4.13124	62.7792	99.7529	8.84239	468.13	47.5504
2.8	-4.08546	63.0306	100.382	7.9406	468.113	47.5521
2.81667	-4.04335	63.0761	100.184	8.81081	468.081	47.56
2.83333	-4.00047	63.0769	100.658	8.44597	468.207	47.5663
2.85	-3.9605	63.4155	100.837	8.61763	468.155	47.5718
2.86667	-3.92448	63.7385	101.121	9.81636	468.096	47.5776
2.88333	-3.89	62.823	100.236	9.88182	468.141	47.5806
2.9	-3.85475	63.0717	100.172	9.4587	468.213	47.5817
2.91667	-3.82484	63.328	101.121	16.2577	468.222	47.5886
2.93333	-3.79448	63.3904	100.872	11.7707	468.196	47.5916
2.95	-3.76991	63.2562	100.404	4.4799	468.155	47.5941
2.96667	-3.74565	63.2755	100.661	4.10851	468.262	47.5971
2.98333	-3.72124	63.1544	100.77	3.43086	468.178	47.6
3	-3.69774	63.0241	100.448	1.93062	468.219	47.6073
3.01667	-3.67851	63.0064	100.373	1.17119	468.237	47.607
3.03333	-3.6573	63.0335	100.38	0.898209	468.294	47.6115
3.05	-3.63991	63.6642	101.307	0.694962	468.277	47.6159
3.06667	-3.62114	62.9907	100.35	0.30571	468.235	47.6203
3.08333	-3.60664	63.1242	100.572	0.497665	468.262	47.6203
3.1	-3.59596	63.2922	101.073	0.3022	468.286	47.6241
3.11667	-3.5804	63.1519	100.672	-0.0457001	468.227	47.6263
3.13333	-3.56865	63.1794	100.284	0.259323	468.245	47.6325
3.15	-3.55354	63.1423	100.385	-0.303268	468.233	47.6336
3.16667	-3.53706	63.2188	100.653	0.352249	468.253	47.6347
3.18333	-3.52501	63.1893	100.357	-0.203629	468.168	47.6409
3.2	-3.51601	62.6688	99.9906	0.100784	468.237	47.6424
3.21667	-3.50441	63.3082	100.333	-1.53877	468.132	47.6432
3.23333	-3.49724	63.4774	100.686	-1.01967	468.222	47.642
3.25	-3.48625	63.0096	100.411	-1.4846	468.109	47.6438
3.26667	-3.47633	62.9578	100.484	-1.09184	468.152	47.6467
3.28333	-3.4713	62.9942	100.315	-1.22765	468.277	47.6479
3.3	-3.46001	62.9797	100.156	-1.21635	468.196	47.6501
3.31667	-3.45039	63.108	100.227	-1.45546	468.229	47.6499
3.33333	-3.44353	63.0685	100.483	-2.54082	468.211	47.6518
3.35	-3.43529	63.1147	100.429	-2.37328	468.232	47.6531
3.36667	-3.42461	63.2827	100.537	-2.62901	468.202	47.653
3.38333	-3.41743	62.9293	100.264	-2.31667	468.23	47.6547
3.4	-3.4153	62.8919	100.184	-2.28447	468.212	47.6522
3.41667	-3.41316	62.8204	99.7871	-1.76064	468.196	47.6556
3.43333	-3.40721	63.4704	100.805	-2.04079	468.213	47.6575
3.45	-3.39989	63.3042	100.74	-2.10091	468.264	47.6543
3.46667	-3.39546	62.7505	100.035	-0.954666	468.255	47.6543
3.48333	-3.39211	62.9018	100.427	-1.88698	468.29	47.6557
3.5	-3.3857	63.0409	100.613	-2.03835	468.249	47.6592
3.51667	-3.37868	62.9321	99.667	-2.15157	468.239	47.6623
3.53333	-3.37395	63.1957	101.01	-2.49428	468.338	47.6606
3.55	-3.36906	63.3721	101	-1.77132	468.327	47.6661
3.56667	-3.36769	62.7183	99.916	-2.7018	468.376	47.6659
3.58333	-3.36205	63.3317	101.03	-2.30232	468.33	47.6659
3.6	-3.36296	63.3607	100.977	-3.23998	468.3	47.6661
3.61667	-3.36067	63.1069	100.527	-2.41676	468.369	47.6688
3.63333	-3.35564	63.2278	100.748	-2.70348	468.349	47.6676
3.65	-3.35503	63.2002	100.568	-2.6606	468.216	47.6679
3.66667	-3.35259	63.1767	100.111	-3.20839	468.239	47.6684
3.68333	-3.34709	62.8367	100.291	-3.62923	468.211	47.6705
3.7	-3.34389	63.2885	100.769	-2.64809	468.192	47.672
3.71667	-3.34129	63.2217	101.258	-3.29353	468.219	47.6751
3.73333	-3.3355	63.0079	100.588	-3.40385	468.232	47.6759
3.75	-3.32909	63.4533	100.915	-3.79845	468.305	47.6737
3.76667	-3.32497	63.2801	100.605	-4.71214	468.162	47.6789
3.78333	-3.31978	62.9769	99.9403	-4.11263	468.218	47.6751
3.8	-3.31627	62.9105	100.346	-4.97749	468.274	47.673
3.81667	-3.31596	63.1112	100.565	-5.00725	468.209	47.6748
3.83333	-3.31474	63.014	99.9491	-4.83971	468.271	47.6772
3.85	-3.31093	63.386	100.604	-5.11925	468.235	47.6777
3.86667	-3.30879	62.9932	100.399	-5.22652	468.253	47.6792
3.88333	-3.30498	63.2298	100.663	-5.19493	468.372	47.6792
3.9	-3.30132	63.0308	100.405	-5.92217	468.388	47.6791
3.91667	-3.30101	62.828	99.7385	-5.53413	468.29	47.6783
3.93333	-3.29857	63.5494	100.964	-6.13731	468.345	47.6788
3.95	-3.29674	62.8051	100.146	-5.5854	468.353	47.6791
3.96667	-3.29628	62.7879	100.308	-5.96382	468.359	47.6832
3.98333	-3.29308	63.1811	100.326	-5.75768	468.359	47.6817
4	-3.29186	63.0825	100.326	-5.69862	468.379	47.6794
4.01667	-3.29124	62.9516	100.153	-6.33049	468.38	47.6788
4.03333	-3.28926	63.2392	100.569	-6.35246	468.41	47.6826
4.05	-3.28804	63.1564	100.608	-6.38771	468.341	47.6833
4.06667	-3.28239	63.202	100.586	-6.61415	468.421	47.6804
4.08333	-3.28133	62.9688	100.025	-6.55876	468.395	47.6788
4.1	-3.27766	63.0337	100.224	-6.4962	468.351	47.6789
4.11667	-3.27354	62.9351	100.175	-7.72942	468.396	47.6826
4.13333	-3.26897	63.2536	100.792	-7.56065	468.431	47.6827
4.15	-3.27095	63.1107	100.315	-7.12074	468.463	47.683
4.16667	-3.26836	62.7692	99.84	-7.5071	468.314	47.6836
4.18333	-3.26576	62.922	100.169	-7.58995	468.424	47.681
4.2	-3.26256	63.0058	100.095	-7.51961	468.533	47.6809
4.21667	-3.2618	63.2247	100.155	-7.36275	468.44	47.6882
4.23333	-3.26439	63.1084	100.316	-8.05122	468.41	47.6881
4.25	-3.26378	63.1261	100.415	-7.66686	468.379	47.6884
4.26667	-3.26424	63.0862	100.252	-7.29073	468.487	47.6873
4.28333	-3.26027	63.126	100.224	-7.26738	468.353	47.6835
4.3	-3.25401	63.1127	100.635	-7.91298	468.391	47.6865
4.31667	-3.2563	63.1931	100.675	-8.13774	468.327	47.6865
4.33333	-3.2531	63.1461	100.712	-8.20442	468.391	47.6867
4.35	-3.25188	63.2116	100.742	-8.62755	468.306	47.6855
4.36667	-3.25218	63.0456	100.351	-8.91014	468.317	47.6827
4.38333	-3.24913	63.2407	100.185	-9.06029	468.371	47.6865
4.4	-3.24821	63.0224	100.446	-8.73665	468.33	47.6861
4.41667	-3.24654	63.0387	100.27	-9.38698	468.222	47.6864
4.43333	-3.23998	63.2699	100.936	-8.65501	468.262	47.6853
4.45	-3.2444	63.0753	100.4	-8.80348	468.335	47.6859
4.46667	-3.24242	63.1011	100.548	-8.74153	468.317	47.6853
4.48333	-3.24196	63.2064	100.231	-9.33754	468.394	47.6901
4.5	-3.23952	62.9128	99.7045	-9.10088	468.388	47.6861
4.51667	-3.23662	63.1944	100.509	-9.65279	468.379	47.6875
4.53333	-3.23692	62.7845	99.7804	-8.95134	468.433	47.6861
4.55	-3.23341	62.9728	99.938	-12.2164	468.33	47.6875
4.56667	-3.23265	63.0366	100.381	-11.3891	468.323	47.6891
4.58333	-3.22716	63.5813	101.191	-11.7211	468.459	47.6896
4.6	-3.22807	62.9208	100.083	-12.6641	468.437	47.689
4.61667	-3.22594	63.3425	100.549	-13.5563	468.365	47.6868
4.63333	-3.22868	63.2998	100.449	-13.2011	468.456	47.6907
4.65	-3.22472	63.171	100.182	-13.4412	468.472	47.6913
4.66667	-3.22197	63.1667	100.214	-13.6594	468.403	47.687
4.68333	-3.22136	63.4054	101.041	-12.9877	468.394	47.6864
4.7	-3.21907	63.0878	100.096	-13.7161	468.417	47.6855
4.71667	-3.21968	63.2214	100.419	-13.6266	468.416	47.6873
4.73333	-3.22136	63.1178	100.489	-14.1225	468.452	47.6856
4.75	-3.22273	63.0372	100.15	-14.0141	468.361	47.6835
4.76667	-3.2177	63.1219	100.521	-14.7507	468.368	47.6827
4.78333	-3.21785	63.0117	100.36	-14.7425	468.402	47.6899
4.8	-3.21602	62.9281	99.6079	-14.761	468.499	47.6888
4.81667	-3.21388	63.2076	99.9329	-15.0375	468.358	47.6936
4.83333	-3.21617	63.1397	100.238	-15.1769	468.507	47.6965
4.85	-3.21495	62.9704	100.369	-15.3223	468.502	47.693
4.86667	-3.21083	63.0277	100.133	-15.4095	468.327	47.6945
4.88333	-3.20931	63.4289	100.758	-15.4308	468.326	47.693
4.9	-3.21007	62.9556	100.058	-15.8672	468.309	47.6928
4.91667	-3.20839	63.205	100.1	-15.6634	468.266	47.6992
4.93333	-3.20717	62.72	99.9789	-15.7522	468.337	47.6983
4.95	-3.20442	63.086	100.479	-15.4995	468.305	47.6969
4.96667	-3.20671	63.008	100.102	-15.5036	468.247	47.6987
4.98333	-3.20473	62.8338	99.6777	-15.8881	468.538	47.7018
5	-3.20168	63.2067	100.009	-15.6271	468.393	47.7003
5.01667	-3.20564	63.61	101.602	-16.0436	468.368	47.6981
5.03333	-3.20381	63.2066	100.372	-16.2749	468.549	47.6974
5.05	-3.20213	63.2229	99.7718	-15.85	468.437	47.6984
5.06667	-3.20259	62.7131	99.6743	-15.2003	468.324	47.6986
5.08333	-3.2058	62.8573	100.342	-15.534	468.477	47.7004
5.1	-3.20641	63.2513	100.393	-16.2881	468.44	47.7001
5.11667	-3.20442	62.8587	99.7843	-16.564	468.349	47.7015
5.13333	-3.20061	62.9	100.07	-16.3804	468.552	47.7035
5.15	-3.20137	62.9125	99.8034	-16.133	468.557	47.7023
5.16667	-3.19832	62.6641	99.9943	-16.2815	468.362	47.7023
5.18333	-3.19695	62.9754	99.7648	-16.6827	468.436	47.6987
5.2	-3.19588	62.8581	99.911	-16.9622	468.525	47.698
5.21667	-3.19237	63.2131	100.069	-16.3548	468.306	47.6991
5.23333	-3.18901	63.3042	100.262	-16.7725	468.578	47.6998
5.25	-3.18413	62.7909	99.392	-17.3406	468.567	47.6987
5.26667	-3.18321	62.7555	99.8325	-17.5671	468.331	47.6987
5.28333	-3.18352	62.7808	99.7881	-17.2662	468.399	47.7013
5.3	-3.17436	62.9148	99.8646	-17.0158	468.429	47.7042
5.31667	-3.17299	63.0061	100.213	-17.2887	468.32	47.7056
5.33333	-3.17772	62.8133	99.6854	-18.0314	468.34	47.705
5.35	-3.17604	63.3259	101.04	-17.9606	468.375	47.7033
5.36667	-3.17802	62.7313	99.6861	-17.039	468.315	47.7047
5.38333	-3.17757	63.0189	99.8904	-18.2287	468.348	47.7029
5.4	-3.17848	63.0935	100.347	-17.9391	468.369	47.7033
5.41667	-3.1768	63.0854	100.12	-17.6017	468.333	47.7052
5.43333	-3.17223	62.8864	100.189	-18.3527	468.499	47.7006
5.45	-3.1707	63.3746	100.373	-18.6483	468.511	47.7035
5.46667	-3.16582	62.7917	99.8969	-18.1774	468.29	47.6995
5.48333	-3.16414	63.4568	100.758	-18.4153	468.541	47.6991
5.5	-3.16292	62.9046	100.181	-18.4528	468.51	47.7004
5.51667	-3.162	63.1414	100.377	-18.6239	468.394	47.6987
5.53333	-3.16216	62.6618	100.005	-18.8778	468.447	47.6955
5.55	-3.16078	62.7325	99.8624	-18.7562	468.598	47.6971
5.56667	-3.16536	63.0006	100.29	-19.1329	468.367	47.6995
5.58333	-3.16032	63.1602	100.664	-19.0829	468.595	47.7006
5.6	-3.16261	63.0752	100.408	-18.7496	468.555	47.7004
5.61667	-3.16017	62.9469	99.9558	-18.6871	468.39	47.701
5.63333	-3.15956	62.8552	100.025	-18.9166	468.632	47.6986
5.65	-3.16124	63.0245	100.387	-18.7843	468.508	47.701
5.66667	-3.1562	62.8698	100.076	-19.0966	468.333	47.6946
5.68333	-3.15559	62.9035	100.24	-19.3493	468.608	47.6943
5.7	-3.14949	63.0396	100.244	-19.8989	468.588	47.6948
5.71667	-3.15056	62.9258	99.6461	-19.7927	468.371	47.6969
5.73333	-3.14796	63.1065	100.182	-19.4036	468.463	47.6933
5.75	-3.14552	63.1054	100.764	-19.6891	468.647	47.6887
5.76667	-3.14705	63.1545	100.434	-19.4625	468.417	47.6911
5.78333	-3.14705	62.7528	99.9349	-19.2814	468.597	47.6897
5.8	-3.14735	62.7502	99.6859	-19.5371	468.506	47.6928
5.81667	-3.14461	63.0946	100.009	-19.7874	468.441	47.6937
5.83333	-3.14339	62.6655	99.8394	-20.024	468.559	47.6926
5.85	-3.14323	62.967	100.465	-19.6963	468.511	47.6939
5.86667	-3.14522	62.7776	100.105	-20.272	468.339	47.6943
5.88333	-3.144	62.788	99.5754	-20.4978	468.544	47.6908
5.9	-3.13988	63.2636	100.322	-19.7158	468.558	47.6894
5.91667	-3.13835	62.9719	100.044	-20.3786	468.371	47.689
5.93333	-3.13744	63.2003	100.48	-20.3698	468.633	47.6897
5.95	-3.13194	63.2858	100.801	-20.2023	468.711	47.6897
5.96667	-3.13332	62.6327	99.5522	-19.8536	468.486	47.692
5.98333	-3.13301	63.0573	100.322	-20.4299	468.562	47.6928
6	-3.13499	62.9595	100.119	-19.9108	468.584	47.6914
6.01667	-3.13164	62.9969	100.403	-19.7361	468.453	47.6946
6.03333	-3.13332	63.1152	100.201	-20.2314	468.603	47.6933
6.05	-3.13561	62.719	99.454	-19.6795	468.622	47.6884
6.06667	-3.13637	62.6128	99.4883	-21.2334	468.548	47.6897
6.08333	-3.13194	62.8237	99.8618	-19.1795	468.669	47.6899
6.1	-3.13423	62.8431	100.154	-18.6864	468.652	47.6913
6.11667	-3.13438	62.9818	99.9215	-18.9118	468.536	47.6838
6.13333	-3.13469	62.965	100.073	-20.4205	468.632	47.6843
6.15	-3.13316	63.0029	99.6893	-20.7667	468.696	47.6864
6.16667	-3.13133	62.9325	99.7158	-21.8807	468.598	47.6879
6.18333	-3.13561	62.8344	99.8718	-21.8623	468.606	47.6899
6.2	-3.13591	62.92	99.9423	-20.4984	468.651	47.6879
6.21667	-3.13561	62.8317	99.5986	-21.1768	468.686	47.6875
6.23333	-3.1414	63.2244	99.5977	-21.3103	468.655	47.689
6.25	-3.14018	63.1551	100.787	-19.1801	468.634	47.6872
6.26667	-3.14232	63.0566	100.233	-20.4974	468.66	47.6875
6.28333	-3.13896	62.902	99.7263	-22.3301	468.591	47.6865
6.3	-3.13698	62.9945	99.9017	-21.6547	468.56	47.6868
6.31667	-3.13881	62.9438	100.258	-19.6986	468.617	47.687
6.33333	-3.13942	62.7502	99.9491	-20.7357	468.58	47.6864
6.35	-3.13652	62.7506	100.082	-22.255	468.529	47.6859
6.36667	-3.13713	63.2507	100.536	-20.883	468.588	47.687
6.38333	-3.14018	62.9389	100.003	-19.5675	468.439	47.687
6.4	-3.13927	62.9	99.8722	-21.1321	468.651	47.6879
6.41667	-3.14476	62.4409	99.3186	-19.0101	468.522	47.6833
6.43333	-3.14339	63.2555	100.468	-22.2544	468.537	47.6829
6.45	-3.14278	62.7235	99.6761	-20.2226	468.564	47.681
6.46667	-3.14247	63.3167	100.282	-22.9517	468.612	47.6853
6.48333	-3.13896	63.0398	99.801	-20.7542	468.392	47.6824
6.5	-3.14034	63.0407	100.005	-20.1212	468.502	47.6807
6.51667	-3.13606	62.7108	99.5731	-21.2507	468.498	47.6818
6.53333	-3.1266	62.5875	99.5942	-21.3729	468.575	47.6815
6.55	-3.12828	63.2209	100.454	-20.2892	468.541	47.6797
6.56667	-3.12721	62.8236	99.9026	-19.8029	468.539	47.6804
6.58333	-3.1295	62.8281	100.066	-20.7941	468.624	47.6772
6.6	-3.13011	62.806	99.8432	-21.1047	468.543	47.6809
6.61667	-3.12813	62.8342	99.8058	-20.9014	468.599	47.6785
6.63333	-3.12935	62.5904	99.6307	-19.9274	468.561	47.6791
6.65	-3.12904	62.8974	99.8908	-20.9693	468.534	47.6798
6.66667	-3.12782	62.8245	99.8182	-22.8057	468.524	47.6777
6.68333	-3.12172	63.0796	100.52	-22.3272	468.695	47.6812
6.7	-3.11897	63.0683	100.209	-20.4586	468.664	47.6763
6.71667	-3.11913	62.9058	100.403	-22.1841	468.778	47.6812
6.73333	-3.11943	62.9365	99.8	-21.5398	468.755	47.6775
6.75	-3.11623	62.6261	99.4212	-20.6438	468.694	47.6751
6.76667	-3.11745	62.7134	99.4656	-20.1331	468.769	47.6774
6.78333	-3.11852	63.5426	99.9851	-21.8545	468.761	47.6739
6.8	-3.11577	62.9621	99.9276	-21.0349	468.657	47.6754
6.81667	-3.11272	63.1348	100.009	-21.5267	468.564	47.6734
6.83333	-3.10616	62.8571	99.9488	-19.9805	468.597	47.6716
6.85	-3.10707	62.9142	100.021	-20.2219	468.522	47.6678
6.86667	-3.10768	62.859	99.548	-20.2088	468.642	47.6695
6.88333	-3.10661	62.9678	99.9735	-20.5796	468.608	47.6704
6.9	-3.10921	62.8742	99.9958	-22.245	468.599	47.6678
6.91667	-3.10753	63.5062	100.606	-21.4289	468.666	47.6679
6.93333	-3.10677	63.0898	100.398	-20.6028	468.52	47.672
6.95	-3.11058	62.9676	100.232	-22.2515	468.567	47.6702
6.96667	-3.10982	63.2888	99.8557	-17.9801	468.469	47.6708
6.98333	-3.10936	63.0471	100.034	-21.2144	468.636	47.6701
7	-3.11073	62.7486	99.4718	-20.6141	468.517	47.6661
7.01667	-3.11134	62.8806	100.048	-21.8688	468.555	47.6618
7.03333	-3.1086	62.8585	100.019	-21.2716	468.514	47.6633
7.05	-3.10814	62.9052	99.7187	16.4008	468.513	47.6676
7.06667	-3.10692	62.6069	99.1377	4.96864	468.52	47.6638
7.08333	-3.10631	63.0457	100.012	-10.3263	468.372	47.6661
7.1	-3.10722	62.6106	99.613	-10.0021	468.405	47.6664
7.11667	-3.10814	62.8684	100.059	-10.0658	468.51	47.665
7.13333	-3.10509	62.7547	99.6738	-9.85664	468.485	47.665
7.15	-3.10631	62.9681	99.9062	-9.92409	468.411	47.6643
7.16667	-3.10463	62.8582	99.8403	-10.2399	468.459	47.6652
7.18333	-3.10356	62.9093	99.5626	-8.60558	468.565	47.6656
7.2	-3.10234	62.8916	99.772	-9.83284	468.433	47.6641
7.21667	-3.10356	62.8518	99.5384	-12.0531	468.466	47.6652
7.23333	-3.10051	62.8852	99.6719	-9.80843	468.501	47.6626
7.25	-3.09837	62.4044	98.827	-10.5004	468.51	47.6626
7.26667	-3.10082	62.8275	99.707	-10.4498	468.46	47.6649
7.28333	-3.0999	62.8109	99.8721	-10.8413	468.473	47.6669
7.3	-3.10387	62.6373	99.6706	-10.2459	468.556	47.6646
7.31667	-3.10112	62.7409	99.2956	-10.4319	468.59	47.6661
7.33333	-3.10127	62.7323	99.4071	-11.1471	468.428	47.6621
7.35	-3.10631	62.7981	99.4184	-11.2359	468.474	47.6615
7.36667	-3.10356	62.8046	99.6612	-11.0308	468.574	47.6577
7.38333	-3.10341	63.1133	100.156	-10.4432	468.484	47.6606
7.4	-3.10783	62.7717	99.773	-11.2693	468.351	47.6601
7.41667	-3.10921	62.5596	99.4418	-11.6138	468.387	47.6604
7.43333	-3.106	62.7702	99.5605	-11.5829	468.416	47.6624
7.45	-3.10799	62.5678	99.3206	-11.1024	468.401	47.6592
7.46667	-3.10631	62.8725	99.8566	-12	468.445	47.656
7.48333	-3.10677	62.8896	99.5773	-11.5429	468.38	47.6585
7.5	-3.10555	62.9604	99.8173	-11.9225	468.525	47.6598
7.51667	-3.10524	62.4705	98.9239	-12.5663	468.39	47.6609
7.53333	-3.10341	62.5088	98.9101	-11.5029	468.241	47.6583
7.55	-3.10387	62.9098	99.867	-12.2099	468.229	47.6566
7.56667	-3.10402	62.5283	99.0463	-11.4088	468.372	47.6571
7.58333	-3.10509	62.5336	99.1843	-11.199	468.285	47.6536
7.6	-3.10509	62.681	99.4335	-10.8782	468.355	47.6522
7.61667	-3.10173	62.8518	99.8339	-11.2127	468.291	47.6501
7.63333	-3.10219	63.2446	100.349	-12.1586	468.391	47.6504
7.65	-3.10234	62.917	99.8696	-11.7223	468.38	47.6518
7.66667	-3.10524	62.9426	99.9453	-11.4016	468.393	47.649
7.68333	-3.10555	63.4045	100.769	-10.4295	468.248	47.6502
7.7	-3.10707	62.5845	99.3842	-10.8491	468.354	47.6524
7.71667	-3.10341	62.7056	99.4094	-11.3087	468.394	47.6489
7.73333	-3.10478	63.0189	99.7863	-10.5392	468.342	47.6521
7.75	-3.10768	62.6952	99.4048	-10.8265	468.379	47.6492
7.76667	-3.10661	62.8922	99.8751	-9.77028	468.392	47.6499
7.78333	-3.1031	62.8341	99.7007	-11.1996	468.315	47.6521
7.8	-3.1031	62.3948	99.0246	-10.7328	468.346	47.6479
7.81667	-3.10265	62.8843	99.8878	-10.1284	468.352	47.6464
7.83333	-3.10005	62.8956	100.085	-10.8944	468.288	47.6456
7.85	-3.10097	63.0001	99.3665	-11.0564	468.316	47.6476
7.86667	-3.10249	62.5529	99.6153	-10.3747	468.278	47.6458
7.88333	-3.10463	62.5729	99.28	-10.3043	468.243	47.6447
7.9	-3.10783	62.8487	99.3798	-10.7853	468.236	47.6453
7.91667	-3.10402	62.5837	99.2544	-10.1446	468.255	47.6417
7.93333	-3.10707	62.8971	99.9058	-10.5236	468.218	47.6423
7.95	-3.1089	62.3476	99.0211	-10.8247	468.361	47.6437
7.96667	-3.10905	62.3704	99.1276	-11.0088	468.4	47.6409
7.98333	-3.10905	62.752	99.2489	-11.134	468.369	47.6395
8	-3.11012	62.8666	100.104	-11.2061	468.325	47.6376
8.01667	-3.11089	62.6206	99.2933	-10.864	468.305	47.6353
8.03333	-3.11409	62.9841	100.11	-6.76979	468.218	47.6368
8.05	-3.11363	63.1631	100.092	-10.5511	468.254	47.6374
8.06667	-3.11165	62.9029	99.5965	-10.7621	468.284	47.637
8.08333	-3.10722	62.907	99.5922	-11.4881	468.271	47.6353
8.1	-3.10814	62.8675	99.8566	-10.9689	468.234	47.6337
8.11667	-3.11104	63.0856	100.06	-11.2162	468.251	47.6319
8.13333	-3.11211	62.7081	99.4164	-10.5105	468.12	47.6315
8.15	-3.11226	62.9382	99.8921	-10.5779	468.318	47.6278
8.16667	-3.10997	62.7216	99.4584	-11.0976	468.167	47.6258
8.18333	-3.11089	62.6336	99.5097	-10.219	468.037	47.6269
8.2	-3.10783	62.4506	99.148	-10.0164	468.141	47.6237
8.21667	-3.10905	62.936	100.324	-10.8866	468.316	47.6275
8.23333	-3.10875	63.1007	100.551	-9.55269	468.217	47.6289
8.25	-3.11256	62.5779	99.298	-10.5683	468.185	47.6267
8.26667	-3.11424	62.8095	99.4531	-9.39049	468.28	47.627
8.28333	-3.11607	62.9083	99.8859	-10.3741	468.309	47.6284
8.3	-3.1144	62.6518	99.3682	-9.67491	468.275	47.6263
8.31667	-3.11455	62.8242	99.5875	-5.85655	468.267	47.6243
8.33333	-3.11287	62.6467	99.1879	-9.55086	468.218	47.6221
8.35	-3.11546	62.4068	99.06	-9.09737	468.215	47.6238
8.36667	-3.11501	62.8153	99.389	-9.46983	468.202	47.6241
8.38333	-3.11852	63.9574	101.503	-9.63966	468.166	47.6241
8.4	-3.11455	63.0407	99.8386	-9.01512	468.279	47.624
8.41667	-3.11424	62.8452	99.4111	-9.35188	468.32	47.6264
8.43333	-3.1144	62.5645	99.3505	-9.56764	468.128	47.6269
8.45	-3.1086	62.765	99.2649	-8.86131	468.268	47.6231
8.46667	-3.1089	62.8556	99.5985	-9.50493	468.282	47.6231
8.48333	-3.11363	62.9392	99.5905	-8.7516	468.338	47.62
8.5	-3.1118	62.5243	99.1361	-9.26003	468.344	47.6196
8.51667	-3.11165	62.9453	99.5539	-8.99773	468.332	47.6162
8.53333	-3.11302	62.7276	99.6786	-7.80388	468.273	47.6199
8.55	-3.11211	62.9258	99.891	-8.61336	468.255	47.6151
8.56667	-3.11226	62.3141	98.6749	-7.93739	468.212	47.6202
8.58333	-3.11653	62.5781	99.3479	-9.14681	468.155	47.6157
8.6	-3.12218	62.9348	99.8325	-8.07625	468.199	47.6142
8.61667	-3.12187	62.8053	99.5355	-8.38738	468.213	47.616
8.63333	-3.11852	63.0013	99.9075	-9.114	468.153	47.6174
8.65	-3.11729	62.8303	99.6177	-8.97331	468.305	47.6131
8.66667	-3.1147	62.6186	99.5738	-9.44603	468.297	47.6145
8.68333	-3.11821	62.7692	99.5168	-7.51961	468.129	47.615
8.7	-3.12035	62.9484	99.9925	-8.01491	468.213	47.6153
8.71667	-3.12004	63.2772	100.29	-7.32643	468.203	47.6121
8.73333	-3.11974	62.5652	99.3003	-8.02925	468.112	47.615
8.75	-3.12416	62.9864	99.7183	-7.65007	468.035	47.6121
8.76667	-3.12874	62.2942	98.8465	-7.27882	467.965	47.6118
8.78333	-3.12813	63.4843	100.62	-8.02864	467.971	47.6115
8.8	-3.12721	62.8477	99.0167	-8.42079	468.097	47.613
8.81667	-3.13087	62.6519	99.6302	-7.94151	468.047	47.6107
8.83333	-3.12904	62.6318	99.4737	-7.30202	467.94	47.6096
8.85	-3.13499	62.5767	99.2132	-7.2329	467.993	47.6095
8.86667	-3.13515	63.1945	100.306	-7.79015	468.128	47.6089
8.88333	-3.13896	62.6308	99.421	-6.74538	467.844	47.6121
8.9	-3.14156	62.559	99.0412	-7.56126	468.042	47.6109
8.91667	-3.13896	62.8173	99.5162	-7.12379	468.043	47.6128
8.93333	-3.14064	62.737	99.1454	-7.29424	467.903	47.613
8.95	-3.14171	63.0048	100.322	-6.95808	467.972	47.6121
8.96667	-3.14308	62.8518	99.7515	-6.9503	467.932	47.6118
8.98333	-3.1443	62.5243	98.9805	-7.7372	467.917	47.6148
9	-3.14598	62.9279	100.047	-6.23451	468.055	47.6107
9.01667	-3.14476	62.4435	99.1964	-7.36702	467.962	47.6125
9.03333	-3.14613	62.8266	99.8179	-6.99684	467.831	47.6122
9.05	-3.14949	62.4624	98.7556	-7.70134	468.064	47.6133
9.06667	-3.14461	62.5692	99.3949	-6.88301	468.055	47.6128
9.08333	-3.1443	62.7572	99.4871	-7.20665	467.9	47.6122
9.1	-3.14598	62.6507	99.3522	-6.632	467.956	47.6156
9.11667	-3.14629	63.0082	99.9673	-6.8383	468.061	47.6157
9.13333	-3.1472	62.788	99.4465	-6.92589	467.929	47.6139
9.15	-3.14537	62.8236	99.8292	-6.23085	467.968	47.6133
9.16667	-3.14598	62.8315	99.7796	-6.37154	467.994	47.6102
9.18333	-3.14644	62.9487	100.116	-6.73988	467.888	47.6115
9.2	-3.14384	63.1175	99.5634	-6.91399	467.987	47.6064
9.21667	-3.14079	62.7247	99.694	-6.69945	468.001	47.6067
9.23333	-3.14079	62.4969	99.1081	-6.86333	467.842	47.608
9.25	-3.1411	62.785	99.5207	-5.45311	468.084	47.608
9.26667	-3.14064	62.6095	99.146	-6.82335	467.994	47.6109
9.28333	-3.14156	62.6414	98.7449	-6.24336	467.828	47.6106
9.3	-3.14552	62.4166	99.0125	-7.38609	468.014	47.6131
9.31667	-3.14339	62.8454	99.8867	-7.45644	468.03	47.613
9.33333	-3.14507	63.149	99.8951	-7.77763	467.757	47.6112
9.35	-3.15041	62.5248	99.3603	-8.57216	467.911	47.6147
9.36667	-3.15056	62.3925	98.7757	-7.54219	468.024	47.6116
9.38333	-3.14781	62.9736	99.4447	-7.80037	467.824	47.6072
9.4	-3.14796	62.4409	99.0052	-8.23189	468.042	47.6081
9.41667	-3.14827	62.4664	98.8644	-8.20625	467.952	47.6089
9.43333	-3.144	62.9403	99.853	-7.85866	467.731	47.609
9.45	-3.1501	62.6182	99.4004	-7.01347	468.024	47.6098
9.46667	-3.14415	62.7442	99.5997	-7.52312	468.053	47.608
9.48333	-3.14232	62.9655	99.6148	-7.48436	467.89	47.6081
9.5	-3.14629	62.7981	99.4483	-7.40685	468.105	47.608
9.51667	-3.15178	63.012	99.8641	-7.06963	468.135	47.6072
9.53333	-3.15208	62.7613	99.9233	-7.24953	467.892	47.6073
9.55	-3.15193	62.7467	99.0582	-4.55483	468.03	47.6077
9.56667	-3.15086	63.6245	99.2681	-22.4839	468.072	47.6073
9.58333	-3.15102	62.4821	99.0533	-6.91811	467.89	47.6069
9.6	-3.15773	62.9995	100.283	-6.89079	468.014	47.6064
9.61667	-3.15941	62.5266	99.4981	-6.86867	467.894	47.6048
9.63333	-3.16032	62.4513	99.3331	-6.85677	467.771	47.6026
9.65	-3.16048	62.9684	99.9851	-6.75423	467.995	47.5994
9.66667	-3.15849	62.4134	98.7766	-6.62132	467.958	47.599
9.68333	-3.15788	62.8408	99.5437	-5.91026	467.733	47.604
9.7	-3.15651	62.8219	99.311	-6.03844	467.859	47.599
9.71667	-3.15727	62.6296	99.5229	-5.8036	467.9	47.5976
9.73333	-3.15468	62.5195	99.6458	-5.7177	467.742	47.5985
9.75	-3.15331	62.9615	99.6392	-5.94475	467.944	47.5999
9.76667	-3.15208	62.4346	98.8848	-5.95558	468.044	47.5982
9.78333	-3.15224	63.0756	100.098	-6.23512	467.738	47.5996
9.8	-3.15224	62.7845	99.5774	-6.03844	467.803	47.5994
9.81667	-3.14949	62.7715	99.9821	-5.8828	467.883	47.5973
9.83333	-3.14812	62.9496	99.9967	-5.71953	467.794	47.5953
9.85	-3.14186	62.514	98.9317	-5.69328	467.883	47.5951
9.86667	-3.14522	62.514	99.2681	-5.74989	467.851	47.5935
9.88333	-3.14735	62.7688	99.9317	-5.5056	467.652	47.5933
9.9	-3.14446	62.728	99.3443	-5.06798	467.989	47.5921
9.91667	-3.14125	62.5851	99.3429	-4.46541	467.871	47.5884
9.93333	-3.14461	62.6189	99.2281	-5.33684	467.743	47.5909
9.95	-3.14522	62.3631	99.0818	-4.86656	467.933	47.5878
9.96667	-3.1469	62.5161	99.2475	-4.6949	468.021	47.5861
9.98333	-3.14735	62.329	99.0273	-4.98634	467.841	47.5861
10	-3.14934	62.3008	98.7753	-5.21584	468.02	47.5825
10.0167	-3.14659	62.7401	99.6757	-5.06325	467.931	47.5828
10.0333	-3.14522	62.2686	98.868	-5.24452	467.835	47.5829
10.05	-3.14156	62.8249	99.3536	-5.39223	467.956	47.5808
10.0667	-3.14369	62.8281	99.2315	-4.95598	467.79	47.581
10.0833	-3.14552	62.7232	99.493	-4.72237	467.826	47.5785
10.1	-3.14079	62.9392	99.5815	-4.74922	467.781	47.5781
10.1167	-3.13652	62.627	99.1148	-9.75777	467.846	47.579
10.1333	-3.14125	62.5475	99.3397	-4.22768	467.781	47.5791
10.15	-3.1382	63.2649	100.366	14.267	467.778	47.5785
10.1667	-3.13301	62.9379	99.9667	-3.72215	467.84	47.5761
10.1833	-3.12813	62.4403	99.0292	17.1954	467.681	47.5713
10.2	-3.12782	62.958	99.5594	12.4442	467.774	47.5765
10.2167	-3.13149	62.6679	99.3749	-2.81502	467.775	47.5738
10.2333	-3.13011	62.5059	99.0633	-3.13683	467.741	47.5747
10.25	-3.12584	62.2147	98.5366	-3.28285	467.641	47.5727
10.2667	-3.12828	62.1529	98.7537	-1.99181	467.631	47.5727
10.2833	-3.12782	62.6649	99.3749	-2.18376	467.649	47.5692
10.3	-3.1263	62.4989	99.4439	-1.87859	467.646	47.5681
10.3167	-3.1263	63.0488	99.5161	-2.39952	467.636	47.5654
10.3333	-3.1208	62.7648	99.6389	-2.62001	467.638	47.5629
10.35	-3.12111	62.8768	99.4795	-2.62657	467.749	47.5639
10.3667	-3.11516	62.6724	99.3995	-2.26784	467.713	47.5661
10.3833	-3.11363	63.2859	100.306	-2.86736	467.766	47.5675
10.4	-3.11531	62.8635	99.6377	-2.65587	467.773	47.5642
10.4167	-3.11501	62.5953	99.2825	-1.42555	467.844	47.5587
10.4333	-3.11378	62.9137	99.3977	-2.2451	467.707	47.5573
10.45	-3.10997	62.7079	99.1062	-1.30287	467.729	47.557
10.4667	-3.10814	63.1101	99.9268	-2.21535	467.746	47.5584
10.4833	-3.1057	62.302	98.6596	-3.11714	467.893	47.559
10.5	-3.097	62.7515	99.6395	-1.71532	467.839	47.5596
10.5167	-3.08968	62.6543	99.2376	-1.08345	467.757	47.557
10.5333	-3.08754	63.1208	99.398	-2.35069	467.85	47.5538
10.55	-3.08159	62.7523	99.7286	-1.72478	467.922	47.5529
10.5667	-3.07411	62.6173	99.6821	-2.05376	467.781	47.5521
10.5833	-3.07396	62.7432	99.2069	-1.7498	467.795	47.5517
10.6	-3.06877	62.8535	99.7962	-1.54655	467.893	47.5558
10.6167	-3.06129	62.8545	99.6948	-2.12898	467.819	47.5564
10.6333	-3.0558	62.2804	98.7481	-0.914841	467.884	47.5518
10.65	-3.05061	62.5312	99.2451	-1.74202	467.784	47.5541
10.6667	-3.04314	62.8878	99.3867	-1.63063	467.839	47.5526
10.6833	-3.03673	62.711	98.9744	-0.575638	467.933	47.5518
10.7	-3.03886	62.7551	99.3426	-1.80702	467.751	47.5495
10.7167	-3.03551	62.6417	99.3806	-0.287094	467.843	47.5504
10.7333	-3.02834	62.7399	99.3832	-0.776444	467.798	47.5498
10.75	-3.02681	62.5877	99.1406	-0.988693	467.738	47.5492
10.7667	-3.02437	62.3972	98.8218	-1.8232	467.701	47.5474
10.7833	-3.02284	62.674	99.2698	-0.108261	467.606	47.5462
10.8	-3.02223	62.5491	98.8793	-0.340805	467.593	47.5439
10.8167	-3.0172	62.9403	99.5568	-0.386734	467.654	47.5433
10.8333	-3.0143	63.0624	99.7956	0.160904	467.681	47.5401
10.85	-3.00926	62.8687	99.5248	-0.565567	467.606	47.539
10.8667	-3.00697	62.4523	99.0629	0.069809	467.701	47.5439
10.8833	-3.00316	62.8074	99.582	-0.322342	467.572	47.5427
10.9	-2.99858	62.2918	98.6599	-0.449905	467.596	47.5427
10.9167	-2.99233	62.3299	99.0218	-0.331802	467.678	47.5417
10.9333	-2.99202	62.7854	99.7828	-0.231094	467.746	47.5405
10.95	-2.99156	62.5564	99.3072	-0.606003	467.753	47.542
10.9667	-2.98973	62.2198	98.8274	-0.667496	467.675	47.5427
10.9833	-2.9847	62.5745	98.8757	0.216904	467.686	47.5399
11	-2.98256	62.3426	99.056	-0.241776	467.796	47.5411
11.0167	-2.98759	62.8992	99.5759	0.239029	467.632	47.5414
11.0333	-2.98775	62.8848	99.4216	-0.09758	467.624	47.5402
11.05	-2.98439	62.3879	98.9874	0.62767	467.753	47.5381
11.0667	-2.98744	62.4221	99.0348	0.654526	467.705	47.5336
11.0833	-2.99171	62.8185	99.4503	-0.104752	467.638	47.5314
11.1	-2.98912	62.8455	99.5634	0.610428	467.69	47.5307
11.1167	-2.99141	62.5784	99.3064	0.757523	467.749	47.5303
11.1333	-2.98882	62.6249	99.4691	0.202103	467.773	47.5323
11.15	-2.98927	62.6235	98.775	-0.182266	467.791	47.53
11.1667	-2.98759	62.1807	98.4419	1.03767	467.862	47.5306
11.1833	-2.9879	62.7804	99.0592	0.813675	467.898	47.5326
11.2	-2.99095	62.747	99.0814	1.29097	467.877	47.53
11.2167	-2.99217	62.8249	99.1407	-0.135117	467.77	47.5301
11.2333	-2.99233	62.6763	99.4116	0.615158	467.736	47.5321
11.25	-2.9937	62.7891	99.4294	0.440445	467.788	47.525
11.2667	-2.99538	62.5939	99.5857	0.67833	467.77	47.523
11.2833	-2.99507	62.6226	99.1608	0.18898	467.826	47.523
11.3	-2.99904	62.548	99.1447	0.743942	467.716	47.5233
11.3167	-3.00133	62.4989	98.9579	0.547104	467.722	47.5208
11.3333	-3.00362	62.248	98.8818	0.40657	467.702	47.5231
11.35	-3.00118	62.1925	98.6045	0.727768	467.63	47.5207
11.3667	-3.00468	62.5849	99.0284	0.874405	467.655	47.5193
11.3833	-3.00697	62.2901	98.8128	1.30348	467.731	47.5173
11.4	-3.01094	62.6682	99.0633	1.11519	467.659	47.5187
11.4167	-3.01979	62.7523	99.3153	1.22719	467.678	47.5182
11.4333	-3.02177	62.7412	99.3993	0.790329	467.571	47.5192
11.45	-3.0265	62.3809	99.228	1.80305	467.605	47.5159
11.4667	-3.03261	62.672	99.4781	0.907822	467.737	47.5169
11.4833	-3.03322	62.3541	98.8099	1.51161	467.609	47.5242
11.5	-3.03642	62.2778	98.7328	0.862503	467.679	47.5208
11.5167	-3.03825	62.8686	99.9101	0.864792	467.832	47.519
11.5333	-3.04024	62.226	98.6161	2.05284	467.744	47.5173
11.55	-3.04268	62.5762	99.0914	1.75529	467.617	47.5208
11.5667	-3.04817	62.6542	98.7986	0.708695	467.766	47.5176
11.5833	-3.04832	62.5488	99.0028	0.693741	467.763	47.5188
11.6	-3.04619	63.1332	100.081	1.12953	467.771	47.5155
11.6167	-3.0526	62.6299	99.2672	1.72615	467.71	47.5126
11.6333	-3.05855	62.3739	98.8108	1.99501	467.705	47.513
11.65	-3.06068	62.4303	99.0487	1.77742	467.764	47.5181
11.6667	-3.06175	62.8581	99.5377	1.66588	467.717	47.5152
11.6833	-3.06557	62.8027	99.2886	0.804062	467.517	47.5193
11.7	-3.07014	62.366	98.7589	1.21422	467.666	47.5196
11.7167	-3.07106	62.3171	98.6483	0.632401	468.022	47.5184
11.7333	-3.07167	62.4337	98.5012	1.07948	468.186	47.5153
11.75	-3.07442	62.1832	98.3599	0.876846	468.306	47.5121
11.7667	-3.07716	62.9762	100.066	1.13304	468.233	47.5106
11.7833	-3.08373	62.8751	100.031	1.67488	468.244	47.5127
11.8	-3.08632	62.4192	98.9932	1.86928	468.141	47.5103
11.8167	-3.08586	62.4209	98.677	1.83052	467.967	47.512
11.8333	-3.08983	62.7546	99.4653	1.5313	467.993	47.5105
11.85	-3.09013	62.734	99.9311	0.96138	467.892	47.506
11.8667	-3.09456	62.5335	99.2301	1.10802	467.855	47.51
11.8833	-3.09563	62.8634	99.2507	1.20171	467.788	47.51
11.9	-3.09364	62.5918	98.7824	1.72676	467.801	47.5091
11.9167	-3.09517	62.3455	99.1143	0.785599	467.789	47.5073
11.9333	-3.09853	62.7432	99.6706	1.28807	467.639	47.5091
11.95	-3.10326	62.8019	99.4366	1.2719	467.474	47.5086
11.9667	-3.10158	62.7082	98.9193	0.464859	467.64	47.5048
11.9833	-3.10478	62.7233	99.1122	1.50444	467.773	47.5066
12	-3.11058	62.263	98.5075	1.97594	467.638	47.5051
12.0167	-3.11073	62.2823	98.388	1.34285	467.668	47.5045
12.0333	-3.11165	62.6266	99.3713	0.936356	467.776	47.5042
12.05	-3.1086	62.4018	98.8143	0.751572	467.648	47.504
12.0667	-3.1089	62.8771	99.8919	0.655594	467.658	47.5018
12.0833	-3.10814	62.389	99.2228	0.751572	467.75	47.5025
12.1	-3.11226	62.6426	98.8828	1.02577	467.772	47.5033
12.1167	-3.11394	62.3405	98.9759	1.81374	467.615	47.5039
12.1333	-3.11424	62.4796	98.7431	1.45256	467.611	47.5039
12.15	-3.11348	62.0065	98.1913	1.12587	467.625	47.5019
12.1667	-3.11699	62.4226	99.1593	1.36024	467.675	47.4992
12.1833	-3.11714	62.2175	98.4502	1.41151	467.527	47.4963
12.2	-3.11409	62.5254	99.3026	2.02232	467.53	47.4964
12.2167	-3.11272	62.974	99.3575	1.32622	467.616	47.4984
12.2333	-3.11455	62.2402	98.8221	1.55983	467.542	47.5001
12.25	-3.11714	62.4833	99.2112	1.91628	467.42	47.5004
12.2667	-3.12004	62.4155	98.2935	1.87523	467.521	47.4986
12.2833	-3.11882	62.4789	98.9639	1.70769	467.443	47.5007
12.3	-3.12462	62.4357	98.9602	3.06252	467.409	47.4982
12.3167	-3.12279	62.5088	98.9568	1.47347	467.447	47.4975
12.3333	-3.1266	62.383	98.8769	2.2126	467.406	47.4973
12.35	-3.1263	62.8803	99.3972	2.44621	467.349	47.4976
12.3667	-3.1234	62.5776	98.8433	1.25237	467.48	47.495
12.3833	-3.12675	62.1446	98.254	5.43419	467.504	47.4957
12.4	-3.12889	62.2657	98.4191	5.10872	467.41	47.496
12.4167	-3.12904	62.9508	99.5178	5.64934	467.462	47.495
12.4333	-3.13072	62.3531	98.7078	5.51048	467.565	47.4944
12.45	-3.12737	62.4691	99.0496	5.78041	467.511	47.4912
12.4667	-3.13286	62.5146	98.6555	5.46989	467.562	47.4891
12.4833	-3.13271	62.2454	98.838	5.81566	467.552	47.4885
12.5	-3.13591	62.4357	98.6669	5.28877	467.408	47.4882
12.5167	-3.14262	62.4656	98.7679	4.86382	467.566	47.4882
12.5333	-3.14232	63.1516	99.7608	4.76662	467.444	47.4879
12.55	-3.14491	62.4519	98.9947	5.58434	467.483	47.486
12.5667	-3.14583	62.3525	98.6291	4.30519	467.597	47.4859
12.5833	-3.14812	62.3571	98.7261	4.59724	467.433	47.486
12.6	-3.14827	62.7377	99.15	4.42146	467.53	47.483
12.6167	-3.15071	62.739	99.2194	5.06584	467.583	47.486
12.6333	-3.14964	62.7482	99.2242	6.09932	467.451	47.4825
12.65	-3.14888	62.5385	98.8964	4.8745	467.371	47.483
12.6667	-3.14934	62.711	99.1854	5.06813	467.355	47.4796
12.6833	-3.14964	62.7721	99.3656	4.86259	467.44	47.4789
12.7	-3.1469	62.745	98.9794	5.05867	467.325	47.4795
12.7167	-3.14674	62.5962	98.7785	4.75166	467.276	47.4789
12.7333	-3.15224	62.4805	98.8499	5.49736	467.368	47.4784
12.75	-3.15163	62.4285	99.1415	5.89195	467.366	47.4784
12.7667	-3.15666	62.4128	98.7357	5.96352	467.347	47.4798
12.7833	-3.15254	62.5576	99.0763	5.98793	467.34	47.4786
12.8	-3.15208	62.7355	99.1706	5.43175	467.265	47.4758
12.8167	-3.15483	62.7136	99.0249	5.34111	467.374	47.4757
12.8333	-3.1559	62.555	98.6738	6.23756	467.473	47.4757
12.85	-3.15315	62.2375	98.4658	6.03203	467.384	47.4714
12.8667	-3.15086	62.1891	98.382	5.48363	467.449	47.4712
12.8833	-3.15285	62.5407	98.6164	5.60814	467.498	47.4693
12.9	-3.15208	63.0543	99.656	5.42641	467.46	47.468
12.9167	-3.15071	62.4209	99.0568	5.98427	467.612	47.4683
12.9333	-3.14903	62.4653	98.8946	5.90981	467.491	47.4691
12.95	-3.15117	62.2537	98.709	5.46761	467.472	47.4659
12.9667	-3.15331	62.4476	98.5816	6.08452	467.332	47.4673
12.9833	-3.15346	62.5634	99.0482	5.7238	467.306	47.4659
13	-3.15605	62.5256	98.6578	5.98549	467.403	47.4615
13.0167	-3.15422	62.5588	98.9335	5.39604	467.29	47.4619
13.0333	-3.15224	62.2489	98.5738	5.81322	467.402	47.4633
13.05	-3.1591	62.5651	98.76	5.97237	467.277	47.4622
13.0667	-3.15926	62.5365	99.0687	6.18752	467.337	47.4606
13.0833	-3.16078	61.9874	98.3848	5.6678	467.505	47.461
13.1	-3.16475	62.0113	98.1646	6.51772	467.289	47.4647
13.1167	-3.16292	62.543	98.9269	6.01891	467.392	47.463
13.1333	-3.16505	62.5787	98.8235	6.30913	467.52	47.4603
13.15	-3.16948	62.3467	98.6341	6.18279	467.408	47.4595
13.1667	-3.17146	62.5594	99.1168	5.60112	467.352	47.4555
13.1833	-3.16765	62.559	99.2779	5.886	467.44	47.4558
13.2	-3.16719	62.9301	98.5339	6.32103	467.395	47.4537
13.2167	-3.17009	62.5393	98.9677	5.82695	467.555	47.4545
13.2333	-3.17284	62.4715	99.2739	5.35194	467.477	47.4554
13.25	-3.17833	62.5285	99.0182	5.51048	467.409	47.456
13.2667	-3.1797	62.246	98.4277	5.87883	467.497	47.4558
13.2833	-3.18626	62.5091	98.8966	6.18874	467.507	47.4532
13.3	-3.18291	62.3394	98.6782	5.73402	467.366	47.4508
13.3167	-3.18657	62.4549	98.7229	5.92949	467.525	47.4511
13.3333	-3.18916	62.4656	98.7893	6.10527	467.561	47.45
13.35	-3.19069	62.7717	99.1808	6.34132	467.449	47.4458
13.3667	-3.19603	62.608	98.9663	5.51109	467.585	47.445
13.3833	-3.20122	63.0372	99.8408	5.38887	467.602	47.4482
13.4	-3.20412	62.0377	97.9228	5.00084	467.403	47.4503
13.4167	-3.20869	62.4851	99.2773	6.07185	467.439	47.45
13.4333	-3.20946	62.6882	99.2266	5.23918	467.403	47.4473
13.45	-3.20763	62.5874	99.2226	5.80971	467.242	47.449
13.4667	-3.21465	62.308	98.8918	5.43175	467.46	47.4433
13.4833	-3.2177	62.5129	99.105	5.32204	467.522	47.4421
13.5	-3.21983	62.5069	98.8468	6.0511	467.405	47.4398
13.5167	-3.22807	62.3721	98.7521	6.3723	467.48	47.4383
13.5333	-3.23341	62.3727	98.7139	6.94328	467.535	47.4384
13.55	-3.23814	62.3615	98.7472	5.9539	467.231	47.443
13.5667	-3.24104	62.4807	99.0109	5.29228	467.519	47.4406
13.5833	-3.24562	62.5257	98.7721	5.98076	467.562	47.439
13.6	-3.25554	62.1433	98.3837	6.32286	467.362	47.4395
13.6167	-3.26073	62.2694	98.4577	6.34789	467.439	47.4406
13.6333	-3.26546	62.5048	99.2855	5.41206	467.505	47.4413
13.65	-3.27324	62.4583	98.8689	6.09398	467.388	47.4456
13.6667	-3.27812	62.3306	98.8502	6.37596	467.378	47.4419
13.6833	-3.28804	62.8257	99.6098	6.02959	467.475	47.4375
13.7	-3.29506	62.0789	98.4319	5.91164	467.246	47.4383
13.7167	-3.30238	62.6319	99.2748	6.08025	467.479	47.436
13.7333	-3.31337	62.6463	99.2681	6.04332	467.373	47.4314
13.75	-3.31825	62.4047	98.8943	6.26747	467.093	47.4342
13.7667	-3.3242	62.991	99.7645	5.92644	467.387	47.4291
13.7833	-3.32939	62.4227	98.9225	5.48302	467.27	47.4308
13.8	-3.33824	62.3129	98.5136	5.52712	467.082	47.4299
13.8167	-3.34496	62.4191	98.3389	5.48958	467.245	47.431
13.8333	-3.34679	62.4415	99.1699	6.14937	467.33	47.4323
13.85	-3.34923	62.5581	98.6991	5.24101	467.236	47.4325
13.8667	-3.35686	62.4058	98.7457	5.44014	467.266	47.4314
13.8833	-3.36159	62.6356	99.3617	5.951	467.293	47.4331
13.9	-3.36769	62.2099	98.2273	5.82817	467.186	47.4313
13.9167	-3.36952	62.0643	98.2473	5.77324	467.328	47.4313
13.9333	-3.37517	62.5449	99.0322	6.37413	467.288	47.4308
13.95	-3.37868	62.6322	98.8363	5.98015	467.082	47.4262
13.9667	-3.38371	62.4896	99.154	5.94322	467.225	47.4258
13.9833	-3.39134	62.264	98.493	6.64894	467.281	47.4235
14	-3.39638	63.0497	99.8492	6.87477	467.115	47.422
14.0167	-3.39592	62.3118	98.7283	6.99043	467.275	47.4213
14.0333	-3.39821	62.636	99.1221	6.32225	467.374	47.4223
14.05	-3.40035	62.5547	98.8845	6.05461	467.368	47.418
14.0667	-3.40691	62.5443	98.6111	7.65022	467.422	47.4172
14.0833	-3.4095	62.3774	98.8924	6.28593	467.355	47.4174
14.1	-3.41118	62.8159	99.3572	6.16722	467.336	47.4163
14.1167	-3.41682	62.2263	98.5261	5.7	467.313	47.4136
14.1333	-3.41499	62.7076	99.1192	6.34605	467.28	47.4126
14.15	-3.41377	62.1893	98.4853	6.01524	467.236	47.4162
14.1667	-3.41545	62.566	99.0667	6.73302	467.356	47.4174
14.1833	-3.41484	62.3626	98.775	5.66002	467.29	47.416
14.2	-3.41652	62.4894	98.7859	6.231	467.238	47.413
14.2167	-3.41408	62.0843	98.5214	6.23467	467.239	47.4131
14.2333	-3.41347	62.3896	98.9713	5.95696	467.42	47.4114
14.25	-3.41225	62.286	98.37	6.13213	467.318	47.4123
14.2667	-3.41133	62.3351	98.4338	5.52116	467.44	47.4104
14.2833	-3.41194	62.4055	98.8122	5.90324	467.414	47.4087
14.3	-3.40858	62.4171	98.9501	6.46889	467.454	47.4072
14.3167	-3.40782	62.6478	98.8834	6.74782	467.548	47.4061
14.3333	-3.4008	62.6603	98.8514	6.16127	467.45	47.4061
14.35	-3.39897	62.2298	98.6553	5.62431	467.366	47.4055
14.3667	-3.39333	62.5443	98.8313	5.31075	467.512	47.4038
14.3833	-3.39546	62.2891	98.8958	5.71434	467.335	47.4046
14.4	-3.38951	62.161	98.202	6.37825	467.228	47.4041
14.4167	-3.38249	62.3818	98.8485	5.81093	467.268	47.4043
14.4333	-3.38249	62.6189	99.459	6.12083	467.292	47.4007
14.45	-3.37746	62.4113	98.6617	5.90202	467.316	47.4018
14.4667	-3.37212	62.5805	98.8796	6.25496	467.278	47.4023
14.4833	-3.36327	62.6437	99.1637	6.09642	467.349	47.4018
14.5	-3.3596	62.3676	98.8946	5.85259	467.278	47.4039
14.5167	-3.35747	62.1565	98.1059	5.43419	467.374	47.4021
14.5333	-3.35686	62.1029	98.3527	6.3961	467.174	47.3978
14.55	-3.35289	62.2602	98.4927	7.90062	467.335	47.3982
14.5667	-3.35259	62.4526	98.7922	6.57265	467.236	47.398
14.5833	-3.34557	62.5352	98.8444	7.39449	467.201	47.3969
14.6	-3.34099	62.3991	98.8825	6.43318	467.191	47.3974
14.6167	-3.33595	62.5219	99.0379	6.24184	467.189	47.3931
14.6333	-3.33366	62.4551	98.6839	6.4933	467.238	47.3968
14.65	-3.33153	62.1499	98.3855	7.00539	467.233	47.3939
14.6667	-3.32741	62.9263	99.1955	5.8448	467.185	47.3954
14.6833	-3.32283	62.3576	98.4527	6.29478	467.289	47.3937
14.7	-3.31779	62.6522	99.2577	6.30791	467.338	47.3914
14.7167	-3.30986	62.3483	98.8929	5.81688	467.349	47.3879
14.7333	-3.30559	62.5019	99.3975	7.28844	467.301	47.3922
14.75	-3.30101	62.4554	98.9329	5.85793	467.421	47.3928
14.7667	-3.29979	61.9573	98.056	6.38069	467.32	47.393
14.7833	-3.29582	62.15	98.6495	7.56325	467.336	47.3853
14.8	-3.29308	62.6159	98.8541	5.99144	467.296	47.3861
14.8167	-3.2914	62.5576	98.7171	6.96541	467.331	47.3826
14.8333	-3.28987	62.2062	98.2571	5.03777	467.377	47.3809
14.85	-3.28728	62.481	98.4005	6.58089	467.528	47.3801
14.8667	-3.28621	62.7609	99.3548	6.86165	467.542	47.3795
14.8833	-3.28743	62.347	98.5464	5.91286	467.633	47.3815
14.9	-3.28987	62.5483	98.9657	6.81633	467.549	47.3832
14.9167	-3.28789	62.5558	98.713	5.72502	467.559	47.3814
14.9333	-3.28392	62.4627	99.0334	7.65144	467.595	47.3797
14.95	-3.28392	62.4645	98.6712	6.9529	467.61	47.3771
14.9667	-3.27827	62.3638	98.4745	6.07491	467.483	47.3766
14.9833	-3.28148	62.6196	99.297	6.81999	467.343	47.3753
15	-3.27919	62.5721	98.6358	6.99165	467.344	47.3733
15.0167	-3.27614	62.4278	98.8406	5.77812	467.346	47.3756
15.0333	-3.27705	62.1748	98.1939	7.49107	467.36	47.378
15.05	-3.27354	62.3513	98.6152	5.2285	467.353	47.3742
15.0667	-3.2766	62.2884	98.2444	5.74654	467.349	47.3699
15.0833	-3.27492	62.5839	98.9985	5.8091	467.434	47.3736
15.1	-3.27568	62.6556	98.998	8.09074	467.401	47.3733
15.1167	-3.27721	62.4749	98.8932	6.97014	467.38	47.373
15.1333	-3.28148	62.7975	98.9777	6.07842	467.286	47.3736
15.15	-3.28499	62.3812	98.6279	6.69426	467.401	47.3718
15.1667	-3.28636	61.9186	98.2233	6.8354	467.273	47.3692
15.1833	-3.2914	62.2956	98.6698	5.41145	467.347	47.369
15.2	-3.29231	62.3834	98.9661	6.71501	467.418	47.3669
15.2167	-3.29338	62.2912	98.4367	5.54741	467.311	47.3689
15.2333	-3.29384	62.0896	98.2528	7.25624	467.361	47.3713
15.25	-3.29979	62.5193	99.2411	5.30006	467.33	47.3672
15.2667	-3.29231	62.4633	98.4612	6.27571	467.337	47.3647
15.2833	-3.28758	62.658	98.8815	6.49101	467.336	47.364
15.3	-3.2885	62.3293	98.6242	6.02242	467.313	47.3637
15.3167	-3.29323	62.2585	98.476	6.45577	467.201	47.3594
15.3333	-3.29491	62.1613	98.6013	7.28188	467.33	47.3609
15.35	-3.29872	62.176	98.484	6.5667	467.31	47.3582
15.3667	-3.29872	62.474	98.5232	6.53618	467.312	47.3595
15.3833	-3.30269	62.8925	98.839	5.53902	467.301	47.3612
15.4	-3.30208	62.3016	98.0418	6.05995	467.32	47.3623
15.4167	-3.30635	62.1769	98.43	6.82594	467.181	47.3611
15.4333	-3.31093	62.4259	98.0383	5.83534	467.293	47.3653
15.45	-3.31291	62.5974	99.0261	6.4283	467.203	47.3623
15.4667	-3.31474	62.2973	98.4539	7.55074	467.279	47.3592
15.4833	-3.31581	62.6336	98.9025	5.23216	467.182	47.3562
15.5	-3.31932	62.7605	99.3781	5.78285	467.209	47.3565
15.5167	-3.32481	62.3521	98.8625	6.29128	467.205	47.3556
15.5333	-3.32741	62.1189	98.2552	4.27727	467.202	47.3589
15.55	-3.33153	62.3209	98.1948	5.38643	467.153	47.3576
15.5667	-3.3355	62.474	99.1775	6.82594	467.156	47.357
15.5833	-3.33748	62.5333	98.5825	5.80437	467.134	47.3599
15.6	-3.34084	61.921	97.7975	6.32286	467.268	47.3573
15.6167	-3.34358	62.6775	98.9701	6.45943	467.075	47.3551
15.6333	-3.339	62.0826	97.9199	6.77055	467.145	47.3495
15.65	-3.33977	62.5971	98.6779	6.26091	467.216	47.349
15.6667	-3.34129	62.4409	98.8841	7.63542	467.209	47.3518
15.6833	-3.34206	62.2862	98.4124	5.6469	467.216	47.3519
15.7	-3.34053	62.1195	97.9426	7.29256	467.202	47.3522
15.7167	-3.34145	62.4473	98.944	5.62019	467.205	47.3502
15.7333	-3.34312	62.8565	99.2156	5.60341	467.256	47.3502
15.75	-3.34373	62.9743	99.5779	6.52794	467.154	47.3493
15.7667	-3.33611	62.0264	97.8919	4.93767	467.075	47.3492
15.7833	-3.33824	62.1209	98.1727	6.2513	467.259	47.3487
15.8	-3.339	62.3319	98.4115	6.21559	467.255	47.3492
15.8167	-3.34435	62.0797	98.2395	6.3134	467.165	47.3492
15.8333	-3.34145	62.5491	98.8114	5.26787	467.272	47.3454
15.85	-3.34114	62.5146	98.5879	6.31508	467.312	47.3444
15.8667	-3.34175	62.2152	98.3305	6.44386	467.164	47.344
15.8833	-3.34068	62.4784	99.1004	5.94673	467.198	47.3431
15.9	-3.33504	62.7639	99.6671	6.51955	467.194	47.3437
15.9167	-3.33412	62.5759	98.6117	6.37947	467.198	47.3447
15.9333	-3.32878	62.5198	99.1253	5.52773	467.318	47.3423
15.95	-3.32665	62.1574	98.2381	5.67619	467.236	47.344
15.9667	-3.32832	62.4014	98.5461	6.47484	467.184	47.3428
15.9833	-3.32756	62.5503	98.7795	6.39442	467.325	47.3426
16	-3.32863	62.3959	98.5996	5.93788	467.267	47.3415
16.0167	-3.32787	62.3705	98.5876	6.32286	467.231	47.3393
16.0333	-3.32542	62.0834	98.496	5.71785	467.358	47.342
16.05	-3.32176	62.5985	99.2596	6.7437	467.445	47.3444
16.0667	-3.32359	62.5848	98.7402	6.72997	467.288	47.3428
16.0833	-3.3268	62.2999	98.6549	5.71434	467.353	47.3425
16.1	-3.31947	62.3402	98.807	5.35606	467.429	47.3402
16.1167	-3.32115	62.4375	98.1997	5.94978	467.417	47.3408
16.1333	-3.32115	62.512	98.0573	6.51421	467.397	47.3397
16.15	-3.3149	62.8638	99.5162	5.9539	467.4	47.3356
16.1667	-3.31017	62.2254	98.5433	7.09953	467.384	47.3328
16.1833	-3.30818	62.2764	98.4516	6.38313	467.472	47.3319
16.2	-3.31154	62.5695	98.8847	5.09148	467.38	47.3327
16.2167	-3.31368	62.6572	98.836	5.95696	467.279	47.3356
16.2333	-3.31123	62.5311	98.9362	6.1924	467.324	47.3344
16.25	-3.30772	62.15	98.6521	5.87166	467.395	47.337
16.2667	-3.31108	62.235	98.4541	6.98387	467.163	47.3336
16.2833	-3.31673	62.8712	98.5889	5.97008	467.327	47.3364
16.3	-3.31444	62.6592	99.3084	6.80214	467.317	47.3301
16.3167	-3.31459	62.3969	98.5278	6.28532	467.34	47.3335
16.3333	-3.31398	62.2012	98.6094	5.41634	467.329	47.3342
16.35	-3.30971	62.0718	98.2906	5.30602	467.315	47.3357
16.3667	-3.31062	62.7041	98.5928	5.94383	467.322	47.3354
16.3833	-3.30437	62.3862	98.4901	6.36406	467.452	47.3321
16.4	-3.30086	62.5019	98.9674	5.91515	467.449	47.3321
16.4167	-3.29597	62.4928	98.7966	6.63994	467.391	47.3339
16.4333	-3.29582	62.1027	98.146	6.24352	467.425	47.3296
16.45	-3.29567	62.1957	98.5012	6.89156	467.429	47.3264
16.4667	-3.29826	62.3348	98.7199	6.72157	467.398	47.3275
16.4833	-3.29674	62.5929	98.6382	7.78908	467.357	47.3283
16.5	-3.29552	62.4899	98.7072	5.50514	467.435	47.3292
16.5167	-3.29353	62.7821	99.1396	5.66307	467.379	47.3275
16.5333	-3.29689	62.1201	98.1507	5.64583	467.455	47.327
16.55	-3.29689	62.2005	98.6039	6.50291	467.4	47.3264
16.5667	-3.29552	62.0434	98.2577	6.44737	467.422	47.3266
16.5833	-3.29689	62.1192	98.0392	5.61775	467.412	47.326
16.6	-3.29124	62.81	99.1924	6.3604	467.409	47.3232
16.6167	-3.29262	62.4456	98.513	6.34499	467.321	47.322
16.6333	-3.28758	62.2665	98.6782	6.53801	467.497	47.3193
16.65	-3.28484	62.5199	98.7074	6.95473	467.477	47.3191
16.6667	-3.28178	62.3632	98.2763	5.1635	467.38	47.3219
16.6833	-3.28102	61.9982	98.0476	6.37108	467.474	47.3209
16.7	-3.28224	62.1461	98.2954	5.28511	467.482	47.3168
16.7167	-3.28102	62.1651	98.3678	5.62492	467.271	47.3125
16.7333	-3.27644	62.3644	98.3347	6.11305	467.327	47.3151
16.75	-3.2769	62.606	99.0444	6.30196	467.429	47.3162
16.7667	-3.27629	62.2184	98.3353	6.21376	467.261	47.3168
16.7833	-3.274	62.0704	98.3572	5.69878	467.436	47.319
16.8	-3.27278	62.4525	98.8494	6.40633	467.411	47.3173
16.8167	-3.27126	62.6028	98.5069	6.22749	467.383	47.3165
16.8333	-3.26927	62.6487	99.0105	6.15776	467.43	47.3187
16.85	-3.26607	62.4191	98.2264	5.84419	467.398	47.317
16.8667	-3.26637	62.1229	98.3399	5.61714	467.327	47.3176
16.8833	-3.26958	62.1505	98.1077	5.34111	467.523	47.3158
16.9	-3.27187	62.188	98.583	5.69878	467.452	47.3124
16.9167	-3.27431	62.0371	98.1432	7.56859	467.294	47.3173
16.9333	-3.2737	62.6479	98.953	6.65718	467.348	47.3185
16.95	-3.27156	61.8514	97.7215	6.46233	467.294	47.315
16.9667	-3.26851	62.078	98.1254	7.19307	467.223	47.3124
16.9833	-3.26744	62.0783	98.0587	6.47194	467.378	47.3122
17	-3.2679	62.1563	97.749	6.57326	467.379	47.3107
17.0167	-3.2682	62.3693	98.4921	6.231	467.327	47.3125
17.0333	-3.26698	62.094	98.2008	6.12862	467.417	47.3129
17.05	-3.26851	62.4969	98.8668	6.62148	467.224	47.3048
17.0667	-3.26759	62.5004	98.6511	5.81795	467.089	47.3054
17.0833	-3.27034	62.1142	98.0557	6.06545	467.331	47.308
17.1	-3.26927	62.0374	98.1019	6.32286	467.163	47.3093
17.1167	-3.27293	62.1905	98.4025	6.67519	467.037	47.3098
17.1333	-3.26576	61.9827	98.0457	6.41472	467.185	47.3104
17.15	-3.265	62.3974	98.8627	6.37703	467.186	47.3078
17.1667	-3.26347	62.4537	98.9581	6.00212	467.059	47.2996
17.1833	-3.26271	62.6135	98.8102	6.14769	467.227	47.3003
17.2	-3.26408	62.3484	98.8706	5.67024	467.207	47.3023
17.2167	-3.26775	62.6899	98.8523	6.0421	467.186	47.3037
17.2333	-3.27019	62.2645	98.6193	6.79131	467.25	47.2994
17.25	-3.26851	62.0576	98.0665	6.38313	467.209	47.2976
17.2667	-3.27019	62.2749	98.7106	5.71724	467.14	47.2988
17.2833	-3.26378	62.2346	98.1089	5.8532	467.267	47.2982
17.3	-3.26073	62.0347	98.0105	6.48262	467.349	47.2952
17.3167	-3.25996	62.4091	98.3321	6.58806	467.228	47.2985
17.3333	-3.26225	62.022	98.0126	6.48918	467.346	47.2968
17.35	-3.25844	62.2408	98.4504	6.69304	467.374	47.2971
17.3667	-3.25661	62.5825	98.9504	6.4814	467.209	47.2971
17.3833	-3.25707	62.4416	98.8317	6.68343	467.356	47.2974
17.4	-3.25874	62.1897	98.6712	5.84602	467.29	47.2953
17.4167	-3.26027	62.1662	98.0782	5.99617	467.219	47.2965
17.4333	-3.25813	62.3359	98.3772	5.42702	467.391	47.2933
17.45	-3.25951	62.2652	98.2302	5.96046	467.375	47.2947
17.4667	-3.25722	62.3545	98.7296	5.49019	467.156	47.2958
17.4833	-3.256	62.5736	99.1851	5.08003	467.399	47.2956
17.5	-3.25264	62.0484	98.2491	5.84068	467.261	47.2956
17.5167	-3.25615	62.1746	98.6626	5.49141	467.124	47.2919
17.5333	-3.25798	62.2183	98.0856	5.62965	467.358	47.2919
17.55	-3.25981	62.4937	98.2301	5.87044	467.345	47.29
17.5667	-3.26164	62.1807	98.2053	5.90797	467.175	47.2898
17.5833	-3.26302	62.4978	99.0727	6.3253	467.366	47.2895
17.6	-3.26271	62.4336	98.4975	5.48958	467.404	47.2889
17.6167	-3.26134	62.5925	98.7008	5.85259	467.272	47.2855
17.6333	-3.25905	62.2544	98.1358	6.18095	467.368	47.2834
17.65	-3.25493	62.3789	98.2772	5.44304	467.319	47.2854
17.6667	-3.25233	62.3774	98.6172	5.37224	467.26	47.2858
17.6833	-3.25356	62.2456	98.728	5.26009	467.355	47.2865
17.7	-3.25386	62.1999	97.8349	5.49141	467.301	47.2857
17.7167	-3.25569	62.3519	98.7121	5.44609	467.145	47.2839
17.7333	-3.25264	62.0223	97.8973	5.68443	467.283	47.2829
17.75	-3.2534	62.0435	97.88	5.26375	467.284	47.2825
17.7667	-3.25798	62.3418	98.0788	6.09093	467.247	47.2836
17.7833	-3.25356	61.984	98.1237	5.68504	467.41	47.2849
17.8	-3.25035	62.4966	98.698	5.50087	467.443	47.2842
17.8167	-3.24821	62.4168	98.9378	5.76729	467.318	47.2816
17.8333	-3.24944	62.0042	98.1185	6.79375	467.304	47.2833
17.85	-3.2473	62.2872	98.3695	5.63927	467.351	47.2822
17.8667	-3.25203	62.096	98.3993	5.94856	467.263	47.2814
17.8833	-3.25432	62.2482	98.1045	5.756	467.175	47.2826
17.9	-3.25356	62.496	98.4292	6.12968	467.27	47.2819
17.9167	-3.25218	62.1215	97.9318	5.59456	467.278	47.2793
17.9333	-3.25081	62.6955	98.632	5.46455	467.272	47.2781
17.95	-3.24898	62.1618	98.4913	5.7209	467.303	47.2768
17.9667	-3.25096	62.1412	98.1313	5.55809	467.319	47.2755
17.9833	-3.25264	62.0234	97.9469	6.04744	467.362	47.2747
18	-3.25218	62.2198	98.2626	6.14647	467.249	47.2694
18.0167	-3.25356	62.4253	98.6182	6.23879	467.161	47.2756
18.0333	-3.24913	62.4523	98.8996	5.5027	467.212	47.2742
18.05	-3.24486	62.1888	98.5218	6.33476	467.342	47.2755
18.0667	-3.24623	62.396	98.6704	6.1071	467.24	47.2749
18.0833	-3.25172	62.3023	98.283	5.59868	467.158	47.2717
18.1	-3.24867	62.2596	98.59	6.30135	467.266	47.2701
18.1167	-3.24699	62.1754	97.9025	6.23344	467.367	47.2675
18.1333	-3.24852	62.4273	98.4632	5.23811	467.261	47.2709
18.15	-3.24928	62.2694	97.9629	5.19569	467.174	47.272
18.1667	-3.24913	62.6839	98.6054	5.36446	467.129	47.2713
18.1833	-3.25111	62.1177	98.4187	5.66307	467.189	47.272
18.2	-3.25127	62.1207	98.0358	5.0074	467.269	47.2721
18.2167	-3.25218	62.38	98.7804	5.55687	467.174	47.2665
18.2333	-3.25096	62.3818	98.5146	5.588	467.21	47.2677
18.25	-3.25111	62.7898	98.9542	5.4467	467.355	47.2648
18.2667	-3.24989	62.1812	98.3253	5.42702	467.289	47.2657
18.2833	-3.24898	62.4561	98.6913	5.71663	467.221	47.2634
18.3	-3.24745	62.2459	98.2897	5.09621	467.205	47.2657
18.3167	-3.24425	62.243	98.2755	5.80009	467.149	47.2625
18.3333	-3.24715	62.4133	98.3129	5.28877	467.06	47.2602
18.35	-3.24455	62.1215	98.2743	5.57365	467.127	47.2656
18.3667	-3.24837	62.3043	98.3418	4.90959	467.065	47.2639
18.3833	-3.24684	61.8334	97.6055	5.57488	467.115	47.2631
18.4	-3.24608	62.4657	98.3427	5.95146	467.079	47.264
18.4167	-3.2476	62.3103	98.3932	5.68626	467.077	47.2628
18.4333	-3.24974	62.4397	98.1034	6.13152	467.101	47.2639
18.45	-3.24852	62.2778	98.1417	5.85793	467.045	47.2619
18.4667	-3.25371	62.1096	98.2652	5.44609	466.979	47.2625
18.4833	-3.25111	62.542	98.6578	6.19896	466.961	47.261
18.5	-3.25127	62.3905	98.3782	5.06706	467.121	47.2605
18.5167	-3.25188	61.8757	97.8379	5.73097	467.15	47.2579
18.5333	-3.25035	62.4007	98.6112	5.67375	467.044	47.2529
18.55	-3.25081	61.9781	97.8739	4.86916	466.987	47.255
18.5667	-3.25066	62.4067	98.5255	5.47234	467.065	47.2555
18.5833	-3.25356	62.1777	98.3447	5.38353	467.048	47.2546
18.6	-3.25569	62.2007	98.3869	6.10649	467.03	47.2523
18.6167	-3.2563	62.1609	98.4307	5.61409	467.01	47.2497
18.6333	-3.26195	62.2314	98.2972	5.28511	467.171	47.2514
18.65	-3.26408	62.2312	97.9803	5.62309	467.165	47.2509
18.6667	-3.26363	61.9946	98.1266	4.94957	467.129	47.2541
18.6833	-3.26118	62.3736	98.3494	5.61363	467.037	47.2479
18.7	-3.26195	62.0783	97.9852	5.98671	467.114	47.2465
18.7167	-3.26042	62.1871	98.5674	5.75371	467.188	47.2469
18.7333	-3.26118	61.9235	97.5883	5.40321	467.201	47.2463
18.75	-3.26103	61.8368	97.6533	5.8979	467.213	47.2453
18.7667	-3.25661	62.2431	98.995	6.17027	467.273	47.2419
18.7833	-3.2592	61.9903	97.6673	5.85732	467.135	47.2422
18.8	-3.25996	61.9666	97.8582	7.19902	467.223	47.2456
18.8167	-3.25874	61.7532	97.5839	6.15837	467.191	47.2433
18.8333	-3.2563	62.0869	98.1376	6.85341	467.199	47.241
18.85	-3.25707	62.2089	98.4037	6.17561	467.215	47.241
18.8667	-3.25951	62.1264	97.9391	5.76973	467.248	47.239
18.8833	-3.25935	62.0469	98.1144	6.02486	467.148	47.239
18.9	-3.26302	61.8754	97.7682	5.62431	467.277	47.2343
18.9167	-3.26241	62.1948	98.411	5.60646	467.288	47.2358
18.9333	-3.26103	62.3217	98.4321	5.78102	467.097	47.2329
18.95	-3.26256	62.1703	98.173	5.93605	467.158	47.2329
18.9667	-3.26256	62.3333	98.4399	5.95512	467.257	47.2329
18.9833	-3.26118	61.9834	98.0441	5.83885	467.225	47.2314
19	-3.26332	62.0672	98.1208	6.2513	467.196	47.2303
19.0167	-3.26454	62.1394	98.0274	6.00044	467.196	47.2315
19.0333	-3.27019	62.1078	98.2551	5.26787	467.249	47.2302
19.05	-3.26836	62.2845	97.9882	5.2816	467.185	47.2337
19.0667	-3.27202	62.1685	98.1416	5.96581	467.26	47.2321
19.0833	-3.27217	62.4894	98.7	6.14525	467.249	47.2309
19.1	-3.26897	61.8145	97.4639	6.98143	467.258	47.2318
19.1167	-3.26851	61.8401	97.5239	5.67131	467.205	47.2321
19.1333	-3.27278	62.0831	98.1333	5.8419	467.189	47.2323
19.15	-3.2737	62.2688	98.6224	6.2722	467.236	47.2297
19.1667	-3.27431	62.4645	98.675	5.90019	467.248	47.2285
19.1833	-3.27171	62.1514	97.916	5.76439	467.272	47.2271
19.2	-3.26714	61.9593	97.7914	6.79497	467.351	47.2276
19.2167	-3.26515	62.3963	98.57	5.41145	467.301	47.2282
19.2333	-3.26576	62.5311	98.0508	6.06422	467.257	47.2268
19.25	-3.26439	62.1818	98.175	6.51421	467.239	47.2247
19.2667	-3.26622	61.9958	97.6034	6.71623	467.265	47.2276
19.2833	-3.26729	62.0145	98.0174	6.34499	467.367	47.2245
19.3	-3.26729	61.9839	97.6336	5.37926	467.384	47.2239
19.3167	-3.2618	62.2967	98.3697	6.06957	467.308	47.2254
19.3333	-3.26332	62.5332	98.5922	5.87761	467.381	47.2244
19.35	-3.2621	62.2414	98.2027	5.98076	467.508	47.2227
19.3667	-3.26241	61.8427	97.6571	5.57121	467.453	47.2219
19.3833	-3.26469	61.7866	97.5488	5.80727	467.439	47.2175
19.4	-3.26378	62.0464	97.8907	5.58144	467.44	47.2198
19.4167	-3.26439	62.5802	98.8754	5.62431	467.365	47.2211
19.4333	-3.26653	62.3501	98.3442	5.33638	467.291	47.2207
19.45	-3.26637	61.9015	97.714	5.87166	467.364	47.2201
19.4667	-3.26851	62.1156	98.4081	5.48607	467.386	47.2213
19.4833	-3.26622	62.4825	98.6691	5.74059	467.355	47.2192
19.5	-3.27095	62.6516	98.9324	5.86266	467.382	47.2176
19.5167	-3.27187	62.1073	98.0247	5.16899	467.288	47.2218
19.5333	-3.2708	62.2514	98.4332	5.81749	467.276	47.2192
19.55	-3.27187	61.9984	97.8414	5.53612	467.367	47.2176
19.5667	-3.27446	62.105	98.3691	6.40099	467.398	47.2193
19.5833	-3.27797	61.943	98.3318	5.80254	467.34	47.2178
19.6	-3.27751	62.4549	98.467	5.67024	467.378	47.2173
19.6167	-3.28072	62.102	97.8819	6.47362	467.465	47.2126
19.6333	-3.27873	62.2077	98.2798	5.78041	467.298	47.2172
19.65	-3.27995	62.1314	98.3308	5.83412	467.282	47.2152
19.6667	-3.28041	62.5382	98.7804	6.02242	467.326	47.2178
19.6833	-3.28133	62.1641	98.155	5.96352	467.319	47.2176
19.7	-3.28346	62.1006	97.7454	5.87761	467.382	47.2192
19.7167	-3.2856	62.214	98.4899	5.5117	467.391	47.2167
19.7333	-3.28575	61.8795	97.6135	5.94978	467.364	47.2157
19.75	-3.28468	62.5088	98.722	5.70122	467.382	47.2128
19.7667	-3.28545	62.1545	98.1033	5.49736	467.252	47.2121
19.7833	-3.2885	62.1001	98.3532	7.03819	467.167	47.2134
19.8	-3.29048	62.602	98.6485	6.74492	467.26	47.2117
19.8167	-3.29353	61.9866	97.835	6.07369	467.35	47.2106
19.8333	-3.2972	62.2125	97.9536	5.67497	467.343	47.2097
19.85	-3.29262	62.721	98.999	5.59456	467.402	47.2117
19.8667	-3.29094	62.1485	97.9408	5.83107	467.386	47.2138
19.8833	-3.29292	62.0998	98.155	6.00212	467.303	47.2108
19.9	-3.29277	62.589	98.7011	5.22377	467.38	47.2096
19.9167	-3.29308	62.1017	98.1089	5.73875	467.328	47.212
19.9333	-3.29552	62.0837	98.2729	5.9449	467.332	47.2071
19.95	-3.29674	61.8954	98.0137	6.35628	467.3	47.2065
19.9667	-3.29338	62.3389	98.4669	5.45509	467.234	47.2054
19.9833	-3.29979	61.9363	97.9371	5.9063	467.28	47.2041
20	-3.29872	62.5616	98.7672	5.84663	467.27	47.2067
20.0167	-3.2972	62.357	98.1353	5.86983	467.387	47.2089
20.0333	-3.29689	61.927	97.6148	5.8741	467.188	47.2012
20.05	-3.29582	62.2109	97.9182	5.50926	467.343	47.2027
20.0667	-3.29842	61.93	97.7442	6.14769	467.292	47.203
20.0833	-3.29689	61.9535	98.1057	5.55687	467.214	47.2048
20.1	-3.29796	61.9915	97.7314	5.71434	467.376	47.2044
20.1167	-3.2972	62.3068	98.476	5.76622	467.279	47.2036
20.1333	-3.29491	61.9961	97.7898	6.16188	467.331	47.2007
20.15	-3.29323	62.0911	98.1706	5.68214	467.247	47.2031
20.1667	-3.29384	61.9042	97.9746	5.46867	467.306	47.2028
20.1833	-3.29369	62.1478	98.3628	5.79124	467.22	47.2025
20.2	-3.29552	62.2129	97.6318	6.14281	467.287	47.2018
20.2167	-3.29063	61.9727	97.857	5.9861	467.301	47.1993
20.2333	-3.28651	62.2356	98.2934	5.69466	467.213	47.2012
20.25	-3.28819	62.3757	98.4399	5.83595	467.28	47.1999
20.2667	-3.29063	62.1526	97.9328	5.48363	467.252	47.2018
20.2833	-3.29567	61.675	97.4192	5.56709	467.139	47.2001
20.3	-3.29842	62.3243	97.9382	5.93544	467.179	47.1978
20.3167	-3.29659	61.901	97.6402	5.62065	467.369	47.1943
20.3333	-3.29491	62.0127	97.8683	5.03593	467.352	47.198
20.35	-3.29796	62.0149	97.6748	5.20653	467.381	47.1978
20.3667	-3.29964	62.3713	98.9251	5.27443	467.41	47.199
20.3833	-3.30284	62.4838	98.8487	5.22011	467.333	47.1986
20.4	-3.30345	62.8666	98.3265	6.17027	467.293	47.1946
20.4167	-3.30055	62.6159	98.5929	5.64461	467.344	47.1964
20.4333	-3.30116	61.9265	97.7578	5.26848	467.283	47.2007
20.45	-3.30544	62.129	97.7949	5.85793	467.361	47.1972
20.4667	-3.30986	62.1534	98.1558	4.95018	467.298	47.1935
20.4833	-3.3123	62.2077	97.9974	5.26436	467.23	47.1915
20.5	-3.31032	62.3669	98.465	5.07774	467.385	47.1915
20.5167	-3.30925	62.4035	98.0544	5.37636	467.329	47.1934
20.5333	-3.31032	61.941	97.8454	5.76851	467.254	47.1917
20.55	-3.31642	62.1107	97.8919	5.32036	467.328	47.1911
20.5667	-3.31276	62.0744	98.2639	5.75539	467.24	47.1923
20.5833	-3.3149	61.914	97.627	5.6881	467.194	47.1894
20.6	-3.31734	62.0466	97.7432	6.8409	467.263	47.19
20.6167	-3.31764	61.8838	97.5842	5.65468	467.269	47.1894
20.6333	-3.31947	62.169	98.2244	6.07491	467.124	47.1908
20.65	-3.3181	61.9305	97.599	6.30501	467.168	47.1909
20.6667	-3.32008	61.9146	97.8843	5.32326	467.167	47.1926
20.6833	-3.32146	62.6788	98.5133	5.821	467.119	47.1932
20.7	-3.32069	62.2805	98.2166	6.20186	467.27	47.189
20.7167	-3.32268	62.0884	97.9141	6.41518	467.296	47.1848
20.7333	-3.32237	61.9021	97.7773	5.99022	467.138	47.1845
20.75	-3.32497	61.762	97.6658	5.82634	467.177	47.1847
20.7667	-3.32146	62.2579	98.2597	5.59273	467.355	47.1861
20.7833	-3.32283	62.4784	98.1937	5.46516	467.319	47.1862
20.8	-3.31764	61.7324	97.3315	6.22215	467.363	47.1853
20.8167	-3.31551	61.9935	97.8283	5.48714	467.266	47.1847
20.8333	-3.31734	62.2184	98.2415	5.19157	467.272	47.1862
20.85	-3.31551	61.8372	97.431	5.34416	467.342	47.1865
20.8667	-3.31505	62.1742	97.9256	6.02486	467.195	47.1885
20.8833	-3.31306	62.3638	98.2418	5.26543	467.156	47.1893
20.9	-3.31398	61.7501	97.392	5.21477	467.304	47.1854
20.9167	-3.30925	61.7187	97.571	5.58373	467.285	47.1836
20.9333	-3.3062	62.1851	98.0813	5.52895	467.154	47.1825
20.95	-3.30086	62.3182	98.4267	5.10811	467.321	47.1822
20.9667	-3.29994	62.0828	97.6246	4.78508	467.302	47.1822
20.9833	-3.29704	62.3797	98.4068	5.47524	467.125	47.1844
21	-3.30086	62.0008	98.0418	6.00929	467.29	47.1842
21.0167	-3.30009	62.2366	98.2487	4.93233	467.204	47.1804
21.0333	-3.29842	61.7306	97.4969	5.43831	467.101	47.1778
21.05	-3.29964	61.8633	97.6687	5.08369	467.292	47.1787
21.0667	-3.30009	62.2813	98.2095	5.35316	467.226	47.1743
21.0833	-3.30376	62.2314	97.546	5.61302	467.004	47.17
21.1	-3.30421	61.809	97.5608	6.7907	467.315	47.1726
21.1167	-3.30101	61.7455	97.4561	5.68504	467.238	47.1754
21.1333	-3.30269	62.0849	97.8178	5.86922	467.053	47.1729
21.15	-3.3065	61.9685	97.5057	5.48668	467.25	47.1697
21.1667	-3.31001	62.2756	98.1127	6.77467	467.219	47.1674
21.1833	-3.30666	62.2614	98.3291	5.60997	467.087	47.1659
21.2	-3.30574	61.9221	98.2661	5.38643	467.105	47.1687
21.2167	-3.31001	61.8397	97.6028	5.17311	467.198	47.1687
21.2333	-3.31078	62.0382	98.1158	10.0976	467.036	47.1676
21.25	-3.30986	61.7931	97.698	8.27614	467.106	47.1661
21.2667	-3.30833	62.0283	97.8623	8.53355	467.101	47.1671
21.2833	-3.31108	61.8305	98.0109	8.85719	466.989	47.1742
21.3	-3.31123	62.0542	97.8916	9.4706	467.134	47.1697
21.3167	-3.30498	62.2219	98.4914	9.88014	467.072	47.1714
21.3333	-3.30605	62.1496	97.8547	9.22554	466.884	47.1668
21.35	-3.30513	62.0091	97.564	9.03969	467.157	47.1651
21.3667	-3.30742	62.1673	98.3413	9.17015	467.052	47.1586
21.3833	-3.31261	62.0264	98.0834	9.00322	466.939	47.1583
21.4	-3.31322	62.1189	97.5179	9.07295	467.027	47.1636
21.4167	-3.3091	62.0921	98.3669	9.39308	467.217	47.1619
21.4333	-3.3094	61.934	97.7963	8.50319	467.031	47.1642
21.45	-3.31184	62.2504	98.4809	8.11516	467.109	47.1619
21.4667	-3.31551	62.2462	98.402	8.5807	467.101	47.1613
21.4833	-3.31779	61.8935	97.6833	8.73924	467.174	47.1612
21.5	-3.32207	62.252	97.9874	8.88649	467.266	47.1569
21.5167	-3.32329	61.6734	97.3126	8.62007	467.266	47.1566
21.5333	-3.32329	61.8549	97.6316	9.02351	467.125	47.1609
21.55	-3.31963	61.9482	97.6812	8.19145	467.312	47.1606
21.5667	-3.31825	62.0901	97.8556	7.92625	467.22	47.1584
21.5833	-3.3181	62.1984	98.0042	8.11928	467.208	47.1561
21.6	-3.31978	61.9462	97.7912	8.20641	467.211	47.1563
21.6167	-3.31337	62.0683	97.8059	7.98103	467.405	47.1569
21.6333	-3.31764	62.1426	97.9412	8.43163	467.087	47.154
21.65	-3.31825	62.1124	98.318	8.17543	467.292	47.154
21.6667	-3.31871	61.9811	97.6853	7.86369	467.268	47.1558
21.6833	-3.31749	62.0942	97.7931	8.42217	467.149	47.1548
21.7	-3.31261	62.0969	97.7755	7.87025	467.249	47.1505
21.7167	-3.31154	61.7399	97.2979	8.48824	467.269	47.1517
21.7333	-3.31169	62.2488	97.4409	7.58522	467.166	47.1485
21.75	-3.31291	62.1745	98.1469	7.71172	467.335	47.1488
21.7667	-3.3123	62.03	97.8121	7.3391	467.357	47.1508
21.7833	-3.31078	61.6819	97.2541	7.78023	467.279	47.1507
21.8	-3.31123	62.0293	97.7317	7.80403	467.356	47.1474
21.8167	-3.31093	62.0277	97.954	7.27348	467.338	47.1459
21.8333	-3.31062	62.0927	97.8478	7.83089	467.138	47.1453
21.85	-3.30498	62.0519	97.9856	7.56798	467.237	47.1458
21.8667	-3.30391	62.0477	97.9223	7.23061	467.317	47.1481
21.8833	-3.3065	61.8549	97.3934	7.8022	467.258	47.1494
21.9	-3.30498	62.3507	98.063	6.72691	467.247	47.1513
21.9167	-3.30193	62.2617	98.413	6.78597	467.184	47.1479
21.9333	-3.30132	62.2485	98.1764	6.89201	467.198	47.1467
21.95	-3.30345	62.0974	97.8407	7.80281	467.213	47.145
21.9667	-3.30589	61.9291	97.7532	7.43446	467.142	47.145
21.9833	-3.30376	61.9723	97.9855	7.02507	467.062	47.1409
22	-3.30177	62.0322	97.6399	7.8643	467.197	47.1433
22.0167	-3.3036	61.8789	97.6255	6.94283	467.289	47.1438
22.0333	-3.30788	61.6904	97.5501	7.16621	467.179	47.1409
22.05	-3.30605	62.215	97.7815	7.68242	467.266	47.1418
22.0667	-3.30376	62.7352	98.8628	7.47505	467.41	47.1407
22.0833	-3.3091	62.2326	98.128	7.44286	467.31	47.1447
22.1	-3.31215	62.0347	98.1027	7.78084	467.203	47.1413
22.1167	-3.31261	62.1023	97.9534	7.75032	467.28	47.1412
22.1333	-3.312	61.8937	97.4923	7.3243	467.361	47.1375
22.15	-3.30818	61.8626	97.7107	7.32369	467.364	47.138
22.1667	-3.30742	61.9405	97.5901	7.65327	467.328	47.1326
22.1833	-3.30544	62.0493	97.6743	7.31285	467.327	47.1363
22.2	-3.30528	62.0759	97.971	8.03352	467.419	47.1357
22.2167	-3.30345	62.1218	98.0378	6.97914	467.36	47.1359
22.2333	-3.30757	61.9268	97.8994	7.59895	467.324	47.1372
22.25	-3.30971	61.9952	97.9202	8.0645	467.342	47.1351
22.2667	-3.30696	62.4291	98.4559	7.44408	467.48	47.1359
22.2833	-3.31169	62.4336	98.5758	8.23494	467.424	47.1371
22.3	-3.31123	62.5172	98.4705	7.74803	467.413	47.1322
22.3167	-3.3094	61.918	97.6154	8.3738	467.395	47.132
22.3333	-3.31032	61.6886	97.2764	7.37968	467.447	47.1317
22.35	-3.31032	62.147	97.7595	7.16209	467.363	47.1273
22.3667	-3.31154	61.8295	97.7816	7.45476	467.306	47.1284
22.3833	-3.30757	61.7851	97.3783	8.09914	467.313	47.1296
22.4	-3.30818	61.8659	97.6368	7.92259	467.279	47.1304
22.4167	-3.31169	62.1136	97.9279	7.63954	467.205	47.1294
22.4333	-3.31352	62.0171	97.4502	7.36351	467.144	47.1308
22.45	-3.30894	62.1671	98.1022	7.58949	467.19	47.1316
22.4667	-3.30574	62.0149	97.9043	6.87355	467.236	47.1323
22.4833	-3.30574	62.1447	98.3521	7.92976	467.258	47.1305
22.5	-3.30284	62.0087	97.8698	7.5042	467.233	47.1354
22.5167	-3.30299	61.7883	97.6505	7.1537	467.178	47.1337
22.5333	-3.30284	61.7555	97.4706	6.88194	467.283	47.1331
22.55	-3.29948	61.8864	97.602	7.58522	467.246	47.1337
22.5667	-3.29674	62.1671	97.9803	8.05077	467.193	47.1339
22.5833	-3.29903	62.2211	97.9902	7.99889	467.349	47.1317
22.6	-3.29887	62.0196	97.8823	8.05794	467.305	47.1307
22.6167	-3.30101	62.255	97.9113	7.0649	467.291	47.1296
22.6333	-3.2975	61.9994	98.33	7.59483	467.337	47.1297
22.65	-3.29994	61.9717	97.9545	6.98097	467.35	47.1314
22.6667	-3.29872	61.8107	97.6096	7.66106	467.375	47.1291
22.6833	-3.30345	61.9306	97.6569	7.52922	467.365	47.1284
22.7	-3.30177	61.9384	97.5813	7.62764	467.355	47.1272
22.7167	-3.29872	61.6932	97.2465	7.45232	467.392	47.1284
22.7333	-3.2943	61.9738	97.6675	7.67296	467.408	47.1268
22.75	-3.29094	61.8098	97.4155	6.73714	467.411	47.1264
22.7667	-3.28926	61.8327	97.5733	7.90947	467.479	47.1256
22.7833	-3.28926	62.3867	98.4879	7.52632	467.513	47.1282
22.8	-3.2914	61.9735	97.6946	7.38747	467.42	47.1268
22.8167	-3.28926	61.8893	97.5628	7.14653	467.386	47.1282
22.8333	-3.2888	62.3373	98.0016	7.83684	467.34	47.1268
22.85	-3.29063	61.9032	97.8896	7.79335	467.317	47.1252
22.8667	-3.2943	62.04	97.8437	7.5132	467.357	47.1241
22.8833	-3.29247	62.0879	98.1138	7.48756	467.376	47.1233
22.9	-3.29308	61.8398	97.655	7.0446	467.398	47.1223
22.9167	-3.29399	62.1874	97.9582	6.61247	467.436	47.1211
22.9333	-3.29201	62.0179	97.6885	7.98637	467.315	47.1209
22.95	-3.29582	61.6203	97.1702	6.07674	467.349	47.1209
22.9667	-3.30193	61.7529	97.2949	8.52287	467.478	47.122
22.9833	-3.30513	62.2379	98.6507	6.97136	467.487	47.1194
23	-3.30086	62.147	98.0463	7.54417	467.498	47.1175
23.0167	-3.3065	61.6967	97.3457	6.88133	467.51	47.1143
23.0333	-3.30849	61.9773	97.394	7.14363	467.613	47.1137
23.05	-3.31078	62.0268	97.4088	7.28493	467.582	47.1156
23.0667	-3.30788	62.0301	97.2266	6.34254	467.424	47.1168
23.0833	-3.30696	61.6573	97.4372	8.09547	467.35	47.1154
23.1	-3.30284	61.8473	97.2826	8.05611	467.271	47.1191
23.1167	-3.30727	61.9228	97.3522	7.40822	467.318	47.1198
23.1333	-3.31032	62.2836	98.1554	6.48674	467.277	47.1146
23.15	-3.30986	61.8375	97.606	8.06984	467.255	47.113
23.1667	-3.31017	61.9512	97.6223	7.64015	467.308	47.1148
23.1833	-3.3123	61.7214	97.3994	5.95329	467.365	47.116
23.2	-3.31032	62.1021	98.0187	7.18422	467.405	47.1183
23.2167	-3.30574	62.4641	98.0685	6.61736	467.364	47.1145
23.2333	-3.30391	62.2852	98.2548	6.53984	467.438	47.1149
23.25	-3.3065	61.8401	97.57	7.27181	467.38	47.1165
23.2667	-3.3036	61.8429	97.7114	7.23305	467.392	47.1134
23.2833	-3.30254	61.9128	97.6196	8.00728	467.343	47.1122
23.3	-3.30635	61.7237	97.315	6.00517	467.408	47.1137
23.3167	-3.3091	61.9764	97.6273	7.56676	467.383	47.1125
23.3333	-3.30818	62.7699	99.0586	6.20369	467.4	47.1139
23.35	-3.31017	62.1728	97.8465	6.33125	467.289	47.1162
23.3667	-3.31276	61.7081	97.039	5.90385	467.371	47.1127
23.3833	-3.30772	62.2019	98.1005	7.07085	467.382	47.1091
23.4	-3.31123	62.244	97.8783	7.24495	467.393	47.109
23.4167	-3.31261	62.1037	98.05	6.7675	467.328	47.1073
23.4333	-3.31444	61.8986	97.3682	7.0977	467.36	47.104
23.45	-3.31871	61.9584	97.9287	7.07146	467.236	47.1021
23.4667	-3.32085	61.8668	97.4844	6.76872	467.302	47.1053
23.4833	-3.31978	61.9766	97.8059	6.92314	467.3	47.1064
23.5	-3.31902	61.9428	97.7251	7.22405	467.347	47.1046
23.5167	-3.32146	61.804	97.4917	7.70149	467.168	47.102
23.5333	-3.31779	61.8339	97.646	8.01033	467.167	47.1044
23.55	-3.31413	62.3475	97.6957	7.06429	467.06	47.1029
23.5667	-3.31688	62.1314	98.0317	7.29149	467.08	47.1046
23.5833	-3.31291	61.8533	97.5485	6.62453	467.028	47.1049
23.6	-3.3123	62.272	97.8178	6.29478	466.998	47.103
23.6167	-3.31551	62.2491	97.9513	7.30751	467.111	47.1018
23.6333	-3.31291	61.8514	97.4938	6.42952	466.995	47.1056
23.65	-3.31154	62.2334	97.6251	6.74965	467.046	47.1006
23.6667	-3.30681	62.0106	98.0108	6.44325	466.929	47.0997
23.6833	-3.30727	61.8546	97.4564	7.96852	467.083	47.1008
23.7	-3.30757	61.7625	97.5137	7.37968	467.101	47.103
23.7167	-3.30757	61.9125	97.3396	6.52016	467.098	47.1029
23.7333	-3.31352	61.954	97.7081	6.93733	467.012	47.1041
23.75	-3.31352	61.8911	97.3545	5.91881	467.053	47.1037
23.7667	-3.31017	62.2106	97.701	6.39977	467.178	47.1003
23.7833	-3.31444	62.085	97.6548	7.01424	467.022	47.0972
23.8	-3.31169	61.9981	97.7103	6.57265	467.007	47.0992
23.8167	-3.30711	61.8012	97.4186	7.62825	467.089	47.1011
23.8333	-3.30971	62.1851	98.0273	8.08723	467.142	47.0983
23.85	-3.30666	61.9068	97.6862	5.81688	467.087	47.0992
23.8667	-3.31017	61.831	97.4975	6.36406	467.225	47.0982
23.8833	-3.31276	61.4722	96.8769	7.04582	467.271	47.095
23.9	-3.30757	62.0322	97.7056	7.11617	467.118	47.093
23.9167	-3.30879	61.9521	97.4889	6.04866	467.069	47.0925
23.9333	-3.31093	61.9367	97.6806	6.73775	467.048	47.0904
23.95	-3.31306	61.91	97.6341	6.58089	467.078	47.0939
23.9667	-3.31352	62.0074	97.8591	6.25557	467.14	47.0933
23.9833	-3.31566	61.9189	97.8021	5.96886	467.013	47.0878
24	-3.31383	61.9004	97.2971	6.51238	466.954	47.0918
24.0167	-3.31291	62.2749	98.4249	6.52733	467.167	47.0916
24.0333	-3.30971	62.1253	97.8808	6.054	467.103	47.0905
24.05	-3.30681	62.2169	98.3834	7.25929	466.982	47.0898
24.0667	-3.30681	61.9511	97.6757	5.98259	467.006	47.0878
24.0833	-3.3062	61.7248	97.3722	7.16454	467.125	47.0887
24.1	-3.30589	61.5469	97.1487	6.38542	467.12	47.0902
24.1167	-3.30849	62.2092	98.1687	7.50008	467.212	47.0884
24.1333	-3.31169	62.1275	97.7712	8.05321	467.158	47.0884
24.15	-3.31291	62.2944	98.4702	6.76399	467.099	47.0913
24.1667	-3.31001	61.7858	97.5167	7.58949	467.108	47.0914
24.1833	-3.30818	62.0585	97.9812	7.03636	467.08	47.0934
24.2	-3.31352	62.0937	98.141	6.22032	467.092	47.095
24.2167	-3.31657	61.8935	97.2633	8.25996	467.213	47.0965
24.2333	-3.31627	61.3577	96.6305	6.86531	467.172	47.0925
24.25	-3.31459	61.6486	97.2596	6.59996	466.984	47.0922
24.2667	-3.31352	62.2891	98.1672	7.49596	467.216	47.0896
24.2833	-3.312	62.7598	98.3314	7.18773	467.324	47.0914
24.3	-3.31535	61.9317	98.0373	7.70027	467.17	47.0893
24.3167	-3.31657	61.9212	97.0934	6.66206	467.174	47.0869
24.3333	-3.30772	61.8487	97.6649	7.26936	467.295	47.086
24.35	-3.30681	61.9752	97.6792	8.1324	467.181	47.0837
24.3667	-3.30055	62.2753	98.2122	6.60118	467.302	47.0866
24.3833	-3.30452	61.905	97.4113	6.18279	467.217	47.0872
24.4	-3.30055	61.825	97.2491	6.43379	467.231	47.0869
24.4167	-3.29979	62.5648	98.3566	5.88417	467.284	47.0876
24.4333	-3.30574	62.3551	97.9302	6.99638	467.2	47.0853
24.45	-3.31108	61.9354	97.696	7.03697	467.182	47.0878
24.4667	-3.30727	61.9572	97.6299	6.69594	467.274	47.0861
24.4833	-3.30742	61.6412	97.3649	7.24373	467.29	47.0876
24.5	-3.31215	62.0174	97.9658	7.00478	467.088	47.0835
24.5167	-3.31123	61.8435	97.4696	6.84441	467.184	47.0814
24.5333	-3.30956	61.694	97.374	6.68465	467.24	47.0805
24.55	-3.31093	62.0503	97.8108	9.49806	467.089	47.0795
24.5667	-3.31276	61.9817	97.9249	8.52882	467.216	47.0805
24.5833	-3.3094	61.896	98.0274	8.50136	467.161	47.0812
24.6	-3.30986	61.8493	97.3542	7.55074	467.17	47.0818
24.6167	-3.30711	61.7313	97.3708	6.54869	467.21	47.0802
24.6333	-3.30467	61.9943	97.2793	6.74965	467.148	47.0779
24.65	-3.30498	62.2611	97.9491	7.03514	467.102	47.078
24.6667	-3.3062	61.8595	97.4006	7.24846	467.235	47.0799
24.6833	-3.3123	61.8136	97.4258	7.04292	467.252	47.0788
24.7	-3.30879	61.9494	97.6319	6.41167	467.013	47.0754
24.7167	-3.3062	61.8511	97.6199	6.66618	467.203	47.077
24.7333	-3.30605	62.0596	97.4447	6.31569	467.258	47.0719
24.75	-3.30681	61.8411	97.3678	6.55357	467.105	47.0759
24.7667	-3.30696	61.9866	97.2781	6.48445	467.192	47.0747
24.7833	-3.30315	61.8005	97.5181	6.45577	467.198	47.0742
24.8	-3.30269	61.6764	96.9018	6.80809	467.036	47.077
24.8167	-3.30238	61.732	97.5672	7.56264	467.11	47.0765
24.8333	-3.30605	62.3602	98.0729	6.80931	467.11	47.0788
24.85	-3.30345	62.1575	97.6205	6.66679	467.026	47.0789
24.8667	-3.30376	61.6999	97.0416	7.12151	467.264	47.0806
24.8833	-3.30071	62.042	97.9707	7.67052	467.248	47.0786
24.9	-3.2972	61.9947	98.0357	7.1656	467.021	47.0762
24.9167	-3.30071	61.8252	97.5192	6.6114	467.192	47.0753
24.9333	-3.29842	61.9465	97.4326	6.73531	467.123	47.0733
24.95	-3.30086	61.4253	96.6184	6.79909	467.008	47.0733
24.9667	-3.30406	61.6233	96.9912	6.2632	467.194	47.0727
24.9833	-3.30635	62.0524	97.6307	7.02141	467.298	47.0702
25	-3.30589	61.7825	97.3534	6.54991	467.06	47.0687
25.0167	-3.30498	62.3426	97.9388	6.2162	467.131	47.0693
25.0333	-3.3033	62.1375	98.0033	6.82121	467.234	47.0705
25.05	-3.30177	61.7709	97.6687	6.80931	467.14	47.0739
25.0667	-3.3033	62.1876	98.3152	6.43257	467.171	47.0719
25.0833	-3.29933	61.9764	97.3782	6.08391	467.213	47.0675
25.1	-3.29948	61.9349	97.5138	6.19118	467.076	47.0687
25.1167	-3.30208	61.6767	96.957	6.90758	467.236	47.0666
25.1333	-3.30544	61.6918	97.3068	7.50298	467.172	47.0661
25.15	-3.30193	61.9016	97.719	7.14241	466.952	47.066
25.1667	-3.30116	61.9624	97.0452	7.38625	467.078	47.0663
25.1833	-3.30193	61.6267	97.0498	6.6227	467.277	47.0632
25.2	-3.30086	61.7242	97.2013	6.93855	467.125	47.0638
25.2167	-3.29994	61.9938	97.5298	6.89034	467.262	47.0663
25.2333	-3.29674	61.7722	97.3069	6.52077	467.283	47.067
25.25	-3.29948	62.0203	97.5724	6.6024	467.048	47.0681
25.2667	-3.30193	61.6494	97.0008	7.70393	467.135	47.0705
25.2833	-3.30162	61.9105	97.3319	6.62025	467.101	47.0666
25.3	-3.30452	62.2466	97.6743	6.73531	467.061	47.0701
25.3167	-3.30452	61.9718	97.5863	7.16454	467.219	47.0655
25.3333	-3.30391	61.99	97.6844	6.85219	467.118	47.064
25.35	-3.30101	61.7626	97.9929	6.99638	467.022	47.0629
25.3667	-3.30574	62.017	97.8161	7.07924	467.133	47.0626
25.3833	-3.3062	61.8388	97.346	7.04765	467.112	47.067
25.4	-3.30696	62.0503	97.8613	6.23467	466.997	47.067
25.4167	-3.30864	61.8194	97.4453	7.16621	467.169	47.0651
25.4333	-3.30498	62.2504	98.0149	6.70311	467.169	47.0628
25.45	-3.30391	61.9238	97.7209	7.14714	467.091	47.064
25.4667	-3.30483	61.9378	97.4215	6.82716	467.151	47.0643
25.4833	-3.3004	61.8487	97.5588	7.01134	467.147	47.0649
25.5	-3.29781	62.1212	97.9626	7.20802	467.164	47.0626
25.5167	-3.29994	61.7466	97.3107	6.40038	467.176	47.0582
25.5333	-3.30238	62.1153	97.797	7.25502	467.15	47.0608
25.55	-3.29948	61.7306	97.2207	6.24474	467.107	47.0606
25.5667	-3.29964	61.8415	97.0492	6.47667	467.194	47.0602
25.5833	-3.29826	61.9305	97.8431	6.98921	467.142	47.0583
25.6	-3.29735	61.8446	97.5114	6.67213	467.064	47.0644
25.6167	-3.29796	61.965	97.2356	7.22466	467.087	47.0657
25.6333	-3.29826	61.8702	97.6414	7.2831	467.145	47.0625
25.65	-3.29964	61.6494	97.2427	14.1949	467.091	47.0629
25.6667	-3.29979	61.9778	97.8175	13.8474	467.181	47.0603
25.6833	-3.30513	61.8742	97.3765	17.3426	467.171	47.0597
25.7	-3.31062	61.6889	97.1146	7.55013	467.149	47.0629
25.7167	-3.30879	61.7233	97.0976	7.68959	467.096	47.0655
25.7333	-3.31154	62.0037	97.8715	8.00667	467.061	47.0631
25.75	-3.31078	61.9778	97.8089	6.97548	467.05	47.0675
25.7667	-3.30818	61.506	97.1578	7.93098	467.153	47.0608
25.7833	-3.3036	61.7765	97.3553	7.94533	467.067	47.0611
25.8	-3.30376	61.7767	97.1021	6.90697	466.997	47.06
25.8167	-3.30544	61.766	97.3098	6.96297	467.094	47.0635
25.8333	-3.30528	61.9137	97.5039	7.93816	467.182	47.0626
25.85	-3.30345	61.7593	97.2241	8.42033	467.114	47.0617
25.8667	-3.30528	62.1703	97.483	8.05382	467.029	47.0611
25.8833	-3.30803	61.8229	97.1388	8.39531	467.172	47.062
25.9	-3.31261	62.1366	97.4212	8.27904	467.108	47.0605
25.9167	-3.3123	62.5475	98.5299	7.65862	467.059	47.0608
25.9333	-3.31001	61.9807	97.5971	7.60613	467.129	47.0625
25.95	-3.30864	61.968	97.2778	7.63176	467.117	47.0571
25.9667	-3.31276	61.8153	97.2675	7.62581	467.166	47.056
25.9833	-3.31108	61.8034	97.3946	7.39937	467.187	47.058
26	-3.31505	61.7136	97.1687	7.82845	467.071	47.0589
26.0167	-3.32008	62.1952	98.0198	8.2296	467.157	47.0596
26.0333	-3.3149	61.9541	97.5768	7.34871	467.187	47.0574
26.05	-3.31322	61.862	97.3478	7.52327	467.132	47.0574
26.0667	-3.31429	61.6944	97.3028	7.9316	467.213	47.0553
26.0833	-3.31047	62.1401	98.1368	7.32002	467.274	47.0539
26.1	-3.30894	61.8874	97.1333	8.57002	467.257	47.0554
26.1167	-3.30742	61.7649	97.1413	7.55669	467.203	47.0573
26.1333	-3.30681	62.1066	97.8645	7.52632	467.271	47.0597
26.15	-3.30986	61.8931	97.3251	8.03642	467.35	47.056
26.1667	-3.31139	62.2805	97.8317	7.71645	467.321	47.0541
26.1833	-3.30879	61.8058	97.3106	7.18529	467.242	47.0557
26.2	-3.30879	61.9761	97.8579	7.82784	467.194	47.053
26.2167	-3.30605	62.4418	97.7691	7.97813	467.245	47.0519
26.2333	-3.30421	62.2332	98.2764	8.23616	467.244	47.053
26.25	-3.3091	61.9093	97.4711	8.95805	467.224	47.0522
26.2667	-3.30772	62.1102	97.6789	7.78374	467.268	47.0525
26.2833	-3.30528	61.5502	96.883	7.60918	467.26	47.0507
26.3	-3.30559	61.8867	97.3402	7.9792	467.115	47.051
26.3167	-3.30559	61.8838	97.5707	6.93504	467.086	47.0521
26.3333	-3.30467	61.8424	97.4064	7.9316	467.098	47.0501
26.35	-3.30299	61.9416	97.3458	7.11327	467.062	47.0531
26.3667	-3.30635	62.2379	97.7514	6.83907	466.97	47.0492
26.3833	-3.312	61.7689	97.2231	7.81838	467.094	47.0522
26.4	-3.30971	61.9787	97.743	8.34877	467.123	47.0486
26.4167	-3.3094	61.9816	97.412	8.10921	467.118	47.0481
26.4333	-3.312	62.0048	97.4928	7.16332	467.08	47.0469
26.45	-3.31154	61.5476	96.7526	8.16887	467.112	47.0478
26.4667	-3.31032	61.8661	97.1684	6.99516	467.179	47.0458
26.4833	-3.3036	62.0594	97.9604	7.80052	467.241	47.0483
26.5	-3.30147	62.0298	97.4136	7.30629	467.139	47.0448
26.5167	-3.3004	61.6621	96.8885	8.28743	467.134	47.0472
26.5333	-3.30177	61.8101	97.5692	6.43974	467.178	47.0469
26.55	-3.29842	62.2508	97.6292	7.43095	467.133	47.0463
26.5667	-3.29918	62.122	97.7416	6.7556	467.028	47.0434
26.5833	-3.29414	61.7584	97.1482	6.90941	467.1	47.0406
26.6	-3.29704	61.9282	97.7134	7.55486	467.173	47.0434
26.6167	-3.29659	61.8986	97.2674	7.73781	467.19	47.0437
26.6333	-3.29872	62.3724	98.3018	8.44414	467.225	47.0437
26.65	-3.30009	61.9616	97.7163	7.26875	467.228	47.0454
26.6667	-3.30116	61.9375	97.505	7.61147	467.308	47.0443
26.6833	-3.30391	62.1569	97.7187	6.9767	467.336	47.0419
26.7	-3.3033	62.1536	97.6009	7.94594	467.325	47.0414
26.7167	-3.30498	62.2234	97.7844	12.2929	467.234	47.04
26.7333	-3.30513	61.8353	97.2801	11.9752	467.299	47.0425
26.75	-3.30757	61.7884	97.1728	11.1056	467.231	47.0411
26.7667	-3.30544	61.746	97.0031	10.6937	467.174	47.0402
26.7833	-3.30376	62.0626	97.2709	11.0656	467.189	47.0382
26.8	-3.30071	61.7812	97.2686	11.5067	467.251	47.0394
26.8167	-3.3004	62.2106	97.8602	11.1657	467.109	47.0379
26.8333	-3.30116	62.0715	97.9108	10.9243	467.086	47.0412
26.85	-3.2972	61.7921	97.279	10.913	467.048	47.039
26.8667	-3.30437	61.8966	97.2283	10.2103	467.132	47.0425
26.8833	-3.30406	61.8815	97.4459	10.9971	467.171	47.037
26.9	-3.30315	61.6636	97.1957	10.7026	467.203	47.0382
26.9167	-3.30238	61.9347	97.5811	10.5221	467.136	47.0387
26.9333	-3.30009	62.1464	97.5578	9.46877	467.193	47.0371
26.95	-3.2972	62.2524	97.8866	11.2986	467.18	47.0354
26.9667	-3.29765	62.0464	97.5396	10.4714	467.092	47.0412
26.9833	-3.29506	62.1305	97.7535	9.55223	467.072	47.0417
27	-3.29567	62.3689	97.9466	10.0845	467.15	47.0419
27.0167	-3.29659	61.7623	97.2645	10.7842	466.992	47.0376
27.0333	-3.29353	62.141	97.915	10.2354	466.936	47.0332
27.05	-3.29323	61.8588	97.366	10.3986	466.993	47.0391
27.0667	-3.29384	62.6955	97.1856	9.9778	467.008	47.0368
27.0833	-3.29674	61.9018	97.0615	9.95812	467.038	47.0348
27.1	-3.29994	62.2874	98.1774	9.04137	466.985	47.0341
27.1167	-3.30071	61.9358	97.5628	9.74892	466.996	47.0293
27.1333	-3.30208	61.9477	97.2448	10.6991	466.957	47.0347
27.15	-3.3036	62.4084	97.8579	10.5346	466.871	47.0347
27.1667	-3.30299	62.3154	98.2574	10.2163	466.947	47.0365
27.1833	-3.30162	62.0702	97.7023	10.5709	467.084	47.0339
27.2	-3.30025	62.0029	97.4998	10.0797	467.035	47.0351
27.2167	-3.30147	61.809	96.982	9.69765	466.943	47.0315
27.2333	-3.30116	62.0399	97.4047	10.0713	466.946	47.0333
27.25	-3.29689	61.9102	97.857	10.2883	466.91	47.0345
27.2667	-3.29842	62.0025	97.295	8.22121	466.897	47.039
27.2833	-3.29659	62.0512	97.6629	11.2814	466.882	47.0385
27.3	-3.29872	62.3113	97.2428	9.58092	466.96	47.0342
27.3167	-3.29781	61.8732	97.8712	10.4952	467.031	47.0365
27.3333	-3.30116	61.983	97.3989	10.9702	466.993	47.0376
27.35	-3.30467	62.2302	97.7433	9.8658	467.02	47.0376
27.3667	-3.30589	62.0347	97.6186	10.792	466.996	47.037
27.3833	-3.3036	62.1786	97.7647	9.08669	467.099	47.0359
27.4	-3.30452	62.0493	98.0376	10.3461	467.074	47.039
27.4167	-3.3033	61.9032	97.6168	9.87526	467.004	47.042
27.4333	-3.30101	62.0042	97.7099	9.71733	467.089	47.038
27.45	-3.30132	62.4317	98.137	9.22676	467.194	47.0383
27.4667	-3.30513	62.0799	97.4857	10.0822	467.019	47.0376
27.4833	-3.30711	62.414	98.2063	9.842	467.071	47.0354
27.5	-3.30559	62.6565	98.5392	9.132	467.139	47.0322
27.5167	-3.30757	62.3621	97.9749	8.86742	467.095	47.0358
27.5333	-3.31154	62.5694	98.2723	9.69292	467.029	47.0373
27.55	-3.30849	61.9115	97.6051	10.268	467.102	47.0374
27.5667	-3.30376	62.1499	98.1446	10.09	467.055	47.0361
27.5833	-3.30574	62.174	97.5785	10.0375	467.086	47.0383
27.6	-3.30605	62.4209	98.2594	9.03481	467.212	47.0403
27.6167	-3.30681	62.5768	98.5551	9.66316	467.043	47.0367
27.6333	-3.30589	62.3695	97.9516	10.4368	467.244	47.0376
27.65	-3.30406	62.5239	98.5607	9.23164	467.176	47.0373
27.6667	-3.30345	62.3219	98.2027	10.0475	467.169	47.037
27.6833	-3.30452	62.4316	98.0007	10.3313	467.131	47.035
27.7	-3.29994	62.0225	97.4851	8.22838	467.233	47.0397
27.7167	-3.29659	62.0586	97.9984	10.9655	467.119	47.0435
27.7333	-3.29506	62.042	97.861	8.24455	467.205	47.0411
27.75	-3.29384	62.3637	98.0856	10.9905	467.173	47.0387
27.7667	-3.29399	62.4567	98.2684	9.61952	467.202	47.0377
27.7833	-3.2943	62.5843	98.4144	9.51225	467.207	47.0429
27.8	-3.29231	62.0356	97.9177	11.3255	467.278	47.0441
27.8167	-3.29384	62.5068	98.469	9.65599	467.199	47.0379
27.8333	-3.29475	62.3097	97.9269	10.2192	467.361	47.0428
27.85	-3.2914	62.5102	98.4554	9.41338	467.294	47.044
27.8667	-3.29155	62.6078	98.3147	9.12849	467.078	47.0416
27.8833	-3.29567	62.5771	98.6952	10.5935	467.233	47.0422
27.9	-3.29277	62.743	99.1494	9.10408	467.261	47.0435
27.9167	-3.29231	62.3541	97.9157	8.99254	467.161	47.0475
27.9333	-3.29186	62.4218	98.3131	8.9312	467.101	47.0464
27.95	-3.29414	62.4229	98.6123	8.90785	467.133	47.0477
27.9667	-3.29674	62.5646	99.0151	8.88405	467.066	47.0452
27.9833	-3.29735	62.7107	99.1522	9.33403	467.116	47.0432
28	-3.29536	62.355	98.2015	9.09981	467.121	47.0441
28.0167	-3.29674	62.6386	98.3932	9.55345	467.069	47.0445
28.0333	-3.2975	62.409	98.2287	9.29771	467.221	47.0477
28.05	-3.29735	62.6778	98.8921	9.1732	467.098	47.049
28.0667	-3.29124	62.8771	99.0904	9.29421	467.102	47.0451
28.0833	-3.29094	62.8947	98.6909	9.31557	467.184	47.0474
28.1	-3.29048	62.916	98.8969	9.64409	467.21	47.0484
28.1167	-3.29216	62.833	99.1329	8.69515	467.05	47.0474
28.1333	-3.28957	63.1545	99.017	9.15886	467.083	47.0493
28.15	-3.28804	62.8548	98.8671	10.0225	467.149	47.0475
28.1667	-3.28758	63.0651	99.2899	8.65761	467.12	47.0486
28.1833	-3.28285	63.1535	99.5384	8.80058	467.189	47.0492
28.2	-3.28529	62.9772	99.4093	8.84178	467.103	47.0493
28.2167	-3.28514	63.3578	99.6421	10.1788	467.057	47.0492
28.2333	-3.28453	63.021	98.7974	9.45213	467.138	47.0513
28.25	-3.28285	63.0318	99.2745	8.51875	467.177	47.0477
28.2667	-3.28178	62.9426	99.2349	9.0551	467.12	47.0481
28.2833	-3.28285	63.1188	99.4952	8.70232	467.253	47.0498
28.3	-3.28377	63.073	99.703	8.67729	467.109	47.0495
28.3167	-3.28117	63.0038	99.3981	9.23515	466.957	47.0521
28.3333	-3.28499	63.3563	99.7329	8.7542	467.029	47.0556
28.35	-3.28331	62.8021	99.1146	9.27925	467.186	47.0553
28.3667	-3.28072	62.8751	98.982	9.71733	467.071	47.0512
28.3833	-3.28514	63.0457	99.6514	9.2321	467.048	47.0498
28.4	-3.28529	63.4594	100.186	9.78417	466.957	47.0524
28.4167	-3.28392	63.4519	99.7312	10.4218	466.929	47.0519
28.4333	-3.28102	63.0991	99.1006	10.302	467.015	47.0528
28.45	-3.28224	63.5001	99.9487	8.92647	467.073	47.0512
28.4667	-3.28087	63.3089	100.17	8.66417	466.921	47.0536
28.4833	-3.27843	63.4681	100.49	10.4499	466.983	47.0502
28.5	-3.28285	63.6048	100.687	8.71712	467.047	47.0522
28.5167	-3.2798	63.3404	100.134	10.3193	466.96	47.0504
28.5333	-3.28026	63.2032	100.023	8.60756	467.114	47.0506
28.55	-3.27904	62.9865	99.41	9.36989	467.118	47.0515
28.5667	-3.27965	63.4339	100.127	9.8658	466.965	47.0507
28.5833	-3.28056	63.0714	99.2551	9.11171	467.119	47.056
28.6	-3.28194	63.4376	100.296	8.81493	467.16	47.0527
28.6167	-3.28438	63.5456	100.728	9.6833	466.979	47.0502
28.6333	-3.28606	63.335	99.7454	10.0953	467.177	47.0553
28.65	-3.28712	63.1617	99.6262	9.0873	467.092	47.0536
28.6667	-3.29033	63.9779	101.143	9.98146	467.119	47.0568
28.6833	-3.2888	63.46	100.356	9.50996	467.155	47.0506
28.7	-3.28987	63.6883	100.799	8.03352	467.196	47.0525
28.7167	-3.28804	63.3694	100.378	8.16948	467.006	47.0533
28.7333	-3.28651	63.3215	100.302	8.83644	467.162	47.0486
28.75	-3.29063	62.9145	99.4184	8.85902	467.102	47.0475
28.7667	-3.29033	63.5554	100.575	10.252	466.996	47.048
28.7833	-3.29094	63.4214	100.088	9.63692	467.098	47.0475
28.8	-3.29308	63.0329	99.8586	9.96117	467.131	47.0509
28.8167	-3.29552	63.4693	100.096	8.75176	467.035	47.0483
28.8333	-3.29186	62.9913	99.7404	8.31551	467.144	47.0477
28.85	-3.29002	63.2417	100.02	8.66951	467.119	47.0443
28.8667	-3.29216	63.2716	100.499	9.02123	467.038	47.0443
28.8833	-3.29002	63.4435	100.357	9.25011	467.145	47.0464
28.9	-3.28728	63.2044	99.589	9.26491	467.067	47.0498
28.9167	-3.28972	63.6568	100.309	8.78639	466.884	47.046
28.9333	-3.29216	62.9272	99.2083	9.90273	467.129	47.0502
28.95	-3.2917	63.511	99.9307	10.1942	467.021	47.0464
28.9667	-3.29445	63.0636	99.5168	8.92754	466.932	47.0481
28.9833	-3.29384	63.223	99.8275	8.1826	467.035	47.0469
29	-3.29704	63.446	100.108	9.3055	467.104	47.0463
29.0167	-3.29689	63.8058	101.139	8.89961	466.924	47.0428
29.0333	-3.2943	63.4635	99.8193	9.07784	467.275	47.0432
29.05	-3.29521	63.0648	100.221	9.06105	467.277	47.0438
29.0667	-3.29552	63.2716	100.183	8.36556	467.093	47.0443
29.0833	-3.29567	63.7191	100.804	8.39882	467.158	47.04
29.1	-3.29521	62.9215	99.3284	10.1226	467.126	47.0431
29.1167	-3.29414	63.4606	100.158	9.17259	466.992	47.0405
29.1333	-3.29445	64.5815	101.331	8.28804	467.144	47.0464
29.15	-3.29491	63.3382	100.119	8.34053	467.177	47.0469
29.1667	-3.29674	63.3646	99.9519	8.51509	466.954	47.0435
29.1833	-3.29689	62.9932	99.4334	8.62236	467.015	47.0437
29.2	-3.29796	63.224	100.143	8.78868	467.164	47.0431
29.2167	-3.29659	63.1849	99.4927	9.2376	466.826	47.0414
29.2333	-3.29796	63.0471	99.745	8.65227	467.035	47.0437
29.25	-3.29613	63.0096	99.5753	8.08235	467.138	47.0426
29.2667	-3.29308	63.448	100.111	7.67174	467.028	47.0438
29.2833	-3.28972	63.3762	100.497	8.30238	467.099	47.0428
29.3	-3.28896	63.1995	100.312	9.31862	467.06	47.0429
29.3167	-3.28941	63.4306	100.267	8.76122	467.022	47.0458
29.3333	-3.28728	63.2279	99.7503	8.88878	467.22	47.0457
29.35	-3.28972	63.0608	99.3919	8.88466	467.162	47.0434
29.3667	-3.29002	62.8927	99.5245	8.41377	466.904	47.0419
29.3833	-3.28896	62.7761	98.9686	8.96156	467.128	47.0414
29.4	-3.29109	63.4849	100.1	7.58705	467.161	47.0414
29.4167	-3.28636	63.2224	99.699	8.52165	466.94	47.0422
29.4333	-3.28835	63.4388	100.227	8.68263	467.161	47.0464
29.45	-3.28682	62.8373	99.0041	8.72734	467.226	47.0478
29.4667	-3.29231	63.2925	99.851	8.76778	466.997	47.0452
29.4833	-3.29231	63.5227	99.8809	9.73351	467.075	47.0495
29.5	-3.29063	63.3915	99.6996	8.16109	467.1	47.0502
29.5167	-3.28957	63.7421	100.201	8.15331	467.097	47.049
29.5333	-3.2914	63.9921	100.867	8.88878	467.075	47.0446
29.55	-3.28926	63.7768	100.498	7.77367	467.065	47.0487
29.5667	-3.2885	64.3356	101.778	7.75154	467.007	47.049
29.5833	-3.29018	63.8104	100.653	8.3738	467.069	47.0477
29.6	-3.28621	64.5313	102.097	8.1527	467.168	47.0481
29.6167	-3.28514	63.5931	100.517	6.69121	467.015	47.0487
29.6333	-3.28712	63.3256	99.9702	7.20268	467.152	47.0507
29.65	-3.28667	64.0517	100.903	7.85713	467.085	47.0542
29.6667	-3.28316	64.1091	100.971	7.79991	467.063	47.056
29.6833	-3.28606	64.0247	100.704	8.55202	467.089	47.0574
29.7	-3.28239	63.8741	100.973	7.65862	467.098	47.0593
29.7167	-3.28224	64.3397	101.292	8.18611	466.996	47.0576
29.7333	-3.2827	64.6755	102.334	7.96974	467.09	47.0585
29.75	-3.28148	64.7584	102.274	8.77678	467.085	47.0629
29.7667	-3.28285	64.0055	100.816	8.15987	466.987	47.0599
29.7833	-3.28484	64.6404	102.162	8.52409	467.097	47.0629
29.8	-3.28468	64.3696	101.402	8.89244	466.994	47.0622
29.8167	-3.2856	64.5988	101.692	8.2505	467.017	47.0676
29.8333	-3.28911	65.3553	102.781	8.14919	467.011	47.0675
29.85	-3.28392	64.7895	102.224	7.59239	467.123	47.0689
29.8667	-3.283	64.5202	101.681	7.15614	466.934	47.0702
29.8833	-3.28178	64.9793	102.4	9.12422	466.894	47.0716
29.9	-3.28285	65.9066	104.657	7.44164	467.033	47.0736
29.9167	-3.28163	64.7491	102.45	7.78618	467.006	47.0789
29.9333	-3.27934	65.321	103.479	7.62703	467.001	47.0797
29.95	-3.2769	64.4781	101.976	8.77434	466.949	47.0808
29.9667	-3.2769	65.3521	103.636	7.93465	466.981	47.0861
29.9833	-3.27675	65.5857	103.921	8.48229	466.968	47.0881
30	-3.27354	65.5553	104.385	8.05611	467.045	47.0882
30.0167	-3.27126	66.7995	106.012	7.33788	467.088	47.0913
30.0333	-3.27187	66.3082	104.817	7.73079	467.033	47.0936
30.05	-3.27202	66.0989	103.469	7.89696	467.088	47.0968
30.0667	-3.26851	66.8452	106.542	7.15019	467.103	47.1018
30.0833	-3.26973	66.3279	105.189	7.01424	467.159	47.1053
30.1	-3.26637	66.2898	105.393	9.34609	467.226	47.109
30.1167	-3.26744	66.4062	105.031	8.25996	467.246	47.1146
30.1333	-3.26775	66.8115	106.082	8.41789	467.15	47.1156
30.15	-3.27156	66.8098	106.536	7.45827	467.153	47.118
30.1667	-3.2708	67.4647	106.791	8.60756	467.242	47.1215
30.1833	-3.27354	67.7581	107.668	20.4282	467.089	47.1201
30.2	-3.27553	67.3794	106.329	7.28554	467.152	47.1256
30.2167	-3.2769	67.2907	106.429	8.13484	467.059	47.1264
30.2333	-3.27919	67.3499	107.438	7.02385	467.131	47.1355
30.25	-3.27889	67.7767	108.052	7.75215	467.033	47.1389
30.2667	-3.28072	68.168	108.207	7.61147	467.089	47.1384
30.2833	-3.28346	68.3247	108.726	7.03453	467.135	47.1438
30.3	-3.28423	68.6485	109.279	7.91069	467.176	47.1456
30.3167	-3.28331	68.679	109.222	8.54317	467.161	47.1505
30.3333	-3.28774	68.9129	110.017	7.86598	467.24	47.1555
30.35	-3.28728	68.6527	109.108	8.25462	467.342	47.1601
30.3667	-3.28682	69.52	111.183	7.16927	467.281	47.1621
30.3833	-3.28728	68.787	110.153	6.43074	467.249	47.1644
30.4	-3.28712	69.7446	111.241	7.27898	467.321	47.1664
30.4167	-3.28514	69.7089	111.056	7.60674	467.337	47.1731
30.4333	-3.28331	69.7759	111.521	7.11449	467.285	47.1742
30.45	-3.28178	69.6623	110.997	15.1826	467.156	47.1845
30.4667	-3.28239	70.2837	112.203	16.358	467.125	47.1896
30.4833	-3.28117	70.0591	112.633	15.9043	467.214	47.1906
30.5	-3.28026	70.4609	112.619	15.3924	467.151	47.1938
30.5167	-3.28392	70.4073	112.52	16.3787	467.159	47.1981
30.5333	-3.28651	70.3127	112.796	16.4217	467.063	47.2038
30.55	-3.28712	71.1689	115.145	16.1427	467.241	47.2079
30.5667	-3.28728	70.1594	113.201	16.6763	467.16	47.2083
30.5833	-3.28835	71.2202	115.765	15.6338	467.107	47.2152
30.6	-3.28819	70.6887	114.603	15.3112	467.148	47.2189
30.6167	-3.28987	70.8443	114.761	15.4519	467.219	47.2254
30.6333	-3.29002	71.5884	116.037	15.946	467.148	47.2283
30.65	-3.28636	71.5669	116.459	1.39061	467.163	47.2343
30.6667	-3.28102	70.9844	115.642	14.4148	467.088	47.2378
30.6833	-3.28255	72.091	116.813	15.1723	467.08	47.2445
30.7	-3.28255	71.5995	116.611	15.763	466.994	47.2465
30.7167	-3.28285	72.3138	117.876	13.2334	467.026	47.2556
30.7333	-3.28178	72.3638	117.469	13.1803	467.043	47.2578
30.75	-3.27904	72.9389	119.022	12.5439	467.171	47.2639
30.7667	-3.28056	72.4676	118.886	12.3203	467.067	47.2669
30.7833	-3.28163	73.2348	117.93	12.7346	467.117	47.2665
30.8	-3.28117	72.8576	119.953	13.4229	467.157	47.2732
30.8167	-3.28239	71.8867	118.006	12.5533	467.257	47.28
30.8333	-3.28392	72.6377	119.173	12.073	467.203	47.2813
30.85	-3.28499	72.8533	120.704	12.6475	467.116	47.2849
30.8667	-3.28621	72.2663	118.328	11.0818	467.159	47.2918
30.8833	-3.2856	73.0361	120.242	11.6372	467.207	47.2976
30.9	-3.28621	72.745	120.044	11.7725	467.251	47.3052
30.9167	-3.28468	72.6588	119.771	11.6766	467.181	47.309
30.9333	-3.28514	72.2585	119.149	11.5258	467.202	47.3119
30.95	-3.2827	72.6421	119.843	11.0966	467.175	47.3144
30.9667	-3.28056	73.0746	120.848	11.813	467.205	47.3193
30.9833	-3.27385	72.803	120.836	10.9953	467.149	47.3267
31	-3.2769	73.2671	121.311	12.6243	467.096	47.3281
31.0167	-3.27522	73.1881	121.095	12.2028	467.19	47.3309
31.0333	-3.27492	73.1348	122.144	11.8649	467.109	47.3376
31.05	-3.27995	72.7323	120.933	10.6495	467.166	47.3428
31.0667	-3.283	73.3442	121.823	10.2532	467.21	47.3483
31.0833	-3.28056	73.7061	123.154	11.0674	467.137	47.3519
31.1	-3.28102	72.7717	121.008	10.5828	467.139	47.3562
31.1167	-3.28072	72.9833	122.272	10.3188	467.177	47.3623
31.1333	-3.28148	73.5766	122.906	9.77165	467.207	47.3678
31.15	-3.27889	73.2836	122.668	10.6651	467.163	47.3734
31.1667	-3.27889	73.7504	122.787	11.2272	467.104	47.3776
31.1833	-3.27934	73.601	122.82	10.7891	467.136	47.384
31.2	-3.28316	73.2868	123.172	10.6615	467.15	47.3881
31.2167	-3.28102	73.7582	123.518	10.2526	467.057	47.3948
31.2333	-3.28178	73.4931	123.332	10.3658	466.97	47.4
31.25	-3.28178	73.0047	122.332	8.85963	467.089	47.4068
31.2667	-3.27919	73.5601	123.427	9.53316	467.141	47.4145
31.2833	-3.28072	74.1308	125.113	8.84361	467.129	47.4213
31.3	-3.28056	74.2213	125.264	11.0572	467.058	47.43
31.3167	-3.27965	73.8618	124.604	8.28926	467.171	47.4374
31.3333	-3.27766	73.5722	124.492	9.30016	467.198	47.4413
31.35	-3.27736	74.0846	125.187	8.16826	467.214	47.4503
31.3667	-3.27583	74.0147	124.717	8.5569	467.177	47.461
31.3833	-3.2766	74.181	125.3	9.85024	467.172	47.469
31.4	-3.27431	74.8435	126.709	10.534	467.325	47.478
31.4167	-3.27522	73.6178	124.777	10.2341	467.365	47.4885
31.4333	-3.27278	75.245	127.301	9.74602	467.242	47.5028
31.45	-3.2711	74.3453	126.371	8.80364	467.336	47.5134
31.4667	-3.27003	74.1923	127.085	10.9136	467.401	47.5279
31.4833	-3.26744	74.7703	127.522	10.8707	467.253	47.5416
31.5	-3.26714	74.793	127.933	10.1029	467.25	47.5541
31.5167	-3.26942	75.2027	128.452	10.1095	467.216	47.571
31.5333	-3.26805	75.0018	128.378	7.89406	467.088	47.5866
31.55	-3.26347	75.3681	129.514	8.65944	467.093	47.6034
31.5667	-3.265	75.7841	130.684	9.15352	467.144	47.6243
31.5833	-3.26302	76.2837	131.098	10.8266	467.122	47.6472
31.6	-3.26225	75.8172	132.103	10.2573	467.172	47.6655
31.6167	-3.26195	76.5607	132.964	8.15041	467.146	47.6911
31.6333	-3.25874	76.7587	134.096	8.78273	467.011	47.7166
31.65	-3.25813	77.5488	135.263	10.9505	467.204	47.7415
31.6667	-3.2592	78.1313	137.181	9.59404	467.115	47.7695
31.6833	-3.25523	78.0538	136.935	11.3898	466.978	47.7992
31.7	-3.25447	78.987	139.287	11.0865	467.032	47.8292
31.7167	-3.25172	78.7862	139.721	11.1401	467.107	47.8654
31.7333	-3.25096	79.9911	142.593	11.5008	467.081	47.9009
31.75	-3.24898	80.3881	143.61	10.1727	467.125	47.9354
31.7667	-3.24852	81.0755	145.727	10.7938	467.133	47.972
31.7833	-3.24699	82.1189	147.752	10.5178	467.107	48.0134
31.8	-3.24242	82.7474	150.893	10.8439	467.115	48.0599
31.8167	-3.23875	83.0427	152.821	11.2861	467.109	48.1055
31.8333	-3.23448	84.2841	156.04	9.15703	467.124	48.1504
31.85	-3.2325	85.3318	157.712	9.77867	467.223	48.1983
31.8667	-3.2296	86.5112	161.352	9.91112	467.081	48.2528
31.8833	-3.23051	86.8234	163.929	10.1185	467.049	48.3057
31.9	-3.23219	88.4399	168.272	8.20702	467.067	48.3602
31.9167	-3.2296	89.1522	171.145	11.1008	467.168	48.4139
31.9333	-3.22334	90.6197	174.954	8.44658	467.057	48.474
31.95	-3.21632	91.8037	178.598	9.12849	467.156	48.5389
31.9667	-3.21205	93.635	183.853	9.21303	467.237	48.607
31.9833	-3.20625	98.0381	189.215	8.81798	467.126	48.6768
32	-3.20412	96.8005	193.543	9.7477	467.163	48.7435
32.0167	-3.19939	98.3785	197.692	11.8333	467.087	48.8143
32.0333	-3.19862	100.262	204.851	11.2873	467.019	48.8909
32.05	-3.1881	102.552	209.919	10.4493	467.186	48.9645
32.0667	-3.18123	103.693	216.104	10.4475	467.162	49.0441
32.0833	-3.17238	106.058	222.065	11.3989	467.034	49.125
32.1	-3.15788	107.777	228.332	9.95033	467.142	49.2059
32.1167	-3.14308	111.309	237.293	11.9079	467.259	49.2863
32.1333	-3.12996	112.759	244.364	10.3783	467.021	49.3749
32.15	-3.11699	115.306	252.563	11.8464	467.186	49.4605
32.1667	-3.1031	118.603	261.052	11.8501	467.159	49.5493
32.1833	-3.08708	120.672	269.18	10.4452	467.035	49.6413
32.2	-3.0706	123.098	277.363	12.2703	467.097	49.7335
32.2167	-3.05199	126.82	286.776	9.98497	467.101	49.8246
32.2333	-3.03383	130.074	298.055	10.5405	467.082	49.9151
32.25	-3.01094	132.519	305.865	12.5765	466.997	50.0062
32.2667	-2.98561	135.805	315.856	10.4696	467.107	50.1017
32.2833	-2.96211	138.771	326.784	9.39018	466.88	50.1983
32.3	-2.93495	141.972	336.076	10.7485	467.109	50.293
32.3167	-2.90047	145.411	346.845	11.1663	467.149	50.3851
32.3333	-2.87071	148.736	358.9	11.4536	467.012	50.481
32.35	-2.84035	152.654	370.206	10.8218	467.157	50.5737
32.3667	-2.8054	156.25	381.495	11.1437	467.162	50.671
32.3833	-2.76497	158.532	390.913	11.4649	467.045	50.7667
32.4	-2.72438	162.177	402.723	10.4421	467.124	50.862
32.4167	-2.68593	166.132	414.394	10.2335	467.117	50.9528
32.4333	-2.63939	169.885	425.981	10.6197	467.077	51.0452
32.45	-2.58995	172.562	436.428	10.7623	467.008	51.1355
32.4667	-2.53883	175.995	447.139	11.4602	466.825	51.2234
32.4833	-2.49199	179.791	459.62	10.9667	466.75	51.3088
32.5	-2.43904	182.945	470.941	10.9286	466.847	51.3932
32.5167	-2.38213	185.493	479.191	10.5769	466.964	51.4704
32.5333	-2.31926	189.257	491.38	10.2145	466.75	51.5485
32.55	-2.25899	192.625	502.473	11.5525	467.067	51.6326
32.5667	-2.19627	195.85	511.569	11.0818	467.066	51.7126
32.5833	-2.12822	198.545	520.657	10.8939	466.917	51.7847
32.6	-2.05467	200.97	529.662	11.5037	467.157	51.8621
32.6167	-1.9854	203.622	538.37	11.782	467.172	51.9329
32.6333	-1.91505	206.712	547.429	10.8308	467.207	52.0037
32.65	-1.84151	208.996	556.024	11.8232	467.21	52.0696
32.6667	-1.76369	210.908	561.932	11.5556	467.409	52.1302
32.6833	-1.68678	214.213	571.014	11.2789	467.346	52.1906
32.7	-1.61186	214.623	577.166	12.6987	467.503	52.2471
32.7167	-1.53328	217.974	583.295	10.7151	467.561	52.3034
32.7333	-1.4521	218.389	587.669	10.3574	467.467	52.3582
32.75	-1.37337	219.616	592.775	12.5086	467.634	52.4143
32.7667	-1.28975	221.218	597.426	11.0877	467.573	52.4612
32.7833	-1.20247	222.453	602.153	11.0191	467.406	52.5114
32.8	-1.11794	223.101	604.537	12.2935	467.447	52.5475
32.8167	-1.03691	224.715	608.088	11.8345	467.465	52.5912
32.8333	-0.956039	225.169	609.936	11.3732	467.347	52.6305
32.85	-0.876236	225.152	610.945	12.3435	467.414	52.6679
32.8667	-0.793839	225.635	613.3	11.8768	467.509	52.7024
32.8833	-0.717697	226.038	614.066	11.3499	467.327	52.7326
32.9	-0.641556	225.893	614.652	11.1997	467.555	52.7621
32.9167	-0.563431	225.332	613.908	10.6913	467.52	52.788
32.9333	-0.490494	225.893	613.951	11.9561	467.225	52.8133
32.95	-0.418167	226.1	615.842	11.847	467.476	52.833
32.9667	-0.342331	225.666	613.119	13.1171	467.536	52.8565
[truncated: 1,622 more rows]
