# Supplementary material for: Thermodynamically controlled multiphase separation of heterogeneous liquid crystal colloids
Source: Nat Commun. 2023 Aug 29;14:5277. doi: 10.1038/s41467-023-41054-7 (PMC10465492; doi:10.1038/s41467-023-41054-7)
Supplement: Supplementary file 11 — Source Data [file 41467_2023_41054_MOESM11_ESM.zip › Source data/Supplementary Figure 7_The size-exclusion chromatography/13-1-2022/han-4.xlsx]

## Sheet: Sample Details
Administrative Information
Export date	13. tammikuuta 2022 12:59:20
Culture name	fi-FI
Decimal separator	,
Workspace name	Leena
Workspace path	C:\ProgramData\Agilent Technologies\GPC\Workspaces\Leena\
File name	MDS_Aqueous_100122-0037.sample
Creation date	12. tammikuuta 2022 5:02:30
Created by	gpc-sec
Comments	Collected by Agilent GPC/SEC Software Version 1.1.3131.27789
Software version	Agilent GPC/SEC Software - 1.1.3131.27789
Sample Information
Sample name	han-4
Information
Sample type	Sample
Injection date	12. tammikuuta 2022
Vial number	1
Injection number	1
Injection volume (µL)	100
Concentration (mg/mL)	1
dn/dc (mL/g)	0.1
UV extinction coefficient [(mg/mL)-¹][cm-¹]	1
Mark-Houwink K ((10e-5) dL/g)	14.1
Mark-Houwink Alpha	0.7
Mp	100000
Analysed	No
Instrument Conditions
Eluent
Refractive index (RIU)	1
Set flow rate (mL/min)	1
LS Wavelength (nm)	658
Set temperature (°C)	20
Actual temperature (°C)	0
Actual flow rate (mL/min)	0
Column information
Data origin	Collected by Agilent GPC/SEC Software Version 1.1.3131.27789
Instrument name
Collection Parameters
Collected by	gpc-sec
Number of channels	6
Run length (mins)	60.0167
Delay time (secs)	0
Sampling interval (secs)	1
Number of data points	3601
DLS Parameters
Viscosity (cP)	0.0089
Correlator run time (secs)	5
Collection fraction	0
Channel Information
Channel ID	Detector type	Detector name	Detector units	Channel Information
1	RI	RI	mV
2	LS 15°	LS 15°	mV
3	LS 90°	LS 90°	mV
4	VS DP	VS DP	mV
5	VS IP	VS IP	mV
6	UV 280nm	UV 280nm	mV

## Sheet: Raw Data
Collection Parameters
Collected by	gpc-sec
Number of channels	6
Run length (mins)	60.0167
Delay time (secs)	0
Sampling interval (secs)	1
Number of data points	3601
DLS Parameters
Viscosity (cP)	0.0089
Correlator run time (secs)	5
Collection fraction	0
Channel Information
Channel ID	Detector type	Detector name	Detector units	Channel Information
1	RI	RI	mV
2	LS 15°	LS 15°	mV
3	LS 90°	LS 90°	mV
4	VS DP	VS DP	mV
5	VS IP	VS IP	mV
6	UV 280nm	UV 280nm	mV
Raw Data
RT (mins)	Response Trace 1	Response Trace 2	Response Trace 3	Response Trace 4	Response Trace 5	Response Trace 6
0	-3.90358	59.4546	92.1983	9.70955	466.906	45.5402
0.0166667	-3.98827	59.3703	92.0159	9.4175	466.759	45.2084
0.0333333	-4.09523	59.7248	92.1858	10.4958	460.739	44.8348
0.05	-4.21852	59.6404	92.2324	9.99275	455.213	44.4134
0.0666667	-4.35707	59.5211	92.2077	10.2251	449.148	43.9471
0.0833333	-4.51393	59.4375	92.1327	10.3152	442.994	43.4373
0.1	-4.6862	59.4395	92.0809	10.4362	439.064	42.8748
0.116667	-4.87587	59.4141	91.8731	9.20235	437.264	42.2726
0.133333	-5.09743	59.6728	92.4246	9.94621	437.532	41.6149
0.15	-5.34889	59.4437	92.0472	9.8896	439.968	40.9071
0.166667	-5.63988	59.4459	92.0332	9.84245	443.422	40.1403
0.183333	-5.97664	59.4521	91.9943	9.99626	447.512	39.3089
0.2	-6.35841	59.3063	91.8284	9.78584	451.878	38.408
0.216667	-6.80077	59.6511	92.2112	9.75014	456.278	37.4313
0.233333	-7.30934	59.7013	92.4192	9.81392	460.108	36.3747
0.25	-7.89803	59.4474	92.1473	9.76982	463.439	35.2288
0.266667	-8.55858	59.3086	91.7724	9.49028	466.368	33.9976
0.283333	-9.30656	59.6133	92.2161	9.44496	469.006	32.6794
0.3	-10.1603	59.5315	92.2753	9.48555	471.096	31.2727
0.316667	-11.1108	59.4112	91.8742	10.0578	472.491	29.7746
0.333333	-12.1763	59.3998	91.9625	9.38896	473.261	28.1892
0.35	-13.3637	59.4859	91.8275	9.16786	473.542	26.5215
0.366667	-14.6812	59.4602	92.0087	9.40025	473.679	24.7822
0.383333	-16.134	59.5211	92.0861	8.825	473.403	22.9748
0.4	-17.7296	59.6397	92.1714	9.41216	473.012	21.1059
0.416667	-19.4726	59.4854	92.0852	9.14635	472.748	19.1833
0.433333	-21.3824	59.5947	92.0838	9.25072	472.337	17.2207
0.45	-23.4505	59.3903	91.8618	9.10698	471.777	15.2201
0.466667	-25.6876	59.3978	92.0994	8.99071	471.38	13.2015
0.483333	-28.0973	59.4051	91.9663	8.657	470.871	11.1643
0.5	-30.6896	59.4297	92.0715	8.51936	470.316	9.11949
0.516667	-33.4589	59.6192	92.017	9.13323	469.82	7.08244
0.533333	-36.4063	59.6207	92.024	8.79341	469.573	5.06584
0.55	-39.2155	59.6804	92.0307	8.79173	469.152	3.03612
0.566667	-42.5051	59.5014	91.982	8.63792	468.879	1.68419
0.583333	-45.9747	59.6003	92.0135	8.94066	468.685	1.6848
0.6	-49.6102	59.4302	91.8446	8.74764	468.519	1.68571
0.616667	-53.4019	59.3888	91.8021	8.10204	468.412	1.68556
0.633333	-57.3469	59.474	91.9053	8.31718	468.239	1.6877
0.65	-61.4365	59.4636	91.852	7.87025	468.105	1.68434
0.666667	-65.6484	59.3436	91.7863	8.00911	468.097	1.68495
0.683333	-69.9787	59.5539	91.9039	8.12233	467.97	1.68465
0.7	-74.4053	59.3118	91.6763	8.24745	467.777	1.68709
0.716667	-78.9085	59.4906	92.0335	7.73018	467.716	1.68633
0.733333	-83.4625	59.4259	91.8891	8.20931	467.578	1.68465
0.75	-88.0573	59.2049	91.6729	7.10136	467.622	1.68571
0.766667	-92.6737	59.4022	91.8789	7.5251	467.608	1.68373
0.783333	-97.2851	59.3726	91.8256	7.87788	467.517	1.68541
0.8	-101.862	59.4326	92.1354	7.79869	467.484	1.68404
0.816667	-106.388	59.3639	91.8963	7.14363	467.459	1.68571
0.833333	-110.836	59.2837	91.6801	7.69432	467.398	1.68526
0.85	-115.185	59.5045	92.0165	9.84245	467.364	1.68739
0.866667	-119.41	59.4589	91.9244	9.93309	467.289	1.68556
0.883333	-123.495	59.4143	91.7437	8.7542	467.174	1.68602
0.9	-127.409	59.4277	91.7996	8.82332	467.118	1.68556
0.916667	-131.14	59.3757	91.7336	8.94005	467.066	1.68694
0.933333	-134.661	59.4062	91.9044	8.54378	467.001	1.68739
0.95	-137.964	59.3426	91.7022	8.62129	466.961	1.68404
0.966667	-141.035	59.3705	91.7407	9.26979	466.876	1.68541
0.983333	-143.849	59.5005	91.8705	8.9138	466.818	1.68587
1	-146.401	59.3536	91.6386	9.43245	466.867	1.68877
1.01667	-148.686	59.6487	92.216	8.82393	466.795	1.68526
1.03333	-150.69	59.3246	91.7065	9.13506	466.723	1.68449
1.05	-152.409	59.5608	92.0072	9.33342	466.726	1.68541
1.06667	-153.842	59.4161	91.7873	8.34877	466.803	1.6877
1.08333	-154.989	59.4349	92.0351	8.86971	466.828	1.68739
1.1	-155.85	59.3562	91.8684	18.7493	466.674	1.68709
1.11667	-156.427	59.4396	92.0319	17.5578	466.876	1.68434
1.13333	-156.726	59.3009	91.7474	7.24678	466.805	1.68709
1.15	-156.752	59.4141	91.932	8.00484	466.779	1.68602
1.16667	-156.503	59.2785	91.8504	7.05238	466.855	1.68571
1.18333	-155.997	59.3404	91.8348	7.76894	467.067	1.68495
1.2	-155.239	59.3272	91.8324	6.7234	466.906	1.68495
1.21667	-154.242	59.3258	91.8836	7.22466	467.051	1.68663
1.23333	-153.019	59.3412	92.021	7.04765	467.035	2.62108
1.25	-151.578	59.4161	91.8925	6.7144	467.08	4.01405
1.26667	-149.936	59.3092	92.0207	6.35155	467.022	5.3791
1.28333	-148.106	59.2385	91.8444	6.88606	466.959	6.73927
1.3	-146.093	59.3487	91.9015	6.41762	466.992	8.09166
1.31667	-143.916	59.3951	92.2337	6.09047	467.009	9.43764
1.33333	-141.593	59.3795	91.9415	6.48979	466.972	10.7627
1.35	-139.135	59.4016	92.1682	5.69649	466.903	12.0808
1.36667	-136.556	59.2146	91.7609	5.81856	467.024	13.381
1.38333	-133.858	59.4271	91.8617	5.58495	466.967	14.6627
1.4	-131.065	59.4064	92.0457	5.0312	466.95	15.9193
1.41667	-128.194	59.2901	91.7727	5.90858	467.027	17.1593
1.43333	-125.247	59.2973	91.791	5.33226	467.037	18.3759
1.45	-122.24	59.4914	91.9709	5.11879	467.037	19.5686
1.46667	-119.187	59.4759	92.1471	5.28389	467.023	20.7343
1.48333	-116.09	59.3848	91.9825	4.45366	467.04	21.874
1.5	-112.967	59.6165	92.2608	4.93584	467.021	22.9829
1.51667	-109.823	59.4166	92.176	4.98421	467.05	24.073
1.53333	-106.666	59.4642	92.2829	5.00145	467.017	25.1307
1.55	-103.505	59.3884	92.0388	4.77852	467.002	26.1587
1.56667	-100.352	59.3111	92.0469	4.78691	466.995	27.1578
1.58333	-97.2157	59.2861	91.9935	4.43642	466.969	28.1265
1.6	-94.0969	59.4651	92.0202	4.23195	467.034	29.0669
1.61667	-91.3128	59.6023	92.5608	4.76601	467.017	29.9784
1.63333	-88.2464	59.3906	92.2025	3.98933	467.088	30.8599
1.65	-85.2165	59.246	91.8949	7.14714	467.177	31.712
1.66667	-82.2257	59.4164	92.2167	6.73714	467.13	32.5381
1.68333	-79.2774	59.4041	92.1059	5.76134	467.059	33.3295
1.7	-76.3758	59.5814	92.3129	5.99617	467.152	34.0923
1.71667	-73.5229	59.2675	91.8652	7.02019	467.163	34.831
1.73333	-70.7241	59.4099	92.2419	7.04704	467.102	35.5375
1.75	-67.9903	59.3989	92.1247	7.15797	467.168	36.2103
1.76667	-65.3121	59.3664	92.0603	6.80504	467.219	36.865
1.78333	-62.6955	59.2732	91.8972	7.01546	467.169	37.4854
1.8	-60.1365	59.4895	92.0779	6.50291	467.135	38.0784
1.81667	-57.6482	59.4888	92.1549	6.51833	467.26	38.644
1.83333	-55.2219	59.3064	91.9166	6.90819	467.351	39.1863
1.85	-52.8645	59.5748	92.1722	6.11549	467.269	39.7065
1.86667	-50.5741	59.5655	92.2198	6.76567	467.235	40.1926
1.88333	-48.3555	59.4412	92.013	6.80626	467.217	40.659
1.9	-46.2069	59.374	91.9614	7.29973	467.281	41.0998
1.91667	-44.1245	59.3545	91.8754	6.46767	467.263	41.5195
1.93333	-42.1099	59.3102	92.0126	6.82838	467.225	41.9134
1.95	-40.1582	59.602	92.1534	5.7769	467.245	42.2916
1.96667	-38.2859	59.492	92.1685	6.21025	467.318	42.6466
1.98333	-36.48	59.3792	91.9018	5.84297	467.263	42.9751
2	-34.7396	59.5448	91.9494	16.1117	467.258	43.2906
2.01667	-33.065	59.4688	92.0532	6.75148	467.38	43.5845
2.03333	-31.4574	59.3537	91.9448	5.78941	467.394	43.8651
2.05	-29.9155	59.5358	92.172	6.22932	467.297	44.1198
2.06667	-28.4356	59.5568	92.1673	5.4258	467.241	44.3598
2.08333	-27.0261	59.4653	92.2413	5.70244	467.377	44.5863
2.1	-25.6812	59.5153	92.1085	5.70946	467.361	44.8008
2.11667	-24.3906	59.4656	92.1766	5.0724	467.307	44.997
2.13333	-23.1579	59.56	92.3238	4.51866	467.398	45.1835
2.15	-21.9845	59.5443	92.1914	4.69688	467.333	45.3588
2.16667	-20.8726	59.4642	92.0144	4.99123	467.358	45.5178
2.18333	-19.8139	59.445	91.9096	6.02364	467.395	45.6709
2.2	-18.8096	59.6246	92.4944	5.43358	467.399	45.8096
2.21667	-17.8635	59.3961	92.0367	5.4348	467.581	45.9393
2.23333	-16.9646	59.4151	91.9323	4.92867	467.472	46.0561
2.25	-16.1134	59.67	92.2906	5.58907	467.462	46.1694
2.26667	-15.3147	59.5985	92.3299	4.84047	467.415	46.2742
2.28333	-14.5533	59.385	92.1894	5.34477	467.449	46.3709
2.3	-13.8457	59.7158	92.0791	4.62593	467.396	46.4585
2.31667	-13.1728	59.6154	92.4848	4.87923	467.494	46.544
2.33333	-12.5378	59.3253	91.8893	4.43871	467.538	46.618
2.35	-11.9505	59.4218	92.0063	4.54308	467.471	46.6891
2.36667	-11.3934	59.5525	92.2152	4.97337	467.592	46.7533
2.38333	-10.8746	59.3578	92.0829	4.73915	467.432	46.8151
2.4	-10.3881	59.4366	92.1973	4.82613	467.485	46.8783
2.41667	-9.93599	59.3659	91.9662	4.09126	467.58	46.9291
2.43333	-9.50966	59.4111	92.1864	4.19731	467.547	46.9753
2.45	-9.11186	59.2448	91.8014	4.12468	467.409	47.0225
2.46667	-8.74291	59.4567	92.1188	4.00246	467.496	47.0655
2.48333	-8.3976	59.5211	92.2732	3.96309	467.461	47.1023
2.5	-8.07655	59.4236	92.1067	3.47145	467.512	47.1378
2.51667	-7.77428	59.4244	92.1581	3.7014	467.458	47.169
2.53333	-7.48985	59.3491	91.8449	3.94768	467.468	47.1996
2.55	-7.23305	59.2956	91.8198	2.20421	467.382	47.2311
2.56667	-6.99348	59.2625	91.9907	4.03999	467.537	47.2567
2.58333	-6.76445	59.3563	92.1627	3.34679	467.535	47.2837
2.6	-6.55815	59.3647	91.9337	3.18535	467.437	47.308
2.61667	-6.36086	59.3375	91.8238	3.67516	467.477	47.3328
2.63333	-6.1808	59.535	92.2999	3.45528	467.429	47.3508
2.65	-6.01387	59.3208	91.8733	3.34984	467.385	47.3702
2.66667	-5.85884	59.1669	91.6773	3.46245	467.586	47.3849
2.68333	-5.72807	59.246	91.764	3.6692	467.461	47.4014
2.7	-5.59334	59.4935	91.9407	2.94151	467.473	47.4169
2.71667	-5.4731	59.3702	92.0149	3.31459	467.713	47.4331
2.73333	-5.35149	59.4561	91.97	2.59819	467.788	47.4441
2.75	-5.24345	59.4006	92.0301	2.59636	467.763	47.4615
2.76667	-5.14992	59.632	92.3832	2.45399	467.828	47.4717
2.78333	-5.05791	59.4195	92.2169	2.55043	467.695	47.4818
2.8	-4.97215	59.2741	91.8804	2.20955	467.738	47.4906
2.81667	-4.88792	59.5191	92.3298	2.16179	467.798	47.5044
2.83333	-4.81194	59.5298	92.1706	2.23106	467.797	47.5127
2.85	-4.739	59.3136	91.9154	1.78093	467.596	47.5208
2.86667	-4.68056	59.3728	92.0918	1.84364	467.756	47.5301
2.88333	-4.62227	59.4314	92.0831	1.93947	467.783	47.5359
2.9	-4.56413	59.3594	91.9495	1.93245	467.668	47.543
2.91667	-4.50935	59.3815	91.9314	1.49788	467.708	47.551
2.93333	-4.4619	59.5165	92.2639	1.73805	467.64	47.5576
2.95	-4.41521	59.3287	91.881	1.50078	467.618	47.5645
2.96667	-4.37157	59.2815	91.8093	1.58607	467.687	47.5732
2.98333	-4.33052	59.6619	92.4229	1.51756	467.651	47.5785
3	-4.2968	59.5651	92.2692	1.22368	467.57	47.5834
3.01667	-4.26247	59.251	91.8485	1.57234	467.516	47.584
3.03333	-4.22295	59.4065	91.9659	1.3047	467.581	47.5924
3.05	-4.1906	59.3247	91.9877	0.829086	467.411	47.5939
3.06667	-4.16267	59.5028	92.047	0.759354	467.613	47.5991
3.08333	-4.13292	59.5855	92.3075	0.691452	467.654	47.6014
3.1	-4.10881	59.3029	92.0608	-0.742569	467.396	47.6049
3.11667	-4.08485	59.3543	91.8259	1.00792	467.577	47.6096
3.13333	-4.06059	59.4732	92.1966	-0.143509	467.579	47.6159
3.15	-4.03526	59.2216	91.8205	0.0417328	467.399	47.6185
3.16667	-4.01436	59.3443	91.9703	-0.497513	467.553	47.6221
3.18333	-3.99452	59.4889	92.1641	-0.406876	467.609	47.6267
3.2	-3.97957	59.2542	91.9125	-0.125046	467.617	47.631
3.21667	-3.96538	59.3108	91.919	-0.394974	467.667	47.6333
3.23333	-3.94936	59.2667	91.7663	0.112076	467.573	47.6353
3.25	-3.93074	59.3189	91.9543	0.00358582	467.656	47.6354
3.26667	-3.91304	59.4935	92.0118	-0.662613	467.714	47.6379
3.28333	-3.89961	59.5629	92.0748	-0.308609	467.762	47.6382
3.3	-3.88618	59.3359	91.9531	0.454788	467.622	47.64
3.31667	-3.87138	59.3983	91.961	0.225296	467.701	47.6431
3.33333	-3.85979	59.3229	91.9749	-0.837326	467.733	47.6467
3.35	-3.8485	59.5583	92.2335	-0.298996	467.64	47.6504
3.36667	-3.83827	59.3035	91.8642	-1.07155	467.612	47.6553
3.38333	-3.82469	59.3322	92.0313	-1.58531	467.754	47.6554
3.4	-3.81477	59.4575	92.1641	-1.56563	467.543	47.6557
3.41667	-3.80196	59.6886	92.2446	0.928116	467.772	47.6566
3.43333	-3.79219	59.6169	92.4325	-1.21758	467.736	47.6575
3.45	-3.78456	59.5576	92.1645	-1.41609	467.597	47.6571
3.46667	-3.77541	59.2994	91.767	-1.51863	467.81	47.6618
3.48333	-3.76793	59.4561	92.1546	-0.712051	467.8	47.6617
3.5	-3.75923	59.2689	91.7429	-1.85707	467.532	47.6672
3.51667	-3.75206	59.5652	92.1293	-1.67061	467.76	47.6682
3.53333	-3.74123	59.4076	92.0342	-1.99898	467.834	47.6714
3.55	-3.73497	59.3336	91.988	-2.1122	467.789	47.6722
3.56667	-3.72398	59.4791	92.0725	-2.38579	467.85	47.6757
3.58333	-3.7252	59.4416	92.015	-2.32979	467.822	47.6756
3.6	-3.71925	59.4099	92.0815	-2.94853	467.716	47.6785
3.61667	-3.71193	59.327	91.852	-3.04558	467.887	47.6794
3.63333	-3.70918	59.2126	91.8166	-3.37227	467.821	47.6774
3.65	-3.70689	59.4563	92.1058	-3.45985	467.8	47.6774
3.66667	-3.70003	59.6215	92.1647	-3.07549	467.835	47.682
3.68333	-3.69377	59.2742	91.9274	-2.99614	467.79	47.6809
3.7	-3.68706	59.474	92.1139	-3.42659	467.754	47.6777
3.71667	-3.68691	59.2555	91.9437	-5.00313	467.796	47.681
3.73333	-3.67577	59.2611	91.8826	-3.90938	467.812	47.683
3.75	-3.66783	59.497	92.0074	-4.04167	467.693	47.6826
3.76667	-3.66722	59.3542	91.9187	-5.44884	467.886	47.6839
3.78333	-3.66341	59.2985	92.0113	-4.13933	467.88	47.6835
3.8	-3.65715	59.4746	92.2106	-4.34258	467.622	47.6844
3.81667	-3.6544	59.5821	92.0994	-4.05113	467.815	47.6896
3.83333	-3.64769	59.3868	91.8211	-4.42909	467.867	47.6925
3.85	-3.64204	59.3234	91.9376	-4.95476	467.642	47.6901
3.86667	-3.63884	59.3292	92.0168	-6.54152	467.757	47.6887
3.88333	-3.63182	59.3444	91.9824	-4.45107	467.714	47.6887
3.9	-3.62282	59.8418	92.6113	-4.63112	467.736	47.685
3.91667	-3.62816	59.4549	91.9743	-4.75746	467.891	47.6911
3.93333	-3.62312	59.6365	92.4148	-5.27123	467.83	47.6928
3.95	-3.61244	59.5399	92.129	-4.75029	467.722	47.692
3.96667	-3.61061	59.331	91.9134	-5.0782	467.896	47.6958
3.98333	-3.60512	59.5011	92.0393	-4.91905	467.882	47.693
4	-3.60008	59.2889	91.9314	-5.3553	467.702	47.698
4.01667	-3.59947	59.3562	91.8838	-5.04829	467.761	47.7006
4.03333	-3.59932	59.2213	91.7696	-4.99657	467.841	47.6986
4.05	-3.59673	59.5774	92.1806	-5.63606	467.803	47.6998
4.06667	-3.58696	59.4735	91.9636	-6.5551	467.836	47.6997
4.08333	-3.58742	59.3583	91.9767	-6.00685	467.9	47.6974
4.1	-3.58727	59.4235	92.0124	-5.87563	467.684	47.6987
4.11667	-3.58788	59.3545	92.0171	-6.23695	467.903	47.7007
4.13333	-3.58391	59.3884	91.8804	-6.31966	467.807	47.7026
4.15	-3.57887	59.4691	92.1549	-6.73103	467.711	47.7036
4.16667	-3.57735	59.3142	91.8307	-6.54442	467.922	47.7021
4.18333	-3.57246	59.3368	92.0785	-6.71608	467.799	47.705
4.2	-3.56804	59.5969	92.0792	-6.21788	467.631	47.7045
4.21667	-3.57063	59.34	91.9471	-8.71101	467.833	47.7093
4.23333	-3.57079	59.4204	92.1758	-6.34712	467.885	47.7076
4.25	-3.5714	59.3484	91.9436	-6.70723	467.794	47.7078
4.26667	-3.56941	59.5606	92.2207	-7.66029	467.737	47.7099
4.28333	-3.56621	59.521	92.0312	-6.09139	467.781	47.7049
4.3	-3.56529	59.3963	92.1719	-8.73726	467.778	47.7052
4.31667	-3.56407	59.41	92.1034	-7.17796	467.897	47.7085
4.33333	-3.56163	59.472	92.0281	-6.78291	467.893	47.7122
4.35	-3.55858	59.2843	91.7799	-6.86211	467.825	47.7099
4.36667	-3.55415	59.3664	91.8148	-7.41402	467.91	47.7131
4.38333	-3.54942	59.2902	91.7542	-7.87483	467.81	47.7113
4.4	-3.54591	59.3893	92.1092	-8.60802	467.759	47.7146
4.41667	-3.54546	59.479	92.0408	-6.94801	467.818	47.7152
4.43333	-3.545	59.3613	92.086	-7.38899	467.92	47.7139
4.45	-3.54759	59.5013	92.1508	-8.12401	467.919	47.712
4.46667	-3.54454	59.3423	92.0202	-9.07112	467.824	47.7096
4.48333	-3.53645	59.3006	91.9123	-7.69356	468.087	47.7113
4.5	-3.53706	59.4695	92.1574	-9.12056	468.036	47.7097
4.51667	-3.5392	59.5135	92.3431	-8.63716	468.113	47.7108
4.53333	-3.53996	59.2709	91.7638	-10.0426	468.038	47.7135
4.55	-3.53493	59.2681	91.9518	-8.38081	468.19	47.7132
4.56667	-3.53661	59.4552	92.1258	-8.72185	468.112	47.7163
4.58333	-3.53447	59.3617	91.986	-9.62364	468.133	47.7154
4.6	-3.53035	59.3867	91.9833	-10.3049	467.99	47.7175
4.61667	-3.52959	59.37	91.9927	-10.377	468.055	47.7166
4.63333	-3.5331	59.3841	92.0231	-9.69276	468.032	47.7157
4.65	-3.5305	59.3786	91.9189	-8.89229	467.887	47.716
4.66667	-3.52974	59.3508	91.8487	-9.84062	467.931	47.7151
4.68333	-3.52943	59.6505	92.0011	-8.9167	467.904	47.7142
4.7	-3.52898	59.3243	91.8333	-10.5654	467.864	47.7146
4.71667	-3.5276	59.2864	92.0271	-9.6003	467.93	47.7137
4.73333	-3.52455	59.4447	92.1175	-10.3388	467.876	47.7149
4.75	-3.5183	59.4729	92.0965	-8.78136	468.08	47.7177
4.76667	-3.51997	59.3351	91.8504	-9.49013	467.988	47.7169
4.78333	-3.51982	59.3885	92.0867	-9.28154	467.978	47.7189
4.8	-3.51982	59.4131	92.1081	-9.23088	468.128	47.7175
4.81667	-3.52135	59.4344	91.956	-8.99422	468.122	47.7189
4.83333	-3.51982	59.4941	92.08	-9.3882	468.124	47.7183
4.85	-3.52028	59.5484	92.1738	1.48537	468.114	47.7221
4.86667	-3.52226	59.3897	92.0699	0.29686	468.019	47.7203
4.88333	-3.52242	59.3044	91.9614	-0.901718	468.173	47.7207
4.9	-3.52303	59.3771	91.9611	-1.79817	468.086	47.7204
4.91667	-3.51799	59.3772	92.0116	-0.381851	468.019	47.7187
4.93333	-3.51875	59.2953	91.8928	-1.0006	468.02	47.7181
4.95	-3.5154	59.4759	92.2262	-0.882645	468.032	47.7203
4.96667	-3.51357	59.4268	92.2295	-2.08656	468.139	47.7178
4.98333	-3.5067	59.4253	92.1673	-1.64497	468.198	47.7178
5	-3.50914	59.3397	91.9041	-2.70653	468.12	47.7145
5.01667	-3.50792	59.3427	91.9987	-2.49367	468.189	47.7169
5.03333	-3.50517	59.4077	92.059	-2.79167	468.205	47.7163
5.05	-3.50502	59.6696	92.2518	-4.07799	468.177	47.718
5.06667	-3.50746	59.379	92.1282	-3.0558	468.228	47.7203
5.08333	-3.50639	59.4422	91.9128	-2.82158	468.272	47.7215
5.1	-3.50731	59.452	92.2036	-3.01826	468.135	47.7226
5.11667	-3.5067	59.3815	91.8983	-3.13927	468.094	47.7213
5.13333	-3.50426	59.193	91.5817	-4.06303	468.205	47.72
5.15	-3.49937	59.5103	92.2288	-3.75023	468.131	47.7192
5.16667	-3.50182	59.3781	91.9851	-6.18919	468.222	47.7189
5.18333	-3.50121	59.5756	92.201	-4.22997	468.13	47.719
5.2	-3.49754	59.4569	92.0896	-3.7925	468.186	47.7189
5.21667	-3.49297	59.2219	91.7884	-5.3791	468.171	47.7241
5.23333	-3.49159	59.3847	91.8737	-4.29787	468.042	47.72
5.25	-3.49251	59.2779	91.9192	-3.6512	468.053	47.7198
5.26667	-3.48946	59.418	91.9421	-4.91188	468.074	47.7219
5.28333	-3.4922	59.587	92.0202	-5.99007	468.142	47.7221
5.3	-3.48686	59.3465	91.9387	-4.69551	468.18	47.7206
5.31667	-3.48778	59.4837	92.003	-5.82497	468.208	47.7221
5.33333	-3.48595	59.4283	91.8407	-6.15822	468.197	47.7238
5.35	-3.48381	59.3816	91.7747	-5.82085	468.168	47.7242
5.36667	-3.48412	59.5326	92.0794	-5.40123	468.183	47.7261
5.38333	-3.48427	59.4137	92.017	-3.47237	468.371	47.7297
5.4	-3.47984	59.3745	91.9733	-5.82924	468.405	47.7311
5.41667	-3.47694	59.161	91.6203	-5.30937	468.333	47.728
5.43333	-3.47725	59.3359	91.8952	-6.06529	468.364	47.7265
5.45	-3.47267	59.4515	92.1532	-6.01692	468.34	47.7262
5.46667	-3.46962	59.412	91.9907	-6.63261	468.245	47.7259
5.48333	-3.47267	59.2666	91.7892	-6.52245	468.19	47.7259
5.5	-3.46977	59.3598	91.7518	-6.05446	468.156	47.7239
5.51667	-3.46947	59.3598	91.9306	-7.04567	468.171	47.7247
5.53333	-3.47099	59.5333	92.1792	-6.213	468.234	47.7233
5.55	-3.47588	59.3232	92.0043	-6.38527	468.261	47.7242
5.56667	-3.47572	59.2577	91.7109	-6.59691	468.126	47.7276
5.58333	-3.47282	59.309	91.7298	-7.60719	468.253	47.729
5.6	-3.47664	59.4248	91.9767	-7.51595	468.276	47.728
5.61667	-3.47633	59.5611	92.2311	-6.48491	468.221	47.727
5.63333	-3.47298	59.2916	91.9849	-7.87178	468.135	47.727
5.65	-3.47008	59.5214	92.178	-7.27943	468.265	47.7242
5.66667	-3.4687	59.4077	92.1203	-8.69972	468.188	47.7248
5.68333	-3.46901	59.2963	91.9744	-7.49275	468.193	47.7253
5.7	-3.46519	59.3375	92.0347	-8.58177	468.274	47.7262
5.71667	-3.46397	59.3342	91.8041	-7.97081	468.293	47.7247
5.73333	-3.4623	59.3221	91.8592	-7.28294	468.334	47.7259
5.75	-3.46062	59.8748	92.7323	-7.88368	468.281	47.7277
5.76667	-3.46397	59.2681	91.7699	-8.2795	468.269	47.727
5.78333	-3.46428	59.3613	91.9437	-7.61726	468.304	47.7262
5.8	-3.46535	59.2266	91.7881	-8.4214	468.266	47.7259
5.81667	-3.46581	59.262	91.7156	-8.62938	468.265	47.728
5.83333	-3.46474	59.2043	91.6283	-8.06679	468.255	47.7251
5.85	-3.46046	59.4039	91.9265	-8.4893	468.344	47.7213
5.86667	-3.4594	59.3073	91.7451	-8.56026	468.183	47.7212
5.88333	-3.46031	59.3906	92.1148	-9.03526	468.255	47.7212
5.9	-3.45879	59.2712	91.7823	-8.7075	468.209	47.7262
5.91667	-3.45375	59.7062	92.4543	-8.40233	468.187	47.7232
5.93333	-3.45192	59.259	92.0176	-9.7863	468.315	47.7274
5.95	-3.44856	59.5721	92.1931	-10.4557	468.322	47.723
5.96667	-3.44673	59.2727	91.8552	-8.83797	468.339	47.7299
5.98333	-3.45161	59.3797	92.0243	-9.11934	468.382	47.7267
6	-3.45284	59.3813	91.9206	-8.78258	468.448	47.7267
6.01667	-3.44963	59.4511	92.215	-8.38387	468.336	47.7267
6.03333	-3.44872	59.3719	92.0625	-10.38	468.44	47.7305
6.05	-3.451	59.537	92.0678	-8.6657	468.427	47.7284
6.06667	-3.45116	59.4584	92.1232	-10.4151	468.459	47.7287
6.08333	-3.44841	59.4346	91.9994	-9.24934	468.374	47.7264
6.1	-3.44749	59.311	91.8394	-9.58778	468.545	47.7253
6.11667	-3.44475	59.2516	91.8221	-11.2145	468.385	47.7242
6.13333	-3.44444	59.385	91.9686	-9.27437	468.502	47.7264
6.15	-3.44093	59.3603	92.0165	-11.4654	468.405	47.7251
6.16667	-3.43788	59.4373	92.04	-9.356	468.42	47.7274
6.18333	-3.43849	59.4053	91.9926	-9.74876	468.429	47.7274
6.2	-3.44093	59.394	91.8618	-9.86198	468.47	47.725
6.21667	-3.44368	59.3046	92.0333	-9.80309	468.412	47.7235
6.23333	-3.44093	59.3069	91.755	-11.426	468.503	47.7238
6.25	-3.44048	59.4036	91.8317	-10.1905	468.463	47.7253
6.26667	-3.44063	59.3496	91.9445	-12.0132	468.383	47.7279
6.28333	-3.44185	59.4018	91.858	-10.0224	468.42	47.7276
6.3	-3.44414	59.2507	91.8852	-10.5433	468.394	47.7248
6.31667	-3.4391	59.3285	91.8006	-10.5827	468.332	47.7222
6.33333	-3.43987	59.4521	91.9999	-10.5213	468.387	47.7247
6.35	-3.44048	59.5391	92.1053	-9.62486	468.434	47.7265
6.36667	-3.44002	59.5448	92.0928	-9.96513	468.412	47.7262
6.38333	-3.442	59.5258	91.9598	-10.0748	468.349	47.7248
6.4	-3.44032	59.2486	91.8166	-10.5117	468.301	47.7232
6.41667	-3.43864	59.3624	92.0419	-11.088	468.339	47.7241
6.43333	-3.44536	59.3009	91.8867	-10.9713	468.436	47.7229
6.45	-3.44261	59.3726	91.7439	-10.5939	468.446	47.7215
6.46667	-3.44017	59.2889	91.7613	-10.6684	468.323	47.7215
6.48333	-3.44276	59.4392	92.0026	-11.457	468.419	47.7251
6.5	-3.44246	59.3725	92.0799	-10.653	468.344	47.7261
6.51667	-3.44109	59.3253	91.8215	-10.8062	468.316	47.7265
6.53333	-3.43925	59.3209	91.8444	-10.7716	468.363	47.7293
6.55	-3.442	59.2922	91.8096	-11.9363	468.361	47.7267
6.56667	-3.43803	59.3841	92.0066	-10.8491	468.317	47.7253
6.58333	-3.43498	59.4373	92.0213	-10.4848	468.425	47.7287
6.6	-3.43758	59.4067	91.9662	-11.6096	468.406	47.73
6.61667	-3.43788	59.4167	91.8569	-11.5137	468.381	47.7306
6.63333	-3.43697	59.259	91.7919	-11.2568	468.363	47.7341
6.65	-3.43468	59.548	92.1137	-11.1971	468.431	47.7293
6.66667	-3.43758	59.5136	92.4465	-11.5501	468.345	47.7296
6.68333	-3.43773	59.3403	91.8816	-10.8134	468.468	47.7277
6.7	-3.43834	59.28	91.7519	-11.5226	468.435	47.7276
6.71667	-3.43361	59.4492	91.8969	-11.0886	468.311	47.7267
6.73333	-3.42796	59.4898	91.9288	-11.6764	468.3	47.7265
6.75	-3.42842	59.5033	91.9041	-11.5757	468.386	47.7276
6.76667	-3.42705	59.3011	91.9096	-11.6984	468.181	47.7294
6.78333	-3.42812	59.4067	91.9013	-13.0396	468.259	47.7271
6.8	-3.42659	59.3853	92.0863	-11.6079	468.244	47.7284
6.81667	-3.42751	59.4627	92.0423	-11.6668	468.175	47.7291
6.83333	-3.42827	59.3314	91.8723	-12.9644	468.327	47.7279
6.85	-3.42171	59.3278	91.8252	-11.9666	468.348	47.7299
6.86667	-3.4243	59.2571	91.6802	-11.7884	468.288	47.7308
6.88333	-3.42537	59.3673	91.8748	-11.4368	468.393	47.7314
6.9	-3.42415	59.3226	91.912	-12.36	468.412	47.7317
6.91667	-3.42522	59.4474	91.9857	-13.0015	468.395	47.7348
6.93333	-3.42461	59.5751	92.2921	-11.95	468.483	47.7297
6.95	-3.42232	59.3057	91.8209	-11.6167	468.539	47.7274
6.96667	-3.41774	59.3238	91.8053	-13.5372	468.337	47.7284
6.98333	-3.41866	59.2959	91.8055	-11.95	468.327	47.7271
7	-3.41606	59.3519	91.8804	-11.8124	468.428	47.7229
7.01667	-3.41652	59.3879	91.9022	-11.5458	468.311	47.7256
7.03333	-3.41698	59.2692	91.8415	-12.5144	468.35	47.7277
7.05	-3.41545	59.508	92.1252	-12.158	468.219	47.7284
7.06667	-3.41713	59.1886	91.6241	-13.4669	468.128	47.7293
7.08333	-3.41057	59.4689	92.0243	-11.8684	468.271	47.729
7.1	-3.41423	59.3774	91.8771	-12.1407	468.255	47.7273
7.11667	-3.41698	59.4846	91.9196	-11.9857	468.073	47.7238
7.13333	-3.41698	59.3305	91.8763	-12.4935	468.263	47.7239
7.15	-3.42064	59.3781	91.8704	-11.9941	468.287	47.727
7.16667	-3.41454	59.3566	91.9143	-12.1336	468.175	47.7239
7.18333	-3.41576	59.2077	91.7172	-11.9387	468.231	47.7244
7.2	-3.41423	59.3954	91.9949	-12.0626	468.267	47.7227
7.21667	-3.41362	59.2109	91.5568	-12.2408	468.227	47.7232
7.23333	-3.41499	59.2698	91.7361	-11.9553	468.336	47.7242
7.25	-3.41194	59.4115	92.0564	-12.7058	468.423	47.7215
7.26667	-3.41332	59.3322	91.8533	-12.1377	468.228	47.7203
7.28333	-3.41637	59.3726	91.6789	-13.1748	468.463	47.7226
7.3	-3.41682	59.3302	91.8078	-11.379	468.302	47.7235
7.31667	-3.41347	59.3685	91.9323	-12.9472	468.271	47.7268
7.33333	-3.41301	59.3917	91.8987	-11.5501	468.374	47.725
7.35	-3.41286	59.5435	91.9956	-13.7208	468.303	47.7255
7.36667	-3.40874	59.4236	91.8484	-11.8468	468.157	47.7239
7.38333	-3.40843	59.2123	91.6656	-11.9857	468.367	47.7256
7.4	-3.40935	59.2689	91.7947	-12.0472	468.37	47.7262
7.41667	-3.41316	59.3337	91.9979	-10.6011	468.22	47.7232
7.43333	-3.41087	59.3319	91.8829	-11.6245	468.399	47.7255
7.45	-3.40935	59.3913	91.9282	-11.28	468.366	47.7215
7.46667	-3.40294	59.4546	91.8557	-11.4237	468.263	47.7192
7.48333	-3.40187	59.408	92.0545	-11.2031	468.472	47.7184
7.5	-3.40218	59.3647	91.9459	-11.4135	468.388	47.7218
7.51667	-3.40187	59.4505	92.0391	-11.965	468.215	47.7177
7.53333	-3.40157	59.5499	92.311	-11.7962	468.523	47.719
7.55	-3.40416	59.2704	91.7106	-11.3987	468.489	47.721
7.56667	-3.40294	59.3427	91.8766	-11.5166	468.32	47.7187
7.58333	-3.40126	59.3502	91.9962	-11.2324	468.468	47.7152
7.6	-3.39989	59.401	91.9247	-11.1727	468.474	47.7168
7.61667	-3.40584	59.3958	91.8395	-11.1477	468.304	47.7146
7.63333	-3.4037	59.4817	92.1459	-10.8074	468.444	47.721
7.65	-3.40492	59.2774	91.6749	-11.693	468.459	47.7155
7.66667	-3.40416	59.2992	91.7812	-12.5169	468.292	47.7152
7.68333	-3.40202	59.2963	91.7785	-12.0239	468.394	47.7149
7.7	-3.40675	59.2086	91.7651	-11.3241	468.433	47.716
7.71667	-3.40828	59.3214	91.7992	-11.4695	468.216	47.7154
7.73333	-3.40752	59.2164	91.7619	-12.496	468.442	47.7203
7.75	-3.40477	59.3014	92.049	-11.134	468.282	47.7178
7.76667	-3.40202	59.1955	91.5542	-10.5254	468.182	47.7186
7.78333	-3.40797	59.2699	91.7063	-10.9904	468.253	47.716
7.8	-3.40096	59.49	92.0466	-11.329	468.374	47.714
7.81667	-3.40416	59.3623	92.0591	-10.5308	468.135	47.7149
7.83333	-3.40797	59.2454	91.6825	-10.9826	468.249	47.7146
7.85	-3.41118	59.3087	91.7939	-9.54018	468.417	47.7137
7.86667	-3.41438	59.4216	91.9698	-11.3241	468.108	47.714
7.88333	-3.41301	59.4025	91.9238	-11.2574	468.22	47.7166
7.9	-3.41057	59.3317	91.7957	-10.5726	468.174	47.7152
7.91667	-3.41209	59.4938	91.853	-11.0636	468.119	47.7161
7.93333	-3.41103	59.6789	92.3914	-10.5964	468.362	47.7152
7.95	-3.41118	59.2603	91.6946	-11.5685	468.28	47.7154
7.96667	-3.41209	59.1816	91.6132	-10.3776	468.101	47.7134
7.98333	-3.41164	59.3203	91.8461	-10.073	468.33	47.7119
8	-3.40965	59.2168	91.7069	-11.5798	468.304	47.7143
8.01667	-3.40782	59.3636	92.0042	-10.8657	468.06	47.7108
8.03333	-3.40858	59.417	91.8546	-10.0027	468.235	47.7111
8.05	-3.4095	59.5963	92.1789	-10.3889	468.246	47.7096
8.06667	-3.40889	59.3833	92.0666	-10.5862	468.143	47.7094
8.08333	-3.40965	59.6468	92.0075	-9.235	468.18	47.7087
8.1	-3.41118	59.2797	91.8182	-11.1268	468.213	47.7102
8.11667	-3.41469	59.362	91.8104	-9.84596	468.234	47.7128
8.13333	-3.4156	59.4056	91.8475	-10.3931	468.197	47.7132
8.15	-3.41667	59.464	91.984	-9.08897	468.257	47.7123
8.16667	-3.41621	59.3226	91.7764	-10.0945	468.143	47.716
8.18333	-3.41866	59.4114	91.8209	-10.5392	468.25	47.7157
8.2	-3.42033	59.2242	91.6789	-9.91325	468.323	47.7164
8.21667	-3.41713	59.2141	91.5402	-9.38225	468.187	47.7125
8.23333	-3.41881	59.4363	91.8444	-9.91325	468.211	47.7103
8.25	-3.4182	59.3067	91.8438	-9.99489	468.36	47.7064
8.26667	-3.42369	59.5675	92.2317	-8.98994	468.207	47.707
8.28333	-3.42323	59.4636	91.9471	-9.75777	468.364	47.7062
8.3	-3.42201	59.3403	91.8546	-9.17244	468.439	47.7081
8.31667	-3.4214	59.1828	91.5949	-9.14375	468.298	47.7065
8.33333	-3.42445	59.2895	91.706	-8.85231	468.362	47.7071
8.35	-3.42384	59.2696	91.7127	-10.9541	468.3	47.7029
8.36667	-3.4243	59.2612	91.8087	-8.91792	468.164	47.7016
8.38333	-3.42079	59.4398	91.9209	-10.8575	468.166	47.7026
8.4	-3.41988	59.5057	91.9657	-9.46037	468.176	47.7064
8.41667	-3.41621	59.2851	91.7307	-10.563	468.026	47.7062
8.43333	-3.41774	59.4877	91.934	-9.20937	468.136	47.7023
8.45	-3.4182	59.4056	91.9708	-8.81187	468.207	47.701
8.46667	-3.41759	59.408	91.8014	-8.9846	468.017	47.7026
8.48333	-3.41621	59.3156	91.7748	-8.36952	468.142	47.6995
8.5	-3.41484	59.4367	91.9001	-8.79326	468.16	47.6997
8.51667	-3.41576	59.4235	91.8768	-8.81661	468.148	47.6995
8.53333	-3.41621	59.5522	92.0846	-10.7734	468.21	47.7003
8.55	-3.41866	59.5554	91.8546	-8.25813	468.162	47.6978
8.56667	-3.41957	59.4903	92.1665	-8.34572	468.266	47.6962
8.58333	-3.41896	59.2379	91.5649	-8.76228	468.173	47.7006
8.6	-3.4156	59.2724	91.7805	-8.63304	468.316	47.6994
8.61667	-3.41713	59.3026	91.7721	-7.94045	468.21	47.698
8.63333	-3.42079	59.4021	91.8684	-7.90276	468.23	47.6946
8.65	-3.41759	59.396	91.9216	-7.88139	468.253	47.6957
8.66667	-3.4214	59.2202	91.618	-9.79347	468.153	47.6939
8.68333	-3.42186	59.2646	91.7042	-7.79442	468.202	47.6922
8.7	-3.4185	59.3697	91.9405	-9.13429	468.244	47.694
8.71667	-3.41667	59.1999	91.6221	-7.86415	468.139	47.6978
8.73333	-3.4182	59.5562	92.2721	-6.72676	468.035	47.7001
8.75	-3.42186	59.2901	91.847	-6.90331	468.06	47.6968
8.76667	-3.42659	59.2005	91.5902	-7.1917	468.056	47.7007
8.78333	-3.42949	59.2118	91.6482	-7.56371	468.049	47.7032
8.8	-3.42293	59.4074	91.9576	-7.66792	468.146	47.698
8.81667	-3.41927	59.4506	91.9643	-6.47057	468.075	47.6981
8.83333	-3.41881	59.2728	91.778	-6.90865	468.092	47.6969
8.85	-3.41881	59.2637	91.7478	-7.51595	468.051	47.6957
8.86667	-3.42079	59.2147	91.6268	-7.31453	468.084	47.6926
8.88333	-3.42262	59.3301	91.8633	-6.50688	468.127	47.6943
8.9	-3.42308	59.5742	92.096	-6.50337	468.02	47.6926
8.91667	-3.42064	59.491	91.7719	-7.78893	468.028	47.6952
8.93333	-3.42705	59.2553	91.7011	-6.16768	468.022	47.6963
8.95	-3.42583	59.2028	91.7582	-6.78047	468.054	47.694
8.96667	-3.42461	59.259	91.7558	-5.98778	468.049	47.6936
8.98333	-3.42415	59.2881	91.6923	-8.03154	467.877	47.693
9	-3.42552	59.3607	91.652	-5.69328	467.852	47.6896
9.01667	-3.42598	59.2692	91.7925	-7.58339	467.837	47.6908
9.03333	-3.42125	59.6873	92.1716	-6.10985	467.837	47.6923
9.05	-3.42247	59.3603	91.8353	-5.83458	467.833	47.6963
9.06667	-3.42217	59.5989	92.0205	-6.95396	467.731	47.694
9.08333	-3.42369	59.4778	92.1331	-5.42503	467.81	47.6899
9.1	-3.42049	59.2413	91.6518	-5.12352	467.784	47.6893
9.11667	-3.41743	59.2532	91.753	-6.71379	467.775	47.6917
9.13333	-3.41698	59.237	91.7748	-4.90227	467.785	47.6948
9.15	-3.41957	59.1396	91.5473	-6.89674	467.753	47.6957
9.16667	-3.4185	59.4759	92.1101	-5.53597	467.778	47.696
9.18333	-3.41911	59.3032	91.8304	-7.40273	467.755	47.693
9.2	-3.41789	59.4114	91.8951	-4.72588	467.773	47.6945
9.21667	-3.41896	59.2448	91.7272	-5.84999	467.859	47.6928
9.23333	-3.42125	59.3508	91.7744	-4.02138	467.726	47.692
9.25	-3.41911	59.3919	91.9492	-5.4084	467.852	47.692
9.26667	-3.41591	59.2245	91.6195	-5.94841	467.774	47.6916
9.28333	-3.41743	59.1949	91.6964	-4.23775	467.838	47.6922
9.3	-3.41606	59.3891	91.7457	-5.47157	467.872	47.6914
9.31667	-3.4185	59.3449	91.9434	-4.1877	467.908	47.6901
9.33333	-3.42308	59.1862	91.6261	-4.34151	467.92	47.6897
9.35	-3.41988	59.3452	91.7242	-5.60509	467.953	47.6919
9.36667	-3.4243	59.4495	92.1175	-4.6592	467.835	47.6945
9.38333	-3.42186	59.4848	91.8841	-4.18953	467.705	47.6931
9.4	-3.41759	59.9896	92.0068	-3.80852	467.758	47.6933
9.41667	-3.41911	59.3363	91.8755	-3.8163	467.808	47.6879
9.43333	-3.42079	59.3276	91.7945	-5.42625	467.699	47.6922
9.45	-3.42064	59.2736	91.694	-3.12843	467.75	47.6907
9.46667	-3.41835	59.3185	91.867	-4.13109	467.774	47.6914
9.48333	-3.42323	59.3313	91.737	-2.98546	467.854	47.6939
9.5	-3.42262	59.6131	92.2677	-3.68156	467.763	47.6934
9.51667	-3.42232	59.6632	92.255	-3.56483	467.811	47.6925
9.53333	-3.41972	59.2495	91.7985	-4.96132	467.907	47.6977
9.55	-3.41286	59.2478	91.6512	-3.01109	467.837	47.6975
9.56667	-3.41743	59.2925	91.9315	-3.56834	467.699	47.696
9.58333	-3.42293	59.2849	91.8153	-2.66594	467.717	47.6899
9.6	-3.42415	59.4494	92.2012	-3.22929	467.701	47.6913
9.61667	-3.42583	59.5031	91.9274	-2.75841	467.786	47.6913
9.63333	-3.42064	59.1863	91.6326	-2.46635	467.667	47.6916
9.65	-3.42064	59.2567	91.6251	-1.96739	467.757	47.6907
9.66667	-3.42079	59.315	91.6953	-2.43767	467.769	47.6926
9.68333	-3.42247	59.2634	91.7484	-2.41737	467.765	47.6933
9.7	-3.42125	59.3086	91.6036	-2.73277	467.746	47.6913
9.71667	-3.42217	59.2336	91.6616	-2.58614	467.808	47.6891
9.73333	-3.42018	59.3255	91.665	-2.87575	467.763	47.6897
9.75	-3.41774	59.3345	91.7521	-1.4756	467.779	47.6908
9.76667	-3.4214	59.5149	92.0139	-2.14745	467.781	47.6875
9.78333	-3.4214	59.4959	91.9224	-2.31071	467.83	47.6865
9.8	-3.42217	59.3823	91.7359	-1.77132	467.868	47.6852
9.81667	-3.42094	59.4944	92.0409	-1.54366	467.685	47.6847
9.83333	-3.41789	59.2207	91.7951	-1.64497	467.688	47.6861
9.85	-3.41942	59.3398	91.7849	-2.35191	467.718	47.6864
9.86667	-3.41515	59.3914	91.9769	-1.65688	467.696	47.6839
9.88333	-3.41606	59.2078	91.6462	-1.51024	467.673	47.6809
9.9	-3.41759	59.2504	91.6293	-1.92146	467.728	47.6807
9.91667	-3.41637	59.3424	91.8134	-1.16875	467.671	47.6833
9.93333	-3.41347	59.2428	91.7294	-1.19789	467.702	47.6832
9.95	-3.41225	59.3382	91.6726	-1.32607	467.561	47.6868
9.96667	-3.41393	59.8336	92.1697	-1.17348	467.594	47.689
9.98333	-3.41316	59.3897	91.9941	-1.19133	467.53	47.6867
10	-3.41393	59.3932	91.9404	-0.259171	467.565	47.6829
10.0167	-3.41393	59.6188	92.1278	-0.0124359	467.613	47.6829
10.0333	-3.41164	59.2924	91.8134	-0.505905	467.447	47.6803
10.05	-3.40813	59.4299	91.8842	-0.63942	467.512	47.6833
10.0667	-3.41087	59.3772	92.0824	-0.682907	467.502	47.6833
10.0833	-3.41759	59.2211	91.6134	-0.58754	467.453	47.6823
10.1	-3.4156	59.2878	91.6691	0.0774384	467.519	47.6824
10.1167	-3.4127	59.2646	91.6247	-0.328903	467.658	47.6839
10.1333	-3.41209	59.2983	91.7785	0.360642	467.537	47.6801
10.15	-3.41499	59.2219	91.6792	-0.0659943	467.594	47.6789
10.1667	-3.41454	59.379	92.0449	-0.369339	467.653	47.6777
10.1833	-3.41591	59.1859	91.6781	0.600205	467.604	47.6794
10.2	-3.41698	59.4709	91.7847	0.172195	467.599	47.6781
10.2167	-3.41164	59.3948	91.7429	0.508499	467.679	47.6746
10.2333	-3.41164	59.4503	91.5841	-0.00465393	467.685	47.6777
10.25	-3.40538	59.2973	91.8406	-1.31233	468.106	47.6809
10.2667	-3.40233	59.3681	91.9515	1.1367	468.217	47.6797
10.2833	-3.40141	59.3333	91.8447	1.07643	468.168	47.678
10.3	-3.40431	59.5203	91.8952	1.03767	468.125	47.6771
10.3167	-3.40172	59.1978	91.7613	1.1689	468.115	47.6785
10.3333	-3.4066	59.2109	91.6848	1.06697	467.937	47.6756
10.35	-3.4037	59.3166	91.8436	0.773697	468.01	47.6739
10.3667	-3.39806	59.289	91.6415	0.637741	468.035	47.6743
10.3833	-3.39729	59.2593	91.5908	1.20338	468	47.6749
10.4	-3.39897	59.3133	91.8887	0.789719	467.934	47.6765
10.4167	-3.40019	59.275	91.8104	1.11519	467.866	47.6768
10.4333	-3.40065	59.2049	91.7139	0.875626	467.816	47.6763
10.45	-3.39378	59.2422	91.6976	1.71013	467.817	47.6777
10.4667	-3.39302	59.3067	91.5681	1.8615	467.63	47.6765
10.4833	-3.39745	59.2686	91.8407	1.5342	467.536	47.674
10.5	-3.39317	59.2518	91.7551	1.68617	467.621	47.6698
10.5167	-3.39134	59.5145	92.1465	1.63734	467.535	47.6699
10.5333	-3.38814	59.3864	91.8462	2.39311	467.354	47.669
10.55	-3.38799	59.2649	91.5614	2.18147	467.467	47.6714
10.5667	-3.38493	59.2085	91.576	2.31438	467.448	47.671
10.5833	-3.38646	59.4506	91.9755	2.53685	467.279	47.6722
10.6	-3.38463	59.2872	91.6901	1.84837	467.237	47.6695
10.6167	-3.38692	59.2783	91.7378	2.01698	467.301	47.6742
10.6333	-3.38341	59.3107	91.7204	2.24052	467.304	47.6749
10.65	-3.38051	59.2724	91.6169	1.96938	467.335	47.6753
10.6667	-3.37639	59.2522	91.6068	2.58385	467.249	47.6713
10.6833	-3.37685	59.1897	91.5019	2.2715	467.237	47.6696
10.7	-3.37425	59.1576	91.5527	2.86278	467.383	47.6714
10.7167	-3.37349	59.3482	91.7956	2.28279	467.275	47.6725
10.7333	-3.37227	59.3562	91.9193	2.89436	467.272	47.6719
10.75	-3.36739	59.2777	91.6357	3.57277	467.341	47.671
10.7667	-3.36739	59.4616	91.7887	3.05351	467.235	47.6733
10.7833	-3.36952	59.4177	91.8862	3.01247	467.154	47.6745
10.8	-3.37029	59.4653	91.7379	8.00484	467.237	47.6753
10.8167	-3.36617	59.56	91.8723	0.809403	467.183	47.6731
10.8333	-3.36861	59.4343	91.9906	1.44417	467.295	47.6724
10.85	-3.3712	59.322	91.7211	9.1111	467.215	47.6795
10.8667	-3.36861	59.2966	91.7356	10.0404	467.263	47.6759
10.8833	-3.3683	59.2892	91.7735	1.3047	467.149	47.6737
10.9	-3.37166	59.2829	91.7991	1.65459	467.212	47.6733
10.9167	-3.36723	59.2855	91.755	1.53786	467.201	47.6765
10.9333	-3.36769	59.2051	91.6003	1.8441	467.168	47.6774
10.95	-3.36876	59.5278	91.9711	1.60866	467.214	47.6754
10.9667	-3.36449	59.1306	91.4898	1.9503	467.239	47.6759
10.9833	-3.36281	59.4512	91.9378	1.79939	467.091	47.6774
11	-3.35991	59.1587	91.488	1.55037	467.169	47.6746
11.0167	-3.35899	59.3607	91.8606	1.59264	467.22	47.6756
11.0333	-3.36067	59.1975	91.6467	2.05818	467.178	47.6754
11.05	-3.35716	59.3984	91.7178	2.1833	467.185	47.6763
11.0667	-3.35732	59.1726	91.4997	1.94435	467.168	47.676
11.0833	-3.35945	59.4323	91.6845	2.12425	467.166	47.6762
11.1	-3.35777	59.2649	91.6834	2.21489	467.225	47.6783
11.1167	-3.35548	59.4469	91.9167	2.24709	467.129	47.678
11.1333	-3.35915	59.3842	91.9175	2.39433	467.018	47.6814
11.15	-3.36174	59.3	91.8299	2.51289	467.172	47.6759
11.1667	-3.36586	59.2181	91.5524	2.48848	467.223	47.6737
11.1833	-3.3654	59.3377	91.8621	2.42531	467.111	47.6745
11.2	-3.36418	59.203	91.6518	2.15538	467.147	47.6774
11.2167	-3.36403	59.4059	91.8433	2.34123	467.25	47.6771
11.2333	-3.36357	59.1512	91.6592	2.90688	467.167	47.6795
11.25	-3.36571	59.3215	91.8507	2.97188	467.208	47.6804
11.2667	-3.36433	59.2722	91.6622	3.04222	467.213	47.676
11.2833	-3.36678	59.2275	91.7138	3.09761	467.136	47.6769
11.3	-3.36922	59.3386	91.7213	3.27827	467.145	47.6736
11.3167	-3.36754	59.3203	91.6941	2.99217	467.171	47.6763
11.3333	-3.36754	59.4816	91.9534	2.48253	467.056	47.6753
11.35	-3.36754	59.2963	91.619	3.50655	467.162	47.6731
11.3667	-3.36891	59.2785	91.674	3.70323	467.104	47.6724
11.3833	-3.36708	59.206	91.5696	3.06602	467.04	47.6746
11.4	-3.36708	59.3008	91.8691	3.64906	467.148	47.6711
11.4167	-3.36937	59.3717	91.8676	1.89247	467.259	47.6724
11.4333	-3.37135	59.3736	91.74	2.15355	467.062	47.6743
11.45	-3.37334	59.3256	91.5972	3.81172	467.045	47.6734
11.4667	-3.37685	59.3859	91.9047	4.5443	467.082	47.6745
11.4833	-3.37898	59.4837	92.1325	3.6776	466.998	47.6719
11.5	-3.38097	59.3073	91.7643	4.28078	467.11	47.6749
11.5167	-3.3828	59.1845	91.5885	4.01848	466.944	47.673
11.5333	-3.37929	59.3787	91.8142	8.55629	466.972	47.6705
11.55	-3.37959	59.3409	91.7452	4.0168	467.113	47.6685
11.5667	-3.3828	59.2262	91.6476	3.66692	467.077	47.6725
11.5833	-3.38264	59.2594	91.7005	4.39583	466.893	47.672
11.6	-3.38219	59.3597	91.7226	4.42802	467.146	47.6717
11.6167	-3.38234	59.1781	91.4965	4.68376	467.073	47.6733
11.6333	-3.38127	59.2379	91.578	4.6563	466.835	47.6736
11.65	-3.37883	59.297	91.6311	4.27895	467.097	47.6699
11.6667	-3.38142	59.3958	91.8664	4.6891	467.069	47.6704
11.6833	-3.38432	59.4746	92.0316	4.62837	466.841	47.6717
11.7	-3.38676	59.3723	91.7033	4.44649	467.093	47.6731
11.7167	-3.39256	59.3446	91.9527	4.78752	466.99	47.673
11.7333	-3.39333	59.4578	91.8711	5.05684	466.941	47.6733
11.75	-3.39272	59.2413	91.7539	5.18501	467.115	47.6731
11.7667	-3.39378	59.2616	91.6198	4.87923	466.999	47.674
11.7833	-3.3889	59.2992	91.6099	5.27916	466.919	47.6693
11.8	-3.3918	59.7158	92.2413	5.23033	467.099	47.6693
11.8167	-3.39272	59.3015	91.7716	4.68849	467.005	47.6664
11.8333	-3.39149	59.4717	91.8382	5.74944	466.834	47.6666
11.85	-3.38783	59.3427	91.8903	5.04372	466.943	47.6695
11.8667	-3.39058	59.284	91.7437	4.94545	467.092	47.6708
11.8833	-3.39088	59.2699	91.6575	5.72685	466.833	47.6714
11.9	-3.38982	59.316	91.6184	5.34111	467.01	47.6719
11.9167	-3.39058	59.3398	91.7724	4.8745	466.944	47.6742
11.9333	-3.39088	59.2509	91.6776	5.37514	466.913	47.672
11.95	-3.39363	59.3368	91.6709	4.93355	467.111	47.6702
11.9667	-3.38936	59.3104	91.5339	6.39137	467.015	47.6737
11.9833	-3.38982	59.3377	91.748	5.74348	466.865	47.6759
12	-3.3976	59.1525	91.7033	5.17067	467.136	47.671
12.0167	-3.39897	59.3707	91.8067	5.57594	467.077	47.6743
12.0333	-3.39943	59.1657	91.5101	6.08864	466.757	47.6734
12.05	-3.40294	59.3649	91.7815	5.99144	467.017	47.6713
12.0667	-3.4034	59.266	91.8984	6.42479	467.051	47.6676
12.0833	-3.40416	59.2457	91.6343	5.78941	466.829	47.6656
12.1	-3.40416	59.2942	91.679	6.27998	466.914	47.6676
12.1167	-3.40248	59.2658	91.6546	6.42784	466.93	47.6687
12.1333	-3.40248	59.8319	92.3112	6.54701	466.787	47.669
12.15	-3.40477	59.3142	91.7797	6.0302	466.97	47.6699
12.1667	-3.40096	59.483	92.0808	5.94734	467.022	47.6708
12.1833	-3.40263	59.2582	91.6175	6.78124	466.886	47.6672
12.2	-3.4063	59.1816	91.6132	6.22276	467.028	47.669
12.2167	-3.40019	59.3267	91.5698	6.27632	467.015	47.6684
12.2333	-3.40309	59.4483	91.7567	6.92787	466.894	47.6679
12.25	-3.40172	59.2701	91.6624	6.52733	467.022	47.6695
12.2667	-3.4005	59.2104	91.5714	6.34544	466.989	47.6698
12.2833	-3.40813	59.2364	91.6551	6.80626	466.833	47.6731
12.3	-3.40645	59.2579	91.6322	6.15303	467.039	47.6693
12.3167	-3.40675	59.2626	91.6944	5.78819	467.039	47.6714
12.3333	-3.40584	59.291	91.8078	6.76811	466.844	47.6739
12.35	-3.40752	59.437	92.0406	6.19896	467.026	47.6748
12.3667	-3.40935	59.3359	91.8287	6.83785	466.865	47.6722
12.3833	-3.40797	59.2126	91.5708	6.67992	466.949	47.6691
12.4	-3.40996	59.3301	91.5279	7.09541	466.929	47.6733
12.4167	-3.40813	59.3356	91.7648	5.57121	466.981	47.6701
12.4333	-3.40736	59.2625	91.6772	6.91231	466.833	47.6714
12.45	-3.40797	59.3218	91.76	6.76628	467.057	47.6698
12.4667	-3.40157	59.484	92.1674	7.38564	466.948	47.6714
12.4833	-3.40523	59.3925	91.7413	7.26341	466.915	47.6685
12.5	-3.40645	59.2689	91.4129	6.99638	466.943	47.6664
12.5167	-3.40599	59.2222	91.5955	7.35756	466.956	47.6638
12.5333	-3.40599	59.4859	91.7448	7.42134	466.858	47.6656
12.55	-3.40767	59.2205	91.479	7.3362	466.917	47.6704
12.5667	-3.40858	59.3873	91.7515	6.81221	466.92	47.6682
12.5833	-3.40538	59.4172	91.9199	7.35039	467.03	47.6672
12.6	-3.40431	59.4492	91.8945	7.41066	466.923	47.6691
12.6167	-3.40309	59.43	91.9813	8.03886	467.053	47.6637
12.6333	-3.40767	59.5348	91.932	7.30812	467.045	47.6633
12.65	-3.40843	59.4187	92.0412	7.79213	466.985	47.6672
12.6667	-3.40752	59.304	91.6782	7.71706	466.96	47.6652
12.6833	-3.40889	59.2599	91.6219	5.72746	467.028	47.664
12.7	-3.40584	59.2597	91.61	6.48079	467.112	47.6626
12.7167	-3.40858	59.3052	91.8682	8.98964	466.946	47.6595
12.7333	-3.40446	59.3481	91.6381	8.3178	466.989	47.6618
12.75	-3.40385	59.206	91.5542	6.88255	467.006	47.6575
12.7667	-3.40446	59.3311	91.6766	4.1259	466.928	47.6598
12.7833	-3.40706	59.2823	91.6316	7.51549	466.936	47.6592
12.8	-3.40675	59.3377	91.6579	8.68324	466.895	47.6615
12.8167	-3.40584	59.1467	91.5249	8.88588	466.883	47.6627
12.8333	-3.40965	59.4088	91.7748	7.02553	466.87	47.6589
12.85	-3.40767	59.2323	91.6296	6.9738	466.875	47.6615
12.8667	-3.40889	59.2362	91.4095	8.10143	466.856	47.6627
12.8833	-3.41026	59.2362	91.7062	7.22405	466.844	47.6638
12.9	-3.41072	59.2907	91.7782	6.96068	466.797	47.6638
12.9167	-3.41332	59.4637	91.8879	8.28438	466.771	47.6614
12.9333	-3.41026	59.4732	91.9264	7.75688	466.784	47.6603
12.95	-3.41026	59.3235	91.7393	8.11516	466.771	47.6589
12.9667	-3.41057	59.2457	91.7466	7.3243	466.877	47.6623
12.9833	-3.41515	59.23	91.6038	8.44353	466.886	47.6624
13	-3.41332	59.2596	91.5545	7.86308	466.915	47.6632
13.0167	-3.41499	59.28	91.7786	8.26836	466.837	47.6594
13.0333	-3.41469	59.2518	91.654	8.51982	466.892	47.6582
13.05	-3.41957	59.2562	91.6969	7.71828	466.79	47.664
13.0667	-3.41545	59.2974	91.5077	6.91826	466.844	47.6678
13.0833	-3.41286	59.2228	91.6186	8.41499	466.934	47.6617
13.1	-3.41652	59.2481	91.6372	7.062	466.841	47.6598
13.1167	-3.41896	59.1593	91.5311	7.28188	466.847	47.66
13.1333	-3.42171	59.2544	91.6152	7.83089	466.828	47.662
13.15	-3.42308	59.1946	91.5128	9.32701	466.901	47.6585
13.1667	-3.4272	59.4024	91.7208	8.60924	466.944	47.656
13.1833	-3.43117	59.2674	91.6406	8.05855	466.916	47.6591
13.2	-3.43361	59.3377	91.7043	7.29866	466.905	47.6577
13.2167	-3.44002	59.2402	91.6416	8.62175	466.942	47.6571
13.2333	-3.44353	59.1436	91.5215	10.9286	467.035	47.6539
13.25	-3.45146	59.1895	91.4965	8.61168	466.966	47.6553
13.2667	-3.4568	59.3005	91.4945	7.68013	466.942	47.6585
13.2833	-3.45848	59.3714	91.8345	8.23555	467.004	47.6594
13.3	-3.45985	59.4589	91.8043	7.69371	466.853	47.6591
13.3167	-3.46291	59.1799	91.5814	8.89473	466.83	47.6597
13.3333	-3.46672	59.1537	91.4355	8.52531	466.878	47.6598
13.35	-3.46916	59.2899	91.7014	7.39754	466.853	47.6624
13.3667	-3.46642	59.2547	91.5632	8.82561	466.835	47.6612
13.3833	-3.47313	59.2843	91.6854	8.3625	466.873	47.6553
13.4	-3.47847	59.3423	91.7854	9.52004	466.838	47.6572
13.4167	-3.48152	59.1972	91.4805	9.01405	466.865	47.6543
13.4333	-3.48732	59.2666	91.6857	8.59322	466.798	47.656
13.45	-3.49037	59.2542	91.5624	8.33931	466.773	47.6559
13.4667	-3.49541	59.2506	91.6372	10.9112	466.818	47.6536
13.4833	-3.49861	59.2097	91.4965	7.90184	466.908	47.655
13.5	-3.50578	59.2416	91.6157	8.05138	466.93	47.6528
13.5167	-3.50929	59.2492	91.7078	7.74147	466.94	47.6548
13.5333	-3.51326	59.2036	91.5092	9.45747	466.919	47.6522
13.55	-3.51082	59.2719	91.6773	8.80058	466.966	47.6571
13.5667	-3.51601	59.2138	91.6384	8.94432	466.952	47.658
13.5833	-3.52165	59.4138	91.9624	8.47038	466.854	47.6586
13.6	-3.52669	59.1634	91.4538	8.84834	466.792	47.6589
13.6167	-3.52791	59.24	91.7246	10.0005	466.9	47.6582
13.6333	-3.53218	59.3623	92.0583	9.85985	466.875	47.6557
13.65	-3.52959	59.3365	91.6402	9.23103	466.827	47.6547
13.6667	-3.53432	59.2121	91.6177	9.15581	466.889	47.6504
13.6833	-3.5392	59.284	91.7082	8.90846	466.854	47.6513
13.7	-3.54485	59.1303	91.4831	9.75304	466.843	47.6495
13.7167	-3.55141	59.2442	91.5568	9.36089	466.852	47.6501
13.7333	-3.55476	59.3093	91.6525	8.37929	466.854	47.6513
13.75	-3.56026	59.1969	91.4889	8.66829	466.889	47.6562
13.7667	-3.56087	59.3853	91.6155	8.23433	466.833	47.6501
13.7833	-3.56422	59.3594	91.643	9.51531	466.734	47.6516
13.8	-3.56789	59.2049	91.5759	9.23271	466.696	47.6453
13.8167	-3.57048	59.2728	91.6163	9.50691	466.777	47.6456
13.8333	-3.57414	59.2873	91.7214	9.35616	466.724	47.6481
13.85	-3.58055	59.2658	91.7768	9.78478	466.694	47.6495
13.8667	-3.58299	59.2088	91.5934	9.41094	466.854	47.6482
13.8833	-3.58223	59.2336	91.7233	9.78828	466.846	47.6481
13.9	-3.58894	59.1573	91.4286	9.17137	466.728	47.6455
13.9167	-3.59093	59.3047	91.7297	8.81798	466.787	47.6467
13.9333	-3.59444	59.3826	91.7602	9.05449	466.911	47.6475
13.95	-3.59688	59.1441	91.4611	9.58794	466.842	47.6466
13.9667	-3.59398	59.3723	91.6903	8.92342	466.815	47.6466
13.9833	-3.59261	59.2846	91.6297	9.36867	466.798	47.6481
14	-3.59581	59.282	91.5583	9.63753	466.801	47.6481
14.0167	-3.59764	59.1425	91.484	8.72139	466.931	47.6475
14.0333	-3.59886	59.2779	91.6004	9.06593	466.837	47.6485
14.05	-3.59871	59.302	91.7812	9.81392	466.788	47.6476
14.0667	-3.59993	59.3935	91.8923	8.79341	466.934	47.6505
14.0833	-3.59978	59.3101	91.6949	8.96034	466.817	47.6476
14.1	-3.60054	59.2567	91.5966	8.97347	466.743	47.6507
14.1167	-3.60054	59.2162	91.6534	9.4915	466.919	47.6487
14.1333	-3.59993	59.1669	91.4007	9.60228	466.829	47.6463
14.15	-3.60008	59.493	92.0556	8.7101	466.382	47.6495
14.1667	-3.60298	59.1413	91.4753	8.89183	466.237	47.6464
14.1833	-3.59673	59.3128	91.6192	9.07127	466.228	47.646
14.2	-3.59917	59.3395	91.6406	9.62853	466.22	47.6478
14.2167	-3.5981	59.2635	91.5234	9.16176	466.331	47.6484
14.2333	-3.59444	59.3017	91.7465	9.05281	466.342	47.6458
14.25	-3.59383	59.3494	91.7678	8.64037	466.277	47.6461
14.2667	-3.59306	59.1348	91.4959	10.1554	466.364	47.646
14.2833	-3.59001	59.1706	91.4805	9.73229	466.387	47.6469
14.3	-3.58498	59.1596	91.4933	9.01344	466.45	47.6481
14.3167	-3.58284	59.4093	91.742	9.14452	466.565	47.6498
14.3333	-3.58208	59.4122	91.8563	8.72551	466.537	47.6482
14.35	-3.58131	59.2223	91.5376	9.74114	466.448	47.6473
14.3667	-3.58055	59.4712	92.0751	8.63609	466.567	47.6452
14.3833	-3.5778	59.3536	91.8273	8.82332	466.546	47.6443
14.4	-3.57445	59.2609	91.6291	9.01283	466.529	47.6437
14.4167	-3.57155	59.3955	91.7419	9.31984	466.595	47.6426
14.4333	-3.56636	59.2219	91.6991	9.38774	466.619	47.6434
14.45	-3.55751	59.3745	91.672	9.4265	466.618	47.6456
14.4667	-3.55644	59.4207	91.8836	9.3412	466.788	47.6443
14.4833	-3.55446	59.4479	91.7234	9.67079	466.791	47.6443
14.5	-3.54912	59.3382	91.6526	9.93187	466.735	47.6452
14.5167	-3.55507	59.2257	91.6854	9.71794	466.937	47.6408
14.5333	-3.55553	59.2896	91.5514	9.14696	466.966	47.645
14.55	-3.54988	59.233	91.6149	8.95317	466.884	47.6431
14.5667	-3.54774	59.4811	92.1024	9.10515	466.969	47.6432
14.5833	-3.54698	59.2194	91.6103	9.35021	466.966	47.6427
14.6	-3.54378	59.3954	91.7277	9.7364	466.811	47.6423
14.6167	-3.53935	59.3826	91.6132	9.97063	466.953	47.6402
14.6333	-3.53554	59.4187	91.9761	9.72145	466.898	47.6415
14.65	-3.53615	59.2715	91.6743	9.49623	466.795	47.6417
14.6667	-3.52989	59.2764	91.5562	9.63921	466.89	47.64
14.6833	-3.52669	59.228	91.6	9.85024	466.851	47.6405
14.7	-3.5273	59.2727	91.5849	9.62135	466.632	47.6424
14.7167	-3.52455	59.2329	91.681	9.32457	466.9	47.6414
14.7333	-3.52577	59.3227	91.5814	9.16176	466.785	47.6351
14.75	-3.52333	59.2719	91.6607	8.92159	466.701	47.6383
14.7667	-3.5215	59.067	91.3709	9.60701	466.85	47.6388
14.7833	-3.52181	59.3673	91.8302	10.0488	466.894	47.6424
14.8	-3.52028	59.2258	91.5888	9.75609	466.704	47.6415
14.8167	-3.51906	59.163	91.468	9.98314	466.784	47.6392
14.8333	-3.51707	59.26	91.6402	9.61784	466.834	47.6434
14.85	-3.5125	59.2255	91.4829	9.78584	466.76	47.6441
14.8667	-3.50975	59.2814	91.5192	9.74297	466.827	47.6418
14.8833	-3.51021	59.4663	91.6798	9.64409	466.846	47.64
14.9	-3.50853	59.2083	91.5446	9.27025	466.733	47.6394
14.9167	-3.50456	59.342	91.6587	9.90746	466.877	47.6362
14.9333	-3.50578	59.1612	91.3604	9.65721	466.84	47.638
14.95	-3.50517	59.2384	91.52	9.81453	466.712	47.6391
14.9667	-3.50334	59.2887	91.8009	9.54094	466.964	47.6357
14.9833	-3.50731	59.3659	91.8079	9.898	466.951	47.6385
15	-3.51006	59.3212	91.7866	9.11415	466.8	47.6405
15.0167	-3.50517	59.354	91.8487	9.49318	466.914	47.6366
15.0333	-3.5038	59.278	91.6543	10.0904	466.918	47.636
15.05	-3.5067	59.2931	91.6224	10.3133	466.811	47.6365
15.0667	-3.51036	59.3913	91.8018	9.67979	466.931	47.6366
15.0833	-3.50655	59.1818	91.5254	9.82292	466.884	47.6376
15.1	-3.50945	59.1895	91.3699	9.50096	466.773	47.6376
15.1167	-3.50746	59.3055	91.5536	10.1209	466.92	47.6385
15.1333	-3.50929	59.1727	91.4565	9.80614	466.882	47.6357
15.15	-3.50716	59.2182	91.621	10.1722	466.7	47.6376
15.1667	-3.50441	59.1444	91.479	9.46693	466.967	47.6403
15.1833	-3.50578	59.2814	91.4291	9.60701	466.776	47.6398
15.2	-3.50472	59.349	91.6456	9.47533	466.621	47.6406
15.2167	-3.50884	59.2056	91.3781	9.48906	466.802	47.6379
15.2333	-3.507	59.2704	91.5238	8.18733	466.759	47.637
15.25	-3.50868	59.6679	92.1499	9.47655	466.579	47.6368
15.2667	-3.50945	59.3409	91.7095	10.1394	466.6	47.6379
15.2833	-3.51372	59.3903	91.8345	9.44908	466.309	47.6382
15.3	-3.51418	59.2901	91.6229	10.8414	466.114	47.6383
15.3167	-3.51082	59.3264	91.5006	11.6909	466.264	47.6366
15.3333	-3.51036	59.3661	91.7938	10.7629	466.272	47.6365
15.35	-3.51021	59.2188	91.6196	11.139	466.18	47.636
15.3667	-3.51112	59.2846	91.5685	11.3714	466.408	47.6354
15.3833	-3.51006	59.385	91.7996	11.1884	466.444	47.637
15.4	-3.50899	59.4827	92.0419	10.904	466.193	47.6359
15.4167	-3.51402	59.34	91.7193	11.3792	466.267	47.6353
15.4333	-3.51402	59.1839	91.5369	11.2194	466.351	47.6336
15.45	-3.51265	59.3105	91.6042	10.7444	466.038	47.6353
15.4667	-3.50975	59.2455	91.6352	11.2414	466.258	47.6385
15.4833	-3.50945	59.558	91.9146	10.751	466.367	47.6368
15.5	-3.50807	59.4097	91.8145	11.1019	466.28	47.6356
15.5167	-3.50899	59.3334	91.6831	11.3499	466.435	47.6325
15.5333	-3.50349	59.306	91.7222	10.8558	466.328	47.6337
15.55	-3.50365	59.2429	91.7297	10.2895	466.141	47.6356
15.5667	-3.50426	59.2587	91.6435	10.7044	466.234	47.6386
15.5833	-3.50807	59.2065	91.517	10.6138	466.221	47.6405
15.6	-3.507	59.3675	91.9692	11.5525	466.193	47.6395
15.6167	-3.50655	59.4395	91.7429	11.9144	466.487	47.638
15.6333	-3.50578	59.2655	91.7313	11.4834	466.424	47.6415
15.65	-3.50227	59.1346	91.5261	11.3017	466.386	47.6402
15.6667	-3.50105	59.2483	91.5673	11.4405	466.631	47.6374
15.6833	-3.50258	59.1955	91.6105	10.9184	466.709	47.6359
15.7	-3.50395	59.5121	92.0287	11.2701	466.468	47.6394
15.7167	-3.50029	59.573	91.779	11.1222	466.704	47.6394
15.7333	-3.50243	59.3334	91.715	11.1134	466.589	47.6354
15.75	-3.5009	59.1756	91.4323	11.0799	466.565	47.6353
15.7667	-3.49937	59.3365	91.7847	11.0155	466.64	47.6336
15.7833	-3.4977	59.183	91.5339	11.6731	466.676	47.6341
15.8	-3.49709	59.179	91.4872	11.2492	466.623	47.635
15.8167	-3.49937	59.1502	91.5257	10.8659	466.671	47.6359
15.8333	-3.498	59.2965	91.8694	11.1384	466.712	47.6318
15.85	-3.49724	59.3769	91.8064	11.4739	466.669	47.6325
15.8667	-3.49693	59.1375	91.4138	11.5687	466.877	47.6315
15.8833	-3.4951	59.434	91.7027	11.6331	467.008	47.6272
15.9	-3.48915	59.2222	91.4857	11.282	466.919	47.633
15.9167	-3.48747	59.2472	91.5836	10.9571	466.921	47.6365
15.9333	-3.48488	59.2228	91.4901	10.9934	466.974	47.6345
15.95	-3.48412	59.3406	91.6302	10.8892	466.974	47.6334
15.9667	-3.48122	59.3339	91.5504	10.9852	466.939	47.6347
15.9833	-3.47527	59.0778	91.4423	11.2397	467.014	47.6382
16	-3.47252	59.3714	91.7429	10.6513	466.96	47.6377
16.0167	-3.46993	59.1456	91.4687	11.0365	466.959	47.6374
16.0333	-3.46733	59.4503	91.9718	11.0406	466.962	47.6328
16.05	-3.46535	59.2217	91.5879	11.928	466.916	47.6373
16.0667	-3.46474	59.3566	91.863	10.9959	466.982	47.6357
16.0833	-3.47084	59.1978	91.4973	11.0859	467.005	47.6398
16.1	-3.46779	59.2336	91.7576	10.7957	466.905	47.6373
16.1167	-3.46489	59.213	91.56	11.2217	466.966	47.6368
16.1333	-3.46169	59.314	91.6346	11.1884	466.883	47.6374
16.15	-3.46046	59.224	91.4747	10.9333	466.902	47.6345
16.1667	-3.46336	59.2609	91.7497	10.7885	466.945	47.636
16.1833	-3.45955	59.2426	91.746	10.7038	466.953	47.6354
16.2	-3.46077	59.3307	91.8024	11.0888	466.998	47.6336
16.2167	-3.45711	59.195	91.4903	10.6692	466.987	47.6312
16.2333	-3.4568	59.3389	91.7535	10.9399	466.982	47.6348
16.25	-3.4536	59.2722	91.6163	10.6573	466.942	47.6307
16.2667	-3.45161	59.242	91.5783	11.2695	466.97	47.6299
16.2833	-3.44841	59.2533	91.6253	11.0818	466.89	47.6315
16.3	-3.44826	59.1715	91.4072	11.05	466.869	47.6305
16.3167	-3.44612	59.2831	91.4018	11.0328	466.876	47.6305
16.3333	-3.44322	59.3224	91.8118	11.5228	466.95	47.6313
16.35	-3.44078	59.2378	91.5611	11.5508	466.921	47.6301
16.3667	-3.43941	59.2097	91.6184	11.5186	466.788	47.6301
16.3833	-3.43925	59.2474	91.6174	11.4883	466.754	47.631
16.4	-3.43956	59.3502	91.5278	11.2719	466.884	47.6295
16.4167	-3.43834	59.2687	91.8209	10.904	466.81	47.6295
16.4333	-3.43834	59.2898	91.5792	11.3136	466.761	47.6279
16.45	-3.44124	59.2321	91.4379	11.4697	466.782	47.6304
16.4667	-3.43941	59.2628	91.7658	11.338	466.876	47.631
16.4833	-3.44032	59.3748	91.6596	11.816	466.785	47.6321
16.5	-3.43941	59.2057	91.62	11.2664	466.838	47.6339
16.5167	-3.4333	59.4889	91.939	10.6466	466.907	47.6348
16.5333	-3.42796	59.4553	91.7274	10.8176	466.925	47.6344
16.55	-3.42705	59.3775	91.6752	11.1872	466.945	47.6356
16.5667	-3.42415	59.2432	91.6444	11.2241	466.901	47.6398
16.5833	-3.42354	59.2233	91.5669	11.0365	466.874	47.6415
16.6	-3.42613	59.221	91.5435	11.245	466.827	47.6453
16.6167	-3.42628	59.1891	91.5032	11.0596	466.78	47.6402
16.6333	-3.42644	59.1717	91.424	11.3689	466.782	47.6386
16.65	-3.42308	59.1059	91.3911	11.5621	466.845	47.6339
16.6667	-3.42354	59.1857	91.4309	11.2807	466.832	47.6359
16.6833	-3.41743	59.197	91.43	11.043	466.93	47.6353
16.7	-3.41927	59.2789	91.7497	11.2569	466.864	47.637
16.7167	-3.41286	59.2442	91.654	10.9333	466.895	47.6368
16.7333	-3.41576	59.3937	91.8778	10.8463	466.921	47.6353
16.75	-3.41133	59.1836	91.4384	11.1431	466.846	47.6359
16.7667	-3.40981	59.6581	92.2405	10.5381	466.838	47.6359
16.7833	-3.41179	59.195	91.5368	10.8648	466.974	47.6342
16.8	-3.40767	59.2667	91.5008	11.2867	466.894	47.6344
16.8167	-3.41042	59.351	91.8351	11.1181	466.833	47.6353
16.8333	-3.40813	59.129	91.4068	11.388	466.724	47.637
16.85	-3.40858	59.288	91.6526	10.7514	466.806	47.637
16.8667	-3.40874	59.3177	91.6551	11.4381	466.658	47.6353
16.8833	-3.40706	59.1375	91.4022	10.6853	466.803	47.6315
16.9	-3.40477	59.293	91.6146	11.0918	466.698	47.6356
16.9167	-3.40431	59.2007	91.4555	11.1913	466.655	47.6365
16.9333	-3.40279	59.2895	91.5998	11.2659	466.584	47.6394
16.95	-3.4005	59.3446	91.7207	9.96773	466.616	47.6382
16.9667	-3.40065	59.2265	91.5157	10.9631	466.561	47.638
16.9833	-3.40004	59.1743	91.4986	10.7961	466.573	47.6356
17	-3.39729	59.2167	91.4558	10.0941	466.725	47.637
17.0167	-3.39348	59.3984	91.3967	10.3909	466.988	47.6389
17.0333	-3.39424	59.4091	91.7876	10.6335	467.345	47.636
17.05	-3.39333	59.3354	91.702	10.6997	467.45	47.636
17.0667	-3.39302	59.3855	91.7858	11.3338	467.279	47.6371
17.0833	-3.39485	59.1837	91.3618	10.5047	467.268	47.6373
17.1	-3.38905	59.2661	91.4893	10.6197	467.286	47.6347
17.1167	-3.38875	59.2834	91.9109	10.6716	467.237	47.6324
17.1333	-3.39241	59.333	91.6151	10.7116	467.242	47.6347
17.15	-3.38936	59.1087	91.3467	10.3754	467.153	47.6359
17.1667	-3.38875	59.2403	91.4713	11.0108	467.023	47.6345
17.1833	-3.38646	59.3771	91.7764	10.4337	467.171	47.6357
17.2	-3.38203	59.1802	91.4866	11.0108	467.006	47.64
17.2167	-3.37975	59.3415	91.6894	10.8236	467.024	47.6376
17.2333	-3.38173	59.2088	91.4565	10.6043	466.97	47.6371
17.25	-3.38646	59.1052	91.443	10.4678	466.972	47.6371
17.2667	-3.38921	59.2736	91.611	10.801	466.941	47.636
17.2833	-3.38844	59.3563	91.6912	10.1501	466.893	47.6351
17.3	-3.38371	59.3113	91.6363	10.7169	467.023	47.6366
17.3167	-3.38051	59.3266	91.8382	10.4523	466.936	47.6365
17.3333	-3.37975	59.2194	91.4378	10.6413	466.963	47.6382
17.35	-3.37898	59.2704	91.5298	10.2573	466.954	47.6392
17.3667	-3.377	59.2008	91.4298	10.5106	466.937	47.6392
17.3833	-3.37242	59.232	91.5928	10.0959	466.873	47.6388
17.4	-3.37303	59.3661	91.7629	9.45564	466.884	47.6412
17.4167	-3.37502	59.1821	91.3253	10.0291	466.893	47.6388
17.4333	-3.37425	59.4361	91.8166	10.3062	466.955	47.6373
17.45	-3.37395	59.3871	91.7759	11.0447	466.959	47.637
17.4667	-3.37425	59.3093	91.7043	10.3367	466.908	47.6371
17.4833	-3.37486	59.2588	91.5414	10.4177	466.928	47.6368
17.5	-3.37135	59.0902	91.3067	11.3792	466.909	47.6394
17.5167	-3.36647	59.1528	91.3828	9.88899	466.94	47.6406
17.5333	-3.36845	59.2234	91.6549	9.50691	466.988	47.6392
17.55	-3.3683	59.1723	91.6311	9.33586	467.034	47.6385
17.5667	-3.36617	59.1276	91.4272	10.4887	466.977	47.6337
17.5833	-3.36525	59.1383	91.4069	9.82887	466.938	47.6336
17.6	-3.36647	59.201	91.5621	10.0327	466.854	47.6357
17.6167	-3.36662	59.2342	91.5113	9.82582	466.844	47.6359
17.6333	-3.36571	59.2175	91.4799	10.2448	466.872	47.6368
17.65	-3.36647	59.3058	91.5397	9.83238	466.893	47.6415
17.6667	-3.3683	59.2327	91.652	9.77104	466.794	47.6432
17.6833	-3.36632	59.1262	91.415	9.77455	466.92	47.646
17.7	-3.36372	59.2405	91.6229	9.94026	467.017	47.6379
17.7167	-3.36784	59.2634	91.5513	10.0768	466.979	47.6406
17.7333	-3.36769	59.3342	91.7495	9.41094	466.956	47.6374
17.75	-3.36586	59.3568	91.791	9.86107	466.994	47.6388
17.7667	-3.36708	59.409	91.8893	9.5945	466.99	47.64
17.7833	-3.36601	59.2745	91.5194	9.78706	466.905	47.6388
17.8	-3.36769	59.2841	91.6364	10.3587	466.975	47.6408
17.8167	-3.36647	59.2652	91.4788	9.99809	466.955	47.644
17.8333	-3.36479	59.3211	91.5241	10.1447	466.943	47.6423
17.85	-3.36647	59.3049	91.7869	9.67918	466.999	47.6431
17.8667	-3.37105	59.232	91.5464	10.3211	466.973	47.6426
17.8833	-3.37212	59.211	91.6474	9.91585	467.04	47.6388
17.9	-3.36967	59.4013	91.58	10.2848	466.958	47.6408
17.9167	-3.36586	59.222	91.4367	9.58748	466.855	47.6415
17.9333	-3.36723	59.311	91.7294	9.64943	466.845	47.6452
17.95	-3.368	59.2561	91.5402	9.34486	466.891	47.6423
17.9667	-3.3622	59.1334	91.4765	9.5504	466.784	47.6432
17.9833	-3.36067	59.09	91.3874	8.97591	466.773	47.6397
18	-3.36037	59.2616	91.5228	9.83116	466.827	47.6395
18.0167	-3.35777	59.2446	91.4689	8.77739	466.775	47.6395
18.0333	-3.35518	59.3034	91.5263	9.3293	466.811	47.6356
18.05	-3.35823	59.3264	91.789	9.53133	466.767	47.6373
18.0667	-3.35884	59.249	91.6572	10.013	466.761	47.6409
18.0833	-3.35335	59.2985	91.6769	9.51714	466.831	47.6356
18.1	-3.35243	59.1492	91.3926	8.834	466.77	47.6385
18.1167	-3.35747	59.0818	91.3006	9.69292	466.722	47.6353
18.1333	-3.3567	59.3446	91.5785	7.64549	466.885	47.6362
18.15	-3.35716	59.2143	91.4346	9.48433	466.884	47.6376
18.1667	-3.35838	59.248	91.5444	7.75215	466.901	47.6392
18.1833	-3.36128	59.1821	91.5293	9.25835	466.855	47.6391
18.2	-3.36281	59.4331	91.6187	10.8308	467.006	47.6394
18.2167	-3.36327	59.3238	91.5672	8.648	466.901	47.6371
18.2333	-3.36113	59.1709	91.4158	8.81432	466.947	47.6391
18.25	-3.3654	59.3864	91.5913	9.59816	466.889	47.6392
18.2667	-3.36266	59.224	91.4927	9.44145	466.985	47.636
18.2833	-3.36311	59.2345	91.3696	9.75914	466.937	47.6411
18.3	-3.36281	59.2107	91.5257	9.24294	466.954	47.6415
18.3167	-3.35823	59.2283	91.5608	9.36394	466.973	47.6391
18.3333	-3.35487	59.3511	91.7936	9.5797	467.057	47.642
18.35	-3.3567	59.2194	91.5925	9.50813	466.965	47.6447
18.3667	-3.3567	59.1674	91.719	9.87236	466.976	47.6429
18.3833	-3.35274	59.4016	91.9253	9.5266	466.882	47.6453
18.4	-3.35259	59.2252	91.5698	8.96507	466.958	47.6423
18.4167	-3.35228	59.1264	91.3131	9.29649	466.961	47.6458
18.4333	-3.35503	59.2762	91.4246	9.01527	467.002	47.6429
18.45	-3.34892	59.2416	91.4977	8.93288	466.869	47.6435
18.4667	-3.34267	59.2715	91.6322	9.56474	466.876	47.6427
18.4833	-3.34389	59.1605	91.3288	9.15169	466.942	47.6417
18.5	-3.34755	59.2561	91.5543	9.05388	466.902	47.6414
18.5167	-3.34847	59.1796	91.5363	9.53072	466.818	47.6385
18.5333	-3.34953	59.139	91.5495	9.14513	467.066	47.6363
18.55	-3.35045	59.1973	91.4599	9.88899	466.955	47.6388
18.5667	-3.35136	59.2233	91.513	9.52416	466.951	47.6414
18.5833	-3.34785	59.3676	91.8302	8.2708	466.903	47.6411
18.6	-3.35259	59.1985	91.5694	8.71483	467.092	47.6412
18.6167	-3.35014	59.1689	91.3827	9.2971	466.945	47.6383
18.6333	-3.34679	59.454	91.8456	9.23103	466.979	47.6376
18.65	-3.3445	59.1508	91.3581	9.69704	466.928	47.6412
18.6667	-3.34526	59.2802	91.6041	8.93532	466.928	47.6432
18.6833	-3.34175	59.3389	91.6445	9.09035	466.972	47.6426
18.7	-3.339	59.1541	91.3729	8.68736	466.968	47.6397
18.7167	-3.33565	59.3389	91.8478	9.38057	466.909	47.6398
18.7333	-3.33992	59.2701	91.6824	8.60985	466.992	47.6415
18.75	-3.34282	59.5516	91.5134	9.12666	466.88	47.6446
18.7667	-3.34114	59.098	91.2682	8.56636	466.892	47.642
18.7833	-3.33916	59.2378	91.4535	8.94371	466.959	47.6371
18.8	-3.33794	59.1392	91.5316	8.23616	467.072	47.6426
18.8167	-3.33702	59.0566	91.316	9.02718	466.961	47.6431
18.8333	-3.33214	59.3188	91.7857	8.69927	466.964	47.6415
18.85	-3.32542	59.2048	91.5612	8.96629	467.006	47.6406
18.8667	-3.32344	59.2944	91.7715	8.5038	467.022	47.6397
18.8833	-3.32054	59.2907	91.542	8.33687	466.989	47.6373
18.9	-3.32314	59.1872	91.3473	8.63197	466.959	47.6366
18.9167	-3.3271	59.1441	91.4852	8.84117	466.985	47.6376
18.9333	-3.32283	59.4857	91.7574	8.98476	467.019	47.6392
18.95	-3.32588	59.1138	91.4875	8.0883	466.97	47.6371
18.9667	-3.32893	59.4383	91.8838	9.57787	466.95	47.6388
18.9833	-3.3297	59.1717	91.4275	9.65355	466.962	47.6388
19	-3.32588	59.2837	91.5328	9.05754	466.975	47.6398
19.0167	-3.32436	59.1879	91.2293	8.98598	466.89	47.6379
19.0333	-3.32497	59.3221	91.6074	8.79051	466.925	47.6382
19.05	-3.32665	59.1406	91.2775	8.62541	467.023	47.6385
19.0667	-3.32314	59.2768	91.5435	9.38774	466.918	47.6376
19.0833	-3.32146	59.3719	91.7255	9.31984	466.925	47.6398
19.1	-3.32146	59.0807	91.1543	8.86803	466.869	47.6388
19.1167	-3.32176	59.2329	91.4436	8.85963	466.874	47.6368
19.1333	-3.32344	59.2223	91.5682	8.07457	466.981	47.6356
19.15	-3.31779	59.3395	91.4895	8.76076	466.889	47.6348
19.1667	-3.31627	59.1132	91.4294	8.90785	466.84	47.6385
19.1833	-3.31596	59.0479	91.3235	8.91213	466.965	47.6408
19.2	-3.31001	59.2356	91.5977	8.38692	466.832	47.6406
19.2167	-3.30727	59.2818	91.5812	8.47099	466.892	47.6388
19.2333	-3.30803	59.3855	91.7521	8.68858	466.967	47.6402
19.25	-3.30559	59.2226	91.5562	9.06044	466.88	47.6389
19.2667	-3.30513	59.3665	91.4634	8.36189	466.998	47.6379
19.2833	-3.30574	59.2933	91.7318	8.30055	467.016	47.6441
19.3	-3.30238	59.1019	91.2972	9.26613	466.898	47.6421
19.3167	-3.30254	59.2133	91.5382	8.3625	467.045	47.6377
19.3333	-3.3065	59.2429	91.5919	8.20213	466.876	47.6382
19.35	-3.30849	59.17	91.3972	8.32253	466.945	47.6427
19.3667	-3.3123	59.2188	91.5217	8.21358	467.003	47.6415
19.3833	-3.30971	59.3032	91.7226	8.9991	466.945	47.6386
19.4	-3.30742	59.2129	91.5194	8.92815	466.926	47.6421
19.4167	-3.30666	59.0907	91.3584	8.20992	466.981	47.6424
19.4333	-3.30391	59.3099	91.5704	8.28438	467.074	47.6392
19.45	-3.30376	59.0699	91.3876	8.62892	467.07	47.64
19.4667	-3.30803	59.266	91.4425	8.79646	467.043	47.6417
19.4833	-3.31245	59.1242	91.4167	8.67134	466.991	47.6408
19.5	-3.30742	59.1476	91.2238	8.21175	466.971	47.6408
19.5167	-3.31047	59.1692	91.5206	8.59795	466.975	47.6423
19.5333	-3.30635	59.2037	91.39	7.99721	466.994	47.6444
19.55	-3.30483	59.2414	91.6015	8.28438	466.982	47.6414
19.5667	-3.30986	59.137	91.3419	8.23265	466.935	47.6423
19.5833	-3.31352	59.1308	91.3551	8.57292	466.943	47.6424
19.6	-3.31017	59.2016	91.5525	8.90678	466.866	47.6392
19.6167	-3.31413	59.0833	91.394	8.96278	466.909	47.6408
19.6333	-3.312	59.3594	91.758	8.52821	467.058	47.6398
19.65	-3.31261	59.3836	91.6509	8.04359	466.812	47.6397
19.6667	-3.31093	59.3649	91.6792	8.20396	467.031	47.64
19.6833	-3.31368	59.1338	91.4526	8.64571	466.898	47.6406
19.7	-3.31245	59.4021	91.815	7.82494	466.837	47.6411
19.7167	-3.31139	59.4146	91.7547	8.41316	466.934	47.6389
19.7333	-3.30772	59.2747	91.592	8.67363	466.981	47.6388
19.75	-3.30833	59.2533	91.6396	8.40965	466.673	47.6408
19.7667	-3.30681	59.2179	91.5714	8.42033	466.95	47.6417
19.7833	-3.3062	59.1615	91.3815	8.66112	466.927	47.638
19.8	-3.30605	59.4744	91.8131	8.70888	466.807	47.6395
19.8167	-3.30315	59.2901	91.5508	8.81905	466.942	47.6411
19.8333	-3.30223	59.4497	91.6523	7.9847	466.983	47.6417
19.85	-3.30055	59.3661	91.5662	8.32497	466.942	47.6426
19.8667	-3.30009	59.0725	91.2096	8.83751	467.001	47.6446
19.8833	-3.29887	59.1392	91.4254	8.52821	467.019	47.64
19.9	-3.30208	59.2664	91.6866	8.16521	466.921	47.6368
19.9167	-3.30589	59.2808	91.603	8.45375	466.989	47.6366
19.9333	-3.30589	59.255	91.6253	8.04298	466.911	47.6345
19.95	-3.30772	59.2327	91.652	9.01405	466.971	47.6341
19.9667	-3.3094	59.2487	91.4614	8.95912	466.951	47.6365
19.9833	-3.31123	59.4216	91.7986	8.57414	467.01	47.6356
20	-3.30483	59.1633	91.4121	8.13301	466.986	47.6373
20.0167	-3.30559	59.1329	91.4289	8.5128	467.036	47.6385
20.0333	-3.30925	59.6449	91.8765	8.89244	466.967	47.6362
20.05	-3.31276	59.3488	91.5795	8.51509	466.922	47.6353
20.0667	-3.31657	59.13	91.4916	8.82561	466.979	47.6359
20.0833	-3.31337	59.1668	91.4651	8.45604	466.988	47.6324
20.1	-3.31108	59.2329	91.4098	8.12355	466.952	47.6348
20.1167	-3.31062	59.0737	91.3441	8.85613	466.864	47.6379
20.1333	-3.31261	59.1337	91.4034	8.93349	466.9	47.6405
20.15	-3.31261	59.1068	91.4399	8.14552	466.873	47.6402
20.1667	-3.31444	59.2632	91.7439	8.05611	466.931	47.64
20.1833	-3.3152	59.3133	91.5907	8.93242	466.953	47.6373
20.2	-3.31444	59.3792	91.7164	8.30833	466.838	47.64
20.2167	-3.31642	59.264	91.6052	8.39592	466.883	47.6424
20.2333	-3.31596	59.1891	91.4439	8.08891	467.006	47.6412
20.25	-3.31764	59.1653	91.3393	8.34404	466.938	47.6426
20.2667	-3.31154	59.1959	91.4278	8.92464	466.974	47.6415
20.2833	-3.31215	59.1747	91.4561	8.48167	466.963	47.6385
20.3	-3.31078	59.3691	91.8552	8.37624	467.015	47.6388
20.3167	-3.31566	59.1622	91.3627	7.70088	466.996	47.6429
20.3333	-3.31596	59.2106	91.5446	7.98409	466.809	47.6427
20.35	-3.31841	59.175	91.3326	8.06267	466.987	47.6398
20.3667	-3.31932	59.1935	91.4045	7.90718	466.931	47.64
20.3833	-3.32085	59.1473	91.4857	7.89528	466.714	47.6388
20.4	-3.31779	59.2434	91.625	8.58315	466.846	47.6351
20.4167	-3.31825	59.3105	91.5058	7.84935	466.988	47.6415
20.4333	-3.31459	59.1302	91.448	7.92152	466.795	47.6418
20.45	-3.31062	59.1885	91.4228	8.67363	466.935	47.6379
20.4667	-3.30864	59.2645	91.5739	7.58705	466.875	47.6414
20.4833	-3.31368	59.2869	91.4356	8.55751	466.948	47.64
20.5	-3.31169	59.4323	91.9517	8.53355	466.934	47.6395
20.5167	-3.30483	59.2934	91.5446	8.33397	466.94	47.6357
20.5333	-3.3036	59.2658	91.6283	7.87254	466.943	47.6371
20.55	-3.30315	59.3053	91.7638	8.02452	467.041	47.6347
20.5667	-3.30193	59.21	91.4928	8.22609	467.038	47.6366
20.5833	-3.30162	59.3018	91.8252	8.13545	466.887	47.6363
20.6	-3.30254	59.3	91.767	8.26241	467.022	47.6344
20.6167	-3.30132	59.4056	91.6561	7.83379	466.978	47.6347
20.6333	-3.29933	59.3693	91.7278	8.62541	466.957	47.6373
20.65	-3.30101	59.2233	91.3635	7.99721	466.948	47.635
20.6667	-3.29613	59.349	91.7327	8.39714	466.963	47.6354
20.6833	-3.29323	59.3276	91.6961	8.61168	466.965	47.6356
20.7	-3.29445	59.1711	91.4571	7.97035	466.998	47.6374
20.7167	-3.29231	59.1358	91.314	8.55263	466.895	47.6353
20.7333	-3.29948	59.186	91.4907	8.20931	466.918	47.6377
20.75	-3.30055	59.1334	91.581	7.60918	466.948	47.6385
20.7667	-3.30162	59.1418	91.3426	8.35838	466.839	47.6394
20.7833	-3.29659	59.4407	91.8922	7.90352	466.914	47.6385
20.8	-3.29765	59.1288	91.4509	8.45497	466.962	47.6411
20.8167	-3.29491	59.1119	91.3451	8.34587	466.67	47.6415
20.8333	-3.2917	59.1579	91.4932	8.65456	466.93	47.6395
20.85	-3.28819	59.1381	91.2431	8.63976	466.856	47.635
20.8667	-3.28896	59.233	91.5978	7.96074	466.833	47.6357
20.8833	-3.29613	59.1927	91.4904	8.62068	466.887	47.638
20.9	-3.29567	59.0745	91.3043	8.48946	466.922	47.6373
20.9167	-3.29399	59.2735	91.7059	8.30711	466.898	47.6386
20.9333	-3.29597	59.2709	91.601	8.17955	466.992	47.6394
20.95	-3.29475	59.2878	91.6319	7.88811	466.975	47.6409
20.9667	-3.29735	59.1634	91.3796	8.51448	466.81	47.6373
20.9833	-3.29033	59.1705	91.5011	8.87932	467.012	47.6405
21	-3.29475	59.3078	91.6355	8.93898	466.981	47.6443
21.0167	-3.29338	59.1013	91.3297	9.05815	466.89	47.6423
21.0333	-3.29277	59.2323	91.5687	8.9341	466.878	47.6383
21.05	-3.29353	59.3113	91.5636	8.10738	467.042	47.6373
21.0667	-3.28972	59.3359	91.6294	8.67302	467.006	47.6365
21.0833	-3.2917	59.2538	91.4988	8.34053	466.98	47.635
21.1	-3.28835	59.2716	91.6326	8.5891	467.013	47.6373
21.1167	-3.28682	59.1961	91.5788	8.77678	466.915	47.6406
21.1333	-3.28392	59.2016	91.5687	8.73207	466.922	47.6397
21.15	-3.28163	59.1998	91.4866	9.3943	466.891	47.6402
21.1667	-3.2798	59.1689	91.3651	9.69414	466.97	47.6405
21.1833	-3.2795	59.0855	91.3274	9.78584	467.085	47.6395
21.2	-3.27858	59.213	91.4475	8.16231	467.021	47.636
21.2167	-3.27675	59.2483	91.493	7.03575	466.953	47.6371
21.2333	-3.27919	59.2017	91.6805	9.49745	466.971	47.64
21.25	-3.28102	59.1038	91.3584	9.81392	467.108	47.6412
21.2667	-3.28606	59.2806	91.5949	10.9101	467.211	47.6432
21.2833	-3.28545	59.242	91.535	8.74214	467.504	47.6446
21.3	-3.283	59.2164	91.5028	8.33519	467.483	47.644
21.3167	-3.28148	59.2069	91.4729	8.65044	467.667	47.6441
21.3333	-3.28224	59.3002	91.5064	9.42284	467.683	47.6414
21.35	-3.28377	59.1352	91.1189	9.13139	467.401	47.6424
21.3667	-3.28499	59.1982	91.5647	9.34609	467.52	47.645
21.3833	-3.28697	59.2071	91.4492	8.60985	467.576	47.645
21.4	-3.28606	59.2507	91.6201	10.6734	467.324	47.64
21.4167	-3.28545	59.2172	91.4343	8.51753	467.396	47.6394
21.4333	-3.28621	59.1395	91.3784	8.55324	467.33	47.6403
21.45	-3.28621	59.2719	91.5469	8.89183	467.247	47.6362
21.4667	-3.28819	59.3493	91.7928	7.28905	467.265	47.6342
21.4833	-3.28712	59.1061	91.4091	9.07845	467.184	47.6348
21.5	-3.28362	59.2898	91.6845	7.70332	467.046	47.6392
21.5167	-3.28239	59.3034	91.6169	9.65828	466.997	47.6411
21.5333	-3.28209	59.1256	91.2724	6.79558	466.969	47.64
21.55	-3.28423	59.2175	91.2507	8.45314	466.986	47.6388
21.5667	-3.2798	59.3867	91.5624	9.42589	467.065	47.6409
21.5833	-3.27904	59.138	91.4568	8.97759	467.094	47.6394
21.6	-3.28117	59.3751	91.782	8.79829	466.985	47.6356
21.6167	-3.28163	59.3021	91.6198	9.81209	467.079	47.6374
21.6333	-3.27965	59.2321	91.6358	8.11882	467.053	47.6362
21.65	-3.27995	59.2034	91.5241	7.23717	467.06	47.6366
21.6667	-3.28072	59.1662	91.4373	8.45131	467.076	47.6383
21.6833	-3.27827	59.3641	91.672	7.68776	467.096	47.6386
21.7	-3.27614	59.2121	91.7016	6.96068	467.087	47.6353
21.7167	-3.27431	59.2387	91.5801	8.98476	467.075	47.6383
21.7333	-3.27553	59.2643	91.5238	9.23454	466.989	47.6371
21.75	-3.27415	59.2901	91.5199	9.64516	467.004	47.637
21.7667	-3.27492	59.096	91.3162	9.30611	467.042	47.6339
21.7833	-3.27156	59.2503	91.5241	9.68514	466.816	47.6333
21.8	-3.27248	59.2591	91.4832	9.78111	466.802	47.633
21.8167	-3.27293	59.0971	91.4378	7.79335	466.771	47.6322
21.8333	-3.27156	59.2339	91.5887	7.95967	466.661	47.6319
21.85	-3.27385	59.2464	91.5083	9.44084	466.762	47.6264
21.8667	-3.27507	59.0702	91.2635	8.68736	466.769	47.6276
21.8833	-3.27736	59.1435	91.3676	8.34938	466.522	47.6287
21.9	-3.27889	59.2751	91.6198	8.40721	466.738	47.6299
21.9167	-3.28102	59.2764	91.5762	8.01323	466.775	47.6289
21.9333	-3.27904	59.1929	91.5328	7.25929	466.555	47.6305
21.95	-3.27827	59.233	91.4988	8.84239	466.614	47.6301
21.9667	-3.27812	59.4048	91.6628	9.42879	466.782	47.6353
21.9833	-3.28056	59.2243	91.5113	8.14613	466.568	47.6315
22	-3.28102	59.1341	91.48	8.65761	466.805	47.6315
22.0167	-3.28392	59.0389	91.2478	8.2534	466.698	47.6289
22.0333	-3.27827	59.1682	91.3946	9.48189	466.692	47.627
22.05	-3.28072	59.2458	91.5272	8.65395	466.687	47.6293
22.0667	-3.28255	59.217	91.5635	9.26491	466.629	47.6267
22.0833	-3.28621	59.1625	91.3305	8.41087	466.734	47.627
22.1	-3.28636	59.1373	91.3706	9.41872	466.719	47.6284
22.1167	-3.28636	59.262	91.656	8.49419	466.752	47.629
22.1333	-3.28468	59.1309	91.3616	9.0403	466.694	47.6284
22.15	-3.28407	59.3426	91.9058	7.96318	466.733	47.6278
22.1667	-3.28331	59.1552	91.2844	8.42934	466.796	47.6269
22.1833	-3.2885	59.1087	91.3972	8.32909	466.712	47.6313
22.2	-3.28529	59.1259	91.3798	7.60078	466.856	47.6307
22.2167	-3.2856	59.2086	91.5458	7.33376	466.803	47.6289
22.2333	-3.28514	59.224	91.5728	8.14552	466.678	47.631
22.25	-3.28682	59.2233	91.4127	9.24049	466.683	47.6298
22.2667	-3.28438	59.1995	91.4494	8.52699	466.637	47.6304
22.2833	-3.28987	59.203	91.5838	9.27025	466.589	47.6281
22.3	-3.28331	59.345	91.7419	9.2202	466.711	47.6315
22.3167	-3.28392	59.1793	91.5604	9.08669	466.816	47.6327
22.3333	-3.28743	59.2121	91.4179	9.31923	466.733	47.6312
22.35	-3.28484	59.3716	91.732	8.82149	466.805	47.6284
22.3667	-3.29186	59.0551	91.3136	7.86369	466.779	47.629
22.3833	-3.28789	59.2612	91.5209	8.90556	466.727	47.6272
22.4	-3.28712	59.3052	91.6256	8.0883	466.619	47.629
22.4167	-3.28438	59.1904	91.5768	8.35243	466.652	47.6299
22.4333	-3.28468	59.0183	91.1094	8.82332	466.761	47.6289
22.45	-3.28682	59.201	91.4826	8.60573	466.839	47.6322
22.4667	-3.28316	59.2007	91.4416	7.61803	466.65	47.6289
22.4833	-3.28148	59.1605	91.504	7.93938	466.769	47.6319
22.5	-3.27934	59.2486	91.5504	8.61885	466.787	47.6324
22.5167	-3.27965	59.1608	91.4849	8.13667	466.659	47.6318
22.5333	-3.28072	59.367	91.666	8.18016	466.798	47.6322
22.55	-3.28331	59.2088	91.6947	9.05571	466.824	47.6298
22.5667	-3.28377	59.1517	91.3093	8.08418	466.514	47.6327
22.5833	-3.28072	59.1352	91.4263	8.18672	466.685	47.6336
22.6	-3.27858	59.3015	91.4407	9.04625	466.793	47.6308
22.6167	-3.28072	59.2027	91.3763	8.67302	466.699	47.6292
22.6333	-3.2795	59.2414	91.5162	7.82021	466.749	47.6283
22.65	-3.27492	59.2632	91.5739	8.03764	466.73	47.6295
22.6667	-3.27889	59.2756	91.5777	7.82433	466.649	47.6299
22.6833	-3.27583	59.2152	91.5402	8.67485	466.78	47.6308
22.7	-3.27538	59.0983	91.3502	9.24172	466.851	47.6313
22.7167	-3.27934	59.082	91.2168	8.42934	466.717	47.6315
22.7333	-3.2766	59.2872	91.4262	8.85613	466.865	47.6307
22.75	-3.27904	59.1966	91.5601	9.28459	466.774	47.6295
22.7667	-3.27736	59.0957	91.3052	8.56453	466.746	47.629
22.7833	-3.27232	59.1756	91.3625	8.20107	466.86	47.6304
22.8	-3.27538	59.1503	91.3883	8.545	466.838	47.6298
22.8167	-3.2769	59.3159	91.5264	8.30589	466.818	47.6283
22.8333	-3.2769	59.0118	91.2727	8.63609	466.886	47.6272
22.85	-3.28148	59.1607	91.4965	8.82683	466.885	47.6264
22.8667	-3.27889	59.2432	91.5284	8.74764	466.814	47.6257
22.8833	-3.27889	59.2345	91.6331	8.6039	466.858	47.6267
22.9	-3.27507	59.2353	91.4785	8.67958	466.83	47.624
22.9167	-3.27553	59.1793	91.3952	8.46565	466.732	47.6267
22.9333	-3.27354	59.119	91.3682	8.12706	466.858	47.6264
22.95	-3.2798	59.2611	91.54	8.83339	466.854	47.625
22.9667	-3.2827	59.4773	91.7831	8.63319	466.775	47.6283
22.9833	-3.28072	59.2269	91.2602	8.10677	466.892	47.6257
23	-3.2795	59.2365	91.3952	7.92915	466.851	47.625
23.0167	-3.28026	59.1459	91.4449	7.90413	466.882	47.6257
23.0333	-3.28072	59.2457	91.3795	9.29833	466.894	47.625
23.05	-3.27965	59.3211	91.6705	8.13011	466.835	47.6267
23.0667	-3.27889	59.3125	91.5792	8.18016	466.885	47.6263
23.0833	-3.27553	59.5655	91.7248	8.59566	466.841	47.6255
23.1	-3.27599	59.2155	91.5638	7.70622	466.743	47.622
23.1167	-3.27705	59.2889	91.7584	9.11766	466.758	47.6257
23.1333	-3.27431	59.1218	91.403	8.72795	466.826	47.626
23.15	-3.27614	59.2092	91.5292	8.45009	466.728	47.6275
23.1667	-3.27339	59.2182	91.4602	8.4269	466.692	47.6299
23.1833	-3.2708	59.1442	91.4097	8.63426	466.75	47.6278
23.2	-3.26851	59.1818	91.4823	8.61473	466.827	47.624
23.2167	-3.26866	59.1679	91.4391	8.46748	466.773	47.6301
23.2333	-3.27309	59.043	91.3303	8.78578	466.786	47.6281
23.25	-3.27431	59.2426	91.5482	8.38158	466.83	47.6257
23.2667	-3.27202	59.1749	91.5737	8.28148	466.883	47.6247
23.2833	-3.27187	59.1679	91.4422	8.11516	466.903	47.6211
23.3	-3.27217	59.1067	91.2679	7.9351	466.902	47.6258
23.3167	-3.27248	59.2486	91.5333	7.91725	466.945	47.6241
23.3333	-3.27248	59.2413	91.6908	8.60756	466.974	47.624
23.35	-3.27126	59.1865	91.5763	8.95256	466.761	47.6247
23.3667	-3.27644	59.0794	91.2132	9.06166	466.737	47.6243
23.3833	-3.27492	59.1976	91.6808	8.8752	466.819	47.6232
23.4	-3.27217	59.0641	91.3239	8.46214	466.831	47.6243
23.4167	-3.27644	59.2124	91.6126	8.32909	466.794	47.6221
23.4333	-3.27599	59.099	91.3044	8.23921	466.74	47.6232
23.45	-3.27538	59.155	91.2511	8.63609	466.796	47.6225
23.4667	-3.27965	59.1407	91.4957	8.80776	466.784	47.6255
23.4833	-3.28529	59.2182	91.3705	8.2534	466.789	47.6246
23.5	-3.28362	59.2657	91.5951	8.93944	466.773	47.6243
23.5167	-3.28285	59.1186	91.2962	8.22075	466.872	47.6244
23.5333	-3.28209	59.1723	91.4054	9.49684	466.854	47.6264
23.55	-3.2856	59.0965	91.4007	7.8672	466.788	47.6257
23.5667	-3.28697	59.0894	91.2611	8.35243	466.869	47.6246
23.5833	-3.28316	59.0696	91.2486	8.9341	466.914	47.6252
23.6	-3.28392	59.2606	91.486	8.1974	466.704	47.6254
23.6167	-3.28316	59.3459	91.354	8.50975	466.77	47.6264
23.6333	-3.27934	59.2637	91.4912	8.43468	466.874	47.6254
23.65	-3.28194	59.1953	91.3871	8.536	466.789	47.6212
23.6667	-3.28102	59.2327	91.5385	8.90495	466.819	47.6205
23.6833	-3.28148	59.2875	91.5429	8.41148	466.914	47.6194
23.7	-3.28209	59.5887	91.6311	8.8662	466.761	47.6237
23.7167	-3.28255	59.1384	91.5327	8.66707	466.91	47.6246
23.7333	-3.28133	59.2129	91.383	8.3596	466.877	47.6272
23.75	-3.28545	59.1377	91.322	8.55507	466.698	47.6269
23.7667	-3.2856	59.2854	91.413	8.61885	466.783	47.6252
23.7833	-3.28621	59.1911	91.3238	8.73802	466.802	47.6225
23.8	-3.28239	59.0391	91.3474	8.56163	466.592	47.626
23.8167	-3.28209	59.2693	91.6108	8.79585	466.694	47.6241
23.8333	-3.28789	59.1636	91.4114	8.72612	466.74	47.6234
23.85	-3.28712	59.0635	91.2121	8.73146	466.642	47.6193
23.8667	-3.28514	59.156	91.3764	8.36906	466.715	47.6191
23.8833	-3.28819	59.2225	91.4745	8.78868	466.719	47.6202
23.9	-3.28865	59.2817	91.565	8.42506	466.711	47.6214
23.9167	-3.28621	59.0795	91.3995	8.2267	466.827	47.6186
23.9333	-3.28438	59.1505	91.4169	8.78807	466.774	47.6215
23.95	-3.2827	59.2698	91.6215	9.03664	466.546	47.6203
23.9667	-3.28346	59.145	91.4401	8.50029	466.737	47.6168
23.9833	-3.28651	59.5306	91.9634	8.84056	466.767	47.618
24	-3.29033	59.3208	91.7776	8.80241	466.591	47.6203
24.0167	-3.29338	59.3375	91.5289	8.92693	466.688	47.6215
24.0333	-3.29002	59.1523	91.535	8.67546	466.784	47.617
24.05	-3.28728	59.1674	91.4053	8.23265	466.66	47.6183
24.0667	-3.28926	59.2643	91.7542	9.10408	466.661	47.6183
24.0833	-3.28987	59.1445	91.5478	8.70232	466.677	47.6203
24.1	-3.29094	59.3333	91.9108	8.899	466.656	47.6194
24.1167	-3.2888	59.1227	91.2504	8.82393	466.842	47.6188
24.1333	-3.28743	59.1238	91.2759	8.71773	466.853	47.6162
24.15	-3.28636	59.177	91.5748	8.40126	466.73	47.6174
24.1667	-3.2856	59.1691	91.562	8.40904	466.877	47.6182
24.1833	-3.28316	59.1077	91.3215	9.27925	466.801	47.6188
24.2	-3.28407	59.1332	91.3329	8.69698	466.697	47.6168
24.2167	-3.28087	59.071	91.3319	8.86742	466.876	47.6197
24.2333	-3.28316	59.1302	91.4446	8.68736	466.939	47.6208
24.25	-3.28484	59.1697	91.3415	8.83583	466.781	47.6189
24.2667	-3.28697	59.1248	91.2666	8.71712	466.884	47.6218
24.2833	-3.28636	59.2783	91.4578	9.36745	466.941	47.6194
24.3	-3.28667	59.4254	91.6662	8.87276	466.761	47.6214
24.3167	-3.28346	59.1685	91.4271	9.1732	466.793	47.6221
24.3333	-3.28529	59.2062	91.5199	9.15764	466.765	47.6209
24.35	-3.283	59.2956	91.7002	8.90251	466.663	47.6212
24.3667	-3.28346	59.2905	91.6404	8.86681	466.677	47.6199
24.3833	-3.28255	59.0736	91.285	8.98476	466.607	47.6182
24.4	-3.27889	59.2425	91.5003	8.76183	466.495	47.617
24.4167	-3.28087	59.293	91.5365	8.9669	466.696	47.6145
24.4333	-3.28285	59.2287	91.4613	9.08974	466.651	47.6135
24.45	-3.28011	59.0212	91.1189	9.10042	466.688	47.6171
24.4667	-3.27889	59.2432	91.4549	8.96507	466.785	47.6215
24.4833	-3.28011	59.2486	91.5463	8.74519	466.854	47.6208
24.5	-3.2827	59.1433	91.4654	8.94432	466.703	47.6203
24.5167	-3.28545	59.3174	91.5696	8.34465	466.727	47.6199
24.5333	-3.28529	59.2094	91.3947	8.74931	466.721	47.6237
24.55	-3.28194	59.2368	91.4649	8.713	466.69	47.6237
24.5667	-3.28484	59.2988	91.6277	8.8752	466.729	47.6208
24.5833	-3.29002	59.2985	91.7124	8.89473	466.658	47.6225
24.6	-3.29048	59.1277	91.4138	9.4735	466.588	47.6243
24.6167	-3.28819	59.1505	91.3123	9.51057	466.735	47.6249
24.6333	-3.28987	59.4288	91.4935	8.94066	466.716	47.6218
24.65	-3.29201	59.0829	91.3197	9.16725	466.625	47.6228
24.6667	-3.28865	59.2516	91.5778	8.52821	466.665	47.6229
24.6833	-3.2885	59.1863	91.4481	8.68553	466.753	47.6225
24.7	-3.29094	59.1125	91.3467	9.24889	466.678	47.6194
24.7167	-3.29506	59.1883	91.3587	8.85613	466.766	47.6194
24.7333	-3.29231	59.3696	91.8006	9.84901	466.714	47.6235
24.75	-3.29002	59.2042	91.4124	9.57314	466.743	47.6225
24.7667	-3.28697	59.0762	91.2266	9.4503	466.758	47.6221
24.7833	-3.28972	59.195	91.5174	8.9109	466.659	47.6228
24.8	-3.2856	59.2545	91.571	9.60701	466.585	47.6199
24.8167	-3.28972	59.4137	91.6235	9.5623	466.739	47.6199
24.8333	-3.28804	59.1509	91.419	9.27574	466.649	47.6206
24.85	-3.28453	59.2512	91.5337	8.75176	466.581	47.6226
24.8667	-3.28011	59.1427	91.4787	8.30406	466.573	47.6255
24.8833	-3.27858	59.3096	91.6102	8.87032	466.696	47.6194
24.9	-3.27843	59.074	91.2336	9.25896	466.597	47.6226
24.9167	-3.27873	59.0678	91.2579	9.19457	466.686	47.6221
24.9333	-3.27492	59.1384	91.4811	8.96629	466.707	47.6223
24.95	-3.27232	59.1262	91.3229	8.69453	466.616	47.616
24.9667	-3.2737	59.0377	91.1675	9.1642	466.735	47.6199
24.9833	-3.27202	59.1305	91.238	9.05632	466.703	47.6232
25	-3.26988	59.1006	91.354	8.704	466.671	47.622
25.0167	-3.26912	59.2034	91.4542	8.85658	466.685	47.62
25.0333	-3.27095	59.5403	91.9341	9.58855	466.543	47.6205
25.05	-3.2708	59.1	91.3798	8.91808	466.52	47.6225
25.0667	-3.27278	59.1482	91.4278	8.98781	466.717	47.62
25.0833	-3.27263	59.1416	91.4095	9.43062	466.612	47.6193
25.1	-3.27156	59.1254	91.3096	9.59221	466.608	47.6199
25.1167	-3.27202	59.1344	91.4974	8.98598	466.622	47.6225
25.1333	-3.27309	59.2036	91.4086	9.44191	466.58	47.6225
25.15	-3.2708	59.1853	91.3552	8.68202	466.48	47.6191
25.1667	-3.26668	59.1406	91.3615	9.6833	466.61	47.6191
25.1833	-3.2682	59.1703	91.5582	8.72261	466.633	47.62
25.2	-3.26698	59.0701	91.368	9.22798	466.64	47.6211
25.2167	-3.26851	59.2051	91.6067	9.29115	466.697	47.6226
25.2333	-3.26988	59.3798	91.7959	9.80675	466.721	47.6205
25.25	-3.27003	59.1778	91.3952	9.03313	466.593	47.6211
25.2667	-3.26759	59.2878	91.4495	9.49028	466.696	47.616
25.2833	-3.26958	59.1196	91.2742	8.86864	466.779	47.618
25.3	-3.27232	59.0566	91.1933	9.076	466.633	47.6162
25.3167	-3.27034	59.2522	91.5841	9.22554	466.695	47.6194
25.3333	-3.26698	59.1285	91.502	9.36272	466.839	47.62
25.35	-3.26561	59.3655	91.5984	9.49501	466.66	47.6185
25.3667	-3.26653	59.1517	91.3401	9.30367	466.666	47.6193
25.3833	-3.26683	59.1659	91.5792	8.22243	466.781	47.618
25.4	-3.26942	59.0412	91.2563	9.47777	466.723	47.618
25.4167	-3.27171	59.1802	91.4954	9.13567	466.716	47.6174
25.4333	-3.27293	59.5116	91.9978	9.38423	466.722	47.6189
25.45	-3.27248	59.4691	92.1162	9.30733	466.681	47.6189
25.4667	-3.27492	59.0893	91.3802	9.00383	466.732	47.62
25.4833	-3.27019	59.2641	91.6088	8.77388	466.725	47.6196
25.5	-3.26851	59.3133	91.5423	9.08257	466.585	47.6185
25.5167	-3.26775	59.1396	91.3895	8.80837	466.715	47.6208
25.5333	-3.26637	59.085	91.3874	9.21898	466.691	47.6183
25.55	-3.26866	59.3438	91.8111	9.11476	466.608	47.6185
25.5667	-3.26988	59.3813	91.6737	9.30489	466.613	47.6162
25.5833	-3.26897	59.1547	91.4228	9.11537	466.699	47.6191
25.6	-3.26759	59.4456	91.8263	8.99193	466.587	47.6205
25.6167	-3.27217	59.2619	91.6206	9.02947	466.601	47.6206
25.6333	-3.26988	59.1196	91.3433	9.29588	466.67	47.6167
25.65	-3.26363	59.1644	91.5623	8.84529	466.648	47.6202
25.6667	-3.26744	59.2062	91.4381	8.77144	466.636	47.6197
25.6833	-3.26546	59.1584	91.4314	9.10515	466.663	47.6157
25.7	-3.27065	59.2001	91.4439	9.00383	466.5	47.6188
25.7167	-3.27049	59.3101	91.7161	9.37523	466.678	47.6197
25.7333	-3.26851	59.1618	91.5635	8.47405	466.571	47.6183
25.75	-3.26637	59.0492	91.2785	8.65288	466.625	47.6179
25.7667	-3.26607	59.1634	91.3786	8.77983	466.766	47.6185
25.7833	-3.26454	59.156	91.3837	8.73451	466.727	47.6189
25.8	-3.26317	59.2567	91.6999	8.94783	466.679	47.6208
25.8167	-3.26637	59.0975	91.3767	9.2524	466.723	47.6206
25.8333	-3.26347	59.1	91.3654	9.21791	466.652	47.6202
25.85	-3.26363	59.1917	91.413	9.18388	466.717	47.6205
25.8667	-3.265	59.0707	91.3796	9.13017	466.767	47.6217
25.8833	-3.25935	59.2683	91.4271	9.30077	466.706	47.6225
25.9	-3.26271	59.1666	91.3996	9.21608	466.775	47.6221
25.9167	-3.26485	59.4186	91.917	9.48967	466.855	47.6217
25.9333	-3.26607	59.1152	91.3255	9.18083	466.856	47.6183
25.95	-3.26378	59.1969	91.415	8.96462	466.781	47.6174
25.9667	-3.26576	59.1749	91.4288	8.90907	466.869	47.6196
25.9833	-3.27019	59.3662	91.7642	9.29421	466.829	47.6193
26	-3.26881	59.4131	91.3014	9.18205	466.743	47.6182
26.0167	-3.26592	59.1346	91.4541	9.38713	466.728	47.6154
26.0333	-3.26378	59.101	91.3009	8.85613	466.732	47.6157
26.05	-3.26042	59.3121	91.5058	8.85613	466.744	47.6165
26.0667	-3.26225	59.1422	91.3712	9.34959	466.861	47.6167
26.0833	-3.26622	59.3584	91.5087	8.98598	466.744	47.6153
26.1	-3.26622	59.2524	91.555	9.0081	466.797	47.6148
26.1167	-3.26653	59.1978	91.3264	8.65639	466.829	47.6153
26.1333	-3.26424	59.2269	91.5975	8.84468	466.785	47.6141
26.15	-3.26241	59.2535	91.6209	8.36128	466.734	47.6147
26.1667	-3.26561	59.2837	91.6152	8.54317	466.856	47.6136
26.1833	-3.26592	59.3034	91.6247	8.67012	466.798	47.613
26.2	-3.26439	59.0951	91.2878	8.46382	466.729	47.6139
26.2167	-3.26546	59.3194	91.6882	7.92564	466.736	47.6112
26.2333	-3.26332	59.0989	91.376	8.99849	466.738	47.6113
26.25	-3.2679	59.2956	91.7431	8.43285	466.746	47.6154
26.2667	-3.26958	59.2104	91.4436	8.20808	466.829	47.617
26.2833	-3.26622	59.0669	91.1561	8.92525	466.79	47.6139
26.3	-3.26454	59.1677	91.3911	8.09609	466.865	47.6156
26.3167	-3.26317	59.1445	91.3282	9.25423	466.789	47.6173
26.3333	-3.26408	59.212	91.5284	9.16069	466.708	47.6199
26.35	-3.26454	59.1744	91.3853	8.76732	466.672	47.6142
26.3667	-3.26561	59.2881	91.3448	8.7249	466.737	47.6173
26.3833	-3.26805	59.0745	91.4193	8.1945	466.753	47.6125
26.4	-3.26485	59.2503	91.6482	9.19457	466.652	47.6142
26.4167	-3.26576	59.273	91.6859	9.0992	466.665	47.6144
26.4333	-3.26408	59.3955	91.6795	8.83934	466.716	47.6157
26.45	-3.26241	59.1357	91.3957	8.19328	466.794	47.6141
26.4667	-3.2653	59.2144	91.4246	8.35182	466.795	47.6145
26.4833	-3.27003	59.1201	91.399	8.86269	466.688	47.6124
26.5	-3.26973	59.1492	91.2078	8.66829	466.665	47.6168
26.5167	-3.26714	58.9858	91.199	8.9431	466.79	47.6153
26.5333	-3.26866	59.0733	91.4431	9.2292	466.691	47.6098
26.55	-3.2711	59.2245	91.419	9.17015	466.751	47.609
26.5667	-3.2711	59.2007	91.5768	8.14201	466.884	47.6121
26.5833	-3.27217	59.2083	91.4375	8.8018	466.774	47.6135
26.6	-3.27095	59.2762	91.4396	8.44719	466.666	47.6153
26.6167	-3.27065	59.1245	91.3758	8.99559	466.814	47.6159
26.6333	-3.26836	59.2504	91.4899	8.88115	466.833	47.6179
26.65	-3.2679	59.1225	91.4051	9.08974	466.815	47.6122
26.6667	-3.27034	59.1254	91.3183	8.88832	466.834	47.6122
26.6833	-3.27049	59.2078	91.433	8.73741	466.751	47.613
26.7	-3.27065	59.2104	91.3967	8.66539	466.7	47.611
26.7167	-3.27065	59.1447	91.3769	8.7339	466.734	47.6122
26.7333	-3.27034	59.1445	91.2042	8.15987	466.732	47.6144
26.75	-3.27034	59.1314	91.2772	8.88832	466.645	47.6101
26.7667	-3.26942	59.0707	91.3368	8.843	466.687	47.6124
26.7833	-3.27263	59.2437	91.367	8.3268	466.792	47.6093
26.8	-3.27568	59.1065	91.3902	8.7487	466.723	47.6075
26.8167	-3.2737	59.1816	91.3964	8.84117	466.825	47.6081
26.8333	-3.2737	58.9668	91.115	9.03069	466.865	47.6081
26.85	-3.27126	59.1608	91.3511	8.31551	466.736	47.6099
26.8667	-3.27171	59.1335	91.3714	8.31368	466.811	47.6106
26.8833	-3.27049	59.1772	91.5339	8.825	466.863	47.6119
26.9	-3.27309	59.1991	91.7088	8.79402	466.876	47.6101
26.9167	-3.27446	59.1479	91.3853	8.25111	466.841	47.6107
26.9333	-3.27309	59.1157	91.3448	8.32802	466.974	47.6102
26.95	-3.26973	59.2365	91.4309	8.83049	466.872	47.6109
26.9667	-3.27263	59.2245	91.6239	8.94371	466.985	47.6095
26.9833	-3.26729	59.078	91.2086	8.93242	467.009	47.6069
27	-3.27477	59.1842	91.4666	7.79991	466.947	47.607
27.0167	-3.27812	59.0662	91.2411	8.92647	467.077	47.608
27.0333	-3.27766	59.239	91.4922	8.65944	466.995	47.6083
27.05	-3.27629	59.1042	91.258	9.188	466.917	47.6081
27.0667	-3.27614	59.0783	91.2672	9.37874	466.966	47.6063
27.0833	-3.27721	59.1456	91.4184	9.51653	467.029	47.6092
27.1	-3.27919	59.038	91.3628	8.52882	466.846	47.6089
27.1167	-3.27843	59.1727	91.417	9.10408	466.847	47.6072
27.1333	-3.27751	59.3385	91.7701	8.51448	466.885	47.6078
27.15	-3.27797	59.1775	91.2882	9.21547	466.79	47.6131
27.1667	-3.27843	59.2275	91.5855	8.92815	466.815	47.6145
27.1833	-3.27583	59.1415	91.4228	9.076	466.77	47.6099
27.2	-3.27431	59.1488	91.3725	8.31123	466.757	47.6095
27.2167	-3.2737	59.0076	91.3274	8.42506	466.789	47.6099
27.2333	-3.27538	59.2315	91.611	8.46977	466.742	47.6102
27.25	-3.27553	59.2628	91.5554	8.79524	466.595	47.6067
27.2667	-3.27507	59.1862	91.4857	8.31245	466.719	47.6083
27.2833	-3.27156	59.0763	91.3534	8.56636	466.712	47.6067
27.3	-3.27522	59.1431	91.435	8.79936	466.637	47.6055
27.3167	-3.27522	59.2593	91.5568	8.52531	466.679	47.609
27.3333	-3.27629	59.2408	91.7059	8.55324	466.748	47.6078
27.35	-3.28102	59.0577	91.357	8.17894	466.735	47.6095
27.3667	-3.28011	59.3305	91.7262	7.74208	466.68	47.6081
27.3833	-3.28453	59.1322	91.502	8.22777	466.651	47.6049
27.4	-3.28484	59.2559	91.6222	8.00316	466.674	47.6095
27.4167	-3.28026	59.2661	91.4846	8.60268	466.677	47.6109
27.4333	-3.28148	59.0269	91.3145	8.81676	466.558	47.6075
27.45	-3.28575	59.1073	91.3439	8.53233	466.563	47.6098
27.4667	-3.28758	59.2982	91.7443	8.00133	466.709	47.6078
27.4833	-3.29033	59.1451	91.3667	8.12172	466.641	47.6102
27.5	-3.29018	59.1364	91.4571	7.8875	466.574	47.6098
27.5167	-3.29552	59.3848	91.8653	8.08891	466.634	47.6092
27.5333	-3.29567	59.2896	91.529	8.00911	466.711	47.6073
27.55	-3.29247	59.1886	91.6622	8.00789	466.666	47.6067
27.5667	-3.29414	59.1799	91.3615	7.31224	466.715	47.6096
27.5833	-3.28972	59.2646	91.5275	8.15575	466.722	47.6106
27.6	-3.29018	59.3285	91.6038	8.69698	466.706	47.6099
27.6167	-3.29247	59.3319	91.5905	8.52226	466.641	47.6107
27.6333	-3.2917	59.2139	91.4329	8.08769	466.631	47.6145
27.65	-3.29231	59.2785	91.5488	8.26485	466.58	47.6153
27.6667	-3.28911	59.2719	91.5966	8.20931	466.644	47.6156
27.6833	-3.28911	59.0516	91.3198	8.60268	466.683	47.6115
27.7	-3.29369	59.0846	91.116	8.29155	466.661	47.6112
27.7167	-3.29506	59.2692	91.5284	7.89406	466.744	47.6087
27.7333	-3.29216	59.2252	91.3703	7.98286	466.736	47.6052
27.75	-3.29018	59.1392	91.4007	8.46687	466.622	47.6086
27.7667	-3.28743	59.1805	91.4193	8.54378	466.674	47.611
27.7833	-3.28484	59.0888	91.3442	8.82561	466.809	47.6101
27.8	-3.28606	59.4219	91.7062	8.536	466.671	47.6127
27.8167	-3.28804	59.2179	91.5525	8.23616	466.682	47.6135
27.8333	-3.2859	59.0459	91.2893	9.16069	466.759	47.611
27.85	-3.28484	59.2242	91.3912	8.57109	466.69	47.6098
27.8667	-3.2859	59.2184	91.5826	8.45497	466.697	47.6075
27.8833	-3.28529	59.2239	91.4396	8.51448	466.736	47.608
27.9	-3.28011	59.1799	91.5154	8.59734	466.656	47.6113
27.9167	-3.27904	59.0891	91.3718	8.50853	466.754	47.6098
27.9333	-3.27675	59.3975	91.5128	8.31963	466.72	47.6106
27.95	-3.27782	59.2974	91.5624	8.6277	466.683	47.6131
27.9667	-3.27812	59.1903	91.4422	8.61168	466.788	47.6124
27.9833	-3.27675	59.1641	91.3372	8.76961	466.864	47.6112
28	-3.27309	59.3452	91.6677	8.46031	466.753	47.6113
28.0167	-3.27187	59.0046	91.0873	8.2415	466.766	47.6122
28.0333	-3.27507	59.0212	91.2638	8.59734	466.768	47.6133
28.05	-3.27385	59.1207	91.3589	7.95418	466.761	47.6066
28.0667	-3.27629	59.0684	91.2699	8.41621	466.775	47.6067
28.0833	-3.27843	59.2475	91.7085	8.69148	466.829	47.6077
28.1	-3.27751	59.0952	91.3085	8.26714	466.704	47.6073
28.1167	-3.28087	59.2022	91.4506	8.11699	466.917	47.6069
28.1333	-3.28056	59.1427	91.3752	7.89223	466.803	47.6058
28.15	-3.28285	59.1836	91.5067	8.56041	466.69	47.6101
28.1667	-3.28011	59.1358	91.359	8.23204	466.756	47.6064
28.1833	-3.27934	59.1619	91.3728	8.21709	466.773	47.6072
28.2	-3.27415	59.2132	91.5031	7.88994	466.677	47.6067
28.2167	-3.27461	59.2051	91.3635	8.3065	466.679	47.6083
28.2333	-3.27339	59.1993	91.5922	8.03703	466.599	47.6064
28.25	-3.27461	59.264	91.4803	8.37441	466.601	47.607
28.2667	-3.27217	59.2657	91.6372	8.88283	466.777	47.6095
28.2833	-3.26927	59.1401	91.3909	8.76244	466.64	47.6081
28.3	-3.26881	59.1753	91.3943	7.80281	466.78	47.6073
28.3167	-3.2679	59.2152	91.4375	8.71117	466.763	47.609
28.3333	-3.26576	59.1132	91.3409	8.82805	466.609	47.609
28.35	-3.26439	59.1666	91.4829	8.13301	466.509	47.6077
28.3667	-3.26454	59.2422	91.5632	8.36372	466.647	47.6054
28.3833	-3.26439	59.2262	91.4466	8.536	466.643	47.6095
28.4	-3.26134	59.1287	91.5704	8.25935	466.527	47.6089
28.4167	-3.26607	59.1729	91.5044	7.78206	466.666	47.607
28.4333	-3.26454	59.2876	91.4407	8.16765	466.766	47.6064
28.45	-3.26714	59.1642	91.5907	8.74046	466.623	47.607
28.4667	-3.26363	59.1375	91.5679	8.37746	466.777	47.6112
28.4833	-3.2618	59.0598	91.236	8.29872	466.807	47.6098
28.5	-3.25569	59.2103	91.5919	8.49602	466.804	47.6093
28.5167	-3.25615	59.2403	91.6174	8.13072	466.853	47.6115
28.5333	-3.25508	59.1573	91.5603	8.30055	466.691	47.6122
28.55	-3.25584	59.239	91.5402	8.26057	466.641	47.6092
28.5667	-3.25127	59.362	91.8615	8.68202	466.829	47.6116
28.5833	-3.24944	59.239	91.6451	8.91625	466.827	47.6124
28.6	-3.25096	59.172	91.4683	8.8871	466.675	47.6118
28.6167	-3.25279	59.1952	91.4732	7.94884	466.666	47.6136
28.6333	-3.25462	59.3522	91.645	8.54439	466.72	47.617
28.65	-3.25676	59.2683	91.8163	8.67195	466.736	47.6179
28.6667	-3.25691	59.1081	91.45	7.50008	466.726	47.6157
28.6833	-3.25569	59.1929	91.5716	8.31657	466.706	47.616
28.7	-3.25798	59.1549	91.3337	8.69576	466.652	47.6168
28.7167	-3.26088	59.1978	91.4866	8.47817	466.66	47.6164
28.7333	-3.26103	59.2336	91.4506	7.9525	466.695	47.6145
28.75	-3.26134	59.1744	91.5556	8.02101	466.66	47.6101
28.7667	-3.25798	59.2661	91.5881	8.72673	466.825	47.6112
28.7833	-3.25661	59.2297	91.6645	8.4156	466.678	47.6089
28.8	-3.26012	59.3111	91.6538	8.20213	466.511	47.6115
28.8167	-3.25996	59.233	91.6001	8.06389	466.704	47.6133
28.8333	-3.25905	59.4202	91.7594	8.14674	466.668	47.6124
28.85	-3.25874	59.3281	91.8922	8.11989	466.444	47.616
28.8667	-3.2589	59.0974	91.3638	8.13896	466.679	47.6144
28.8833	-3.25783	59.3426	91.6657	8.35777	466.627	47.6159
28.9	-3.25645	59.0231	91.119	7.97218	466.647	47.6147
28.9167	-3.25417	59.4524	91.8771	8.46031	466.673	47.6122
28.9333	-3.25325	59.2997	91.6639	7.56981	466.636	47.6089
28.95	-3.25005	59.2632	91.7394	7.77718	466.553	47.6113
28.9667	-3.2476	59.2605	91.7628	8.11226	466.684	47.6139
28.9833	-3.2531	59.4019	92.0803	7.77901	466.674	47.608
29	-3.25722	59.2556	91.4561	7.65144	466.557	47.6081
29.0167	-3.25768	59.3383	91.5357	8.19679	466.732	47.6092
29.0333	-3.25829	59.2225	91.7355	8.05443	466.695	47.6112
29.05	-3.25951	59.2779	91.8038	8.04359	466.456	47.6086
29.0667	-3.25645	59.0157	91.2693	8.34465	466.573	47.6098
29.0833	-3.25752	59.4686	91.8237	8.22548	466.774	47.6121
29.1	-3.25844	59.3562	91.8047	7.98698	466.508	47.6093
29.1167	-3.25722	59.2066	91.6157	8.48534	466.719	47.607
29.1333	-3.25966	59.2497	91.6258	8.88527	466.578	47.6063
29.15	-3.25661	59.1705	91.4922	8.08418	466.605	47.6052
29.1667	-3.25951	59.1346	91.4956	8.43819	466.698	47.6026
29.1833	-3.25829	59.2561	91.8214	8.27141	466.61	47.6012
29.2	-3.25829	59.1349	91.6117	8.16765	466.39	47.6017
29.2167	-3.2621	59.1998	91.5104	8.17177	466.64	47.6005
29.2333	-3.26317	59.2378	91.6993	8.01796	466.604	47.6072
29.25	-3.26393	59.2646	91.632	7.53288	466.481	47.6058
29.2667	-3.26469	59.1064	91.4933	7.95006	466.607	47.604
29.2833	-3.26759	59.5307	92.0345	8.76366	466.627	47.6028
29.3	-3.26759	59.3478	91.8665	7.35756	466.49	47.6054
29.3167	-3.27034	59.2429	91.6557	7.29973	466.495	47.6089
29.3333	-3.27141	59.3716	91.7938	7.53883	466.568	47.6044
29.35	-3.27095	59.3647	91.8134	7.69798	466.493	47.6064
29.3667	-3.26988	59.2582	91.6889	8.10204	466.565	47.6077
29.3833	-3.27065	59.3639	91.6892	7.84462	466.528	47.6038
29.4	-3.2708	59.2135	91.5186	7.78801	466.507	47.6044
29.4167	-3.27507	59.2332	91.585	7.31224	466.568	47.6034
29.4333	-3.27507	59.38	91.9	7.84279	466.61	47.6025
29.45	-3.27721	59.3327	91.749	7.63176	466.432	47.6049
29.4667	-3.26881	59.2399	91.6097	7.64198	466.628	47.6061
29.4833	-3.26759	59.2475	91.6576	7.06673	466.634	47.6064
29.5	-3.26775	59.3418	91.8171	8.13072	466.43	47.6095
29.5167	-3.265	59.2962	91.7645	7.56447	466.692	47.6072
29.5333	-3.27034	59.3305	91.582	6.89812	466.81	47.6066
29.55	-3.27171	59.2886	91.7898	7.97325	466.622	47.6089
29.5667	-3.27415	59.3421	91.8739	7.45171	466.728	47.608
29.5833	-3.27354	59.3938	91.872	6.27098	466.765	47.6128
29.6	-3.26942	59.2368	91.764	8.45375	466.664	47.6127
29.6167	-3.26393	59.3209	91.676	8.13667	466.676	47.6101
29.6333	-3.25951	59.5362	91.9119	8.93593	466.683	47.6147
29.65	-3.26317	59.4108	91.823	8.31123	466.596	47.6131
29.6667	-3.26164	59.5086	91.9393	7.70744	466.663	47.6069
29.6833	-3.2618	59.4332	91.8436	7.48161	466.649	47.6115
29.7	-3.26424	59.5213	92.123	6.98387	466.636	47.6127
29.7167	-3.26302	59.2922	91.7149	8.81798	466.594	47.6116
29.7333	-3.25859	59.6586	92.6402	7.56676	466.716	47.6147
29.75	-3.25874	59.4097	91.9944	7.08229	466.641	47.6191
29.7667	-3.25645	59.3288	91.8702	8.18428	466.675	47.6176
29.7833	-3.25676	59.3957	91.8754	8.44719	466.637	47.6159
29.8	-3.25829	59.6436	92.2651	7.42317	466.503	47.6127
29.8167	-3.25447	59.4407	92.0982	7.01195	466.544	47.6107
29.8333	-3.25798	59.6569	92.3173	8.50685	466.491	47.6127
29.85	-3.25783	59.7485	92.2862	8.22838	466.529	47.6156
29.8667	-3.25737	59.7172	92.4436	7.0768	466.696	47.6162
29.8833	-3.25157	59.4369	92.0333	6.93977	466.557	47.6176
29.9	-3.24745	59.6366	92.4531	6.89858	466.372	47.617
29.9167	-3.24654	59.8061	92.5864	7.17339	466.402	47.6208
29.9333	-3.24913	59.4831	92.0239	7.72057	466.441	47.6193
29.95	-3.25157	59.5748	92.1932	6.81877	466.32	47.622
29.9667	-3.25188	59.7012	92.3095	7.63115	466.46	47.6177
29.9833	-3.25035	59.7109	92.6164	7.54051	466.601	47.6196
30	-3.24791	59.7126	92.6678	8.96339	466.51	47.6226
30.0167	-3.2444	59.7485	92.64	6.40511	466.619	47.6238
30.0333	-3.24348	59.9529	92.5224	7.93404	466.622	47.6254
30.05	-3.24608	60.3056	93.4739	7.55196	466.598	47.6249
30.0667	-3.24486	59.9926	93.1475	7.5161	466.691	47.6241
30.0833	-3.24135	60.1148	93.1277	7.26753	466.609	47.6272
30.1	-3.23921	59.9369	92.8289	7.78679	466.551	47.6295
30.1167	-3.23921	60.0521	93.1558	7.79503	466.699	47.6304
30.1333	-3.23906	59.9906	92.9369	7.49535	466.681	47.6287
30.15	-3.23952	60.4134	93.9068	8.80547	466.723	47.633
30.1667	-3.23906	60.2151	93.4332	7.07085	466.657	47.6325
30.1833	-3.23524	60.0837	92.8925	7.2271	466.656	47.6333
30.2	-3.23601	59.948	92.9748	6.23467	466.671	47.6327
30.2167	-3.23402	60.283	93.5117	7.34978	466.719	47.6299
30.2333	-3.23341	60.4842	93.8789	7.96501	466.706	47.6278
30.25	-3.23387	59.9197	93.0802	7.08458	466.767	47.6327
30.2667	-3.22945	60.1803	93.4196	8.15636	466.835	47.6354
30.2833	-3.23113	60.183	93.6187	6.55952	466.918	47.638
30.3	-3.23021	60.4221	94.0212	8.07167	466.789	47.6377
30.3167	-3.23311	60.5631	94.0994	6.62926	466.762	47.6395
30.3333	-3.23143	60.5898	94.2082	7.30812	466.781	47.64
30.35	-3.22762	60.6081	94.3757	8.75298	466.738	47.6415
30.3667	-3.22777	60.4244	94.0348	7.6133	466.698	47.6469
30.3833	-3.22777	60.6663	94.5446	6.69243	466.781	47.6435
30.4	-3.22334	60.8353	94.3707	8.30528	466.676	47.6427
30.4167	-3.22533	60.6333	94.4824	6.78413	466.721	47.6434
30.4333	-3.22578	60.882	95.0146	8.05672	466.731	47.6431
30.45	-3.22578	61.0316	94.7726	7.48573	466.833	47.6482
30.4667	-3.22792	60.6373	94.3591	6.78597	466.75	47.6495
30.4833	-3.22807	61.027	95.2172	6.12083	466.712	47.6521
30.5	-3.22609	61.1271	95.2511	8.30895	466.758	47.6502
30.5167	-3.22609	61.249	95.2572	7.62993	466.711	47.6496
30.5333	-3.22304	60.7433	94.6777	7.54005	466.644	47.6514
30.55	-3.22548	60.9103	94.9029	6.63399	466.634	47.6513
30.5667	-3.22701	61.1994	95.736	6.45577	466.693	47.6559
30.5833	-3.22685	61.2775	95.9068	8.53844	466.847	47.6575
30.6	-3.22792	61.1715	95.3812	7.7462	466.817	47.6606
30.6167	-3.22716	61.4259	96.0955	7.93633	466.832	47.6618
30.6333	-3.22777	61.3885	96.2957	7.26753	466.883	47.6627
30.65	-3.22838	61.4269	96.4935	7.4601	466.8	47.667
30.6667	-3.23082	61.3883	96.4755	8.12294	466.685	47.6676
30.6833	-3.2296	61.5128	95.985	7.64488	466.664	47.6687
30.7	-3.22899	61.6772	96.6155	7.35344	466.749	47.6695
30.7167	-3.22853	62.2306	97.4978	7.24968	466.749	47.6707
30.7333	-3.23051	61.5299	96.6967	6.9529	466.95	47.6713
30.75	-3.23265	61.9656	97.2431	7.74391	467.021	47.6768
30.7667	-3.23326	61.565	96.7724	8.64861	467.111	47.6795
30.7833	-3.23341	61.8072	96.8464	8.17116	466.996	47.6814
30.8	-3.23448	62.0994	97.5259	7.57393	467.046	47.685
30.8167	-3.23647	62.1719	98.0294	7.3391	466.968	47.6801
30.8333	-3.23311	61.6729	97.0611	7.9554	466.941	47.6804
30.85	-3.23479	61.7962	97.4371	6.6703	466.882	47.6824
30.8667	-3.23326	62.5474	98.3456	7.52693	467.016	47.6829
30.8833	-3.23296	62.1857	97.9447	8.00255	467.058	47.6891
30.9	-3.2354	62.0899	97.8735	7.94884	467.11	47.6933
30.9167	-3.23204	62.0835	98.1385	7.91374	467.049	47.6933
30.9333	-3.23204	62.0542	98.0982	8.50853	467	47.6923
30.95	-3.23021	62.0321	97.5437	6.97792	466.923	47.6971
30.9667	-3.23158	62.1998	98.0175	7.12395	466.968	47.6987
30.9833	-3.23128	62.168	98.2807	7.74147	466.792	47.7016
31	-3.23113	62.2195	98.4643	6.22505	466.789	47.7023
31.0167	-3.23051	62.3824	98.7414	7.96257	466.812	47.7033
31.0333	-3.2296	62.4845	98.892	6.94099	466.815	47.7015
31.05	-3.23204	62.2662	98.6265	7.62825	466.69	47.7035
31.0667	-3.23021	62.8201	99.8461	6.75972	466.704	47.7085
31.0833	-3.23021	62.606	99.0365	7.32185	466.692	47.7129
31.1	-3.2325	62.6273	99.6754	7.56447	466.634	47.7122
31.1167	-3.23143	62.7663	99.3786	7.23427	466.614	47.7122
31.1333	-3.23113	62.5147	99.1694	7.65389	466.708	47.7091
31.15	-3.22807	62.7313	99.7419	7.35405	466.768	47.7151
31.1667	-3.22823	62.8556	100.267	7.47566	466.629	47.7197
31.1833	-3.23097	63.1399	100.639	6.80809	466.644	47.7174
31.2	-3.23067	63.0477	100.351	7.56981	466.698	47.719
31.2167	-3.23006	62.9403	100.38	8.00789	466.669	47.7232
31.2333	-3.22929	63.2752	101.199	7.73125	466.75	47.7271
31.25	-3.22639	63.3038	101.201	7.61269	466.854	47.7285
31.2667	-3.22411	63.2986	101.198	7.36778	466.891	47.7306
31.2833	-3.22502	63.6956	102.381	7.19551	466.886	47.7317
31.3	-3.22639	63.8061	102.717	7.45064	466.803	47.7363
31.3167	-3.22594	63.4719	101.966	7.80464	466.849	47.7369
31.3333	-3.2235	63.982	103.318	7.62703	466.852	47.7396
31.35	-3.22166	63.8899	103.596	7.77245	466.873	47.7465
31.3667	-3.218	64.0084	103.377	7.45171	466.734	47.7485
31.3833	-3.21663	64.2815	104.038	7.64305	466.794	47.752
31.4	-3.21831	64.2571	103.888	7.71584	466.771	47.7567
31.4167	-3.21846	64.7504	105.361	8.10631	466.743	47.7595
31.4333	-3.21999	64.7077	105.581	7.61269	466.681	47.7609
31.45	-3.21938	65.0805	106.571	7.13234	466.669	47.7657
31.4667	-3.21739	65.525	107.74	7.60384	466.651	47.7699
31.4833	-3.21709	65.4475	108.297	7.57698	466.685	47.7728
31.5	-3.21983	65.9621	108.998	7.81899	466.653	47.7816
31.5167	-3.22136	66.2249	110.356	7.66579	466.587	47.7868
31.5333	-3.2238	66.6241	111.099	7.30339	466.582	47.7929
31.55	-3.22075	66.901	111.628	7.80113	466.665	47.7972
31.5667	-3.21877	67.4169	113.606	7.18239	466.592	47.7992
31.5833	-3.22121	67.9343	115.183	7.66045	466.7	47.806
31.6	-3.21678	68.4928	116.44	7.66335	466.69	47.8133
31.6167	-3.21388	69.0751	117.553	7.75032	466.755	47.821
31.6333	-3.21297	69.2017	119.602	7.40227	466.71	47.831
31.65	-3.20702	70.0356	121.756	7.86659	466.675	47.8384
31.6667	-3.19969	70.5828	123.659	7.47261	466.769	47.8455
31.6833	-3.19771	71.3833	125.978	7.60017	466.78	47.8526
31.7	-3.19359	72.2817	128.722	6.82472	466.712	47.8657
31.7167	-3.18794	73.0172	131.271	7.72957	466.638	47.8753
31.7333	-3.18321	73.984	133.984	7.36885	466.634	47.8866
31.75	-3.17787	74.9842	137.233	7.93282	466.681	47.8988
31.7667	-3.17482	75.7308	140.33	7.52754	466.635	47.915
31.7833	-3.17024	77.2608	144.524	7.48161	466.623	47.9281
31.8	-3.16261	78.9597	148.461	7.96623	466.705	47.9441
31.8167	-3.15681	80.2811	152.895	7.32903	466.595	47.9592
31.8333	-3.14796	81.3938	158.119	6.74965	466.588	47.9801
31.85	-3.13591	83.137	162.983	6.62926	466.636	47.996
31.8667	-3.12828	84.4126	167.707	7.97508	466.746	48.0131
31.8833	-3.11638	86.4181	173.565	7.40349	466.671	48.037
31.9	-3.10204	87.956	178.881	7.38564	466.568	48.0575
31.9167	-3.0909	89.9761	185.794	7.44103	466.565	48.0836
31.9333	-3.07823	92.394	192.993	7.71217	466.704	48.1104
31.95	-3.06221	94.7868	201.069	7.54234	466.564	48.1364
31.9667	-3.05046	97.0544	208.355	7.4601	466.625	48.1683
31.9833	-3.032	99.4288	216.519	7.69203	466.574	48.1956
32	-3.01613	102.355	225.989	8.05916	466.58	48.2273
32.0167	-2.99721	105.397	235.444	7.29973	466.546	48.2574
32.0333	-2.97585	108.778	246.101	7.53456	466.658	48.2958
32.05	-2.95509	111.583	256.193	7.85591	466.737	48.3324
32.0667	-2.93037	115.053	267.415	7.68959	466.662	48.3659
32.0833	-2.90382	118.794	279.407	7.9084	466.709	48.4063
32.1	-2.87346	122.419	291.495	7.26936	466.64	48.4435
32.1167	-2.84355	126.121	303.549	7.7581	466.701	48.4841
32.1333	-2.80678	130.193	316.988	7.84935	466.714	48.5293
32.15	-2.76711	133.861	330.66	7.33727	466.712	48.5743
32.1667	-2.72835	138.822	345.405	8.23799	466.614	48.6204
32.1833	-2.68532	143.487	360.511	7.72423	466.656	48.6645
32.2	-2.63954	148.391	376.316	7.59361	466.762	48.7066
32.2167	-2.59148	153.227	393.254	7.11021	466.609	48.7554
32.2333	-2.53532	157.601	408.291	7.72957	466.63	48.8091
32.25	-2.47612	162.797	425.466	7.98286	466.724	48.8599
32.2667	-2.41005	168.122	441.449	7.66762	466.724	48.9082
32.2833	-2.34596	172.715	458.713	8.77617	466.796	48.9588
32.3	-2.27577	178.137	476.895	7.593	466.721	49.0028
32.3167	-2.20116	183.198	493.482	7.6812	466.849	49.0501
32.3333	-2.12059	188.993	511.352	7.67296	466.819	49.1019
32.35	-2.03575	194.488	529.358	8.30177	466.871	49.1467
32.3667	-1.9445	199.865	546.604	7.85408	466.716	49.1979
32.3833	-1.85112	204.552	565.52	8.24577	466.895	49.2468
32.4	-1.75941	209.416	581.747	8.03108	466.791	49.2941
32.4167	-1.66206	215.517	599.38	7.98531	466.769	49.3377
32.4333	-1.55434	219.954	616.619	8.70705	466.813	49.3804
32.45	-1.44035	224.795	632.76	8.46153	466.805	49.4224
32.4667	-1.32835	229.835	649.17	8.84529	466.831	49.4657
32.4833	-1.21269	235.231	667.242	9.15642	466.821	49.5084
32.5	-1.08421	239.566	682.048	8.34648	466.901	49.5524
32.5167	-0.956955	243.917	696.59	8.65578	466.831	49.5901
32.5333	-0.823898	248.289	711.542	8.60863	466.94	49.6268
32.55	-0.692978	252.288	725.601	8.8459	466.886	49.6621
32.5667	-0.553513	256.829	739.35	9.05342	466.835	49.7005
32.5833	-0.415268	260.585	751.876	9.33998	466.976	49.7323
32.6	-0.271225	264.244	765.235	9.81636	466.936	49.7663
32.6167	-0.124435	267.662	776.693	9.94209	466.819	49.7974
32.6333	0.00770569	270.623	788.267	10.0118	466.898	49.8283
32.65	0.15419	274.44	798.665	9.61906	466.992	49.858
32.6667	0.307999	276.109	807.794	9.27269	466.987	49.8843
32.6833	0.457077	278.723	816.739	9.4587	467.057	49.9091
32.7	0.608749	281.942	825.808	10.4922	467.176	49.9329
32.7167	0.762405	283.972	833.355	10.258	467.136	49.9586
32.7333	0.914841	286.369	840.112	10.4784	467.152	49.9834
32.75	1.07201	287.927	846.45	10.7336	467.197	50.0045
32.7667	1.22215	289.56	852.462	9.68041	467.228	50.023
32.7833	1.37459	290.818	857.62	10.9786	467.384	50.0427
32.8	1.52443	291.463	861.37	11.3177	467.373	50.0575
32.8167	1.67137	293.876	865.519	11.0615	467.261	50.0726
32.8333	1.81953	294.268	869.349	10.6913	467.417	50.0906
32.85	1.96373	295.469	871.771	11.2545	467.361	50.1058
32.8667	2.10457	295.74	873.546	11.4495	467.371	50.1179
32.8833	2.24648	296.205	875.792	11.6438	467.417	50.1302
32.9	2.38594	296.243	876.778	12.0741	467.415	50.1409
32.9167	2.51747	295.977	876.919	12.3542	467.402	50.1501
32.9333	2.65617	296.122	876.801	13.0486	467.564	50.1627
32.95	2.78328	295.555	876.718	12.1319	467.56	50.1707
32.9667	2.91039	295.791	875.867	13.3979	467.463	50.1762
[truncated: 1,622 more rows]
