# Supplementary material for: Thermodynamically controlled multiphase separation of heterogeneous liquid crystal colloids
Source: Nat Commun. 2023 Aug 29;14:5277. doi: 10.1038/s41467-023-41054-7 (PMC10465492; doi:10.1038/s41467-023-41054-7)
Supplement: Supplementary file 11 — Source Data [file 41467_2023_41054_MOESM11_ESM.zip › Source data/Supplementary Figure 7_The size-exclusion chromatography/13-1-2022/han-16.xlsx]

## Sheet: Sample Details
Administrative Information
Export date	13. tammikuuta 2022 13:03:26
Culture name	fi-FI
Decimal separator	,
Workspace name	Leena
Workspace path	C:\ProgramData\Agilent Technologies\GPC\Workspaces\Leena\
File name	MDS_Aqueous_100122-0049.sample
Creation date	12. tammikuuta 2022 17:23:06
Created by	gpc-sec
Comments	Collected by Agilent GPC/SEC Software Version 1.1.3131.27789
Software version	Agilent GPC/SEC Software - 1.1.3131.27789
Sample Information
Sample name	han-16
Information
Sample type	Sample
Injection date	12. tammikuuta 2022
Vial number	1
Injection number	1
Injection volume (µL)	100
Concentration (mg/mL)	1
dn/dc (mL/g)	0.1
UV extinction coefficient [(mg/mL)-¹][cm-¹]	1
Mark-Houwink K ((10e-5) dL/g)	14.1
Mark-Houwink Alpha	0.7
Mp	100000
Analysed	No
Instrument Conditions
Eluent
Refractive index (RIU)	1
Set flow rate (mL/min)	1
LS Wavelength (nm)	658
Set temperature (°C)	20
Actual temperature (°C)	0
Actual flow rate (mL/min)	0
Column information
Data origin	Collected by Agilent GPC/SEC Software Version 1.1.3131.27789
Instrument name
Collection Parameters
Collected by	gpc-sec
Number of channels	6
Run length (mins)	60.0167
Delay time (secs)	0
Sampling interval (secs)	1
Number of data points	3601
DLS Parameters
Viscosity (cP)	0.0089
Correlator run time (secs)	5
Collection fraction	0
Channel Information
Channel ID	Detector type	Detector name	Detector units	Channel Information
1	RI	RI	mV
2	LS 15°	LS 15°	mV
3	LS 90°	LS 90°	mV
4	VS DP	VS DP	mV
5	VS IP	VS IP	mV
6	UV 280nm	UV 280nm	mV

## Sheet: Raw Data
Collection Parameters
Collected by	gpc-sec
Number of channels	6
Run length (mins)	60.0167
Delay time (secs)	0
Sampling interval (secs)	1
Number of data points	3601
DLS Parameters
Viscosity (cP)	0.0089
Correlator run time (secs)	5
Collection fraction	0
Channel Information
Channel ID	Detector type	Detector name	Detector units	Channel Information
1	RI	RI	mV
2	LS 15°	LS 15°	mV
3	LS 90°	LS 90°	mV
4	VS DP	VS DP	mV
5	VS IP	VS IP	mV
6	UV 280nm	UV 280nm	mV
Raw Data
RT (mins)	Response Trace 1	Response Trace 2	Response Trace 3	Response Trace 4	Response Trace 5	Response Trace 6
0	3.64342	58.567	91.1398	3.86177	472.89	39.5258
0.0166667	3.17955	58.5027	91.0801	-0.579147	472.79	38.74
0.0333333	2.66136	58.5331	91.0421	-0.590591	467.581	37.9081
0.05	2.10091	58.5065	91.065	-0.191727	463.19	37.0354
0.0666667	1.48567	58.52	91.0612	-1.71822	459.916	36.2067
0.0833333	0.818863	58.6926	91.4211	1.62666	456.552	35.2494
0.1	0.0907135	58.504	91.0384	-0.377731	454.353	34.2516
0.116667	-0.696182	58.5719	91.1749	4.47578	453.501	33.2256
0.133333	-1.55663	58.5528	91.1289	0.280685	453.843	32.1603
0.15	-2.48955	58.572	91.0853	0.30159	455.547	31.0659
0.166667	-3.51341	58.4748	91.0035	-0.707321	458.248	29.9375
0.183333	-4.62593	58.4814	91.0473	4.17717	461.276	28.7679
0.2	-5.84099	58.5375	91.2122	4.64027	464.091	27.5683
0.216667	-7.1563	58.4539	90.9768	4.87679	466.502	26.33
0.233333	-8.43498	58.6066	91.2766	4.03404	468.731	25.0629
0.25	-9.9572	58.4876	91.0825	5.10628	470.359	23.7669
0.266667	-11.5884	58.5822	91.3104	4.7213	471.583	22.4459
0.283333	-13.3289	58.404	91.0145	5.33699	472.808	21.1076
0.3	-15.1855	58.4435	91.0168	0.293198	473.59	19.752
0.316667	-17.1548	58.448	91.0577	0.771866	473.948	18.3881
0.333333	-19.231	58.4315	91.1405	0.347519	474.427	17.0261
0.35	-21.4193	58.4457	91.0918	0.235367	474.72	15.6704
0.366667	-23.7182	58.4217	90.9951	4.58305	474.952	14.3252
0.383333	-26.1184	58.4353	91.0026	4.82674	474.871	13.0018
0.4	-28.6225	58.6356	91.3746	2.97066	474.829	11.7002
0.416667	-31.2215	58.6079	91.1274	1.08299	474.725	10.4324
0.433333	-33.9129	58.5174	91.0682	0.523911	474.67	9.19716
0.45	-36.6912	58.6532	91.2046	0.434494	474.536	8.00285
0.466667	-39.5419	58.5207	90.9106	-0.36644	474.48	6.85341
0.483333	-42.4697	58.5033	90.9365	0.718308	474.425	5.75447
0.5	-45.4606	58.581	91.1234	2.30248	474.261	4.70848
0.516667	-48.4966	61.3915	90.996	4.30458	474.084	3.71834
0.533333	-51.5789	58.552	90.9965	5.17845	473.775	2.75719
0.55	-54.6932	58.6118	91.2042	4.28444	473.748	1.84547
0.566667	-57.8277	58.6532	91.1977	0.507889	473.662	1.59431
0.583333	-60.9739	58.5831	91.0996	0.578232	473.444	1.5966
0.6	-64.1126	58.485	91.0371	-0.184097	473.522	1.59782
0.616667	-67.2346	58.6083	91.1132	0.234299	473.504	1.59447
0.633333	-70.3304	58.4643	90.8495	0.573959	473.314	1.59431
0.65	-73.3817	58.4361	91.0545	-0.510025	473.33	1.59447
0.666667	-76.3906	58.433	91.0645	4.66042	473.308	1.59874
0.683333	-79.3324	58.4493	91.0442	-0.939865	473.33	1.59782
0.7	-82.2018	58.438	91.0648	0.494766	473.207	1.59569
0.716667	-84.9833	58.4113	91.0073	-0.119095	473.144	1.59584
0.733333	-87.6693	58.3817	91.0343	0.393448	473.117	1.5966
0.75	-90.2541	58.4213	91.1144	-0.107193	473.061	1.59599
0.766667	-92.7273	58.3576	91.005	4.1079	473.041	1.5966
0.783333	-95.0736	58.3431	90.9466	4.33617	473.012	1.59554
0.8	-97.2866	58.4098	91.0079	1.7881	472.883	1.59554
0.816667	-99.3649	58.3529	91.0197	0.346298	472.933	1.59523
0.833333	-101.304	58.2996	90.8579	0.181808	472.865	1.59615
0.85	-103.093	58.3418	90.9737	-0.0696564	472.76	1.59615
0.866667	-104.734	58.4013	91.032	0.494766	472.835	1.59554
0.883333	-106.215	58.344	90.9521	0.0870514	472.846	1.59843
0.9	-107.544	58.3431	91.0365	0.0589752	472.646	1.59676
0.916667	-108.715	58.384	91.0598	-0.291367	472.723	1.59615
0.933333	-109.732	58.3939	91.0914	-0.855789	472.753	1.59645
0.95	-110.59	58.3703	90.9463	-0.620346	472.701	1.59599
0.966667	-111.29	58.3521	90.978	-0.536881	472.688	1.59676
0.983333	-111.837	58.3114	90.9657	1.85371	472.694	1.59615
1	-112.237	58.3678	91.0322	4.07402	472.679	2.11967
1.01667	-112.488	58.3515	90.9936	4.02504	472.69	2.79762
1.03333	-112.592	58.384	91.0729	3.36342	472.703	3.49495
1.05	-112.562	58.3625	90.9698	3.15071	472.629	4.1761
1.06667	-112.389	58.3422	91.1027	3.38203	472.662	4.87282
1.08333	-112.09	58.3071	91.0021	3.31581	472.658	5.58464
1.1	-111.667	58.3776	91.0653	2.91054	472.629	6.31096
1.11667	-111.119	58.3538	91.0438	-1.58302	472.561	7.04536
1.13333	-110.46	58.587	91.3305	-1.65932	472.675	7.79274
1.15	-109.694	58.3033	90.8868	-1.23314	472.655	8.55202
1.16667	-108.825	58.3213	90.9173	-1.29799	472.51	9.31709
1.18333	-107.865	58.413	91.0452	-0.711594	472.664	10.0857
1.2	-106.809	58.4563	91.1295	-1.46797	472.666	10.8566
1.21667	-105.672	58.3582	91.061	-1.25694	472.435	11.634
1.23333	-104.459	58.3877	90.9429	-1.45302	472.623	12.4168
1.25	-103.169	58.5253	91.0824	-1.50307	472.576	13.1944
1.26667	-101.811	58.456	91.0603	2.67982	472.635	13.975
1.28333	-100.397	58.5037	91.0375	2.808	472.597	14.7529
1.3	-99.0734	58.4831	91.0467	3.54713	472.606	15.53
1.31667	-97.551	58.5214	91.1335	3.28239	472.559	16.3062
1.33333	-95.982	58.4711	91.0598	3.13576	472.599	17.0756
1.35	-94.3737	58.4736	91.0165	3.45345	472.535	17.8426
1.36667	-92.7282	58.4617	91.0656	3.0172	472.505	18.6059
1.38333	-91.0462	58.5337	91.2003	2.93251	472.509	19.3601
1.4	-89.3325	58.5146	91.2588	2.43309	472.577	20.1101
1.41667	-87.5927	58.4663	91.0427	-3.25371	472.553	20.8474
1.43333	-85.8253	58.4705	91.0708	-1.57341	472.458	21.5789
1.45	-84.0441	58.505	91.1478	-1.41899	472.513	22.3052
1.46667	-82.2497	58.4524	91.0279	-1.44768	472.528	23.0184
1.48333	-80.4377	58.5102	91.2284	2.49687	472.357	23.7193
1.5	-78.6231	58.3883	90.9409	3.18825	472.533	24.4134
1.51667	-76.7985	58.344	90.9719	2.24297	472.512	25.0893
1.53333	-74.9705	58.3974	91.1186	-1.7791	472.466	25.754
1.55	-73.1443	58.4051	91.0899	-1.09184	472.584	26.4117
1.56667	-71.3168	58.388	91.1111	-2.08778	472.578	27.0557
1.58333	-69.4895	58.3862	91.0265	-1.77315	472.611	27.6905
1.6	-67.6698	58.3291	90.9818	-1.50841	472.64	28.3038
1.61667	-65.8642	58.3216	91.0096	2.76741	472.609	28.9045
1.63333	-64.064	58.4191	91.0749	-1.17592	472.566	29.4955
1.65	-62.2717	58.4162	91.2226	-1.20262	472.568	30.0661
1.66667	-60.5021	58.3501	91.059	-1.5287	472.649	30.6289
1.68333	-58.7458	58.3794	91.1375	2.65602	472.604	31.177
1.7	-57.0083	58.327	91.0439	-1.53114	472.569	31.7075
1.71667	-55.288	58.2887	90.9647	-1.96495	472.652	32.2248
1.73333	-53.5877	58.3875	91.1753	2.67326	472.662	32.7265
1.75	-51.91	58.4232	91.1353	2.83119	472.576	33.2117
1.76667	-50.2575	58.37	90.9997	-0.42244	472.617	33.6845
1.78333	-48.6341	58.3967	91.1645	-1.24138	472.636	34.1398
1.8	-47.0347	58.4014	91.1311	-0.80513	472.497	34.5829
1.81667	-45.4597	58.3865	91.1221	-0.940476	472.644	35.0159
1.83333	-43.9173	58.4554	91.2679	-1.45592	472.58	35.4285
1.85	-42.4018	58.4199	91.1013	-1.30989	472.635	35.828
1.86667	-40.9176	58.4095	91.0958	2.93846	472.584	36.2171
1.88333	-39.4675	58.5156	91.2139	2.92366	472.568	36.5896
1.9	-38.0531	58.5012	91.2476	3.11729	472.57	36.9482
1.91667	-36.6686	58.4614	91.0789	-1.77193	472.613	37.2929
1.93333	-35.3179	58.4153	91.0551	-1.16631	472.571	37.6305
1.95	-33.9954	58.4942	91.1239	-0.882034	472.577	37.9552
1.96667	-32.709	58.5346	91.2969	-1.5287	472.602	38.2648
1.98333	-31.4568	58.4628	91.1248	-1.23009	472.717	38.5679
2	-30.2403	58.5139	91.0679	-1.28487	472.704	38.8567
2.01667	-29.0557	58.5355	91.1915	-1.17943	472.645	39.1361
2.03333	-27.9069	58.448	91.0386	-1.01311	472.713	39.4024
2.05	-26.789	58.4722	91.0897	-0.983963	472.741	39.6587
2.06667	-25.7072	58.54	91.106	-1.1985	472.577	39.9105
2.08333	-24.6587	58.5267	91.1395	-0.575638	472.665	40.1475
2.1	-23.6448	58.559	91.3454	-0.670395	472.702	40.3744
2.11667	-22.6676	58.4844	91.087	-1.32607	472.559	40.5964
2.13333	-21.717	58.4779	91.077	-0.907669	472.646	40.8086
2.15	-20.7967	58.5935	91.2455	-1.31828	472.624	41.0137
2.16667	-19.9097	58.5015	91.0711	-1.07567	472.652	41.2133
2.18333	-19.0556	58.5712	91.1904	-0.440903	472.647	41.4062
2.2	-18.2328	58.4863	91.0262	-0.830154	472.657	41.5881
2.21667	-17.3545	58.5954	91.1778	-1.1425	472.665	41.7626
2.23333	-16.5874	58.5496	91.1654	-0.997696	472.725	41.9347
2.25	-15.8413	58.5177	91.1593	-1.24565	472.764	42.1012
2.26667	-15.1292	58.4673	91.0383	3.94997	472.731	42.2575
2.28333	-14.4433	58.4867	90.9911	3.34801	472.637	42.4102
2.3	-13.7775	58.6491	91.3377	3.77953	472.772	42.5614
2.31667	-13.1429	58.5079	91.1332	3.6573	472.734	42.7015
2.33333	-12.5286	58.4959	91.0299	3.50716	472.619	42.8414
2.35	-11.9317	58.5255	91.0696	3.07259	472.677	42.9731
2.36667	-11.4179	58.4757	91.0571	3.52867	472.768	43.1039
2.38333	-10.8671	58.5491	91.1533	3.51433	472.587	43.2314
2.4	-10.3382	58.4592	91.0061	3.66219	472.717	43.3494
2.41667	-9.82582	58.502	91.079	3.71696	472.675	43.4696
2.43333	-9.33586	58.5799	91.3291	3.82179	472.68	43.5874
2.45	-8.85963	58.4432	91.0372	3.67287	472.683	43.6973
2.46667	-8.39943	58.5488	91.1659	-1.72905	472.658	43.8047
2.48333	-7.96043	58.4742	91.0897	-0.616684	472.68	43.9057
2.5	-7.5341	58.5462	91.1511	1.5789	472.714	44.0032
2.51667	-7.12318	58.7046	91.3102	3.74138	472.697	44.1009
2.53333	-6.72874	58.547	91.1569	-0.192337	472.678	44.1981
2.55	-6.34682	58.5304	91.1344	-1.01677	472.623	44.2909
2.56667	-5.97939	58.5496	91.1675	-1.13228	472.718	44.3835
2.58333	-5.62279	58.5284	91.1686	-1.23848	472.646	44.4631
2.6	-5.28069	58.5874	91.1359	-1.5049	472.584	44.5486
2.61667	-4.9511	58.5302	91.0955	-0.976181	472.682	44.6296
2.63333	-4.62746	58.487	91.1186	-1.69914	472.775	44.7083
2.65	-4.31206	58.5146	91.1337	-1.13121	472.629	44.788
2.66667	-4.00642	58.5497	91.253	-0.438614	472.771	44.8647
2.68333	-3.71559	58.4568	91.068	-0.605392	472.826	44.9412
2.7	-3.43483	58.4873	91.0734	-0.694199	472.652	45.0152
2.71667	-3.16032	58.4499	91.0471	-0.511856	472.794	45.0893
2.73333	-2.89375	58.5526	91.2261	-1.00182	472.772	45.1556
2.75	-2.63466	58.5839	91.1872	-0.401535	472.78	45.2229
2.76667	-2.38274	58.5291	91.2142	-1.3308	472.822	45.2927
2.78333	-2.1418	58.5709	91.1774	-1.85051	472.815	45.3547
2.8	-1.91017	58.4568	90.9855	-1.12816	472.805	45.414
2.81667	-1.68159	58.5488	91.21	-0.976181	472.841	45.476
2.83333	-1.46111	58.4971	91.1301	-1.12938	472.824	45.5351
2.85	-1.24565	58.4754	91.182	-1.14006	472.789	45.5935
2.86667	-1.03294	58.4818	91.1527	-1.0984	472.768	45.6518
2.88333	-0.830154	58.4728	91.1186	-1.19072	472.853	45.7084
2.9	-0.630875	58.5593	91.1477	-0.642929	472.806	45.7648
2.91667	-0.437088	58.4725	91.0702	5.69939	472.661	45.8199
2.93333	-0.25322	58.4945	91.1044	3.07091	472.757	45.8715
2.95	-0.0687408	58.5285	91.1701	3.8839	472.775	45.9255
2.96667	0.11116	58.4791	91.0253	2.61131	472.583	45.9763
2.98333	0.282669	58.5874	91.1224	3.60603	472.731	46.0224
3	0.461655	58.5061	91.1582	-0.679398	472.706	46.0705
3.01667	0.626907	58.5217	91.2673	3.54118	472.616	46.1163
3.03333	0.792313	58.5075	91.1686	3.51311	472.663	46.1605
3.05	0.949478	58.5058	91.1874	3.40767	472.677	46.209
3.06667	1.09734	58.484	91.1739	2.89619	472.642	46.2524
3.08333	1.24763	58.438	91.0183	3.50838	472.689	46.2978
3.1	1.39244	58.5659	91.1637	4.06807	472.667	46.3367
3.11667	1.54137	58.5116	91.2356	3.52501	472.66	46.3818
3.13333	1.68678	58.594	91.2765	3.54652	472.7	46.4179
3.15	1.82457	58.5151	91.1735	4.13124	472.748	46.4599
3.16667	1.95946	58.5882	91.1796	3.49052	472.664	46.4961
3.18333	2.09038	58.489	91.0438	4.15382	472.604	46.5382
3.2	2.21626	58.4722	91.1218	3.21861	472.667	46.5778
3.21667	2.34047	58.561	91.2151	4.49715	472.692	46.6146
3.23333	2.45964	58.6034	91.4127	3.61748	472.646	46.648
3.25	2.57683	58.5355	91.3099	3.65196	472.716	46.6821
3.26667	2.68929	58.491	91.068	4.32671	472.717	46.7196
3.28333	2.81136	58.5151	91.2513	3.7867	472.607	46.7536
3.3	2.92732	58.4922	91.0455	3.9637	472.711	46.7815
3.31667	3.03947	58.4699	91.1395	3.82607	472.726	46.8127
3.33333	3.14552	58.4693	91.0752	3.82668	472.72	46.8461
3.35	3.25035	58.4846	91.1144	3.65913	472.769	46.8766
3.36667	3.35121	58.5094	91.191	-1.17943	472.73	46.9114
3.38333	3.45406	58.4643	91.0648	-0.303879	472.761	46.9416
3.4	3.55385	58.5624	91.3213	-1.41548	472.769	46.9706
3.41667	3.65334	58.418	91.0502	3.43437	472.768	46.9976
3.43333	3.74764	58.4888	91.1103	3.43498	472.705	47.0246
3.45	3.83003	58.5551	91.253	3.67043	472.654	47.0501
3.46667	3.9225	58.4866	91.1842	3.85109	472.717	47.0808
3.48333	4.01253	58.469	91.0542	3.02254	472.705	47.1104
3.5	4.10057	58.599	91.1973	3.52318	472.614	47.1345
3.51667	4.188	58.5442	91.1865	3.96187	472.654	47.1584
3.53333	4.27086	58.5148	91.2298	3.21083	472.709	47.1816
3.55	4.35127	58.5008	91.1892	3.83263	472.561	47.2089
3.56667	4.43199	58.6129	91.3364	3.37486	472.666	47.2334
3.58333	4.51042	58.5108	91.1132	3.07915	472.686	47.2547
3.6	4.58794	58.4953	91.1544	3.99056	472.625	47.279
3.61667	4.66759	58.4391	91.0661	3.79616	472.673	47.3006
3.63333	4.73564	58.6041	91.1724	3.67577	472.671	47.3237
3.65	4.81056	58.446	91.0201	4.73564	472.704	47.3438
3.66667	4.88411	58.5093	91.0954	-0.940933	472.718	47.3655
3.68333	4.95354	58.475	91.0433	-0.470657	472.694	47.385
3.7	5.02281	58.4176	91.0476	3.68294	472.674	47.4049
3.71667	5.08644	58.438	91.0363	3.3593	472.645	47.4213
3.73333	5.15251	58.5178	91.154	-1.20979	472.713	47.4384
3.75	5.21675	58.4686	91.0888	-1.05659	472.691	47.4584
3.76667	5.28252	58.4614	91.1349	-0.706101	472.63	47.4749
3.78333	5.34828	58.5954	91.275	-1.27068	472.708	47.4943
3.8	5.40642	58.4911	91.1205	-0.600052	472.668	47.5098
3.81667	5.46577	58.4315	91.0064	3.87962	472.524	47.5294
3.83333	5.51994	58.4808	91.0915	3.36525	472.571	47.543
3.85	5.57777	58.4208	90.9774	3.57933	472.654	47.5587
3.86667	5.63332	58.5137	91.2164	3.76823	472.513	47.575
3.88333	5.68871	58.5194	91.1547	2.97493	472.633	47.5835
3.9	5.74104	58.4295	91.0215	3.23601	472.635	47.5925
3.91667	5.79353	58.6623	91.2293	3.50304	472.644	47.6101
3.93333	5.84374	58.471	91.0127	3.66386	472.716	47.6238
3.95	5.8915	58.5136	91.1449	3.23357	472.7	47.6395
3.96667	5.93651	58.5421	91.2856	-1.6497	472.67	47.6489
3.98333	5.98015	58.4449	90.998	-0.770493	472.726	47.6603
4	6.02425	58.4588	91.072	-0.947495	472.707	47.6762
4.01667	6.07277	58.4547	91.0745	-1.26701	472.692	47.6875
4.03333	6.11214	58.4681	91.0485	3.61565	472.656	47.6954
4.05	6.14876	58.5767	91.2875	-1.3076	472.716	47.7085
4.06667	6.19057	58.4193	90.9705	-1.02272	472.702	47.7177
4.08333	6.23451	58.4602	91.0983	-0.228195	472.619	47.7282
4.1	6.27403	58.44	91.0322	1.49193	472.67	47.7377
4.11667	6.31325	58.5427	91.2478	3.51845	472.638	47.7454
4.13333	6.34468	58.4422	91.0543	2.69707	472.53	47.756
4.15	6.37688	58.4435	91.0116	-0.923691	472.592	47.7618
4.16667	6.4106	58.4805	91.081	3.17329	472.589	47.7708
4.18333	6.44249	58.5593	91.2013	3.29201	472.475	47.7758
4.2	6.47636	58.496	91.1344	3.16917	472.554	47.7851
4.21667	6.50322	58.4249	90.9889	3.88557	472.589	47.7912
4.23333	6.53496	58.4876	91.1613	-0.104752	472.571	47.7982
4.25	6.56517	58.4509	91.0803	-1.07399	472.618	47.8039
4.26667	6.59233	58.4634	91.1128	2.94334	472.619	47.8089
4.28333	6.62025	58.4617	91.027	4.07997	472.587	47.8117
4.3	6.64742	58.5426	91.1683	3.20793	472.618	47.819
4.31667	6.67213	58.4499	91.0212	3.92967	472.667	47.8255
4.33333	6.69716	58.4652	91.059	3.67516	472.624	47.8306
4.35	6.72401	58.4126	91.0586	3.39745	472.577	47.835
4.36667	6.74126	58.4628	91.0281	2.95998	472.674	47.8408
4.38333	6.76689	58.471	91.041	3.4333	472.721	47.8477
4.4	6.78764	58.4771	91.1395	-1.20628	472.543	47.851
4.41667	6.80977	58.4306	91.0821	3.05412	472.634	47.8567
4.43333	6.82396	58.495	91.1088	3.74489	472.642	47.8642
4.45	6.84776	58.7148	91.4985	3.39088	472.523	47.8669
4.46667	6.86546	58.6979	91.4063	3.2151	472.654	47.871
4.48333	6.8821	58.4625	91.0845	3.99467	472.659	47.8747
4.5	6.90102	58.4599	91.0998	3.28072	472.596	47.8793
4.51667	6.91551	58.4214	91.0775	3.76946	472.664	47.8828
4.53333	6.9323	58.4731	91.0275	3.62572	472.67	47.884
4.55	6.95107	58.4515	91.0102	3.38081	472.628	47.8857
4.56667	6.96434	58.4457	91.0055	3.86589	472.684	47.8901
4.58333	6.97914	58.419	91.0044	3.40401	472.707	47.8956
4.6	6.99333	58.4266	91.0172	3.94997	472.695	47.9006
4.61667	7.00691	58.4412	91.0095	4.36073	472.638	47.9043
4.63333	7.02187	58.5282	91.1332	3.76289	472.7	47.9127
4.65	7.03255	58.4444	91.0949	4.11629	472.634	47.9131
4.66667	7.04659	58.4209	90.9841	3.63228	472.577	47.9147
4.68333	7.06184	58.413	90.9422	4.12468	472.585	47.9191
4.7	7.07176	58.5151	91.1482	2.71385	472.668	47.9215
4.71667	7.08046	58.5488	91.1681	4.48936	472.482	47.9253
4.73333	7.08855	58.3721	90.9109	3.65669	472.557	47.9304
4.75	7.09923	58.4635	91.0183	3.68828	472.602	47.9273
4.76667	7.11342	58.561	91.2885	3.47908	472.538	47.9313
4.78333	7.12425	58.4507	91.0079	4.16695	472.676	47.9353
4.8	7.13265	58.4774	91.1933	3.51372	472.643	47.9386
4.81667	7.14165	58.447	91.0203	4.19502	472.644	47.9411
4.83333	7.14989	58.4345	91.0412	3.89992	472.667	47.9452
4.85	7.16179	58.3883	90.9666	3.97499	472.723	47.9441
4.86667	7.16881	58.5545	91.2132	3.97926	472.669	47.9481
4.88333	7.17995	58.4913	91.0531	4.23439	472.696	47.951
4.9	7.18697	58.5075	91.0655	3.5096	472.786	47.9533
4.91667	7.19185	58.4715	91.1143	4.44832	472.718	47.9523
4.93333	7.19749	58.4644	91.0807	3.48335	472.702	47.9572
4.95	7.20467	58.5084	91.0774	3.75862	472.792	47.9591
4.96667	7.21153	58.44	90.9922	3.85826	472.736	47.9569
4.98333	7.22206	58.8628	91.62	3.57628	472.665	47.9606
5	7.22939	58.5104	91.1587	3.38493	472.728	47.9627
5.01667	7.23732	58.4524	91.1205	3.66753	472.731	47.969
5.03333	7.24403	58.5123	91.1637	3.89931	472.638	47.9708
5.05	7.24587	58.4971	91.1616	5.38887	472.698	47.9704
5.06667	7.2538	58.5336	91.2121	5.13252	472.669	47.9697
5.08333	7.25792	58.5516	91.1634	5.23689	472.631	47.9691
5.1	7.2686	58.4841	91.0635	4.46083	472.648	47.9682
5.11667	7.27486	58.4492	91.0542	5.3936	472.666	47.9745
5.13333	7.27699	58.4335	91.0322	4.61815	472.633	47.9765
5.15	7.2802	58.4538	91.0108	4.72786	472.677	47.9781
5.16667	7.28539	58.5879	91.1117	4.65569	472.671	47.9762
5.18333	7.29347	58.5021	91.1823	5.50453	472.714	47.978
5.2	7.29775	58.4954	91.0815	5.66368	472.657	47.9771
5.21667	7.30095	58.4478	90.958	4.81911	472.767	47.9801
5.23333	7.30537	58.5217	91.1066	4.64973	472.695	47.9833
5.25	7.30995	58.6034	91.264	4.67659	472.647	47.9838
5.26667	7.31407	58.4144	90.9655	4.85771	472.709	47.9818
5.28333	7.31712	58.4667	91.1495	5.06523	472.79	47.9845
5.3	7.32063	58.4838	91.0803	4.76662	472.662	47.9867
5.31667	7.32475	58.4721	91.0879	5.58556	472.723	47.9845
5.33333	7.32826	58.6527	91.2147	5.19218	472.726	47.9864
5.35	7.33406	58.4307	91.0322	6.01051	472.634	47.9856
5.36667	7.33574	58.4765	91.0531	5.25124	472.749	47.987
5.38333	7.34062	58.4621	90.9876	5.00374	472.757	47.9928
5.4	7.34337	58.4525	91.0795	4.99733	472.774	47.9925
5.41667	7.34459	58.4699	91.0378	3.61092	472.846	47.9968
5.43333	7.34261	58.4298	90.9191	4.35112	472.837	47.9971
5.45	7.34703	58.4316	90.9643	4.31603	472.82	47.9955
5.46667	7.34932	58.4937	91.1065	4.84642	472.85	47.9943
5.48333	7.35298	58.4548	91.1327	4.89952	472.899	47.9966
5.5	7.35786	58.5088	91.2127	5.40978	472.844	47.9963
5.51667	7.36168	58.4948	91.1778	5.30129	472.786	47.998
5.53333	7.36626	58.5775	91.3488	5.08781	472.858	48.0012
5.55	7.36961	58.44	90.9785	5.10811	472.758	48.0026
5.56667	7.37038	58.4728	91.1515	4.85237	472.679	48.0016
5.58333	7.3748	58.6134	91.3058	4.9221	472.785	48.0041
5.6	7.37709	58.6309	91.5014	4.701	472.786	48.0059
5.61667	7.38014	58.4885	91.1872	4.75533	472.623	48.0062
5.63333	7.38136	58.4808	91.0603	5.21965	472.727	48.0062
5.65	7.38518	58.5331	91.283	4.82079	472.713	48.0056
5.66667	7.38442	58.4481	91.0774	5.1368	472.575	48.0061
5.68333	7.39143	58.5004	91.1555	4.40178	472.688	48.0085
5.7	7.39632	58.6034	91.2287	4.41612	472.651	48.0108
5.71667	7.39418	58.4106	90.9121	3.95653	472.625	48.0106
5.73333	7.39677	58.4745	91.1265	4.88991	472.689	48.0167
5.75	7.398	58.4747	90.9733	5.78163	472.652	48.0167
5.76667	7.40334	58.4574	91.1269	4.9102	472.695	48.018
5.78333	7.40532	58.5223	91.2064	4.77791	472.646	48.0149
5.8	7.40593	58.5575	91.3633	5.28938	472.689	48.0154
5.81667	7.41005	58.5647	91.264	5.19508	472.671	48.0163
5.83333	7.41447	58.5214	91.1977	4.468	472.643	48.0187
5.85	7.41203	58.4869	91.1359	4.56627	472.703	48.0225
5.86667	7.41737	58.451	91.005	4.78096	472.766	48.0224
5.88333	7.42027	58.4145	91.0247	4.19014	472.648	48.0256
5.9	7.42195	58.4649	91.0714	4.9424	472.741	48.0232
5.91667	7.42531	58.4393	91.0403	4.00124	472.722	48.0264
5.93333	7.42699	58.4885	91.1192	5.10994	472.568	48.0254
5.95	7.42912	58.4971	91.0853	4.48525	472.727	48.0268
5.96667	7.42882	58.4502	91.0546	4.63066	472.7	48.027
5.98333	7.43294	58.4968	91.0731	4.76601	472.654	48.0254
6	7.43721	58.5069	91.0928	4.83635	472.763	48.0277
6.01667	7.43813	58.6103	91.5077	4.72481	472.716	48.0317
6.03333	7.43996	58.513	91.2283	4.40178	472.724	48.0312
6.05	7.44148	58.4985	91.1199	4.27849	472.72	48.0285
6.06667	7.4453	58.4821	91.0853	4.87801	472.751	48.0294
6.08333	7.4456	58.4008	90.9435	4.29695	472.702	48.0317
6.1	7.44682	58.4139	90.9545	4.48341	472.65	48.0329
6.11667	7.44957	58.4429	90.9899	4.60274	472.708	48.034
6.13333	7.44957	58.5267	91.1236	5.17311	472.702	48.0363
6.15	7.44988	58.4231	91.011	4.98177	472.63	48.0344
6.16667	7.45354	58.4123	90.9303	4.36607	472.639	48.0367
6.18333	7.45262	58.5401	91.1398	4.78752	472.619	48.0393
6.2	7.454	58.4261	90.9754	5.69527	472.473	48.0357
6.21667	7.45476	58.4092	90.9641	4.24858	472.589	48.0383
6.23333	7.45827	58.4396	90.9699	5.07652	472.575	48.0442
6.25	7.46223	58.4455	91.0165	4.08058	472.446	48.0444
6.26667	7.4633	58.4708	91.1048	4.78142	472.584	48.0457
6.28333	7.46971	58.5412	91.1781	5.3167	472.583	48.0454
6.3	7.47124	58.4634	91.0119	4.85481	472.568	48.048
6.31667	7.46971	58.5444	91.2415	4.57939	472.642	48.0457
6.33333	7.47292	58.4403	91.0183	4.30229	472.612	48.0476
6.35	7.47154	58.484	91.1639	4.50966	472.568	48.0473
6.36667	7.47536	58.4313	90.987	3.92433	472.566	48.0499
6.38333	7.47215	58.4377	91.0801	4.26598	472.66	48.0532
6.4	7.4752	58.4724	91.0212	4.87144	472.637	48.0521
6.41667	7.47917	58.4507	91.0566	4.92699	472.595	48.0499
6.43333	7.48268	58.5557	91.0264	3.45879	472.614	48.0502
6.45	7.48634	58.5226	91.1161	4.52995	472.683	48.0477
6.46667	7.48573	58.5351	91.2034	4.20509	472.559	48.0499
6.48333	7.48406	58.4159	90.9708	4.27193	472.662	48.0503
6.5	7.48421	58.4232	90.9458	3.85231	472.673	48.0514
6.51667	7.48482	58.5249	91.1489	4.05846	472.565	48.0494
6.53333	7.48268	58.4745	91.137	3.84865	472.683	48.0521
6.55	7.4865	58.4547	91.0629	3.62038	472.771	48.055
6.56667	7.49123	58.6031	91.2206	3.78792	472.758	48.054
6.58333	7.4926	58.549	91.1427	4.48235	472.865	48.0555
6.6	7.4955	58.5093	91.0784	4.38087	472.825	48.0578
6.61667	7.49153	58.4608	91.051	4.90196	472.819	48.0575
6.63333	7.49046	58.4913	91.0687	3.37486	472.832	48.0579
6.65	7.49504	58.4779	91.0619	3.5125	472.794	48.0538
6.66667	7.49214	58.5355	91.1979	3.63411	472.731	48.0555
6.68333	7.49565	58.5221	91.0014	4.17412	472.645	48.059
6.7	7.49809	58.4785	91.1167	3.35457	472.713	48.0589
6.71667	7.50176	58.5256	91.2334	3.15544	472.682	48.0587
6.73333	7.50511	58.4803	91.0064	3.22762	472.578	48.0601
6.75	7.50847	58.4209	91.023	3.69316	472.679	48.0636
6.76667	7.50557	58.4484	90.9756	3.73787	472.751	48.0624
6.78333	7.50572	58.4203	91.0409	4.00307	472.642	48.0651
6.8	7.51274	58.5488	91.2714	3.43864	472.652	48.0656
6.81667	7.51076	58.5975	91.2435	4.61403	472.605	48.0676
6.83333	7.51671	58.4658	90.8904	3.9196	472.542	48.0672
6.85	7.51778	58.4206	90.9702	3.31642	472.691	48.072
6.86667	7.51396	58.5456	91.098	3.62038	472.629	48.0691
6.88333	7.5161	58.4493	90.9837	3.80272	472.593	48.0726
6.9	7.51885	58.5397	91.1242	4.00597	472.666	48.0717
6.91667	7.51976	58.4173	90.9507	4.11034	472.726	48.0698
6.93333	7.52037	58.42	90.9496	4.22173	472.731	48.0723
6.95	7.5222	58.4135	90.9322	3.14827	472.662	48.0703
6.96667	7.52434	58.4635	91.0745	2.87712	472.759	48.0734
6.98333	7.52419	58.5519	91.1941	2.53975	472.645	48.0724
7	7.52571	58.4682	91.0264	3.40401	472.591	48.074
7.01667	7.52205	58.4921	91.0806	4.85954	472.634	48.0747
7.03333	7.52678	58.4202	90.9725	4.39522	472.715	48.0758
7.05	7.53044	58.4196	91.0322	4.01192	472.59	48.0753
7.06667	7.53395	58.4391	90.9658	3.37547	472.725	48.077
7.08333	7.5367	58.5264	91.1065	2.47475	472.718	48.0787
7.1	7.53944	58.4789	91.0595	2.77641	472.56	48.0767
7.11667	7.54509	58.4754	91.0697	5.01152	472.788	48.0788
7.13333	7.54143	58.4182	90.9954	3.23051	472.763	48.079
7.15	7.54173	58.4444	90.9667	4.59724	472.732	48.0784
7.16667	7.5457	58.44	90.9705	3.30986	472.792	48.0758
7.18333	7.55104	58.4826	91.049	4.24797	472.752	48.0782
7.2	7.55165	58.6456	91.2898	4.10316	472.715	48.0767
7.21667	7.5547	58.6277	91.1475	3.2061	472.752	48.0727
7.23333	7.55562	58.4695	91.0278	2.24709	472.744	48.0788
7.25	7.55608	58.7011	91.4988	4.80537	472.688	48.0801
7.26667	7.55653	58.4258	90.9582	2.99812	472.617	48.0769
7.28333	7.5573	58.4788	90.9914	3.80455	472.706	48.0767
7.3	7.55745	58.5537	91.3815	4.06212	472.667	48.0747
7.31667	7.5544	58.464	91.0449	3.1179	472.553	48.077
7.33333	7.55837	58.4631	90.9899	4.07158	472.615	48.0785
7.35	7.56203	58.5052	91.0857	3.27049	472.64	48.0793
7.36667	7.56386	58.5223	91.0558	3.98811	472.466	48.0785
7.38333	7.56218	58.5018	91.0996	3.21327	472.646	48.0772
7.4	7.56111	58.4063	91.0044	4.38042	472.599	48.0773
7.41667	7.56416	58.473	91.0716	3.86116	472.527	48.0737
7.43333	7.56722	58.4188	91.013	3.24852	472.619	48.0779
7.45	7.56676	58.5038	91.1842	3.01659	472.634	48.0766
7.46667	7.56676	58.4106	90.9533	3.46901	472.657	48.0778
7.48333	7.56645	58.484	91.0886	2.67036	472.648	48.081
7.5	7.56737	58.494	91.0688	2.86934	472.621	48.0788
7.51667	7.56905	58.4371	90.957	4.21822	472.611	48.0767
7.53333	7.56905	58.4708	90.9646	3.15605	472.575	48.0781
7.55	7.56966	58.417	90.9753	3.53996	472.65	48.0799
7.56667	7.56905	58.5569	91.0833	3.42018	472.631	48.0769
7.58333	7.56615	58.4963	91.0491	2.4659	472.55	48.0799
7.6	7.57149	58.5444	91.1405	3.08876	472.664	48.0787
7.61667	7.57484	58.4423	91.0336	3.54942	472.696	48.077
7.63333	7.58232	58.4322	90.9284	3.74611	472.563	48.0792
7.65	7.57866	58.4895	91.0569	3.91014	472.614	48.081
7.66667	7.58217	58.9079	91.3259	3.70857	472.666	48.0799
7.68333	7.58659	58.4502	90.946	3.58467	472.514	48.0831
7.7	7.58843	58.4444	91.0017	3.32481	472.648	48.0854
7.71667	7.58141	58.4634	91.0778	4.19731	472.639	48.0862
7.73333	7.58354	58.5395	91.1987	3.67882	472.534	48.0831
7.75	7.58583	58.4597	90.9425	3.04573	472.637	48.0851
7.76667	7.59056	58.5078	91.1175	2.98744	472.614	48.0872
7.78333	7.5898	58.424	90.9904	4.5681	472.613	48.0853
7.8	7.58766	58.4063	90.8849	3.73238	472.539	48.0827
7.81667	7.58949	58.496	91.0964	3.37898	472.575	48.086
7.83333	7.593	58.5313	91.0313	3.44872	472.606	48.0895
7.85	7.59239	58.4432	91.0038	2.56844	472.456	48.0862
7.86667	7.59193	58.4081	90.9457	4.30046	472.586	48.0857
7.88333	7.59529	58.4896	91.0381	2.91283	472.562	48.0845
7.9	7.59605	58.5795	91.1814	3.63228	472.535	48.0888
7.91667	7.59666	58.4296	90.9773	3.10066	472.57	48.0903
7.93333	7.59773	58.7148	91.0133	-2.34947	472.598	48.0921
7.95	7.59544	58.4151	90.8845	-2.00798	472.453	48.0898
7.96667	7.5956	58.4458	90.9956	-1.5818	472.578	48.0895
7.98333	7.60002	58.4635	91.0111	-1.61751	472.582	48.088
8	7.59804	58.5471	91.0416	-0.939865	472.458	48.0904
8.01667	7.59682	58.4992	91.1909	-2.27318	472.62	48.0889
8.03333	7.59499	58.4208	91.0043	-1.76949	472.62	48.0859
8.05	7.59697	58.5363	91.2293	-1.838	472.615	48.0894
8.06667	7.59895	58.4412	90.9435	-1.59966	472.699	48.0875
8.08333	7.59941	58.5284	91.0691	0.331345	472.699	48.0874
8.1	7.59605	58.4672	91.1245	2.26143	472.673	48.084
8.11667	7.5927	58.4797	91.0363	-1.87202	472.673	48.0878
8.13333	7.59743	58.4605	91.0389	-1.76659	472.716	48.0894
8.15	7.5988	58.4222	90.9921	-2.34596	472.727	48.0914
8.16667	7.59819	58.4585	91.0967	1.83281	472.626	48.094
8.18333	7.60033	58.5055	91.0963	2.53029	472.673	48.0943
8.2	7.6014	58.3933	90.893	2.84203	472.71	48.0924
8.21667	7.59895	58.4222	90.9245	3.26576	472.574	48.0933
8.23333	7.60017	58.4475	90.9296	-2.48833	472.638	48.093
8.25	7.5985	58.4657	91.0529	2.21138	472.658	48.0958
8.26667	7.59728	58.5455	91.0816	2.69356	472.527	48.0927
8.28333	7.59468	58.4621	91.0474	3.06191	472.608	48.093
8.3	7.59422	58.5618	91.0207	2.56477	472.613	48.0935
8.31667	7.5959	58.4519	90.9751	2.46941	472.57	48.093
8.33333	7.59407	58.4263	90.9599	1.92406	472.643	48.095
8.35	7.59102	58.5445	91.0774	2.18803	472.643	48.0941
8.36667	7.59361	58.4066	90.8877	3.12325	472.603	48.0935
8.38333	7.59316	58.5015	90.9632	3.36296	472.616	48.0979
8.4	7.59438	58.4289	90.9255	3.63945	472.648	48.1005
8.41667	7.59636	58.5142	91.0764	2.41997	472.604	48.0979
8.43333	7.59819	58.4301	90.8767	2.64824	472.549	48.0979
8.45	7.60307	58.4315	90.9827	2.10701	472.608	48.0961
8.46667	7.6017	58.453	90.9795	2.3925	472.645	48.0959
8.48333	7.6014	58.4505	90.9396	3.09532	472.563	48.0982
8.5	7.60048	58.538	91.1402	2.50511	472.615	48.0976
8.51667	7.59712	58.5522	91.1268	3.12035	472.685	48.0985
8.53333	7.59819	58.5531	91.1138	2.1302	472.576	48.0984
8.55	7.5959	58.4338	90.9225	2.59453	472.648	48.0962
8.56667	7.59834	58.4216	90.9725	2.93495	472.629	48.1013
8.58333	7.60048	58.4116	90.9412	3.43025	472.52	48.1025
8.6	7.59712	58.5754	91.2333	3.79509	472.621	48.1001
8.61667	7.59972	58.4921	91.0346	2.47841	472.64	48.1014
8.63333	7.60017	58.5287	90.9896	3.05473	472.64	48.1013
8.65	7.60353	58.4489	90.9997	4.12285	472.646	48.103
8.66667	7.60551	58.513	91.13	2.85088	472.673	48.1057
8.68333	7.60292	58.4425	90.9657	2.94334	472.646	48.1046
8.7	7.60368	58.4388	90.9574	2.84203	472.652	48.1054
8.71667	7.60201	58.419	90.9367	2.93312	472.714	48.1054
8.73333	7.60628	58.4605	91.0156	3.1179	472.675	48.106
8.75	7.60597	58.6254	91.2771	3.16566	472.635	48.1068
8.76667	7.60323	58.4834	91.0568	2.70668	472.663	48.106
8.78333	7.60506	58.4481	91.052	3.16917	472.673	48.1059
8.8	7.6046	58.6242	91.2072	3.11668	472.528	48.1068
8.81667	7.60704	58.482	90.9939	3.07381	472.591	48.106
8.83333	7.60811	58.5635	91.0944	2.74544	472.583	48.1069
8.85	7.60948	58.4469	90.9884	2.92534	472.451	48.1042
8.86667	7.61238	58.5346	91.0395	3.04405	472.609	48.1075
8.88333	7.61162	58.4762	91.0377	2.59575	472.575	48.1051
8.9	7.61345	58.4745	91.0799	3.56377	472.474	48.1072
8.91667	7.61025	58.4838	91.0037	2.65236	472.566	48.1083
8.93333	7.61162	58.7301	91.3117	2.93617	472.527	48.1103
8.95	7.61238	58.561	91.014	2.89314	472.509	48.1106
8.96667	7.61101	58.4306	90.9231	3.30803	472.553	48.1098
8.98333	7.61086	58.4733	91.1114	3.20137	472.588	48.1072
9	7.6104	58.5165	90.9422	2.81456	472.571	48.1088
9.01667	7.61406	58.4621	91.0856	3.14827	472.578	48.1081
9.03333	7.61559	58.4751	91.0099	3.19359	472.637	48.1132
9.05	7.61604	58.5046	91.0506	2.69295	472.632	48.1117
9.06667	7.61437	58.5545	91.1237	2.68944	472.57	48.1103
9.08333	7.61772	58.4216	90.9106	2.25899	472.636	48.1097
9.1	7.62047	58.4316	90.9182	3.13698	472.655	48.1086
9.11667	7.61925	58.5458	91.1454	2.83836	472.549	48.1089
9.13333	7.61787	58.5154	91.0934	2.46223	472.683	48.1068
9.15	7.61864	58.4179	90.948	3.44337	472.678	48.1065
9.16667	7.62367	58.4135	90.9159	3.15544	472.611	48.1055
9.18333	7.62672	58.5375	91.0871	3.45833	472.782	48.1086
9.2	7.62718	58.5418	91.0195	2.18575	472.824	48.1066
9.21667	7.62489	58.5326	91.1758	2.88902	472.813	48.1084
9.23333	7.62337	58.487	91.0146	2.99278	472.886	48.1071
9.25	7.62795	58.5891	91.1552	2.45399	472.881	48.1057
9.26667	7.63069	58.4219	90.8961	3.09944	472.818	48.1117
9.28333	7.63207	58.577	91.0545	3.45055	472.715	48.1118
9.3	7.62978	58.4412	90.9899	2.7346	472.769	48.1135
9.31667	7.62978	58.433	90.9408	3.0172	472.702	48.1146
9.33333	7.62795	58.4263	90.9179	3.45528	472.661	48.11
9.35	7.63298	58.5198	91.003	2.76146	472.689	48.1132
9.36667	7.62779	58.4188	90.9892	2.65129	472.749	48.1094
9.38333	7.63023	58.4905	91.0267	2.18147	472.626	48.1098
9.4	7.63115	58.5152	91.0674	3.33305	472.701	48.1094
9.41667	7.6281	58.7627	91.439	3.06541	472.696	48.1081
9.43333	7.63222	58.4361	90.8894	2.89436	472.56	48.1139
9.45	7.62962	58.5035	91.0568	3.106	472.714	48.111
9.46667	7.63252	58.5601	91.1062	3.03154	472.704	48.1109
9.48333	7.63481	58.4611	90.9838	2.53029	472.614	48.1072
9.5	7.63435	58.6054	91.0981	2.68105	472.676	48.1077
9.51667	7.63496	58.4272	90.9263	2.77931	472.664	48.1092
9.53333	7.63542	58.5125	91.1298	3.29079	472.644	48.1081
9.55	7.63268	58.4106	90.8555	3.50716	472.664	48.1091
9.56667	7.63268	58.4275	90.9245	3.55843	472.662	48.1071
9.58333	7.63161	58.4534	90.9885	3.23235	472.65	48.1081
9.6	7.63084	58.4336	90.947	3.62755	472.564	48.1057
9.61667	7.63237	58.4806	91.06	4.04778	472.676	48.1059
9.63333	7.63298	58.5001	91.0204	2.64641	472.607	48.1057
9.65	7.62993	58.4292	90.9039	2.92961	472.617	48.1086
9.66667	7.62627	58.4318	90.9214	4.17412	472.649	48.11
9.68333	7.62779	58.4583	91.0233	3.86955	472.756	48.1081
9.7	7.62489	58.5224	91.1379	3.18108	472.611	48.1089
9.71667	7.62749	58.4277	90.8619	2.97783	472.679	48.1113
9.73333	7.62688	58.4951	90.9605	3.43559	472.76	48.1115
9.75	7.62489	58.426	90.9203	3.82301	472.612	48.1075
9.76667	7.62764	58.4379	90.9086	3.11012	472.743	48.1117
9.78333	7.63237	58.4553	90.9379	3.12813	472.707	48.1144
9.8	7.63298	58.5493	91.0825	3.17223	472.695	48.1141
9.81667	7.62901	58.5195	91.088	3.04527	472.723	48.1113
9.83333	7.62749	58.4359	90.9704	3.06908	472.725	48.1084
9.85	7.63054	58.518	91.0137	3.42964	472.668	48.1078
9.86667	7.62901	58.4982	91.0322	2.69707	472.675	48.1106
9.88333	7.63374	58.5041	90.9647	3.5566	472.697	48.1123
9.9	7.63237	58.44	90.9068	3.75984	472.679	48.1112
9.91667	7.63512	58.474	91.0421	3.61748	472.596	48.1129
9.93333	7.63557	58.4403	90.9638	3.94646	472.641	48.1136
9.95	7.63313	58.5459	91.0951	3.32237	472.661	48.1142
9.96667	7.62962	58.4498	91.0244	4.29329	472.553	48.113
9.98333	7.6342	58.4705	91.074	2.47124	472.608	48.1127
10	7.63481	58.4727	91.021	3.20549	472.689	48.1156
10.0167	7.63908	58.464	90.9506	4.07814	472.568	48.1147
10.0333	7.63939	58.4914	90.9794	3.83492	472.642	48.1149
10.05	7.64229	58.485	90.8822	3.24135	472.628	48.112
10.0667	7.64473	58.4579	90.9731	3.4153	472.572	48.1141
10.0833	7.64595	58.4165	90.9327	2.86217	472.727	48.1141
10.1	7.64595	58.4464	90.8875	3.17162	472.684	48.1161
10.1167	7.64717	58.4435	90.9263	3.76289	472.713	48.1153
10.1333	7.64977	58.6358	91.2168	3.9875	472.753	48.1135
10.15	7.65526	58.4293	90.9086	3.5363	472.76	48.1153
10.1667	7.65343	58.4327	90.8801	2.91878	472.737	48.1149
10.1833	7.65175	58.4142	90.8732	3.62755	472.695	48.1178
10.2	7.65373	58.5207	91.0624	4.34517	472.792	48.1158
10.2167	7.65678	58.4667	90.8985	3.26103	472.771	48.1124
10.2333	7.6545	58.4698	90.9632	3.9428	472.732	48.1112
10.25	7.65755	58.4733	90.9567	4.17	472.747	48.1107
10.2667	7.66335	58.4472	90.9814	3.82545	472.747	48.1083
10.2833	7.66426	58.458	90.9231	3.95653	472.72	48.1112
10.3	7.66121	58.4704	91.0163	3.45711	472.764	48.1138
10.3167	7.66258	58.4818	90.9232	3.9077	472.732	48.1126
10.3333	7.66396	58.4295	90.9094	3.56728	472.605	48.1097
10.35	7.66304	58.5609	91.0186	3.12859	472.745	48.1127
10.3667	7.66228	58.5055	91.0995	4.3911	472.698	48.1129
10.3833	7.66304	58.4661	90.9992	3.84575	472.592	48.115
10.4	7.66716	58.4939	90.9509	4.3232	472.75	48.1139
10.4167	7.66838	58.4737	90.9805	4.62654	472.729	48.1146
10.4333	7.67433	58.4611	91.0189	4.42452	472.679	48.1161
10.45	7.67128	58.4684	91.0876	4.04411	472.654	48.1185
10.4667	7.67006	58.4898	91.058	4.35234	472.693	48.1149
10.4833	7.6722	58.4539	90.8575	4.24919	472.616	48.1136
10.5	7.67021	58.4478	90.9815	4.54781	472.651	48.1162
10.5167	7.67006	58.4284	90.845	4.19792	472.765	48.1171
10.5333	7.67143	58.5391	91.0864	4.65691	472.747	48.1181
10.55	7.67204	58.4373	90.948	3.93562	472.632	48.1167
10.5667	7.67632	58.5549	91.1979	4.4828	472.695	48.1152
10.5833	7.6725	58.3855	90.8338	8.24272	472.683	48.1162
10.6	7.67387	58.4237	90.9043	4.42329	472.597	48.1156
10.6167	7.67937	58.4554	90.9252	4.35295	472.661	48.1179
10.6333	7.67937	58.4538	91.0078	4.26765	472.677	48.1161
10.65	7.67632	58.4765	90.9322	4.52461	472.511	48.1191
10.6667	7.67845	58.4699	90.9951	3.44032	472.735	48.1194
10.6833	7.67723	58.4284	90.8767	4.701	472.752	48.1176
10.7	7.68059	58.5464	91.0352	4.25514	472.739	48.1174
10.7167	7.68654	58.4818	91.0604	3.72292	472.76	48.1185
10.7333	7.68364	58.5223	91.0395	4.04366	472.697	48.1185
10.75	7.68974	58.4875	91.0682	4.37325	472.65	48.1159
10.7667	7.68974	58.5012	91.0809	5.38704	472.629	48.1182
10.7833	7.68822	58.518	90.9889	5.07652	472.702	48.1174
10.8	7.69035	58.4039	90.8482	4.51149	472.713	48.1207
10.8167	7.68837	58.4924	91.0545	4.65813	472.675	48.124
10.8333	7.68822	58.4553	90.9353	4.43993	472.682	48.1171
10.85	7.68608	58.4504	90.9094	5.2964	472.731	48.12
10.8667	7.68517	58.6039	91.1358	4.13841	472.669	48.1179
10.8833	7.68059	58.4513	90.875	3.63228	472.708	48.1171
10.9	7.68303	58.4904	90.9441	3.12447	472.744	48.1155
10.9167	7.68196	58.5383	91.1364	3.54118	472.627	48.1132
10.9333	7.67921	58.504	91.0513	3.72108	472.735	48.1136
10.95	7.68059	58.63	91.2084	3.97377	472.701	48.1127
10.9667	7.67952	58.4	90.879	4.468	472.613	48.1155
10.9833	7.68166	58.5638	91.1166	3.82362	472.772	48.1178
11	7.67891	58.471	90.987	3.8868	472.696	48.1202
11.0167	7.67876	58.4982	91.0316	3.82484	472.691	48.1161
11.0333	7.6786	58.532	90.9739	3.80867	472.679	48.1165
11.05	7.68074	58.4812	91.0004	3.25737	472.679	48.1197
11.0667	7.6786	58.4451	90.9061	3.9518	472.691	48.1216
11.0833	7.6783	58.5149	91.0304	2.94685	472.604	48.1236
11.1	7.68196	58.4742	90.9756	3.38799	472.704	48.1187
11.1167	7.68196	58.6414	91.1774	3.19481	472.66	48.119
11.1333	7.68105	58.5009	90.9866	3.59657	472.587	48.12
11.15	7.68456	58.431	90.882	2.98851	472.633	48.1184
11.1667	7.68471	58.4129	90.8552	3.77052	472.667	48.1164
11.1833	7.68623	58.4335	90.8575	4.29985	472.572	48.1188
11.2	7.68822	58.5209	91.0629	3.80928	472.612	48.1184
11.2167	7.69051	58.5093	91.0671	3.74977	472.619	48.1178
11.2333	7.69142	58.5119	90.9814	3.42781	472.497	48.1211
11.25	7.69142	58.5084	91.0073	4.1729	472.617	48.1214
11.2667	7.69585	58.4725	90.9412	3.34618	472.623	48.1184
11.2833	7.69295	58.4696	90.8996	3.8308	472.581	48.12
11.3	7.69157	58.5333	90.844	3.19481	472.659	48.1179
11.3167	7.69325	58.4542	90.8814	2.94502	472.682	48.1173
11.3333	7.69371	58.5087	90.9966	3.20015	472.619	48.1213
11.35	7.69539	58.6016	91.2649	2.96181	472.645	48.1164
11.3667	7.69188	58.4393	90.8988	4.37676	472.744	48.1181
11.3833	7.69447	58.4039	90.8805	3.53813	472.741	48.1188
11.4	7.69432	58.4448	90.9745	3.54713	472.677	48.1191
11.4167	7.69218	58.438	90.9286	5.13969	472.729	48.1205
11.4333	7.69142	58.4908	90.951	3.51723	472.784	48.1223
11.45	7.69066	58.5148	90.9748	3.61855	472.685	48.1239
11.4667	7.68974	58.4747	90.9512	3.37837	472.662	48.1243
11.4833	7.68852	58.4467	90.9602	3.39394	472.685	48.1194
11.5	7.68883	58.4565	90.7906	3.70033	472.589	48.12
11.5167	7.68578	58.442	90.839	3.9756	472.689	48.1196
11.5333	7.68868	58.4589	90.897	3.69484	472.651	48.1171
11.55	7.69249	58.4089	90.863	3.25981	472.511	48.1156
11.5667	7.69295	58.4432	90.899	3.6245	472.639	48.1167
11.5833	7.69173	58.4815	90.9124	3.38905	472.623	48.1179
11.6	7.69066	58.5214	91.0072	3.3802	472.577	48.1184
11.6167	7.68913	58.4606	90.911	2.98912	472.598	48.1182
11.6333	7.68944	58.437	90.828	3.3886	472.643	48.1187
11.65	7.68608	58.4571	90.9055	3.35991	472.605	48.1203
11.6667	7.6873	58.5133	91.0142	4.09843	472.552	48.1156
11.6833	7.68211	58.5374	91.1126	3.70262	472.623	48.1165
11.7	7.68501	58.4731	90.8338	3.45589	472.606	48.1188
11.7167	7.68395	58.4824	90.9603	3.71986	472.55	48.1219
11.7333	7.68379	58.5076	91.0862	3.91716	472.615	48.122
11.75	7.68211	58.4907	90.9621	3.78914	472.646	48.1214
11.7667	7.68166	58.4673	90.8782	3.29857	472.554	48.1214
11.7833	7.68333	58.4606	90.9589	2.94212	472.656	48.1236
11.8	7.6841	58.4522	90.9506	3.61382	472.644	48.1222
11.8167	7.68623	58.4361	90.8126	3.94585	472.493	48.1213
11.8333	7.6899	58.4345	90.9129	3.42613	472.618	48.1211
11.85	7.68715	58.4353	90.9252	3.44399	472.641	48.1197
11.8667	7.68654	58.5627	91.1205	3.63106	472.593	48.1188
11.8833	7.68517	58.4458	90.8796	3.98216	472.663	48.1207
11.9	7.68333	58.4797	91.0275	2.31087	472.667	48.1207
11.9167	7.68105	58.4785	90.8444	3.44276	472.637	48.121
11.9333	7.68486	58.4258	90.8798	2.96059	472.655	48.1223
11.95	7.68669	58.4655	90.9081	3.00468	472.686	48.1219
11.9667	7.68166	58.4397	90.8439	3.96492	472.677	48.1217
11.9833	7.68364	58.5378	90.9528	3.08281	472.623	48.1236
12	7.68196	58.4448	90.8794	3.40935	472.681	48.12
12.0167	7.68379	58.4716	90.9388	3.64723	472.712	48.1232
12.0333	7.68089	58.5131	91.1135	3.71574	472.634	48.1232
12.05	7.68272	58.4736	90.9763	3.44154	472.701	48.1211
12.0667	7.68028	58.4489	90.8596	3.70796	472.744	48.1191
12.0833	7.68044	58.4348	90.8532	4.13658	472.582	48.1187
12.1	7.68013	58.5316	90.9623	4.30641	472.66	48.119
12.1167	7.68333	58.4365	90.9002	3.23952	472.603	48.1203
12.1333	7.67601	58.4428	90.8431	4.26415	472.537	48.1187
12.15	7.67448	58.5494	91.1498	3.51006	472.661	48.1205
12.1667	7.6722	58.5529	90.9716	3.36464	472.577	48.1167
12.1833	7.67372	58.5685	90.9705	3.45055	472.578	48.1197
12.2	7.67693	58.503	90.9029	3.42064	472.572	48.1153
12.2167	7.67693	58.4766	90.9608	2.92366	472.663	48.1184
12.2333	7.6815	58.4332	90.8553	3.88145	472.654	48.1159
12.25	7.68089	58.4322	90.8871	3.78609	472.592	48.1164
12.2667	7.67601	58.4794	90.9162	3.95531	472.734	48.1156
12.2833	7.67632	58.5444	91.023	3.75862	472.703	48.1161
12.3	7.67494	58.4388	90.8605	4.08714	472.595	48.1173
12.3167	7.67433	58.576	91.0308	4.76128	472.685	48.117
12.3333	7.67235	58.5235	91.0313	3.75038	472.74	48.1164
12.35	7.67311	58.419	90.8732	4.17	472.635	48.1174
12.3667	7.67113	58.4739	90.9359	3.96614	472.691	48.1185
12.3833	7.66945	58.5976	91.031	3.88802	472.659	48.1185
12.4	7.67113	58.473	90.9319	4.23485	472.64	48.1228
12.4167	7.66747	58.5076	90.9522	3.94402	472.73	48.1176
12.4333	7.66609	58.4953	90.9701	3.97987	472.743	48.1138
12.45	7.66716	58.5111	91.0348	4.35768	472.687	48.115
12.4667	7.66716	58.5197	90.9292	3.98872	472.795	48.1126
12.4833	7.66365	58.4628	90.9753	3.82011	472.762	48.1121
12.5	7.66274	58.7811	91.3361	3.38081	472.725	48.11
12.5167	7.66182	58.6079	91.1199	3.4922	472.721	48.1121
12.5333	7.65831	58.5911	91.0047	3.94463	472.782	48.1162
12.55	7.6545	58.5033	90.9892	4.05006	472.786	48.1159
12.5667	7.65556	58.4959	90.9237	3.42674	472.736	48.1138
12.5833	7.65358	58.514	90.9431	4.3029	472.777	48.1141
12.6	7.65419	58.4824	90.9116	3.6895	472.794	48.1136
12.6167	7.65175	58.4693	90.8984	3.99178	472.685	48.1126
12.6333	7.64824	58.4805	91.0093	4.00963	472.75	48.1127
12.65	7.64366	58.5641	91.0618	4.13719	472.735	48.1141
12.6667	7.64137	58.4444	90.8028	4.0078	472.622	48.1171
12.6833	7.63634	58.6334	91.0812	3.69377	472.681	48.1158
12.7	7.63329	58.4443	90.8976	4.18068	472.673	48.1165
12.7167	7.62993	58.4666	90.9733	3.88207	472.531	48.1156
12.7333	7.62657	58.523	91.014	3.98277	472.702	48.1115
12.75	7.62001	58.4644	90.8649	4.46373	472.692	48.1129
12.7667	7.61604	58.4644	90.9634	4.282	472.676	48.1121
12.7833	7.61131	58.4428	90.8637	4.22829	472.667	48.1141
12.8	7.6104	58.4271	90.8761	3.23647	472.718	48.1113
12.8167	7.60902	58.4339	90.8462	4.76418	472.723	48.1121
12.8333	7.60414	58.4763	90.9631	5.31975	472.683	48.1121
12.85	7.60063	58.4783	90.9377	4.10912	472.761	48.1106
12.8667	7.59819	58.5	91.0693	4.56749	472.785	48.1094
12.8833	7.5956	58.5812	91.2309	3.75572	472.712	48.1094
12.9	7.58965	58.4365	90.8025	3.54469	472.754	48.1066
12.9167	7.58629	58.4368	90.8901	3.98277	472.826	48.1078
12.9333	7.58217	58.5284	90.9129	3.6013	472.649	48.1075
12.95	7.584	58.4148	90.8678	4.1378	472.693	48.1081
12.9667	7.57759	58.4121	90.79	3.64845	472.678	48.1107
12.9833	7.57179	58.5836	91.0806	3.81706	472.603	48.1156
13	7.5663	58.4202	90.7894	4.25102	472.749	48.1121
13.0167	7.56386	58.4916	90.904	4.28795	472.748	48.1106
13.0333	7.55852	58.4945	90.9684	4.16283	472.612	48.1062
13.05	7.55196	58.4908	91.054	4.3821	472.752	48.1078
13.0667	7.54646	58.4461	90.79	4.78569	472.722	48.1126
13.0833	7.54509	58.5633	91.1079	3.82668	472.673	48.1112
13.1	7.54219	58.4507	90.8726	3.7307	472.661	48.1069
13.1167	7.54234	58.5137	91.0314	4.23912	472.684	48.1086
13.1333	7.54067	58.4353	90.832	4.21104	472.68	48.1071
13.15	7.53517	58.4301	90.9077	4.74388	472.639	48.1097
13.1667	7.5277	58.4988	90.9908	4.32076	472.635	48.1062
13.1833	7.52647	58.581	91.0416	4.08119	472.678	48.106
13.2	7.52693	58.4974	91.0645	4.30946	472.619	48.1019
13.2167	7.52358	58.6256	91.0641	3.61137	472.573	48.1017
13.2333	7.52068	58.4437	90.8889	3.63594	472.62	48.1019
13.25	7.51625	58.4789	90.8938	4.03816	472.543	48.1046
13.2667	7.51137	58.5455	91.0537	4.15031	472.658	48.1065
13.2833	7.50954	58.5069	90.986	3.6097	472.629	48.1057
13.3	7.50832	58.5186	90.9925	3.26698	472.468	48.1089
13.3167	7.50633	58.4977	90.9882	3.82362	472.646	48.1042
13.3333	7.5045	58.8671	91.4724	3.46489	472.644	48.102
13.35	7.50145	58.4805	90.9113	3.76946	472.614	48.101
13.3667	7.49443	58.4762	90.9618	3.05595	472.635	48.1016
13.3833	7.49687	58.4243	90.8329	3.95958	472.693	48.0991
13.4	7.4955	58.5142	90.93	3.72887	472.697	48.1011
13.4167	7.49245	58.4592	90.8736	3.39684	472.62	48.103
13.4333	7.48619	58.4603	90.8506	4.05907	472.723	48.103
13.45	7.48131	58.5255	90.9579	3.69728	472.679	48.1034
13.4667	7.47673	58.4699	90.9213	3.80455	472.589	48.1033
13.4833	7.47475	58.4547	90.8674	3.72414	472.65	48.1013
13.5	7.47429	58.5328	91.1031	4.16695	472.708	48.1011
13.5167	7.47582	58.4794	90.8929	3.23708	472.621	48.1022
13.5333	7.47566	58.3938	90.7949	3.61092	472.641	48.103
13.55	7.47658	58.534	90.9834	3.61198	472.656	48.1008
13.5667	7.47719	58.4357	90.8619	3.23952	472.596	48.1013
13.5833	7.48253	58.5748	91.0287	3.84926	472.626	48.0999
13.6	7.48207	58.527	90.9234	3.73543	472.622	48.1057
13.6167	7.48344	58.5398	91.1083	3.01415	472.538	48.1068
13.6333	7.48253	58.4177	90.8639	3.29201	472.647	48.104
13.65	7.4839	58.4646	90.8575	3.58757	472.636	48.0994
13.6667	7.48329	58.4745	90.9197	3.67638	472.616	48.095
13.6833	7.47734	58.43	90.8309	3.66264	472.564	48.0953
13.7	7.47765	58.4457	90.9084	3.96431	472.685	48.099
13.7167	7.47658	58.4562	90.9081	3.7455	472.663	48.0993
13.7333	7.47612	58.383	90.7353	3.87245	472.606	48.0972
13.75	7.47627	58.487	90.9327	4.46205	472.609	48.1028
13.7667	7.48085	58.5011	90.955	3.40767	472.596	48.0988
13.7833	7.47932	58.6031	91.0403	3.43376	472.504	48.097
13.8	7.47871	58.5008	91.0114	3.96675	472.547	48.0952
13.8167	7.47963	58.5104	90.9358	4.2289	472.591	48.0936
13.8333	7.47932	58.5056	90.9324	4.02626	472.527	48.0976
13.85	7.48009	58.4577	90.9225	3.87367	472.605	48.0993
13.8667	7.48161	58.4635	90.9295	3.75923	472.573	48.1005
13.8833	7.48299	58.5238	90.9257	4.07631	472.488	48.0978
13.9	7.4868	58.6099	91.0554	3.48564	472.634	48.0987
13.9167	7.47887	58.592	91.1829	3.81645	472.633	48.0999
13.9333	7.47673	58.4763	91.0415	3.84148	472.576	48.099
13.95	7.47444	58.5358	90.9985	4.08226	472.638	48.0969
13.9667	7.47429	58.5746	91.1132	3.89275	472.604	48.0973
13.9833	7.47597	58.4838	90.9267	3.83858	472.605	48.0975
14	7.47627	58.5491	91.0204	4.21532	472.559	48.0965
14.0167	7.48253	58.5059	90.8744	3.57689	472.657	48.0965
14.0333	7.48238	58.4928	90.9367	4.31068	472.647	48.0972
14.05	7.48406	58.5099	90.9118	4.23851	472.577	48.0996
14.0667	7.48436	58.536	90.9588	4.11217	472.62	48.0994
14.0833	7.48573	58.5046	90.9264	4.24736	472.691	48.0994
14.1	7.48589	58.5459	90.9533	3.91121	472.607	48.0959
14.1167	7.48634	58.5023	90.9734	3.94646	472.647	48.0956
14.1333	7.48604	58.4995	90.969	4.73915	472.611	48.0972
14.15	7.49123	58.5261	91.0955	3.89809	472.533	48.1005
14.1667	7.4897	58.4539	90.9036	4.10133	472.644	48.1034
14.1833	7.49397	58.6099	91.0101	4.07463	472.627	48.1017
14.2	7.49916	58.4866	90.9504	3.7104	472.485	48.1001
14.2167	7.50389	58.426	90.8151	4.03221	472.629	48.0997
14.2333	7.50526	58.512	90.9744	3.37654	472.606	48.0993
14.25	7.50084	58.4618	90.9005	4.13719	472.604	48.1033
14.2667	7.50435	58.5152	90.9812	3.9106	472.625	48.1049
14.2833	7.50771	58.4446	90.8495	3.88557	472.654	48.1036
14.3	7.51244	58.5381	91.0123	4.03938	472.647	48.1043
14.3167	7.5074	58.4554	90.8501	3.51967	472.626	48.1048
14.3333	7.50984	58.4605	90.9002	3.65013	472.658	48.1028
14.35	7.50694	58.4899	90.8624	3.90892	472.674	48.1043
14.3667	7.50465	58.6567	91.0894	4.07097	472.597	48.103
14.3833	7.50633	58.4808	90.9835	4.11568	472.599	48.1025
14.4	7.50664	58.5374	90.922	3.76045	472.666	48.1051
14.4167	7.5045	58.4994	90.9478	4.47868	472.64	48.1002
14.4333	7.50694	58.4585	90.832	4.06441	472.702	48.1011
14.45	7.50404	58.4505	90.8474	2.687	472.686	48.1017
14.4667	7.50816	58.5343	90.9521	2.92244	472.588	48.1048
14.4833	7.50633	58.6539	91.2069	3.89519	472.763	48.1026
14.5	7.50786	58.5415	91.115	4.68254	472.813	48.1052
14.5167	7.50526	58.4823	90.937	4.69154	472.695	48.1052
14.5333	7.49962	58.4075	90.7505	4.03816	472.762	48.1037
14.55	7.49947	58.5209	90.9531	4.13597	472.764	48.1025
14.5667	7.49596	58.4309	90.8352	3.78304	472.726	48.1004
14.5833	7.49397	58.5627	90.9473	4.35951	472.656	48.1011
14.6	7.49489	58.5253	91.0264	4.11339	472.68	48.1052
14.6167	7.49748	58.4368	90.8613	4.07402	472.654	48.1045
14.6333	7.4987	58.6036	91.2231	4.06029	472.576	48.1039
14.65	7.49672	58.5214	91.0058	3.59779	472.59	48.1007
14.6667	7.49458	58.5246	90.9196	4.14604	472.639	48.0976
14.6833	7.4926	58.464	90.8855	4.61876	472.549	48.099
14.7	7.49672	58.751	91.2435	4.5121	472.592	48.0991
14.7167	7.49519	58.5334	90.9769	3.80043	472.575	48.1016
14.7333	7.49199	58.4841	90.8573	4.31709	472.485	48.1008
14.75	7.49275	58.5418	90.967	3.85048	472.566	48.0997
14.7667	7.49123	58.4631	90.9451	3.98094	472.559	48.0996
14.7833	7.49046	58.4756	90.8747	3.5096	472.415	48.0981
14.8	7.48894	58.4472	90.891	3.162	472.571	48.1039
14.8167	7.48894	58.502	90.8942	3.42903	472.514	48.1052
14.8333	7.48665	58.5889	91.0632	4.21639	472.487	48.1037
14.85	7.48543	58.3898	90.7929	3.84926	472.542	48.1042
14.8667	7.48802	58.4058	90.8335	4.05617	472.573	48.1039
14.8833	7.4865	58.509	90.9002	4.26048	472.572	48.1028
14.9	7.49153	58.4991	90.8842	4.37141	472.569	48.1022
14.9167	7.49123	58.5111	90.9209	3.97331	472.633	48.1019
14.9333	7.49016	58.4623	90.9011	3.62999	472.614	48.1043
14.95	7.49458	58.4405	90.845	4.15092	472.561	48.1025
14.9667	7.49443	58.3965	90.7739	4.09599	472.579	48.1008
14.9833	7.49413	58.4966	90.8991	3.96492	472.619	48.1051
15	7.49184	58.4744	90.9132	4.03526	472.568	48.1034
15.0167	7.49291	58.5056	91.0577	3.54469	472.658	48.1062
15.0333	7.49413	58.5406	90.9313	4.38149	472.647	48.1057
15.05	7.49443	58.4516	90.8593	3.79143	472.55	48.1031
15.0667	7.49336	58.4914	90.8669	3.38081	472.648	48.1007
15.0833	7.49382	58.6102	91.1216	3.56499	472.695	48.0994
15.1	7.49291	58.4834	90.8639	3.41057	472.578	48.0988
15.1167	7.49291	58.4531	90.8126	3.46428	472.743	48.1002
15.1333	7.4955	58.4824	90.9782	3.59001	472.718	48.0996
15.15	7.49657	58.4335	90.8656	3.88084	472.718	48.1028
15.1667	7.49199	58.5246	90.9557	3.80577	472.703	48.1028
15.1833	7.49229	58.4547	90.8498	3.47847	472.765	48.1055
15.2	7.49657	58.5114	90.9126	3.75099	472.737	48.1023
15.2167	7.49718	58.7801	90.8605	3.3564	472.68	48.1023
15.2333	7.4987	58.4852	90.9098	2.94563	472.664	48.1033
15.25	7.50328	58.4983	90.9199	3.55186	472.732	48.1011
15.2667	7.50038	58.4563	90.8326	3.99895	472.603	48.0982
15.2833	7.49794	58.4325	90.8627	3.79509	472.677	48.1008
15.3	7.4984	58.531	90.9974	3.46184	472.605	48.0997
15.3167	7.50099	58.4849	90.8587	3.91548	472.541	48.1039
15.3333	7.50771	58.4354	90.7893	2.55348	472.6	48.1033
15.35	7.50954	58.438	90.9133	2.29424	472.566	48.1028
15.3667	7.51183	58.5081	90.9356	5.96291	472.502	48.0999
15.3833	7.50984	58.4921	90.9916	3.2235	472.602	48.0973
15.4	7.51061	58.5406	91.0165	3.88084	472.6	48.1005
15.4167	7.50832	58.4321	90.7739	2.752	472.534	48.0982
15.4333	7.51442	58.5563	90.9168	4.01909	472.561	48.0982
15.45	7.51259	58.4724	90.9351	4.59724	472.564	48.0984
15.4667	7.51717	58.4571	90.874	5.28572	472.565	48.0973
15.4833	7.5161	58.453	90.8421	5.41801	472.532	48.0943
15.5	7.51381	58.4933	91.03	4.10622	472.648	48.093
15.5167	7.51411	58.475	90.9428	3.94112	472.707	48.0975
15.5333	7.51198	58.498	90.8559	5.02342	472.694	48.0962
15.55	7.51579	58.6579	91.1272	2.985	472.712	48.0955
15.5667	7.51732	58.5059	90.9937	4.73137	472.782	48.093
15.5833	7.51915	58.4081	90.8416	2.74956	472.682	48.0938
15.6	7.51671	58.4943	90.9274	4.00963	472.733	48.0923
15.6167	7.51732	58.5767	90.9541	3.24364	472.732	48.0924
15.6333	7.52037	58.5279	90.9499	1.9622	472.558	48.0921
15.65	7.5219	58.5249	90.9875	3.70033	472.808	48.0935
15.6667	7.5164	58.6059	91.2266	4.52644	472.733	48.0947
15.6833	7.51625	58.5171	90.9719	3.54286	472.692	48.0952
15.7	7.51686	58.5276	91.0273	2.44789	472.73	48.0961
15.7167	7.51579	58.473	90.9113	4.19258	472.686	48.0958
15.7333	7.51885	58.4606	90.8649	3.95958	472.675	48.097
15.75	7.51671	58.4466	90.8607	4.43993	472.569	48.095
15.7667	7.51732	58.5046	90.8938	2.92534	472.635	48.0949
15.7833	7.51946	58.507	90.9257	3.05656	472.671	48.094
15.8	7.51762	58.4846	90.9043	3.5537	472.614	48.0923
15.8167	7.51671	58.509	90.9792	5.06523	472.607	48.095
15.8333	7.51808	58.4405	90.845	4.25285	472.658	48.0938
15.85	7.52022	58.4715	90.946	3.86482	472.558	48.0955
15.8667	7.52342	58.4342	90.8907	4.52934	472.627	48.0975
15.8833	7.52312	58.3822	90.7468	4.76006	472.581	48.0975
15.9	7.52892	58.4809	90.8827	3.29674	472.579	48.0961
15.9167	7.52724	58.511	90.9272	3.57277	472.647	48.0953
15.9333	7.52907	58.4669	90.9152	4.17885	472.581	48.0935
15.95	7.53197	58.43	90.7761	3.51845	472.516	48.0938
15.9667	7.53197	58.42	90.7977	3.44933	472.71	48.0915
15.9833	7.52998	58.5432	90.9919	4.48341	472.688	48.0927
16	7.52449	58.4515	90.8387	5.21782	472.68	48.0903
16.0167	7.52678	58.451	90.8503	4.98299	472.657	48.0889
16.0333	7.52449	58.4359	90.8819	4.48586	472.746	48.0898
16.05	7.5277	58.4295	90.841	5.7238	472.78	48.0906
16.0667	7.53593	58.4751	90.9582	5.48119	472.742	48.0917
16.0833	7.53304	58.4496	90.8541	4.96681	472.76	48.0904
16.1	7.53304	58.5247	91.0142	3.70323	472.758	48.0903
16.1167	7.53822	58.5194	90.9358	3.45284	472.641	48.0901
16.1333	7.53838	58.4675	90.8209	4.49654	472.654	48.0894
16.15	7.53243	58.5047	90.969	3.92738	472.76	48.0921
16.1667	7.53502	58.4657	90.931	4.7213	472.683	48.0904
16.1833	7.5341	58.4371	90.9054	3.93089	472.766	48.0901
16.2	7.53426	58.6196	91.0198	4.76189	472.737	48.0894
16.2167	7.5367	58.5453	90.9493	3.56438	472.586	48.0909
16.2333	7.54051	58.4962	90.9889	3.38676	472.779	48.0935
16.25	7.54097	58.4222	90.76	4.52278	472.743	48.092
16.2667	7.5425	58.4475	90.8039	4.1967	472.648	48.0911
16.2833	7.54097	58.4405	90.8698	4.81911	472.786	48.0929
16.3	7.54143	58.4254	90.8257	5.02464	472.748	48.0911
16.3167	7.54463	58.4866	90.9171	3.79982	472.715	48.0911
16.3333	7.54585	58.4376	90.8367	3.2592	472.677	48.0918
16.35	7.54463	58.4065	90.7626	4.22783	472.734	48.0924
16.3667	7.54738	58.5006	90.9318	4.72847	472.695	48.0888
16.3833	7.54677	58.428	90.7954	3.32954	472.625	48.0883
16.4	7.54906	58.5067	90.989	3.68721	472.671	48.0857
16.4167	7.54723	58.4602	90.893	4.24141	472.68	48.0862
16.4333	7.54448	58.4519	90.8154	2.77397	472.597	48.0901
16.45	7.5486	58.4325	90.8219	4.10622	472.623	48.0878
16.4667	7.5486	58.4693	90.7566	3.30574	472.683	48.0903
16.4833	7.55013	58.4574	90.8666	5.20165	472.523	48.0882
16.5	7.55058	58.4322	90.8903	4.9073	472.623	48.0836
16.5167	7.5486	58.4144	90.7955	3.46596	472.599	48.0889
16.5333	7.55074	58.4608	90.8312	3.60786	472.48	48.0882
16.55	7.55348	58.4779	90.9147	4.38271	472.678	48.0868
16.5667	7.55379	58.4524	90.8308	3.59001	472.687	48.0897
16.5833	7.55196	58.401	90.7908	4.30946	472.584	48.0898
16.6	7.55257	58.457	90.8959	3.81523	472.625	48.088
16.6167	7.55119	58.4919	90.928	4.33083	472.65	48.0827
16.6333	7.5518	58.5654	90.9588	4.95308	472.594	48.0851
16.65	7.55226	58.5262	90.8895	4.33205	472.605	48.0846
16.6667	7.55241	58.5774	91.0316	4.16222	472.722	48.0848
16.6833	7.55669	58.4774	90.9312	4.73564	472.652	48.0862
16.7	7.55837	58.46	90.8672	4.24202	472.53	48.0814
16.7167	7.55577	58.5842	91.0067	3.35747	472.632	48.083
16.7333	7.55669	58.4338	90.8292	4.43932	472.653	48.0866
16.75	7.55379	58.4339	90.8881	4.45015	472.589	48.0839
16.7667	7.55745	58.4794	90.9429	4.34639	472.618	48.0859
16.7833	7.55913	58.4953	90.8891	3.97987	472.556	48.0854
16.8	7.55852	58.4628	90.9043	3.61687	472.503	48.0825
16.8167	7.55501	58.4432	90.9011	4.11507	472.608	48.0822
16.8333	7.55409	58.4612	90.919	4.80827	472.6	48.0825
16.85	7.55669	58.4518	90.8192	4.04961	472.496	48.0819
16.8667	7.55699	58.5886	90.9721	4.43642	472.624	48.0825
16.8833	7.55592	58.4547	90.8425	4.10973	472.599	48.0828
16.9	7.55959	58.448	90.8186	3.77235	472.545	48.0833
16.9167	7.55913	58.5082	90.9309	3.39149	472.554	48.0856
16.9333	7.55592	58.438	90.8395	4.23256	472.601	48.0831
16.95	7.55974	58.586	91.0374	3.61626	472.556	48.0813
16.9667	7.55684	58.4817	90.872	4.02214	472.488	48.0778
16.9833	7.55104	58.5	90.8653	4.75822	472.514	48.0761
17	7.54967	58.3749	90.7311	4.07463	472.56	48.079
17.0167	7.54799	58.4507	90.8653	4.34578	472.511	48.0778
17.0333	7.54952	58.5394	90.965	4.273	472.583	48.0796
17.05	7.55165	58.5183	90.9672	5.13786	472.611	48.0782
17.0667	7.54906	58.4463	90.8263	4.15443	472.548	48.0798
17.0833	7.54723	58.4209	90.7621	3.30803	472.597	48.0817
17.1	7.55394	58.5143	90.9023	4.0287	472.581	48.0825
17.1167	7.55547	58.4698	90.7876	4.62593	472.395	48.0807
17.1333	7.55684	58.4429	90.8553	3.6454	472.608	48.0781
17.15	7.55913	58.4692	90.8463	4.10255	472.61	48.079
17.1667	7.56142	58.4342	90.7969	4.26643	472.586	48.0799
17.1833	7.56508	58.5017	90.8764	4.83513	472.604	48.0808
17.2	7.56767	58.424	90.8259	4.74571	472.679	48.0784
17.2167	7.56767	58.4321	90.9011	4.1526	472.608	48.0799
17.2333	7.56889	58.5265	91.0102	4.32365	472.578	48.0802
17.25	7.56584	58.4377	90.8498	4.08775	472.642	48.0769
17.2667	7.56386	58.4425	90.8193	4.68193	472.663	48.0773
17.2833	7.56477	58.4037	90.772	4.04655	472.636	48.0785
17.3	7.56599	58.4998	90.9559	3.92204	472.664	48.0773
17.3167	7.56874	58.438	90.7763	4.35646	472.686	48.0769
17.3333	7.56844	58.4776	90.8959	4.515	472.6	48.0799
17.35	7.56554	58.4452	90.8779	3.64723	472.712	48.0784
17.3667	7.56081	58.489	90.8709	4.84581	472.659	48.0769
17.3833	7.55959	58.4559	90.8665	4.60274	472.563	48.075
17.4	7.55852	58.4792	90.8857	4.05556	472.678	48.073
17.4167	7.55882	58.5104	90.9171	4.6003	472.615	48.0785
17.4333	7.5602	58.5973	91.0198	4.75761	472.543	48.0785
17.45	7.55989	58.5114	90.9971	4.7982	472.662	48.0795
17.4667	7.56279	58.507	90.9152	4.30168	472.629	48.0782
17.4833	7.56355	58.5772	91.0357	4.65813	472.622	48.0798
17.5	7.56432	58.4438	90.9116	4.42986	472.588	48.0802
17.5167	7.56783	58.5221	90.9948	4.30641	472.624	48.0785
17.5333	7.57027	58.4461	90.8131	4.30641	472.566	48.0804
17.55	7.56737	58.4332	90.8366	4.39339	472.558	48.0761
17.5667	7.5663	58.4538	90.8869	4.32671	472.625	48.0784
17.5833	7.56294	58.4289	90.8227	4.42986	472.639	48.079
17.6	7.56432	58.467	90.8215	4.17824	472.562	48.0778
17.6167	7.56706	58.4423	90.8155	4.13002	472.624	48.0772
17.6333	7.56767	58.4071	90.7865	4.27422	472.604	48.0759
17.65	7.57057	58.498	90.8819	4.36897	472.567	48.0796
17.6667	7.57454	58.6048	90.8964	4.92394	472.591	48.0787
17.6833	7.57393	58.4435	90.8224	4.34166	472.541	48.0781
17.7	7.575	58.4592	90.8627	4.16512	472.449	48.0779
17.7167	7.57637	58.4789	90.9042	4.23851	472.622	48.0785
17.7333	7.57362	58.4681	90.9376	3.84682	472.593	48.0755
17.75	7.57271	58.4847	90.8877	4.13536	472.509	48.0772
17.7667	7.56935	58.5871	91.0333	4.30351	472.616	48.0734
17.7833	7.57332	58.4263	90.8091	4.59312	472.614	48.0767
17.8	7.5721	58.4451	90.8559	4.19502	472.637	48.0712
17.8167	7.57179	58.514	90.8668	4.5919	472.567	48.0692
17.8333	7.57088	58.431	90.8099	4.0818	472.631	48.0721
17.85	7.57286	58.4769	90.8599	4.33571	472.588	48.0767
17.8667	7.5692	58.39	90.7545	3.96309	472.602	48.0782
17.8833	7.5753	58.4873	90.9206	4.26765	472.621	48.0708
17.9	7.57698	58.4536	90.8321	4.28078	472.621	48.0698
17.9167	7.5782	58.4785	90.8431	3.85643	472.561	48.0689
17.9333	7.5753	58.4228	90.7772	4.94118	472.631	48.0677
17.95	7.57713	58.3892	90.7668	4.16878	472.575	48.0694
17.9667	7.575	58.4708	91.0041	3.49052	472.482	48.0701
17.9833	7.57179	58.4693	90.8892	4.39705	472.59	48.0694
18	7.57576	58.4211	90.7616	4.28383	472.567	48.0706
18.0167	7.57286	58.543	91.022	4.56627	472.408	48.0698
18.0333	7.57439	58.4457	90.8567	3.49525	472.608	48.0717
18.05	7.57256	58.5073	90.9284	4.63005	472.614	48.0717
18.0667	7.57118	58.4655	90.9103	2.57378	472.567	48.0712
18.0833	7.57057	58.4934	90.9492	3.94173	472.584	48.0708
18.1	7.57225	58.4705	90.8924	4.09782	472.654	48.0689
18.1167	7.57347	58.4393	90.8042	3.95592	472.657	48.0679
18.1333	7.57988	58.6153	90.9123	3.61321	472.638	48.0666
18.15	7.5779	58.5043	90.9148	4.02458	472.677	48.0682
18.1667	7.575	58.4374	90.7816	4.15916	472.747	48.0697
18.1833	7.57652	58.4359	90.8175	4.23729	472.659	48.0686
18.2	7.575	58.5653	90.8785	4.24034	472.678	48.0694
18.2167	7.56981	58.5481	90.9766	4.5031	472.723	48.0671
18.2333	7.57179	58.5423	90.9918	4.34517	472.66	48.0683
18.25	7.56722	58.449	90.8674	4.05067	472.711	48.0663
18.2667	7.56844	58.4394	90.8186	3.49998	472.691	48.0665
18.2833	7.56661	58.5729	90.985	3.99284	472.579	48.0679
18.3	7.56584	58.4446	90.7964	3.11546	472.715	48.0663
18.3167	7.56203	58.4841	90.8444	3.16628	472.68	48.0676
18.3333	7.55959	58.5439	90.9133	3.75145	472.567	48.065
18.35	7.56142	58.4441	90.848	3.56026	472.637	48.068
18.3667	7.56599	58.4301	90.7864	3.31108	472.674	48.065
18.3833	7.56203	58.4899	90.9185	3.50243	472.687	48.0662
18.4	7.56355	58.4727	90.9361	3.54408	472.668	48.0677
18.4167	7.56187	58.5656	90.958	3.52089	472.724	48.0703
18.4333	7.56233	58.5322	90.9359	3.82362	472.734	48.0666
18.45	7.5605	58.4507	90.8471	3.77769	472.718	48.0642
18.4667	7.56096	58.4026	90.843	3.6216	472.726	48.0647
18.4833	7.56264	58.5012	90.895	3.69194	472.744	48.0659
18.5	7.5631	58.3868	90.7742	4.02336	472.628	48.0647
18.5167	7.56783	58.4361	90.8135	3.20198	472.666	48.066
18.5333	7.56798	58.4774	90.8733	3.68721	472.649	48.0676
18.55	7.57118	58.486	90.8109	3.72536	472.574	48.065
18.5667	7.56722	58.464	90.8987	3.63167	472.691	48.0627
18.5833	7.56676	58.3933	90.7389	3.45238	472.663	48.0611
18.6	7.56294	58.4258	90.852	3.27461	472.476	48.0613
18.6167	7.56569	58.4357	90.8566	3.00529	472.666	48.0601
18.6333	7.56584	58.4621	90.8471	3.25554	472.637	48.0605
18.65	7.56569	58.5767	90.9647	3.09761	472.607	48.0599
18.6667	7.56416	58.541	91.0928	3.4153	472.582	48.0586
18.6833	7.56081	58.5726	90.9567	3.55965	472.652	48.0621
18.7	7.55913	58.4484	90.8535	3.41469	472.619	48.0619
18.7167	7.55821	58.5407	90.9141	3.22823	472.617	48.0589
18.7333	7.55867	58.5958	90.8917	3.30513	472.618	48.0598
18.75	7.55623	58.4794	90.826	3.61031	472.669	48.0575
18.7667	7.55318	58.4885	90.8663	3.46596	472.572	48.0528
18.7833	7.55409	58.4347	90.8663	3.39211	472.626	48.0541
18.8	7.55257	58.4293	90.7851	3.08693	472.664	48.057
18.8167	7.55287	58.619	91.2946	3.42613	472.592	48.0581
18.8333	7.55425	58.4635	90.8392	3.3123	472.638	48.0595
18.85	7.54952	58.5101	90.9655	3.41591	472.637	48.0566
18.8667	7.54906	58.6329	90.9457	3.35396	472.527	48.0549
18.8833	7.5457	58.4338	90.8233	4.33388	472.68	48.0598
18.9	7.54524	58.5114	90.9969	3.15727	472.666	48.0596
18.9167	7.54555	58.478	90.8268	3.19664	472.541	48.0555
18.9333	7.54478	58.4904	90.8624	3.43269	472.688	48.0595
18.95	7.54067	58.455	90.8761	3.39333	472.674	48.0595
18.9667	7.54036	58.4246	90.8703	3.31398	472.66	48.0547
18.9833	7.53807	58.4783	90.8149	3.15422	472.603	48.0572
19	7.53624	58.4193	90.854	2.95403	472.667	48.0582
19.0167	7.53349	58.6234	91.0851	3.0703	472.67	48.0579
19.0333	7.53395	58.4666	90.9358	3.37242	472.607	48.0599
19.05	7.53639	58.4295	90.7981	3.32954	472.595	48.0598
19.0667	7.53777	58.476	90.8318	2.47963	472.626	48.0535
19.0833	7.5367	58.4373	90.8399	3.08342	472.559	48.0534
19.1	7.53578	58.4562	90.788	3.45711	472.602	48.054
19.1167	7.53914	58.5822	90.9907	3.2354	472.591	48.0567
19.1333	7.54097	58.6031	91.1536	3.59413	472.532	48.0595
19.15	7.54189	58.8522	91.5058	3.68828	472.583	48.0582
19.1667	7.54189	58.4342	90.8076	2.90932	472.558	48.056
19.1833	7.54112	58.4534	90.7906	3.45345	472.385	48.0521
19.2	7.5399	58.4911	90.8877	3.61382	472.586	48.0523
19.2167	7.54478	58.5146	90.9255	3.26454	472.548	48.0555
19.2333	7.54402	58.4797	90.8799	3.37242	472.492	48.0529
19.25	7.54158	58.4745	90.8784	3.6544	472.57	48.0499
19.2667	7.53853	58.5845	90.8512	3.5096	472.609	48.0491
19.2833	7.53929	58.471	90.9216	3.64662	472.597	48.0485
19.3	7.53868	58.4075	90.781	3.72047	472.598	48.0482
19.3167	7.53456	58.4736	90.9121	3.4333	472.629	48.0482
19.3333	7.5341	58.4856	90.9742	3.76045	472.698	48.046
19.35	7.53319	58.457	90.8205	3.40218	472.653	48.0502
19.3667	7.53471	58.4956	90.8576	3.80516	472.675	48.0489
19.3833	7.5341	58.5461	91.1041	3.17268	472.704	48.0503
19.4	7.53761	58.4678	90.8511	2.80861	472.696	48.0474
19.4167	7.53365	58.4362	90.881	3.84453	472.713	48.047
19.4333	7.53517	58.4515	90.9132	2.68394	472.696	48.0476
19.45	7.53593	58.532	91.0717	3.15849	472.622	48.0463
19.4667	7.53609	58.4745	90.9049	3.4005	472.727	48.0462
19.4833	7.53761	58.4063	90.7842	3.52028	472.681	48.0462
19.5	7.53807	58.4126	90.8541	2.78831	472.499	48.0437
19.5167	7.54326	58.5105	90.9377	3.00819	472.687	48.0465
19.5333	7.54387	58.4151	90.8201	2.93968	472.666	48.0468
19.55	7.54295	58.4123	90.7758	3.32588	472.668	48.0441
19.5667	7.5396	58.5415	90.9042	3.24425	472.638	48.0459
19.5833	7.53792	58.3842	90.7525	2.86995	472.724	48.0453
19.6	7.53838	58.4298	90.8341	3.36174	472.674	48.0459
19.6167	7.53716	58.451	90.8758	2.97905	472.629	48.0489
19.6333	7.53304	58.5009	90.8746	2.93373	472.599	48.0479
19.65	7.52998	58.5461	90.8601	2.64473	472.647	48.0424
19.6667	7.53304	58.4718	90.8979	2.74178	472.594	48.0413
19.6833	7.5312	58.4264	90.8439	3.20488	472.598	48.0419
19.7	7.53227	58.4921	90.8112	3.12157	472.632	48.0425
19.7167	7.53166	58.5456	90.9295	3.6985	472.626	48.0413
19.7333	7.53319	58.5049	90.7832	2.81578	472.641	48.0442
19.75	7.528	58.4957	90.8878	2.59224	472.631	48.0441
19.7667	7.52358	58.5148	90.9962	3.05473	472.532	48.0439
19.7833	7.52541	58.4666	90.8395	3.48686	472.654	48.0418
19.8	7.52556	58.4629	90.8309	3.04344	472.604	48.0442
19.8167	7.52403	58.458	90.8431	3.08693	472.406	48.0454
19.8333	7.52098	58.4483	90.7888	3.54408	472.61	48.0421
19.85	7.52251	58.4658	90.8761	2.65175	472.655	48.0418
19.8667	7.51732	58.4815	90.8172	1.80717	472.582	48.0412
19.8833	7.5219	58.4914	90.91	3.62404	472.568	48.0407
19.9	7.52083	58.4394	90.8305	2.97966	472.605	48.0409
19.9167	7.51793	58.4444	90.7888	3.18352	472.623	48.0389
19.9333	7.51839	58.5453	91.1669	2.45506	472.595	48.0387
19.95	7.51885	58.55	90.826	2.70363	472.613	48.0409
19.9667	7.5219	58.466	90.8198	2.61604	472.637	48.0396
19.9833	7.52144	58.4934	90.9054	3.39455	472.603	48.0369
20	7.51808	58.4365	90.7864	3.3474	472.586	48.036
20.0167	7.51808	58.4719	90.9429	2.79243	472.561	48.0364
20.0333	7.51869	58.4647	90.7946	2.90398	472.554	48.0366
20.05	7.51381	58.4226	90.7661	2.81807	472.596	48.0399
20.0667	7.51823	58.3988	90.7636	2.75368	472.62	48.0375
20.0833	7.52098	58.4722	90.8048	2.03606	472.498	48.0381
20.1	7.51823	58.4399	90.8477	2.49916	472.644	48.0372
20.1167	7.51518	58.4545	90.836	2.73582	472.626	48.0314
20.1333	7.51213	58.4318	90.843	2.26433	472.431	48.0344
20.15	7.51564	58.4521	90.8431	3.0648	472.575	48.0349
20.1667	7.5132	58.5358	90.9417	3.21144	472.644	48.0358
20.1833	7.51457	58.4542	90.8265	2.83836	472.551	48.0291
20.2	7.51411	58.4486	90.8608	3.01064	472.598	48.0296
20.2167	7.52007	58.4576	90.8254	2.56722	472.593	48.0297
20.2333	7.52129	58.4902	91.0098	2.91878	472.614	48.0326
20.25	7.5193	58.5824	91.0149	3.02071	472.637	48.0331
20.2667	7.51656	58.4257	90.8387	2.48558	472.583	48.0312
20.2833	7.51122	58.5291	91.014	2.26799	472.587	48.0328
20.3	7.51015	58.4112	90.7214	2.47902	472.622	48.0331
20.3167	7.51442	58.413	90.8163	2.87773	472.638	48.0331
20.3333	7.51366	58.4359	90.8506	2.7079	472.599	48.0322
20.35	7.51381	58.5148	90.933	2.14577	472.531	48.0349
20.3667	7.51289	58.3842	90.7645	2.32216	472.668	48.0299
20.3833	7.50862	58.3959	90.7211	2.83775	472.675	48.0291
20.4	7.50832	58.4223	90.7868	3.22884	472.593	48.0328
20.4167	7.50755	58.4898	90.9847	2.78175	472.678	48.0296
20.4333	7.50252	58.5064	90.8889	2.71385	472.683	48.0285
20.45	7.49977	58.4386	90.8579	2.20711	472.533	48.0279
20.4667	7.4984	58.4209	90.7394	3.27889	472.651	48.0248
20.4833	7.4955	58.5043	90.9634	2.67204	472.687	48.028
20.5	7.49382	58.3918	90.7752	2.94334	472.544	48.0265
20.5167	7.49321	58.449	90.8151	2.93907	472.676	48.0253
20.5333	7.49229	58.4736	90.9193	2.46162	472.64	48.0265
20.55	7.49367	58.4974	90.9306	2.87361	472.592	48.0257
20.5667	7.49199	58.4344	90.8299	2.86812	472.716	48.0242
20.5833	7.49443	58.5052	90.8933	2.74666	472.714	48.027
20.6	7.49596	58.7266	91.1535	2.49748	472.715	48.0257
20.6167	7.49764	58.446	90.7693	2.93022	472.703	48.028
20.6333	7.50008	58.551	91.0206	2.74361	472.677	48.0257
20.65	7.49931	58.4444	90.818	2.79366	472.661	48.0239
20.6667	7.49825	58.4016	90.8157	2.33833	472.62	48.0222
20.6833	7.49718	58.4371	90.8485	2.90993	472.649	48.0239
20.7	7.49229	58.4647	90.8085	2.82829	472.628	48.0207
20.7167	7.49336	58.4386	90.839	2.15706	472.576	48.0199
20.7333	7.49046	58.4315	90.8448	3.11012	472.597	48.0177
20.75	7.49046	58.4919	90.8761	2.54387	472.611	48.0151
20.7667	7.49199	58.5714	90.881	2.43248	472.535	48.0152
20.7833	7.49046	58.4452	90.9242	2.12791	472.555	48.0164
20.8	7.48634	58.4272	90.7783	2.27623	472.563	48.0157
20.8167	7.48207	58.3797	90.709	2.5016	472.577	48.014
20.8333	7.4865	58.4359	90.7705	1.83159	472.606	48.0134
20.85	7.48817	58.4425	90.8619	3.21205	472.593	48.0117
20.8667	7.48848	58.4429	90.8083	2.82768	472.484	48.0131
20.8833	7.48436	58.3952	90.8169	2.58141	472.652	48.014
20.9	7.4807	58.54	91.0416	2.40974	472.622	48.0138
20.9167	7.48085	58.4538	90.8102	2.29424	472.474	48.0125
20.9333	7.48024	58.4969	90.8349	2.38182	472.649	48.0087
20.95	7.47582	58.4461	90.8714	3.2473	472.683	48.0091
20.9667	7.47734	58.4748	90.9045	3.14293	472.635	48.0059
20.9833	7.47429	58.4568	90.9338	2.62795	472.613	48.0097
21	7.472	58.5065	90.8566	2.25899	472.638	48.0065
21.0167	7.47032	58.3959	90.7659	2.98622	472.636	48.0061
21.0333	7.46315	58.4678	90.8183	2.66136	472.586	48.0068
21.05	7.46391	58.4403	90.7893	2.50221	472.57	48.0079
21.0667	7.46605	58.4521	90.7853	2.32994	472.603	48.0079
21.0833	7.46681	58.3904	90.7198	2.35207	472.575	48.0096
21.1	7.46727	58.4818	90.8109	2.87468	472.561	48.0096
21.1167	7.4633	58.3855	90.7671	2.43431	472.535	48.0082
21.1333	7.46346	58.429	90.85	2.97066	472.55	48.0085
21.15	7.46391	58.4774	90.8265	2.60292	472.58	48.0068
21.1667	7.46285	58.4646	90.8462	2.7079	472.524	48.0077
21.1833	7.46346	58.4625	90.8688	2.84676	472.48	48.0061
21.2	7.46254	58.442	90.8299	2.70134	472.579	48.0076
21.2167	7.46361	58.5419	90.9181	1.43822	472.583	48.0077
21.2333	7.46483	58.7002	91.2934	2.06886	472.472	48.0082
21.25	7.46468	58.6488	91.1041	2.47475	472.543	48.0114
21.2667	7.46346	58.4438	90.8216	2.56538	472.614	48.0097
21.2833	7.463	58.4267	90.844	2.8611	472.451	48.0114
21.3	7.46162	58.5436	90.8798	2.31499	472.523	48.0071
21.3167	7.45918	58.4654	90.9109	2.78954	472.52	48.0077
21.3333	7.45705	58.4544	90.8627	2.91939	472.379	48.0062
21.35	7.45598	58.4348	90.8512	2.46529	472.482	48.0039
21.3667	7.454	58.3984	90.7484	2.40273	472.479	48.0047
21.3833	7.45445	58.5328	90.9235	2.71797	472.478	48.0024
21.4	7.45613	58.5583	91.1283	2.88551	472.572	47.999
21.4167	7.45064	58.4483	90.8006	2.72514	472.517	48.0006
21.4333	7.45323	58.4512	90.7635	3.30391	472.516	48.0041
21.45	7.45369	58.4275	90.8392	2.36214	472.555	48.0001
21.4667	7.44972	58.4475	90.8553	2.24175	472.592	47.996
21.4833	7.45232	58.4771	90.8621	2.05391	472.575	47.9961
21.5	7.44667	58.4209	90.7777	2.93907	472.507	47.9989
21.5167	7.4424	58.4509	90.8344	2.75963	472.536	47.9968
21.5333	7.44576	58.3959	90.7108	3.29918	472.557	47.9974
21.55	7.44057	58.4116	90.7433	2.68333	472.503	48.0007
21.5667	7.44148	58.4499	90.8682	3.37898	472.532	48.0003
21.5833	7.43935	58.4196	90.7966	2.93739	472.566	48.0009
21.6	7.43904	58.4367	90.8665	2.96532	472.486	47.999
21.6167	7.44148	58.3979	90.7671	3.05229	472.521	47.9961
21.6333	7.43736	58.491	91.0156	3.06374	472.511	47.9942
21.65	7.44026	58.4394	90.7407	3.02437	472.434	47.9987
21.6667	7.43858	58.4365	90.828	2.74055	472.492	48.0009
21.6833	7.43858	58.4541	90.8375	2.88612	472.502	47.9993
21.7	7.43965	58.4231	90.7855	2.31865	472.364	47.9948
21.7167	7.43614	58.399	90.7209	2.64946	472.512	47.9916
21.7333	7.42928	58.4507	90.8193	2.808	472.485	47.9935
21.75	7.42943	58.4802	90.9539	2.61482	472.318	47.9958
21.7667	7.42561	58.4644	90.8848	3.24852	472.45	47.9906
21.7833	7.42149	58.3781	90.8064	3.26454	472.515	47.9945
21.8	7.42409	58.4307	90.8375	2.97966	472.413	47.99
21.8167	7.42622	58.4084	90.7995	3.17101	472.438	47.9902
21.8333	7.42088	58.3744	90.7833	3.20915	472.424	47.9845
21.85	7.4247	58.4719	90.8102	3.07625	472.51	47.9838
21.8667	7.42012	58.4885	90.9533	2.20177	472.47	47.9868
21.8833	7.41707	58.4354	90.8323	3.27415	472.49	47.9896
21.9	7.41432	58.3903	90.7136	2.92778	472.467	47.9852
21.9167	7.41188	58.429	90.7845	4.09905	472.491	47.9838
21.9333	7.41188	58.4545	90.9069	3.07442	472.502	47.9855
21.95	7.41127	58.4521	90.7786	3.42018	472.458	47.9815
21.9667	7.41112	58.4496	90.8166	3.01598	472.448	47.9824
21.9833	7.41249	58.5006	90.9512	3.69545	472.545	47.9821
22	7.40898	58.4353	90.7798	3.05183	472.535	47.9795
22.0167	7.40837	58.4612	90.8512	3.41896	472.464	47.9807
22.0333	7.40685	58.5976	90.9658	3.22456	472.562	47.9826
22.05	7.40547	58.3993	90.8167	1.95259	472.61	47.9807
22.0667	7.40654	58.4121	90.803	2.82936	472.462	47.9798
22.0833	7.40181	58.4368	90.8801	2.50099	472.54	47.972
22.1	7.4012	58.476	90.8086	2.48009	472.543	47.9707
22.1167	7.39922	58.4658	90.8822	1.98311	472.444	47.9731
22.1333	7.39479	58.4887	90.9292	3.09593	472.499	47.9737
22.15	7.39464	58.4957	90.9617	2.29057	472.444	47.9742
22.1667	7.39235	58.4292	90.7999	2.9969	472.293	47.9707
22.1833	7.39159	58.5108	91.0088	3.66158	472.46	47.9743
22.2	7.3896	58.7522	90.8685	3.59291	472.468	47.9736
22.2167	7.38594	58.4638	90.9473	4.24797	472.376	47.9722
22.2333	7.37984	58.4286	90.7893	4.01253	472.468	47.9697
22.25	7.37831	58.4405	90.8257	3.55476	472.452	47.9729
22.2667	7.37618	58.4434	90.8454	3.76701	472.409	47.9716
22.2833	7.37038	58.4269	90.7555	3.62694	472.434	47.9714
22.3	7.36961	58.4197	90.7575	3.11607	472.505	47.9704
22.3167	7.369	58.4475	90.7941	3.77358	472.523	47.9707
22.3333	7.36961	58.4779	90.8288	2.864	472.484	47.9708
22.35	7.37206	58.3932	90.7305	3.44337	472.538	47.9694
22.3667	7.37099	58.5313	90.9116	3.46123	472.548	47.9658
22.3833	7.36794	58.5708	90.9443	3.33611	472.477	47.9643
22.4	7.36671	58.5842	90.9203	3.76518	472.488	47.963
22.4167	7.36122	58.4847	90.8265	3.05779	472.498	47.9643
22.4333	7.36076	58.4135	90.7932	3.62343	472.48	47.9623
22.45	7.3629	58.53	90.9708	3.62999	472.517	47.9612
22.4667	7.36046	58.457	90.7824	2.50633	472.523	47.9604
22.4833	7.36168	58.3807	90.7	2.90627	472.365	47.9627
22.5	7.36	58.3982	90.7601	3.05824	472.546	47.9636
22.5167	7.35893	58.5864	90.9657	3.28011	472.487	47.961
22.5333	7.35939	58.4222	90.8144	4.08531	472.326	47.9569
22.55	7.35802	58.4187	90.8163	3.88207	472.522	47.9595
22.5667	7.35222	58.3944	90.7549	3.76518	472.561	47.9569
22.5833	7.35359	58.431	90.8353	3.84392	472.345	47.9545
22.6	7.35252	58.3959	90.6818	3.24898	472.495	47.9554
22.6167	7.35405	58.4548	90.9107	2.90276	472.513	47.9588
22.6333	7.35466	58.4448	90.8808	4.09782	472.573	47.9597
22.65	7.35466	58.4795	90.8541	3.27415	472.512	47.9575
22.6667	7.34993	58.4455	90.7877	4.00002	472.482	47.9569
22.6833	7.35176	58.353	90.705	3.30147	472.552	47.9539
22.7	7.34871	58.4525	90.8779	4.31358	472.505	47.9488
22.7167	7.34184	58.4151	90.7978	3.33962	472.51	47.9516
22.7333	7.3394	58.4696	90.8006	3.45772	472.497	47.9539
22.75	7.33376	58.384	90.7816	3.41591	472.47	47.9523
22.7667	7.33559	58.4734	90.7934	3.6866	472.514	47.954
22.7833	7.33421	58.3967	90.7502	3.69484	472.524	47.9589
22.8	7.33666	58.4505	90.8567	3.27354	472.442	47.9551
22.8167	7.33589	58.3814	90.7958	2.83836	472.52	47.956
22.8333	7.33757	58.4449	90.8309	3.48808	472.492	47.956
22.85	7.33391	58.4698	90.8605	3.73955	472.404	47.9543
22.8667	7.32933	58.4356	90.7992	3.6544	472.485	47.952
22.8833	7.32658	58.4249	90.7829	3.6216	472.546	47.9536
22.9	7.32201	58.4084	90.7705	3.6097	472.394	47.956
22.9167	7.32079	58.4179	90.8015	3.29201	472.488	47.9533
22.9333	7.3188	58.3801	90.7536	3.57445	472.481	47.9539
22.95	7.3185	58.5522	91.148	3.13881	472.385	47.9499
22.9667	7.31346	58.5125	90.928	3.50472	472.562	47.9482
22.9833	7.31407	58.4643	90.9457	3.74672	472.539	47.9514
23	7.31255	58.3941	90.7398	3.90404	472.519	47.9554
23.0167	7.30843	58.4051	90.7848	3.77831	472.596	47.9525
23.0333	7.30888	58.4309	90.8802	3.01415	472.546	47.9507
23.05	7.30919	58.4348	90.8024	3.22456	472.537	47.9496
23.0667	7.30751	58.4592	90.8216	3.21144	472.532	47.9478
23.0833	7.30812	58.4245	90.8135	3.41957	472.619	47.944
23.1	7.30614	58.3721	90.7203	3.63045	472.612	47.9476
23.1167	7.30248	58.4267	90.7859	3.55537	472.589	47.949
23.1333	7.30507	58.4409	90.8112	3.7957	472.644	47.9469
23.15	7.30522	58.3608	90.6872	3.98689	472.672	47.9467
23.1667	7.30354	58.5311	91.0807	3.63762	472.582	47.9449
23.1833	7.30125	58.4841	90.922	3.51845	472.607	47.9447
23.2	7.30232	58.4631	90.8259	4.13353	472.611	47.9411
23.2167	7.30019	58.4007	90.7255	3.87016	472.645	47.9415
23.2333	7.29683	58.3843	90.7562	3.36052	472.652	47.943
23.25	7.29408	58.4319	90.8051	3.36174	472.606	47.9401
23.2667	7.29454	58.4429	90.8578	3.71986	472.475	47.9351
23.2833	7.29576	58.4953	90.9396	3.62282	472.616	47.9359
23.3	7.29347	58.4879	90.9028	3.41896	472.532	47.9343
23.3167	7.29012	58.4512	90.8332	3.14354	472.372	47.9377
23.3333	7.29164	58.3991	90.7157	3.26698	472.57	47.9372
23.35	7.2892	58.4368	90.8761	3.98933	472.574	47.9385
23.3667	7.28981	58.4345	90.7758	3.09883	472.518	47.9417
23.3833	7.28767	58.4325	90.7461	3.2795	472.515	47.9392
23.4	7.28859	58.5056	90.9731	3.66859	472.541	47.9379
23.4167	7.28722	58.5694	90.9284	4.28505	472.545	47.9369
23.4333	7.28569	58.372	90.7349	3.39989	472.527	47.9379
23.45	7.28691	58.4402	90.7806	3.44811	472.531	47.9359
23.4667	7.28569	58.402	90.7398	3.33962	472.543	47.9346
23.4833	7.28416	58.4626	90.834	3.7455	472.481	47.9337
23.5	7.27852	58.4133	90.7768	3.82301	472.481	47.929
23.5167	7.27486	58.4298	90.7458	3.4272	472.469	47.9247
23.5333	7.27211	58.4043	90.7455	3.79799	472.496	47.926
23.55	7.27058	58.3704	90.7623	3.6544	472.506	47.9276
23.5667	7.27089	58.4013	90.7613	3.74016	472.442	47.9301
23.5833	7.26616	58.4222	90.8251	3.44032	472.398	47.9339
23.6	7.26219	58.4179	90.7372	3.36235	472.509	47.9296
23.6167	7.26173	58.4376	90.7501	3.77113	472.489	47.9285
23.6333	7.26234	58.4255	90.8442	3.8755	472.349	47.9272
23.65	7.2625	58.4061	90.7735	3.85048	472.516	47.9256
23.6667	7.25517	58.3871	90.7539	3.61137	472.523	47.9258
23.6833	7.25227	58.3796	90.6995	3.49587	472.353	47.9227
23.7	7.25578	58.4272	90.837	3.30452	472.449	47.9224
23.7167	7.25426	58.3915	90.7595	3.78731	472.491	47.9194
23.7333	7.25533	58.4148	90.7632	3.23174	472.536	47.9226
23.75	7.257	58.5033	90.8299	3.3474	472.471	47.922
23.7667	7.25319	58.4626	90.8503	3.17451	472.475	47.9203
23.7833	7.25639	58.4325	90.8073	3.30864	472.496	47.922
23.8	7.25456	58.4243	90.7488	3.9077	472.466	47.9249
23.8167	7.25151	58.4422	90.7739	2.50999	472.423	47.9214
23.8333	7.24724	58.422	90.7574	2.03606	472.36	47.9221
23.85	7.24876	58.3878	90.7307	2.5457	472.363	47.9227
23.8667	7.24999	58.3782	90.6883	1.92467	472.411	47.9203
23.8833	7.24693	58.3753	90.7046	3.25798	472.458	47.9182
23.9	7.24754	58.3952	90.8439	3.36998	472.404	47.9177
23.9167	7.24648	58.5307	90.9779	2.12608	472.459	47.9202
23.9333	7.24403	58.4766	90.8933	2.30248	472.483	47.9192
23.95	7.23717	58.3822	90.7574	4.36607	472.33	47.9166
23.9667	7.23213	58.4711	90.8051	3.68355	472.463	47.915
23.9833	7.23106	58.4142	90.8027	3.14171	472.518	47.916
24	7.23488	58.4292	90.8254	3.52974	472.35	47.9157
24.0167	7.23549	58.4441	90.8878	1.80489	472.413	47.9139
24.0333	7.23442	58.4231	90.8239	3.02437	472.417	47.9102
24.05	7.23473	58.3793	90.7298	3.91487	472.515	47.9108
24.0667	7.23396	58.431	90.76	3.74794	472.475	47.9147
24.0833	7.2361	58.366	90.7276	3.76762	472.416	47.915
24.1	7.23396	58.392	90.7563	2.90566	472.423	47.915
24.1167	7.23259	58.3707	90.7287	3.57033	472.44	47.9159
24.1333	7.23305	58.4013	90.7975	3.24852	472.476	47.913
24.15	7.23183	58.3698	90.7023	3.29369	472.479	47.9116
24.1667	7.22649	58.3807	90.7446	2.91527	472.433	47.9086
24.1833	7.22755	58.4023	90.7075	4.21761	472.535	47.9079
24.2	7.22038	58.3892	90.7166	3.99467	472.53	47.9064
24.2167	7.21977	58.4434	90.8491	4.22539	472.455	47.9083
24.2333	7.21886	58.3915	90.7943	4.05312	472.527	47.9098
24.25	7.21397	58.5957	90.8901	2.44911	472.561	47.9041
24.2667	7.2126	58.3762	90.7497	4.2408	472.448	47.9057
24.2833	7.2097	58.473	90.8665	3.48808	472.504	47.904
24.3	7.2065	58.3646	90.6806	2.57851	472.528	47.9031
24.3167	7.20543	58.3927	90.7739	4.77608	472.374	47.905
24.3333	7.2036	58.4777	90.8256	3.7957	472.496	47.9026
24.35	7.20146	58.4219	90.8445	4.22173	472.513	47.904
24.3667	7.19887	58.4231	90.7822	4.33739	472.477	47.9026
24.3833	7.19795	58.4722	90.8884	4.19197	472.509	47.9032
24.4	7.19658	58.5201	90.888	4.50371	472.525	47.9008
24.4167	7.18956	58.3997	90.752	4.57283	472.49	47.9014
24.4333	7.18941	58.4789	90.783	4.15916	472.487	47.8999
24.45	7.18407	58.4536	90.8065	3.72765	472.47	47.9002
24.4667	7.18193	58.384	90.7534	5.18684	472.431	47.9
24.4833	7.17949	58.4071	90.7342	3.68233	472.434	47.8999
24.5	7.18041	58.4292	90.8215	3.92372	472.501	47.898
24.5167	7.18147	58.4386	90.8683	3.64601	472.463	47.8944
24.5333	7.17476	58.3576	90.6977	3.32115	472.44	47.8918
24.55	7.17552	58.4065	90.8373	2.52968	472.399	47.8924
24.5667	7.17659	58.4216	90.8692	4.90074	472.475	47.8942
24.5833	7.17415	58.3978	90.6616	2.59453	472.368	47.8936
24.6	7.1711	58.4716	90.7104	3.82835	472.418	47.8928
24.6167	7.16896	58.3993	90.7438	3.80211	472.417	47.8935
24.6333	7.16881	58.4209	90.753	4.1819	472.301	47.8942
24.65	7.17278	58.4914	90.7488	3.61259	472.48	47.8947
24.6667	7.16957	58.4367	90.7984	4.50493	472.485	47.8915
24.6833	7.17049	58.3427	90.6358	4.57817	472.43	47.891
24.7	7.17354	58.5105	90.9895	3.99117	472.503	47.8904
24.7167	7.16881	58.4524	90.8405	3.29018	472.52	47.8892
24.7333	7.1653	58.3877	90.7369	4.02275	472.472	47.889
24.75	7.16286	58.3926	90.7737	3.67165	472.479	47.888
24.7667	7.1624	58.4127	90.8094	4.49776	472.523	47.891
24.7833	7.15843	58.4309	90.8575	3.99895	472.551	47.8872
24.8	7.15675	58.4711	90.8836	5.73509	472.484	47.8893
24.8167	7.15538	58.3933	90.8041	4.2141	472.534	47.8896
24.8333	7.15874	58.4005	90.7232	4.0757	472.575	47.8869
24.85	7.1534	58.5001	90.9408	3.2502	472.463	47.8881
24.8667	7.14973	58.3955	90.7732	4.49837	472.524	47.888
24.8833	7.14928	58.3924	90.7703	2.90276	472.537	47.8901
24.9	7.14958	58.3952	90.8007	4.84291	472.46	47.8864
24.9167	7.14531	58.3945	90.691	4.70512	472.498	47.8858
24.9333	7.14165	58.3866	90.7073	3.51555	472.461	47.8881
24.95	7.14195	58.4484	90.7981	4.15199	472.321	47.8851
24.9667	7.14058	58.4861	90.9409	4.23195	472.496	47.8829
24.9833	7.14623	58.4446	90.8746	4.20265	472.465	47.8788
25	7.14485	58.4657	90.8221	4.75945	472.314	47.8815
25.0167	7.14546	58.37	90.7697	3.81111	472.433	47.8823
25.0333	7.14638	58.5011	90.8991	4.33678	472.47	47.879
25.05	7.14317	58.4042	90.7426	4.74983	472.393	47.8794
25.0667	7.14394	58.4823	90.8006	4.10912	472.366	47.88
25.0833	7.14317	58.4013	90.7612	3.78487	472.509	47.8803
25.1	7.14119	58.3819	90.7151	3.20381	472.506	47.8783
25.1167	7.13615	58.4335	90.7945	4.50737	472.468	47.8785
25.1333	7.13768	58.4254	90.7534	4.05617	472.483	47.8776
25.15	7.14241	58.3985	90.817	4.88045	472.523	47.8753
25.1667	7.14195	58.3909	90.7407	3.2914	472.422	47.8719
25.1833	7.1389	58.4483	90.8672	4.6479	472.406	47.8718
25.2	7.13356	58.361	90.7002	4.07936	472.445	47.8715
25.2167	7.13631	58.4657	90.9969	3.25981	472.461	47.8704
25.2333	7.13554	58.3926	90.7513	3.84682	472.477	47.8718
25.25	7.13676	58.4148	90.8463	4.48647	472.474	47.8736
25.2667	7.13814	58.3857	90.7667	3.69545	472.299	47.8693
25.2833	7.13615	58.4533	90.9246	3.3033	472.536	47.8713
25.3	7.127	58.4425	90.8752	4.00124	472.551	47.8696
25.3167	7.12654	58.4831	90.877	4.31541	472.396	47.8707
25.3333	7.12364	58.3825	90.7752	3.48869	472.491	47.8727
25.35	7.11983	58.4969	90.8195	3.45177	472.549	47.8718
25.3667	7.12685	58.435	90.8134	4.37614	472.487	47.8712
25.3833	7.12547	58.3962	90.809	3.29369	472.45	47.8687
25.4	7.11937	58.3938	90.756	4.97459	472.464	47.8713
25.4167	7.118	58.4245	90.9583	3.97026	472.558	47.8693
25.4333	7.12242	58.386	90.733	4.25392	472.485	47.8677
25.45	7.1183	58.3347	90.6294	3.99178	472.44	47.8623
25.4667	7.11357	58.3854	90.7909	4.22417	472.488	47.8666
25.4833	7.1096	58.4014	90.7114	3.37486	472.444	47.8669
25.5	7.10991	58.4559	90.7934	3.17925	472.388	47.8643
25.5167	7.11067	58.4896	90.809	4.1729	472.439	47.8603
25.5333	7.10838	58.4071	90.7909	4.03938	472.383	47.8619
25.55	7.1064	58.3692	90.7076	3.9518	472.436	47.8692
25.5667	7.10777	58.4109	90.7444	4.2939	472.403	47.8646
25.5833	7.10548	58.3697	90.7353	3.33488	472.326	47.8642
25.6	7.10487	58.3849	90.7618	4.05006	472.427	47.8628
25.6167	7.1035	58.3668	90.6773	3.16383	472.437	47.8617
25.6333	7.09999	58.4182	90.8115	3.85765	472.236	47.857
25.65	7.09557	58.3436	90.6515	3.04878	472.339	47.8622
25.6667	7.09206	58.4023	90.7496	3.63106	472.435	47.8585
25.6833	7.08931	58.3173	90.6352	3.82896	472.434	47.857
25.7	7.08702	58.4283	90.7951	3.24425	472.387	47.8593
25.7167	7.09053	58.3868	90.7203	3.18047	472.432	47.8603
25.7333	7.0916	58.4113	90.8404	3.9637	472.471	47.8584
25.75	7.08717	58.3866	90.718	3.65318	472.401	47.8577
25.7667	7.08321	58.4348	90.7851	3.76701	472.399	47.855
25.7833	7.08504	58.4071	90.772	3.41652	472.462	47.8559
25.8	7.08489	58.3886	90.715	3.79143	472.456	47.8568
25.8167	7.08199	58.3898	90.776	3.43971	472.463	47.8577
25.8333	7.07787	58.3843	90.8109	4.00841	472.507	47.8552
25.85	7.0768	58.3915	90.8549	4.13246	472.405	47.8555
25.8667	7.07649	58.3761	90.7128	3.71819	472.538	47.8539
25.8833	7.07512	58.464	90.8112	3.73726	472.526	47.8559
25.9	7.06856	58.4171	90.7053	4.00063	472.351	47.8544
25.9167	7.06596	58.3512	90.6965	3.6013	472.441	47.8495
25.9333	7.06535	58.3445	90.7153	3.46184	472.486	47.8469
25.95	7.06734	58.3985	90.7726	3.39623	472.315	47.8478
25.9667	7.05849	58.5059	90.7781	3.59291	472.4	47.8498
25.9833	7.05315	58.5491	90.8999	3.36586	472.374	47.8477
26	7.05223	58.5387	91.0024	3.12447	472.411	47.8451
26.0167	7.05437	58.4789	90.9548	3.45177	472.341	47.8437
26.0333	7.0565	58.3828	90.7778	4.22066	472.331	47.8431
26.05	7.05727	58.3588	90.6832	3.65135	472.339	47.8446
26.0667	7.05574	58.5375	90.8886	3.6245	472.387	47.8451
26.0833	7.05421	58.3645	90.7488	3.70796	472.361	47.8452
26.1	7.05269	58.3659	90.7502	3.7188	472.365	47.842
26.1167	7.05269	58.3761	90.74	3.85399	472.317	47.8419
26.1333	7.05269	58.4328	90.8199	3.33138	472.335	47.8432
26.15	7.05391	58.4151	90.7307	3.71574	472.348	47.841
26.1667	7.05162	58.3488	90.6515	3.22227	472.296	47.8394
26.1833	7.05025	58.4193	90.8416	4.22234	472.466	47.8384
26.2	7.05025	58.5012	90.9112	3.49587	472.449	47.8405
26.2167	7.04674	58.5152	90.9159	3.47618	472.28	47.84
26.2333	7.0472	58.4364	90.8033	3.75984	472.377	47.8359
26.25	7.0472	58.3445	90.6594	3.25203	472.461	47.8342
26.2667	7.04689	58.3753	90.6945	3.67516	472.343	47.8335
26.2833	7.04781	58.3527	90.6887	3.46001	472.431	47.8317
26.3	7.04704	58.3918	90.7941	3.01781	472.46	47.8326
26.3167	7.04231	58.3497	90.7353	3.71223	472.462	47.8355
26.3333	7.03697	58.3848	90.6637	3.20259	472.47	47.8333
26.35	7.03316	58.3648	90.724	3.01903	472.42	47.8332
26.3667	7.03209	58.4689	90.8816	3.71285	472.476	47.8341
26.3833	7.0295	58.3291	90.6332	2.8759	472.46	47.8291
26.4	7.03056	58.4023	90.7615	3.69194	472.474	47.8307
26.4167	7.02919	58.4139	90.864	4.03755	472.462	47.8309
26.4333	7.02721	58.4243	90.7673	3.45406	472.375	47.8298
26.45	7.02644	58.3651	90.6635	3.37242	472.497	47.826
26.4667	7.02293	58.3588	90.6632	3.61382	472.408	47.826
26.4833	7.02309	58.4605	90.8779	3.26805	472.271	47.8217
26.5	7.01622	58.3976	90.7578	3.52913	472.399	47.8219
26.5167	7.01469	58.3468	90.7484	3.46489	472.431	47.8252
26.5333	7.01149	58.5081	90.8581	3.17879	472.24	47.8228
26.55	7.00615	58.4301	90.8483	3.79982	472.363	47.8217
26.5667	7.00539	58.3871	90.8135	3.00224	472.375	47.8198
26.5833	7.00661	58.3952	90.8428	3.25142	472.367	47.8184
26.6	7.00066	58.3521	90.6553	3.5685	472.406	47.8196
26.6167	7.00295	58.3114	90.63	3.45055	472.356	47.8204
26.6333	7.00157	58.3898	90.725	3.24364	472.457	47.8161
26.65	7.00066	58.3953	90.7894	3.65257	472.455	47.8187
26.6667	6.99883	58.5741	91.0433	3.58162	472.426	47.8167
26.6833	6.99989	58.3552	90.619	2.97432	472.432	47.817
26.7	6.99974	58.3743	90.7574	3.34084	472.435	47.8204
26.7167	6.99303	58.3678	90.727	3.6657	472.474	47.8201
26.7333	6.98952	58.3103	90.642	3.3033	472.46	47.8162
26.75	6.98875	58.4074	90.7125	3.14415	472.415	47.8133
26.7667	6.98448	58.3476	90.7079	3.30681	472.528	47.8114
26.7833	6.9854	58.4512	90.8331	3.37654	472.506	47.8121
26.8	6.98326	58.3717	90.698	4.0078	472.388	47.815
26.8167	6.98143	58.3654	90.6939	3.38554	472.5	47.8118
26.8333	6.97945	58.3573	90.6811	3.2711	472.554	47.8097
26.85	6.97487	58.4071	90.8736	3.43437	472.352	47.8091
26.8667	6.97334	58.337	90.6756	2.99217	472.472	47.8039
26.8833	6.96938	58.3566	90.6454	3.43803	472.487	47.8036
26.9	6.96922	58.3865	90.8167	3.01781	472.475	47.8057
26.9167	6.9735	58.337	90.6651	2.88185	472.504	47.8021
26.9333	6.97578	58.3405	90.7558	3.27583	472.478	47.8036
26.95	6.97289	58.3958	90.7838	2.9171	472.501	47.8037
26.9667	6.97304	58.3772	90.7038	3.4684	472.527	47.8019
26.9833	6.96968	58.409	90.7836	2.91832	472.498	47.8042
27	6.97319	58.3602	90.6913	3.73009	472.475	47.8031
27.0167	6.97121	58.3553	90.6558	3.4893	472.424	47.8024
27.0333	6.96648	58.3938	90.8044	3.41057	472.51	47.8056
27.05	6.96388	58.3956	90.7555	3.68599	472.48	47.8016
27.0667	6.96434	58.346	90.6719	3.3802	472.411	47.8021
27.0833	6.96236	58.4156	90.7475	3.69606	472.454	47.7963
27.1	6.96404	58.4733	90.8036	3.04344	472.477	47.7964
27.1167	6.95915	58.4646	90.9975	3.72887	472.337	47.7963
27.1333	6.95244	58.3118	90.6669	3.83797	472.443	47.7987
27.15	6.95305	58.4844	90.8663	3.37959	472.442	47.7956
27.1667	6.95229	58.5065	90.8816	3.52684	472.286	47.7999
27.1833	6.94756	58.3508	90.6507	3.13225	472.417	47.8016
27.2	6.95046	58.4155	90.7739	2.65831	472.426	47.7998
27.2167	6.9532	58.3669	90.7702	2.97966	472.428	47.8008
27.2333	6.94649	58.3772	90.7711	3.25264	472.481	47.8005
27.25	6.94313	58.4214	90.7975	2.91405	472.473	47.7949
27.2667	6.94237	58.3476	90.7066	3.06664	472.478	47.7961
27.2833	6.94237	58.362	90.7693	2.77046	472.537	47.7973
27.3	6.9442	58.4324	90.8491	3.08449	472.566	47.7973
27.3167	6.93993	58.381	90.7963	3.55248	472.538	47.797
27.3333	6.93581	58.4547	90.9455	3.76701	472.519	47.7944
27.35	6.93764	58.3584	90.769	3.07442	472.582	47.7906
27.3667	6.93214	58.4155	90.6965	3.52318	472.573	47.7944
27.3833	6.92635	58.3636	90.6756	3.51723	472.479	47.7944
27.4	6.92848	58.3895	90.8147	3.70262	472.51	47.7938
27.4167	6.92497	58.3787	90.7134	2.90276	472.567	47.7934
27.4333	6.91902	58.3401	90.6699	3.30681	472.449	47.788
27.45	6.92482	58.4095	90.852	3.56071	472.528	47.7876
27.4667	6.92574	58.3799	90.725	3.64311	472.516	47.7891
27.4833	6.92482	58.3706	90.7191	4.01848	472.42	47.7882
27.5	6.92497	58.3312	90.6927	2.94441	472.488	47.7869
27.5167	6.9207	58.4501	90.7984	2.94441	472.477	47.7903
27.5333	6.91872	58.5069	90.9461	4.03282	472.495	47.7924
27.55	6.91246	58.357	90.7046	3.68004	472.51	47.7895
27.5667	6.90834	58.485	90.7774	3.07915	472.434	47.7879
27.5833	6.91048	58.3491	90.6823	3.55598	472.457	47.7901
27.6	6.90514	58.3266	90.7073	3.56682	472.42	47.7917
27.6167	6.91017	58.3791	90.6698	3.73955	472.502	47.7866
27.6333	6.90987	58.5258	90.8817	3.2354	472.454	47.7869
27.65	6.91017	58.3549	90.714	3.40645	472.405	47.7863
27.6667	6.90773	58.4036	90.8027	3.74672	472.526	47.7866
27.6833	6.90361	58.4133	90.7279	3.50838	472.558	47.7854
27.7	6.9027	58.3701	90.7565	3.87795	472.459	47.7871
27.7167	6.90498	58.4324	90.8057	3.3062	472.509	47.7859
27.7333	6.90315	58.4109	90.78	4.49181	472.542	47.784
27.75	6.89919	58.3628	90.7189	2.95342	472.452	47.7834
27.7667	6.90315	58.318	90.6033	3.65791	472.561	47.7857
27.7833	6.90453	58.3576	90.7075	2.89619	472.519	47.7889
27.8	6.90422	58.3305	90.6612	4.11446	472.376	47.7854
27.8167	6.90376	58.3932	90.7066	2.92366	472.54	47.7796
27.8333	6.90254	58.4823	90.8471	3.38432	472.51	47.7813
27.85	6.89949	58.438	90.8816	3.49098	472.531	47.7821
27.8667	6.89354	58.3556	90.6783	3.85704	472.599	47.7824
27.8833	6.89095	58.3582	90.7867	3.39516	472.555	47.7824
27.9	6.89201	58.4121	90.7375	3.38615	472.592	47.7805
27.9167	6.89339	58.3874	90.6908	3.13515	472.541	47.7789
27.9333	6.88866	58.4907	90.9539	3.61031	472.587	47.7784
27.95	6.88866	58.3669	90.8282	3.91777	472.599	47.7813
27.9667	6.88927	58.4527	90.8538	4.28383	472.545	47.7769
27.9833	6.89034	58.3512	90.7026	3.93623	472.57	47.7766
28	6.89003	58.5139	90.9504	4.40834	472.643	47.7798
28.0167	6.89034	58.319	90.6782	2.76573	472.527	47.7769
28.0333	6.88362	58.3584	90.6992	3.92921	472.611	47.7781
28.05	6.88194	58.4443	90.8114	4.27483	472.606	47.7747
28.0667	6.88377	58.3682	90.7624	4.47456	472.511	47.7775
28.0833	6.88164	58.4126	90.7766	4.39705	472.59	47.7749
28.1	6.88194	58.3926	90.7398	3.99345	472.596	47.77
28.1167	6.88133	58.4682	90.7609	3.59657	472.494	47.7746
28.1333	6.87889	58.3291	90.7061	4.34639	472.613	47.7741
28.15	6.88622	58.3614	90.7444	3.48991	472.6	47.7755
28.1667	6.88652	58.3744	90.7044	3.87138	472.591	47.7789
28.1833	6.87813	58.33	90.6847	4.10439	472.576	47.7757
28.2	6.87492	58.3801	90.7911	3.92799	472.643	47.7732
28.2167	6.87508	58.4032	90.8176	3.60603	472.617	47.7753
28.2333	6.87538	58.4579	90.7978	3.59947	472.628	47.7753
28.25	6.87004	58.3421	90.6579	3.53691	472.679	47.7688
28.2667	6.86745	58.4219	90.9315	3.60664	472.68	47.7758
28.2833	6.86668	58.3375	90.6661	4.00963	472.554	47.7757
28.3	6.86104	58.3614	90.7085	4.02031	472.602	47.7732
28.3167	6.85783	58.4046	90.7105	3.31169	472.642	47.774
28.3333	6.8528	58.4119	90.7299	3.83858	472.596	47.7726
28.35	6.84776	58.3288	90.6672	4.13475	472.637	47.7682
28.3667	6.85173	58.3532	90.7613	3.79677	472.633	47.7718
28.3833	6.85402	58.3091	90.7125	4.03648	472.557	47.7728
28.4	6.85234	58.3294	90.604	3.15605	472.721	47.7724
28.4167	6.85097	58.3137	90.6825	3.9875	472.687	47.7699
28.4333	6.85234	58.4141	90.7775	4.06273	472.563	47.7732
28.45	6.85066	58.3443	90.7313	3.9428	472.7	47.7697
28.4667	6.8531	58.3996	90.8062	4.01619	472.675	47.7633
28.4833	6.85463	58.3709	90.7151	3.70857	472.648	47.7627
28.5	6.8499	58.4188	90.8202	3.40584	472.624	47.7674
28.5167	6.84898	58.4696	90.938	3.66447	472.67	47.7673
28.5333	6.85219	58.3175	90.6399	3.74916	472.638	47.7677
28.55	6.85341	58.4209	90.7484	3.29552	472.641	47.7668
28.5667	6.85188	58.3826	90.7941	3.52623	472.647	47.7668
28.5833	6.8499	58.3039	90.6908	3.51189	472.653	47.7673
28.6	6.84792	58.33	90.6689	3.75923	472.596	47.7691
28.6167	6.84609	58.4361	90.8514	4.04533	472.635	47.767
28.6333	6.84792	58.3491	90.6965	3.89931	472.66	47.7679
28.65	6.84822	58.4795	90.8779	3.4684	472.656	47.7653
28.6667	6.84822	58.3118	90.7113	3.6013	472.692	47.7636
28.6833	6.84929	58.3369	90.7017	3.05779	472.664	47.768
28.7	6.84471	58.422	90.7433	4.347	472.491	47.7695
28.7167	6.84273	58.3291	90.7092	4.82979	472.669	47.7665
28.7333	6.84258	58.4426	90.7819	3.28423	472.608	47.7624
28.75	6.84135	58.4275	90.756	4.22005	472.527	47.7644
28.7667	6.83983	58.3173	90.639	3.35869	472.558	47.7651
28.7833	6.84517	58.4162	90.7821	3.4803	472.619	47.7656
28.8	6.84563	58.3202	90.6525	3.63823	472.588	47.763
28.8167	6.83662	58.4017	90.8083	4.25285	472.563	47.7604
28.8333	6.84135	58.2996	90.603	3.47908	472.604	47.7607
28.85	6.83891	58.3776	90.8601	3.9608	472.588	47.7593
28.8667	6.83754	58.3773	90.7203	3.39928	472.521	47.7592
28.8833	6.83357	58.381	90.6986	2.81639	472.551	47.7598
28.9	6.83708	58.3691	90.6913	3.24898	472.586	47.761
28.9167	6.83464	58.3913	90.6913	3.83797	472.561	47.7613
28.9333	6.83312	58.3515	90.7537	4.12224	472.604	47.7621
28.95	6.82854	58.3811	90.7139	3.45406	472.579	47.7639
28.9667	6.83037	58.3231	90.7116	3.39394	472.522	47.7609
28.9833	6.829	58.3924	90.7487	3.55309	472.597	47.7613
29	6.82976	58.3407	90.7244	3.30269	472.566	47.7605
29.0167	6.82732	58.2865	90.6658	3.79265	472.383	47.7593
29.0333	6.82579	58.3256	90.7601	4.05556	472.605	47.7575
29.05	6.82106	58.3543	90.669	3.27705	472.592	47.7544
29.0667	6.82137	58.424	90.9667	3.80333	472.591	47.7546
29.0833	6.82106	58.5761	90.933	3.56255	472.564	47.754
29.1	6.82091	58.3654	90.7697	3.44521	472.66	47.7526
29.1167	6.82045	58.3407	90.7043	2.83592	472.618	47.7517
29.1333	6.82137	58.3337	90.7172	3.56728	472.539	47.7526
29.15	6.82335	58.4277	90.788	3.67577	472.549	47.7509
29.1667	6.82289	58.2912	90.6184	3.09044	472.57	47.7489
29.1833	6.82335	58.3646	90.7439	4.08409	472.485	47.7529
29.2	6.82045	58.3524	90.747	2.8759	472.501	47.7538
29.2167	6.81953	58.4412	90.8144	3.51311	472.488	47.747
29.2333	6.82304	58.334	90.7035	3.3033	472.486	47.7514
29.25	6.82457	58.429	90.8511	3.91716	472.501	47.7512
29.2667	6.82488	58.357	90.9086	3.17162	472.49	47.7508
29.2833	6.82411	58.3991	90.7845	3.57933	472.395	47.7497
29.3	6.82198	58.3802	90.6965	3.37776	472.54	47.7485
29.3167	6.81618	58.3707	90.7073	3.66386	472.466	47.7503
29.3333	6.81709	58.3323	90.7519	3.03276	472.305	47.7506
29.35	6.81313	58.2882	90.6394	3.21571	472.489	47.7456
29.3667	6.80733	58.2681	90.6063	3.22823	472.529	47.7461
29.3833	6.80748	58.2883	90.6275	3.28896	472.504	47.747
29.4	6.8029	58.3552	90.7911	3.30864	472.468	47.7462
29.4167	6.79924	58.393	90.7899	3.74077	472.519	47.7464
29.4333	6.79726	58.3651	90.7485	3.71986	472.518	47.7462
29.45	6.79558	58.3285	90.7356	3.78487	472.474	47.7467
29.4667	6.79405	58.307	90.6403	2.71675	472.485	47.7461
29.4833	6.79863	58.3849	90.7926	4.05663	472.541	47.7448
29.5	6.79924	58.4194	90.8126	3.32359	472.527	47.745
29.5167	6.80153	58.3768	90.7343	2.97188	472.531	47.7393
29.5333	6.80107	58.3036	90.6608	3.82545	472.514	47.7403
29.55	6.79985	58.471	90.8329	3.52089	472.487	47.736
29.5667	6.80031	58.4679	90.8489	3.46123	472.52	47.7366
29.5833	6.79344	58.406	90.8485	3.74199	472.499	47.7392
29.6	6.79451	58.3375	90.7678	3.30986	472.4	47.7369
29.6167	6.79512	58.3259	90.714	3.78136	472.533	47.736
29.6333	6.79482	58.3485	90.7742	3.86589	472.504	47.7383
29.65	6.79344	58.325	90.6764	3.60542	472.327	47.7369
29.6667	6.79039	58.2966	90.6666	4.08409	472.417	47.7374
29.6833	6.79604	58.4048	90.8511	3.68065	472.456	47.7343
29.7	6.79771	58.4232	90.8454	3.77358	472.462	47.7372
29.7167	6.79619	58.3939	90.7948	3.58589	472.43	47.7355
29.7333	6.79344	58.2638	90.5865	3.04039	472.434	47.7377
29.75	6.78749	58.3393	90.6974	3.45528	472.508	47.7349
29.7667	6.78673	58.3149	90.729	3.65791	472.427	47.7393
29.7833	6.78902	58.3198	90.7066	3.99345	472.451	47.7395
29.8	6.78642	58.3387	90.7772	3.47313	472.44	47.7366
29.8167	6.7823	58.3836	90.8219	3.03383	472.42	47.7357
29.8333	6.78459	58.3015	90.6831	3.46718	472.437	47.73
29.85	6.78551	58.3242	90.6893	3.62404	472.407	47.7329
29.8667	6.78139	58.3344	90.7354	3.69728	472.35	47.7332
29.8833	6.77757	58.3199	90.6791	3.79326	472.494	47.7316
29.9	6.77773	58.2728	90.6266	3.22762	472.45	47.7312
29.9167	6.77269	58.3239	90.6585	3.21571	472.275	47.732
29.9333	6.7672	58.3732	90.8474	2.91588	472.42	47.7326
29.95	6.76537	58.3645	90.8314	3.2795	472.426	47.7288
29.9667	6.76598	58.3068	90.6959	3.47191	472.353	47.7282
29.9833	6.76292	58.4644	90.7955	3.69484	472.405	47.728
30	6.76064	58.3323	90.7349	3.60313	472.462	47.7248
30.0167	6.76353	58.3442	90.695	4.15749	472.511	47.7242
30.0333	6.76399	58.3782	90.8152	3.89931	472.451	47.7261
30.05	6.75911	58.2838	90.6507	3.34435	472.445	47.7251
30.0667	6.76155	58.314	90.7798	3.91487	472.471	47.7264
30.0833	6.75987	58.3454	90.7493	3.41774	472.421	47.7236
30.1	6.7553	58.4287	90.8291	3.73543	472.415	47.7239
30.1167	6.75392	58.3501	90.8225	3.60664	472.384	47.7219
30.1333	6.75255	58.4487	90.9438	3.81477	472.387	47.7227
30.15	6.75133	58.4249	90.873	3.64845	472.441	47.7261
30.1667	6.75102	58.3625	90.826	4.35173	472.421	47.7242
30.1833	6.75026	58.337	90.76	3.49159	472.265	47.7253
30.2	6.74736	58.3526	90.7668	3.19832	472.353	47.7251
30.2167	6.74599	58.4473	90.9177	3.98277	472.335	47.7212
30.2333	6.74324	58.3656	90.7801	3.71513	472.134	47.7232
30.25	6.74339	58.3736	90.816	3.20671	472.289	47.7262
30.2667	6.74324	58.3654	90.825	3.71101	472.299	47.7224
30.2833	6.73775	58.3668	90.8335	3.84453	472.3	47.7219
30.3	6.73683	58.3712	90.8251	3.43147	472.273	47.7166
30.3167	6.73637	58.3701	90.8503	3.39745	472.289	47.7187
30.3333	6.73698	58.4252	90.8267	3.18535	472.335	47.72
30.35	6.73317	58.3755	90.8262	3.73192	472.3	47.7193
30.3667	6.73058	58.3294	90.7069	4.15566	472.29	47.7192
30.3833	6.73058	58.4591	91.0603	3.16261	472.291	47.7184
30.4	6.73042	58.3938	90.8622	3.66753	472.281	47.7166
30.4167	6.72798	58.392	90.9223	3.97926	472.3	47.7155
30.4333	6.72554	58.3317	90.7932	3.68828	472.267	47.7152
30.45	6.72676	58.419	90.9641	3.37364	472.268	47.7122
30.4667	6.72676	58.4818	90.971	3.19725	472.357	47.7134
30.4833	6.73012	58.4641	90.949	3.52211	472.35	47.7129
30.5	6.72844	58.549	91.2496	3.15971	472.241	47.7146
30.5167	6.72417	58.4039	90.888	3.99651	472.376	47.7132
30.5333	6.72539	58.4376	90.9802	3.08876	472.404	47.7158
30.55	6.72585	58.522	91.0764	3.34801	472.256	47.7131
30.5667	6.72707	58.4888	91.1449	3.43803	472.364	47.7125
30.5833	6.72691	58.4463	91.0117	4.03053	472.425	47.7143
30.6	6.72752	58.43	90.9448	3.23647	472.427	47.7152
30.6167	6.72707	58.4605	91.0123	3.65669	472.409	47.712
30.6333	6.72264	58.5053	91.1614	3.59657	472.403	47.7146
30.65	6.71898	58.4328	90.9885	3.17879	472.448	47.7125
30.6667	6.7173	58.4757	91.0247	3.2943	472.421	47.7126
30.6833	6.71791	58.422	90.9007	3.96309	472.42	47.7134
30.7	6.71608	58.5413	91.135	4.03404	472.397	47.7137
30.7167	6.71425	58.4208	90.8154	4.46266	472.423	47.712
30.7333	6.71547	58.3961	90.9426	3.7188	472.423	47.7108
30.75	6.71776	58.4737	91.0696	3.52806	472.389	47.7102
30.7667	6.71242	58.5389	91.2598	4.38515	472.279	47.7102
30.7833	6.71288	58.4365	91.0011	4.29756	472.437	47.7094
30.8	6.70998	58.4512	90.9702	3.82668	472.346	47.7081
30.8167	6.70631	58.4281	91.0824	3.39561	472.187	47.7055
30.8333	6.70769	58.4132	90.9898	4.08531	472.351	47.7094
30.85	6.71074	58.4962	91.045	4.48525	472.377	47.7079
30.8667	6.7083	58.4811	91.1079	4.65996	472.253	47.7082
30.8833	6.70631	58.5307	91.1811	4.62883	472.294	47.7094
30.9	6.69914	58.4425	90.9721	4.56627	472.318	47.7081
30.9167	6.69441	58.4333	91.0537	3.58101	472.344	47.705
30.9333	6.69502	58.4719	91.1163	3.86589	472.317	47.7076
30.95	6.69258	58.6001	91.1907	3.44872	472.369	47.707
30.9667	6.68938	58.4786	91.1936	3.8076	472.382	47.7049
30.9833	6.68968	58.5319	91.2034	3.71819	472.405	47.7085
31	6.68694	58.4853	91.1063	3.94341	472.408	47.7045
31.0167	6.67885	58.574	91.2717	3.71162	472.381	47.7068
31.0333	6.68282	58.5014	91.112	3.66982	472.357	47.7053
31.05	6.68755	58.5122	91.1878	3.81477	472.399	47.7052
31.0667	6.68526	58.698	91.5319	4.45305	472.365	47.7059
31.0833	6.68739	58.5674	91.3093	3.97377	472.236	47.7042
31.1	6.68678	58.485	91.076	4.37859	472.361	47.7039
31.1167	6.68724	58.5168	91.2354	4.01024	472.402	47.7007
31.1333	6.68602	58.4748	91.184	4.43153	472.23	47.6991
31.15	6.68388	58.4522	91.0728	3.82301	472.376	47.7013
31.1667	6.68694	58.5853	91.3766	3.44337	472.427	47.7016
31.1833	6.68663	58.4855	91.1823	3.50304	472.396	47.701
31.2	6.68358	58.5564	91.334	3.88451	472.392	47.7041
31.2167	6.68068	58.4629	91.1817	3.6097	472.382	47.7047
31.2333	6.67915	58.4863	91.2258	3.91014	472.413	47.7039
31.25	6.67671	58.521	91.1762	4.04533	472.372	47.7033
31.2667	6.67275	58.5835	91.3076	3.57506	472.373	47.6995
31.2833	6.67564	58.6837	91.4637	3.62572	472.332	47.6984
31.3	6.67595	58.4716	91.0848	3.90236	472.329	47.6991
31.3167	6.67336	58.5467	91.2759	3.73131	472.346	47.7003
31.3333	6.67015	58.5455	91.2171	3.60374	472.32	47.7006
31.35	6.66435	58.5078	91.2786	3.77296	472.212	47.7018
31.3667	6.66313	58.5497	91.3316	3.7867	472.295	47.7009
31.3833	6.66115	58.5888	91.2911	3.47969	472.26	47.698
31.4	6.66374	58.554	91.3731	3.90953	472.115	47.6981
31.4167	6.66649	58.583	91.2663	3.65318	472.27	47.7001
31.4333	6.66374	58.6076	91.3442	3.60909	472.316	47.7027
31.45	6.66267	58.5738	91.2905	3.67043	472.127	47.7009
31.4667	6.65916	58.4939	91.2437	3.82301	472.24	47.7027
31.4833	6.65794	58.5584	91.3097	3.82957	472.312	47.7013
31.5	6.65703	58.7464	91.4071	3.22762	472.329	47.6987
31.5167	6.65154	58.606	91.4495	3.9608	472.271	47.701
31.5333	6.65001	58.5546	91.3021	4.47273	472.263	47.7012
31.55	6.65672	58.601	91.3258	3.91548	472.297	47.6987
31.5667	6.65474	58.543	91.3505	2.83958	472.304	47.7016
31.5833	6.6552	58.8491	91.7654	3.43971	472.316	47.6983
31.6	6.65566	58.6254	91.4083	2.83241	472.296	47.6951
31.6167	6.6526	58.6013	91.4704	3.89397	472.289	47.6963
31.6333	6.64986	58.581	91.4776	3.46596	472.343	47.6989
31.65	6.65428	58.6855	91.4849	3.53752	472.32	47.6975
31.6667	6.65184	58.5616	91.3087	2.99751	472.217	47.6957
31.6833	6.65398	58.6532	91.5887	3.8076	472.349	47.6972
31.7	6.65016	58.6021	91.5211	3.73482	472.375	47.6984
31.7167	6.65001	58.679	91.5826	3.08571	472.189	47.7007
31.7333	6.64879	58.6259	91.475	3.90953	472.328	47.7015
31.75	6.6465	58.6417	91.4898	3.59474	472.361	47.6992
31.7667	6.64314	58.7806	91.7983	4.02336	472.259	47.6948
31.7833	6.64253	58.6285	91.5832	3.77831	472.312	47.6943
31.8	6.64375	58.7121	91.6218	3.35152	472.267	47.6977
31.8167	6.64665	58.6642	91.5528	3.39455	472.303	47.6989
31.8333	6.64101	58.7621	91.643	4.3148	472.239	47.6998
31.85	6.64085	58.7367	91.7339	3.78014	472.23	47.6986
31.8667	6.64238	58.7777	91.7828	3.24959	472.221	47.7
31.8833	6.63933	58.6567	91.5788	3.67516	472.242	47.6975
31.9	6.63689	58.7037	91.6879	3.65791	472.25	47.6942
31.9167	6.63506	58.6022	91.4361	3.38554	472.241	47.6937
31.9333	6.63399	58.6305	91.5496	4.29039	472.131	47.6933
31.95	6.63155	58.7441	91.6717	4.105	472.271	47.694
31.9667	6.63063	58.7559	91.8113	3.83919	472.26	47.6972
31.9833	6.62788	58.6478	91.5345	3.86543	472.089	47.6948
32	6.62529	58.664	91.6299	3.0262	472.244	47.6928
32.0167	6.62514	58.6839	91.6345	3.63533	472.299	47.6907
32.0333	6.62102	58.7806	91.8411	3.63045	472.1	47.6949
32.05	6.62651	58.7128	91.6975	3.8517	472.233	47.694
32.0667	6.62743	58.7272	91.6908	3.55309	472.278	47.6934
32.0833	6.62422	58.8932	92.0051	4.23973	472.257	47.694
32.1	6.61934	58.7298	91.6927	4.33983	472.206	47.6916
32.1167	6.62025	58.82	91.9317	4.45671	472.195	47.6905
32.1333	6.62148	58.7113	91.639	3.92143	472.246	47.6954
32.15	6.61797	58.7905	91.845	3.68416	472.23	47.6928
32.1667	6.61568	58.7142	91.7465	3.64784	472.238	47.6911
32.1833	6.61934	58.948	92.0382	4.26415	472.198	47.6899
32.2	6.61949	58.83	91.9846	3.76823	472.215	47.692
32.2167	6.61736	58.7858	91.7184	3.77052	472.299	47.6904
32.2333	6.61858	58.7518	91.7564	3.5923	472.243	47.6897
32.25	6.62041	58.7582	91.8177	2.66487	472.136	47.6897
32.2667	6.61522	58.744	91.8279	4.46083	472.27	47.6893
32.2833	6.61369	58.7338	91.8644	3.45711	472.292	47.6894
32.3	6.61339	58.729	91.8447	3.19359	472.131	47.6919
32.3167	6.61293	58.85	92.012	3.05779	472.238	47.6925
32.3333	6.61293	58.7605	91.8864	3.70567	472.291	47.6942
32.35	6.61049	58.7403	91.8534	3.85887	472.215	47.6939
32.3667	6.60973	58.9083	92.161	3.74016	472.21	47.6922
32.3833	6.60927	58.9414	92.1238	4.52049	472.204	47.6926
32.4	6.61156	59.1764	92.5074	2.72514	472.236	47.6904
32.4167	6.60942	58.8862	92.0794	5.26192	472.169	47.6917
32.4333	6.61049	59.0617	92.0506	4.11446	472.244	47.6933
32.45	6.60728	58.8947	91.9761	5.86922	472.204	47.6943
32.4667	6.60713	58.9033	92.131	2.5547	472.27	47.6936
32.4833	6.60164	58.9391	92.1377	3.71101	472.171	47.6885
32.5	6.59996	58.8192	91.986	3.72047	472.186	47.6902
32.5167	6.6024	58.8982	92.1339	2.04979	472.155	47.6954
32.5333	6.60194	58.8686	92.1316	3.75572	472.258	47.6955
32.55	6.59615	58.9867	92.2701	3.96187	472.189	47.6939
32.5667	6.59523	58.892	92.0805	4.53835	472.092	47.6911
32.5833	6.59233	58.8726	92.1452	5.28099	472.149	47.6952
32.6	6.59035	58.968	92.3127	4.58122	472.244	47.6928
32.6167	6.58943	58.9787	92.282	4.33861	472.064	47.6936
32.6333	6.59035	59.0127	92.2691	3.73726	472.198	47.6945
32.65	6.59035	59.1	92.6241	3.72643	472.248	47.694
32.6667	6.59096	58.9553	92.4229	2.97844	472.298	47.6939
32.6833	6.5876	59.0102	92.4748	4.57344	472.213	47.6945
32.7	6.58714	59.0702	92.4445	4.04839	472.23	47.6983
32.7167	6.59172	59.0972	92.6212	2.57317	472.199	47.698
32.7333	6.59477	59.0464	92.5048	3.80821	472.158	47.6934
32.75	6.59767	59.0199	92.5053	4.17107	472.213	47.6945
32.7667	6.59676	59.0047	92.4786	3.13576	472.216	47.6971
32.7833	6.59248	59.1991	92.6472	4.98177	472.21	47.6936
32.8	6.58531	59.0163	92.497	2.85805	472.227	47.6945
32.8167	6.58775	59.1131	92.8054	4.03404	472.234	47.6934
32.8333	6.58577	59.1837	92.8817	3.73009	472.131	47.694
32.85	6.58257	59.1416	92.6444	4.55498	472.284	47.691
32.8667	6.58104	59.1962	93.0109	4.38454	472.285	47.6942
32.8833	6.57951	59.0858	92.7371	4.67659	472.136	47.6939
32.9	6.5757	59.0572	92.6363	3.49587	472.238	47.6955
32.9167	6.57555	59.0934	92.823	3.92921	472.243	47.692
32.9333	6.57723	59.1251	92.918	2.9319	472.158	47.6951
32.95	6.57524	59.111	92.6778	4.58183	472.191	47.6933
32.9667	6.57539	59.1578	92.951	4.13719	472.164	47.6928
[truncated: 1,622 more rows]
