# Supplementary material for: Thermodynamically controlled multiphase separation of heterogeneous liquid crystal colloids
Source: Nat Commun. 2023 Aug 29;14:5277. doi: 10.1038/s41467-023-41054-7 (PMC10465492; doi:10.1038/s41467-023-41054-7)
Supplement: Supplementary file 11 — Source Data [file 41467_2023_41054_MOESM11_ESM.zip › Source data/Supplementary Figure 24_Rheology/Viscoelastic properties/PEG-dextran-(3.75-4.25).xlsx]

## Sheet: PEG-rich
Point No.	Time	Shear Rate	Shear Stress	Viscosity	Torque	Status
	[s]	[1/s]	[Pa]	[mPa·s]	[mN·m]
1	5	1	0.0077601	7.7606	3.5712e-05	Dy_auto
2	10.1	1.17	0.02286	19.495	0.0001052	Dy_auto
3	15.2	1.37	0.034458	25.071	0.00015858	Dy_auto
4	20.2	1.61	0.010008	6.2126	4.6058e-05	Dy_auto
5	25.3	1.89	0.014664	7.7659	6.7483e-05	Dy_auto
6	30.4	2.21	0.021605	9.7612	9.9424e-05	Dy_auto
7	35.4	2.59	0.02202	8.4877	0.00010134	Dy_auto
8	40.5	3.04	0.018399	6.0502	8.4669e-05	Dy_auto
9	45.6	3.56	0.039411	11.057	0.00018137	Dy_auto
10	50.6	4.18	0.040956	9.8029	0.00018848	Dy_auto
11	55.7	4.9	0.052578	10.737	0.00024196	Dy_auto
12	60.8	5.74	0.058646	10.217	0.00026988	Dy_auto
13	65.8	6.73	0.072926	10.84	0.0003356	Dy_auto
14	70.9	7.89	0.082492	10.461	0.00037962	Dy_auto
15	76	9.24	0.099752	10.792	0.00045905	Dy_auto
16	81	10.8	0.11922	11.005	0.00054864	Dy_auto
17	86.1	12.7	0.14026	11.045	0.00064545	Dy_auto
18	91.2	14.9	0.16523	11.102	0.00076037	Dy_auto
19	96.2	17.4	0.19134	10.969	0.00088056	Dy_auto
20	101.3	20.4	0.23041	11.269	0.0010603	Dy_auto
21	106.4	24	0.27455	11.456	0.0012635	Dy_auto
22	111.4	28.1	0.31264	11.13	0.0014388	Dy_auto
23	116.5	32.9	0.37644	11.433	0.0017323	Dy_auto
24	121.6	38.6	0.43517	11.276	0.0020026	Dy_auto
25	126.6	45.2	0.50901	11.253	0.0023424	Dy_auto
26	131.7	53	0.60045	11.326	0.0027632	Dy_auto
27	136.7	62.1	0.71253	11.466	0.003279	Dy_auto
28	141.8	72.8	0.83549	11.471	0.0038449	Dy_auto
29	146.9	85.4	0.95109	11.14	0.0043769	Dy_auto
30	151.9	100	1.168	11.672	0.005375	Dy_auto

## Sheet: dextran-rich
Point No.	Time	Shear Rate	Shear Stress	Viscosity	Torque	Status
	[s]	[1/s]	[Pa]	[mPa·s]	[mN·m]
1	5	1	0.052028	52.031	0.00023943	Dy_auto
2	10.1	1.17	0.066853	57.011	0.00030765	Dy_auto
3	15.2	1.37	0.01778	12.937	8.1824e-05	Dy_auto
4	20.2	1.61	-0.0041258	-2.5611	-1.8987e-05	Dy_auto
5	25.3	1.89	0.049362	26.141	0.00022716	Dy_auto
6	30.4	2.21	0.0017957	0.81128	8.2635e-06	Dy_auto
7	35.4	2.59	0.064022	24.677	0.00029462	Dy_auto
8	40.5	3.04	0.046172	15.183	0.00021248	Dy_auto
9	45.6	3.56	0.066291	18.598	0.00030507	Dy_auto
10	50.6	4.18	0.085964	20.576	0.0003956	Dy_auto
11	55.7	4.9	0.085335	17.426	0.00039271	Dy_auto
12	60.8	5.74	0.10922	19.028	0.00050261	Dy_auto
13	65.8	6.73	0.10918	16.228	0.00050242	Dy_auto
14	70.9	7.89	0.15965	20.246	0.00073469	Dy_auto
15	76	9.24	0.17321	18.74	0.00079711	Dy_auto
16	81	10.8	0.20757	19.16	0.0009552	Dy_auto
17	86.1	12.7	0.23502	18.509	0.0010816	Dy_auto
18	91.2	14.9	0.28735	19.307	0.0013224	Dy_auto
19	96.2	17.4	0.33698	19.317	0.0015508	Dy_auto
20	101.3	20.4	0.38665	18.91	0.0017793	Dy_auto
21	106.4	24	0.44602	18.611	0.0020526	Dy_auto
22	111.4	28.1	0.53522	19.053	0.0024631	Dy_auto
23	116.5	32.9	0.61552	18.694	0.0028326	Dy_auto
24	121.6	38.6	0.73184	18.964	0.0033679	Dy_auto
25	126.6	45.2	0.8522	18.84	0.0039218	Dy_auto
26	131.7	53	1.006	18.975	0.0046297	Dy_auto
27	136.7	62.1	1.1702	18.831	0.0053852	Dy_auto
28	141.8	72.8	1.3681	18.783	0.006296	Dy_auto
29	146.9	85.4	1.6349	19.151	0.0075238	Dy_auto
30	151.9	100	1.8817	18.805	0.0086596	Dy_auto
