# Supplementary material for: Thermodynamically controlled multiphase separation of heterogeneous liquid crystal colloids
Source: Nat Commun. 2023 Aug 29;14:5277. doi: 10.1038/s41467-023-41054-7 (PMC10465492; doi:10.1038/s41467-023-41054-7)
Supplement: Supplementary file 11 — Source Data [file 41467_2023_41054_MOESM11_ESM.zip › Source data/Supplementary Figure 24_Rheology/Viscoelastic properties/after one hour - 21 degrees.csv]

Project:	Han Tao-Frequency Sweep
Test:	Han-test 2
Result:	Frequency sweep 1
Interval and data points:	1	20
Interval data:	Point No.	Angular Frequency	Storage Modulus	Loss Modulus	Loss Factor	Shear Strain	Shear Stress	Torque	Status
		[rad/s]	[Pa]	[Pa]	[1]	[%]	[Pa]	[mN·m]
	1	0,1	8,9666	0,00044833	0,000	0,1	0,009005	4,1441E-05	ME-,MV-,WMa,taD,TruStrain™
	2	0,1	2,4201	0,84708	0,350	0,18	0,0046277	2,1296E-05	ME-,WMa,TruStrain™
	3	0,1	0,19226	0,042356	0,220	0,233	0,00045792	2,1073E-06	MV-,WMa,TruStrain™
	4	0,1	0,089141	0,008207	0,092	0,336	0,00030038	1,3823E-06	MV-,WMa,TruStrain™
	5	0,1	0,15543	0,14116	0,908	0,503	0,0010557	4,8582E-06	WMa,TruStrain™
	6	0,1	0,08126	0,010724	0,132	0,734	0,00060184	2,7696E-06	MV-,WMa,TruStrain™
	7	0,1	0,088552	0,083083	0,938	1,06	0,001282	5,8996E-06	WMa,TruStrain™
	8	0,1	0,045192	0,023715	0,525	1,51	0,00076963	3,5418E-06	WMa,TruStrain™
	9	0,1	0,058672	0,067044	1,143	2,18	0,0019449	8,9505E-06	WMa,TruStrain™
	10	0,1	0,057245	0,028667	0,501	3,07	0,0019684	9,0583E-06	WMa,TruStrain™
	11	0,1	0,051589	0,039861	0,773	4,43	0,002891	1,3304E-05	WMa,TruStrain™
	12	0,1	0,054472	0,033623	0,617	6,29	0,0040272	1,8533E-05	WMa,TruStrain™
	13	0,1	0,038988	0,029751	0,763	9,1	0,0044649	2,0547E-05	WMa,TruStrain™
	14	0,1	0,050062	0,035552	0,710	12,9	0,0079365	3,6523E-05	WMa,TruStrain™
	15	0,1	0,051459	0,023226	0,451	18,8	0,01061	4,8825E-05	WMa,TruStrain™
	16	0,1	0,044727	0,031942	0,714	26,8	0,014735	6,7809E-05	WMa,TruStrain™
	17	0,1	0,040492	0,030052	0,742	38,6	0,019464	8,9574E-05	WMa,TruStrain™
	18	0,1	0,045445	0,028671	0,631	55,9	0,030051	0,00013829	WMa,TruStrain™
	19	0,1	0,03883	0,027924	0,719	80,6	0,038554	0,00017743	WMa,TruStrain™
	20	0,1	0,025919	0,034861	1,345	116	0,050463	0,00023223	WMa,TruStrain™
