# Supplementary material for: Thermodynamically controlled multiphase separation of heterogeneous liquid crystal colloids
Source: Nat Commun. 2023 Aug 29;14:5277. doi: 10.1038/s41467-023-41054-7 (PMC10465492; doi:10.1038/s41467-023-41054-7)
Supplement: Supplementary file 11 — Source Data [file 41467_2023_41054_MOESM11_ESM.zip › Source data/Supplementary Figure 24_Rheology/Viscoelastic properties/after one hour - 50 degrees.csv]

Project:	Han Tao-Frequency Sweep
Test:	Han-test 2
Result:	Frequency sweep 1
Interval and data points:	1	20
Interval data:	Point No.	Angular Frequency	Storage Modulus	Loss Modulus	Loss Factor	Shear Strain	Shear Stress	Torque	Status
		[rad/s]	[Pa]	[Pa]	[1]	[%]	[Pa]	[mN·m]
	1	0,1	8,9666	0,00044833	0,000	0,1	0,009005	4,1441E-05	ME-,MV-,WMa,taD,TruStrain™
	2	0,1	2,4201	0,84708	0,350	0,18	0,0046277	2,1296E-05	ME-,WMa,TruStrain™
	3	0,1	0,19226	0,042356	0,220	0,233	0,00045792	2,1073E-06	MV-,WMa,TruStrain™
	4	0,1	0,089141	0,008207	0,092	0,336	0,00030038	1,3823E-06	MV-,WMa,TruStrain™
	5	0,1	0,15543	0,14116	0,908	0,503	0,0010557	4,8582E-06	WMa,TruStrain™
	6	0,1	0,08126	0,010724	0,132	0,734	0,00060184	2,7696E-06	MV-,WMa,TruStrain™
	7	0,1	0,088552	0,083083	0,938	1,06	0,001282	5,8996E-06	WMa,TruStrain™
	8	0,1	0,045192	0,023715	0,525	1,51	0,00076963	3,5418E-06	WMa,TruStrain™
	9	0,1	0,058672	0,067044	1,143	2,18	0,0019449	8,9505E-06	WMa,TruStrain™
	10	0,1	0,057245	0,028667	0,501	3,07	0,0019684	9,0583E-06	WMa,TruStrain™
	11	0,1	0,051589	0,039861	0,773	4,43	0,002891	1,3304E-05	WMa,TruStrain™
	12	0,1	0,054472	0,033623	0,617	6,29	0,0040272	1,8533E-05	WMa,TruStrain™
	13	0,1	0,038988	0,029751	0,763	9,1	0,0044649	2,0547E-05	WMa,TruStrain™
	14	0,1	0,050062	0,035552	0,710	12,9	0,0079365	3,6523E-05	WMa,TruStrain™
	15	0,1	0,051459	0,023226	0,451	18,8	0,01061	4,8825E-05	WMa,TruStrain™
	16	0,1	0,044727	0,031942	0,714	26,8	0,014735	6,7809E-05	WMa,TruStrain™
	17	0,1	0,040492	0,030052	0,742	38,6	0,019464	8,9574E-05	WMa,TruStrain™
	18	0,1	0,045445	0,028671	0,631	55,9	0,030051	0,00013829	WMa,TruStrain™
	19	0,1	0,03883	0,027924	0,719	80,6	0,038554	0,00017743	WMa,TruStrain™
	20	0,1	0,025919	0,034861	1,345	116	0,050463	0,00023223	WMa,TruStrain™
Test:	Han-test-11 2
Result:	Frequency sweep 1
Interval and data points:	1	20
Interval data:	Point No.	Angular Frequency	Storage Modulus	Loss Modulus	Loss Factor	Shear Strain	Shear Stress	Torque	Status
		[rad/s]	[Pa]	[Pa]	[1]	[%]	[Pa]	[mN·m]
	1	0,1	14,5	0,00072502	0,000	0,1	0,014561	6,701E-05	ME-,MV-,WMa,taD,TruStrain™
	2	0,1	3,5944	1,3168	0,366	0,18	0,0069086	3,1793E-05	ME-,WMa,TruStrain™
	3	0,1	0,11402	0,1075	0,943	0,233	0,0003644	1,677E-06	MV-,WMa,TruStrain™
	4	0,1	0,26708	0,15276	0,572	0,335	0,0010322	4,7503E-06	WMa,TruStrain™
	5	0,1	0,18009	0,11453	0,636	0,503	0,001073	4,9379E-06	WMa,TruStrain™
	6	0,1	0,18237	0,11625	0,637	0,734	0,0015879	7,3076E-06	WMa,TruStrain™
	7	0,1	0,13861	0,093764	0,676	1,06	0,0017668	8,1306E-06	WMa,TruStrain™
	8	0,1	0,13065	0,12531	0,959	1,51	0,0027299	1,2563E-05	WMa,TruStrain™
	9	0,1	0,13206	0,10267	0,777	2,18	0,0036518	1,6805E-05	WMa,TruStrain™
	10	0,1	0,12578	0,1078	0,857	3,07	0,0050933	2,3439E-05	WMa,TruStrain™
	11	0,1	0,12679	0,10192	0,804	4,43	0,0072133	3,3195E-05	WMa,TruStrain™
	12	0,1	0,13025	0,11233	0,862	6,29	0,01082	4,9793E-05	WMa,TruStrain™
	13	0,1	0,10352	0,10965	1,059	9,1	0,013728	6,3177E-05	WMa,TruStrain™
	14	0,1	0,10822	0,11884	1,098	12,9	0,020778	9,5619E-05	WMa,TruStrain™
	15	0,1	0,082376	0,093542	1,136	18,8	0,023425	0,0001078	WMa,TruStrain™
	16	0,1	0,083461	0,099609	1,193	26,8	0,034841	0,00016033	WMa,TruStrain™
	17	0,1	0,071417	0,071159	0,996	38,6	0,038916	0,00017909	WMa,TruStrain™
	18	0,1	0,069311	0,074126	1,069	55,9	0,056754	0,00026118	WMa,TruStrain™
	19	0,1	0,063009	0,056541	0,897	80,6	0,068243	0,00031405	WMa,TruStrain™
	20	0,1	0,06043	0,059548	0,985	116	0,098553	0,00045353	WMa,TruStrain™
