# Supplementary material for: Thermodynamically controlled multiphase separation of heterogeneous liquid crystal colloids
Source: Nat Commun. 2023 Aug 29;14:5277. doi: 10.1038/s41467-023-41054-7 (PMC10465492; doi:10.1038/s41467-023-41054-7)
Supplement: Supplementary file 11 — Source Data [file 41467_2023_41054_MOESM11_ESM.zip › Source data/Figure 4e and f_Small angle X-ray scattering data/CNC-(6 wt%)/CNC.txt]

0.002751	2092.96
0.003362	4319.83
0.003973	3050.05
0.004584	1087.34
0.005196	539.718
0.005807	191.995
0.006418	69.9422
0.007029	29.8905
0.007641	15.2595
0.008252	11.5855
0.008863	10.7185
0.009474	10.66
0.010086	10.7004
0.010697	10.9926
0.011308	11.3155
0.011919	11.7914
0.012531	12.2855
0.013142	12.7203
0.013753	13.0411
0.014364	13.1882
0.014976	13.116
0.015587	12.7983
0.016198	12.2816
0.016809	11.5725
0.017421	10.686
0.018032	9.7298
0.018643	8.69329
0.019254	7.72624
0.019866	6.83591
0.020477	6.04341
0.021088	5.39472
0.021699	4.84242
0.022311	4.36331
0.022922	3.99392
0.023533	3.6497
0.024144	3.38634
0.024756	3.17268
0.025367	2.98784
0.025978	2.83201
0.026589	2.70125
0.027201	2.58954
0.027812	2.49001
0.028423	2.40833
0.029034	2.32379
0.029646	2.25467
0.030257	2.18067
0.030868	2.10101
0.031479	2.02417
0.032091	1.96179
0.032702	1.88761
0.033313	1.82445
0.033924	1.75554
0.034536	1.67731
0.035147	1.60152
0.035758	1.53197
0.036369	1.45934
0.036981	1.40511
0.037592	1.3401
0.038203	1.26642
0.038814	1.20779
0.039426	1.15621
0.040037	1.10536
0.040648	1.05664
0.041259	1.01165
0.041871	0.96934
0.042482	0.92889
0.043093	0.883755
0.043704	0.850398
0.044316	0.817895
0.044927	0.790323
0.045538	0.752638
0.046149	0.731462
0.046761	0.702618
0.047372	0.678197
0.047983	0.650346
0.048594	0.625878
0.049205	0.607177
0.049817	0.587063
0.050428	0.572069
0.051039	0.553333
0.05165	0.529795
0.052262	0.517899
0.052873	0.493598
0.053484	0.480868
0.054095	0.470605
0.054707	0.445064
0.055318	0.436053
0.055929	0.417897
0.05654	0.404125
0.057152	0.39469
0.057763	0.376203
0.058374	0.364194
0.058985	0.357051
0.059597	0.346768
0.060208	0.332807
0.060819	0.322338
0.06143	0.31282
0.062042	0.305198
0.062653	0.295467
0.063264	0.284819
0.063875	0.274675
0.064487	0.266735
0.065098	0.255893
0.065709	0.248608
0.06632	0.241347
0.066932	0.233251
0.067543	0.229458
0.068154	0.22257
0.068765	0.216896
0.069377	0.208309
0.069988	0.205717
0.070599	0.198575
0.07121	0.192781
0.071822	0.1876
0.072433	0.184666
0.073044	0.177332
0.073655	0.173797
0.074267	0.168046
0.074878	0.16592
0.075489	0.157857
0.0761	0.152932
0.076712	0.148629
0.077323	0.14538
0.077934	0.139578
0.078545	0.134901
0.079157	0.13281
0.079768	0.127488
0.080379	0.123818
0.08099	0.12079
0.081602	0.118331
0.082213	0.115031
0.082824	0.112958
0.083435	0.10914
0.084047	0.107812
0.084658	0.107072
0.085269	0.103356
0.08588	0.100025
0.086492	0.0973982
0.087103	0.0935732
0.087714	0.0922346
0.088325	0.0919295
0.088937	0.0890361
0.089548	0.0851967
0.090159	0.0824405
0.09077	0.0819161
0.091382	0.0788675
0.091993	0.0781488
0.092604	0.0741297
0.093215	0.0734488
0.093827	0.0695323
0.094438	0.0698874
0.095049	0.0675944
0.09566	0.0650485
0.096272	0.0636022
0.096883	0.0615701
0.097494	0.0595778
0.098105	0.0584812
0.098717	0.0572993
0.099328	0.0552927
0.099939	0.0541626
0.10055	0.0521492
0.101162	0.0504442
0.101773	0.0502022
0.102384	0.0493608
0.102995	0.0477248
0.103607	0.0456719
0.104218	0.044882
0.104829	0.0440736
0.10544	0.0433374
0.106052	0.0427848
0.106663	0.0415947
0.107274	0.0404295
0.107885	0.0397481
0.108497	0.0381802
0.109108	0.0377295
0.109719	0.0363363
0.11033	0.035923
0.110942	0.0350139
0.111553	0.0350518
0.112164	0.0338943
0.112775	0.0332725
0.113387	0.0319519
0.113998	0.0318039
0.114609	0.0307198
0.11522	0.0306002
0.115832	0.0297729
0.116443	0.0291469
0.117054	0.0287584
0.117665	0.0286035
0.118277	0.0273423
0.118888	0.0271004
0.119499	0.0259658
0.12011	0.0264708
0.120722	0.0251645
0.121333	0.0250331
0.121944	0.0237759
0.122555	0.0233446
0.123167	0.0230861
0.123778	0.0222862
0.124389	0.021292
0.125	0.0214227
0.125612	0.0213772
0.126223	0.0211259
0.126834	0.0199918
0.127445	0.019619
0.128057	0.0191568
0.128668	0.0197907
0.129279	0.0187656
0.12989	0.0183589
0.130502	0.0178995
0.131113	0.0178049
0.131724	0.017002
0.132335	0.0167039
0.132947	0.0162916
0.133558	0.0168307
0.134169	0.0157971
0.13478	0.015491
0.135392	0.0155314
0.136003	0.0148569
0.136614	0.0149032
0.137225	0.0139295
0.137837	0.0143547
0.138448	0.0139995
0.139059	0.0133351
0.13967	0.012925
0.140282	0.0128141
0.140893	0.0131017
0.141504	0.0126524
0.142115	0.0127854
0.142727	0.012052
0.143338	0.0120344
0.143949	0.0115268
0.14456	0.0115014
0.145171	0.0112347
0.145783	0.0107456
0.146394	0.0109951
0.147005	0.0108309
0.147616	0.0104588
0.148228	0.00984462
0.148839	0.00982521
0.14945	0.00969908
0.150061	0.00993491
0.150673	0.00975124
0.151284	0.00929072
0.151895	0.00938733
0.152506	0.00915398
0.153118	0.00894903
0.153729	0.00866297
0.15434	0.00869671
0.154951	0.00822397
0.155563	0.00809856
0.156174	0.00807133
0.156785	0.00775948
0.157396	0.00802926
0.158008	0.00773042
0.158619	0.00773215
0.15923	0.00745039
0.159841	0.0071528
0.160453	0.00755251
0.161064	0.00724577
0.161675	0.00669287
0.162286	0.007144
0.162898	0.00662356
0.163509	0.00656041
0.16412	0.00708156
0.164731	0.00607966
0.165343	0.00642508
0.165954	0.00655042
0.166565	0.00623478
0.167176	0.00605661
0.167788	0.0060055
0.168399	0.00593825
0.16901	0.00576294
0.169621	0.00583562
0.170233	0.00527961
0.170844	0.0056659
0.171455	0.00535433
0.172066	0.00529282
0.172678	0.00538248
0.173289	0.00535484
0.1739	0.00544623
0.174511	0.00491784
0.175123	0.00492466
0.175734	0.00489285
0.176345	0.00474006
0.176956	0.00484294
0.177568	0.00491051
0.178179	0.00470597
0.17879	0.00461029
0.179401	0.00426741
0.180013	0.00461451
0.180624	0.00447328
0.181235	0.00412936
0.181846	0.00414708
0.182458	0.00444103
0.183069	0.00446408
0.18368	0.00415078
0.184291	0.00418112
0.184903	0.00398146
0.185514	0.00422398
0.186125	0.00393723
0.186736	0.00377117
0.187348	0.00378174
0.187959	0.00380098
0.18857	0.00353805
0.189181	0.00372
0.189793	0.00383283
0.190404	0.00360959
0.191015	0.00349578
0.191626	0.00394106
0.192238	0.0035382
0.192849	0.00361516
0.19346	0.00370546
0.194071	0.003293
0.194683	0.00317293
0.195294	0.00309884
0.195905	0.00291978
0.196516	0.00357794
0.197128	0.00332712
0.197739	0.00301554
0.19835	0.00316436
0.198961	0.00338608
0.199573	0.00271949
0.200184	0.00309775
0.200795	0.00291367
0.201406	0.00300057
0.202018	0.00310141
0.202629	0.00270901
0.20324	0.00284178
0.203851	0.00265585
0.204463	0.00258898
0.205074	0.00248558
0.205685	0.00276479
0.206296	0.00282964
0.206908	0.00255052
0.207519	0.00236726
0.20813	0.00290364
0.208741	0.00265688
0.209353	0.00239198
0.209964	0.0025036
0.210575	0.0025327
0.211186	0.0026311
0.211798	0.00241886
0.212409	0.00242249
0.21302	0.00250575
0.213631	0.00222086
0.214243	0.00239192
0.214854	0.00209995
0.215465	0.00235319
0.216076	0.00206619
0.216688	0.00228247
0.217299	0.00216582
0.21791	0.00237209
0.218521	0.00203186
0.219133	0.00215637
0.219744	0.00223453
0.220355	0.00204119
0.220966	0.00231455
0.221578	0.00188832
0.222189	0.00184645
0.2228	0.00202431
0.223411	0.00187068
0.224023	0.00190132
0.224634	0.0022949
0.225245	0.0020247
0.225856	0.00189536
0.226468	0.0017081
0.227079	0.00202914
0.22769	0.00181657
0.228301	0.00157586
0.228913	0.00209235
0.229524	0.00180266
0.230135	0.00173626
0.230746	0.00161593
0.231358	0.00187466
0.231969	0.00177191
0.23258	0.00187832
0.233191	0.00167158
0.233803	0.00165722
0.234414	0.00185985
0.235025	0.00166151
0.235636	0.00184673
0.236248	0.0018463
0.236859	0.00158783
0.23747	0.00182098
0.238081	0.00137046
0.238692	0.0015018
0.239304	0.00170929
0.239915	0.00190151
0.240526	0.00141726
0.241137	0.00134549
0.241749	0.0014383
0.24236	0.00145615
0.242971	0.00135005
0.243582	0.00154972
0.244194	0.00111968
0.244805	0.00146993
0.245416	0.0014573
0.246027	0.00151167
0.246639	0.00169322
0.24725	0.00150372
0.247861	0.00148882
0.248472	0.00160615
0.249084	0.00153296
0.249695	0.00145439
0.250306	0.00121289
0.250917	0.00132675
0.251529	0.00140077
0.25214	0.0012936
0.252751	0.00133165
0.253362	0.00101349
0.253974	0.00146289
0.254585	0.00124804
0.255196	0.00135714
0.255807	0.00128309
0.256419	0.00140545
0.25703	0.00146181
0.257641	0.00131309
0.258252	0.00111309
0.258864	0.00124079
0.259475	0.00121069
0.260086	0.00132318
0.260697	0.00111351
0.261309	0.00141641
0.26192	0.000949641
0.262531	0.00105133
0.263142	0.00109503
0.263754	0.00115361
0.264365	0.000939211
0.264976	0.000809099
0.265587	0.0011453
0.266199	0.00124757
0.26681	0.000993598
0.267421	0.00105688
0.268032	0.00102236
0.268644	0.000750167
0.269255	0.000886361
0.269866	0.00112736
0.270477	0.00106027
0.271089	0.000890971
0.2717	0.000995437
0.272311	0.00102658
0.272922	0.00104937
0.273534	0.00100883
0.274145	0.00101963
0.274756	0.00101063
0.275367	0.00098305
0.275979	0.000928185
0.27659	0.0011869
0.277201	0.000956159
0.277812	0.00101501
0.278424	0.00110194
0.279035	0.000858143
0.279646	0.0011577
0.280257	0.00103563
0.280869	0.0010288
0.28148	0.000985793
0.282091	0.000861401
0.282702	0.000875344
0.283314	0.00109704
0.283925	0.000875029
0.284536	0.00100252
0.285147	0.00088971
0.285759	0.000726703
0.28637	0.000985559
0.286981	0.000530822
0.287592	0.000873941
0.288204	0.00081215
0.288815	0.00089355
0.289426	0.000678802
0.290037	0.000908275
0.290649	0.000893826
0.29126	0.000825261
0.291871	0.000829152
0.292482	0.000845881
0.293094	0.000750717
0.293705	0.00076049
0.294316	0.000851629
0.294927	0.000748201
0.295539	0.00083748
0.29615	0.000843667
0.296761	0.000847302
0.297372	0.000670076
0.297984	0.000518372
0.298595	0.000680651
0.299206	0.000830734
0.299817	0.000732519
0.300429	0.00079415
0.30104	0.00102595
0.301651	0.000923456
0.302262	0.000771843
0.302874	0.000777011
0.303485	0.000823992
0.304096	0.000943003
0.304707	0.000670781
0.305319	0.0006684
0.30593	0.000607089
0.306541	0.000557008
0.307152	0.000807037
0.307764	0.000837621
0.308375	0.000817201
0.308986	0.000976718
0.309597	0.000868846
0.310209	0.000583118
0.31082	0.00071053
0.311431	0.000686463
0.312042	0.000623429
0.312654	0.000680388
0.313265	0.000733923
0.313876	0.000851676
0.314487	0.000724027
0.315099	0.000565308
0.31571	0.00032726
0.316321	0.000704166
0.316932	0.000670264
0.317544	0.000451916
0.318155	0.00070589
0.318766	0.000619722
0.319377	0.000583272
0.319989	0.000672157
0.3206	0.000374053
0.321211	0.000729847
0.321822	0.000585714
0.322434	0.000603247
0.323045	0.000654282
0.323656	0.000683439
0.324267	0.000565989
0.324879	0.00075499
0.32549	0.000555334
0.326101	0.000893825
0.326712	0.000481947
0.327324	0.000547394
0.327935	0.000368358
0.328546	0.000766365
0.329157	0.000456515
0.329769	0.000486999
0.33038	0.000630134
0.330991	0.00067573
0.331602	0.000462565
0.332214	0.000615591
0.332825	0.00060842
0.333436	0.000451831
0.334047	0.000591175
0.334658	0.000629064
0.33527	0.000614335
0.335881	0.000739544
0.336492	0.000479357
0.337103	0.000477728
0.337715	0.000670744
0.338326	0.000685551
0.338937	0.000505499
0.339548	0.000585389
0.34016	0.000523735
0.340771	0.000928661
0.341382	0.000427
0.341993	0.000367934
0.342605	0.00056039
0.343216	0.000499159
0.343827	0.000512316
0.344438	0.000473152
0.34505	0.000638789
0.345661	0.000764088
0.346272	0.000448064
0.346883	0.000450619
0.347495	0.000425575
0.348106	0.000358073
0.348717	0.000676456
0.349328	0.000411556
0.34994	0.000228796
0.350551	0.000577709
0.351162	0.000520151
0.351773	0.000522544
0.352385	0.000441747
0.352996	0.00051227
0.353607	0.000470166
0.354218	0.000511819
0.35483	0.000331472
0.355441	0.000579077
0.356052	0.000503791
0.356663	0.000663144
0.357275	0.000643636
0.357886	0.000382983
0.358497	0.000477284
0.359108	0.000583264
0.35972	0.000273111
0.360331	0.000775188
0.360942	0.000366827
0.361553	0.000319117
0.362165	0.000707158
0.362776	0.00079316
0.363387	0.000371672
0.363998	0.000487583
0.36461	0.000517777
0.365221	0.000399581
0.365832	0.000295603
0.366443	0.000184748
0.367055	0.000557541
0.367666	0.000223443
0.368277	1.08651e-05
0.368888	0.000401454
0.3695	0.000353149
0.370111	0.000705544
0.370722	0.000390023
0.371333	0.000642148
0.371945	0.00067158
0.372556	0.000302752
0.373167	0.00042246
0.373778	0.0008532
0.37439	0.000574718
0.375001	0.000673416
0.375612	0.000396213
0.376223	0.000334732
0.376835	0.00062796
0.377446	0.000449364
0.378057	0.000224502
0.378668	0.000232348
0.37928	0.000523441
0.379891	0.000426524
0.380502	0.000280788
0.381113	0.000666766
0.381725	0.000503457
0.382336	0.000374728
0.382947	0.000430702
0.383558	0.000507542
0.38417	0.000589136
0.384781	0.000123924
0.385392	0.000263437
0.386003	0.000572571
0.386615	0.000274672
0.387226	0.000602073
0.387837	0.000254877
0.388448	0.000239373
0.38906	0.00026731
0.389671	0.000320387
0.390282	0.000570922
0.390893	0.000474679
0.391505	6.21987e-05
0.392116	0.000306193
0.392727	0.00047431
0.393338	0.000663919
0.39395	0.000212334
0.394561	0.000434538
0.395172	0.000332959
0.395783	0.000513093
0.396395	0.000228369
0.397006	0.000131931
0.397617	0.000412348
0.398228	0.000515991
0.39884	0.000660554
0.399451	0.000346341
0.400062	0.000456621
0.400673	0.000217584
0.401285	0.000461133
0.401896	0.000568565
0.402507	0.000540784
0.403118	0.000132723
0.40373	0.000248749
0.404341	0.000740528
0.404952	0.000223244
0.405563	0.00042287
0.406175	0.000509724
0.406786	0.000285851
0.407397	0.000344553
0.408008	0.000400795
0.40862	0.000456205
0.409231	3.12703e-05
0.409842	0.00040355
0.410453	0.000421955
0.411065	0.000418103
0.411676	0.000467417
0.412287	0.00057769
0.412898	0.000524393
0.41351	0.000428337
0.414121	0.000467361
0.414732	0.000158917
0.415343	0.000333657
0.415955	0.000235654
0.416566	0.000158923
0.417177	0.000430329
0.417788	-7.15813e-05
0.4184	0.000197828
0.419011	0.00028227
0.419622	-1.04822e-05
0.420233	0.000320889
0.420845	0.000594206
0.421456	0.000382638
0.422067	0.000579282
0.422678	0.000178127
0.42329	0.000714685
0.423901	0.000474572
0.424512	0.000232191
0.425123	0.000112133
0.425735	0.000444688
0.426346	0.000173007
0.426957	0.000198373
0.427568	0.000165702
0.42818	1.59335e-05
0.428791	0.000493161
0.429402	0.000601011
0.430013	0.000221156
0.430624	0.000689255
0.431236	0.000487102
0.431847	0.000302586
0.432458	0.000139829
0.433069	0.000272736
0.433681	0.000648417
0.434292	-4.23168e-05
0.434903	4.81122e-05
0.435514	0.000193397
0.436126	0.000177512
0.436737	0.000509398
0.437348	0.000360688
0.437959	0.000272733
0.438571	0.000494753
0.439182	0.000434361
0.439793	0.0003354
0.440404	0.000370998
0.441016	0.000112279
0.441627	0.00022788
0.442238	0.000547974
0.442849	0.000495038
0.443461	-3.63472e-05
0.444072	0.000124996
0.444683	0.000498482
0.445294	0.000650486
0.445906	0.000251403
0.446517	0.000144052
0.447128	0.000154109
0.447739	0.000630934
0.448351	0.000589309
0.448962	0.000499746
0.449573	0.000481925
0.450184	0.000173268
0.450796	-0.000168049
0.451407	0.000327687
0.452018	0.000480751
0.452629	8.05021e-05
0.453241	0.000494163
0.453852	0.000274547
0.454463	0.000250577
0.455074	0.000705602
0.455686	-1.86489e-05
0.456297	0.000265502
0.456908	1.22125e-06
0.457519	0.000127588
0.458131	0.000313068
0.458742	-8.86626e-05
0.459353	0.00022372
0.459964	0.000478312
0.460576	0.000361287
0.461187	0.00014612
0.461798	0.000348308
0.462409	0.000271489
0.463021	0.000553115
0.463632	0.00041631
0.464243	0.000358591
0.464854	0.000225518
0.465466	0.000673286
0.466077	0.000660159
0.466688	0.000426764
0.467299	1.75299e-05
0.467911	-1.80484e-05
0.468522	-0.00011907
0.469133	0.000671736
0.469744	0.000371662
0.470356	0.000977983
0.470967	0.000195641
0.471578	0.000458931
0.472189	0.000820119
0.472801	2.70143e-05
0.473412	0.000814776
0.474023	0.000537954
0.474634	-0.000346721
0.475246	0.000758986
0.475857	0.000625095
0.476468	0.000250879
0.477079	0.00023863
0.477691	0.000449717
0.478302	3.92005e-05
0.478913	0.000674103
0.479524	0.000386917
0.480136	0.000739376
0.480747	0.000273814
0.481358	0.000854358
0.481969	0.000681186
0.482581	0.000427602
0.483192	0.00109858
0.483803	0.000495874
0.484414	0.000302166
0.485026	-2.77829e-06
0.485637	-0.000720003
0.486248	0.000420236
0.486859	0.000135642
0.487471	-4.05452e-05
0.488082	0.000285359
0.488693	0.000576292
0.489304	-0.000635275
0.489916	0.000179319
0.490527	0.000383944
0.491138	-0.000307729
0.491749	-0.000154281
0.492361	0.000326084
0.492972	0.000826528
0.493583	-0.000286808
0.494194	0.000625117
0.494806	0.000570753
0.495417	0.000115384
0.496028	0.000145005
0.496639	0.00172257
0.497251	0.000582982
0.497862	4.96758e-05
0.498473	0.000770426
0.499084	0.000567917
0.499696	9.84499e-05
0.500307	0.000498464
0.500918	-0.000953095
0.501529	0.000133782
0.502141	0.000787132
0.502752	-0.000218509
0.503363	0.000756608
0.503974	-0.00028844
0.504586	-5.36675e-05
0.505197	0.00062054
0.505808	0.000524031
0.506419	0.000393625
0.507031	9.26029e-05
0.507642	-0.00114277
0.508253	7.95244e-05
0.508864	-0.000283077
0.509476	-0.000196042
0.510087	0.000145434
0.510698	0.00137685
0.511309	-0.000486244
0.511921	0.0023649
0.512532	-0.00123071
0.513143	0.000781346
0.513754	-0.000176442
0.514366	-0.000340765
0.514977	0.00125012
0.515588	0.000389375
0.516199	-0.00222977
