# Supplementary material for: Thermodynamically controlled multiphase separation of heterogeneous liquid crystal colloids
Source: Nat Commun. 2023 Aug 29;14:5277. doi: 10.1038/s41467-023-41054-7 (PMC10465492; doi:10.1038/s41467-023-41054-7)
Supplement: Supplementary file 11 — Source Data [file 41467_2023_41054_MOESM11_ESM.zip › Source data/Supplementary Figure 24_Rheology/Viscoelastic properties/21 DEGREES/N2.csv]

Project:	Han Tao-Frequency Sweep
Test:	Han-test-2DEGREES 2
Result:	Frequency sweep 1
Interval and data points:	1	20
Interval data:	Point No.	Angular Frequency	Storage Modulus	Loss Modulus	Loss Factor	Shear Strain	Shear Stress	Torque	Status
		[rad/s]	[Pa]	[Pa]	[1]	[%]	[Pa]	[mN·m]
	1	0,1	0,6921	0,67422	0,974	0,1	0,00097038	4,4657E-06	MV-,WMa,TruStrain™
	2	0,1	0,30207	0,056068	0,186	0,18	0,00055423	2,5505E-06	MV-,WMa,TruStrain™
	3	0,1	0,0051296	0,17803	34,707	0,233	0,00041467	1,9083E-06	ME-,WMa,TruStrain™
	4	0,1	0,19676	0,089618	0,455	0,336	0,00072623	3,3421E-06	WMa,TruStrain™
	5	0,1	0,07107	0,13576	1,910	0,503	0,00077073	3,5468E-06	WMa,TruStrain™
	6	0,1	0,086999	0,031329	0,360	0,734	0,00067908	3,1251E-06	WMa,TruStrain™
	7	0,1	0,022612	0,076762	3,395	1,06	0,00084499	3,8886E-06	ME-,WMa,TruStrain™
	8	0,1	0,059836	0,049276	0,824	1,51	0,0011691	5,3799E-06	WMa,TruStrain™
	9	0,1	0,022566	0,046907	2,079	2,18	0,0011365	5,2301E-06	WMa,TruStrain™
	10	0,1	0,039635	0,037498	0,946	3,07	0,0016777	7,7206E-06	WMa,TruStrain™
	11	0,1	0,016396	0,041487	2,530	4,43	0,0019783	9,1042E-06	ME-,WMa,TruStrain™
	12	0,1	0,022601	0,032706	1,447	6,29	0,0025013	1,1511E-05	WMa,TruStrain™
	13	0,1	0,012548	0,026583	2,118	9,11	0,0026765	1,2317E-05	WMa,TruStrain™
	14	0,1	0,01262	0,019724	1,563	12,9	0,0030273	1,3931E-05	WMa,TruStrain™
	15	0,1	0,012934	0,020761	1,605	18,8	0,0045977	2,1159E-05	WMa,TruStrain™
	16	0,1	0,015283	0,014091	0,922	26,8	0,0055736	2,5649E-05	WMa,TruStrain™
	17	0,1	0,012428	0,014961	1,204	38,6	0,0075082	3,4552E-05	WMa,TruStrain™
	18	0,1	0,013517	0,01053	0,779	55,9	0,0095829	4,41E-05	WMa,TruStrain™
	19	0,1	0,0089979	0,0094513	1,050	80,6	0,010519	4,841E-05	WMa,TruStrain™
	20	0,1	0,0091544	0,0094292	1,030	116	0,015267	7,0257E-05	WMa,TruStrain™
