# Supplementary material for: Thermodynamically controlled multiphase separation of heterogeneous liquid crystal colloids
Source: Nat Commun. 2023 Aug 29;14:5277. doi: 10.1038/s41467-023-41054-7 (PMC10465492; doi:10.1038/s41467-023-41054-7)
Supplement: Supplementary file 11 — Source Data [file 41467_2023_41054_MOESM11_ESM.zip › Source data/Supplementary Figure 24_Rheology/Viscoelastic properties/21 DEGREES/N1.csv]

Project:	Han Tao-Frequency Sweep
Test:	Han-test-2DEGREES
Result:	Frequency sweep 1
Interval and data points:	1	20
Interval data:	Point No.	Angular Frequency	Storage Modulus	Loss Modulus	Loss Factor	Shear Strain	Shear Stress	Torque	Status
		[rad/s]	[Pa]	[Pa]	[1]	[%]	[Pa]	[mN·m]
	1	0,1	33,776	0,0016888	0,000	0,1	0,033912	0,00015606	ME-,MV-,WMa,taD,TruStrain™
	2	0,1	6,859	3,0814	0,449	0,181	0,013578	6,2483E-05	ME-,WMa,TruStrain™
	3	0,1	0,6499	0,054266	0,083	0,232	0,0015154	6,9737E-06	MV-,WMa,TruStrain™
	4	0,1	0,20748	0,41811	2,015	0,335	0,0015645	7,1996E-06	WMa,TruStrain™
	5	0,1	0,70085	0,64808	0,925	0,503	0,0047984	2,2082E-05	WMa,TruStrain™
	6	0,1	0,80883	0,64919	0,803	0,734	0,0076145	3,5042E-05	WMa,TruStrain™
	7	0,1	1,2502	0,92734	0,742	1,06	0,016429	7,5604E-05	WMa,TruStrain™
	8	0,1	1,4927	1,0256	0,687	1,51	0,027302	0,00012564	WMa,TruStrain™
	9	0,1	1,7405	1,2671	0,728	2,18	0,046981	0,00021621	WMa,TruStrain™
	10	0,1	1,7036	1,3609	0,799	3,07	0,066988	0,00030828	WMa,TruStrain™
	11	0,1	1,6125	1,5266	0,947	4,43	0,098368	0,00045268	WMa,TruStrain™
	12	0,1	1,3497	1,6439	1,218	6,28	0,13366	0,00061509	WMa,TruStrain™
	13	0,1	1,0621	1,6073	1,513	9,09	0,17515	0,00080602	WMa,TruStrain™
	14	0,1	0,76296	1,5973	2,094	12,9	0,22846	0,0010514	WMa,TruStrain™
	15	0,1	0,56083	1,4343	2,557	18,8	0,28892	0,0013296	WMa,TruStrain™
	16	0,1	0,36337	1,2785	3,518	26,8	0,35566	0,0016367	WMa,TruStrain™
	17	0,1	0,27363	1,1183	4,087	38,5	0,44355	0,0020412	WMa,TruStrain™
	18	0,1	0,194	0,93834	4,837	55,8	0,53489	0,0024615	WMa,TruStrain™
	19	0,1	0,15218	0,80279	5,275	80,5	0,65754	0,0030259	WMa,TruStrain™
	20	0,1	0,11032	0,65312	5,920	116	0,76829	0,0035356	WMa,TruStrain™
