# Supplementary material for: Thermodynamically controlled multiphase separation of heterogeneous liquid crystal colloids
Source: Nat Commun. 2023 Aug 29;14:5277. doi: 10.1038/s41467-023-41054-7 (PMC10465492; doi:10.1038/s41467-023-41054-7)
Supplement: Supplementary file 11 — Source Data [file 41467_2023_41054_MOESM11_ESM.zip › Source data/Supplementary Figure 24_Rheology/Viscoelastic properties/21 DEGREES/I3.csv]

Project:	Han Tao-Frequency Sweep
Test:	Han-test-2DEGREES 1
Result:	Frequency sweep 1
Interval and data points:	1	20
Interval data:	Point No.	Angular Frequency	Storage Modulus	Loss Modulus	Loss Factor	Shear Strain	Shear Stress	Torque	Status
		[rad/s]	[Pa]	[Pa]	[1]	[%]	[Pa]	[mN·m]
	1	0,1	12,05	0,65754	0,055	0,1	0,012121	5,578E-05	MV-,WMa,TruStrain™
	2	0,1	2,0628	0,00010314	0,000	0,18	0,00372	1,7119E-05	ME-,MV-,WMa,taD,TruStrain™
	3	0,1	0,18987	0,33366	1,757	0,233	0,00089514	4,1194E-06	ME-,WMa,TruStrain™
	4	0,1	0,55871	0,59492	1,065	0,336	0,0027458	1,2636E-05	WMa,TruStrain™
	5	0,1	0,30267	0,21822	0,721	0,503	0,0018777	8,6412E-06	WMa,TruStrain™
	6	0,1	0,24087	0,31904	1,325	0,735	0,0029365	1,3513E-05	WMa,TruStrain™
	7	0,1	0,23863	0,24872	1,042	1,06	0,00364	1,6751E-05	WMa,TruStrain™
	8	0,1	0,18485	0,26057	1,410	1,51	0,0048186	2,2175E-05	WMa,TruStrain™
	9	0,1	0,15482	0,17669	1,141	2,18	0,005129	2,3603E-05	WMa,TruStrain™
	10	0,1	0,12073	0,18539	1,536	3,07	0,006802	3,1303E-05	WMa,TruStrain™
	11	0,1	0,11446	0,14703	1,285	4,43	0,0082625	3,8024E-05	WMa,TruStrain™
	12	0,1	0,068767	0,11814	1,718	6,29	0,0085997	3,9575E-05	WMa,TruStrain™
	13	0,1	0,040684	0,10233	2,515	9,1	0,010025	4,6133E-05	WMa,TruStrain™
	14	0,1	0,036277	0,080071	2,207	12,9	0,011363	5,2293E-05	WMa,TruStrain™
	15	0,1	0,019199	0,055239	2,877	18,8	0,010989	5,0571E-05	WMa,TruStrain™
	16	0,1	0,015297	0,048007	3,138	26,8	0,013508	6,2165E-05	WMa,TruStrain™
	17	0,1	0,0085816	0,029242	3,407	38,6	0,011764	5,4139E-05	WMa,TruStrain™
	18	0,1	0,0078749	0,028616	3,634	55,9	0,016599	7,639E-05	WMa,TruStrain™
	19	0,1	0,0094868	0,019006	2,003	80,6	0,017124	7,8806E-05	WMa,TruStrain™
	20	0,1	0,0071843	0,018283	2,545	116	0,022818	0,00010501	WMa,TruStrain™
