# Supplementary material for: Thermodynamically controlled multiphase separation of heterogeneous liquid crystal colloids
Source: Nat Commun. 2023 Aug 29;14:5277. doi: 10.1038/s41467-023-41054-7 (PMC10465492; doi:10.1038/s41467-023-41054-7)
Supplement: Supplementary file 11 — Source Data [file 41467_2023_41054_MOESM11_ESM.zip › Source data/Supplementary Figure 24_Rheology/Viscoelastic properties/21 DEGREES/Han-test-2DEGREES 2.csv]

Project:	Han Tao-Frequency Sweep
Test:	Han-test-2DEGREES 2
Result:	Frequency sweep 1
Interval and data points:	1	20
Interval data:	Point No.	Angular Frequency	Storage Modulus	Loss Modulus	Loss Factor	Shear Strain	Shear Stress	Torque	Status
		[rad/s]	[Pa]	[Pa]	[1]	[%]	[Pa]	[mN·m]
	1	0,1	0,6921	0,67422	0,974	0,1	0,00097038	4,4657E-06	MV-,WMa,TruStrain™
	2	0,1	0,30207	0,056068	0,186	0,18	0,00055423	2,5505E-06	MV-,WMa,TruStrain™
	3	0,1	0,0051296	0,17803	34,707	0,233	0,00041467	1,9083E-06	ME-,WMa,TruStrain™
	4	0,1	0,19676	0,089618	0,455	0,336	0,00072623	3,3421E-06	WMa,TruStrain™
	5	0,1	0,07107	0,13576	1,910	0,503	0,00077073	3,5468E-06	WMa,TruStrain™
	6	0,1	0,086999	0,031329	0,360	0,734	0,00067908	3,1251E-06	WMa,TruStrain™
	7	0,1	0,022612	0,076762	3,395	1,06	0,00084499	3,8886E-06	ME-,WMa,TruStrain™
	8	0,1	0,059836	0,049276	0,824	1,51	0,0011691	5,3799E-06	WMa,TruStrain™
	9	0,1	0,022566	0,046907	2,079	2,18	0,0011365	5,2301E-06	WMa,TruStrain™
	10	0,1	0,039635	0,037498	0,946	3,07	0,0016777	7,7206E-06	WMa,TruStrain™
	11	0,1	0,016396	0,041487	2,530	4,43	0,0019783	9,1042E-06	ME-,WMa,TruStrain™
	12	0,1	0,022601	0,032706	1,447	6,29	0,0025013	1,1511E-05	WMa,TruStrain™
	13	0,1	0,012548	0,026583	2,118	9,11	0,0026765	1,2317E-05	WMa,TruStrain™
	14	0,1	0,01262	0,019724	1,563	12,9	0,0030273	1,3931E-05	WMa,TruStrain™
	15	0,1	0,012934	0,020761	1,605	18,8	0,0045977	2,1159E-05	WMa,TruStrain™
	16	0,1	0,015283	0,014091	0,922	26,8	0,0055736	2,5649E-05	WMa,TruStrain™
	17	0,1	0,012428	0,014961	1,204	38,6	0,0075082	3,4552E-05	WMa,TruStrain™
	18	0,1	0,013517	0,01053	0,779	55,9	0,0095829	4,41E-05	WMa,TruStrain™
	19	0,1	0,0089979	0,0094513	1,050	80,6	0,010519	4,841E-05	WMa,TruStrain™
	20	0,1	0,0091544	0,0094292	1,030	116	0,015267	7,0257E-05	WMa,TruStrain™
Test:	Han-test-2DEGREES 1
Result:	Frequency sweep 1
Interval and data points:	1	20
Interval data:	Point No.	Angular Frequency	Storage Modulus	Loss Modulus	Loss Factor	Shear Strain	Shear Stress	Torque	Status
		[rad/s]	[Pa]	[Pa]	[1]	[%]	[Pa]	[mN·m]
	1	0,1	12,05	0,65754	0,055	0,1	0,012121	5,578E-05	MV-,WMa,TruStrain™
	2	0,1	2,0628	0,00010314	0,000	0,18	0,00372	1,7119E-05	ME-,MV-,WMa,taD,TruStrain™
	3	0,1	0,18987	0,33366	1,757	0,233	0,00089514	4,1194E-06	ME-,WMa,TruStrain™
	4	0,1	0,55871	0,59492	1,065	0,336	0,0027458	1,2636E-05	WMa,TruStrain™
	5	0,1	0,30267	0,21822	0,721	0,503	0,0018777	8,6412E-06	WMa,TruStrain™
	6	0,1	0,24087	0,31904	1,325	0,735	0,0029365	1,3513E-05	WMa,TruStrain™
	7	0,1	0,23863	0,24872	1,042	1,06	0,00364	1,6751E-05	WMa,TruStrain™
	8	0,1	0,18485	0,26057	1,410	1,51	0,0048186	2,2175E-05	WMa,TruStrain™
	9	0,1	0,15482	0,17669	1,141	2,18	0,005129	2,3603E-05	WMa,TruStrain™
	10	0,1	0,12073	0,18539	1,536	3,07	0,006802	3,1303E-05	WMa,TruStrain™
	11	0,1	0,11446	0,14703	1,285	4,43	0,0082625	3,8024E-05	WMa,TruStrain™
	12	0,1	0,068767	0,11814	1,718	6,29	0,0085997	3,9575E-05	WMa,TruStrain™
	13	0,1	0,040684	0,10233	2,515	9,1	0,010025	4,6133E-05	WMa,TruStrain™
	14	0,1	0,036277	0,080071	2,207	12,9	0,011363	5,2293E-05	WMa,TruStrain™
	15	0,1	0,019199	0,055239	2,877	18,8	0,010989	5,0571E-05	WMa,TruStrain™
	16	0,1	0,015297	0,048007	3,138	26,8	0,013508	6,2165E-05	WMa,TruStrain™
	17	0,1	0,0085816	0,029242	3,407	38,6	0,011764	5,4139E-05	WMa,TruStrain™
	18	0,1	0,0078749	0,028616	3,634	55,9	0,016599	7,639E-05	WMa,TruStrain™
	19	0,1	0,0094868	0,019006	2,003	80,6	0,017124	7,8806E-05	WMa,TruStrain™
	20	0,1	0,0071843	0,018283	2,545	116	0,022818	0,00010501	WMa,TruStrain™
Test:	Han-test-2DEGREES
Result:	Frequency sweep 1
Interval and data points:	1	20
Interval data:	Point No.	Angular Frequency	Storage Modulus	Loss Modulus	Loss Factor	Shear Strain	Shear Stress	Torque	Status
		[rad/s]	[Pa]	[Pa]	[1]	[%]	[Pa]	[mN·m]
	1	0,1	33,776	0,0016888	0,000	0,1	0,033912	0,00015606	ME-,MV-,WMa,taD,TruStrain™
	2	0,1	6,859	3,0814	0,449	0,181	0,013578	6,2483E-05	ME-,WMa,TruStrain™
	3	0,1	0,6499	0,054266	0,083	0,232	0,0015154	6,9737E-06	MV-,WMa,TruStrain™
	4	0,1	0,20748	0,41811	2,015	0,335	0,0015645	7,1996E-06	WMa,TruStrain™
	5	0,1	0,70085	0,64808	0,925	0,503	0,0047984	2,2082E-05	WMa,TruStrain™
	6	0,1	0,80883	0,64919	0,803	0,734	0,0076145	3,5042E-05	WMa,TruStrain™
	7	0,1	1,2502	0,92734	0,742	1,06	0,016429	7,5604E-05	WMa,TruStrain™
	8	0,1	1,4927	1,0256	0,687	1,51	0,027302	0,00012564	WMa,TruStrain™
	9	0,1	1,7405	1,2671	0,728	2,18	0,046981	0,00021621	WMa,TruStrain™
	10	0,1	1,7036	1,3609	0,799	3,07	0,066988	0,00030828	WMa,TruStrain™
	11	0,1	1,6125	1,5266	0,947	4,43	0,098368	0,00045268	WMa,TruStrain™
	12	0,1	1,3497	1,6439	1,218	6,28	0,13366	0,00061509	WMa,TruStrain™
	13	0,1	1,0621	1,6073	1,513	9,09	0,17515	0,00080602	WMa,TruStrain™
	14	0,1	0,76296	1,5973	2,094	12,9	0,22846	0,0010514	WMa,TruStrain™
	15	0,1	0,56083	1,4343	2,557	18,8	0,28892	0,0013296	WMa,TruStrain™
	16	0,1	0,36337	1,2785	3,518	26,8	0,35566	0,0016367	WMa,TruStrain™
	17	0,1	0,27363	1,1183	4,087	38,5	0,44355	0,0020412	WMa,TruStrain™
	18	0,1	0,194	0,93834	4,837	55,8	0,53489	0,0024615	WMa,TruStrain™
	19	0,1	0,15218	0,80279	5,275	80,5	0,65754	0,0030259	WMa,TruStrain™
	20	0,1	0,11032	0,65312	5,920	116	0,76829	0,0035356	WMa,TruStrain™
