# Supplementary material for: Thermodynamically controlled multiphase separation of heterogeneous liquid crystal colloids
Source: Nat Commun. 2023 Aug 29;14:5277. doi: 10.1038/s41467-023-41054-7 (PMC10465492; doi:10.1038/s41467-023-41054-7)
Supplement: Supplementary file 11 — Source Data [file 41467_2023_41054_MOESM11_ESM.zip › Source data/Supplementary Figure 24_Rheology/Viscoelastic properties/50 degrees/N3.csv]

Project:	Han Tao-Frequency Sweep
Test:	Han-test 9
Result:	Frequency sweep 1
Interval and data points:	1	20
Interval data:	Point No.	Angular Frequency	Storage Modulus	Loss Modulus	Loss Factor	Shear Strain	Shear Stress	Torque	Status
		[rad/s]	[Pa]	[Pa]	[1]	[%]	[Pa]	[mN·m]
	1	0,1	3,5968	27,563	7,663	0,101	0,027958	0,00012866	ME-,WMa,TruStrain™
	2	0,1	7,7358	3,0457	0,394	0,181	0,015036	6,9196E-05	WMa,TruStrain™
	3	0,1	4,6422	0,00023211	0,000	0,233	0,010808	4,9739E-05	ME-,MV-,WMa,taD,TruStrain™
	4	0,1	2,9564E-05	0,59128	20000,000	0,336	0,0019855	9,1371E-06	ME-,WMa,taD,TruStrain™
	5	0,1	0,1009	0,12685	1,257	0,503	0,00081546	3,7527E-06	ME-,WMa,TruStrain™
	6	0,1	6,0394E-07	0,012079	20000,000	0,734	8,8716E-05	4,0827E-07	M- ,ME-,MV-,WMa,taD,TruStrain™
	7	0,1	0,037661	0,10617	2,819	1,06	0,0011895	5,4742E-06	ME-,WMa,TruStrain™
	8	0,1	0,01754	0,040292	2,297	1,51	0,00066279	3,0501E-06	WMa,TruStrain™
	9	0,1	0,018283	0,039763	2,175	2,18	0,00095555	4,3974E-06	ME-,WMa,TruStrain™
	10	0,1	0,0038565	0,019014	4,930	3,07	0,00059654	2,7453E-06	WMa,TruStrain™
	11	0,1	0,005681	0,028169	4,958	4,43	0,0012744	5,8647E-06	ME-,WMa,TruStrain™
	12	0,1	8,9842E-07	0,017968	20000,000	6,29	0,0011305	5,2027E-06	ME-,WMa,TruStrain™
	13	0,1	0,0056954	0,024136	4,238	9,1	0,002258	1,0391E-05	ME-,WMa,TruStrain™
	14	0,1	4,7302E-07	0,0094604	20000,000	12,9	0,0012231	5,6286E-06	ME-,WMa,taD,TruStrain™
	15	0,1	0,0016391	0,019612	11,965	18,8	0,0036992	1,7024E-05	ME-,WMa,TruStrain™
	16	0,1	2,86E-07	0,00572	20000,000	26,8	0,0015338	7,0584E-06	ME-,MV-,WMa,taD,TruStrain™
	17	0,1	8,4249E-07	0,01685	20000,000	38,6	0,0065052	2,9937E-05	ME-,WMa,TruStrain™
	18	0,1	0,0041485	0,0056816	1,370	55,9	0,003935	1,8108E-05	WMa,TruStrain™
	19	0,1	0,0039046	0,012968	3,321	80,6	0,010919	5,025E-05	WMa,TruStrain™
	20	0,1	0,0045135	0,0064086	1,420	116	0,0091063	4,1907E-05	WMa,TruStrain™
Test:	Han-test 8
Result:	Frequency sweep 1
Interval and data points:	1	20
Interval data:	Point No.	Angular Frequency	Storage Modulus	Loss Modulus	Loss Factor	Shear Strain	Shear Stress	Torque	Status
		[rad/s]	[Pa]	[Pa]	[1]	[%]	[Pa]	[mN·m]
	1	0,1	0,0046874	93,748	20000,000	0,1	0,09379	0,00043162	ME-,MV-,WMa,taD,TruStrain™
	2	0,1	26,392	0,0013196	0,000	0,179	0,047217	0,00021729	ME-,MV-,WMa,taD,TruStrain™
	3	0,1	17,853	6,8094	0,381	0,232	0,044285	0,00020379	ME-,WMa,TruStrain™
	4	0,1	2,0728	0,38562	0,186	0,335	0,0070684	3,2528E-05	MV-,WMa,TruStrain™
	5	0,1	0,41176	0,01321	0,032	0,502	0,0020693	9,5229E-06	MV-,WMa,TruStrain™
	6	0,1	0,0001028	0,068017	661,670	0,734	0,00049922	2,2974E-06	ME-,WMa,taD,TruStrain™
	7	0,1	0,073672	0,079504	1,079	1,06	0,0011441	5,265E-06	ME-,WMa,TruStrain™
	8	0,1	1,9578E-06	0,039156	20000,000	1,51	0,00059045	2,7172E-06	ME-,WMa,taD,TruStrain™
	9	0,1	0,01175	0,032593	2,774	2,18	0,00075629	3,4804E-06	ME-,WMa,TruStrain™
	10	0,1	1,2665E-06	0,025329	20000,000	3,07	0,0007787	3,5835E-06	ME-,WMa,taD,TruStrain™
	11	0,1	0,00077303	0,031326	40,524	4,43	0,0013895	6,3944E-06	ME-,WMa,TruStrain™
	12	0,1	1,1349E-06	0,022699	20000,000	6,29	0,001428	6,5717E-06	ME-,WMa,taD,TruStrain™
	13	0,1	1,2154E-06	0,024309	20000,000	9,1	0,0022132	1,0185E-05	ME-,WMa,taD,TruStrain™
	14	0,1	8,8991E-07	0,017798	20000,000	12,9	0,002301	1,0589E-05	ME-,WMa,taD,TruStrain™
	15	0,1	6,4367E-07	0,012873	20000,000	18,8	0,0024198	1,1136E-05	ME-,MV-,WMa,taD,TruStrain™
	16	0,1	7,1042E-07	0,014208	20000,000	26,8	0,0038101	1,7534E-05	ME-,WMa,taD,TruStrain™
	17	0,1	4,2384E-07	0,0084768	20000,000	38,6	0,0032728	1,5061E-05	ME-,MV-,WMa,taD,TruStrain™
	18	0,1	5,0904E-07	0,010181	20000,000	55,9	0,005695	2,6208E-05	ME-,WMa,taD,TruStrain™
	19	0,1	3,2573E-07	0,0065146	20000,000	80,6	0,0052528	2,4173E-05	ME-,WMa,taD,TruStrain™
	20	0,1	0,00020349	0,0079033	38,839	116	0,0091862	4,2274E-05	WMa,TruStrain™
