# Supplementary material for: Thermodynamically controlled multiphase separation of heterogeneous liquid crystal colloids
Source: Nat Commun. 2023 Aug 29;14:5277. doi: 10.1038/s41467-023-41054-7 (PMC10465492; doi:10.1038/s41467-023-41054-7)
Supplement: Supplementary file 11 — Source Data [file 41467_2023_41054_MOESM11_ESM.zip › Source data/Supplementary Figure 24_Rheology/Viscoelastic properties/50 degrees/N1.csv]

Project:	Han Tao-Frequency Sweep
Test:	Han-test 4
Result:	Frequency sweep 1
Interval and data points:	1	20
Interval data:	Point No.	Angular Frequency	Storage Modulus	Loss Modulus	Loss Factor	Shear Strain	Shear Stress	Torque	Status
		[rad/s]	[Pa]	[Pa]	[1]	[%]	[Pa]	[mN·m]
	1	0,1	41,851	0,0020926	0,000	0,1	0,042018	0,00019336	ME-,MV-,WMa,taD,TruStrain™
	2	0,1	8,5108	3,4695	0,408	0,181	0,016601	7,6395E-05	ME-,WMa,TruStrain™
	3	0,1	0,29154	0,26549	0,911	0,232	0,00091601	4,2154E-06	MV-,WMa,TruStrain™
	4	0,1	5,3684E-07	0,010737	20000,000	0,335	3,5976E-05	1,6556E-07	M- ,ME-,MV-,WMa,taD,TruStrain™
	5	0,1	0,14913	0,23589	1,582	0,503	0,0014026	6,4548E-06	WMa,TruStrain™
	6	0,1	0,10857	0,10147	0,935	0,734	0,001091	5,0206E-06	WMa,TruStrain™
	7	0,1	0,13974	0,18537	1,327	1,06	0,0024506	1,1278E-05	WMa,TruStrain™
	8	0,1	0,11326	0,14276	1,260	1,51	0,0027477	1,2645E-05	WMa,TruStrain™
	9	0,1	0,13146	0,1869	1,422	2,18	0,0049878	2,2954E-05	WMa,TruStrain™
	10	0,1	0,1307	0,18804	1,439	3,07	0,0070397	3,2396E-05	WMa,TruStrain™
	11	0,1	0,13784	0,21808	1,582	4,43	0,011439	5,2641E-05	WMa,TruStrain™
	12	0,1	0,15205	0,22905	1,506	6,29	0,017293	7,9582E-05	WMa,TruStrain™
	13	0,1	0,14554	0,24859	1,708	9,1	0,02622	0,00012066	WMa,TruStrain™
	14	0,1	0,15202	0,27161	1,787	12,9	0,040228	0,00018513	WMa,TruStrain™
	15	0,1	0,13783	0,27862	2,021	18,8	0,058406	0,00026878	WMa,TruStrain™
	16	0,1	0,14222	0,28703	2,018	26,8	0,085856	0,00039511	WMa,TruStrain™
	17	0,1	0,13258	0,27501	2,074	38,6	0,11781	0,00054217	WMa,TruStrain™
	18	0,1	0,12049	0,26456	2,196	55,9	0,16253	0,00074793	WMa,TruStrain™
	19	0,1	0,10824	0,24711	2,283	80,6	0,2174	0,0010005	WMa,TruStrain™
	20	0,1	0,092062	0,23629	2,567	116	0,29445	0,0013551	WMa,TruStrain™
