# Supplementary material for: Thermodynamically controlled multiphase separation of heterogeneous liquid crystal colloids
Source: Nat Commun. 2023 Aug 29;14:5277. doi: 10.1038/s41467-023-41054-7 (PMC10465492; doi:10.1038/s41467-023-41054-7)
Supplement: Supplementary file 11 — Source Data [file 41467_2023_41054_MOESM11_ESM.zip › Source data/Supplementary Figure 24_Rheology/Viscoelastic properties/50 degrees/I2.csv]

Project:	Han Tao-Frequency Sweep
Test:	Han-test 10
Result:	Frequency sweep 1
Interval and data points:	1	20
Interval data:	Point No.	Angular Frequency	Storage Modulus	Loss Modulus	Loss Factor	Shear Strain	Shear Stress	Torque	Status
		[rad/s]	[Pa]	[Pa]	[1]	[%]	[Pa]	[mN·m]
	1	0,1	2,8875	0,00014438	0,000	0,1	0,0029	1,3345E-05	ME-,MV-,WMa,taD,TruStrain™
	2	0,1	0,64635	0,29783	0,461	0,18	0,0012839	5,9085E-06	ME-,WMa,TruStrain™
	3	0,1	0,29798	0,11161	0,375	0,233	0,0007406	3,4082E-06	WMa,TruStrain™
	4	0,1	0,18825	0,11886	0,631	0,336	0,00074757	3,4403E-06	WMa,TruStrain™
	5	0,1	0,15779	0,13148	0,833	0,503	0,0010329	4,7534E-06	WMa,TruStrain™
	6	0,1	0,12244	0,12122	0,990	0,734	0,0012653	5,8227E-06	WMa,TruStrain™
	7	0,1	0,1294	0,15608	1,206	1,06	0,0021407	9,8514E-06	WMa,TruStrain™
	8	0,1	0,12131	0,16023	1,321	1,51	0,003031	1,3949E-05	WMa,TruStrain™
	9	0,1	0,16106	0,18192	1,129	2,18	0,0053045	2,4411E-05	WMa,TruStrain™
	10	0,1	0,18202	0,21512	1,182	3,07	0,0086633	3,9868E-05	WMa,TruStrain™
	11	0,1	0,21086	0,25401	1,205	4,43	0,014638	6,7364E-05	WMa,TruStrain™
	12	0,1	0,22908	0,30056	1,312	6,29	0,023772	0,0001094	WMa,TruStrain™
	13	0,1	0,23125	0,33835	1,463	9,1	0,037303	0,00017167	WMa,TruStrain™
	14	0,1	0,25196	0,40794	1,619	12,9	0,061966	0,00028516	WMa,TruStrain™
	15	0,1	0,23094	0,39729	1,720	18,8	0,086338	0,00039732	WMa,TruStrain™
	16	0,1	0,21092	0,42114	1,997	26,8	0,12621	0,0005808	WMa,TruStrain™
	17	0,1	0,18631	0,39414	2,116	38,6	0,16819	0,00077399	WMa,TruStrain™
	18	0,1	0,15207	0,37459	2,463	55,9	0,226	0,00104	WMa,TruStrain™
	19	0,1	0,12046	0,31593	2,623	80,6	0,27241	0,0012536	WMa,TruStrain™
	20	0,1	0,079605	0,25692	3,227	116	0,31232	0,0014373	WMa,TruStrain™
