# Supplementary material for: Thermodynamically controlled multiphase separation of heterogeneous liquid crystal colloids
Source: Nat Commun. 2023 Aug 29;14:5277. doi: 10.1038/s41467-023-41054-7 (PMC10465492; doi:10.1038/s41467-023-41054-7)
Supplement: Supplementary file 11 — Source Data [file 41467_2023_41054_MOESM11_ESM.zip › Source data/Supplementary Figure 24_Rheology/Viscoelastic properties/50 degrees/I4.csv]

Project:	Han Tao-Frequency Sweep
Test:	Han-test 5
Result:	Frequency sweep 1
Interval and data points:	1	20
Interval data:	Point No.	Angular Frequency	Storage Modulus	Loss Modulus	Loss Factor	Shear Strain	Shear Stress	Torque	Status
		[rad/s]	[Pa]	[Pa]	[1]	[%]	[Pa]	[mN·m]
	1	0,1	20,589	0,0010294	0,000	0,1	0,020674	9,5139E-05	ME-,MV-,WMa,taD,TruStrain™
	2	0,1	3,4979	1,5756	0,450	0,18	0,0069238	3,1863E-05	ME-,WMa,TruStrain™
	3	0,1	0,82279	0,17824	0,217	0,232	0,0019571	9,0065E-06	MV-,WMa,TruStrain™
	4	0,1	8,1858E-06	0,16372	20000,000	0,335	0,00054909	2,5269E-06	ME-,MV-,WMa,taD,TruStrain™
	5	0,1	0,25228	0,12223	0,485	0,503	0,0014093	6,4853E-06	ME-,WMa,TruStrain™
	6	0,1	1,2005E-06	0,024011	20000,000	0,734	0,00017629	8,1129E-07	ME-,MV-,WMa,taD,TruStrain™
	7	0,1	0,099338	0,044925	0,452	1,06	0,001151	5,2968E-06	ME-,WMa,TruStrain™
	8	0,1	0,0080796	0,017109	2,118	1,51	0,00028531	1,313E-06	WMa,TruStrain™
	9	0,1	0,048265	0,032357	0,670	2,18	0,0012685	5,8377E-06	WMa,TruStrain™
	10	0,1	0,0026779	0,017479	6,527	3,07	0,0005436	2,5016E-06	WMa,TruStrain™
	11	0,1	0,02685	0,034717	1,293	4,43	0,001946	8,9554E-06	ME-,WMa,TruStrain™
	12	0,1	0,0062152	0,0073785	1,187	6,29	0,0006069	2,7929E-06	WMa,TruStrain™
	13	0,1	1,1519E-06	0,023038	20000,000	9,1	0,0020974	9,652E-06	ME-,WMa,TruStrain™
	14	0,1	0,0029984	0,010866	3,624	12,9	0,0014572	6,706E-06	WMa,TruStrain™
	15	0,1	4,633E-07	0,009266	20000,000	18,8	0,0017416	8,0148E-06	ME-,MV-,WMa,taD,TruStrain™
	16	0,1	0,00017583	0,0090055	51,217	26,8	0,0024152	1,1114E-05	ME-,WMa,TruStrain™
	17	0,1	2,3889E-07	0,0047779	20000,000	38,6	0,0018446	8,4886E-06	ME-,MV-,WMa,taD,TruStrain™
	18	0,1	0,0027171	0,006326	2,328	55,9	0,003851	1,7722E-05	ME-,WMa,TruStrain™
	19	0,1	0,0025514	0,0064768	2,539	80,6	0,0056124	2,5828E-05	WMa,TruStrain™
	20	0,1	0,0045666	0,0059224	1,297	116	0,008689	3,9986E-05	WMa,TruStrain™
Test:	Han-test 6
Result:	Frequency sweep 1
Interval and data points:	1	20
Interval data:	Point No.	Angular Frequency	Storage Modulus	Loss Modulus	Loss Factor	Shear Strain	Shear Stress	Torque	Status
		[rad/s]	[Pa]	[Pa]	[1]	[%]	[Pa]	[mN·m]
	1	0,1	4,8197	19,625	4,072	0,1	0,020261	9,324E-05	MV-,WMa,TruStrain™
	2	0,1	8,8769	0,00044384	0,000	0,18	0,01597	7,3493E-05	ME-,MV-,WMa,taD,TruStrain™
	3	0,1	4,5962	2,0042	0,436	0,233	0,011681	5,3757E-05	ME-,WMa,TruStrain™
	4	0,1	0,65837	0,21099	0,320	0,336	0,0023246	1,0698E-05	MV-,WMa,TruStrain™
	5	0,1	0,07447	0,062321	0,837	0,503	0,00048845	2,2478E-06	WMa,TruStrain™
	6	0,1	0,10617	0,031215	0,294	0,734	0,00081271	3,74E-06	WMa,TruStrain™
	7	0,1	0,029351	0,062688	2,136	1,06	0,00073093	3,3637E-06	WMa,TruStrain™
	8	0,1	0,056575	0,046935	0,830	1,51	0,0011088	5,1025E-06	ME-,WMa,TruStrain™
	9	0,1	0,0093129	0,031499	3,382	2,18	0,00071719	3,3005E-06	WMa,TruStrain™
	10	0,1	0,030868	0,040039	1,297	3,07	0,0015545	7,1539E-06	ME-,WMa,TruStrain™
	11	0,1	0,01367	0,014436	1,056	4,43	0,00088176	4,0578E-06	WMa,TruStrain™
	12	0,1	0,014225	0,026592	1,869	6,29	0,0018975	8,7323E-06	WMa,TruStrain™
	13	0,1	0,0075644	0,013174	1,742	9,11	0,0013832	6,3652E-06	WMa,TruStrain™
	14	0,1	0,0038959	0,01667	4,279	12,9	0,0022134	1,0186E-05	ME-,WMa,TruStrain™
	15	0,1	0,0049808	0,011272	2,263	18,8	0,0023165	1,066E-05	WMa,TruStrain™
	16	0,1	0,0030259	0,0094168	3,112	26,8	0,0026523	1,2206E-05	ME-,WMa,TruStrain™
	17	0,1	0,0061999	0,009117	1,471	38,6	0,0042569	1,959E-05	WMa,TruStrain™
	18	0,1	0,0071164	0,0075978	1,068	55,9	0,0058228	2,6796E-05	WMa,TruStrain™
	19	0,1	0,0095911	0,0097751	1,019	80,6	0,011042	5,0813E-05	WMa,TruStrain™
	20	0,1	0,0067995	0,0087213	1,283	116	0,012849	5,9131E-05	WMa,TruStrain™
