# Supplementary material for: Thermodynamically controlled multiphase separation of heterogeneous liquid crystal colloids
Source: Nat Commun. 2023 Aug 29;14:5277. doi: 10.1038/s41467-023-41054-7 (PMC10465492; doi:10.1038/s41467-023-41054-7)
Supplement: Supplementary file 11 — Source Data [file 41467_2023_41054_MOESM11_ESM.zip › Source data/Supplementary Figure 24_Rheology/Viscoelastic properties/PEG-dextran/PEG-rich.csv]

Project:	Han Tao-Frequency Sweep
Test:	Han-test-peg-dextran
Result:	Frequency sweep 1
Interval and data points:	1	20
Interval data:	Point No.	Angular Frequency	Storage Modulus	Loss Modulus	Loss Factor	Shear Strain	Shear Stress	Torque	Status
		[rad/s]	[Pa]	[Pa]	[1]	[%]	[Pa]	[mN·m]
	1	0,1	0,31315	1,2148	3,879	0,1	0,0012599	5,798E-06	ME-,WMa,TruStrain™
	2	0,1	0,63014	0,1311	0,208	0,18	0,0011612	5,3438E-06	WMa,TruStrain™
	3	0,1	3,6439E-06	0,072879	20000,000	0,233	0,00016967	7,8079E-07	ME-,MV-,WMa,taD,TruStrain™
	4	0,1	0,21524	0,17699	0,822	0,336	0,00093596	4,3072E-06	ME-,WMa,TruStrain™
	5	0,1	0,089494	0,091188	1,019	0,503	0,0006426	2,9572E-06	WMa,TruStrain™
	6	0,1	0,05436	0,044886	0,826	0,734	0,0005177	2,3824E-06	WMa,TruStrain™
	7	0,1	0,02043	0,062641	3,066	1,06	0,00069569	3,2015E-06	ME-,WMa,TruStrain™
	8	0,1	0,053308	0,059468	1,116	1,51	0,0012044	5,5427E-06	WMa,TruStrain™
	9	0,1	0,037806	0,032871	0,869	2,18	0,0010938	5,0334E-06	WMa,TruStrain™
	10	0,1	0,028391	0,032841	1,157	3,07	0,0013348	6,1425E-06	WMa,TruStrain™
	11	0,1	0,023427	0,023406	0,999	4,43	0,0014685	6,7581E-06	WMa,TruStrain™
	12	0,1	0,0039688	0,024422	6,154	6,29	0,0015567	7,164E-06	ME-,WMa,TruStrain™
	13	0,1	0,0057428	0,02491	4,338	9,1	0,0023274	1,0711E-05	ME-,WMa,TruStrain™
	14	0,1	0,001106	0,010088	9,121	12,9	0,001312	6,0378E-06	ME-,WMa,TruStrain™
	15	0,1	0,010598	0,016127	1,522	18,8	0,0036272	1,6692E-05	WMa,TruStrain™
	16	0,1	5,1E-08	0,00102	20000,000	26,8	0,00027348	1,2586E-06	ME-,MV-,WMa,TruStrain™
	17	0,1	0,0044277	0,013582	3,067	38,6	0,0055145	2,5378E-05	WMa,TruStrain™
	18	0,1	0,0069349	0,0012008	0,173	55,9	0,0039362	1,8114E-05	MV-,WMa,TruStrain™
	19	0,1	0,0044685	0,0070773	1,584	80,6	0,0067471	3,105E-05	WMa,TruStrain™
	20	0,1	0,0050256	0,0004824	0,096	116	0,0058642	2,6987E-05	MV-,WMa,TruStrain™
