# Supplementary material for: Thermodynamically controlled multiphase separation of heterogeneous liquid crystal colloids
Source: Nat Commun. 2023 Aug 29;14:5277. doi: 10.1038/s41467-023-41054-7 (PMC10465492; doi:10.1038/s41467-023-41054-7)
Supplement: Supplementary file 11 — Source Data [file 41467_2023_41054_MOESM11_ESM.zip › Source data/Figure 4e and f_Small angle X-ray scattering data/CNC-PEG-dxtran-(6 w%-3.75wt%-3.5wt%)/3.5-6wt%/N1-3.5-6wt%-21de.txt]

# Q(A^-1) IQ2(a.u. A-2)
1.008599999999999948e-02 1.204950832880400053e-03
1.069699999999999991e-02 1.361014899988699902e-03
1.130800000000000034e-02 1.547672215337600118e-03
1.191900000000000077e-02 1.746375062373000308e-03
1.253100000000000047e-02 1.973251036310400084e-03
1.314199999999999917e-02 2.202321888029599647e-03
1.375299999999999960e-02 2.433634258298499834e-03
1.436400000000000003e-02 2.651971276886400455e-03
1.497599999999999973e-02 2.798752451788799785e-03
1.558700000000000016e-02 2.884721075021500110e-03
1.619800000000000059e-02 2.930075090670000455e-03
1.680900000000000102e-02 3.035043076653900097e-03
1.742099999999999899e-02 3.059586247893299627e-03
1.803199999999999942e-02 3.029304405747199752e-03
1.864299999999999985e-02 2.964942452984299735e-03
1.925400000000000028e-02 2.838817328747400386e-03
1.986600000000000171e-02 2.716328100079440453e-03
2.047699999999999868e-02 2.611208285320469353e-03
2.108799999999999911e-02 2.507928999475199632e-03
2.169899999999999954e-02 2.426823425476169749e-03
2.231100000000000097e-02 2.325347793501030252e-03
2.292200000000000140e-02 2.255215262687320331e-03
2.353299999999999836e-02 2.178823558752699362e-03
2.414399999999999880e-02 2.141671554754559503e-03
2.475600000000000023e-02 2.103646485915360281e-03
2.536700000000000066e-02 2.086055099647089912e-03
2.597800000000000109e-02 2.057131277353000179e-03
2.658900000000000152e-02 2.042676778743720330e-03
2.720099999999999948e-02 2.024920799824769715e-03
2.781199999999999992e-02 2.030905412259519875e-03
2.842300000000000035e-02 2.042820788685139645e-03
2.903400000000000078e-02 2.057739622453800144e-03
2.964599999999999874e-02 2.045869238584799559e-03
3.025699999999999917e-02 2.073411113496179733e-03
3.086799999999999961e-02 2.081941031440000256e-03
3.147900000000000004e-02 2.098060943006070048e-03
3.209100000000000147e-02 2.095667498543759937e-03
3.270200000000000190e-02 2.089958383049160366e-03
3.331300000000000233e-02 2.124516827053600423e-03
3.392400000000000276e-02 2.112132570292800469e-03
3.453599999999999726e-02 2.107622904796799517e-03
3.514699999999999769e-02 2.131554887561679882e-03
3.575799999999999812e-02 2.102177513981120030e-03
3.636899999999999855e-02 2.110400942958719911e-03
3.698099999999999998e-02 2.092460400160830233e-03
3.759200000000000041e-02 2.085624050679039856e-03
3.820300000000000085e-02 2.072869522850610217e-03
3.881400000000000128e-02 2.047399774495920182e-03
3.942600000000000271e-02 2.038048440362640219e-03
4.003700000000000314e-02 2.016397165292480292e-03
4.064799999999999663e-02 2.018301563132159516e-03
4.125899999999999707e-02 1.995799500015209716e-03
4.187099999999999850e-02 1.974695014990349943e-03
4.248199999999999893e-02 1.972848069383839956e-03
4.309299999999999936e-02 1.934963788125019721e-03
4.370399999999999979e-02 1.923524495688960171e-03
4.431600000000000122e-02 1.899094968936288234e-03
4.492700000000000166e-02 1.891344548509515033e-03
4.553800000000000209e-02 1.884039683413984154e-03
4.614900000000000252e-02 1.850880366322668006e-03
4.676099999999999701e-02 1.846722703289606533e-03
4.737199999999999744e-02 1.832173727940191723e-03
4.798299999999999788e-02 1.815286160884026960e-03
4.859399999999999831e-02 1.817773720091783902e-03
4.920499999999999874e-02 1.798971307403724991e-03
4.981700000000000017e-02 1.776228774480569225e-03
5.042800000000000060e-02 1.758859405179968340e-03
5.103900000000000103e-02 1.748438809679511100e-03
5.165000000000000147e-02 1.744455755420000215e-03
5.226200000000000290e-02 1.745565347963891996e-03
5.287300000000000333e-02 1.717608025736503232e-03
5.348399999999999682e-02 1.708482218240303533e-03
5.409499999999999725e-02 1.709494175445724776e-03
5.470699999999999869e-02 1.681973015714604116e-03
5.531799999999999912e-02 1.685015310443855946e-03
5.592899999999999955e-02 1.651965475641633098e-03
5.653999999999999998e-02 1.639416363486000073e-03
5.715200000000000141e-02 1.643030133280768334e-03
5.776300000000000184e-02 1.625914392682038150e-03
5.837400000000000228e-02 1.603999861482347964e-03
5.898500000000000271e-02 1.605271595822074966e-03
5.959699999999999720e-02 1.583244338231021894e-03
6.020799999999999763e-02 1.577097545039103871e-03
6.081899999999999806e-02 1.553348479426622936e-03
6.142999999999999849e-02 1.554024706269000085e-03
6.204199999999999993e-02 1.547590182455255928e-03
6.265300000000000036e-02 1.535537349632620178e-03
6.326400000000000079e-02 1.509916407819264072e-03
6.387500000000000122e-02 1.497594215249999994e-03
6.448700000000000265e-02 1.500646079472664138e-03
6.509800000000000308e-02 1.481635918547312240e-03
6.570900000000000352e-02 1.465504461385020102e-03
6.632000000000000395e-02 1.451950004691200148e-03
6.693200000000000538e-02 1.437154033671824392e-03
6.754300000000000581e-02 1.432504098813396293e-03
6.815400000000000624e-02 1.423970592952392361e-03
6.876500000000000667e-02 1.406061439278975291e-03
6.937699999999999423e-02 1.393445865522402981e-03
6.998799999999999466e-02 1.398891656644383813e-03
7.059899999999999509e-02 1.374772150785824598e-03
7.120999999999999552e-02 1.345751552634899930e-03
7.182199999999999696e-02 1.361791724577579793e-03
7.243299999999999739e-02 1.358381539096989790e-03
7.304399999999999782e-02 1.352199678367968028e-03
7.365499999999999825e-02 1.338920842547074814e-03
7.426699999999999968e-02 1.328815289665880158e-03
7.487800000000000011e-02 1.324732165931984205e-03
7.548900000000000055e-02 1.309974571368117090e-03
7.610000000000000098e-02 1.297792787370000015e-03
7.671200000000000241e-02 1.291457168239295954e-03
7.732300000000000284e-02 1.282940845276819885e-03
7.793400000000000327e-02 1.275660966010680160e-03
7.854500000000000370e-02 1.276888221932349996e-03
7.915700000000000514e-02 1.257238919721850043e-03
7.976800000000000557e-02 1.246785068143680189e-03
8.037900000000000600e-02 1.235579645855763072e-03
8.099000000000000643e-02 1.237053171199300290e-03
8.160199999999999398e-02 1.216964761422231972e-03
8.221299999999999442e-02 1.208478117667723898e-03
8.282399999999999485e-02 1.186062009350399892e-03
8.343499999999999528e-02 1.185192140854699708e-03
8.404699999999999671e-02 1.188048784178873888e-03
8.465799999999999714e-02 1.187546582003908002e-03
8.526899999999999757e-02 1.178320772228381996e-03
8.587999999999999801e-02 1.172087124273599916e-03
8.649199999999999944e-02 1.143974038506880052e-03
8.710299999999999987e-02 1.157538308155130159e-03
8.771400000000000030e-02 1.129095664291980029e-03
8.832500000000000073e-02 1.114010840638750147e-03
8.893700000000000216e-02 1.127556379660888059e-03
8.954800000000000260e-02 1.083674638086864128e-03
9.015900000000000303e-02 1.071087202741526989e-03
9.077000000000000346e-02 1.088817580927900139e-03
9.138200000000000489e-02 1.068134189978840048e-03
9.199300000000000532e-02 1.040151937942590142e-03
9.260400000000000575e-02 1.059348766802112145e-03
9.321500000000000619e-02 1.038574432865575206e-03
9.382699999999999374e-02 1.040935344550888899e-03
9.443799999999999417e-02 1.031392996215223928e-03
9.504899999999999460e-02 1.003522387190678789e-03
9.565999999999999504e-02 9.932133943527997159e-04
9.627199999999999647e-02 9.916337379041280028e-04
9.688299999999999690e-02 9.848216284055689908e-04
9.749399999999999733e-02 9.745938764112239191e-04
9.810499999999999776e-02 9.631713222358499532e-04
9.871699999999999919e-02 9.637870072113178263e-04
9.932799999999999963e-02 9.472366527643648684e-04
9.993900000000000006e-02 9.455813343604656642e-04
1.005500000000000005e-01 9.261967237830001209e-04
1.011620000000000019e-01 9.228621996285052290e-04
1.017730000000000024e-01 9.188540723959420873e-04
1.023840000000000028e-01 9.079906204620287729e-04
1.029950000000000032e-01 9.047972561093524119e-04
1.036070000000000046e-01 8.885698078241872867e-04
1.042180000000000051e-01 8.878981204431046293e-04
1.048290000000000055e-01 9.002528242850503038e-04
1.054400000000000059e-01 8.681028433843202170e-04
1.060519999999999935e-01 8.764661699080047736e-04
1.066629999999999939e-01 8.654457775347162507e-04
1.072739999999999944e-01 8.609816257419528572e-04
1.078849999999999948e-01 8.366749837751899250e-04
1.084969999999999962e-01 8.310807758349044502e-04
1.091079999999999967e-01 8.266285361968319853e-04
1.097189999999999971e-01 8.246436115205259612e-04
1.103299999999999975e-01 8.031589850346700392e-04
1.109419999999999989e-01 8.089196698677535635e-04
1.115529999999999994e-01 7.975729168255133762e-04
1.121639999999999998e-01 8.013467895761950972e-04
1.127750000000000002e-01 7.747215601514999706e-04
1.133870000000000017e-01 7.657629388628241999e-04
1.139980000000000021e-01 7.749216898497191539e-04
1.146090000000000025e-01 7.617247100920710541e-04
1.152200000000000030e-01 7.507644683168000635e-04
1.158320000000000044e-01 7.496751096055552033e-04
1.164430000000000048e-01 7.343051247057436537e-04
1.170540000000000053e-01 7.275159215228520345e-04
1.176650000000000057e-01 7.403337086169801181e-04
1.182769999999999933e-01 7.207014248962574166e-04
1.188879999999999937e-01 7.191094175821246973e-04
1.194989999999999941e-01 7.129252652216247141e-04
1.201099999999999945e-01 7.196745513793899622e-04
1.207219999999999960e-01 6.927292095317298583e-04
1.213329999999999964e-01 6.961375199416985210e-04
1.219439999999999968e-01 6.972657409852991333e-04
1.225549999999999973e-01 6.866689219013450644e-04
1.231669999999999987e-01 6.704369385003994134e-04
1.237779999999999991e-01 7.010534143912867857e-04
1.243889999999999996e-01 6.741839741789367032e-04
1.250000000000000000e-01 6.791093750000000255e-04
1.256120000000000014e-01 6.643879061114800174e-04
1.262230000000000019e-01 6.513978327530294682e-04
1.268340000000000023e-01 6.598220129856071769e-04
1.274450000000000027e-01 6.623743010875249998e-04
1.280570000000000042e-01 6.644514011751812216e-04
1.286680000000000046e-01 6.484125756826065231e-04
1.292790000000000050e-01 6.465814886807352228e-04
1.298900000000000055e-01 6.426911368313501004e-04
1.305020000000000069e-01 6.457063928368563747e-04
1.311130000000000073e-01 6.224912153061359574e-04
1.317240000000000077e-01 6.409607182663104585e-04
1.323350000000000082e-01 6.303590635732075030e-04
1.329470000000000096e-01 6.400542578863934818e-04
1.335580000000000100e-01 6.264150283413336866e-04
1.341690000000000105e-01 6.267663790287859599e-04
1.347800000000000109e-01 6.125474806128400687e-04
1.353920000000000123e-01 6.300692480202753527e-04
1.360030000000000128e-01 6.153983170274346512e-04
1.366140000000000132e-01 6.184821827054450168e-04
1.372250000000000136e-01 6.023941129937501185e-04
1.378369999999999873e-01 5.904502207435249807e-04
1.384479999999999877e-01 5.990393580520190185e-04
1.390589999999999882e-01 5.901099343609363980e-04
1.396699999999999886e-01 5.901277019338998630e-04
1.402819999999999900e-01 5.890349789363202426e-04
1.408929999999999905e-01 5.993325140927182118e-04
1.415039999999999909e-01 5.627691655888895699e-04
1.421149999999999913e-01 5.894903997546874913e-04
1.427269999999999928e-01 5.818954787512320426e-04
1.433379999999999932e-01 5.747785311670220061e-04
1.439489999999999936e-01 5.767798640502951003e-04
1.445599999999999941e-01 5.629832613433600119e-04
1.451709999999999945e-01 5.865024385531817557e-04
1.457829999999999959e-01 5.740413460388167025e-04
1.463939999999999964e-01 5.750999094770891567e-04
1.470049999999999968e-01 5.711495954317324193e-04
1.476159999999999972e-01 5.698865138247679154e-04
1.482279999999999986e-01 5.613179177412400784e-04
1.488389999999999991e-01 5.617946493621836079e-04
1.494499999999999995e-01 5.501408358774999893e-04
1.500609999999999999e-01 5.542407576546008480e-04
1.506730000000000014e-01 5.433331424144641295e-04
1.512840000000000018e-01 5.648931985273919140e-04
1.518950000000000022e-01 5.618561750590050615e-04
1.525060000000000027e-01 5.481603851364696012e-04
1.531180000000000041e-01 5.380866487655316509e-04
1.537290000000000045e-01 5.500725242447160801e-04
1.543400000000000050e-01 5.462427273942800686e-04
1.549510000000000054e-01 5.352483468742529494e-04
1.555630000000000068e-01 5.532544814205812280e-04
1.561740000000000073e-01 5.315796697299372126e-04
1.567850000000000077e-01 5.367992973134375631e-04
1.573960000000000081e-01 5.424083683160753127e-04
1.580080000000000096e-01 5.245167947909633397e-04
1.586190000000000100e-01 5.268199391667468525e-04
1.592300000000000104e-01 5.375393145114800830e-04
1.598410000000000108e-01 5.358601083801098819e-04
1.604530000000000123e-01 5.171354100036203031e-04
1.610640000000000127e-01 5.347941158426689021e-04
1.616750000000000131e-01 5.188735888201875856e-04
1.622860000000000136e-01 5.038877889419700849e-04
1.628979999999999873e-01 5.314475550119503481e-04
1.635089999999999877e-01 5.119896415783823469e-04
1.641199999999999881e-01 5.142205391329599754e-04
1.647309999999999885e-01 5.186778560676817435e-04
1.653429999999999900e-01 5.211200865744729845e-04
1.659539999999999904e-01 5.313543224200342968e-04
1.665649999999999908e-01 5.237326832300149421e-04
1.671759999999999913e-01 5.151676630156031087e-04
1.677879999999999927e-01 5.110720897789039312e-04
1.683989999999999931e-01 5.035059245783950850e-04
1.690099999999999936e-01 5.130591131661499079e-04
1.696209999999999940e-01 5.203488045460336487e-04
1.702329999999999954e-01 5.010052856179474838e-04
1.708439999999999959e-01 5.172960355781614991e-04
1.714549999999999963e-01 5.060456273134574705e-04
1.720659999999999967e-01 5.114884542290915612e-04
1.726779999999999982e-01 5.092951192702252017e-04
1.732889999999999986e-01 5.039269586031572745e-04
1.738999999999999990e-01 5.111248349359999573e-04
1.745109999999999995e-01 5.080351147165219775e-04
1.751230000000000009e-01 4.809611318050811910e-04
1.757340000000000013e-01 4.868184115740815379e-04
1.763450000000000017e-01 5.142572238405225668e-04
1.769560000000000022e-01 4.938221210385008260e-04
1.775680000000000036e-01 4.912435482419200009e-04
1.781790000000000040e-01 4.925219881176576796e-04
1.787900000000000045e-01 4.792642004513000061e-04
1.794010000000000049e-01 5.020429916330387734e-04
1.800130000000000063e-01 5.023017068316521557e-04
1.806240000000000068e-01 4.728508632610559830e-04
1.812350000000000072e-01 4.869766525858500715e-04
1.818460000000000076e-01 4.758050670752092537e-04
1.824580000000000091e-01 4.844727971549628136e-04
1.830690000000000095e-01 4.994395383340503652e-04
1.836800000000000099e-01 4.853935321088000891e-04
1.842910000000000104e-01 4.749647809919807506e-04
1.849030000000000118e-01 4.899916215459062738e-04
1.855140000000000122e-01 4.634418130877556905e-04
1.861250000000000127e-01 4.736220808703126028e-04
1.867360000000000131e-01 4.774201997320449151e-04
1.873479999999999868e-01 4.780907088768943298e-04
1.879589999999999872e-01 4.797445292551393817e-04
1.885699999999999876e-01 4.703306402278099266e-04
1.891809999999999881e-01 4.765007474319539298e-04
1.897929999999999895e-01 4.704932920822134466e-04
1.904039999999999899e-01 4.726972739801375183e-04
1.910149999999999904e-01 4.748820912244198751e-04
1.916259999999999908e-01 4.764010606100611269e-04
1.922379999999999922e-01 4.718065172930836011e-04
1.928489999999999926e-01 4.783509758081420254e-04
1.934599999999999931e-01 4.623516229605999944e-04
1.940709999999999935e-01 4.807903199895813100e-04
1.946829999999999949e-01 4.748485730214364983e-04
1.952939999999999954e-01 4.645764373622723940e-04
1.959049999999999958e-01 4.636769358524399733e-04
1.965159999999999962e-01 4.649363057716351662e-04
1.971279999999999977e-01 4.629714680469760235e-04
1.977389999999999981e-01 4.696386532853310289e-04
1.983499999999999985e-01 4.687803414042499982e-04
1.989609999999999990e-01 4.626157064221664652e-04
1.995730000000000004e-01 4.535570912714874869e-04
2.001840000000000008e-01 4.770165006048959441e-04
2.007950000000000013e-01 4.726835462714925056e-04
2.014060000000000017e-01 4.543129076878327298e-04
2.020180000000000031e-01 4.667626026968204169e-04
2.026290000000000036e-01 4.589438314207698101e-04
2.032400000000000040e-01 4.546275738851200177e-04
2.038510000000000044e-01 4.536709146733773341e-04
2.044630000000000059e-01 4.664949548559972452e-04
2.050740000000000063e-01 4.623985235086199583e-04
2.056850000000000067e-01 4.672013750974425691e-04
2.062960000000000071e-01 4.578095995611967993e-04
2.069080000000000086e-01 4.673882241657200082e-04
2.075190000000000090e-01 4.622504289649740435e-04
2.081300000000000094e-01 4.592844541919400420e-04
2.087410000000000099e-01 4.734403136076055897e-04
2.093530000000000113e-01 4.641457064693100903e-04
2.099640000000000117e-01 4.608677575565136176e-04
2.105750000000000122e-01 4.616339302707500028e-04
2.111860000000000126e-01 4.697445138723700241e-04
2.117979999999999863e-01 4.481757166654835606e-04
2.124089999999999867e-01 4.649096251607363331e-04
2.130199999999999871e-01 4.803800442105199344e-04
2.136309999999999876e-01 4.518068116428597099e-04
2.142429999999999890e-01 4.569456846672962703e-04
2.148539999999999894e-01 4.699408490451431825e-04
2.154649999999999899e-01 4.583886280074447699e-04
2.160759999999999903e-01 4.513788127391905099e-04
2.166879999999999917e-01 4.777678751820031841e-04
2.172989999999999922e-01 4.649007958674095976e-04
2.179099999999999926e-01 4.431553970746979730e-04
2.185209999999999930e-01 4.376480401823322963e-04
2.191329999999999945e-01 4.538680719573732320e-04
2.197439999999999949e-01 4.469126780663192858e-04
2.203549999999999953e-01 4.602236559505934314e-04
2.209659999999999958e-01 4.543330041125533581e-04
2.215779999999999972e-01 4.661059671815632154e-04
2.221889999999999976e-01 4.462576501458417649e-04
2.227999999999999980e-01 4.477215728960000536e-04
2.234109999999999985e-01 4.587230963851965013e-04
2.240229999999999999e-01 4.619192636523235859e-04
2.246340000000000003e-01 4.675053239112092734e-04
2.252450000000000008e-01 4.426990652727414875e-04
2.258560000000000012e-01 4.512952522433740779e-04
2.264680000000000026e-01 4.345514036448974889e-04
2.270790000000000031e-01 4.482426057678424720e-04
2.276900000000000035e-01 4.588776837513739381e-04
2.283010000000000039e-01 4.407745918006766655e-04
2.289130000000000054e-01 4.519568744629308258e-04
2.295240000000000058e-01 4.517329050738821505e-04
2.301350000000000062e-01 4.401999418389100356e-04
2.307460000000000067e-01 4.503406786639795891e-04
2.313580000000000081e-01 4.458684525727370251e-04
2.319690000000000085e-01 4.481835282451866894e-04
2.325800000000000090e-01 4.668584438712760601e-04
2.331910000000000094e-01 4.468918038390534675e-04
2.338030000000000108e-01 4.328539993677822922e-04
2.344140000000000112e-01 4.395350957576267753e-04
2.350250000000000117e-01 4.584506686323375430e-04
2.356360000000000121e-01 4.412962262293088165e-04
2.362480000000000135e-01 4.714455897198374938e-04
2.368589999999999862e-01 4.360979994650595790e-04
2.374699999999999867e-01 4.473041707388449224e-04
2.380809999999999871e-01 4.422129795990207028e-04
2.386919999999999875e-01 4.372602154134839505e-04
2.393039999999999889e-01 4.404548142769132120e-04
2.399149999999999894e-01 4.609254975767162620e-04
2.405259999999999898e-01 4.514615075795338031e-04
2.411369999999999902e-01 4.402627359225942064e-04
2.417489999999999917e-01 4.394256605279889282e-04
2.423599999999999921e-01 4.362768906692159878e-04
2.429709999999999925e-01 4.429436288205702171e-04
2.435819999999999930e-01 4.431432326889473837e-04
2.441939999999999944e-01 4.428939770652700302e-04
2.448049999999999948e-01 4.655778093890989883e-04
2.454159999999999953e-01 4.516742330305996444e-04
2.460269999999999957e-01 4.458575007281194197e-04
2.466389999999999971e-01 4.502719875998948480e-04
2.472499999999999976e-01 4.451495916818750342e-04
2.478609999999999980e-01 4.419006537316933522e-04
2.484719999999999984e-01 4.650643804109587062e-04
2.490839999999999999e-01 4.452522957705557101e-04
2.496950000000000003e-01 4.550545067837767654e-04
2.503059999999999730e-01 4.462253573705736356e-04
2.509170000000000011e-01 4.279610829457063787e-04
2.515290000000000026e-01 4.455668281892970315e-04
2.521399999999999753e-01 4.472433530112239312e-04
2.527510000000000034e-01 4.570667419494747362e-04
2.533619999999999761e-01 4.516917080612276470e-04
2.539739999999999776e-01 4.617090548910276300e-04
2.545850000000000057e-01 4.444496547648259894e-04
2.551959999999999784e-01 4.384201868365436528e-04
2.558070000000000066e-01 4.552120665020310732e-04
2.564190000000000080e-01 4.445490543673839422e-04
2.570299999999999807e-01 4.378300579189879117e-04
2.576410000000000089e-01 4.586767669500123800e-04
2.582519999999999816e-01 4.540147196158396078e-04
2.588639999999999830e-01 4.410146572882099061e-04
2.594750000000000112e-01 4.451342827946875398e-04
2.600859999999999839e-01 4.357740983577715723e-04
2.606970000000000121e-01 4.345773753882630191e-04
2.613090000000000135e-01 4.719979479938036702e-04
2.619199999999999862e-01 4.238017371115519348e-04
2.625310000000000143e-01 4.390178812895605760e-04
2.631419999999999870e-01 4.461448542809899587e-04
2.637539999999999885e-01 4.482197191526641491e-04
2.643650000000000166e-01 4.417478723563220372e-04
2.649759999999999893e-01 4.340916373979545142e-04
2.655870000000000175e-01 4.618748206114491571e-04
2.661990000000000189e-01 4.583496993638642774e-04
2.668099999999999916e-01 4.550053589038039457e-04
2.674210000000000198e-01 4.499045308559047472e-04
2.680319999999999925e-01 4.596921410892595137e-04
2.686439999999999939e-01 4.277852965076399719e-04
2.692550000000000221e-01 4.536012821800181039e-04
2.698659999999999948e-01 4.386227769544990044e-04
2.704770000000000230e-01 4.557607040783900865e-04
2.710890000000000244e-01 4.505228825488537345e-04
2.716999999999999971e-01 4.421804872198999755e-04
2.723110000000000253e-01 4.412105372243356406e-04
2.729219999999999979e-01 4.406512212864122286e-04
2.735339999999999994e-01 4.513066425646355116e-04
2.741450000000000276e-01 4.422148503511001542e-04
2.747560000000000002e-01 4.617390874433486420e-04
2.753669999999999729e-01 4.352703984801135147e-04
2.759789999999999743e-01 4.502489470753090624e-04
2.765900000000000025e-01 4.430163595445709974e-04
2.772009999999999752e-01 4.260984286482011611e-04
2.778120000000000034e-01 4.424230361036721919e-04
2.784240000000000048e-01 4.632086765349216180e-04
2.790349999999999775e-01 4.206345124952522076e-04
2.796460000000000057e-01 4.421120125774465558e-04
2.802569999999999784e-01 4.324058500759781062e-04
2.808689999999999798e-01 4.482902449856081945e-04
2.814800000000000080e-01 4.522457393437760253e-04
2.820909999999999807e-01 4.434900376217919640e-04
2.827020000000000088e-01 4.268357866131710591e-04
2.833140000000000103e-01 4.508611505264099590e-04
2.839249999999999829e-01 4.340677193921499660e-04
2.845360000000000111e-01 4.392427540602124444e-04
2.851469999999999838e-01 4.084393664436057354e-04
2.857589999999999852e-01 4.381909991436189460e-04
2.863700000000000134e-01 4.566381635678870869e-04
2.869809999999999861e-01 4.287158837771290931e-04
2.875920000000000143e-01 4.334687744108083789e-04
2.882040000000000157e-01 4.461434962744839378e-04
2.888149999999999884e-01 4.537577124452394132e-04
2.894260000000000166e-01 4.485769907662643416e-04
2.900369999999999893e-01 4.343140577604648572e-04
2.906489999999999907e-01 4.451008733723608459e-04
2.912600000000000189e-01 4.404955659085040345e-04
2.918709999999999916e-01 4.510510630503219097e-04
2.924820000000000197e-01 4.384739995498977000e-04
2.930940000000000212e-01 4.571704145411233946e-04
2.937049999999999939e-01 4.671466303911849883e-04
2.943160000000000220e-01 4.400366932512443739e-04
2.949269999999999947e-01 4.362987781522041338e-04
2.955389999999999961e-01 4.561215636817505061e-04
2.961500000000000243e-01 4.533725389492500378e-04
2.967609999999999970e-01 4.231562081400265345e-04
2.973720000000000252e-01 4.383197397114451483e-04
2.979840000000000266e-01 4.309470613182874083e-04
2.985949999999999993e-01 4.262975856852130709e-04
2.992060000000000275e-01 4.685205837752842370e-04
2.998170000000000002e-01 4.497091524151134757e-04
3.004290000000000016e-01 4.328194133585305955e-04
3.010399999999999743e-01 4.499906864274558845e-04
3.016510000000000025e-01 4.512004152500965863e-04
3.022619999999999751e-01 4.339737449284992435e-04
3.028739999999999766e-01 4.666633046477859214e-04
3.034850000000000048e-01 4.531999732997782793e-04
3.040959999999999774e-01 4.499525772198911247e-04
3.047070000000000056e-01 4.425168735390359225e-04
3.053190000000000071e-01 4.413206647349262116e-04
3.059299999999999797e-01 4.034230420533109506e-04
3.065410000000000079e-01 3.889864459516208651e-04
3.071519999999999806e-01 4.399910268083020884e-04
3.077639999999999820e-01 4.288786041691123045e-04
3.083750000000000102e-01 4.314609172867187427e-04
3.089859999999999829e-01 4.454023724213889367e-04
3.095970000000000111e-01 4.519983955610490356e-04
3.102090000000000125e-01 4.369854572090787342e-04
3.108199999999999852e-01 4.565725439809520045e-04
3.114310000000000134e-01 4.418782544557279591e-04
3.120419999999999860e-01 4.463012249637821624e-04
3.126539999999999875e-01 4.516019966893625951e-04
3.132650000000000157e-01 4.452549974840633003e-04
3.138759999999999883e-01 4.614727761132565503e-04
3.144870000000000165e-01 4.455093336934190539e-04
3.150990000000000180e-01 4.406224984498679120e-04
3.157099999999999906e-01 4.179380348717099802e-04
3.163210000000000188e-01 4.184786524934751718e-04
3.169319999999999915e-01 4.408811297409657558e-04
3.175439999999999929e-01 4.378008862058053704e-04
3.181550000000000211e-01 4.543568904609773590e-04
3.187659999999999938e-01 4.412389185916543405e-04
3.193770000000000220e-01 4.362917350881717572e-04
3.199890000000000234e-01 4.563193464272426387e-04
3.205999999999999961e-01 4.322411247951999822e-04
3.212110000000000243e-01 4.677537876081491698e-04
3.218219999999999970e-01 4.214839575660126510e-04
3.224339999999999984e-01 4.787579646435978129e-04
3.230450000000000266e-01 4.377768942412738756e-04
3.236559999999999993e-01 4.501863320175301573e-04
3.242670000000000274e-01 4.276329260773799302e-04
3.248789999999999734e-01 4.437316934418137336e-04
3.254900000000000015e-01 4.307322858123670143e-04
3.261009999999999742e-01 4.303952920488632577e-04
3.267120000000000024e-01 4.509358245387129873e-04
3.273240000000000038e-01 4.320750145059835175e-04
3.279349999999999765e-01 4.121641079423771703e-04
3.285460000000000047e-01 4.629911776773118276e-04
3.291569999999999774e-01 4.573084183497510202e-04
3.297689999999999788e-01 4.451637108029214522e-04
3.303800000000000070e-01 4.520169824587240382e-04
3.309909999999999797e-01 4.506831499111345124e-04
3.316020000000000079e-01 4.249267858218896054e-04
3.322140000000000093e-01 4.257131114268749238e-04
3.328249999999999820e-01 4.545936446129062282e-04
3.334360000000000102e-01 4.427381563118303162e-04
3.340469999999999828e-01 4.375174502677576008e-04
3.346580000000000110e-01 4.327065366383407935e-04
3.352700000000000125e-01 4.404414476737990389e-04
3.358809999999999851e-01 4.047185403188945899e-04
3.364920000000000133e-01 4.183676087631768049e-04
3.371029999999999860e-01 4.327556062929415782e-04
3.377149999999999874e-01 4.246738884739241840e-04
3.383260000000000156e-01 4.230458461094001939e-04
3.389369999999999883e-01 4.568135200617285232e-04
3.395480000000000165e-01 4.108472036057470543e-04
3.401600000000000179e-01 4.327290230671360072e-04
3.407709999999999906e-01 4.440081024201410751e-04
3.413820000000000188e-01 4.252116060513079260e-04
3.419929999999999914e-01 4.338052262661024235e-04
3.426049999999999929e-01 4.544143880316042338e-04
3.432160000000000211e-01 4.315689727558810664e-04
3.438269999999999937e-01 4.725062796778572408e-04
3.444380000000000219e-01 4.212735851545349646e-04
3.450500000000000234e-01 4.306715572032000674e-04
3.456609999999999960e-01 4.143965850048350824e-04
3.462720000000000242e-01 4.121278587727258166e-04
3.468829999999999969e-01 4.252541432609655003e-04
3.474949999999999983e-01 4.503849078159952450e-04
3.481060000000000265e-01 4.418190593739455179e-04
3.487169999999999992e-01 4.348664411688729246e-04
3.493280000000000274e-01 4.338253754847309690e-04
3.499399999999999733e-01 4.191663988425839643e-04
3.505510000000000015e-01 4.490807558596744686e-04
3.511619999999999742e-01 4.457260973469476901e-04
3.517730000000000024e-01 4.404515480898167656e-04
3.523850000000000038e-01 4.512985788292932948e-04
3.529959999999999765e-01 4.655859924367433222e-04
3.536070000000000046e-01 4.617900108702468229e-04
3.542179999999999773e-01 4.165064928874094075e-04
3.548299999999999788e-01 4.292796226875729123e-04
3.554410000000000069e-01 4.345443884115339798e-04
3.560519999999999796e-01 4.612560512809017830e-04
3.566630000000000078e-01 4.411934089270956789e-04
3.572750000000000092e-01 4.490617131657750265e-04
3.578859999999999819e-01 4.266923898773843917e-04
3.584970000000000101e-01 4.307685270544058627e-04
3.591079999999999828e-01 4.557021377354334053e-04
3.597199999999999842e-01 4.051518118095359601e-04
3.603310000000000124e-01 4.675676606135951898e-04
3.609419999999999851e-01 4.326700098885803681e-04
3.615530000000000133e-01 4.190901532196540332e-04
3.621650000000000147e-01 4.594604492096860185e-04
3.627759999999999874e-01 5.102065287420696864e-04
3.633870000000000156e-01 4.173615447604545102e-04
3.639979999999999882e-01 4.628696894779739846e-04
3.646099999999999897e-01 4.462824271042210161e-04
3.652210000000000178e-01 4.476046714767437204e-04
3.658319999999999905e-01 4.658996214021887987e-04
3.664430000000000187e-01 4.409032166059790605e-04
3.670550000000000201e-01 4.740318260511601207e-04
3.676659999999999928e-01 4.519469759174770383e-04
3.682770000000000210e-01 4.295377824632049240e-04
3.688879999999999937e-01 4.354521017243654399e-04
3.694999999999999951e-01 4.238526999149999880e-04
3.701110000000000233e-01 4.690940108017413695e-04
3.707219999999999960e-01 4.580729413755976059e-04
3.713330000000000242e-01 4.487640311850950216e-04
3.719450000000000256e-01 4.547793671205733524e-04
3.725559999999999983e-01 4.398035855571177173e-04
3.731670000000000265e-01 4.162234698138255547e-04
3.737779999999999991e-01 4.242573366055227388e-04
3.743900000000000006e-01 4.237218706434159820e-04
3.750009999999999732e-01 4.520710047857145922e-04
3.756120000000000014e-01 4.417027272911189109e-04
3.762229999999999741e-01 4.130798520980562380e-04
3.768349999999999755e-01 4.312027003884014598e-04
3.774460000000000037e-01 4.702828330702034593e-04
3.780569999999999764e-01 4.115271268085406837e-04
3.786680000000000046e-01 3.941274233527976181e-04
3.792800000000000060e-01 4.353749452039680284e-04
3.798909999999999787e-01 4.187867852228798122e-04
3.805020000000000069e-01 4.269107720195945916e-04
3.811129999999999796e-01 4.553163105034980650e-04
3.817249999999999810e-01 4.392460366830250144e-04
3.823360000000000092e-01 4.690664670640537449e-04
3.829469999999999819e-01 4.275534242206394152e-04
3.835580000000000100e-01 4.351212953473282017e-04
3.841700000000000115e-01 4.294474563812200434e-04
3.847809999999999842e-01 4.315622498936207965e-04
3.853920000000000123e-01 4.378932237999513528e-04
3.860029999999999850e-01 4.217054638507924404e-04
3.866149999999999864e-01 4.356501324741672066e-04
3.872260000000000146e-01 5.169423501527653422e-04
3.878369999999999873e-01 4.763046567556669252e-04
3.884480000000000155e-01 3.838341579777740896e-04
3.890600000000000169e-01 4.003311948779360264e-04
3.896709999999999896e-01 4.266057986479719058e-04
3.902820000000000178e-01 4.913737851016573236e-04
3.908929999999999905e-01 4.480430486815791327e-04
3.915049999999999919e-01 4.411671219832062640e-04
3.921160000000000201e-01 4.686943119122739723e-04
3.927269999999999928e-01 4.281950633336015764e-04
3.933380000000000210e-01 4.418360222802376891e-04
3.939500000000000224e-01 4.316312389069750150e-04
3.945609999999999951e-01 3.959088086654294239e-04
3.951720000000000232e-01 4.396132613972059578e-04
3.957829999999999959e-01 4.303313333402698803e-04
3.963949999999999974e-01 4.554116830491383217e-04
3.970060000000000255e-01 4.656856272207656388e-04
3.976169999999999982e-01 3.806208514581937443e-04
3.982280000000000264e-01 5.142167851089197821e-04
3.988399999999999723e-01 5.237314923199839784e-04
3.994510000000000005e-01 4.152673400621865606e-04
4.000619999999999732e-01 4.547393364257264810e-04
4.006730000000000014e-01 4.309360483058440072e-04
4.012850000000000028e-01 3.923551863957615033e-04
4.018959999999999755e-01 4.634310863981707784e-04
4.025070000000000037e-01 4.895561734091147992e-04
4.031179999999999763e-01 4.715414606693091944e-04
4.037299999999999778e-01 4.277097834078579745e-04
4.043410000000000060e-01 4.404791880218701769e-04
4.049519999999999786e-01 4.633755857944127344e-04
4.055630000000000068e-01 4.449812568360538359e-04
4.061750000000000083e-01 4.996907113809188070e-04
4.067859999999999809e-01 4.671222629861242963e-04
4.073970000000000091e-01 4.563707567837551249e-04
4.080079999999999818e-01 4.910481048620645664e-04
4.086199999999999832e-01 4.411839656130759832e-04
4.092310000000000114e-01 3.983424943231610063e-04
4.098419999999999841e-01 4.278694856981474920e-04
4.104530000000000123e-01 4.349972090029421870e-04
4.110650000000000137e-01 4.735694391033272855e-04
4.116759999999999864e-01 4.994236775229255994e-04
4.122870000000000146e-01 4.189341137314373919e-04
4.128979999999999873e-01 4.906210377350311413e-04
4.135099999999999887e-01 5.133682583066319924e-04
4.141210000000000169e-01 5.081672578936527376e-04
4.147319999999999895e-01 4.862720804822667883e-04
4.153430000000000177e-01 5.083898533377559674e-04
4.159550000000000192e-01 5.508616883320557791e-04
4.165659999999999918e-01 3.726532020291571006e-04
4.171770000000000200e-01 4.478885381476614344e-04
4.177879999999999927e-01 4.345412726966057875e-04
4.183999999999999941e-01 4.620548150207999180e-04
4.190110000000000223e-01 4.087713603402183234e-04
4.196219999999999950e-01 3.678630115981086071e-04
4.202330000000000232e-01 4.564700552554359675e-04
4.208450000000000246e-01 4.962530336672086630e-04
4.214559999999999973e-01 4.376168827859225341e-04
4.220670000000000255e-01 5.149883045959750393e-04
4.226779999999999982e-01 4.812493169561076812e-04
4.232899999999999996e-01 4.700676851148319563e-04
4.239009999999999723e-01 3.862786258930755849e-04
4.245120000000000005e-01 4.141902647170253083e-04
4.251229999999999731e-01 4.687474293011795559e-04
4.257349999999999746e-01 4.252276808910679471e-04
4.263460000000000027e-01 4.455350462888532800e-04
4.269569999999999754e-01 5.269267724403253967e-04
4.275680000000000036e-01 4.560725547003315864e-04
4.281800000000000050e-01 4.737181817247399992e-04
4.287909999999999777e-01 4.061009005284750908e-04
4.294020000000000059e-01 4.688145093336022729e-04
4.300129999999999786e-01 4.568008812658941797e-04
4.306240000000000068e-01 4.784071377168486422e-04
4.312360000000000082e-01 5.118914277666404642e-04
4.318469999999999809e-01 5.214162412730511493e-04
4.324580000000000091e-01 4.474676052109817026e-04
4.330689999999999817e-01 4.841008561138932138e-04
4.336809999999999832e-01 4.730681131434528227e-04
4.342920000000000114e-01 3.944976026031950462e-04
4.349029999999999840e-01 4.266123412955817357e-04
4.355140000000000122e-01 4.729634133982617132e-04
4.361260000000000137e-01 4.008493984042762006e-04
4.367369999999999863e-01 4.195823857541511651e-04
4.373480000000000145e-01 5.263687457203597431e-04
4.379589999999999872e-01 4.240646604704093048e-04
4.385709999999999886e-01 4.586512831424257078e-04
4.391820000000000168e-01 4.131063733929094721e-04
4.397929999999999895e-01 4.661254925931190320e-04
4.404040000000000177e-01 3.782097031575357344e-04
4.410160000000000191e-01 3.859249815428454286e-04
4.416269999999999918e-01 4.170459734520832670e-04
4.422380000000000200e-01 5.539411568502926970e-04
4.428489999999999926e-01 4.932396263163550329e-04
4.434609999999999941e-01 4.465603780865607915e-04
4.440720000000000223e-01 4.939464126776833570e-04
4.446829999999999949e-01 4.613125984240830911e-04
4.452940000000000231e-01 4.596266953711836286e-04
4.459060000000000246e-01 5.133448728463847928e-04
4.465169999999999972e-01 4.277921916709299141e-04
4.471280000000000254e-01 4.284399483558796887e-04
4.477389999999999981e-01 4.870744555819088873e-04
4.483509999999999995e-01 5.743584395258652126e-04
4.489620000000000277e-01 4.593225376442895127e-04
4.495730000000000004e-01 4.145336111803091315e-04
4.501839999999999731e-01 3.387029139255013830e-04
4.507959999999999745e-01 4.336692140772162654e-04
4.514070000000000027e-01 4.197361662005856639e-04
4.520179999999999754e-01 4.811640253094038406e-04
4.526290000000000036e-01 4.224932220663030311e-04
4.532410000000000050e-01 4.736026087385414502e-04
4.538519999999999777e-01 4.170180652021641000e-04
4.544630000000000059e-01 4.557416367268517037e-04
4.550739999999999785e-01 4.732702080397575405e-04
4.556859999999999800e-01 3.971778692028870975e-04
4.562970000000000081e-01 4.652946505881069275e-04
4.569079999999999808e-01 3.438107722137523099e-04
4.575190000000000090e-01 3.484882678580536507e-04
4.581310000000000104e-01 6.036285206911676336e-04
4.587419999999999831e-01 3.773706843439904117e-04
4.593530000000000113e-01 3.459619807955303396e-04
4.599639999999999840e-01 5.152690237275949240e-04
4.605759999999999854e-01 4.899254229892608010e-04
4.611870000000000136e-01 4.488533661627498402e-04
4.617979999999999863e-01 4.528072895668051076e-04
4.624090000000000145e-01 4.682019393187400978e-04
4.630210000000000159e-01 5.622165497158073105e-04
4.636319999999999886e-01 3.922169682278015641e-04
4.642430000000000168e-01 4.871390785283937343e-04
4.648539999999999894e-01 4.074924477040601524e-04
4.654659999999999909e-01 4.986635938002211173e-04
4.660770000000000191e-01 4.938412676011900851e-04
4.666879999999999917e-01 4.781247334862028919e-04
4.672990000000000199e-01 2.869534884653461354e-04
4.679110000000000213e-01 4.900812504708448696e-04
4.685219999999999940e-01 3.729062590567743473e-04
4.691330000000000222e-01 5.183218000470470304e-04
4.697439999999999949e-01 5.982341817591603538e-04
4.703559999999999963e-01 5.896791472581343601e-04
4.709670000000000245e-01 3.685371739203735443e-04
4.715779999999999972e-01 6.390745501545924559e-04
4.721890000000000254e-01 3.706594686145420442e-04
4.728010000000000268e-01 4.303338955447731326e-04
4.734119999999999995e-01 4.893860775201983428e-04
4.740230000000000277e-01 6.557063922423920360e-04
4.746340000000000003e-01 4.244339494448017979e-04
4.752460000000000018e-01 6.703352496858570441e-04
4.758569999999999744e-01 3.969445886414079555e-04
4.764680000000000026e-01 5.113233690581054161e-04
4.770789999999999753e-01 4.028278742544562341e-04
4.776909999999999767e-01 4.330177066150900128e-04
4.783020000000000049e-01 4.039693036256552790e-04
4.789129999999999776e-01 5.922358858203933662e-04
4.795240000000000058e-01 4.424614324108707320e-04
4.801360000000000072e-01 4.164949855571532496e-04
4.807469999999999799e-01 4.453175419877411782e-04
4.813580000000000081e-01 6.271341717022824950e-04
4.819689999999999808e-01 6.245134416849699999e-04
4.825809999999999822e-01 2.912662172021270924e-04
4.831920000000000104e-01 6.102089763669503930e-04
4.838029999999999831e-01 3.491997442833190196e-04
4.844140000000000112e-01 5.556464754786223214e-04
4.850260000000000127e-01 3.255298453626217212e-04
4.856369999999999854e-01 2.293151533421140809e-04
4.862480000000000135e-01 4.645445553583340301e-04
4.868589999999999862e-01 4.929145017401159300e-04
4.874709999999999877e-01 3.601869806607540690e-04
4.880820000000000158e-01 5.259295925313620416e-04
4.886929999999999885e-01 1.461144160923101879e-04
4.893040000000000167e-01 5.033053697633152425e-04
4.899160000000000181e-01 6.106914022378041656e-04
4.905269999999999908e-01 3.643611136082701473e-04
4.911380000000000190e-01 3.626159928009443706e-04
4.917489999999999917e-01 3.953636696542649578e-04
4.923609999999999931e-01 5.885796471301287707e-04
4.929720000000000213e-01 8.878324844717150983e-04
4.935829999999999940e-01 3.243441767489623189e-04
4.941940000000000222e-01 5.371348863566474587e-04
4.948060000000000236e-01 7.504546980605382011e-04
4.954169999999999963e-01 4.959811182588912256e-04
4.960280000000000244e-01 4.782918790037211476e-04
4.966389999999999971e-01 4.242187776484143279e-04
4.972509999999999986e-01 4.434508042245834851e-04
4.978620000000000267e-01 4.406249673477875676e-04
4.984729999999999994e-01 3.613104646204561986e-04
4.990840000000000276e-01 5.164774137826160221e-04
4.996959999999999735e-01 6.617745476519730973e-04
5.003069999999999462e-01 3.977079359103510283e-04
5.009179999999999744e-01 7.168249498939231149e-05
5.015290000000000026e-01 1.864068560979110036e-04
5.021409999999999485e-01 6.149427357923379148e-04
5.027519999999999767e-01 7.900935680289484890e-04
5.033630000000000049e-01 5.067891594275629507e-04
5.039740000000000331e-01 7.607502270231552991e-04
5.045859999999999790e-01 7.319493859978487777e-04
5.051970000000000072e-01 6.425902481788596911e-04
5.058080000000000354e-01 8.782458253235533602e-04
5.064189999999999525e-01 3.930124389470544149e-04
5.070310000000000095e-01 7.352937476624033788e-04
5.076420000000000377e-01 5.691648348142154101e-04
5.082529999999999548e-01 4.864651517131085459e-04
5.088639999999999830e-01 6.555519585961984170e-05
5.094760000000000399e-01 5.189576800696341910e-04
5.100869999999999571e-01 4.914783309455110667e-04
5.106979999999999853e-01 7.737679358669390323e-04
5.113090000000000135e-01 7.964596528830620789e-04
5.119209999999999594e-01 6.812592613825035632e-04
5.125319999999999876e-01 2.041732260850468274e-04
5.131430000000000158e-01 9.714086233417438838e-04
5.137540000000000440e-01 9.673860398835672442e-04
5.143659999999999899e-01 1.847231142197694173e-07
5.149770000000000181e-01 8.623763175519916311e-04
5.155880000000000463e-01 3.159374682468865984e-04
5.161989999999999634e-01 -3.449982428773186709e-06
