# Supplementary material for: Thermodynamically controlled multiphase separation of heterogeneous liquid crystal colloids
Source: Nat Commun. 2023 Aug 29;14:5277. doi: 10.1038/s41467-023-41054-7 (PMC10465492; doi:10.1038/s41467-023-41054-7)
Supplement: Supplementary file 11 — Source Data [file 41467_2023_41054_MOESM11_ESM.zip › Source data/Figure 4e and f_Small angle X-ray scattering data/CNC-PEG-dxtran-(6 w%-3.75wt%-3.5wt%)/3.5-6wt%/I1-3.5-6wt%-50de.txt]

# Q(A^-1) IQ2(a.u. A-2)
1.008599999999999948e-02 9.709635802449598620e-04
1.069699999999999991e-02 1.108943996826420057e-03
1.130800000000000034e-02 1.251316143513920296e-03
1.191900000000000077e-02 1.399326170229270349e-03
1.253100000000000047e-02 1.541125013196060090e-03
1.314199999999999917e-02 1.692031709640119761e-03
1.375299999999999960e-02 1.830206827535889877e-03
1.436400000000000003e-02 1.967165831947680337e-03
1.497599999999999973e-02 2.078609950310399742e-03
1.558700000000000016e-02 2.187803464299310253e-03
1.619800000000000059e-02 2.277833947294360083e-03
1.680900000000000102e-02 2.347430742343440367e-03
1.742099999999999899e-02 2.395641494870009557e-03
1.803199999999999942e-02 2.421238987095039857e-03
1.864299999999999985e-02 2.424734644032579874e-03
1.925400000000000028e-02 2.428237665781919803e-03
1.986600000000000171e-02 2.395948717978200505e-03
2.047699999999999868e-02 2.373121277278979896e-03
2.108799999999999911e-02 2.332595654328320067e-03
2.169899999999999954e-02 2.307901699461599974e-03
2.231100000000000097e-02 2.269252884051540121e-03
2.292200000000000140e-02 2.222197990288760257e-03
2.353299999999999836e-02 2.175506284239589559e-03
2.414399999999999880e-02 2.136477624076799694e-03
2.475600000000000023e-02 2.102089822693920061e-03
2.536700000000000066e-02 2.070006591503430107e-03
2.597800000000000109e-02 2.036305206256759908e-03
2.658900000000000152e-02 2.013719085979560029e-03
2.720099999999999948e-02 1.989065517152310055e-03
2.781199999999999992e-02 1.980403117769760028e-03
2.842300000000000035e-02 1.975355821444349860e-03
2.903400000000000078e-02 1.952039218422959872e-03
2.964599999999999874e-02 1.953656591230079880e-03
3.025699999999999917e-02 1.947055729013199687e-03
3.086799999999999961e-02 1.937796391057280184e-03
3.147900000000000004e-02 1.938273893144820161e-03
3.209100000000000147e-02 1.935466788911400235e-03
3.270200000000000190e-02 1.937801191056040193e-03
3.331300000000000233e-02 1.929244166748360443e-03
3.392400000000000276e-02 1.935409921410240338e-03
3.453599999999999726e-02 1.923643485388799737e-03
3.514699999999999769e-02 1.915498887147579861e-03
3.575799999999999812e-02 1.922657221195519725e-03
3.636899999999999855e-02 1.908437244615629859e-03
3.698099999999999998e-02 1.913428622362319887e-03
3.759200000000000041e-02 1.898620791137920101e-03
3.820300000000000085e-02 1.898448357683020201e-03
3.881400000000000128e-02 1.886261689787759868e-03
3.942600000000000271e-02 1.873343212285680107e-03
4.003700000000000314e-02 1.871537546375950500e-03
4.064799999999999663e-02 1.859205456975999851e-03
4.125899999999999707e-02 1.853214426430649419e-03
4.187099999999999850e-02 1.840594227760259955e-03
4.248199999999999893e-02 1.823705981808480120e-03
4.309299999999999936e-02 1.809719831689863894e-03
4.370399999999999979e-02 1.801375552206143900e-03
4.431600000000000122e-02 1.793853074748960261e-03
4.492700000000000166e-02 1.776091891223615131e-03
4.553800000000000209e-02 1.755820154782020267e-03
4.614900000000000252e-02 1.738028092701879345e-03
4.676099999999999701e-02 1.746513418805297618e-03
4.737199999999999744e-02 1.727744237360751955e-03
4.798299999999999788e-02 1.713003449645201766e-03
4.859399999999999831e-02 1.690552181675448020e-03
4.920499999999999874e-02 1.697862412907699854e-03
4.981700000000000017e-02 1.671509548178725128e-03
5.042800000000000060e-02 1.659530482012927825e-03
5.103900000000000103e-02 1.644338618061309343e-03
5.165000000000000147e-02 1.616015587935000107e-03
5.226200000000000290e-02 1.625747949424900113e-03
5.287300000000000333e-02 1.596163563264485019e-03
5.348399999999999682e-02 1.583940103650575797e-03
5.409499999999999725e-02 1.565612453755500051e-03
5.470699999999999869e-02 1.556374827155469895e-03
5.531799999999999912e-02 1.554848639672267796e-03
5.592899999999999955e-02 1.532980594068074874e-03
5.653999999999999998e-02 1.531122528764400099e-03
5.715200000000000141e-02 1.512036388605952127e-03
5.776300000000000184e-02 1.487997512756423059e-03
5.837400000000000228e-02 1.491796915293420144e-03
5.898500000000000271e-02 1.464515857839475237e-03
5.959699999999999720e-02 1.465399086102810687e-03
6.020799999999999763e-02 1.452930308237312040e-03
6.081899999999999806e-02 1.441236980811473958e-03
6.142999999999999849e-02 1.424437740402999947e-03
6.204199999999999993e-02 1.419084314484115976e-03
6.265300000000000036e-02 1.404668492074969072e-03
6.326400000000000079e-02 1.385828053908479867e-03
6.387500000000000122e-02 1.381876812093750084e-03
6.448700000000000265e-02 1.366511301906569130e-03
6.509800000000000308e-02 1.353702495752155937e-03
6.570900000000000352e-02 1.336224705970518161e-03
6.632000000000000395e-02 1.322071351961600239e-03
6.693200000000000538e-02 1.321254731596320205e-03
6.754300000000000581e-02 1.304009205604462129e-03
6.815400000000000624e-02 1.278648132989616349e-03
6.876500000000000667e-02 1.274894104162700324e-03
6.937699999999999423e-02 1.264809134106748695e-03
6.998799999999999466e-02 1.267974254155695892e-03
7.059899999999999509e-02 1.257039918487403915e-03
7.120999999999999552e-02 1.239339469496399766e-03
7.182199999999999696e-02 1.237969498562844009e-03
7.243299999999999739e-02 1.229075326851095714e-03
7.304399999999999782e-02 1.204952593386239904e-03
7.365499999999999825e-02 1.199138771708925045e-03
7.426699999999999968e-02 1.182017933969145129e-03
7.487800000000000011e-02 1.190636366051356018e-03
7.548900000000000055e-02 1.161822651400359072e-03
7.610000000000000098e-02 1.158386780249999991e-03
7.671200000000000241e-02 1.144786134191040292e-03
7.732300000000000284e-02 1.139006098752473996e-03
7.793400000000000327e-02 1.131677635723343962e-03
7.854500000000000370e-02 1.109625698750549977e-03
7.915700000000000514e-02 1.102967903312821081e-03
7.976800000000000557e-02 1.085109282609664086e-03
8.037900000000000600e-02 1.074292643041839090e-03
8.099000000000000643e-02 1.062140741452700064e-03
8.160199999999999398e-02 1.071301621334731910e-03
8.221299999999999442e-02 1.055143957074589859e-03
8.282399999999999485e-02 1.043178923215295952e-03
8.343499999999999528e-02 1.021696718656349813e-03
8.404699999999999671e-02 1.026207812312474781e-03
8.465799999999999714e-02 1.018162248436731880e-03
8.526899999999999757e-02 1.017367020362924812e-03
8.587999999999999801e-02 1.006126449524800178e-03
8.649199999999999944e-02 1.000244158819247860e-03
8.710299999999999987e-02 9.809600386132639668e-04
8.771400000000000030e-02 9.760747541553361139e-04
8.832500000000000073e-02 9.758341154087500158e-04
8.893700000000000216e-02 9.724849473186431481e-04
8.954800000000000260e-02 9.595750036381599235e-04
9.015900000000000303e-02 9.433699280864551269e-04
9.077000000000000346e-02 9.311111896290000939e-04
9.138200000000000489e-02 9.329618959190522174e-04
9.199300000000000532e-02 9.251013676364350799e-04
9.260400000000000575e-02 9.104008931290080448e-04
9.321500000000000619e-02 8.947708833418250608e-04
9.382699999999999374e-02 8.898055582677458566e-04
9.443799999999999417e-02 8.776579508971052001e-04
9.504899999999999460e-02 8.640470586190805670e-04
9.565999999999999504e-02 8.701209292793999012e-04
9.627199999999999647e-02 8.582240030628350211e-04
9.688299999999999690e-02 8.436683358112490342e-04
9.749399999999999733e-02 8.277746081431535449e-04
9.810499999999999776e-02 8.128506097709899385e-04
9.871699999999999919e-02 8.053062461797376101e-04
9.932799999999999963e-02 8.176233732898814969e-04
9.993900000000000006e-02 8.077786076414564557e-04
1.005500000000000005e-01 8.127348650070000168e-04
1.011620000000000019e-01 8.021131571245247857e-04
1.017730000000000024e-01 7.923528791275594521e-04
1.023840000000000028e-01 7.826358420534528480e-04
1.029950000000000032e-01 7.805567111765525021e-04
1.036070000000000046e-01 7.729827495504003375e-04
1.042180000000000051e-01 7.750363149780680394e-04
1.048290000000000055e-01 7.580019724460775564e-04
1.054400000000000059e-01 7.694553236121600163e-04
1.060519999999999935e-01 7.459489238187662439e-04
1.066629999999999939e-01 7.476597424088592342e-04
1.072739999999999944e-01 7.294853128187159036e-04
1.078849999999999948e-01 7.353815870326599075e-04
1.084969999999999962e-01 7.226302113248883998e-04
1.091079999999999967e-01 7.182911273765999610e-04
1.097189999999999971e-01 7.083058769214218729e-04
1.103299999999999975e-01 7.104528513231599509e-04
1.109419999999999989e-01 7.213953453696131174e-04
1.115529999999999994e-01 7.072351775280778102e-04
1.121639999999999998e-01 6.925961589505919133e-04
1.127750000000000002e-01 7.012294378399375281e-04
1.133870000000000017e-01 6.820085414936736916e-04
1.139980000000000021e-01 6.938762792231737255e-04
1.146090000000000025e-01 6.736175755731872543e-04
1.152200000000000030e-01 6.640333297547599189e-04
1.158320000000000044e-01 6.589208266571968103e-04
1.164430000000000048e-01 6.506774515655863603e-04
1.170540000000000053e-01 6.516403556977188802e-04
1.176650000000000057e-01 6.450991323820950843e-04
1.182769999999999933e-01 6.450003209890197179e-04
1.188879999999999937e-01 6.285562489473342680e-04
1.194989999999999941e-01 6.230083199516278907e-04
1.201099999999999945e-01 6.195364970696599135e-04
1.207219999999999960e-01 6.124858596620259875e-04
1.213329999999999964e-01 6.013504023521830995e-04
1.219439999999999968e-01 5.972299955495999086e-04
1.225549999999999973e-01 5.933408378724024622e-04
1.231669999999999987e-01 5.874928456713029556e-04
1.237779999999999991e-01 5.870238576764600117e-04
1.243889999999999996e-01 5.864820506708445140e-04
1.250000000000000000e-01 5.688718749999999548e-04
1.256120000000000014e-01 5.737364108438367449e-04
1.262230000000000019e-01 5.595197580830322962e-04
1.268340000000000023e-01 5.630482678917779005e-04
1.274450000000000027e-01 5.520522156733174545e-04
1.280570000000000042e-01 5.474441443545165252e-04
1.286680000000000046e-01 5.490781947931840145e-04
1.292790000000000050e-01 5.526942037179336398e-04
1.298900000000000055e-01 5.446952267897100467e-04
1.305020000000000069e-01 5.394071262966901141e-04
1.311130000000000073e-01 5.286854468074566856e-04
1.317240000000000077e-01 5.269701947548608703e-04
1.323350000000000082e-01 5.294184638035300114e-04
1.329470000000000096e-01 5.390457118839202342e-04
1.335580000000000100e-01 5.342188886645633100e-04
1.341690000000000105e-01 5.255323525898902230e-04
1.347800000000000109e-01 5.204312941412800363e-04
1.353920000000000123e-01 5.153575558696961174e-04
1.360030000000000128e-01 5.159890290686650191e-04
1.366140000000000132e-01 5.214997689122304655e-04
1.372250000000000136e-01 5.126149816239376203e-04
1.378369999999999873e-01 5.034745220784998549e-04
1.384479999999999877e-01 4.983832341527038743e-04
1.390589999999999882e-01 5.115729957404029603e-04
1.396699999999999886e-01 5.163671038121099479e-04
1.402819999999999900e-01 5.048224651012671099e-04
1.408929999999999905e-01 4.975255091517768015e-04
1.415039999999999909e-01 4.893554377654271183e-04
1.421149999999999913e-01 4.801395519125699861e-04
1.427269999999999928e-01 4.892746688328277090e-04
1.433379999999999932e-01 4.755773307583167626e-04
1.439489999999999936e-01 4.877818178390000924e-04
1.445599999999999941e-01 4.886358925926399506e-04
1.451709999999999945e-01 4.761199053545960881e-04
1.457829999999999959e-01 4.790184746795887131e-04
1.463939999999999964e-01 4.835479523732207833e-04
1.470049999999999968e-01 4.772002380450475392e-04
1.476159999999999972e-01 4.775929211468800091e-04
1.482279999999999986e-01 4.606926589225167692e-04
1.488389999999999991e-01 4.690664213744618781e-04
1.494499999999999995e-01 4.730438387079999459e-04
1.500609999999999999e-01 4.599048278762156265e-04
1.506730000000000014e-01 4.562060523435479691e-04
1.512840000000000018e-01 4.568810049802656220e-04
1.518950000000000022e-01 4.597829371553025760e-04
1.525060000000000027e-01 4.492088836233075933e-04
1.531180000000000041e-01 4.617774659272964400e-04
1.537290000000000045e-01 4.413861718215570285e-04
1.543400000000000050e-01 4.552376070680400348e-04
1.549510000000000054e-01 4.577950930498670096e-04
1.555630000000000068e-01 4.535269120613321606e-04
1.561740000000000073e-01 4.492818578030580200e-04
1.567850000000000077e-01 4.476494398862300309e-04
1.573960000000000081e-01 4.453259733183344542e-04
1.580080000000000096e-01 4.348020728457856394e-04
1.586190000000000100e-01 4.314057198560865172e-04
1.592300000000000104e-01 4.436806278149700491e-04
1.598410000000000108e-01 4.353753199899367270e-04
1.604530000000000123e-01 4.313859882420040758e-04
1.610640000000000127e-01 4.274036242488576573e-04
1.616750000000000131e-01 4.250012961791251086e-04
1.622860000000000136e-01 4.363577390464465008e-04
1.628979999999999873e-01 4.283269442781659458e-04
1.635089999999999877e-01 4.335860143490417764e-04
1.641199999999999881e-01 4.384432503334399615e-04
1.647309999999999885e-01 4.293207260231448317e-04
1.653429999999999900e-01 4.326177832223653224e-04
1.659539999999999904e-01 4.109848073750447302e-04
1.665649999999999908e-01 4.347330289061373848e-04
1.671759999999999913e-01 4.342783021305662980e-04
1.677879999999999927e-01 4.316952336832960272e-04
1.683989999999999931e-01 4.165170749093276932e-04
1.690099999999999936e-01 4.293940438532499590e-04
1.696209999999999940e-01 4.236485202286326807e-04
1.702329999999999954e-01 4.264792859289262138e-04
1.708439999999999959e-01 4.184578207467648308e-04
1.714549999999999963e-01 4.132428156472349456e-04
1.720659999999999967e-01 4.107249830102811458e-04
1.726779999999999982e-01 4.178889854129231836e-04
1.732889999999999986e-01 4.179687241992948322e-04
1.738999999999999990e-01 4.118066530540000041e-04
1.745109999999999995e-01 4.055571048243570057e-04
1.751230000000000009e-01 4.160000362488334449e-04
1.757340000000000013e-01 4.176448370045171836e-04
1.763450000000000017e-01 4.026325357202849634e-04
1.769560000000000022e-01 3.954478621179632241e-04
1.775680000000000036e-01 4.096775703890944646e-04
1.781790000000000040e-01 3.983613184756556948e-04
1.787900000000000045e-01 4.054773963492700351e-04
1.794010000000000049e-01 4.084820140785317940e-04
1.800130000000000063e-01 4.072458180239075447e-04
1.806240000000000068e-01 4.002177603612672423e-04
1.812350000000000072e-01 3.905240058626375274e-04
1.818460000000000076e-01 3.976224710042703986e-04
1.824580000000000091e-01 4.030432025202188668e-04
1.830690000000000095e-01 3.918587677112402566e-04
1.836800000000000099e-01 3.999849183232000193e-04
1.842910000000000104e-01 4.017198027881360776e-04
1.849030000000000118e-01 3.905935946881205307e-04
1.855140000000000122e-01 4.146200639513100521e-04
1.861250000000000127e-01 3.872686821718750519e-04
1.867360000000000131e-01 3.918344527085824026e-04
1.873479999999999868e-01 3.984820475497119138e-04
1.879589999999999872e-01 3.889995240749228970e-04
1.885699999999999876e-01 3.843356134016499750e-04
1.891809999999999881e-01 3.844073327337487237e-04
1.897929999999999895e-01 3.952049997895185009e-04
1.904039999999999899e-01 3.970974683698127246e-04
1.910149999999999904e-01 3.828297195397674531e-04
1.916259999999999908e-01 3.885178308176304119e-04
1.922379999999999922e-01 3.852642476585644085e-04
1.928489999999999926e-01 3.808033922527991771e-04
1.934599999999999931e-01 3.804431333140000332e-04
1.940709999999999935e-01 3.799800539200408269e-04
1.946829999999999949e-01 3.836690054660491650e-04
1.952939999999999954e-01 3.837506867151011555e-04
1.959049999999999958e-01 4.021749584898774623e-04
1.965159999999999962e-01 3.828321348832315336e-04
1.971279999999999977e-01 3.629763924928479987e-04
1.977389999999999981e-01 3.813152276965677272e-04
1.983499999999999985e-01 3.892942720013750266e-04
1.989609999999999990e-01 3.861195382314005099e-04
1.995730000000000004e-01 3.722641270565286271e-04
2.001840000000000008e-01 3.695951176905023778e-04
2.007950000000000013e-01 3.877450905570655306e-04
2.014060000000000017e-01 3.744205562217940838e-04
2.020180000000000031e-01 3.809091534469913006e-04
2.026290000000000036e-01 3.645108969869354301e-04
2.032400000000000040e-01 3.674324489063520338e-04
2.038510000000000044e-01 3.826654928289286231e-04
2.044630000000000059e-01 3.714798637757503333e-04
2.050740000000000063e-01 3.756560090367319573e-04
2.056850000000000067e-01 3.852641882752315221e-04
2.062960000000000071e-01 3.760917797925344194e-04
2.069080000000000086e-01 3.834163161124025604e-04
2.075190000000000090e-01 3.872137569465531476e-04
2.081300000000000094e-01 3.884338080832689592e-04
2.087410000000000099e-01 3.763648968956964549e-04
2.093530000000000113e-01 3.824565004174975726e-04
2.099640000000000117e-01 3.713362129812802326e-04
2.105750000000000122e-01 3.674709490104187556e-04
2.111860000000000126e-01 3.741360627132589130e-04
2.117979999999999863e-01 3.743953236850326304e-04
2.124089999999999867e-01 3.593610996573321273e-04
2.130199999999999871e-01 3.691452209035919448e-04
2.136309999999999876e-01 3.577615334744118410e-04
2.142429999999999890e-01 3.742530490794788263e-04
2.148539999999999894e-01 3.710825627772765039e-04
2.154649999999999899e-01 3.829644459516607052e-04
2.160759999999999903e-01 3.731745425760127528e-04
2.166879999999999917e-01 3.703979346852914701e-04
2.172989999999999922e-01 3.608578254997381915e-04
2.179099999999999926e-01 3.699357840552220072e-04
2.185209999999999930e-01 3.660524149629433587e-04
2.191329999999999945e-01 3.715942528090251723e-04
2.197439999999999949e-01 3.498858566913023993e-04
2.203549999999999953e-01 3.615678838595189700e-04
2.209659999999999958e-01 3.681751801412073348e-04
2.215779999999999972e-01 3.529898625566322439e-04
2.221889999999999976e-01 3.633130734208381307e-04
2.227999999999999980e-01 3.665410749584000144e-04
2.234109999999999985e-01 3.728751368953241749e-04
2.240229999999999999e-01 3.535830917916619239e-04
2.246340000000000003e-01 3.521280462751548239e-04
2.252450000000000008e-01 3.637863787660569875e-04
2.258560000000000012e-01 3.644843368039219259e-04
2.264680000000000026e-01 3.540496304816767928e-04
2.270790000000000031e-01 3.761219128566901807e-04
2.276900000000000035e-01 3.551808061494320101e-04
2.283010000000000039e-01 3.719853597701429002e-04
2.289130000000000054e-01 3.596103074298821777e-04
2.295240000000000058e-01 3.662301557957026144e-04
2.301350000000000062e-01 3.656223943027407577e-04
2.307460000000000067e-01 3.650351933735398817e-04
2.313580000000000081e-01 3.723867049351561962e-04
2.319690000000000085e-01 3.586470161029307532e-04
2.325800000000000090e-01 3.710930114644080016e-04
2.331910000000000094e-01 3.652877630486664083e-04
2.338030000000000108e-01 3.581378191011568186e-04
2.344140000000000112e-01 3.503782955483827357e-04
2.350250000000000117e-01 3.533765597559313030e-04
2.356360000000000121e-01 3.380953852615734652e-04
2.362480000000000135e-01 3.611588695319335306e-04
2.368589999999999862e-01 3.579061389152746945e-04
2.374699999999999867e-01 3.448872743843009719e-04
2.380809999999999871e-01 3.539434922252779076e-04
2.386919999999999875e-01 3.551557398500822509e-04
2.393039999999999889e-01 3.523246812009100211e-04
2.399149999999999894e-01 3.642231514783549778e-04
2.405259999999999898e-01 3.537944837591106722e-04
2.411369999999999902e-01 3.400660604731642160e-04
2.417489999999999917e-01 3.691905379361671083e-04
2.423599999999999921e-01 3.563504163871040109e-04
2.429709999999999925e-01 3.391549494524765860e-04
2.435819999999999930e-01 3.510923053901975652e-04
2.441939999999999944e-01 3.416529582452692811e-04
2.448049999999999948e-01 3.515373873314462327e-04
2.454159999999999953e-01 3.661779444173465466e-04
2.460269999999999957e-01 3.481335758259961879e-04
2.466389999999999971e-01 3.477562797919663516e-04
2.472499999999999976e-01 3.520691520193749459e-04
2.478609999999999980e-01 3.604359008037877777e-04
2.484719999999999984e-01 3.406387926373286436e-04
2.490839999999999999e-01 3.788949976866014193e-04
2.496950000000000003e-01 3.677797225914515079e-04
2.503059999999999730e-01 3.457047339409752783e-04
2.509170000000000011e-01 3.572697054021283219e-04
2.515290000000000026e-01 3.532029389568427219e-04
2.521399999999999753e-01 3.370895861756919676e-04
2.527510000000000034e-01 3.529347857851246914e-04
2.533619999999999761e-01 3.691924021121093013e-04
2.539739999999999776e-01 3.477997031369186795e-04
2.545850000000000057e-01 3.563991885517189709e-04
2.551959999999999784e-01 3.487606477672839191e-04
2.558070000000000066e-01 3.657822880820851396e-04
2.564190000000000080e-01 3.641458065178150615e-04
2.570299999999999807e-01 3.420452359887049456e-04
2.576410000000000089e-01 3.512498434474508094e-04
2.582519999999999816e-01 3.621762831658765667e-04
2.588639999999999830e-01 3.485930083544216615e-04
2.594750000000000112e-01 3.610916644502688020e-04
2.600859999999999839e-01 3.592415302292110675e-04
2.606970000000000121e-01 3.488258333780153955e-04
2.613090000000000135e-01 3.503835910844686524e-04
2.619199999999999862e-01 3.627945876968959190e-04
2.625310000000000143e-01 3.603311010756656625e-04
2.631419999999999870e-01 3.189538491554249787e-04
2.637539999999999885e-01 3.400408425816583112e-04
2.643650000000000166e-01 3.508951587179510480e-04
2.649759999999999893e-01 3.502118342850303948e-04
2.655870000000000175e-01 3.499645032504565241e-04
2.661990000000000189e-01 3.394001926457496771e-04
2.668099999999999916e-01 3.489614980421999919e-04
2.674210000000000198e-01 3.556655386182522305e-04
2.680319999999999925e-01 3.481659351348018942e-04
2.686439999999999939e-01 3.465620216102088141e-04
2.692550000000000221e-01 3.505392128015785767e-04
2.698659999999999948e-01 3.415245737080824565e-04
2.704770000000000230e-01 3.693401176224576834e-04
2.710890000000000244e-01 3.634175491436108401e-04
2.716999999999999971e-01 3.515823235496000039e-04
2.723110000000000253e-01 3.498507292448348399e-04
2.729219999999999979e-01 3.384811810573128197e-04
2.735339999999999994e-01 3.610846698183643624e-04
2.741450000000000276e-01 3.367401451709945066e-04
2.747560000000000002e-01 3.615997073602493050e-04
2.753669999999999729e-01 3.370835525460212103e-04
2.759789999999999743e-01 3.368523292120106320e-04
2.765900000000000025e-01 3.647471345954609798e-04
2.772009999999999752e-01 3.655689447667014838e-04
2.778120000000000034e-01 3.696581965797489833e-04
2.784240000000000048e-01 3.494714443707744051e-04
2.790349999999999775e-01 3.438250984417897359e-04
2.796460000000000057e-01 3.259736106758017739e-04
2.802569999999999784e-01 3.550769394911561629e-04
2.808689999999999798e-01 3.527591871935404147e-04
2.814800000000000080e-01 3.478937711275520016e-04
2.820909999999999807e-01 3.344471640438148596e-04
2.827020000000000088e-01 3.253448442341714836e-04
2.833140000000000103e-01 3.586080833121491778e-04
2.839249999999999829e-01 3.402337152446499721e-04
2.845360000000000111e-01 3.436621291844608214e-04
2.851469999999999838e-01 3.430248013279330868e-04
2.857589999999999852e-01 3.297129718573752464e-04
2.863700000000000134e-01 3.589628008911420302e-04
2.869809999999999861e-01 3.398827960374672355e-04
2.875920000000000143e-01 3.539844460353196859e-04
2.882040000000000157e-01 3.502788440172336358e-04
2.888149999999999884e-01 3.308278446257302595e-04
2.894260000000000166e-01 3.217916658279592647e-04
2.900369999999999893e-01 3.132228965490167121e-04
2.906489999999999907e-01 3.244172580326123339e-04
2.912600000000000189e-01 3.479782123158200167e-04
2.918709999999999916e-01 3.548219293982483131e-04
2.924820000000000197e-01 3.432992529462282338e-04
2.930940000000000212e-01 3.565646952571703272e-04
2.937049999999999939e-01 3.492463222784959872e-04
2.943160000000000220e-01 3.244466869700408473e-04
2.949269999999999947e-01 3.327511332397960946e-04
2.955389999999999961e-01 3.458654951350766528e-04
2.961500000000000243e-01 3.394369581359500633e-04
2.967609999999999970e-01 3.126980591015122925e-04
2.973720000000000252e-01 3.118301998408354227e-04
2.979840000000000266e-01 3.501538662363956221e-04
2.985949999999999993e-01 3.432789902013147444e-04
2.992060000000000275e-01 3.516153674604336095e-04
2.998170000000000002e-01 3.289515116483257735e-04
3.004290000000000016e-01 3.584264048644170706e-04
3.010399999999999743e-01 3.427513086177279701e-04
3.016510000000000025e-01 3.339036487598016087e-04
3.022619999999999751e-01 3.433542039188149726e-04
3.028739999999999766e-01 3.416959020987111475e-04
3.034850000000000048e-01 3.488130315961199897e-04
3.040959999999999774e-01 3.630183399429017356e-04
3.047070000000000056e-01 3.188501698659602988e-04
3.053190000000000071e-01 3.341506461018925998e-04
3.059299999999999797e-01 3.299655106498969770e-04
3.065410000000000079e-01 3.352887839756633513e-04
3.071519999999999806e-01 3.375408940504242943e-04
3.077639999999999820e-01 3.261921891370847884e-04
3.083750000000000102e-01 3.387802422821875365e-04
3.089859999999999829e-01 3.277441599516024576e-04
3.095970000000000111e-01 3.397442723977728003e-04
3.102090000000000125e-01 3.376023887600523052e-04
3.108199999999999852e-01 3.283761692690480120e-04
3.114310000000000134e-01 3.513436224642225276e-04
3.120419999999999860e-01 3.477304405133920190e-04
3.126539999999999875e-01 3.260574529556666120e-04
3.132650000000000157e-01 3.107737920405300325e-04
3.138759999999999883e-01 3.584769831208174358e-04
3.144870000000000165e-01 3.751177611568465970e-04
3.150990000000000180e-01 3.250410667497257897e-04
3.157099999999999906e-01 3.310931206593799715e-04
3.163210000000000188e-01 3.349904443090151061e-04
3.169319999999999915e-01 3.465503830599148908e-04
3.175439999999999929e-01 3.675376045809619283e-04
3.181550000000000211e-01 3.365773050956080248e-04
3.187659999999999938e-01 3.323852855040342969e-04
3.193770000000000220e-01 3.417382287659513455e-04
3.199890000000000234e-01 3.355427542461182871e-04
3.205999999999999961e-01 3.132353370999999649e-04
3.212110000000000243e-01 3.473261691968379788e-04
3.218219999999999970e-01 3.268277404188177490e-04
3.224339999999999984e-01 3.645798482996208357e-04
3.230450000000000266e-01 3.313473144865775781e-04
3.236559999999999993e-01 3.404164946300991556e-04
3.242670000000000274e-01 3.248517962341282428e-04
3.248789999999999734e-01 3.466723119815964447e-04
3.254900000000000015e-01 3.728223780363060106e-04
3.261009999999999742e-01 3.473422976698821744e-04
3.267120000000000024e-01 3.457140141960460896e-04
3.273240000000000038e-01 3.303564195893788865e-04
3.279349999999999765e-01 3.280162166772414008e-04
3.285460000000000047e-01 3.396787746719346149e-04
3.291569999999999774e-01 3.298304789081376795e-04
3.297689999999999788e-01 3.335266938863197723e-04
3.303800000000000070e-01 3.280040454692200358e-04
3.309909999999999797e-01 3.268552769478219079e-04
3.316020000000000079e-01 3.149756962088018711e-04
3.322140000000000093e-01 3.301989413323626159e-04
3.328249999999999820e-01 3.352119267937311961e-04
3.334360000000000102e-01 3.617838670546888588e-04
3.340469999999999828e-01 3.437561389226454346e-04
3.346580000000000110e-01 3.481708532661439070e-04
3.352700000000000125e-01 3.760856560093620276e-04
3.358809999999999851e-01 3.295131076270487944e-04
3.364920000000000133e-01 3.337044842011420605e-04
3.371029999999999860e-01 3.557371585921918549e-04
3.377149999999999874e-01 3.273538107426317290e-04
3.383260000000000156e-01 3.296542750204117431e-04
3.389369999999999883e-01 3.635208607779035340e-04
3.395480000000000165e-01 3.506389744533121625e-04
3.401600000000000179e-01 3.376834795427840347e-04
3.407709999999999906e-01 3.491665949666875545e-04
3.413820000000000188e-01 3.498930556128252095e-04
3.419929999999999914e-01 3.187337358995732928e-04
3.426049999999999929e-01 3.550666651619045246e-04
3.432160000000000211e-01 3.565886845908838951e-04
3.438269999999999937e-01 3.210537447019781612e-04
3.444380000000000219e-01 3.074729016468948279e-04
3.450500000000000234e-01 3.277565232422000670e-04
3.456609999999999960e-01 3.100605364363410088e-04
3.462720000000000242e-01 3.221888438979072285e-04
3.468829999999999969e-01 3.661214447969202840e-04
3.474949999999999983e-01 3.085511133271307276e-04
3.481060000000000265e-01 3.550085043759473933e-04
3.487169999999999992e-01 3.264495836177640654e-04
3.493280000000000274e-01 3.145226955536333207e-04
3.499399999999999733e-01 3.402299697220239239e-04
3.505510000000000015e-01 3.560228719127451840e-04
3.511619999999999742e-01 3.144452142371853402e-04
3.517730000000000024e-01 3.327185722310340636e-04
3.523850000000000038e-01 3.570409187033424963e-04
3.529959999999999765e-01 3.381674550280622162e-04
3.536070000000000046e-01 3.179076369374779975e-04
3.542179999999999773e-01 3.769230937694179398e-04
3.548299999999999788e-01 3.517212970418839716e-04
3.554410000000000069e-01 3.427002312029813836e-04
3.560519999999999796e-01 3.633555814087376622e-04
3.566630000000000078e-01 3.466571433600375979e-04
3.572750000000000092e-01 3.424063013305500450e-04
3.578859999999999819e-01 3.766531621444271847e-04
3.584970000000000101e-01 3.402723845382085916e-04
3.591079999999999828e-01 3.388914780149821621e-04
3.597199999999999842e-01 3.384093706355999751e-04
3.603310000000000124e-01 3.348286405362024343e-04
3.609419999999999851e-01 3.287176885822974811e-04
3.615530000000000133e-01 3.120509201995724877e-04
3.621650000000000147e-01 3.245732305823682872e-04
3.627759999999999874e-01 3.532158550852428319e-04
3.633870000000000156e-01 3.275436997374160859e-04
3.639979999999999882e-01 3.083876758965101747e-04
3.646099999999999897e-01 3.291339713091799590e-04
3.652210000000000178e-01 3.109143120318522049e-04
3.658319999999999905e-01 3.363933917565906984e-04
3.664430000000000187e-01 3.474990629142971727e-04
3.670550000000000201e-01 3.346138708448900584e-04
3.676659999999999928e-01 3.193668150483033354e-04
3.682770000000000210e-01 3.171157757617367790e-04
3.688879999999999937e-01 3.340410672935149265e-04
3.694999999999999951e-01 3.351312475575000125e-04
3.701110000000000233e-01 3.337104401983274167e-04
3.707219999999999960e-01 3.203481526608884097e-04
3.713330000000000242e-01 3.528490014291065847e-04
3.719450000000000256e-01 3.468482440369590673e-04
3.725559999999999983e-01 3.554491173837137836e-04
3.731670000000000265e-01 3.447431993217028629e-04
3.737779999999999991e-01 3.539538708850811224e-04
3.743900000000000006e-01 3.121804830623990104e-04
3.750009999999999732e-01 3.709257282626376171e-04
3.756120000000000014e-01 3.863666139074712117e-04
3.762229999999999741e-01 3.250453040044474183e-04
3.768349999999999755e-01 3.331967937643954799e-04
3.774460000000000037e-01 3.528542341218613766e-04
3.780569999999999764e-01 3.135034370739190192e-04
3.786680000000000046e-01 3.492049412389606729e-04
3.792800000000000060e-01 3.345913103329279975e-04
3.798909999999999787e-01 3.458647614431292869e-04
3.805020000000000069e-01 3.417168339192808981e-04
3.811129999999999796e-01 3.497608718805027576e-04
3.817249999999999810e-01 3.239017678577874731e-04
3.823360000000000092e-01 3.173658625220607808e-04
3.829469999999999819e-01 3.589938284883839050e-04
3.835580000000000100e-01 3.101353270858547774e-04
3.841700000000000115e-01 3.194555992717170042e-04
3.847809999999999842e-01 3.491481253998097566e-04
3.853920000000000123e-01 3.218386867607117389e-04
3.860029999999999850e-01 3.570610544671276284e-04
3.866149999999999864e-01 3.617590654056384420e-04
3.872260000000000146e-01 3.459582364941009920e-04
3.878369999999999873e-01 3.376587947550768656e-04
3.884480000000000155e-01 3.150501087460557130e-04
3.890600000000000169e-01 3.107336356014239720e-04
3.896709999999999896e-01 3.601180904518852229e-04
3.902820000000000178e-01 3.494282634696369927e-04
3.908929999999999905e-01 3.685792653678522678e-04
3.915049999999999919e-01 2.982447619056449923e-04
3.921160000000000201e-01 2.957799492076817766e-04
3.927269999999999928e-01 3.104000089545430629e-04
3.933380000000000210e-01 3.224983221441507118e-04
3.939500000000000224e-01 3.590628595439999938e-04
3.945609999999999951e-01 3.409185335368906705e-04
3.951720000000000232e-01 3.163398393715963252e-04
3.957829999999999959e-01 3.658142936514034911e-04
3.963949999999999974e-01 3.489395040526379406e-04
3.970060000000000255e-01 3.812787281665665716e-04
3.976169999999999982e-01 3.585723260522257817e-04
3.982280000000000264e-01 3.568016064100016011e-04
3.988399999999999723e-01 3.355222727398879563e-04
3.994510000000000005e-01 3.234223744847569736e-04
4.000619999999999732e-01 2.863591507016462851e-04
4.006730000000000014e-01 3.715768074353462125e-04
4.012850000000000028e-01 3.303780942322834756e-04
4.018959999999999755e-01 3.306629370633670188e-04
4.025070000000000037e-01 3.184100582810521669e-04
4.031179999999999763e-01 3.351793768392231400e-04
4.037299999999999778e-01 3.213454953449629715e-04
4.043410000000000060e-01 3.704033994501479778e-04
4.049519999999999786e-01 3.077232382259020393e-04
4.055630000000000068e-01 3.652406998254826317e-04
4.061750000000000083e-01 3.143707772498562330e-04
4.067859999999999809e-01 3.344693496471608869e-04
4.073970000000000091e-01 3.295762062742595448e-04
4.080079999999999818e-01 3.290123516656895701e-04
4.086199999999999832e-01 3.371180536927319217e-04
4.092310000000000114e-01 3.197320709903076342e-04
4.098419999999999841e-01 2.971901436608051679e-04
4.104530000000000123e-01 3.545351416991237951e-04
4.110650000000000137e-01 3.524654620942697437e-04
4.116759999999999864e-01 2.621946766961900672e-04
4.122870000000000146e-01 3.298948913607478088e-04
4.128979999999999873e-01 3.602206557269796764e-04
4.135099999999999887e-01 3.309384724119419441e-04
4.141210000000000169e-01 3.799669865713995809e-04
4.147319999999999895e-01 3.429698078044194818e-04
4.153430000000000177e-01 3.483162777221724521e-04
4.159550000000000192e-01 3.722823097235722942e-04
4.165659999999999918e-01 3.097287570322243967e-04
4.171770000000000200e-01 3.725637359515769327e-04
4.177879999999999927e-01 2.809016770070380626e-04
4.183999999999999941e-01 2.972791948351999596e-04
4.190110000000000223e-01 3.422425375876277684e-04
4.196219999999999950e-01 3.278253448067446930e-04
4.202330000000000232e-01 3.734541477199199069e-04
4.208450000000000246e-01 2.864372921223520331e-04
4.214559999999999973e-01 3.157518130570316603e-04
4.220670000000000255e-01 3.166893671873197646e-04
4.226779999999999982e-01 2.662413482151641830e-04
4.232899999999999996e-01 3.574135577061979567e-04
4.239009999999999723e-01 3.827440831161299387e-04
4.245120000000000005e-01 3.334704052635647760e-04
4.251229999999999731e-01 2.782006341943722423e-04
4.257349999999999746e-01 2.690642433361102245e-04
4.263460000000000027e-01 3.390572816238548548e-04
4.269569999999999754e-01 2.654175594601440070e-04
4.275680000000000036e-01 3.421682179859021232e-04
4.281800000000000050e-01 2.823590269072399840e-04
4.287909999999999777e-01 3.912687754404688438e-04
4.294020000000000059e-01 3.426704620623777773e-04
4.300129999999999786e-01 2.582266139942067861e-04
4.306240000000000068e-01 3.038552619652198721e-04
4.312360000000000082e-01 3.304365788972684790e-04
4.318469999999999809e-01 3.747143070134754646e-04
4.324580000000000091e-01 3.194262859744767253e-04
4.330689999999999817e-01 2.543011129792151388e-04
4.336809999999999832e-01 3.526823725596319034e-04
4.342920000000000114e-01 3.136859585532216226e-04
4.349029999999999840e-01 3.641656743915062965e-04
4.355140000000000122e-01 3.268454525629891781e-04
4.361260000000000137e-01 3.753313764868320139e-04
4.367369999999999863e-01 3.739442156548244793e-04
4.373480000000000145e-01 3.641460573353951999e-04
4.379589999999999872e-01 3.571850171551581971e-04
4.385709999999999886e-01 3.247179455548366059e-04
4.391820000000000168e-01 3.449635052716915626e-04
4.397929999999999895e-01 3.410015299992724528e-04
4.404040000000000177e-01 2.283711796458470799e-04
4.410160000000000191e-01 3.490487082591078524e-04
4.416269999999999918e-01 3.266923836614314095e-04
4.422380000000000200e-01 4.091182776294107078e-04
4.428489999999999926e-01 3.313602264037056235e-04
4.434609999999999941e-01 2.160795688765339761e-04
4.440720000000000223e-01 2.768509694276294602e-04
4.446829999999999949e-01 2.349305135191613321e-04
4.452940000000000231e-01 4.002913693676750568e-04
4.459060000000000246e-01 3.871421237205589045e-04
4.465169999999999972e-01 3.481070137076552971e-04
4.471280000000000254e-01 3.425008548335334714e-04
4.477389999999999981e-01 2.857642732721218741e-04
4.483509999999999995e-01 4.324714573490313408e-04
4.489620000000000277e-01 3.067041607187904182e-04
4.495730000000000004e-01 3.880624940716799975e-04
4.501839999999999731e-01 3.363844190741887728e-04
4.507959999999999745e-01 3.430770926615396370e-04
4.514070000000000027e-01 3.881785727313450253e-04
4.520179999999999754e-01 3.097107119914424079e-04
4.526290000000000036e-01 2.486072534360042521e-04
4.532410000000000050e-01 2.756034595891103910e-04
4.538519999999999777e-01 3.106532670212966028e-04
4.544630000000000059e-01 3.207534336932407271e-04
4.550739999999999785e-01 3.740025631592916759e-04
4.556859999999999800e-01 3.867829236892512913e-04
4.562970000000000081e-01 2.790431214895459943e-04
4.569079999999999808e-01 2.681585403360079822e-04
4.575190000000000090e-01 1.613152595909546718e-04
4.581310000000000104e-01 2.929372160089393638e-04
4.587419999999999831e-01 3.268261909685688709e-04
4.593530000000000113e-01 3.013259453125824634e-04
4.599639999999999840e-01 2.929481978553193826e-04
4.605759999999999854e-01 3.383392663726489825e-04
4.611870000000000136e-01 3.210501265462571132e-04
4.617979999999999863e-01 3.311268863806988202e-04
4.624090000000000145e-01 2.702411781755246849e-04
4.630210000000000159e-01 3.208022957164547643e-04
4.636319999999999886e-01 1.988265854282572599e-04
4.642430000000000168e-01 3.331316800048392951e-04
4.648539999999999894e-01 1.836870917591484345e-04
4.654659999999999909e-01 2.719368716343818792e-04
4.660770000000000191e-01 5.388791011405696897e-04
4.666879999999999917e-01 3.922710623236914810e-04
4.672990000000000199e-01 3.078753605963159253e-04
4.679110000000000213e-01 2.113760836598255308e-04
4.685219999999999940e-01 3.834648278384547690e-04
4.691330000000000222e-01 2.171634728125134870e-04
4.697439999999999949e-01 2.818659369911756876e-04
4.703559999999999963e-01 3.773645663169299157e-04
4.709670000000000245e-01 3.601305781385004076e-04
4.715779999999999972e-01 3.333118521538991829e-04
4.721890000000000254e-01 4.673694320485258387e-04
4.728010000000000268e-01 3.169920110214980487e-04
4.734119999999999995e-01 3.937119510169022579e-04
4.740230000000000277e-01 2.838472545932139643e-04
4.746340000000000003e-01 3.451971175994578904e-04
4.752460000000000018e-01 3.465463891977246520e-04
4.758569999999999744e-01 3.185511006451641658e-04
4.764680000000000026e-01 1.912313213009563667e-04
4.770789999999999753e-01 4.725863383026002260e-04
4.776909999999999767e-01 3.429972678258355070e-04
4.783020000000000049e-01 3.910001734120204919e-04
4.789129999999999776e-01 3.348186079350418446e-04
4.795240000000000058e-01 4.467866652551653146e-04
4.801360000000000072e-01 2.972184642433229555e-04
4.807469999999999799e-01 3.416820639917254919e-04
4.813580000000000081e-01 3.565623629150130834e-04
4.819689999999999808e-01 4.210911605210527326e-04
4.825809999999999822e-01 3.613015492981665926e-04
4.831920000000000104e-01 4.529428819412486705e-04
4.838029999999999831e-01 3.209738045939816687e-04
4.844140000000000112e-01 3.561716646073846042e-04
4.850260000000000127e-01 2.461681834175731814e-04
4.856369999999999854e-01 2.903372476893851107e-04
4.862480000000000135e-01 3.576560632771257596e-04
4.868589999999999862e-01 2.377712247409486811e-04
4.874709999999999877e-01 5.910330540712520645e-04
4.880820000000000158e-01 2.671658771885787533e-04
4.886929999999999885e-01 3.780844494884393558e-04
4.893040000000000167e-01 1.690411250195124121e-04
4.899160000000000181e-01 3.009125744389777438e-04
4.905269999999999908e-01 3.554534819775424987e-04
4.911380000000000190e-01 2.350030383178016086e-04
4.917489999999999917e-01 2.264026911171602508e-04
4.923609999999999931e-01 1.471039429116519331e-04
4.929720000000000213e-01 2.423132284454274196e-04
4.935829999999999940e-01 3.525217491636040991e-04
4.941940000000000222e-01 2.771373935094509897e-04
4.948060000000000236e-01 3.141721252322915371e-04
4.954169999999999963e-01 4.554003986958839352e-04
4.960280000000000244e-01 6.420610772689192946e-05
4.966389999999999971e-01 1.426980490347366066e-04
4.972509999999999986e-01 1.983814744872703262e-04
4.978620000000000267e-01 9.946984642624138550e-05
4.984729999999999994e-01 6.011960041315847448e-04
4.990840000000000276e-01 1.863311519587485378e-04
4.996959999999999735e-01 1.404907573095851372e-04
5.003069999999999462e-01 1.630400289100286248e-04
5.009179999999999744e-01 6.590508863567221768e-04
5.015290000000000026e-01 3.715092706777785954e-04
5.021409999999999485e-01 3.213494608329792146e-04
5.027519999999999767e-01 5.974149451468493445e-04
5.033630000000000049e-01 2.618420792014799874e-04
5.039740000000000331e-01 4.264666411884913727e-04
5.045859999999999790e-01 4.822893692218729682e-04
5.051970000000000072e-01 5.530346957278697287e-04
5.058080000000000354e-01 2.420029976916533915e-04
5.064189999999999525e-01 3.246247610654780821e-04
5.070310000000000095e-01 6.306414441984794670e-04
5.076420000000000377e-01 6.438876428457689094e-04
5.082529999999999548e-01 6.236181629231669736e-04
5.088639999999999830e-01 4.678315421151231783e-04
5.094760000000000399e-01 1.437545453126423786e-04
5.100869999999999571e-01 3.612538627872266105e-04
5.106979999999999853e-01 5.216353269058881040e-04
5.113090000000000135e-01 7.242455541657403031e-04
5.119209999999999594e-01 5.047649978973948375e-05
5.125319999999999876e-01 3.506189570732634922e-04
5.131430000000000158e-01 3.735449728785203796e-04
5.137540000000000440e-01 1.740802881716851231e-04
5.143659999999999899e-01 2.561312001096938346e-04
5.149770000000000181e-01 -1.021025045536650083e-05
5.155880000000000463e-01 8.079108735633073926e-05
5.161989999999999634e-01 3.007203507762605576e-04
