# Supplementary material for: Thermodynamically controlled multiphase separation of heterogeneous liquid crystal colloids
Source: Nat Commun. 2023 Aug 29;14:5277. doi: 10.1038/s41467-023-41054-7 (PMC10465492; doi:10.1038/s41467-023-41054-7)
Supplement: Supplementary file 11 — Source Data [file 41467_2023_41054_MOESM11_ESM.zip › Source data/Figure 4e and f_Small angle X-ray scattering data/CNC-PEG-dxtran-(6 w%-3.75wt%-3.5wt%)/3.5-6wt%/N2-3.5-6wt%-21de.txt]

# Q(A^-1) IQ2(a.u. A-2)
1.008599999999999948e-02 1.137983688093599857e-03
1.069699999999999991e-02 1.286500813167900086e-03
1.130800000000000034e-02 1.455630767430400119e-03
1.191900000000000077e-02 1.642910899196700202e-03
1.253100000000000047e-02 1.866300654273300025e-03
1.314199999999999917e-02 2.090128066295199923e-03
1.375299999999999960e-02 2.322076531990299644e-03
1.436400000000000003e-02 2.553863979038400230e-03
1.497599999999999973e-02 2.733419519999999610e-03
1.558700000000000016e-02 2.848277889671499852e-03
1.619800000000000059e-02 2.918635531775600270e-03
1.680900000000000102e-02 3.045242860218000218e-03
1.742099999999999899e-02 3.123046266386399466e-03
1.803199999999999942e-02 3.117788298168319705e-03
1.864299999999999985e-02 3.068032654372190166e-03
1.925400000000000028e-02 2.951137018765080146e-03
1.986600000000000171e-02 2.840838738617880443e-03
2.047699999999999868e-02 2.717687239234729563e-03
2.108799999999999911e-02 2.605292437186559461e-03
2.169899999999999954e-02 2.488137069858389980e-03
2.231100000000000097e-02 2.385345303803160233e-03
2.292200000000000140e-02 2.291679277716920232e-03
2.353299999999999836e-02 2.202598282433469896e-03
2.414399999999999880e-02 2.149051483192319836e-03
2.475600000000000023e-02 2.092780486342080137e-03
2.536700000000000066e-02 2.047980110598960138e-03
2.597800000000000109e-02 2.009702363657480360e-03
2.658900000000000152e-02 1.988967893995350310e-03
2.720099999999999948e-02 1.966735504130129840e-03
2.781199999999999992e-02 1.961931762395039986e-03
2.842300000000000035e-02 1.958293671903870055e-03
2.903400000000000078e-02 1.976586596725679948e-03
2.964599999999999874e-02 1.960731618023879748e-03
3.025699999999999917e-02 1.970180906610940162e-03
3.086799999999999961e-02 1.972241319334879731e-03
3.147900000000000004e-02 1.979119922262839986e-03
3.209100000000000147e-02 1.983343691655090231e-03
3.270200000000000190e-02 1.976770885153800172e-03
3.331300000000000233e-02 1.999991109772110247e-03
3.392400000000000276e-02 1.991893039456320378e-03
3.453599999999999726e-02 1.978938693711359588e-03
3.514699999999999769e-02 1.988369918962489685e-03
3.575799999999999812e-02 1.960159572957639613e-03
3.636899999999999855e-02 1.956279454119000220e-03
3.698099999999999998e-02 1.937881209536999969e-03
3.759200000000000041e-02 1.926262170693759891e-03
3.820300000000000085e-02 1.908504100533030138e-03
3.881400000000000128e-02 1.895511763087200097e-03
3.942600000000000271e-02 1.876032340679160146e-03
4.003700000000000314e-02 1.855652199209160188e-03
4.064799999999999663e-02 1.848697083986559518e-03
4.125899999999999707e-02 1.809363047544089356e-03
4.187099999999999850e-02 1.804794279071039688e-03
4.248199999999999893e-02 1.780001069722171852e-03
4.309299999999999936e-02 1.753433960158673911e-03
4.370399999999999979e-02 1.730020292231615724e-03
4.431600000000000122e-02 1.702203386833008340e-03
4.492700000000000166e-02 1.695483657924671140e-03
4.553800000000000209e-02 1.680040590569928079e-03
4.614900000000000252e-02 1.651454560031229406e-03
4.676099999999999701e-02 1.639208646133343732e-03
4.737199999999999744e-02 1.622033362036047997e-03
4.798299999999999788e-02 1.594491344337216039e-03
4.859399999999999831e-02 1.588356514967039683e-03
4.920499999999999874e-02 1.573171692488175037e-03
4.981700000000000017e-02 1.552671740057960052e-03
5.042800000000000060e-02 1.527633573208400045e-03
5.103900000000000103e-02 1.531399730928354212e-03
5.165000000000000147e-02 1.513852487075000117e-03
5.226200000000000290e-02 1.495417713123152297e-03
5.287300000000000333e-02 1.485484779743246123e-03
5.348399999999999682e-02 1.462596070831055682e-03
5.409499999999999725e-02 1.453035958094724958e-03
5.470699999999999869e-02 1.445345860869267805e-03
5.531799999999999912e-02 1.424088313162624091e-03
5.592899999999999955e-02 1.410101286458471936e-03
5.653999999999999998e-02 1.400189157571599900e-03
5.715200000000000141e-02 1.386569309999104117e-03
5.776300000000000184e-02 1.370970861092917024e-03
5.837400000000000228e-02 1.349437382801892170e-03
5.898500000000000271e-02 1.332555613865675113e-03
5.959699999999999720e-02 1.338322699513608792e-03
6.020799999999999763e-02 1.320769939238400012e-03
6.081899999999999806e-02 1.312217578267793963e-03
6.142999999999999849e-02 1.305696229979599887e-03
6.204199999999999993e-02 1.277360260183399952e-03
6.265300000000000036e-02 1.270655390391709069e-03
6.326400000000000079e-02 1.245830423556095867e-03
6.387500000000000122e-02 1.238276582156250033e-03
6.448700000000000265e-02 1.228754407110275049e-03
6.509800000000000308e-02 1.212170134477764038e-03
6.570900000000000352e-02 1.202670454601826103e-03
6.632000000000000395e-02 1.176684143929600116e-03
6.693200000000000538e-02 1.177082827170752117e-03
6.754300000000000581e-02 1.169277980682945257e-03
6.815400000000000624e-02 1.154385956651184228e-03
6.876500000000000667e-02 1.137461340623300166e-03
6.937699999999999423e-02 1.124283877412464742e-03
6.998799999999999466e-02 1.130316763148863897e-03
7.059899999999999509e-02 1.101198349236536889e-03
7.120999999999999552e-02 1.091295592096899877e-03
7.182199999999999696e-02 1.094246166567236023e-03
7.243299999999999739e-02 1.078646546622487887e-03
7.304399999999999782e-02 1.070670593428991839e-03
7.365499999999999825e-02 1.063892050215675027e-03
7.426699999999999968e-02 1.050631129157875805e-03
7.487800000000000011e-02 1.050412426802515989e-03
7.548900000000000055e-02 1.043782076347964886e-03
7.610000000000000098e-02 1.038954656420000089e-03
7.671200000000000241e-02 1.021047896631551962e-03
7.732300000000000284e-02 1.004260839035801215e-03
7.793400000000000327e-02 9.993679728962400529e-04
7.854500000000000370e-02 9.808412058536749092e-04
7.915700000000000514e-02 9.849384513776081231e-04
7.976800000000000557e-02 9.710282420791680998e-04
8.037900000000000600e-02 9.491149599974642607e-04
8.099000000000000643e-02 9.477910681694002660e-04
8.160199999999999398e-02 9.379840566402478270e-04
8.221299999999999442e-02 9.381055049529858419e-04
8.282399999999999485e-02 9.182205336124799142e-04
8.343499999999999528e-02 9.171086566999498736e-04
8.404699999999999671e-02 9.127969265669798327e-04
8.465799999999999714e-02 9.008531694899799555e-04
8.526899999999999757e-02 9.005324972240158704e-04
8.587999999999999801e-02 8.849785496304000271e-04
8.649199999999999944e-02 8.714685303935520207e-04
8.710299999999999987e-02 8.581882951344260843e-04
8.771400000000000030e-02 8.549598078347039410e-04
8.832500000000000073e-02 8.386169507706249179e-04
8.893700000000000216e-02 8.446627414196030510e-04
8.954800000000000260e-02 8.161900486383360381e-04
9.015900000000000303e-02 8.250087241498140194e-04
9.077000000000000346e-02 8.113306271680901117e-04
9.138200000000000489e-02 7.927516426941149004e-04
9.199300000000000532e-02 7.858584423958037569e-04
9.260400000000000575e-02 7.776684339488784811e-04
9.321500000000000619e-02 7.850483406033925997e-04
9.382699999999999374e-02 7.769085178836569478e-04
9.443799999999999417e-02 7.629709310647714727e-04
9.504899999999999460e-02 7.606077953525910290e-04
9.565999999999999504e-02 7.428410418354398958e-04
9.627199999999999647e-02 7.249829512448511095e-04
9.688299999999999690e-02 7.197980662950850990e-04
9.749399999999999733e-02 7.083128612346983616e-04
9.810499999999999776e-02 6.901919343710825059e-04
9.871699999999999919e-02 6.900554841035701301e-04
9.932799999999999963e-02 6.784696219336703747e-04
9.993900000000000006e-02 6.758077595151393150e-04
1.005500000000000005e-01 6.615059712422499856e-04
1.011620000000000019e-01 6.559465491395216402e-04
1.017730000000000024e-01 6.391028131955341389e-04
1.023840000000000028e-01 6.291188235919872689e-04
1.029950000000000032e-01 6.128807721793875975e-04
1.036070000000000046e-01 6.202954218827793449e-04
1.042180000000000051e-01 6.126889235905352274e-04
1.048290000000000055e-01 5.973322578472647047e-04
1.054400000000000059e-01 5.978130195404800099e-04
1.060519999999999935e-01 5.874254565338975264e-04
1.066629999999999939e-01 5.769183437075347046e-04
1.072739999999999944e-01 5.752313504715814933e-04
1.078849999999999948e-01 5.646500467471023740e-04
1.084969999999999962e-01 5.520550330448747512e-04
1.091079999999999967e-01 5.522809081865535669e-04
1.097189999999999971e-01 5.401422336693167178e-04
1.103299999999999975e-01 5.255761830917400493e-04
1.109419999999999989e-01 5.316729469299715698e-04
1.115529999999999994e-01 5.287809657511133733e-04
1.121639999999999998e-01 5.113337852213136348e-04
1.127750000000000002e-01 5.279643034453125128e-04
1.133870000000000017e-01 5.178334661870743908e-04
1.139980000000000021e-01 5.071705980721059838e-04
1.146090000000000025e-01 4.929924986919801116e-04
1.152200000000000030e-01 4.982974799994800263e-04
1.158320000000000044e-01 4.879365965249856697e-04
1.164430000000000048e-01 4.958936479599019512e-04
1.170540000000000053e-01 4.939838176746564214e-04
1.176650000000000057e-01 4.739549038079800725e-04
1.182769999999999933e-01 4.635669635879999728e-04
1.188879999999999937e-01 4.693496837070271731e-04
1.194989999999999941e-01 4.486936536635211057e-04
1.201099999999999945e-01 4.612239359666799455e-04
1.207219999999999960e-01 4.513797733680480033e-04
1.213329999999999964e-01 4.513127563382507011e-04
1.219439999999999968e-01 4.310628779082815673e-04
1.225549999999999973e-01 4.343419969997524307e-04
1.231669999999999987e-01 4.299922137707382790e-04
1.237779999999999991e-01 4.311404115084019480e-04
1.243889999999999996e-01 4.316351309989407362e-04
1.250000000000000000e-01 4.249578125000000100e-04
1.256120000000000014e-01 4.168267873535743979e-04
1.262230000000000019e-01 4.178295171413166269e-04
1.268340000000000023e-01 4.163955936562152376e-04
1.274450000000000027e-01 4.050080769173875482e-04
1.280570000000000042e-01 4.100206364488466221e-04
1.286680000000000046e-01 4.075803830860784817e-04
1.292790000000000050e-01 4.023217904105043266e-04
1.298900000000000055e-01 3.935189386676600206e-04
1.305020000000000069e-01 3.934295671416043944e-04
1.311130000000000073e-01 3.948014697107309393e-04
1.317240000000000077e-01 3.949257349742832206e-04
1.323350000000000082e-01 3.793744188501750603e-04
1.329470000000000096e-01 3.763270032313044693e-04
1.335580000000000100e-01 3.704220631806968652e-04
1.341690000000000105e-01 3.710468196674442543e-04
1.347800000000000109e-01 3.602593225039600958e-04
1.353920000000000123e-01 3.550328521849856352e-04
1.360030000000000128e-01 3.491791932547003000e-04
1.366140000000000132e-01 3.480049419894144336e-04
1.372250000000000136e-01 3.503037575867500573e-04
1.378369999999999873e-01 3.581489761603620431e-04
1.384479999999999877e-01 3.578158156819199456e-04
1.390589999999999882e-01 3.468531083721488142e-04
1.396699999999999886e-01 3.497303036174199704e-04
1.402819999999999900e-01 3.353328013929123518e-04
1.408929999999999905e-01 3.441539688533129895e-04
1.415039999999999909e-01 3.309945140772863645e-04
1.421149999999999913e-01 3.205212040807499559e-04
1.427269999999999928e-01 3.055710592339586453e-04
1.433379999999999932e-01 3.219503531852555564e-04
1.439489999999999936e-01 3.221397731815262770e-04
1.445599999999999941e-01 3.133009027699199889e-04
1.451709999999999945e-01 3.203426423108964092e-04
1.457829999999999959e-01 3.161719157784352000e-04
1.463939999999999964e-01 3.134592078907068010e-04
1.470049999999999968e-01 3.062246823482550075e-04
1.476159999999999972e-01 3.091285145001983984e-04
1.482279999999999986e-01 3.096822646124847904e-04
1.488389999999999991e-01 2.934680717238633018e-04
1.494499999999999995e-01 3.064582185419999932e-04
1.500609999999999999e-01 2.962080189764060658e-04
1.506730000000000014e-01 3.114989845388090452e-04
1.512840000000000018e-01 2.952495024018623863e-04
1.518950000000000022e-01 3.077193996277325164e-04
1.525060000000000027e-01 2.970847595318424532e-04
1.531180000000000041e-01 2.908695606379136126e-04
1.537290000000000045e-01 2.783542799262744057e-04
1.543400000000000050e-01 2.900853717696800214e-04
1.549510000000000054e-01 2.928572857799574157e-04
1.555630000000000068e-01 2.898875468569541542e-04
1.561740000000000073e-01 2.850130642141980087e-04
1.567850000000000077e-01 2.686147370986875066e-04
1.573960000000000081e-01 2.773269548847120394e-04
1.580080000000000096e-01 2.767289970613760188e-04
1.586190000000000100e-01 2.696848703813268145e-04
1.592300000000000104e-01 2.795325121417900020e-04
1.598410000000000108e-01 2.676809500235651450e-04
1.604530000000000123e-01 2.727108115093743569e-04
1.610640000000000127e-01 2.702726856221760615e-04
1.616750000000000131e-01 2.649690726206250526e-04
1.622860000000000136e-01 2.623761428482385919e-04
1.628979999999999873e-01 2.620440638880924757e-04
1.635089999999999877e-01 2.514075963603531767e-04
1.641199999999999881e-01 2.578332150153759563e-04
1.647309999999999885e-01 2.451612955023127569e-04
1.653429999999999900e-01 2.560987048619962035e-04
1.659539999999999904e-01 2.614177118902766077e-04
1.665649999999999908e-01 2.582307810605634748e-04
1.671759999999999913e-01 2.490740013257593884e-04
1.677879999999999927e-01 2.540180452155115171e-04
1.683989999999999931e-01 2.508401110843573741e-04
1.690099999999999936e-01 2.321084398165799870e-04
1.696209999999999940e-01 2.541085525429847961e-04
1.702329999999999954e-01 2.439084089445118088e-04
1.708439999999999959e-01 2.474886950248579511e-04
1.714549999999999963e-01 2.442037685492287266e-04
1.720659999999999967e-01 2.417458793367454511e-04
1.726779999999999982e-01 2.338771519618718618e-04
1.732889999999999986e-01 2.328139365664369347e-04
1.738999999999999990e-01 2.401914152491999932e-04
1.745109999999999995e-01 2.207120518728617972e-04
1.751230000000000009e-01 2.269470554417641836e-04
1.757340000000000013e-01 2.345033280985855191e-04
1.763450000000000017e-01 2.256724980397030152e-04
1.769560000000000022e-01 2.273974728787132968e-04
1.775680000000000036e-01 2.333898728305254370e-04
1.781790000000000040e-01 2.462575018056642928e-04
1.787900000000000045e-01 2.220978647908770226e-04
1.794010000000000049e-01 2.223220602144797004e-04
1.800130000000000063e-01 2.353166304980458979e-04
1.806240000000000068e-01 2.080149035493196919e-04
1.812350000000000072e-01 2.184914396129432627e-04
1.818460000000000076e-01 2.207217402310796418e-04
1.824580000000000091e-01 2.232878717278479115e-04
1.830690000000000095e-01 2.266870948335279322e-04
1.836800000000000099e-01 2.220620584591360264e-04
1.842910000000000104e-01 2.197291608721780426e-04
1.849030000000000118e-01 2.041623778980080804e-04
1.855140000000000122e-01 2.219854656897133369e-04
1.861250000000000127e-01 2.235097001357812913e-04
1.867360000000000131e-01 2.117643982057753748e-04
1.873479999999999868e-01 2.099368252678378765e-04
1.879589999999999872e-01 2.075964220352649397e-04
1.885699999999999876e-01 2.074039748675769832e-04
1.891809999999999881e-01 2.170680293885714944e-04
1.897929999999999895e-01 2.094009436331207197e-04
1.904039999999999899e-01 2.086642368758346818e-04
1.910149999999999904e-01 2.066236235295704953e-04
1.916259999999999908e-01 2.267591494757464931e-04
1.922379999999999922e-01 2.099427950831046774e-04
1.928489999999999926e-01 2.060946994269495535e-04
1.934599999999999931e-01 2.078956110096679517e-04
1.940709999999999935e-01 2.028939368673974327e-04
1.946829999999999949e-01 2.026879678222546089e-04
1.952939999999999954e-01 2.106675592214964966e-04
1.959049999999999958e-01 2.081058047365404943e-04
1.965159999999999962e-01 1.954592353043276313e-04
1.971279999999999977e-01 2.068585586101280203e-04
1.977389999999999981e-01 1.995755087652809480e-04
1.983499999999999985e-01 1.935378679398000012e-04
1.989609999999999990e-01 2.147112450671087754e-04
1.995730000000000004e-01 1.806250539805451174e-04
2.001840000000000008e-01 2.109407961002284740e-04
2.007950000000000013e-01 2.078764157397760333e-04
2.014060000000000017e-01 1.942465749168695874e-04
2.020180000000000031e-01 1.975163552300790329e-04
2.026290000000000036e-01 1.905160104505205251e-04
2.032400000000000040e-01 1.834086975785440313e-04
2.038510000000000044e-01 1.858254317559257746e-04
2.044630000000000059e-01 2.058651248963036214e-04
2.050740000000000063e-01 2.027517644139793373e-04
2.056850000000000067e-01 1.966440023897224765e-04
2.062960000000000071e-01 1.989252143535033687e-04
2.069080000000000086e-01 1.948616104575795363e-04
2.075190000000000090e-01 1.850603701695325524e-04
2.081300000000000094e-01 1.916700165343990258e-04
2.087410000000000099e-01 1.940362369464551835e-04
2.093530000000000113e-01 1.895704304403633548e-04
2.099640000000000117e-01 1.854404080787462367e-04
2.105750000000000122e-01 1.887565216960312845e-04
2.111860000000000126e-01 1.944155803656874484e-04
2.117979999999999863e-01 1.947818703138885744e-04
2.124089999999999867e-01 1.938855953367725330e-04
2.130199999999999871e-01 1.852083495125999798e-04
2.136309999999999876e-01 1.805785079319951341e-04
2.142429999999999890e-01 1.859558434316746446e-04
2.148539999999999894e-01 1.824571820463162996e-04
2.154649999999999899e-01 1.853914732929414606e-04
2.160759999999999903e-01 1.832835691269766253e-04
2.166879999999999917e-01 1.951897733612620377e-04
2.172989999999999922e-01 1.959464452002997322e-04
2.179099999999999926e-01 1.815181236251459877e-04
2.185209999999999930e-01 1.640786798300200881e-04
2.191329999999999945e-01 1.738585750771933728e-04
2.197439999999999949e-01 1.880896628220825740e-04
2.203549999999999953e-01 1.882120886850640056e-04
2.209659999999999958e-01 1.843951937014864494e-04
2.215779999999999972e-01 1.844360948253527099e-04
2.221889999999999976e-01 1.684938065828074085e-04
2.227999999999999980e-01 1.671298953040000097e-04
2.234109999999999985e-01 1.850215515341532846e-04
2.240229999999999999e-01 1.702891573495310374e-04
2.246340000000000003e-01 1.894673236049701254e-04
2.252450000000000008e-01 1.806014683897920004e-04
2.258560000000000012e-01 1.754964826569523030e-04
2.264680000000000026e-01 1.800851555831204916e-04
2.270790000000000031e-01 1.937575856891695487e-04
2.276900000000000035e-01 1.908497012596520066e-04
2.283010000000000039e-01 1.874122047597496837e-04
2.289130000000000054e-01 1.935693668242703029e-04
2.295240000000000058e-01 1.854222539675472159e-04
2.301350000000000062e-01 1.809874466102924973e-04
2.307460000000000067e-01 1.673987771634691843e-04
2.313580000000000081e-01 1.726690732396810534e-04
2.319690000000000085e-01 1.799285971941918193e-04
2.325800000000000090e-01 1.939190909137960205e-04
2.331910000000000094e-01 1.747106689067801034e-04
2.338030000000000108e-01 1.721785321645039415e-04
2.344140000000000112e-01 1.780817117417568042e-04
2.350250000000000117e-01 1.715802613639187690e-04
2.356360000000000121e-01 1.774574068189508735e-04
2.362480000000000135e-01 1.867545980866093123e-04
2.368589999999999862e-01 1.667267200885910120e-04
2.374699999999999867e-01 1.821055606663519739e-04
2.380809999999999871e-01 1.804415691798105586e-04
2.386919999999999875e-01 1.792540412058599879e-04
2.393039999999999889e-01 1.734776915614329358e-04
2.399149999999999894e-01 1.825052807165964948e-04
2.405259999999999898e-01 1.713569726364781709e-04
2.411369999999999902e-01 1.650486648732234218e-04
2.417489999999999917e-01 1.659441965185994169e-04
2.423599999999999921e-01 1.611604646715199935e-04
2.429709999999999925e-01 1.714952236749681656e-04
2.435819999999999930e-01 1.726044626790028608e-04
2.441939999999999944e-01 1.657071827003840279e-04
2.448049999999999948e-01 1.771863257049544830e-04
2.454159999999999953e-01 1.608373633351340792e-04
2.460269999999999957e-01 1.679021829097730950e-04
2.466389999999999971e-01 1.715957684180192640e-04
2.472499999999999976e-01 1.840255189168749788e-04
2.478609999999999980e-01 1.716360847303033616e-04
2.484719999999999984e-01 1.786460455309824100e-04
2.490839999999999999e-01 1.721961772295846349e-04
2.496950000000000003e-01 1.645128528594859820e-04
2.503059999999999730e-01 1.406286278516201502e-04
2.509170000000000011e-01 1.561196480090444279e-04
2.515290000000000026e-01 1.693153440984626287e-04
2.521399999999999753e-01 1.468591861133879638e-04
2.527510000000000034e-01 1.721431480195746602e-04
2.533619999999999761e-01 1.723255213676788483e-04
2.539739999999999776e-01 1.750728348532723901e-04
2.545850000000000057e-01 1.921474642586795028e-04
2.551959999999999784e-01 1.727740157977113340e-04
2.558070000000000066e-01 1.680558716116818262e-04
2.564190000000000080e-01 1.836404000318017887e-04
2.570299999999999807e-01 1.733926790941399669e-04
2.576410000000000089e-01 1.781536253432671184e-04
2.582519999999999816e-01 1.691935831202774512e-04
2.588639999999999830e-01 1.651716747927705513e-04
2.594750000000000112e-01 1.656628013118500043e-04
2.600859999999999839e-01 1.766819399328863093e-04
2.606970000000000121e-01 1.533773717072350385e-04
2.613090000000000135e-01 1.591751359153635516e-04
2.619199999999999862e-01 1.630932281656319825e-04
2.625310000000000143e-01 1.511588162618863757e-04
2.631419999999999870e-01 1.784216580072220653e-04
2.637539999999999885e-01 1.575736417042664290e-04
2.643650000000000166e-01 1.641144029200095121e-04
2.649759999999999893e-01 1.696279550119756633e-04
2.655870000000000175e-01 1.688953082781963612e-04
2.661990000000000189e-01 1.667621616337373869e-04
2.668099999999999916e-01 1.683329899491039876e-04
2.674210000000000198e-01 1.693036531437682249e-04
2.680319999999999925e-01 1.479216524879462371e-04
2.686439999999999939e-01 1.604416783419763037e-04
2.692550000000000221e-01 1.533939829295457669e-04
2.698659999999999948e-01 1.680578317758451342e-04
2.704770000000000230e-01 1.705930334864986739e-04
2.710890000000000244e-01 1.632343130397252207e-04
2.716999999999999971e-01 1.584299648645999710e-04
2.723110000000000253e-01 1.708580571748705471e-04
2.729219999999999979e-01 1.623491071275247333e-04
2.735339999999999994e-01 1.555413222679506138e-04
2.741450000000000276e-01 1.775999172101775108e-04
2.747560000000000002e-01 1.633592004015225715e-04
2.753669999999999729e-01 1.559237868858375539e-04
2.759789999999999743e-01 1.639636919154471265e-04
2.765900000000000025e-01 1.672418486496909875e-04
2.772009999999999752e-01 1.541525888236220873e-04
2.778120000000000034e-01 1.726057938142684873e-04
2.784240000000000048e-01 1.667484568391270304e-04
2.790349999999999775e-01 1.671533242497667566e-04
2.796460000000000057e-01 1.659342343954609542e-04
2.802569999999999784e-01 1.619812624288526624e-04
2.808689999999999798e-01 1.742117679777459207e-04
2.814800000000000080e-01 1.680909230633119823e-04
2.820909999999999807e-01 1.674591250054592009e-04
2.827020000000000088e-01 1.532170371317644942e-04
2.833140000000000103e-01 1.727237675396545342e-04
2.839249999999999829e-01 1.515781927307437225e-04
2.845360000000000111e-01 1.687124570686285036e-04
2.851469999999999838e-01 1.375655652731509889e-04
2.857589999999999852e-01 1.719199207546941470e-04
2.863700000000000134e-01 1.701218528679740449e-04
2.869809999999999861e-01 1.364031230425753977e-04
2.875920000000000143e-01 1.540300928990918623e-04
2.882040000000000157e-01 1.572654080075097693e-04
2.888149999999999884e-01 1.482126828101067650e-04
2.894260000000000166e-01 1.640810886593045378e-04
2.900369999999999893e-01 1.725112456878630414e-04
2.906489999999999907e-01 1.560566030558433110e-04
2.912600000000000189e-01 1.655436178103920214e-04
2.918709999999999916e-01 1.530440204319757122e-04
2.924820000000000197e-01 1.444105859361476726e-04
2.930940000000000212e-01 1.500022907465097856e-04
2.937049999999999939e-01 1.397385547703379948e-04
2.943160000000000220e-01 1.567232854457036918e-04
2.949269999999999947e-01 1.504013341967272161e-04
2.955389999999999961e-01 1.851215051552438664e-04
2.961500000000000243e-01 1.466985943064000287e-04
2.967609999999999970e-01 1.665181365624980115e-04
2.973720000000000252e-01 1.469549193910589199e-04
2.979840000000000266e-01 1.390787693641728194e-04
2.985949999999999993e-01 1.537082880396195127e-04
2.992060000000000275e-01 1.735122824618377617e-04
2.998170000000000002e-01 1.571586908181582542e-04
3.004290000000000016e-01 1.668591956165967017e-04
3.010399999999999743e-01 1.759513146788479576e-04
3.016510000000000025e-01 1.726252582435931304e-04
3.022619999999999751e-01 1.411182342883223579e-04
3.028739999999999766e-01 1.487353347229464001e-04
3.034850000000000048e-01 1.612191874647444817e-04
3.040959999999999774e-01 1.610912898540441476e-04
3.047070000000000056e-01 1.608990208320830667e-04
3.053190000000000071e-01 1.524542804966922262e-04
3.059299999999999797e-01 1.395408573443569756e-04
3.065410000000000079e-01 1.362968724582500654e-04
3.071519999999999806e-01 1.534629288468326348e-04
3.077639999999999820e-01 1.449659920879310313e-04
3.083750000000000102e-01 1.562688936376562400e-04
3.089859999999999829e-01 1.656492977374697691e-04
3.095970000000000111e-01 1.551078348673160716e-04
3.102090000000000125e-01 1.702321288841626256e-04
3.108199999999999852e-01 1.365443646579879954e-04
3.114310000000000134e-01 1.418215868908446618e-04
3.120419999999999860e-01 1.505148702531911812e-04
3.126539999999999875e-01 1.471566492020663847e-04
3.132650000000000157e-01 1.615458461239860333e-04
3.138759999999999883e-01 1.583511673925460750e-04
3.144870000000000165e-01 1.552475732741110293e-04
3.150990000000000180e-01 1.498693354406194656e-04
3.157099999999999906e-01 1.504401501402939992e-04
3.163210000000000188e-01 1.254619476244090879e-04
3.169319999999999915e-01 1.797439070149430278e-04
3.175439999999999929e-01 1.440113929229951801e-04
3.181550000000000211e-01 1.428200331490737550e-04
3.187659999999999938e-01 1.576618272098371349e-04
3.193770000000000220e-01 1.501495155359318986e-04
3.199890000000000234e-01 1.677411711998234476e-04
3.205999999999999961e-01 1.589662911759999735e-04
3.212110000000000243e-01 1.651628881086864204e-04
3.218219999999999970e-01 1.296326391144785929e-04
3.224339999999999984e-01 1.726847193521595608e-04
3.230450000000000266e-01 1.473087237283292664e-04
3.236559999999999993e-01 1.758691105854470152e-04
3.242670000000000274e-01 1.304016920923262526e-04
3.248789999999999734e-01 1.391396615789374500e-04
3.254900000000000015e-01 1.600025929234260051e-04
3.261009999999999742e-01 1.652244147203156815e-04
3.267120000000000024e-01 1.292342051758291156e-04
3.273240000000000038e-01 1.542123283447958580e-04
3.279349999999999765e-01 1.525829138033567246e-04
3.285460000000000047e-01 1.655222280836978485e-04
3.291569999999999774e-01 1.515585503716601265e-04
3.297689999999999788e-01 1.625896143099646979e-04
3.303800000000000070e-01 1.753226129330560349e-04
3.309909999999999797e-01 1.798674680885857730e-04
3.316020000000000079e-01 1.554458930138786512e-04
3.322140000000000093e-01 1.468686395336090442e-04
3.328249999999999820e-01 1.426494773744562176e-04
3.334360000000000102e-01 1.550810413603275449e-04
3.340469999999999828e-01 1.767209625435932807e-04
3.346580000000000110e-01 1.483924295577607113e-04
3.352700000000000125e-01 1.658460205361180103e-04
3.358809999999999851e-01 1.560494113708183871e-04
3.364920000000000133e-01 1.358292130676956924e-04
3.371029999999999860e-01 1.592347173090351547e-04
3.377149999999999874e-01 1.175231464870889989e-04
3.383260000000000156e-01 1.586145777346759729e-04
3.389369999999999883e-01 1.499173171924446542e-04
3.395480000000000165e-01 1.587201999679876963e-04
3.401600000000000179e-01 1.630707620945920182e-04
3.407709999999999906e-01 1.702309371892951379e-04
3.413820000000000188e-01 1.421924914742724087e-04
3.419929999999999914e-01 1.213463520929579793e-04
3.426049999999999929e-01 1.565977593215332406e-04
3.432160000000000211e-01 1.306135604809728222e-04
3.438269999999999937e-01 1.588990241793467549e-04
3.444380000000000219e-01 1.811737537380892990e-04
3.450500000000000234e-01 1.671904969806500233e-04
3.456609999999999960e-01 1.595819169862260219e-04
3.462720000000000242e-01 1.579415384334643296e-04
3.468829999999999969e-01 1.440444281613018963e-04
3.474949999999999983e-01 1.657392213605637292e-04
3.481060000000000265e-01 1.237031323219982661e-04
3.487169999999999992e-01 1.440187277395853791e-04
3.493280000000000274e-01 1.626099249377433679e-04
3.499399999999999733e-01 1.727698743790599862e-04
3.505510000000000015e-01 1.496505751852978067e-04
3.511619999999999742e-01 1.515858898849394248e-04
3.517730000000000024e-01 1.352809193532086526e-04
3.523850000000000038e-01 1.847627460637419987e-04
3.529959999999999765e-01 1.737433754661494027e-04
3.536070000000000046e-01 1.555771696970637788e-04
3.542179999999999773e-01 1.503135290457519859e-04
3.548299999999999788e-01 1.445809770490259966e-04
3.554410000000000069e-01 1.499496702054540923e-04
3.560519999999999796e-01 1.502437848679785432e-04
3.566630000000000078e-01 1.553508310437298800e-04
3.572750000000000092e-01 1.460378550033062577e-04
3.578859999999999819e-01 1.569521594756983780e-04
3.584970000000000101e-01 1.640533359830083381e-04
3.591079999999999828e-01 1.514515069429148760e-04
3.597199999999999842e-01 1.526578548923999794e-04
3.603310000000000124e-01 1.695534083951186883e-04
3.609419999999999851e-01 1.671194589999919287e-04
3.615530000000000133e-01 1.517430541673233779e-04
3.621650000000000147e-01 1.822870796406882751e-04
3.627759999999999874e-01 1.746785773348812608e-04
3.633870000000000156e-01 1.067635717661306514e-04
3.639979999999999882e-01 1.699401520304104666e-04
3.646099999999999897e-01 1.445581182090189968e-04
3.652210000000000178e-01 1.533676583913818432e-04
3.658319999999999905e-01 1.199755764975703599e-04
3.664430000000000187e-01 1.378133914738711996e-04
3.670550000000000201e-01 1.508268385140269937e-04
3.676659999999999928e-01 1.460060683892355836e-04
3.682770000000000210e-01 1.359710874392843589e-04
3.688879999999999937e-01 1.418195024065913511e-04
3.694999999999999951e-01 1.396445050025000158e-04
3.701110000000000233e-01 2.159605820631958046e-04
3.707219999999999960e-01 1.580046679921762762e-04
3.713330000000000242e-01 1.577868425820516121e-04
3.719450000000000256e-01 1.593767653681210129e-04
3.725559999999999983e-01 1.284289317549019776e-04
3.731670000000000265e-01 1.557663029496376516e-04
3.737779999999999991e-01 1.700242676267623419e-04
3.743900000000000006e-01 1.420012678670679886e-04
3.750009999999999732e-01 1.682024595761960823e-04
3.756120000000000014e-01 1.589527105799976123e-04
3.762229999999999741e-01 1.092247791792059483e-04
3.768349999999999755e-01 1.689443131587547607e-04
3.774460000000000037e-01 1.671234086991012875e-04
3.780569999999999764e-01 1.237534254213466345e-04
3.786680000000000046e-01 1.319687709739668455e-04
3.792800000000000060e-01 1.485127273829760122e-04
3.798909999999999787e-01 1.413456813119701888e-04
3.805020000000000069e-01 1.075143647630823700e-04
3.811129999999999796e-01 1.445964116769148436e-04
3.817249999999999810e-01 1.502442231271812077e-04
3.823360000000000092e-01 1.534372326467174305e-04
3.829469999999999819e-01 1.420462845692839374e-04
3.835580000000000100e-01 1.667921320865413826e-04
3.841700000000000115e-01 1.576815115807599966e-04
3.847809999999999842e-01 1.147690415672463068e-04
3.853920000000000123e-01 1.925682178252492965e-04
3.860029999999999850e-01 1.360533423141380746e-04
3.866149999999999864e-01 1.009396668032411937e-04
3.872260000000000146e-01 1.787167244533336276e-04
3.878369999999999873e-01 9.235877536198310012e-05
3.884480000000000155e-01 1.126065126078802143e-04
3.890600000000000169e-01 1.379555986269384278e-04
3.896709999999999896e-01 1.551961924613612701e-04
3.902820000000000178e-01 1.567830166820531927e-04
3.908929999999999905e-01 1.702544332525482310e-04
3.915049999999999919e-01 1.315107963152849723e-04
3.921160000000000201e-01 1.354176799649250854e-04
3.927269999999999928e-01 1.706327081999632882e-04
3.933380000000000210e-01 1.695674013394240132e-04
3.939500000000000224e-01 1.344961692653449936e-04
3.945609999999999951e-01 1.344234574497191333e-04
3.951720000000000232e-01 1.289173896197945565e-04
3.957829999999999959e-01 1.708377125186942916e-04
3.963949999999999974e-01 1.269245605061023266e-04
3.970060000000000255e-01 1.236505197064666065e-04
3.976169999999999982e-01 1.430433262801678474e-04
3.982280000000000264e-01 1.499090079203954228e-04
3.988399999999999723e-01 1.918981304645599433e-04
3.994510000000000005e-01 1.442360554169409533e-04
4.000619999999999732e-01 1.393932818726856726e-04
4.006730000000000014e-01 1.364381181718867832e-04
4.012850000000000028e-01 1.437750020369387989e-04
4.018959999999999755e-01 1.699614506490841246e-04
4.025070000000000037e-01 2.170667638263511798e-04
4.031179999999999763e-01 1.581806997602119402e-04
4.037299999999999778e-01 1.520341842846072698e-04
4.043410000000000060e-01 1.293158414354326059e-04
4.049519999999999786e-01 1.404916665753835881e-04
4.055630000000000068e-01 1.612604732326530538e-04
4.061750000000000083e-01 2.061154274963437861e-04
4.067859999999999809e-01 1.530344505883367149e-04
4.073970000000000091e-01 1.618613473236806813e-04
4.080079999999999818e-01 1.745926251282425444e-04
4.086199999999999832e-01 1.133997189066083731e-04
4.092310000000000114e-01 1.066996659283998692e-04
4.098419999999999841e-01 1.543104348712676631e-04
4.104530000000000123e-01 1.648357097304593833e-04
4.110650000000000137e-01 1.334931825264345227e-04
4.116759999999999864e-01 1.884111138251987332e-04
4.122870000000000146e-01 1.743422718046685809e-04
4.128979999999999873e-01 1.650099813573723234e-04
4.135099999999999887e-01 1.460797661792314912e-04
4.141210000000000169e-01 1.972669370118630705e-04
4.147319999999999895e-01 1.238030223184877633e-04
4.153430000000000177e-01 1.782975116956239735e-04
4.159550000000000192e-01 1.342615390385898811e-04
4.165659999999999918e-01 1.541831106018825355e-04
4.171770000000000200e-01 1.679328359637333266e-04
4.177879999999999927e-01 8.897576153864283650e-05
4.183999999999999941e-01 1.650509873004800052e-04
4.190110000000000223e-01 1.432298328026755695e-04
4.196219999999999950e-01 1.373757885563933517e-04
4.202330000000000232e-01 1.584042903879415674e-04
4.208450000000000246e-01 2.021769650749582722e-04
4.214559999999999973e-01 1.167579911304110132e-04
4.220670000000000255e-01 2.012792288517962190e-04
4.226779999999999982e-01 1.908589437260171950e-04
4.232899999999999996e-01 2.168458467670249755e-04
4.239009999999999723e-01 1.330465152846696151e-04
4.245120000000000005e-01 1.644267069191577473e-04
4.251229999999999731e-01 1.946041738439533071e-04
4.257349999999999746e-01 1.625104602180567662e-04
4.263460000000000027e-01 1.963525742538575259e-04
4.269569999999999754e-01 1.083379425447793162e-04
4.275680000000000036e-01 1.246540059327152594e-04
4.281800000000000050e-01 8.848428984949960113e-05
4.287909999999999777e-01 1.404685167470671851e-04
4.294020000000000059e-01 9.622943442682917571e-05
4.300129999999999786e-01 1.720600380584346616e-04
4.306240000000000068e-01 2.250389613695385788e-04
4.312360000000000082e-01 2.482570121395291196e-04
4.318469999999999809e-01 1.844146853907665346e-04
4.324580000000000091e-01 1.771635978471936641e-04
4.330689999999999817e-01 1.722110212695254154e-04
4.336809999999999832e-01 1.824449208741897046e-04
4.342920000000000114e-01 1.497840785852643550e-04
4.349029999999999840e-01 1.439466032449359040e-04
4.355140000000000122e-01 1.289518459457577313e-04
4.361260000000000137e-01 7.940544221748160316e-05
4.367369999999999863e-01 1.547924961859302657e-04
4.373480000000000145e-01 1.489999670152849869e-04
4.379589999999999872e-01 1.574880567181843557e-04
4.385709999999999886e-01 1.378513955015642841e-04
4.391820000000000168e-01 1.156600247800609790e-04
4.397929999999999895e-01 1.098275093287334221e-04
4.404040000000000177e-01 1.762033074426059534e-04
4.410160000000000191e-01 1.332752472369646798e-04
4.416269999999999918e-01 1.602964388064395467e-04
4.422380000000000200e-01 2.108605475500150914e-04
4.428489999999999926e-01 2.146265540026463716e-04
4.434609999999999941e-01 1.468836051493348813e-04
4.440720000000000223e-01 2.585961708722266214e-04
4.446829999999999949e-01 1.587057397128845387e-04
4.452940000000000231e-01 1.425735244296377963e-04
4.459060000000000246e-01 2.268456239761840773e-04
4.465169999999999972e-01 9.295534103500789852e-05
4.471280000000000254e-01 1.726754817568479112e-04
4.477389999999999981e-01 1.355780044574323025e-04
4.483509999999999995e-01 2.518602483693169387e-04
4.489620000000000277e-01 2.415315422348219187e-04
4.495730000000000004e-01 1.555018963874627111e-04
4.501839999999999731e-01 1.937418606660525739e-04
4.507959999999999745e-01 2.611155986635345675e-04
4.514070000000000027e-01 2.101829050923505421e-04
4.520179999999999754e-01 2.458524540792994604e-04
4.526290000000000036e-01 2.209883227366810543e-04
4.532410000000000050e-01 1.663212163031204164e-04
4.538519999999999777e-01 1.167112558527854380e-04
4.544630000000000059e-01 1.226042673962057707e-04
4.550739999999999785e-01 2.587494601315334193e-04
4.556859999999999800e-01 1.283966808686164466e-04
4.562970000000000081e-01 1.703822034081431760e-04
4.569079999999999808e-01 1.156259125534296367e-04
4.575190000000000090e-01 2.100269627758129698e-04
4.581310000000000104e-01 2.951430969872614258e-05
4.587419999999999831e-01 9.271120225057020102e-05
4.593530000000000113e-01 1.277600485597131454e-04
4.599639999999999840e-01 1.890804953174546126e-04
4.605759999999999854e-01 1.216263647675320202e-04
4.611870000000000136e-01 7.735405506863767043e-05
4.617979999999999863e-01 2.195634139092142879e-04
4.624090000000000145e-01 1.293553042562567152e-04
4.630210000000000159e-01 2.210259127428133971e-04
4.636319999999999886e-01 1.458658483833807321e-04
4.642430000000000168e-01 2.312093776233366954e-04
4.648539999999999894e-01 1.126613672987163280e-04
4.654659999999999909e-01 6.173881718697659966e-05
4.660770000000000191e-01 2.227258047859029917e-04
4.666879999999999917e-01 1.829491878582026126e-04
4.672990000000000199e-01 1.350285092989191547e-04
4.679110000000000213e-01 3.479405666712532353e-05
4.685219999999999940e-01 2.018124446563326674e-04
4.691330000000000222e-01 2.270426829320893510e-04
4.697439999999999949e-01 1.362666836237780689e-04
4.703559999999999963e-01 1.635920482629352082e-04
4.709670000000000245e-01 1.716651257749146977e-04
4.715779999999999972e-01 2.424049807077616550e-04
4.721890000000000254e-01 5.204634806768475757e-05
4.728010000000000268e-01 2.169105659000743409e-04
4.734119999999999995e-01 2.431219651186737867e-04
4.740230000000000277e-01 2.690913497697945645e-04
4.746340000000000003e-01 2.233445535726575162e-04
4.752460000000000018e-01 2.564400366898664002e-04
4.758569999999999744e-01 2.819584153182057838e-04
4.764680000000000026e-01 2.147809690148609466e-04
4.770789999999999753e-01 1.345248813999263128e-04
4.776909999999999767e-01 2.573443605915273487e-04
4.783020000000000049e-01 8.544206654062991204e-05
4.789129999999999776e-01 2.254902326796234910e-04
4.795240000000000058e-01 2.689623394812813879e-04
4.801360000000000072e-01 1.803392304152724019e-04
4.807469999999999799e-01 1.846033963682646611e-04
4.813580000000000081e-01 2.984367151232320209e-04
4.819689999999999808e-01 9.265074084401179067e-05
4.825809999999999822e-01 1.010192070782012013e-04
4.831920000000000104e-01 3.132364053272083146e-04
4.838029999999999831e-01 2.168203446122040896e-04
4.844140000000000112e-01 1.211693262201457230e-04
4.850260000000000127e-01 -4.712014870096144906e-06
4.856369999999999854e-01 9.715328725908184369e-06
4.862480000000000135e-01 1.063257717415488088e-04
4.868589999999999862e-01 1.907621526702852688e-04
4.874709999999999877e-01 1.848058907192799531e-04
4.880820000000000158e-01 6.572791807626140580e-05
4.886929999999999885e-01 1.215982619153090858e-04
4.893040000000000167e-01 1.572059550340162493e-04
4.899160000000000181e-01 2.980347623711763062e-04
4.905269999999999908e-01 7.330822025041897397e-05
4.911380000000000190e-01 3.077344067477334136e-04
4.917489999999999917e-01 2.101934504946442316e-04
4.923609999999999931e-01 8.599099336474511090e-05
4.929720000000000213e-01 3.928173490821297966e-04
4.935829999999999940e-01 1.386294659441776676e-04
4.941940000000000222e-01 1.092520909454393341e-05
4.948060000000000236e-01 9.733335025919180616e-05
4.954169999999999963e-01 7.776997678827632843e-05
4.960280000000000244e-01 2.493776699594232329e-04
4.966389999999999971e-01 1.188040482289360727e-04
4.972509999999999986e-01 1.854570224542710373e-04
4.978620000000000267e-01 1.443743459028566070e-04
4.984729999999999994e-01 2.590877131471456337e-04
4.990840000000000276e-01 1.944234202099998717e-04
4.996959999999999735e-01 2.071528721901619156e-04
5.003069999999999462e-01 -8.864350405024659435e-05
5.009179999999999744e-01 -2.697126640440275784e-04
5.015290000000000026e-01 6.836848140722438013e-05
5.021409999999999485e-01 2.482302672544957692e-04
5.027519999999999767e-01 2.728337388316876650e-04
5.033630000000000049e-01 3.280361176286312021e-04
5.039740000000000331e-01 2.975566618137143811e-04
5.045859999999999790e-01 3.448677700961959628e-04
5.051970000000000072e-01 1.863630398882789500e-04
5.058080000000000354e-01 1.335171484966671544e-04
5.064189999999999525e-01 3.979056996309982561e-05
5.070310000000000095e-01 4.740948841333281183e-04
5.076420000000000377e-01 1.962130846848696446e-04
5.082529999999999548e-01 1.971377566296682955e-04
5.088639999999999830e-01 -3.067330113067417763e-05
5.094760000000000399e-01 1.009625284188430110e-04
5.100869999999999571e-01 3.481715725594572951e-04
5.106979999999999853e-01 5.012919560239760845e-04
5.113090000000000135e-01 3.040380352737289435e-04
5.119209999999999594e-01 8.394693816660976204e-04
5.125319999999999876e-01 -3.137347874189836696e-04
5.131430000000000158e-01 4.172369533593629993e-04
5.137540000000000440e-01 6.503348616256228714e-04
5.143659999999999899e-01 -2.273499581109922991e-04
5.149770000000000181e-01 -2.047818219577306014e-04
5.155880000000000463e-01 4.021810149518125106e-05
5.161989999999999634e-01 -7.573579295961701478e-05
