# Supplementary material for: Thermodynamically controlled multiphase separation of heterogeneous liquid crystal colloids
Source: Nat Commun. 2023 Aug 29;14:5277. doi: 10.1038/s41467-023-41054-7 (PMC10465492; doi:10.1038/s41467-023-41054-7)
Supplement: Supplementary file 11 — Source Data [file 41467_2023_41054_MOESM11_ESM.zip › Source data/Figure 4e and f_Small angle X-ray scattering data/CNC-PEG-dxtran-(6 w%-3.75wt%-3.5wt%)/3.5-6wt%/N2-3.5-6wt%-50de.txt]

# Q(A^-1) IQ2(a.u. A-2)
1.008599999999999948e-02 1.519074858988800044e-03
1.069699999999999991e-02 1.695653178409200048e-03
1.130800000000000034e-02 1.895826216750400159e-03
1.191900000000000077e-02 2.080008986881500509e-03
1.253100000000000047e-02 2.303947710176400092e-03
1.314199999999999917e-02 2.475725243641599752e-03
1.375299999999999960e-02 2.682851722156899803e-03
1.436400000000000003e-02 2.872408368412800173e-03
1.497599999999999973e-02 3.013725383884799901e-03
1.558700000000000016e-02 3.086130412722500136e-03
1.619800000000000059e-02 3.140946042124800105e-03
1.680900000000000102e-02 3.263563435286700922e-03
1.742099999999999899e-02 3.319708590554399427e-03
1.803199999999999942e-02 3.344458974259199597e-03
1.864299999999999985e-02 3.340614671979420022e-03
1.925400000000000028e-02 3.287135933041680433e-03
1.986600000000000171e-02 3.200960176888320487e-03
2.047699999999999868e-02 3.140030554744689673e-03
2.108799999999999911e-02 3.051134622771199678e-03
2.169899999999999954e-02 3.012933274400970019e-03
2.231100000000000097e-02 2.908622353332780599e-03
2.292200000000000140e-02 2.847702965109920499e-03
2.353299999999999836e-02 2.756848951125559933e-03
2.414399999999999880e-02 2.686900201390079838e-03
2.475600000000000023e-02 2.627812989865440253e-03
2.536700000000000066e-02 2.567259384928180163e-03
2.597800000000000109e-02 2.506923123938999999e-03
2.658900000000000152e-02 2.479587279921720462e-03
2.720099999999999948e-02 2.449050467309999649e-03
2.781199999999999992e-02 2.389565297525439794e-03
2.842300000000000035e-02 2.372834429181640194e-03
2.903400000000000078e-02 2.359793763711719953e-03
2.964599999999999874e-02 2.323421221377599839e-03
3.025699999999999917e-02 2.317360680973209758e-03
3.086799999999999961e-02 2.288963149472480162e-03
3.147900000000000004e-02 2.274376662583199940e-03
3.209100000000000147e-02 2.286701386669260337e-03
3.270200000000000190e-02 2.255269450931480374e-03
3.331300000000000233e-02 2.254835470493270384e-03
3.392400000000000276e-02 2.238908859696960279e-03
3.453599999999999726e-02 2.242223082950399373e-03
3.514699999999999769e-02 2.220904976240650058e-03
3.575799999999999812e-02 2.204225338533959740e-03
3.636899999999999855e-02 2.209445030534400081e-03
3.698099999999999998e-02 2.170645769779199711e-03
3.759200000000000041e-02 2.186325722823680064e-03
3.820300000000000085e-02 2.168523134808469834e-03
3.881400000000000128e-02 2.141452229884200503e-03
3.942600000000000271e-02 2.135105768044080581e-03
4.003700000000000314e-02 2.113664861163400480e-03
4.064799999999999663e-02 2.102269411453439388e-03
4.125899999999999707e-02 2.088098481507030032e-03
4.187099999999999850e-02 2.059934657755769800e-03
4.248199999999999893e-02 2.047906387658999898e-03
4.309299999999999936e-02 2.030729621013950114e-03
4.370399999999999979e-02 2.016008613895679639e-03
4.431600000000000122e-02 1.993562864625599788e-03
4.492700000000000166e-02 1.983766683789096180e-03
4.553800000000000209e-02 1.977062141652935826e-03
4.614900000000000252e-02 1.949060928588768234e-03
4.676099999999999701e-02 1.940656471256645924e-03
4.737199999999999744e-02 1.914534676339375635e-03
4.798299999999999788e-02 1.880079409273064869e-03
4.859399999999999831e-02 1.863678885783623873e-03
4.920499999999999874e-02 1.852473482892174911e-03
4.981700000000000017e-02 1.840485817977756703e-03
5.042800000000000060e-02 1.812188305531631845e-03
5.103900000000000103e-02 1.802054498180732977e-03
5.165000000000000147e-02 1.798565170887499913e-03
5.226200000000000290e-02 1.780419679657976265e-03
5.287300000000000333e-02 1.744696945246513014e-03
5.348399999999999682e-02 1.741289731498367986e-03
5.409499999999999725e-02 1.718404664626849848e-03
5.470699999999999869e-02 1.695006902936999028e-03
5.531799999999999912e-02 1.675874848126467651e-03
5.592899999999999955e-02 1.673561553836696832e-03
5.653999999999999998e-02 1.655822195337199911e-03
5.715200000000000141e-02 1.656673681842176253e-03
5.776300000000000184e-02 1.627068843884512143e-03
5.837400000000000228e-02 1.606504391531207981e-03
5.898500000000000271e-02 1.585857491166575272e-03
5.959699999999999720e-02 1.576019972131115958e-03
6.020799999999999763e-02 1.565928909982719670e-03
6.081899999999999806e-02 1.548151453607417901e-03
6.142999999999999849e-02 1.530556408635899831e-03
6.204199999999999993e-02 1.521750437309523979e-03
6.265300000000000036e-02 1.502450166443158961e-03
6.326400000000000079e-02 1.483072755720192147e-03
6.387500000000000122e-02 1.458732066421874855e-03
6.448700000000000265e-02 1.476513879372957092e-03
6.509800000000000308e-02 1.426701970430660146e-03
6.570900000000000352e-02 1.428316346583567188e-03
6.632000000000000395e-02 1.418817291392000107e-03
6.693200000000000538e-02 1.399007747978464177e-03
6.754300000000000581e-02 1.400998534214202042e-03
6.815400000000000624e-02 1.375184497031244285e-03
6.876500000000000667e-02 1.367712288704225334e-03
6.937699999999999423e-02 1.339639459008311936e-03
6.998799999999999466e-02 1.317790170020175780e-03
7.059899999999999509e-02 1.320658487263367620e-03
7.120999999999999552e-02 1.295296454839900153e-03
7.182199999999999696e-02 1.300226224349040026e-03
7.243299999999999739e-02 1.284914246632522846e-03
7.304399999999999782e-02 1.281350557363823825e-03
7.365499999999999825e-02 1.263696974106424996e-03
7.426699999999999968e-02 1.255209777294174957e-03
7.487800000000000011e-02 1.238097207544415967e-03
7.548900000000000055e-02 1.252834818251849936e-03
7.610000000000000098e-02 1.229861894069999954e-03
7.671200000000000241e-02 1.216756393636160170e-03
7.732300000000000284e-02 1.205454996852980054e-03
7.793400000000000327e-02 1.179495941610132119e-03
7.854500000000000370e-02 1.194953522523325073e-03
7.915700000000000514e-02 1.179066416544926254e-03
7.976800000000000557e-02 1.163182480630144209e-03
8.037900000000000600e-02 1.151201811504303342e-03
8.099000000000000643e-02 1.134680925978600111e-03
8.160199999999999398e-02 1.119432052262843858e-03
8.221299999999999442e-02 1.110162032858249799e-03
8.282399999999999485e-02 1.096520844468671773e-03
8.343499999999999528e-02 1.106952974964924789e-03
8.404699999999999671e-02 1.083948116272840908e-03
8.465799999999999714e-02 1.089115320380331948e-03
8.526899999999999757e-02 1.081081061452367946e-03
8.587999999999999801e-02 1.053616485286400098e-03
8.649199999999999944e-02 1.041284190046352096e-03
8.710299999999999987e-02 1.028416302082559150e-03
8.771400000000000030e-02 1.028861544061692021e-03
8.832500000000000073e-02 1.014076115582499991e-03
8.893700000000000216e-02 9.949962095704169545e-04
8.954800000000000260e-02 9.889560491680160492e-04
9.015900000000000303e-02 9.868744376303670556e-04
9.077000000000000346e-02 9.705027708839001569e-04
9.138200000000000489e-02 9.713499255596802625e-04
9.199300000000000532e-02 9.403088611884880856e-04
9.260400000000000575e-02 9.416328671008801108e-04
9.321500000000000619e-02 9.180401223523751517e-04
9.382699999999999374e-02 9.179943842524037603e-04
9.443799999999999417e-02 9.074699406628438910e-04
9.504899999999999460e-02 9.013840649099333054e-04
9.565999999999999504e-02 8.817461508256398302e-04
9.627199999999999647e-02 8.728428894729983777e-04
9.688299999999999690e-02 8.603684686851178695e-04
9.749399999999999733e-02 8.307620547984683607e-04
9.810499999999999776e-02 8.345146017091624891e-04
9.871699999999999919e-02 8.229486776192631052e-04
9.932799999999999963e-02 8.102948701732863232e-04
9.993900000000000006e-02 8.180630491329701033e-04
1.005500000000000005e-01 8.009179434450000232e-04
1.011620000000000019e-01 7.819015003926248989e-04
1.017730000000000024e-01 7.652290561481671447e-04
1.023840000000000028e-01 7.878424915860480961e-04
1.029950000000000032e-01 7.650637709550400052e-04
1.036070000000000046e-01 7.521676542487443565e-04
1.042180000000000051e-01 7.517266826284117829e-04
1.048290000000000055e-01 7.495216691277978294e-04
1.054400000000000059e-01 7.297343851980800334e-04
1.060519999999999935e-01 7.231230831229981714e-04
1.066629999999999939e-01 7.221240758542385669e-04
1.072739999999999944e-01 7.195702689556343450e-04
1.078849999999999948e-01 6.999705664129198847e-04
1.084969999999999962e-01 6.821629854116490269e-04
1.091079999999999967e-01 6.827893614754190939e-04
1.097189999999999971e-01 6.767800843543550797e-04
1.103299999999999975e-01 6.697168809893099288e-04
1.109419999999999989e-01 6.707855564615815887e-04
1.115529999999999994e-01 6.582764658099292138e-04
1.121639999999999998e-01 6.429021455113919899e-04
1.127750000000000002e-01 6.325727754060000161e-04
1.133870000000000017e-01 6.264101238986332027e-04
1.139980000000000021e-01 6.265840528160612202e-04
1.146090000000000025e-01 6.298838509908977852e-04
1.152200000000000030e-01 6.178061944611199906e-04
1.158320000000000044e-01 6.036828226509888045e-04
1.164430000000000048e-01 5.933840143274368836e-04
1.170540000000000053e-01 5.884853914422000795e-04
1.176650000000000057e-01 5.836326385239850407e-04
1.182769999999999933e-01 5.777222641615128908e-04
1.188879999999999937e-01 5.640159500961215277e-04
1.194989999999999941e-01 5.618398928288443435e-04
1.201099999999999945e-01 5.594966551918799554e-04
1.207219999999999960e-01 5.512117695435763418e-04
1.213329999999999964e-01 5.382620425040624077e-04
1.219439999999999968e-01 5.376133189194623897e-04
1.225549999999999973e-01 5.404909208708350140e-04
1.231669999999999987e-01 5.441427396524966490e-04
1.237779999999999991e-01 5.190032437934851599e-04
1.243889999999999996e-01 5.170502007801890424e-04
1.250000000000000000e-01 5.071921874999999608e-04
1.256120000000000014e-01 5.058120862693711106e-04
1.262230000000000019e-01 5.141303832256842715e-04
1.268340000000000023e-01 5.008339317753036229e-04
1.274450000000000027e-01 4.937864710792349383e-04
1.280570000000000042e-01 4.748623219229175171e-04
1.286680000000000046e-01 4.955560668324144637e-04
1.292790000000000050e-01 4.823723331309420033e-04
1.298900000000000055e-01 4.852403705493101038e-04
1.305020000000000069e-01 4.810324521757796735e-04
1.311130000000000073e-01 4.707994762266030637e-04
1.317240000000000077e-01 4.717916049139632634e-04
1.323350000000000082e-01 4.684467619769700939e-04
1.329470000000000096e-01 4.676567713603692919e-04
1.335580000000000100e-01 4.579982283621912326e-04
1.341690000000000105e-01 4.455380842809183875e-04
1.347800000000000109e-01 4.506316067291201268e-04
1.353920000000000123e-01 4.417384522157056419e-04
1.360030000000000128e-01 4.424364402088765027e-04
1.366140000000000132e-01 4.426003088416404917e-04
1.372250000000000136e-01 4.374955506906875340e-04
1.378369999999999873e-01 4.325815095621332899e-04
1.384479999999999877e-01 4.260571906379007328e-04
1.390589999999999882e-01 4.312782869616467191e-04
1.396699999999999886e-01 4.258201221818699129e-04
1.402819999999999900e-01 4.270548367103239721e-04
1.408929999999999905e-01 4.256317311627333768e-04
1.415039999999999909e-01 4.189712476409855418e-04
1.421149999999999913e-01 4.058501287890524194e-04
1.427269999999999928e-01 4.175076480611607916e-04
1.433379999999999932e-01 4.111416484846839876e-04
1.439489999999999936e-01 4.017842179819298976e-04
1.445599999999999941e-01 4.078019107884799078e-04
1.451709999999999945e-01 3.910901391029334069e-04
1.457829999999999959e-01 3.987768444087603538e-04
1.463939999999999964e-01 3.959843421915720026e-04
1.470049999999999968e-01 3.779952143482825065e-04
1.476159999999999972e-01 3.842947871816703559e-04
1.482279999999999986e-01 3.829749276911119816e-04
1.488389999999999991e-01 3.790187121851810634e-04
1.494499999999999995e-01 3.880758809375000175e-04
1.500609999999999999e-01 3.837344137095610166e-04
1.506730000000000014e-01 3.711176335656559029e-04
1.512840000000000018e-01 3.631112973517680457e-04
1.518950000000000022e-01 3.646082544680750190e-04
1.525060000000000027e-01 3.704337665413756577e-04
1.531180000000000041e-01 3.648154751862096043e-04
1.537290000000000045e-01 3.665724327769833172e-04
1.543400000000000050e-01 3.618480210982400261e-04
1.549510000000000054e-01 3.509682347340977240e-04
1.555630000000000068e-01 3.608318182312745528e-04
1.561740000000000073e-01 3.542279094178308447e-04
1.567850000000000077e-01 3.614690320350025850e-04
1.573960000000000081e-01 3.520091504446256400e-04
1.580080000000000096e-01 3.233065518175744202e-04
1.586190000000000100e-01 3.391012749585258553e-04
1.592300000000000104e-01 3.314224033309300685e-04
1.598410000000000108e-01 3.379308798882027292e-04
1.604530000000000123e-01 3.412753354939831681e-04
1.610640000000000127e-01 3.331292117307840979e-04
1.616750000000000131e-01 3.276028786592500392e-04
1.622860000000000136e-01 3.385509661838412830e-04
1.628979999999999873e-01 3.271142545736290897e-04
1.635089999999999877e-01 3.221029327205798625e-04
1.641199999999999881e-01 3.349386871265599801e-04
1.647309999999999885e-01 3.266749487124262692e-04
1.653429999999999900e-01 3.215695775521273904e-04
1.659539999999999904e-01 3.204694437757991325e-04
1.665649999999999908e-01 3.167437742820574959e-04
1.671759999999999913e-01 3.321513966452671802e-04
1.677879999999999927e-01 3.244639844608943557e-04
1.683989999999999931e-01 3.255325515912392770e-04
1.690099999999999936e-01 3.135854776138199810e-04
1.696209999999999940e-01 3.200172336821148055e-04
1.702329999999999954e-01 3.102405188283183452e-04
1.708439999999999959e-01 3.144533879118959841e-04
1.714549999999999963e-01 3.008176286168249788e-04
1.720659999999999967e-01 3.011002239805200039e-04
1.726779999999999982e-01 3.091736815330591980e-04
1.732889999999999986e-01 3.146296597262774860e-04
1.738999999999999990e-01 2.949612706801999851e-04
1.745109999999999995e-01 2.900627127009853612e-04
1.751230000000000009e-01 2.993120352814551493e-04
1.757340000000000013e-01 3.025617378046707847e-04
1.763450000000000017e-01 2.977093715699349820e-04
1.769560000000000022e-01 2.934077404230980824e-04
1.775680000000000036e-01 3.008314951075839933e-04
1.781790000000000040e-01 3.013347788958327042e-04
1.787900000000000045e-01 3.031226995010700390e-04
1.794010000000000049e-01 2.944148647871556806e-04
1.800130000000000063e-01 2.929399289617684934e-04
1.806240000000000068e-01 2.932765028199705855e-04
1.812350000000000072e-01 2.959370190522050406e-04
1.818460000000000076e-01 2.960052675723567504e-04
1.824580000000000091e-01 2.800082784109158424e-04
1.830690000000000095e-01 2.841995737229295778e-04
1.836800000000000099e-01 2.926841689210880329e-04
1.842910000000000104e-01 2.829791169877311232e-04
1.849030000000000118e-01 2.808331876286610071e-04
1.855140000000000122e-01 2.924242436345504724e-04
1.861250000000000127e-01 2.820098234214062582e-04
1.867360000000000131e-01 2.888187693871744526e-04
1.873479999999999868e-01 2.844659197914094001e-04
1.879589999999999872e-01 2.752068561681354731e-04
1.885699999999999876e-01 2.761591038868699689e-04
1.891809999999999881e-01 2.877002999379430262e-04
1.897929999999999895e-01 2.692558744441615401e-04
1.904039999999999899e-01 2.817186713875641170e-04
1.910149999999999904e-01 2.699211679912027150e-04
1.916259999999999908e-01 2.781987281422023035e-04
1.922379999999999922e-01 2.767246167731906279e-04
1.928489999999999926e-01 2.719342046004958225e-04
1.934599999999999931e-01 2.633875367255559988e-04
1.940709999999999935e-01 2.642045516851892649e-04
1.946829999999999949e-01 2.630710745465098368e-04
1.952939999999999954e-01 2.717807819232211076e-04
1.959049999999999958e-01 2.739323017928399647e-04
1.965159999999999962e-01 2.588114025717654326e-04
1.971279999999999977e-01 2.670701080976844522e-04
1.977389999999999981e-01 2.643278520661417833e-04
1.983499999999999985e-01 2.686608294174249790e-04
1.989609999999999990e-01 2.561944524763455156e-04
1.995730000000000004e-01 2.598170182776492741e-04
2.001840000000000008e-01 2.514760782182495747e-04
2.007950000000000013e-01 2.636338583397889899e-04
2.014060000000000017e-01 2.698695257209193267e-04
2.020180000000000031e-01 2.676325697590504473e-04
2.026290000000000036e-01 2.587384228080897024e-04
2.032400000000000040e-01 2.789101461596959976e-04
2.038510000000000044e-01 2.607062943689197367e-04
2.044630000000000059e-01 2.475552791897888522e-04
2.050740000000000063e-01 2.447780917016008687e-04
2.056850000000000067e-01 2.632887240016727726e-04
2.062960000000000071e-01 2.482597706175590458e-04
2.069080000000000086e-01 2.586490257305302382e-04
2.075190000000000090e-01 2.627338591961074022e-04
2.081300000000000094e-01 2.550517563755719925e-04
2.087410000000000099e-01 2.623684170586317900e-04
2.093530000000000113e-01 2.627340819291531680e-04
2.099640000000000117e-01 2.475899511834081784e-04
2.105750000000000122e-01 2.486503625761375159e-04
2.111860000000000126e-01 2.497216693163232344e-04
2.117979999999999863e-01 2.441898013160702092e-04
2.124089999999999867e-01 2.398283792159819751e-04
2.130199999999999871e-01 2.514867558088399770e-04
2.136309999999999876e-01 2.447166145316980639e-04
2.142429999999999890e-01 2.511376049662985914e-04
2.148539999999999894e-01 2.600508318519675769e-04
2.154649999999999899e-01 2.682051490567587278e-04
2.160759999999999903e-01 2.562993087481075182e-04
2.166879999999999917e-01 2.534207998119040127e-04
2.172989999999999922e-01 2.332507575327517825e-04
2.179099999999999926e-01 2.488762168703579692e-04
2.185209999999999930e-01 2.321091834766639934e-04
2.191329999999999945e-01 2.462865227584290126e-04
2.197439999999999949e-01 2.486749298935910001e-04
2.203549999999999953e-01 2.500374019229157307e-04
2.209659999999999958e-01 2.434775507786358342e-04
2.215779999999999972e-01 2.557118978966988788e-04
2.221889999999999976e-01 2.333020788840673657e-04
2.227999999999999980e-01 2.406410379615999979e-04
2.234109999999999985e-01 2.534420712806092807e-04
2.240229999999999999e-01 2.549534530899541019e-04
2.246340000000000003e-01 2.300264112101237687e-04
2.252450000000000008e-01 2.378953319417237400e-04
2.258560000000000012e-01 2.429079403769036493e-04
2.264680000000000026e-01 2.412601640206472474e-04
2.270790000000000031e-01 2.416778527601756894e-04
2.276900000000000035e-01 2.321776936238499763e-04
2.283010000000000039e-01 2.512493876497224818e-04
2.289130000000000054e-01 2.221657287157049912e-04
2.295240000000000058e-01 2.458829631788251647e-04
2.301350000000000062e-01 2.327150178594677944e-04
2.307460000000000067e-01 2.466552438205261359e-04
2.313580000000000081e-01 2.391634684128933529e-04
2.319690000000000085e-01 2.247546986035528786e-04
2.325800000000000090e-01 2.347477499353880614e-04
2.331910000000000094e-01 2.279739615169195722e-04
2.338030000000000108e-01 2.278186712060727029e-04
2.344140000000000112e-01 2.394008807585872023e-04
2.350250000000000117e-01 2.382593048808875143e-04
2.356360000000000121e-01 2.079535868051339499e-04
2.362480000000000135e-01 2.319721533636499530e-04
2.368589999999999862e-01 2.325497317171918820e-04
2.374699999999999867e-01 2.332108114819769632e-04
2.380809999999999871e-01 2.174943935003106389e-04
2.386919999999999875e-01 2.153498370917471705e-04
2.393039999999999889e-01 2.226575070098495699e-04
2.399149999999999894e-01 2.308486832728017240e-04
2.405259999999999898e-01 2.325044438051763606e-04
2.411369999999999902e-01 2.332737648281465223e-04
2.417489999999999917e-01 2.320532730329506006e-04
2.423599999999999921e-01 2.333041049816320176e-04
2.429709999999999925e-01 2.118668350672544209e-04
2.435819999999999930e-01 2.434310787119633600e-04
2.441939999999999944e-01 2.296813932262702562e-04
2.448049999999999948e-01 2.276002096213449973e-04
2.454159999999999953e-01 2.229437147280895887e-04
2.460269999999999957e-01 2.201704308589591888e-04
2.466389999999999971e-01 2.238159655197817044e-04
2.472499999999999976e-01 2.263861054499999661e-04
2.478609999999999980e-01 2.266020466200020583e-04
2.484719999999999984e-01 2.212800699994214295e-04
2.490839999999999999e-01 2.343035408382028863e-04
2.496950000000000003e-01 2.243459674577877446e-04
2.503059999999999730e-01 2.342354823984859127e-04
2.509170000000000011e-01 2.242202486750401592e-04
2.515290000000000026e-01 2.311947401856094964e-04
2.521399999999999753e-01 2.215179936666479468e-04
2.527510000000000034e-01 2.090522293878324222e-04
2.533619999999999761e-01 2.150230317373954582e-04
2.539739999999999776e-01 2.180123439376856090e-04
2.545850000000000057e-01 2.259256795014604998e-04
2.551959999999999784e-01 2.273663482198916470e-04
2.558070000000000066e-01 2.360294395562930695e-04
2.564190000000000080e-01 2.245465427452423049e-04
2.570299999999999807e-01 2.241651684884169500e-04
2.576410000000000089e-01 2.179962234153897630e-04
2.582519999999999816e-01 2.256374630862676507e-04
2.588639999999999830e-01 2.096231367312921502e-04
2.594750000000000112e-01 2.214124786203750092e-04
2.600859999999999839e-01 2.249369826680968937e-04
2.606970000000000121e-01 2.247975715521388651e-04
2.613090000000000135e-01 2.298576555272207266e-04
2.619199999999999862e-01 2.179707811604479606e-04
2.625310000000000143e-01 2.286277354420503767e-04
2.631419999999999870e-01 2.142705126687681353e-04
2.637539999999999885e-01 2.202771113015630235e-04
2.643650000000000166e-01 2.319499216372590349e-04
2.649759999999999893e-01 2.267891768745087730e-04
2.655870000000000175e-01 2.052272252975968954e-04
2.661990000000000189e-01 2.272364221995067915e-04
2.668099999999999916e-01 2.328431714109239950e-04
2.674210000000000198e-01 2.319213038743878422e-04
2.680319999999999925e-01 2.292465561226444699e-04
2.686439999999999939e-01 2.358466401893111815e-04
2.692550000000000221e-01 2.135602847747932733e-04
2.698659999999999948e-01 2.241001711261462657e-04
2.704770000000000230e-01 2.307616722887247530e-04
2.710890000000000244e-01 2.134054212299919481e-04
2.716999999999999971e-01 2.336187559562999979e-04
2.723110000000000253e-01 2.132529708286806951e-04
2.729219999999999979e-01 2.033002500617462477e-04
2.735339999999999994e-01 2.302461991077587949e-04
2.741450000000000276e-01 2.220679122230495399e-04
2.747560000000000002e-01 2.142672164382195335e-04
2.753669999999999729e-01 1.972237123665483238e-04
2.759789999999999743e-01 2.153838073421350475e-04
2.765900000000000025e-01 2.229689859988550021e-04
2.772009999999999752e-01 2.078840030124653895e-04
2.778120000000000034e-01 2.285887212613122864e-04
2.784240000000000048e-01 2.321256597548543906e-04
2.790349999999999775e-01 2.204473006626547109e-04
2.796460000000000057e-01 1.994773690640527981e-04
2.802569999999999784e-01 2.181229327769568672e-04
2.808689999999999798e-01 2.064088694387564431e-04
2.814800000000000080e-01 2.089408370937440008e-04
2.820909999999999807e-01 1.998725451034789294e-04
2.827020000000000088e-01 2.115541490934362470e-04
2.833140000000000103e-01 2.134808520492254415e-04
2.839249999999999829e-01 2.200318722512686984e-04
2.845360000000000111e-01 2.064757824400947211e-04
2.851469999999999838e-01 2.117175752843267872e-04
2.857589999999999852e-01 2.129164231176602180e-04
2.863700000000000134e-01 2.294011744001390053e-04
2.869809999999999861e-01 2.187439222037595673e-04
2.875920000000000143e-01 2.133772224633503944e-04
2.882040000000000157e-01 2.223399759203650015e-04
2.888149999999999884e-01 2.171811324654212205e-04
2.894260000000000166e-01 2.127842982027456872e-04
2.900369999999999893e-01 2.027327218992899490e-04
2.906489999999999907e-01 2.029758854272907455e-04
2.912600000000000189e-01 2.045614261631360255e-04
2.918709999999999916e-01 2.086347458710666734e-04
2.924820000000000197e-01 1.989032097825356655e-04
2.930940000000000212e-01 2.319736942124777149e-04
2.937049999999999939e-01 2.037695775584549937e-04
2.943160000000000220e-01 1.899627101472865787e-04
2.949269999999999947e-01 2.280735929874643311e-04
2.955389999999999961e-01 2.137945638502777271e-04
2.961500000000000243e-01 2.202899567697000111e-04
2.967609999999999970e-01 2.111998559136485723e-04
2.973720000000000252e-01 2.148816213088646995e-04
2.979840000000000266e-01 2.141189711069184430e-04
2.985949999999999993e-01 2.285643794515289839e-04
2.992060000000000275e-01 2.157444429277164224e-04
2.998170000000000002e-01 2.072706981836059672e-04
3.004290000000000016e-01 2.239046964580299493e-04
3.010399999999999743e-01 2.104540957455999805e-04
3.016510000000000025e-01 2.207880255900624051e-04
3.022619999999999751e-01 2.128961247365145093e-04
3.028739999999999766e-01 2.001469039504505756e-04
3.034850000000000048e-01 2.323136052639220408e-04
3.040959999999999774e-01 2.113890283655986662e-04
3.047070000000000056e-01 2.026121031243632604e-04
3.053190000000000071e-01 2.154614701579521104e-04
3.059299999999999797e-01 2.001190333258819705e-04
3.065410000000000079e-01 2.183830210201844260e-04
3.071519999999999806e-01 2.149703680725964462e-04
3.077639999999999820e-01 2.125761856549358072e-04
3.083750000000000102e-01 2.070297287518750205e-04
3.089859999999999829e-01 2.210146671798121382e-04
3.095970000000000111e-01 2.242226124253737286e-04
3.102090000000000125e-01 1.929278856293265118e-04
3.108199999999999852e-01 1.953290530319400043e-04
3.114310000000000134e-01 2.132949180892807547e-04
3.120419999999999860e-01 2.274850473695355483e-04
3.126539999999999875e-01 2.027563296412528875e-04
3.132650000000000157e-01 2.180833594088130059e-04
3.138759999999999883e-01 2.244351676062993517e-04
3.144870000000000165e-01 2.179623668913055967e-04
3.150990000000000180e-01 2.376115787183591898e-04
3.157099999999999906e-01 2.221058930162349905e-04
3.163210000000000188e-01 2.169868926841622258e-04
3.169319999999999915e-01 2.150847898757712244e-04
3.175439999999999929e-01 2.081288305493395052e-04
3.181550000000000211e-01 2.354336547017475483e-04
3.187659999999999938e-01 2.441100666097592857e-04
3.193770000000000220e-01 2.096766690393350307e-04
3.199890000000000234e-01 2.169471321155711906e-04
3.205999999999999961e-01 2.090500262731999912e-04
3.212110000000000243e-01 2.247731147511941672e-04
3.218219999999999970e-01 1.993928439656336303e-04
3.224339999999999984e-01 2.254057433259307023e-04
3.230450000000000266e-01 1.999166714168520357e-04
3.236559999999999993e-01 2.370795516437619046e-04
3.242670000000000274e-01 1.971345603402901319e-04
3.248789999999999734e-01 2.209095966572593886e-04
3.254900000000000015e-01 2.208111214286229726e-04
3.261009999999999742e-01 2.109694935833198381e-04
3.267120000000000024e-01 2.108289547240416130e-04
3.273240000000000038e-01 2.157294768751857775e-04
3.279349999999999765e-01 2.118865991052329770e-04
3.285460000000000047e-01 1.885204516188528469e-04
3.291569999999999774e-01 1.993860716933546677e-04
3.297689999999999788e-01 2.072848751813356760e-04
3.303800000000000070e-01 2.170051755805279951e-04
3.309909999999999797e-01 1.922318501378474445e-04
3.316020000000000079e-01 2.071391352112631216e-04
3.322140000000000093e-01 2.470292241977329250e-04
3.328249999999999820e-01 1.953838245007937392e-04
3.334360000000000102e-01 2.029749748431624364e-04
3.340469999999999828e-01 2.222742861144533168e-04
3.346580000000000110e-01 2.164512647990138978e-04
3.352700000000000125e-01 2.501516242708470361e-04
3.358809999999999851e-01 2.081106321927350493e-04
3.364920000000000133e-01 1.861472323465372788e-04
3.371029999999999860e-01 2.090844885416251562e-04
3.377149999999999874e-01 2.106141975193584807e-04
3.383260000000000156e-01 2.190747172728591734e-04
3.389369999999999883e-01 2.151865664212317185e-04
3.395480000000000165e-01 2.179334518740790505e-04
3.401600000000000179e-01 1.839758756157440142e-04
3.407709999999999906e-01 1.938437691581280790e-04
3.413820000000000188e-01 2.295905860003777279e-04
3.419929999999999914e-01 1.883090097673719451e-04
3.426049999999999929e-01 2.248977782057602203e-04
3.432160000000000211e-01 2.077577836261606885e-04
3.438269999999999937e-01 2.093020268272351994e-04
3.444380000000000219e-01 1.769217844534403522e-04
3.450500000000000234e-01 1.887831283540500294e-04
3.456609999999999960e-01 1.884319264765706723e-04
3.462720000000000242e-01 1.857701269525709382e-04
3.468829999999999969e-01 2.030062611270687671e-04
3.474949999999999983e-01 1.991974002644907656e-04
3.481060000000000265e-01 1.894239052294428697e-04
3.487169999999999992e-01 1.979292278272217506e-04
3.493280000000000274e-01 2.173843338917376270e-04
3.499399999999999733e-01 2.023985883500799819e-04
3.505510000000000015e-01 1.887529015311359968e-04
3.511619999999999742e-01 1.643884272552714851e-04
3.517730000000000024e-01 2.030247054731597345e-04
3.523850000000000038e-01 2.049933677293590013e-04
3.529959999999999765e-01 2.317251212899145351e-04
3.536070000000000046e-01 2.104875680707421178e-04
3.542179999999999773e-01 2.265669047905477268e-04
3.548299999999999788e-01 1.953468615047949887e-04
3.554410000000000069e-01 1.885472856074444151e-04
3.560519999999999796e-01 2.150045178294498962e-04
3.566630000000000078e-01 1.889338738739458775e-04
3.572750000000000092e-01 2.172320911456500109e-04
3.578859999999999819e-01 2.398534857533593794e-04
3.584970000000000101e-01 2.470876015507430840e-04
3.591079999999999828e-01 2.022418340911812725e-04
3.597199999999999842e-01 2.146138463503199597e-04
3.603310000000000124e-01 2.113522940236914262e-04
3.609419999999999851e-01 2.171414327426733604e-04
3.615530000000000133e-01 2.001907124911749653e-04
3.621650000000000147e-01 2.184895137496605042e-04
3.627759999999999874e-01 2.162530473638796279e-04
3.633870000000000156e-01 1.879337190696408176e-04
3.639979999999999882e-01 1.883423192471260293e-04
3.646099999999999897e-01 1.899094240384129582e-04
3.652210000000000178e-01 1.927686608372248210e-04
3.658319999999999905e-01 1.981331421650207717e-04
3.664430000000000187e-01 1.936391550066704568e-04
3.670550000000000201e-01 1.929998268583125185e-04
3.676659999999999928e-01 2.140020988127791686e-04
3.682770000000000210e-01 2.143247096995149793e-04
3.688879999999999937e-01 2.384827629776217403e-04
3.694999999999999951e-01 1.967564738799999898e-04
3.701110000000000233e-01 2.185714618864340801e-04
3.707219999999999960e-01 1.840623063156226883e-04
3.713330000000000242e-01 2.066557984414821260e-04
3.719450000000000256e-01 2.309665439718980274e-04
3.725559999999999983e-01 2.096196389286439875e-04
3.731670000000000265e-01 2.216569335408157839e-04
3.737779999999999991e-01 2.172113178584333449e-04
3.743900000000000006e-01 1.643944871137640099e-04
3.750009999999999732e-01 1.811175284562879329e-04
3.756120000000000014e-01 2.209197895672132908e-04
3.762229999999999741e-01 2.065406337677567648e-04
3.768349999999999755e-01 1.826136776128332298e-04
3.774460000000000037e-01 2.162683016858046577e-04
3.780569999999999764e-01 1.724672672950632675e-04
3.786680000000000046e-01 1.970859370418035265e-04
3.792800000000000060e-01 2.336825230748800170e-04
3.798909999999999787e-01 2.629776369449957833e-04
3.805020000000000069e-01 1.985899175692866026e-04
3.811129999999999796e-01 2.272550944971650489e-04
3.817249999999999810e-01 1.768486807967937341e-04
3.823360000000000092e-01 2.392205214257971287e-04
3.829469999999999819e-01 2.002542627028818249e-04
3.835580000000000100e-01 1.950900369032067586e-04
3.841700000000000115e-01 2.120155142842949957e-04
3.847809999999999842e-01 2.502079435331919645e-04
3.853920000000000123e-01 1.797978669100185566e-04
3.860029999999999850e-01 2.332851733921311788e-04
3.866149999999999864e-01 2.244982060960387313e-04
3.872260000000000146e-01 2.376716965737153296e-04
3.878369999999999873e-01 2.088487356015137329e-04
3.884480000000000155e-01 2.268010110315213173e-04
3.890600000000000169e-01 2.428331200921360214e-04
3.896709999999999896e-01 1.995177882440267664e-04
3.902820000000000178e-01 2.268487116626979904e-04
3.908929999999999905e-01 2.163213025200472390e-04
3.915049999999999919e-01 2.046987856292372407e-04
3.921160000000000201e-01 2.126369559633497553e-04
3.927269999999999928e-01 1.941071985716770628e-04
3.933380000000000210e-01 1.794289215596565792e-04
3.939500000000000224e-01 2.046205125321500515e-04
3.945609999999999951e-01 2.055888722213525819e-04
3.951720000000000232e-01 1.794616789030286654e-04
3.957829999999999959e-01 1.926253519445432852e-04
3.963949999999999974e-01 2.326860450535815129e-04
3.970060000000000255e-01 2.319396867424565651e-04
3.976169999999999982e-01 2.583310593922522286e-04
3.982280000000000264e-01 2.032908037054896252e-04
3.988399999999999723e-01 2.450477166964319382e-04
3.994510000000000005e-01 1.942720233997735461e-04
4.000619999999999732e-01 2.220832297978959165e-04
4.006730000000000014e-01 2.486377592508473176e-04
4.012850000000000028e-01 2.093192230343529961e-04
4.018959999999999755e-01 1.874541094076569094e-04
4.025070000000000037e-01 2.168610087323389311e-04
4.031179999999999763e-01 2.458687364710119942e-04
4.037299999999999778e-01 1.664061992587389767e-04
4.043410000000000060e-01 2.377871521916148526e-04
4.049519999999999786e-01 2.385292939197292865e-04
4.055630000000000068e-01 2.063665219746558361e-04
4.061750000000000083e-01 1.935622415370874918e-04
4.067859999999999809e-01 1.399740171184878188e-04
4.073970000000000091e-01 1.532146875973986291e-04
4.080079999999999818e-01 2.273521295875660479e-04
4.086199999999999832e-01 2.447016599103759649e-04
4.092310000000000114e-01 2.009321943310414050e-04
4.098419999999999841e-01 1.557019022030294399e-04
4.104530000000000123e-01 1.936110070914870114e-04
4.110650000000000137e-01 2.121676791015945419e-04
4.116759999999999864e-01 1.689553088958828961e-04
4.122870000000000146e-01 2.117158998117005611e-04
4.128979999999999873e-01 2.685970320179179157e-04
4.135099999999999887e-01 2.233820154586400072e-04
4.141210000000000169e-01 2.339019558200335091e-04
4.147319999999999895e-01 2.210767027097054293e-04
4.153430000000000177e-01 1.969009693524921166e-04
4.159550000000000192e-01 2.256283161799417817e-04
4.165659999999999918e-01 1.497382105450836007e-04
4.171770000000000200e-01 2.649847215353488394e-04
4.177879999999999927e-01 1.823630192276322923e-04
4.183999999999999941e-01 1.858334143680000303e-04
4.190110000000000223e-01 1.982363332804211280e-04
4.196219999999999950e-01 1.990121020359544586e-04
4.202330000000000232e-01 2.541495745257572728e-04
4.208450000000000246e-01 2.080410941943260138e-04
4.214559999999999973e-01 1.870002158774220500e-04
4.220670000000000255e-01 1.624447665497466976e-04
4.226779999999999982e-01 1.420556525720823168e-04
4.232899999999999996e-01 2.469453582715839916e-04
4.239009999999999723e-01 1.899452866191250657e-04
4.245120000000000005e-01 1.962347503037644770e-04
4.251229999999999731e-01 1.878683829515954810e-04
4.257349999999999746e-01 1.601232126455033090e-04
4.263460000000000027e-01 2.511655926818173322e-04
4.269569999999999754e-01 2.036295912053254567e-04
4.275680000000000036e-01 2.416842859808204715e-04
4.281800000000000050e-01 1.963991195273759945e-04
4.287909999999999777e-01 1.989714779687445695e-04
4.294020000000000059e-01 2.292674927535896529e-04
4.300129999999999786e-01 2.212776619728371984e-04
4.306240000000000068e-01 2.131172147509555431e-04
4.312360000000000082e-01 2.048956725434528093e-04
4.318469999999999809e-01 2.773972746293170365e-04
4.324580000000000091e-01 2.122002840303049802e-04
4.330689999999999817e-01 1.498880302579973733e-04
4.336809999999999832e-01 2.958674048750290701e-04
4.342920000000000114e-01 2.137568514007291383e-04
4.349029999999999840e-01 2.466091052102305117e-04
4.355140000000000122e-01 2.161658912012972905e-04
4.361260000000000137e-01 2.061888886342202706e-04
4.367369999999999863e-01 1.758951191102797404e-04
4.373480000000000145e-01 3.277410152655109063e-04
4.379589999999999872e-01 2.265924820192493185e-04
4.385709999999999886e-01 2.400978965281190384e-04
4.391820000000000168e-01 2.165916694482133628e-04
4.397929999999999895e-01 2.229876087789551013e-04
4.404040000000000177e-01 9.357275563345991514e-05
4.410160000000000191e-01 2.756812620138995688e-04
4.416269999999999918e-01 2.362100711620744868e-04
4.422380000000000200e-01 2.338894388778460216e-04
4.428489999999999926e-01 1.609462836159502783e-04
4.434609999999999941e-01 8.733291294195681068e-05
4.440720000000000223e-01 1.680863278673001664e-04
4.446829999999999949e-01 1.960075781799885280e-04
4.452940000000000231e-01 3.046279285496268055e-04
4.459060000000000246e-01 3.093331342206070826e-04
4.465169999999999972e-01 2.972857064720892139e-04
4.471280000000000254e-01 2.551243117173062291e-04
4.477389999999999981e-01 1.864046206279542609e-04
4.483509999999999995e-01 2.280013484563502284e-04
4.489620000000000277e-01 2.188048768030109075e-04
4.495730000000000004e-01 2.483539327294053073e-04
4.501839999999999731e-01 1.794527174854014431e-04
4.507959999999999745e-01 1.867859203629783154e-04
4.514070000000000027e-01 1.975248195605546224e-04
4.520179999999999754e-01 2.773811153016158496e-04
4.526290000000000036e-01 1.565555557025749198e-04
4.532410000000000050e-01 1.336705846984862823e-04
4.538519999999999777e-01 1.621650179074232148e-04
4.544630000000000059e-01 2.017953637577212390e-04
4.550739999999999785e-01 3.088948006650920480e-04
4.556859999999999800e-01 1.839799454550925201e-04
4.562970000000000081e-01 1.642867366752724927e-04
4.569079999999999808e-01 1.421338383293460357e-04
4.575190000000000090e-01 1.197496559936855144e-04
4.581310000000000104e-01 2.295375521533960927e-04
4.587419999999999831e-01 2.958424880804712124e-04
4.593530000000000113e-01 1.751123537068946653e-04
4.599639999999999840e-01 1.032484462763113138e-04
4.605759999999999854e-01 1.888425927360307414e-04
4.611870000000000136e-01 2.377444833885688569e-04
4.617979999999999863e-01 2.248927161553862151e-04
4.624090000000000145e-01 2.705020411171274908e-04
4.630210000000000159e-01 2.073961672603267820e-04
4.636319999999999886e-01 9.776287105405515520e-05
4.642430000000000168e-01 1.927077435140111790e-04
4.648539999999999894e-01 1.269567510579762914e-04
4.654659999999999909e-01 2.858485201577685877e-04
4.660770000000000191e-01 2.521579953335832181e-04
4.666879999999999917e-01 2.368375633464524905e-04
4.672990000000000199e-01 1.734449622228400906e-04
4.679110000000000213e-01 8.067811680996106601e-05
4.685219999999999940e-01 2.633320224922960765e-04
4.691330000000000222e-01 1.419152671289576249e-04
4.697439999999999949e-01 1.151136091136204843e-04
4.703559999999999963e-01 3.368564805275682723e-04
4.709670000000000245e-01 2.176591861479395759e-04
4.715779999999999972e-01 8.361017063147138933e-05
4.721890000000000254e-01 2.977618950243611138e-04
4.728010000000000268e-01 3.251914870373428124e-04
4.734119999999999995e-01 2.350805782064990161e-04
4.740230000000000277e-01 2.136150347162161828e-04
4.746340000000000003e-01 1.323185030535282253e-04
4.752460000000000018e-01 3.442403712528562540e-04
4.758569999999999744e-01 2.820988080465641713e-04
4.764680000000000026e-01 1.705891412036441169e-04
4.770789999999999753e-01 2.484620369131652537e-04
4.776909999999999767e-01 2.965745604309408820e-04
4.783020000000000049e-01 1.618103173877795755e-04
4.789129999999999776e-01 4.472474400595499260e-07
4.795240000000000058e-01 2.960450574186027388e-04
4.801360000000000072e-01 7.141191836186291291e-05
4.807469999999999799e-01 3.433160659752491125e-04
4.813580000000000081e-01 2.692232826366349288e-04
4.819689999999999808e-01 2.227700581655989750e-04
4.825809999999999822e-01 2.113516950590483515e-04
4.831920000000000104e-01 1.693243523850007843e-04
4.838029999999999831e-01 2.389573084737080396e-04
4.844140000000000112e-01 3.004969629624496658e-04
4.850260000000000127e-01 4.801856929372310301e-04
4.856369999999999854e-01 2.923584247341254696e-04
4.862480000000000135e-01 2.611518893966931145e-04
4.868589999999999862e-01 2.979061634489583782e-04
4.874709999999999877e-01 2.471782441900498241e-04
4.880820000000000158e-01 1.461928516360668829e-04
4.886929999999999885e-01 2.655353483341331964e-04
4.893040000000000167e-01 1.730638330505100231e-04
4.899160000000000181e-01 1.527719778642051688e-04
4.905269999999999908e-01 2.693150960379377535e-04
4.911380000000000190e-01 3.129060892590768302e-05
4.917489999999999917e-01 3.637920318198944189e-04
4.923609999999999931e-01 1.946326815198271747e-04
4.929720000000000213e-01 5.784954140248171938e-05
4.935829999999999940e-01 2.916741744940474796e-04
4.941940000000000222e-01 1.628432214985764512e-04
4.948060000000000236e-01 3.445999676928936562e-04
4.954169999999999963e-01 3.595593125572683338e-04
4.960280000000000244e-01 2.798551125896572931e-04
4.966389999999999971e-01 7.488253666246295545e-05
4.972509999999999986e-01 1.301952294816615340e-04
4.978620000000000267e-01 5.648234701008046611e-05
4.984729999999999994e-01 5.587315699390985480e-04
4.990840000000000276e-01 -1.586670424786720325e-05
4.996959999999999735e-01 2.749678339294233309e-04
5.003069999999999462e-01 2.342874402170639346e-05
5.009179999999999744e-01 5.559508430698577829e-04
5.015290000000000026e-01 9.952415903756200077e-05
5.021409999999999485e-01 2.537719228970324167e-04
5.027519999999999767e-01 1.439991511018168377e-04
5.033630000000000049e-01 1.723804245339316630e-04
5.039740000000000331e-01 4.296491332907216598e-04
5.045859999999999790e-01 1.256050321915572958e-04
5.051970000000000072e-01 3.087700058571281911e-04
5.058080000000000354e-01 7.866621602102273386e-05
5.064189999999999525e-01 2.965859670101539522e-04
5.070310000000000095e-01 2.051571282706219626e-04
5.076420000000000377e-01 3.429270765062381173e-04
5.082529999999999548e-01 4.586052197829378931e-04
5.088639999999999830e-01 1.185226754822881200e-04
5.094760000000000399e-01 5.082973128863978234e-05
5.100869999999999571e-01 4.123679422471566731e-04
5.106979999999999853e-01 5.112497752582247741e-04
5.113090000000000135e-01 7.468572310829119966e-04
5.119209999999999594e-01 1.716502889554140105e-04
5.125319999999999876e-01 3.251486266859764259e-04
5.131430000000000158e-01 5.924446125659431957e-04
5.137540000000000440e-01 -7.665754348016691141e-05
5.143659999999999899e-01 5.247105307904173792e-05
5.149770000000000181e-01 4.176602399259115721e-05
5.155880000000000463e-01 1.125350286879647701e-04
5.161989999999999634e-01 6.257499757679602353e-04
