# Supplementary material for: Thermodynamically controlled multiphase separation of heterogeneous liquid crystal colloids
Source: Nat Commun. 2023 Aug 29;14:5277. doi: 10.1038/s41467-023-41054-7 (PMC10465492; doi:10.1038/s41467-023-41054-7)
Supplement: Supplementary file 11 — Source Data [file 41467_2023_41054_MOESM11_ESM.zip › Source data/Figure 4e and f_Small angle X-ray scattering data/CNC-PEG-dxtran-(6 w%-3.75wt%-3.5wt%)/3.5-6wt%/I3-3.5-6wt%-21de.txt]

# Q(A^-1) IQ2(a.u. A-2)
1.008599999999999948e-02 1.144880805542399958e-03
1.069699999999999991e-02 1.295391698527199962e-03
1.130800000000000034e-02 1.453252369360000197e-03
1.191900000000000077e-02 1.629457574670000125e-03
1.253100000000000047e-02 1.815267216948300219e-03
1.314199999999999917e-02 2.004013781324799365e-03
1.375299999999999960e-02 2.186156928522899924e-03
1.436400000000000003e-02 2.358268356830400033e-03
1.497599999999999973e-02 2.519971695820800040e-03
1.558700000000000016e-02 2.631270868640699957e-03
1.619800000000000059e-02 2.733713487996400262e-03
1.680900000000000102e-02 2.813792536057230578e-03
1.742099999999999899e-02 2.845494421754670312e-03
1.803199999999999942e-02 2.842968962283519765e-03
1.864299999999999985e-02 2.825347872607940087e-03
1.925400000000000028e-02 2.769170816886479952e-03
1.986600000000000171e-02 2.707531174240200393e-03
2.047699999999999868e-02 2.632383315534969539e-03
2.108799999999999911e-02 2.570116371036160023e-03
2.169899999999999954e-02 2.492558319441779639e-03
2.231100000000000097e-02 2.433948613401600361e-03
2.292200000000000140e-02 2.351939477770880523e-03
2.353299999999999836e-02 2.276752382150569812e-03
2.414399999999999880e-02 2.234456958343680136e-03
2.475600000000000023e-02 2.186155765247040170e-03
2.536700000000000066e-02 2.150828268441830424e-03
2.597800000000000109e-02 2.113097125571120321e-03
2.658900000000000152e-02 2.084345880587460190e-03
2.720099999999999948e-02 2.065126661575110260e-03
2.781199999999999992e-02 2.032885591060159917e-03
2.842300000000000035e-02 2.029967625844750299e-03
2.903400000000000078e-02 2.017782694859400136e-03
2.964599999999999874e-02 2.012664951346320244e-03
3.025699999999999917e-02 2.006800348570939897e-03
3.086799999999999961e-02 1.999768676954239918e-03
3.147900000000000004e-02 2.003833652641379744e-03
3.209100000000000147e-02 2.001149491793580062e-03
3.270200000000000190e-02 1.993657039648960138e-03
3.331300000000000233e-02 1.994564403083699984e-03
3.392400000000000276e-02 2.004966556591680250e-03
3.453599999999999726e-02 1.977197300179199622e-03
3.514699999999999769e-02 1.981340995907279658e-03
3.575799999999999812e-02 1.977024762856799834e-03
3.636899999999999855e-02 1.955393242331129704e-03
3.698099999999999998e-02 1.953827359786260241e-03
3.759200000000000041e-02 1.949819522288640059e-03
3.820300000000000085e-02 1.938642139698880038e-03
3.881400000000000128e-02 1.912023294579360145e-03
3.942600000000000271e-02 1.885281077061360267e-03
4.003700000000000314e-02 1.882517831753600457e-03
4.064799999999999663e-02 1.861188168860799640e-03
4.125899999999999707e-02 1.835187015622859836e-03
4.187099999999999850e-02 1.841488349887169867e-03
4.248199999999999893e-02 1.807373262876280128e-03
4.309299999999999936e-02 1.799632571572495942e-03
4.370399999999999979e-02 1.786196467377792162e-03
4.431600000000000122e-02 1.751242165997327939e-03
4.492700000000000166e-02 1.729227859754892994e-03
4.553800000000000209e-02 1.723880881925532070e-03
4.614900000000000252e-02 1.694971337228262220e-03
4.676099999999999701e-02 1.675619761480235791e-03
4.737199999999999744e-02 1.667759273716431677e-03
4.798299999999999788e-02 1.644496481206006748e-03
4.859399999999999831e-02 1.635907560313571828e-03
4.920499999999999874e-02 1.625884578936474898e-03
4.981700000000000017e-02 1.601326125109805033e-03
5.042800000000000060e-02 1.575365367572080207e-03
5.103900000000000103e-02 1.560260299041513069e-03
5.165000000000000147e-02 1.542562516619999961e-03
5.226200000000000290e-02 1.535936795536892337e-03
5.287300000000000333e-02 1.528315464553655235e-03
5.348399999999999682e-02 1.510850490671519905e-03
5.409499999999999725e-02 1.481251044033774725e-03
5.470699999999999869e-02 1.483334180160624915e-03
5.531799999999999912e-02 1.452583788589312036e-03
5.592899999999999955e-02 1.448986113811142999e-03
5.653999999999999998e-02 1.441290050032799971e-03
5.715200000000000141e-02 1.414931036635136028e-03
5.776300000000000184e-02 1.408680709330954912e-03
5.837400000000000228e-02 1.379737085107284305e-03
5.898500000000000271e-02 1.364032209711250150e-03
5.959699999999999720e-02 1.356309026912784921e-03
6.020799999999999763e-02 1.352825843101951959e-03
6.081899999999999806e-02 1.344220900251965993e-03
6.142999999999999849e-02 1.325696547949600096e-03
6.204199999999999993e-02 1.304108418833436036e-03
6.265300000000000036e-02 1.294451155547066828e-03
6.326400000000000079e-02 1.283180201607168110e-03
6.387500000000000122e-02 1.278166894921874954e-03
6.448700000000000265e-02 1.255743546977085073e-03
6.509800000000000308e-02 1.242923483353992192e-03
6.570900000000000352e-02 1.222613784715365168e-03
6.632000000000000395e-02 1.211202335084800167e-03
6.693200000000000538e-02 1.206309646649728366e-03
6.754300000000000581e-02 1.185012514755146105e-03
6.815400000000000624e-02 1.157196162119364033e-03
6.876500000000000667e-02 1.157449239449375106e-03
6.937699999999999423e-02 1.148118685987272684e-03
6.998799999999999466e-02 1.138276533382863833e-03
7.059899999999999509e-02 1.132075584708731701e-03
7.120999999999999552e-02 1.110468529258999779e-03
7.182199999999999696e-02 1.105166498698263982e-03
7.243299999999999739e-02 1.082854271292665914e-03
7.304399999999999782e-02 1.089963493613567988e-03
7.365499999999999825e-02 1.072257491232224890e-03
7.426699999999999968e-02 1.063741680143829053e-03
7.487800000000000011e-02 1.032016795268112181e-03
7.548900000000000055e-02 1.045645514990531984e-03
7.610000000000000098e-02 1.028536269630000001e-03
7.671200000000000241e-02 1.022254266475072044e-03
7.732300000000000284e-02 1.011004977694913119e-03
7.793400000000000327e-02 9.915268154086439873e-04
7.854500000000000370e-02 9.835063508084752448e-04
7.915700000000000514e-02 9.862856049671431605e-04
7.976800000000000557e-02 9.493497265408002263e-04
8.037900000000000600e-02 9.405996471586261379e-04
8.099000000000000643e-02 9.336687228141001514e-04
8.160199999999999398e-02 9.200583344406798678e-04
8.221299999999999442e-02 9.147937920073047997e-04
8.282399999999999485e-02 8.824122994377599141e-04
8.343499999999999528e-02 8.842856593540748735e-04
8.404699999999999671e-02 8.773856048452629078e-04
8.465799999999999714e-02 8.665950196020599447e-04
8.526899999999999757e-02 8.565296013352439401e-04
8.587999999999999801e-02 8.330264123568000218e-04
8.649199999999999944e-02 8.523773601982239777e-04
8.710299999999999987e-02 8.353061063856819088e-04
8.771400000000000030e-02 8.396184787174800282e-04
8.832500000000000073e-02 8.299731041381250068e-04
8.893700000000000216e-02 8.137829213806270501e-04
8.954800000000000260e-02 8.026141452316640397e-04
9.015900000000000303e-02 7.930151891883261339e-04
9.077000000000000346e-02 7.765999573367200932e-04
9.138200000000000489e-02 7.885003166358065798e-04
9.199300000000000532e-02 7.720024439579761073e-04
9.260400000000000575e-02 7.666043227960751827e-04
9.321500000000000619e-02 7.571417629595601339e-04
9.382699999999999374e-02 7.621080637158221711e-04
9.443799999999999417e-02 7.448609521799451003e-04
9.504899999999999460e-02 7.264463498706895525e-04
9.565999999999999504e-02 7.231118402818400084e-04
9.627199999999999647e-02 7.207482658959615037e-04
9.688299999999999690e-02 7.147576147700921475e-04
9.749399999999999733e-02 7.208852305983156098e-04
9.810499999999999776e-02 7.045980222173025068e-04
9.871699999999999919e-02 6.962211747640803918e-04
9.932799999999999963e-02 6.605163678662656504e-04
9.993900000000000006e-02 6.667458251990760094e-04
1.005500000000000005e-01 6.542467740472499450e-04
1.011620000000000019e-01 6.309383336682587631e-04
1.017730000000000024e-01 6.174520218968655022e-04
1.023840000000000028e-01 6.094264301715455632e-04
1.029950000000000032e-01 6.057522163225875387e-04
1.036070000000000046e-01 6.058415382132008699e-04
1.042180000000000051e-01 5.972299050344261019e-04
1.048290000000000055e-01 5.913387922132233620e-04
1.054400000000000059e-01 5.752976689817600750e-04
1.060519999999999935e-01 5.755159799570319385e-04
1.066629999999999939e-01 5.793052373779108500e-04
1.072739999999999944e-01 5.681011726888919415e-04
1.078849999999999948e-01 5.636490778497524117e-04
1.084969999999999962e-01 5.434770688470164134e-04
1.091079999999999967e-01 5.470179041274992248e-04
1.097189999999999971e-01 5.472086916794237886e-04
1.103299999999999975e-01 5.416088579839299514e-04
1.109419999999999989e-01 5.335363974128811771e-04
1.115529999999999994e-01 5.253999114406080612e-04
1.121639999999999998e-01 5.234163499066320615e-04
1.127750000000000002e-01 5.220236319333750258e-04
1.133870000000000017e-01 5.220684341037829662e-04
1.139980000000000021e-01 5.005376724124643677e-04
1.146090000000000025e-01 4.956379325802135177e-04
1.152200000000000030e-01 5.011079347657600071e-04
1.158320000000000044e-01 4.900309983771520238e-04
1.164430000000000048e-01 4.730345766453128778e-04
1.170540000000000053e-01 4.821688944373896547e-04
1.176650000000000057e-01 4.799373508744025538e-04
1.182769999999999933e-01 4.730462140467703498e-04
1.188879999999999937e-01 4.775914270078335266e-04
1.194989999999999941e-01 4.579085447624663997e-04
1.201099999999999945e-01 4.658158629381099780e-04
1.207219999999999960e-01 4.497081583607732231e-04
1.213329999999999964e-01 4.575621166676311843e-04
1.219439999999999968e-01 4.498634476779263583e-04
1.225549999999999973e-01 4.435430823878674890e-04
1.231669999999999987e-01 4.391701302535832674e-04
1.237779999999999991e-01 4.347944684066360269e-04
1.243889999999999996e-01 4.333309305149223305e-04
1.250000000000000000e-01 4.244953124999999920e-04
1.256120000000000014e-01 4.311551292769808452e-04
1.262230000000000019e-01 4.177020591754845467e-04
1.268340000000000023e-01 4.142721276668232195e-04
1.274450000000000027e-01 4.058023218678100488e-04
1.280570000000000042e-01 4.043647609474665438e-04
1.286680000000000046e-01 4.091531512373584021e-04
1.292790000000000050e-01 3.982688733990618572e-04
1.298900000000000055e-01 3.912008066451200792e-04
1.305020000000000069e-01 4.079670341242188237e-04
1.311130000000000073e-01 3.953842316870000780e-04
1.317240000000000077e-01 3.795490907439120804e-04
1.323350000000000082e-01 3.782361029555500118e-04
1.329470000000000096e-01 3.773433102578219655e-04
1.335580000000000100e-01 3.778978597481492236e-04
1.341690000000000105e-01 3.806307227341206175e-04
1.347800000000000109e-01 3.759217445544400554e-04
1.353920000000000123e-01 3.755818960823296970e-04
1.360030000000000128e-01 3.583684114479714186e-04
1.366140000000000132e-01 3.736838934054108287e-04
1.372250000000000136e-01 3.559717984748750428e-04
1.378369999999999873e-01 3.542028758495807087e-04
1.384479999999999877e-01 3.552224057522686794e-04
1.390589999999999882e-01 3.411949835284083061e-04
1.396699999999999886e-01 3.553348683843900136e-04
1.402819999999999900e-01 3.405890728497727379e-04
1.408929999999999905e-01 3.434413237888938567e-04
1.415039999999999909e-01 3.294887557496831718e-04
1.421149999999999913e-01 3.386598363041225224e-04
1.427269999999999928e-01 3.210876472900979972e-04
1.433379999999999932e-01 3.440247416282091598e-04
1.439489999999999936e-01 3.238244160585875475e-04
1.445599999999999941e-01 3.216223245414399782e-04
1.451709999999999945e-01 3.243362826570658775e-04
1.457829999999999959e-01 3.250236582850036778e-04
1.463939999999999964e-01 3.157780640808419896e-04
1.470049999999999968e-01 3.087639125761925491e-04
1.476159999999999972e-01 3.113249952325631664e-04
1.482279999999999986e-01 2.982460780508127784e-04
1.488389999999999991e-01 3.082153557248729818e-04
1.494499999999999995e-01 3.155777225527499905e-04
1.500609999999999999e-01 3.011192610179561926e-04
1.506730000000000014e-01 3.017369727793390004e-04
1.512840000000000018e-01 3.003898886100000087e-04
1.518950000000000022e-01 3.015453080694424745e-04
1.525060000000000027e-01 2.925750178128620218e-04
1.531180000000000041e-01 2.916924844174460145e-04
1.537290000000000045e-01 2.890669399726797026e-04
1.543400000000000050e-01 2.817409330590000139e-04
1.549510000000000054e-01 2.858104058402639587e-04
1.555630000000000068e-01 2.829809105320015266e-04
1.561740000000000073e-01 2.782788973381944398e-04
1.567850000000000077e-01 2.830858874743450207e-04
1.573960000000000081e-01 2.781890727131087842e-04
1.580080000000000096e-01 2.745519158141951984e-04
1.586190000000000100e-01 2.710435096880208471e-04
1.592300000000000104e-01 2.837134185510000644e-04
1.598410000000000108e-01 2.850007156095550544e-04
1.604530000000000123e-01 2.653734394248093197e-04
1.610640000000000127e-01 2.753572415929920309e-04
1.616750000000000131e-01 2.657558506699375460e-04
1.622860000000000136e-01 2.580916810421453192e-04
1.628979999999999873e-01 2.689107220902955692e-04
1.635089999999999877e-01 2.642704324554839010e-04
1.641199999999999881e-01 2.651286611716159375e-04
1.647309999999999885e-01 2.544375691013970740e-04
1.653429999999999900e-01 2.628920009296961831e-04
1.659539999999999904e-01 2.573273626534482985e-04
1.665649999999999908e-01 2.547616839014695228e-04
1.671759999999999913e-01 2.524948138788217847e-04
1.677879999999999927e-01 2.527148515043337517e-04
1.683989999999999931e-01 2.538384260233991123e-04
1.690099999999999936e-01 2.490839652662089638e-04
1.696209999999999940e-01 2.495764999438544870e-04
1.702329999999999954e-01 2.416399113531688834e-04
1.708439999999999959e-01 2.431554931898553275e-04
1.714549999999999963e-01 2.397313368070452518e-04
1.720659999999999967e-01 2.374259645205214597e-04
1.726779999999999982e-01 2.388841387494491572e-04
1.732889999999999986e-01 2.436646434378750736e-04
1.738999999999999990e-01 2.380182818986000003e-04
1.745109999999999995e-01 2.288865384747205728e-04
1.751230000000000009e-01 2.476565864620753157e-04
1.757340000000000013e-01 2.311627746983489892e-04
1.763450000000000017e-01 2.388186801419315067e-04
1.769560000000000022e-01 2.344461250569068852e-04
1.775680000000000036e-01 2.313523787299225489e-04
1.781790000000000040e-01 2.325443760613147670e-04
1.787900000000000045e-01 2.220585467780340034e-04
1.794010000000000049e-01 2.214598315978008971e-04
1.800130000000000063e-01 2.291286327729736866e-04
1.806240000000000068e-01 2.165009999403110853e-04
1.812350000000000072e-01 2.284112978921455000e-04
1.818460000000000076e-01 2.096935729977936625e-04
1.824580000000000091e-01 2.338460875653005071e-04
1.830690000000000095e-01 2.201280192514126018e-04
1.836800000000000099e-01 2.204068553809920340e-04
1.842910000000000104e-01 2.195467786348811144e-04
1.849030000000000118e-01 2.196090220469942801e-04
1.855140000000000122e-01 2.244062480344600151e-04
1.861250000000000127e-01 2.128682121860938183e-04
1.867360000000000131e-01 2.090486966175309207e-04
1.873479999999999868e-01 2.102944868607676599e-04
1.879589999999999872e-01 2.037371273354724930e-04
1.885699999999999876e-01 2.139926361810979617e-04
1.891809999999999881e-01 2.195514593768772892e-04
1.897929999999999895e-01 2.092845945665184530e-04
1.904039999999999899e-01 2.075407352329708681e-04
1.910149999999999904e-01 2.095801432797022126e-04
1.916259999999999908e-01 2.069612790280010890e-04
1.922379999999999922e-01 2.044408678889859531e-04
1.928489999999999926e-01 2.089040876848970673e-04
1.934599999999999931e-01 2.208759639359799884e-04
1.940709999999999935e-01 2.024174929214287279e-04
1.946829999999999949e-01 2.039034679808368513e-04
1.952939999999999954e-01 2.019777993935182800e-04
1.959049999999999958e-01 2.020845596642082591e-04
1.965159999999999962e-01 2.108035391095841712e-04
1.971279999999999977e-01 2.025420510836332814e-04
1.977389999999999981e-01 2.011985793254236592e-04
1.983499999999999985e-01 2.001769523616749979e-04
1.989609999999999990e-01 2.057973867885699989e-04
1.995730000000000004e-01 2.118680180670593351e-04
2.001840000000000008e-01 2.156522532326784125e-04
2.007950000000000013e-01 2.154220477232547627e-04
2.014060000000000017e-01 2.152719027185051235e-04
2.020180000000000031e-01 2.047354611914713489e-04
2.026290000000000036e-01 1.920799291589262066e-04
2.032400000000000040e-01 1.997206334807839886e-04
2.038510000000000044e-01 1.957209787236899323e-04
2.044630000000000059e-01 1.944021614395238177e-04
2.050740000000000063e-01 1.960199652636360245e-04
2.056850000000000067e-01 2.036524672325360484e-04
2.062960000000000071e-01 1.955295083725427431e-04
2.069080000000000086e-01 1.970115748832816324e-04
2.075190000000000090e-01 2.047970940468324397e-04
2.081300000000000094e-01 2.133242999937400334e-04
2.087410000000000099e-01 1.974876388369211765e-04
2.093530000000000113e-01 1.855368771479770889e-04
2.099640000000000117e-01 1.935202851226771269e-04
2.105750000000000122e-01 1.969030028184562517e-04
2.111860000000000126e-01 2.042096364061690922e-04
2.117979999999999863e-01 1.924622428219937556e-04
2.124089999999999867e-01 1.924070921326541156e-04
2.130199999999999871e-01 1.879169337052759867e-04
2.136309999999999876e-01 1.893907887734426129e-04
2.142429999999999890e-01 1.919476376620911091e-04
2.148539999999999894e-01 1.841905742077320997e-04
2.154649999999999899e-01 1.833250891442667540e-04
2.160759999999999903e-01 1.821915172113959763e-04
2.166879999999999917e-01 1.945084753288806414e-04
2.172989999999999922e-01 1.903689540003335959e-04
2.179099999999999926e-01 1.860135066211730012e-04
2.185209999999999930e-01 1.806727783800420018e-04
2.191329999999999945e-01 1.832910006150636681e-04
2.197439999999999949e-01 1.897835857098854407e-04
2.203549999999999953e-01 1.766051845120480089e-04
2.209659999999999958e-01 2.006415480094138814e-04
2.215779999999999972e-01 1.854096845693184274e-04
2.221889999999999976e-01 1.787105041914683896e-04
2.227999999999999980e-01 1.813670978144000124e-04
2.234109999999999985e-01 1.794009077332994935e-04
2.240229999999999999e-01 1.915169604392074948e-04
2.246340000000000003e-01 1.889612054523914504e-04
2.252450000000000008e-01 1.833218957133324865e-04
2.258560000000000012e-01 1.714686594081177686e-04
2.264680000000000026e-01 1.859765800027273473e-04
2.270790000000000031e-01 1.935461697129814678e-04
2.276900000000000035e-01 1.864912824357250088e-04
2.283010000000000039e-01 1.724909056548154073e-04
2.289130000000000054e-01 1.894050465143818848e-04
2.295240000000000058e-01 1.759491086118508826e-04
2.301350000000000062e-01 1.847271017781597477e-04
2.307460000000000067e-01 1.793876648113768837e-04
2.313580000000000081e-01 1.928598134195834847e-04
2.319690000000000085e-01 1.700701372707669949e-04
2.325800000000000090e-01 1.925624270272840207e-04
2.331910000000000094e-01 1.798417809952872692e-04
2.338030000000000108e-01 1.730241818127591861e-04
2.344140000000000112e-01 1.815803733643801365e-04
2.350250000000000117e-01 1.700524128416312601e-04
2.356360000000000121e-01 1.797816550423534808e-04
2.362480000000000135e-01 1.617207404925401595e-04
2.368589999999999862e-01 1.682156721018727877e-04
2.374699999999999867e-01 1.906252641623239446e-04
2.380809999999999871e-01 1.679946452670405695e-04
2.386919999999999875e-01 1.866708997149354749e-04
2.393039999999999889e-01 1.822234168438444557e-04
2.399149999999999894e-01 1.908893548409900005e-04
2.405259999999999898e-01 1.602382513309177404e-04
2.411369999999999902e-01 1.758209878692083719e-04
2.417489999999999917e-01 1.691141220036136673e-04
2.423599999999999921e-01 1.626759146071999631e-04
2.429709999999999925e-01 1.652570050690797116e-04
2.435819999999999930e-01 1.729853753434509389e-04
2.441939999999999944e-01 1.613410221408361064e-04
2.448049999999999948e-01 1.740352332245999887e-04
2.454159999999999953e-01 1.591569738708716736e-04
2.460269999999999957e-01 1.758054916168386161e-04
2.466389999999999971e-01 1.832990053222164576e-04
2.472499999999999976e-01 1.747993925843750068e-04
2.478609999999999980e-01 1.627218553012262764e-04
2.484719999999999984e-01 1.728062164437638572e-04
2.490839999999999999e-01 1.768624191549863969e-04
2.496950000000000003e-01 1.669306925169954927e-04
2.503059999999999730e-01 1.567185688282812979e-04
2.509170000000000011e-01 1.634134876510350335e-04
2.515290000000000026e-01 1.718390582599401046e-04
2.521399999999999753e-01 1.723373346338839438e-04
2.527510000000000034e-01 1.843569517906858655e-04
2.533619999999999761e-01 1.641236708077469561e-04
2.539739999999999776e-01 1.798634572653189480e-04
2.545850000000000057e-01 1.774445167419382648e-04
2.551959999999999784e-01 1.708560845943601274e-04
2.558070000000000066e-01 1.698017366746051296e-04
2.564190000000000080e-01 1.606072710673478779e-04
2.570299999999999807e-01 1.696620212459169753e-04
2.576410000000000089e-01 1.703003394729960115e-04
2.582519999999999816e-01 1.639761040289995024e-04
2.588639999999999830e-01 1.698336001821772439e-04
2.594750000000000112e-01 1.812820559840937749e-04
2.600859999999999839e-01 1.708753165332136954e-04
2.606970000000000121e-01 1.507390509273296765e-04
2.613090000000000135e-01 1.757179113840054397e-04
2.619199999999999862e-01 1.428425782812159752e-04
2.625310000000000143e-01 1.682185198877531084e-04
2.631419999999999870e-01 1.631125656848833279e-04
2.637539999999999885e-01 1.574581618578898797e-04
2.643650000000000166e-01 1.746375675500977680e-04
2.649759999999999893e-01 1.458063324581503983e-04
2.655870000000000175e-01 1.728481711922431570e-04
2.661990000000000189e-01 1.545051774759924107e-04
2.668099999999999916e-01 1.706316367813729925e-04
2.674210000000000198e-01 1.612096996151118498e-04
2.680319999999999925e-01 1.598135185480089443e-04
2.686439999999999939e-01 1.367455122929980816e-04
2.692550000000000221e-01 1.922718971692522903e-04
2.698659999999999948e-01 1.743843704224828646e-04
2.704770000000000230e-01 1.704774441506028669e-04
2.710890000000000244e-01 1.636340945375355002e-04
2.716999999999999971e-01 1.576541073106999772e-04
2.723110000000000253e-01 1.760814142688577944e-04
2.729219999999999979e-01 1.817468601249599893e-04
2.735339999999999994e-01 1.631012208666728200e-04
2.741450000000000276e-01 1.663559056940272648e-04
2.747560000000000002e-01 1.632391699348602918e-04
2.753669999999999729e-01 1.476237651417795988e-04
2.759789999999999743e-01 1.780251650018245448e-04
2.765900000000000025e-01 1.479862881769209815e-04
2.772009999999999752e-01 1.644130866879876796e-04
2.778120000000000034e-01 1.514941113753907182e-04
2.784240000000000048e-01 1.684949807218003091e-04
2.790349999999999775e-01 1.619319970258182207e-04
2.796460000000000057e-01 1.580937133736787790e-04
2.802569999999999784e-01 1.765158270472201238e-04
2.808689999999999798e-01 1.784322436188594491e-04
2.814800000000000080e-01 1.674729213381920170e-04
2.820909999999999807e-01 1.546299899351163693e-04
2.827020000000000088e-01 1.569053645518690959e-04
2.833140000000000103e-01 1.697153670287564512e-04
2.839249999999999829e-01 1.561820243259875031e-04
2.845360000000000111e-01 1.673450302494790330e-04
2.851469999999999838e-01 1.610377930084371250e-04
2.857589999999999852e-01 1.538015979894418860e-04
2.863700000000000134e-01 1.616930935581920080e-04
2.869809999999999861e-01 1.450260155221721201e-04
2.875920000000000143e-01 1.623911617282176346e-04
2.882040000000000157e-01 1.737473105040926544e-04
2.888149999999999884e-01 1.518795668318377340e-04
2.894260000000000166e-01 1.542811394247073028e-04
2.900369999999999893e-01 1.597273072036160856e-04
2.906489999999999907e-01 1.525795362720101605e-04
2.912600000000000189e-01 1.555249128348320121e-04
2.918709999999999916e-01 1.444118514226231840e-04
2.924820000000000197e-01 1.595641548343410194e-04
2.930940000000000212e-01 1.858492096460442335e-04
2.937049999999999939e-01 1.474806255458317315e-04
2.943160000000000220e-01 1.719193667408817818e-04
2.949269999999999947e-01 1.627658163037445341e-04
2.955389999999999961e-01 1.668920849035059658e-04
2.961500000000000243e-01 1.444410721752500243e-04
2.967609999999999970e-01 1.719677281610654631e-04
2.973720000000000252e-01 1.678995900881093161e-04
2.979840000000000266e-01 1.348006520763187464e-04
2.985949999999999993e-01 1.669751433745394879e-04
2.992060000000000275e-01 1.599153423432180942e-04
2.998170000000000002e-01 1.700651305425089101e-04
3.004290000000000016e-01 1.730129576965120763e-04
3.010399999999999743e-01 1.613923953198079784e-04
3.016510000000000025e-01 1.741421169846957891e-04
3.022619999999999751e-01 1.585876228538216244e-04
3.028739999999999766e-01 1.611394249913790876e-04
3.034850000000000048e-01 1.451085053019875019e-04
3.040959999999999774e-01 1.724064546501938788e-04
3.047070000000000056e-01 1.596836620340196552e-04
3.053190000000000071e-01 1.527162278305406538e-04
3.059299999999999797e-01 1.410280527346179883e-04
3.065410000000000079e-01 1.548892591912327268e-04
3.071519999999999806e-01 1.902885221767680168e-04
3.077639999999999820e-01 1.446572091921220608e-04
3.083750000000000102e-01 1.640600385090625003e-04
3.089859999999999829e-01 1.717041540600600731e-04
3.095970000000000111e-01 1.596693507589603753e-04
3.102090000000000125e-01 1.613857395791683073e-04
3.108199999999999852e-01 1.460951375554520038e-04
3.114310000000000134e-01 1.508202511537102381e-04
3.120419999999999860e-01 1.238899600953230332e-04
3.126539999999999875e-01 1.679339481179021882e-04
3.132650000000000157e-01 1.585811889755887633e-04
3.138759999999999883e-01 1.830989250085972536e-04
3.144870000000000165e-01 1.725465348921007838e-04
3.150990000000000180e-01 1.585103161047004920e-04
3.157099999999999906e-01 1.603227086668089789e-04
3.163210000000000188e-01 1.656776508728878192e-04
3.169319999999999915e-01 1.582263878970297357e-04
3.175439999999999929e-01 1.415802805554182355e-04
3.181550000000000211e-01 1.755392276741147780e-04
3.187659999999999938e-01 1.610190798512953735e-04
3.193770000000000220e-01 1.705274087947435146e-04
3.199890000000000234e-01 1.771756585453724056e-04
3.205999999999999961e-01 1.631773664051999902e-04
3.212110000000000243e-01 1.713483196746203659e-04
3.218219999999999970e-01 1.500337394642329203e-04
3.224339999999999984e-01 1.930376898385336695e-04
3.230450000000000266e-01 1.429893431272145172e-04
3.236559999999999993e-01 1.533021273444825510e-04
3.242670000000000274e-01 1.704330011141214356e-04
3.248789999999999734e-01 1.552397040412756052e-04
3.254900000000000015e-01 1.673762772343860062e-04
3.261009999999999742e-01 1.859270484536063722e-04
3.267120000000000024e-01 1.451866074154099101e-04
3.273240000000000038e-01 1.281331372972276789e-04
3.279349999999999765e-01 1.860971045504357228e-04
3.285460000000000047e-01 1.683837830725130598e-04
3.291569999999999774e-01 1.434370593462110804e-04
3.297689999999999788e-01 1.569206022680557483e-04
3.303800000000000070e-01 1.599214146782160163e-04
3.309909999999999797e-01 1.662629229629672043e-04
3.316020000000000079e-01 1.588304583173937707e-04
3.322140000000000093e-01 1.426824517752867637e-04
3.328249999999999820e-01 1.714303832904437398e-04
3.334360000000000102e-01 1.634984463094556867e-04
3.340469999999999828e-01 1.681889900765331245e-04
3.346580000000000110e-01 1.656834884412327106e-04
3.352700000000000125e-01 1.616869995388180029e-04
3.358809999999999851e-01 1.762558933987151406e-04
3.364920000000000133e-01 1.260079147053043132e-04
3.371029999999999860e-01 1.586153878513161121e-04
3.377149999999999874e-01 1.653471884351560026e-04
3.383260000000000156e-01 1.890678532442057695e-04
3.389369999999999883e-01 1.802945834089473513e-04
3.395480000000000165e-01 1.325049130301441964e-04
3.401600000000000179e-01 1.519071746007040198e-04
3.407709999999999906e-01 1.653792399351501207e-04
3.413820000000000188e-01 1.495987145979425868e-04
3.419929999999999914e-01 1.552937633901802308e-04
3.426049999999999929e-01 1.513615184429580008e-04
3.432160000000000211e-01 1.593160317533337718e-04
3.438269999999999937e-01 1.694404345980356772e-04
3.444380000000000219e-01 1.809934246836064306e-04
3.450500000000000234e-01 1.627650552727250271e-04
3.456609999999999960e-01 1.628664641612843141e-04
3.462720000000000242e-01 1.659475484098560220e-04
3.468829999999999969e-01 1.850064231781512771e-04
3.474949999999999983e-01 1.545538918099979831e-04
3.481060000000000265e-01 1.701929903950896695e-04
3.487169999999999992e-01 1.661517891632442625e-04
3.493280000000000274e-01 1.347455829590528279e-04
3.499399999999999733e-01 1.550440783579599740e-04
3.505510000000000015e-01 1.636915299567480431e-04
3.511619999999999742e-01 1.569809102081144237e-04
3.517730000000000024e-01 1.779677336009725160e-04
3.523850000000000038e-01 1.576379179478729824e-04
3.529959999999999765e-01 1.216794261537361719e-04
3.536070000000000046e-01 1.654051494583551763e-04
3.542179999999999773e-01 1.576660939890583892e-04
3.548299999999999788e-01 1.724700449436649536e-04
3.554410000000000069e-01 1.585356213779828534e-04
3.560519999999999796e-01 1.832402682584956721e-04
3.566630000000000078e-01 1.719922464340664745e-04
3.572750000000000092e-01 1.425033531677500232e-04
3.578859999999999819e-01 1.527344064060600823e-04
3.584970000000000101e-01 1.561994727325683276e-04
3.591079999999999828e-01 1.777319710016814138e-04
3.597199999999999842e-01 1.500789432178879855e-04
3.603310000000000124e-01 1.871867655137981232e-04
3.609419999999999851e-01 1.392045503797076334e-04
3.615530000000000133e-01 1.689994768518295065e-04
3.621650000000000147e-01 2.295990611176180281e-04
3.627759999999999874e-01 1.574394515700870364e-04
3.633870000000000156e-01 1.498742358555796501e-04
3.639979999999999882e-01 1.654644863339553259e-04
3.646099999999999897e-01 1.596774358263519731e-04
3.652210000000000178e-01 1.842559421395922024e-04
3.658319999999999905e-01 1.890070663338662307e-04
3.664430000000000187e-01 1.701360439489280052e-04
3.670550000000000201e-01 1.886049547102370400e-04
3.676659999999999928e-01 1.400325398621359561e-04
3.682770000000000210e-01 1.406611019063332124e-04
3.688879999999999937e-01 1.628762672982099100e-04
3.694999999999999951e-01 1.582494821699999808e-04
3.701110000000000233e-01 1.894490563029894330e-04
3.707219999999999960e-01 1.557383681190030998e-04
3.713330000000000242e-01 1.679905691518376344e-04
3.719450000000000256e-01 1.878325541155332701e-04
3.725559999999999983e-01 1.519921084623081361e-04
3.731670000000000265e-01 1.663495773012016509e-04
3.737779999999999991e-01 1.890499745121774415e-04
3.743900000000000006e-01 1.260132998717256915e-04
3.750009999999999732e-01 1.485921987385566069e-04
3.756120000000000014e-01 1.697019290765049322e-04
3.762229999999999741e-01 1.322314411537433253e-04
3.768349999999999755e-01 2.003088729652404668e-04
3.774460000000000037e-01 1.989672934404856225e-04
3.780569999999999764e-01 1.665972514931868622e-04
3.786680000000000046e-01 1.248679818113401503e-04
3.792800000000000060e-01 1.289429219478399841e-04
3.798909999999999787e-01 1.623366139620616502e-04
3.805020000000000069e-01 1.313227136967361642e-04
3.811129999999999796e-01 1.878786005988891639e-04
3.817249999999999810e-01 1.894194254739624825e-04
3.823360000000000092e-01 1.677600290861875395e-04
3.829469999999999819e-01 1.229924039808553775e-04
3.835580000000000100e-01 1.757088776593934091e-04
3.841700000000000115e-01 1.629695390610470254e-04
3.847809999999999842e-01 1.580665123793432189e-04
3.853920000000000123e-01 1.662328965786854433e-04
3.860029999999999850e-01 1.692173874914212905e-04
3.866149999999999864e-01 1.550255064646409919e-04
3.872260000000000146e-01 1.984268599770738740e-04
3.878369999999999873e-01 1.397812135817088600e-04
3.884480000000000155e-01 1.302605571225508004e-04
3.890600000000000169e-01 1.448417686569532096e-04
3.896709999999999896e-01 1.099524511746082059e-04
3.902820000000000178e-01 1.670097841356945809e-04
3.908929999999999905e-01 1.862706501639524242e-04
3.915049999999999919e-01 1.643886869893125091e-04
3.921160000000000201e-01 1.325453836046895705e-04
3.927269999999999928e-01 1.576430789022908779e-04
3.933380000000000210e-01 1.802520042011946711e-04
3.939500000000000224e-01 1.518119197960775062e-04
3.945609999999999951e-01 1.568833334032605342e-04
3.951720000000000232e-01 2.091837848241513795e-04
3.957829999999999959e-01 1.131791817421966316e-04
3.963949999999999974e-01 1.308433576669658220e-04
3.970060000000000255e-01 1.627488204682928823e-04
3.976169999999999982e-01 1.650003122037748489e-04
3.982280000000000264e-01 1.757016773144731475e-04
3.988399999999999723e-01 1.803382704398079654e-04
3.994510000000000005e-01 1.479002165495134997e-04
4.000619999999999732e-01 1.733161155066291557e-04
4.006730000000000014e-01 1.553332200839242414e-04
4.012850000000000028e-01 1.378560351468614711e-04
4.018959999999999755e-01 2.026531785598425703e-04
4.025070000000000037e-01 2.203588453305468334e-04
4.031179999999999763e-01 1.983590313853113177e-04
4.037299999999999778e-01 1.010419172129712885e-04
4.043410000000000060e-01 2.095276214776439663e-04
4.049519999999999786e-01 2.016947311278047663e-04
4.055630000000000068e-01 1.948166417904926846e-04
4.061750000000000083e-01 1.969805884036375282e-04
4.067859999999999809e-01 1.813223761609629025e-04
4.073970000000000091e-01 1.724867289966532601e-04
4.080079999999999818e-01 2.112411118815321479e-04
4.086199999999999832e-01 1.651875624599212109e-04
4.092310000000000114e-01 1.652572301008871359e-04
4.098419999999999841e-01 1.516376888327604833e-04
4.104530000000000123e-01 1.284631826268318902e-04
4.110650000000000137e-01 1.677544388098955043e-04
4.116759999999999864e-01 1.629478531050706190e-04
4.122870000000000146e-01 2.124995102411017024e-04
4.128979999999999873e-01 2.116636469489021472e-04
4.135099999999999887e-01 1.610499862139864753e-04
4.141210000000000169e-01 2.001583629883903258e-04
4.147319999999999895e-01 1.455082064309901437e-04
4.153430000000000177e-01 1.764378559691677701e-04
4.159550000000000192e-01 1.598720926266544511e-04
4.165659999999999918e-01 1.756598820416552568e-04
4.171770000000000200e-01 1.743986455596043417e-04
4.177879999999999927e-01 1.786259719625012793e-04
4.183999999999999941e-01 1.694474079763199964e-04
4.190110000000000223e-01 2.059456215581142167e-04
4.196219999999999950e-01 1.395076208716499410e-04
4.202330000000000232e-01 1.177648346381368491e-04
4.208450000000000246e-01 1.791295738848850197e-04
4.214559999999999973e-01 1.368411798385748451e-04
4.220670000000000255e-01 2.832185387801615557e-04
4.226779999999999982e-01 1.822476911868483890e-04
4.232899999999999996e-01 2.762242509137650156e-04
4.239009999999999723e-01 1.154215994873163202e-04
4.245120000000000005e-01 1.939586924700057498e-04
4.251229999999999731e-01 1.151917836558358227e-04
4.257349999999999746e-01 1.614285772357037618e-04
4.263460000000000027e-01 1.618746312613900595e-04
4.269569999999999754e-01 2.085204930736740561e-04
4.275680000000000036e-01 1.583205564034872374e-04
4.281800000000000050e-01 1.414748711526964153e-04
4.287909999999999777e-01 1.680078770056124115e-04
4.294020000000000059e-01 1.533953876107076815e-04
4.300129999999999786e-01 1.581565664215275283e-04
4.306240000000000068e-01 1.764488965621453006e-04
4.312360000000000082e-01 2.119176915988537312e-04
4.318469999999999809e-01 1.372712288370540228e-04
4.324580000000000091e-01 1.833150571138551788e-04
4.330689999999999817e-01 1.328392854403462114e-04
4.336809999999999832e-01 2.319279967246795074e-04
4.342920000000000114e-01 4.783684934124706015e-05
4.349029999999999840e-01 2.437322763890196391e-04
4.355140000000000122e-01 1.105060110752525336e-04
4.361260000000000137e-01 1.535060422221015783e-04
4.367369999999999863e-01 2.122507749535198216e-04
4.373480000000000145e-01 1.604516891492945550e-04
4.379589999999999872e-01 2.592056108275897172e-04
4.385709999999999886e-01 2.293054453963985697e-04
4.391820000000000168e-01 9.922966423196216592e-05
4.397929999999999895e-01 1.814451224827640249e-04
4.404040000000000177e-01 1.882881041967452503e-04
4.410160000000000191e-01 1.127988018186529907e-04
4.416269999999999918e-01 1.828775224638351797e-04
4.422380000000000200e-01 1.926785777829283274e-04
4.428489999999999926e-01 2.095883535692286907e-04
4.434609999999999941e-01 8.541687737498670596e-05
4.440720000000000223e-01 2.072768581785023809e-04
4.446829999999999949e-01 1.596770531839265242e-04
4.452940000000000231e-01 1.996291477093717207e-04
4.459060000000000246e-01 1.453588359972486676e-04
4.465169999999999972e-01 1.387359880527254852e-04
4.471280000000000254e-01 2.235124160588281884e-04
4.477389999999999981e-01 2.276118741400621603e-04
4.483509999999999995e-01 2.990011247581434513e-04
4.489620000000000277e-01 2.934007468074864328e-04
4.495730000000000004e-01 1.595907006869783909e-04
4.501839999999999731e-01 1.400348596973110421e-04
4.507959999999999745e-01 1.707537221469448323e-04
4.514070000000000027e-01 2.251068938938432596e-04
4.520179999999999754e-01 1.941375629121887736e-04
4.526290000000000036e-01 7.096432351823286715e-05
4.532410000000000050e-01 1.637229704963039415e-04
4.538519999999999777e-01 2.270123631339983632e-04
4.544630000000000059e-01 1.347971566616197158e-04
4.550739999999999785e-01 1.776293174851294708e-04
4.556859999999999800e-01 1.688271216643106264e-04
4.562970000000000081e-01 2.310305983101505983e-04
4.569079999999999808e-01 2.022936254594569141e-04
4.575190000000000090e-01 7.043384479717536501e-05
4.581310000000000104e-01 1.170067693090337784e-04
4.587419999999999831e-01 2.006547782187678090e-04
4.593530000000000113e-01 1.563951393383833160e-04
4.599639999999999840e-01 1.064048125783663353e-04
4.605759999999999854e-01 2.248092769246514994e-04
4.611870000000000136e-01 1.410670157876485150e-04
4.617979999999999863e-01 2.296462234409873818e-04
4.624090000000000145e-01 2.907039515455163837e-04
4.630210000000000159e-01 2.832821737048153861e-04
4.636319999999999886e-01 1.103461002229847002e-04
4.642430000000000168e-01 3.052755179807560863e-04
4.648539999999999894e-01 1.998985388211573725e-04
4.654659999999999909e-01 1.312660776245170842e-04
4.660770000000000191e-01 3.747092140167278761e-04
4.666879999999999917e-01 1.028438511105474548e-04
4.672990000000000199e-01 1.427447735053689014e-04
4.679110000000000213e-01 2.062876827599975855e-04
4.685219999999999940e-01 1.025256784858970483e-04
4.691330000000000222e-01 2.218156458544755488e-04
4.697439999999999949e-01 2.240377213409561338e-04
4.703559999999999963e-01 2.463316386745318504e-04
4.709670000000000245e-01 8.809735302547358005e-05
4.715779999999999972e-01 1.983312265504540649e-04
4.721890000000000254e-01 2.061027000092131650e-04
4.728010000000000268e-01 2.339130780528864281e-04
4.734119999999999995e-01 3.607530223852295818e-04
4.740230000000000277e-01 1.608090283716603929e-04
4.746340000000000003e-01 2.680463547925466075e-04
4.752460000000000018e-01 2.635365189452791427e-04
4.758569999999999744e-01 2.275132095012882675e-04
4.764680000000000026e-01 1.364861601856938726e-04
4.770789999999999753e-01 5.483012087722913323e-05
4.776909999999999767e-01 3.260998952216674629e-04
4.783020000000000049e-01 2.470540379080316093e-04
4.789129999999999776e-01 2.451443494147942273e-04
4.795240000000000058e-01 2.368024742179620861e-04
4.801360000000000072e-01 3.633415500733305162e-04
4.807469999999999799e-01 8.209947052378105804e-05
4.813580000000000081e-01 2.135771156589327943e-04
4.819689999999999808e-01 2.152804312465424219e-04
4.825809999999999822e-01 1.646225043351474667e-04
4.831920000000000104e-01 2.644332287393664311e-04
4.838029999999999831e-01 1.631695251909248028e-04
4.844140000000000112e-01 3.452882765002781499e-04
4.850260000000000127e-01 2.380967483461795718e-04
4.856369999999999854e-01 9.860278015487813387e-05
4.862480000000000135e-01 2.224133227534852333e-04
4.868589999999999862e-01 1.912949999001457564e-04
4.874709999999999877e-01 2.370229750145088363e-04
4.880820000000000158e-01 1.661679372830742840e-04
4.886929999999999885e-01 1.378884707952216470e-04
4.893040000000000167e-01 1.707278276786231149e-04
4.899160000000000181e-01 2.947081172285802211e-04
4.905269999999999908e-01 2.946809125293290278e-04
4.911380000000000190e-01 3.101176261139681795e-04
4.917489999999999917e-01 2.023414081224027413e-04
4.923609999999999931e-01 3.129052057833738888e-04
4.929720000000000213e-01 2.613719381531198478e-04
4.935829999999999940e-01 8.399723130092519275e-05
4.941940000000000222e-01 3.492578361649618219e-04
4.948060000000000236e-01 1.858000742332959051e-04
4.954169999999999963e-01 1.633839067428411753e-04
4.960280000000000244e-01 3.452756923987551152e-04
4.966389999999999971e-01 1.889605185635923556e-04
4.972509999999999986e-01 1.742962657083599093e-04
4.978620000000000267e-01 9.344569728358801709e-05
4.984729999999999994e-01 5.423471065648883052e-04
4.990840000000000276e-01 2.184942318018545518e-04
4.996959999999999735e-01 1.849371611518179726e-04
5.003069999999999462e-01 7.654516095681541455e-05
5.009179999999999744e-01 4.593245059252726591e-05
5.015290000000000026e-01 2.774013359379468220e-04
5.021409999999999485e-01 2.540543259509791293e-04
5.027519999999999767e-01 3.669664591960473802e-04
5.033630000000000049e-01 4.387530897683911851e-04
5.039740000000000331e-01 2.519830193240669264e-04
5.045859999999999790e-01 1.934038293679353092e-04
5.051970000000000072e-01 3.216792362226874149e-04
5.058080000000000354e-01 2.637523592441548960e-04
5.064189999999999525e-01 3.937407859251676186e-04
5.070310000000000095e-01 2.594944202452838093e-04
5.076420000000000377e-01 -2.040180567046367109e-04
5.082529999999999548e-01 3.310824196285749562e-04
5.088639999999999830e-01 -5.297498895721266268e-05
5.094760000000000399e-01 -3.767130289840403703e-05
5.100869999999999571e-01 7.220367839413533578e-04
5.106979999999999853e-01 -3.644201918557889435e-05
5.113090000000000135e-01 -2.011409184267965171e-04
5.119209999999999594e-01 6.653336861731580553e-04
5.125319999999999876e-01 -1.921060791481573411e-04
5.131430000000000158e-01 5.461063089136880381e-05
5.137540000000000440e-01 4.045087484711210025e-04
5.143659999999999899e-01 9.822646538689433645e-05
5.149770000000000181e-01 4.395632161625016550e-04
5.155880000000000463e-01 1.887410632021829901e-04
5.161989999999999634e-01 -5.004065296324498825e-04
