# Supplementary material for: Thermodynamically controlled multiphase separation of heterogeneous liquid crystal colloids
Source: Nat Commun. 2023 Aug 29;14:5277. doi: 10.1038/s41467-023-41054-7 (PMC10465492; doi:10.1038/s41467-023-41054-7)
Supplement: Supplementary file 11 — Source Data [file 41467_2023_41054_MOESM11_ESM.zip › Source data/Figure 4e and f_Small angle X-ray scattering data/CNC-PEG-dxtran-(6 w%-3.75wt%-4.25wt%)/4.25-6wt%/I3-4.25-6wt%-21de.txt]

# Q(A^-1) IQ2(a.u. A-2)
1.008599999999999948e-02 1.105583512467599866e-03
1.069699999999999991e-02 1.257516755748200104e-03
1.130800000000000034e-02 1.414699303863999882e-03
1.191900000000000077e-02 1.585801749674700103e-03
1.253100000000000047e-02 1.777722309673200086e-03
1.314199999999999917e-02 1.975516274264799751e-03
1.375299999999999960e-02 2.159468567752999887e-03
1.436400000000000003e-02 2.327897391019200304e-03
1.497599999999999973e-02 2.497274501529600250e-03
1.558700000000000016e-02 2.620823822173700204e-03
1.619800000000000059e-02 2.726708070049600231e-03
1.680900000000000102e-02 2.795845437664110610e-03
1.742099999999999899e-02 2.828738670339059780e-03
1.803199999999999942e-02 2.854378581895679941e-03
1.864299999999999985e-02 2.831530990785650209e-03
1.925400000000000028e-02 2.787061595948639794e-03
1.986600000000000171e-02 2.726328732684480446e-03
2.047699999999999868e-02 2.642253814767629889e-03
2.108799999999999911e-02 2.572575582740479691e-03
2.169899999999999954e-02 2.510709455910329745e-03
2.231100000000000097e-02 2.435855113563030298e-03
2.292200000000000140e-02 2.360861076837199920e-03
2.353299999999999836e-02 2.283303860863439543e-03
2.414399999999999880e-02 2.235908460856319679e-03
2.475600000000000023e-02 2.188527531651360096e-03
2.536700000000000066e-02 2.146703531585340222e-03
2.597800000000000109e-02 2.116842579057320178e-03
2.658900000000000152e-02 2.084939739521100236e-03
2.720099999999999948e-02 2.052563254646129574e-03
2.781199999999999992e-02 2.032970676867999846e-03
2.842300000000000035e-02 2.021888956554749803e-03
2.903400000000000078e-02 2.020556076542640023e-03
2.964599999999999874e-02 2.008033225730999644e-03
3.025699999999999917e-02 2.004182058470800002e-03
3.086799999999999961e-02 1.986000233977439772e-03
3.147900000000000004e-02 1.997095346042579954e-03
3.209100000000000147e-02 2.006072090096759717e-03
3.270200000000000190e-02 1.986128317188800164e-03
3.331300000000000233e-02 1.980104282807630071e-03
3.392400000000000276e-02 1.998383764512960160e-03
3.453599999999999726e-02 1.986393289311359518e-03
3.514699999999999769e-02 1.976918580347059723e-03
3.575799999999999812e-02 1.973380654349399591e-03
3.636899999999999855e-02 1.969916534018909763e-03
3.698099999999999998e-02 1.954552184797590016e-03
3.759200000000000041e-02 1.950596759443839817e-03
3.820300000000000085e-02 1.908110043846599933e-03
3.881400000000000128e-02 1.902065153779800184e-03
3.942600000000000271e-02 1.898167131617400222e-03
4.003700000000000314e-02 1.876843348507340175e-03
4.064799999999999663e-02 1.861039465469439781e-03
4.125899999999999707e-02 1.832514396645689532e-03
4.187099999999999850e-02 1.823798757219480000e-03
4.248199999999999893e-02 1.810748089882159703e-03
4.309299999999999936e-02 1.793121906261101921e-03
4.370399999999999979e-02 1.774919593484928105e-03
4.431600000000000122e-02 1.742184622965456267e-03
4.492700000000000166e-02 1.728967481597452329e-03
4.553800000000000209e-02 1.717570584087440167e-03
4.614900000000000252e-02 1.703784160800000339e-03
4.676099999999999701e-02 1.682415686684303859e-03
4.737199999999999744e-02 1.673860998974527770e-03
4.798299999999999788e-02 1.638701420222593704e-03
4.859399999999999831e-02 1.637092971485243961e-03
4.920499999999999874e-02 1.606474363492049707e-03
4.981700000000000017e-02 1.591389264219849036e-03
5.042800000000000060e-02 1.567665214490928044e-03
5.103900000000000103e-02 1.563344594794377094e-03
5.165000000000000147e-02 1.544008422215000084e-03
5.226200000000000290e-02 1.529908779703583995e-03
5.287300000000000333e-02 1.514966693587680097e-03
5.348399999999999682e-02 1.497877949680559775e-03
5.409499999999999725e-02 1.478684706098850037e-03
5.470699999999999869e-02 1.464766502473428909e-03
5.531799999999999912e-02 1.463716363718423757e-03
5.592899999999999955e-02 1.436330011207256896e-03
5.653999999999999998e-02 1.417330246890799970e-03
5.715200000000000141e-02 1.397635707539456214e-03
5.776300000000000184e-02 1.387797154197183960e-03
5.837400000000000228e-02 1.382575552495992136e-03
5.898500000000000271e-02 1.374849136480775069e-03
5.959699999999999720e-02 1.349372356808007994e-03
6.020799999999999763e-02 1.355163970207231986e-03
6.081899999999999806e-02 1.333172134328858890e-03
6.142999999999999849e-02 1.312156710048399937e-03
6.204199999999999993e-02 1.298704128324779973e-03
6.265300000000000036e-02 1.300276446786023058e-03
6.326400000000000079e-02 1.281915464159232108e-03
6.387500000000000122e-02 1.266685730953124884e-03
6.448700000000000265e-02 1.257535892012923975e-03
6.509800000000000308e-02 1.240224036856244026e-03
6.570900000000000352e-02 1.218356559451899170e-03
6.632000000000000395e-02 1.200831043705600197e-03
6.693200000000000538e-02 1.189846041256528188e-03
6.754300000000000581e-02 1.168712285633668980e-03
6.815400000000000624e-02 1.152156372147504102e-03
6.876500000000000667e-02 1.138227377909750270e-03
6.937699999999999423e-02 1.138184306969016813e-03
6.998799999999999466e-02 1.122131670188239927e-03
7.059899999999999509e-02 1.109337578538569869e-03
7.120999999999999552e-02 1.091376725922499867e-03
7.182199999999999696e-02 1.098558588703059955e-03
7.243299999999999739e-02 1.100335740870013804e-03
7.304399999999999782e-02 1.078833795111071997e-03
7.365499999999999825e-02 1.068025945192724877e-03
7.426699999999999968e-02 1.071347675015360068e-03
7.487800000000000011e-02 1.041985534331864175e-03
7.548900000000000055e-02 1.045269408108546018e-03
7.610000000000000098e-02 1.022449707919999892e-03
7.671200000000000241e-02 1.036471776435776097e-03
7.732300000000000284e-02 9.944555310562410745e-04
7.793400000000000327e-02 1.000843884026748247e-03
7.854500000000000370e-02 9.826673236930751672e-04
7.915700000000000514e-02 9.765109091547032223e-04
7.976800000000000557e-02 9.475617421362561793e-04
8.037900000000000600e-02 9.216372471722910969e-04
8.099000000000000643e-02 9.178606167731000924e-04
8.160199999999999398e-02 9.042235025719678803e-04
8.221299999999999442e-02 8.910630224647459819e-04
8.282399999999999485e-02 8.884420768016637994e-04
8.343499999999999528e-02 8.834781370439748422e-04
8.404699999999999671e-02 8.697071474920799097e-04
8.465799999999999714e-02 8.671970456670359062e-04
8.526899999999999757e-02 8.601722733181048873e-04
8.587999999999999801e-02 8.494366203967998680e-04
8.649199999999999944e-02 8.298375107473920150e-04
8.710299999999999987e-02 8.340239147747610746e-04
8.771400000000000030e-02 8.104591821506400848e-04
8.832500000000000073e-02 8.124123651762500111e-04
8.893700000000000216e-02 8.095511837472120411e-04
8.954800000000000260e-02 8.060943236596000271e-04
9.015900000000000303e-02 8.007495951731976322e-04
9.077000000000000346e-02 7.793823327790499892e-04
9.138200000000000489e-02 7.688202928259156707e-04
9.199300000000000532e-02 7.745742621496670872e-04
9.260400000000000575e-02 7.561790864540640124e-04
9.321500000000000619e-02 7.499811282065375504e-04
9.382699999999999374e-02 7.342986688367041017e-04
9.443799999999999417e-02 7.352699587333074620e-04
9.504899999999999460e-02 7.338228659461061305e-04
9.565999999999999504e-02 7.127686508031599692e-04
9.627199999999999647e-02 7.021254747567104567e-04
9.688299999999999690e-02 7.016055092266652859e-04
9.749399999999999733e-02 6.887466539805922909e-04
9.810499999999999776e-02 6.909532395211600772e-04
9.871699999999999919e-02 6.630500123817332147e-04
9.932799999999999963e-02 6.573000350498816018e-04
9.993900000000000006e-02 6.547215082993641149e-04
1.005500000000000005e-01 6.504442892769999457e-04
1.011620000000000019e-01 6.369342879362184040e-04
1.017730000000000024e-01 6.232161061707539420e-04
1.023840000000000028e-01 6.198795626738689158e-04
1.029950000000000032e-01 6.159910289907175734e-04
1.036070000000000046e-01 5.900286781807789326e-04
1.042180000000000051e-01 5.953052664563732079e-04
1.048290000000000055e-01 5.890003076387385992e-04
1.054400000000000059e-01 5.785095417728000709e-04
1.060519999999999935e-01 5.736377264974639638e-04
1.066629999999999939e-01 5.621145970731519391e-04
1.072739999999999944e-01 5.503125529076111468e-04
1.078849999999999948e-01 5.519703314357874953e-04
1.084969999999999962e-01 5.472592836086080876e-04
1.091079999999999967e-01 5.386287637510783115e-04
1.097189999999999971e-01 5.337607525940906567e-04
1.103299999999999975e-01 5.262858520206099150e-04
1.109419999999999989e-01 5.207741001491496052e-04
1.115529999999999994e-01 5.176099224881739944e-04
1.121639999999999998e-01 5.237119978346879787e-04
1.127750000000000002e-01 5.112144332221874683e-04
1.133870000000000017e-01 5.093468167583574922e-04
1.139980000000000021e-01 5.206820651730648206e-04
1.146090000000000025e-01 4.752520666689014745e-04
1.152200000000000030e-01 4.935540908261600674e-04
1.158320000000000044e-01 4.847339461591168705e-04
1.164430000000000048e-01 4.779402128050010460e-04
1.170540000000000053e-01 4.820812039483271744e-04
1.176650000000000057e-01 4.670434537372601062e-04
1.182769999999999933e-01 4.732490610533408989e-04
1.188879999999999937e-01 4.616478728262015394e-04
1.194989999999999941e-01 4.629194006227172961e-04
1.201099999999999945e-01 4.672108969881799885e-04
1.207219999999999960e-01 4.484693852516331717e-04
1.213329999999999964e-01 4.499598323941515917e-04
1.219439999999999968e-01 4.529356597434239674e-04
1.225549999999999973e-01 4.475022826952574609e-04
1.231669999999999987e-01 4.437363333301722968e-04
1.237779999999999991e-01 4.265195999339476134e-04
1.243889999999999996e-01 4.216692143178845699e-04
1.250000000000000000e-01 4.249453124999999758e-04
1.256120000000000014e-01 4.082812197005439747e-04
1.262230000000000019e-01 4.094427829895710079e-04
1.268340000000000023e-01 3.929779463777460010e-04
1.274450000000000027e-01 4.058981510131575137e-04
1.280570000000000042e-01 4.042647295164476752e-04
1.286680000000000046e-01 3.929536392791744409e-04
1.292790000000000050e-01 3.937914446676579446e-04
1.298900000000000055e-01 3.886464748531799759e-04
1.305020000000000069e-01 3.837816348013384248e-04
1.311130000000000073e-01 3.900293539404565491e-04
1.317240000000000077e-01 3.792090069852624467e-04
1.323350000000000082e-01 3.692521636641250393e-04
1.329470000000000096e-01 3.718092975621240469e-04
1.335580000000000100e-01 3.640022607835932764e-04
1.341690000000000105e-01 3.669299176551434928e-04
1.347800000000000109e-01 3.632802698328800573e-04
1.353920000000000123e-01 3.704693819494400730e-04
1.360030000000000128e-01 3.447880491341637037e-04
1.366140000000000132e-01 3.687492944124684470e-04
1.372250000000000136e-01 3.479160247475000366e-04
1.378369999999999873e-01 3.404228731754850427e-04
1.384479999999999877e-01 3.442468955843583389e-04
1.390589999999999882e-01 3.371031885286286363e-04
1.396699999999999886e-01 3.492777247709399294e-04
1.402819999999999900e-01 3.340733428633763601e-04
1.408929999999999905e-01 3.427703654831176197e-04
1.415039999999999909e-01 3.302216115314688099e-04
1.421149999999999913e-01 3.297349264059949237e-04
1.427269999999999928e-01 3.139700211028653904e-04
1.433379999999999932e-01 3.271361086236411757e-04
1.439489999999999936e-01 3.208902779110859617e-04
1.445599999999999941e-01 3.173613052063999746e-04
1.451709999999999945e-01 3.176092641953386759e-04
1.457829999999999959e-01 3.166139715866864157e-04
1.463939999999999964e-01 3.053346387439391844e-04
1.470049999999999968e-01 3.219571045264549769e-04
1.476159999999999972e-01 3.104272273141760012e-04
1.482279999999999986e-01 3.006849189890367885e-04
1.488389999999999991e-01 2.958672468137076060e-04
1.494499999999999995e-01 3.068356851542499981e-04
1.500609999999999999e-01 2.977302563079456898e-04
1.506730000000000014e-01 2.905878472559071169e-04
1.512840000000000018e-01 3.019416169488768208e-04
1.518950000000000022e-01 3.012338348406049925e-04
1.525060000000000027e-01 2.959102264900244123e-04
1.531180000000000041e-01 2.870597283252636421e-04
1.537290000000000045e-01 2.914609229038530084e-04
1.543400000000000050e-01 2.671244683348400245e-04
1.549510000000000054e-01 2.830348715267083193e-04
1.555630000000000068e-01 2.790629553077204135e-04
1.561740000000000073e-01 2.752666930311084429e-04
1.567850000000000077e-01 2.670906818527375671e-04
1.573960000000000081e-01 2.790759640423216056e-04
1.580080000000000096e-01 2.699181282055168542e-04
1.586190000000000100e-01 2.777511622651434513e-04
1.592300000000000104e-01 2.730976179837700372e-04
1.598410000000000108e-01 2.590044602861375626e-04
1.604530000000000123e-01 2.632726339437549629e-04
1.610640000000000127e-01 2.640726403312320097e-04
1.616750000000000131e-01 2.595264505133875496e-04
1.622860000000000136e-01 2.731568263723732387e-04
1.628979999999999873e-01 2.586151131871276018e-04
1.635089999999999877e-01 2.678064290923769632e-04
1.641199999999999881e-01 2.604863493937759956e-04
1.647309999999999885e-01 2.595760993164760192e-04
1.653429999999999900e-01 2.586258580210697871e-04
1.659539999999999904e-01 2.485426959683477649e-04
1.665649999999999908e-01 2.533703273553357589e-04
1.671759999999999913e-01 2.498755446592710152e-04
1.677879999999999927e-01 2.466169522206633339e-04
1.683989999999999931e-01 2.447286304023098811e-04
1.690099999999999936e-01 2.504153510226700039e-04
1.696209999999999940e-01 2.374378953757165869e-04
1.702329999999999954e-01 2.369727992289254528e-04
1.708439999999999959e-01 2.338811103050913336e-04
1.714549999999999963e-01 2.357492439728387532e-04
1.720659999999999967e-01 2.428854415413678430e-04
1.726779999999999982e-01 2.417439535588616114e-04
1.732889999999999986e-01 2.367414396154085316e-04
1.738999999999999990e-01 2.409359538393999708e-04
1.745109999999999995e-01 2.306900296324661877e-04
1.751230000000000009e-01 2.293781129645400100e-04
1.757340000000000013e-01 2.239205339856794425e-04
1.763450000000000017e-01 2.345197535823155088e-04
1.769560000000000022e-01 2.218590672334129878e-04
1.775680000000000036e-01 2.321308641731891322e-04
1.781790000000000040e-01 2.407784740681085040e-04
1.787900000000000045e-01 2.108669780979830150e-04
1.794010000000000049e-01 2.233609829373759998e-04
1.800130000000000063e-01 2.254925036112102041e-04
1.806240000000000068e-01 2.149010684997120142e-04
1.812350000000000072e-01 2.196558347521695379e-04
1.818460000000000076e-01 2.159758255044793131e-04
1.824580000000000091e-01 2.245003270984928046e-04
1.830690000000000095e-01 2.336476712356000017e-04
1.836800000000000099e-01 2.197806717460480143e-04
1.842910000000000104e-01 2.275189541582922116e-04
1.849030000000000118e-01 2.097372557088396155e-04
1.855140000000000122e-01 2.216843305529983446e-04
1.861250000000000127e-01 2.149256311890625031e-04
1.867360000000000131e-01 2.073522548832205166e-04
1.873479999999999868e-01 2.212731884949678107e-04
1.879589999999999872e-01 1.945410964827081954e-04
1.885699999999999876e-01 2.081802200857439840e-04
1.891809999999999881e-01 2.112250436573306239e-04
1.897929999999999895e-01 2.084813177289857793e-04
1.904039999999999899e-01 2.115496675229961647e-04
1.910149999999999904e-01 1.985458263250577265e-04
1.916259999999999908e-01 2.137274027573928480e-04
1.922379999999999922e-01 2.026400288765638170e-04
1.928489999999999926e-01 2.073911685118324112e-04
1.934599999999999931e-01 2.097373824401039871e-04
1.940709999999999935e-01 1.946682168832430005e-04
1.946829999999999949e-01 1.997941905504194561e-04
1.952939999999999954e-01 1.979166791930130228e-04
1.959049999999999958e-01 1.880279517211117305e-04
1.965159999999999962e-01 1.937098155213308568e-04
1.971279999999999977e-01 2.097450384360915001e-04
1.977389999999999981e-01 1.963266305951470400e-04
1.983499999999999985e-01 1.962328444310500013e-04
1.989609999999999990e-01 2.046802845564873671e-04
1.995730000000000004e-01 1.883722671373589373e-04
2.001840000000000008e-01 1.959712901733197236e-04
2.007950000000000013e-01 1.972560848780707549e-04
2.014060000000000017e-01 1.842089198688014054e-04
2.020180000000000031e-01 1.990137208116465634e-04
2.026290000000000036e-01 1.826726029717403159e-04
2.032400000000000040e-01 1.933846298139199876e-04
2.038510000000000044e-01 1.888356926316862080e-04
2.044630000000000059e-01 1.855532720343576090e-04
2.050740000000000063e-01 1.996190617294720936e-04
2.056850000000000067e-01 1.891291309057857345e-04
2.062960000000000071e-01 1.787880267484006237e-04
2.069080000000000086e-01 1.978776398042683519e-04
2.075190000000000090e-01 1.933411727580992259e-04
2.081300000000000094e-01 2.024527572147470059e-04
2.087410000000000099e-01 1.906140288353934387e-04
2.093530000000000113e-01 1.878400742088800525e-04
2.099640000000000117e-01 1.779212907249005265e-04
2.105750000000000122e-01 1.884009002144187679e-04
2.111860000000000126e-01 1.825012628308320291e-04
2.117979999999999863e-01 1.986567382842981068e-04
2.124089999999999867e-01 1.865896309444020293e-04
2.130199999999999871e-01 1.871014996636879849e-04
2.136309999999999876e-01 1.794165592540560472e-04
2.142429999999999890e-01 1.755186280949625648e-04
2.148539999999999894e-01 1.704009894818165726e-04
2.154649999999999899e-01 1.740553762041209963e-04
2.160759999999999903e-01 1.842799089251164618e-04
2.166879999999999917e-01 1.881396769062604639e-04
2.172989999999999922e-01 1.753250266695750154e-04
2.179099999999999926e-01 1.838325312223399995e-04
2.185209999999999930e-01 1.885799372499971747e-04
2.191329999999999945e-01 1.754259241051223616e-04
2.197439999999999949e-01 1.799020469481983804e-04
2.203549999999999953e-01 1.768892390192942454e-04
2.209659999999999958e-01 1.899984623808690320e-04
2.215779999999999972e-01 1.833569469397063870e-04
2.221889999999999976e-01 1.728638576691503422e-04
2.227999999999999980e-01 1.727069313279999999e-04
2.234109999999999985e-01 1.689672039758136806e-04
2.240229999999999999e-01 1.809637843228493657e-04
2.246340000000000003e-01 1.692024133282405275e-04
2.252450000000000008e-01 1.787344089808720095e-04
2.258560000000000012e-01 1.788116831754649498e-04
2.264680000000000026e-01 1.638920726893929795e-04
2.270790000000000031e-01 1.792003066068128473e-04
2.276900000000000035e-01 1.756302292227750086e-04
2.283010000000000039e-01 1.592760594375978805e-04
2.289130000000000054e-01 1.800105662682915681e-04
2.295240000000000058e-01 1.744081815645028813e-04
2.301350000000000062e-01 1.606065642749480158e-04
2.307460000000000067e-01 1.669669706225244119e-04
2.313580000000000081e-01 1.750563562173954642e-04
2.319690000000000085e-01 1.765461246720233560e-04
2.325800000000000090e-01 1.856422511500320006e-04
2.331910000000000094e-01 1.797025732065358746e-04
2.338030000000000108e-01 1.697410714136506277e-04
2.344140000000000112e-01 1.663059431579940340e-04
2.350250000000000117e-01 1.814168219152187725e-04
2.356360000000000121e-01 1.781075966587990765e-04
2.362480000000000135e-01 1.693035106366336056e-04
2.368589999999999862e-01 1.652927482174726414e-04
2.374699999999999867e-01 1.748868206311430010e-04
2.380809999999999871e-01 1.836566041282704719e-04
2.386919999999999875e-01 1.682404222291401352e-04
2.393039999999999889e-01 1.680379558059570905e-04
2.399149999999999894e-01 1.705628964015534874e-04
2.405259999999999898e-01 1.684435078102748142e-04
2.411369999999999902e-01 1.520179103476904916e-04
2.417489999999999917e-01 1.676302649227782602e-04
2.423599999999999921e-01 1.591339909203199970e-04
2.429709999999999925e-01 1.701610347803615599e-04
2.435819999999999930e-01 1.699748599861151802e-04
2.441939999999999944e-01 1.570601334960676520e-04
2.448049999999999948e-01 1.707966436917290106e-04
2.454159999999999953e-01 1.627255428944396744e-04
2.460269999999999957e-01 1.775553932383540194e-04
2.466389999999999971e-01 1.714637655900026975e-04
2.472499999999999976e-01 1.714377129725000004e-04
2.478609999999999980e-01 1.652972136586826108e-04
2.484719999999999984e-01 1.778150475447897512e-04
2.490839999999999999e-01 1.765335921079896040e-04
2.496950000000000003e-01 1.675323467896867511e-04
2.503059999999999730e-01 1.688638710296198767e-04
2.509170000000000011e-01 1.628531495171229606e-04
2.515290000000000026e-01 1.556617278239964103e-04
2.521399999999999753e-01 1.587285601247079704e-04
2.527510000000000034e-01 1.643998813471734611e-04
2.533619999999999761e-01 1.601617218638713041e-04
2.539739999999999776e-01 1.595186314273817755e-04
2.545850000000000057e-01 1.523817758327530121e-04
2.551959999999999784e-01 1.679892821640878106e-04
2.558070000000000066e-01 1.588423108598226055e-04
2.564190000000000080e-01 1.654925483419301784e-04
2.570299999999999807e-01 1.680308906938959737e-04
2.576410000000000089e-01 1.654015777687781847e-04
2.582519999999999816e-01 1.538019197598642859e-04
2.588639999999999830e-01 1.567779307324415909e-04
2.594750000000000112e-01 1.736121327448937623e-04
2.600859999999999839e-01 1.677494536802445453e-04
2.606970000000000121e-01 1.448582189570769038e-04
2.613090000000000135e-01 1.613847541684086976e-04
2.619199999999999862e-01 1.384945780451839496e-04
2.625310000000000143e-01 1.664844291345743388e-04
2.631419999999999870e-01 1.793986867858560967e-04
2.637539999999999885e-01 1.628926712548397831e-04
2.643650000000000166e-01 1.592578265094042622e-04
2.649759999999999893e-01 1.598480864505446176e-04
2.655870000000000175e-01 1.629864694789512401e-04
2.661990000000000189e-01 1.502562974962364461e-04
2.668099999999999916e-01 1.589981630951109958e-04
2.674210000000000198e-01 1.521217016082055773e-04
2.680319999999999925e-01 1.553033309611622306e-04
2.686439999999999939e-01 1.551812362901092547e-04
2.692550000000000221e-01 1.495530253783212938e-04
2.698659999999999948e-01 1.553355682075115217e-04
2.704770000000000230e-01 1.538633060607669679e-04
2.710890000000000244e-01 1.647518659679938818e-04
2.716999999999999971e-01 1.513844991229999694e-04
2.723110000000000253e-01 1.711324243135382448e-04
2.729219999999999979e-01 1.601726139911102166e-04
2.735339999999999994e-01 1.515264355022396571e-04
2.741450000000000276e-01 1.681821838829347952e-04
2.747560000000000002e-01 1.675693256378453099e-04
2.753669999999999729e-01 1.580393597586606425e-04
2.759789999999999743e-01 1.687551948504704274e-04
2.765900000000000025e-01 1.683541881382650120e-04
2.772009999999999752e-01 1.524144591022714664e-04
2.778120000000000034e-01 1.443750736179801736e-04
2.784240000000000048e-01 1.552351977599155265e-04
2.790349999999999775e-01 1.464182861792369850e-04
2.796460000000000057e-01 1.625191580637112289e-04
2.802569999999999784e-01 1.496726343751138809e-04
2.808689999999999798e-01 1.513399454987171978e-04
2.814800000000000080e-01 1.782110974671040002e-04
2.820909999999999807e-01 1.574843571040358207e-04
2.827020000000000088e-01 1.305651922632867742e-04
2.833140000000000103e-01 1.591939919228727701e-04
2.839249999999999829e-01 1.412024412927500032e-04
2.845360000000000111e-01 1.503092723284947432e-04
2.851469999999999838e-01 1.605125380854429535e-04
2.857589999999999852e-01 1.502217022348508325e-04
2.863700000000000134e-01 1.571383816291660115e-04
2.869809999999999861e-01 1.435320396904635697e-04
2.875920000000000143e-01 1.532608977253766545e-04
2.882040000000000157e-01 1.582505179385155331e-04
2.888149999999999884e-01 1.540158020410399954e-04
2.894260000000000166e-01 1.621871075310521752e-04
2.900369999999999893e-01 1.666185373189645730e-04
2.906489999999999907e-01 1.317171355690112031e-04
2.912600000000000189e-01 1.594747088014880144e-04
2.918709999999999916e-01 1.454162259673805950e-04
2.924820000000000197e-01 1.449238602580916579e-04
2.930940000000000212e-01 1.542425167688947572e-04
2.937049999999999939e-01 1.424187345920047425e-04
2.943160000000000220e-01 1.625061640141702794e-04
2.949269999999999947e-01 1.492975334374021645e-04
2.955389999999999961e-01 1.960944439996970988e-04
2.961500000000000243e-01 1.652227298666250350e-04
2.967609999999999970e-01 1.586590293508599722e-04
2.973720000000000252e-01 1.394772695952278623e-04
2.979840000000000266e-01 1.430256833003520304e-04
2.985949999999999993e-01 1.369722570253867485e-04
2.992060000000000275e-01 1.769097270068839978e-04
2.998170000000000002e-01 1.571532974041489335e-04
3.004290000000000016e-01 1.477029259797348548e-04
3.010399999999999743e-01 1.716973733485439543e-04
3.016510000000000025e-01 1.745151896204798865e-04
3.022619999999999751e-01 1.552821342376416950e-04
3.028739999999999766e-01 1.493361836451341691e-04
3.034850000000000048e-01 1.457071757459500120e-04
3.040959999999999774e-01 1.606474128434073369e-04
3.047070000000000056e-01 1.362083894211584814e-04
3.053190000000000071e-01 1.617408261899230685e-04
3.059299999999999797e-01 1.376278130538009911e-04
3.065410000000000079e-01 1.537062098180989390e-04
3.071519999999999806e-01 1.767164315469465271e-04
3.077639999999999820e-01 1.464000328985284730e-04
3.083750000000000102e-01 1.491519733132812720e-04
3.089859999999999829e-01 1.655872407111423964e-04
3.095970000000000111e-01 1.588344946249780243e-04
3.102090000000000125e-01 1.347628518915828513e-04
3.108199999999999852e-01 1.569076249384599700e-04
3.114310000000000134e-01 1.511034598155723704e-04
3.120419999999999860e-01 1.528196231183050571e-04
3.126539999999999875e-01 1.396766260873180665e-04
3.132650000000000157e-01 1.646773327047657920e-04
3.138759999999999883e-01 1.707378535592105507e-04
3.144870000000000165e-01 1.499929061266420320e-04
3.150990000000000180e-01 1.549131343345102707e-04
3.157099999999999906e-01 1.541220635237479744e-04
3.163210000000000188e-01 1.362052797745612668e-04
3.169319999999999915e-01 1.570089836784268928e-04
3.175439999999999929e-01 1.365688212161990172e-04
3.181550000000000211e-01 1.725055862314855179e-04
3.187659999999999938e-01 1.483755282115662984e-04
3.193770000000000220e-01 1.612942177957064145e-04
3.199890000000000234e-01 1.753940210392669760e-04
3.205999999999999961e-01 1.478696916703999811e-04
3.212110000000000243e-01 1.653991623086194999e-04
3.218219999999999970e-01 1.859930350345177059e-04
3.224339999999999984e-01 1.496785956410203247e-04
3.230450000000000266e-01 1.705492663682967871e-04
3.236559999999999993e-01 1.586508260599987048e-04
3.242670000000000274e-01 1.548520093596374419e-04
3.248789999999999734e-01 1.484794593860195395e-04
3.254900000000000015e-01 1.561292897853700120e-04
3.261009999999999742e-01 1.720707038088160478e-04
3.267120000000000024e-01 1.695533814753062533e-04
3.273240000000000038e-01 1.628446787934321766e-04
3.279349999999999765e-01 1.370066226090077349e-04
3.285460000000000047e-01 1.779043092895442487e-04
3.291569999999999774e-01 1.773520851692675317e-04
3.297689999999999788e-01 1.458424849323706844e-04
3.303800000000000070e-01 1.567134684223000010e-04
3.309909999999999797e-01 1.544791826367348467e-04
3.316020000000000079e-01 1.824036587646832742e-04
3.322140000000000093e-01 1.541638415063246591e-04
3.328249999999999820e-01 1.563021856114874789e-04
3.334360000000000102e-01 1.559326768366228646e-04
3.340469999999999828e-01 1.825525199739956334e-04
3.346580000000000110e-01 1.519404621079802574e-04
3.352700000000000125e-01 1.512006463269770077e-04
3.358809999999999851e-01 1.665209967754824371e-04
3.364920000000000133e-01 1.256557791518452720e-04
3.371029999999999860e-01 1.583642469152502126e-04
3.377149999999999874e-01 1.564374914090589728e-04
3.383260000000000156e-01 1.801098628612860224e-04
3.389369999999999883e-01 1.221259612831442044e-04
3.395480000000000165e-01 1.382084500378630569e-04
3.401600000000000179e-01 1.418763765094400075e-04
3.407709999999999906e-01 1.666055186092471076e-04
3.413820000000000188e-01 1.416843697934037916e-04
3.419929999999999914e-01 1.425604139744056083e-04
3.426049999999999929e-01 1.581635843231067292e-04
3.432160000000000211e-01 1.326950374053043340e-04
3.438269999999999937e-01 1.517717208918873708e-04
3.444380000000000219e-01 1.977652131258726914e-04
3.450500000000000234e-01 1.813835802736750251e-04
3.456609999999999960e-01 1.699385757397382855e-04
3.462720000000000242e-01 1.398767568991949185e-04
3.468829999999999969e-01 1.612356631887893095e-04
3.474949999999999983e-01 1.548183403873027429e-04
3.481060000000000265e-01 1.325491107902262576e-04
3.487169999999999992e-01 1.606577409509432641e-04
3.493280000000000274e-01 1.544095054712985710e-04
3.499399999999999733e-01 1.709954579068959795e-04
3.505510000000000015e-01 1.426386998198247286e-04
3.511619999999999742e-01 1.681692574977525266e-04
3.517730000000000024e-01 1.496278269479609500e-04
3.523850000000000038e-01 1.762343941364490031e-04
3.529959999999999765e-01 1.612354075176633561e-04
3.536070000000000046e-01 1.613689257090614388e-04
3.542179999999999773e-01 1.572984657418930474e-04
3.548299999999999788e-01 1.545097924260799619e-04
3.554410000000000069e-01 1.751288942885174059e-04
3.560519999999999796e-01 1.821905875973865350e-04
3.566630000000000078e-01 1.720736598712305915e-04
3.572750000000000092e-01 1.467054405793249885e-04
3.578859999999999819e-01 1.206231268256509337e-04
3.584970000000000101e-01 1.500729196128093058e-04
3.591079999999999828e-01 1.835879790143836704e-04
3.597199999999999842e-01 1.169860587579583727e-04
3.603310000000000124e-01 1.917298121641374767e-04
3.609419999999999851e-01 1.407874417771802326e-04
3.615530000000000133e-01 1.697576561683216984e-04
3.621650000000000147e-01 1.730557934097927560e-04
3.627759999999999874e-01 1.657253921621279697e-04
3.633870000000000156e-01 1.555325831448812611e-04
3.639979999999999882e-01 1.578367754356450685e-04
3.646099999999999897e-01 1.607422888476730074e-04
3.652210000000000178e-01 1.594060597615138645e-04
3.658319999999999905e-01 1.633472552309587025e-04
3.664430000000000187e-01 1.311082303725896357e-04
3.670550000000000201e-01 1.890024063606607688e-04
3.676659999999999928e-01 1.698799057545007844e-04
3.682770000000000210e-01 1.062445605207083609e-04
3.688879999999999937e-01 1.586578382453458932e-04
3.694999999999999951e-01 1.301354461505000077e-04
3.701110000000000233e-01 1.717071279343735182e-04
3.707219999999999960e-01 1.587660567912896521e-04
3.713330000000000242e-01 1.804501466227276534e-04
3.719450000000000256e-01 1.604544579848857797e-04
3.725559999999999983e-01 1.215584320846699816e-04
3.731670000000000265e-01 1.647035996323136496e-04
3.737779999999999991e-01 1.736204028538924785e-04
3.743900000000000006e-01 1.264273557659090837e-04
3.750009999999999732e-01 1.619333636411514885e-04
3.756120000000000014e-01 1.814979936321287795e-04
3.762229999999999741e-01 1.296989404551600680e-04
3.768349999999999755e-01 1.456995773651945016e-04
3.774460000000000037e-01 1.834570763154206869e-04
3.780569999999999764e-01 1.362681218813490791e-04
3.786680000000000046e-01 1.319945810757271643e-04
3.792800000000000060e-01 1.590485444225920089e-04
3.798909999999999787e-01 1.632183918822545604e-04
3.805020000000000069e-01 1.384131114170880574e-04
3.811129999999999796e-01 1.724751436534367255e-04
3.817249999999999810e-01 1.776981932746874923e-04
3.823360000000000092e-01 1.734683899859763194e-04
3.829469999999999819e-01 1.834879505810688833e-04
3.835580000000000100e-01 1.821614178478984459e-04
3.841700000000000115e-01 1.688316783721550095e-04
3.847809999999999842e-01 1.194670197655668009e-04
3.853920000000000123e-01 1.712768732835148831e-04
3.860029999999999850e-01 1.566702393003033982e-04
3.866149999999999864e-01 1.294415746093752954e-04
3.872260000000000146e-01 1.923121446734746005e-04
3.878369999999999873e-01 1.618327255710013844e-04
3.884480000000000155e-01 1.091553142443223167e-04
3.890600000000000169e-01 1.352857754236016206e-04
3.896709999999999896e-01 1.508522539497627333e-04
3.902820000000000178e-01 1.633632423894900451e-04
3.908929999999999905e-01 1.692627785325042180e-04
3.915049999999999919e-01 1.648699741474910223e-04
3.921160000000000201e-01 1.443858991234186432e-04
3.927269999999999928e-01 1.583032025474350065e-04
3.933380000000000210e-01 1.821271473619919391e-04
3.939500000000000224e-01 1.717731516130250149e-04
3.945609999999999951e-01 1.510970792742864018e-04
3.951720000000000232e-01 2.080703575388174597e-04
3.957829999999999959e-01 1.268332286053324147e-04
3.963949999999999974e-01 1.035978182722149105e-04
3.970060000000000255e-01 1.823339067874062483e-04
3.976169999999999982e-01 1.698397311244451363e-04
3.982280000000000264e-01 2.315459893644388921e-04
3.988399999999999723e-01 1.907114433063839898e-04
3.994510000000000005e-01 1.662786237699821008e-04
4.000619999999999732e-01 1.895659517849104532e-04
4.006730000000000014e-01 1.541680290893655651e-04
4.012850000000000028e-01 1.470181392126103056e-04
4.018959999999999755e-01 1.793086358970860574e-04
4.025070000000000037e-01 1.965366177529419029e-04
4.031179999999999763e-01 1.735121511431317440e-04
4.037299999999999778e-01 1.797540983461199445e-04
4.043410000000000060e-01 1.434405385514453239e-04
4.049519999999999786e-01 1.421912187469422529e-04
4.055630000000000068e-01 2.317130975425787866e-04
4.061750000000000083e-01 1.809067691368437521e-04
4.067859999999999809e-01 2.090923654537276332e-04
4.073970000000000091e-01 1.623278955028575562e-04
4.080079999999999818e-01 1.282758630460519565e-04
4.086199999999999832e-01 1.949244727626479781e-04
4.092310000000000114e-01 1.455754844856969508e-04
4.098419999999999841e-01 1.873072248906556864e-04
4.104530000000000123e-01 1.909794796809224265e-04
4.110650000000000137e-01 2.069497485727265107e-04
4.116759999999999864e-01 1.864485686716566676e-04
4.122870000000000146e-01 1.485687978418985772e-04
4.128979999999999873e-01 1.874565161031181574e-04
4.135099999999999887e-01 1.410269963102764822e-04
4.141210000000000169e-01 1.440149651449956151e-04
4.147319999999999895e-01 1.361190987676134750e-04
4.153430000000000177e-01 1.948256763664746609e-04
4.159550000000000192e-01 1.778527006479785095e-04
4.165659999999999918e-01 1.421642674344412538e-04
4.171770000000000200e-01 1.507766511461791658e-04
4.177879999999999927e-01 2.127411465524060765e-04
4.183999999999999941e-01 1.586762298380800019e-04
4.190110000000000223e-01 1.587595453061324048e-04
4.196219999999999950e-01 1.608004120438976238e-04
4.202330000000000232e-01 1.741195483419196723e-04
4.208450000000000246e-01 1.762433809483335875e-04
4.214559999999999973e-01 1.410576458851356190e-04
4.220670000000000255e-01 2.604022968173704509e-04
4.226779999999999982e-01 1.660106564198397534e-04
4.232899999999999996e-01 2.130473489761050207e-04
4.239009999999999723e-01 1.983818287328819848e-04
4.245120000000000005e-01 1.743294507056087164e-04
4.251229999999999731e-01 1.341127232883211151e-04
4.257349999999999746e-01 2.079375829577289627e-04
4.263460000000000027e-01 1.119667008860865192e-04
4.269569999999999754e-01 1.669022541227481492e-04
4.275680000000000036e-01 2.045985578873958210e-04
4.281800000000000050e-01 1.492427236369719913e-04
4.287909999999999777e-01 2.174845147248044390e-04
4.294020000000000059e-01 1.607865035314640578e-04
4.300129999999999786e-01 1.269504009226666164e-04
4.306240000000000068e-01 1.504543337842175843e-04
4.312360000000000082e-01 1.778834008831703189e-04
4.318469999999999809e-01 2.126212019077149357e-04
4.324580000000000091e-01 8.006547274622957330e-05
4.330689999999999817e-01 1.848036075790152153e-04
4.336809999999999832e-01 1.781286910893845304e-04
4.342920000000000114e-01 9.943796790704101884e-05
4.349029999999999840e-01 1.935097677173479118e-04
4.355140000000000122e-01 1.672171235276355709e-04
4.361260000000000137e-01 1.609495594382409243e-04
4.367369999999999863e-01 1.024866556215968828e-04
4.373480000000000145e-01 1.188325376545951785e-04
4.379589999999999872e-01 2.593322041641392384e-04
4.385709999999999886e-01 1.741143005864760455e-04
4.391820000000000168e-01 1.626261209100967383e-04
4.397929999999999895e-01 2.045664896164163592e-04
4.404040000000000177e-01 2.248974333594484765e-04
4.410160000000000191e-01 9.430406709911770872e-05
4.416269999999999918e-01 2.322469720092132427e-04
4.422380000000000200e-01 2.238760271072732632e-04
4.428489999999999926e-01 2.496566576000409997e-04
4.434609999999999941e-01 6.460027090522181027e-05
4.440720000000000223e-01 2.086395097720838586e-04
4.446829999999999949e-01 1.776522846873175967e-04
4.452940000000000231e-01 2.271057421630082564e-04
4.459060000000000246e-01 1.318986940372948149e-04
4.465169999999999972e-01 1.252237807794073722e-04
4.471280000000000254e-01 1.090730354286524205e-04
4.477389999999999981e-01 1.833953622738059399e-04
4.483509999999999995e-01 2.656380645293534930e-04
4.489620000000000277e-01 1.610130326704093176e-04
4.495730000000000004e-01 1.731652075759587000e-04
4.501839999999999731e-01 1.232669131489671620e-04
4.507959999999999745e-01 1.456332517535366031e-04
4.514070000000000027e-01 1.544537069863065814e-04
4.520179999999999754e-01 1.587558299943863781e-04
4.526290000000000036e-01 8.433392651190125156e-05
4.532410000000000050e-01 1.487353979493623378e-04
4.538519999999999777e-01 1.475224012137415391e-04
4.544630000000000059e-01 2.042413769290652966e-04
4.550739999999999785e-01 2.715581216992240263e-04
4.556859999999999800e-01 1.511883152988334185e-04
4.562970000000000081e-01 1.846364677702757326e-04
4.569079999999999808e-01 1.997210153445790493e-04
4.575190000000000090e-01 7.533494839551780698e-05
4.581310000000000104e-01 1.736139568466476028e-04
4.587419999999999831e-01 1.797073707489698605e-04
4.593530000000000113e-01 2.619819197091483552e-04
4.599639999999999840e-01 1.884618737565451545e-04
4.605759999999999854e-01 2.124632962712883204e-04
4.611870000000000136e-01 2.286433307071853230e-04
4.617979999999999863e-01 2.844981574441041942e-04
4.624090000000000145e-01 2.376290340335065338e-04
4.630210000000000159e-01 2.539817047297239245e-04
4.636319999999999886e-01 1.760852452421237605e-04
4.642430000000000168e-01 2.327244942115712064e-04
4.648539999999999894e-01 1.520790701641331624e-04
4.654659999999999909e-01 1.857372988284928216e-04
4.660770000000000191e-01 3.662134359348046919e-04
4.666879999999999917e-01 2.249501654620569445e-04
4.672990000000000199e-01 1.475504059026787188e-04
4.679110000000000213e-01 2.228553637071075289e-04
4.685219999999999940e-01 1.962021348658506137e-04
4.691330000000000222e-01 2.770197599672274795e-04
4.697439999999999949e-01 2.347021913771110615e-04
4.703559999999999963e-01 2.794084486492311886e-04
4.709670000000000245e-01 1.866399567624032444e-04
4.715779999999999972e-01 1.660201250459194329e-04
4.721890000000000254e-01 2.410268695594354493e-04
4.728010000000000268e-01 1.231707493253654301e-04
4.734119999999999995e-01 2.550495741338894957e-04
4.740230000000000277e-01 3.041239844739109226e-04
4.746340000000000003e-01 1.589992359441071070e-04
4.752460000000000018e-01 1.894060600037596469e-04
4.758569999999999744e-01 3.232225554613470195e-04
4.764680000000000026e-01 8.730008078570408898e-05
4.770789999999999753e-01 -3.710178871900540629e-06
4.776909999999999767e-01 2.719758194892890201e-04
4.783020000000000049e-01 2.311039980686487776e-04
4.789129999999999776e-01 2.140615697613017872e-04
4.795240000000000058e-01 3.498770755567100969e-04
4.801360000000000072e-01 2.620763828573926830e-04
4.807469999999999799e-01 1.040027239863719905e-04
4.813580000000000081e-01 3.708400573139987552e-04
4.819689999999999808e-01 2.093738887345750579e-04
4.825809999999999822e-01 5.518242945772206426e-05
4.831920000000000104e-01 3.274923588384441760e-04
4.838029999999999831e-01 1.487518022699187918e-04
4.844140000000000112e-01 2.041092851083087408e-04
4.850260000000000127e-01 5.549129255349624071e-05
4.856369999999999854e-01 1.416328611545237162e-05
4.862480000000000135e-01 2.611116950867174735e-04
4.868589999999999862e-01 2.381481051214994881e-04
4.874709999999999877e-01 2.650716307708770691e-04
4.880820000000000158e-01 2.068394509663453514e-04
4.886929999999999885e-01 4.346348381453200339e-05
4.893040000000000167e-01 6.495852264934028042e-05
4.899160000000000181e-01 2.211642977377512140e-04
4.905269999999999908e-01 -4.955886700309121000e-05
4.911380000000000190e-01 -5.715095121490483864e-06
4.917489999999999917e-01 1.268117780330724328e-04
4.923609999999999931e-01 1.539241690261189464e-04
4.929720000000000213e-01 3.382153025514207114e-04
4.935829999999999940e-01 1.490071250497153929e-04
4.941940000000000222e-01 2.287070386886322446e-04
4.948060000000000236e-01 1.003651170212584116e-04
4.954169999999999963e-01 -1.562163807152707070e-06
4.960280000000000244e-01 3.647549782067443505e-04
4.966389999999999971e-01 2.662269303399977978e-04
4.972509999999999986e-01 2.522729605369802494e-04
4.978620000000000267e-01 1.766901979692891457e-04
4.984729999999999994e-01 4.031512257303024815e-04
4.990840000000000276e-01 2.168256124650183971e-04
4.996959999999999735e-01 1.979807856274449877e-04
5.003069999999999462e-01 -3.581744334446639667e-05
5.009179999999999744e-01 -1.955982636309542590e-04
5.015290000000000026e-01 2.073317480929038107e-04
5.021409999999999485e-01 3.856717992810222554e-04
5.027519999999999767e-01 2.131132233616035633e-04
5.033630000000000049e-01 3.573945989015653042e-04
5.039740000000000331e-01 2.357088773481449268e-04
5.045859999999999790e-01 2.284105139356655534e-04
5.051970000000000072e-01 4.191339717463159827e-04
5.058080000000000354e-01 1.209223158295052948e-04
5.064189999999999525e-01 2.697858757380295442e-04
5.070310000000000095e-01 2.430893464491174849e-04
5.076420000000000377e-01 8.527125851146646906e-05
5.082529999999999548e-01 3.466333505715168029e-04
5.088639999999999830e-01 -3.000911343735193615e-05
5.094760000000000399e-01 1.138837136728363026e-04
5.100869999999999571e-01 1.148889433765676343e-04
5.106979999999999853e-01 6.116260536891561907e-04
5.113090000000000135e-01 2.179455590659682578e-04
5.119209999999999594e-01 4.776414659874513740e-04
5.125319999999999876e-01 3.621404988511761321e-04
5.131430000000000158e-01 1.441719496942887445e-04
5.137540000000000440e-01 4.091963792150051719e-04
5.143659999999999899e-01 6.409504068027860584e-05
5.149770000000000181e-01 -2.817498723060096402e-05
5.155880000000000463e-01 -8.852889568936710694e-05
5.161989999999999634e-01 -5.426939550187286120e-04
