# Supplementary material for: Thermodynamically controlled multiphase separation of heterogeneous liquid crystal colloids
Source: Nat Commun. 2023 Aug 29;14:5277. doi: 10.1038/s41467-023-41054-7 (PMC10465492; doi:10.1038/s41467-023-41054-7)
Supplement: Supplementary file 11 — Source Data [file 41467_2023_41054_MOESM11_ESM.zip › Source data/Figure 4e and f_Small angle X-ray scattering data/CNC-PEG-dxtran-(6 w%-3.75wt%-4.25wt%)/4.25-6wt%/I4-4.25-6wt%-50de.txt]

# Q(A^-1) IQ2(a.u. A-2)
1.008599999999999948e-02 1.229650244629199810e-03
1.069699999999999991e-02 1.324741918535699914e-03
1.130800000000000034e-02 1.426962119721599974e-03
1.191900000000000077e-02 1.571069862099000285e-03
1.253100000000000047e-02 1.718586332760599919e-03
1.314199999999999917e-02 1.908054903006399647e-03
1.375299999999999960e-02 2.116778539221699559e-03
1.436400000000000003e-02 2.324121652742399801e-03
1.497599999999999973e-02 2.516607487180799740e-03
1.558700000000000016e-02 2.710814194531300115e-03
1.619800000000000059e-02 2.886625756887600206e-03
1.680900000000000102e-02 3.037529450486700210e-03
1.742099999999999899e-02 3.159708008299199223e-03
1.803199999999999942e-02 3.259333912575999685e-03
1.864299999999999985e-02 3.320772388856009939e-03
1.925400000000000028e-02 3.351025217409119884e-03
1.986600000000000171e-02 3.343893448812840317e-03
2.047699999999999868e-02 3.306495643757689090e-03
2.108799999999999911e-02 3.252976758097919814e-03
2.169899999999999954e-02 3.197410972672769941e-03
2.231100000000000097e-02 3.115719044497620299e-03
2.292200000000000140e-02 3.054891078173640855e-03
2.353299999999999836e-02 2.944920140549959868e-03
2.414399999999999880e-02 2.859127678241279481e-03
2.475600000000000023e-02 2.786218794135360364e-03
2.536700000000000066e-02 2.693556124838209810e-03
2.597800000000000109e-02 2.624051215302040160e-03
2.658900000000000152e-02 2.579998927951350322e-03
2.720099999999999948e-02 2.515485585575789711e-03
2.781199999999999992e-02 2.479446850898240056e-03
2.842300000000000035e-02 2.430936218715320021e-03
2.903400000000000078e-02 2.412555453545759798e-03
2.964599999999999874e-02 2.374203214936079862e-03
3.025699999999999917e-02 2.353916038909779646e-03
3.086799999999999961e-02 2.329582438337599905e-03
3.147900000000000004e-02 2.325498609264390303e-03
3.209100000000000147e-02 2.316906367470989922e-03
3.270200000000000190e-02 2.291822254012200379e-03
3.331300000000000233e-02 2.283988759798900262e-03
3.392400000000000276e-02 2.288141699754240276e-03
3.453599999999999726e-02 2.292818914206719728e-03
3.514699999999999769e-02 2.285437654694810056e-03
3.575799999999999812e-02 2.288934878398960187e-03
3.636899999999999855e-02 2.288410468946099671e-03
3.698099999999999998e-02 2.273338430346689889e-03
3.759200000000000041e-02 2.269984703892479957e-03
3.820300000000000085e-02 2.246823657871319709e-03
3.881400000000000128e-02 2.231798629846320180e-03
3.942600000000000271e-02 2.234075019381000140e-03
4.003700000000000314e-02 2.208031196956430388e-03
4.064799999999999663e-02 2.210492435165439806e-03
4.125899999999999707e-02 2.190917708399429519e-03
4.187099999999999850e-02 2.192142009893580101e-03
4.248199999999999893e-02 2.161766192900160116e-03
4.309299999999999936e-02 2.139011678717140340e-03
4.370399999999999979e-02 2.118577741274879980e-03
4.431600000000000122e-02 2.097394672972320052e-03
4.492700000000000166e-02 2.074870780798840006e-03
4.553800000000000209e-02 2.055869321653267922e-03
4.614900000000000252e-02 2.060100801808506348e-03
4.676099999999999701e-02 2.028264431110631677e-03
4.737199999999999744e-02 2.003268886869119698e-03
4.798299999999999788e-02 1.970410526723690835e-03
4.859399999999999831e-02 1.967586550698131962e-03
4.920499999999999874e-02 1.933559615541449901e-03
4.981700000000000017e-02 1.905894385813841152e-03
5.042800000000000060e-02 1.894771684432032055e-03
5.103900000000000103e-02 1.871537116944366240e-03
5.165000000000000147e-02 1.848873081792500083e-03
5.226200000000000290e-02 1.828490852592376146e-03
5.287300000000000333e-02 1.812855350465662069e-03
5.348399999999999682e-02 1.806015130616879950e-03
5.409499999999999725e-02 1.775926334851274466e-03
5.470699999999999869e-02 1.774925132672845914e-03
5.531799999999999912e-02 1.742150085110060094e-03
5.592899999999999955e-02 1.709897017960952973e-03
5.653999999999999998e-02 1.700679294428399926e-03
5.715200000000000141e-02 1.685267319406591946e-03
5.776300000000000184e-02 1.661285309437607023e-03
5.837400000000000228e-02 1.654254023605596178e-03
5.898500000000000271e-02 1.627503876959825050e-03
5.959699999999999720e-02 1.626935059664130984e-03
6.020799999999999763e-02 1.601606192107007812e-03
6.081899999999999806e-02 1.589442840952460818e-03
6.142999999999999849e-02 1.581477972916499938e-03
6.204199999999999993e-02 1.551585662190287920e-03
6.265300000000000036e-02 1.537869036287566136e-03
6.326400000000000079e-02 1.528379173158911971e-03
6.387500000000000122e-02 1.524146956937500038e-03
6.448700000000000265e-02 1.465842980621303096e-03
6.509800000000000308e-02 1.454505845582504007e-03
6.570900000000000352e-02 1.456536655226583305e-03
6.632000000000000395e-02 1.424719866892800238e-03
6.693200000000000538e-02 1.415314557129824244e-03
6.754300000000000581e-02 1.390619854882727165e-03
6.815400000000000624e-02 1.363627817353836374e-03
6.876500000000000667e-02 1.357266755582200524e-03
6.937699999999999423e-02 1.368884268560115669e-03
6.998799999999999466e-02 1.342913654038751809e-03
7.059899999999999509e-02 1.342439523423738122e-03
7.120999999999999552e-02 1.334773131858399886e-03
7.182199999999999696e-02 1.315293909826003964e-03
7.243299999999999739e-02 1.310239292745925960e-03
7.304399999999999782e-02 1.285554873001391830e-03
7.365499999999999825e-02 1.277628525682624871e-03
7.426699999999999968e-02 1.267470927837621979e-03
7.487800000000000011e-02 1.258774772036607868e-03
7.548900000000000055e-02 1.234810180862126955e-03
7.610000000000000098e-02 1.241235830509999786e-03
7.671200000000000241e-02 1.202521229482624108e-03
7.732300000000000284e-02 1.198836413966777089e-03
7.793400000000000327e-02 1.170427895034624032e-03
7.854500000000000370e-02 1.147357241675450159e-03
7.915700000000000514e-02 1.142981497837335103e-03
7.976800000000000557e-02 1.138971517429824155e-03
8.037900000000000600e-02 1.117075952312541250e-03
8.099000000000000643e-02 1.109637212756800365e-03
8.160199999999999398e-02 1.107585893350127937e-03
8.221299999999999442e-02 1.068756537495755719e-03
8.282399999999999485e-02 1.058195058197759818e-03
8.343499999999999528e-02 1.047732351757849848e-03
8.404699999999999671e-02 1.048360197095898763e-03
8.465799999999999714e-02 1.031937178161539907e-03
8.526899999999999757e-02 1.025968379555988134e-03
8.587999999999999801e-02 1.028532836951999863e-03
8.649199999999999944e-02 9.953591532794560989e-04
8.710299999999999987e-02 9.905575083636491193e-04
8.771400000000000030e-02 9.920854391568122328e-04
8.832500000000000073e-02 9.890495271374999744e-04
8.893700000000000216e-02 9.702543865473849593e-04
8.954800000000000260e-02 9.514358766696001278e-04
9.015900000000000303e-02 9.454671185689530154e-04
9.077000000000000346e-02 9.398200165243001140e-04
9.138200000000000489e-02 9.313251646139481150e-04
9.199300000000000532e-02 9.210392658529152187e-04
9.260400000000000575e-02 9.007963322150880532e-04
9.321500000000000619e-02 9.078565718966752698e-04
9.382699999999999374e-02 8.934678167342097795e-04
9.443799999999999417e-02 8.864150612423286890e-04
9.504899999999999460e-02 8.721020515558120618e-04
9.565999999999999504e-02 8.760140674057998464e-04
9.627199999999999647e-02 8.388226748929279199e-04
9.688299999999999690e-02 8.429446508716271960e-04
9.749399999999999733e-02 8.202551393266738818e-04
9.810499999999999776e-02 8.166888966717599386e-04
9.871699999999999919e-02 8.013098027786386439e-04
9.932799999999999963e-02 8.006952019820543767e-04
9.993900000000000006e-02 7.843861725465024574e-04
1.005500000000000005e-01 7.719590039942500394e-04
1.011620000000000019e-01 7.463443351698468686e-04
1.017730000000000024e-01 7.460009410609315730e-04
1.023840000000000028e-01 7.433946652359168942e-04
1.029950000000000032e-01 7.160400982815050405e-04
1.036070000000000046e-01 7.233586434857181696e-04
1.042180000000000051e-01 6.995713666693159638e-04
1.048290000000000055e-01 6.934408969052025884e-04
1.054400000000000059e-01 6.908050194483200809e-04
1.060519999999999935e-01 6.827710007143870854e-04
1.066629999999999939e-01 6.790484952308908223e-04
1.072739999999999944e-01 6.586967789058095985e-04
1.078849999999999948e-01 6.562154225081774563e-04
1.084969999999999962e-01 6.484067480934407358e-04
1.091079999999999967e-01 6.528982126586816348e-04
1.097189999999999971e-01 6.353106898855022822e-04
1.103299999999999975e-01 6.258001818198900140e-04
1.109419999999999989e-01 6.251322504430327715e-04
1.115529999999999994e-01 6.102473262559127620e-04
1.121639999999999998e-01 6.031456766837424866e-04
1.127750000000000002e-01 6.099699892552500101e-04
1.133870000000000017e-01 5.939458935207313824e-04
1.139980000000000021e-01 5.963265277115479580e-04
1.146090000000000025e-01 5.905727559526410169e-04
1.152200000000000030e-01 6.058408525581999949e-04
1.158320000000000044e-01 5.834029482144128132e-04
1.164430000000000048e-01 5.704435891793537558e-04
1.170540000000000053e-01 5.576210796200184840e-04
1.176650000000000057e-01 5.819061605115275534e-04
1.182769999999999933e-01 5.585133521117229818e-04
1.188879999999999937e-01 5.589134473837375529e-04
1.194989999999999941e-01 5.554738639245987561e-04
1.201099999999999945e-01 5.381195977420999465e-04
1.207219999999999960e-01 5.268764361595531511e-04
1.213329999999999964e-01 5.392057032746473515e-04
1.219439999999999968e-01 5.378809850239103319e-04
1.225549999999999973e-01 5.356906157940448951e-04
1.231669999999999987e-01 5.099371758747793873e-04
1.237779999999999991e-01 5.119509905848599642e-04
1.243889999999999996e-01 5.206491329646535920e-04
1.250000000000000000e-01 4.974265624999999521e-04
1.256120000000000014e-01 5.009854814963615689e-04
1.262230000000000019e-01 4.981837984755282337e-04
1.268340000000000023e-01 4.926811093251227611e-04
1.274450000000000027e-01 4.912494350617300489e-04
1.280570000000000042e-01 4.838881087479670923e-04
1.286680000000000046e-01 4.823944807243344475e-04
1.292790000000000050e-01 4.830726103382798880e-04
1.298900000000000055e-01 4.657994423864800183e-04
1.305020000000000069e-01 4.751943035328084434e-04
1.311130000000000073e-01 4.686506488804780836e-04
1.317240000000000077e-01 4.679708679928081157e-04
1.323350000000000082e-01 4.554577019916875307e-04
1.329470000000000096e-01 4.381944725342471771e-04
1.335580000000000100e-01 4.428950144426924379e-04
1.341690000000000105e-01 4.468413798895347734e-04
1.347800000000000109e-01 4.450801845780800754e-04
1.353920000000000123e-01 4.285383036782593061e-04
1.360030000000000128e-01 4.382506107460397882e-04
1.366140000000000132e-01 4.223524024594801007e-04
1.372250000000000136e-01 4.238658895783125376e-04
1.378369999999999873e-01 4.268836978952902494e-04
1.384479999999999877e-01 4.182271244423167679e-04
1.390589999999999882e-01 4.129425590845625725e-04
1.396699999999999886e-01 4.105299799460499508e-04
1.402819999999999900e-01 4.030837986661395061e-04
1.408929999999999905e-01 4.084428910156443675e-04
1.415039999999999909e-01 3.948250512678912064e-04
1.421149999999999913e-01 4.001001359218949631e-04
1.427269999999999928e-01 3.969105334706888406e-04
1.433379999999999932e-01 3.962089739497447996e-04
1.439489999999999936e-01 3.873186682589718072e-04
1.445599999999999941e-01 3.842983872665599516e-04
1.451709999999999945e-01 3.815939156729387352e-04
1.457829999999999959e-01 3.850242331818684864e-04
1.463939999999999964e-01 3.917516795524619605e-04
1.470049999999999968e-01 3.871537315448774614e-04
1.476159999999999972e-01 3.694249612712959940e-04
1.482279999999999986e-01 3.646067202644879841e-04
1.488389999999999991e-01 3.795592465544534648e-04
1.494499999999999995e-01 3.662721586370000265e-04
1.500609999999999999e-01 3.708944769278468010e-04
1.506730000000000014e-01 3.495027233419550341e-04
1.512840000000000018e-01 3.560552819111232215e-04
1.518950000000000022e-01 3.686989362068075391e-04
1.525060000000000027e-01 3.477338804262396438e-04
1.531180000000000041e-01 3.530765026388628424e-04
1.537290000000000045e-01 3.413706223347009365e-04
1.543400000000000050e-01 3.521862901788800487e-04
1.549510000000000054e-01 3.356139597036582453e-04
1.555630000000000068e-01 3.375757652940655383e-04
1.561740000000000073e-01 3.468766674894444447e-04
1.567850000000000077e-01 3.317720781215800405e-04
1.573960000000000081e-01 3.378312759276288070e-04
1.580080000000000096e-01 3.218659831482815993e-04
1.586190000000000100e-01 3.330024940706994402e-04
1.592300000000000104e-01 3.242978751260299939e-04
1.598410000000000108e-01 3.243080756243735567e-04
1.604530000000000123e-01 3.227001987956896372e-04
1.610640000000000127e-01 3.186174739242816434e-04
1.616750000000000131e-01 3.163527367182500404e-04
1.622860000000000136e-01 3.262622405954277100e-04
1.628979999999999873e-01 3.309752074214111100e-04
1.635089999999999877e-01 3.153389288710868404e-04
1.641199999999999881e-01 3.183815124828799311e-04
1.647309999999999885e-01 3.107106620334499909e-04
1.653429999999999900e-01 2.976704290053715793e-04
1.659539999999999904e-01 3.002986130388407776e-04
1.665649999999999908e-01 3.116000553657424657e-04
1.671759999999999913e-01 2.940026292030271590e-04
1.677879999999999927e-01 3.021388037963023852e-04
1.683989999999999931e-01 2.953735812169757855e-04
1.690099999999999936e-01 3.142167504140299891e-04
1.696209999999999940e-01 2.879199896522151910e-04
1.702329999999999954e-01 2.897124703002194163e-04
1.708439999999999959e-01 2.971392606821807864e-04
1.714549999999999963e-01 2.913509716302642091e-04
1.720659999999999967e-01 2.875362066143021303e-04
1.726779999999999982e-01 2.882091606869556489e-04
1.732889999999999986e-01 3.012907434914492981e-04
1.738999999999999990e-01 2.946047268143000024e-04
1.745109999999999995e-01 2.915485677091989676e-04
1.751230000000000009e-01 2.902339813226198820e-04
1.757340000000000013e-01 2.803730143828723283e-04
1.763450000000000017e-01 2.703226842633882246e-04
1.769560000000000022e-01 2.693969185496326575e-04
1.775680000000000036e-01 2.813390898470809719e-04
1.781790000000000040e-01 2.745260212621310875e-04
1.787900000000000045e-01 2.790517645164879807e-04
1.794010000000000049e-01 2.609421135397396317e-04
1.800130000000000063e-01 2.816854594922730583e-04
1.806240000000000068e-01 2.755248980861951737e-04
1.812350000000000072e-01 2.628248402128825485e-04
1.818460000000000076e-01 2.711457614824993776e-04
1.824580000000000091e-01 2.685538709595763668e-04
1.830690000000000095e-01 2.731207652043058038e-04
1.836800000000000099e-01 2.641519901368320202e-04
1.842910000000000104e-01 2.596070200755742018e-04
1.849030000000000118e-01 2.690369157589737555e-04
1.855140000000000122e-01 2.691979486555540050e-04
1.861250000000000127e-01 2.644952603717187680e-04
1.867360000000000131e-01 2.638781119144474325e-04
1.873479999999999868e-01 2.580196704857385011e-04
1.879589999999999872e-01 2.515932294989550928e-04
1.885699999999999876e-01 2.736571976317059892e-04
1.891809999999999881e-01 2.444118855589907089e-04
1.897929999999999895e-01 2.573162268850320302e-04
1.904039999999999899e-01 2.559705804938966077e-04
1.910149999999999904e-01 2.516832758882364598e-04
1.916259999999999908e-01 2.523012114734145945e-04
1.922379999999999922e-01 2.586596848125440789e-04
1.928489999999999926e-01 2.604638375563314763e-04
1.934599999999999931e-01 2.475331820080800245e-04
1.940709999999999935e-01 2.435137021865854592e-04
1.946829999999999949e-01 2.416180842203261101e-04
1.952939999999999954e-01 2.564657667418453538e-04
1.959049999999999958e-01 2.561544884050794826e-04
1.965159999999999962e-01 2.442889012605966464e-04
1.971279999999999977e-01 2.430786732598867034e-04
1.977389999999999981e-01 2.491900113684966298e-04
1.983499999999999985e-01 2.333047049883500202e-04
1.989609999999999990e-01 2.562736234353875744e-04
1.995730000000000004e-01 2.371385662733399514e-04
2.001840000000000008e-01 2.355969008028096221e-04
2.007950000000000013e-01 2.596798100970972240e-04
2.014060000000000017e-01 2.519644097855089403e-04
2.020180000000000031e-01 2.598665927485164845e-04
2.026290000000000036e-01 2.514981648653157455e-04
2.032400000000000040e-01 2.527610678540160270e-04
2.038510000000000044e-01 2.470799188337098390e-04
2.044630000000000059e-01 2.376031527108647277e-04
2.050740000000000063e-01 2.363178178521940028e-04
2.056850000000000067e-01 2.392781955887162521e-04
2.062960000000000071e-01 2.315697842213523176e-04
2.069080000000000086e-01 2.262176129330270525e-04
2.075190000000000090e-01 2.509011267229654431e-04
2.081300000000000094e-01 2.413883622513739852e-04
2.087410000000000099e-01 2.322182145828338067e-04
2.093530000000000113e-01 2.452126910816332405e-04
2.099640000000000117e-01 2.385366799604616281e-04
2.105750000000000122e-01 2.445722444135562637e-04
2.111860000000000126e-01 2.381556740841825554e-04
2.117979999999999863e-01 2.181468127897799873e-04
2.124089999999999867e-01 2.264298105090234458e-04
2.130199999999999871e-01 2.350242451829239766e-04
2.136309999999999876e-01 2.374227167426870837e-04
2.142429999999999890e-01 2.396134761365861158e-04
2.148539999999999894e-01 2.357104052508671025e-04
2.154649999999999899e-01 2.305492324799989607e-04
2.160759999999999903e-01 2.169434198332060551e-04
2.166879999999999917e-01 2.218350529901951646e-04
2.172989999999999922e-01 2.426879179731955885e-04
2.179099999999999926e-01 2.194992902376119730e-04
2.185209999999999930e-01 2.319315481665834675e-04
2.191329999999999945e-01 2.241020994308278325e-04
2.197439999999999949e-01 2.317139716740709929e-04
2.203549999999999953e-01 2.137614563128984932e-04
2.209659999999999958e-01 2.313897046044048817e-04
2.215779999999999972e-01 2.325573512929836242e-04
2.221889999999999976e-01 2.329930355062938925e-04
2.227999999999999980e-01 2.401813730431999916e-04
2.234109999999999985e-01 2.106346371646136760e-04
2.240229999999999999e-01 2.391658454112212580e-04
2.246340000000000003e-01 2.171559729253064446e-04
2.252450000000000008e-01 2.345848529625924864e-04
2.258560000000000012e-01 2.225800836816076774e-04
2.264680000000000026e-01 2.158409268756523406e-04
2.270790000000000031e-01 2.237771073617125198e-04
2.276900000000000035e-01 2.254417669223770029e-04
2.283010000000000039e-01 2.343401803854260339e-04
2.289130000000000054e-01 2.167809853528745653e-04
2.295240000000000058e-01 2.247867499784658989e-04
2.301350000000000062e-01 2.232766387705905210e-04
2.307460000000000067e-01 2.226897145795093426e-04
2.313580000000000081e-01 2.328869481894226684e-04
2.319690000000000085e-01 2.291939920028353576e-04
2.325800000000000090e-01 2.355807891639480204e-04
2.331910000000000094e-01 2.057420426289875758e-04
2.338030000000000108e-01 2.150819958315756714e-04
2.344140000000000112e-01 2.205843784900949115e-04
2.350250000000000117e-01 2.090810437307375228e-04
2.356360000000000121e-01 2.144166181764683358e-04
2.362480000000000135e-01 2.097043938730790732e-04
2.368589999999999862e-01 2.224715350455290324e-04
2.374699999999999867e-01 2.241091425367169995e-04
2.380809999999999871e-01 1.989830022191392490e-04
2.386919999999999875e-01 2.171974997238666988e-04
2.393039999999999889e-01 2.203708594815187037e-04
2.399149999999999894e-01 2.266117500289695035e-04
2.405259999999999898e-01 2.215291973361724267e-04
2.411369999999999902e-01 2.246145057297870018e-04
2.417489999999999917e-01 2.098702233215410504e-04
2.423599999999999921e-01 2.218977009890079764e-04
2.429709999999999925e-01 2.103974562359819619e-04
2.435819999999999930e-01 2.086475819000183877e-04
2.441939999999999944e-01 2.234171871790084640e-04
2.448049999999999948e-01 2.212069318388379944e-04
2.454159999999999953e-01 2.347449875462822449e-04
2.460269999999999957e-01 2.071269752927069690e-04
2.466389999999999971e-01 2.045070541515699050e-04
2.472499999999999976e-01 2.029931190837499946e-04
2.478609999999999980e-01 2.065662255055643499e-04
2.484719999999999984e-01 2.280688172922700743e-04
2.490839999999999999e-01 2.195255570034542478e-04
2.496950000000000003e-01 2.086312566358364989e-04
2.503059999999999730e-01 2.286098611209094755e-04
2.509170000000000011e-01 2.185532784016212479e-04
2.515290000000000026e-01 2.286994961011604372e-04
2.521399999999999753e-01 2.058258801839799566e-04
2.527510000000000034e-01 1.989159029881137550e-04
2.533619999999999761e-01 2.201917959784983436e-04
2.539739999999999776e-01 2.008494408624554974e-04
2.545850000000000057e-01 2.105214496742447523e-04
2.551959999999999784e-01 1.934023590459793248e-04
2.558070000000000066e-01 2.308343785613349412e-04
2.564190000000000080e-01 2.117212105086336378e-04
2.570299999999999807e-01 2.197613141912229914e-04
2.576410000000000089e-01 2.321389086281355741e-04
2.582519999999999816e-01 2.260236218992358042e-04
2.588639999999999830e-01 2.100962313589938956e-04
2.594750000000000112e-01 2.283572871010937626e-04
2.600859999999999839e-01 2.416134373130327700e-04
2.606970000000000121e-01 2.311996791633466760e-04
2.613090000000000135e-01 2.221540358946942953e-04
2.619199999999999862e-01 2.156252758264319764e-04
2.625310000000000143e-01 2.111221030732160075e-04
2.631419999999999870e-01 1.851334510272785992e-04
2.637539999999999885e-01 1.979825443336353250e-04
2.643650000000000166e-01 2.161976730088762799e-04
2.649759999999999893e-01 2.008506540613171000e-04
2.655870000000000175e-01 1.958740914217474937e-04
2.661990000000000189e-01 2.372222822186397201e-04
2.668099999999999916e-01 2.124030826853310001e-04
2.674210000000000198e-01 1.913614286021423022e-04
2.680319999999999925e-01 2.073666145576550431e-04
2.686439999999999939e-01 1.940351831616096126e-04
2.692550000000000221e-01 2.242552273560813087e-04
2.698659999999999948e-01 2.038446146188439736e-04
2.704770000000000230e-01 2.031906893652704995e-04
2.710890000000000244e-01 2.252298408986808413e-04
2.716999999999999971e-01 2.236780349088999848e-04
2.723110000000000253e-01 2.145602931677919147e-04
2.729219999999999979e-01 2.298375262325329065e-04
2.735339999999999994e-01 2.092769079232982500e-04
2.741450000000000276e-01 2.239520601323463135e-04
2.747560000000000002e-01 2.158344066821868759e-04
2.753669999999999729e-01 2.099846356198601044e-04
2.759789999999999743e-01 2.186002303105984471e-04
2.765900000000000025e-01 2.116558660834270001e-04
2.772009999999999752e-01 2.142294827820999403e-04
2.778120000000000034e-01 2.013551602999084781e-04
2.784240000000000048e-01 1.981610803516377535e-04
2.790349999999999775e-01 2.228267184968906974e-04
2.796460000000000057e-01 2.151302584289033670e-04
2.802569999999999784e-01 2.202923176716302367e-04
2.808689999999999798e-01 1.955437085032319213e-04
2.814800000000000080e-01 2.178495696543199928e-04
2.820909999999999807e-01 2.052056838729515384e-04
2.827020000000000088e-01 2.005379182898128776e-04
2.833140000000000103e-01 2.110206739366580217e-04
2.839249999999999829e-01 2.115569849179124782e-04
2.845360000000000111e-01 1.892392418955763593e-04
2.851469999999999838e-01 2.052966184315640910e-04
2.857589999999999852e-01 1.982375439925396058e-04
2.863700000000000134e-01 2.315809411101410183e-04
2.869809999999999861e-01 2.102206830183396980e-04
2.875920000000000143e-01 2.173183138641600126e-04
2.882040000000000157e-01 2.105834447538763594e-04
2.888149999999999884e-01 1.959439015297362438e-04
2.894260000000000166e-01 2.038262114333822732e-04
2.900369999999999893e-01 1.928089131015890375e-04
2.906489999999999907e-01 2.046679565565467647e-04
2.912600000000000189e-01 2.146055808549760251e-04
2.918709999999999916e-01 2.169270120446616329e-04
2.924820000000000197e-01 1.936258942957481087e-04
2.930940000000000212e-01 2.183578954979716979e-04
2.937049999999999939e-01 2.118006281344824956e-04
2.943160000000000220e-01 1.859876307957747789e-04
2.949269999999999947e-01 2.036568939212607475e-04
2.955389999999999961e-01 2.217262089705897721e-04
2.961500000000000243e-01 2.385325598497000591e-04
2.967609999999999970e-01 2.084257425433370774e-04
2.973720000000000252e-01 1.976023785214310602e-04
2.979840000000000266e-01 2.124274365628416538e-04
2.985949999999999993e-01 2.472627994840519779e-04
2.992060000000000275e-01 2.415148879010233949e-04
2.998170000000000002e-01 2.192737410613921278e-04
3.004290000000000016e-01 2.309556189233128560e-04
3.010399999999999743e-01 2.034043706479360012e-04
3.016510000000000025e-01 2.157397158746229566e-04
3.022619999999999751e-01 2.375749137083917972e-04
3.028739999999999766e-01 1.979333948676426970e-04
3.034850000000000048e-01 2.055484312615370114e-04
3.040959999999999774e-01 2.093139033408716486e-04
3.047070000000000056e-01 2.245776939911196726e-04
3.053190000000000071e-01 2.200217774789002296e-04
3.059299999999999797e-01 2.246441862562779241e-04
3.065410000000000079e-01 2.351421040780407611e-04
3.071519999999999806e-01 2.143571427904204460e-04
3.077639999999999820e-01 2.158506104120265501e-04
3.083750000000000102e-01 1.955717152579687808e-04
3.089859999999999829e-01 2.195233891009906095e-04
3.095970000000000111e-01 2.173309756821666322e-04
3.102090000000000125e-01 2.403248244771662113e-04
3.108199999999999852e-01 2.220240719175080009e-04
3.114310000000000134e-01 2.252973399747045110e-04
3.120419999999999860e-01 2.252211899925225325e-04
3.126539999999999875e-01 1.780904353319945712e-04
3.132650000000000157e-01 2.161756157820390574e-04
3.138759999999999883e-01 2.503385430441510567e-04
3.144870000000000165e-01 2.407958885238326355e-04
3.150990000000000180e-01 1.928558065254624054e-04
3.157099999999999906e-01 2.336131182495799694e-04
3.163210000000000188e-01 1.998898156189065571e-04
3.169319999999999915e-01 2.384766293500483109e-04
3.175439999999999929e-01 2.395830483818553523e-04
3.181550000000000211e-01 1.874723604626220145e-04
3.187659999999999938e-01 2.415474179530529685e-04
3.193770000000000220e-01 2.199043763026298584e-04
3.199890000000000234e-01 2.434136644476472887e-04
3.205999999999999961e-01 2.037946619464000176e-04
3.212110000000000243e-01 2.156223903878466729e-04
3.218219999999999970e-01 2.034103009793760037e-04
3.224339999999999984e-01 2.255679266735260307e-04
3.230450000000000266e-01 2.248603377922675311e-04
3.236559999999999993e-01 1.950808486274694395e-04
3.242670000000000274e-01 2.078576642620223530e-04
3.248789999999999734e-01 1.898831873073910173e-04
3.254900000000000015e-01 2.355945109221769835e-04
3.261009999999999742e-01 2.319432990652230782e-04
3.267120000000000024e-01 2.285820730946476725e-04
3.273240000000000038e-01 2.239761197203084806e-04
3.279349999999999765e-01 2.136986710924242388e-04
3.285460000000000047e-01 2.143651181964467147e-04
3.291569999999999774e-01 1.987771765551072831e-04
3.297689999999999788e-01 1.949485481904638252e-04
3.303800000000000070e-01 2.339999776236079696e-04
3.309909999999999797e-01 2.160611673408857538e-04
3.316020000000000079e-01 2.264667844444941808e-04
3.322140000000000093e-01 2.403609019104186188e-04
3.328249999999999820e-01 1.970719971055187277e-04
3.334360000000000102e-01 2.280593085457419274e-04
3.340469999999999828e-01 2.308375030530119925e-04
3.346580000000000110e-01 2.544761388978311785e-04
3.352700000000000125e-01 2.115233116837620254e-04
3.358809999999999851e-01 1.942173361080079086e-04
3.364920000000000133e-01 1.961462968886491516e-04
3.371029999999999860e-01 2.387554832958350471e-04
3.377149999999999874e-01 2.130777082178185032e-04
3.383260000000000156e-01 2.494776284101875036e-04
3.389369999999999883e-01 2.363804621376124765e-04
3.395480000000000165e-01 2.495940198484005476e-04
3.401600000000000179e-01 2.601064974192640014e-04
3.407709999999999906e-01 2.021223114570269448e-04
3.413820000000000188e-01 2.268122325893895982e-04
3.419929999999999914e-01 2.283768966311183616e-04
3.426049999999999929e-01 2.211264170887770192e-04
3.432160000000000211e-01 2.591067709541376024e-04
3.438269999999999937e-01 2.235046179195452503e-04
3.444380000000000219e-01 2.270319068432290785e-04
3.450500000000000234e-01 2.496177717514500103e-04
3.456609999999999960e-01 2.239167451568384705e-04
3.462720000000000242e-01 2.056286767846809949e-04
3.468829999999999969e-01 2.590802265162996608e-04
3.474949999999999983e-01 2.242028849166677264e-04
3.481060000000000265e-01 2.432607725426529489e-04
3.487169999999999992e-01 2.390044736251641978e-04
3.493280000000000274e-01 2.673556400153856232e-04
3.499399999999999733e-01 2.284858168569879535e-04
3.505510000000000015e-01 2.267185323436649383e-04
3.511619999999999742e-01 1.985762086129180413e-04
3.517730000000000024e-01 2.063979735517602681e-04
3.523850000000000038e-01 2.052466851133379891e-04
3.529959999999999765e-01 2.565578861081431634e-04
3.536070000000000046e-01 2.389124362531132837e-04
3.542179999999999773e-01 2.396233537325351585e-04
3.548299999999999788e-01 2.746275583698359890e-04
3.554410000000000069e-01 2.692534578929520759e-04
3.560519999999999796e-01 2.247330798987148327e-04
3.566630000000000078e-01 2.654675931480790182e-04
3.572750000000000092e-01 2.378276805702437408e-04
3.578859999999999819e-01 2.578464997595174583e-04
3.584970000000000101e-01 2.372211135498221305e-04
3.591079999999999828e-01 2.605904221869147111e-04
3.597199999999999842e-01 2.586132109606719852e-04
3.603310000000000124e-01 2.353022907405134833e-04
3.609419999999999851e-01 2.316936112692321637e-04
3.615530000000000133e-01 2.370748290328024367e-04
3.621650000000000147e-01 2.589127888775332072e-04
3.627759999999999874e-01 2.450116836118591802e-04
3.633870000000000156e-01 1.819624130154466352e-04
3.639979999999999882e-01 1.994427121437811526e-04
3.646099999999999897e-01 2.622144065310819984e-04
3.652210000000000178e-01 2.201355441840327888e-04
3.658319999999999905e-01 2.275161887807999742e-04
3.664430000000000187e-01 2.260732602736939296e-04
3.670550000000000201e-01 2.222361008047375004e-04
3.676659999999999928e-01 2.267413006320566056e-04
3.682770000000000210e-01 2.295964167264003919e-04
3.688879999999999937e-01 2.558572475411596218e-04
3.694999999999999951e-01 2.519447315349999873e-04
3.701110000000000233e-01 1.956296910157129731e-04
3.707219999999999960e-01 1.979143599370370061e-04
3.713330000000000242e-01 2.721968161867615622e-04
3.719450000000000256e-01 2.555044566080422685e-04
3.725559999999999983e-01 2.552758442119998513e-04
3.731670000000000265e-01 2.716545496353623139e-04
3.737779999999999991e-01 2.745301368030600257e-04
3.743900000000000006e-01 2.376840623986910012e-04
3.750009999999999732e-01 2.681845553119070595e-04
3.756120000000000014e-01 2.758114871710473648e-04
3.762229999999999741e-01 2.766868832761345794e-04
3.768349999999999755e-01 2.104295420348662512e-04
3.774460000000000037e-01 2.572157307855213806e-04
3.780569999999999764e-01 2.187470607366895066e-04
3.786680000000000046e-01 2.468650199702073747e-04
3.792800000000000060e-01 2.243737748412159979e-04
3.798909999999999787e-01 2.699337246296599655e-04
3.805020000000000069e-01 2.156857492075189332e-04
3.811129999999999796e-01 2.166796517795941670e-04
3.817249999999999810e-01 2.695956262821062226e-04
3.823360000000000092e-01 2.428589619583385452e-04
3.829469999999999819e-01 2.554688535975184211e-04
3.835580000000000100e-01 2.280824368729774125e-04
3.841700000000000115e-01 2.685721710166640084e-04
3.847809999999999842e-01 2.768062790198855846e-04
3.853920000000000123e-01 2.427896501928576256e-04
3.860029999999999850e-01 3.037718067465088327e-04
3.866149999999999864e-01 2.434840326137782164e-04
3.872260000000000146e-01 2.694433254525689897e-04
3.878369999999999873e-01 2.742066602851298864e-04
3.884480000000000155e-01 2.904049430972313519e-04
3.890600000000000169e-01 1.981100242956800365e-04
3.896709999999999896e-01 2.733289078779768265e-04
3.902820000000000178e-01 2.336787422349541571e-04
3.908929999999999905e-01 2.441090263085223943e-04
3.915049999999999919e-01 2.223347411770137548e-04
3.921160000000000201e-01 1.901057044977475571e-04
3.927269999999999928e-01 2.413862411376767575e-04
3.933380000000000210e-01 2.440548332507978195e-04
3.939500000000000224e-01 1.785397234820250141e-04
3.945609999999999951e-01 2.473931883334227447e-04
3.951720000000000232e-01 2.006417830699065718e-04
3.957829999999999959e-01 2.791368013809362525e-04
3.963949999999999974e-01 2.447598371081425076e-04
3.970060000000000255e-01 2.619588042407531106e-04
3.976169999999999982e-01 3.042826147432100702e-04
3.982280000000000264e-01 2.612538185696416221e-04
3.988399999999999723e-01 2.719438379704799198e-04
3.994510000000000005e-01 2.543739034644882388e-04
4.000619999999999732e-01 2.319903002758394916e-04
4.006730000000000014e-01 2.386650857068978431e-04
4.012850000000000028e-01 2.271049480121542649e-04
4.018959999999999755e-01 2.823134220791455795e-04
4.025070000000000037e-01 2.625661816235122840e-04
4.031179999999999763e-01 2.466568814623433742e-04
4.037299999999999778e-01 1.858730399963859782e-04
4.043410000000000060e-01 2.360688550102215354e-04
4.049519999999999786e-01 2.213369888573779088e-04
4.055630000000000068e-01 3.244197191347162387e-04
4.061750000000000083e-01 2.493842418153625028e-04
4.067859999999999809e-01 2.668976947329642887e-04
4.073970000000000091e-01 2.466182637634131182e-04
4.080079999999999818e-01 2.668772270658015451e-04
4.086199999999999832e-01 2.863123294698999765e-04
4.092310000000000114e-01 2.485355450604056419e-04
4.098419999999999841e-01 3.142307473314030113e-04
4.104530000000000123e-01 2.869864275335751993e-04
4.110650000000000137e-01 2.864370121765087793e-04
4.116759999999999864e-01 2.655723558766817454e-04
4.122870000000000146e-01 2.906837733880269278e-04
4.128979999999999873e-01 2.655913857272554465e-04
4.135099999999999887e-01 2.249192202343390317e-04
4.141210000000000169e-01 2.764433038471599663e-04
4.147319999999999895e-01 3.030325167212049491e-04
4.153430000000000177e-01 2.629670503878296694e-04
4.159550000000000192e-01 2.740423702057772238e-04
4.165659999999999918e-01 2.701055487960553423e-04
4.171770000000000200e-01 2.769445200772377284e-04
4.177879999999999927e-01 2.603959174223769617e-04
4.183999999999999941e-01 2.058338548479999967e-04
4.190110000000000223e-01 2.222455606084678889e-04
4.196219999999999950e-01 2.368416927363530130e-04
4.202330000000000232e-01 3.721155517508092231e-04
4.208450000000000246e-01 3.106394438638682728e-04
4.214559999999999973e-01 2.795820017392640138e-04
4.220670000000000255e-01 2.814602915270951944e-04
4.226779999999999982e-01 2.046262283871862404e-04
4.232899999999999996e-01 2.772867552486780107e-04
4.239009999999999723e-01 2.732271646481545038e-04
4.245120000000000005e-01 2.110210167534796370e-04
4.251229999999999731e-01 2.578107246565184666e-04
4.257349999999999746e-01 1.981446297768722320e-04
4.263460000000000027e-01 2.247779094280055918e-04
4.269569999999999754e-01 2.863137234992348145e-04
4.275680000000000036e-01 2.489200797200383729e-04
4.281800000000000050e-01 2.779570788285160433e-04
4.287909999999999777e-01 3.051847173494246640e-04
4.294020000000000059e-01 3.352784242112334125e-04
4.300129999999999786e-01 2.932413950710086427e-04
4.306240000000000068e-01 1.793697152118466662e-04
4.312360000000000082e-01 2.366267930790212453e-04
4.318469999999999809e-01 3.576931975607760259e-04
4.324580000000000091e-01 3.151659721566927750e-04
4.330689999999999817e-01 2.193101410571753117e-04
4.336809999999999832e-01 3.133568905907044679e-04
4.342920000000000114e-01 2.605508785883275426e-04
4.349029999999999840e-01 3.393844704365390911e-04
4.355140000000000122e-01 3.590651106585636843e-04
4.361260000000000137e-01 2.730310417516042037e-04
4.367369999999999863e-01 3.390599220556860427e-04
4.373480000000000145e-01 3.473924313442158492e-04
4.379589999999999872e-01 3.569145677543479351e-04
4.385709999999999886e-01 3.582705239796686245e-04
4.391820000000000168e-01 3.876904665392400169e-04
4.397929999999999895e-01 4.199063553075219578e-04
4.404040000000000177e-01 1.616605103150703057e-04
4.410160000000000191e-01 2.074757160479654837e-04
4.416269999999999918e-01 1.764392416500997472e-04
4.422380000000000200e-01 3.010184126304126504e-04
4.428489999999999926e-01 2.715097784367764291e-04
4.434609999999999941e-01 2.675684770305021597e-04
4.440720000000000223e-01 3.539285384388076903e-04
4.446829999999999949e-01 3.271756318225749693e-04
4.452940000000000231e-01 3.619863356911685610e-04
4.459060000000000246e-01 4.805435312732700024e-04
4.465169999999999972e-01 3.965836423512628323e-04
4.471280000000000254e-01 2.652084504537952081e-04
4.477389999999999981e-01 1.637208147158267691e-04
4.483509999999999995e-01 3.652809838810971445e-04
4.489620000000000277e-01 3.153251760670703003e-04
4.495730000000000004e-01 3.331516511605372836e-04
4.501839999999999731e-01 2.359068511210610816e-04
4.507959999999999745e-01 2.452362196567802540e-04
4.514070000000000027e-01 3.367902502866636878e-04
4.520179999999999754e-01 2.671303672391208122e-04
4.526290000000000036e-01 2.652921115040473492e-04
4.532410000000000050e-01 1.979477922984107920e-04
4.538519999999999777e-01 2.869468403149252281e-04
4.544630000000000059e-01 2.121626758533715648e-04
4.550739999999999785e-01 2.484693961021047521e-04
4.556859999999999800e-01 3.357633848818140725e-04
4.562970000000000081e-01 3.102137843047553570e-04
4.569079999999999808e-01 1.920146670705709629e-04
4.575190000000000090e-01 2.588684466145950674e-04
4.581310000000000104e-01 2.977351645497998195e-04
4.587419999999999831e-01 3.498698333393268460e-04
4.593530000000000113e-01 2.923054739270476991e-04
4.599639999999999840e-01 1.726791959787448338e-04
4.605759999999999854e-01 3.458932246383922553e-04
4.611870000000000136e-01 3.141375894547645989e-04
4.617979999999999863e-01 3.013796126584688813e-04
4.624090000000000145e-01 3.528684458178015090e-04
4.630210000000000159e-01 3.671230634544972601e-04
4.636319999999999886e-01 1.055040321955276684e-04
4.642430000000000168e-01 3.586020183259701561e-04
4.648539999999999894e-01 2.268591291031894200e-04
4.654659999999999909e-01 3.017187623994455233e-04
4.660770000000000191e-01 3.993471876820749969e-04
4.666879999999999917e-01 3.675640924445081775e-04
4.672990000000000199e-01 3.242726404033769902e-04
4.679110000000000213e-01 3.661454862022843373e-04
4.685219999999999940e-01 2.779625549101546436e-04
4.691330000000000222e-01 2.166577157091721672e-04
4.697439999999999949e-01 3.320637497063603149e-04
4.703559999999999963e-01 2.198047052038184753e-04
4.709670000000000245e-01 3.192332659943905603e-04
4.715779999999999972e-01 2.537444331639448461e-04
4.721890000000000254e-01 4.026189064442302085e-04
4.728010000000000268e-01 4.576684628080633535e-04
4.734119999999999995e-01 3.647266508677507587e-04
4.740230000000000277e-01 3.902057133889708573e-04
4.746340000000000003e-01 2.968525802725003075e-04
4.752460000000000018e-01 4.749086985617828691e-04
4.758569999999999744e-01 2.142644383020616986e-04
4.764680000000000026e-01 1.992342922090624044e-04
4.770789999999999753e-01 4.233600646743168041e-04
4.776909999999999767e-01 3.113680332996540678e-04
4.783020000000000049e-01 3.413633383008486157e-04
4.789129999999999776e-01 3.251374210402143859e-04
4.795240000000000058e-01 3.475960383522761453e-04
4.801360000000000072e-01 3.387739063230118560e-05
4.807469999999999799e-01 3.877553731028196256e-04
4.813580000000000081e-01 3.954518180906988140e-04
4.819689999999999808e-01 3.539419001311364349e-04
4.825809999999999822e-01 3.327732076569441238e-04
4.831920000000000104e-01 3.943034242949664393e-04
4.838029999999999831e-01 3.491084587996235019e-04
4.844140000000000112e-01 3.958263380920746827e-04
4.850260000000000127e-01 4.605281844975443370e-04
4.856369999999999854e-01 4.679555505989343262e-04
4.862480000000000135e-01 1.961165501075728609e-04
4.868589999999999862e-01 2.302068325494283486e-04
4.874709999999999877e-01 3.914849613587722600e-04
4.880820000000000158e-01 2.945449659591281057e-04
4.886929999999999885e-01 4.186290648956720673e-04
4.893040000000000167e-01 1.834536341285467715e-04
4.899160000000000181e-01 3.317356458107093204e-04
4.905269999999999908e-01 4.313608442289101853e-04
4.911380000000000190e-01 1.309805785288920079e-05
4.917489999999999917e-01 3.051973354071620581e-04
4.923609999999999931e-01 3.435373153953754938e-04
4.929720000000000213e-01 2.251376915104182455e-04
4.935829999999999940e-01 2.037441180894601460e-04
4.941940000000000222e-01 6.337538105657455206e-04
4.948060000000000236e-01 5.125847703085060656e-04
4.954169999999999963e-01 5.867072763964600868e-04
4.960280000000000244e-01 8.033280103242242945e-05
4.966389999999999971e-01 -1.053734462936649699e-04
4.972509999999999986e-01 2.321757850239390209e-05
4.978620000000000267e-01 2.839856877765317440e-04
4.984729999999999994e-01 5.222702997611850841e-04
4.990840000000000276e-01 -6.317887491752007608e-05
4.996959999999999735e-01 2.772350744485606766e-04
5.003069999999999462e-01 5.363655507695845809e-04
5.009179999999999744e-01 4.079589096312426027e-04
5.015290000000000026e-01 7.619840042287685409e-04
5.021409999999999485e-01 2.462799211631762461e-04
5.027519999999999767e-01 3.024040813359206241e-04
5.033630000000000049e-01 1.219333460846140236e-04
5.039740000000000331e-01 2.511636482528941750e-04
5.045859999999999790e-01 1.329733596801574999e-04
5.051970000000000072e-01 7.260306333787861725e-04
5.058080000000000354e-01 4.800716612153242387e-04
5.064189999999999525e-01 1.906343066527945384e-04
5.070310000000000095e-01 6.215716464530553816e-04
5.076420000000000377e-01 4.601910665968647271e-04
5.082529999999999548e-01 2.992908403736273650e-04
5.088639999999999830e-01 1.431090136083127881e-04
5.094760000000000399e-01 3.111077744049563676e-04
5.100869999999999571e-01 1.423232449202429671e-05
5.106979999999999853e-01 1.105315326877135762e-03
5.113090000000000135e-01 8.561300094511656300e-04
5.119209999999999594e-01 3.594562445309651606e-04
5.125319999999999876e-01 2.465491730400344366e-04
5.131430000000000158e-01 4.837110115308130925e-04
5.137540000000000440e-01 1.134873819435320110e-04
5.143659999999999899e-01 5.330710180602270124e-04
5.149770000000000181e-01 -1.915498677701966339e-04
5.155880000000000463e-01 2.726628420776208619e-04
5.161989999999999634e-01 6.374236500349600215e-04
5.168110000000000204e-01 -7.014465797214847035e-05
5.174220000000000486e-01 1.701872269700249708e-04
5.180329999999999657e-01 5.323018859674858968e-04
5.186439999999999939e-01 1.580258394674315982e-03
5.192560000000000509e-01 3.405170700924852346e-04
5.198669999999999680e-01 -4.729795918915650566e-04
5.204779999999999962e-01 1.387479330491866352e-03
5.210890000000000244e-01 2.136318899408060079e-03
