# Supplementary material for: Thermodynamically controlled multiphase separation of heterogeneous liquid crystal colloids
Source: Nat Commun. 2023 Aug 29;14:5277. doi: 10.1038/s41467-023-41054-7 (PMC10465492; doi:10.1038/s41467-023-41054-7)
Supplement: Supplementary file 11 — Source Data [file 41467_2023_41054_MOESM11_ESM.zip › Source data/Figure 4e and f_Small angle X-ray scattering data/CNC-PEG-dxtran-(6 w%-3.75wt%-4.25wt%)/4.25-6wt%/N1-4.25-6wt%-50de.txt]

# Q(A^-1) IQ2(a.u. A-2)
1.008599999999999948e-02 1.052471639015999973e-03
1.069699999999999991e-02 1.123176278949839825e-03
1.130800000000000034e-02 1.219303672711519876e-03
1.191900000000000077e-02 1.351000748853900318e-03
1.253100000000000047e-02 1.513045630850040147e-03
1.314199999999999917e-02 1.684890061658719882e-03
1.375299999999999960e-02 1.866261649151469909e-03
1.436400000000000003e-02 2.053803551063040130e-03
1.497599999999999973e-02 2.224230842695679947e-03
1.558700000000000016e-02 2.354880891854919944e-03
1.619800000000000059e-02 2.472563576199080307e-03
1.680900000000000102e-02 2.570370886976490292e-03
1.742099999999999899e-02 2.625848705905739315e-03
1.803199999999999942e-02 2.633765506641919975e-03
1.864299999999999985e-02 2.626991078049150004e-03
1.925400000000000028e-02 2.576498322025800106e-03
1.986600000000000171e-02 2.493666027883800589e-03
2.047699999999999868e-02 2.410477385037589765e-03
2.108799999999999911e-02 2.304846140702719592e-03
2.169899999999999954e-02 2.237670220456439759e-03
2.231100000000000097e-02 2.159716236395489881e-03
2.292200000000000140e-02 2.078800886803480481e-03
2.353299999999999836e-02 2.015496246664819947e-03
2.414399999999999880e-02 1.957499786142719630e-03
2.475600000000000023e-02 1.917655873930080093e-03
2.536700000000000066e-02 1.866092728406220074e-03
2.597800000000000109e-02 1.836534189863080245e-03
2.658900000000000152e-02 1.822234928626710300e-03
2.720099999999999948e-02 1.805231354279850054e-03
2.781199999999999992e-02 1.800655481171040259e-03
2.842300000000000035e-02 1.793706942458700004e-03
2.903400000000000078e-02 1.800809834236560044e-03
2.964599999999999874e-02 1.805327116448759940e-03
3.025699999999999917e-02 1.814859543537599741e-03
3.086799999999999961e-02 1.812746532491519907e-03
3.147900000000000004e-02 1.821820100278500167e-03
3.209100000000000147e-02 1.850515924051710209e-03
3.270200000000000190e-02 1.842793846828680217e-03
3.331300000000000233e-02 1.846955761647010169e-03
3.392400000000000276e-02 1.856370382954560189e-03
3.453599999999999726e-02 1.862134126174079529e-03
3.514699999999999769e-02 1.864307574070619760e-03
3.575799999999999812e-02 1.855567265622440083e-03
3.636899999999999855e-02 1.852275225939569803e-03
3.698099999999999998e-02 1.854403249741560025e-03
3.759200000000000041e-02 1.866527962420480103e-03
3.820300000000000085e-02 1.840930676156330098e-03
3.881400000000000128e-02 1.830444879405959810e-03
3.942600000000000271e-02 1.819156497952320161e-03
4.003700000000000314e-02 1.802770503645850049e-03
4.064799999999999663e-02 1.803078188037119788e-03
4.125899999999999707e-02 1.782330442857809824e-03
4.187099999999999850e-02 1.762384839365249917e-03
4.248199999999999893e-02 1.760526332705888118e-03
4.309299999999999936e-02 1.731625274072818134e-03
4.370399999999999979e-02 1.712333325387456256e-03
4.431600000000000122e-02 1.708515386682191986e-03
4.492700000000000166e-02 1.699294463825823300e-03
4.553800000000000209e-02 1.670748298551364081e-03
4.614900000000000252e-02 1.660331275508997043e-03
4.676099999999999701e-02 1.658017702956185576e-03
4.737199999999999744e-02 1.635852569148719829e-03
4.798299999999999788e-02 1.624309316048054910e-03
4.859399999999999831e-02 1.616801660333496175e-03
4.920499999999999874e-02 1.595927912391150068e-03
4.981700000000000017e-02 1.589195411815572806e-03
5.042800000000000060e-02 1.578844168567792141e-03
5.103900000000000103e-02 1.551033461578131024e-03
5.165000000000000147e-02 1.549117110802500233e-03
5.226200000000000290e-02 1.541175460860084133e-03
5.287300000000000333e-02 1.531753996132325345e-03
5.348399999999999682e-02 1.522492881373440016e-03
5.409499999999999725e-02 1.505217187348524815e-03
5.470699999999999869e-02 1.488622556445808043e-03
5.531799999999999912e-02 1.487851223543411967e-03
5.592899999999999955e-02 1.468214255854169903e-03
5.653999999999999998e-02 1.462398332907599878e-03
5.715200000000000141e-02 1.460130803212287935e-03
5.776300000000000184e-02 1.455969833298191834e-03
5.837400000000000228e-02 1.434209761789020194e-03
5.898500000000000271e-02 1.428888540335475051e-03
5.959699999999999720e-02 1.405554767313569936e-03
6.020799999999999763e-02 1.407501767332863937e-03
6.081899999999999806e-02 1.393561204452945001e-03
6.142999999999999849e-02 1.381304979195999757e-03
6.204199999999999993e-02 1.383001822156379890e-03
6.265300000000000036e-02 1.363581346927966167e-03
6.326400000000000079e-02 1.368798124032000229e-03
6.387500000000000122e-02 1.330411495000000067e-03
6.448700000000000265e-02 1.328190050154234208e-03
6.509800000000000308e-02 1.316117894514280250e-03
6.570900000000000352e-02 1.306817037340227096e-03
6.632000000000000395e-02 1.294115487667200221e-03
6.693200000000000538e-02 1.292180228466560101e-03
6.754300000000000581e-02 1.290528327615667221e-03
6.815400000000000624e-02 1.262688023917440385e-03
6.876500000000000667e-02 1.269933776301675286e-03
6.937699999999999423e-02 1.260044097659038936e-03
6.998799999999999466e-02 1.236433970748479754e-03
7.059899999999999509e-02 1.223820100178738815e-03
7.120999999999999552e-02 1.211003480905599840e-03
7.182199999999999696e-02 1.217521602215467869e-03
7.243299999999999739e-02 1.210665219784194842e-03
7.304399999999999782e-02 1.180964518377984043e-03
7.365499999999999825e-02 1.187686472107149895e-03
7.426699999999999968e-02 1.180936878860500919e-03
7.487800000000000011e-02 1.159676086461908055e-03
7.548900000000000055e-02 1.149160386373496981e-03
7.610000000000000098e-02 1.160228385029999981e-03
7.671200000000000241e-02 1.140337277597376024e-03
7.732300000000000284e-02 1.137164614083142162e-03
7.793400000000000327e-02 1.130335346176668167e-03
7.854500000000000370e-02 1.118817981117800316e-03
7.915700000000000514e-02 1.106094552806672140e-03
7.976800000000000557e-02 1.089824216573248355e-03
8.037900000000000600e-02 1.087731073015119326e-03
8.099000000000000643e-02 1.085964409975900260e-03
8.160199999999999398e-02 1.081875932944283830e-03
8.221299999999999442e-02 1.079428962761406954e-03
8.282399999999999485e-02 1.077114427901567804e-03
8.343499999999999528e-02 1.058738323932575031e-03
8.404699999999999671e-02 1.051807379421890913e-03
8.465799999999999714e-02 1.048048542376611931e-03
8.526899999999999757e-02 1.021569544127582784e-03
8.587999999999999801e-02 1.007726905769599970e-03
8.649199999999999944e-02 1.015280699607888030e-03
8.710299999999999987e-02 1.012658243053666000e-03
8.771400000000000030e-02 1.017251681655528079e-03
8.832500000000000073e-02 1.000338016376875038e-03
8.893700000000000216e-02 9.861056056452610803e-04
8.954800000000000260e-02 9.643381971547361356e-04
9.015900000000000303e-02 9.700562705439780189e-04
9.077000000000000346e-02 9.478861863734000005e-04
9.138200000000000489e-02 9.517592539179762102e-04
9.199300000000000532e-02 9.281648693981731221e-04
9.260400000000000575e-02 9.120473892856802199e-04
9.321500000000000619e-02 9.223585733562000497e-04
9.382699999999999374e-02 9.158991498413019848e-04
9.443799999999999417e-02 8.956617992053879200e-04
9.504899999999999460e-02 8.900107690283144430e-04
9.565999999999999504e-02 8.862190792669200068e-04
9.627199999999999647e-02 8.876740199069950779e-04
9.688299999999999690e-02 8.603506346853088266e-04
9.749399999999999733e-02 8.509213790468207663e-04
9.810499999999999776e-02 8.576203573828800357e-04
9.871699999999999919e-02 8.515406428443891796e-04
9.932799999999999963e-02 8.514846489313280609e-04
9.993900000000000006e-02 8.397375819879124119e-04
1.005500000000000005e-01 8.408222963822499811e-04
1.011620000000000019e-01 8.392780445106352459e-04
1.017730000000000024e-01 8.198008994794094440e-04
1.023840000000000028e-01 8.195394250603007472e-04
1.029950000000000032e-01 8.130839296642101239e-04
1.036070000000000046e-01 8.001805253050315149e-04
1.042180000000000051e-01 8.048280257892476358e-04
1.048290000000000055e-01 7.967078482367278332e-04
1.054400000000000059e-01 7.946711376563202027e-04
1.060519999999999935e-01 7.831091000487822333e-04
1.066629999999999939e-01 7.786131342534374083e-04
1.072739999999999944e-01 7.650763616345687039e-04
1.078849999999999948e-01 7.656865023585924558e-04
1.084969999999999962e-01 7.643628841315950684e-04
1.091079999999999967e-01 7.660010151112127234e-04
1.097189999999999971e-01 7.518903934897223180e-04
1.103299999999999975e-01 7.421785825292299531e-04
1.109419999999999989e-01 7.482787571580620583e-04
1.115529999999999994e-01 7.376609331010828456e-04
1.121639999999999998e-01 7.272498703476239570e-04
1.127750000000000002e-01 7.120360929110000582e-04
1.133870000000000017e-01 7.130804008169929278e-04
1.139980000000000021e-01 7.112968059605356570e-04
1.146090000000000025e-01 7.022024476068195256e-04
1.152200000000000030e-01 7.055502649960799762e-04
1.158320000000000044e-01 6.865934968691968189e-04
1.164430000000000048e-01 6.806766776664989384e-04
1.170540000000000053e-01 6.834007547050068455e-04
1.176650000000000057e-01 6.699011589379601055e-04
1.182769999999999933e-01 6.702610685589750240e-04
1.188879999999999937e-01 6.523768800309375296e-04
1.194989999999999941e-01 6.571475422517187486e-04
1.201099999999999945e-01 6.480012507841699521e-04
1.207219999999999960e-01 6.467459517204532079e-04
1.213329999999999964e-01 6.408972967051038182e-04
1.219439999999999968e-01 6.304845349594367238e-04
1.225549999999999973e-01 6.336688076195275609e-04
1.231669999999999987e-01 6.329864882174251334e-04
1.237779999999999991e-01 6.263758289264140331e-04
1.243889999999999996e-01 6.227344071119474567e-04
1.250000000000000000e-01 6.084203124999999768e-04
1.256120000000000014e-01 6.062051499804800353e-04
1.262230000000000019e-01 6.136893935616323384e-04
1.268340000000000023e-01 6.026782562619840099e-04
1.274450000000000027e-01 6.108636991290400430e-04
1.280570000000000042e-01 5.939702387949792129e-04
1.286680000000000046e-01 5.817619725222048866e-04
1.292790000000000050e-01 5.896016537648139134e-04
1.298900000000000055e-01 5.798738081594199826e-04
1.305020000000000069e-01 5.923081102955149576e-04
1.311130000000000073e-01 5.770787577040686163e-04
1.317240000000000077e-01 5.894987580735119902e-04
1.323350000000000082e-01 5.660109416776676295e-04
1.329470000000000096e-01 5.869694487830428567e-04
1.335580000000000100e-01 5.719528425151689877e-04
1.341690000000000105e-01 5.525415339596145142e-04
1.347800000000000109e-01 5.616273515828001809e-04
1.353920000000000123e-01 5.608550821437441412e-04
1.360030000000000128e-01 5.644839812810612456e-04
1.366140000000000132e-01 5.671130818424545287e-04
1.372250000000000136e-01 5.583020274803126171e-04
1.378369999999999873e-01 5.551443073707522597e-04
1.384479999999999877e-01 5.582156738822398670e-04
1.390589999999999882e-01 5.657061286439144443e-04
1.396699999999999886e-01 5.499398708290099708e-04
1.402819999999999900e-01 5.419430373553883393e-04
1.408929999999999905e-01 5.455943120345302074e-04
1.415039999999999909e-01 5.381704407822335539e-04
1.421149999999999913e-01 5.405417425265774019e-04
1.427269999999999928e-01 5.460608587570681821e-04
1.433379999999999932e-01 5.441303877936471117e-04
1.439489999999999936e-01 5.406460356490712469e-04
1.445599999999999941e-01 5.398182788377599165e-04
1.451709999999999945e-01 5.241068133663530967e-04
1.457829999999999959e-01 5.379309122022968206e-04
1.463939999999999964e-01 5.295500301192946962e-04
1.470049999999999968e-01 5.286785386915999899e-04
1.476159999999999972e-01 5.324395680056320064e-04
1.482279999999999986e-01 5.217010339960895379e-04
1.488389999999999991e-01 5.286891345490413348e-04
1.494499999999999995e-01 5.337087538282499644e-04
1.500609999999999999e-01 5.221229010573386325e-04
1.506730000000000014e-01 5.093795033738517325e-04
1.512840000000000018e-01 5.133062416567679958e-04
1.518950000000000022e-01 5.170617103339675107e-04
1.525060000000000027e-01 5.063051443036839907e-04
1.531180000000000041e-01 5.176260908624568616e-04
1.537290000000000045e-01 4.982958489840290731e-04
1.543400000000000050e-01 5.094323901415999997e-04
1.549510000000000054e-01 5.065398141863772501e-04
1.555630000000000068e-01 5.165529935073958018e-04
1.561740000000000073e-01 5.126479046841060302e-04
1.567850000000000077e-01 4.985725503299400082e-04
1.573960000000000081e-01 5.043859992636785198e-04
1.580080000000000096e-01 4.926445250644607499e-04
1.586190000000000100e-01 4.881138149182645222e-04
1.592300000000000104e-01 4.880834258407400531e-04
1.598410000000000108e-01 4.989134893892555999e-04
1.604530000000000123e-01 4.946135394787871389e-04
1.610640000000000127e-01 4.942162462021056990e-04
1.616750000000000131e-01 4.885368910118125354e-04
1.622860000000000136e-01 4.973378402625047972e-04
1.628979999999999873e-01 4.975985415918079968e-04
1.635089999999999877e-01 4.850940373388963936e-04
1.641199999999999881e-01 4.960795644745599406e-04
1.647309999999999885e-01 4.826028557089683088e-04
1.653429999999999900e-01 4.757822371693713878e-04
1.659539999999999904e-01 4.883962915850975292e-04
1.665649999999999908e-01 4.821750965808873821e-04
1.671759999999999913e-01 4.865239474467007827e-04
1.677879999999999927e-01 4.879304775389359380e-04
1.683989999999999931e-01 4.689514296079766919e-04
1.690099999999999936e-01 4.790417929050600062e-04
1.696209999999999940e-01 4.786505831651323472e-04
1.702329999999999954e-01 4.678732813233338209e-04
1.708439999999999959e-01 4.711386505460111182e-04
1.714549999999999963e-01 4.872052072821349191e-04
1.720659999999999967e-01 4.597536920478171923e-04
1.726779999999999982e-01 4.817077909241883403e-04
1.732889999999999986e-01 4.772371145024925415e-04
1.738999999999999990e-01 4.702961773150000154e-04
1.745109999999999995e-01 4.571798312933641095e-04
1.751230000000000009e-01 4.726470193486093335e-04
1.757340000000000013e-01 4.805029528484795363e-04
1.763450000000000017e-01 4.786287504655800727e-04
1.769560000000000022e-01 4.729329345965952824e-04
1.775680000000000036e-01 4.642756017200128419e-04
1.781790000000000040e-01 4.720002386127551859e-04
1.787900000000000045e-01 4.765119395522900191e-04
1.794010000000000049e-01 4.627840716395789731e-04
1.800130000000000063e-01 4.700817333396153930e-04
1.806240000000000068e-01 4.749421276440576574e-04
1.812350000000000072e-01 4.633175885862825596e-04
1.818460000000000076e-01 4.722932489037700307e-04
1.824580000000000091e-01 4.503928805451560299e-04
1.830690000000000095e-01 4.663039906970496218e-04
1.836800000000000099e-01 4.568745112780800573e-04
1.842910000000000104e-01 4.603606167391507877e-04
1.849030000000000118e-01 4.623018537365571209e-04
1.855140000000000122e-01 4.596939712148112155e-04
1.861250000000000127e-01 4.606242090078124947e-04
1.867360000000000131e-01 4.555565005046528326e-04
1.873479999999999868e-01 4.545250569148687626e-04
1.879589999999999872e-01 4.551805636311401487e-04
1.885699999999999876e-01 4.594888093977999525e-04
1.891809999999999881e-01 4.506178166415986900e-04
1.897929999999999895e-01 4.529652871878900571e-04
1.904039999999999899e-01 4.674006108622799529e-04
1.910149999999999904e-01 4.599444238703049572e-04
1.916259999999999908e-01 4.704633518993119479e-04
1.922379999999999922e-01 4.597775187594615749e-04
1.928489999999999926e-01 4.532658238358675310e-04
1.934599999999999931e-01 4.466623203058799779e-04
1.940709999999999935e-01 4.538495804993540822e-04
1.946829999999999949e-01 4.510578199954911466e-04
1.952939999999999954e-01 4.449420958970195833e-04
1.959049999999999958e-01 4.429907793479650004e-04
1.965159999999999962e-01 4.401509279189343908e-04
1.971279999999999977e-01 4.595052052511231985e-04
1.977389999999999981e-01 4.647315139141455255e-04
1.983499999999999985e-01 4.511862759022500073e-04
1.989609999999999990e-01 4.466429654354429858e-04
1.995730000000000004e-01 4.420105533343104509e-04
2.001840000000000008e-01 4.365982334977343954e-04
2.007950000000000013e-01 4.523750513205000733e-04
2.014060000000000017e-01 4.526375989245060016e-04
2.020180000000000031e-01 4.462916684991020760e-04
2.026290000000000036e-01 4.326869132263503324e-04
2.032400000000000040e-01 4.322518441351999780e-04
2.038510000000000044e-01 4.392512497936302651e-04
2.044630000000000059e-01 4.497812685320709916e-04
2.050740000000000063e-01 4.362064543461672064e-04
2.056850000000000067e-01 4.445421105205325319e-04
2.062960000000000071e-01 4.537708416016384100e-04
2.069080000000000086e-01 4.415775202179744556e-04
2.075190000000000090e-01 4.490082073414665138e-04
2.081300000000000094e-01 4.470211009595501019e-04
2.087410000000000099e-01 4.477454304513398724e-04
2.093530000000000113e-01 4.432613411121215374e-04
2.099640000000000117e-01 4.387318569601660620e-04
2.105750000000000122e-01 4.443095770455626368e-04
2.111860000000000126e-01 4.267969537414858638e-04
2.117979999999999863e-01 4.424683833490305855e-04
2.124089999999999867e-01 4.203154058457959246e-04
2.130199999999999871e-01 4.309421432851279796e-04
2.136309999999999876e-01 4.350963831893094893e-04
2.142429999999999890e-01 4.473190644440294900e-04
2.148539999999999894e-01 4.607933393059645958e-04
2.154649999999999899e-01 4.566226146842456758e-04
2.160759999999999903e-01 4.449296835771916455e-04
2.166879999999999917e-01 4.308813296137650847e-04
2.172989999999999922e-01 4.225492600811446998e-04
2.179099999999999926e-01 4.487443542800679543e-04
2.185209999999999930e-01 4.328447240960421236e-04
2.191329999999999945e-01 4.351516004311517874e-04
2.197439999999999949e-01 4.389800197992653106e-04
2.203549999999999953e-01 4.338031878338704942e-04
2.209659999999999958e-01 4.489816774546558390e-04
2.215779999999999972e-01 4.388700027555650948e-04
2.221889999999999976e-01 4.270594410805793198e-04
2.227999999999999980e-01 4.212585741920000289e-04
2.234109999999999985e-01 4.437618320276267908e-04
2.240229999999999999e-01 4.385685798810704276e-04
2.246340000000000003e-01 4.369409344597204601e-04
2.252450000000000008e-01 4.306869732712225699e-04
2.258560000000000012e-01 4.238207638717644984e-04
2.264680000000000026e-01 4.220156505619313968e-04
2.270790000000000031e-01 4.507589715332031670e-04
2.276900000000000035e-01 4.211968278718109643e-04
2.283010000000000039e-01 4.429042700227935536e-04
2.289130000000000054e-01 4.345167198695362937e-04
2.295240000000000058e-01 4.296678833811902508e-04
2.301350000000000062e-01 4.436668420979185813e-04
2.307460000000000067e-01 4.191931045021195733e-04
2.313580000000000081e-01 4.339957342479202305e-04
2.319690000000000085e-01 4.495470639389784174e-04
2.325800000000000090e-01 4.393492166190560372e-04
2.331910000000000094e-01 4.350004135093083943e-04
2.338030000000000108e-01 4.264687158892630143e-04
2.344140000000000112e-01 4.351396513851806805e-04
2.350250000000000117e-01 4.342978470540500495e-04
2.356360000000000121e-01 4.224634858467555512e-04
2.362480000000000135e-01 4.336221562497267427e-04
2.368589999999999862e-01 4.535794405855791576e-04
2.374699999999999867e-01 4.466398729682429718e-04
2.380809999999999871e-01 4.278144750572755207e-04
2.386919999999999875e-01 4.303219374196660366e-04
2.393039999999999889e-01 4.156355546030188110e-04
2.399149999999999894e-01 4.354860547594829293e-04
2.405259999999999898e-01 4.243754254313974149e-04
2.411369999999999902e-01 4.200188395010668913e-04
2.417489999999999917e-01 4.390884468471531053e-04
2.423599999999999921e-01 4.410088537241919839e-04
2.429709999999999925e-01 4.185498149648006613e-04
2.435819999999999930e-01 4.288121353414723908e-04
2.441939999999999944e-01 4.280220780820516912e-04
2.448049999999999948e-01 4.364329007727810162e-04
2.454159999999999953e-01 4.233497327706239660e-04
2.460269999999999957e-01 4.481691141119198895e-04
2.466389999999999971e-01 4.287938500348761049e-04
2.472499999999999976e-01 4.339360457425000118e-04
2.478609999999999980e-01 4.264577188482535867e-04
2.484719999999999984e-01 4.300556576716915626e-04
2.490839999999999999e-01 4.369354531950989107e-04
2.496950000000000003e-01 4.324422817454697866e-04
2.503059999999999730e-01 4.185734144943250852e-04
2.509170000000000011e-01 4.498596008937183455e-04
2.515290000000000026e-01 4.296760965287731312e-04
2.521399999999999753e-01 4.181764194723079382e-04
2.527510000000000034e-01 4.168395740292450474e-04
2.533619999999999761e-01 4.211355298892532429e-04
2.539739999999999776e-01 4.425265693771120255e-04
2.545850000000000057e-01 4.609116412747537770e-04
2.551959999999999784e-01 4.374074931111747856e-04
2.558070000000000066e-01 4.282499682308056024e-04
2.564190000000000080e-01 4.437330881361919500e-04
2.570299999999999807e-01 4.292317735388529506e-04
2.576410000000000089e-01 4.454507741374731590e-04
2.582519999999999816e-01 4.190943581509002226e-04
2.588639999999999830e-01 4.242579940299801683e-04
2.594750000000000112e-01 4.433245256258875819e-04
2.600859999999999839e-01 4.292551759786190154e-04
2.606970000000000121e-01 4.257387968868025260e-04
2.613090000000000135e-01 4.410537329160840584e-04
2.619199999999999862e-01 4.518490141153279826e-04
2.625310000000000143e-01 4.477234855436944662e-04
2.631419999999999870e-01 4.049947010161681206e-04
2.637539999999999885e-01 4.097371038402631812e-04
2.643650000000000166e-01 4.293230320299815410e-04
2.649759999999999893e-01 4.205785818782975635e-04
2.655870000000000175e-01 4.042472425931218001e-04
2.661990000000000189e-01 4.289561800909695122e-04
2.668099999999999916e-01 4.278693667702449183e-04
2.674210000000000198e-01 4.230889295602670427e-04
2.680319999999999925e-01 4.267156150281829871e-04
2.686439999999999939e-01 4.323254859641217592e-04
2.692550000000000221e-01 4.404015248876163766e-04
2.698659999999999948e-01 4.206918792891522325e-04
2.704770000000000230e-01 4.503521473677711442e-04
2.710890000000000244e-01 4.254946500655387817e-04
2.716999999999999971e-01 4.385329970449999425e-04
2.723110000000000253e-01 4.263680165552202967e-04
2.729219999999999979e-01 4.258589635191106760e-04
2.735339999999999994e-01 4.221916055325611425e-04
2.741450000000000276e-01 4.345798050337703190e-04
2.747560000000000002e-01 4.462030685508398061e-04
2.753669999999999729e-01 4.144619573417581424e-04
2.759789999999999743e-01 4.245107085308419208e-04
2.765900000000000025e-01 4.317330754201019753e-04
2.772009999999999752e-01 4.299173962499308545e-04
2.778120000000000034e-01 4.473741014997898043e-04
2.784240000000000048e-01 4.245673201302988865e-04
2.790349999999999775e-01 4.224471056621702052e-04
2.796460000000000057e-01 4.237423897167181619e-04
2.802569999999999784e-01 4.398879501870059253e-04
2.808689999999999798e-01 4.313728430933317639e-04
2.814800000000000080e-01 4.230015807871359925e-04
2.820909999999999807e-01 4.212383874560559488e-04
2.827020000000000088e-01 4.181588265264808463e-04
2.833140000000000103e-01 4.224041539114500214e-04
2.839249999999999829e-01 4.133089613096562072e-04
2.845360000000000111e-01 4.252818848657702929e-04
2.851469999999999838e-01 4.273574876406718284e-04
2.857589999999999852e-01 4.264248682294075944e-04
2.863700000000000134e-01 4.326976332574700699e-04
2.869809999999999861e-01 4.298211294034537085e-04
2.875920000000000143e-01 4.053418708919559162e-04
2.882040000000000157e-01 4.312165059118325001e-04
2.888149999999999884e-01 4.066212362887342067e-04
2.894260000000000166e-01 4.316015252359529193e-04
2.900369999999999893e-01 4.190905968965168604e-04
2.906489999999999907e-01 4.552583687583691067e-04
2.912600000000000189e-01 4.058949799780920699e-04
2.918709999999999916e-01 4.080188529113271318e-04
2.924820000000000197e-01 4.148796344273352073e-04
2.930940000000000212e-01 4.439308757532390648e-04
2.937049999999999939e-01 4.337353896918619842e-04
2.943160000000000220e-01 4.178814078789152599e-04
2.949269999999999947e-01 4.377513764721984173e-04
2.955389999999999961e-01 4.364116744861816890e-04
2.961500000000000243e-01 4.237309400889250374e-04
2.967609999999999970e-01 4.319417811502574648e-04
2.973720000000000252e-01 4.127236454185963742e-04
2.979840000000000266e-01 4.093211695487386352e-04
2.985949999999999993e-01 4.597357673035490019e-04
2.992060000000000275e-01 4.574195792012202759e-04
2.998170000000000002e-01 4.370804735122438560e-04
3.004290000000000016e-01 4.378720329131457448e-04
3.010399999999999743e-01 4.298800745695999497e-04
3.016510000000000025e-01 4.229933941850446116e-04
3.022619999999999751e-01 4.038369711603094253e-04
3.028739999999999766e-01 4.169075099310435152e-04
3.034850000000000048e-01 4.210559756162532440e-04
3.040959999999999774e-01 4.399126340855500023e-04
3.047070000000000056e-01 4.272334349027319986e-04
3.053190000000000071e-01 4.337036837211349027e-04
3.059299999999999797e-01 4.227556461950549038e-04
3.065410000000000079e-01 4.260312080144114692e-04
3.071519999999999806e-01 4.299765862386124415e-04
3.077639999999999820e-01 4.318480347775818318e-04
3.083750000000000102e-01 4.309226787907812655e-04
3.089859999999999829e-01 4.196467970485540837e-04
3.095970000000000111e-01 4.520156486154826682e-04
3.102090000000000125e-01 4.462639175244007689e-04
3.108199999999999852e-01 4.195867267033359660e-04
3.114310000000000134e-01 4.319067878372195835e-04
3.120419999999999860e-01 4.365865991356278667e-04
3.126539999999999875e-01 4.106818127366078115e-04
3.132650000000000157e-01 4.306898066874688272e-04
3.138759999999999883e-01 4.109132649326934059e-04
3.144870000000000165e-01 4.423246869373771684e-04
3.150990000000000180e-01 4.310164444541211251e-04
3.157099999999999906e-01 4.496459473120019358e-04
3.163210000000000188e-01 4.325479449739901483e-04
3.169319999999999915e-01 4.401980976711224809e-04
3.175439999999999929e-01 4.705740152688441566e-04
3.181550000000000211e-01 4.381886039200640764e-04
3.187659999999999938e-01 4.383836280582108333e-04
3.193770000000000220e-01 4.329940211575611852e-04
3.199890000000000234e-01 4.396190546315074683e-04
3.205999999999999961e-01 4.177218061016000424e-04
3.212110000000000243e-01 4.210375289855708696e-04
3.218219999999999970e-01 4.279653305982374653e-04
3.224339999999999984e-01 4.404057614846694241e-04
3.230450000000000266e-01 4.436491229541205251e-04
3.236559999999999993e-01 4.540045863884774736e-04
3.242670000000000274e-01 4.326306621962261673e-04
3.248789999999999734e-01 4.459756091540813283e-04
3.254900000000000015e-01 4.486272429526580452e-04
3.261009999999999742e-01 4.402265972093456661e-04
3.267120000000000024e-01 4.500680223961382492e-04
3.273240000000000038e-01 4.281032975998031354e-04
3.279349999999999765e-01 4.226504663679568944e-04
3.285460000000000047e-01 4.302489870037055908e-04
3.291569999999999774e-01 4.137594146453854984e-04
3.297689999999999788e-01 4.104612662854927735e-04
3.303800000000000070e-01 4.149635113632560109e-04
3.309909999999999797e-01 4.125043132963268221e-04
3.316020000000000079e-01 4.434506282855073516e-04
3.322140000000000093e-01 4.424666917515077211e-04
3.328249999999999820e-01 4.321555709375061874e-04
3.334360000000000102e-01 4.220031672349262158e-04
3.340469999999999828e-01 4.434806808280466117e-04
3.346580000000000110e-01 4.387755986300199843e-04
3.352700000000000125e-01 4.587242791659840386e-04
3.358809999999999851e-01 4.107474298257384132e-04
3.364920000000000133e-01 3.905590904578584471e-04
3.371029999999999860e-01 4.373181893621929349e-04
3.377149999999999874e-01 4.500355030117274280e-04
3.383260000000000156e-01 4.528089007908056812e-04
3.389369999999999883e-01 4.292817890877579159e-04
3.395480000000000165e-01 4.198319749623578216e-04
3.401600000000000179e-01 4.470965879418880087e-04
3.407709999999999906e-01 4.299047364192816164e-04
3.413820000000000188e-01 4.331131312721551996e-04
3.419929999999999914e-01 4.244987817633635581e-04
3.426049999999999929e-01 4.390214127162857314e-04
3.432160000000000211e-01 4.308021128363904453e-04
3.438269999999999937e-01 4.291714718144637474e-04
3.444380000000000219e-01 4.278591547692354026e-04
3.450500000000000234e-01 4.158962729429500514e-04
3.456609999999999960e-01 4.167169162576409122e-04
3.462720000000000242e-01 4.370595594525389328e-04
3.468829999999999969e-01 4.516745217517993162e-04
3.474949999999999983e-01 4.530245634780417376e-04
3.481060000000000265e-01 4.488813008140595754e-04
3.487169999999999992e-01 4.242699081626774517e-04
3.493280000000000274e-01 4.276201473616845160e-04
3.499399999999999733e-01 4.280262354030439252e-04
3.505510000000000015e-01 4.279935176417428312e-04
3.511619999999999742e-01 3.700848295472781080e-04
3.517730000000000024e-01 4.217537928925848396e-04
3.523850000000000038e-01 4.416973532757362026e-04
3.529959999999999765e-01 4.497385789710284373e-04
3.536070000000000046e-01 4.261329499475054422e-04
3.542179999999999773e-01 4.599506159525944163e-04
3.548299999999999788e-01 4.418486518416599694e-04
3.554410000000000069e-01 3.809112513932598324e-04
3.560519999999999796e-01 4.186222824003464930e-04
3.566630000000000078e-01 4.192626642910000272e-04
3.572750000000000092e-01 4.539352155161375255e-04
3.578859999999999819e-01 4.449966440888027661e-04
3.584970000000000101e-01 4.641516227719935835e-04
3.591079999999999828e-01 4.302057416951039531e-04
3.597199999999999842e-01 4.669602890020799592e-04
3.603310000000000124e-01 4.184030408760269814e-04
3.609419999999999851e-01 4.113368027827253798e-04
3.615530000000000133e-01 3.880976128494582553e-04
3.621650000000000147e-01 4.274080278365127695e-04
3.627759999999999874e-01 4.346854971452339183e-04
3.633870000000000156e-01 4.127014963161264533e-04
3.639979999999999882e-01 4.328901490061888547e-04
3.646099999999999897e-01 4.568658164959020149e-04
3.652210000000000178e-01 4.443860581553104390e-04
3.658319999999999905e-01 3.973409637394002283e-04
3.664430000000000187e-01 4.524795361185653835e-04
3.670550000000000201e-01 4.223658060835330515e-04
3.676659999999999928e-01 4.324137133656350451e-04
3.682770000000000210e-01 4.348069282713265971e-04
3.688879999999999937e-01 4.380362297151359566e-04
3.694999999999999951e-01 4.353635652924999562e-04
3.701110000000000233e-01 4.165147814548487374e-04
3.707219999999999960e-01 4.138574171065091678e-04
3.713330000000000242e-01 4.258414973342676177e-04
3.719450000000000256e-01 4.863312740660850962e-04
3.725559999999999983e-01 4.414233579036148177e-04
3.731670000000000265e-01 4.417375162176881594e-04
3.737779999999999991e-01 4.022194822649045984e-04
3.743900000000000006e-01 4.072255137759670201e-04
3.750009999999999732e-01 4.487620808881911212e-04
3.756120000000000014e-01 4.321259199470721879e-04
3.762229999999999741e-01 3.922417818518328836e-04
3.768349999999999755e-01 3.891735938283181519e-04
3.774460000000000037e-01 4.686971922453483995e-04
3.780569999999999764e-01 4.475018766827139425e-04
3.786680000000000046e-01 4.445288165125335536e-04
3.792800000000000060e-01 4.427675672365440291e-04
3.798909999999999787e-01 4.413536613899117652e-04
3.805020000000000069e-01 4.544598475965156998e-04
3.811129999999999796e-01 4.185295727328734467e-04
3.817249999999999810e-01 4.495247005236125077e-04
3.823360000000000092e-01 4.420595611425177777e-04
3.829469999999999819e-01 4.704011551377330750e-04
3.835580000000000100e-01 4.286761109957914020e-04
3.841700000000000115e-01 4.139110161677170556e-04
3.847809999999999842e-01 4.390302156155737111e-04
3.853920000000000123e-01 4.422465499842431866e-04
3.860029999999999850e-01 4.437169850748020348e-04
3.866149999999999864e-01 4.370835608815449333e-04
3.872260000000000146e-01 4.211701343922226188e-04
3.878369999999999873e-01 4.532411355668821079e-04
3.884480000000000155e-01 5.089748037819494557e-04
3.890600000000000169e-01 4.634212454024160465e-04
3.896709999999999896e-01 4.194023435658188951e-04
3.902820000000000178e-01 4.553531421550217786e-04
3.908929999999999905e-01 4.372570846310543666e-04
3.915049999999999919e-01 4.635561714084080343e-04
3.921160000000000201e-01 4.309090311174620046e-04
3.927269999999999928e-01 4.147874585503355722e-04
3.933380000000000210e-01 4.217880807970601580e-04
3.939500000000000224e-01 3.900121660145499996e-04
3.945609999999999951e-01 3.921585164256805749e-04
3.951720000000000232e-01 4.378455199007151100e-04
3.957829999999999959e-01 4.366707234298817597e-04
3.963949999999999974e-01 4.391378329308289982e-04
3.970060000000000255e-01 4.480927788790673946e-04
3.976169999999999982e-01 4.814059796368574907e-04
3.982280000000000264e-01 4.551214694892819867e-04
3.988399999999999723e-01 4.895275415490718800e-04
3.994510000000000005e-01 4.791683699512590570e-04
4.000619999999999732e-01 3.925888742610244447e-04
4.006730000000000014e-01 4.587686692381446880e-04
4.012850000000000028e-01 4.346286904353485422e-04
4.018959999999999755e-01 4.191260421001420287e-04
4.025070000000000037e-01 4.855366585410491199e-04
4.031179999999999763e-01 4.656051850954254895e-04
4.037299999999999778e-01 4.220847254336789812e-04
4.043410000000000060e-01 5.130989065786048563e-04
4.049519999999999786e-01 4.393024230401855945e-04
4.055630000000000068e-01 4.657174202484356466e-04
4.061750000000000083e-01 4.363935520040250981e-04
4.067859999999999809e-01 4.141686563029063043e-04
4.073970000000000091e-01 4.256874547971192953e-04
4.080079999999999818e-01 4.262910694451685573e-04
4.086199999999999832e-01 3.981156452961399743e-04
4.092310000000000114e-01 4.304130014987925051e-04
4.098419999999999841e-01 4.783194148500849474e-04
4.104530000000000123e-01 4.618532771539088973e-04
4.110650000000000137e-01 4.713947381348515607e-04
4.116759999999999864e-01 4.215760530990897447e-04
4.122870000000000146e-01 4.939618376866102998e-04
4.128979999999999873e-01 4.711687268011347917e-04
4.135099999999999887e-01 4.090931094340489755e-04
4.141210000000000169e-01 4.929452549472376419e-04
4.147319999999999895e-01 4.207889585205517864e-04
4.153430000000000177e-01 4.032226993006961355e-04
4.159550000000000192e-01 5.195972341741383112e-04
4.165659999999999918e-01 4.305783274619134709e-04
4.171770000000000200e-01 4.934495925755003586e-04
4.177879999999999927e-01 3.872024315580635469e-04
4.183999999999999941e-01 4.284978396544000053e-04
4.190110000000000223e-01 4.320888410088683006e-04
4.196219999999999950e-01 4.296873813189098731e-04
4.202330000000000232e-01 4.392660949242014798e-04
4.208450000000000246e-01 4.490318284178630259e-04
4.214559999999999973e-01 4.027472876388864080e-04
4.220670000000000255e-01 4.247993056818441049e-04
4.226779999999999982e-01 3.873741583107498257e-04
4.232899999999999996e-01 3.741287397304870360e-04
4.239009999999999723e-01 4.581464644105854959e-04
4.245120000000000005e-01 3.984056324399923082e-04
4.251229999999999731e-01 4.096524760952991308e-04
4.257349999999999746e-01 3.389452927323589708e-04
4.263460000000000027e-01 4.695560722721227364e-04
4.269569999999999754e-01 4.493942199749487794e-04
4.275680000000000036e-01 4.952295698848460442e-04
4.281800000000000050e-01 4.022236514132360163e-04
4.287909999999999777e-01 4.877189573998877707e-04
4.294020000000000059e-01 5.456776896436057317e-04
4.300129999999999786e-01 4.162720487964527471e-04
4.306240000000000068e-01 4.241426998105498063e-04
4.312360000000000082e-01 3.774669978355869111e-04
4.318469999999999809e-01 4.949959435173381791e-04
4.324580000000000091e-01 4.203534569536369761e-04
4.330689999999999817e-01 3.683663925700676159e-04
4.336809999999999832e-01 5.057054984132791382e-04
4.342920000000000114e-01 4.122495326269627202e-04
4.349029999999999840e-01 4.588967536225039526e-04
4.355140000000000122e-01 4.358274455491269032e-04
4.361260000000000137e-01 4.596952959953531015e-04
4.367369999999999863e-01 3.888390403426516726e-04
4.373480000000000145e-01 4.567337979141175021e-04
4.379589999999999872e-01 4.508564138783312594e-04
4.385709999999999886e-01 3.986397922656336888e-04
4.391820000000000168e-01 4.701894547721573582e-04
4.397929999999999895e-01 3.996690422250311005e-04
4.404040000000000177e-01 3.500803104207192494e-04
4.410160000000000191e-01 3.708243810272896478e-04
4.416269999999999918e-01 4.443663932027135739e-04
4.422380000000000200e-01 4.491249868440273579e-04
4.428489999999999926e-01 4.913078912338651001e-04
4.434609999999999941e-01 3.818521421268108789e-04
4.440720000000000223e-01 4.635105737553446527e-04
4.446829999999999949e-01 4.071072953536385500e-04
4.452940000000000231e-01 4.912117912109742034e-04
4.459060000000000246e-01 5.021327272968428368e-04
4.465169999999999972e-01 4.262171099637468235e-04
4.471280000000000254e-01 4.583205069513523328e-04
4.477389999999999981e-01 4.547125492392157598e-04
4.483509999999999995e-01 5.622551084637730139e-04
4.489620000000000277e-01 3.637334773540213642e-04
4.495730000000000004e-01 5.488739746879254915e-04
4.501839999999999731e-01 4.566299929536306226e-04
4.507959999999999745e-01 4.316350115707201138e-04
4.514070000000000027e-01 4.892272626092841010e-04
4.520179999999999754e-01 4.474777420113458656e-04
4.526290000000000036e-01 4.637730851818480725e-04
4.532410000000000050e-01 5.134267652936840964e-04
4.538519999999999777e-01 4.549310454747742811e-04
4.544630000000000059e-01 4.987363645727264493e-04
4.550739999999999785e-01 4.633297754569095229e-04
4.556859999999999800e-01 4.873684531899537308e-04
4.562970000000000081e-01 4.305407461253806444e-04
4.569079999999999808e-01 4.494145072304665898e-04
4.575190000000000090e-01 4.342272289019192036e-04
4.581310000000000104e-01 3.917128302827691390e-04
4.587419999999999831e-01 4.339507180225474561e-04
4.593530000000000113e-01 4.208856996160140673e-04
4.599639999999999840e-01 4.737469076044420555e-04
4.605759999999999854e-01 4.923458291620248914e-04
4.611870000000000136e-01 4.129315695663753538e-04
4.617979999999999863e-01 3.231894462205339236e-04
4.624090000000000145e-01 4.936082792541884390e-04
4.630210000000000159e-01 4.895731685237387837e-04
4.636319999999999886e-01 3.205210004626406033e-04
4.642430000000000168e-01 4.121332641560807638e-04
4.648539999999999894e-01 4.799190787159438487e-04
4.654659999999999909e-01 5.382861180481103656e-04
4.660770000000000191e-01 4.828604038312790669e-04
4.666879999999999917e-01 4.072991028884275595e-04
4.672990000000000199e-01 4.147251805775792137e-04
4.679110000000000213e-01 3.476909742687833249e-04
4.685219999999999940e-01 6.157730971932271142e-04
4.691330000000000222e-01 4.048191658715959737e-04
4.697439999999999949e-01 4.106560172995174702e-04
4.703559999999999963e-01 3.474469888112206276e-04
4.709670000000000245e-01 5.096703866932024603e-04
4.715779999999999972e-01 3.708972779161960479e-04
4.721890000000000254e-01 6.103106598468588774e-04
4.728010000000000268e-01 3.972655071308171565e-04
4.734119999999999995e-01 4.116795649731187171e-04
4.740230000000000277e-01 3.644957905947626697e-04
4.746340000000000003e-01 4.614875817818846118e-04
4.752460000000000018e-01 4.264416671426544936e-04
4.758569999999999744e-01 3.898796642465991702e-04
4.764680000000000026e-01 4.602661763532077811e-04
4.770789999999999753e-01 4.728822239865135713e-04
4.776909999999999767e-01 3.682258095559749018e-04
4.783020000000000049e-01 5.355205286520513296e-04
4.789129999999999776e-01 4.398414811674869365e-04
4.795240000000000058e-01 4.596243978281033620e-04
4.801360000000000072e-01 3.066033640938950803e-04
4.807469999999999799e-01 4.372584685555673317e-04
4.813580000000000081e-01 4.986835802714857917e-04
4.819689999999999808e-01 4.228682105158043506e-04
4.825809999999999822e-01 4.693529343698237834e-04
4.831920000000000104e-01 6.363721298302502409e-04
4.838029999999999831e-01 4.370444674395366613e-04
4.844140000000000112e-01 5.175851225037912760e-04
4.850260000000000127e-01 5.071077281913924069e-04
4.856369999999999854e-01 5.975726675206190653e-04
4.862480000000000135e-01 4.062226115836224238e-04
4.868589999999999862e-01 3.787481902355322827e-04
4.874709999999999877e-01 6.275279586009127435e-04
4.880820000000000158e-01 3.355028249369454690e-04
4.886929999999999885e-01 5.664758874211805800e-04
4.893040000000000167e-01 4.050145380143705580e-04
4.899160000000000181e-01 5.854367412057718319e-04
4.905269999999999908e-01 4.351914626935558068e-04
4.911380000000000190e-01 3.759866253384332451e-04
4.917489999999999917e-01 5.413824946382287881e-04
4.923609999999999931e-01 5.803931455347085362e-04
4.929720000000000213e-01 4.273677004942310373e-04
4.935829999999999940e-01 4.691641330532994938e-04
4.941940000000000222e-01 2.811280742849032164e-04
4.948060000000000236e-01 4.628616408804107647e-04
4.954169999999999963e-01 6.369877058731605868e-04
4.960280000000000244e-01 2.677177730809026236e-04
4.966389999999999971e-01 3.795504089846812282e-04
4.972509999999999986e-01 4.358030970565425054e-04
4.978620000000000267e-01 3.725037976277649921e-04
4.984729999999999994e-01 5.450902742271764760e-04
4.990840000000000276e-01 3.403420515409467917e-04
4.996959999999999735e-01 5.490317680043007350e-04
5.003069999999999462e-01 3.089565495024831085e-04
5.009179999999999744e-01 4.617634370765499375e-04
5.015290000000000026e-01 5.244755384724044105e-04
5.021409999999999485e-01 6.089114134259043624e-04
5.027519999999999767e-01 6.539825376970444422e-04
5.033630000000000049e-01 4.214856305576338653e-04
5.039740000000000331e-01 3.435440536756308779e-04
5.045859999999999790e-01 3.957255246175469241e-04
5.051970000000000072e-01 1.318908349121828869e-04
5.058080000000000354e-01 5.582057264319897428e-04
5.064189999999999525e-01 5.291133043748415211e-04
5.070310000000000095e-01 3.631106895563148643e-04
5.076420000000000377e-01 4.486177416254994604e-04
5.082529999999999548e-01 4.822622672207221243e-04
5.088639999999999830e-01 2.666150388597964514e-04
5.094760000000000399e-01 1.970947969664212226e-04
5.100869999999999571e-01 4.130964707403498074e-04
5.106979999999999853e-01 2.314053221568545897e-04
5.113090000000000135e-01 7.874557662715765205e-04
5.119209999999999594e-01 3.375346653593054775e-04
5.125319999999999876e-01 5.691920088682929759e-04
5.131430000000000158e-01 4.600099619130184692e-04
5.137540000000000440e-01 2.899336567136505318e-05
5.143659999999999899e-01 3.261568953038981021e-04
5.149770000000000181e-01 3.167458372434164729e-04
5.155880000000000463e-01 5.205555529036157061e-04
5.161989999999999634e-01 7.308050503287305023e-04
5.168110000000000204e-01 8.035618085900173707e-04
5.174220000000000486e-01 4.389252909936746755e-05
5.180329999999999657e-01 1.153516207143938984e-03
5.186439999999999939e-01 7.344196922809386732e-04
5.192560000000000509e-01 1.396332453292495736e-04
5.198669999999999680e-01 2.509931196905650498e-04
5.204779999999999962e-01 1.106707773655624550e-03
5.210890000000000244e-01 6.990744902234515088e-04
