# Supplementary material for: Thermodynamically controlled multiphase separation of heterogeneous liquid crystal colloids
Source: Nat Commun. 2023 Aug 29;14:5277. doi: 10.1038/s41467-023-41054-7 (PMC10465492; doi:10.1038/s41467-023-41054-7)
Supplement: Supplementary file 11 — Source Data [file 41467_2023_41054_MOESM11_ESM.zip › Source data/Figure 4e and f_Small angle X-ray scattering data/CNC-PEG-dxtran-(6 w%-3.75wt%-4.25wt%)/4.25-6wt%/I2-4.25-6wt%-50de.txt]

# Q(A^-1) IQ2(a.u. A-2)
1.008599999999999948e-02 1.027779856821899821e-03
1.069699999999999991e-02 1.104563548006282092e-03
1.130800000000000034e-02 1.191982400296688225e-03
1.191900000000000077e-02 1.328889279484494340e-03
1.253100000000000047e-02 1.474019183632905130e-03
1.314199999999999917e-02 1.635145158759111934e-03
1.375299999999999960e-02 1.815835022317042980e-03
1.436400000000000003e-02 1.989436291721424169e-03
1.497599999999999973e-02 2.160104091844608238e-03
1.558700000000000016e-02 2.308895179898306799e-03
1.619800000000000059e-02 2.416576118543132048e-03
1.680900000000000102e-02 2.534101925843451793e-03
1.742099999999999899e-02 2.608218626573933184e-03
1.803199999999999942e-02 2.631428924496153569e-03
1.864299999999999985e-02 2.655368080114203864e-03
1.925400000000000028e-02 2.606968772911994695e-03
1.986600000000000171e-02 2.555828799862338262e-03
2.047699999999999868e-02 2.489018297602108715e-03
2.108799999999999911e-02 2.392871200023449166e-03
2.169899999999999954e-02 2.331337476925793729e-03
2.231100000000000097e-02 2.250873475824273669e-03
2.292200000000000140e-02 2.170549707882410157e-03
2.353299999999999836e-02 2.113033310464930946e-03
2.414399999999999880e-02 2.048537848855679772e-03
2.475600000000000023e-02 1.992519301548484854e-03
2.536700000000000066e-02 1.943164884410285937e-03
2.597800000000000109e-02 1.911477339839522376e-03
2.658900000000000152e-02 1.901161679504642394e-03
2.720099999999999948e-02 1.877582002271074857e-03
2.781199999999999992e-02 1.857781319047472008e-03
2.842300000000000035e-02 1.852659254295231346e-03
2.903400000000000078e-02 1.849115652265299631e-03
2.964599999999999874e-02 1.847736760598492388e-03
3.025699999999999917e-02 1.858887190154712762e-03
3.086799999999999961e-02 1.861920836254023909e-03
3.147900000000000004e-02 1.868206107440918652e-03
3.209100000000000147e-02 1.882719706327633030e-03
3.270200000000000190e-02 1.884053063925723989e-03
3.331300000000000233e-02 1.903842074569144036e-03
3.392400000000000276e-02 1.906122250848816656e-03
3.453599999999999726e-02 1.908971529239174162e-03
3.514699999999999769e-02 1.909498237475701571e-03
3.575799999999999812e-02 1.910107550813316263e-03
3.636899999999999855e-02 1.911822573645293247e-03
3.698099999999999998e-02 1.922346158152656460e-03
3.759200000000000041e-02 1.908822947352921493e-03
3.820300000000000085e-02 1.907175983552839970e-03
3.881400000000000128e-02 1.887851828609838148e-03
3.942600000000000271e-02 1.885149263137795433e-03
4.003700000000000314e-02 1.871665943581607167e-03
4.064799999999999663e-02 1.859869335005426717e-03
4.125899999999999707e-02 1.849095869517678164e-03
4.187099999999999850e-02 1.827348772699440797e-03
4.248199999999999893e-02 1.829615718981450262e-03
4.309299999999999936e-02 1.815045169657201422e-03
4.370399999999999979e-02 1.775158348436927953e-03
4.431600000000000122e-02 1.769920815059429801e-03
4.492700000000000166e-02 1.765790261544524908e-03
4.553800000000000209e-02 1.751415616660058827e-03
4.614900000000000252e-02 1.735225452946571271e-03
4.676099999999999701e-02 1.714282540899888813e-03
4.737199999999999744e-02 1.696754295133031699e-03
4.798299999999999788e-02 1.686367327886077912e-03
4.859399999999999831e-02 1.657975406100347694e-03
4.920499999999999874e-02 1.649335881632507488e-03
4.981700000000000017e-02 1.653554628280503149e-03
5.042800000000000060e-02 1.632237660692329763e-03
5.103900000000000103e-02 1.608649695279138273e-03
5.165000000000000147e-02 1.598095028655125045e-03
5.226200000000000290e-02 1.594360068249548552e-03
5.287300000000000333e-02 1.575804129609345051e-03
5.348399999999999682e-02 1.567166794084251307e-03
5.409499999999999725e-02 1.549134223198061350e-03
5.470699999999999869e-02 1.547775274873187511e-03
5.531799999999999912e-02 1.538100662676559604e-03
5.592899999999999955e-02 1.527891126648246332e-03
5.653999999999999998e-02 1.503525502831351991e-03
5.715200000000000141e-02 1.517438378052280313e-03
5.776300000000000184e-02 1.486972386781139702e-03
5.837400000000000228e-02 1.469097456466774906e-03
5.898500000000000271e-02 1.469583078323769562e-03
5.959699999999999720e-02 1.463057347256533020e-03
6.020799999999999763e-02 1.452107758746677690e-03
6.081899999999999806e-02 1.443175046062699762e-03
6.142999999999999849e-02 1.434275519447953014e-03
6.204199999999999993e-02 1.412731078292341113e-03
6.265300000000000036e-02 1.406840807554509722e-03
6.326400000000000079e-02 1.394634708926484421e-03
6.387500000000000122e-02 1.376369933404374959e-03
6.448700000000000265e-02 1.361928512688599787e-03
6.509800000000000308e-02 1.352588518513752822e-03
6.570900000000000352e-02 1.337412411371607631e-03
6.632000000000000395e-02 1.347074565019456324e-03
6.693200000000000538e-02 1.325315530265345175e-03
6.754300000000000581e-02 1.328113927859797365e-03
6.815400000000000624e-02 1.312226372360194432e-03
6.876500000000000667e-02 1.300695516699147160e-03
6.937699999999999423e-02 1.292725701781674216e-03
6.998799999999999466e-02 1.277092281170945972e-03
7.059899999999999509e-02 1.274832084341333445e-03
7.120999999999999552e-02 1.247494078181532896e-03
7.182199999999999696e-02 1.247844223077925179e-03
7.243299999999999739e-02 1.224754696651114390e-03
7.304399999999999782e-02 1.216732253476259396e-03
7.365499999999999825e-02 1.218269862606455572e-03
7.426699999999999968e-02 1.203555254371104942e-03
7.487800000000000011e-02 1.203159300147663103e-03
7.548900000000000055e-02 1.185050214629337732e-03
7.610000000000000098e-02 1.172311744695000209e-03
7.671200000000000241e-02 1.171788045585655906e-03
7.732300000000000284e-02 1.159434740466327995e-03
7.793400000000000327e-02 1.147398579483680219e-03
7.854500000000000370e-02 1.135481059629643921e-03
7.915700000000000514e-02 1.128857626313117726e-03
7.976800000000000557e-02 1.118280592850279210e-03
8.037900000000000600e-02 1.121043907193497793e-03
8.099000000000000643e-02 1.115744126817502357e-03
8.160199999999999398e-02 1.082672402347066272e-03
8.221299999999999442e-02 1.090882725810914241e-03
8.282399999999999485e-02 1.098936391116170927e-03
8.343499999999999528e-02 1.084517638314610490e-03
8.404699999999999671e-02 1.060702169407681632e-03
8.465799999999999714e-02 1.064897316851510069e-03
8.526899999999999757e-02 1.048353507740963989e-03
8.587999999999999801e-02 1.054619093682336107e-03
8.649199999999999944e-02 1.029531973885789917e-03
8.710299999999999987e-02 1.006950441913263307e-03
8.771400000000000030e-02 1.007075241028616841e-03
8.832500000000000073e-02 9.918488696349187991e-04
8.893700000000000216e-02 9.886687730847156571e-04
8.954800000000000260e-02 9.789343381222058958e-04
9.015900000000000303e-02 9.729140583654192305e-04
9.077000000000000346e-02 9.597461749852342384e-04
9.138200000000000489e-02 9.508081961203318153e-04
9.199300000000000532e-02 9.515593598406697816e-04
9.260400000000000575e-02 9.531914416307338701e-04
9.321500000000000619e-02 9.293835722537503426e-04
9.382699999999999374e-02 9.320779689324402636e-04
9.443799999999999417e-02 9.245190597090265170e-04
9.504899999999999460e-02 9.186807077172678797e-04
9.565999999999999504e-02 9.085374182451839888e-04
9.627199999999999647e-02 8.924344031175371816e-04
9.688299999999999690e-02 8.877486331394016366e-04
9.749399999999999733e-02 8.752466848241515851e-04
9.810499999999999776e-02 8.791747252292777095e-04
9.871699999999999919e-02 8.630817496528222664e-04
9.932799999999999963e-02 8.442006219752735052e-04
9.993900000000000006e-02 8.505939251204905956e-04
1.005500000000000005e-01 8.438565801479450167e-04
1.011620000000000019e-01 8.528265678611682407e-04
1.017730000000000024e-01 8.402224441338000021e-04
1.023840000000000028e-01 8.270450823819825228e-04
1.029950000000000032e-01 8.198758522002367764e-04
1.036070000000000046e-01 8.168087926239804781e-04
1.042180000000000051e-01 8.098316190523494268e-04
1.048290000000000055e-01 8.047159271229832123e-04
1.054400000000000059e-01 8.037023702885632637e-04
1.060519999999999935e-01 7.843496021061266161e-04
1.066629999999999939e-01 7.922549141993715264e-04
1.072739999999999944e-01 7.835435451071569388e-04
1.078849999999999948e-01 7.544621259889848844e-04
1.084969999999999962e-01 7.669271033153246498e-04
1.091079999999999967e-01 7.551179179414065079e-04
1.097189999999999971e-01 7.604033325818061609e-04
1.103299999999999975e-01 7.504568888435619433e-04
1.109419999999999989e-01 7.563851360025395688e-04
1.115529999999999994e-01 7.431319568278379464e-04
1.121639999999999998e-01 7.150111280717146803e-04
1.127750000000000002e-01 7.364790246373787872e-04
1.133870000000000017e-01 7.156699667028932395e-04
1.139980000000000021e-01 7.097553784951331950e-04
1.146090000000000025e-01 7.081406848429763886e-04
1.152200000000000030e-01 6.930185972080644659e-04
1.158320000000000044e-01 6.974296180932837560e-04
1.164430000000000048e-01 6.888528464044237597e-04
1.170540000000000053e-01 6.776188686070385662e-04
1.176650000000000057e-01 6.731707372461549202e-04
1.182769999999999933e-01 6.669595726483798417e-04
1.188879999999999937e-01 6.591884808679088648e-04
1.194989999999999941e-01 6.503057747809745139e-04
1.201099999999999945e-01 6.513448314637628475e-04
1.207219999999999960e-01 6.407996804847671153e-04
1.213329999999999964e-01 6.373246500257780892e-04
1.219439999999999968e-01 6.464078130689786738e-04
1.225549999999999973e-01 6.326840541712964658e-04
1.231669999999999987e-01 6.232936223543980754e-04
1.237779999999999991e-01 6.237376611298623037e-04
1.243889999999999996e-01 6.135820409651096628e-04
1.250000000000000000e-01 6.035759843750000990e-04
1.256120000000000014e-01 5.927890190029604794e-04
1.262230000000000019e-01 5.982016574884714642e-04
1.268340000000000023e-01 6.072861774589647993e-04
1.274450000000000027e-01 5.982525836013090608e-04
1.280570000000000042e-01 5.938526936642344158e-04
1.286680000000000046e-01 5.975007958556976910e-04
1.292790000000000050e-01 5.972437672293505950e-04
1.298900000000000055e-01 5.887839045748479187e-04
1.305020000000000069e-01 5.899283664618520549e-04
1.311130000000000073e-01 5.879188868498997148e-04
1.317240000000000077e-01 5.763441968304603607e-04
1.323350000000000082e-01 5.761526708217919093e-04
1.329470000000000096e-01 5.739698037446907229e-04
1.335580000000000100e-01 5.809734051492829740e-04
1.341690000000000105e-01 5.525412099358444594e-04
1.347800000000000109e-01 5.644817925784858387e-04
1.353920000000000123e-01 5.608421038002298943e-04
1.360030000000000128e-01 5.602161369360406226e-04
1.366140000000000132e-01 5.698772038139020540e-04
1.372250000000000136e-01 5.530469626875945347e-04
1.378369999999999873e-01 5.537879660073113898e-04
1.384479999999999877e-01 5.558618237256913314e-04
1.390589999999999882e-01 5.497596532384406952e-04
1.396699999999999886e-01 5.471171053511798875e-04
1.402819999999999900e-01 5.425456882617713233e-04
1.408929999999999905e-01 5.434542925033408484e-04
1.415039999999999909e-01 5.465636217984982340e-04
1.421149999999999913e-01 5.405733705168478103e-04
1.427269999999999928e-01 5.501572420780882723e-04
1.433379999999999932e-01 5.300690598836760173e-04
1.439489999999999936e-01 5.464885346287107985e-04
1.445599999999999941e-01 5.397408114582847140e-04
1.451709999999999945e-01 5.260690711638826150e-04
1.457829999999999959e-01 5.223254070529734922e-04
1.463939999999999964e-01 5.274227688860893930e-04
1.470049999999999968e-01 5.271856009803929481e-04
1.476159999999999972e-01 5.347497078997033191e-04
1.482279999999999986e-01 5.114311187483082952e-04
1.488389999999999991e-01 5.210789201497880840e-04
1.494499999999999995e-01 5.116362484974650016e-04
1.500609999999999999e-01 5.271396638701253586e-04
1.506730000000000014e-01 5.188295393993713625e-04
1.512840000000000018e-01 5.176308948051084160e-04
1.518950000000000022e-01 5.059961278295583382e-04
1.525060000000000027e-01 4.997487380576956344e-04
1.531180000000000041e-01 5.069594513016699401e-04
1.537290000000000045e-01 4.963573372575202014e-04
1.543400000000000050e-01 5.215498348237996651e-04
1.549510000000000054e-01 5.130347085389716294e-04
1.555630000000000068e-01 5.102883549226838169e-04
1.561740000000000073e-01 5.105714837183153226e-04
1.567850000000000077e-01 5.082237039195270810e-04
1.573960000000000081e-01 4.993132533690902838e-04
1.580080000000000096e-01 4.889790392802166206e-04
1.586190000000000100e-01 4.797106559663492724e-04
1.592300000000000104e-01 4.953072410650363744e-04
1.598410000000000108e-01 4.867887337098326245e-04
1.604530000000000123e-01 4.911021821410968980e-04
1.610640000000000127e-01 4.881711242185989203e-04
1.616750000000000131e-01 4.965345290912825862e-04
1.622860000000000136e-01 4.869716707804535314e-04
1.628979999999999873e-01 4.874591486983643140e-04
1.635089999999999877e-01 4.818339211594061650e-04
1.641199999999999881e-01 4.753724836324463754e-04
1.647309999999999885e-01 4.710263734402539665e-04
1.653429999999999900e-01 4.779086654149259923e-04
1.659539999999999904e-01 4.789009639000837591e-04
1.665649999999999908e-01 4.792123255826496726e-04
1.671759999999999913e-01 4.797894183675639507e-04
1.677879999999999927e-01 4.763454260956023040e-04
1.683989999999999931e-01 4.812273924912343162e-04
1.690099999999999936e-01 4.763844486243569540e-04
1.696209999999999940e-01 4.782458575181543843e-04
1.702329999999999954e-01 4.722438195545037003e-04
1.708439999999999959e-01 4.827501779177357176e-04
1.714549999999999963e-01 4.821458386912303015e-04
1.720659999999999967e-01 4.745070404954039481e-04
1.726779999999999982e-01 4.698893401013932557e-04
1.732889999999999986e-01 4.626123831972926313e-04
1.738999999999999990e-01 4.621680053736199490e-04
1.745109999999999995e-01 4.636421890048403197e-04
1.751230000000000009e-01 4.735754030161944237e-04
1.757340000000000013e-01 4.624126996388673930e-04
1.763450000000000017e-01 4.566234335531914172e-04
1.769560000000000022e-01 4.533446644352007626e-04
1.775680000000000036e-01 4.604569240967056076e-04
1.781790000000000040e-01 4.671298153585053689e-04
1.787900000000000045e-01 4.717847316715896838e-04
1.794010000000000049e-01 4.709261939865747796e-04
1.800130000000000063e-01 4.540012348525509730e-04
1.806240000000000068e-01 4.517236446128340428e-04
1.812350000000000072e-01 4.526059416124064488e-04
1.818460000000000076e-01 4.519765871507690149e-04
1.824580000000000091e-01 4.533819725375803499e-04
1.830690000000000095e-01 4.578417073884146729e-04
1.836800000000000099e-01 4.615231150473216915e-04
1.842910000000000104e-01 4.557068809288820368e-04
1.849030000000000118e-01 4.438171986260065890e-04
1.855140000000000122e-01 4.564105313458477215e-04
1.861250000000000127e-01 4.319607490820782177e-04
1.867360000000000131e-01 4.582513845036809163e-04
1.873479999999999868e-01 4.539424791798885158e-04
1.879589999999999872e-01 4.570721620942579826e-04
1.885699999999999876e-01 4.684229544875698420e-04
1.891809999999999881e-01 4.447182477887047362e-04
1.897929999999999895e-01 4.573685050059689977e-04
1.904039999999999899e-01 4.518064153100664112e-04
1.910149999999999904e-01 4.390854345281653770e-04
1.916259999999999908e-01 4.593218675885232154e-04
1.922379999999999922e-01 4.400986314901856504e-04
1.928489999999999926e-01 4.475203012889546932e-04
1.934599999999999931e-01 4.479423907481430993e-04
1.940709999999999935e-01 4.331766965155508706e-04
1.946829999999999949e-01 4.342747456511980770e-04
1.952939999999999954e-01 4.468478627469336809e-04
1.959049999999999958e-01 4.420521497939205557e-04
1.965159999999999962e-01 4.353814998257800870e-04
1.971279999999999977e-01 4.277788360719386469e-04
1.977389999999999981e-01 4.498267525614535966e-04
1.983499999999999985e-01 4.438466156208174720e-04
1.989609999999999990e-01 4.409765415548889738e-04
1.995730000000000004e-01 4.466692766971865547e-04
2.001840000000000008e-01 4.392305102111996587e-04
2.007950000000000013e-01 4.390063202695465919e-04
2.014060000000000017e-01 4.445281309649602546e-04
2.020180000000000031e-01 4.398023905206796926e-04
2.026290000000000036e-01 4.366567785998953875e-04
2.032400000000000040e-01 4.354637960820784332e-04
2.038510000000000044e-01 4.311506809943984491e-04
2.044630000000000059e-01 4.384111960483071330e-04
2.050740000000000063e-01 4.371738534581516545e-04
2.056850000000000067e-01 4.340657120782074056e-04
2.062960000000000071e-01 4.523486370337509313e-04
2.069080000000000086e-01 4.342836096439204588e-04
2.075190000000000090e-01 4.448153539303134857e-04
2.081300000000000094e-01 4.530006444194322650e-04
2.087410000000000099e-01 4.385944006466434611e-04
2.093530000000000113e-01 4.353309361759304997e-04
2.099640000000000117e-01 4.303817836787721292e-04
2.105750000000000122e-01 4.427561053514463582e-04
2.111860000000000126e-01 4.539982942114395527e-04
2.117979999999999863e-01 4.338552130635202494e-04
2.124089999999999867e-01 4.311149310502692365e-04
2.130199999999999871e-01 4.260874292651339250e-04
2.136309999999999876e-01 4.301964373995637654e-04
2.142429999999999890e-01 4.318628149130983524e-04
2.148539999999999894e-01 4.383287153807398167e-04
2.154649999999999899e-01 4.563890496729677490e-04
2.160759999999999903e-01 4.350185304052646461e-04
2.166879999999999917e-01 4.243500056908495804e-04
2.172989999999999922e-01 4.363990697776673347e-04
2.179099999999999926e-01 4.399066791803684122e-04
2.185209999999999930e-01 4.202664585169526819e-04
2.191329999999999945e-01 4.364820271744943980e-04
2.197439999999999949e-01 4.235122439821098722e-04
2.203549999999999953e-01 4.219606349550225665e-04
2.209659999999999958e-01 4.264610586486521733e-04
2.215779999999999972e-01 4.326408007890284900e-04
2.221889999999999976e-01 4.232413730624289667e-04
2.227999999999999980e-01 4.376432557486080390e-04
2.234109999999999985e-01 4.395145798866991588e-04
2.240229999999999999e-01 4.377123714140230583e-04
2.246340000000000003e-01 4.424400772299416250e-04
2.252450000000000008e-01 4.310165498451449411e-04
2.258560000000000012e-01 4.354497568141500567e-04
2.264680000000000026e-01 4.336846970015224606e-04
2.270790000000000031e-01 4.315805156349419554e-04
2.276900000000000035e-01 4.289761570328535383e-04
2.283010000000000039e-01 4.226961567923494690e-04
2.289130000000000054e-01 4.471966638640282763e-04
2.295240000000000058e-01 4.269618469059941260e-04
2.301350000000000062e-01 4.293807026263996474e-04
2.307460000000000067e-01 4.435770335162624229e-04
2.313580000000000081e-01 4.309862375427139162e-04
2.319690000000000085e-01 4.377284810985153222e-04
2.325800000000000090e-01 4.473252156250514416e-04
2.331910000000000094e-01 4.456204125790222490e-04
2.338030000000000108e-01 4.268013672382928712e-04
2.344140000000000112e-01 4.284404589493191252e-04
2.350250000000000117e-01 4.311870237323512387e-04
2.356360000000000121e-01 4.225735905822311576e-04
2.362480000000000135e-01 4.264338341509693684e-04
2.368589999999999862e-01 4.442217586769674556e-04
2.374699999999999867e-01 4.293295418863751225e-04
2.380809999999999871e-01 4.169101727528594262e-04
2.386919999999999875e-01 4.319298426084157167e-04
2.393039999999999889e-01 4.346765367184513636e-04
2.399149999999999894e-01 4.352737188440300008e-04
2.405259999999999898e-01 4.185668293175813406e-04
2.411369999999999902e-01 4.201044959245008210e-04
2.417489999999999917e-01 4.324826295443490350e-04
2.423599999999999921e-01 4.479409563939273486e-04
2.429709999999999925e-01 4.257632548107583318e-04
2.435819999999999930e-01 4.280249870335752545e-04
2.441939999999999944e-01 4.320631021973093174e-04
2.448049999999999948e-01 4.202455025790171120e-04
2.454159999999999953e-01 4.339274351198800896e-04
2.460269999999999957e-01 4.337971799632211176e-04
2.466389999999999971e-01 4.436586094177868370e-04
2.472499999999999976e-01 4.346248813434937827e-04
2.478609999999999980e-01 4.126628290083598984e-04
2.484719999999999984e-01 4.336820131110667698e-04
2.490839999999999999e-01 4.171601854585973968e-04
2.496950000000000003e-01 4.385296887466144850e-04
2.503059999999999730e-01 4.434390991128684192e-04
2.509170000000000011e-01 4.357224334694023943e-04
2.515290000000000026e-01 4.312313788767346378e-04
2.521399999999999753e-01 4.116902611333656740e-04
2.527510000000000034e-01 4.258727420574952489e-04
2.533619999999999761e-01 4.272870012591960796e-04
2.539739999999999776e-01 4.351348524995680067e-04
2.545850000000000057e-01 4.374362807451421717e-04
2.551959999999999784e-01 4.188109846884876327e-04
2.558070000000000066e-01 4.342016405527331416e-04
2.564190000000000080e-01 4.266617464154431796e-04
2.570299999999999807e-01 4.463657462603201945e-04
2.576410000000000089e-01 4.356193775840828063e-04
2.582519999999999816e-01 4.056355230252408489e-04
2.588639999999999830e-01 4.246187722404735324e-04
2.594750000000000112e-01 4.312599019957239605e-04
2.600859999999999839e-01 4.236621543346447789e-04
2.606970000000000121e-01 4.342788890144024232e-04
2.613090000000000135e-01 4.607574983979025995e-04
2.619199999999999862e-01 4.230751175328204688e-04
2.625310000000000143e-01 4.483390464075573401e-04
2.631419999999999870e-01 4.128134724894768444e-04
2.637539999999999885e-01 4.114775799104410559e-04
2.643650000000000166e-01 4.196188948708371195e-04
2.649759999999999893e-01 4.232660903206770403e-04
2.655870000000000175e-01 4.235674878599710274e-04
2.661990000000000189e-01 4.382555370354547053e-04
2.668099999999999916e-01 4.484832243690981251e-04
2.674210000000000198e-01 4.399684198212750201e-04
2.680319999999999925e-01 4.222711405440074178e-04
2.686439999999999939e-01 4.229328652822268871e-04
2.692550000000000221e-01 4.327473186182378951e-04
2.698659999999999948e-01 4.264048813313396874e-04
2.704770000000000230e-01 4.073931804717901076e-04
2.710890000000000244e-01 4.073115146021386154e-04
2.716999999999999971e-01 4.500738744682180508e-04
2.723110000000000253e-01 4.271498665011583002e-04
2.729219999999999979e-01 4.165731291059524889e-04
2.735339999999999994e-01 4.477848700873720048e-04
2.741450000000000276e-01 4.324906705499779579e-04
2.747560000000000002e-01 4.453317379519033969e-04
2.753669999999999729e-01 4.172612166393310828e-04
2.759789999999999743e-01 4.220054326439921203e-04
2.765900000000000025e-01 4.293479716900283605e-04
2.772009999999999752e-01 4.411930633008857893e-04
2.778120000000000034e-01 4.427882726862762317e-04
2.784240000000000048e-01 4.290129869829516305e-04
2.790349999999999775e-01 4.260679318062576132e-04
2.796460000000000057e-01 4.100616971582173617e-04
2.802569999999999784e-01 4.216733563358859957e-04
2.808689999999999798e-01 4.350094573453796480e-04
2.814800000000000080e-01 4.060229103920517534e-04
2.820909999999999807e-01 4.233238341042105859e-04
2.827020000000000088e-01 4.289923752322303803e-04
2.833140000000000103e-01 4.146421113659490201e-04
2.839249999999999829e-01 4.382411479534212371e-04
2.845360000000000111e-01 4.139727712109191006e-04
2.851469999999999838e-01 4.419320758598227331e-04
2.857589999999999852e-01 4.422958918367459933e-04
2.863700000000000134e-01 4.637968356337079977e-04
2.869809999999999861e-01 4.317616343511686684e-04
2.875920000000000143e-01 4.294579757312452632e-04
2.882040000000000157e-01 4.145144155639762383e-04
2.888149999999999884e-01 4.205064064679007486e-04
2.894260000000000166e-01 4.230932191950298937e-04
2.900369999999999893e-01 4.212284765400409344e-04
2.906489999999999907e-01 4.252880805259160791e-04
2.912600000000000189e-01 4.223273018863299639e-04
2.918709999999999916e-01 4.242250964032626224e-04
2.924820000000000197e-01 4.218165026701203055e-04
2.930940000000000212e-01 4.490991752329870877e-04
2.937049999999999939e-01 4.224564476931907692e-04
2.943160000000000220e-01 4.203408810330522901e-04
2.949269999999999947e-01 4.551955079223004999e-04
2.955389999999999961e-01 4.238073287402672161e-04
2.961500000000000243e-01 4.287787034430900666e-04
2.967609999999999970e-01 4.405826511230675363e-04
2.973720000000000252e-01 4.144944848279678721e-04
2.979840000000000266e-01 4.478730443358732967e-04
2.985949999999999993e-01 4.264365042826413960e-04
2.992060000000000275e-01 4.379025002005214069e-04
2.998170000000000002e-01 4.320379280512814642e-04
3.004290000000000016e-01 4.711853490189728440e-04
3.010399999999999743e-01 4.425103925046021880e-04
3.016510000000000025e-01 4.334437774679726955e-04
3.022619999999999751e-01 4.265707203644575687e-04
3.028739999999999766e-01 4.165663653422306393e-04
3.034850000000000048e-01 4.121840019977373259e-04
3.040959999999999774e-01 4.316451195969948289e-04
3.047070000000000056e-01 4.603726483180431471e-04
3.053190000000000071e-01 4.233581343635915771e-04
3.059299999999999797e-01 4.227257244602364186e-04
3.065410000000000079e-01 4.073207136756232336e-04
3.071519999999999806e-01 4.411996466682953301e-04
3.077639999999999820e-01 3.942547970057895144e-04
3.083750000000000102e-01 4.409099223112391175e-04
3.089859999999999829e-01 4.423052494459107464e-04
3.095970000000000111e-01 4.551973323087378314e-04
3.102090000000000125e-01 4.323489599727302563e-04
3.108199999999999852e-01 4.252685091302320277e-04
3.114310000000000134e-01 4.262545636777653681e-04
3.120419999999999860e-01 4.506333813885181859e-04
3.126539999999999875e-01 4.111544070877651909e-04
3.132650000000000157e-01 4.209341710375175691e-04
3.138759999999999883e-01 4.487604973345487398e-04
3.144870000000000165e-01 4.716028456813279191e-04
3.150990000000000180e-01 4.432555004748106120e-04
3.157099999999999906e-01 4.304320707020470424e-04
3.163210000000000188e-01 4.298461525299330783e-04
3.169319999999999915e-01 4.539877417278835288e-04
3.175439999999999929e-01 4.497407838739774606e-04
3.181550000000000211e-01 4.310398486111421089e-04
3.187659999999999938e-01 4.430292467231811680e-04
3.193770000000000220e-01 4.329269856612668341e-04
3.199890000000000234e-01 4.263443295559165148e-04
3.205999999999999961e-01 4.186730445180919524e-04
3.212110000000000243e-01 4.361914132984322603e-04
3.218219999999999970e-01 4.316744511521805562e-04
3.224339999999999984e-01 4.476176598902345039e-04
3.230450000000000266e-01 4.312104651975095420e-04
3.236559999999999993e-01 4.243906664015188409e-04
3.242670000000000274e-01 3.995144618701745496e-04
3.248789999999999734e-01 4.257272568129850335e-04
3.254900000000000015e-01 4.300787082853160565e-04
3.261009999999999742e-01 4.384485400049725149e-04
3.267120000000000024e-01 4.496908967196400425e-04
3.273240000000000038e-01 4.506810671649752183e-04
3.279349999999999765e-01 4.273681124420521615e-04
3.285460000000000047e-01 4.528854629253555313e-04
3.291569999999999774e-01 4.236595295405008624e-04
3.297689999999999788e-01 4.466741822504277887e-04
3.303800000000000070e-01 4.644030823462138918e-04
3.309909999999999797e-01 4.083560664054508723e-04
3.316020000000000079e-01 4.596786952528165667e-04
3.322140000000000093e-01 4.580205369317471198e-04
3.328249999999999820e-01 4.422880958989958752e-04
3.334360000000000102e-01 4.169528020911456739e-04
3.340469999999999828e-01 4.236102793527503959e-04
3.346580000000000110e-01 4.207422416108282863e-04
3.352700000000000125e-01 4.770687203719154736e-04
3.358809999999999851e-01 4.166725962597419230e-04
3.364920000000000133e-01 4.522352137068048525e-04
3.371029999999999860e-01 4.238650353347169723e-04
3.377149999999999874e-01 4.444046702944280040e-04
3.383260000000000156e-01 4.430340804159161412e-04
3.389369999999999883e-01 4.290071036086130839e-04
3.395480000000000165e-01 4.401404059615523492e-04
3.401600000000000179e-01 4.260679205367603963e-04
3.407709999999999906e-01 4.367470230461193456e-04
3.413820000000000188e-01 4.414983044231869831e-04
3.419929999999999914e-01 4.387152792512103209e-04
3.426049999999999929e-01 4.082789272279337936e-04
3.432160000000000211e-01 4.409603681118529094e-04
3.438269999999999937e-01 4.093150814833955995e-04
3.444380000000000219e-01 4.273009058443215141e-04
3.450500000000000234e-01 4.490724057157293629e-04
3.456609999999999960e-01 4.358336857574890422e-04
3.462720000000000242e-01 4.288115586219559011e-04
3.468829999999999969e-01 4.442116582621702696e-04
3.474949999999999983e-01 4.203970308382341814e-04
3.481060000000000265e-01 4.507326186941150578e-04
3.487169999999999992e-01 4.637130641271409721e-04
3.493280000000000274e-01 4.287682426960023451e-04
3.499399999999999733e-01 4.393216881803058225e-04
3.505510000000000015e-01 4.417797174391279087e-04
3.511619999999999742e-01 4.112372800210055759e-04
3.517730000000000024e-01 4.221882713060395821e-04
3.523850000000000038e-01 4.387360730570218125e-04
3.529959999999999765e-01 4.343307262518275808e-04
3.536070000000000046e-01 4.216967299226854408e-04
3.542179999999999773e-01 4.744372266053290357e-04
3.548299999999999788e-01 4.535083369802667521e-04
3.554410000000000069e-01 4.407028375002734061e-04
3.560519999999999796e-01 4.431167961414731859e-04
3.566630000000000078e-01 4.331763860733992303e-04
3.572750000000000092e-01 4.789027628847280084e-04
3.578859999999999819e-01 4.674950073608508160e-04
3.584970000000000101e-01 4.706036658945028347e-04
3.591079999999999828e-01 4.066960811633341479e-04
3.597199999999999842e-01 4.552634041260469389e-04
3.603310000000000124e-01 4.300732694887294551e-04
3.609419999999999851e-01 4.657678651444376581e-04
3.615530000000000133e-01 4.166673912138032284e-04
3.621650000000000147e-01 4.369951474919009891e-04
3.627759999999999874e-01 4.830642036565281736e-04
3.633870000000000156e-01 3.693614215675011933e-04
3.639979999999999882e-01 4.193618730873868781e-04
3.646099999999999897e-01 4.340563723102115160e-04
3.652210000000000178e-01 4.624614864475362803e-04
3.658319999999999905e-01 4.084601616841060747e-04
3.664430000000000187e-01 4.497358772254321491e-04
3.670550000000000201e-01 4.717546301882915888e-04
3.676659999999999928e-01 4.535043108970947170e-04
3.682770000000000210e-01 4.620577568649829976e-04
3.688879999999999937e-01 4.800357666590962004e-04
3.694999999999999951e-01 4.669220547241250113e-04
3.701110000000000233e-01 3.898184804693765790e-04
3.707219999999999960e-01 4.307774415404664876e-04
3.713330000000000242e-01 4.515297512718354791e-04
3.719450000000000256e-01 4.477834680864654676e-04
3.725559999999999983e-01 4.694686126393261090e-04
3.731670000000000265e-01 4.661297355402848979e-04
3.737779999999999991e-01 4.831196994979497505e-04
3.743900000000000006e-01 4.255453565419265089e-04
3.750009999999999732e-01 4.534699216215746479e-04
3.756120000000000014e-01 4.639936775412595890e-04
3.762229999999999741e-01 4.489736333356073462e-04
3.768349999999999755e-01 4.365451980976403851e-04
3.774460000000000037e-01 4.077848355749112480e-04
3.780569999999999764e-01 4.332537461188220879e-04
3.786680000000000046e-01 4.574287340502323942e-04
3.792800000000000060e-01 4.525660928633645709e-04
3.798909999999999787e-01 4.644463138775406356e-04
3.805020000000000069e-01 4.488467596431611238e-04
3.811129999999999796e-01 4.853527610528928361e-04
3.817249999999999810e-01 3.848706809689218691e-04
3.823360000000000092e-01 4.629799510090367386e-04
3.829469999999999819e-01 4.377148241734193619e-04
3.835580000000000100e-01 4.747492193060249503e-04
3.841700000000000115e-01 4.496262770245491956e-04
3.847809999999999842e-01 4.569143945103367214e-04
3.853920000000000123e-01 4.324038294938229538e-04
3.860029999999999850e-01 4.283917632816962285e-04
3.866149999999999864e-01 4.337393230816505058e-04
3.872260000000000146e-01 4.670090421863839440e-04
3.878369999999999873e-01 4.408848762765776690e-04
3.884480000000000155e-01 4.876579652642834442e-04
3.890600000000000169e-01 4.968722925365472685e-04
3.896709999999999896e-01 4.588808153692935108e-04
3.902820000000000178e-01 5.124235615716528098e-04
3.908929999999999905e-01 4.529771191835473324e-04
3.915049999999999919e-01 4.128632832982381882e-04
3.921160000000000201e-01 4.367705391075826392e-04
3.927269999999999928e-01 4.275641517020999528e-04
3.933380000000000210e-01 4.480684287963292069e-04
3.939500000000000224e-01 4.418741836326544703e-04
3.945609999999999951e-01 4.627874946261340363e-04
3.951720000000000232e-01 4.180842156778626041e-04
3.957829999999999959e-01 4.617656071577070807e-04
3.963949999999999974e-01 4.530869909787475802e-04
3.970060000000000255e-01 4.814336222157989276e-04
3.976169999999999982e-01 5.542734470768536032e-04
3.982280000000000264e-01 4.285615156770997006e-04
3.988399999999999723e-01 4.649644535909317985e-04
3.994510000000000005e-01 4.744415159272456209e-04
4.000619999999999732e-01 4.214970337073276800e-04
4.006730000000000014e-01 4.856452491934826784e-04
4.012850000000000028e-01 4.319324099552370724e-04
4.018959999999999755e-01 4.891936216754017670e-04
4.025070000000000037e-01 3.937847593026420250e-04
4.031179999999999763e-01 4.530561292880885024e-04
4.037299999999999778e-01 4.492487351132461735e-04
4.043410000000000060e-01 4.805956232540320450e-04
4.049519999999999786e-01 4.436872971603088474e-04
4.055630000000000068e-01 4.554328128258315167e-04
4.061750000000000083e-01 4.568443895566175737e-04
4.067859999999999809e-01 4.233601057621899253e-04
4.073970000000000091e-01 4.044545998640283507e-04
4.080079999999999818e-01 4.658867504273032966e-04
4.086199999999999832e-01 4.485660567112087689e-04
4.092310000000000114e-01 4.501889322483720521e-04
4.098419999999999841e-01 4.789117626947804831e-04
4.104530000000000123e-01 4.610084759887183854e-04
4.110650000000000137e-01 4.647707206464670175e-04
4.116759999999999864e-01 4.326420283401519033e-04
4.122870000000000146e-01 4.703471679616978013e-04
4.128979999999999873e-01 4.993481013723044754e-04
4.135099999999999887e-01 4.397761613323532509e-04
4.141210000000000169e-01 4.169480675668792765e-04
4.147319999999999895e-01 4.650922096076181666e-04
4.153430000000000177e-01 4.453335681674513600e-04
4.159550000000000192e-01 5.216247002876596124e-04
4.165659999999999918e-01 4.507803157946293419e-04
4.171770000000000200e-01 4.775067390660731438e-04
4.177879999999999927e-01 4.220251491089181640e-04
4.183999999999999941e-01 4.324972800337280343e-04
4.190110000000000223e-01 4.417242574785015200e-04
4.196219999999999950e-01 4.905584221111548284e-04
4.202330000000000232e-01 4.557834508850003665e-04
4.208450000000000246e-01 4.561529994105232308e-04
4.214559999999999973e-01 4.173952707906205964e-04
4.220670000000000255e-01 4.885591762740993304e-04
4.226779999999999982e-01 4.060245234003643372e-04
4.232899999999999996e-01 4.720880200860987563e-04
4.239009999999999723e-01 5.198996705941524637e-04
4.245120000000000005e-01 4.806066054424706934e-04
4.251229999999999731e-01 4.091516563973701735e-04
4.257349999999999746e-01 4.067744619680574956e-04
4.263460000000000027e-01 4.973593873863786782e-04
4.269569999999999754e-01 4.351056406620005309e-04
4.275680000000000036e-01 4.552770927064435673e-04
4.281800000000000050e-01 4.589304229195358977e-04
4.287909999999999777e-01 4.594045464397684964e-04
4.294020000000000059e-01 5.072130575034973629e-04
4.300129999999999786e-01 4.685488802578072925e-04
4.306240000000000068e-01 3.741507681484798425e-04
4.312360000000000082e-01 4.245516440185175054e-04
4.318469999999999809e-01 5.609242373701176735e-04
4.324580000000000091e-01 4.766424885822595514e-04
4.330689999999999817e-01 4.646456544177037505e-04
4.336809999999999832e-01 5.521212092396977607e-04
4.342920000000000114e-01 4.676444378105114471e-04
4.349029999999999840e-01 4.878959068746634349e-04
4.355140000000000122e-01 4.785629991647936303e-04
4.361260000000000137e-01 4.777280314836803181e-04
4.367369999999999863e-01 4.228942096821471813e-04
4.373480000000000145e-01 4.795090317071750048e-04
4.379589999999999872e-01 4.274982361929934461e-04
4.385709999999999886e-01 4.786133939078590421e-04
4.391820000000000168e-01 4.827878325999667114e-04
4.397929999999999895e-01 4.982182000705330906e-04
4.404040000000000177e-01 4.597445799166263248e-04
4.410160000000000191e-01 5.259327354390852874e-04
4.416269999999999918e-01 4.679223758475842395e-04
4.422380000000000200e-01 4.522145155241464199e-04
4.428489999999999926e-01 4.487267038393506660e-04
4.434609999999999941e-01 4.336879543904101635e-04
4.440720000000000223e-01 4.497711805731965462e-04
4.446829999999999949e-01 4.564620820037703459e-04
4.452940000000000231e-01 4.983056978514684458e-04
4.459060000000000246e-01 4.886500377698501599e-04
4.465169999999999972e-01 5.045755308105087742e-04
4.471280000000000254e-01 4.027410085991516356e-04
4.477389999999999981e-01 3.733605744332837528e-04
4.483509999999999995e-01 5.108856848088820036e-04
4.489620000000000277e-01 5.408971770197577205e-04
4.495730000000000004e-01 5.417413860468881306e-04
4.501839999999999731e-01 5.003340870318318933e-04
4.507959999999999745e-01 5.491570072037150422e-04
4.514070000000000027e-01 5.597679082959706315e-04
4.520179999999999754e-01 4.728050786483566233e-04
4.526290000000000036e-01 5.491295943567530303e-04
4.532410000000000050e-01 4.456437336157132779e-04
4.538519999999999777e-01 3.904106343038804138e-04
4.544630000000000059e-01 3.685892146443900484e-04
4.550739999999999785e-01 4.939116405534486973e-04
4.556859999999999800e-01 5.366083922762370428e-04
4.562970000000000081e-01 4.504022110967585918e-04
4.569079999999999808e-01 4.883544048965063854e-04
4.575190000000000090e-01 3.898817864946925774e-04
4.581310000000000104e-01 4.879831850219039325e-04
4.587419999999999831e-01 5.184402853859873062e-04
4.593530000000000113e-01 5.347686549962205917e-04
4.599639999999999840e-01 4.716286788322184421e-04
4.605759999999999854e-01 4.239685911125310380e-04
4.611870000000000136e-01 4.095269004513489640e-04
4.617979999999999863e-01 4.507316340369044725e-04
4.624090000000000145e-01 4.975556487336391847e-04
4.630210000000000159e-01 4.587857441618218646e-04
4.636319999999999886e-01 5.443810088073686030e-04
4.642430000000000168e-01 3.963933580199550835e-04
4.648539999999999894e-01 3.571024030412649512e-04
4.654659999999999909e-01 4.344938021555751336e-04
4.660770000000000191e-01 5.721946508084935126e-04
4.666879999999999917e-01 5.294843035630173757e-04
4.672990000000000199e-01 4.888672205291567105e-04
4.679110000000000213e-01 3.969578872279023942e-04
4.685219999999999940e-01 5.213430311982135672e-04
4.691330000000000222e-01 3.212900569596241463e-04
4.697439999999999949e-01 4.332823906620938232e-04
4.703559999999999963e-01 5.750588255749091446e-04
4.709670000000000245e-01 5.298363238474849621e-04
4.715779999999999972e-01 5.446190460983635004e-04
4.721890000000000254e-01 5.829258095278660535e-04
4.728010000000000268e-01 4.788027687174530424e-04
4.734119999999999995e-01 4.519492528320806762e-04
4.740230000000000277e-01 5.295759422442517092e-04
4.746340000000000003e-01 3.549781681714727212e-04
4.752460000000000018e-01 6.114664059805443924e-04
4.758569999999999744e-01 4.272412941331695056e-04
4.764680000000000026e-01 5.142495205651362875e-04
4.770789999999999753e-01 5.366230105161033572e-04
4.776909999999999767e-01 3.385200459668942768e-04
4.783020000000000049e-01 4.992733996759244654e-04
4.789129999999999776e-01 4.551082610660365938e-04
4.795240000000000058e-01 4.978604679220402333e-04
4.801360000000000072e-01 4.132407006458145267e-04
4.807469999999999799e-01 5.494239453644679701e-04
4.813580000000000081e-01 4.973071567757419119e-04
4.819689999999999808e-01 5.588730012729505904e-04
4.825809999999999822e-01 6.348737903611428434e-04
4.831920000000000104e-01 4.870368142588952175e-04
4.838029999999999831e-01 3.981513742562276968e-04
4.844140000000000112e-01 5.109767376928053958e-04
4.850260000000000127e-01 5.645400232656421109e-04
4.856369999999999854e-01 4.229894319843211154e-04
4.862480000000000135e-01 4.854432794619361843e-04
4.868589999999999862e-01 4.927984984330458342e-04
4.874709999999999877e-01 4.841451627650577866e-04
4.880820000000000158e-01 2.548251096657517135e-04
4.886929999999999885e-01 6.176888928226290055e-04
4.893040000000000167e-01 4.973967390188924068e-04
4.899160000000000181e-01 4.166592798873121079e-04
4.905269999999999908e-01 6.562684129401231753e-04
4.911380000000000190e-01 2.183983167961984237e-04
4.917489999999999917e-01 7.410148985697069405e-04
4.923609999999999931e-01 2.199559115125212009e-04
4.929720000000000213e-01 3.666724514886666184e-04
4.935829999999999940e-01 5.063693211917071318e-04
4.941940000000000222e-01 4.226208605615586612e-04
4.948060000000000236e-01 7.720663987960410752e-04
4.954169999999999963e-01 6.309150787809390338e-04
4.960280000000000244e-01 1.842877016336278990e-04
4.966389999999999971e-01 3.624626737757993410e-04
4.972509999999999986e-01 3.464878913053830471e-04
4.978620000000000267e-01 4.483653446283496148e-04
4.984729999999999994e-01 6.567868683011173370e-04
4.990840000000000276e-01 2.112817137662102924e-04
4.996959999999999735e-01 6.318993091003312704e-04
5.003069999999999462e-01 3.701848937173043909e-04
5.009179999999999744e-01 9.576669169860115667e-04
5.015290000000000026e-01 2.113911746246190278e-04
5.021409999999999485e-01 1.282171287582341865e-04
5.027519999999999767e-01 6.635846464108451472e-04
5.033630000000000049e-01 4.444248736925701811e-04
5.039740000000000331e-01 3.190181643203545921e-04
5.045859999999999790e-01 8.053094881789001199e-04
5.051970000000000072e-01 2.376142668284036974e-04
5.058080000000000354e-01 3.724473590557574910e-04
5.064189999999999525e-01 3.961254811279796262e-04
5.070310000000000095e-01 6.059970967100741313e-04
5.076420000000000377e-01 5.606015793669658423e-04
5.082529999999999548e-01 6.179625321610642420e-04
5.088639999999999830e-01 5.858943873807246098e-04
5.094760000000000399e-01 3.298553811366382467e-04
5.100869999999999571e-01 3.092026094774277941e-04
5.106979999999999853e-01 1.047440158080247636e-03
5.113090000000000135e-01 9.627691248418701695e-04
5.119209999999999594e-01 3.685716381070999205e-04
5.125319999999999876e-01 7.582189520359674867e-04
5.131430000000000158e-01 2.452099902838036655e-04
5.137540000000000440e-01 3.077220276424146218e-05
5.143659999999999899e-01 6.395427229873509737e-04
5.149770000000000181e-01 2.564792637477980651e-04
5.155880000000000463e-01 -2.016793736172165289e-04
5.161989999999999634e-01 5.005706165672506921e-04
