# Supplementary material for: Thermodynamically controlled multiphase separation of heterogeneous liquid crystal colloids
Source: Nat Commun. 2023 Aug 29;14:5277. doi: 10.1038/s41467-023-41054-7 (PMC10465492; doi:10.1038/s41467-023-41054-7)
Supplement: Supplementary file 11 — Source Data [file 41467_2023_41054_MOESM11_ESM.zip › Source data/Figure 4e and f_Small angle X-ray scattering data/CNC-PEG-dxtran-(6 w%-3.75wt%-4.25wt%)/4.25-6wt%/N3-4.25-6wt%-50de.txt]

# Q(A^-1) IQ2(a.u. A-2)
1.008599999999999948e-02 1.222081522912007827e-03
1.069699999999999991e-02 1.313197269814072015e-03
1.130800000000000034e-02 1.416737309694432153e-03
1.191900000000000077e-02 1.596380580342126676e-03
1.253100000000000047e-02 1.778758052911956142e-03
1.314199999999999917e-02 1.984971228970815703e-03
1.375299999999999960e-02 2.228447482795191999e-03
1.436400000000000003e-02 2.499720717447072218e-03
1.497599999999999973e-02 2.761581534806015811e-03
1.558700000000000016e-02 2.950336301380467909e-03
1.619800000000000059e-02 3.131160496516416109e-03
1.680900000000000102e-02 3.361592114154612464e-03
1.742099999999999899e-02 3.528188256664458160e-03
1.803199999999999942e-02 3.624984745715200025e-03
1.864299999999999985e-02 3.675685179576098499e-03
1.925400000000000028e-02 3.644176790909742919e-03
1.986600000000000171e-02 3.604119223123743252e-03
2.047699999999999868e-02 3.464830108198862536e-03
2.108799999999999911e-02 3.309897858981683105e-03
2.169899999999999954e-02 3.203321886732403510e-03
2.231100000000000097e-02 3.053153483455850730e-03
2.292200000000000140e-02 2.921222615931704306e-03
2.353299999999999836e-02 2.803227771631371362e-03
2.414399999999999880e-02 2.669649822693273382e-03
2.475600000000000023e-02 2.574442607460509114e-03
2.536700000000000066e-02 2.484246900017611070e-03
2.597800000000000109e-02 2.419564031855574518e-03
2.658900000000000152e-02 2.352623209204156903e-03
2.720099999999999948e-02 2.328676751253549830e-03
2.781199999999999992e-02 2.290874887817699167e-03
2.842300000000000035e-02 2.246785052703785621e-03
2.903400000000000078e-02 2.241268534680127249e-03
2.964599999999999874e-02 2.236238258909284838e-03
3.025699999999999917e-02 2.236603276327192667e-03
3.086799999999999961e-02 2.238359500290634102e-03
3.147900000000000004e-02 2.235782416982108525e-03
3.209100000000000147e-02 2.233404476630667258e-03
3.270200000000000190e-02 2.241575731420420749e-03
3.331300000000000233e-02 2.253328865789756049e-03
3.392400000000000276e-02 2.263990218187104681e-03
3.453599999999999726e-02 2.263399382489702377e-03
3.514699999999999769e-02 2.285086826197854030e-03
3.575799999999999812e-02 2.261283894498634234e-03
3.636899999999999855e-02 2.274824709967636274e-03
3.698099999999999998e-02 2.271761047010712777e-03
3.759200000000000041e-02 2.250696786649037089e-03
3.820300000000000085e-02 2.258550784859477117e-03
3.881400000000000128e-02 2.225273561853725272e-03
3.942600000000000271e-02 2.212101265264473753e-03
4.003700000000000314e-02 2.201064726846756799e-03
4.064799999999999663e-02 2.179576669649714929e-03
4.125899999999999707e-02 2.166577128968243029e-03
4.187099999999999850e-02 2.127723841692932567e-03
4.248199999999999893e-02 2.105336919697457700e-03
4.309299999999999936e-02 2.099681763496639552e-03
4.370399999999999979e-02 2.064790643680396685e-03
4.431600000000000122e-02 2.021729859546865862e-03
4.492700000000000166e-02 1.999745950020777579e-03
4.553800000000000209e-02 1.984765930763207273e-03
4.614900000000000252e-02 1.961610363798160783e-03
4.676099999999999701e-02 1.935813040728163667e-03
4.737199999999999744e-02 1.920288609990079311e-03
4.798299999999999788e-02 1.897440693640463881e-03
4.859399999999999831e-02 1.860887029950420921e-03
4.920499999999999874e-02 1.845226163133821063e-03
4.981700000000000017e-02 1.838200042165048700e-03
5.042800000000000060e-02 1.806603507582258501e-03
5.103900000000000103e-02 1.795424564801836051e-03
5.165000000000000147e-02 1.761280761100800056e-03
5.226200000000000290e-02 1.773116248204586153e-03
5.287300000000000333e-02 1.730441296521090765e-03
5.348399999999999682e-02 1.727485174350267471e-03
5.409499999999999725e-02 1.686262291554728064e-03
5.470699999999999869e-02 1.679797029941030142e-03
5.531799999999999912e-02 1.686444245925519149e-03
5.592899999999999955e-02 1.648812836103731106e-03
5.653999999999999998e-02 1.629543390141128178e-03
5.715200000000000141e-02 1.621167792071475213e-03
5.776300000000000184e-02 1.599311365981050765e-03
5.837400000000000228e-02 1.577714426754316807e-03
5.898500000000000271e-02 1.565619296039981673e-03
5.959699999999999720e-02 1.557204654049679183e-03
6.020799999999999763e-02 1.545739236803676244e-03
6.081899999999999806e-02 1.531294891115449761e-03
6.142999999999999849e-02 1.508995990391342025e-03
6.204199999999999993e-02 1.493298618417941530e-03
6.265300000000000036e-02 1.475205075197844745e-03
6.326400000000000079e-02 1.482562137987256373e-03
6.387500000000000122e-02 1.449773657714375271e-03
6.448700000000000265e-02 1.435493713633941145e-03
6.509800000000000308e-02 1.406144308081687779e-03
6.570900000000000352e-02 1.396178181749811904e-03
6.632000000000000395e-02 1.388070942745344176e-03
6.693200000000000538e-02 1.369502099982570489e-03
6.754300000000000581e-02 1.370237679775039054e-03
6.815400000000000624e-02 1.342614726601486881e-03
6.876500000000000667e-02 1.330972478438551725e-03
6.937699999999999423e-02 1.305524782206948049e-03
6.998799999999999466e-02 1.305905473821191700e-03
7.059899999999999509e-02 1.289826309129133743e-03
7.120999999999999552e-02 1.273784226651187863e-03
7.182199999999999696e-02 1.261631284249339164e-03
7.243299999999999739e-02 1.260359077723736043e-03
7.304399999999999782e-02 1.250940123447886109e-03
7.365499999999999825e-02 1.246733465542333068e-03
7.426699999999999968e-02 1.219385817228628432e-03
7.487800000000000011e-02 1.211326265316293007e-03
7.548900000000000055e-02 1.206065243646196623e-03
7.610000000000000098e-02 1.200935031768400173e-03
7.671200000000000241e-02 1.179346217468201169e-03
7.732300000000000284e-02 1.161265941519974048e-03
7.793400000000000327e-02 1.156829104973874488e-03
7.854500000000000370e-02 1.157022957431198731e-03
7.915700000000000514e-02 1.158120621901609967e-03
7.976800000000000557e-02 1.137785339306354162e-03
8.037900000000000600e-02 1.133148185344911131e-03
8.099000000000000643e-02 1.100414461960996012e-03
8.160199999999999398e-02 1.091944568720316141e-03
8.221299999999999442e-02 1.091485356233134248e-03
8.282399999999999485e-02 1.075738760606280778e-03
8.343499999999999528e-02 1.064299925001411943e-03
8.404699999999999671e-02 1.033935999509049460e-03
8.465799999999999714e-02 1.026977056744294908e-03
8.526899999999999757e-02 1.045060634059690602e-03
8.587999999999999801e-02 1.012331647022495906e-03
8.649199999999999944e-02 1.003259995164288917e-03
8.710299999999999987e-02 9.930364627243138190e-04
8.771400000000000030e-02 9.871097398756231277e-04
8.832500000000000073e-02 9.724299376862250224e-04
8.893700000000000216e-02 9.658467351850595541e-04
8.954800000000000260e-02 9.500422015295648549e-04
9.015900000000000303e-02 9.455770178531524043e-04
9.077000000000000346e-02 9.348473340414340969e-04
9.138200000000000489e-02 9.227111145605451821e-04
9.199300000000000532e-02 9.025104963301116981e-04
9.260400000000000575e-02 9.116937356320283696e-04
9.321500000000000619e-02 8.949890476633624121e-04
9.382699999999999374e-02 8.864561235809630471e-04
9.443799999999999417e-02 8.633317143553108581e-04
9.504899999999999460e-02 8.648641037640021840e-04
9.565999999999999504e-02 8.326896009726406393e-04
9.627199999999999647e-02 8.419035683623854417e-04
9.688299999999999690e-02 8.142746001427299219e-04
9.749399999999999733e-02 8.193716041170076656e-04
9.810499999999999776e-02 8.025108731344683579e-04
9.871699999999999919e-02 7.868624211300370274e-04
9.932799999999999963e-02 7.920691157611314294e-04
9.993900000000000006e-02 7.834549696543787606e-04
1.005500000000000005e-01 7.572254623670500711e-04
1.011620000000000019e-01 7.594809500730588395e-04
1.017730000000000024e-01 7.461151455410824354e-04
1.023840000000000028e-01 7.295577661090298744e-04
1.029950000000000032e-01 7.309892103117157734e-04
1.036070000000000046e-01 7.157072201241337613e-04
1.042180000000000051e-01 7.155951775846733885e-04
1.048290000000000055e-01 7.109769597599362298e-04
1.054400000000000059e-01 6.855519342371329226e-04
1.060519999999999935e-01 6.859926890196945586e-04
1.066629999999999939e-01 6.748030100563805027e-04
1.072739999999999944e-01 6.584866941324060783e-04
1.078849999999999948e-01 6.631974133506581990e-04
1.084969999999999962e-01 6.421511555776719324e-04
1.091079999999999967e-01 6.231594183453318747e-04
1.097189999999999971e-01 6.297920630595648436e-04
1.103299999999999975e-01 6.198571001536429996e-04
1.109419999999999989e-01 6.266210907614916956e-04
1.115529999999999994e-01 6.110295854979702233e-04
1.121639999999999998e-01 5.929238319922682399e-04
1.127750000000000002e-01 5.759801402297150177e-04
1.133870000000000017e-01 5.737868548330570537e-04
1.139980000000000021e-01 5.697344217844510245e-04
1.146090000000000025e-01 5.717283872577516622e-04
1.152200000000000030e-01 5.614957528356343984e-04
1.158320000000000044e-01 5.555697295555005449e-04
1.164430000000000048e-01 5.420922934476403053e-04
1.170540000000000053e-01 5.554821167688418207e-04
1.176650000000000057e-01 5.420622323460203007e-04
1.182769999999999933e-01 5.352475838672155145e-04
1.188879999999999937e-01 5.302517426463882085e-04
1.194989999999999941e-01 5.364925020217833690e-04
1.201099999999999945e-01 5.242692899829013570e-04
1.207219999999999960e-01 5.168483200864431183e-04
1.213329999999999964e-01 5.135761122927117676e-04
1.219439999999999968e-01 5.061767676910363918e-04
1.225549999999999973e-01 4.962054630653148224e-04
1.231669999999999987e-01 4.884524774042633705e-04
1.237779999999999991e-01 4.943565457494337578e-04
1.243889999999999996e-01 4.857330851092922465e-04
1.250000000000000000e-01 4.984964687500000437e-04
1.256120000000000014e-01 4.786817392624467837e-04
1.262230000000000019e-01 4.886611907967792438e-04
1.268340000000000023e-01 4.753777571470181227e-04
1.274450000000000027e-01 4.672129841054611823e-04
1.280570000000000042e-01 4.698040768267920425e-04
1.286680000000000046e-01 4.612627016219195152e-04
1.292790000000000050e-01 4.591680879782960678e-04
1.298900000000000055e-01 4.426143429647696765e-04
1.305020000000000069e-01 4.515934684281933402e-04
1.311130000000000073e-01 4.386959956754955705e-04
1.317240000000000077e-01 4.405080981115466017e-04
1.323350000000000082e-01 4.270896790440812350e-04
1.329470000000000096e-01 4.307455606515422377e-04
1.335580000000000100e-01 4.154825830712356662e-04
1.341690000000000105e-01 4.112747667541632470e-04
1.347800000000000109e-01 4.267461769487088693e-04
1.353920000000000123e-01 4.195062931421205408e-04
1.360030000000000128e-01 4.103882278999388040e-04
1.366140000000000132e-01 4.165567868631322697e-04
1.372250000000000136e-01 4.024045400760001214e-04
1.378369999999999873e-01 3.984960564289560998e-04
1.384479999999999877e-01 4.078233145298518453e-04
1.390589999999999882e-01 4.035782271063334992e-04
1.396699999999999886e-01 3.930506826174719735e-04
1.402819999999999900e-01 3.939056914225411870e-04
1.408929999999999905e-01 3.851275663100202275e-04
1.415039999999999909e-01 3.848286981705154150e-04
1.421149999999999913e-01 3.743400063036436123e-04
1.427269999999999928e-01 3.801643928060522261e-04
1.433379999999999932e-01 3.770712763460551246e-04
1.439489999999999936e-01 3.568236068722305102e-04
1.445599999999999941e-01 3.700842620517119435e-04
1.451709999999999945e-01 3.789827703489789270e-04
1.457829999999999959e-01 3.683843174412373880e-04
1.463939999999999964e-01 3.679780029403607162e-04
1.470049999999999968e-01 3.478671936676289937e-04
1.476159999999999972e-01 3.525965631269294153e-04
1.482279999999999986e-01 3.601236911892326470e-04
1.488389999999999991e-01 3.539969774766991138e-04
1.494499999999999995e-01 3.569211715511399997e-04
1.500609999999999999e-01 3.481209057158655821e-04
1.506730000000000014e-01 3.462230960331258369e-04
1.512840000000000018e-01 3.299295322070233704e-04
1.518950000000000022e-01 3.393450069584308046e-04
1.525060000000000027e-01 3.256070268870306351e-04
1.531180000000000041e-01 3.391181210697025096e-04
1.537290000000000045e-01 3.337235838661021842e-04
1.543400000000000050e-01 3.340636843044271997e-04
1.549510000000000054e-01 3.194432550123350715e-04
1.555630000000000068e-01 3.221203878282318358e-04
1.561740000000000073e-01 3.124088062888033231e-04
1.567850000000000077e-01 3.187977958128076919e-04
1.573960000000000081e-01 3.173247628921766904e-04
1.580080000000000096e-01 3.174207427595425717e-04
1.586190000000000100e-01 3.056041234919338657e-04
1.592300000000000104e-01 3.113143986090264638e-04
1.598410000000000108e-01 3.094616716947467226e-04
1.604530000000000123e-01 3.093034446275344193e-04
1.610640000000000127e-01 3.022702114123146746e-04
1.616750000000000131e-01 2.882345438984913006e-04
1.622860000000000136e-01 3.037447970012719972e-04
1.628979999999999873e-01 2.964877967255853631e-04
1.635089999999999877e-01 3.007707082797053482e-04
1.641199999999999881e-01 3.044360456117728192e-04
1.647309999999999885e-01 2.779678584958950364e-04
1.653429999999999900e-01 2.826164641422345401e-04
1.659539999999999904e-01 2.932600286430947262e-04
1.665649999999999908e-01 2.916067806087159855e-04
1.671759999999999913e-01 2.771771334887069378e-04
1.677879999999999927e-01 2.867271319286188213e-04
1.683989999999999931e-01 2.766549022613936206e-04
1.690099999999999936e-01 2.884063193282311783e-04
1.696209999999999940e-01 2.760630041626120981e-04
1.702329999999999954e-01 2.680569019639389991e-04
1.708439999999999959e-01 2.796675316969200980e-04
1.714549999999999963e-01 2.806628239820440989e-04
1.720659999999999967e-01 2.765567601460964175e-04
1.726779999999999982e-01 2.684544867173920858e-04
1.732889999999999986e-01 2.723874861157891351e-04
1.738999999999999990e-01 2.659313783949920017e-04
1.745109999999999995e-01 2.678624430840043872e-04
1.751230000000000009e-01 2.677992060312508050e-04
1.757340000000000013e-01 2.657242507363268350e-04
1.763450000000000017e-01 2.534754572713584413e-04
1.769560000000000022e-01 2.515091552971185558e-04
1.775680000000000036e-01 2.630435531421892472e-04
1.781790000000000040e-01 2.658304696212814185e-04
1.787900000000000045e-01 2.784785462482739621e-04
1.794010000000000049e-01 2.537574286445798085e-04
1.800130000000000063e-01 2.598512637656333205e-04
1.806240000000000068e-01 2.616995003126275387e-04
1.812350000000000072e-01 2.565594155493136088e-04
1.818460000000000076e-01 2.513186114691919526e-04
1.824580000000000091e-01 2.446451432471625988e-04
1.830690000000000095e-01 2.493873680457818422e-04
1.836800000000000099e-01 2.464253522170675639e-04
1.842910000000000104e-01 2.509976342989567112e-04
1.849030000000000118e-01 2.444285380658951551e-04
1.855140000000000122e-01 2.429074677194778098e-04
1.861250000000000127e-01 2.387229193014813160e-04
1.867360000000000131e-01 2.525658688045284879e-04
1.873479999999999868e-01 2.450440588869778479e-04
1.879589999999999872e-01 2.452627779536651893e-04
1.885699999999999876e-01 2.460943976350416255e-04
1.891809999999999881e-01 2.513147257692875365e-04
1.897929999999999895e-01 2.387806462782095923e-04
1.904039999999999899e-01 2.508081647649878284e-04
1.910149999999999904e-01 2.426373397839335483e-04
1.916259999999999908e-01 2.349616919699100577e-04
1.922379999999999922e-01 2.437337930062573050e-04
1.928489999999999926e-01 2.473213601092993669e-04
1.934599999999999931e-01 2.385607198306799459e-04
1.940709999999999935e-01 2.278945514133767075e-04
1.946829999999999949e-01 2.354536829358777682e-04
1.952939999999999954e-01 2.223349119375811163e-04
1.959049999999999958e-01 2.400696392765498091e-04
1.965159999999999962e-01 2.216219278765134415e-04
1.971279999999999977e-01 2.231354370012715517e-04
1.977389999999999981e-01 2.354896848915528083e-04
1.983499999999999985e-01 2.189802007026235141e-04
1.989609999999999990e-01 2.231385423826631731e-04
1.995730000000000004e-01 2.156663710104938299e-04
2.001840000000000008e-01 2.331182744162750900e-04
2.007950000000000013e-01 2.274601348977606805e-04
2.014060000000000017e-01 2.126538129345067508e-04
2.020180000000000031e-01 2.299084579677449663e-04
2.026290000000000036e-01 2.235600073713275957e-04
2.032400000000000040e-01 2.335481518414294657e-04
2.038510000000000044e-01 2.330520366642978769e-04
2.044630000000000059e-01 2.240358282886972113e-04
2.050740000000000063e-01 2.197086311091462707e-04
2.056850000000000067e-01 2.324569785147926021e-04
2.062960000000000071e-01 2.205421109496227567e-04
2.069080000000000086e-01 2.215612403578396446e-04
2.075190000000000090e-01 2.171734767775987678e-04
2.081300000000000094e-01 2.303632914733480649e-04
2.087410000000000099e-01 2.168547833791528820e-04
2.093530000000000113e-01 2.396156986973781546e-04
2.099640000000000117e-01 2.111358366116241789e-04
2.105750000000000122e-01 2.363136671433113103e-04
2.111860000000000126e-01 2.346197879360303711e-04
2.117979999999999863e-01 2.125247373346903878e-04
2.124089999999999867e-01 1.971412891698461512e-04
2.130199999999999871e-01 2.089404115106285940e-04
2.136309999999999876e-01 2.097421053679857247e-04
2.142429999999999890e-01 2.185049276015742540e-04
2.148539999999999894e-01 2.254305911268965790e-04
2.154649999999999899e-01 2.192429124927952177e-04
2.160759999999999903e-01 2.078111952174311347e-04
2.166879999999999917e-01 2.117418785380710859e-04
2.172989999999999922e-01 2.003666116981584605e-04
2.179099999999999926e-01 2.167798565624322359e-04
2.185209999999999930e-01 2.052803304775027986e-04
2.191329999999999945e-01 2.125240479837867168e-04
2.197439999999999949e-01 2.168279917322287040e-04
2.203549999999999953e-01 2.144541899937667489e-04
2.209659999999999958e-01 2.108722201730993395e-04
2.215779999999999972e-01 2.084733627969302281e-04
2.221889999999999976e-01 1.977295372127546721e-04
2.227999999999999980e-01 2.181504475976640280e-04
2.234109999999999985e-01 2.272857282906138275e-04
2.240229999999999999e-01 2.097433113629616189e-04
2.246340000000000003e-01 2.160372045519811800e-04
2.252450000000000008e-01 1.997464782159737867e-04
2.258560000000000012e-01 1.951951909122555721e-04
2.264680000000000026e-01 1.952976371158911424e-04
2.270790000000000031e-01 2.048255214318500412e-04
2.276900000000000035e-01 1.945720511858209151e-04
2.283010000000000039e-01 2.136232377209242690e-04
2.289130000000000054e-01 2.014353366280898492e-04
2.295240000000000058e-01 2.085525330154190519e-04
2.301350000000000062e-01 2.017497621210934838e-04
2.307460000000000067e-01 1.997431848826624582e-04
2.313580000000000081e-01 2.063338312412905668e-04
2.319690000000000085e-01 2.064440392863620230e-04
2.325800000000000090e-01 2.217055038553009528e-04
2.331910000000000094e-01 2.144978536463677755e-04
2.338030000000000108e-01 1.869651125771070160e-04
2.344140000000000112e-01 1.968571114675488846e-04
2.350250000000000117e-01 2.056643303314276453e-04
2.356360000000000121e-01 1.775113986720908523e-04
2.362480000000000135e-01 2.026886850028262663e-04
2.368589999999999862e-01 2.009012207523188699e-04
2.374699999999999867e-01 1.960553401561864406e-04
2.380809999999999871e-01 1.852362791277704576e-04
2.386919999999999875e-01 2.037207521776319009e-04
2.393039999999999889e-01 2.030288513256596884e-04
2.399149999999999894e-01 1.943561458921517604e-04
2.405259999999999898e-01 1.962868362610947933e-04
2.411369999999999902e-01 1.900018329514593246e-04
2.417489999999999917e-01 2.038045966207010606e-04
2.423599999999999921e-01 1.980625399331980749e-04
2.429709999999999925e-01 1.649755030192990776e-04
2.435819999999999930e-01 1.900675402446637917e-04
2.441939999999999944e-01 1.947006712997548955e-04
2.448049999999999948e-01 1.870139107423245530e-04
2.454159999999999953e-01 1.961951668237372256e-04
2.460269999999999957e-01 2.044895811926380157e-04
2.466389999999999971e-01 1.961842940943640595e-04
2.472499999999999976e-01 1.993432361192249672e-04
2.478609999999999980e-01 1.903127408123694462e-04
2.484719999999999984e-01 1.964529000457236965e-04
2.490839999999999999e-01 1.995177837275904150e-04
2.496950000000000003e-01 1.985078904258858585e-04
2.503059999999999730e-01 2.075470062655530011e-04
2.509170000000000011e-01 1.908942325996293280e-04
2.515290000000000026e-01 1.984966416111859930e-04
2.521399999999999753e-01 2.083716733643983126e-04
2.527510000000000034e-01 1.907134575995349669e-04
2.533619999999999761e-01 1.821894261995653859e-04
2.539739999999999776e-01 2.061219120363503058e-04
2.545850000000000057e-01 2.024946319769940957e-04
2.551959999999999784e-01 1.967736848389804141e-04
2.558070000000000066e-01 1.859079308150640177e-04
2.564190000000000080e-01 2.048072215759581490e-04
2.570299999999999807e-01 2.078453538707950661e-04
2.576410000000000089e-01 2.048719230544881749e-04
2.582519999999999816e-01 1.891181773757154348e-04
2.588639999999999830e-01 1.767959582503693709e-04
2.594750000000000112e-01 1.927027952138176726e-04
2.600859999999999839e-01 2.025047734584901513e-04
2.606970000000000121e-01 1.983727160721493205e-04
2.613090000000000135e-01 2.280463011623928263e-04
2.619199999999999862e-01 2.002586828811775822e-04
2.625310000000000143e-01 1.907599628314228068e-04
2.631419999999999870e-01 1.793172700290936671e-04
2.637539999999999885e-01 1.775802746507844192e-04
2.643650000000000166e-01 1.868834225233290613e-04
2.649759999999999893e-01 1.900390722066462622e-04
2.655870000000000175e-01 1.978460508675512221e-04
2.661990000000000189e-01 1.923457054101753024e-04
2.668099999999999916e-01 1.908240639297140899e-04
2.674210000000000198e-01 1.886145475929789977e-04
2.680319999999999925e-01 1.783965977595740077e-04
2.686439999999999939e-01 1.892665624912086406e-04
2.692550000000000221e-01 1.970156029920480678e-04
2.698659999999999948e-01 1.963645004357148188e-04
2.704770000000000230e-01 1.944156737202740691e-04
2.710890000000000244e-01 1.975344926088533901e-04
2.716999999999999971e-01 1.906596043998359845e-04
2.723110000000000253e-01 1.905269034423367818e-04
2.729219999999999979e-01 1.775190408290793810e-04
2.735339999999999994e-01 1.928512325171944232e-04
2.741450000000000276e-01 1.832824381615739972e-04
2.747560000000000002e-01 1.990457226628815379e-04
2.753669999999999729e-01 1.927511335016523174e-04
2.759789999999999743e-01 1.755477957542275313e-04
2.765900000000000025e-01 1.954458666497236208e-04
2.772009999999999752e-01 1.885586438206138390e-04
2.778120000000000034e-01 2.144378277179869721e-04
2.784240000000000048e-01 1.847905214186770860e-04
2.790349999999999775e-01 1.819231711531305539e-04
2.796460000000000057e-01 1.614178252724289434e-04
2.802569999999999784e-01 1.913362132308198951e-04
2.808689999999999798e-01 1.908022289495171211e-04
2.814800000000000080e-01 1.945651820417660792e-04
2.820909999999999807e-01 1.730513133116393760e-04
2.827020000000000088e-01 1.686891830450623945e-04
2.833140000000000103e-01 2.159427799785254521e-04
2.839249999999999829e-01 1.751831844483205016e-04
2.845360000000000111e-01 1.738259856863650320e-04
2.851469999999999838e-01 1.871170251703426076e-04
2.857589999999999852e-01 1.900495450156680633e-04
2.863700000000000134e-01 2.013857924664486879e-04
2.869809999999999861e-01 1.816163002875413916e-04
2.875920000000000143e-01 1.807580206280209043e-04
2.882040000000000157e-01 1.799380536219443523e-04
2.888149999999999884e-01 1.918912272759645918e-04
2.894260000000000166e-01 1.692820563323323363e-04
2.900369999999999893e-01 1.810402028860200652e-04
2.906489999999999907e-01 1.843427440867449827e-04
2.912600000000000189e-01 1.753053824503891507e-04
2.918709999999999916e-01 1.775153549083816247e-04
2.924820000000000197e-01 1.607185087843930767e-04
2.930940000000000212e-01 1.921895502068094743e-04
2.937049999999999939e-01 1.709010840558479168e-04
2.943160000000000220e-01 1.855280842502171168e-04
2.949269999999999947e-01 1.861627391601508900e-04
2.955389999999999961e-01 2.091109191091199571e-04
2.961500000000000243e-01 1.856014014395770289e-04
2.967609999999999970e-01 1.838279522967674708e-04
2.973720000000000252e-01 1.938739883760688741e-04
2.979840000000000266e-01 1.832990874015892157e-04
2.985949999999999993e-01 2.031006834607578546e-04
2.992060000000000275e-01 1.959576900876752032e-04
2.998170000000000002e-01 1.906883052290029082e-04
3.004290000000000016e-01 1.993424307735155488e-04
3.010399999999999743e-01 1.897408995951692270e-04
3.016510000000000025e-01 1.878999438725037811e-04
3.022619999999999751e-01 1.802006396559295044e-04
3.028739999999999766e-01 1.717295936434238017e-04
3.034850000000000048e-01 1.688587196866902357e-04
3.040959999999999774e-01 2.048500911731535729e-04
3.047070000000000056e-01 1.808040910927537952e-04
3.053190000000000071e-01 1.732001923905343392e-04
3.059299999999999797e-01 1.912209065152431899e-04
3.065410000000000079e-01 1.834413242004623551e-04
3.071519999999999806e-01 1.797111974034514828e-04
3.077639999999999820e-01 1.779923118869728988e-04
3.083750000000000102e-01 1.851913198976250143e-04
3.089859999999999829e-01 1.944631961234761001e-04
3.095970000000000111e-01 1.638138411548836326e-04
3.102090000000000125e-01 1.933933483190714583e-04
3.108199999999999852e-01 1.781396906070251899e-04
3.114310000000000134e-01 1.888964530741520369e-04
3.120419999999999860e-01 1.742060549389539315e-04
3.126539999999999875e-01 1.545001706926977028e-04
3.132650000000000157e-01 2.142718956886342460e-04
3.138759999999999883e-01 1.750098169959093519e-04
3.144870000000000165e-01 2.006072091153411987e-04
3.150990000000000180e-01 2.126551795110029211e-04
3.157099999999999906e-01 1.993918364465415490e-04
3.163210000000000188e-01 1.834446627996330224e-04
3.169319999999999915e-01 2.064802732867429688e-04
3.175439999999999929e-01 2.104582818846066226e-04
3.181550000000000211e-01 1.987840067069366007e-04
3.187659999999999938e-01 2.319781911625642739e-04
3.193770000000000220e-01 1.911960476083900801e-04
3.199890000000000234e-01 1.936899637683436772e-04
3.205999999999999961e-01 1.892344556343920165e-04
3.212110000000000243e-01 1.758524487961919919e-04
3.218219999999999970e-01 1.365279376094804013e-04
3.224339999999999984e-01 2.192767514493546108e-04
3.230450000000000266e-01 1.935023651346786419e-04
3.236559999999999993e-01 1.893004828992838674e-04
3.242670000000000274e-01 2.046614684855160848e-04
3.248789999999999734e-01 1.920920194080520324e-04
3.254900000000000015e-01 1.740318748749482042e-04
3.261009999999999742e-01 1.925331963488844387e-04
3.267120000000000024e-01 2.026893975896145350e-04
3.273240000000000038e-01 2.030099543777174058e-04
3.279349999999999765e-01 1.821393672642272483e-04
3.285460000000000047e-01 1.851036621316798272e-04
3.291569999999999774e-01 1.632900528254677044e-04
3.297689999999999788e-01 1.742400702295087171e-04
3.303800000000000070e-01 1.906909567536315938e-04
3.309909999999999797e-01 1.549314696724620258e-04
3.316020000000000079e-01 1.793971135586478404e-04
3.322140000000000093e-01 1.913480929750359394e-04
3.328249999999999820e-01 1.638908537871682479e-04
3.334360000000000102e-01 1.922869718515689014e-04
3.340469999999999828e-01 1.700088243189644356e-04
3.346580000000000110e-01 2.007340629806216600e-04
3.352700000000000125e-01 1.985807081144993960e-04
3.358809999999999851e-01 1.550276138775289879e-04
3.364920000000000133e-01 1.829928224394871317e-04
3.371029999999999860e-01 1.770220184285319347e-04
3.377149999999999874e-01 1.654513858135871587e-04
3.383260000000000156e-01 1.957284956820533393e-04
3.389369999999999883e-01 1.834041549131442371e-04
3.395480000000000165e-01 2.088698202119644099e-04
3.401600000000000179e-01 1.768951434584473440e-04
3.407709999999999906e-01 1.830198857363569032e-04
3.413820000000000188e-01 1.980178626512551555e-04
3.419929999999999914e-01 1.891674669919691967e-04
3.426049999999999929e-01 2.022747526684086459e-04
3.432160000000000211e-01 1.914243741243476743e-04
3.438269999999999937e-01 1.561262679486832632e-04
3.444380000000000219e-01 1.621180740932901736e-04
3.450500000000000234e-01 1.453972979693385109e-04
3.456609999999999960e-01 1.460975903025027141e-04
3.462720000000000242e-01 1.490649992728492216e-04
3.468829999999999969e-01 2.132326093301561227e-04
3.474949999999999983e-01 1.885166482596444871e-04
3.481060000000000265e-01 2.158563432525592172e-04
3.487169999999999992e-01 1.759043449181636395e-04
3.493280000000000274e-01 1.839926651325600958e-04
3.499399999999999733e-01 1.566401714852816679e-04
3.505510000000000015e-01 1.765610861874721633e-04
3.511619999999999742e-01 1.579059928014948640e-04
3.517730000000000024e-01 1.422054492303018679e-04
3.523850000000000038e-01 1.831913835618675446e-04
3.529959999999999765e-01 1.940728481619246400e-04
3.536070000000000046e-01 1.387072798875234889e-04
3.542179999999999773e-01 1.643184588654259296e-04
3.548299999999999788e-01 1.758770664454305482e-04
3.554410000000000069e-01 1.497102843861235113e-04
3.560519999999999796e-01 2.179378681851431047e-04
3.566630000000000078e-01 2.035236197643473962e-04
3.572750000000000092e-01 1.987333841859683942e-04
3.578859999999999819e-01 2.298663127043518986e-04
3.584970000000000101e-01 1.984031855893616050e-04
3.591079999999999828e-01 1.472613081771468181e-04
3.597199999999999842e-01 1.913593611204035137e-04
3.603310000000000124e-01 2.137002662161866450e-04
3.609419999999999851e-01 1.979590558621215622e-04
3.615530000000000133e-01 1.873535078895870155e-04
3.621650000000000147e-01 1.855719117820537375e-04
3.627759999999999874e-01 1.742431969558058094e-04
3.633870000000000156e-01 1.418305617573051042e-04
3.639979999999999882e-01 1.626891761185211751e-04
3.646099999999999897e-01 1.494550329383033144e-04
3.652210000000000178e-01 1.762435023944406104e-04
3.658319999999999905e-01 1.890097965281316121e-04
3.664430000000000187e-01 1.786987873911133318e-04
3.670550000000000201e-01 2.175458210333674645e-04
3.676659999999999928e-01 1.564099571483531018e-04
3.682770000000000210e-01 1.758009200169400905e-04
3.688879999999999937e-01 2.065704832710621344e-04
3.694999999999999951e-01 1.874107325130500233e-04
3.701110000000000233e-01 1.955408443917175593e-04
3.707219999999999960e-01 1.638924573400636154e-04
3.713330000000000242e-01 1.687741326194790452e-04
3.719450000000000256e-01 1.880793028384166832e-04
3.725559999999999983e-01 1.822580336096141717e-04
3.731670000000000265e-01 1.979050580179325637e-04
3.737779999999999991e-01 1.931808637096014427e-04
3.743900000000000006e-01 2.115482488326272882e-04
3.750009999999999732e-01 2.051081126555584814e-04
3.756120000000000014e-01 1.857762926395508751e-04
3.762229999999999741e-01 1.683062993052055498e-04
3.768349999999999755e-01 1.875570287439761732e-04
3.774460000000000037e-01 2.228520020616085880e-04
3.780569999999999764e-01 1.708935542201146579e-04
3.786680000000000046e-01 1.770564377390698523e-04
3.792800000000000060e-01 1.981810777095987576e-04
3.798909999999999787e-01 2.414714054009860483e-04
3.805020000000000069e-01 2.168052018686538818e-04
3.811129999999999796e-01 1.599926353158526561e-04
3.817249999999999810e-01 1.757703099487833336e-04
3.823360000000000092e-01 1.921276695948296686e-04
3.829469999999999819e-01 1.885482590967701327e-04
3.835580000000000100e-01 2.013093382131241396e-04
3.841700000000000115e-01 1.522392885841220977e-04
3.847809999999999842e-01 1.905955438003006615e-04
3.853920000000000123e-01 2.070711361215705820e-04
3.860029999999999850e-01 1.819084978554670780e-04
3.866149999999999864e-01 1.592934162339027264e-04
3.872260000000000146e-01 2.257242805948397445e-04
3.878369999999999873e-01 1.643869056264261809e-04
3.884480000000000155e-01 2.087958713632862495e-04
3.890600000000000169e-01 2.422983683395139496e-04
3.896709999999999896e-01 2.256914451051973876e-04
3.902820000000000178e-01 2.274040400627946141e-04
3.908929999999999905e-01 2.075276018335848603e-04
3.915049999999999919e-01 2.021079586118196519e-04
3.921160000000000201e-01 1.520519398713250257e-04
3.927269999999999928e-01 2.032081135083637833e-04
3.933380000000000210e-01 1.736653317767208275e-04
3.939500000000000224e-01 1.789259147076860043e-04
3.945609999999999951e-01 1.805853360368562253e-04
3.951720000000000232e-01 1.541657322155728135e-04
3.957829999999999959e-01 2.086627087245416211e-04
3.963949999999999974e-01 2.125880208558149776e-04
3.970060000000000255e-01 1.937500923758033974e-04
3.976169999999999982e-01 2.401747801283287797e-04
3.982280000000000264e-01 1.844518247857383233e-04
3.988399999999999723e-01 1.962272161210566149e-04
3.994510000000000005e-01 2.410999197022781920e-04
4.000619999999999732e-01 1.877120972235853916e-04
4.006730000000000014e-01 2.086179597295239599e-04
4.012850000000000028e-01 1.802160121091562854e-04
4.018959999999999755e-01 1.420517116992877455e-04
4.025070000000000037e-01 1.954540219346674775e-04
4.031179999999999763e-01 2.295892360407875967e-04
4.037299999999999778e-01 1.768242434613250609e-04
4.043410000000000060e-01 2.310676129133368934e-04
4.049519999999999786e-01 1.899371557391791969e-04
4.055630000000000068e-01 1.465814670074822306e-04
4.061750000000000083e-01 1.777885174899006076e-04
4.067859999999999809e-01 1.598182277451005767e-04
4.073970000000000091e-01 1.199739746301310207e-04
4.080079999999999818e-01 1.854563919073823276e-04
4.086199999999999832e-01 2.375327564969011076e-04
4.092310000000000114e-01 1.500295169078541221e-04
4.098419999999999841e-01 2.143492603625119224e-04
4.104530000000000123e-01 1.664090261786465837e-04
4.110650000000000137e-01 1.957471153273642980e-04
4.116759999999999864e-01 1.277753798580680712e-04
4.122870000000000146e-01 2.507610827516272805e-04
4.128979999999999873e-01 2.253049848925982323e-04
4.135099999999999887e-01 1.969298845934820534e-04
4.141210000000000169e-01 1.839674064970535426e-04
4.147319999999999895e-01 1.571950628523772760e-04
4.153430000000000177e-01 1.544826569567410175e-04
4.159550000000000192e-01 2.260034204224120103e-04
4.165659999999999918e-01 2.132660791398110925e-04
4.171770000000000200e-01 2.167349749120262188e-04
4.177879999999999927e-01 2.061266601665305977e-04
4.183999999999999941e-01 2.307445829008640363e-04
4.190110000000000223e-01 2.013370789026561105e-04
4.196219999999999950e-01 1.775466442437067464e-04
4.202330000000000232e-01 1.741847051188013173e-04
4.208450000000000246e-01 2.023243210226270835e-04
4.214559999999999973e-01 1.996624740786837808e-04
4.220670000000000255e-01 1.244354691008814817e-04
4.226779999999999982e-01 1.782477858212075058e-04
4.232899999999999996e-01 1.073654896848015507e-04
4.239009999999999723e-01 2.331358540017040534e-04
4.245120000000000005e-01 1.823634158527151397e-04
4.251229999999999731e-01 1.820722592872128765e-04
4.257349999999999746e-01 1.911381678078533997e-04
4.263460000000000027e-01 2.249159099041804142e-04
4.269569999999999754e-01 1.764132189275826527e-04
4.275680000000000036e-01 1.223960251255474337e-04
4.281800000000000050e-01 1.902629285755511838e-04
4.287909999999999777e-01 2.474815178447152672e-04
4.294020000000000059e-01 2.340582855763277909e-04
4.300129999999999786e-01 2.407187057045014360e-04
4.306240000000000068e-01 2.036965315223783664e-04
4.312360000000000082e-01 1.492638084014132852e-04
4.318469999999999809e-01 2.644403070617813386e-04
4.324580000000000091e-01 1.444585002499094810e-04
4.330689999999999817e-01 1.651453543436656073e-04
4.336809999999999832e-01 2.573928308669023567e-04
4.342920000000000114e-01 1.541200421903365870e-04
4.349029999999999840e-01 2.935761255406346194e-04
4.355140000000000122e-01 1.946104562706252132e-04
4.361260000000000137e-01 1.795095912971735291e-04
4.367369999999999863e-01 2.511463522272636834e-04
4.373480000000000145e-01 1.957400051669539614e-04
4.379589999999999872e-01 2.479242264601760849e-04
4.385709999999999886e-01 1.848812583752452380e-04
4.391820000000000168e-01 1.880914554050375589e-04
4.397929999999999895e-01 1.915109179166268373e-04
4.404040000000000177e-01 2.051635403813875191e-04
4.410160000000000191e-01 2.191779423660946693e-04
4.416269999999999918e-01 2.083180055641490561e-04
4.422380000000000200e-01 2.070873023319035760e-04
4.428489999999999926e-01 2.023231744089266937e-04
4.434609999999999941e-01 1.029077747162776026e-04
4.440720000000000223e-01 2.065877272080396279e-04
4.446829999999999949e-01 1.235175363087433903e-04
4.452940000000000231e-01 2.879162819026514900e-04
4.459060000000000246e-01 2.246428817655785439e-04
4.465169999999999972e-01 1.607936595703893029e-04
4.471280000000000254e-01 2.357554881297262638e-04
4.477389999999999981e-01 1.022890917786578303e-04
4.483509999999999995e-01 2.340702211811999424e-04
4.489620000000000277e-01 1.542949981180656257e-04
4.495730000000000004e-01 2.979003775844776044e-04
4.501839999999999731e-01 1.755917628679995175e-04
4.507959999999999745e-01 2.140318620970203150e-04
4.514070000000000027e-01 2.624569267413541713e-04
4.520179999999999754e-01 1.337809335679182121e-04
4.526290000000000036e-01 1.675687257061894426e-04
4.532410000000000050e-01 2.531923569408937370e-04
4.538519999999999777e-01 1.208490850287578599e-04
4.544630000000000059e-01 2.436874752127712331e-04
4.550739999999999785e-01 2.477193490452597952e-04
4.556859999999999800e-01 2.076994253295262019e-04
4.562970000000000081e-01 2.419151997163422770e-04
4.569079999999999808e-01 1.535778177074781825e-04
4.575190000000000090e-01 1.020974901125646636e-04
4.581310000000000104e-01 1.185166413182718999e-04
4.587419999999999831e-01 1.741641478689849956e-04
4.593530000000000113e-01 2.057892487566855564e-04
4.599639999999999840e-01 1.785390315914021757e-04
4.605759999999999854e-01 1.996222460363302734e-04
4.611870000000000136e-01 9.709582710730436331e-05
4.617979999999999863e-01 1.821994903273709313e-04
4.624090000000000145e-01 1.268295950441249099e-04
4.630210000000000159e-01 2.997882403401329918e-04
4.636319999999999886e-01 1.484015434966034260e-04
4.642430000000000168e-01 3.337467785457812284e-04
4.648539999999999894e-01 1.939226600011206142e-04
4.654659999999999909e-01 2.061764895650588744e-04
4.660770000000000191e-01 2.911840068946237566e-04
4.666879999999999917e-01 2.906574196816347059e-04
4.672990000000000199e-01 2.811671637839304556e-04
4.679110000000000213e-01 1.034857523196840645e-04
4.685219999999999940e-01 2.704202684967760848e-04
4.691330000000000222e-01 1.982226271980321042e-04
4.697439999999999949e-01 1.720638164964437484e-04
4.703559999999999963e-01 2.557131432049252633e-04
4.709670000000000245e-01 2.435334014670374444e-04
4.715779999999999972e-01 1.138370500853177710e-04
4.721890000000000254e-01 2.884461224590446774e-04
4.728010000000000268e-01 1.521054930650390556e-04
4.734119999999999995e-01 2.462657260577611829e-04
4.740230000000000277e-01 2.535994248178599490e-04
4.746340000000000003e-01 2.022485564030161958e-04
4.752460000000000018e-01 3.113075891797535753e-04
4.758569999999999744e-01 6.324932438822533718e-05
4.764680000000000026e-01 7.528758785341717525e-05
4.770789999999999753e-01 1.555658222167948987e-04
4.776909999999999767e-01 1.303730851107415408e-04
4.783020000000000049e-01 2.563943739172445642e-04
4.789129999999999776e-01 1.439206849288685768e-04
4.795240000000000058e-01 1.671214554708173134e-04
4.801360000000000072e-01 4.072079689902105185e-05
4.807469999999999799e-01 2.045845504169866520e-04
4.813580000000000081e-01 3.095371243515664529e-04
4.819689999999999808e-01 8.381556883598800702e-05
4.825809999999999822e-01 2.070344370752662353e-04
4.831920000000000104e-01 2.521331845786879255e-04
4.838029999999999831e-01 8.774260044715011839e-05
4.844140000000000112e-01 2.567531109992763120e-04
4.850260000000000127e-01 2.394931136710373102e-04
4.856369999999999854e-01 6.724835735557266474e-06
4.862480000000000135e-01 4.025787845909212649e-04
4.868589999999999862e-01 1.614286708941457934e-04
4.874709999999999877e-01 2.242568207325695145e-04
4.880820000000000158e-01 3.107858897991368241e-04
4.886929999999999885e-01 1.763684083230872724e-04
4.893040000000000167e-01 7.003358948858037065e-05
4.899160000000000181e-01 1.595521030959453615e-04
4.905269999999999908e-01 4.130748383817619456e-04
4.911380000000000190e-01 1.107805559106075520e-04
4.917489999999999917e-01 1.422020325724278735e-04
4.923609999999999931e-01 8.668903504712535430e-05
4.929720000000000213e-01 -6.646149049856833261e-06
4.935829999999999940e-01 2.430841361738734661e-04
4.941940000000000222e-01 2.216024546153209644e-05
4.948060000000000236e-01 4.174400799695934892e-05
4.954169999999999963e-01 4.622000622432256151e-04
4.960280000000000244e-01 9.987033524412757446e-05
4.966389999999999971e-01 3.499786663477490352e-04
4.972509999999999986e-01 2.389357004527255951e-04
4.978620000000000267e-01 8.371323620087103964e-05
4.984729999999999994e-01 2.928169970526987550e-04
4.990840000000000276e-01 1.550074830415644586e-04
4.996959999999999735e-01 3.148157845945046820e-04
5.003069999999999462e-01 7.282734467979314280e-05
5.009179999999999744e-01 4.919135441156545149e-04
5.015290000000000026e-01 3.009029652640504118e-04
5.021409999999999485e-01 1.086154722688522425e-04
5.027519999999999767e-01 3.759150580325535296e-04
5.033630000000000049e-01 2.452573218659366539e-04
5.039740000000000331e-01 2.180659437411251310e-04
5.045859999999999790e-01 4.530425576826019383e-04
5.051970000000000072e-01 5.104608809080440077e-04
5.058080000000000354e-01 5.201439983287729047e-05
5.064189999999999525e-01 -1.431961088071179134e-04
5.070310000000000095e-01 3.843114446184176317e-04
5.076420000000000377e-01 4.677660667795254250e-04
5.082529999999999548e-01 6.019475531725096721e-04
5.088639999999999830e-01 2.015911931548344544e-04
5.094760000000000399e-01 3.285993941698438486e-04
5.100869999999999571e-01 6.243810259580224314e-04
5.106979999999999853e-01 1.650235571769481701e-04
5.113090000000000135e-01 4.719739061468824527e-04
5.119209999999999594e-01 3.863321268017309807e-04
5.125319999999999876e-01 1.755420896913135337e-04
5.131430000000000158e-01 4.031420831853695054e-04
5.137540000000000440e-01 -9.004068174418516468e-05
5.143659999999999899e-01 -1.395581428052803448e-04
5.149770000000000181e-01 5.311075261413861649e-04
5.155880000000000463e-01 1.152923233712564011e-04
5.161989999999999634e-01 -5.423022567495551350e-06
5.168110000000000204e-01 5.808162615709263265e-04
5.174220000000000486e-01 3.923553995432567626e-04
5.180329999999999657e-01 -4.105037648347959975e-05
5.186439999999999939e-01 -2.771365890280784124e-04
5.192560000000000509e-01 -6.956479123946216359e-04
5.198669999999999680e-01 -6.948165553214035632e-04
5.204779999999999962e-01 1.391207311442763930e-03
5.210890000000000244e-01 -1.111007474810363874e-05
