# Supplementary material for: Thermodynamically controlled multiphase separation of heterogeneous liquid crystal colloids
Source: Nat Commun. 2023 Aug 29;14:5277. doi: 10.1038/s41467-023-41054-7 (PMC10465492; doi:10.1038/s41467-023-41054-7)
Supplement: Supplementary file 11 — Source Data [file 41467_2023_41054_MOESM11_ESM.zip › Source data/Figure 4e and f_Small angle X-ray scattering data/CNC-PEG-dxtran-(6 w%-3.75wt%-4.25wt%)/4.25-6wt%/N1-4.25-6wt%-21de.txt]

# Q(A^-1) IQ2(a.u. A-2)
1.008599999999999948e-02 1.106300690609400127e-03
1.069699999999999991e-02 1.262378708372610117e-03
1.130800000000000034e-02 1.441217163640320107e-03
1.191900000000000077e-02 1.628467398619830482e-03
1.253100000000000047e-02 1.860211187505720438e-03
1.314199999999999917e-02 2.086748089245719570e-03
1.375299999999999960e-02 2.326574400304320164e-03
1.436400000000000003e-02 2.536980445530720267e-03
1.497599999999999973e-02 2.713725442621440099e-03
1.558700000000000016e-02 2.797787071141919976e-03
1.619800000000000059e-02 2.846474479419480123e-03
1.680900000000000102e-02 2.964415932678330593e-03
1.742099999999999899e-02 3.023218892484269907e-03
1.803199999999999942e-02 2.984231693560319802e-03
1.864299999999999985e-02 2.938352264328555116e-03
1.925400000000000028e-02 2.798469655295508004e-03
1.986600000000000171e-02 2.685838799688660197e-03
2.047699999999999868e-02 2.571954810993134621e-03
2.108799999999999911e-02 2.456744487948287967e-03
2.169899999999999954e-02 2.366663826113001110e-03
2.231100000000000097e-02 2.268004450003272172e-03
2.292200000000000140e-02 2.201891632178328440e-03
2.353299999999999836e-02 2.118791412305099861e-03
2.414399999999999880e-02 2.087975871643391740e-03
2.475600000000000023e-02 2.050767126570672127e-03
2.536700000000000066e-02 2.012058221320224462e-03
2.597800000000000109e-02 1.994678708610672039e-03
2.658900000000000152e-02 1.974432489619590454e-03
2.720099999999999948e-02 1.975606837998120091e-03
2.781199999999999992e-02 1.953909717730415666e-03
2.842300000000000035e-02 1.974095549035109840e-03
2.903400000000000078e-02 2.004338115994356087e-03
2.964599999999999874e-02 2.002345079965847739e-03
3.025699999999999917e-02 2.016413867571489361e-03
3.086799999999999961e-02 2.017789615502352078e-03
3.147900000000000004e-02 2.030199259064066966e-03
3.209100000000000147e-02 2.048549582191167440e-03
3.270200000000000190e-02 2.045584905628788138e-03
3.331300000000000233e-02 2.064349187682327190e-03
3.392400000000000276e-02 2.068535382824592157e-03
3.453599999999999726e-02 2.064535342228799707e-03
3.514699999999999769e-02 2.065621365742913509e-03
3.575799999999999812e-02 2.060605268401787850e-03
3.636899999999999855e-02 2.062200280627719123e-03
3.698099999999999998e-02 2.056122050394698902e-03
3.759200000000000041e-02 2.047017974601023950e-03
3.820300000000000085e-02 2.018923162478343004e-03
3.881400000000000128e-02 2.016631981825812124e-03
3.942600000000000271e-02 2.008009477238940042e-03
4.003700000000000314e-02 1.977591073510359156e-03
4.064799999999999663e-02 1.981874189028671844e-03
4.125899999999999707e-02 1.951035685605233879e-03
4.187099999999999850e-02 1.936558076506676978e-03
4.248199999999999893e-02 1.943169443655660186e-03
4.309299999999999936e-02 1.900208051682335730e-03
4.370399999999999979e-02 1.898726451354432014e-03
4.431600000000000122e-02 1.868159492388576188e-03
4.492700000000000166e-02 1.859263537390389021e-03
4.553800000000000209e-02 1.836523742068890555e-03
4.614900000000000252e-02 1.827980655309435504e-03
4.676099999999999701e-02 1.820445344492989219e-03
4.737199999999999744e-02 1.803119731407820756e-03
4.798299999999999788e-02 1.796610500507803522e-03
4.859399999999999831e-02 1.779677391458912286e-03
4.920499999999999874e-02 1.756345825424384961e-03
4.981700000000000017e-02 1.744942056731443956e-03
5.042800000000000060e-02 1.729543132139860738e-03
5.103900000000000103e-02 1.729303672110053553e-03
5.165000000000000147e-02 1.706897957431500155e-03
5.226200000000000290e-02 1.704350599200925515e-03
5.287300000000000333e-02 1.678473063484632252e-03
5.348399999999999682e-02 1.677441373409145620e-03
5.409499999999999725e-02 1.663885053795172457e-03
5.470699999999999869e-02 1.652386839933729602e-03
5.531799999999999912e-02 1.660796910404183221e-03
5.592899999999999955e-02 1.621146333055180615e-03
5.653999999999999998e-02 1.618457689522080070e-03
5.715200000000000141e-02 1.597964940369101059e-03
5.776300000000000184e-02 1.586694415501110770e-03
5.837400000000000228e-02 1.592470163695514519e-03
5.898500000000000271e-02 1.566815316222127741e-03
5.959699999999999720e-02 1.560827492506859388e-03
6.020799999999999763e-02 1.548781919543347008e-03
6.081899999999999806e-02 1.530433479462228047e-03
6.142999999999999849e-02 1.523564599365179921e-03
6.204199999999999993e-02 1.511015376198704234e-03
6.265300000000000036e-02 1.521051059344046431e-03
6.326400000000000079e-02 1.505328532703539271e-03
6.387500000000000122e-02 1.486879278215625213e-03
6.448700000000000265e-02 1.474177177109296105e-03
6.509800000000000308e-02 1.448372126805674539e-03
6.570900000000000352e-02 1.445793853828987235e-03
6.632000000000000395e-02 1.442603087256960322e-03
6.693200000000000538e-02 1.426338228909701175e-03
6.754300000000000581e-02 1.420226235215682562e-03
6.815400000000000624e-02 1.390232334443997813e-03
6.876500000000000667e-02 1.382931368990887545e-03
6.937699999999999423e-02 1.355189361282671881e-03
6.998799999999999466e-02 1.362963458052172602e-03
7.059899999999999509e-02 1.356388358160216367e-03
7.120999999999999552e-02 1.337186863169999643e-03
7.182199999999999696e-02 1.346021980903623497e-03
7.243299999999999739e-02 1.339376999105985422e-03
7.304399999999999782e-02 1.315072583449718472e-03
7.365499999999999825e-02 1.319788286883607489e-03
7.426699999999999968e-02 1.317914834506629272e-03
7.487800000000000011e-02 1.312142848331450309e-03
7.548900000000000055e-02 1.292542587246978299e-03
7.610000000000000098e-02 1.285738962875999881e-03
7.671200000000000241e-02 1.285396483840070504e-03
7.732300000000000284e-02 1.269115958910273581e-03
7.793400000000000327e-02 1.275668254460707264e-03
7.854500000000000370e-02 1.253972910774690157e-03
7.915700000000000514e-02 1.249206124829831902e-03
7.976800000000000557e-02 1.238494801664390610e-03
8.037900000000000600e-02 1.234775924370822746e-03
8.099000000000000643e-02 1.218187082155680178e-03
8.160199999999999398e-02 1.211310700976595510e-03
8.221299999999999442e-02 1.216092781571639220e-03
8.282399999999999485e-02 1.180751826577478188e-03
8.343499999999999528e-02 1.179278432213062399e-03
8.404699999999999671e-02 1.173990213963322076e-03
8.465799999999999714e-02 1.166094386555263174e-03
8.526899999999999757e-02 1.177425009377506757e-03
8.587999999999999801e-02 1.147117794242399945e-03
8.649199999999999944e-02 1.145919063683519847e-03
8.710299999999999987e-02 1.128639681847449019e-03
8.771400000000000030e-02 1.137694963968169251e-03
8.832500000000000073e-02 1.109556295126875019e-03
8.893700000000000216e-02 1.119568282771194953e-03
8.954800000000000260e-02 1.106655843977697850e-03
9.015900000000000303e-02 1.060693104020712322e-03
9.077000000000000346e-02 1.080931849403310094e-03
9.138200000000000489e-02 1.069710796460491067e-03
9.199300000000000532e-02 1.078785064717479713e-03
9.260400000000000575e-02 1.068488535571805037e-03
9.321500000000000619e-02 1.037536093036687656e-03
9.382699999999999374e-02 1.046846898782212215e-03
9.443799999999999417e-02 1.026749114601253161e-03
9.504899999999999460e-02 1.020303622475536359e-03
9.565999999999999504e-02 1.001006245949759938e-03
9.627199999999999647e-02 9.664591869199872171e-04
9.688299999999999690e-02 9.784023271058618892e-04
9.749399999999999733e-02 9.524061680831891197e-04
9.810499999999999776e-02 9.367056218353050608e-04
9.871699999999999919e-02 9.387198251565831127e-04
9.932799999999999963e-02 9.273338669039616136e-04
9.993900000000000006e-02 9.342471746978747932e-04
1.005500000000000005e-01 9.277345007932501220e-04
1.011620000000000019e-01 9.154394559015271299e-04
1.017730000000000024e-01 9.096274980377442752e-04
1.023840000000000028e-01 8.903002765568487215e-04
1.029950000000000032e-01 9.034155680135963051e-04
1.036070000000000046e-01 8.726753662723529988e-04
1.042180000000000051e-01 8.678869840853716813e-04
1.048290000000000055e-01 8.607625451629774202e-04
1.054400000000000059e-01 8.659499213836800453e-04
1.060519999999999935e-01 8.628461330397276842e-04
1.066629999999999939e-01 8.503213133952433698e-04
1.072739999999999944e-01 8.387505691768928776e-04
1.078849999999999948e-01 8.382551179322159573e-04
1.084969999999999962e-01 8.285179810146550044e-04
1.091079999999999967e-01 8.213943411624844695e-04
1.097189999999999971e-01 8.021846744551156200e-04
1.103299999999999975e-01 8.044271378478720343e-04
1.109419999999999989e-01 7.976608103615346603e-04
1.115529999999999994e-01 7.913503831581409752e-04
1.121639999999999998e-01 7.713048084339498836e-04
1.127750000000000002e-01 7.612827462790874161e-04
1.133870000000000017e-01 7.728828018943787164e-04
1.139980000000000021e-01 7.560053759974969412e-04
1.146090000000000025e-01 7.404758600374773117e-04
1.152200000000000030e-01 7.426426921386479994e-04
1.158320000000000044e-01 7.381671697425082118e-04
1.164430000000000048e-01 7.271678173035925601e-04
1.170540000000000053e-01 7.221657055589324409e-04
1.176650000000000057e-01 7.390088755695698461e-04
1.182769999999999933e-01 7.148422240850903654e-04
1.188879999999999937e-01 7.283935696780511823e-04
1.194989999999999941e-01 7.172346869415064698e-04
1.201099999999999945e-01 7.158796836764848856e-04
1.207219999999999960e-01 6.895656744870120886e-04
1.213329999999999964e-01 6.780644287559176291e-04
1.219439999999999968e-01 6.880183231867949105e-04
1.225549999999999973e-01 6.644693132885541673e-04
1.231669999999999987e-01 6.680119964346427353e-04
1.237779999999999991e-01 6.653375744774246182e-04
1.243889999999999996e-01 6.609630817298418415e-04
1.250000000000000000e-01 6.520879687500000113e-04
1.256120000000000014e-01 6.586067096785582723e-04
1.262230000000000019e-01 6.418360954787701933e-04
1.268340000000000023e-01 6.439256178941102794e-04
1.274450000000000027e-01 6.392702189888032705e-04
1.280570000000000042e-01 6.348115962064236313e-04
1.286680000000000046e-01 6.281443952943322829e-04
1.292790000000000050e-01 6.436005473274945560e-04
1.298900000000000055e-01 6.319663175876220809e-04
1.305020000000000069e-01 6.317692605673830069e-04
1.311130000000000073e-01 6.263969238904527328e-04
1.317240000000000077e-01 6.218686589726924157e-04
1.323350000000000082e-01 6.034953338366243680e-04
1.329470000000000096e-01 6.097836856633559802e-04
1.335580000000000100e-01 6.086812829978259336e-04
1.341690000000000105e-01 6.133105719226440581e-04
1.347800000000000109e-01 6.060588926608441451e-04
1.353920000000000123e-01 5.994014956204034988e-04
1.360030000000000128e-01 6.054596078494786822e-04
1.366140000000000132e-01 5.820159813956104653e-04
1.372250000000000136e-01 5.951872272505501433e-04
1.378369999999999873e-01 5.908349512745473490e-04
1.384479999999999877e-01 5.796443703408765994e-04
1.390589999999999882e-01 5.878783977684291003e-04
1.396699999999999886e-01 5.846355015701939226e-04
1.402819999999999900e-01 5.773865618612743483e-04
1.408929999999999905e-01 5.908186884192164964e-04
1.415039999999999909e-01 5.678304758610738150e-04
1.421149999999999913e-01 5.837890808700020237e-04
1.427269999999999928e-01 5.592865245435560363e-04
1.433379999999999932e-01 5.685971271210920859e-04
1.439489999999999936e-01 5.681753381622298539e-04
1.445599999999999941e-01 5.708629079861760438e-04
1.451709999999999945e-01 5.652440486324002014e-04
1.457829999999999959e-01 5.610319411395471838e-04
1.463939999999999964e-01 5.558266140949219818e-04
1.470049999999999968e-01 5.552440733886321788e-04
1.476159999999999972e-01 5.515323896097792033e-04
1.482279999999999986e-01 5.487233915916115519e-04
1.488389999999999991e-01 5.388035516383322607e-04
1.494499999999999995e-01 5.443439314666499891e-04
1.500609999999999999e-01 5.419923767116373997e-04
1.506730000000000014e-01 5.564196867368568881e-04
1.512840000000000018e-01 5.473282287893716999e-04
1.518950000000000022e-01 5.515941704129054442e-04
1.525060000000000027e-01 5.305661127508363387e-04
1.531180000000000041e-01 5.286420158496674560e-04
1.537290000000000045e-01 5.247806735757034333e-04
1.543400000000000050e-01 5.203163681355960600e-04
1.549510000000000054e-01 5.223826888991771247e-04
1.555630000000000068e-01 5.257571633035852416e-04
1.561740000000000073e-01 5.278669754819646179e-04
1.567850000000000077e-01 5.157137471703570524e-04
1.573960000000000081e-01 5.287353777457085317e-04
1.580080000000000096e-01 5.314485016426522337e-04
1.586190000000000100e-01 5.151688523122310848e-04
1.592300000000000104e-01 5.224084392726179851e-04
1.598410000000000108e-01 5.137577982889694273e-04
1.604530000000000123e-01 5.095526864946135727e-04
1.610640000000000127e-01 5.194807822224001411e-04
1.616750000000000131e-01 5.143324941189563035e-04
1.622860000000000136e-01 5.064540414523323840e-04
1.628979999999999873e-01 5.039355460562672121e-04
1.635089999999999877e-01 5.081344267361021134e-04
1.641199999999999881e-01 5.065259107281119225e-04
1.647309999999999885e-01 4.985986204986835209e-04
1.653429999999999900e-01 5.098170632769939703e-04
1.659539999999999904e-01 5.211295509571681845e-04
1.665649999999999908e-01 5.136927209784719660e-04
1.671759999999999913e-01 4.969912425896620212e-04
1.677879999999999927e-01 4.982017498134248736e-04
1.683989999999999931e-01 4.997847585299599509e-04
1.690099999999999936e-01 5.066675474749740256e-04
1.696209999999999940e-01 4.967016865214957935e-04
1.702329999999999954e-01 4.982684829540944211e-04
1.708439999999999959e-01 5.063200113962087285e-04
1.714549999999999963e-01 4.877769753732713403e-04
1.720659999999999967e-01 4.902151460740548786e-04
1.726779999999999982e-01 4.747730903692405223e-04
1.732889999999999986e-01 5.032786308194789164e-04
1.738999999999999990e-01 5.000704630326000292e-04
1.745109999999999995e-01 4.900014213026306943e-04
1.751230000000000009e-01 4.871594544483033454e-04
1.757340000000000013e-01 4.727736960766279321e-04
1.763450000000000017e-01 4.919500118251193387e-04
1.769560000000000022e-01 4.843880120725027041e-04
1.775680000000000036e-01 4.702808806800999218e-04
1.781790000000000040e-01 4.755886874780693597e-04
1.787900000000000045e-01 4.753375137052560061e-04
1.794010000000000049e-01 4.601549019607254539e-04
1.800130000000000063e-01 4.851320870441074256e-04
1.806240000000000068e-01 4.710806291671143725e-04
1.812350000000000072e-01 4.710686172168780813e-04
1.818460000000000076e-01 4.743871126195471481e-04
1.824580000000000091e-01 4.599829963777115130e-04
1.830690000000000095e-01 4.802918368761282782e-04
1.836800000000000099e-01 4.789758246174719903e-04
1.842910000000000104e-01 4.727775526713243583e-04
1.849030000000000118e-01 4.725903854403075465e-04
1.855140000000000122e-01 4.641996411689515824e-04
1.861250000000000127e-01 4.582238291001563754e-04
1.867360000000000131e-01 4.604871656892673033e-04
1.873479999999999868e-01 4.758524282310522594e-04
1.879589999999999872e-01 4.639696091768593495e-04
1.885699999999999876e-01 4.623313674711059147e-04
1.891809999999999881e-01 4.694745624585544477e-04
1.897929999999999895e-01 4.597275813901327579e-04
1.904039999999999899e-01 4.634003794562265195e-04
1.910149999999999904e-01 4.600776004356262202e-04
1.916259999999999908e-01 4.597703353466207768e-04
1.922379999999999922e-01 4.582017384292813578e-04
1.928489999999999926e-01 4.648879290861800432e-04
1.934599999999999931e-01 4.641230320604279765e-04
1.940709999999999935e-01 4.613883172760405854e-04
1.946829999999999949e-01 4.553964013223671045e-04
1.952939999999999954e-01 4.692058397846740831e-04
1.959049999999999958e-01 4.591417167167556471e-04
1.965159999999999962e-01 4.558721486575694512e-04
1.971279999999999977e-01 4.570127602317734425e-04
1.977389999999999981e-01 4.594208551938712740e-04
1.983499999999999985e-01 4.643464165785000236e-04
1.989609999999999990e-01 4.686972236409776599e-04
1.995730000000000004e-01 4.555509501508772348e-04
2.001840000000000008e-01 4.577963843348813091e-04
2.007950000000000013e-01 4.590348829583894914e-04
2.014060000000000017e-01 4.624168588921289671e-04
2.020180000000000031e-01 4.439535907076600559e-04
2.026290000000000036e-01 4.456860380118909319e-04
2.032400000000000040e-01 4.412289852586079872e-04
2.038510000000000044e-01 4.475323760680856322e-04
2.044630000000000059e-01 4.522853951223741341e-04
2.050740000000000063e-01 4.381304864016942664e-04
2.056850000000000067e-01 4.459043739995774609e-04
2.062960000000000071e-01 4.530809757794630548e-04
2.069080000000000086e-01 4.432432931332286395e-04
2.075190000000000090e-01 4.539304380132289443e-04
2.081300000000000094e-01 4.409816918897521004e-04
2.087410000000000099e-01 4.553392989208565177e-04
2.093530000000000113e-01 4.346139428225658766e-04
2.099640000000000117e-01 4.442446713662309438e-04
2.105750000000000122e-01 4.452176977367625489e-04
2.111860000000000126e-01 4.590682791958195972e-04
2.117979999999999863e-01 4.537188682642738827e-04
2.124089999999999867e-01 4.520199827931874995e-04
2.130199999999999871e-01 4.428174403738079751e-04
2.136309999999999876e-01 4.454024024529466353e-04
2.142429999999999890e-01 4.437856775905174209e-04
2.148539999999999894e-01 4.379116395304497858e-04
2.154649999999999899e-01 4.436565300092654347e-04
2.160759999999999903e-01 4.637112023493431792e-04
2.166879999999999917e-01 4.490580418326143674e-04
2.172989999999999922e-01 4.434558804984914350e-04
2.179099999999999926e-01 4.512268579563359595e-04
2.185209999999999930e-01 4.531591363579923508e-04
2.191329999999999945e-01 4.378262738642290839e-04
2.197439999999999949e-01 4.423659340778496383e-04
2.203549999999999953e-01 4.492649787300112075e-04
2.209659999999999958e-01 4.479455903042854821e-04
2.215779999999999972e-01 4.543541547198570100e-04
2.221889999999999976e-01 4.375940189303717271e-04
2.227999999999999980e-01 4.407903123969600660e-04
2.234109999999999985e-01 4.421798561350057262e-04
2.240229999999999999e-01 4.439092558501331071e-04
2.246340000000000003e-01 4.328654470508301621e-04
2.252450000000000008e-01 4.419320488557835374e-04
2.258560000000000012e-01 4.267764903472866136e-04
2.264680000000000026e-01 4.229690386400724602e-04
2.270790000000000031e-01 4.653925666264765526e-04
2.276900000000000035e-01 4.392208364034897480e-04
2.283010000000000039e-01 4.366398574961659839e-04
2.289130000000000054e-01 4.475974646285210321e-04
2.295240000000000058e-01 4.489474357849425790e-04
2.301350000000000062e-01 4.216797776031644212e-04
2.307460000000000067e-01 4.394735828793475021e-04
2.313580000000000081e-01 4.224068135542209061e-04
2.319690000000000085e-01 4.447343856076036426e-04
2.325800000000000090e-01 4.422542516015616856e-04
2.331910000000000094e-01 4.510900062307566529e-04
2.338030000000000108e-01 4.383154092389867132e-04
2.344140000000000112e-01 4.439940072915951347e-04
2.350250000000000117e-01 4.321716740489924772e-04
2.356360000000000121e-01 4.298662108858602548e-04
2.362480000000000135e-01 4.397538411518337083e-04
2.368589999999999862e-01 4.326000281753792373e-04
2.374699999999999867e-01 4.424964143101146039e-04
2.380809999999999871e-01 4.348750250975613849e-04
2.386919999999999875e-01 4.431165026257237200e-04
2.393039999999999889e-01 4.323830573080736481e-04
2.399149999999999894e-01 4.503969400687409387e-04
2.405259999999999898e-01 4.322105978262980519e-04
2.411369999999999902e-01 4.309123991020752105e-04
2.417489999999999917e-01 4.412241724541656829e-04
2.423599999999999921e-01 4.298489159304095695e-04
2.429709999999999925e-01 4.440803459517936509e-04
2.435819999999999930e-01 4.510413559215541179e-04
2.441939999999999944e-01 4.437020328115475073e-04
2.448049999999999948e-01 4.364485423691554259e-04
2.454159999999999953e-01 4.498017732437016515e-04
2.460269999999999957e-01 4.296283283772951776e-04
2.466389999999999971e-01 4.359401911558709211e-04
2.472499999999999976e-01 4.365336294556875678e-04
2.478609999999999980e-01 4.299129503544573609e-04
2.484719999999999984e-01 4.361179917174716242e-04
2.490839999999999999e-01 4.339593822912606968e-04
2.496950000000000003e-01 4.387456857478902635e-04
2.503059999999999730e-01 4.418366334675590912e-04
2.509170000000000011e-01 4.307387861063882175e-04
2.515290000000000026e-01 4.291966604316139805e-04
2.521399999999999753e-01 4.400448669376955720e-04
2.527510000000000034e-01 4.610453155415090336e-04
2.533619999999999761e-01 4.412493535481510991e-04
2.539739999999999776e-01 4.487639249260885451e-04
2.545850000000000057e-01 4.496593656812715445e-04
2.551959999999999784e-01 4.492419426983319027e-04
2.558070000000000066e-01 4.343554572850010279e-04
2.564190000000000080e-01 4.239123412956178282e-04
2.570299999999999807e-01 4.308021908880668954e-04
2.576410000000000089e-01 4.337823618586666356e-04
2.582519999999999816e-01 4.410367822658118166e-04
2.588639999999999830e-01 4.389766648077150020e-04
2.594750000000000112e-01 4.360977505148513119e-04
2.600859999999999839e-01 4.531987036877072050e-04
2.606970000000000121e-01 4.257546322485160502e-04
2.613090000000000135e-01 4.462278312821068389e-04
2.619199999999999862e-01 4.261109519418623034e-04
2.625310000000000143e-01 4.273073238260530833e-04
2.631419999999999870e-01 4.429870640314630126e-04
2.637539999999999885e-01 4.274041290124265991e-04
2.643650000000000166e-01 4.444757041865469668e-04
2.649759999999999893e-01 4.403765492691540042e-04
2.655870000000000175e-01 4.329318088175150851e-04
2.661990000000000189e-01 4.488452042830649272e-04
2.668099999999999916e-01 4.458331244736233830e-04
2.674210000000000198e-01 4.216921182833477844e-04
2.680319999999999925e-01 4.261933298456986098e-04
2.686439999999999939e-01 4.350079577795400903e-04
2.692550000000000221e-01 4.489907556517032882e-04
2.698659999999999948e-01 4.174993332473351040e-04
2.704770000000000230e-01 4.492289555487784789e-04
2.710890000000000244e-01 4.098847993394591602e-04
2.716999999999999971e-01 4.349887822952100327e-04
2.723110000000000253e-01 4.476968729955629694e-04
2.729219999999999979e-01 4.242613043376269270e-04
2.735339999999999994e-01 4.370804307686610942e-04
2.741450000000000276e-01 4.304835306959837451e-04
2.747560000000000002e-01 4.311075388237236130e-04
2.753669999999999729e-01 4.269847080361618085e-04
2.759789999999999743e-01 4.532885162873724876e-04
2.765900000000000025e-01 4.244776995771261364e-04
2.772009999999999752e-01 4.121587358595214085e-04
2.778120000000000034e-01 4.393353155533607384e-04
2.784240000000000048e-01 4.529557363764603536e-04
2.790349999999999775e-01 4.243661341752728031e-04
2.796460000000000057e-01 4.384885282213296935e-04
2.802569999999999784e-01 4.271177976712432094e-04
2.808689999999999798e-01 4.409903998743850057e-04
2.814800000000000080e-01 4.149128097462096744e-04
2.820909999999999807e-01 4.194439637131193725e-04
2.827020000000000088e-01 4.346739818835232763e-04
2.833140000000000103e-01 4.418300895156661908e-04
2.839249999999999829e-01 4.378277704707168026e-04
2.845360000000000111e-01 4.424167387267568499e-04
2.851469999999999838e-01 4.448574205456536936e-04
2.857589999999999852e-01 4.317163199834564099e-04
2.863700000000000134e-01 4.422161119066992893e-04
2.869809999999999861e-01 4.151670713157065728e-04
2.875920000000000143e-01 4.165564056880896766e-04
2.882040000000000157e-01 4.218454192738898688e-04
2.888149999999999884e-01 4.170423271577719656e-04
2.894260000000000166e-01 4.211616767603685316e-04
2.900369999999999893e-01 4.502062001208349752e-04
2.906489999999999907e-01 4.419164343664480177e-04
2.912600000000000189e-01 4.282973472307249224e-04
2.918709999999999916e-01 4.387782705850956362e-04
2.924820000000000197e-01 4.408790319310866589e-04
2.930940000000000212e-01 4.326017580859345358e-04
2.937049999999999939e-01 4.313957747216899024e-04
2.943160000000000220e-01 4.256850023138466252e-04
2.949269999999999947e-01 4.260302997408096318e-04
2.955389999999999961e-01 4.588028283211443301e-04
2.961500000000000243e-01 4.201035563351476136e-04
2.967609999999999970e-01 4.334718587913937360e-04
2.973720000000000252e-01 4.189361256823915928e-04
2.979840000000000266e-01 4.200597056724665037e-04
2.985949999999999993e-01 4.238992984429145209e-04
2.992060000000000275e-01 4.517177809647513896e-04
2.998170000000000002e-01 4.265225060280268608e-04
3.004290000000000016e-01 4.302459891223535198e-04
3.010399999999999743e-01 4.281798574137023693e-04
3.016510000000000025e-01 4.263769810049547449e-04
3.022619999999999751e-01 4.319977607441229063e-04
3.028739999999999766e-01 4.210950141217230163e-04
3.034850000000000048e-01 4.068239213066506574e-04
3.040959999999999774e-01 4.290273826690774801e-04
3.047070000000000056e-01 4.452845305605387547e-04
3.053190000000000071e-01 4.420109565524164364e-04
3.059299999999999797e-01 4.208971667196357018e-04
3.065410000000000079e-01 3.907290711005299562e-04
3.071519999999999806e-01 4.320608918015531302e-04
3.077639999999999820e-01 4.214414828767417309e-04
3.083750000000000102e-01 4.292607010180781607e-04
3.089859999999999829e-01 4.250139660470885882e-04
3.095970000000000111e-01 4.387210199707496528e-04
3.102090000000000125e-01 4.209906503089413466e-04
3.108199999999999852e-01 4.321680295929154932e-04
3.114310000000000134e-01 4.388731389834211235e-04
3.120419999999999860e-01 4.430155646055057399e-04
3.126539999999999875e-01 4.284255575839649669e-04
3.132650000000000157e-01 4.264813870531799101e-04
3.138759999999999883e-01 4.306505868129280345e-04
3.144870000000000165e-01 4.311797090181820695e-04
3.150990000000000180e-01 4.149886813076053625e-04
3.157099999999999906e-01 4.238164378391156943e-04
3.163210000000000188e-01 4.230126248295080745e-04
3.169319999999999915e-01 4.380964682597505424e-04
3.175439999999999929e-01 4.085663314403767355e-04
3.181550000000000211e-01 4.237359392947705520e-04
3.187659999999999938e-01 4.495116402564341735e-04
3.193770000000000220e-01 4.158975215624595412e-04
3.199890000000000234e-01 4.485717830996871860e-04
3.205999999999999961e-01 4.378666156023599664e-04
3.212110000000000243e-01 4.637046256097325340e-04
3.218219999999999970e-01 4.384872566203340235e-04
3.224339999999999984e-01 4.108718619965012406e-04
3.230450000000000266e-01 4.235912927947715185e-04
3.236559999999999993e-01 4.623717487445654214e-04
3.242670000000000274e-01 4.595464101132024797e-04
3.248789999999999734e-01 3.992074872498310332e-04
3.254900000000000015e-01 4.117786328772567997e-04
3.261009999999999742e-01 4.582138978331960939e-04
3.267120000000000024e-01 4.425742893802148267e-04
3.273240000000000038e-01 4.154919446569202706e-04
3.279349999999999765e-01 4.290084193623031669e-04
3.285460000000000047e-01 4.412627894076576142e-04
3.291569999999999774e-01 4.270046174115564304e-04
3.297689999999999788e-01 4.319040079968214027e-04
3.303800000000000070e-01 4.473984785483267807e-04
3.309909999999999797e-01 4.191742433683022582e-04
3.316020000000000079e-01 4.072681077444982914e-04
3.322140000000000093e-01 4.097998589058768392e-04
3.328249999999999820e-01 4.432639460670617692e-04
3.334360000000000102e-01 4.392904779671933887e-04
3.340469999999999828e-01 4.164143762806661727e-04
3.346580000000000110e-01 4.584511638590324815e-04
3.352700000000000125e-01 4.511844237217707055e-04
3.358809999999999851e-01 4.599022836664555481e-04
3.364920000000000133e-01 4.168757315759175574e-04
3.371029999999999860e-01 4.364496508217623628e-04
3.377149999999999874e-01 4.094159752910225261e-04
3.383260000000000156e-01 4.502135331196796758e-04
3.389369999999999883e-01 3.928299886542745254e-04
3.395480000000000165e-01 4.147304971875944617e-04
3.401600000000000179e-01 4.263719801886720778e-04
3.407709999999999906e-01 4.474405214588681769e-04
3.413820000000000188e-01 4.375738802301662282e-04
3.419929999999999914e-01 4.138742069408323648e-04
3.426049999999999929e-01 4.417573808543424538e-04
3.432160000000000211e-01 3.989830804442196974e-04
3.438269999999999937e-01 4.208934441912913710e-04
3.444380000000000219e-01 4.524282766173127676e-04
3.450500000000000234e-01 4.349373401182726165e-04
3.456609999999999960e-01 4.043039804258182304e-04
3.462720000000000242e-01 4.272061839571078632e-04
3.468829999999999969e-01 4.670115051395192754e-04
3.474949999999999983e-01 4.256745429459793178e-04
3.481060000000000265e-01 4.169593151446928433e-04
3.487169999999999992e-01 4.538915591615890421e-04
3.493280000000000274e-01 4.204146389058041611e-04
3.499399999999999733e-01 4.418219867146090641e-04
3.505510000000000015e-01 4.200113343918362432e-04
3.511619999999999742e-01 4.334407420391389533e-04
3.517730000000000024e-01 4.162769964182348520e-04
3.523850000000000038e-01 4.209576133383967421e-04
3.529959999999999765e-01 4.429816844703847825e-04
3.536070000000000046e-01 4.259900316158622777e-04
3.542179999999999773e-01 4.016977244573978392e-04
3.548299999999999788e-01 4.168229001948647373e-04
3.554410000000000069e-01 4.413200380191544306e-04
3.560519999999999796e-01 4.478508178911674072e-04
3.566630000000000078e-01 4.268534496385933811e-04
3.572750000000000092e-01 4.461456534173719184e-04
3.578859999999999819e-01 4.336152430026181783e-04
3.584970000000000101e-01 4.239073530487113108e-04
3.591079999999999828e-01 4.411636080869853378e-04
3.597199999999999842e-01 4.390828102140623807e-04
3.603310000000000124e-01 4.587640957356411628e-04
3.609419999999999851e-01 4.217268237482590921e-04
3.615530000000000133e-01 4.271429326048038592e-04
3.621650000000000147e-01 4.284261188243532236e-04
3.627759999999999874e-01 4.553825817578025198e-04
3.633870000000000156e-01 4.218525690617182244e-04
3.639979999999999882e-01 4.467755772178081146e-04
3.646099999999999897e-01 4.626439403059763610e-04
3.652210000000000178e-01 4.003652184783094113e-04
3.658319999999999905e-01 3.958111181194277949e-04
3.664430000000000187e-01 3.784578286327208827e-04
3.670550000000000201e-01 4.212290943633211545e-04
3.676659999999999928e-01 4.062206221207715620e-04
3.682770000000000210e-01 3.997572756210347180e-04
3.688879999999999937e-01 4.424370037657688985e-04
3.694999999999999951e-01 4.370275959794999517e-04
3.701110000000000233e-01 4.409496577858686302e-04
3.707219999999999960e-01 4.364708018749773348e-04
3.713330000000000242e-01 4.425718859274006692e-04
3.719450000000000256e-01 4.307119593097970354e-04
3.725559999999999983e-01 4.385627316772818928e-04
3.731670000000000265e-01 4.494897646802087127e-04
3.737779999999999991e-01 4.632966397388642364e-04
3.743900000000000006e-01 3.969482652257228894e-04
3.750009999999999732e-01 4.147715714811994704e-04
3.756120000000000014e-01 4.561369285663410583e-04
3.762229999999999741e-01 3.861936175968327858e-04
3.768349999999999755e-01 4.503371125363841098e-04
3.774460000000000037e-01 4.530167288681989646e-04
3.780569999999999764e-01 4.430386922793734571e-04
3.786680000000000046e-01 3.790277968757393198e-04
3.792800000000000060e-01 4.231208002760640323e-04
3.798909999999999787e-01 4.402688292088822834e-04
3.805020000000000069e-01 3.574709728763521559e-04
3.811129999999999796e-01 4.245027152451298288e-04
3.817249999999999810e-01 5.132343478022774290e-04
3.823360000000000092e-01 4.505155366766837983e-04
3.829469999999999819e-01 4.092863123240111879e-04
3.835580000000000100e-01 4.302740930187631775e-04
3.841700000000000115e-01 4.347338604090290990e-04
3.847809999999999842e-01 3.958467482453066882e-04
3.853920000000000123e-01 4.277376906081753840e-04
3.860029999999999850e-01 4.453303388405474919e-04
3.866149999999999864e-01 4.432728626013257437e-04
3.872260000000000146e-01 4.599580916968074853e-04
3.878369999999999873e-01 4.123316263496555655e-04
3.884480000000000155e-01 4.073753988614799994e-04
3.890600000000000169e-01 3.808267120076580894e-04
3.896709999999999896e-01 4.344257382923833941e-04
3.902820000000000178e-01 4.085292004051466652e-04
3.908929999999999905e-01 4.332189565969522295e-04
3.915049999999999919e-01 4.427596613378159251e-04
3.921160000000000201e-01 4.512997060653617799e-04
3.927269999999999928e-01 4.479821153622999888e-04
3.933380000000000210e-01 4.763875463100967610e-04
3.939500000000000224e-01 4.218467139057601096e-04
3.945609999999999951e-01 4.143825396293996277e-04
3.951720000000000232e-01 4.442424954009140505e-04
3.957829999999999959e-01 4.258477068877134343e-04
3.963949999999999974e-01 4.567909613762456971e-04
3.970060000000000255e-01 4.372812627350179627e-04
3.976169999999999982e-01 4.257482352693458248e-04
3.982280000000000264e-01 4.673138429743318480e-04
3.988399999999999723e-01 4.594870174525486975e-04
3.994510000000000005e-01 4.697190019651904412e-04
4.000619999999999732e-01 3.779904297952055335e-04
4.006730000000000014e-01 4.081512505261898432e-04
4.012850000000000028e-01 3.698239175963594907e-04
4.018959999999999755e-01 4.130351080116306914e-04
4.025070000000000037e-01 4.595821925443143059e-04
4.031179999999999763e-01 3.880037792324481441e-04
4.037299999999999778e-01 4.597885876561424805e-04
4.043410000000000060e-01 4.171974874013229797e-04
4.049519999999999786e-01 4.423950373207166621e-04
4.055630000000000068e-01 4.941333822321470910e-04
4.061750000000000083e-01 4.622028957371307261e-04
4.067859999999999809e-01 4.467135878613844664e-04
4.073970000000000091e-01 4.625563790141869322e-04
4.080079999999999818e-01 4.456469306842259837e-04
4.086199999999999832e-01 3.986299138336919941e-04
4.092310000000000114e-01 3.759378537932523681e-04
4.098419999999999841e-01 4.696368535456308768e-04
4.104530000000000123e-01 4.439322722389667394e-04
4.110650000000000137e-01 4.276389773667220472e-04
4.116759999999999864e-01 4.391916753619840735e-04
4.122870000000000146e-01 4.716557973787975622e-04
4.128979999999999873e-01 5.108292780876909746e-04
4.135099999999999887e-01 3.998623571969705842e-04
4.141210000000000169e-01 4.941529312062355834e-04
4.147319999999999895e-01 4.778439515228907926e-04
4.153430000000000177e-01 4.465756215315433539e-04
4.159550000000000192e-01 4.406237766306371462e-04
4.165659999999999918e-01 4.304075766652751571e-04
4.171770000000000200e-01 4.614705322979459129e-04
4.177879999999999927e-01 4.879093098478595758e-04
4.183999999999999941e-01 4.163125384684798823e-04
4.190110000000000223e-01 4.177695095891376695e-04
4.196219999999999950e-01 5.118262271592152138e-04
4.202330000000000232e-01 4.117035562604973251e-04
4.208450000000000246e-01 4.513076985230843937e-04
4.214559999999999973e-01 3.818734893438474739e-04
4.220670000000000255e-01 4.911842732696323783e-04
4.226779999999999982e-01 4.333896904476476305e-04
4.232899999999999996e-01 4.728506222699532043e-04
4.239009999999999723e-01 3.838637443282879908e-04
4.245120000000000005e-01 4.823480149483437888e-04
4.251229999999999731e-01 4.962734457181518233e-04
4.257349999999999746e-01 4.449681937503433644e-04
4.263460000000000027e-01 4.797208834261931418e-04
4.269569999999999754e-01 4.612944422957712481e-04
4.275680000000000036e-01 4.556065608084349568e-04
4.281800000000000050e-01 4.255840436809068834e-04
4.287909999999999777e-01 4.748353988382566951e-04
4.294020000000000059e-01 4.977378626247984644e-04
4.300129999999999786e-01 5.348674229543632242e-04
4.306240000000000068e-01 4.261954877257420984e-04
4.312360000000000082e-01 4.744850429955654631e-04
4.318469999999999809e-01 4.266576903239928387e-04
4.324580000000000091e-01 4.368893843961662487e-04
4.330689999999999817e-01 4.304362169282970182e-04
4.336809999999999832e-01 5.073026670625695178e-04
4.342920000000000114e-01 4.227826210683921547e-04
4.349029999999999840e-01 5.377525041040265991e-04
4.355140000000000122e-01 4.453032911887148254e-04
4.361260000000000137e-01 4.151705703201239968e-04
4.367369999999999863e-01 4.587239784573015830e-04
4.373480000000000145e-01 4.331467429680245355e-04
4.379589999999999872e-01 4.890375396059056402e-04
4.385709999999999886e-01 4.498299786725812950e-04
4.391820000000000168e-01 3.916530102927634938e-04
4.397929999999999895e-01 4.472415244369225685e-04
4.404040000000000177e-01 4.021358822833782714e-04
4.410160000000000191e-01 4.396182747077981940e-04
4.416269999999999918e-01 4.867105083688978207e-04
4.422380000000000200e-01 4.710250224542851462e-04
4.428489999999999926e-01 5.100551350653832836e-04
4.434609999999999941e-01 4.636798205761307975e-04
4.440720000000000223e-01 4.212593031570255786e-04
4.446829999999999949e-01 3.995218750056805544e-04
4.452940000000000231e-01 5.740032495973829228e-04
4.459060000000000246e-01 4.716288913421879162e-04
4.465169999999999972e-01 4.477020219594495215e-04
4.471280000000000254e-01 3.878810785353208469e-04
4.477389999999999981e-01 4.835233262443974084e-04
4.483509999999999995e-01 4.856004773852364703e-04
4.489620000000000277e-01 4.811832717706011312e-04
4.495730000000000004e-01 5.030545062798234693e-04
4.501839999999999731e-01 4.476237348507039080e-04
4.507959999999999745e-01 5.818394272784150256e-04
4.514070000000000027e-01 4.305609485203795066e-04
4.520179999999999754e-01 4.986313653903824781e-04
4.526290000000000036e-01 3.910765603501905859e-04
4.532410000000000050e-01 3.639232742804629169e-04
4.538519999999999777e-01 4.521113628335066159e-04
4.544630000000000059e-01 4.707299991218900654e-04
4.550739999999999785e-01 4.720133645950636350e-04
4.556859999999999800e-01 4.831400817258273443e-04
4.562970000000000081e-01 4.298996769195292445e-04
4.569079999999999808e-01 3.314389454972147355e-04
4.575190000000000090e-01 3.691055993229353524e-04
4.581310000000000104e-01 4.946477160454105420e-04
4.587419999999999831e-01 3.465637546028464450e-04
4.593530000000000113e-01 3.873086565491425256e-04
4.599639999999999840e-01 3.933474729412174387e-04
4.605759999999999854e-01 5.532876685434932060e-04
4.611870000000000136e-01 3.433593297151665228e-04
4.617979999999999863e-01 4.592598185008757482e-04
4.624090000000000145e-01 5.046658744689822050e-04
4.630210000000000159e-01 4.863970036897153205e-04
4.636319999999999886e-01 4.164460094180205663e-04
4.642430000000000168e-01 5.495580025755191292e-04
4.648539999999999894e-01 5.114034972649262939e-04
4.654659999999999909e-01 5.377997194974952662e-04
4.660770000000000191e-01 6.088338288018851170e-04
4.666879999999999917e-01 3.710540826185563666e-04
4.672990000000000199e-01 3.957456949679013418e-04
4.679110000000000213e-01 4.698123769239504464e-04
4.685219999999999940e-01 4.343766660110933786e-04
4.691330000000000222e-01 5.363692734970884482e-04
4.697439999999999949e-01 4.188674165019886189e-04
4.703559999999999963e-01 5.811501045309281884e-04
4.709670000000000245e-01 3.591883296192024066e-04
4.715779999999999972e-01 4.382123506995724079e-04
4.721890000000000254e-01 5.118132064374278757e-04
4.728010000000000268e-01 4.510545615844866450e-04
4.734119999999999995e-01 5.443064192935656229e-04
4.740230000000000277e-01 6.636961967758342028e-04
4.746340000000000003e-01 5.151606062542035984e-04
4.752460000000000018e-01 5.300076207659425382e-04
4.758569999999999744e-01 4.744959467073858956e-04
4.764680000000000026e-01 5.031900876626155955e-04
4.770789999999999753e-01 3.244318242797662125e-04
4.776909999999999767e-01 4.255652921400119790e-04
4.783020000000000049e-01 3.603274598224441940e-04
4.789129999999999776e-01 5.051474055766746281e-04
4.795240000000000058e-01 5.005949992368152919e-04
4.801360000000000072e-01 3.808457368985318763e-04
4.807469999999999799e-01 5.579508934240031640e-04
4.813580000000000081e-01 5.069651991161553762e-04
4.819689999999999808e-01 5.261803221518581482e-04
4.825809999999999822e-01 3.797711470033263885e-04
4.831920000000000104e-01 4.589406085994559539e-04
4.838029999999999831e-01 4.802220330968272918e-04
4.844140000000000112e-01 4.417022359298395013e-04
4.850260000000000127e-01 3.338652311816137585e-04
4.856369999999999854e-01 2.207005052775598076e-04
4.862480000000000135e-01 5.046948880301583900e-04
4.868589999999999862e-01 4.877756547902158341e-04
4.874709999999999877e-01 5.033017559026581192e-04
4.880820000000000158e-01 6.423816022769698614e-04
4.886929999999999885e-01 5.267547262987103476e-04
4.893040000000000167e-01 3.541529710170443794e-04
4.899160000000000181e-01 5.246918648772041236e-04
4.905269999999999908e-01 3.438244750430999698e-04
4.911380000000000190e-01 4.232503519984196307e-04
4.917489999999999917e-01 3.584084581900951329e-04
4.923609999999999931e-01 4.623092235288235380e-04
4.929720000000000213e-01 6.924345359032389041e-04
4.935829999999999940e-01 5.729090529655513509e-04
4.941940000000000222e-01 6.242372336320691287e-04
4.948060000000000236e-01 5.458854829286888689e-04
4.954169999999999963e-01 4.429569373367155073e-04
4.960280000000000244e-01 4.045077791341816732e-04
4.966389999999999971e-01 5.063284146433788850e-04
4.972509999999999986e-01 5.118763955133692105e-04
4.978620000000000267e-01 5.020636543124638775e-04
4.984729999999999994e-01 4.957336312831913490e-04
4.990840000000000276e-01 6.551217714737715215e-04
4.996959999999999735e-01 4.244993376571146193e-04
5.003069999999999462e-01 4.057160107766593260e-04
5.009179999999999744e-01 4.036927874672491061e-04
5.015290000000000026e-01 4.026181634792777900e-04
5.021409999999999485e-01 5.753336903116393689e-04
5.027519999999999767e-01 4.061333244275065974e-04
5.033630000000000049e-01 5.105540482964207680e-04
5.039740000000000331e-01 3.988155344292332988e-04
5.045859999999999790e-01 5.883813185272408416e-04
5.051970000000000072e-01 8.349975030437533285e-04
5.058080000000000354e-01 6.224437479281472348e-04
5.064189999999999525e-01 3.524694147467065993e-04
5.070310000000000095e-01 7.920409116343897623e-04
5.076420000000000377e-01 1.510587947980935534e-04
5.082529999999999548e-01 6.194994911132953481e-04
5.088639999999999830e-01 1.883596680048586801e-04
5.094760000000000399e-01 1.330168534792018512e-04
5.100869999999999571e-01 7.625929244024283894e-04
5.106979999999999853e-01 8.571069019967164160e-04
5.113090000000000135e-01 7.117242955893612064e-04
5.119209999999999594e-01 5.556904117949773092e-04
5.125319999999999876e-01 1.010010505391667414e-04
5.131430000000000158e-01 3.323252638659754702e-04
5.137540000000000440e-01 5.303943330572472590e-04
5.143659999999999899e-01 3.009370621387063801e-04
5.149770000000000181e-01 2.717743250104612696e-04
5.155880000000000463e-01 4.367230932393879710e-04
5.161989999999999634e-01 5.312076031212722288e-04
