# Supplementary material for: Thermodynamically controlled multiphase separation of heterogeneous liquid crystal colloids
Source: Nat Commun. 2023 Aug 29;14:5277. doi: 10.1038/s41467-023-41054-7 (PMC10465492; doi:10.1038/s41467-023-41054-7)
Supplement: Supplementary file 11 — Source Data [file 41467_2023_41054_MOESM11_ESM.zip › Source data/Figure 4e and f_Small angle X-ray scattering data/CNC-PEG-dxtran-(6 w%-3.75wt%-4.25wt%)/4.25-6wt%/N2-4.25-6wt%-21de.txt]

# Q(A^-1) IQ2(a.u. A-2)
1.008599999999999948e-02 1.039389495890399862e-03
1.069699999999999991e-02 1.181194741145200110e-03
1.130800000000000034e-02 1.336224954627199995e-03
1.191900000000000077e-02 1.514898325479600285e-03
1.253100000000000047e-02 1.719889648236900192e-03
1.314199999999999917e-02 1.938175904407999544e-03
1.375299999999999960e-02 2.146398647631099672e-03
1.436400000000000003e-02 2.371576286822400272e-03
1.497599999999999973e-02 2.555587451289600097e-03
1.558700000000000016e-02 2.698520693339900075e-03
1.619800000000000059e-02 2.821792843979199945e-03
1.680900000000000102e-02 2.900552855697900376e-03
1.742099999999999899e-02 2.962906078160340139e-03
1.803199999999999942e-02 2.955865343746559657e-03
1.864299999999999985e-02 2.908689632463650355e-03
1.925400000000000028e-02 2.814212873580480053e-03
1.986600000000000171e-02 2.695391495513640642e-03
2.047699999999999868e-02 2.587114874704129607e-03
2.108799999999999911e-02 2.477382299299839448e-03
2.169899999999999954e-02 2.386198780741889940e-03
2.231100000000000097e-02 2.280886019501310053e-03
2.292200000000000140e-02 2.182865192520520338e-03
2.353299999999999836e-02 2.099397263148319783e-03
2.414399999999999880e-02 2.041844323714559623e-03
2.475600000000000023e-02 1.992994696690559946e-03
2.536700000000000066e-02 1.951824193521689999e-03
2.597800000000000109e-02 1.923084533936079846e-03
2.658900000000000152e-02 1.896651108811170210e-03
2.720099999999999948e-02 1.884259475250660114e-03
2.781199999999999992e-02 1.871230291237599994e-03
2.842300000000000035e-02 1.864540714793420234e-03
2.903400000000000078e-02 1.861040266232760233e-03
2.964599999999999874e-02 1.867736762737919748e-03
3.025699999999999917e-02 1.876444290053829811e-03
3.086799999999999961e-02 1.875147593429280076e-03
3.147900000000000004e-02 1.871198014663530071e-03
3.209100000000000147e-02 1.891668022000470234e-03
3.270200000000000190e-02 1.887431471187640299e-03
3.331300000000000233e-02 1.897471853355890475e-03
3.392400000000000276e-02 1.890826465968000261e-03
3.453599999999999726e-02 1.895852752991999653e-03
3.514699999999999769e-02 1.890051468002179776e-03
3.575799999999999812e-02 1.866934326896399704e-03
3.636899999999999855e-02 1.869734920864769920e-03
3.698099999999999998e-02 1.861487388531539834e-03
3.759200000000000041e-02 1.840087767559040214e-03
3.820300000000000085e-02 1.813930495789830037e-03
3.881400000000000128e-02 1.813677238392480103e-03
3.942600000000000271e-02 1.790524275404400175e-03
4.003700000000000314e-02 1.764812378427930203e-03
4.064799999999999663e-02 1.756253142357759632e-03
4.125899999999999707e-02 1.733389171779059837e-03
4.187099999999999850e-02 1.716525140157971595e-03
4.248199999999999893e-02 1.686639277921003896e-03
4.309299999999999936e-02 1.669233564679715965e-03
4.370399999999999979e-02 1.644078059709695727e-03
4.431600000000000122e-02 1.630874253503088135e-03
4.492700000000000166e-02 1.611072692465891120e-03
4.553800000000000209e-02 1.584374152789875959e-03
4.614900000000000252e-02 1.561890886158375218e-03
4.676099999999999701e-02 1.559649528195758807e-03
4.737199999999999744e-02 1.540399504105279893e-03
4.798299999999999788e-02 1.519692003364183719e-03
4.859399999999999831e-02 1.511902217147867910e-03
4.920499999999999874e-02 1.478653119364200077e-03
4.981700000000000017e-02 1.479155348913312965e-03
5.042800000000000060e-02 1.467654771830575891e-03
5.103900000000000103e-02 1.435513039739865068e-03
5.165000000000000147e-02 1.440087292227500279e-03
5.226200000000000290e-02 1.415786176367332021e-03
5.287300000000000333e-02 1.397883295556902024e-03
5.348399999999999682e-02 1.394935759461887834e-03
5.409499999999999725e-02 1.371249665114999917e-03
5.470699999999999869e-02 1.367013844733391131e-03
5.531799999999999912e-02 1.349878285824500021e-03
5.592899999999999955e-02 1.342557237144158993e-03
5.653999999999999998e-02 1.333990411278800255e-03
5.715200000000000141e-02 1.308627639955456173e-03
5.776300000000000184e-02 1.302294360802389982e-03
5.837400000000000228e-02 1.284302563912152187e-03
5.898500000000000271e-02 1.271860442590550021e-03
5.959699999999999720e-02 1.274844886859960924e-03
6.020799999999999763e-02 1.249672750221567877e-03
6.081899999999999806e-02 1.242906638908175933e-03
6.142999999999999849e-02 1.229144069538200008e-03
6.204199999999999993e-02 1.221250329453572175e-03
6.265300000000000036e-02 1.198184684964750859e-03
6.326400000000000079e-02 1.190682267558912074e-03
6.387500000000000122e-02 1.171127685000000187e-03
6.448700000000000265e-02 1.167793883025904219e-03
6.509800000000000308e-02 1.157117529372200197e-03
6.570900000000000352e-02 1.138622098051872119e-03
6.632000000000000395e-02 1.123996400319999958e-03
6.693200000000000538e-02 1.104781840112016187e-03
6.754300000000000581e-02 1.091221187996555247e-03
6.815400000000000624e-02 1.084813630200936151e-03
6.876500000000000667e-02 1.075048216278525360e-03
6.937699999999999423e-02 1.061770449753012685e-03
6.998799999999999466e-02 1.057944083021263807e-03
7.059899999999999509e-02 1.035606029815376843e-03
7.120999999999999552e-02 1.045429626312399793e-03
7.182199999999999696e-02 1.022430926166587820e-03
7.243299999999999739e-02 1.023479183895652928e-03
7.304399999999999782e-02 1.001454112761264014e-03
7.365499999999999825e-02 1.005583515814974932e-03
7.426699999999999968e-02 9.941570309058048952e-04
7.487800000000000011e-02 9.798967737064479336e-04
7.548900000000000055e-02 9.812058692102640627e-04
7.610000000000000098e-02 9.531868363199999788e-04
7.671200000000000241e-02 9.424102370268801904e-04
7.732300000000000284e-02 9.505229682307491344e-04
7.793400000000000327e-02 9.300973290960600371e-04
7.854500000000000370e-02 9.211407250027500888e-04
7.915700000000000514e-02 8.936515646523271461e-04
7.976800000000000557e-02 8.914406658085762035e-04
8.037900000000000600e-02 9.003683474261191472e-04
8.099000000000000643e-02 8.699705826630001713e-04
8.160199999999999398e-02 8.691844423141199599e-04
8.221299999999999442e-02 8.485287778816289882e-04
8.282399999999999485e-02 8.456025322765438985e-04
8.343499999999999528e-02 8.375885933527747957e-04
8.404699999999999671e-02 8.311453271691490166e-04
8.465799999999999714e-02 8.206260293549639618e-04
8.526899999999999757e-02 8.118941456410649253e-04
8.587999999999999801e-02 8.205104019999999009e-04
8.649199999999999944e-02 8.001160298751199777e-04
8.710299999999999987e-02 7.980163326124469414e-04
8.771400000000000030e-02 7.885166191404479599e-04
8.832500000000000073e-02 7.751564500335000928e-04
8.893700000000000216e-02 7.649826811878846248e-04
8.954800000000000260e-02 7.710239080960560546e-04
9.015900000000000303e-02 7.486823706902802009e-04
9.077000000000000346e-02 7.434718105244000896e-04
9.138200000000000489e-02 7.418776913831221387e-04
9.199300000000000532e-02 7.245147815662174480e-04
9.260400000000000575e-02 7.386087428321616404e-04
9.321500000000000619e-02 7.166134912952925934e-04
9.382699999999999374e-02 7.090132391074303441e-04
9.443799999999999417e-02 7.109508951938883249e-04
9.504899999999999460e-02 6.943998369218624912e-04
9.565999999999999504e-02 6.765697753366798619e-04
9.627199999999999647e-02 6.680515040483327128e-04
9.688299999999999690e-02 6.597378480958807166e-04
9.749399999999999733e-02 6.495629120401860083e-04
9.810499999999999776e-02 6.312268774564199457e-04
9.871699999999999919e-02 6.422297214125847467e-04
9.932799999999999963e-02 6.280807366787072299e-04
9.993900000000000006e-02 6.301565050475645222e-04
1.005500000000000005e-01 6.066757787242500017e-04
1.011620000000000019e-01 5.890792250452256754e-04
1.017730000000000024e-01 5.912862901939055843e-04
1.023840000000000028e-01 5.902424371987200890e-04
1.029950000000000032e-01 5.682328871411650032e-04
1.036070000000000046e-01 5.748727640678359457e-04
1.042180000000000051e-01 5.620552885839520891e-04
1.048290000000000055e-01 5.624494966405584528e-04
1.054400000000000059e-01 5.571404151142400965e-04
1.060519999999999935e-01 5.492024362803535776e-04
1.066629999999999939e-01 5.372444847593179544e-04
1.072739999999999944e-01 5.287183330734971298e-04
1.078849999999999948e-01 5.288828674266774117e-04
1.084969999999999962e-01 5.251687009083188086e-04
1.091079999999999967e-01 5.079638188161808218e-04
1.097189999999999971e-01 5.096071898147403433e-04
1.103299999999999975e-01 4.967682502089999742e-04
1.109419999999999989e-01 4.968446389280607159e-04
1.115529999999999994e-01 4.848695695586951516e-04
1.121639999999999998e-01 4.790238699518064723e-04
1.127750000000000002e-01 4.770800545647499685e-04
1.133870000000000017e-01 4.864080500401077138e-04
1.139980000000000021e-01 4.798175770524868529e-04
1.146090000000000025e-01 4.754898142030475946e-04
1.152200000000000030e-01 4.673665467923200103e-04
1.158320000000000044e-01 4.760383546127424617e-04
1.164430000000000048e-01 4.524913777908529783e-04
1.170540000000000053e-01 4.540270982678171912e-04
1.176650000000000057e-01 4.458314492233375593e-04
1.182769999999999933e-01 4.416468963745299602e-04
1.188879999999999937e-01 4.457792307342528190e-04
1.194989999999999941e-01 4.374638530123346725e-04
1.201099999999999945e-01 4.350746213942199630e-04
1.207219999999999960e-01 4.295015828805071457e-04
1.213329999999999964e-01 4.196346089725004657e-04
1.219439999999999968e-01 4.069060119818495506e-04
1.225549999999999973e-01 4.213559401493374972e-04
1.231669999999999987e-01 4.133900455082167402e-04
1.237779999999999991e-01 3.991026824522296308e-04
1.243889999999999996e-01 4.134811020564114386e-04
1.250000000000000000e-01 3.982874999999999979e-04
1.256120000000000014e-01 3.997135623231520178e-04
1.262230000000000019e-01 3.902906303987401047e-04
1.268340000000000023e-01 3.884141031869088449e-04
1.274450000000000027e-01 3.839532767285800210e-04
1.280570000000000042e-01 3.841977685102463476e-04
1.286680000000000046e-01 3.868529543976303997e-04
1.292790000000000050e-01 3.686850861745077945e-04
1.298900000000000055e-01 3.817696872812200641e-04
1.305020000000000069e-01 3.699611633200923988e-04
1.311130000000000073e-01 3.611766193985669411e-04
1.317240000000000077e-01 3.727491506921376064e-04
1.323350000000000082e-01 3.521581614373024758e-04
1.329470000000000096e-01 3.642497407753147618e-04
1.335580000000000100e-01 3.530213484311148730e-04
1.341690000000000105e-01 3.539617663229991653e-04
1.347800000000000109e-01 3.395087023366400478e-04
1.353920000000000123e-01 3.420545086708736532e-04
1.360030000000000128e-01 3.361925787347813666e-04
1.366140000000000132e-01 3.400916667511104797e-04
1.372250000000000136e-01 3.170054296715625218e-04
1.378369999999999873e-01 3.294908263828824711e-04
1.384479999999999877e-01 3.317379575201278826e-04
1.390589999999999882e-01 3.311492013810287522e-04
1.396699999999999886e-01 3.226789636857899839e-04
1.402819999999999900e-01 3.061546894906776021e-04
1.408929999999999905e-01 3.183141337459496336e-04
1.415039999999999909e-01 3.153542503845887710e-04
1.421149999999999913e-01 3.074216418270149260e-04
1.427269999999999928e-01 3.074818587083788914e-04
1.433379999999999932e-01 3.018873968239895529e-04
1.439489999999999936e-01 3.147878507610914786e-04
1.445599999999999941e-01 2.916259186879999687e-04
1.451709999999999945e-01 3.014176342324783892e-04
1.457829999999999959e-01 2.977840943698324173e-04
1.463939999999999964e-01 2.990681549177328204e-04
1.470049999999999968e-01 2.862328365281274550e-04
1.476159999999999972e-01 2.934219340251135815e-04
1.482279999999999986e-01 2.801788807219695969e-04
1.488389999999999991e-01 2.809870445251718644e-04
1.494499999999999995e-01 2.887306889477499867e-04
1.500609999999999999e-01 2.854330106459076338e-04
1.506730000000000014e-01 2.646935435050897108e-04
1.512840000000000018e-01 2.733879845656511653e-04
1.518950000000000022e-01 2.804804889636174775e-04
1.525060000000000027e-01 2.665562036765888195e-04
1.531180000000000041e-01 2.671595088361724104e-04
1.537290000000000045e-01 2.673934775227386289e-04
1.543400000000000050e-01 2.713097891497599843e-04
1.549510000000000054e-01 2.736254260467564105e-04
1.555630000000000068e-01 2.801398484978409402e-04
1.561740000000000073e-01 2.562885863805528072e-04
1.567850000000000077e-01 2.621399604570224997e-04
1.573960000000000081e-01 2.643778460081888442e-04
1.580080000000000096e-01 2.667773389750656247e-04
1.586190000000000100e-01 2.537762104994265282e-04
1.592300000000000104e-01 2.607729448150800577e-04
1.598410000000000108e-01 2.495563863612237834e-04
1.604530000000000123e-01 2.616996043494850639e-04
1.610640000000000127e-01 2.480173766050176322e-04
1.616750000000000131e-01 2.539614987958250408e-04
1.622860000000000136e-01 2.520300156297379936e-04
1.628979999999999873e-01 2.469444212834643573e-04
1.635089999999999877e-01 2.440891046063602631e-04
1.641199999999999881e-01 2.510468474352959764e-04
1.647309999999999885e-01 2.393590113314837621e-04
1.653429999999999900e-01 2.455469382587116881e-04
1.659539999999999904e-01 2.394129439348938084e-04
1.665649999999999908e-01 2.305190647586644612e-04
1.671759999999999913e-01 2.399993458030521447e-04
1.677879999999999927e-01 2.433878245759865579e-04
1.683989999999999931e-01 2.365591934625658013e-04
1.690099999999999936e-01 2.330490648532729909e-04
1.696209999999999940e-01 2.294760180537426335e-04
1.702329999999999954e-01 2.316336577339200863e-04
1.708439999999999959e-01 2.343764251046332782e-04
1.714549999999999963e-01 2.294306921214852365e-04
1.720659999999999967e-01 2.453516803474227025e-04
1.726779999999999982e-01 2.127745752032713723e-04
1.732889999999999986e-01 2.237406507934667740e-04
1.738999999999999990e-01 2.251149624157999947e-04
1.745109999999999995e-01 2.248973573407607939e-04
1.751230000000000009e-01 2.204662799187039111e-04
1.757340000000000013e-01 2.195812425160738974e-04
1.763450000000000017e-01 2.151310474814085321e-04
1.769560000000000022e-01 2.105646276325571175e-04
1.775680000000000036e-01 2.097499594611814441e-04
1.781790000000000040e-01 2.169194004481762069e-04
1.787900000000000045e-01 2.077659696216420382e-04
1.794010000000000049e-01 2.234665488150432611e-04
1.800130000000000063e-01 2.182027467603919085e-04
1.806240000000000068e-01 2.157777030390451161e-04
1.812350000000000072e-01 2.041790690074017601e-04
1.818460000000000076e-01 2.032145660831977964e-04
1.824580000000000091e-01 2.082213992651144030e-04
1.830690000000000095e-01 2.117822985347483672e-04
1.836800000000000099e-01 1.983467028193280056e-04
1.842910000000000104e-01 2.108494893747306126e-04
1.849030000000000118e-01 1.933828904395444180e-04
1.855140000000000122e-01 2.096110485745995931e-04
1.861250000000000127e-01 1.902487280339062580e-04
1.867360000000000131e-01 2.026008232138035397e-04
1.873479999999999868e-01 1.944492710106979000e-04
1.879589999999999872e-01 2.065733061939431818e-04
1.885699999999999876e-01 1.991362343418779735e-04
1.891809999999999881e-01 2.146515256731888180e-04
1.897929999999999895e-01 2.056471553264264626e-04
1.904039999999999899e-01 2.061504064816372728e-04
1.910149999999999904e-01 1.936879830629012153e-04
1.916259999999999908e-01 1.955077804258379510e-04
1.922379999999999922e-01 1.965859872797037257e-04
1.928489999999999926e-01 1.929332695804436386e-04
1.934599999999999931e-01 1.875365700624160019e-04
1.940709999999999935e-01 2.046645004958548206e-04
1.946829999999999949e-01 1.936242101695151885e-04
1.952939999999999954e-01 2.037139206512849775e-04
1.959049999999999958e-01 1.779377895567489751e-04
1.965159999999999962e-01 1.963451445719203309e-04
1.971279999999999977e-01 1.851683803056307235e-04
1.977389999999999981e-01 1.874472498795891437e-04
1.983499999999999985e-01 1.865360436164750194e-04
1.989609999999999990e-01 1.898943162458034651e-04
1.995730000000000004e-01 1.878074864959337203e-04
2.001840000000000008e-01 1.911488290750886453e-04
2.007950000000000013e-01 1.794062201079627634e-04
2.014060000000000017e-01 2.012492032900682615e-04
2.020180000000000031e-01 1.989112845181133270e-04
2.026290000000000036e-01 1.771756894332431986e-04
2.032400000000000040e-01 1.802594902015199974e-04
2.038510000000000044e-01 1.926978357265671346e-04
2.044630000000000059e-01 1.747148770460106267e-04
2.050740000000000063e-01 1.875386637414911100e-04
2.056850000000000067e-01 1.905874297294714997e-04
2.062960000000000071e-01 1.745913784618668898e-04
2.069080000000000086e-01 1.930143192395579444e-04
2.075190000000000090e-01 1.852610490403148189e-04
2.081300000000000094e-01 1.798511069762030387e-04
2.087410000000000099e-01 1.918950693047748147e-04
2.093530000000000113e-01 1.887219072224931044e-04
2.099640000000000117e-01 1.762606132464802043e-04
2.105750000000000122e-01 1.913664818466188087e-04
2.111860000000000126e-01 1.876395742899571932e-04
2.117979999999999863e-01 1.888933090905075109e-04
2.124089999999999867e-01 1.866636237809828655e-04
2.130199999999999871e-01 1.813172271382999887e-04
2.136309999999999876e-01 1.780209429708126602e-04
2.142429999999999890e-01 1.733402111026570197e-04
2.148539999999999894e-01 1.688744041614964619e-04
2.154649999999999899e-01 1.735488776406062254e-04
2.160759999999999903e-01 1.864784862959882996e-04
2.166879999999999917e-01 1.917438421003059333e-04
2.172989999999999922e-01 1.772241690338032536e-04
2.179099999999999926e-01 1.758085551088020050e-04
2.185209999999999930e-01 1.693394545911950494e-04
2.191329999999999945e-01 1.684544862413133370e-04
2.197439999999999949e-01 1.805206088693145448e-04
2.203549999999999953e-01 1.657950896491022633e-04
2.209659999999999958e-01 1.765200524911552456e-04
2.215779999999999972e-01 1.748852923597122081e-04
2.221889999999999976e-01 1.571204178653234386e-04
2.227999999999999980e-01 1.739796968255999843e-04
2.234109999999999985e-01 1.733575052698648074e-04
2.240229999999999999e-01 1.686003882021302233e-04
2.246340000000000003e-01 1.770404325346260077e-04
2.252450000000000008e-01 1.775654674378960055e-04
2.258560000000000012e-01 1.701933860897177748e-04
2.264680000000000026e-01 1.714190636167152145e-04
2.270790000000000031e-01 1.829356659519508748e-04
2.276900000000000035e-01 1.718327488034500361e-04
2.283010000000000039e-01 1.640946779308603387e-04
2.289130000000000054e-01 1.814840869316118512e-04
2.295240000000000058e-01 1.657220943314520023e-04
2.301350000000000062e-01 1.613893443823135015e-04
2.307460000000000067e-01 1.667460091989830253e-04
2.313580000000000081e-01 1.843908467663554263e-04
2.319690000000000085e-01 1.679785574594929245e-04
2.325800000000000090e-01 1.732867647737080196e-04
2.331910000000000094e-01 1.841463468380832055e-04
2.338030000000000108e-01 1.613332257511983561e-04
2.344140000000000112e-01 1.645777680671897984e-04
2.350250000000000117e-01 1.666067443376437641e-04
2.356360000000000121e-01 1.670810210571383955e-04
2.362480000000000135e-01 1.731864292213868993e-04
2.368589999999999862e-01 1.649078872223289961e-04
2.374699999999999867e-01 1.895831399856919605e-04
2.380809999999999871e-01 1.631958995206262916e-04
2.386919999999999875e-01 1.789087795484241598e-04
2.393039999999999889e-01 1.781798360280307018e-04
2.399149999999999894e-01 1.726545979921099625e-04
2.405259999999999898e-01 1.710775438217331174e-04
2.411369999999999902e-01 1.628431471616952368e-04
2.417489999999999917e-01 1.639226677109548256e-04
2.423599999999999921e-01 1.345167402209599913e-04
2.429709999999999925e-01 1.530131653902563069e-04
2.435819999999999930e-01 1.617822710909452822e-04
2.441939999999999944e-01 1.515317704057141275e-04
2.448049999999999948e-01 1.616184426007002408e-04
2.454159999999999953e-01 1.538393543081574273e-04
2.460269999999999957e-01 1.650936240983474912e-04
2.466389999999999971e-01 1.591005145457226441e-04
2.472499999999999976e-01 1.635754541093749998e-04
2.478609999999999980e-01 1.579514217025506252e-04
2.484719999999999984e-01 1.633219734542457502e-04
2.490839999999999999e-01 1.699806274468948920e-04
2.496950000000000003e-01 1.563247434675127357e-04
2.503059999999999730e-01 1.596945907759912708e-04
2.509170000000000011e-01 1.638372040152180056e-04
2.515290000000000026e-01 1.565329121810669802e-04
2.521399999999999753e-01 1.616860495676999846e-04
2.527510000000000034e-01 1.723565174666980189e-04
2.533619999999999761e-01 1.650949003528026638e-04
2.539739999999999776e-01 1.610628282840452302e-04
2.545850000000000057e-01 1.654754035926474991e-04
2.551959999999999784e-01 1.758895957219327847e-04
2.558070000000000066e-01 1.696466504602450146e-04
2.564190000000000080e-01 1.623825400634949063e-04
2.570299999999999807e-01 1.709720787123639673e-04
2.576410000000000089e-01 1.737898774511901698e-04
2.582519999999999816e-01 1.518851314550793388e-04
2.588639999999999830e-01 1.550631302334489327e-04
2.594750000000000112e-01 1.611996762106687579e-04
2.600859999999999839e-01 1.634303378360099526e-04
2.606970000000000121e-01 1.495612534230596777e-04
2.613090000000000135e-01 1.586555069009731324e-04
2.619199999999999862e-01 1.435930851064319851e-04
2.625310000000000143e-01 1.416413046519319043e-04
2.631419999999999870e-01 1.575723762746416548e-04
2.637539999999999885e-01 1.441118916606952741e-04
2.643650000000000166e-01 1.664424006209342841e-04
2.649759999999999893e-01 1.509753605541555121e-04
2.655870000000000175e-01 1.581921066618963080e-04
2.661990000000000189e-01 1.580645710947906220e-04
2.668099999999999916e-01 1.500150028670520067e-04
2.674210000000000198e-01 1.462074945325748888e-04
2.680319999999999925e-01 1.576712153648332417e-04
2.686439999999999939e-01 1.417620211011374142e-04
2.692550000000000221e-01 1.616479092641420127e-04
2.698659999999999948e-01 1.626132360670546131e-04
2.704770000000000230e-01 1.479923920065647164e-04
2.710890000000000244e-01 1.717546562118059861e-04
2.716999999999999971e-01 1.678303169971999984e-04
2.723110000000000253e-01 1.566932974915451367e-04
2.729219999999999979e-01 1.491873570520818907e-04
2.735339999999999994e-01 1.640409707320722075e-04
2.741450000000000276e-01 1.489957411320625325e-04
2.747560000000000002e-01 1.555859065951006360e-04
2.753669999999999729e-01 1.547439190040767419e-04
2.759789999999999743e-01 1.517842413616468102e-04
2.765900000000000025e-01 1.572392084756160191e-04
2.772009999999999752e-01 1.434341222086266100e-04
2.778120000000000034e-01 1.636591453229519952e-04
2.784240000000000048e-01 1.556258981757465613e-04
2.790349999999999775e-01 1.495054562423082283e-04
2.796460000000000057e-01 1.541140194299475414e-04
2.802569999999999784e-01 1.338538755848452902e-04
2.808689999999999798e-01 1.421424640968962439e-04
2.814800000000000080e-01 1.461677080196319893e-04
2.820909999999999807e-01 1.584893935507448559e-04
2.827020000000000088e-01 1.509704741029640270e-04
2.833140000000000103e-01 1.429664483986394397e-04
2.839249999999999829e-01 1.462569018254374781e-04
2.845360000000000111e-01 1.523170985638355453e-04
2.851469999999999838e-01 1.527117706996755013e-04
2.857589999999999852e-01 1.534790480754219110e-04
2.863700000000000134e-01 1.534127683245990260e-04
2.869809999999999861e-01 1.481284449367509921e-04
2.875920000000000143e-01 1.463836311990950642e-04
2.882040000000000157e-01 1.611501964959700895e-04
2.888149999999999884e-01 1.517419335598664792e-04
2.894260000000000166e-01 1.287429692977591850e-04
2.900369999999999893e-01 1.521891830503400251e-04
2.906489999999999907e-01 1.572063328645889320e-04
2.912600000000000189e-01 1.469695665453720260e-04
2.918709999999999916e-01 1.481005212943785083e-04
2.924820000000000197e-01 1.591535353767858311e-04
2.930940000000000212e-01 1.733956933076093100e-04
2.937049999999999939e-01 1.461487305845657423e-04
2.943160000000000220e-01 1.515701481473502501e-04
2.949269999999999947e-01 1.390841145910709921e-04
2.955389999999999961e-01 1.657496345326912575e-04
2.961500000000000243e-01 1.399856671922500111e-04
2.967609999999999970e-01 1.409399306173147635e-04
2.973720000000000252e-01 1.602565759933401873e-04
2.979840000000000266e-01 1.373295184183296398e-04
2.985949999999999993e-01 1.563643338758242409e-04
2.992060000000000275e-01 1.689939945517328660e-04
2.998170000000000002e-01 1.607929529581185457e-04
3.004290000000000016e-01 1.320513583311850637e-04
3.010399999999999743e-01 1.508037607856639584e-04
3.016510000000000025e-01 1.626569394020935581e-04
3.022619999999999751e-01 1.258232688589503258e-04
3.028739999999999766e-01 1.407775264787033769e-04
3.034850000000000048e-01 1.742941499608855014e-04
3.040959999999999774e-01 1.502274000187084617e-04
3.047070000000000056e-01 1.687231832394782687e-04
3.053190000000000071e-01 1.737232853688819843e-04
3.059299999999999797e-01 1.214427470476439673e-04
3.065410000000000079e-01 1.600226974163557929e-04
3.071519999999999806e-01 1.691247025536076452e-04
3.077639999999999820e-01 1.533580671089966141e-04
3.083750000000000102e-01 1.570981232639062631e-04
3.089859999999999829e-01 1.373570220730671490e-04
3.095970000000000111e-01 1.702617676781790026e-04
3.102090000000000125e-01 1.569995933317883292e-04
3.108199999999999852e-01 1.499363142740759835e-04
3.114310000000000134e-01 1.419069374464743355e-04
3.120419999999999860e-01 1.611564604782987479e-04
3.126539999999999875e-01 1.425407750321968682e-04
3.132650000000000157e-01 1.446784091605130061e-04
3.138759999999999883e-01 1.586989364386633518e-04
3.144870000000000165e-01 1.525168870339149089e-04
3.150990000000000180e-01 1.428119884843643877e-04
3.157099999999999906e-01 1.295347762083599809e-04
3.163210000000000188e-01 1.436046409788432204e-04
3.169319999999999915e-01 1.818733599385718254e-04
3.175439999999999929e-01 1.513208634964358481e-04
3.181550000000000211e-01 1.682663835749185230e-04
3.187659999999999938e-01 1.496263690110926855e-04
3.193770000000000220e-01 1.510736506491806332e-04
3.199890000000000234e-01 1.856394606289742295e-04
3.205999999999999961e-01 1.426770258032000066e-04
3.212110000000000243e-01 1.533037804491626588e-04
3.218219999999999970e-01 1.687735866430559021e-04
3.224339999999999984e-01 1.418230996510809396e-04
3.230450000000000266e-01 1.331003722221255276e-04
3.236559999999999993e-01 1.484614816796960078e-04
3.242670000000000274e-01 1.672259539518069376e-04
3.248789999999999734e-01 1.487475471522076739e-04
3.254900000000000015e-01 1.502684820830379911e-04
3.261009999999999742e-01 1.747441382245492171e-04
3.267120000000000024e-01 1.634734294407360082e-04
3.273240000000000038e-01 1.445289246765849717e-04
3.279349999999999765e-01 1.623681025341895006e-04
3.285460000000000047e-01 1.476124127783711446e-04
3.291569999999999774e-01 1.331931028833481187e-04
3.297689999999999788e-01 1.831168100327870349e-04
3.303800000000000070e-01 1.467261570096999913e-04
3.309909999999999797e-01 1.370095356264985876e-04
3.316020000000000079e-01 1.514367555555888156e-04
3.322140000000000093e-01 1.298556987757556384e-04
3.328249999999999820e-01 1.534619792082624892e-04
3.334360000000000102e-01 1.473284902164534590e-04
3.340469999999999828e-01 1.505938891269380361e-04
3.346580000000000110e-01 1.485525838048192492e-04
3.352700000000000125e-01 1.518233754168429980e-04
3.358809999999999851e-01 1.372903592151673044e-04
3.364920000000000133e-01 1.156533178037515348e-04
3.371029999999999860e-01 1.556891982116343680e-04
3.377149999999999874e-01 1.429988124461172201e-04
3.383260000000000156e-01 1.738715485772440175e-04
3.389369999999999883e-01 1.370452048014182559e-04
3.395480000000000165e-01 1.401730401048032143e-04
3.401600000000000179e-01 1.577689837055999938e-04
3.407709999999999906e-01 1.529562008674519751e-04
3.413820000000000188e-01 1.193992716705364899e-04
3.419929999999999914e-01 1.506762136984857246e-04
3.426049999999999929e-01 1.481089689082052264e-04
3.432160000000000211e-01 1.293531301985536186e-04
3.438269999999999937e-01 1.557816417329990343e-04
3.444380000000000219e-01 1.557912529442654812e-04
3.450500000000000234e-01 1.600207337401000126e-04
3.456609999999999960e-01 1.520928148788177367e-04
3.462720000000000242e-01 1.148016506789929054e-04
3.468829999999999969e-01 1.695924299883903646e-04
3.474949999999999983e-01 1.089753946184866704e-04
3.481060000000000265e-01 1.324618627834163302e-04
3.487169999999999992e-01 1.827628335590016583e-04
3.493280000000000274e-01 1.512696722440422432e-04
3.499399999999999733e-01 1.585671951215319975e-04
3.505510000000000015e-01 1.818958625302002094e-04
3.511619999999999742e-01 1.503293125799530679e-04
3.517730000000000024e-01 1.418690628786926293e-04
3.523850000000000038e-01 1.701783702067157563e-04
3.529959999999999765e-01 1.510725278017983669e-04
3.536070000000000046e-01 1.694488754822758350e-04
3.542179999999999773e-01 1.417627218633913571e-04
3.548299999999999788e-01 1.643529928594819817e-04
3.554410000000000069e-01 1.517032458716503719e-04
3.560519999999999796e-01 1.512135985222641435e-04
3.566630000000000078e-01 1.712951438783483552e-04
3.572750000000000092e-01 1.419098019385937773e-04
3.578859999999999819e-01 1.640069374615980835e-04
3.584970000000000101e-01 1.315351805317511221e-04
3.591079999999999828e-01 1.769762738654903926e-04
3.597199999999999842e-01 1.645456931030079748e-04
3.603310000000000124e-01 1.598505825540251838e-04
3.609419999999999851e-01 1.439467106157572038e-04
3.615530000000000133e-01 1.351454631647346549e-04
3.621650000000000147e-01 1.650010436593054880e-04
3.627759999999999874e-01 1.567472017684012713e-04
3.633870000000000156e-01 1.458638739611551097e-04
3.639979999999999882e-01 1.561103715272729709e-04
3.646099999999999897e-01 1.721858029644409967e-04
3.652210000000000178e-01 1.634556702231266579e-04
3.658319999999999905e-01 1.091495532370665453e-04
3.664430000000000187e-01 1.130072227134244414e-04
3.670550000000000201e-01 1.936640426673257487e-04
3.676659999999999928e-01 1.525459939411948898e-04
3.682770000000000210e-01 1.134858723312983980e-04
3.688879999999999937e-01 1.551075539231129758e-04
3.694999999999999951e-01 1.426536317124999821e-04
3.701110000000000233e-01 1.913476289341585197e-04
3.707219999999999960e-01 1.535407856464719213e-04
3.713330000000000242e-01 1.729504075939349245e-04
3.719450000000000256e-01 1.796578613395860319e-04
3.725559999999999983e-01 1.406661938544105628e-04
3.731670000000000265e-01 1.228617889617460472e-04
3.737779999999999991e-01 1.765249736142668509e-04
3.743900000000000006e-01 1.344863075722985894e-04
3.750009999999999732e-01 1.596439764311352225e-04
3.756120000000000014e-01 1.696708905141052664e-04
3.762229999999999741e-01 1.028914042765618407e-04
3.768349999999999755e-01 1.988490655001674573e-04
3.774460000000000037e-01 1.799837678419286175e-04
3.780569999999999764e-01 1.498776398909588525e-04
3.786680000000000046e-01 1.507195231239308970e-04
3.792800000000000060e-01 1.667993612179840179e-04
3.798909999999999787e-01 1.638317398627487818e-04
3.805020000000000069e-01 1.495914224699729028e-04
3.811129999999999796e-01 1.330806391124334605e-04
3.817249999999999810e-01 1.655412762882937363e-04
3.823360000000000092e-01 1.557702784843776017e-04
3.829469999999999819e-01 1.334299575447311546e-04
3.835580000000000100e-01 1.906368132026585005e-04
3.841700000000000115e-01 1.449319489254556810e-04
3.847809999999999842e-01 9.252075169666482211e-05
3.853920000000000123e-01 1.532382699030220908e-04
3.860029999999999850e-01 1.680924502055533413e-04
3.866149999999999864e-01 1.528716270746187465e-04
3.872260000000000146e-01 2.081372318029956110e-04
3.878369999999999873e-01 1.710352705806528185e-04
3.884480000000000155e-01 1.439041980823664644e-04
3.890600000000000169e-01 1.598427602047639852e-04
3.896709999999999896e-01 8.822577381615645943e-05
3.902820000000000178e-01 1.298705028187948220e-04
3.908929999999999905e-01 1.248655257713104320e-04
3.915049999999999919e-01 1.804964791717897723e-04
3.921160000000000201e-01 1.858359293291944082e-04
3.927269999999999928e-01 1.210241077983895982e-04
3.933380000000000210e-01 1.857691333360156935e-04
3.939500000000000224e-01 1.745868660163500338e-04
3.945609999999999951e-01 1.770670357230382061e-04
3.951720000000000232e-01 1.703715523561440310e-04
3.957829999999999959e-01 1.801909366909384849e-04
3.963949999999999974e-01 1.101793233997180600e-04
3.970060000000000255e-01 1.836326442030628892e-04
3.976169999999999982e-01 1.323362107302340047e-04
3.982280000000000264e-01 1.566205065580582778e-04
3.988399999999999723e-01 1.852090962820799735e-04
3.994510000000000005e-01 1.659850313434042758e-04
4.000619999999999732e-01 1.197606371675575583e-04
4.006730000000000014e-01 1.285513259440438326e-04
4.012850000000000028e-01 1.451548651182858328e-04
4.018959999999999755e-01 1.586719826534198287e-04
4.025070000000000037e-01 1.813415230541962119e-04
4.031179999999999763e-01 1.510924324660090177e-04
4.037299999999999778e-01 1.727940874652899878e-04
4.043410000000000060e-01 1.652769730365485326e-04
4.049519999999999786e-01 1.447800676597554902e-04
4.055630000000000068e-01 1.790790665124987534e-04
4.061750000000000083e-01 2.092912565108749992e-04
4.067859999999999809e-01 2.064844818209426514e-04
4.073970000000000091e-01 1.365560462797232974e-04
4.080079999999999818e-01 1.716843850029644777e-04
4.086199999999999832e-01 1.298250886613495816e-04
4.092310000000000114e-01 1.146695637690698624e-04
4.098419999999999841e-01 1.502984603156025194e-04
4.104530000000000123e-01 1.253944712450499530e-04
4.110650000000000137e-01 1.977237444640415377e-04
4.116759999999999864e-01 1.693140919779250852e-04
4.122870000000000146e-01 1.814865551772776211e-04
4.128979999999999873e-01 1.793414416030877998e-04
4.135099999999999887e-01 1.355477760841920776e-04
4.141210000000000169e-01 2.345141972634618972e-04
4.147319999999999895e-01 1.681735092343340939e-04
4.153430000000000177e-01 1.791669611261749299e-04
4.159550000000000192e-01 1.487177589514647230e-04
4.165659999999999918e-01 1.847960908251986098e-04
4.171770000000000200e-01 1.647476172077139741e-04
4.177879999999999927e-01 1.973670632682985823e-04
4.183999999999999941e-01 1.561877724076800127e-04
4.190110000000000223e-01 1.953394246814246240e-04
4.196219999999999950e-01 1.037848587540584315e-04
4.202330000000000232e-01 1.621601293155199952e-04
4.208450000000000246e-01 2.040702764698855214e-04
4.214559999999999973e-01 1.394185209092461974e-04
4.220670000000000255e-01 2.286113338201834746e-04
4.226779999999999982e-01 1.368140438947653944e-04
4.232899999999999996e-01 1.421388914641059172e-04
4.239009999999999723e-01 1.234924682634482018e-04
4.245120000000000005e-01 1.868295675370291282e-04
4.251229999999999731e-01 1.370701818920920599e-04
4.257349999999999746e-01 1.734695777662211935e-04
4.263460000000000027e-01 1.421924769407815971e-04
4.269569999999999754e-01 1.440714221176198670e-04
4.275680000000000036e-01 1.569253169437168831e-04
4.281800000000000050e-01 1.387412998968123856e-04
4.287909999999999777e-01 1.773028224834736664e-04
4.294020000000000059e-01 2.094091121956388475e-04
4.300129999999999786e-01 2.073261134290861651e-04
4.306240000000000068e-01 2.168890039284633521e-04
4.312360000000000082e-01 1.670180537605561526e-04
4.318469999999999809e-01 2.295527952813380989e-04
4.324580000000000091e-01 2.166607091643763948e-04
4.330689999999999817e-01 1.811178993718440418e-04
4.336809999999999832e-01 1.698757753650718125e-04
4.342920000000000114e-01 1.520209877446553797e-04
4.349029999999999840e-01 1.920798646346158598e-04
4.355140000000000122e-01 1.382000846523104959e-04
4.361260000000000137e-01 1.363100985168960310e-04
4.367369999999999863e-01 2.284159227610925403e-04
4.373480000000000145e-01 1.189733147835997541e-04
4.379589999999999872e-01 2.286563370211768767e-04
4.385709999999999886e-01 1.951546755080189963e-04
4.391820000000000168e-01 7.889365977493147098e-05
4.397929999999999895e-01 1.110636430180213875e-04
4.404040000000000177e-01 2.088980290509606706e-04
4.410160000000000191e-01 4.091593676529472611e-05
4.416269999999999918e-01 1.794585693068638196e-04
4.422380000000000200e-01 2.198100343199645113e-04
4.428489999999999926e-01 2.021751976181508691e-04
4.434609999999999941e-01 9.900061182200773713e-05
4.440720000000000223e-01 1.918731763727378231e-04
4.446829999999999949e-01 1.950093716649600685e-04
4.452940000000000231e-01 2.555222157947514231e-04
4.459060000000000246e-01 1.594580245221294344e-04
4.465169999999999972e-01 1.465950476392752981e-04
4.471280000000000254e-01 1.263730111876651245e-04
4.477389999999999981e-01 1.369073224340066545e-04
4.483509999999999995e-01 1.920823364844195596e-04
4.489620000000000277e-01 2.148985107181461743e-04
4.495730000000000004e-01 2.676256821094755243e-04
4.501839999999999731e-01 1.047840100069338039e-04
4.507959999999999745e-01 1.233230697180040460e-04
4.514070000000000027e-01 1.253136203868216651e-04
4.520179999999999754e-01 1.860411678010779539e-04
4.526290000000000036e-01 1.669583926146699787e-04
4.532410000000000050e-01 1.724982129164320311e-04
4.538519999999999777e-01 1.416134059671895129e-04
4.544630000000000059e-01 1.975310021982564998e-04
4.550739999999999785e-01 1.488826219172604496e-04
4.556859999999999800e-01 1.908002008565181610e-04
4.562970000000000081e-01 2.040157462610328587e-04
4.569079999999999808e-01 2.737054242727364733e-04
4.575190000000000090e-01 1.520254766536334695e-04
4.581310000000000104e-01 1.562557094221802623e-04
4.587419999999999831e-01 1.457521954382684399e-05
4.593530000000000113e-01 1.914167238580121030e-04
4.599639999999999840e-01 1.723256677200992110e-04
4.605759999999999854e-01 2.070304283930531563e-04
4.611870000000000136e-01 1.118746272232043303e-04
4.617979999999999863e-01 2.174649611640228877e-04
4.624090000000000145e-01 1.329860032303680981e-04
4.630210000000000159e-01 2.586596606310665120e-04
4.636319999999999886e-01 2.138792134029857562e-04
4.642430000000000168e-01 2.621259458427157695e-04
4.648539999999999894e-01 1.989892352936996464e-04
4.654659999999999909e-01 2.348080878397580695e-04
4.660770000000000191e-01 2.722559086074142977e-04
4.666879999999999917e-01 2.761043087582822314e-04
4.672990000000000199e-01 1.519022688574652455e-04
4.679110000000000213e-01 1.332654844847460827e-04
4.685219999999999940e-01 9.138035181745091389e-05
4.691330000000000222e-01 3.984432810657656120e-04
4.697439999999999949e-01 2.054990197045491009e-04
4.703559999999999963e-01 2.406370557787471879e-04
4.709670000000000245e-01 1.406075232740680147e-04
4.715779999999999972e-01 3.013616828191309255e-04
4.721890000000000254e-01 1.444370828869292805e-04
4.728010000000000268e-01 1.088869402070327132e-04
4.734119999999999995e-01 2.991203189056296013e-04
4.740230000000000277e-01 1.948374885873366909e-04
4.746340000000000003e-01 1.142431428626346424e-04
4.752460000000000018e-01 2.066323076683149748e-04
4.758569999999999744e-01 2.500417136051192777e-04
4.764680000000000026e-01 1.856091275377869901e-04
4.770789999999999753e-01 6.669832326336383530e-05
4.776909999999999767e-01 1.893331774729982637e-04
4.783020000000000049e-01 1.725809409626239039e-04
4.789129999999999776e-01 2.619723210441117782e-04
4.795240000000000058e-01 2.184854235457844970e-04
4.801360000000000072e-01 1.856229912744007042e-04
4.807469999999999799e-01 1.892828359949128708e-04
4.813580000000000081e-01 2.766031035812583109e-04
4.819689999999999808e-01 2.607083333476695208e-04
4.825809999999999822e-01 1.225791810574754562e-04
4.831920000000000104e-01 2.743418868955546045e-04
4.838029999999999831e-01 1.458234107660354194e-04
4.844140000000000112e-01 1.433551996995439688e-04
4.850260000000000127e-01 2.640401426823288963e-05
4.856369999999999854e-01 7.935442957069120586e-05
4.862480000000000135e-01 2.299455000058102014e-04
4.868589999999999862e-01 2.488951217593440434e-04
4.874709999999999877e-01 1.856504205454188687e-04
4.880820000000000158e-01 1.572102369789744425e-04
4.886929999999999885e-01 2.063674831804433534e-04
4.893040000000000167e-01 1.593688608995104351e-04
4.899160000000000181e-01 3.051368857311633951e-04
4.905269999999999908e-01 1.426486704956867163e-04
4.911380000000000190e-01 1.032001526209446244e-04
4.917489999999999917e-01 2.619918779020534005e-04
4.923609999999999931e-01 2.814755364956563291e-04
4.929720000000000213e-01 4.589264585611613364e-04
4.935829999999999940e-01 2.353170806713408879e-04
4.941940000000000222e-01 2.646939917034968098e-04
4.948060000000000236e-01 3.636112484063291016e-04
4.954169999999999963e-01 2.504891180090356015e-04
4.960280000000000244e-01 2.950458553683014355e-04
4.966389999999999971e-01 1.295049713348226457e-04
4.972509999999999986e-01 4.558656563716036755e-05
4.978620000000000267e-01 1.866554255915421319e-04
4.984729999999999994e-01 6.631210263050860891e-05
4.990840000000000276e-01 4.815133749243252922e-04
4.996959999999999735e-01 1.918085479190138616e-04
5.003069999999999462e-01 -7.854811832499592709e-05
5.009179999999999744e-01 -1.281726068083746038e-05
5.015290000000000026e-01 1.847952948163637268e-04
5.021409999999999485e-01 1.937607696421866671e-04
5.027519999999999767e-01 3.303491797825228171e-04
5.033630000000000049e-01 1.703579907933555312e-04
5.039740000000000331e-01 1.869608704296329244e-04
5.045859999999999790e-01 1.282071160524244258e-04
5.051970000000000072e-01 4.325536501294932265e-04
5.058080000000000354e-01 3.742120274081869543e-04
5.064189999999999525e-01 -1.780608322528094061e-04
5.070310000000000095e-01 1.661829630892295033e-04
5.076420000000000377e-01 2.910545629572265799e-04
5.082529999999999548e-01 4.624412882962715258e-04
5.088639999999999830e-01 -1.185793839052267452e-04
5.094760000000000399e-01 2.029430738840130822e-04
5.100869999999999571e-01 5.454544866287002391e-04
5.106979999999999853e-01 3.493921786478945105e-04
5.113090000000000135e-01 2.027445723314089728e-04
5.119209999999999594e-01 5.627752879803425397e-04
5.125319999999999876e-01 -9.105327886593888285e-05
5.131430000000000158e-01 7.660012820924480201e-04
5.137540000000000440e-01 3.628611552798213574e-04
5.143659999999999899e-01 -1.172867889277684792e-04
5.149770000000000181e-01 -2.536215605060617470e-04
5.155880000000000463e-01 -6.503980395804150928e-05
5.161989999999999634e-01 -7.639741663469029956e-04
